# Supplementary material for: Research on computational propagation and identification of mine microseismic signals based on deep learning
Source: PLoS One. 2025 Oct 22;20(10):e0334641. doi: 10.1371/journal.pone.0334641 (PMC12543183; doi:10.1371/journal.pone.0334641)
Supplement: S8 Data — (ZIP) [file pone.0334641.s008.zip › 000100900002861.xlsx_0.txt_24.txt.txt]

-3.05988276115486e-05
-3.26769027297139e-05
-6.3525671418639e-05
-3.33266528226917e-05
-2.10883724401551e-05
-3.65157938570174e-05
-3.65625886804851e-05
-3.98712985920687e-06
-9.85966769735065e-06
-2.52343706799875e-05
-5.75021153759129e-05
-4.41495658009253e-05
-4.20518578743881e-05
-3.07690039862293e-05
-3.83915263278667e-05
-1.48839362394214e-05
-2.33581639074381e-05
-7.6006026950914e-06
-5.21174211167386e-05
-2.10106213652466e-05
-5.61031269026567e-05
-1.82543359115976e-05
-2.08890089963723e-05
-2.90597304253015e-05
-4.27803620173818e-05
-2.83063859531693e-05
-2.69255751213601e-05
-1.51117164421824e-05
-2.51617011656254e-05
-3.89619368358525e-05
-1.56522716229687e-05
-1.48788271414609e-05
-4.10455321649692e-05
-4.37983692134521e-05
-2.951450022061e-05
-3.9609928843659e-05
-4.58870235183153e-05
-4.3822255099448e-05
-2.24075878342368e-05
-3.48780191407411e-05
-3.49274799661852e-05
-5.01669352259462e-05
-3.86470845111176e-06
-3.10869680848166e-05
-1.78397429799225e-05
-3.52115053440017e-05
-1.28939081036173e-05
-2.83990749369786e-05
-2.89100653877368e-05
-1.62457986629138e-05
-3.84223108830981e-05
-2.22388251139923e-05
-1.83775437675612e-05
-4.70328959249789e-05
-3.08749176002814e-06
-2.13721160744423e-05
-4.42315322934309e-05
-3.142785780993e-05
-3.76924055862257e-05
-2.58751483076545e-05
-6.02017811219689e-05
-2.9578051099334e-05
-2.33595308018157e-05
-2.49817245665661e-05
-2.17780461535651e-05
-5.88746674407486e-08
-1.21001727070751e-05
-2.31398733531996e-05
-4.25523128299351e-05
-1.21729318674982e-05
-6.22804573605764e-05
-4.22967621139338e-05
-7.26916943290586e-05
-4.06032210193069e-05
5.7741164471258e-06
-1.0176038755202e-05
-4.98339903151065e-05
-5.25939451803371e-05
-5.12371247984202e-06
-2.6031189711438e-05
-2.66804768346775e-05
-2.55990059628807e-05
-1.74966388621248e-05
-3.62608557194095e-05
-3.46372257330494e-05
-3.35917156405445e-05
-7.18482721936376e-05
-3.08778467165754e-05
-1.82487612827635e-05
-2.97452932960653e-05
8.3922877774551e-07
-1.95248796616614e-05
-3.92728952117658e-05
-2.24991218525157e-05
-1.93688048428811e-05
-4.01549598113097e-05
-4.22321715866135e-05
-2.82248280787392e-05
-2.34218537770902e-05
-2.73219329137131e-05
-6.15944239044957e-06
-3.399153365151e-05
-2.46376374847624e-05
-1.48708400636607e-05
-3.22930827551792e-05
-2.32461321151449e-05
-3.65683155014143e-05
-3.49276391367174e-06
-2.03733795687648e-05
-4.49503734543107e-05
-1.88923780374257e-05
-1.53598849650328e-05
-4.71316703035087e-05
-2.74287744960764e-05
-1.04432736826827e-05
-3.10785421892134e-05
-3.12845507740605e-05
-2.80016292200655e-05
-3.03912041513072e-05
-9.00683375228588e-06
-1.73448154735429e-05
-3.72316441136044e-05
-2.34817872286965e-06
-3.11065464959804e-05
-2.50282556506673e-05
-6.88158292937029e-06
-1.32657537384682e-05
-3.99603948862896e-05
-3.56660948368987e-05
-1.24923714482377e-05
-2.72814041956083e-05
-6.76826987579449e-06
-2.43153590666384e-05
-4.97435098800375e-05
-8.72555610405727e-06
-4.16531057465272e-05
-3.00757238171215e-05
-2.63510264617794e-05
-7.44042504737344e-06
-2.1405658256069e-05
-1.45084366541005e-05
-3.87026812492199e-05
-4.13538199511911e-05
-3.36906839358029e-05
-3.59522888407284e-05
-1.43166117691055e-05
-4.90245774171142e-05
-4.95559931583736e-05
-5.43202995843818e-05
-4.15984934962102e-05
-2.59387305914004e-05
-6.70442234018064e-05
-1.54440156518562e-05
-2.30139743177894e-05
-3.92146152691177e-05
-1.7110937421178e-05
-2.90002845703791e-05
-1.24560787096513e-05
-2.75044988560801e-05
-6.42871349723724e-05
-3.98104876245446e-05
-2.56775221960562e-05
4.84573990171756e-07
-2.75182293049253e-05
-3.90880224741897e-05
-1.81612562994529e-05
-2.22772947400974e-05
2.90511173051889e-06
-1.98900664686464e-05
-2.51041326361367e-05
-2.4869332793077e-05
-1.34240215590388e-05
-5.19417955258031e-05
-7.51139656171891e-05
-3.98920313339599e-05
-2.25065853091633e-05
-4.27724246607306e-05
9.6848259635786e-06
-3.89331713283931e-06
-4.36949976924395e-05
-6.24948745626773e-05
-1.75155321309238e-05
-3.91623376763499e-05
-5.61302359707368e-06
-2.87624425739588e-05
-2.50198326669141e-05
-6.17454892294445e-06
-1.64027465609708e-05
1.47308284786651e-05
-2.14613442291208e-05
-4.15530130271687e-05
-2.67840186312093e-05
-3.90644195941334e-05
-1.22864310291987e-05
-4.46764567359723e-05
-3.11609961311933e-05
-4.37866563172075e-05
-2.46078529358145e-05
-2.59504163784369e-05
-4.75839506470493e-05
-3.18741187399049e-05
-2.45371599730191e-05
9.92133317403925e-06
-1.68443593870904e-06
-2.13706785486491e-05
-4.2197715257344e-05
-1.62868596408529e-05
-1.32536632087484e-05
-1.74456923774321e-05
-1.24189657014643e-05
3.89860093631134e-06
-2.44907884541345e-05
-4.09664619121647e-05
-4.27549559279038e-05
-4.50397384180928e-05
4.57610435358123e-06
-3.04714864596125e-05
-1.12595976365165e-05
-4.11935099877551e-05
-1.63799710990574e-05
-4.29324668716087e-05
-6.23978346389091e-05
-3.6519833628019e-05
-1.26829344941398e-05
-4.68599748487964e-05
-3.94041531706996e-05
-3.53847059240394e-05
6.35195574079305e-06
-2.34257910675095e-05
-3.46596852201673e-05
-5.06853405131677e-05
-5.87349251142665e-05
-3.18093243695291e-05
-4.09176562735762e-05
-2.95834874338281e-05
-3.1061303901599e-05
-1.48736777305291e-05
-1.4139363285557e-07
-1.73580568523824e-05
-2.77202049315155e-05
-1.3528894855394e-05
-3.39608662423953e-06
-4.48020924814088e-05
-2.83358354089005e-06
-5.57225895194004e-07
-4.21074617175307e-05
-2.22309217590521e-05
-5.09907577061373e-05
-1.68546175815236e-05
-4.81207056344967e-05
-1.99473213500913e-05
-6.6784861699596e-06
-3.84881046689186e-05
-4.41114310294143e-05
-2.82460799855171e-05
-2.56351331057672e-05
-7.24292545066793e-05
-2.61068532820069e-05
-3.35821429914476e-05
-4.06340997230421e-05
-1.4145454582775e-05
-1.53655044712007e-05
-4.08989887212254e-05
-3.75980931674226e-05
-5.09048086502554e-05
-3.62435832038214e-05
-1.40025401679019e-05
-5.43020198563344e-05
-9.28218987478494e-06
-2.02415450940367e-05
-3.23076477628892e-05
-2.85778563991012e-05
-5.70494571718342e-05
-3.81115792548685e-05
-6.17720747440157e-05
-3.34432493776072e-05
-2.20219803459131e-05
-1.90446990478659e-05
-2.33992031422332e-05
-4.20601539536502e-06
-4.6848050459902e-05
-4.06575354213002e-05
-3.06970336975117e-05
-2.17938437295589e-05
1.15790285308461e-05
2.56766935630064e-05
-3.42860296593163e-05
-2.34014681802761e-05
-1.86730257431814e-05
-1.01624715248753e-05
-7.04749339270073e-05
-2.71185145227216e-05
-4.0105440050495e-05
-2.71441971088206e-05
-2.58323968887538e-05
-2.50891304489513e-05
-6.31551703752477e-05
-1.98943364517379e-05
-3.89780487118255e-05
-5.0471054967724e-05
-1.25858917018291e-05
7.00978229289477e-06
-3.98050964649802e-05
-3.17733717635872e-05
-3.57728962557009e-06
-2.22291800499949e-05
-1.94485388124962e-05
-4.18492553619026e-05
-6.92185953265019e-05
-3.54774975231722e-05
-3.44227301421252e-05
-2.54480999309241e-05
-7.83942519675657e-05
-1.69499733181137e-05
-4.22413131799316e-05
-3.05542892905555e-05
-2.96936676616449e-05
-4.49102177246252e-05
-4.39478860740728e-05
9.12133001036833e-06
-2.79752037124888e-05
-3.68228945784766e-05
-4.61335030771022e-05
-2.54140564261495e-06
-5.91028578714383e-05
-4.67472204088704e-05
-8.10063095051777e-06
-3.53743659698196e-05
-4.61655579559635e-05
-2.60646093959467e-05
3.70501073331884e-06
-1.08563724560815e-05
-3.83872951766822e-05
-4.5721995008179e-05
-1.21128646204274e-05
-4.47241630146948e-05
-2.59741761763254e-05
-1.86274694124429e-06
-4.06244560356388e-05
-2.42664204805199e-05
-4.43985362028226e-06
-3.17814243565923e-05
-1.67352708172902e-05
-2.21495122020993e-05
-3.42780307426524e-05
-3.57711361601459e-05
-2.96249052868112e-06
-1.47607475096661e-05
-4.64928731142581e-05
-3.84804893894334e-05
-3.29009961953487e-05
-2.25455136435601e-05
-2.87406551595123e-05
-3.50126956006376e-05
-2.88327398495056e-05
-1.13413802617094e-05
-4.86117650454413e-05
-1.93337057349805e-05
-5.09581907605283e-05
-2.82441674841546e-05
-3.48850175897258e-05
-8.47921371958852e-06
-1.24932195992781e-05
3.64562121314427e-06
-2.0140042634475e-05
-1.97093536595917e-05
-2.01321953086926e-05
-4.31965218859615e-05
-1.64625367842048e-05
-2.78876167376017e-05
-3.30078073004016e-05
-5.73246560125231e-05
-4.72838404156032e-05
-9.38372697896228e-06
-1.19745263931189e-05
-9.67873118107005e-06
-1.16807366189743e-05
-4.14109429478932e-05
-9.99906611672358e-06
-3.02179393092384e-05
-1.80738294875396e-05
-2.43560311495125e-05
-3.48828371329511e-05
-2.76384239446953e-05
-3.52644911704307e-05
-3.70726741260739e-05
-3.12329273590834e-05
-2.00757211511814e-05
-1.7117901432018e-05
-8.68571416331736e-06
-2.37634987596128e-05
-9.89212063340147e-06
-3.89527022009042e-05
-3.6488560425757e-05
-4.80777904077602e-05
-1.97000500453453e-05
-1.91263590871543e-06
-3.74068145406814e-05
-5.16128177351076e-05
-2.11312386381298e-05
-2.27771715464568e-06
-1.57187087605983e-05
-4.41912178648531e-05
-1.03784513492528e-05
-9.34512693451415e-06
-2.93116930415973e-05
-3.45776130637824e-05
-1.31015380435426e-05
-2.20967901220263e-05
-2.30965561001046e-05
-3.24899579764476e-05
-4.30847495084858e-05
-4.11457792950607e-05
-2.90268312241798e-05
-4.0497741486887e-05
-1.71384806796708e-05
-3.20889677845376e-05
-2.50630369604945e-05
-5.23711688188822e-05
-3.622472216551e-06
-9.5198151680932e-06
-1.80734987164236e-05
-2.38604368360003e-05
-2.24595947685278e-05
-1.63667069599584e-05
-9.86343745084742e-06
-5.23093649090881e-05
-2.5921344668052e-05
-4.75267553348791e-05
-2.43187561350691e-05
-5.05365420106835e-05
-1.85899331588784e-05
-4.87858922245567e-05
-1.88643653770546e-05
-4.86604266109465e-05
-4.03146688517977e-05
-3.80756005869518e-05
-3.1747779610342e-05
-3.30905870604441e-05
-8.75881479092728e-06
-1.36259934276423e-05
-5.29338424441249e-05
4.35131101049773e-06
-3.80220281956155e-05
-3.97002148733833e-06
-3.3036132376752e-06
-2.20493330799435e-05
-1.69518823619066e-05
-1.69101319020818e-07
-6.07970687136426e-05
-3.70064506401869e-05
-2.42699046598773e-05
-2.02300932860264e-05
-1.76827805071977e-05
-1.29233034901453e-05
-2.30353232698003e-05
-2.11210908312801e-05
-3.1689533485186e-05
-3.92394780043485e-05
-3.30365535723261e-05
-4.00994831120616e-05
-2.93788345457384e-05
-2.94875220653141e-05
-3.50888848503003e-05
-2.52191842927076e-05
-5.45812057920576e-05
-5.45983487788282e-05
-4.99229318969802e-05
-3.79162182682538e-05
-4.52898165082192e-05
-3.1931632081011e-05
-3.05439942648877e-05
-1.04309073830798e-05
-3.97005019481264e-05
-3.15379508791142e-05
-2.84782186852299e-05
-2.59933151003036e-05
-2.25984833935556e-05
-1.96652422342892e-05
-2.03766498926315e-05
-2.69106346371939e-05
-8.84213398553024e-06
-1.51755353268789e-05
-5.9066561485592e-06
-4.21371779378857e-05
-4.89204438134509e-05
-4.91984902568359e-05
-1.66266985136095e-05
-3.46232314452172e-05
-3.73266349842608e-05
-3.78253840498431e-05
-3.13309356653758e-05
-6.70488320036787e-05
-4.14000607879186e-05
-7.91862326006812e-06
-4.20565391772749e-05
-1.40471966428012e-05
-2.99443290765954e-05
-2.21813886917745e-05
-8.98154639598744e-06
-1.45277304474578e-06
-4.17201843795796e-05
-2.30361905550299e-05
-2.66340926637272e-05
-3.0099728736661e-05
-1.78416448088611e-05
-6.67477477426067e-05
-2.4049807285627e-05
-5.02828159611406e-05
-6.72260923605284e-06
-2.53662451714996e-05
-4.89309105507495e-06
-4.12289982318554e-05
-6.61414288473679e-05
-3.64066955462817e-05
-3.91576441178035e-05
-2.57547621249714e-05
-2.88927551136306e-05
-1.69383332973381e-06
-4.56815611444486e-05
-4.82453602487443e-05
-2.85088841167409e-05
-1.60772758284682e-05
-1.28282212705382e-05
-4.12852119652117e-05
-6.27803610899955e-05
-3.24549848966284e-05
-3.18026012044047e-05
-7.60566897304902e-06
-3.83265769274182e-05
-2.97207142011715e-05
-2.3551083545716e-05
-6.4282251770823e-05
-5.8302067612175e-05
-5.59147406528166e-05
-2.78094846307072e-05
-3.18999091124323e-05
-3.41916429896214e-05
-1.6552948764724e-05
-2.6306786558434e-05
-2.05063441476355e-05
-9.25085812175375e-06
-4.07467971983159e-05
-2.92834527985696e-05
-3.93936558101458e-05
-1.92534593579828e-05
-2.84776491999742e-05
-4.32206766655217e-05
-6.46584864035699e-05
-2.54839820132699e-05
-3.98145434971014e-05
-3.95936837748167e-05
-3.255129807606e-05
-6.85854628115504e-05
-8.48248535262028e-06
-1.05017831737183e-05
-3.35544158957348e-05
-4.12840563439162e-05
-3.5746539192673e-05
-2.91423268011903e-05
-2.98126870793044e-05
-2.1431565790825e-05
-1.57245311364783e-05
-4.55887009189224e-05
-2.72204708097063e-05
-1.55031868758663e-05
-5.70885238499234e-05
6.08917209963598e-06
-2.2109654722442e-05
-2.92384814500555e-05
-4.00540100361491e-05
-7.06498364694249e-05
-3.40705321294575e-05
-3.31737102442412e-05
-4.56136472899833e-05
-8.49025482139061e-06
-1.66799193103114e-05
-5.91696918555116e-06
-1.62403036073735e-05
-6.22118827325125e-05
-3.61029470872498e-05
-2.33616361928287e-05
-5.30879081811067e-05
-3.58025717967295e-05
-2.7363410011697e-05
-4.53966307569609e-05
-2.01834134810835e-05
-4.37399552540375e-05
-1.88456827386964e-05
-2.44251860377101e-05
-1.91766674054647e-05
-1.68369498770365e-05
-2.71995851443248e-05
-4.38622709574582e-05
5.69384658107396e-08
-4.99633790664211e-05
-4.59504382402895e-05
-3.98099427646112e-05
-3.53212544977434e-05
-3.66877356055388e-05
-1.57914833902825e-05
-3.17805271947233e-05
-3.32431267278118e-05
-3.79988250102846e-05
8.58564730254743e-06
-2.99499736598359e-05
-2.90709351898847e-05
-1.82174312438755e-05
-2.3375500743431e-05
-2.03208228996133e-05
-1.27660703110999e-05
-4.98984093393512e-05
-4.06575762285984e-05
-3.26836252164682e-05
-2.92819580583792e-05
-1.42759162948887e-05
-9.37403138195618e-06
-5.15897818904171e-06
-2.98931094011026e-05
-3.67037871886347e-05
-4.49437318044516e-05
-1.55574706312675e-05
-1.19829636927791e-05
-3.73961051613704e-05
-5.1877998716019e-05
-3.88941246635247e-05
-9.02088139456144e-06
-2.89210345518216e-05
1.90651770091811e-05
-3.49755667160087e-05
-3.63858853411998e-05
-1.71848466283121e-05
-2.06551542747818e-05
-1.09810722173957e-05
-3.14048733237126e-05
-1.60652149992067e-05
-9.22008709586331e-06
-3.73688962219644e-06
-3.0699104597899e-05
-2.43662232057027e-05
-2.87508264896405e-05
-2.74873779127325e-05
-3.15681761808837e-05
-3.52156270695168e-05
-3.09242724679856e-05
-3.34783118750822e-05
-2.65325468784498e-05
-6.82433959475347e-08
-2.7132111454092e-05
-2.71439326056312e-05
-1.77602559707494e-05
-3.70914261258361e-05
-7.63249499350874e-06
-2.80121636858576e-05
-1.38016114908593e-05
-3.33382499554607e-05
-1.49687492218023e-06
-2.40039807065746e-05
-5.99655051870932e-05
-1.33808430816693e-05
-3.20729479447841e-05
-1.04716029107601e-05
-1.98533523517184e-05
-3.58015711265767e-05
-2.57636474414012e-05
-3.36500978702288e-05
-3.89646085154694e-05
-6.00745650984478e-05
-3.47215097900434e-05
-5.73282583303854e-05
2.74212744505068e-06
9.10153475497562e-07
-5.27772316088726e-05
-1.91493780390031e-05
-3.05436567036015e-05
-3.88445328432907e-05
-2.84099506479267e-05
-3.57483508799652e-05
-3.31799190227455e-06
-3.6161863734009e-05
-1.02575581728863e-05
-3.84071752228136e-05
-5.66254055539656e-05
-3.35651994363307e-05
-2.33748877398114e-05
-3.11758593956133e-05
-1.52866057373385e-05
-4.64177509932265e-05
-3.07652047869372e-05
-8.87654775808863e-06
-2.69898481639655e-05
-5.16413120384269e-05
-5.37669043676937e-06
-2.3643875166879e-05
-1.23048904404239e-05
-2.47652484687352e-05
-3.34934322946336e-05
-2.73828080890491e-05
-3.4063851303779e-05
-1.32788050518592e-05
-3.52208539303698e-05
-1.9962414883016e-05
-4.02789473419176e-05
-1.32911774548893e-05
-1.52350830565684e-05
-4.58396832751037e-05
-2.62373182683018e-05
-5.58230392440159e-05
-2.88433306916038e-05
-4.15129735129547e-05
-3.80010029014838e-05
-2.86729207801948e-05
-4.51598706750923e-05
-4.08874892197169e-05
-1.99086231832625e-05
-3.66127961369358e-05
-1.19856886052403e-05
-2.63387192111673e-05
-4.36464226672798e-05
-1.1378714002419e-05
-1.34619806760744e-05
-7.83703602928546e-06
-7.6175241390973e-06
-4.08138752806434e-05
5.61482186315505e-06
-2.40295360262202e-05
-7.49447894452243e-06
-2.20172365809058e-05
-1.81612337182081e-05
-1.47624922606058e-05
-2.79220605102566e-05
4.44226256837346e-06
-3.90452173900685e-05
-3.60454903322184e-05
-2.82841770601024e-05
-5.36970683639738e-05
-2.82466584794686e-05
-4.74398374325519e-05
-3.30086076337717e-05
-4.76852176265201e-05
-2.325864798356e-05
-3.16991372312159e-05
-4.69731338782389e-05
-6.17542276927629e-05
-3.46380456888021e-05
-6.35050776840815e-05
-3.61365773033352e-05
-4.42827338481082e-05
-3.56844965716662e-05
-4.93185705159515e-05
-3.19786853341031e-05
-8.87294993959265e-06
-2.90204765537849e-05
-1.04097164256333e-05
-5.58381960925091e-06
-6.21459389332418e-05
-3.81409683486837e-06
-1.07868283182848e-05
-1.63723385282506e-05
-1.71077538153457e-05
-4.19227023017437e-05
-2.62320916291558e-05
-1.71554420217638e-05
-2.20902107350828e-05
-3.44000029491379e-05
-2.38416997851661e-05
-1.71810691427843e-05
-5.52119528307105e-05
-3.07674852737111e-05
-3.12777924304514e-05
-1.38426559909989e-05
6.45809999516096e-06
-9.02389967339985e-06
-5.1766917772577e-06
-5.81609366005016e-05
-2.02121174299803e-05
-1.93538720479789e-05
-4.06649242315399e-05
-1.76322814294144e-05
-5.11595984961915e-05
-1.52144671338794e-05
-2.81340396637621e-05
-1.75512613202083e-05
-4.47098165246258e-05
9.81019760623886e-08
-3.3397949255424e-05
-2.75496979711432e-05
-2.70190225220505e-05
-1.84169710184152e-05
-3.22714586188572e-05
-3.44295590509627e-05
-3.55976904724153e-05
-2.0056077053624e-05
-7.33337568106018e-06
-3.95828091755732e-05
-3.77852471628027e-05
-3.6878477754646e-05
-1.23765465504083e-05
-3.40772911919623e-05
-4.46010050505546e-05
-2.75649177994344e-05
-2.30875011369503e-05
-6.92504945230973e-05
-2.48399481752986e-05
-4.15057838036571e-05
-2.28816916232414e-05
-4.1522810875982e-05
-4.94521127921589e-05
-2.67571143994171e-05
-4.08244096052889e-05
-4.59152405126522e-06
-5.71694531126149e-05
-4.69785166084231e-05
-4.03135065212463e-05
-4.66656300510719e-05
-2.45610636836578e-05
-1.7930786468848e-05
-1.84240305609735e-05
-1.69978509627531e-05
-3.50570874710357e-05
-2.27829199737478e-05
-9.85519211801722e-06
-3.86690811954272e-05
-4.69691603592139e-05
-3.52194923309906e-05
-2.30484532856319e-05
-3.96824660889881e-05
-5.03606383577376e-05
-2.16935801594236e-05
-2.23594986154173e-05
-5.73105624268198e-05
-2.44390081566544e-05
-5.61751098095728e-05
-1.60273969418381e-05
-4.18460254824777e-05
-2.33809626204037e-06
-4.61733306709404e-05
-2.99875402329904e-05
-3.70650816394077e-05
-4.68628887341343e-05
-2.80581350342918e-05
-2.22908156840216e-05
-1.04072717565553e-05
-4.39196182256361e-05
-1.94333737062054e-05
-2.16997284212646e-05
-1.5866842181765e-05
-7.76432490188676e-06
-3.00876944207498e-05
-4.12483436368925e-06
-3.61104921135274e-05
-6.06059856257952e-05
-3.25744708947541e-05
-3.85091753712987e-05
-4.66034400542007e-05
-8.90396626989515e-06
-3.76208781129386e-05
-3.88369150638096e-05
-3.61868460953705e-05
-2.75995795931641e-06
-4.33190042995298e-05
-2.28089202341022e-06
-5.86330158289744e-05
-5.49500081373452e-05
-4.63105468044958e-05
-4.28269168548633e-06
7.45448756213993e-07
-3.41147516661947e-05
-1.89628480455323e-05
-1.33201159664738e-05
-1.99275664079139e-05
-2.738760901173e-05
-4.67884986006969e-05
-2.63815624784577e-05
-2.80235647543572e-05
-1.18792876683115e-05
-3.07609441655008e-05
-5.45712945254968e-05
-1.71959607182915e-05
-2.82359076964704e-05
-2.6400645606795e-05
-1.91912546921629e-05
-4.3655500261934e-05
-3.12310297138124e-05
-5.81857864189686e-06
-2.35472298359319e-05
-1.11968099885897e-05
-1.14620789524368e-05
-3.13791208415369e-05
-3.00083430239493e-05
-1.00578123081456e-05
-3.45328144425977e-05
-4.53984090350659e-05
-4.07990308754801e-05
-4.59172206553116e-05
-3.34729699019245e-05
-1.94823710067052e-05
-3.0294429595417e-05
-4.53060491540396e-05
-3.36644656916095e-05
-2.05657467764013e-05
-2.51145242295066e-05
-2.15342777946968e-05
-3.21605412638688e-05
-2.8597042202486e-05
-2.22515229163341e-05
-3.34531921900205e-05
-3.29296685839149e-06
-3.1223479867926e-05
-2.55119775554007e-05
-5.49545906464844e-06
-3.13144940707746e-05
-4.95597438891795e-05
-2.72968366081887e-05
-3.13033767500876e-05
-1.97488820754875e-05
-2.70402788989583e-05
-1.98800873808832e-05
-2.05938016345672e-05
-3.32683217311581e-05
-1.34220217785302e-05
-2.35862825188349e-05
1.47407141518942e-05
-2.64713131873083e-05
-3.64000148539803e-05
-4.24291676395775e-05
-4.08479280175396e-05
-3.80967612305014e-05
-2.99342881633411e-05
-3.83351369306201e-05
-7.57858225451067e-06
-3.73290363838293e-05
-1.77624620522853e-05
-1.25287074622628e-05
-1.1302344751876e-05
-2.02461349826269e-05
-4.34850283311536e-05
-4.43390205287978e-05
-4.09738116642749e-05
-9.47071229907315e-06
-4.18751784701037e-05
-4.0620033086248e-06
-3.35558002893423e-05
-3.51151036039004e-05
-3.36143960513522e-05
-3.50927484269989e-05
-2.78597586459043e-05
-5.12320948887372e-05
-1.07986990542074e-05
-2.15624442981782e-05
-3.4646204982944e-05
-3.77522563965751e-05
-1.69849573936398e-05
9.48722550368648e-06
-1.21793526770358e-05
-3.46876743438835e-05
-2.25309783755839e-05
-4.8139883292729e-05
-2.84405117806748e-05
-4.06842547689981e-05
-3.46900994751015e-05
-5.61190259586683e-06
-3.26536262576972e-05
-3.94060471296138e-05
-1.42302997233062e-05
-2.70432206020878e-05
-1.72202904423476e-05
-2.1810786889551e-05
-4.3675653023179e-05
-3.5014139505577e-05
-3.84024748724959e-05
-3.04060139370942e-05
-2.29448392009671e-05
-2.64403279042263e-05
6.92857195614772e-07
-1.2382412802797e-05
-4.16756346232884e-05
-4.17757516990591e-05
-1.66691721847649e-05
-3.30508803502069e-05
-4.89094673343451e-05
-1.67709964103281e-06
-6.66813501853174e-06
-4.45901450406322e-05
-3.37504957358832e-05
-2.48657951427784e-05
-4.44077760461309e-05
-3.23535749961558e-05
-1.36385008096362e-05
-6.14373747938157e-05
-1.58764326031413e-05
-1.65274914044493e-05
-3.8925649131714e-05
-1.49078592926991e-05
-5.07357599332746e-05
-4.47550364452064e-05
-2.12630115614931e-05
-2.41589208209588e-05
-1.35560334440139e-05
1.4389884920445e-06
-3.20238363081356e-05
-4.10153873773351e-05
-4.14481052206298e-05
-1.82501769035678e-05
-4.02376611516261e-05
-3.90319772585408e-05
-6.70970567004965e-05
-1.48817072957107e-05
-1.96593229783409e-05
-5.12728870964798e-05
-3.65013099617245e-05
-3.28779371906903e-05
-2.28931093231543e-05
-4.67947734082509e-06
-4.99652870051552e-05
-2.58436432664298e-05
-2.25698171358881e-05
-2.18477754750097e-05
-6.80976948839422e-05
-7.67930247086178e-06
-4.50475454550019e-05
-2.20442644977225e-05
-3.95753215089142e-05
-6.98170798914884e-06
-2.96946248722607e-05
-3.73274673340918e-05
-1.49422368612227e-05
-3.56624704430929e-05
-1.89110532277145e-05
-1.01909698496259e-05
-3.20490555699314e-05
-3.96070183644985e-07
-2.74059442822119e-05
-4.80331438371203e-05
-1.29001061052521e-05
-4.26298179664991e-05
-4.44271497240558e-05
-2.52708732033681e-05
-1.83457459404044e-05
-3.16397004467245e-06
-1.21483847509952e-05
-1.89074494831831e-05
-2.55008301692446e-05
-3.71463046168716e-05
-4.66189182060056e-05
-6.1254060281489e-06
-3.17895267204819e-05
-4.89931788547175e-05
-1.60108827097158e-05
-3.16102053623192e-05
-4.78416109069479e-05
-3.89478661778165e-05
-3.63828337033481e-05
-1.11575092990715e-05
-1.42451970411015e-05
-5.45447586156236e-05
-5.13648679726951e-05
-5.26566718160169e-05
5.01005549219688e-06
-1.31363885826054e-06
-6.35938343369926e-05
-5.23452942479917e-05
-6.08986931290725e-05
-3.52540318265363e-05
-2.46877482637818e-05
-8.91684454846451e-06
-1.43383060278603e-05
8.35599580961503e-06
-5.54481153147433e-05
-2.59413293803025e-05
-1.30834573226544e-05
-1.19022592985216e-05
-6.03956166498144e-05
-3.80166462086522e-05
1.61516605134556e-06
-3.82985404857672e-05
-3.58644482455969e-05
-7.96639410963587e-06
-5.02025310870683e-05
-3.8734002730261e-05
-4.43880151452672e-05
-1.92214369766181e-06
-7.58689557265463e-06
-2.01679502865158e-05
-1.52917480440741e-05
3.1470524769683e-06
-4.51635657201279e-05
-1.52198273162677e-05
-3.36028101353333e-05
-3.04473553167996e-05
-4.36349093582273e-05
-2.16231457264548e-05
-2.97576843248555e-05
-5.96946740036303e-05
-6.99018062463553e-06
-2.16628372498039e-05
-1.88079185666091e-05
-5.36098400361989e-05
-3.57015695478953e-05
-5.87964687504762e-05
-1.0479731049721e-05
-6.41017867362788e-05
-3.54562130335105e-05
-2.19539819838215e-05
-3.57483662302e-05
-3.54495833095957e-05
-1.58759425341106e-05
-3.69933072037276e-05
-5.65059060991657e-05
-1.56044311837331e-05
-4.78097400609722e-06
-1.02627362811941e-05
-3.19241189381275e-05
-2.49210995718845e-05
-2.47219913602193e-05
-1.34192658409949e-05
-2.57130204155944e-05
-3.58552432637018e-05
-3.21413826931977e-05
-1.81586271453762e-05
-9.25040280239718e-06
-3.39561580920138e-05
-4.34570390780656e-05
-1.32773311128731e-05
-5.19875231760744e-05
-4.46069524141131e-05
-2.39799401427336e-05
-1.66440665303294e-06
-2.79091612973048e-05
-2.81624118457302e-05
-2.55529263289549e-05
-3.67585668472719e-05
-2.88241385680769e-05
-4.24522812435719e-05
-2.60856090527633e-05
-3.2458934323489e-05
-1.71200957157859e-05
-1.46899184892188e-05
-1.95477715852516e-05
-5.02365752035894e-05
1.08194402015805e-05
-3.80382140069396e-05
-5.41182345937801e-05
-1.1356831665246e-05
-3.49952170876798e-05
-4.66076046209728e-05
7.30407234434728e-06
-4.60010696607823e-05
-2.72053882871516e-05
-4.00707870965707e-05
-4.46447199780993e-05
-6.44284017476907e-06
-2.80579987938085e-06
-1.91318485439997e-06
-2.59563839579446e-05
-2.27216002149964e-05
-3.26944065618958e-05
-1.8497265955182e-05
-2.89623253614306e-05
-6.02740712573187e-05
-2.15164677342608e-05
-4.89263591382295e-05
-5.12233832274793e-05
-5.23874373414158e-05
-3.73867083148203e-05
-4.98603323086656e-05
-1.87649793422564e-05
-1.44737219189204e-05
-3.69799364525377e-05
-5.15258843088763e-05
-4.88867811604999e-05
-2.84049268645737e-05
-5.34136940076958e-05
-2.10606296253862e-05
-1.83395475407632e-05
-3.09822207776049e-05
-4.24584839352599e-05
-1.31249381242623e-05
-1.5155923404233e-05
-2.05472260930523e-05
-6.364157131158e-06
-1.16824968024964e-05
-5.23597060539785e-05
-2.94458003400025e-05
-3.53936570485949e-05
-3.67623642567107e-05
-2.64487123701944e-05
-1.27426224925115e-05
-7.29743269407582e-06
-3.27089872793383e-05
-1.54843019831315e-05
-3.41203494787322e-05
-2.37871659548946e-05
-4.31938279922099e-05
-1.75216313731553e-05
-1.92525870498858e-05
-2.02172572074655e-05
-2.93746169179685e-05
-2.82418271791253e-05
-2.01795680230892e-05
-1.79164181755233e-05
-1.51663605560283e-05
2.18951773957385e-06
-5.27908278143505e-05
-3.98176592640007e-05
-4.53304788991863e-06
-2.67619906957241e-05
-1.87474120596905e-05
-7.26474529133327e-06
-5.49661013204155e-06
-1.99122103444004e-05
-2.52407501876213e-05
-4.00074320554193e-05
-3.55986406587877e-05
-5.41463812506132e-05
-2.32546368750477e-05
-2.21726921391086e-05
-8.06931153742272e-06
-2.68578581894817e-05
-2.22059894194572e-05
-2.59046672960516e-06
-4.51433591478645e-05
-1.7646162572003e-05
-3.27216109720682e-05
-5.17440949055965e-06
-1.01956398858864e-05
-1.37003900603679e-06
-3.67838777867187e-05
-2.42783041259013e-05
-9.69232042701317e-06
-3.03938610438708e-05
-2.03387077989619e-05
-1.75210322862362e-05
-5.60739990836294e-05
-4.62518287758055e-05
-2.31545108705347e-05
-2.84120893802952e-05
-1.24802428833844e-05
-1.95413137177122e-05
-2.12209929791278e-05
-3.17049259942977e-05
-3.24324328447626e-05
-2.99839965078946e-05
-2.99360194211317e-06
-4.92080882478332e-05
-5.9461355504456e-05
-3.48722746744286e-05
-2.15964577158246e-05
-1.53355636237001e-05
-1.61967469037766e-05
-2.81665631496439e-05
-1.70836588782831e-05
-5.24821588574103e-05
-3.02065673695111e-05
-1.69176028223043e-05
-3.18752141360464e-05
-1.10120107417413e-05
-2.64875133727903e-05
-4.41123975108492e-05
-5.96039923371075e-05
-3.19966587771393e-05
-3.04184309469665e-05
6.35178067018276e-06
8.41573711345596e-07
-4.32838860187756e-05
-8.2039116579745e-06
-3.48848411379812e-05
-2.86842091516421e-05
-4.16064204838309e-07
-4.54589820862706e-05
-2.65079391372169e-05
-4.01054696815884e-05
-1.94894114744316e-05
-3.88086923091278e-05
-3.15016656625669e-05
-2.00710792457859e-05
-3.39981141573235e-05
-2.68815896736096e-05
-2.86982362590041e-05
-2.16184721659669e-05
-8.41503219121354e-06
-4.9457099294329e-05
-1.90548894643622e-05
-3.25491285496539e-05
-4.50895671412522e-05
-4.90650100559227e-05
-2.68450131722991e-05
-4.13222784862222e-05
-3.73271880832482e-05
-4.79085952837864e-05
-4.17451274279112e-05
-2.52882419396128e-05
-1.4248700355061e-05
-4.74932617775521e-05
-2.13143808992545e-06
-4.49914351045832e-05
-6.20596687159409e-05
-4.221873553272e-05
-3.91910975309223e-06
-4.94152178133526e-05
4.82268794455606e-06
-1.19670071718025e-05
-1.64533808422964e-05
-4.10714831168885e-05
-4.62873346789682e-05
-1.57388747681209e-05
-1.92585227625801e-05
-3.6959610196742e-05
-2.50485661222171e-05
-7.01309824633173e-06
1.01578245312575e-05
-3.03623783994157e-05
-7.75065841962518e-06
-3.04860506319996e-05
-1.83054443725942e-05
-7.47864172177233e-06
-1.31489120462006e-05
-3.87440479587517e-05
-3.43062917186969e-05
-2.24698891516715e-05
-1.2099938484936e-05
-4.85256151490259e-05
-4.38988635098968e-05
-5.10268984069851e-05
-3.03676702094169e-05
-2.78941987440903e-05
-5.70840608791445e-05
-2.61264985329487e-05
-2.87223823111347e-05
-1.72070892812254e-05
-5.05105945741616e-05
-4.21486092480984e-05
-2.16503407324123e-05
-1.6298235383076e-05
-3.40474424778722e-05
-5.69127021616058e-05
-3.39431263998756e-05
3.07843025332472e-05
-8.35664676825165e-06
-5.87557096108726e-05
-5.36922404330358e-06
-4.69059622319661e-05
-8.5671752159026e-05
-1.90422169069104e-05
-2.81412996831425e-05
-7.65575625984128e-06
-5.46560513503724e-05
-2.7530750199552e-05
-4.66708063641944e-05
-2.62562795588822e-05
-1.09133375279254e-05
-3.18301043100709e-05
-1.08289383432044e-05
-4.08918787068357e-05
-1.15971836684886e-05
-2.60825307313791e-05
-3.49494939238911e-05
-3.22946872418099e-05
-1.40579417743597e-05
-2.6301461772931e-05
-7.22829597141124e-06
-3.74715238670509e-05
-4.98491779843991e-05
-2.84615161186019e-05
-2.65448539583087e-05
-3.59583365288931e-05
-1.27981065909309e-05
-4.48838117446989e-05
-4.37922729485581e-05
-2.38356465040863e-05
-4.8912073896141e-05
-3.80276122521801e-05
3.34901257106126e-07
-2.88526771902333e-05
-4.22544957667425e-05
-1.28242994184651e-05
-2.23465474446107e-05
-2.07796450325441e-05
-2.94370530304457e-05
-1.37953147759431e-05
-1.03875631744212e-05
-2.56000479004814e-05
-4.08060509679648e-05
-2.04407724057276e-05
-5.99342960992853e-05
-4.01450304170769e-06
-1.74199079698577e-05
-3.70275964748393e-06
-2.87073277286734e-05
-6.15737869730449e-06
-2.54141817657409e-05
-6.2256256862062e-05
-2.85049819574452e-05
-3.39881236639676e-05
-2.37636465847419e-05
-3.57387233494444e-05
-1.81609977282003e-05
-1.96720471644919e-05
-4.87106513687176e-05
-1.2456816831753e-05
-2.93932292169793e-05
-1.83712214049409e-05
-4.75693786437679e-05
-1.32923382195712e-05
-2.13477380942032e-05
-4.13817838423956e-05
-6.75791326984395e-06
-1.07394366053301e-05
-5.04318878553568e-05
-1.99714608949781e-05
-1.66199027892814e-05
-4.09864145924703e-05
-1.54626656883613e-05
-8.91839884722163e-06
-2.55135206650032e-05
-1.26779424085776e-05
-1.07571694547551e-05
-2.89414885165636e-05
-2.27368381067922e-05
-1.86398035241462e-05
-9.32675339748996e-06
-3.09307385423888e-05
-4.88734705922108e-05
8.66641991162929e-06
-2.6222351454385e-05
-4.36532561753063e-05
-1.10454212194778e-05
-3.41165202847595e-05
-3.40534150342037e-05
-1.43655761651702e-05
-3.28747102747613e-05
-5.13219391726957e-05
-4.31053301339286e-05
-2.22492452032437e-05
-1.11695847558763e-05
-1.22884628574063e-05
-4.14730946232437e-05
-1.61945943475119e-06
-7.72465106207238e-06
-3.65937219483016e-05
-3.63374017490001e-06
-4.75907929192705e-05
-5.98594399334889e-05
-8.40749643047417e-06
-1.92204262825267e-05
-1.3908988733205e-05
-3.75242013345265e-05
-2.41824352702393e-05
1.43104716035461e-05
-1.84568878504163e-05
-7.09990067664466e-05
-1.9106899347419e-05
-2.04835096000667e-05
-3.27572732381401e-05
-1.5134576150734e-05
-2.6143351209836e-05
-2.828664384623e-05
-2.0661396861696e-05
-2.71335388639352e-05
-1.11841287411349e-05
-1.73720771690423e-05
-1.48585008301405e-05
-3.17758825243762e-05
-4.00144357784999e-05
-1.73394576120826e-05
-3.13527529190423e-05
-3.67646036399443e-05
-3.01452835705158e-05
-1.48196106204736e-05
-2.52141494020517e-05
-2.90611262453207e-05
-2.64793302894186e-05
-3.51297891594295e-05
-1.09330627808664e-05
-1.04392390997782e-05
7.30373764101361e-06
-2.91285371381219e-05
-3.98670379507542e-06
-4.5055089826515e-05
-3.06487790604538e-05
-3.46372552017661e-05
-3.94079889990239e-05
-1.2240108691262e-05
-4.37140060959639e-05
-5.05644173424553e-05
-3.8527559702269e-05
1.45686509839975e-05
-5.66722091021999e-05
-1.24587421506106e-05
-7.81785320863605e-06
-4.33960205833715e-05
-4.64921030482203e-06
-5.55067783783884e-05
-6.32710395537678e-05
-5.96653882014637e-05
-2.24876074002665e-05
-3.07935178397274e-05
-3.10723915825084e-05
-2.46408387303391e-05
-1.11903376114803e-05
-5.20327754466492e-05
-4.3333608387507e-05
-6.57606839127223e-05
-8.28178843739575e-06
5.70958927052235e-07
-4.17371123870983e-05
-3.12607757203326e-05
-2.5920147345282e-05
-2.45093589110612e-05
-4.75727002034888e-05
-3.56267268202955e-05
-1.36392386068857e-05
-7.25661943704277e-06
-2.18182861060454e-05
-2.15321898765122e-05
-2.52063346223033e-05
-2.55506669763087e-05
-6.60240004973848e-05
-5.18600380351833e-05
-1.12505510411252e-05
-4.78266267211523e-05
-3.96108415990825e-05
-1.26317725168495e-05
-2.73295089169139e-05
2.11532412963217e-06
-1.96812151578406e-05
-1.50681491845415e-07
-3.95239822667673e-05
-3.40735515514458e-05
-2.14845041386304e-05
-3.69534641076644e-05
1.1710779254814e-05
-3.49168585013836e-06
-1.90261305391813e-05
-2.53866774394268e-05
-2.95839674630214e-05
-2.18441119333831e-05
-3.97340586541379e-05
-4.84037913686001e-05
-4.44528365283726e-05
-5.87624016032461e-05
-9.31628846007411e-06
-4.56607324452338e-06
-2.34043381335104e-05
-2.97936522851045e-05
-3.55321972569106e-05
-1.08788034729839e-05
-3.60559110157068e-05
-2.46199647170783e-05
-4.00354385489823e-05
-2.46683269453673e-05
-1.72398111597937e-05
-3.76309382352948e-05
-2.90472739648999e-05
-2.31809017686175e-05
-2.79191925864752e-05
-1.74639432400964e-05
-2.75037762401802e-05
1.39684965001767e-06
-5.98522526407245e-05
-9.99178526330552e-06
-8.86490297992454e-06
-1.85390392947669e-05
-2.70066327343303e-05
-2.61013904386052e-05
-2.24311888923536e-05
-4.97840624294288e-06
-3.23033944697645e-05
-3.47471579795058e-05
-1.61271344801422e-05
-2.99916878287519e-05
-6.93801874497494e-05
-1.53704440373807e-05
-1.5569716363348e-05
-2.61666928868425e-05
-3.97142417095845e-05
-1.24368833701476e-05
-1.41750754465128e-05
-2.3835867312154e-05
-4.05945261860521e-05
-1.10576586119763e-05
-2.75770208757731e-05
-3.41788848665318e-05
-1.10163513128068e-05
-3.62601500721861e-05
-2.4605306679252e-05
-3.37029185311645e-05
-1.77602037604612e-05
-1.05146924089991e-05
-1.68898287655308e-05
-2.94306193759071e-05
-3.45340098315216e-05
-1.40817330340375e-05
-3.81745471891574e-05
-1.80246186103342e-05
-2.96147910343369e-05
-3.85293933444781e-05
-2.883924045257e-05
-3.62806394670315e-05
-1.6812917798912e-05
-2.52009215133881e-05
-2.02004755196988e-05
-4.85545174496678e-05
-3.49454089478547e-05
-3.45779371413524e-05
-3.14018918151223e-05
-1.15602239402408e-05
-1.70670838402586e-05
-2.23519406244183e-05
-1.78701233654671e-05
-4.48536322035292e-05
-1.25045105142496e-05
-6.90942900057618e-06
-4.81940388442712e-05
-3.74900382996546e-05
-3.37023343024052e-05
-4.67671328989422e-05
-5.07892623647062e-05
-3.11810861699511e-05
-3.95238018971125e-05
-2.74805497301881e-05
-3.72113444283711e-05
-2.5363858700384e-05
-3.23485929793888e-05
-5.96954346367037e-05
-9.95743414138725e-06
-5.24708610191414e-06
-2.4611040706276e-05
-2.12072619641416e-05
-3.81690967344433e-06
-1.17325844005832e-05
-3.4551432685918e-05
-6.81860563558675e-06
-2.3795185145677e-05
-4.03617966598042e-05
-1.36058654546011e-05
-3.14266188747937e-05
-1.98981153951244e-05
-2.34951914454435e-05
-1.19302193677303e-05
-3.42011730566851e-05
-1.02795657863948e-05
-3.91245991379724e-05
-1.50074817623399e-05
-4.50152067073584e-05
-9.63319527980462e-06
-4.04724761954129e-05
-1.60500769513041e-05
-2.16344176865862e-05
-2.86997913974299e-05
-3.68167914731363e-05
-3.32734143117594e-05
-2.94292503654607e-05
-2.65317463654633e-05
-3.32110615141461e-05
-3.5002978047144e-05
-3.15186497851649e-05
-3.53194010797757e-05
-1.67324447123742e-05
-3.70140180627339e-05
-3.87577472341039e-05
-3.3280545747945e-05
-5.5900784483799e-05
6.14227315736632e-06
-2.81481747683904e-05
-3.32745614910871e-05
-8.46894436468651e-06
2.19557246700962e-05
-3.24150642131529e-05
-1.35005157973149e-05
-1.6598889191264e-05
-1.99686929821535e-05
-3.45278972024815e-05
-1.12178772688601e-05
-6.28701374053776e-06
-2.73245240304116e-05
-3.93368161328415e-06
-4.44433073435906e-05
-3.66528134360212e-05
-3.24435676126621e-05
-6.46556001379863e-06
-5.09468064063961e-06
-3.65003967107808e-05
-4.57067913413011e-05
-3.38188500389185e-05
-1.18167316229335e-05
-3.39217537899962e-05
-2.64805868158613e-05
-3.20307223840372e-05
-2.00467437772288e-05
-2.87865164560264e-05
1.75228085608049e-06
-5.62148659488258e-05
-4.2433744398277e-05
-2.60701926245985e-05
-4.99004560567814e-05
-4.19362171527748e-05
-3.60762415201194e-05
-3.05704274131758e-05
-9.72236839318428e-06
-1.26442665105641e-05
-2.69691042355193e-05
-1.71498744219771e-05
-5.22539243206649e-05
-4.09733542893344e-05
-4.14779340390344e-05
-3.47650166981096e-05
-2.82321849531154e-05
-6.16448331383321e-06
-5.52648935643905e-05
-3.63902384503348e-05
-3.11449885435817e-05
2.63365029010472e-06
-1.79848717336097e-05
-4.47930744553886e-06
-2.66144568761544e-05
-3.20059773260431e-05
-5.91731636279265e-05
-2.67605776354813e-05
-1.42517436360127e-05
-2.21951873067273e-05
-1.90110994461211e-05
-4.44240488105636e-05
-4.99300604223756e-05
-1.2215487493838e-05
-2.72371745092705e-05
-4.92407868635216e-05
3.71976577930423e-06
-1.71151127608229e-05
-4.24260674502346e-05
-5.24273644409815e-05
-3.46776040016804e-05
8.97117192759955e-06
-2.28968158302912e-06
-3.54530959460716e-05
-4.49751449407127e-05
2.14710650040279e-06
-5.25484644394753e-05
-2.38418055917783e-05
-2.9921199226474e-05
-2.48144429961963e-05
-2.36774375310477e-05
-4.74907491285036e-05
2.64366930598773e-06
-1.01554983612549e-05
-5.92743218937287e-05
-2.55895690098459e-05
-1.08130758887139e-05
-3.56352599727791e-05
-3.1432283148283e-05
-1.29773517482975e-05
-5.89908260856203e-05
-3.4239031190212e-05
-3.60766428857815e-05
-3.65803003867625e-05
-1.55469108516788e-05
-4.35361799901564e-05
-4.44208673517099e-05
4.76340595377603e-06
-3.12354014793929e-05
-4.41069699329766e-05
-1.64395089779986e-05
-2.63055812864103e-05
-1.33400399421676e-05
-5.14587496657241e-05
-1.86280582748798e-05
-2.63784831402815e-05
-3.29251420838965e-05
-3.06860636961153e-05
-3.60453855154217e-05
-2.94134467965853e-05
-3.95887290091035e-05
-3.18862242963106e-05
-3.69537486230019e-05
-8.77813560533019e-06
-5.26863583639726e-05
-2.15672471775325e-05
-3.06153954897266e-05
-1.30711824895652e-06
-1.71216678446995e-05
-4.61211568615746e-05
-4.86699277500706e-07
1.16901911437492e-05
-5.71872008725484e-05
-3.48294714981309e-05
-3.12862991238026e-05
-3.34986199389164e-05
-1.95434393813357e-05
-3.78005209243594e-06
-5.73085295196493e-05
-1.1075974263359e-05
-3.88943905877598e-05
-4.99138504869047e-05
-1.84429070783351e-05
-4.37615978590801e-05
-1.3322224319361e-05
-2.68577791226916e-05
-2.64343168008514e-05
9.39505739159724e-06
6.9638320719117e-06
-6.68098512979675e-06
-2.86730671932752e-05
-3.14063548123476e-05
-1.3983882958481e-05
-1.49364759283631e-05
-4.45168991082872e-05
-1.93102190254806e-06
-1.75070265064353e-05
-2.7095963233544e-05
-1.06285874982662e-05
-2.47852452622796e-05
-4.31390988504356e-05
-3.61369691976761e-05
-4.94137977242757e-05
-2.35442754082918e-06
-1.69489216555556e-05
-2.62444052559117e-05
-2.04313471217314e-05
-7.51015151726253e-05
-1.83031227180618e-05
-1.73697481115162e-05
-6.13268280164081e-05
-1.05387743472533e-05
-2.35254348929443e-05
-4.83209089240123e-05
-4.86691196955115e-05
-3.36211835401071e-05
-1.35659147160262e-05
2.02250233029003e-05
-2.35295118275705e-05
-1.23323811473391e-05
-2.3002469265898e-05
-2.24720618790744e-05
-4.49684700816758e-05
-3.23014849551385e-05
-3.88684666720222e-05
-3.1382006749983e-05
-2.30392169796622e-05
-4.10344580831223e-05
-6.10306407304175e-05
-1.25130352841984e-05
3.52950922628474e-06
-1.39831018814288e-05
-2.9687627833579e-05
-2.88408953224805e-05
5.88546199836162e-07
-4.51974334586549e-05
-1.81593367321625e-05
-1.40683794903081e-05
-5.21695838121877e-05
-3.54307821217131e-05
-2.61613383711148e-05
-3.94972089671021e-05
-2.04773055956865e-05
-3.72512883846977e-05
-3.21598150363936e-05
-1.44191553483061e-05
1.59824761127086e-05
-4.83125388351462e-05
-2.49310868462462e-05
-4.24731476953936e-05
-4.90259585601306e-05
-1.37996309942841e-05
-2.0907383764217e-05
-2.47573162914656e-05
-3.28033009297036e-05
-1.71160125627341e-05
-2.57967922898825e-05
-3.28927538996139e-05
-5.9501779979403e-05
-5.19493531523976e-06
-2.31535266199123e-05
-5.46704458326888e-05
-4.17715974927866e-05
-3.3363280818081e-05
-2.47977785998306e-05
-2.33928086684499e-05
-2.68262651230595e-05
-6.31014102969721e-06
-2.67948112169108e-05
-7.6319244096012e-06
-3.50609806512527e-05
-3.92632022568846e-05
-1.36933802886592e-05
-3.4854065325751e-05
-4.3288655813511e-05
-1.35699268069376e-05
-1.82205886059475e-05
-4.81083021566299e-05
-3.39498901460747e-05
-2.40199145076748e-05
-2.87354250633381e-05
-2.20360952272519e-05
-7.79826731127742e-06
-1.53116723894896e-05
-3.50089670657873e-05
-4.97671844894139e-06
-5.36379012488956e-05
-2.74986086992254e-05
-2.38291564048586e-05
-1.76164303026542e-05
-6.57763607355215e-06
-1.54322304359288e-05
-2.48170626003988e-05
-4.95221540052647e-05
-4.65896863294929e-05
-1.51306153056828e-05
-4.41862386202456e-05
-8.19989987411564e-06
-8.03702435907762e-06
-4.35425833595079e-05
-4.2131598329686e-05
-1.61857067138177e-05
-5.54961100591933e-05
-2.39847212772636e-05
2.09562178955068e-06
6.4241384370001e-07
-4.09442616422722e-05
-4.25362475428615e-05
-3.81572140342121e-05
-4.21142618500219e-05
-3.40658945481936e-05
-4.70677305499406e-06
-1.53106328423574e-05
-1.83566125958336e-05
-1.17513524416306e-05
-5.39402334251937e-05
-3.01319627425073e-05
1.69296724839621e-05
-1.98305538463293e-05
-1.90986349012738e-05
-2.10562674422635e-05
-1.82277957146538e-05
-3.4718152745662e-05
-3.10375898624331e-05
-4.26115374569075e-05
-2.86101124203887e-05
-3.86184869902379e-05
-1.58099526472621e-05
-2.56427475053754e-05
-3.14101204897074e-05
-4.04337147495622e-05
-2.64381850857926e-05
-2.94861982417629e-05
-2.25776468626439e-05
-8.78398581325471e-06
-2.24434365343534e-05
-1.7504694334539e-05
-1.55758404532845e-05
-3.66504272045427e-05
-1.03903766679553e-05
-3.16885558028589e-05
-3.62663143027495e-05
-8.4964474231386e-06
-2.84410155604917e-05
-2.4772241400346e-05
-4.81936582953562e-05
-1.81171891455589e-05
-1.72392733714767e-05
-4.03654931442043e-05
-3.1268696087647e-05
-2.96257980414584e-05
-4.48356486021986e-05
-4.4579506752524e-05
-5.65081896461714e-05
-9.26403219768384e-06
-4.93360034565251e-05
-1.67931131859073e-05
-3.4656743388017e-05
-4.95027743165507e-05
-3.75980596754827e-05
-3.88903429393616e-05
-2.83939483708551e-05
-6.07126517426961e-06
-2.56902920168382e-05
-1.44491107611594e-05
-8.52593555883907e-06
-7.55533193738912e-06
-4.34627035650481e-05
-2.18083487638346e-05
-3.8927332471935e-05
-5.97451384193632e-05
-2.44271659495437e-05
-2.00807499653996e-05
-4.90881430624515e-05
-4.50017594514704e-05
-3.8965577258841e-05
-2.17866452221509e-05
-4.48954243854798e-06
-3.61548576827328e-05
-4.25457157999848e-05
-3.02768346423823e-05
-4.90085294035694e-05
-2.42183129511144e-05
-4.50257824752593e-05
-2.26251444854881e-05
-3.81558083404796e-05
-3.47668549946591e-05
-2.04080311232796e-05
-2.04580661006275e-05
-1.80709895051159e-05
-1.01207683696478e-05
-3.82491196258052e-05
-7.45872881116805e-05
-1.87590353001872e-05
-3.45895690521746e-05
-2.63572922238357e-05
-5.4071771289123e-06
-1.59992013986168e-05
-4.33357834476823e-05
-3.68804537173197e-05
4.22599837288086e-06
-4.23664358578209e-05
-2.85985685669643e-05
-1.78375784687332e-05
-1.09416151518984e-05
-3.14528747649104e-05
-2.07132581761075e-05
-4.68234083257484e-05
-1.97903541088899e-05
-1.54979424306178e-05
-3.20518693470764e-07
1.44565158802077e-06
-4.68595803933041e-05
-5.58314776241205e-05
-3.59089759732693e-05
-4.97254352887431e-05
-3.91330309395914e-05
-2.67853116932956e-05
-4.76119030276014e-05
-2.44613761709264e-05
-2.99845634335565e-05
-9.28059315458869e-06
-3.63064355592102e-05
-1.0910015074174e-06
-4.64680948724019e-05
-3.93334212619572e-05
-2.17536596940899e-05
-4.19138610908152e-05
-4.53050483686979e-05
-4.86375527495449e-05
-5.76249556609406e-05
-2.01263000731025e-05
-2.04229483697385e-05
-2.33286850170848e-05
-3.66954888964333e-05
-1.88380115733616e-05
-3.34356780960007e-05
-2.76016029269043e-05
-2.35759267447963e-05
-5.27683250608111e-05
-1.72969395309132e-05
-6.21479840170692e-05
-2.94238173564726e-05
-2.10822977827364e-05
-1.69338833091239e-05
-2.6895334374801e-05
-3.88303725243339e-05
-2.47717842587805e-05
-5.37350938368229e-05
-4.20254490699737e-05
-5.74012794155104e-05
-3.02945311287151e-05
-2.36522921950753e-06
-2.08525335764062e-05
-2.79337890324495e-05
-2.49769177595565e-05
-2.71650375897973e-05
-1.02566187309439e-05
-3.0459873758307e-05
-2.30385845776896e-05
-4.20350398958207e-05
-1.53972477714805e-05
-3.13398273440698e-05
-2.61334827582749e-05
-7.48230251626465e-06
-2.06714172250157e-05
-2.44780352664057e-05
-1.81709448419721e-05
-2.36966959646536e-05
-2.50016635657974e-05
-1.50060496120762e-05
-1.53581465114589e-05
-3.015467551483e-05
-3.35610845748077e-05
-9.67309187649472e-06
-3.51115453455179e-05
-5.68796454779956e-05
-4.27161607900397e-05
-3.40516220814255e-05
-2.40064831831042e-05
-2.92296706702472e-05
-4.57955048292488e-05
-3.84120601885815e-06
-5.66214457503565e-05
-4.16727296794154e-05
-2.5978693959771e-05
-2.27205242145354e-05
-6.02549543886357e-05
-4.71725437115084e-05
-5.12554222402741e-05
-1.78250246726334e-05
-3.37989770969318e-05
-1.81532294309088e-05
-5.4305411737812e-05
-4.95983078041629e-05
-3.52864436972961e-05
-5.23434758386014e-05
-5.62457937344035e-05
-3.30412852486487e-05
-3.55923790131179e-05
-4.82502897313805e-06
-3.30772713639045e-05
-3.98636879853967e-05
-4.28465103164353e-05
-2.43085592939905e-05
-2.12563323835538e-05
-2.6090746085626e-05
-1.65083157882121e-05
-2.43371869308529e-06
-1.07571959612824e-05
-2.78320483839527e-05
-4.91841500084069e-05
-4.17613314747568e-05
-1.86369329365298e-05
-4.45828480719208e-05
-2.04746124312827e-05
-3.69444845884446e-05
-2.76458531727882e-05
-3.85744225210999e-05
-3.92471379271951e-05
-2.37503805128035e-05
-5.5934983097158e-05
-5.06860937621763e-05
-3.40185492990386e-05
-1.57023517766057e-05
-2.18210427679982e-05
-3.10750633015868e-05
-3.59267034182268e-05
-7.64449963841904e-06
-4.34416176260233e-05
-1.53890489893766e-05
-5.80225551918567e-06
-2.01046295386782e-05
-2.37774321750311e-05
-2.80999274173884e-05
-3.73250162450064e-05
-3.69569913648872e-05
-2.75154613356385e-05
-6.41731994032773e-06
3.42911230666772e-06
-4.1489091761559e-05
-1.36243971347296e-05
-1.20054421755828e-05
-1.39298490505734e-05
-6.3356452766085e-05
-2.96531574330341e-05
-2.89988660636183e-05
-4.54228354644157e-05
-2.15663084320602e-05
-5.22365727844353e-05
-2.55558975362091e-05
-5.44133675073515e-05
-1.41922948545096e-05
-3.47628911149728e-05
-6.42135914728151e-05
-2.34124221641167e-05
-4.15558907821393e-05
-4.76989738899169e-05
-1.08144135008279e-05
-2.70286950191226e-05
-2.89978625365239e-05
-3.92666544973163e-05
-2.64502753556751e-05
-4.32795201096193e-05
-2.56647647844122e-05
-4.89828256624319e-05
-1.89471286287983e-05
-3.65364301366098e-05
-3.25334714082883e-05
-2.84880034186221e-05
-2.56607996762154e-05
-2.16989778746908e-05
-4.58537270900797e-05
-4.55089434211281e-05
-3.29050674717518e-05
-2.74187102843554e-05
-8.95957295396292e-06
-2.76385268927865e-05
-1.85481975211309e-05
-1.99202093050313e-05
-3.26583112907483e-05
-2.85890686893434e-05
-1.59849238948757e-05
-2.46672943898186e-05
-1.96447848074532e-06
-4.50391838211235e-05
-1.97852095607958e-05
-5.34005539716724e-05
-3.75662244717145e-05
-3.85863608682707e-05
-3.60732780880843e-05
-4.4969988288666e-05
-4.12122267943401e-05
-6.28398298100807e-06
-2.27782465569367e-05
-1.35257410439218e-05
-6.59921731143957e-05
-5.2988563515633e-05
-2.40064409431061e-05
-5.52247533157506e-05
-9.19587654860029e-06
-4.53772696533848e-05
-1.01729048188263e-06
-2.59028385667798e-05
-3.08736398525524e-05
-4.679278029749e-05
-1.3084987586171e-05
-4.74715710801068e-05
-2.49055342474533e-05
-4.0276271920147e-05
-2.41150296974626e-06
-5.36763446719441e-05
-4.9748965702964e-05
-3.82884887571353e-05
-1.67451484242436e-05
-9.48939445962097e-06
-9.03023731843377e-06
-3.27628595894364e-05
-1.21943324028915e-05
5.44393278701994e-06
-1.61528855045874e-05
-3.08578779000871e-05
-6.39313583208884e-06
-1.6227729459354e-05
-4.17665320905217e-05
-2.72090740398841e-05
-2.75157512380601e-05
-3.26163508597888e-06
-4.87695781250511e-05
-2.88489272886144e-05
-3.75753930543714e-05
-3.76777911783806e-05
-4.03526338234909e-05
-1.44583443937635e-05
-2.93743761539016e-05
-7.53860270667693e-06
-4.30071878547661e-05
-4.28445802232473e-05
-3.31611053491433e-05
-2.69616657789046e-05
-4.27263066556006e-05
-1.98968336677769e-05
-6.51549618440872e-05
-4.07144573701552e-05
-4.19535876160837e-05
-3.00969750514832e-05
-3.31531952327217e-05
-3.64895446310652e-05
-3.87511434094838e-05
-1.45191771659921e-05
-2.72667348043182e-05
1.15779866901299e-06
-2.68214296397842e-05
-1.40019968389514e-05
-9.70647001043584e-06
-4.61321198729166e-05
-3.29304723232214e-05
-1.85413537889267e-05
-1.1318763187955e-05
-4.77271470106629e-05
-2.35905718570347e-05
1.00094162592415e-05
-3.08767092699568e-05
-7.56422597141322e-06
-2.60070122371897e-05
-4.41028953392577e-05
-3.45895334721595e-05
7.80734567138539e-06
-2.41388110307096e-05
-2.66526807748339e-05
-2.14685342537355e-05
-2.16882058762686e-05
-2.17028240618047e-05
-3.72644709555912e-05
-9.60427774994368e-06
-2.32863744233756e-05
-3.82393713389321e-05
-5.07013297514344e-05
-4.87395652214595e-06
-4.66894502328486e-05
-1.78211368577671e-05
-3.08191806804111e-05
-2.3660641265661e-05
-3.29706462667263e-05
-3.00830176700697e-05
-2.79387501908778e-05
-5.07140003591352e-05
-3.83665907373597e-05
-4.42691778707835e-05
-2.63892581762414e-05
-3.46713679573231e-05
-4.50189897064972e-05
-2.59659989365709e-05
-1.61228096845226e-05
-2.02281197387292e-05
-2.36605193390377e-05
-2.52297886940427e-05
-3.6635036618587e-05
-5.3242751359945e-05
-1.67960170917418e-05
-3.52632303142106e-05
-3.26333509694334e-05
-4.75480630442256e-05
-4.16823519063098e-05
-3.68054884714058e-05
-2.24773225320141e-05
-1.61183285950123e-05
-2.34992431486312e-05
-4.85234426252172e-05
2.6796409879267e-06
-3.62656587488463e-05
-3.08235598241543e-05
-2.6799179508288e-05
-3.89256892488691e-05
-5.55729473112532e-05
-1.27916710192332e-05
-4.50214429764208e-05
-1.83074923146654e-05
-3.74748120720862e-05
-2.406468383037e-05
-2.89734390112995e-05
-1.28272950164233e-05
-3.00867120554162e-05
-1.97230211065197e-05
-2.07464251943456e-05
-1.44630945187053e-05
-9.75435100821317e-06
-1.4679348649048e-05
-3.07546156802119e-05
-4.26679935375586e-05
-5.27359284142972e-05
-3.14951875034925e-05
-6.44101803586626e-05
-3.75339372575395e-05
-2.02367362004727e-05
-1.9874698256492e-05
-8.99364219780188e-06
-2.08570688596552e-05
-2.60173936912433e-05
-3.00419032754934e-05
-2.60326354861475e-05
-8.86597087869497e-06
-3.59542567374339e-05
-2.94493975342437e-05
5.55954525470353e-06
-2.29295866300063e-05
-7.48851572758586e-05
-1.85836867449341e-05
-2.85282761191545e-05
-3.17839737642799e-05
-6.25937825622859e-05
-2.0725650469802e-05
-4.01867329688437e-05
-1.78657675795649e-05
-4.32208526405534e-06
-6.99997671742709e-05
-2.41659515574649e-05
-2.49758140412401e-05
-1.81427933102988e-05
-1.91571071715417e-05
-2.2522857219259e-05
-4.62022907594707e-05
-2.34415257399283e-05
-8.29901709694224e-06
-9.70477355672229e-06
-2.65168244634257e-05
-4.68087035026648e-05
-5.34241203824369e-05
-2.18295438585014e-05
-2.5763272283964e-05
-8.88835392021632e-06
-4.89260159726051e-05
-2.63939040857069e-05
-8.66695555847153e-05
-2.04412730675523e-05
-5.48114540277184e-05
-4.42395431776848e-05
-1.80186360503359e-05
-6.29453090756462e-05
-1.7602333585211e-05
-4.18529855549845e-05
-4.67829806755479e-05
-2.44410066503758e-05
-3.21289273570683e-05
-3.18315523680081e-05
-2.34302825552589e-05
-3.63354979932522e-05
-4.52782194136879e-05
-2.74605856341214e-05
-3.01225679520772e-05
-1.20010442046146e-05
-5.3652295579283e-05
-9.25522794400549e-06
-3.72659963121993e-05
-2.03382101368512e-05
-5.12670321445169e-05
-4.70503567418099e-05
-4.83274458680609e-05
-3.03701791519392e-05
-1.71880686686659e-05
-3.53251644780749e-05
-4.34638844063196e-05
-4.52570055820689e-05
-4.5081225929795e-05
-1.37189777269933e-05
-1.01630504398235e-05
-2.82280977861772e-05
-4.31366411751216e-05
-4.38967072789653e-05
-3.49210980532793e-05
-4.60505327445376e-05
-6.28161559278832e-06
-1.80245117643539e-05
-2.35772253505558e-05
-2.76989648082329e-05
-9.66717155488313e-06
-2.29866826469049e-05
-1.45224379287815e-05
-5.79029661545778e-05
-3.90081572891129e-05
-1.07271553006679e-05
-4.6324311954805e-05
-1.42109293721907e-05
-1.51932071970765e-05
-4.80469958055154e-06
-9.54042340509634e-06
-4.99368775331035e-05
-3.44632183759399e-05
-2.83697851374621e-05
-3.03815640370018e-05
-2.57493387813735e-05
-3.33132947112218e-05
-3.08374407420501e-05
-4.12412834053521e-05
-2.99632749243152e-06
-1.14986908492479e-05
-1.69901971078296e-05
2.18947734075883e-07
-1.44422865818738e-05
-3.58460505428756e-05
-3.88070923959576e-05
-2.09794462245379e-05
4.07117407316426e-06
-3.53710611172348e-05
-3.8132896203398e-05
-3.22782551807912e-05
-3.53333625575901e-06
-3.62252832805946e-05
-3.52006518854304e-05
-3.65181886471518e-05
-2.80760193732089e-05
-3.16337505300048e-05
6.23330470518854e-06
-1.3969996233871e-05
-1.25129916228425e-05
-2.79562145958238e-05
-4.32890937354157e-05
-2.71496582281285e-05
-2.52460551693423e-05
-2.21555934779974e-05
-1.74845534378539e-05
-3.99234779515702e-05
-8.08566982956947e-06
-1.94243558913652e-05
-2.84144499238527e-05
-3.93788254315813e-05
-2.94841322917643e-05
-4.1431803966246e-05
-5.36833952131996e-06
-2.01602682034783e-05
-3.36609078468727e-05
-6.52423585253531e-06
-1.61009977911565e-05
-2.96076748142307e-05
-2.01232900575159e-05
-1.82439416021673e-05
-2.64517361977681e-05
-4.30421969354682e-05
-1.66436934702351e-05
-1.40579740100689e-05
-4.42398602378047e-05
-9.35632949897473e-06
-3.35722901863061e-05
-3.35714482762826e-05
-2.24426381657747e-05
-1.22035940824857e-05
-4.08447824954475e-05
-3.62501744862246e-05
-2.55072795951562e-05
-3.61922797951335e-05
-5.25506539148125e-06
-1.34941236312129e-05
-8.02349402455449e-06
-2.77784533560601e-05
-3.5542654595174e-05
-2.90719628533716e-05
-1.64093873256364e-05
-1.69697287441759e-05
-4.47504865239423e-05
-2.99696992878981e-05
1.19150608807005e-05
-1.91172547392015e-05
-8.67294148160823e-06
-2.90091100831656e-05
-3.27369654143751e-05
-4.1753255625715e-05
-4.41364034198222e-05
-3.4959879627866e-05
-3.10096573653185e-05
-9.05034293323878e-06
-3.09617289150145e-05
-3.42058989211293e-05
-2.61232510035451e-05
-1.42627699571915e-05
8.34445183286228e-06
-4.1587306422883e-05
-2.85651067930746e-05
-4.76344358265689e-05
-2.48884169484393e-05
-2.7951172178613e-05
-3.46678013738828e-05
-4.32042931510348e-05
-2.89272105394851e-05
-3.59922605387387e-05
-1.93274923568563e-05
-4.88928545879416e-06
-3.754673428304e-05
-2.44645634190425e-05
-1.96829385499754e-05
-1.45856842644413e-05
-4.4811362104561e-05
-4.03501322226051e-05
-2.11486711332715e-05
-5.6698355694832e-05
-2.58958597949323e-05
7.30851579035721e-06
-3.2075654736753e-05
-5.67916554574478e-05
-3.62535491689208e-05
-4.58327711849302e-05
-2.31747096202068e-05
-3.82022199403358e-05
-4.41759886350659e-05
-4.9353278486005e-05
-2.0273197484036e-05
-2.36944296834819e-05
-3.92804620556487e-05
-1.52700377637837e-05
-4.86097700543265e-05
-4.93327076274764e-05
-2.61235706548708e-05
-4.38453380494662e-05
1.02882160100406e-05
-3.62717467642294e-05
-1.77433995312487e-05
-9.89450588228737e-06
-5.92853462018091e-05
-4.22347223058873e-05
-4.66179673680796e-05
-1.11207140860266e-05
-4.19127159274279e-05
-2.55382592181615e-05
-5.24847273803422e-05
-3.86872797061647e-05
-1.74179876434303e-05
-2.26497516505449e-05
-2.06395516578713e-05
-1.72293607790972e-05
-1.916052055588e-05
-5.10334039246834e-05
-2.20467202070182e-05
-9.93598677688308e-06
-6.79576967638609e-05
-1.06219652572145e-05
-4.26220302198485e-05
-5.31920263982902e-05
-2.74702125556017e-05
-2.96446754645848e-05
-4.55261896613403e-05
-8.54440767976658e-06
-4.15529895880864e-06
-1.59020981009187e-05
-6.75958647070989e-05
-2.30849077640872e-05
-4.71302551340189e-06
-5.98417507122396e-05
5.25055102125526e-06
-5.15114219138122e-05
-4.09402047072636e-05
-3.55600415066627e-05
-4.29002961686558e-05
-2.21047018444161e-05
-5.10194601954756e-08
-1.24991014306874e-05
-2.04702526601383e-05
-2.42783528172165e-05
-1.36588732729354e-05
-5.98938339105444e-06
-2.47916984425824e-05
-2.24796554969921e-05
-2.46589197791154e-05
-3.39357732828396e-05
-9.30778826571109e-06
-2.23609180537074e-05
-4.46684565806917e-05
-1.88340778935625e-05
-2.32064612785563e-05
-3.60593676295013e-05
-8.95878423404491e-06
-9.72882070681615e-06
-4.65075228788884e-05
-4.84793375625776e-06
8.4604296863383e-06
-5.53498661512614e-05
-2.58181079855032e-05
-2.30369325599834e-05
-4.85967088320091e-05
-3.58807937073656e-05
-6.27739014269684e-05
-4.07830673263423e-05
-3.62161401722586e-05
-2.19446867945317e-05
-2.63322581849821e-05
-1.80826984086433e-05
-1.86213512730888e-05
-2.64237915863381e-05
-2.32004761155999e-05
-5.15486269887268e-05
-2.36953625620047e-05
-3.01644039721025e-05
-1.85470811838243e-05
-3.51348333069937e-05
-3.81016948561921e-05
-3.034231776488e-05
-2.65965032188679e-05
-3.29811073624893e-05
8.43876265746987e-06
-2.66944089091137e-05
-2.21938623124545e-05
-3.76893577531176e-05
-8.93468546051994e-06
-2.64304430046124e-05
-2.89089685351224e-05
-2.17080735204555e-05
-2.80755923240098e-05
-2.25562520435389e-05
-4.45076783320135e-05
-2.12134286556874e-05
-3.03460079594873e-05
-3.5487661477303e-05
-3.65977889055648e-05
-2.96531190948655e-05
-5.02935921799942e-05
-2.5255456842653e-05
-2.4759865535428e-05
-1.52635395053782e-05
-3.9535014709794e-05
-4.50719270468392e-05
-4.06809239148577e-05
-1.91398151238822e-05
-3.29363045011137e-05
-3.94760774634543e-05
-4.00072170478768e-05
8.29557995477793e-06
-4.76679067673327e-05
-1.14569086038747e-05
-1.63839352225069e-05
-3.77587363385422e-05
-3.36593027560418e-05
1.40782977710447e-05
-1.69506773693768e-05
-2.34406106354443e-05
-4.9873481749484e-06
-1.69744755988564e-05
-2.51476243563752e-05
-8.17636733873552e-06
-3.11177869984181e-05
-3.09440222460318e-05
-1.27375982676492e-05
-3.07914150301624e-05
-2.49505418629957e-05
3.97649332944913e-06
-4.725684594079e-06
-2.18105072388423e-05
-3.69302821272127e-05
-1.57426800871788e-05
-4.07544100578708e-05
-3.66557735903466e-05
-5.47618051187362e-05
-4.45357105834062e-05
-1.88462654428976e-05
1.0441683989962e-05
-2.98643291695237e-05
-3.71788458239726e-05
-3.42197914352491e-05
-3.29614291611382e-05
-2.61845143210819e-05
-2.33034612990917e-05
-1.15844915914648e-05
-2.45243532845251e-05
-3.21834199293952e-05
-3.0926780807922e-05
-1.43196112594009e-05
-2.6131142080278e-05
-3.08817811563819e-05
-4.30013265206025e-05
-4.12572258556757e-05
-1.58609754019074e-06
-2.64428668425437e-05
-2.63348712516165e-05
-2.28602903869961e-05
-1.31017901834297e-05
-2.63157078653533e-05
-2.84483566696237e-06
-4.74291425672088e-05
-1.81019059799635e-05
-4.59713950835459e-05
-4.89664213042488e-05
-3.2999655695291e-05
3.59310898598364e-06
-3.82594743174378e-05
-4.08577425069425e-05
-2.29711168778772e-05
-2.90567939605128e-05
-3.67788894286239e-05
-6.28642415384698e-05
-4.87331362788548e-05
-1.11081517521944e-05
-2.54511150148486e-05
-2.60897449971799e-05
-5.22699667305265e-05
-4.14761999722765e-05
-2.37116922098987e-05
-3.0077496995105e-05
-2.22386875204202e-05
-7.99391302467005e-06
-2.48943097296419e-05
-3.47515782075596e-05
-2.09249313213735e-05
-6.01466909166064e-05
-3.20894920298075e-05
-3.36001842451361e-05
-4.12010861176378e-05
-3.55265110407615e-05
-5.47881194149827e-05
1.44743780775959e-05
-5.18526030376298e-05
-4.92104467873217e-06
-2.59702061153726e-05
-1.48331961009865e-05
-3.69372432416634e-05
-3.39887894299138e-05
-1.5064719048935e-05
-3.30442718304528e-05
-4.59920907655442e-05
-4.57277952300739e-06
-3.86546165324473e-05
-5.65859948981476e-06
-1.24122578048337e-06
-3.41687416135352e-05
-3.50697465178598e-05
-3.62406371616225e-05
-7.62921352623738e-06
-4.80476987943596e-05
-5.68546671644962e-05
-2.81802941501615e-05
-2.95420659444744e-05
1.06629673169933e-05
7.53312729495284e-06
-1.08432361920862e-05
-1.59100228568042e-05
-4.66222948408774e-05
-2.92204360538328e-05
-3.34060020577705e-05
-2.44075737696836e-05
-2.20026314923241e-05
-2.33074058430542e-05
-2.96504447571802e-05
-1.74149990115305e-05
-3.69698612980429e-05
-1.13889462896108e-05
-1.75219429136883e-05
-5.48721267915881e-05
-2.28572738348925e-05
-2.99901380944599e-05
-4.09028432228031e-05
-3.45137115174809e-05
-4.79112478313266e-05
-3.51952606127409e-05
-3.41358236440948e-05
-1.2367402547724e-05
-3.04767784597257e-05
-4.70564310876355e-05
-5.15475915216929e-05
-2.62445667649662e-05
9.1970871695532e-07
-2.32747977005502e-05
-8.34847543595856e-06
-2.00304810350943e-05
-5.08874462778432e-05
-3.6479688349458e-05
-1.33818224722281e-05
-5.11650262888872e-05
-3.07398881784732e-05
-2.21932115254322e-05
-2.31656119584995e-05
-3.67131557001906e-05
-1.68626525561191e-05
-2.66911755245855e-05
-4.38025513521967e-05
-4.02567462430299e-05
-4.40785545338895e-06
-2.1572454206025e-05
-1.23211903026096e-05
-2.87838229173009e-05
-4.18018190457669e-05
-3.62714564015215e-05
-9.50936142196581e-06
-2.24006374715522e-05
-9.58188757591604e-06
-4.12430561366118e-05
-4.1603124013154e-05
-4.91350970493309e-05
-3.99865935975841e-05
-3.93328834463713e-05
-3.21391717514029e-05
-4.01447483099488e-05
-5.05183481166416e-05
-4.1068034267959e-05
-1.03586225701479e-05
-1.39018483675525e-05
-4.66403260504818e-05
-2.79117528746874e-05
-3.86670567536822e-05
-3.07457110367267e-05
-2.31381973817331e-05
-1.55830210900841e-05
-1.99666680265956e-05
-3.36636942795788e-05
-1.92631872803825e-05
-4.58905770668114e-06
-1.23978433643024e-05
-1.41412020902973e-05
-4.44059610348708e-05
-1.34648643387083e-05
-4.48631659289756e-05
-4.33939107300652e-05
-1.86614745007864e-05
-4.8231550460097e-05
-4.71451961609335e-05
-4.38934863897778e-05
-3.51758602839642e-05
-6.2359830723064e-05
-2.98751639496504e-05
-1.73518311612921e-05
-1.96591131481253e-05
-2.25413746910697e-05
-4.22955745035911e-05
-4.04748128728403e-05
-7.27883710807979e-05
-4.72015563803941e-06
-2.76009551387136e-05
-1.74676215652227e-05
-7.97204807392527e-05
-1.24797524753997e-05
-3.00011636698712e-05
-2.54392268702267e-05
-3.1408375345334e-05
-3.76170120802111e-06
-2.80969641105848e-05
-2.71015290055086e-05
-2.13809591354168e-05
-3.44629899445447e-05
5.53273235379659e-06
-2.44397399736725e-05
-2.53440268579997e-05
-2.39948905248921e-05
-1.70801746627597e-05
-3.1395291277663e-05
-3.21705989161681e-05
-3.16012273192643e-05
-4.3094424790748e-05
-4.10339248598632e-05
-2.38376539660991e-05
-4.26753108099903e-05
-8.18801291989818e-06
-1.55779954336898e-05
-3.77696367897683e-05
-4.6108457047014e-05
-2.90357741564743e-05
-4.17665359091956e-06
-4.550999773632e-05
-2.98468612058e-05
-1.68393086648817e-05
-5.75671791239328e-05
-3.0846345161042e-05
-1.08865302546425e-05
-1.96350381468283e-05
-1.44628760442708e-05
-4.06812806033654e-05
-3.5351592281213e-05
-2.65672456022764e-05
-1.67647780273603e-05
-2.398942526184e-05
-2.73617256540304e-05
-1.9812846873595e-05
-3.32099299558637e-05
-2.51642751801905e-05
-1.9316266200654e-05
-2.42832091429598e-05
-3.7343771543775e-05
-3.47002440526417e-05
-2.34989524391335e-05
-1.23994762620755e-05
-2.16107474130005e-05
-4.31172626880272e-05
-2.5334185310356e-05
-3.82789421895431e-05
-2.839442375312e-05
-3.99262180735811e-05
-5.40933116281919e-05
-6.03702108241154e-05
-2.92380373877085e-05
1.01869920748267e-05
-4.24965968746081e-05
-4.57064739510169e-05
-3.84316996338375e-06
2.07522430199186e-05
-1.60196624484951e-05
3.34676999092219e-06
-2.51608002259379e-05
-2.67050013463317e-05
-3.59064342335922e-05
-3.26505581506115e-05
-3.06909843578822e-05
-3.55770677336781e-05
-1.65353792760409e-05
-2.67944588619201e-05
-3.40086413547581e-05
-1.8595105851371e-05
-2.88568117123255e-05
-2.72338497408975e-05
-5.49764990898231e-05
-4.95046266477034e-05
-2.77363231609389e-05
-5.41537085833433e-05
-4.23267264582473e-06
-4.40644074975689e-05
-4.7002165195009e-05
-2.15799398611057e-05
-5.62210836239936e-06
-3.45521206188929e-05
-2.27673009496863e-06
-4.9648047383016e-05
-3.45695651066257e-05
-3.12228959416774e-05
5.1301640731214e-06
-4.72049459896191e-05
-3.81730576471896e-05
-1.89653948016195e-05
-1.88993015798015e-05
-2.49175711583391e-05
-2.72477354322847e-05
-2.36908229870767e-05
-2.71427458554155e-05
-3.95965912506725e-05
-3.54186102751829e-05
-4.07579647227821e-05
-3.98081619593517e-05
-2.75486243553422e-05
-1.83031168157288e-05
-2.83471721708457e-05
-1.43696901848961e-05
-5.14544295476552e-05
7.788363933216e-06
-1.16968124402093e-05
-3.88706553025066e-05
-3.38488243073858e-05
-1.1458253735984e-05
-2.57662625548276e-05
-6.37854017821788e-05
-2.38312465407322e-05
-1.38531991515864e-05
-4.31282550030874e-05
-1.5561148138024e-05
-2.15518357447853e-05
-2.25266924947724e-05
-8.45780049258876e-06
-3.3318743836022e-05
-3.66702275287412e-05
-2.85682913983306e-05
-2.3475188112906e-05
-1.43054933299616e-05
-4.30796664659352e-05
-5.96601973839053e-05
-5.31420042090636e-05
-1.85987321523712e-05
-4.0555360879274e-05
-3.20243920708781e-05
-4.51753389530478e-05
-3.36247065385001e-07
-3.18086202489184e-05
3.71970981096002e-06
-2.96386295984849e-05
-1.16548554497986e-05
-1.67593449421617e-05
-2.6782799753068e-05
-3.74559973628763e-05
-1.31890407311533e-05
-2.29446094178214e-05
-1.39247127915026e-05
-6.28222403294033e-06
-1.47748207698665e-05
-4.9158886496296e-05
-5.78270922765191e-06
-4.93621648301794e-05
-2.61644202735536e-05
-2.99737284114686e-05
-3.1885932261717e-05
-1.59864508538157e-05
-3.12630463232858e-05
-1.72774132918173e-05
-9.89517023357752e-06
-1.67832939380202e-05
-1.85748908062123e-05
-4.24319812332341e-05
-5.6785472695036e-05
-1.22062073860026e-05
-6.49217058184312e-05
-3.03670859345958e-05
-2.64219016301066e-05
-3.48633961346377e-05
-3.28150612664027e-05
-4.2208753576461e-05
-4.35828774630223e-05
-3.94092488429609e-05
-1.8755772096871e-05
-2.33136330317227e-05
-4.93157094054492e-05
-1.11477170433576e-05
-6.05526440120104e-05
-2.26727933872877e-05
-2.77663199893583e-05
-4.4121529632624e-05
-1.46355075802297e-05
-6.63276579477543e-05
-3.26094529721421e-05
-2.93862716576519e-06
-1.21152490031279e-05
2.75313857500145e-06
-3.65652205150737e-05
-4.10013723066512e-05
-1.32016024745441e-05
-4.58914364073937e-05
-4.77400973341627e-05
5.36204950877755e-06
-2.3069018360447e-05
-1.89146571071983e-05
-1.57637963960689e-05
-3.84891291871986e-05
-1.51078952505308e-05
-4.31848067631417e-05
-2.73160706130417e-05
-1.96870130616058e-05
-3.2807159253704e-05
-2.0330326510875e-05
-2.63777606974118e-05
-2.81991841761975e-05
7.92849476484343e-06
-2.28692432385957e-05
-4.62316458768349e-05
-4.86231532172868e-05
-2.6442489314222e-05
-4.58560914139399e-05
-3.40350718590942e-05
-3.28401600481238e-05
-4.06793749548994e-07
-7.72063024302078e-06
-4.87274074371734e-06
-1.37676683581691e-05
-2.36422956563639e-05
-3.46013430883699e-05
-4.26475721948726e-05
7.62810284354354e-07
-3.87624221907336e-05
-3.15276204638905e-05
-3.1975630139329e-05
-3.42093782829329e-05
-6.23032108501185e-06
-4.33511009757858e-05
-7.86260753443889e-06
-1.64001354066439e-05
-3.03081283211226e-05
-3.161829425139e-05
-2.97720773437787e-05
-3.42426267517738e-05
-5.28513885114602e-05
7.40422139575509e-06
-1.45714431849562e-05
-4.51026184454397e-05
1.61642731362048e-06
-4.07510873543724e-05
-6.07199767065954e-05
-3.1122594961926e-05
-4.11161855299704e-05
-3.01190708960506e-05
-4.35627656157339e-05
-4.31614146076514e-05
1.43889204485537e-06
-3.13337706220909e-05
-1.90406057660826e-05
-3.62528958810329e-05
-4.68781070884142e-05
-4.30863995365824e-05
-4.93821216101728e-05
-3.65521362101877e-05
-2.95747756583105e-05
-3.10343429569137e-05
-3.15384338495632e-05
-3.52858435300552e-05
-7.41251558405875e-06
-3.80285040137577e-05
-5.62561664806414e-05
-2.26761909804331e-05
-2.66918119361437e-05
-1.17510861760838e-05
-2.38425075652126e-05
-1.70578166544288e-05
-1.97770845757383e-05
-3.098123616889e-05
-4.85149991470529e-06
-3.5356581525962e-05
-2.59762452554358e-05
-3.84541940378612e-05
-7.22153213091262e-06
-2.80937002166872e-05
-3.97357167873045e-05
-1.54774234800395e-05
-2.20879321071286e-05
-2.97972896760979e-05
-8.10764163779769e-06
-1.66914764189751e-05
-3.96297652342313e-05
-6.06910445891916e-05
-3.82720327532913e-05
-4.73585829981537e-05
-2.09207763269913e-05
-6.64221578330132e-06
-5.00906051790141e-05
2.25373082754305e-05
-2.52133953751032e-05
-1.14077883504829e-05
-3.28612486414549e-05
-3.9491254104259e-05
7.51022424178421e-06
-4.25730246588883e-05
-4.27530838907965e-05
-1.95882223092938e-05
-2.3745017131376e-05
-4.93880979761127e-05
-5.26996922367226e-05
-6.21277861725204e-05
-1.91225731851549e-05
-4.49933806498368e-05
-1.50410248149637e-05
-2.55239467014567e-05
-1.27989841371875e-05
-2.75005412712925e-05
-1.51093755961681e-05
-5.98352051770557e-06
-3.68944723293581e-05
-2.3701869860539e-05
-2.1623182753133e-05
-5.66622301018344e-05
-1.26197327664623e-05
-1.02117145488341e-05
-7.77101316704899e-06
-1.56534099213719e-05
-8.38391502644466e-06
-2.14035131480454e-05
-3.66624104729729e-05
-4.4352490630157e-05
-2.71481572203888e-05
-3.18247445593442e-05
-4.50953247072174e-05
-5.70508737264106e-05
-4.75276780356147e-05
-9.60950429239465e-06
-1.66415661626542e-05
-2.01021883031751e-05
-3.82322656786285e-05
-2.01176288325409e-05
-3.71054248390509e-05
-2.07849507312449e-05
5.77860909293111e-06
-2.78255137381875e-05
-9.55781638733384e-06
-4.7279135518976e-05
-1.89514962472272e-05
-3.32218606345417e-05
-4.22022490238305e-05
-5.60480082057861e-05
1.32214245267676e-06
-3.06943909057955e-05
-3.59280855095199e-05
-3.08556223188384e-05
-5.05819600344615e-05
-3.90759733384885e-05
-5.67022325293243e-05
-4.31778656453368e-05
-3.71503083854721e-05
-2.02110053600167e-05
1.58950491118524e-06
-4.95538871510528e-05
-2.26742136633231e-05
-1.11218583837433e-05
-2.06031134439857e-05
-3.86019040923035e-05
-2.0114432112465e-06
-1.38017956200915e-05
-4.06098454875227e-05
-1.36398003043557e-05
-3.62255216522578e-05
-3.15203761869023e-05
-2.1095559223524e-05
-2.58371506426373e-05
-3.77380468583512e-05
-2.57681355873462e-05
-2.42204009103439e-05
-1.28088774017962e-05
-2.62829069070336e-05
-3.47777938481877e-05
-2.5945816792355e-05
-2.69358500291869e-05
-2.91206918779951e-05
-1.57337949446764e-05
-2.52433755612827e-05
-2.47869808930566e-05
-3.02511939336316e-05
-5.20281244338589e-05
-3.00293188509788e-05
-2.45489644403434e-05
-5.92850914908978e-05
-5.99049410812278e-05
-4.10433639539696e-06
-3.29448506986642e-05
-3.17649172304103e-05
-1.43567143509938e-05
-4.26017996764809e-05
-2.4437331338545e-05
-2.2598345399767e-05
-1.81839791412771e-05
-3.96717787389123e-05
-6.02279977122666e-05
-2.17551964885118e-05
-1.53487732541418e-05
1.89004158203258e-05
-5.57352124624604e-06
-3.697568314409e-05
-3.5653590379391e-05
-3.98661102272697e-05
-1.12534720371415e-05
-2.99139864197488e-05
-4.43116705485887e-05
-2.37997966527683e-05
-4.49998964955464e-05
-3.15294998186915e-05
-3.88798775510492e-05
-3.52399731490336e-05
-3.27618440238831e-05
-7.30941767684905e-06
-5.01460272995461e-05
-1.47779003597402e-05
-4.11817705622236e-05
-1.4884322733946e-05
-5.87246549747235e-05
-2.58858648561969e-05
-9.66159913054005e-06
-3.40416089333138e-05
-3.61299819030434e-05
-3.21686989626851e-05
-6.10286041454114e-05
-4.85226872538104e-05
-6.80681760526661e-06
-5.74052874312876e-05
-6.02912174424438e-05
-2.20497849576434e-05
-3.90024834459204e-05
-1.06339539283321e-05
-7.01752001250114e-05
-3.82636674885497e-05
-1.95536861404336e-05
-8.6231389908486e-06
-6.51657105583335e-05
-1.26266450476956e-05
-2.00429746046141e-05
-3.47335327221543e-05
-2.56139678888767e-05
-2.88704572972791e-05
-4.06347595136127e-05
-7.29058306666201e-06
-2.71760618887843e-05
-1.65524743780545e-05
-5.32140224033472e-05
-5.92448072378729e-05
-3.41948628774452e-05
-3.77496590338815e-05
-1.67526080818332e-05
-2.41329197426522e-05
-3.84751015264674e-05
1.95846393620806e-06
-1.86975637921582e-05
-1.35466903869583e-05
-8.52570752386154e-06
-3.97348168107234e-05
-3.64940655864809e-05
-4.49056223193058e-05
-2.26968367862575e-05
-5.34410634571559e-06
-3.29301342813167e-05
-2.34064985833093e-05
-1.14831566999697e-05
-1.9495993247222e-05
-2.14397877538294e-05
-3.25050231459471e-05
-4.37078492600189e-05
-3.77225042319907e-05
-2.83470659613815e-05
-4.71249119135673e-05
-6.2166350044118e-06
-4.07127772738056e-05
-5.34026029378084e-05
-4.39506879989901e-05
-1.14121006557113e-05
-3.33138127120162e-05
-2.58491780230111e-05
-3.01964663608947e-05
-1.95899856107736e-05
-3.25507388316635e-05
-2.86831659965904e-05
-1.55539013785195e-05
-4.92371879756325e-05
-1.78229119274227e-05
-4.24181285987866e-05
-3.09376575787788e-05
-3.14391684256713e-05
-1.25257689102853e-05
-7.98182065332669e-06
-2.1855621373362e-05
4.30136411356899e-07
-1.55375233734437e-05
-2.89913547139064e-05
-3.54460546067373e-05
-2.49124287851733e-05
-3.88423546486864e-05
-1.61596078773813e-05
-9.74587238335202e-06
-1.31610778084639e-05
-4.04934166515797e-05
-3.28061183230793e-06
-2.13564443996576e-05
-4.49642497637831e-06
-4.19735538769708e-05
-3.83631375008198e-06
4.8543112558902e-06
-9.78865220962124e-06
-2.84206218002897e-05
-3.12202358408182e-05
-5.00011080675078e-05
-1.01376428294968e-05
-4.39215236005281e-05
-2.63435793720657e-05
-2.21424825094512e-05
-3.94449539738692e-05
-4.81945647781788e-05
-1.69406073593342e-05
-2.52064692128913e-05
-1.52750310368748e-05
-1.67705337230994e-05
-1.81963358822725e-05
-3.79017721079724e-05
-3.19612342737409e-05
-2.07857009883856e-05
-6.23517883117682e-05
-3.33833743349971e-05
-3.6007905587272e-05
-3.08740660144433e-05
-3.43832191047263e-05
-2.6932643309061e-05
-1.00727389701422e-05
-4.56834435830849e-05
-4.86408634842237e-05
5.45143086968864e-07
1.40392670250045e-05
-2.03903968077294e-05
-2.45241418725479e-05
-2.0512797920958e-05
5.40269418733754e-06
-1.77782066934981e-05
-7.37020080185265e-05
-3.03275827199658e-05
-7.51460370169481e-06
1.25054604184422e-06
-2.0409638710077e-06
-3.85547336845146e-05
-2.19371896799513e-05
1.07592949356075e-05
-1.82277245751147e-05
-2.94022829656933e-05
-4.18121527664123e-05
-1.0027880413202e-05
-2.42746994904382e-05
-2.97334464140164e-05
-3.41135711170536e-05
-4.06516642220051e-05
-2.26937892895072e-05
-2.27972147740886e-05
-2.88377174694869e-05
-4.24984017079066e-05
-4.58599654200177e-05
-1.17233398573644e-05
-3.19809759143022e-05
-5.46359577501198e-05
-5.83493189299231e-05
-2.14048276744153e-05
-4.75435381415506e-05
-8.06719637745583e-06
-8.42804477425602e-06
-3.08504903924133e-05
-2.93158763940725e-05
-3.32255669427692e-05
-1.16823868039202e-05
-2.24705053416592e-05
-4.16117183496047e-05
-3.5259898462966e-05
-2.68604388718633e-05
-2.16193551981894e-05
-1.20284759087254e-05
-6.77671401472869e-05
-1.23151517049139e-05
-3.242393473701e-05
-4.18093324587323e-05
-4.50993015198851e-05
-4.50175364000438e-05
-4.17305399707606e-05
-1.51954865340234e-05
2.37233482608786e-06
-3.80896686336965e-05
-3.2692755287992e-05
-1.67378343042632e-05
-3.55591614022937e-05
-3.48644287552744e-05
-5.85617452549868e-05
-5.80338134102915e-05
-1.32673324786147e-05
-3.79125163671345e-05
-2.78461840594586e-05
5.09839954537889e-06
-3.19616356216116e-05
-2.70108430260357e-05
-2.66420868494556e-05
-3.86763260663072e-05
-2.0032765939553e-05
-3.28248751942426e-06
-7.33389865504415e-06
-2.71599667756447e-05
-3.92364439357558e-06
-2.81881691477572e-05
-3.15644696649032e-05
-4.15262851850113e-05
-3.97387922639484e-05
-4.98222447954096e-05
-5.41606272894968e-05
-3.68287035099406e-05
-1.80258235038585e-05
-3.50224980943001e-05
-1.54185158449004e-05
-4.2979714803879e-05
-3.63400484987816e-05
-5.07071448480741e-05
-7.73032662719512e-06
-4.20885409641259e-05
1.48288981642561e-05
-1.47615119272032e-05
-4.69165534424966e-05
1.0271516180467e-05
-2.04727827317533e-05
-2.84890574980954e-05
-1.62091535401091e-05
-3.63019380775082e-06
-3.83522346315503e-05
-4.12164584501783e-05
-3.15821345779381e-05
-3.82896113495445e-05
-3.84229781262975e-05
-5.70100799639688e-05
-4.16537786885395e-05
-5.41738944872708e-06
-3.09018821467064e-05
-5.11119472136887e-05
-3.67488858944282e-05
-5.5372843865737e-05
-2.1024868692505e-05
-2.04503127334104e-05
-1.89514414695983e-05
-4.42096555910423e-05
1.07909714227493e-06
-3.92370993714349e-05
-6.25273534350075e-05
-1.34870440622546e-05
-3.51965707816065e-05
2.34799738073086e-06
-3.79293666609956e-06
-1.38641183518458e-05
-3.87227742912561e-05
-1.92494961994649e-05
3.5628206178757e-06
-4.11615725816386e-05
-3.54888467182928e-05
-3.64542775784457e-05
-1.22898173784975e-05
-4.12645136847197e-05
-1.47381327176676e-05
-2.77531282425697e-05
-1.62003317993245e-05
-1.57820065434953e-05
-2.35289359318601e-05
-3.46060930263427e-05
-3.89940987478234e-05
-2.06340085714151e-05
-1.47240282935236e-05
-3.43869384830887e-05
-2.76725590609242e-05
-2.60961075163226e-05
-3.1645996114788e-05
-3.93257538732695e-05
-2.92649328553591e-05
-1.64971251807901e-05
-4.38436315040738e-05
-1.57704537454544e-05
-7.26328829337518e-05
-8.70450909546983e-06
-7.15190137703995e-06
-1.16312059587655e-05
-3.8860757229028e-05
-1.83336988989449e-05
-2.0644996089139e-06
-3.72850518498285e-05
-5.25721563913303e-05
-3.84214085146297e-06
-2.33156597713513e-05
-3.68251369633645e-05
-7.37866826315518e-06
-4.81997153751123e-05
-2.36565158856726e-05
-2.26883981250155e-05
-3.4994252120243e-05
-5.07511801974916e-05
-2.50272034177316e-05
-9.53036246540326e-06
-7.81188146605389e-06
-1.64519440784544e-05
-2.42690544459268e-05
-2.86469894184594e-06
-3.59014486421558e-05
-1.6766065210269e-05
-3.9678904030404e-05
-4.66254963378405e-05
-4.02431657030464e-05
-4.24071509205842e-05
-1.92569989478828e-05
-3.9702514765701e-05
-5.13412126067171e-06
-3.55298467519441e-05
-4.82582010900122e-05
-2.97072011226677e-06
-2.61518492654226e-05
-2.82971557623252e-05
-2.1479365433792e-05
-6.15026831707365e-05
-4.0332046003484e-05
-1.2309697043888e-05
-1.96303623444221e-05
-3.01369598497813e-05
-2.44592797020777e-05
-2.67076258750163e-05
-1.81415864897085e-05
-4.30943352254812e-05
-3.49098617333101e-05
-1.43049581429428e-05
-3.23083332584892e-05
2.16090233265466e-07
-2.66242357762297e-05
-1.6967629712602e-05
-2.7570667138401e-05
-4.56826182940777e-05
-5.00580020860688e-05
-1.46448968209834e-05
-1.90214489772251e-05
-3.8500514237914e-05
-1.39301846563371e-05
-5.45431044443474e-05
-1.83243610892656e-05
-1.57888097678216e-05
-5.94720050773032e-06
-3.88669658414057e-05
-3.88419039458648e-05
-4.4273808638838e-05
-3.69027895245997e-05
-2.5686879946923e-05
-3.22018650300601e-05
-4.60568262842127e-05
-1.32226271654239e-05
-6.03578275886823e-05
-3.52275818930709e-05
-3.89631407828176e-05
-2.40255510061493e-05
-2.94723294205454e-05
-3.61604930548339e-05
-1.79928788434093e-05
-2.28059818605597e-05
-3.26269332074705e-05
-2.8997276097043e-05
-5.04501912198262e-05
-2.1646444884898e-06
-3.68951882364286e-05
-4.32303833213983e-05
-2.62419289160664e-05
-1.61074033754208e-05
-2.03698157950462e-05
-1.89869383577342e-05
-3.60471554453386e-05
-1.65518593086329e-05
-3.4167281167353e-05
-2.35716412739279e-05
-2.2400470159101e-05
-2.56893252385249e-05
-1.55334534624746e-05
-3.03472273645272e-05
3.2294815971824e-07
-1.93728074169618e-05
-3.57813920054222e-05
-2.14676802868956e-06
-2.4115996254516e-05
-4.35442462256252e-05
-2.49963732992283e-05
-1.8928337634511e-05
8.42658662382905e-07
-1.82355972645756e-05
-3.3182997828459e-05
-3.59580516328393e-05
-9.84538234100838e-06
-3.33739722707663e-05
-4.47094472887805e-06
-2.53596999513392e-05
-1.83294700638553e-05
-4.41216962927609e-05
-2.07355325398342e-05
-4.66177265081383e-05
-3.27492395562328e-05
-1.54609924456825e-05
-8.50787424481872e-06
1.66101231354615e-05
-1.63273575406683e-05
-5.84831742278978e-05
1.65144970256463e-06
-3.41367565371469e-05
7.88396993404932e-06
-3.77037195997131e-05
-3.19693035049988e-05
-2.80198129854813e-05
-9.80952155620718e-06
-1.35792675412327e-05
-3.78829128351055e-05
-1.82098351672816e-05
9.01842382910427e-06
-2.57203673742905e-05
-2.30730420737414e-05
-2.69736015230664e-05
-4.59474356517931e-05
-1.26591980147024e-05
-2.573181694124e-05
-3.00710889603738e-05
-1.18700148473499e-05
-2.57852813662327e-05
-5.79346906260736e-05
-2.68645948209741e-05
-1.46211208164639e-05
-2.98617926180547e-05
-2.99288128938465e-05
-3.98032951200857e-05
-3.62921796587114e-05
-2.74781856348344e-05
-1.92340399834951e-05
-1.92393060352265e-05
-2.59496718165985e-05
-9.3160670597076e-06
2.44639919843407e-06
-1.07921561904939e-05
-3.55246209492538e-05
-2.90614322774332e-06
-3.02005677981365e-05
-3.61942787191229e-05
-6.13053430297003e-05
-1.36104974962377e-05
-3.36322870768496e-05
-2.11466805811043e-05
-5.74410837630566e-05
-5.65674786667984e-05
-4.19561909048289e-05
-2.17974756837543e-05
-1.33194747100747e-05
-1.47628351463588e-05
-1.71005483410197e-05
-4.87795995409971e-05
-1.20104635707695e-05
-2.27117528281524e-05
-4.52236364666823e-05
-5.31108446229321e-05
-2.88978050517301e-05
-2.53201089571797e-05
-2.73003860917901e-05
-5.49272239078938e-05
-1.61135754059294e-05
1.08006541540437e-05
-2.00641212534484e-05
-2.48541539308017e-05
-4.89663208825494e-05
-9.758814505773e-06
-3.18817522790942e-05
-5.07858660906818e-05
-2.28660690441615e-05
-1.70892361528435e-05
-4.81958293065748e-05
-3.02991783462973e-05
-3.36677532001373e-05
-6.70227792616342e-05
-5.52488488073357e-05
-3.96921280234334e-05
-2.34916404329332e-05
-4.09321181078876e-05
-4.31605365159363e-05
-4.16765341422583e-07
-3.25424331128821e-05
-4.84227143560004e-05
-3.56767666947427e-06
-5.13662156591114e-05
-1.42812503312498e-05
-1.08010621887768e-05
-3.17130469667518e-05
-3.86619192815815e-05
-3.98530926524884e-05
-4.77554990195558e-05
-2.62664422104101e-05
-1.98520473781231e-05
-2.16282631837628e-05
-3.08339347182252e-05
-1.0127627701803e-05
-5.71575921283049e-05
-3.26207100220702e-05
-4.27634057639458e-05
-4.93695889991515e-05
-3.11877206476138e-05
8.83277827364285e-06
-8.63459495616207e-06
-2.18972837335849e-05
-2.67459221419418e-05
-3.18057017542555e-05
-4.6736530519128e-05
-1.31708671133122e-05
-2.70250279606474e-05
-3.49788551911634e-05
-1.43345563382751e-05
-4.87798992873596e-05
-9.05367945333719e-06
-2.04737581031383e-05
-2.56860368564432e-05
-6.26470204054779e-05
-3.99558425912106e-05
-1.18937527532941e-05
-3.78271070348958e-05
-4.92703868098001e-06
-2.07061360049369e-05
-1.50607304895036e-05
-1.92273014912411e-06
-4.01586279904019e-06
9.60459738099529e-06
-3.23982959203487e-05
-1.87384372063238e-05
-1.84334475669823e-05
-2.48455190656638e-05
-1.21205123606993e-05
-4.69801391256937e-05
-3.1466540095382e-05
-5.46252067739145e-05
-1.44328006724374e-05
-3.84817030851421e-05
-2.95508120552497e-05
-6.86554267430228e-05
-1.24251133527655e-05
-3.30976818908368e-05
-4.38150535726742e-05
-2.43048318694586e-05
-2.6083055022169e-05
-3.21190255540528e-05
-4.17520030117928e-05
-3.49568537108372e-05
-2.38214767995729e-05
-2.12786660495268e-05
-2.5931741430903e-05
-1.27722400673926e-05
-2.50929327574071e-05
-1.14285361506086e-05
-7.46938872239356e-05
-1.16036403210642e-05
-3.31868674391152e-05
-3.92376926642901e-05
-5.80332628827188e-06
2.11727781623646e-05
-2.77139029155361e-06
-4.02295260426788e-05
-2.8949999926312e-05
-4.68734620915942e-06
-3.35306915756998e-05
-1.74511122487017e-05
-5.12115157857056e-05
-4.08825682716563e-05
-3.20653657244046e-05
-3.70741206187645e-05
3.40025185847846e-06
-3.29562456221912e-05
-6.91455053629048e-06
-3.75527675554516e-05
-3.83235913904106e-05
-2.32776794199572e-05
-2.60458286027037e-05
-3.47367758626454e-05
-7.80409296838416e-06
-2.42429165246713e-05
-2.80825262457111e-05
-1.45676300052458e-05
-2.19478705749585e-05
-2.80314525611404e-05
-5.86258617308026e-06
-3.37704824338988e-05
-2.83935453214689e-05
-2.97722764173208e-05
-3.86245747261099e-05
-3.28419047455908e-05
-1.34714412399212e-05
-3.85803229302725e-05
-3.92677397456953e-05
-3.98725514853154e-05
-2.67746954830288e-05
-2.53154855739801e-05
-2.23026236080912e-05
-1.53411906829034e-05
-2.09685936540184e-05
-3.88378011670021e-05
-6.87392623015204e-05
-4.64010309243073e-05
-2.69479509661219e-05
-2.36239479098499e-05
-5.29831657982823e-06
-4.05351087054733e-05
-2.50801242819226e-05
-3.11530893972717e-05
-3.22164382787622e-05
-2.84647984058507e-05
-4.81032262930681e-06
-7.56285755631883e-06
-4.9282249507771e-05
2.40910605802515e-05
-5.68859026375774e-05
-3.89790881649538e-05
-1.82493632053291e-05
-3.97691698936102e-06
-3.24478625242087e-05
-2.64675632725788e-05
-4.4251268604798e-05
-4.35353267153539e-06
-2.22536932516654e-05
-3.36417910241373e-05
-2.27875498377425e-05
4.80766547674274e-06
-2.62770744330232e-05
-4.19860989928336e-05
2.59968839575887e-06
-4.47404571904379e-05
-6.05014325779388e-06
-3.46335112694373e-06
-3.13356544010716e-05
-4.24197260667394e-05
-3.39749565077468e-05
-1.95439261833086e-05
-1.99608640599551e-05
-6.70360618662599e-06
-1.13423496608891e-05
-1.31219387085089e-05
-5.03604867427141e-05
-2.31138741623576e-05
-2.08065985357995e-05
-2.45482191703318e-05
-3.72706075271059e-05
-4.42736529455156e-05
-1.21694345444721e-05
-2.5059799671438e-05
-4.39124854302024e-05
-7.51466043237454e-06
-2.55861476339337e-05
-4.59042889301949e-05
-5.8015819652603e-06
-6.1226542035907e-05
-4.09296149091795e-05
-1.80914822675773e-05
-3.19467857093579e-05
-4.08968914345306e-05
-3.3940798576217e-05
-2.29144519649669e-05
-1.97491189397939e-05
-3.9625195751171e-05
-2.52635806830763e-05
-1.81084837777042e-05
-3.68637931727876e-05
-4.91296264108376e-05
-1.17916698680142e-05
-1.3256973333313e-05
-6.04449975607851e-05
-1.62552372964711e-05
-2.04493531381895e-05
-6.99749038038473e-05
-2.42261007455862e-05
-4.23742514938824e-05
4.58528414227259e-06
-9.14238353911023e-06
-2.08547480338565e-05
-2.8563701668108e-05
-4.81921671856085e-05
-1.57821608576471e-05
-1.80957584548513e-05
-3.97279044821215e-05
-4.10296704951019e-05
-3.98966932765698e-05
-1.41546956687469e-05
-4.89298095762651e-05
-4.12507235723663e-05
-2.3278826011104e-05
-2.74626013137854e-05
-9.33089402992246e-06
-6.65809672320476e-05
-3.89918434090878e-05
-3.46022313204356e-05
-7.00286095602597e-06
-1.43061315919975e-05
-2.92574421724099e-05
-4.34909337942187e-05
-1.30888659146542e-05
-3.57223649998574e-05
-4.00862410530077e-05
-2.29011953595569e-05
-2.70546023369731e-05
-2.20307542233404e-05
-1.7773054618817e-05
-1.90891078281679e-05
-4.2957923293797e-05
-1.58170421446705e-05
-3.60126300055672e-05
-1.01535498267534e-05
-4.96207559140088e-05
-1.3651665809632e-05
-1.75738348435124e-05
-4.42464007460509e-05
-3.44594342815151e-05
-4.8913892017217e-05
-2.34383067540527e-05
-2.00300265782866e-05
-1.55007943936859e-05
-3.13267165119295e-06
-2.37145941127193e-05
-1.64945870168087e-05
-4.37791499820436e-05
-9.53717794456974e-06
-2.3987648170504e-05
-1.19672664555654e-05
-4.17607014792837e-05
-4.01171833815683e-05
-2.30221553002213e-05
-3.85362309036435e-05
-2.72437629952025e-05
-7.14917426450485e-06
-3.88120373101861e-05
-2.04461251493276e-05
-1.42223594098908e-05
-2.77786798413984e-05
-2.618301274852e-05
-4.07340226744663e-05
-2.19178911524021e-05
-1.43867306844509e-06
-3.36838095017651e-06
-5.00478382814975e-05
-4.93875977338838e-05
-4.04786711586034e-05
-5.70354699733685e-05
-4.77970252975369e-05
-3.06807497222134e-05
-2.69985636956451e-05
2.64946460954968e-06
-2.4397557010285e-05
1.46168740999768e-05
-4.24330628714773e-05
-2.22231259156228e-05
-2.74629732361041e-05
-3.01987609902707e-05
-2.44275912832322e-05
-1.13684241212566e-05
-5.5797367972039e-05
-2.04820797214648e-05
-2.9557407203633e-05
-1.49055031769805e-05
1.48681712315097e-08
-3.59235184829449e-05
-1.51558437044712e-05
-2.03018439118398e-05
-5.08745961361571e-05
-3.51189165483781e-05
-3.65854615300845e-05
-3.5223977678558e-05
-2.08294667712443e-05
-3.32083151271211e-05
-6.34088521673403e-05
8.129346768116e-07
-3.43428431748913e-05
-1.37609134634656e-05
-1.41213292277837e-05
-4.88883801688711e-05
-3.52175372450335e-05
-4.04608433462439e-05
-7.65352292116666e-06
-2.56882349525824e-05
-1.92498476694425e-05
-5.31145235437913e-05
-3.90852028467344e-05
-7.24037128837748e-05
-1.44630381096056e-05
-2.97995845977455e-05
-2.82203060207418e-05
-8.71648212426853e-06
-2.70682667657612e-05
-7.16069252542634e-06
-3.36331027031866e-05
-3.3018479216849e-05
-2.7600201408262e-05
-5.86950018541844e-05
-5.06094444662749e-05
-3.11484744594315e-05
-2.07496592897738e-05
-6.77274876790857e-06
-2.18443428560916e-05
-2.12922533520702e-06
2.68033383472976e-06
-1.54418574627576e-05
-2.30699286083445e-05
-1.80389069075648e-05
-2.18309804499887e-05
-3.65692733660152e-05
-6.13966745293459e-06
-3.2279210172989e-05
-3.14520058441373e-06
-1.90289480851987e-05
-2.39660190159425e-05
-1.68736256832989e-05
-5.71630697342396e-06
-2.40457556388631e-05
-3.83134285762999e-05
-2.04451873589986e-05
-2.64710403134952e-05
-3.45245309392626e-05
-6.82182128258909e-06
-3.17645422538888e-05
-6.45760846347773e-05
-1.08181203473478e-05
-1.94566260317198e-05
-2.98201361483537e-05
-2.91785260619695e-05
-2.34316334259491e-05
-1.03567405770615e-06
-7.82512758538208e-05
-4.1331366456304e-05
-5.26127126487124e-05
-6.63155994309858e-05
-2.976255542275e-05
-2.34080272652047e-05
-1.73147676576522e-05
-5.01419069708978e-05
-5.53080502959141e-05
-2.50083505504197e-05
-4.55740837021416e-05
-8.57443050152066e-06
-3.31482833533576e-05
-2.66965145934105e-05
-1.53365409773215e-05
-4.39400771516827e-05
-3.36282641849278e-05
3.94404837346256e-06
-4.7661377575659e-05
-5.12003340079222e-05
-1.70742776478659e-05
-2.96122497547864e-05
-3.64055083937897e-05
-3.87675469603836e-05
-3.62689780052932e-05
-3.16708720640159e-05
-4.89380301832762e-05
-2.56875627605972e-05
-5.45453176002839e-05
-4.76166805687171e-05
-2.83648083050157e-05
-5.29971928082375e-05
-1.81279426255511e-05
-2.59267342191556e-05
-4.42008744623615e-05
-3.56557681283336e-05
-6.12306436965305e-05
-5.42492338522279e-05
-4.39706787334597e-05
-3.88321188364018e-05
-5.14711237204036e-05
-4.90374407602432e-05
-4.18371448924247e-05
-3.96230765016224e-05
-2.05887618255274e-06
-3.448936801639e-05
-3.35166301651588e-05
1.25816563688841e-05
-3.51705365389306e-05
-1.10540981296372e-05
-5.42844194519599e-05
-3.33339292316049e-05
-4.52179989779451e-05
-4.93822869675239e-05
-1.68723641225214e-05
-2.32052755763856e-05
-1.05713872395689e-05
-3.89204702535709e-05
-4.1088392790306e-05
-2.44485510034373e-05
-1.8104926675789e-05
2.60776369054342e-05
-1.11234220275581e-05
-3.40272289857299e-05
-7.83343572612217e-06
-1.99443634445832e-05
-2.68182000802362e-05
-2.31694484003289e-05
-3.62181811805741e-05
-3.52487406169843e-05
-1.80422191788848e-05
-1.91529467314572e-05
-5.84113533030987e-06
-4.09841215978312e-05
-2.5538663160273e-05
-9.5516753404139e-06
-3.77390587266633e-05
-2.88100023825661e-05
2.58176808721962e-05
-5.68612021978763e-05
-3.37724266848631e-05
-7.62609835607314e-06
-1.34584153367359e-05
-1.87727546491768e-05
-3.46451151392581e-05
-1.90729555963953e-05
-6.52575088220073e-06
5.8174267292002e-06
-3.53861552078665e-05
-2.69809425027808e-05
-5.6563947550245e-05
-6.81845157175391e-05
-2.32884943028568e-05
-3.86775830277893e-05
-6.99378980230149e-05
-4.49135977076553e-05
-1.2169017783852e-05
-1.66052211921664e-05
4.14819089768966e-06
-2.98023059516829e-05
-3.26722545832839e-05
-3.46432244792983e-05
-4.15653544701156e-05
-5.8946029894483e-05
-4.97331174344916e-05
-1.05370744870944e-05
-3.4402325481571e-05
-4.44712823682986e-06
-4.15614343115608e-05
-2.85274714814436e-05
-1.4031394684141e-05
-3.32689228317427e-05
-1.96863721128944e-05
-1.90364264167104e-05
-4.48872755836523e-05
-4.17528570000541e-05
-1.28628331991296e-05
-3.38261120875039e-05
-1.35338616965176e-05
-4.05901815734373e-05
-2.56068424004017e-05
-4.04546266136048e-05
-1.49360251036038e-05
-1.43709617039295e-05
-5.07825283523795e-05
-2.86175742496523e-05
-3.57760982447467e-05
-3.20237967290575e-05
-3.60152955289186e-05
-1.97452252089366e-05
-5.0675517994639e-05
-7.61891368236833e-06
-1.2759674702848e-05
-2.64474019512162e-05
-3.14449954395912e-05
-8.41941415326769e-06
-2.4840445962122e-05
-1.72973814623449e-06
-3.65664625843289e-05
-3.83113631755324e-05
-1.05283932185363e-05
-4.91701922957346e-05
-1.33426221657385e-05
-4.21971837283639e-05
-1.79840798004108e-05
-7.0039201279676e-06
-5.51553355967168e-05
-3.42966495643972e-05
-2.69611918073593e-05
-2.83449177143181e-05
-2.42241002229828e-05
-2.14372797919335e-05
-2.24968102840533e-05
-1.23880033629233e-05
-5.65383389948559e-06
-4.1789479270234e-05
-3.70093630807042e-05
-4.76810914607678e-05
-3.71081449990935e-05
-3.74233801994685e-05
-7.74130826092906e-07
-4.19817988505733e-05
-3.85234620261137e-05
-5.89718492820894e-05
-4.00799007419261e-05
-5.46504120450925e-05
-3.96582893904867e-05
-2.20407675120816e-05
-1.41236520062723e-05
-7.44150496327001e-07
-6.4098012954812e-05
-2.41560174794767e-05
-3.37339284844054e-05
-1.13058642397472e-05
-2.58346123391389e-05
-4.00250603330261e-05
-2.08876953955976e-05
-3.48767860925779e-05
-1.2420546387889e-05
-1.56927292555059e-05
-4.47170730692152e-05
-4.80396445696335e-05
-2.42209783064367e-05
-8.66937591443616e-06
-2.33496675829396e-05
-1.85918384464384e-05
-4.70093271299638e-06
5.62669534225698e-07
-3.48212037746829e-05
-3.50031049040049e-05
-5.58594889150471e-05
-4.0342475633528e-05
-2.40808389234424e-05
-2.59192476515729e-05
-1.25335138137421e-05
-2.27831935280778e-05
-2.2993074182687e-05
-2.42889731851714e-05
-2.64599557175628e-05
-2.05631343117817e-05
-2.1187790707656e-05
-2.6684923151268e-05
-1.29787410063782e-05
-2.4193059017965e-06
-2.28643763451142e-05
-2.63474724644339e-05
-3.00156527099582e-05
-3.28989303813359e-05
-3.7714458052203e-05
-5.7979136906606e-05
-3.08244789032685e-05
-5.88694562065508e-05
-3.35753631866128e-05
-9.30580966995385e-06
-6.15297765839325e-06
-2.53597836642412e-05
1.54218120128412e-06
-1.33408064412631e-05
-3.29038001323555e-05
-3.47866668775597e-05
-3.50647645538942e-05
-3.81277580423401e-05
-2.50316890015381e-05
-2.59348503910424e-05
-8.21269033346157e-06
-4.50733416124605e-05
3.36494599649839e-07
-8.4318301833441e-06
-2.44155163857255e-05
-4.60028779500911e-05
-4.6960767806377e-05
-3.67439418957799e-05
-2.24496917975873e-05
-1.90404079087119e-05
-1.21087958427038e-05
-3.94864118198165e-05
-5.13807566879543e-05
-2.73641035505765e-05
-3.07897712156428e-05
-1.61245571068003e-06
-6.84656287389994e-06
-2.87048264476227e-06
-1.67401418260102e-05
-1.05033035811766e-05
-2.58851780687118e-05
-6.19976007395143e-05
-2.57776967676857e-05
-1.43762831187245e-05
-8.79553516542866e-06
-2.44668879487393e-05
-9.0572127017697e-06
-4.82252696265161e-05
-4.0873120314446e-05
-4.10394132726653e-05
-2.82766246625182e-05
-3.07363906584948e-05
-4.21475913135265e-05
-5.53220793329792e-05
-3.25994442065776e-05
-2.5866960556857e-05
-6.33364107645908e-05
-9.06416330864205e-06
-3.89988397641284e-05
-3.94204616613054e-05
8.51496010276921e-07
-1.74149255175669e-05
-3.14815370711154e-05
-3.96486957388966e-05
-1.38428944499311e-05
-3.24742465945819e-05
-1.88034985038337e-05
-2.58168911046283e-05
-2.13139959993129e-05
-4.83719641521778e-05
-8.44318885193281e-06
2.57163264631504e-06
-4.83233537917718e-05
-2.45208242953839e-05
-1.3462225126094e-05
-4.07785327270879e-05
-2.09433267964076e-05
-4.38649847999481e-05
-9.722930071338e-06
-4.79793942522164e-05
-1.57146947833523e-05
-3.52875616548772e-05
-8.2696103892728e-06
-3.99462093787581e-05
-3.94425713097058e-05
-3.98854754367357e-05
-7.57830147028172e-07
-2.98302075559449e-05
-1.96574576172992e-05
-5.10946813971371e-05
-3.94156276281095e-05
-1.63283157968708e-05
-4.32344226707071e-06
-5.24315861144328e-05
-3.13560590984503e-05
-2.90165671165617e-05
-1.64654186838529e-05
-3.4518259543236e-05
-2.66679681640061e-05
-2.72789906781062e-05
-2.52579177654046e-05
-4.77461401430962e-05
8.30607469960458e-06
-1.41974987096473e-05
-3.17240621539358e-05
-6.31040084108533e-05
-3.11130624179991e-05
-1.29777220058028e-05
9.233449796936e-06
-2.69248983685565e-05
-2.9779486237231e-05
1.00376951751941e-06
-2.3615996438302e-07
-6.84505097415366e-06
-9.78077191406866e-06
-7.52511505353348e-06
-2.18399097268573e-05
-1.63791847512614e-05
-3.65829068306691e-05
-2.69542066432752e-05
-8.91225685481014e-06
-3.22257233507912e-05
-8.69436880591966e-07
-1.38836875240632e-05
-4.41269091492415e-05
-1.38906293829952e-05
-3.49357505038939e-05
-6.67532594822471e-06
-2.78846268251373e-05
-5.38692756344279e-05
-1.55214068560451e-05
-3.48849839767329e-05
-2.38324747712614e-05
-3.02765916673738e-05
-5.28223209411253e-05
-2.80593247989622e-05
-4.72628081367501e-05
-3.31792719551463e-05
-4.22701079971336e-05
-9.05712331977227e-06
-2.32966402116252e-05
-4.91287460339466e-05
-2.18926187604573e-05
-1.41556526226126e-05
-2.58552490166592e-05
-1.61524747034719e-05
-1.02576569468689e-05
-4.30179881458317e-05
-3.1944875076514e-05
-4.5159594926346e-05
-2.13020769104638e-05
-4.85578442334547e-06
-5.40894195969988e-05
-1.4443344064261e-05
-5.24302106348944e-06
-2.34906893880517e-05
-2.97875680220493e-05
-1.93458473833792e-05
-3.21078248514169e-05
-1.21613738164701e-05
-4.97780660368579e-05
-1.56706011519137e-05
-1.90020195729373e-05
-4.60656241897104e-05
-4.11337659369201e-05
-2.62763292751662e-06
-4.67549062250017e-05
-3.00024946777803e-05
-1.02016214597927e-05
-4.257165276964e-05
-4.0326735718467e-05
-3.50373906855995e-05
-2.97048283056155e-05
-1.44603524371044e-05
-1.98782920735762e-05
-2.59139525005119e-05
-4.19351120773376e-05
-5.12507863411577e-05
-3.41078680816678e-05
-4.5825619412546e-05
-3.08856768051046e-05
-4.990789374285e-05
-3.24559752148939e-05
-4.65275069217397e-05
-3.87270439904366e-05
-7.12352249240161e-05
-5.24524769611162e-05
2.06940410228591e-06
-3.84762920744023e-05
-2.8420240748013e-05
-2.21352797697417e-05
-2.46811946210488e-05
-9.12488085870464e-06
-1.49348500596049e-06
-2.9134870827815e-05
-4.83079388630163e-05
-5.72599499954436e-06
-1.28473240731683e-05
-3.0500669644925e-05
-3.46136003997274e-05
-4.80952117105774e-05
-5.73938945909758e-05
-1.93949941654514e-05
-3.7929449919051e-05
-1.8721851914914e-05
-2.07021199146156e-05
-3.32018433336707e-05
-3.59143044771288e-05
-1.03309240078614e-05
-9.3121122767107e-06
-6.24516300031383e-05
-1.13767117059607e-05
-1.60352817482051e-05
-1.84531592025973e-05
-2.65168963223169e-05
-3.81874434454318e-05
-9.6435345409394e-06
-5.68614874344567e-06
-2.63189526615428e-05
-1.68421493037869e-06
-9.15441416090365e-06
-2.13838346477786e-05
-2.85706634989401e-05
-6.41974512143913e-05
-1.26037936354232e-05
-4.91977420838489e-05
-4.2339877879099e-05
-4.66176341733866e-05
-4.7345912040655e-05
-3.51087216096057e-05
-4.08031168968184e-06
-4.00921719935454e-05
1.07499020280311e-05
-1.92339237166536e-05
-3.12780575417391e-05
-3.59073860839244e-05
-1.09648575900953e-06
-1.55517896201871e-05
-8.45116953680374e-06
-1.65575497557307e-05
-3.64264093252512e-05
-2.64375108328178e-05
-1.79442344414732e-05
-4.62228933263615e-05
-2.03243751109327e-05
-2.61307262680987e-05
-1.24847940799524e-05
-3.19901522656525e-06
-5.19181162078465e-05
-3.9215891333282e-06
-2.87146668756507e-05
-4.15542308210571e-05
1.91733064376642e-05
-3.60413356106572e-05
-3.01097484907215e-05
-2.07747668204365e-05
-3.9211683594389e-05
-3.62446211760693e-05
-5.22330842817562e-05
-2.35068273539575e-05
-3.18648890717297e-05
-2.69708492494445e-05
-5.18065870122462e-05
-3.63878630464234e-05
-3.44821257873261e-05
-4.47951515935023e-05
-2.29777260815091e-05
-2.97166776022549e-05
-3.64057437752534e-05
-3.72446882388142e-05
-1.87913880426907e-05
5.68662820907095e-06
-5.78396059112603e-05
-5.13975545892936e-05
-7.00160262779166e-05
-2.92010971145514e-05
-3.92085721239748e-05
-1.87700097974117e-07
-7.70620965144483e-06
-5.97554073572522e-05
-5.05069385920484e-05
-9.52304587831736e-06
-3.8288108000731e-05
-2.9251667705426e-05
-1.33943787528704e-05
-2.46766727340679e-05
-1.8488189578816e-05
-1.37460365171181e-07
-7.01783071930808e-05
-1.90416378373561e-05
-1.98964405569454e-05
-1.72524108393221e-05
-1.42707236788743e-05
-2.51114553190757e-05
-4.30490789780274e-05
-2.84451936408175e-05
-3.74604479930015e-05
-4.32418276554184e-05
-1.533967494876e-05
-2.99513665891051e-05
-1.82085597497044e-05
-4.26874708179907e-05
-3.46597513060835e-05
-3.43840115192645e-05
-3.60166850991216e-05
-1.37931060565914e-05
-9.3614008953076e-06
-3.49126414312145e-05
-2.39665562730447e-05
-3.15079654297948e-05
-2.94276070475043e-05
-1.96675942508978e-05
-2.33591527471769e-05
-6.27519084300925e-05
-1.82062703761023e-05
6.3875478129878e-06
-4.71284612326632e-05
-3.40705816702257e-05
-2.01513151723503e-05
-3.62401420749723e-05
-2.33169035876977e-05
-1.19278092791383e-05
-5.77069315265616e-05
-3.9286198598395e-05
-1.95812192008919e-05
-2.06994977851884e-05
-6.10222799202648e-06
-5.47473881167776e-05
-2.76960918782152e-05
-2.76893117544251e-05
-1.2634955895113e-05
-1.57018096850211e-05
-2.54908335251113e-05
-4.42744349425938e-05
-3.5240020924001e-05
-2.62272579949205e-05
-1.81434792044958e-05
-1.8771403312761e-05
6.10192726825854e-06
-1.33317163406682e-05
-1.24482952807356e-05
-2.11188527271756e-05
-1.73937395557935e-05
-4.86355921614275e-05
-9.29170042509161e-06
-3.99231841989968e-05
-1.50730365609721e-05
-1.88951518814184e-06
-3.68084089979226e-05
-2.92666945489838e-05
-1.14646545923744e-05
-3.20494982117167e-05
-4.97994151585312e-05
-3.73627023553994e-05
-4.16010767524854e-05
3.02012801669968e-06
-1.69721349944859e-05
-9.63928821019004e-06
-2.84536501387987e-05
-1.34896269685679e-06
-4.72857726362009e-05
-4.73432649123414e-05
-2.66828102695227e-05
-3.23344850486705e-05
-3.62132826015869e-05
-3.33452920905494e-05
-2.04020725554656e-05
-1.792967632472e-05
-7.16033726401615e-05
-2.14309624058563e-05
-1.58399452534856e-06
-7.10868619381916e-06
-3.35862132094832e-05
-5.16299546514298e-05
-2.39505866035095e-05
5.26209842893476e-06
-6.02294210967763e-05
-2.57249418780167e-05
-3.28018096366114e-05
-3.25877986629839e-05
-1.48207311955297e-05
-3.96583372077235e-05
-3.10463642154833e-05
-3.5864211178064e-05
-3.52150582197065e-05
-3.16974170827743e-05
-2.45033522096359e-05
-4.2298074686504e-05
-2.35919898616565e-05
-5.98432963682816e-06
-7.15731958151043e-05
-6.76683922983493e-06
-3.83390959053285e-05
-2.0277613091647e-05
-2.91412936234768e-05
3.65034623292003e-06
-9.43255285388884e-06
-3.27181582658869e-05
-3.46483811368219e-05
-3.8063707250061e-05
-4.23720275193497e-05
4.78473378026851e-06
-4.6711671656784e-05
-2.38298077968595e-06
-9.63055627468636e-06
-5.47832202955506e-05
-1.87438903322886e-05
-4.43812955638334e-05
-3.11465851161415e-05
-3.95639720999857e-05
-1.63700358033222e-05
-3.81915397360803e-05
-3.26762204969597e-05
-1.45157775043778e-05
-2.63323146627812e-05
-2.14344493530062e-05
-2.86445678760528e-05
-2.34134777460659e-05
-3.84133659508364e-05
-2.71202923471002e-05
-2.02796873444547e-05
-4.19877561356625e-05
-2.39968933372799e-05
-4.05920008675173e-06
-9.65890936558896e-06
-9.81421629946132e-07
-6.00299048538771e-06
-2.14126887749207e-05
-7.89736986542951e-06
-3.74523039171015e-05
-2.35190128606628e-05
-3.38223181278948e-05
-5.19765198443423e-05
-5.03962422272195e-05
-3.10199087575285e-05
-1.20157531386844e-05
-3.22713785952369e-05
-2.91400179947087e-05
-3.63170660138194e-05
-3.22050174826833e-05
-4.14138682517349e-05
-3.33051393625164e-05
-3.52822015750281e-05
-2.86169759136626e-05
-4.09331298836454e-05
-2.49152210829971e-05
-1.56032170192821e-05
-3.4438243844054e-05
-1.88313667552058e-05
-1.1737926112125e-05
-3.5194908866523e-05
-1.91000079790988e-05
-4.00002089335422e-05
4.88725066824371e-06
-1.13407756305758e-05
-4.38711250963967e-05
-2.85178276350701e-05
-2.42838146838672e-05
-2.61788486122762e-05
-4.82336345473326e-05
-2.57454001269516e-05
-1.94971466295771e-05
-1.12338839471698e-05
-4.54387859552009e-05
-3.51168178731601e-05
8.22469627561906e-07
-5.33564116865946e-05
-1.4205939416997e-05
-3.15797495683285e-05
-4.86299976873933e-05
1.31673379855351e-05
-1.96871155190221e-05
-3.95643709145996e-05
6.46745459440626e-06
-2.96741068172118e-05
-4.9910494253637e-05
-3.39297491191845e-05
-4.14404284469488e-05
-4.16271260563949e-06
2.84038222008957e-06
-4.20998766099142e-05
-4.0380139681557e-05
6.40309466618974e-07
-5.22730014717683e-05
-3.03950260521558e-05
-4.47326886820421e-05
-2.41619035318301e-05
-1.52032627917161e-05
2.03805728330795e-06
-2.74450838556151e-05
-1.23330342663601e-05
-2.10935398629992e-05
-5.10759294803109e-05
-3.57954283335569e-05
-2.07261663761541e-05
-6.75292298562014e-05
-4.89520354531917e-05
-5.04294055593775e-05
-1.53895170932819e-05
-9.45823547671463e-06
-2.97753341844462e-05
-3.08986394208452e-05
-9.01602432728565e-06
-1.42024061857021e-05
-1.2980892772514e-05
-3.77175694732623e-06
-2.17195712618288e-05
-3.10010580129679e-05
-1.87663764901482e-05
-5.39884136302591e-05
-6.58707758760828e-06
-3.99325325059485e-05
-1.88369636909691e-05
-4.67304354863211e-05
-3.0113774189206e-05
-2.17985913774275e-05
-2.80676455309525e-05
-2.13890963116883e-05
-4.23922291570883e-05
-2.743620045605e-05
-1.98850824300331e-05
-2.17569116763577e-05
-3.4814357244991e-05
-2.87164449757043e-05
-4.59272724646767e-05
-5.46434223184311e-05
-2.21322489205074e-05
-4.10638806417556e-05
-7.42578182789042e-06
-3.69144322020939e-05
-3.92831373742857e-05
-3.43043967103983e-05
-1.01690688637913e-05
-2.88605243889508e-05
-5.48505292160619e-05
-1.48786069673776e-05
-3.98249082045602e-05
-3.22374521198928e-05
-2.07623685896649e-05
6.75696240773901e-06
-3.06096683786417e-05
-2.67785991970896e-05
-1.57622213035536e-05
-5.20933509912245e-05
-3.64695539963241e-05
-2.75780510624585e-05
-1.53225864171032e-05
-3.53260004402073e-05
-2.53910502538316e-05
-2.08458635349363e-05
-9.79176107444032e-06
-3.34191165158625e-05
-3.36433617297455e-05
-1.24390115043847e-05
-2.62202457215423e-05
-2.55259618536079e-05
-3.44354077723855e-05
-3.29243703916525e-05
-5.34135425025826e-05
-4.02805184338284e-05
-3.71517616550115e-05
-1.72163011699686e-05
-2.36003492021887e-05
-5.00280240175923e-05
-4.4565405617755e-05
-3.13336547384965e-05
3.05921733357372e-07
-1.30015670756574e-05
-3.53548737067085e-05
5.56326327794766e-06
4.85022639184465e-06
-4.38151440049362e-05
-4.38368162925919e-05
-3.50701667027238e-05
-1.85723125144365e-05
-3.03098754303057e-05
-4.9215651481921e-05
-5.51855086895579e-06
-6.21045398314564e-05
-4.04247219114991e-05
-3.02562953616686e-05
-1.78404420186852e-05
-1.94555167718951e-06
-1.27379991565172e-05
-1.07493915027227e-05
-3.2573729063068e-05
-5.37184081588439e-05
-3.56840403074281e-05
-1.35454147463717e-05
-3.3411371404192e-05
-3.39443158285319e-05
-2.91611874422532e-05
-2.36460254960018e-05
-1.89922039373485e-05
-3.29516833513648e-05
-2.18936772951548e-05
-3.8434476184851e-05
-1.05056420349887e-05
8.0871826320431e-06
-3.19330252429675e-05
-1.31047862624545e-05
-2.17163586468136e-05
-2.75028820532465e-05
-1.8271872511745e-05
-6.44164270001949e-05
-4.29895393271155e-05
-3.38119448109884e-05
-4.68401785185517e-05
-2.52829961712625e-05
-3.62030952696143e-05
-2.43792256870426e-05
-2.24323261253553e-05
-2.7052754702361e-05
-2.47692588917076e-05
1.43957000727502e-05
-3.79071806167395e-05
-3.48973485699745e-05
-4.0350286153685e-05
-2.79666286570153e-05
-2.83447518855008e-05
-3.46759691145853e-05
-1.05139847987609e-05
-6.87830042660375e-05
-3.64960355261398e-05
-2.57707687820317e-05
-3.75986213831328e-05
-3.24334002116891e-05
-2.29879817511511e-05
-2.30635947561407e-05
-3.99213374898847e-05
2.82078411057334e-05
-5.36422875816513e-05
-2.79317176081951e-05
-9.78729790113882e-06
-2.80388660589526e-05
-3.36491241112292e-05
-6.12875926140361e-05
-5.58527942989667e-05
-3.48998435421634e-05
-1.37160516754089e-05
-2.52776654722141e-05
-5.78277058001464e-05
-3.53956158601344e-05
-4.34066579440198e-06
-4.06439509935949e-06
-2.35874552270057e-05
-6.94607486975434e-07
-2.01334302862924e-05
-3.46528378500537e-05
-1.76522418120497e-05
-4.97923344360266e-05
-1.41523847556148e-05
2.26576970683054e-06
-2.27716905003723e-05
-3.32114521790613e-05
-6.25422142216782e-05
-3.18798489667392e-06
-1.80112890872554e-05
-1.20238070248068e-06
-2.15853125950769e-05
-3.70775247432403e-05
-3.87987664035625e-05
-3.53150666385717e-05
-7.32472556637483e-07
-3.61154381723533e-05
-2.99085850085601e-05
-4.49983629675695e-05
-6.17982387931123e-06
-1.82584102016197e-05
-1.81726620131566e-05
-2.14697284859366e-05
-1.50665507088756e-05
-3.74208656876267e-05
-3.77737011671617e-05
-2.11681696716947e-05
-3.70839300282664e-05
-1.84159643769189e-05
-3.2255467803445e-05
-1.94845379868544e-05
-1.25882859732346e-05
-3.49691512544007e-05
-3.824942696513e-05
-2.76635375741832e-05
-3.16878588266646e-05
-3.44682203115336e-05
-2.12470948430151e-06
-2.27732658473645e-05
-3.1953867658212e-05
-1.84227079720297e-05
7.46478159841172e-07
-2.47003324961512e-05
-4.48499400088939e-05
-1.43273305830429e-05
-2.91296014662204e-05
-4.90055892892059e-05
-3.23521962081033e-05
-2.5899687106342e-05
-1.22996616422291e-05
-1.11985220029536e-05
