# Supplementary material for: Research on computational propagation and identification of mine microseismic signals based on deep learning
Source: PLoS One. 2025 Oct 22;20(10):e0334641. doi: 10.1371/journal.pone.0334641 (PMC12543183; doi:10.1371/journal.pone.0334641)
Supplement: S8 Data — (ZIP) [file pone.0334641.s008.zip › 000100900002862.xlsx_0.txt_24.txt.txt]

-4.98428747366163e-05
-6.84522287711108e-05
-1.39638498117282e-05
-4.10852631881634e-05
-1.58995171424302e-05
-1.55873691184983e-05
-4.833617360194e-05
-2.87153692692597e-05
-2.22397572121149e-05
-1.05923274457843e-05
-3.74796322239863e-05
-6.22389407201074e-05
-1.97465304794458e-05
-1.00620660103014e-05
-2.79457353871311e-06
-1.67524638799841e-05
-6.56047603386446e-06
-4.75047706770545e-05
-5.10655869579751e-05
-1.89712170785666e-05
-2.33488915775177e-05
-6.24096603760397e-06
-1.34253245862484e-05
-6.07388721027406e-06
-6.19633528906977e-06
-1.53623626417341e-05
-2.15151495042347e-05
-6.22096499080137e-05
-2.38772292255265e-05
-2.01395847760536e-05
-3.56639439369509e-05
-2.25944665710938e-05
-4.19892336134012e-05
-2.78547200665862e-05
-3.8495732638924e-05
-4.01213663044959e-05
-6.63465469972368e-05
-8.2266719910447e-06
-2.92261122775391e-05
-1.18864015133878e-05
-6.06037601452273e-05
-3.380234269019e-05
-3.74715549106079e-05
-1.58048818461092e-05
-1.88464544512541e-05
-1.21319391898139e-05
1.64477264826306e-05
-2.3454881103298e-05
-3.99724244437639e-05
-2.47808698765637e-05
-2.60875445162589e-05
-2.17348421468794e-05
-7.72714577591282e-06
-2.94034888861737e-05
-3.49860601767631e-05
-4.17572539549755e-05
-4.57156678055963e-05
-2.19667575645095e-05
1.24019927030088e-06
-4.32007582930866e-05
-2.8830796926163e-05
-3.41686651966464e-05
-3.85751370461298e-05
-3.7169112745603e-05
-3.82164399316127e-05
-2.64426816454561e-05
6.3575156217012e-06
-2.89563015441425e-05
-5.69259580436552e-05
-1.15776609723606e-05
-6.99618039692625e-06
-2.9363016644601e-05
-2.06689899026207e-05
-2.97249153744684e-05
-9.65022767753433e-06
-3.04198903125183e-05
-3.79894620394274e-05
-4.96774616642334e-05
2.35829385799048e-06
-4.3591237539566e-06
-3.67046062101851e-05
-4.99902653655738e-05
-3.26857784536549e-05
-2.77153881384309e-05
-4.44058601870279e-05
-3.51435620238445e-06
-6.71231075628164e-05
-2.44070856915893e-05
-1.83595090984455e-05
-1.19926694944549e-05
-9.33581975831356e-06
-1.51237654977117e-05
-1.34496638026557e-05
-2.21488458904109e-05
-9.15152864695181e-06
-2.86852746370944e-05
-2.14137502716997e-05
-3.92554553611316e-05
-1.60650792645984e-05
7.52763862969482e-07
-2.42956728319678e-05
-2.87597002727428e-05
-4.77071639336645e-05
-2.98705361778109e-05
-2.89814534575336e-05
-3.98463299296146e-05
-1.28465417661627e-05
-1.58349518912469e-05
-2.14405094058045e-06
-2.97440220925966e-05
-2.94781607843481e-05
-3.65452295201731e-05
-3.16333133453659e-05
-3.48042893988617e-05
-5.01678469537315e-05
-1.0112255214755e-05
-2.46531986925213e-05
3.53331924761516e-06
-3.08634392168508e-05
-4.50378608527235e-05
-2.36815529692662e-06
-3.2800263438292e-05
-2.75000090118675e-05
-9.96561031796495e-07
-3.90825832741148e-05
-5.01133473363123e-05
-5.60590562565314e-05
-1.98770835530268e-05
-4.15415574023715e-05
-4.50114811669705e-05
-3.4474571355804e-05
-2.02091894237284e-05
-4.12689433431468e-05
-5.40734674131755e-05
-3.82460027070613e-05
-2.08969132017388e-05
-6.98672159143784e-05
-3.40695968668017e-05
-1.82245770960825e-05
4.12620531557305e-06
-4.29786582196144e-05
-1.82541628504666e-05
-2.05297529324652e-05
-5.49651308341071e-05
-3.14228285236351e-05
-9.08473407966393e-06
-6.41716910296759e-06
-4.6581396672097e-05
-1.52279787895458e-05
-1.0378920879636e-05
-3.33435877769355e-05
-2.93241992368669e-05
-4.51941324982728e-05
-2.42714731051718e-05
-7.13450554572275e-06
-3.70196774520383e-05
-7.3476602002095e-06
-1.64073050989013e-05
-3.40259213947487e-05
-4.08296261474999e-05
-3.29690369459409e-05
-4.98157922579825e-05
-4.18415053648674e-05
-6.65002981122477e-06
-4.46991872003238e-05
-2.58978994652743e-05
-2.82445005314363e-05
-5.0572239459925e-05
-1.34699667007257e-05
-2.95810111673621e-05
2.6994726658423e-06
-2.77181178380883e-05
-5.27519865911228e-05
-1.1784367153086e-05
-5.32248055070179e-05
-1.54989456960417e-05
-3.73919547210361e-05
-1.39513618607745e-05
-2.94295806179002e-05
-3.5288289520204e-05
-1.23200366642468e-05
-1.29323328236252e-05
-2.80568617377242e-05
-3.47125682809506e-05
-7.17270949584546e-07
-1.16068457282159e-05
-3.82902348187805e-05
-3.04813454441495e-05
-2.43729438052902e-05
-2.91477780358423e-05
-1.98567060615113e-05
1.72014950794537e-05
-1.1263551994742e-05
-7.16144839320667e-06
-3.3457684144847e-05
-5.05721661463168e-05
-3.06682252957022e-05
-3.59707592571867e-05
-1.3921104826447e-05
-2.4205519774502e-05
-2.31819534467474e-05
-2.98157985831014e-05
-2.36112509850522e-05
-2.15187483389033e-06
-2.70960410716895e-05
-2.96568451720527e-05
-1.8022079902416e-05
-3.59267220562682e-05
-2.95174756739971e-05
-8.92446369164229e-06
-3.64447908411594e-05
-2.33862156700926e-05
-1.32068942415853e-05
-4.31960247044133e-05
-1.16379742852605e-05
6.79381543496367e-07
-2.85971975729336e-05
-3.91357129825357e-05
-2.09966573489271e-05
-1.11473133046513e-05
-2.86761612954089e-05
3.68709558049091e-06
-3.72578682497004e-05
-3.59657642748296e-05
-4.13665441621419e-05
-1.184545179413e-05
-4.05596360482099e-05
-6.28272816462466e-06
-3.85082631842607e-05
-2.06963719481898e-05
-7.25411565213409e-06
-1.78279138158267e-05
-1.8164667474464e-05
3.71916442519558e-06
-2.38074236430375e-05
-4.46155851487007e-05
-2.88719020167026e-05
-3.82849749903357e-05
-5.76556520203092e-06
-1.82837897996783e-05
-6.58438786339681e-05
-3.8173333114418e-05
-2.77669461205207e-05
-3.48677696345178e-05
-3.74519442052015e-05
-3.18935448508643e-05
-3.3489792206942e-06
-3.31621436415472e-05
-3.68227817405462e-05
-3.95196812389152e-05
-3.76460463751984e-05
-3.00820506063458e-06
-2.15307837542662e-05
2.47339996462594e-06
-3.74458083318837e-05
-4.38060439260901e-06
-4.05284419889121e-05
-4.31277601799151e-05
-5.53479836306992e-05
-5.31531393417154e-06
-3.40089836204979e-05
-5.91392378092277e-06
-1.57189193537707e-05
-3.49363411894661e-05
-2.51700107220507e-05
-3.26466982179918e-05
-2.46519224908655e-05
-1.15045774272153e-05
-2.95981201124603e-05
-4.49801456976429e-05
-2.10925717030964e-05
-4.88424240565826e-05
-2.72250049786348e-05
-2.55282423447466e-05
-3.37224964709115e-05
-1.53443573658793e-05
-5.01793488577532e-05
-4.05398560623568e-05
-4.11561436055072e-05
-2.95923983853212e-05
-2.38131323500866e-05
-4.95686251571257e-05
-5.49652063421224e-05
-4.06381027051421e-05
-3.12961040677613e-05
-1.58625561880356e-05
-1.74048449220405e-06
-4.57737589852354e-07
-4.02193102597866e-05
-4.36753483315477e-05
-4.27832994174759e-05
-4.13848065836249e-05
-1.42214896475652e-05
-2.53758099994924e-05
-4.87695594160066e-05
-1.23093423576069e-05
-6.04339256988221e-05
-3.08348266177116e-05
-6.86937746829729e-06
-2.70042718578395e-05
-1.61712753001575e-05
-2.01697446320903e-05
-2.20414673140312e-05
-1.7656265729705e-05
-4.62524195136215e-05
-4.63439393058171e-05
-2.97511181690398e-05
-4.44483502403754e-05
-3.38599643219009e-05
-2.93343286119389e-05
-2.94423060674853e-06
-4.56877876267771e-06
-1.93337550835691e-05
-3.40879684358628e-05
-4.40314313654921e-05
-3.12259158502482e-05
-2.57703355051917e-05
-1.69930621831158e-05
-2.33382133581418e-05
-3.75170677702167e-05
-1.23591959122781e-05
-4.08401085930464e-05
-3.59789860809724e-05
-2.47298834907031e-05
-1.67304558431944e-05
-5.50657400275764e-05
-3.50824727963181e-05
-3.46304748649116e-05
-5.45029526415239e-05
1.18423407349917e-05
-2.05454098475701e-05
4.8226133619488e-06
-3.44759626408111e-05
-5.05476608298492e-05
-3.05074560087421e-05
-1.58018830402672e-05
-4.27333146556154e-05
-4.22855083030558e-05
-7.68740848002249e-06
-2.34939407508099e-05
-3.46748982638513e-05
-3.17834094109621e-05
-1.2229505854922e-05
-1.33957250107138e-05
-4.96741600071463e-05
-2.40980735022477e-05
-7.18403383047131e-07
-5.65283340274303e-05
-2.98895012799718e-05
-3.72117639366021e-05
-6.24924488792929e-06
-3.31365496655415e-05
-2.21733281754173e-05
-2.79064741103042e-05
-5.74660911796618e-05
-2.66092559891476e-05
-3.20226013850727e-05
-1.18511339650467e-05
-4.36946555538778e-05
-5.51577335051509e-05
-3.44349791015386e-05
-3.8473436219229e-05
-3.44403335388565e-05
-3.48110259848031e-05
-4.99056767557436e-05
-1.96540236902016e-05
-3.54544348663481e-05
-5.20957427928952e-06
-4.41955613257873e-05
-6.19530094526042e-05
-3.91912504915907e-05
-3.53597326701494e-05
-3.23346702590005e-05
-3.94780474234092e-05
-3.19699617655993e-05
-2.68022578028038e-05
-1.22566375431636e-05
-1.68507295477428e-05
-2.80313251923372e-05
-6.66186453764489e-05
-5.9167165554642e-05
-3.75066913987386e-06
-4.12356791448105e-05
-3.65011508797846e-05
-2.74006360717857e-05
-1.59032500958448e-05
-4.05487085982374e-05
-4.41576837601477e-05
-7.16957911929548e-06
-5.70266018272716e-05
4.0295333749997e-06
-3.72691800948127e-05
-2.89378100161309e-05
-2.42931260239194e-05
-1.68684341872102e-05
-1.35461687734079e-05
-2.16353592073855e-05
-3.73423673454731e-05
4.53766693275982e-06
-1.64214868487727e-05
-3.33953515399803e-05
-3.9175951105089e-05
-3.00054007747896e-05
-3.61956286848884e-05
-3.28355953733492e-05
-8.44033697618234e-06
-1.25314575929729e-05
-1.87557214120221e-05
-1.8671093907621e-05
-4.6365289419387e-05
-1.99105085801681e-05
-2.43103231131738e-05
-2.77021229209906e-05
-2.26221388378304e-05
-1.7265014848541e-05
-1.77799514853061e-05
-6.34144484329195e-05
-3.8208092572112e-05
-3.84325766119581e-05
-6.07720555498103e-05
-1.09922997160352e-05
-4.34472446868664e-05
-4.23334425368645e-05
-4.48925233365072e-05
-2.19709005627521e-05
-2.75961794273314e-05
-3.08817896936453e-05
-4.21132706198223e-05
-3.27782914116358e-05
-1.96177274000748e-05
-3.1324634711577e-05
-6.63820107699974e-05
-3.38527786421822e-05
-2.84669968376256e-05
-4.98840770356758e-05
-3.27589962020437e-05
-4.84334067653104e-05
-2.3432237938537e-05
-1.99393685941163e-05
-4.73509404700405e-05
-1.03072314638886e-05
-5.05254230625058e-05
-1.21780401686602e-05
-2.51951446598036e-05
-1.90431394183818e-05
-6.5362853435114e-06
-3.69434955117721e-06
-2.43429096993433e-05
-2.05206000818422e-05
-4.29406895665386e-05
-4.74328092660237e-05
-1.16189287016048e-05
-2.93315748644864e-05
-4.02641189543902e-05
-4.65323460269825e-05
2.5440201694725e-06
-2.86241307843304e-05
-2.70589890533656e-05
-1.0627645400745e-05
-3.26920953317443e-05
-2.96922997376737e-05
-1.05997819426808e-05
-3.71283651619621e-05
-3.71207036216338e-05
-2.94660987905965e-05
-5.44589031694109e-05
-3.04896974632956e-05
-3.74582333739471e-06
-2.20787575622892e-05
-5.31329008779859e-05
-1.28646632563102e-05
-4.02238779902954e-05
-3.33288604685257e-05
-1.37204621726612e-05
-2.97783345442641e-05
-1.71912421128256e-05
-2.23235327706873e-05
-5.69288259816347e-06
3.74710340517717e-06
-1.36527911852199e-05
-3.24527940030315e-05
-3.42596589351063e-05
-1.90904066381619e-05
-1.43525737719612e-05
-3.79584982777309e-05
-6.88512956884596e-05
-4.73008967675935e-05
-1.86943716031205e-05
-2.92750983198067e-06
2.79395229334551e-06
-4.00904834729015e-05
-4.49501543203672e-05
-1.74507132021305e-05
-1.04792393626098e-07
-2.6822660650735e-05
-2.28513601946761e-05
-5.72436381327571e-05
-1.2475637353943e-05
-3.27780747470983e-05
-1.97238537252115e-05
2.809279223957e-06
-4.3291222962236e-05
-1.40940464758187e-05
-2.34121113652188e-05
-3.28468416486341e-05
-3.28516738803183e-05
-1.88423814598142e-05
-1.33825462889532e-05
-5.9608263245314e-05
-1.1302040019093e-05
7.77470529167894e-06
-1.73668852063984e-05
-5.28426902733282e-05
-1.92586090978869e-05
2.40435273862682e-05
-3.97859747111827e-05
-3.73222451775594e-05
-4.02137340381531e-05
-4.98652946677294e-05
-2.64516312135547e-05
-1.32268267387976e-05
-3.96476774685363e-05
-3.4288310385053e-05
-2.20212765085711e-05
-4.49842135102447e-05
-5.81202008389516e-05
-4.12815973459842e-05
-1.15828279408521e-05
-3.53842516748331e-05
-1.76852851168481e-05
-2.03037752713929e-05
-4.92132753733301e-05
-3.05411068215853e-05
-1.90948328786982e-05
-3.25356162441229e-05
-1.13148123169517e-06
-4.054395616971e-05
-2.07910877777745e-05
-2.04648345718742e-05
-1.91259148761456e-05
-1.36124493067061e-05
-5.04766215912709e-05
-3.32148194745074e-05
-2.32461408614459e-05
-2.92971016865711e-05
-3.37819352452056e-05
-3.08147436467262e-05
-2.2672967122775e-05
-4.8296279769264e-05
-2.75951732937844e-05
-4.09501057071645e-05
-9.17132262220733e-06
6.02539837258536e-06
-2.28856269694486e-05
-2.98411370600062e-06
-1.6468697462444e-05
-3.23394117807578e-05
-3.36372297901974e-06
-1.54420132557662e-05
-1.86506278099624e-05
-9.5069652149575e-06
-1.05032612659326e-05
-3.73507366739393e-05
-3.30933077354271e-05
-4.50560056176513e-05
-1.74235145968012e-05
-1.91403777304128e-05
3.08603256246046e-06
-2.2856196306051e-05
-3.04676059978621e-05
-3.49404611214411e-05
7.70632764114259e-06
-1.82364409858927e-05
-3.4284495991833e-05
-1.88034470515095e-05
-1.97210087660777e-05
-1.12639434945752e-05
1.4936479691429e-05
-6.70726914570445e-05
-1.07719824272449e-05
1.76662042115671e-06
-2.02174688135001e-05
-1.50983619001637e-05
-3.09104708688682e-06
1.57699859929285e-05
-7.64650910185666e-06
-4.5038752496076e-05
-2.70473033653566e-05
-1.11432138221097e-05
-3.21526942637882e-05
-4.10642747439074e-05
-2.4043164327362e-05
-2.10459181747676e-05
-1.72750571755702e-05
-1.86230143270814e-05
2.89419133148578e-07
-3.44083443859248e-05
1.75902918115748e-05
-1.50599964287905e-05
-3.67022456057784e-05
-3.11771259301946e-05
-3.54599804746226e-05
-9.61096605989042e-06
-3.10984522374812e-05
-2.0860495812519e-05
-1.74240574491423e-05
-3.97819168749127e-05
-4.08768207582685e-06
-2.26622361915527e-05
-2.85284428283202e-05
-4.03516041730267e-05
-9.69209273129256e-06
-2.13662481555235e-05
-3.02390315311119e-05
-1.47441141033417e-05
-6.37912959724485e-05
-2.70795118901535e-05
1.89848598834826e-05
-3.3868905025293e-05
-1.41897022905167e-05
-2.3435022871654e-05
-2.18582732205489e-05
-2.48288844303084e-05
-3.78869063623213e-05
-2.96094063905567e-06
-5.31313931671931e-05
-2.09477659842518e-05
1.25090670870874e-05
-1.2324582440188e-05
-3.43577146802548e-05
-1.0819241106442e-05
-2.7449906230034e-05
-2.66515681657066e-05
-2.12857444207504e-05
-1.98324635441453e-05
-2.86811904820714e-05
-2.21288357263074e-05
-9.93935972572914e-06
-2.50348678918632e-05
-1.62661893150669e-05
-5.71429466969897e-05
-5.4742062723946e-06
-4.63839714764438e-05
-9.46119878764401e-06
-3.39566102513361e-05
9.7740206804025e-07
-3.28128586689643e-05
-5.24684694020169e-05
-1.61524374693754e-05
-3.4585636284398e-05
-3.09139004569027e-05
-1.95951746559883e-05
-4.63489296990312e-05
-5.59032301031791e-05
-4.24801225464652e-05
-2.53454225162097e-05
-3.59917315289504e-05
-2.76810387910704e-05
-2.68733512505181e-05
-4.83323714857743e-05
-4.68638633276183e-05
-4.21593384870145e-05
-4.74197656148667e-05
-3.4591948702523e-06
-2.98958468050156e-05
-3.71304286158695e-05
-1.75313506254853e-05
-1.4021721621191e-05
-6.77792582511428e-06
-4.61692983430814e-05
-3.02636176590972e-05
-3.47752820717041e-05
-1.51548540533061e-05
-6.2174297091536e-05
-3.7452394045852e-05
-2.7988123711306e-05
-3.94209564530658e-05
-5.14167748636254e-05
-2.43748411232924e-05
-4.95246850921848e-05
-2.23454929382459e-05
-1.69753761897637e-05
2.62081088218878e-06
-1.54534677391765e-05
3.79237373848779e-06
-1.77061134546118e-05
-6.22203734567686e-06
-1.80074693452424e-05
-6.12837277219299e-06
2.75489344890008e-07
-3.13207417097025e-05
-2.53623559142442e-05
-4.72322803794277e-05
-2.98732507827187e-05
-4.30988211719107e-05
-6.38152500771911e-05
-2.01988098312975e-05
-2.02228520766226e-05
-5.39397532706321e-05
-3.51359403534113e-05
-1.2327067759758e-05
-2.83384446652933e-05
-2.62065766340944e-05
-1.64478271698159e-05
-2.90019789501355e-05
-2.88412588183997e-05
-1.85358131140961e-05
-3.50185713758257e-05
-3.38468497519044e-05
-4.38801756009987e-06
-2.23181114776482e-05
-4.0507597776367e-05
-2.35752881512063e-05
3.63274750464776e-06
-1.91790698757205e-05
6.74511348852322e-06
-2.34395687574905e-05
-1.1634599384969e-05
-5.07167288753908e-05
-3.93135725855073e-07
-3.81853539298295e-05
-4.35604564704604e-05
-5.5530407836578e-05
-2.30953969792e-05
-3.00178172449729e-05
-2.85747856951438e-05
-4.18928185425443e-05
-3.77315655277284e-05
-2.34273995336988e-05
-1.67864356748134e-06
-2.42241690331681e-05
-1.93285538969629e-05
-2.9464865938236e-05
-9.86782547112694e-06
-3.24891067185009e-05
-2.24090251775359e-05
-1.93685360145249e-05
-5.76259960869576e-05
-5.59805911175303e-05
-2.24535847922891e-05
-6.07365399393752e-06
-4.51736459833734e-05
-1.96326783441341e-05
-3.01059237366334e-05
-4.99932957755586e-05
-4.22449571325304e-05
-4.21744312175909e-05
-4.78621042354138e-05
-4.00332856551689e-05
-3.37659390897418e-05
-2.94251623095837e-05
-2.99742989539605e-05
-4.51035225323065e-05
-2.89753987988618e-05
-3.41801596681442e-05
-5.29118032626348e-06
-1.76985084230474e-05
-2.76229563579391e-05
-6.78257743446666e-06
-4.58760180843566e-05
-6.06143253582546e-06
-1.57628483181981e-05
-2.07070353515052e-05
-2.18327173494596e-05
-3.45204807254459e-05
-2.45989766682644e-05
-4.84672188640254e-05
-2.94411188380147e-05
-4.29674160931064e-05
-6.05746373500018e-05
-5.49231156166339e-05
-3.04300931152637e-05
-5.25081042793243e-05
-3.26700114326866e-05
-3.47406464234826e-05
-3.43331475345916e-05
-2.19157569534006e-05
-2.46003713377558e-05
-1.38987828462038e-05
-3.59371369166669e-05
-4.82378500005446e-05
-2.14275927697746e-06
-4.22614081169021e-05
-2.55280555108394e-05
-3.30153719808757e-05
-4.04937389312639e-05
-3.72270945121603e-05
-1.34573213739084e-05
-1.98702113030158e-05
2.4884126523276e-05
-4.43037393766153e-08
-2.91941258969271e-05
3.18908879172684e-07
-4.40629470616397e-05
-2.54022454993755e-05
-3.6605708734935e-05
-2.61823497195717e-05
-2.66626644760487e-05
-5.11250566066536e-05
-5.82387798873967e-05
-1.79898129162481e-05
-3.20391604970221e-05
-4.33331093683347e-05
-2.88464034351224e-05
-1.32902764373934e-05
8.52117536055652e-06
-5.21169936429965e-05
-1.03029358671981e-05
-1.94695562619631e-05
-2.34750804129973e-05
-6.07276263844134e-06
-3.66127244593167e-05
-1.27496766190552e-05
-2.11161360701756e-05
-1.80405661878901e-05
-9.00008816834257e-06
-2.06665404816646e-05
-3.08705472625872e-05
-4.71770176489353e-05
-2.89253778540003e-05
-2.00088865695653e-05
-4.77406827266037e-05
-3.12314588602197e-05
-1.95134090150989e-05
-1.03600883742638e-05
-4.38985768591122e-05
-4.01640975147398e-05
-1.42160201216107e-05
-4.01418189647006e-05
-1.76770101621334e-05
-1.44477738583571e-05
-6.54983110280458e-05
-1.31024189309911e-06
-3.5822082009239e-05
-3.51766326468775e-05
-4.20913796560558e-05
-1.51828750937258e-05
-5.08232748098409e-05
-1.90112264139344e-05
-6.20902538454915e-05
-2.12931041316412e-05
-6.72956573689718e-07
-4.81018794510783e-05
-4.47779951908443e-05
-1.26600194337497e-05
-3.68613613312478e-05
-3.91579368801266e-05
-9.57684459040655e-06
-3.22743945422815e-05
-2.7430251170185e-05
-6.21940522462849e-06
-2.8083733532466e-05
8.66039503086672e-06
-4.49936286520425e-05
-4.33328777827397e-05
-4.17003489416948e-05
-2.5426748733128e-05
-5.02869983597837e-05
-3.87202769915356e-05
1.44793762347584e-06
-4.13284698693758e-05
-1.70335478598028e-05
-5.40344149557102e-05
-3.40169557013363e-05
-2.51613977958666e-05
-4.39029572597711e-05
-6.05442016370214e-07
-4.14482557079765e-05
-2.31733909653845e-05
-2.76503350466112e-05
-1.88505150226368e-05
-2.41501058337169e-05
-2.47230885825275e-05
-9.68058292757638e-06
-4.19706060207653e-05
-4.47060712184067e-05
-4.27591355647527e-05
-1.46239591390522e-05
-3.08535848163218e-05
-1.7350806891653e-05
-7.45444488024905e-06
-2.26167140102701e-05
-1.74553089218086e-05
-1.33824011292008e-05
-5.48649907181547e-06
-3.17609858991931e-05
-3.22678438584937e-05
-4.37493421913564e-05
-2.44872504042806e-05
-3.67466722651395e-06
-2.03690812012828e-05
-3.62515162238068e-05
-4.17803121698468e-05
-5.72865137871748e-05
-2.54094543865817e-05
-1.55661220856531e-05
-3.83941416611189e-05
-5.02666220618716e-05
-3.40551015811142e-05
-1.22576083571531e-05
-1.74191583978108e-05
-5.15845161464595e-05
-3.75368906324502e-06
-1.67312085189315e-05
-2.18618968560723e-05
-3.18989521648457e-05
-3.71251751289952e-05
-1.14703261843117e-05
-4.30802116453504e-05
-8.95906756184334e-06
-2.36223851056487e-05
-2.75155696705521e-05
-2.89435177532681e-05
-4.37577701819676e-05
-3.79660992153129e-05
-2.02422121069844e-05
-3.69336047971216e-05
-1.47722573687503e-05
-3.98658167203562e-05
-1.04424175853618e-05
-3.14279512078899e-05
-3.94059402285139e-05
-4.58343572675108e-05
-4.4661066834424e-05
-5.30935679238875e-05
-1.21502391927801e-05
-4.31752439268323e-05
-2.93139485265121e-05
-4.4465571190061e-05
-4.0718527606476e-05
-3.70064805065381e-05
-2.77072701666033e-05
-9.18357340868069e-06
-3.88753894311492e-05
-4.84964436797282e-05
-2.97943235365313e-05
-2.07987463954697e-05
-3.04827136797918e-05
-6.48058109411747e-06
-2.83661599897682e-05
-2.9857305033379e-05
-2.7429003590982e-05
-2.09038904655773e-05
-4.76570223423881e-05
-3.01793958046827e-05
-5.51384809418395e-06
-2.38933903560047e-05
-2.81556666947799e-05
-5.43271280023959e-05
-4.16707856242754e-05
-4.25732664090709e-05
-6.47772403070418e-05
-2.35139376768282e-05
-2.05759954865705e-05
-5.92600405119079e-06
-4.23310635100793e-05
-2.76367161465375e-06
-3.36113070525257e-05
-2.72172332315234e-05
-4.13486112825747e-05
-2.37201990474722e-05
-4.06409273497469e-05
-1.59725196341206e-05
-5.23856191395442e-05
-1.86344458090192e-05
-3.29393336793364e-05
-7.68078860268826e-06
-2.6172525974634e-05
-1.10619162727654e-05
-4.23278059179415e-05
-1.78972775845366e-05
-1.22660966475841e-05
-5.50233381393148e-05
-8.34893216162465e-07
-1.66479573985407e-05
-3.00124986805508e-05
-1.02360332435045e-05
-4.32373647602965e-05
3.54455734124379e-08
-3.01999787311821e-05
-2.26159715578275e-05
-2.30588750908224e-05
-4.15409711271475e-05
-4.25611888765986e-05
-3.7853580598911e-05
-3.33629865261808e-05
-1.77319116561075e-05
-1.14930171724634e-05
-1.80125642768276e-05
-2.02781862139165e-05
-1.04207536096794e-05
-3.14740700639018e-05
-2.05838207072211e-05
-2.07516754038613e-05
-4.1946817236212e-05
-2.16926622629967e-05
-2.0992495388376e-05
-1.55850928159147e-05
-1.85103729289445e-05
-4.73969376979321e-05
-1.9396607105412e-05
-1.3391531846402e-05
-6.0124711375773e-06
-9.22576572601107e-06
-4.58561693326477e-06
-4.41090348627326e-05
-4.0915949591126e-05
-1.36594647728595e-05
-2.25433587229388e-05
-2.94842806894634e-05
-3.33994573556563e-05
-3.71085502181426e-05
-9.16194085400275e-06
-3.6085157557218e-05
-2.77613698222444e-05
-1.01917758592951e-05
-4.31414426984816e-05
-4.75580936515129e-05
-2.1028875446152e-05
-5.52295247378543e-06
-2.22337571174241e-05
-2.59870324906552e-05
-4.26824732608997e-05
-1.37087333098334e-05
-1.68883728686499e-05
-5.4813849380742e-05
-5.17527966429451e-05
-3.18908908231792e-05
-5.67772589371552e-05
-3.80883466053885e-05
7.48018069782711e-07
-2.77883371483471e-05
-9.50843226966689e-06
-2.41277663554218e-05
6.45562976931668e-06
-4.60363228637096e-06
-3.47754883338114e-05
-4.20605329164046e-05
-3.20776686761347e-06
-3.55742741610265e-05
-5.07958530743192e-05
-2.81472340714798e-05
-2.69826259470054e-05
-3.27760123064132e-05
-1.70812757228182e-05
-3.10878318076447e-05
-2.12460859714495e-05
-4.4523713323216e-05
-5.26979421684766e-05
-4.11594479640227e-05
-3.48186496140067e-05
-3.0169833379627e-05
-1.36261023219345e-05
-2.55208821008628e-05
-3.15516948119465e-05
-2.697433906713e-05
-3.18156890321655e-05
-2.60199541570297e-05
-4.54748532978095e-05
-3.68712370426035e-05
-5.04815555062027e-05
-4.90557342907856e-05
-3.29374639999177e-05
-7.98080029511542e-06
-9.54712923110561e-06
-4.60829060359011e-05
-4.31887822848763e-05
-3.57065877144374e-06
-6.32701463748787e-05
-2.8626047448657e-05
-4.40608582853766e-05
-4.07528663590978e-05
-1.98002743328121e-05
-4.95391950348878e-05
-5.06646560035096e-06
-2.52734949566414e-05
-5.60134094840577e-05
-3.32386630158589e-05
-4.01021157487324e-05
-2.48698666944029e-05
-5.35930066876022e-05
-3.48118392457115e-05
-3.14495834400742e-05
-4.87789632514938e-05
-2.34047859794223e-05
-4.21992437970651e-05
-2.25033409011663e-05
-2.85277415784688e-05
-3.88797730370415e-05
-1.69553689520171e-05
7.83624907955741e-06
-4.81342014166368e-05
-3.65506251664719e-05
-4.32623946097367e-05
-2.99669033240473e-05
7.86198659629953e-06
-2.75570085524407e-05
-5.98494879176253e-05
-4.00303261783767e-05
-1.66810716116774e-05
-3.95518556212239e-05
-4.89469423888844e-05
-2.68845340553095e-05
-6.62936912035759e-05
-3.96629418524915e-05
-3.02704165211375e-05
-3.15912827181677e-05
-3.69978861704476e-05
-2.13453820686921e-05
-2.58351597982997e-05
-2.90528470898988e-05
-4.42758007375218e-05
-2.77456458658084e-05
-1.69109076912593e-05
-3.26636472548455e-05
-2.84599248989461e-05
-2.87018842446961e-05
-3.77562399096338e-05
-1.77906582269975e-05
-3.38881175130471e-05
-1.69561340433504e-05
-8.97265441686912e-06
-6.77618492775676e-06
-2.66514551263326e-05
-4.66582755308935e-05
-3.25974503960485e-05
9.25070365026893e-06
-1.48871989997331e-05
-4.18843345423074e-05
1.11781041261629e-05
-1.24736730246826e-05
-5.74555050008086e-05
-2.65263985635999e-05
-3.08837141173404e-05
-1.41959540542722e-05
-4.12266423377843e-05
-3.75790486263674e-05
-2.36997756349485e-05
-2.46551072330389e-05
-2.70134707611549e-05
-2.22954675702922e-05
-4.33555327178747e-05
-6.15866473641633e-06
-5.21693375320644e-05
-4.33982549175019e-05
-4.40819634752967e-05
-5.70875858672271e-05
-4.9889215460185e-05
-1.95497007689143e-05
-4.23106847794991e-05
-2.77877606671365e-05
-4.31547153278262e-06
-4.59778266380902e-05
-3.37334373316379e-05
-4.52212451154266e-05
-5.70241694482961e-05
-5.00425677258913e-05
-5.2620950994982e-05
-2.92259059624333e-05
-1.68899872570705e-05
-2.79264516952282e-05
-3.63828578639331e-05
-4.31152513492486e-05
-8.06020032948681e-06
-2.73259672040249e-06
-1.860593345621e-05
-8.12004311505881e-06
-2.58059198943223e-05
-1.18981959410104e-05
-3.27104593391578e-05
-3.44439810078719e-05
-3.19834592880316e-05
-8.34424041303294e-05
-2.8822680622772e-05
-2.83128826128024e-05
-3.95854088664154e-05
-3.27745727039475e-05
-1.55646768489073e-05
-3.57910512218373e-05
-5.50138116121142e-05
-4.53476193661436e-05
-3.92373046481032e-06
-3.37675197112371e-05
-2.59229625183493e-05
-2.01332963507859e-05
-2.64376979529727e-05
-1.30710090689497e-05
3.30781907999641e-06
-4.4915309762999e-05
-5.07468472321729e-06
-7.51371990925018e-06
-1.15827541653298e-05
-2.87544767391383e-05
-2.29266514069921e-05
-4.290377671539e-05
-2.47340368705743e-05
9.22920018777838e-07
-4.09953930629647e-05
-4.93958588037632e-05
-3.96437669316379e-05
-5.82675711460434e-05
-2.72795984787386e-05
-3.43893429035862e-05
-3.45259484745364e-05
-2.51143265285112e-05
-2.68494207031307e-05
-1.9037622273508e-05
-5.43199324989597e-05
-2.12918135282929e-05
-3.62373907555598e-05
-2.83877746018138e-05
-2.26813611529912e-05
-4.72435769028623e-05
-3.36693077105604e-05
-4.81633403270927e-05
-1.40889259364274e-05
-3.63637269548789e-05
-2.1146690720813e-05
-2.25548737206634e-05
-5.57131830039695e-05
-4.36246645392002e-05
-1.000676268918e-05
-2.5638696189786e-05
-4.83501040669501e-05
-1.46974294711425e-05
-1.40125386459569e-05
-1.972021006487e-05
-2.80846691352515e-05
-5.42196309825433e-05
-3.49915601478147e-05
-3.09377874455882e-05
-1.16926306236919e-05
-4.02235740998838e-05
-3.04200192264235e-05
-3.96908223699085e-05
-5.74777872650032e-05
-1.46826606524403e-05
-1.09489131849614e-05
-1.11547946948253e-05
-3.08100998930993e-05
1.72822104206826e-06
-3.29406211356403e-05
-4.49801520255035e-05
-5.9574733774429e-06
-6.68541005136799e-05
-3.89844504104384e-05
-1.52929171780351e-05
-4.19850258878736e-05
-1.7237014631885e-05
-2.42893889805762e-05
-3.45242036996036e-05
-3.71343842113534e-05
-4.90322390630519e-05
-5.56185960544739e-07
-3.43227394783749e-05
-2.37803908110445e-05
-3.59687434784496e-05
6.67543384906362e-06
-1.33163521125823e-05
-4.13136630748517e-05
-1.01217740721341e-05
-3.27861554629494e-05
-1.8257419396816e-06
-3.27872549089836e-05
-1.19826773533752e-05
-2.97940552074045e-05
-5.23858434544373e-06
-3.60994659551244e-05
-2.77735271013143e-05
-2.53032761920146e-05
-3.82390037329724e-05
-1.16774334685863e-05
-3.23835619271198e-05
-1.11600452821538e-05
-3.47735272393234e-05
-3.97706092414003e-05
-3.91291596410017e-05
-2.49739857268901e-05
-2.37019204597487e-05
-2.06426217616823e-05
-1.83040469275208e-05
-6.95024055088148e-06
-4.63376653869065e-05
-4.08947854652432e-05
-3.17834398983201e-05
-2.48264372826449e-05
-4.15441438065241e-05
-4.87542403297436e-05
-2.32355750173363e-05
-2.2063280493155e-05
-3.50709653668066e-05
-2.74235101977203e-05
-2.42737716601956e-05
-4.95477381813896e-05
-2.15652121461434e-05
-3.01276732003585e-05
-2.27267467136116e-05
-4.07671729581889e-05
-6.14260838724332e-05
-1.3068564504053e-05
-3.54531883988656e-05
-1.61993135713872e-05
-4.74099735948138e-05
-1.64227641031195e-05
-1.24724972349363e-05
-1.12820916510878e-05
-1.86106380105837e-05
-2.80603536070751e-05
-1.05018757837195e-05
-4.93468610031203e-05
-3.3188512393863e-05
-9.04583520521804e-06
-2.05604586797632e-05
-5.80304266791869e-05
-2.79776515212632e-05
-5.331149340922e-05
-4.01473696296231e-05
-4.0885764698e-05
-2.29501927932049e-05
-2.6558398995231e-05
-1.53880496078485e-05
-4.3471763268975e-05
-3.24803974059084e-05
-4.04548067873851e-05
-5.83558472867965e-05
-4.74715341167562e-05
-2.95520837341781e-05
-2.46459690517928e-05
-1.78357979695572e-05
-4.33108174556857e-05
-3.63235928466698e-05
-6.4457060383509e-05
-1.94381606582288e-05
-3.6346568183e-05
-7.47375872996101e-06
-2.7437811955394e-05
-4.33702100139095e-05
-2.69013064421607e-05
-2.26206842569754e-05
-2.89179636382819e-05
-5.13695918039055e-05
-1.74726312575181e-05
-2.50678946432288e-05
-1.44856452091624e-05
-2.96136553817762e-05
-4.65161764597001e-05
-4.3713745970215e-05
-2.49128884496241e-05
-3.45514745024172e-05
-2.40623955485058e-05
-3.5629816461399e-05
-2.15463829864552e-05
-3.564806217437e-05
-3.26715352704067e-05
-4.22335784545063e-05
-4.1258292239628e-05
-1.71199586933163e-05
-4.14128735187166e-05
-2.27403863052619e-05
-4.09054075216907e-05
-1.04898110878732e-05
-6.79685549702297e-05
-2.6818209836388e-05
-3.3814164025182e-05
-4.76698989777597e-05
-4.04826881570928e-05
-4.06839196090621e-05
-4.95756754308193e-05
-8.64333649236082e-06
-2.98316439633999e-05
-4.42260694269892e-05
-5.50730206980272e-05
-2.77441726953729e-05
-2.40882818259887e-05
-8.61243389963542e-06
-4.2038368166378e-05
-2.16772674154606e-05
-2.79731257698717e-05
-3.18550447491079e-05
-3.87978396889763e-05
-5.23202188837236e-05
-1.84287875585102e-05
-3.42098164997034e-05
6.90806423834159e-06
-1.87623048647356e-05
-1.22304351782769e-05
-3.3873999504575e-05
-5.14329117151334e-05
2.61565923537484e-06
-3.17537242486605e-05
-2.59029047367298e-05
-1.49974938015691e-05
-2.61576847310408e-05
-3.27537455380976e-05
-2.8112975416557e-05
-6.23027813479403e-05
-4.06306294077281e-05
-1.30743970401168e-05
-5.50443602338387e-05
-5.42883997956447e-05
-6.2163499466309e-05
-3.58354993573194e-05
-1.70176250928293e-05
-2.94702302163373e-05
-2.89768940802221e-05
-1.23641918322157e-05
-2.73826882786457e-05
-5.70079743583641e-05
-5.51301017270013e-05
-4.3681694338301e-05
-3.21979893328199e-05
-3.10329717269502e-05
-1.44173325864808e-05
-3.10766795293901e-05
-6.34927264607328e-06
-3.62976937394564e-05
-5.17165407689552e-06
-2.63748792766303e-05
-2.52477435772114e-05
-3.87570202484145e-05
-2.30496384325317e-05
-5.21389310131554e-05
-2.69215542027409e-05
-2.71556260035466e-05
-2.75200336632534e-05
-5.70097988261056e-05
-3.36666220108737e-05
-4.42869331894499e-05
-1.24929956721633e-05
-2.52973119760334e-05
5.39483218045079e-06
-1.95817656268509e-05
-2.44229169028429e-05
-4.43345761555893e-05
-2.386746308841e-05
-2.37789425061698e-05
-2.66504650698572e-05
-3.96631474876941e-05
-4.78559630425708e-05
-4.74190214012929e-05
-2.02616353778741e-05
-3.00868089353377e-05
-2.93525913854406e-05
-3.04940507773617e-05
-1.43647267100454e-05
-3.34344600773363e-05
-3.17916003049416e-05
-2.15945414386497e-05
-9.01129674479998e-06
-2.3977768787788e-05
-2.51106159502049e-05
-5.50388859885953e-05
-4.71615857381165e-05
-2.22658034092335e-05
-3.12133502968682e-05
-2.14322463448782e-05
-1.77861425835839e-05
-4.57406464400503e-06
-5.08439216755091e-06
-2.18985955412442e-05
-4.27237371965037e-05
-2.30761996216272e-05
-2.94426568055327e-05
-1.36454538920295e-05
-4.19303675942334e-05
1.37262332929467e-05
-1.23928403985144e-06
-9.67436241911335e-06
-2.58068356585704e-06
-4.23782502745841e-05
-4.18743048134352e-05
-2.94714220084076e-05
-4.01207735855016e-05
-1.82219363581479e-05
-7.92269914455783e-05
-1.4205070658771e-05
2.3895969950575e-05
-6.50385240563321e-05
-1.34483522402931e-05
-9.23786361569938e-06
-2.45991616314818e-05
-1.91193313537565e-05
-3.921272411741e-05
-3.48400123537899e-05
-3.25612577111033e-05
-4.51154009986447e-05
-2.8650418693958e-05
-2.46316795021715e-05
-4.7140615715225e-05
-3.59629921241586e-05
-5.15189019135331e-05
-3.30598235936764e-05
-1.17575618668421e-05
-4.98491997814406e-05
-4.35093651420443e-05
-2.27843807842046e-05
-2.10573198174736e-05
-3.77483530682037e-05
-3.09473325467399e-05
-3.70486412821428e-05
-2.44949055020425e-05
-5.67539887980556e-06
-4.13901787548898e-05
-1.66461732579797e-05
-3.2194878383976e-05
-5.09197774919771e-05
-1.68528098076558e-05
-2.85368875743332e-05
-3.12939754956311e-05
-1.58927009494368e-05
-2.15514382293584e-05
-2.84962783781454e-06
-5.38688413301067e-05
-1.41845487201805e-05
-2.93577034279761e-05
-1.30316957604329e-05
-6.28723062585807e-05
-3.63768570494462e-05
-2.68215388339734e-05
-3.23254793601799e-05
-3.36609316532493e-05
-3.7447603552897e-05
-2.49277413230026e-05
-1.00608573252562e-05
-2.64515301028411e-05
-4.70408115702581e-05
-3.76406497643434e-05
-4.2385707632665e-05
-3.55254256352191e-05
-2.72362004009107e-05
-1.83717223790074e-05
-1.10861747904593e-05
2.5494961899115e-06
-1.9116993799066e-05
-5.3294979382722e-05
-3.15993642026404e-05
-4.11494755347989e-05
-4.85549371977019e-06
-1.48967639049356e-05
-3.044047035314e-05
-2.02187057282715e-05
-3.68287790808646e-05
-4.43988942632932e-05
-2.76699371657487e-05
-1.78091935510936e-05
-5.17482580595215e-05
-5.74398243986955e-05
-3.12343119732337e-05
-2.87807677725012e-05
-3.44434768550957e-05
6.12027535941253e-06
-3.6873238540974e-05
-2.42396169218368e-05
-4.43622399727658e-05
-5.29607314535502e-05
-4.63572365508315e-06
-1.67999847342068e-06
-1.62547105900732e-05
-3.66679524743408e-05
-4.50922099119869e-05
-2.70949878870217e-05
-1.09255025269334e-05
-4.32339790425494e-05
-2.14024685747722e-05
-4.36028132992229e-05
-2.17779695953581e-05
-9.41678781277518e-06
-3.10883900428716e-05
-3.93547648411445e-05
-9.8793419513431e-06
-3.34459501237233e-05
-3.74602888518772e-05
1.52108335309674e-06
-2.47108256306602e-05
-6.6843582069286e-05
-4.4353867034619e-05
6.96881020016928e-06
-3.24468318582464e-05
-3.07876361392892e-05
-2.494399769434e-05
-3.48519939689265e-05
-2.13372446744437e-05
-3.13837717341261e-05
-3.66116459508297e-05
-4.15133549804425e-05
-6.7244329837009e-06
-1.66387115545311e-05
-2.70800138828727e-05
-1.73752110628812e-05
-2.16916233829622e-05
1.53372046472357e-06
-6.84290038970545e-05
-1.76357696321546e-05
-6.01837049739767e-06
-2.62462552547429e-05
-1.18927361329731e-05
-9.32181545114284e-06
-2.13976808783527e-05
-4.05473651092587e-05
-3.70529245155687e-05
-2.78572657843038e-05
-4.93705873473988e-05
-1.65228771171787e-05
1.2446015861628e-05
-3.39418871064102e-05
-2.53344859658528e-05
5.91325776623802e-07
-7.34498477479797e-05
-4.34985713314707e-05
-2.6028383758709e-05
-1.56033630930487e-05
-2.78731275836003e-05
-1.12836403752036e-05
-7.29783270806035e-06
-2.61759249945323e-05
-6.47727101192191e-05
-3.23358245387968e-05
-4.29874465508526e-05
-1.64742153259411e-05
-3.56444241636519e-05
-4.96151050535893e-05
-3.34934589296097e-05
-3.08659794685104e-05
-5.66551651242793e-05
-2.37926743178592e-05
-4.77211392000474e-05
-6.35411924688392e-06
-3.75387666998734e-06
-3.03511165924609e-05
-1.20652035020482e-05
-6.68519770024719e-06
-4.21244511124815e-05
-1.09013373539957e-05
-1.68859374284775e-05
-2.78997969126802e-05
-5.05417509045731e-06
-4.29141429727912e-05
-2.84627806987447e-05
-2.77119035265695e-05
-1.52330348937945e-05
-3.71253117349604e-05
-7.53113008847572e-06
-4.09965049123502e-05
-6.56603061448035e-06
-3.81652801894169e-06
-1.92592000332169e-05
-6.20659099143281e-05
-5.26736728990763e-05
-2.74945343658532e-05
-4.89604754169493e-05
-3.82080678080444e-06
-2.76054615105007e-05
-1.22372310419358e-05
-3.77715483454045e-05
-3.39931012993482e-05
-3.7703965614693e-05
-5.20086351875116e-05
-8.44148113058157e-06
-1.05797789148739e-05
-2.59391610372214e-05
-2.37743944502722e-05
-3.64222514001574e-05
-3.92534200105716e-05
-3.78872461188579e-05
-2.67419255965531e-05
1.25958380992543e-05
-4.85084794479039e-05
-4.52751981958596e-05
-4.48311029988596e-05
-4.20152034210974e-05
-3.39771681036742e-05
-2.14773757375919e-05
-9.89868098623822e-06
-4.2145841747527e-05
-4.17432520304835e-05
-2.39873944957168e-05
1.9187142074618e-06
-1.92042545502135e-05
-1.08976996173651e-05
-2.8724636897509e-05
-2.74026172545979e-05
-2.22606670547806e-05
-6.28044145859012e-05
-3.25545000948651e-05
-4.57265262413767e-05
-1.1415106712427e-05
-4.76498960214824e-05
-2.07164747971954e-05
-3.12686595461335e-05
4.48320704975381e-06
-4.66123375944324e-05
-3.45418584487393e-05
-5.01145847966476e-05
-1.7358850128447e-05
-5.04177700734401e-05
-3.87896725437446e-05
-2.78933029310737e-05
-2.26010466377231e-05
-5.52645074274721e-05
-2.52938365045056e-05
-4.09590768785384e-05
-2.94467236207997e-05
-3.70397341476384e-05
-4.01649010380502e-05
-3.41167684955162e-05
-3.0784440551833e-05
-6.11100812275144e-05
-2.4317503599016e-05
6.0628248514505e-06
-5.98537511380322e-05
-4.29262520037714e-05
-1.39256358665596e-05
-3.8646026181981e-05
-1.75755102809869e-05
-8.43117810713921e-06
-3.41796707816382e-05
-5.68561405972495e-05
-3.20488753462367e-05
-5.8265682485714e-06
-2.17933373492467e-05
-1.41968215787648e-05
-3.35049130038162e-05
-3.73923486911612e-05
-4.17317494041497e-06
-3.02174618440805e-05
-1.14007286020713e-05
-3.73832670627093e-05
-3.02041852923543e-05
-4.6063347419956e-05
-3.37483730869646e-05
-2.2865621469531e-05
-3.70156071032306e-05
-3.52449015209456e-05
-6.51065193491225e-05
-3.60453609340919e-05
-4.75481722712814e-05
-1.46761445896926e-05
-4.48719675613711e-05
-3.8388417757994e-05
-4.15469179388742e-05
-4.30324918744277e-05
-3.70375278835931e-05
-2.91740992576761e-05
-4.72017623995146e-05
-3.96426023748424e-05
-2.46216765730007e-05
-2.38623489873128e-05
-1.63279725637122e-06
-4.1990227844805e-05
-2.07773538865136e-05
-9.60489279864874e-06
-3.59315116387038e-05
-1.09620637741226e-05
3.21743342452807e-06
-3.66963364343897e-05
-2.19246995391206e-05
-2.83232901923449e-05
-5.53641233980493e-06
-2.57815813646522e-05
-3.80388765968498e-05
-2.21030229580371e-05
-1.71321573190023e-05
-6.56878882523618e-05
-2.73493684979971e-05
-5.55733432838925e-05
-2.01178097711367e-05
-2.47850072908268e-05
-4.34538986508593e-05
-2.14766102204435e-05
-1.6750352803825e-05
-2.17032826814165e-05
-1.47418682697656e-06
-2.83500635452887e-05
-1.21168136032494e-05
-2.53878228690962e-07
-4.76970431728433e-05
-1.60875823079193e-05
-5.45703969435284e-05
-4.29322340991704e-05
-2.46907207624391e-05
-2.83591438096109e-05
-2.8477069760867e-05
-2.00391198510206e-05
-2.44321854646276e-05
-2.51074884722744e-05
-8.51890682069302e-06
-2.89506862496844e-05
-9.18980133980501e-06
-2.90020131207739e-05
-2.42938409831161e-05
-3.71479484915941e-05
-2.14695315021104e-05
-3.27552943715218e-05
-1.27094810531405e-05
-1.88268558754119e-05
-5.83946672385961e-05
-7.00208829819332e-05
-4.26875309413153e-05
-1.22586694892152e-05
-3.25160194435245e-05
-3.41498956061315e-05
-1.88984246727379e-05
-3.3893035258532e-05
-2.79995404962031e-05
-5.937941486272e-05
-2.94164007666793e-05
-1.96074456426653e-05
-5.7562462538164e-05
-2.35426927763894e-06
-2.75689239029343e-05
-2.44628201139241e-05
-9.27694308063631e-06
-2.0038715467251e-05
-3.48535417245482e-05
-3.79639520424357e-05
-3.05174173043592e-05
-1.6591956142487e-05
-2.93709305300689e-05
-2.19637756242387e-05
-2.05521978445237e-05
-3.69186859653373e-05
-2.82762834487323e-05
-6.12143878407072e-05
-2.51963037508143e-05
-3.87656448596246e-05
-3.29206299201288e-05
1.3589616851244e-05
-6.25111671127982e-05
-6.61212577789158e-05
-6.56516059910951e-06
-2.54513981101769e-05
-2.15707839889121e-05
-5.54840952917222e-06
-2.40908895718819e-05
-9.2348234025052e-06
-1.99553545719963e-05
-1.46063506504614e-05
-4.34816277383532e-06
-3.02210392279408e-05
-5.38369277046054e-05
-6.22330302843686e-05
-2.77020933250113e-05
-3.12634593653811e-05
-4.00427904625481e-05
-1.05293219427451e-05
-7.38986688494694e-07
-3.55885028326438e-05
-5.24148839436282e-05
-7.32557477833469e-06
-2.27270063809433e-05
-7.47389102200921e-06
-4.17665523848342e-05
-3.99277747514881e-05
-4.58248405888178e-05
-2.11650137728301e-05
-4.13935263011368e-05
-2.36190754898821e-05
-2.23197822312536e-05
-5.21197574599983e-05
6.85500052485162e-06
-2.14951695455742e-05
-2.2258650108739e-05
-4.89296543775851e-05
-1.84836298572198e-05
-3.54047750695773e-05
-3.48736806095308e-05
-4.16685993350477e-05
-3.02249894995796e-05
-5.34242137926389e-06
-2.14947685769171e-05
-1.21517006643511e-05
-2.08483328221912e-05
-1.65953824667634e-05
-4.40798277674085e-05
-1.6100993204105e-05
-3.72191226202767e-05
-3.75289411270528e-05
-2.42082928062819e-06
-2.44989535375253e-05
-2.45884920429087e-05
-2.80265948642308e-05
-2.22572692103691e-05
-1.54549309695799e-05
-2.48816278597933e-05
-4.70547266525786e-05
3.28688778418337e-06
-2.21359487307e-05
-2.06686931985733e-05
-5.68726630791143e-05
-3.45538794791341e-05
-2.56849898362806e-05
-8.69206722645148e-06
-3.5369023427741e-05
-4.19970244584271e-05
-1.89452635282386e-05
-4.72686251950945e-05
-5.90072291876936e-05
-3.51505655862411e-05
-3.2154005547382e-05
-5.5117699043624e-05
-2.05138980217632e-05
-3.75513411215579e-05
-3.946901650609e-05
-1.38615824425294e-05
-3.32078735650813e-05
-3.73283342734303e-05
-7.63987954404494e-06
-5.43643023551919e-06
-4.28089987992291e-05
-4.63539448545841e-05
-2.01513957112752e-05
-4.86857492863069e-05
-3.82393717074153e-05
-1.60454798902629e-05
-3.08505185219059e-05
-8.17474767763388e-07
-4.30040940971671e-05
4.43100304329515e-06
-2.28335609579002e-05
-3.10869945030425e-05
-5.47823755648113e-06
-9.34427249339054e-06
-4.03388564933812e-05
-6.8588791959518e-05
-7.11745850588322e-05
-3.68520751652446e-05
-2.16857088977788e-05
-6.60121202332022e-05
-2.71878591136091e-05
-2.40729204950693e-05
-5.59593430333156e-05
-1.08998729056501e-05
-5.07098853124847e-05
-3.01945085080996e-05
-2.53699578853571e-05
-2.57681903265585e-05
-2.15878276034413e-05
-1.29711448805868e-05
-1.45676211492701e-06
-3.61700265073856e-05
2.79266802953708e-07
-1.18143947613289e-05
-2.50589150040068e-05
-3.14165531087967e-05
-4.01518891214911e-05
-4.39971127162086e-05
-3.47224035994106e-06
9.00155880560582e-06
-3.66303430815192e-05
-5.76761275786702e-06
-5.5699333114029e-05
-2.54215829574102e-05
-3.11859704008533e-05
-1.18060614047023e-05
-3.14616233280838e-05
-3.09546331584222e-05
-3.90543656997942e-06
-2.63182904050601e-05
-3.16259844571123e-05
-3.04742739791386e-05
-4.32486446262349e-05
-3.87188631890861e-05
2.76824733545507e-06
-2.02493005563335e-05
-4.90382087238456e-05
-5.05597997000426e-06
-2.61901302863812e-05
-4.3390021615976e-05
-6.7118257421059e-05
-2.46317163761901e-05
-4.33258223315235e-05
-1.29148120204541e-05
-3.55683473731928e-05
-2.41331294540261e-05
-4.8304983284302e-05
-1.31770043826408e-05
-3.87844977546055e-05
-4.84671036969543e-05
-5.5383700397406e-05
-4.69652357722064e-05
-2.93493069853808e-05
-5.4986653222054e-05
-2.62377612837843e-05
-4.2316374312162e-05
-1.19552147004676e-05
-1.69183802771943e-05
-2.7401605203397e-05
-4.31428557966766e-05
-1.75362246575345e-05
-3.47415213533095e-05
-2.35814006130738e-05
-2.1770439678194e-05
-4.14835139192265e-05
-3.00805538754084e-05
-2.09954560015036e-05
4.16400017240918e-06
-5.29086645149844e-05
-2.9001955168471e-05
-9.95313412669929e-06
-1.71207250120123e-06
7.5331160669264e-06
3.75033606537566e-06
-4.61037153470083e-05
-2.18777437982317e-05
-1.25829812134942e-05
-1.72786334121052e-05
-6.40993748695381e-05
-8.34309720990147e-06
-4.32526609980871e-05
-2.32739245679102e-05
-1.97922336582147e-05
-5.21211675961063e-05
-2.03744099692755e-05
-1.84734622445572e-05
-3.33130954638993e-05
-2.87148446027329e-05
-3.53645160387551e-06
-2.63076359525885e-05
5.55677061649399e-06
-3.21766429178631e-05
-1.96396024329325e-05
-2.12408694702282e-05
4.66177315031934e-06
-1.33157375338447e-05
-2.7449301779614e-05
-5.27227713648463e-05
-2.38981192401608e-05
-6.46388996500194e-05
-3.48192013857641e-05
-3.14259277191275e-06
-1.63408843725562e-05
-3.22356602531114e-05
-3.43639544042727e-05
-1.18893571512637e-05
-4.22562532616031e-05
-3.22982302086682e-05
-1.62478703528288e-05
-3.62344558689262e-06
-4.21617611065766e-05
-2.44867248084815e-05
-1.42702338267159e-05
-3.0545639487549e-05
-2.21842686837066e-05
-2.8689833225992e-05
-4.00516316836243e-05
-3.47696154035771e-05
-4.25674019413208e-05
1.09871514617956e-05
-2.45673272076359e-05
-3.69565827601112e-05
-5.88540972964692e-05
-3.14391133898441e-05
-1.52142419941404e-05
-1.97782671627991e-05
-1.00349984864544e-05
-8.12735212395594e-07
-9.38138453388074e-06
-2.21640417098769e-05
-6.21123798024218e-05
-6.26291571467455e-05
-1.5239340168608e-05
-3.00219045738578e-05
-5.9347705781933e-05
-3.26752547812255e-05
-6.11504206773193e-05
-2.31699126269705e-05
4.49284730538525e-06
-3.34135755821296e-05
-2.03826385895298e-05
-3.71147928774681e-05
-3.50363425947593e-05
-8.11109211292868e-06
-4.87697896538258e-05
-6.63812876075101e-05
-5.00929466022871e-05
-1.9708878890562e-05
-3.77000165099353e-05
-3.10895803064454e-05
-3.4466201622553e-05
-2.86575929874916e-05
-3.37419154363218e-05
-2.20964570020806e-05
1.07211218860231e-05
-3.12819106436191e-05
-1.71657214280794e-05
-5.67257835929192e-05
4.04887714482427e-06
-7.86723833421189e-06
-2.3441434185236e-05
-4.24367595662106e-05
-5.716016798875e-05
-4.76232333152695e-06
-2.46284292197415e-05
1.47219444803288e-05
-2.53027166377798e-05
-1.89562191346969e-05
-1.02021756268116e-05
-2.9678124298027e-05
-3.38459332237201e-05
-4.2017709827024e-05
-5.5653755231714e-05
-9.44998751157399e-06
-2.79867656918234e-05
-5.45790591886286e-05
-2.15370740424102e-05
-1.20491844677584e-05
-3.30144416642881e-06
-2.37327476317582e-05
-3.70133547755171e-05
-3.0235579007562e-05
1.40797450416267e-05
-2.17425703705798e-05
-1.67881938124183e-05
-2.61010095456162e-05
-1.52589568238918e-05
-3.13140813754478e-05
-1.40582364443766e-06
-9.95983707841198e-06
-1.39454092381063e-05
-2.64364642045951e-05
-5.18570522912319e-05
-3.67987163917247e-05
-1.1747349466296e-05
-5.96175106687612e-06
-2.88661832610394e-05
1.46250027526392e-05
-2.12348750330665e-05
-6.26417660144505e-05
-3.66721123177536e-05
-2.1503310968721e-06
1.5895043441746e-06
-4.36867006221428e-05
-3.12452355227164e-05
-3.56441407875549e-05
-4.52883562787342e-05
-2.05848828837558e-05
-4.53204212486153e-05
-3.31787776170586e-05
-1.73721027636878e-05
-3.76553440032537e-05
-1.66828262602351e-05
-2.45191859937062e-06
1.44121976093129e-05
-4.75640579161027e-05
-3.5823668583563e-05
-1.06804545218926e-05
-2.45412271563151e-05
-2.91822509466429e-05
-4.28124905905953e-06
-1.89600972977636e-05
-1.6340824683203e-05
-4.56030075106279e-05
-1.69250515471287e-05
-1.12973354101167e-05
-1.59361322700181e-05
-4.09093138545292e-05
-1.72165067635542e-05
-1.34103131547916e-05
-6.69651843193656e-05
-1.64790862060446e-05
-5.80444144419846e-05
-4.40707565517748e-05
-9.28271489801472e-06
-2.25673093977193e-05
-4.1115855512967e-05
-4.83590720649786e-05
-8.79772428657468e-06
-7.32245044318298e-06
-6.87966649202963e-05
-4.68344666980631e-05
-1.26448205679347e-05
-3.90237492666933e-05
-1.42117156117768e-05
-6.73272945442264e-06
-2.46120181711468e-05
-3.24809928841454e-05
-5.23649936209855e-05
-3.40314416948193e-05
-2.39784101670802e-05
-3.41934626801764e-05
-3.14306173431642e-05
-1.0930823073426e-05
-1.6234858630523e-05
-1.78552609000802e-05
-3.8510349242415e-05
-8.28924856348822e-06
-3.22048096566188e-06
-3.09933191284367e-05
-5.33081846671495e-05
-1.79489218672678e-05
-3.46611546699408e-05
1.21303133554523e-06
-1.9141009835732e-05
-4.37660685446762e-05
-1.3848135901172e-05
-3.30941770527625e-05
-2.41205421892557e-05
-2.18592639787938e-05
-1.20597932910246e-05
1.71392244716653e-06
-2.18705622598718e-05
-4.78316113804e-05
-4.47475821277026e-05
-1.39239162013391e-05
-4.41009887257251e-05
-1.97685713926336e-05
-5.04492952105911e-05
1.03495057028775e-06
-2.87392850533087e-05
-1.53781582859769e-05
-2.77448524090014e-05
-2.66306008024958e-05
-7.98077966065385e-06
-1.82885564186893e-06
-5.01597396947464e-05
-3.42877962511626e-05
-9.88849673579714e-06
-4.82797364822098e-05
-5.16706651128667e-05
-4.00960361216558e-05
-8.04860541766153e-07
-1.56682854790242e-05
-1.21420508672776e-05
-2.66898575757364e-05
-4.94519852167185e-05
-3.18911188981511e-05
-4.02648221753482e-05
-2.26922178444305e-05
-5.00715078943425e-05
3.2625120368696e-06
-4.08530743103722e-05
-4.93000801976447e-05
-5.54877581931243e-06
-4.18334309701821e-05
-3.52728129438042e-05
-1.83806180811831e-05
-3.54807666806885e-05
-2.15910868849327e-05
-2.96286522115845e-05
-2.63459438641354e-05
-3.85394953037999e-05
1.80132917681838e-06
-9.82589725118851e-06
-3.02847743690668e-05
-2.31429044002175e-05
-2.10421008074093e-05
-1.04755400361865e-05
-3.56985346734475e-05
-2.70613028965797e-05
-1.60802425560953e-05
-4.75290381233914e-05
-2.89121394696476e-05
-2.52238244151263e-05
-3.97242943007407e-05
-1.86468139942298e-05
-2.79972069961495e-05
-4.59709900415216e-05
-2.30910566933956e-05
-3.9069088414969e-06
1.70405251317703e-05
-4.74630549075927e-05
-2.07590195871105e-05
-3.90421985368137e-05
-5.36815831527383e-05
-3.50284393560731e-05
-4.0675011455173e-05
-2.35731866382399e-05
-3.06731091718404e-05
-2.36208171762165e-05
-2.83757649382005e-05
-3.36887282133255e-05
-1.77941677333276e-05
-1.89653512743423e-05
2.28171820262618e-06
-2.36856864441203e-05
-3.61426757929183e-05
-2.84741765626768e-05
-2.77368947085288e-06
-3.90042077234038e-05
-1.61343044472794e-05
-6.53107962699303e-05
-1.314307605404e-05
-5.88232683570428e-06
-2.04441930727053e-05
-3.16998338398869e-05
-7.21096293888344e-05
-2.49246501531585e-05
-3.20166725108994e-05
-2.541634990133e-05
-3.68627920328492e-05
-4.45839341693583e-05
-5.39944876882946e-05
-4.30851538879322e-05
-2.81220794998884e-05
-1.7870731151147e-05
-3.85851416468911e-05
-2.90888556130481e-05
-2.54168256272247e-05
-3.79351691198853e-05
-3.39062642959604e-05
-3.66549463639546e-05
-1.51286300898566e-05
-3.55575464169048e-05
-1.30257272156504e-05
-5.49599678248614e-05
-5.16966410574129e-05
-1.3354098912593e-05
-5.62892966046845e-06
-1.85615574026484e-05
-1.37596678613596e-05
-3.65482599321612e-05
-5.2077111809146e-05
-2.7436187182509e-05
-4.02233433204716e-05
-1.93473627040497e-05
-1.40802793684061e-05
-2.65030953460765e-05
-3.74765346887298e-05
-3.61406238274046e-05
-2.18476674108328e-05
-1.12056139372079e-05
-1.6343920240244e-05
-2.03634703026713e-05
-2.45913873565223e-05
-3.97620784052553e-05
-2.87267167708818e-05
-1.50057523917629e-05
-6.16247827628468e-05
-4.7807923543516e-05
-4.6450772722826e-05
-7.22433413289251e-06
-4.86508278098507e-05
-2.71224812479564e-05
-6.82709016672287e-06
-2.7340439933922e-05
-7.38294624108314e-05
-3.84454397288781e-05
-2.20444167526166e-05
-4.04653863181999e-05
-3.36541086415106e-05
-3.27246692658105e-05
-1.14344926018595e-05
-1.33824593370596e-05
-5.75839787143242e-05
-2.20051401255728e-05
-1.76600155781636e-05
-4.59473041826707e-05
-4.78320477559005e-05
-3.6950629203098e-05
-3.16532497863966e-05
-1.81677172625981e-05
-3.62742314595077e-05
-5.01439690411556e-05
-2.27960527354504e-05
-4.74794266031615e-06
-4.81408312463046e-05
-3.67370701209913e-05
-2.89846294445965e-05
-3.43106765488138e-05
1.67074193651135e-05
-2.91627444892071e-05
-2.44278490015983e-05
-1.33705457541966e-05
-1.64148179211501e-05
-5.35364857886901e-05
-3.48576356676294e-05
-4.15363559936933e-05
-3.31509025951266e-05
-8.91232914885399e-06
-6.82433415937466e-05
-1.16012946879852e-05
-2.02109162422044e-05
-1.11210325114473e-05
3.5058451895227e-06
-4.0409606615567e-05
-2.44211022794797e-05
-2.26926139908555e-05
-2.36461731105523e-05
-2.58547694613519e-05
-2.04793855836918e-05
-1.08169259251062e-05
-2.01032981736956e-05
-3.36003339495601e-05
-4.93294870515352e-05
-1.86044068535736e-05
-1.8407167551029e-05
-2.33797930739615e-05
-2.76697541054599e-05
-3.93776063317885e-05
-2.7217136358991e-05
-3.88541863818442e-05
-4.85669465953873e-05
-2.40942648098222e-05
-5.86209667635536e-05
-4.04466710557934e-05
5.46867738476203e-06
-3.20727897950522e-05
-2.11130030299539e-05
-2.86474621465807e-05
-1.93223040884864e-05
-2.36695664998059e-05
-1.37308270558462e-05
-3.16723043523562e-05
-4.16493757696659e-05
-2.5049215151119e-05
-3.85996809161535e-05
-2.61129403133752e-05
-4.08754800106251e-05
-1.48273795012694e-05
-4.06262589707702e-05
7.07517379727798e-06
-4.62904871475994e-05
-1.63214004224626e-05
-4.66637293883336e-05
-3.14743009459521e-05
-4.77562976558554e-05
9.2237972708851e-06
-1.38406251767675e-05
-2.25832343680901e-05
-5.38503742042548e-05
-3.9378864672814e-05
-3.12393888818501e-05
-4.16099259074154e-06
-2.46034494312651e-05
-2.91662298798027e-05
-3.64554374667794e-05
-2.00470061456091e-05
-9.04863043012556e-06
-3.59180604337901e-05
-3.5288753892737e-05
-2.94860015541926e-05
-2.80567767823965e-05
-2.12407996297497e-05
-3.98981081970628e-05
-4.16979716560373e-06
-7.96281871061283e-06
-4.78886632032645e-05
3.90834690928194e-06
-3.67733236142842e-05
-4.75151060180517e-05
-2.57119495402766e-05
-3.61562580996314e-05
-5.71365824039739e-05
-5.61144001546669e-05
-1.13271060111943e-05
-3.19989949834836e-05
-3.92985551354239e-05
-4.08411015438433e-05
-7.63109029184252e-06
-1.62884321642763e-05
-3.38082117260973e-05
-1.50880660200654e-05
-3.02062741286634e-05
-6.84508718292226e-06
-1.85000818771919e-05
1.73706803767369e-06
-1.6479020910918e-05
-3.20043604217089e-05
-1.5206798964131e-05
-1.10681227771079e-05
-3.81278138598095e-05
-1.35833906112625e-05
-3.79824892982061e-05
-3.83534799604639e-05
-4.40944012456287e-05
-1.79588791750612e-05
-3.00060220409139e-05
9.29666057345636e-06
-2.77332117878535e-05
-4.36091454724895e-05
-4.44323664190362e-05
-3.41573123099809e-05
-3.50496223829484e-05
-2.29764357806293e-05
-2.16412611831706e-05
-3.79688986948477e-05
-7.65652889831077e-05
-1.89906783819525e-05
-2.11777318009831e-05
-4.17988585541306e-05
-3.26887215346291e-05
-3.53605002992967e-05
-5.06213238698772e-05
-2.76737789390836e-05
-7.89626074373731e-05
-7.3831551440046e-06
-3.17497357729974e-05
1.55735542383643e-06
-3.07474244359762e-05
-2.19194463370523e-05
-7.19836294612713e-05
-5.67614500727658e-05
-4.24743437494705e-05
-1.90098427872806e-05
-2.16189779549718e-05
-3.73912196354457e-05
-3.41425374596245e-05
-1.799049288782e-05
4.96216307401488e-07
-4.84619284428665e-05
-2.49797678296867e-05
-4.97107954470516e-05
-3.87869581193116e-05
-4.77594717099901e-06
-3.02100706350167e-05
-4.12982477621619e-05
-3.90769972725863e-05
8.58357268048408e-07
-5.01548244042041e-05
-3.93041449722345e-05
-2.09227628618747e-05
-3.07508530091203e-05
-1.50896194574212e-05
-2.92301018146567e-05
-1.55873153172162e-05
-5.87894652876994e-05
-1.54861512614965e-05
-3.75159897518486e-05
8.84607644580165e-06
-2.84581773359731e-05
-2.3065460958495e-05
-2.8173033038517e-05
-1.6743864622389e-05
-2.73675273173609e-05
-2.40002291779671e-05
-1.66504595407761e-05
-2.41140281941722e-05
-1.95029656180088e-05
-5.5510048224429e-05
-2.54911377440419e-05
-3.30213330475531e-05
-3.5461040066788e-05
-6.50840422680909e-06
-2.99376714835887e-05
-4.4936403023034e-05
-3.93439162775298e-05
-3.11728119802443e-05
-8.41354829042926e-06
-1.62611501615431e-05
-2.81129236111208e-05
-2.92054478412735e-05
-8.1388527257047e-06
-1.19162911856476e-05
-5.47361302102411e-05
-3.21606205605161e-05
-3.5323409681618e-06
-1.09817162250973e-05
-2.6016758280589e-05
-4.62634615455688e-06
-1.40623733345943e-05
-4.68490336036082e-05
-3.55200992793397e-05
-6.20489154136859e-05
-5.51233586383526e-05
-3.46185862568092e-05
-3.47488248226526e-05
-3.1634095125889e-05
-9.8930877987927e-07
-2.25479904309494e-05
-8.50963736403812e-06
-5.28106956569505e-05
-1.76864052890779e-05
-2.5043473995388e-05
-3.46180204762514e-05
-4.67531707507289e-05
-5.89326033632494e-05
-3.14864729330565e-05
-2.20106038358489e-05
-1.72235592605316e-05
-1.6724331118377e-05
-3.80118191085021e-05
-1.71571379741331e-05
-3.66948393029885e-05
-2.42794622990631e-05
-3.76982257633904e-05
-3.6525418961636e-05
-3.50530591620457e-05
-9.74307652501385e-06
-3.19291007317206e-05
-4.00127698457176e-05
8.74625802753265e-06
-3.49642954837351e-05
-6.59313473382812e-06
-2.16264141884127e-05
-2.64338765853549e-05
-2.20360828188081e-05
-1.17963501799243e-05
-2.54314631961387e-05
-1.89118811455298e-05
-3.52053873996942e-06
-4.14434887619366e-05
-3.03952120245838e-05
-4.91844831134631e-05
-2.05642527630319e-05
1.55238629233832e-06
-2.99860696321408e-05
-4.25633488988616e-05
-2.01517118003599e-05
-3.02382548271652e-05
-5.07108183861758e-05
-5.14224914550964e-05
-1.54658751508109e-05
-1.04407618011073e-05
3.27784851934571e-06
-4.56511020013374e-05
-3.3878528177587e-05
-2.5429083031002e-05
-1.86308570304117e-05
-1.9243712087062e-05
-3.34947112882581e-05
-1.54408476998255e-05
-3.43943574321911e-05
-5.87970772274588e-05
-2.84787879896919e-05
-3.42844565651568e-05
-1.7210540429857e-05
-3.9354291652751e-05
-2.30707544974639e-05
-1.37897782539775e-05
-3.79635286000473e-05
-4.0868441315959e-05
-5.76553297787426e-05
-2.88224187072723e-05
-5.72660112059568e-05
-3.71101966760759e-05
-1.72934098083939e-05
-2.5779160615608e-05
-1.93667301871068e-05
-3.42783212400853e-05
-3.8991830566854e-05
-3.78896464925179e-05
-5.90373439097999e-05
-2.39264365264084e-05
-5.80886002186723e-05
-3.58209572149024e-05
-3.3419209976221e-05
-2.00821736328315e-05
-8.5691011892267e-06
-2.90162433971902e-05
-3.54251585549488e-05
-4.48385776243028e-05
-1.15519296656493e-05
-1.11002113970612e-05
-2.67206608367896e-05
-4.00955883256493e-05
-2.590392774196e-05
-1.99298150886753e-05
-4.14987553230906e-05
-3.0020474007693e-05
-1.91261828094305e-05
-9.92659768601707e-06
-2.46329370156828e-05
-2.46230583422105e-05
-1.10729338462504e-05
-5.86016528453693e-05
-2.47771471189289e-05
-3.12091079348533e-05
-5.72062313803821e-05
-2.72587528155807e-05
-1.32356012432884e-05
-2.40238403652816e-05
-2.30385256649028e-05
-2.22342427594272e-05
-2.40320525891386e-05
-2.97227722307523e-05
-2.31573425694817e-05
-2.54270694936581e-05
-2.8118403929797e-05
-3.67479427317628e-05
-3.7949904940013e-05
-2.384877066302e-05
-4.61176892628359e-05
-1.71164822050092e-05
-3.46845539547009e-05
-1.04442640534333e-05
-2.79565873835097e-05
-9.53882497207923e-06
-2.03406043221401e-05
-1.7540399983342e-05
1.91027887106538e-05
-3.0893512748667e-05
-4.40061999677653e-05
-2.92332350050217e-05
-4.13209397030896e-05
-2.1776481424599e-05
-3.66436805431632e-05
-2.73625457401336e-05
-1.08094891931708e-05
-4.60302014963864e-05
-2.45090781577899e-05
-3.93469181208845e-05
-6.47049452189745e-05
-2.15808439467805e-05
-1.64498476497041e-05
-2.03643983110033e-05
-3.23791902240421e-05
-4.97316222918812e-05
-3.83980557632868e-05
-2.8834272135184e-06
-2.5137555407342e-05
-1.08573773529923e-05
-3.22303242440914e-05
-1.47992576497091e-05
1.22512953994002e-05
-4.10642456798931e-06
-2.3887511139215e-05
-4.57918692344715e-05
-1.13205208281102e-05
-5.39082510910224e-05
-1.16584113818975e-05
2.05111400800373e-06
2.46723360827441e-05
-2.64438517305777e-05
-1.81190486549822e-05
-2.20377526089709e-05
-5.284521141095e-05
-1.45229078639258e-05
-1.58182262518488e-05
-2.40180625327688e-05
-1.42115860889295e-05
-1.63497467379401e-05
-2.30423704478464e-05
-3.3075964352882e-05
-2.86368666960192e-05
-6.94106204038539e-06
-3.49140195457178e-05
-6.87321832674824e-05
-3.23978514802287e-05
-6.59806234289487e-06
-2.27791711155789e-05
-2.56396885670543e-05
1.13775116903797e-06
-3.21909856215757e-05
-4.28758105357917e-05
-2.58858312557066e-05
-4.30346209080467e-05
-4.24343201239742e-05
-1.34566685219384e-05
-4.52410183279871e-05
-4.91782249855239e-05
-3.03731175419836e-05
-9.49066219704895e-06
-3.31775129600579e-05
-5.5382349491769e-05
-1.16381251113116e-05
-9.23642476352074e-06
-3.3979964851016e-05
-4.89405375554782e-05
-4.03562977856872e-05
-2.24047903436869e-05
-1.87916983615115e-05
-7.45276806096044e-06
-1.46930516434601e-05
-4.15996961975878e-06
-1.39597983438492e-05
-2.91390851107367e-05
-2.49005705525593e-05
-4.17142172164951e-05
-2.5743098928054e-05
-7.07481831199621e-06
-3.98894901273809e-05
-1.26389394453205e-05
-3.15117535884938e-05
-4.22512920605356e-05
-3.33552277812023e-05
-1.23632151289645e-05
3.29276362987023e-06
3.9388481543755e-06
-3.50499663111506e-05
-3.49830743064465e-05
-2.80673184395618e-05
-3.21552532246704e-05
3.45691314330601e-07
-2.37772681954636e-05
-1.52930141839117e-05
-1.69588745187922e-05
-1.68973418329553e-06
-3.30920924007427e-05
-1.81000491909859e-05
-3.1580285321521e-05
-2.00543134272154e-05
-2.45841647284558e-06
-2.49679997337825e-05
-3.56103832447914e-05
-7.47179182459147e-06
-2.79628695561988e-05
-4.62921175156943e-05
-6.56137375270283e-05
-1.00086368237386e-05
-1.83536491171765e-05
-1.31765387302633e-05
-2.76742075594987e-05
-4.16408525326955e-05
-3.17785036686821e-05
-2.29495773391785e-05
-3.11584427747271e-05
-1.97663204195782e-06
-2.64931594452733e-05
-2.19307049839229e-05
-5.87662082964253e-05
-6.00603155665888e-05
-5.62249236186053e-05
-4.53730242152653e-06
-3.15108520196169e-05
-3.47686784983404e-05
-1.76165988335958e-05
-4.09561719563984e-05
-1.20387101493628e-05
-4.96519148589083e-05
-1.07293732052049e-05
-3.5166999580859e-05
-1.01385930477654e-05
-2.19878416506468e-05
-1.07511527575474e-05
-4.37382430620191e-05
-1.6286582653206e-06
-4.10055165170381e-05
-5.90026665616936e-05
-1.04862478633171e-05
-8.72631936679861e-06
-1.82158893914455e-05
-1.4257163778581e-05
-2.84932872781856e-05
-2.77155935489404e-05
-8.12639184166346e-05
-2.08061974707761e-05
-5.65039209791437e-05
-5.85237298156946e-06
-2.42607470987878e-05
-2.05244982994336e-05
-3.76482877112744e-06
4.15868344949686e-06
1.83010606660595e-06
-2.38523822135688e-05
-6.11205536370684e-05
-2.79366086814411e-05
-4.73696746518109e-05
-1.18123866051147e-05
6.35178235687802e-06
-3.4014156846132e-05
-3.90947512962494e-05
1.61709149645286e-05
-1.82036739541818e-05
-1.87066916651855e-05
-3.1996748344812e-05
-3.22493953234473e-05
-4.27682938449874e-05
-4.57169945267011e-05
-2.81320593202175e-05
-2.97170763410555e-05
-5.55850000674741e-06
-4.58988450252002e-05
-7.30899551097717e-06
-3.41255445657137e-05
-8.4801426661648e-06
-2.69949034238242e-05
-4.91554924737954e-05
-3.92865629995494e-05
-3.18045057970066e-05
-4.04166791692325e-05
-1.00735224939891e-05
-2.03985913159783e-05
-3.87566956505035e-05
-5.13006575774703e-05
-3.31924811999804e-05
-1.14750061266477e-05
-1.66189741204071e-05
-1.53401538910517e-05
-2.92754408839145e-06
-1.68879000439902e-05
-8.46002216121128e-06
-4.18496706747837e-05
-1.25728746776568e-05
-5.64793609146371e-05
-2.15957479264965e-05
8.55843519186101e-06
-1.72308974980145e-05
-4.98679634971722e-05
-4.22906313610935e-05
-5.43126879536292e-05
-5.10918708276272e-05
-3.55713308482259e-05
1.70324868724129e-05
-5.8900736840993e-06
-5.78112150717773e-06
-3.53343396060847e-05
-3.12967862547207e-05
-1.85292425490051e-05
-2.44288102225586e-05
-1.36477446230886e-05
-2.85253977471336e-05
-6.59576375763487e-06
-9.41964768046788e-06
-3.96034771782974e-05
-2.83827256710254e-05
-3.34524249884306e-05
-6.56573908970957e-05
-2.00576314936869e-05
-1.78140979891122e-05
-6.10008309784331e-05
-1.87572778738428e-05
-1.4726631487971e-05
-2.85610883910699e-05
5.11725606909671e-06
-3.27657587736677e-05
-4.48614614596928e-05
-5.19034899901489e-06
-1.89955032202491e-05
-2.88973786900242e-05
-6.43637390491207e-05
-9.91532216142344e-07
-4.02806821689087e-05
-2.91589055153012e-05
-2.41645019155542e-05
-2.14555051019741e-05
-4.14249767034916e-05
-6.86251541739709e-05
2.31895809465103e-05
-3.49853157334478e-05
-3.47607291413812e-05
-2.20885758454213e-05
-2.9896805134612e-05
-2.51369889740907e-05
-2.72601290476975e-05
-2.87556802234109e-05
-4.19063070266983e-05
-2.31967587833013e-05
-3.4410268796462e-05
-6.60607208952308e-05
-1.22898637112966e-05
-2.75190112271477e-05
-6.6032518293932e-05
-2.07959816000404e-05
-3.72096855373916e-05
-1.5053944640849e-05
-3.66380148707655e-05
-3.21330674957107e-05
-3.67742384261538e-05
-1.58100464422056e-05
-2.8322646965217e-05
-2.73352562644247e-05
-4.27332065306322e-05
-2.22416962285118e-05
-8.38214728535809e-06
5.27061700611375e-06
-3.98320878161723e-05
-1.59287402884165e-06
-4.80031711741714e-05
-4.89807772436563e-06
-3.62396597981721e-05
-4.07778453238108e-05
-1.62083975665721e-05
-5.17208325090886e-06
-2.18457060505812e-05
-2.90661113392978e-05
-3.12809295092596e-05
-2.41533166851522e-05
-1.36000344577779e-05
-6.04610482191252e-05
-1.82164512865037e-05
-2.64798699334626e-05
-4.11062574895106e-05
6.55699717026747e-06
-3.91704679510455e-06
-3.30734205515538e-05
-9.80297854065039e-06
-4.78915435226299e-05
-4.57477703734475e-05
-4.03513186407526e-05
-2.59476884916062e-05
-2.12952987683001e-05
-4.37565135084748e-05
-3.3667864503884e-05
-2.12316560000883e-05
-2.09615463555113e-05
-1.74114054719116e-05
-3.26143259143102e-05
-8.3565154940659e-06
-2.78417332322263e-05
-3.00269641308382e-05
-4.75169365034167e-05
-1.90905114914745e-05
-3.23765786151181e-05
-2.66034637567802e-05
-3.46149877038997e-05
-4.25302613374667e-05
-3.90148047612846e-05
-2.96408320785862e-06
-2.65195546063836e-05
-8.53399010185011e-06
-3.83593931607498e-05
-4.11339209713486e-05
-2.54898465891601e-05
-1.22957809594611e-05
-3.03938141641684e-05
-3.27228250918037e-05
-1.87307041530501e-05
-4.34337417196709e-05
1.74336648661837e-05
-2.13304777073814e-05
-2.97909081521131e-05
-4.02208091849808e-05
-1.71391406975735e-05
-1.58911218844502e-05
-2.07829069045097e-05
-5.6371270997422e-05
-6.32235783260539e-06
-3.1100472325396e-05
-5.52499434488839e-05
-2.98254438444781e-05
-2.93104643267328e-06
-2.35310782779364e-05
-4.59917278309151e-05
-6.42846497191008e-06
-3.9401603865314e-05
-7.61402510002449e-06
-2.36028899095834e-05
-3.18382306225619e-05
-1.70964407659621e-05
-3.16921254506894e-05
-2.65235001766969e-05
-3.33216981139844e-05
-1.6506669476005e-05
-2.0649331713561e-05
-3.59012352233513e-05
-3.83850493669814e-05
-1.06027958661549e-05
-4.86689476133187e-05
-2.79266798958086e-05
-2.3791036709565e-05
-2.51859477062803e-05
-2.06844264817064e-05
-3.1855066735302e-05
-3.08097639046939e-05
-4.4137114436186e-05
-4.75832425492848e-05
-2.15326565189723e-05
-4.05029422050156e-05
-4.66750950747966e-05
-3.19475075540568e-05
-2.2201066179204e-05
-4.78277437931823e-06
-2.43909223266136e-05
-4.75237477931231e-05
-3.94786690865826e-05
-5.49978184362884e-05
-1.54344248766191e-05
-3.10180308060899e-05
-4.14477131728408e-05
-3.19945079770332e-05
-8.05777456499664e-06
-3.82992041418329e-05
-2.45748214003388e-05
-2.67596217346165e-05
-4.35291221511962e-05
-1.51077571619081e-05
-1.84813402903596e-05
-3.7473540561975e-05
-1.37320573748575e-05
-2.07936125137277e-05
-1.08463236398132e-05
-3.18350680058387e-05
-4.60011571360194e-05
-1.92570654000501e-05
-2.4044529241977e-05
-4.39634391102165e-05
-9.43986156120813e-06
-4.08354729900156e-05
-5.97416013924379e-05
-2.3786110907513e-05
-1.40190778073312e-05
-4.11550132578691e-05
-1.54111007724955e-05
-4.29688723687894e-05
-4.23580925000801e-05
-2.80937696604201e-05
-5.09011505120841e-05
-2.93435048560885e-05
-1.7272400882991e-05
-3.90586789421566e-05
-1.06074571427722e-05
-5.09834058173618e-05
-9.44009562897075e-06
-1.51753470588067e-05
-1.25587469865215e-05
-3.66776473999769e-05
-1.19310597471822e-05
-3.05247074383125e-05
-2.3811511929144e-05
-1.37720053987569e-05
-3.18992433080877e-05
-2.92696338402438e-05
-4.92671135903881e-05
-3.80290251560998e-05
-2.38895737289004e-05
-1.21616977212021e-05
-1.15084313159653e-05
-5.4220530103258e-05
-2.43423828631035e-05
-5.10419803001564e-05
-1.13615392040625e-05
-6.51788117978211e-05
-2.95410418174352e-05
-4.54904146421808e-05
-4.58594531383242e-05
-2.64569816134692e-05
-4.50312414115579e-06
-2.92082774832741e-05
-8.33087247762552e-06
-3.34619019380328e-05
-1.2008079501556e-05
-2.45261510621476e-05
-2.44449878376154e-05
-2.8154296888061e-05
9.11425574124321e-06
-3.1127595967632e-05
-5.28634110625607e-05
-2.54304679163696e-06
-8.59364130749161e-06
-2.72037318593571e-05
-3.77411968675638e-05
-1.52119508473282e-05
-3.9583064263132e-05
-6.24997227533121e-05
-1.26516845003445e-05
-1.90106216638833e-05
-1.51451708814253e-06
-6.97027081786453e-06
-4.53760322769696e-05
-2.26975464181777e-05
-2.42841659825137e-05
-2.55301625254625e-05
-9.05161754767614e-06
-3.53241785724136e-05
-1.95099051429565e-05
-3.76332792564793e-05
-3.74460356397777e-05
2.52440777286696e-06
-2.80742032438636e-05
-3.20251406594178e-05
-2.90226162116167e-05
-2.02825979603331e-05
-4.97356372380975e-05
-1.75499801394551e-05
-3.12276921623128e-05
-2.18759122081727e-05
-4.01772932848594e-05
6.70528161207859e-06
-7.91654586787237e-06
-1.28162000727586e-05
-2.29670438508892e-05
-8.1942645530301e-07
-4.93665397202791e-05
-4.9590423863386e-05
-2.37839599494416e-05
-4.41956487916366e-05
-3.16862435312829e-05
-2.17866455743921e-05
-4.92228669628397e-05
-1.40468176088958e-05
-4.97586678666878e-06
-1.45846828678271e-05
2.135699662828e-06
-3.30109458058635e-05
-1.2417998571741e-05
-4.9986506802609e-06
-2.31171391661741e-05
-5.69291347172595e-05
-4.72223060025198e-05
-8.98805062951099e-06
-2.92357527960201e-05
-3.33898562014249e-05
-1.79834041867864e-05
-4.73047077962235e-05
-4.55840816043011e-05
-5.97108906689252e-05
-3.20814681563841e-05
-5.47427084997262e-05
-3.91545046893023e-05
-4.06704877923641e-05
-1.22788934693389e-05
-1.88885648600321e-05
-1.35494835738746e-05
-3.23380426496725e-05
-3.43893967114126e-05
-3.57628079781024e-05
-2.14833223034251e-05
-1.97993478830886e-05
-4.5135697599534e-05
-3.95009559986354e-05
-2.72402923575135e-05
-3.02693400137318e-05
-4.62873868568251e-05
1.78274453767948e-06
-3.56767994921617e-05
-1.56603631913195e-05
-1.95973884464227e-05
-3.1298025304347e-05
-1.67821322842106e-05
-1.30404173823516e-06
-1.66419244981271e-05
-1.92743986376084e-05
-3.39264205332601e-05
8.54500869731418e-06
-3.17698820258229e-05
-4.76764233472571e-05
-4.0486265047906e-05
-1.92794238000525e-05
-3.60298730112203e-05
-3.92743766910476e-05
-3.74428346911174e-05
-4.87645323833107e-05
-1.61784105042566e-05
-2.0152003762759e-05
-1.64531722213077e-05
3.0722400297167e-06
-6.57952869531293e-06
-3.47096943605276e-05
-3.78631256414147e-05
7.0951621930334e-06
-3.89837895131114e-05
-1.26321886482232e-05
-1.86744389919502e-05
-4.0959909606979e-05
-2.75957859449719e-05
-3.06670637697502e-05
-5.65264757278681e-06
-2.24246491164735e-05
-4.15319955274441e-05
-5.84569660441701e-06
-4.1849319376551e-05
-2.672829182288e-05
-3.4754197971107e-05
-2.72589664443654e-05
-2.86993374713125e-05
-2.66241780575106e-05
-2.76408912850619e-05
-4.31768587210879e-05
-1.85328891130171e-05
-6.02932533635971e-06
-3.0810597570078e-05
-5.11047053856198e-05
-3.56545159407579e-05
-1.17372344819733e-05
-3.62234576493705e-05
-1.87523989465079e-05
-1.536945314142e-05
-1.72875061786796e-05
-9.19274404833589e-08
-1.5005534211683e-05
-1.2704720959922e-05
-1.86422446037901e-05
-3.94386141979362e-05
-4.15216121694867e-05
-1.52211658433547e-05
-3.52992292049047e-05
-1.73208110592553e-05
-4.06407570438112e-06
-3.44408351017503e-05
-2.85788517079036e-05
-2.39590143089568e-05
-4.06402316754178e-05
-1.24720872325472e-05
-2.38070972128813e-05
-3.88029288095424e-05
-1.2768425619016e-05
-4.89688613804161e-06
-1.41712361542598e-05
-2.1814909296941e-05
-3.95821737800851e-05
-8.79114944944822e-06
-2.1021756218341e-05
-2.62372178943342e-05
-2.32735926698151e-05
-4.51586643030091e-05
-8.6548254848062e-06
-8.70942627399599e-06
-2.31649970704082e-05
-5.05483930402614e-05
-1.58487128421805e-05
-2.28884211494423e-05
-2.60266177963564e-05
-1.10730038366592e-05
-5.7119583192677e-05
-6.60441473029676e-06
2.71979261652864e-07
-3.52631959617364e-05
-2.72443915449093e-05
-1.73540569693973e-05
-2.32345092685914e-05
-4.78308927972586e-05
-1.84870374511825e-05
-2.76977653914288e-05
-3.94017903138368e-05
9.55247806144481e-07
-1.71181814491219e-05
-1.96962140464434e-05
-5.00189916282091e-05
-2.33224821171212e-06
-3.07636808721125e-05
1.62667131457878e-05
-3.42640759791503e-05
-5.08267290876824e-05
-6.11497153243193e-05
9.53097474899785e-06
-3.87014312709986e-05
-2.83481271819195e-05
-3.14299968028499e-05
-4.5298569480098e-05
-3.61908109842067e-05
-3.84146179100999e-05
-8.42839526387543e-06
-3.82924515086318e-05
-2.83638926567084e-05
-1.42029161130651e-05
-4.656002704482e-06
-2.69617545254917e-05
-1.33856854118111e-05
-5.02381000863985e-05
-3.15186354006218e-05
-3.24120072424895e-05
-5.06089092206039e-05
-2.25300760334918e-05
-1.08424533194582e-05
-4.87911629940071e-05
-4.420217548733e-05
-4.46812917055626e-05
-5.15069643697889e-05
-1.18904968338041e-05
-3.31053408859345e-05
-1.98341060978275e-05
-4.77481963533013e-05
-6.38609925863497e-05
-5.36738644361086e-05
-2.58911592589055e-05
-4.70786197532214e-05
-9.83487540194021e-06
-5.2784728390685e-05
-3.11188583500899e-05
-1.72092548927037e-05
-3.32503023328222e-05
-3.05329521910224e-05
-3.91076721421656e-05
-1.80084898239025e-05
-1.48086124495577e-05
-5.05672798732386e-05
-3.16255290582482e-05
-3.82627656244633e-05
-9.74879303741898e-06
-5.43387091893943e-05
-1.35887849126029e-05
-3.49816173661353e-05
-4.44630373437389e-06
-4.0082644126543e-05
-2.02859052021186e-05
-3.11700252566211e-05
-1.27965760442739e-05
-5.15344132030195e-05
-1.7760035677469e-05
-3.81555336650886e-05
-6.48309591788458e-06
-2.38872907135703e-05
-2.71784808230288e-05
-2.37941061747667e-05
5.35649424551431e-06
-4.59441201644368e-05
-1.90880237591608e-05
-3.98989361650074e-05
-3.13045323529983e-05
-3.82176646910867e-05
-1.26859393869344e-05
-5.58553254319546e-05
-2.58840030578752e-05
-5.05638547447913e-05
-3.81876396084557e-05
-1.90127411457174e-05
-1.02378658924715e-05
-5.18943248352851e-05
-6.54908596728405e-05
7.14835609153653e-06
-3.63131531483025e-05
-9.62507728812267e-06
-3.79414737586275e-05
-1.12012397029259e-05
-4.34178508611003e-05
-4.17684935882874e-05
-3.93174720187529e-05
-2.95772129805341e-05
-3.35392827115686e-05
-1.60688842535921e-05
-5.00845018115141e-05
-2.94658572983167e-05
5.50186541609001e-06
-3.17401428800892e-05
-2.11135413978862e-05
-5.68034702176083e-05
-3.26670746006133e-05
-2.185722899525e-05
-4.0664394679705e-05
-4.80897895408388e-05
1.03241394884428e-06
-1.72972911176776e-05
-4.59830235417667e-05
-3.69666532255621e-05
-1.6068464482587e-05
-2.55512150382553e-05
-2.08357301882647e-05
-7.42704011211151e-06
-1.08407871742542e-05
-3.38482675558802e-05
-5.7255196152063e-05
-1.32762465651357e-05
-1.31053872102369e-05
-2.09054473926234e-05
-5.14806524851099e-05
-2.35682077549047e-05
-3.85559373762572e-05
-2.81943802781702e-05
-3.47258689783267e-05
-1.82858125965726e-05
-3.33557848695932e-05
-3.24942343586203e-05
-1.04599621829025e-06
-2.92707807257701e-05
-1.50382198335586e-05
-1.41476370904659e-05
-1.66658483766139e-05
-4.62278586135615e-05
-1.80483906451448e-05
-2.11645600327554e-05
-5.57371863332922e-05
-2.85052185323942e-05
-4.28137877262246e-05
-2.46851220255611e-05
-8.8310071402654e-06
-1.62498022637098e-05
-4.29438980486952e-05
-2.96083212761162e-05
-2.8316955430663e-05
-4.8560764643831e-05
-4.61551498692525e-05
-1.94768121596281e-05
-2.36423957385828e-05
-4.99392918154407e-05
9.31294763396254e-06
-2.43508026782467e-05
-4.87311693864143e-05
-1.79683940370531e-05
-2.29013156837564e-05
-2.81029607858299e-05
-4.08091338918978e-05
-4.50598434734194e-05
-3.81034721072549e-05
-1.55697786716139e-05
-1.20873031255583e-05
-3.04541679325851e-05
-2.70926970919575e-05
-3.63803160475881e-05
-2.35554370249415e-05
-1.68480234713212e-05
-1.27603863370134e-05
-2.10037297630392e-05
-4.90163003259878e-05
-4.74215657807751e-05
-3.2334340619699e-05
-5.49339851144658e-05
-1.93659301883271e-05
-1.76487167814601e-05
-4.50281512186692e-05
-2.80487802177205e-05
-2.93194190298094e-05
-7.47442806544519e-06
-3.50305925582886e-05
-3.94423553312034e-05
-8.32303209987285e-06
-5.62391778529807e-05
-1.93013419105694e-05
-2.49929076271145e-05
-4.55326972474152e-05
-1.74796934627308e-05
-1.22340248408207e-05
-3.62096314434009e-05
-2.10548608272033e-05
-4.06354491564709e-05
-1.76917359887832e-05
-1.43619603263425e-05
-1.47050474863989e-05
1.77378008930305e-07
-3.78876271629053e-05
-1.8048979315829e-05
-2.33519985817416e-05
-4.17088843017616e-05
-2.48917473949741e-05
-2.16676062526561e-05
-3.66043691940681e-05
-2.7820762661727e-05
-6.45190772405238e-06
-1.93404625805889e-05
-1.43255773967777e-05
-4.07371042123244e-05
1.08705125526876e-05
-2.26637189164569e-05
-2.74670307276043e-05
-4.35235752501451e-05
7.41818587358742e-06
-6.81506038771593e-05
-3.00729351983244e-06
-4.44463715930692e-05
9.6475433696022e-06
-2.71964960003843e-05
-3.2789255502862e-05
-4.88651243015263e-05
-4.75036716712575e-05
-9.56940543126358e-06
-4.01331799428945e-05
-3.80061856152723e-05
-3.21629523733215e-05
-3.34256544645988e-05
-3.21908000929542e-05
-4.52065754674546e-05
-8.00168186800229e-06
-3.34720606620963e-05
-2.20492163748597e-05
-4.51732141414516e-05
-2.81984073098179e-05
-4.74087293075442e-05
-5.51441798226992e-06
-4.59166070575512e-05
-1.08155354105868e-05
-4.79836845767907e-05
-2.3565438670672e-05
-4.13785448077934e-05
-2.26707994402569e-05
-3.59711241703586e-05
-2.57366491696474e-05
-1.43764565996293e-05
-1.26124514314725e-05
4.53666582391665e-06
-1.86810337808825e-05
-7.75082025681185e-07
-3.22114201176191e-05
-2.70940321833446e-05
-3.32923008303086e-05
-6.77116322648424e-07
-3.49755295804814e-05
-4.23309396066442e-05
-1.85649859727751e-05
-1.56743457307459e-05
-1.92170436686569e-05
-2.61628993566775e-05
-5.06339250469271e-05
-8.57318353633218e-06
-2.96974853173171e-05
-1.40596398730619e-05
-2.35901008571424e-05
-5.2512920028367e-05
-4.34611613860661e-05
-2.53226935292167e-05
-5.40010155167913e-05
-4.99183621370475e-05
-3.16477740925541e-05
-7.19196510504606e-06
-4.74496342071775e-05
-3.68296163626889e-05
-4.55994421638368e-06
-1.43021712323423e-05
-1.80086434294717e-05
-3.47030738702949e-05
-1.58391317816574e-05
-3.08917272537512e-05
-4.54469295053938e-05
8.25652422520315e-06
-6.38693854561734e-05
-2.44621567827285e-05
8.4562160642408e-06
-6.96902238941457e-06
-5.15822743789761e-05
-2.52638211360874e-05
-3.91085151405376e-05
-3.47582405901475e-05
-2.10379767936682e-05
-3.07067087884564e-05
-3.20704146554147e-05
-3.08846315989569e-05
-4.4873820883908e-05
-2.28645043060266e-05
-1.96092194988919e-05
-7.15559303735734e-06
-4.82142518364616e-05
-2.0997428450037e-05
-4.59765426364188e-05
-4.07055039641894e-06
-3.96234381359525e-05
-3.63741848584239e-05
-3.18243881709321e-05
-4.10532893498803e-05
-7.72716255966077e-06
-4.07463571125468e-05
-4.78309612849878e-05
-3.51953975287657e-05
-6.35123481544973e-05
7.78770136664827e-06
-2.17297090042326e-05
-4.15755454319291e-05
-2.71051558797546e-05
-2.66862944343001e-05
-4.25548895239564e-05
-2.48346017431152e-05
-3.79746234918076e-05
-2.93117943401743e-05
-1.36868279790329e-05
-2.92246648852688e-05
-4.07483455961184e-05
-1.31718621521397e-05
-2.66852712816402e-05
-7.06003643239455e-06
-3.27077372050666e-05
-4.30063903367401e-05
-2.41813113883809e-05
-3.47553370711333e-05
-4.93560783482169e-05
-1.25128004917181e-06
-1.66938213906875e-05
-2.91798757959328e-05
-4.12050688759383e-05
-4.75778260341049e-05
-6.09817997730296e-05
-2.33103415074862e-05
-3.61502023628939e-05
-1.8259595049358e-05
-2.79986385906967e-05
-1.65281410020999e-05
-8.55951761566709e-06
-2.41626321938973e-05
-1.47008461528862e-05
-4.64395034921755e-05
-8.52845159559255e-06
-2.78221466045176e-05
-4.8426434694448e-06
-2.61828717024944e-05
-4.20098975679755e-05
-2.81593210506815e-05
-1.34321036965681e-05
5.55984788582658e-06
-7.63664012048211e-06
2.23540144803294e-06
-4.87874813317784e-06
-1.83091215785257e-05
-2.40331160464698e-05
-2.1963481102753e-05
6.88942145922833e-06
-1.34263600001231e-05
-3.09858408871081e-05
-3.54542185485168e-05
-3.45919375321254e-05
-7.292846357779e-06
-6.05908268579656e-05
-3.05472162335258e-05
-5.68792926424903e-05
-2.33202533767061e-05
-5.00756951621826e-05
-3.63465855223561e-05
2.01938170623572e-06
-4.11503189701653e-05
-2.27061595712898e-05
-5.45430777298739e-06
-2.21295076243094e-05
-9.99412941345903e-06
-5.605847717098e-06
-2.064876296615e-05
-3.84263114600472e-05
-7.11722699390938e-06
-1.99498512110798e-05
-2.61983591557392e-05
-1.89601428396741e-05
-5.84890709346803e-06
-2.45205478504897e-05
-1.55467139426559e-05
-2.4013430156488e-05
-4.04832291692146e-05
-3.13422885478209e-05
-1.72408327203059e-05
-3.28282399235208e-05
-4.88690963948709e-05
-1.00258420147424e-05
-3.7342823452578e-05
-2.20257544757396e-05
-4.91352496431207e-05
-7.15376738628437e-06
-5.23551054917543e-05
-4.72441900228248e-05
-2.23712725049973e-05
2.91461557998018e-06
-2.54096457579693e-05
-1.73508153012389e-05
-3.62898760142911e-05
-2.02467612736992e-05
-1.01943034896934e-05
-3.50742878922321e-05
-2.66965567060656e-05
-2.95853423342489e-05
-5.55698287470476e-05
-2.95139394931256e-05
4.06604191092008e-06
-4.53746933213947e-05
-5.70827265975547e-05
-3.47561730987918e-05
-1.61572625499716e-05
-6.96114124162266e-05
-1.44389998941165e-05
-4.28145987621873e-05
-4.66539606065344e-05
-3.38817995654567e-05
-5.09006216025503e-05
-5.04952425470991e-05
-3.05427667502284e-05
6.10544061979505e-06
-1.40986790941392e-05
-2.77898985952347e-05
-1.49100622706294e-05
-3.65988645301659e-05
-2.92346568884958e-05
-1.61977666713932e-05
-2.10280281377312e-05
-5.52033887398881e-05
-3.97416447690176e-05
-1.08843853665015e-05
-1.71863818274204e-05
-5.2196089640555e-05
-2.12847654389602e-05
-2.31095747286331e-05
-5.51242169111018e-05
-2.48330910194669e-05
-7.05601137366381e-06
-3.74653788837607e-05
-3.50905031057105e-05
-4.97458906155886e-05
-4.44994220699166e-05
-4.27449650597937e-05
1.94506362448089e-05
-1.43796366009106e-05
-6.04366428349111e-05
-3.93761662457491e-05
-2.62283614547649e-05
-4.09608238129059e-05
-4.72710554377411e-05
-2.63114080119935e-05
-1.38899057106468e-05
-2.07323133764414e-05
4.34026790447259e-06
-1.93644485550623e-05
-1.76006558720304e-05
-4.30992442589485e-05
-1.39359067256434e-05
-3.57583805773781e-05
-4.81828503032564e-05
-1.05527264741672e-05
-8.79096059509734e-06
-2.32310648152051e-05
-3.84074076012118e-05
-3.05150458758749e-05
-2.69493189787154e-05
-4.42379123019135e-05
-5.86284116838716e-05
-8.1659693595838e-06
-5.86646671157433e-05
-5.45791447379622e-05
-8.62491923661976e-06
-1.28435824801459e-05
-3.35709439451811e-05
-2.63470675079156e-05
-1.44441091898924e-06
-4.68641949814441e-05
-4.11756344711673e-05
-2.1007011153312e-05
-4.49836886289328e-05
-1.18640750452227e-06
-2.63666150058346e-05
-1.01375750496733e-05
-7.28823970680771e-06
-6.39861672929484e-05
-3.90817243413655e-05
-1.06844666215235e-05
-3.86746332623885e-05
-3.64982783362254e-05
-4.79916303329625e-05
-3.0648546244474e-05
-3.27280895816237e-05
-6.60452075547912e-05
-4.37843013899571e-05
-3.21128376638391e-05
-3.09876594817636e-05
-2.49456302092829e-05
-2.30411619013599e-05
-3.26774464169054e-05
-4.30458698051878e-05
-1.59636385016797e-05
-3.04447658423591e-05
-2.23370447214141e-05
-4.72374387937727e-05
-8.08921263474317e-06
-4.94803557157976e-05
-4.69184760655454e-05
-2.95461363080866e-05
-4.12801445355697e-05
2.3263174800984e-06
-1.73439564381722e-05
-2.2100854623055e-05
-3.11900183588521e-05
-4.30388646980299e-05
-1.13087847980914e-05
-4.14142589265721e-05
-5.93978345861539e-05
-4.99872314611973e-05
-1.31161098184132e-05
-2.66834950084008e-05
-2.38623379817205e-05
-3.84028783125653e-05
5.55695600948748e-06
1.93801623805546e-06
-4.92004638476717e-05
-2.57365609041257e-05
-1.94518168174096e-05
-2.92087665419354e-05
-7.67470084311359e-06
-3.93339218301929e-05
-2.94309276180687e-05
4.62747941528362e-06
-2.95626026049085e-05
-4.0899285774641e-05
-5.7159778019044e-05
-2.61947798396269e-05
-3.15106273956513e-05
-1.82725681410911e-05
-1.67716811799369e-05
-1.55197350207505e-05
-4.03473902537039e-05
-6.60344238526989e-05
-3.39166439957375e-05
-3.40309632335454e-06
-5.07331475721952e-06
-2.59503347621643e-05
-3.07997010315172e-05
-9.07939291466901e-06
-1.72161926697633e-05
-2.46129886408791e-05
-2.06943920023968e-05
-4.74675211621785e-05
-1.98645271060358e-05
-7.53549461257615e-06
-2.60713397368265e-05
-2.06329259621302e-05
-1.74345177926567e-05
-3.09423589930559e-05
-3.81595829569867e-05
-3.8366658408865e-05
-3.94167335006791e-05
-3.56509256053017e-05
-3.61609214876138e-05
1.19143187052491e-05
-4.88552238628832e-05
-2.98687941949508e-05
-1.17437705455381e-05
-3.37373130069939e-05
-5.16492307851626e-05
2.11099746783908e-06
-1.69381657873861e-05
-4.46842764580052e-05
-4.1749085044544e-05
-2.86643723570157e-05
-3.34745132934299e-05
-3.82390779502423e-05
-3.56790992176257e-05
-1.98112193397671e-05
-4.54817901525051e-05
-7.66404484511923e-06
-3.56990014903218e-05
-6.1604325904835e-05
-1.83903280164086e-05
-3.32315162908629e-06
-6.79655280534326e-05
-1.64767954963313e-05
-2.92809715839325e-05
-1.22439108643301e-05
-2.29868084954027e-05
-3.04339029958089e-05
7.29277779433463e-06
-6.24746746206441e-05
-2.88640877946459e-05
-1.35035889903633e-05
-1.11007031959733e-05
-5.45656633220045e-05
-3.82685122600216e-05
-3.36213929864939e-05
-2.91394858485314e-05
-2.42643682591662e-05
-2.28869755737897e-05
-2.81073573137181e-05
-6.07637456430935e-05
-3.89481843267152e-05
-7.68644239368314e-06
-3.37589528184426e-05
-4.17396382589983e-05
-3.84184689502673e-05
-2.8639337794618e-05
-3.96267273566195e-05
-1.36120658641152e-05
-4.35448180013649e-05
-3.32232381916037e-05
-3.89916693842592e-05
-1.53038198941745e-05
-4.84809240777961e-05
-2.8022047571984e-05
-4.26223843089519e-05
-5.19356332659884e-05
-3.97966568729522e-05
-3.55734199144034e-06
-1.20321181199346e-05
-6.34091713115568e-06
-1.34262112137394e-05
-2.65163277058352e-05
-1.79148512285743e-05
-3.82974348327707e-05
-5.19186798356104e-05
-2.94634756789311e-05
-3.64750614679984e-05
-3.51456984006654e-05
-3.47861294622797e-05
-3.44808214491134e-05
-2.02422743048729e-05
-3.03068170647589e-05
-3.26770402039253e-05
-3.53350502717418e-05
-2.08026454500889e-05
-3.33856525112923e-05
-1.07610153412432e-05
-2.43356660784135e-05
-3.02635481320777e-05
-5.04880350261827e-05
-8.46845913835152e-06
-4.23238261669314e-05
-3.92895333195628e-05
-1.51611430423744e-05
-3.67227693186116e-05
1.47436746070411e-07
-3.45667572886955e-05
-3.72921835919161e-05
-2.90313808971731e-05
-1.86817567536502e-05
-4.82845175500005e-05
-4.28576156756056e-05
-5.66172399686829e-05
-2.99220052433278e-05
-2.44407824776284e-05
-3.19393523358184e-05
-3.07013326463632e-05
-9.16145354852933e-06
-1.68081535725353e-05
-4.28138989686773e-05
-1.67348909566172e-05
-1.80511310852953e-05
-3.49279060871625e-05
-5.54404894953065e-05
-5.11326529111509e-05
-3.59083531729918e-05
-2.37055978957002e-05
-1.50614608412157e-05
-4.14043048234565e-05
-4.75637253647193e-05
-7.34160445374553e-06
-1.49116445714631e-05
-3.77545642374106e-05
-2.41176104938607e-05
-5.30173533751296e-05
-3.63427361120281e-05
-4.70726589790017e-05
-3.54129401941377e-05
-2.44764939942847e-05
-3.93135847585997e-05
-1.03797554928722e-05
-1.70439717124039e-05
-4.98214580354371e-05
-2.14774134250828e-05
-1.38137685424791e-05
-1.22330585736728e-05
-7.29147099269535e-05
-3.50347812938666e-05
-4.82909481120095e-05
-5.1702682888555e-05
-2.47713375813578e-05
-3.13141540098116e-05
-1.72308210925553e-05
-4.89620505214491e-05
-3.6053673845375e-05
-8.53407921278108e-06
-6.19008980987054e-05
-3.61327252697736e-05
7.14900386154583e-06
-2.62359281167653e-05
-3.26620815085051e-05
-3.77467970273615e-06
-3.19910567448266e-05
-4.86102669054241e-05
-1.57690949939519e-05
-1.44701948753581e-05
-4.2062677464234e-05
-4.56871707467391e-05
-4.53945494540323e-05
-5.64088653666147e-05
-1.33078533922463e-05
-8.0631016737035e-06
-2.09633282312675e-05
-3.76276851336529e-05
-3.14666367230019e-05
-2.75071363266978e-05
-3.06025730090993e-05
-1.55306038138651e-05
-4.30647748716944e-05
-1.38642506424321e-05
-4.29397850145439e-05
-3.14392807905461e-05
-4.04236967877913e-05
-3.23635651836313e-05
-6.4073935383655e-06
-4.08706780807915e-05
-4.07149514419253e-05
-3.5746293400764e-05
-2.95722682184579e-05
-3.42764369970505e-05
-1.46005561491311e-05
-2.03976740015986e-05
-2.0377541541837e-05
-3.52329609257185e-05
-3.86292304267033e-05
-3.34453572327191e-05
-1.79085134528924e-05
-1.04851677117578e-05
-4.281724163644e-05
1.55505050110036e-05
-1.92403384696033e-05
-2.6255474495074e-05
-1.82228782835673e-05
-2.01469452596529e-05
-3.32178250088166e-05
-3.8874711178998e-05
-7.68674153434514e-06
-1.30907882121893e-05
-4.61661727942789e-05
-3.49089938612721e-05
-6.17492196298622e-05
-2.51608122174694e-05
-1.67703027386752e-06
-2.18069918685673e-05
-1.05765453594749e-05
4.78291488649896e-07
-1.8690926929525e-05
-1.52638808025509e-05
-1.04058814241217e-05
-2.43315524302516e-05
-2.679111797536e-05
-3.37661446323763e-05
-9.18822419117132e-07
-4.514937725481e-05
-2.44214604403078e-05
3.55933478591517e-06
-2.52351914338126e-05
-3.49517216307995e-05
-2.09455413266171e-05
-4.91119270219187e-05
-3.18550797768248e-05
-2.18898993102728e-05
-2.9724448293961e-05
-1.3191260105388e-05
-4.28326101254625e-05
-1.02129611717877e-05
-4.97976368890858e-05
-4.33194865873646e-05
-3.5723163662416e-05
-3.26112245592782e-05
-4.05042225391759e-05
-1.17437446812877e-05
-2.77854615995187e-05
-3.07853599748919e-05
-2.4978801025654e-05
-4.62074774982843e-05
-1.0828490121284e-05
-2.8213159690531e-05
-1.78106661191207e-05
-4.20960683889633e-05
-2.62896630154791e-05
-1.84030169858507e-05
-4.94492620285575e-05
-1.48383460748847e-05
-2.61339704714057e-05
-2.96529546401956e-05
-2.40396631270781e-05
-2.19580981445324e-05
-4.17896338605315e-05
-1.83689049079784e-05
-1.67899596999261e-05
-1.83313801857739e-05
-3.35797720929604e-05
-2.60541890907829e-05
-4.74028036503126e-05
-1.19238954018183e-05
-6.08975145401589e-05
-3.10130460503541e-05
-3.50930219487096e-05
-6.32365190260416e-06
-2.33127444272851e-05
-9.4819469892252e-06
-4.34645767834931e-05
-5.34179738563149e-05
-1.38325400267975e-05
-3.39197213775022e-05
-1.62921914467271e-05
-2.83061978098406e-05
-2.11333631021603e-05
-1.03920136641358e-05
-2.5597135780501e-05
-4.48350430070338e-05
-1.08119130901997e-05
-2.59265995953601e-05
-3.31324593111663e-05
-2.69001696992779e-05
-1.50425853347908e-05
-3.52192752998902e-05
-3.73718281770768e-05
6.57834436393155e-06
-1.51615457116942e-05
-6.28515671150493e-05
-3.69395190861155e-05
-4.45518893180507e-05
-2.87552739489239e-05
-2.69853216800411e-05
-2.61782315929749e-05
-4.52494253718402e-05
-2.76107896667678e-05
-3.73450012078213e-05
-3.83882086917211e-05
-3.27831361565563e-05
-3.13849191593439e-05
-2.15949784851485e-05
-1.42439958350919e-05
-2.93499490713381e-05
-5.33832157615559e-05
-1.31333071617831e-05
-1.78440562737053e-05
4.08997784062536e-06
-2.14885355110298e-05
-1.06288601062789e-05
-2.09474124158308e-05
-4.1876599614035e-05
-2.76577431377093e-05
-4.56698422434378e-05
-3.14009200431269e-05
-4.10869288524831e-05
-2.18973325905109e-05
-4.08641057284756e-05
-4.84952600574862e-05
-2.69260573870855e-05
-3.37298757957272e-05
-3.08180912570326e-05
-3.5557614594669e-05
-4.53229475421479e-05
-5.46649866450677e-05
-4.35168378190401e-05
-2.12154722571312e-05
-1.14196393924004e-05
-1.43590011824272e-05
-3.75427316134463e-05
-3.9428407106313e-05
-3.03734534124992e-05
-2.42141901670941e-05
-2.06446828453553e-05
-3.05693376423953e-05
-5.02574953116633e-05
-3.5974468652131e-05
-1.91882541140908e-05
-2.8287886992177e-05
-3.41975084767518e-05
-1.91098345206815e-05
-3.42953058703278e-05
-1.70252841737494e-05
-5.99015594234734e-05
2.84260365657599e-05
-4.6671481523284e-05
-2.24606594779535e-05
-4.33594078926314e-05
-3.40531557750554e-05
-4.33680250854223e-05
-5.0989116827205e-05
-4.09452670188857e-05
-2.60818880470547e-05
-3.36538763764853e-05
-2.69083958613324e-05
-2.95745114399316e-05
-7.91115283601238e-06
-3.21604332399679e-05
-5.79241806648151e-06
-4.23144484625588e-05
-5.54948026083438e-05
-2.37283299160426e-05
-5.47345541889549e-05
-3.55943888108781e-05
2.05333892208371e-05
-1.23764533796682e-05
-4.71244974880897e-06
-1.66019098286385e-05
-4.21663136798249e-05
-2.12261849384476e-05
-2.75502156968216e-05
-2.22921124747348e-05
-3.52850420969691e-05
-3.30438657122541e-05
-1.77563243859498e-05
-2.5795744345145e-05
-2.75506124934771e-05
-2.28022791997703e-05
-5.4734756184152e-05
-1.03869400814326e-06
-3.94961266035065e-05
-3.95750650737378e-05
-4.93245613467804e-05
-3.24534622536449e-05
-1.38239982143085e-05
-1.82716070696755e-05
-4.55396096380009e-05
-3.87622717776779e-05
-3.27136876383454e-05
-3.32098596530151e-05
-2.46048362946695e-05
-3.49064902881982e-06
-1.47056450060746e-05
-5.74310574440271e-05
-3.85203285037708e-05
-3.44413320696489e-05
-3.15102618629543e-05
-1.50102018905776e-05
-3.98440860747501e-05
-4.38858582949179e-05
-1.36147569554008e-05
-2.44171500585657e-05
-2.82177896244652e-05
-4.31985169169571e-05
-3.41463283026618e-05
-3.89684920229497e-05
-2.20384679266495e-05
-3.17059086764951e-05
-3.64486898273518e-05
-3.23079576909793e-05
-4.56676108423268e-05
-3.43802621300811e-05
-3.04596756214641e-05
-3.44601154244017e-05
-3.12843272533617e-05
-9.78277655678027e-06
-8.00909348472119e-06
-1.94238117274147e-05
-2.28249864312669e-05
-4.06765150848105e-05
-2.94022063977136e-05
1.37493409940607e-05
-2.64908390343799e-05
-1.4026011895688e-05
-2.25412535409159e-05
-2.37093492071518e-05
-2.59003080427815e-05
-3.9697692349893e-05
-1.06501792437338e-05
-2.38358781018933e-05
-1.78320797372531e-05
-2.50396045273864e-05
-4.58243307290819e-05
-2.65524079325348e-05
-5.7064139271148e-05
-3.09292009612917e-05
-3.05511039714274e-05
-2.4090308867518e-05
-1.85120892621904e-05
-1.63075750703734e-05
-2.4960096053886e-05
-2.0271246477443e-05
-4.2534680619011e-05
-2.87857974875533e-05
-2.7189070483537e-05
-4.08981751516029e-05
-2.63709212264566e-05
-1.49673643669103e-05
-3.59667637083105e-05
-5.07796474379627e-05
-3.75085261914732e-05
-4.4785141112195e-05
-4.11538092806247e-05
-1.32283634846416e-06
-5.80956901186565e-05
-4.15949003167587e-05
-2.34016390285102e-05
-4.63215521768917e-05
-2.99782672802437e-05
-3.35044530433681e-05
-2.39006522596789e-05
-3.66962352464542e-05
-4.10491936541469e-05
-4.11379625187117e-05
-1.35218325169419e-05
-2.51173612145709e-05
-1.94029577880919e-05
-4.13506740137498e-05
-3.87357135183565e-05
-4.50291148311684e-05
-1.31881999757887e-05
-1.05804429872034e-05
-8.81747820884616e-06
-3.36665757602649e-06
-4.2372539521608e-05
-1.77449069703332e-05
-3.21266793785234e-05
-1.81138760174646e-05
-3.40893345486678e-05
-4.7621452850513e-05
-4.13810362229061e-05
-9.42401209730319e-06
-1.81032748695032e-05
-2.95875060446428e-05
-5.4830847428356e-05
-3.78386878056758e-05
-3.60256803800948e-05
-3.92495283177019e-05
-1.80839576152101e-05
-3.59266187851703e-06
-2.39229446023862e-05
-4.25988839603809e-05
-4.16634928946542e-05
-2.69479083601511e-05
-5.67011057985784e-06
-4.3174748802967e-05
-4.26883793969117e-05
-4.36333859179824e-05
-5.08728898609867e-05
-2.4032603154331e-05
-4.08008935050708e-05
-2.75936272665861e-05
-3.68181568025062e-05
-3.38171916582932e-05
-4.54846345884309e-05
-3.53218653555464e-05
-3.65803825334719e-05
-2.24492575388964e-05
-1.12647532639677e-05
-1.48396292375686e-05
-2.56632846691792e-05
-2.75547881374355e-05
-9.25777842699535e-06
-4.20341577537081e-05
-4.84281206457418e-05
-4.05506058110349e-05
2.29803142930776e-06
-2.70147918769583e-05
-2.44984983110782e-05
-4.5556227217374e-05
-1.6802668242773e-05
-2.93210577843892e-05
-4.57185030551931e-05
-3.98295793658389e-05
-3.79905530007268e-05
-2.26310989090609e-05
-3.6884166447808e-05
-5.19260929583371e-05
-2.05652005147812e-05
-3.06110489653813e-05
-4.4011011405288e-05
-2.0379656865848e-05
-4.40764631053922e-05
-3.58213749874718e-05
-2.58864437602501e-05
-5.80521614883662e-05
-3.10900836108678e-05
-2.49036019612946e-05
-3.93581896484593e-05
-1.07513536756636e-05
-2.31634606732909e-05
-2.46169733614691e-05
-4.26039076980601e-05
-1.71399965129358e-06
-2.08121534883558e-05
-5.71548186800824e-05
-2.75903314353936e-05
1.45832834043347e-06
-3.00578820292666e-05
-3.26317827105577e-05
-3.3770605050774e-05
-3.78592710955428e-05
-1.75382331512526e-05
-8.16961478765536e-06
-2.11102341380536e-05
-3.57347281822746e-06
-1.87410253726376e-05
-3.87629788214425e-05
-3.30866155923992e-05
-2.23384807642568e-05
-5.00133748423082e-05
-4.70270340067188e-05
-2.97702225528993e-05
-4.63364719601766e-05
-3.32890436142706e-05
6.8352958544803e-06
-2.61468410138823e-05
-1.57295272284263e-05
1.38109770188535e-05
-3.62769318668749e-05
-2.83847208652847e-05
-1.98963818951582e-05
-4.72995656450954e-05
-1.73211006382277e-05
-2.59075848738258e-05
7.21480000819161e-06
-1.51944084539805e-05
-2.19623958913227e-05
-3.0127008337819e-05
-5.00322705293116e-05
-3.93638957476747e-05
-2.50744781082605e-05
-4.34244359756457e-05
-5.21119845258525e-06
-2.71935813368066e-05
-6.39533091016361e-05
-2.67657320214952e-05
-3.37600184976134e-05
-4.84437916782585e-05
-6.50621209250204e-05
-3.29434336374571e-05
-4.1585501413503e-05
-3.84857838165927e-05
-1.01806028877307e-05
-3.71212171446134e-05
-2.80111909834012e-05
-2.67938915581798e-05
-3.95746856354481e-05
-2.49996542062541e-05
-3.41716101583842e-05
-3.77783600263694e-05
-3.40189936236787e-05
-5.22581442481852e-05
-3.97634732299575e-05
-4.93248087230403e-05
-6.08955770730562e-05
-2.81085553077141e-05
-5.08919217433832e-05
-3.54012010878263e-05
-2.1162667675063e-05
-4.24150806985346e-05
-3.47408044209916e-05
-3.11586219785803e-05
-5.79655359040335e-05
7.65585747254678e-06
-5.20396671338706e-05
-3.22101852787414e-05
8.61208791630738e-07
-2.52738593773638e-05
-4.18596890424264e-05
-1.42170926821754e-05
-3.2098040806658e-05
-2.21096089722668e-05
-2.15557221338285e-05
-3.25410085796407e-05
-3.91713029997106e-05
-2.37193257523048e-05
-2.62024274360939e-05
-7.89348695080282e-06
-6.32766358586746e-05
-4.62501639907957e-05
-2.28987862546141e-05
-1.02753341370069e-05
-2.50025160354791e-05
-3.5717932690671e-05
-5.21371730775972e-06
-3.501386900401e-05
-3.96338551907244e-05
-2.33508445340634e-05
-3.32214376543435e-05
-3.08371068267705e-05
-4.51610650623395e-05
-3.16120231978306e-05
-3.25986025186381e-05
-4.4060862446013e-05
-6.31936119712673e-05
-4.02832252124126e-05
-4.44635743494602e-05
-3.17413143133574e-05
-4.04386626634799e-05
-3.96541192856375e-05
-2.64632085104683e-05
-2.01072932684135e-06
-3.04656661906403e-05
-1.95130196936973e-05
-2.68105592018781e-05
-5.58515837835698e-05
-1.70523132789961e-05
-3.22917240782767e-05
-5.74093568068409e-05
-4.5565319631718e-06
-9.04696016506891e-06
-6.33231931087828e-05
-2.63033090192863e-05
-2.94147867900578e-05
-3.49200175070827e-05
-4.31977497222889e-05
-1.03049035695964e-05
-4.94158318645757e-05
-3.39414469019948e-05
-4.24222509709174e-05
-2.56467844026498e-05
-4.18796755208184e-05
-2.17431694949247e-05
-4.23261950553631e-05
-2.11954267132053e-05
-1.50890365508479e-05
-2.99303479346694e-05
-1.25219478108896e-05
-1.70444064325383e-05
-4.41910420972026e-05
-5.08512276455078e-05
-2.3741758434911e-05
-1.34836051410467e-05
-3.07150003066065e-05
-2.92799849153391e-05
-3.98022009786999e-05
-4.00200525546256e-05
-3.00400480130446e-05
-2.73557343429314e-05
-2.42701215624782e-05
-1.38199835759406e-05
-4.02988857005462e-05
-2.69034088101208e-05
-1.84215998317517e-05
-6.90118245297721e-06
-4.00170603618194e-05
-2.58958422883959e-05
-3.74756886625715e-05
-2.47446985650945e-05
-3.34904476002215e-05
-2.92768866214747e-05
-5.4588540171517e-05
-3.76292511187808e-05
-1.26433714124525e-05
-2.61851682684173e-05
-2.10656285331476e-05
1.46697525791771e-06
-1.73460019195859e-05
-3.51769425211227e-05
-3.25420751081368e-05
-1.51509698989316e-05
-4.69495934691739e-05
-3.72796653358621e-05
-7.2266147606292e-05
-1.49516342641936e-05
-2.68683067512181e-05
2.30665761802093e-06
-2.40857833997555e-05
-4.86742634424872e-05
-2.33945191890497e-05
-4.42442706345089e-06
-1.29555555472072e-05
-2.77887537422314e-05
-1.90589765150202e-05
-2.42336156245147e-05
-3.32236897928757e-05
-2.42792012143544e-05
-3.82466792639369e-05
-3.01953901120472e-05
-3.03048433956791e-05
-2.75588569823073e-06
-2.67997752292218e-05
-2.0131084655682e-05
-1.97439915157942e-05
-3.55923539271114e-05
-1.65342884127091e-05
-2.15013363031133e-05
-1.85371568936944e-05
-4.14361946388751e-05
-2.65374191514009e-05
-3.6136836715997e-05
-3.76518572293442e-05
-1.90955574389083e-05
-4.58605687860437e-05
-2.11167600487969e-05
1.52174091959028e-06
-2.62068185379872e-05
-7.45901245351025e-06
-1.49009944469963e-05
-1.71505824998762e-05
-3.05328292033483e-05
-5.86584463642012e-05
-2.19792761274705e-06
-3.58507354439696e-05
-4.65858625347652e-05
-3.15116961918653e-05
-3.07129112824934e-05
-3.68392988576044e-05
-3.82081561132122e-05
-2.74707167223009e-05
1.19368287394521e-05
-2.99694465887042e-05
-1.61829400866199e-05
-2.92400155003797e-05
-4.1193610180865e-05
-4.73366579108398e-05
-3.40025305239779e-05
-1.56012277585306e-05
-6.44253357609496e-05
-4.35524899610463e-05
-2.69270938301439e-05
-1.41541444250893e-05
-1.15400775720039e-05
-2.88739918448524e-05
-2.09724133446286e-05
-4.62003302053215e-05
-1.40919906346061e-05
-2.26799958357411e-05
-3.98524320250461e-05
-5.87173082232694e-05
-1.03632027554684e-05
-2.83638510644394e-05
-6.58758363976971e-06
-3.34513214863974e-05
-4.91960252542739e-05
-1.9445425492928e-05
-2.3442442253877e-05
-3.02715833794056e-05
-8.84106039861778e-06
-3.46704924412295e-05
-7.911839118434e-06
-3.85967757590168e-05
-1.71853089135638e-05
-6.73519462307794e-06
-6.71615172201743e-06
-2.92992737701473e-05
-3.26536616561743e-05
-4.74197895566269e-05
-3.51267464662975e-05
-6.85706045900999e-05
-1.44025299956249e-05
-2.84251794750008e-05
1.80268113802748e-05
-3.94376457494645e-05
-1.09668212557562e-05
-2.09648417132462e-05
-2.81179122379857e-05
-3.71700618827514e-05
-3.10856447604914e-05
-2.42918717988551e-05
-2.580192011317e-05
-4.03024837485e-06
-1.66677776526068e-05
-1.06952627182579e-05
-3.09854642214087e-06
-4.93273219730545e-07
-4.86062619389746e-05
-2.13707816464557e-05
-2.39229809454195e-05
-4.04303110316329e-05
-6.45448782833863e-05
-3.72664025228528e-05
-1.87700151723133e-05
-2.94490547800584e-06
-3.32683178344778e-05
-3.45576977689992e-05
-2.78238298214392e-05
9.87595087141286e-06
-1.80333925828706e-05
-3.56450318888221e-05
-2.5550728484446e-05
-2.90368337876313e-05
-1.48443988373629e-05
-2.74959435225927e-05
-2.19572415234143e-05
-5.56746286443511e-05
-4.19032352560626e-05
-1.31980134118819e-05
-3.56442853027556e-05
-2.70163081839752e-05
-2.29276689584492e-05
-1.76432839097251e-05
-1.29302774351566e-05
-1.86146976892898e-05
-4.47900717974313e-05
-3.72986982057716e-05
-3.84734767864713e-05
-6.11604114608302e-05
-2.34925869953653e-05
-3.69035283094731e-05
5.65463347760234e-06
-9.12894340287866e-06
-1.63884469135449e-05
-1.08461016422272e-05
-2.27688048984436e-05
-2.54241761984745e-05
-1.03099786443711e-05
-4.72706786427093e-06
-4.33152501375117e-05
-4.94561310183106e-05
-3.9662588393601e-05
-5.47520723145527e-06
-2.74229432372923e-05
-8.23511692439995e-06
-3.09924878301934e-05
-2.10911352907405e-05
-2.78276104887635e-05
-3.10519016591343e-05
-5.1606728240409e-05
-5.72233790824315e-05
-4.90056892710557e-05
-1.44292956206435e-05
-1.14687190798536e-05
-2.7771249504534e-05
-2.95611423473679e-05
-5.89032149471782e-05
-1.31773772620285e-05
-3.81234711818171e-05
-1.83450783322583e-06
-2.4512693865893e-05
-1.82341372317003e-05
-2.10234881137106e-05
-3.1527001326576e-05
-3.35052307401847e-05
-2.84915293228999e-05
-9.50554424338871e-06
-1.28543321523373e-05
-2.06657608801199e-05
-9.57809000672263e-06
-2.66725625877101e-05
-3.91546876651632e-05
-3.9184274348991e-05
4.50626391230096e-06
-5.28017991268807e-05
-1.83147486212115e-05
-2.58913239021517e-05
-1.08367047813603e-05
-2.73144752359259e-05
-1.96113223142675e-05
-4.18833654222034e-05
-1.69205096851248e-05
-1.16526288927374e-05
-3.62643325780742e-05
-3.82499048443986e-05
-2.53190997339773e-05
-2.54650345152727e-05
-2.19946085434747e-05
-4.48372432806757e-05
-2.64145697964094e-05
-3.08677324983869e-05
-4.47713652881457e-05
-5.50612762355147e-05
-2.59140000330939e-05
-2.27191061831074e-05
-3.88051328383448e-05
-3.1858408853727e-05
-2.91605787272082e-05
-1.1850598075785e-05
-7.35034774451836e-06
-4.70717480729896e-05
-6.36771558147544e-05
-2.25999660150392e-05
-3.44645758947729e-05
-3.91163371702445e-05
-2.8496774457082e-05
-6.09202166038157e-05
-1.36985962190052e-05
-2.46687299194e-05
6.49834150384948e-06
-6.56125481148886e-05
-1.34073485167563e-05
-5.32335381653993e-06
-3.21404985265472e-05
-1.50889587519289e-05
-3.7810802095179e-05
-1.8102516992897e-05
-2.98021090763401e-05
-2.28166696239441e-05
-3.1283356711728e-05
-2.63418237584259e-05
-6.35966248987431e-05
-5.3788371719268e-05
-2.88981467150005e-05
-5.90613154871003e-06
-1.1774689470427e-05
-3.35345819753227e-05
-5.37507960023584e-06
-3.90958880916909e-05
-3.30100631644264e-05
-2.26219279321942e-05
1.7873860654365e-05
-1.81484716026667e-06
-5.41123439241755e-05
-5.29689991588569e-05
-3.60111901421142e-05
-4.10774124784785e-05
-3.86438461321986e-06
-1.09270833915837e-05
-3.22685506426025e-05
-3.33201004555582e-05
-5.20244537415864e-05
-1.37071060674815e-05
-2.03493418179068e-05
2.07981671292929e-06
2.64569900702678e-06
-3.20015025955471e-05
-3.10638348460041e-05
-4.20322320085315e-06
-2.03787513262003e-05
-2.98537940018249e-05
-2.42269059506679e-05
-3.37292934015392e-05
-3.3123810388008e-05
-3.50086517833037e-05
-2.10689474501268e-05
-4.12142798408587e-05
-3.67114314984948e-05
-2.58824717035106e-06
-1.64474741912595e-05
-2.08242717545107e-05
-2.33352951150266e-05
-2.86221629526572e-05
-2.27771928846043e-05
-3.04362145822519e-05
-6.4318547441345e-05
-1.8488655013852e-05
-3.04830500742312e-05
-5.71576948661615e-06
-2.02528403886014e-05
-1.65642941949796e-05
-2.15643772942797e-05
-4.23047496465147e-05
-3.0903087187095e-05
1.35841264416992e-05
-2.91205114158349e-05
-1.81457610718844e-05
-3.49384971378853e-05
-4.23131908995424e-05
-2.95538267154723e-05
-3.9001063023387e-05
-4.06062759227499e-05
-1.8510265416895e-05
-1.79942725183913e-07
-3.99508348300059e-05
-2.21566675090445e-05
-3.68917747782858e-05
-4.77436076732447e-05
-1.68286550905678e-05
-1.18897194349079e-06
-1.93326982411992e-05
-2.51282320749923e-05
-4.62180983179799e-05
-6.40682015877078e-05
-2.20565445652457e-05
-4.50027114177415e-05
-3.08473278557141e-05
-6.33522328296148e-06
-2.27313267639248e-05
-2.14562610241552e-05
-2.68814461429959e-05
-4.387302092669e-05
-3.29216935925089e-05
-1.51347222248285e-05
-2.90638293736736e-05
-4.76167388145479e-06
-3.40806175458545e-05
-3.14277385467032e-05
-2.06286342118567e-05
-1.43122427506635e-05
-3.33806403502681e-05
-3.31900555363863e-05
-2.92833230482467e-05
-2.67019076926391e-05
-3.92774648430246e-05
-2.44870740034151e-05
-4.47186301479773e-05
-2.1618716843314e-05
2.4365065823877e-06
-2.8953076066857e-05
-3.56589966007415e-05
-4.99887542892828e-05
-2.67304466351541e-05
-5.06399513861986e-05
-1.49929852738198e-05
-4.99186117029499e-05
-3.03330763696562e-05
-2.45892668304683e-05
-9.42829387818055e-06
-3.05705276776422e-05
4.15694449613448e-06
-5.97681300635067e-05
-3.99076401304216e-05
-2.46875765241305e-05
-3.56644117437863e-05
-4.06986355264489e-05
-5.21962987869495e-05
-3.30100898998344e-05
-4.26654807761819e-05
-2.80615030060159e-05
-2.2969593118493e-05
-1.04991842848238e-05
-4.62643031313565e-05
-5.83952697849314e-06
-3.59603813940074e-05
-4.28629686696215e-05
-2.76214972719387e-05
-5.0303661910529e-05
-6.13924785500739e-06
-3.28772716171707e-05
-1.07196120759943e-05
-1.3468873388316e-05
-2.65433267253995e-05
-1.89824292772683e-05
-6.13230521983347e-05
-1.5368334213331e-05
-3.42262360227825e-05
-5.82104451704363e-05
1.04389785025215e-05
-3.18312746342302e-05
-7.68735720628676e-06
-1.69219471025228e-05
-3.102961304758e-05
-2.7304047986729e-05
-5.34861549074952e-05
-2.16558323351103e-05
-1.42159179803506e-05
-3.91905882712877e-05
-1.72683237786969e-05
-3.27143905135142e-05
-1.19412263606344e-07
-4.11315927208495e-05
-1.73864413575317e-05
-2.85753138115341e-05
-4.14438885245994e-05
-2.23203112145685e-05
-1.59686122871475e-05
-3.4182249893335e-05
-3.97173108398994e-05
-4.35088657324302e-05
-2.04480572428644e-05
-2.64269820820903e-05
9.32802133637329e-06
-3.27653482991202e-05
-1.94600757236898e-05
-6.40697366044591e-05
-2.58317116572932e-05
-1.54865750341042e-05
-2.32662422759759e-05
-2.08884885394345e-05
-3.42805735655099e-05
-2.67219326108913e-05
-9.62704423484452e-06
-4.10698972178589e-05
-3.49794671959718e-05
-2.59193246389724e-05
-2.3034094097666e-05
-1.30897744288596e-05
-2.5856638569216e-05
-7.13370473398139e-05
-3.42687205278889e-05
-1.8704513345151e-05
-2.77623969712159e-05
-7.17373854478052e-07
3.42482652891405e-06
-2.14995387470927e-05
-4.75626376286153e-05
-3.66340815665874e-05
-1.11463126826088e-05
-2.39263591716251e-05
-3.26975193290313e-05
-3.14409171552342e-05
-1.60845151551899e-05
-2.30223047721238e-05
-3.58364428124192e-05
-4.16452892806407e-05
-6.7229338068349e-05
-2.70362514191851e-05
-4.27503924175062e-05
-8.58446912408823e-06
-1.63314489796322e-05
-2.3568160326792e-05
-3.1804052196102e-05
-1.18213309799882e-05
-3.32013998151729e-05
-5.47960546482148e-05
-1.99799725214119e-05
-3.60523167185286e-05
-4.52812628024691e-05
-1.09790787229951e-05
-2.65046562666253e-05
-3.26211251541787e-05
-3.35970821270733e-05
6.33445588623215e-06
-5.34668647063875e-05
-4.08020413755479e-05
-1.53255871701429e-05
-2.18462196956159e-05
-4.71916647724037e-05
