# Supplementary material for: Research on computational propagation and identification of mine microseismic signals based on deep learning
Source: PLoS One. 2025 Oct 22;20(10):e0334641. doi: 10.1371/journal.pone.0334641 (PMC12543183; doi:10.1371/journal.pone.0334641)
Supplement: S8 Data — (ZIP) [file pone.0334641.s008.zip › 000100900002863.xlsx_0.txt_24.txt.txt]

-2.61987654641119e-05
-3.28129874381677e-05
-2.77547752832462e-05
-1.28554594147037e-05
-1.74712136678412e-05
-4.38284763811246e-05
-4.46369245309658e-05
-2.41786186399512e-05
-2.93878875401447e-06
-3.3500624095671e-05
-6.17236727235654e-05
-3.06161449117872e-05
-2.88047280123973e-05
-2.97909826492186e-05
-1.16151615582067e-05
-9.01885672313494e-08
-8.86056395065016e-06
-3.03817127480272e-05
-1.94639267511692e-05
-6.01652525984127e-05
-5.20683518754705e-05
-3.13276598571907e-06
-9.04733464940014e-06
-4.41404709962029e-05
-1.35121682690417e-05
-3.58077716387881e-05
-1.92608597332613e-05
-1.76114258161195e-05
-3.64992156163446e-05
-2.99617176853896e-05
-3.31892483184572e-05
-2.69740363550747e-05
-5.13781770171364e-05
-3.55820740247301e-05
-3.33754287886721e-05
-3.83725552925398e-05
-7.0936642454634e-05
-4.97056956697122e-05
-3.71087154147285e-05
-1.94734683171845e-05
-3.01520621115177e-05
-2.94650168849146e-06
-2.86612604940698e-06
-4.20417603886902e-05
-3.34793333965981e-05
-3.10535109003433e-05
-4.68182498980669e-05
-2.58622401785635e-05
-4.53592318960466e-05
-2.11294206945494e-05
-2.98389449674579e-05
-2.31114705192123e-05
-3.60490159898289e-05
-3.55331868175137e-05
-4.51823585724911e-05
-1.22675697001474e-05
-4.85091613270107e-05
-3.93371658507077e-05
-3.99141940595712e-05
-1.4543177971276e-05
-1.62048779356974e-05
-2.31311527069645e-05
-5.23912543424118e-05
-4.09648167799955e-05
-2.78597456284113e-05
-5.30124732542985e-05
-2.80776477143489e-05
-9.15197955026038e-06
3.91481047178301e-06
-2.56828738675502e-05
-2.83172221704541e-05
-1.52548896136641e-05
-4.16836611782393e-05
-3.66898143867951e-05
-2.36118018866355e-05
-3.28492762169546e-05
-5.11921150627964e-05
-1.84870273674469e-05
-4.26267171001742e-06
-4.08004883864675e-05
-5.9143489059939e-05
8.73560559429082e-07
-2.70421056160261e-05
-5.28116142982372e-05
-6.14899590591239e-05
-3.86894068318859e-05
-2.6541175504374e-05
-2.73541488085491e-05
-3.52264911335444e-05
-4.65148969227637e-05
-3.27313302270477e-05
-2.93926129410411e-05
-5.34446217478378e-06
-4.66925316209614e-05
-2.67719026660945e-05
-4.05802494661481e-05
-1.22567794932651e-05
-7.02213449409745e-06
-3.0970344886633e-05
-3.7365016498812e-05
-3.49724299001527e-05
-2.43598952896666e-05
-3.40217590185168e-05
-3.04683281672583e-06
1.36589854452901e-05
-3.16831608828839e-05
-3.35141555364036e-05
-3.8605971678163e-05
-1.69304237135886e-06
-2.73841170911086e-05
-2.66189443253508e-06
-3.70515117553222e-05
-4.28254915135318e-05
-4.08212361950666e-05
-4.1431229208994e-05
-5.30851530429284e-06
-1.97234774570979e-05
-3.42606799256071e-05
-2.99554342367614e-05
-2.16162021423534e-05
-2.89073847004091e-05
-4.55247557441885e-05
-1.28358850170507e-05
-2.5006693537291e-05
-4.66422140168414e-05
-4.50407162456144e-06
-1.66187204668373e-05
-1.88206211682416e-05
-4.46805910323489e-05
-2.08452818344609e-05
-4.1919477965685e-05
-1.83013315303065e-05
-6.7575578308673e-06
-2.61295684485199e-05
-4.38280915797844e-05
-4.69249901559568e-05
-2.01693406507816e-05
-9.96456789110514e-06
-4.24252409723137e-05
-6.74360343164034e-06
-2.95468805615526e-05
-5.58740198391605e-05
-4.95349640497266e-05
-3.75735911591651e-05
-4.2047528265566e-05
-9.75029525945079e-06
-8.34202029046402e-06
-1.79643519524113e-05
-1.97449284956797e-05
-3.64878702093292e-05
-4.16526044580161e-05
-4.17171773963315e-05
-2.47171834211726e-05
-5.51236384307174e-05
-2.06550865253248e-05
-5.34896748219257e-05
-4.25513062914635e-05
-3.5449360915302e-05
5.31523314846731e-06
-5.43825507189073e-05
-6.85430536008378e-05
-2.93911624983796e-05
-6.46120975455366e-06
-5.53621624410091e-05
8.54883683277625e-06
-1.1912631419712e-05
-3.27801476561948e-05
-1.72252105252568e-05
-3.03940539586666e-05
-4.56181199815631e-05
-5.38287082692673e-05
-1.983320838649e-05
-2.34923766087844e-05
-3.17278104132845e-05
1.33999816978016e-05
-1.62135715228217e-05
-1.50011465991205e-05
-4.10537980424594e-05
-3.83112621566869e-05
-6.43913312902672e-05
-3.90576972541225e-05
-4.93539864342353e-05
-2.46801724207484e-05
-7.45721136730119e-06
-1.24461938614297e-05
4.73856752524079e-06
-1.54125122829378e-05
-3.23095057491671e-05
-2.22288254861264e-05
-4.4618875995093e-05
-6.03593997268177e-05
1.64282725539147e-05
-1.63011895263438e-05
-2.31894791440876e-05
-6.2530121231254e-06
-2.72144052559634e-05
-4.27176966615341e-05
-5.95797834705865e-05
-1.37568338799297e-05
-4.16952122371796e-05
-2.03002983699728e-05
1.28576236855239e-06
-2.50516723881288e-05
-4.59295741898784e-05
-3.8006767348981e-05
-3.59274542310325e-05
-7.1555857180047e-05
-3.69495654424579e-05
-3.91503284562482e-05
-3.69087643068371e-05
-2.45289211593938e-05
-2.53432887983877e-05
-3.14184686820949e-05
-3.13122533166746e-05
-3.13824223363297e-05
-3.74175759467989e-05
-3.05987565304797e-05
-1.00497530980468e-05
-4.58465686373993e-06
4.09003972234808e-06
-2.38425396165516e-05
-3.47456817596631e-05
-2.97338779597034e-05
-1.66842119284703e-05
-1.21606928938527e-05
-4.76393436171134e-05
3.55441591394668e-06
-7.25168964858612e-06
-6.03616093794827e-05
-4.66565073877108e-05
-2.75384332593411e-05
-1.47327306307558e-05
-1.60508297795967e-05
-3.56345512430308e-05
-2.11892092055251e-05
-3.49025197958316e-05
-4.68195841991509e-05
-2.39492877687971e-05
3.85782026980849e-06
-3.18038253765008e-05
-1.57088099060674e-05
-2.56326516368432e-05
-1.28907764090698e-05
-3.08468062852851e-05
-4.31206755573104e-05
-5.18909716846987e-05
-1.74225203976601e-05
-4.63318818947198e-05
-3.36786769979634e-05
-1.4077089227443e-05
-3.54536761717681e-05
-3.64033185134058e-05
-3.46954059152439e-05
-2.60481948501453e-05
-1.21798324029551e-05
-6.09412896523716e-05
-1.46147172019681e-05
-1.72296766720197e-05
-6.25982633656285e-05
-3.39955402831399e-05
6.4836602772153e-06
-5.02124835199344e-06
-4.61273202022196e-05
4.75618680267429e-06
-3.72708448821097e-05
-5.32867057276888e-05
-2.63547283231161e-05
-2.25170138357815e-05
-4.05512870275373e-05
-1.07758765560471e-05
-1.38130925761048e-05
-5.45814065427887e-05
-2.9107191594587e-05
-5.80501744443958e-06
-1.51511876356895e-05
-2.02536206885216e-05
-1.72052751906666e-05
-2.54036185700631e-05
-2.24908315267071e-05
-2.15880164938267e-05
-4.41322469178125e-05
-5.10351352131892e-05
-1.04293697972542e-05
-5.13821215270132e-05
-4.6500041953553e-05
-3.52376167552674e-05
-3.69651332202648e-05
-5.54077799092995e-05
-1.76016068710854e-05
-4.15846724547082e-05
-5.13293106460573e-05
-2.74600967853623e-05
-1.44898798608994e-05
-4.06353540394705e-05
-2.22667890956414e-05
-2.33983726538929e-05
3.95945784366855e-07
-1.636449221552e-05
-2.76655097303577e-05
-4.63016575443772e-05
-3.22581313183504e-05
-3.93265609737623e-05
-2.06165135595006e-05
-1.68438627868768e-05
-5.16962759819144e-05
-3.39318901332378e-05
-3.01992675194569e-05
-2.14463297593434e-05
-3.51945084265888e-05
-3.83716637157002e-05
-5.325621357701e-05
-2.77993780690838e-05
-2.42851662853661e-05
-3.48203049242707e-05
-3.95948464878615e-05
-1.45170074054983e-05
-4.62362327786607e-05
-1.12222026693927e-05
-1.98106381808072e-05
-2.61194597989871e-05
-1.39693007986763e-05
-1.87619961097676e-05
-4.3705302798167e-05
-5.5284231820976e-06
2.06773630237277e-06
-5.34019706595367e-05
-5.4020748579932e-05
-6.50038119758861e-05
-1.48262890334819e-05
-5.4078338717153e-05
-3.74851646139044e-05
-3.45588445063248e-05
-3.39072512598488e-05
-2.20159008003028e-05
-2.73926896233305e-05
-3.69515597986279e-05
-1.99657017526389e-05
-7.2280447195348e-06
-3.46776543919464e-05
-6.94246457443594e-05
-4.39982907379644e-05
-4.43408109337283e-05
-2.70217736245328e-05
-2.84621366990968e-05
-3.37364749650345e-05
-5.18242967047803e-05
-2.78109263578451e-05
-2.74163783372347e-05
-2.84798865400551e-05
-2.51230052156949e-05
-2.27470957708259e-05
-8.9498645066264e-06
-2.07278586144926e-06
-2.52837739417383e-05
-1.85481033813652e-05
-1.13750944475314e-05
-5.65397536838937e-06
-5.26169735457502e-05
-2.26637748292818e-05
-4.20195534535392e-05
-5.36383471472913e-05
-1.6352365266524e-05
-2.36344461470115e-05
-2.09352428953006e-05
-3.72095321646311e-05
-1.36279923011098e-06
-5.01461514608003e-05
-1.86364323102694e-05
-6.18946594991753e-05
-3.59624747658855e-05
-2.4232925877625e-05
-1.97932798709264e-05
-6.08732055068929e-05
-3.65653590438058e-05
-3.0367558057516e-05
-4.66733679446388e-05
-5.32405650961295e-05
-1.71276311506548e-05
4.79341776572638e-06
-2.89716502952376e-05
-4.09680319877499e-05
-2.83490289784999e-05
-1.02790168966606e-05
-3.59514716779239e-06
-7.10504575064197e-05
-1.09767650053184e-05
-2.09909351643959e-05
-3.69025586421773e-05
-8.3101131314678e-06
-2.39679114530719e-05
4.70955838137433e-06
-1.51986826776035e-05
-2.55618903088954e-05
3.43365099605085e-05
-3.45351907974275e-05
-1.62831901126271e-05
-2.65590025583746e-05
-3.57477909055523e-05
-3.58764541804532e-05
-3.03821375908801e-05
-4.37989338668357e-06
-2.00792147742434e-05
-1.94710765145814e-05
-2.7989162248664e-05
-1.10267708048824e-05
-6.94345060057516e-06
-1.23973761092656e-05
-2.2503542098177e-05
-5.89736850536801e-05
-5.53172160780124e-05
-2.84620340659763e-05
-3.8022369010134e-05
-2.66417518118615e-05
-4.93247780322112e-05
-2.27314840047632e-05
1.2507174584992e-06
-4.72480800754584e-05
-2.44735556927654e-05
-3.58745760301435e-05
-3.07412483551398e-05
1.35015077569742e-05
-2.36687454124297e-05
-1.76299999851644e-05
-4.37457958839673e-05
-4.9663667718612e-05
-2.03429048563182e-05
-3.91544267666118e-05
-5.50501821813719e-05
-4.147741655506e-05
-1.54138456794919e-05
-1.15892535777828e-05
-2.56922046171792e-05
-3.13911529852271e-05
-2.40413731109473e-05
-4.49012397582262e-05
-1.53558110295982e-05
-1.5662694635999e-05
-3.77509270126916e-05
-4.30091037906196e-05
-2.11902792537118e-05
-2.11651740767214e-05
-3.08324139337251e-05
-1.2831045242312e-05
-2.46676593302389e-05
-1.08807587444898e-05
-4.88028740804518e-05
-2.0616506050403e-05
-3.48009535743813e-05
-8.74177487272313e-06
-1.81181505670552e-05
-2.05031484641094e-05
-3.36837234459003e-05
-1.01130156932621e-05
-1.38187057245741e-05
-4.24464524364488e-05
-3.83107881112051e-05
1.25751500423065e-05
5.50226530459614e-06
-4.71066032590509e-05
-1.33684245620227e-05
-3.19272707865997e-05
-3.96732498729601e-05
-3.81056038857126e-05
-5.61465295900193e-05
-3.87861113490993e-05
-2.15356319114001e-05
-2.03688879454655e-05
-4.0952670919429e-05
-4.96892811506333e-05
-1.25037537458163e-05
-3.6295806836802e-05
-2.54867171900552e-05
-3.21593289993352e-05
5.0146176046506e-06
1.54235433950606e-05
8.93600670377427e-07
-3.46880731981988e-05
-2.24089633693864e-05
-9.89085044931484e-06
-1.74735325353127e-05
-3.38352891991402e-05
7.28265894045426e-07
-2.66307006449257e-05
-3.2750713057554e-05
-2.36293522531656e-05
-3.01920123914536e-05
-1.37228827937045e-06
-5.42172707812684e-05
-2.96127179299976e-05
-2.25612785150371e-05
-3.47825974526881e-05
-3.29493883657592e-05
-5.63018024571768e-05
-3.01847730692002e-05
-2.94254033981058e-05
-5.69594746687998e-05
-1.5090268448258e-05
-5.18712023959644e-05
-3.50569013969472e-05
-3.44600416176537e-05
-6.11688992963062e-05
-2.47365356161007e-05
-1.932746808858e-05
-3.11812991802119e-05
-3.46588122779035e-05
-1.93433561510736e-05
-3.63259449763371e-05
-3.59721938339882e-05
-1.68972333225545e-05
-3.46492415167731e-05
-1.05527074600196e-05
9.12984525098475e-06
-1.77449325120968e-05
-6.49795654796529e-06
-5.73369641958916e-06
-3.74710976041407e-06
-3.43959158957083e-05
-3.37277024434385e-05
-2.23267174177788e-05
-2.23940678136373e-05
-3.31875088107788e-05
2.06426364705509e-05
-3.72072515626885e-05
-2.28908687134257e-05
-2.68777446677116e-05
-8.09958130780125e-06
-8.15316624905061e-06
-9.66056731969766e-06
-4.05479225546857e-05
-1.93778426533229e-05
-1.75033820343041e-05
-3.83352215450466e-05
-9.86475108441483e-06
7.71987831075026e-06
-2.05775381790148e-05
-4.01482420007888e-05
-3.56638842569079e-05
-1.92481731868558e-05
-7.4087805565936e-06
-8.59824017631144e-06
-4.21025519207395e-05
-2.85381907616509e-05
-8.5432120372024e-06
-5.17486007091753e-05
-2.39297866781052e-05
-3.54940972222146e-05
-1.89595290395168e-05
-4.23899390950769e-05
-4.83573138464603e-05
-5.69488901954913e-05
-1.2888727353603e-05
-2.54519433012634e-05
-2.8424044363193e-06
-3.57070778966914e-05
-4.23575748978164e-05
-3.24204264060794e-05
-2.64920684145467e-05
-3.45613348838872e-05
-2.40444687228544e-05
-4.32830232571279e-05
-2.29850969498455e-05
-1.19619642003801e-05
-2.08765609790134e-05
-2.45016644897318e-05
-1.94885634255375e-05
-2.70424481707121e-05
-2.60181534127259e-05
-5.1220840783286e-05
-2.86850494338548e-05
-3.96560678466021e-05
-1.57260506593465e-05
-5.42421464118571e-05
-6.00715066483534e-05
-3.69355522928706e-05
-3.75920382710297e-05
-3.43196634160963e-05
-3.70395828003214e-05
-2.84596433144376e-05
-2.19812681500879e-05
-5.04323735051254e-05
-2.30843037160813e-05
-2.32643563990882e-05
-2.81819633039346e-05
-3.35661430021115e-06
-7.21374304628564e-05
-4.17597286253747e-05
6.62214235657796e-06
-1.95022594880254e-05
-1.04929737429457e-05
-1.99832435248214e-05
-1.56822480360659e-05
-3.82252058334189e-05
-5.13479912527613e-05
-5.11805053293794e-05
-1.99626192934047e-05
-5.65573359375131e-06
-6.00456207875264e-05
-2.70518985658873e-05
-3.58525301382194e-05
-3.23102151318883e-05
-4.45324011427687e-05
-2.65749141387172e-05
-2.37435727514429e-05
-3.61726745886232e-05
-5.80960240563598e-05
-4.35745974369447e-05
4.09326536417039e-06
-5.8571617462269e-05
-5.82095723848954e-05
-2.74598641133342e-05
-3.53857740280848e-05
3.8442149878055e-06
-4.48213330431581e-05
-9.7379894438046e-06
-4.93348223963072e-05
-5.2967122117639e-05
-2.26233293065541e-05
-3.53320933051787e-05
-4.59546269088566e-05
-4.70064688667908e-05
-5.10337559443424e-05
-2.36902415167231e-05
-2.43827900165462e-05
-5.46938760157377e-05
-5.26893617716513e-05
-3.33886610568541e-05
-3.22123084640842e-05
-4.90230344370452e-05
-4.99692726101876e-05
-3.13357947813398e-05
-4.76766334357838e-05
-1.0884462049766e-05
-1.53513799614329e-05
-1.84661301736293e-05
-4.88046066936304e-05
-2.0246902182e-05
-2.22893426573107e-05
-2.65009447065293e-05
-4.85508713702344e-05
-3.30792040805573e-05
-5.67585605353194e-08
-2.43696789736572e-05
-4.50971836178861e-05
-3.14873767721898e-05
-4.1894461215436e-05
-3.19342531886141e-05
-3.07568646795923e-05
-4.87638839359081e-05
5.40305846147097e-06
-3.8797571639901e-05
9.2060788679112e-08
-6.62694199232486e-06
-4.44697745187458e-05
-3.63176974197348e-05
-3.69956672858734e-05
-1.53544630658554e-05
-5.01827587774792e-05
1.72935257843111e-05
-3.77205774811828e-05
-5.35868683464863e-05
-3.53740429521983e-05
-3.88717738556684e-05
-2.76329542711015e-05
-3.04407866707233e-05
-4.04600334529376e-05
1.12626045798062e-05
-4.73538251305806e-05
-3.48784510223821e-05
-4.73129346441819e-05
-3.6483028770755e-05
-8.56912557772492e-06
-1.93689283908269e-05
-1.22244956098271e-05
-4.37718457822079e-05
-6.07004969066619e-06
-2.76261047169472e-05
-9.40444573381428e-06
-5.08648092859829e-05
-2.99177723292683e-05
-6.2563161659917e-05
-5.66390134263295e-05
-2.04693146888197e-05
-9.22083410979479e-06
-3.76394432556059e-05
-2.74519679411694e-05
-2.69557485398907e-05
-4.17985396188938e-07
-7.56593619820875e-07
5.5644133663327e-06
-3.39834674961857e-05
-3.2131484262398e-05
-4.53162721374211e-05
-5.52777641901629e-05
3.86566441686378e-06
-2.79831854685597e-05
-9.88283850524127e-06
-3.76570439769757e-05
-1.87127103595349e-05
-3.21956599257975e-05
-2.22418992933945e-05
-2.35491120179245e-05
-1.13863489532874e-05
-3.78128290436904e-05
-1.48326282153439e-05
-1.14895332897481e-05
-1.50305764842023e-05
-4.20316273085629e-05
-2.18244606417157e-05
-1.30580375213363e-05
-1.7260124938892e-05
-1.04271087348154e-05
-2.55264066219954e-05
-1.91139679201315e-05
-2.95707521415739e-05
-1.56531955850594e-05
-2.02438503448656e-05
-4.55401055350001e-05
-4.135378691339e-05
-4.69744114842011e-05
-5.03168487030893e-05
-3.41042666430078e-05
-1.25208918097681e-05
-2.85596850654237e-05
-2.36163358916711e-05
-3.93826648434706e-05
-5.91672051556109e-05
-3.85324742897725e-05
-3.11609972861073e-05
-2.18544201593123e-05
-2.22052445357727e-05
-9.88802460562167e-06
-3.50558039858057e-05
-5.54637430100771e-05
-4.20714686453903e-05
-3.73905604160535e-05
-1.28486134700712e-05
-3.44299021427015e-05
-5.74560148644056e-05
-3.09776496973388e-05
-3.31126860218854e-05
-3.97409912892838e-05
-2.20757931658346e-05
-4.05368375908943e-05
1.49310655422436e-05
-4.31984169824164e-05
-3.89299560847512e-05
1.89036728605472e-05
-4.85612131597722e-05
-5.29222253689614e-05
-7.11024245843662e-07
-3.89602928575033e-05
-2.52639598235207e-05
-2.72760591172726e-05
-3.92567844825509e-05
-2.64135689174543e-05
-1.68452920746729e-05
-1.52084009113359e-05
-4.44820908795821e-05
-2.63129487255349e-05
-4.38566927403842e-05
-5.2492579281312e-05
-5.96468048508087e-05
-2.28623971907545e-05
-3.70902740047022e-05
-4.00040255661982e-05
-1.37607782766454e-05
-4.5103167024797e-05
-2.22473504111437e-05
-2.64525932686856e-06
-3.51280731695459e-05
-3.87886005303978e-05
-2.6762420749618e-06
-1.62500417332352e-05
1.93315644038916e-05
-2.96575865041712e-05
-3.00485450936991e-05
-3.98547390829586e-05
-1.51982803758348e-05
-4.04067406352345e-05
-4.21744331678993e-05
-4.11034656242613e-05
-3.58672120132829e-05
-3.55811675213863e-05
-3.20312388274423e-05
-3.6066063348716e-06
-1.55509639437535e-05
-3.08062264968949e-05
-5.984955687749e-06
-3.73374850105438e-05
-3.13011289156583e-05
-4.95172516690012e-05
-3.52222605006227e-05
-3.44402224695839e-06
-3.7987015921371e-05
-3.41243883692892e-05
-1.43390794138908e-05
-3.49585381785549e-05
-3.39287889029451e-05
-2.34284350295461e-05
-5.14165791050616e-05
-3.12119236978036e-05
-2.93719098660916e-05
-1.26020002432227e-05
-7.43143337746747e-05
-1.41009340119951e-05
-2.95845321455508e-05
-3.36097522467441e-05
-3.04659081335359e-05
-3.46418551034999e-05
-9.41371263977471e-08
-1.66540587051501e-05
-2.27784210787097e-06
-3.94312770068243e-05
5.55093267056866e-06
-2.28350502571125e-05
-2.74543115703092e-05
-2.00682507163285e-05
-4.61811113072346e-05
-3.79827711187915e-05
-2.93798331897979e-05
-2.61489205684997e-05
-3.01250531815331e-05
-2.03849708428831e-05
-4.48551058833165e-05
-2.98879426980776e-05
-1.76058657577917e-05
-3.83366042662812e-05
-2.89770808183717e-05
-1.8003136819125e-05
-4.44601814127493e-05
-3.95444512683431e-05
-1.97476998688035e-05
-1.88187144309057e-05
-1.99220730185991e-05
-3.44445052516234e-05
-2.22284025473371e-05
-2.54332501962182e-05
2.02314502477101e-06
-4.175592792833e-05
-3.31820648920899e-05
-6.11292362628063e-05
-5.96959839083474e-05
-3.65302324634948e-05
-3.27028364535152e-05
-2.37352560084241e-05
-5.80583802434682e-05
-6.9844143458093e-06
-2.8885432570024e-05
-3.75805314794057e-06
-3.28573779901967e-05
-2.37771457253821e-05
-1.38054184908078e-05
-2.52635837595477e-05
-4.58914172956806e-05
-3.58653768521295e-05
-2.92781248853246e-05
-1.99468170140666e-05
-1.94162917032004e-05
-2.93204355137975e-05
-3.05207951316415e-05
-6.7924562482745e-06
-7.59109837665414e-06
-4.51139585958679e-05
-3.03181130086522e-05
-2.1337475373841e-05
-1.19176130742133e-05
-2.91599858489804e-05
-3.75228453843836e-05
-2.81084453837719e-05
-2.05678036107267e-06
-2.97446852409308e-05
-1.19927735934749e-05
-4.07643886034524e-05
-1.80948561163877e-05
-9.25429252043096e-06
-2.94433657181564e-05
-5.33985389735902e-05
-5.13167117548814e-05
-4.50439620401528e-05
-3.29335713537767e-05
-3.06383343304806e-05
-1.54227580677618e-05
-3.82757211667108e-05
-3.61946840569503e-05
-2.93058366310526e-05
-1.66281733159604e-05
-1.19417540224958e-05
-1.15597537279284e-05
-3.00033821750474e-05
-2.05973715982624e-05
-2.2289490670206e-05
-1.15871874280558e-05
-5.13568838580234e-05
-3.51432010995264e-05
-4.85863880953115e-05
-3.43358421263229e-05
-1.62769338560072e-06
5.98143033922261e-07
-7.4495035440622e-06
-1.96695782510566e-05
-3.1461773133734e-05
-2.24405424630365e-05
-4.01629692273852e-05
-2.67477658139814e-05
-1.85923243903981e-05
-4.32043096252559e-05
-1.5993339086468e-05
-3.22090756899072e-05
-3.74740116853691e-05
-3.19758949610009e-05
-1.44230937020607e-05
-2.97485402961258e-05
-2.87678045542694e-05
-3.27409745609872e-05
-3.97574184994946e-05
-2.96769969527676e-05
-3.51991767315723e-06
-2.73252854526012e-05
-3.92931760417547e-05
-9.83492283805829e-06
-2.77357379395532e-05
-3.42625284521965e-05
-2.65470294385791e-05
-5.86789618474305e-06
-3.91940309829369e-05
-2.33741105429642e-05
-2.1752484397366e-05
-4.42230677482771e-05
-1.4840885692146e-05
-6.09807116055299e-05
-3.51959698069524e-05
-2.75510005374469e-05
-4.85586871410216e-05
-9.77649635390437e-06
-1.16922679840359e-05
-3.50962147967078e-05
-2.98345264758245e-05
-3.94532964147158e-05
-3.08973778574545e-05
-5.61754312942443e-05
-2.58994654347101e-05
-2.49653947916999e-06
4.49845984311631e-07
-3.08860292453455e-05
-1.79549786708331e-05
-3.85852167977979e-05
-1.85947425204689e-05
-2.0287501366344e-05
-2.76081855788474e-05
-2.43596147083137e-05
-4.51149390341493e-05
-1.43030183935268e-05
-3.81960175092177e-05
-4.07850440013104e-05
-2.00251995362854e-05
-1.27583090236021e-05
-3.67815997852472e-05
-8.79799290194031e-06
-3.89977821525412e-05
-7.47296941164644e-06
-4.89995705788194e-05
-2.61612786150121e-05
-3.18641924361777e-05
-5.15173260497726e-05
-3.76528004145272e-05
-5.52811940567549e-05
-4.13308625920319e-05
-7.08576300136944e-06
-1.28470390103175e-05
-3.20530372657693e-05
-2.83921577049102e-05
-3.04353223861988e-05
-3.69755805071428e-05
-1.26645718796731e-05
-3.63703243884256e-05
-1.14312391993369e-05
-4.08765649012328e-05
-3.17178215415513e-05
-3.1133368678818e-05
-3.27700357873817e-05
-2.48866166136546e-05
-3.01746491307767e-05
-2.45183271963674e-05
-4.22543996958777e-05
-1.76369536860764e-05
-1.69400103581425e-05
-4.50872676544722e-05
-1.46643685082251e-05
-2.75913531741276e-05
-4.646756364954e-05
-1.19122923266221e-05
-2.86310931907943e-05
-5.94456985269021e-05
-1.68103281015259e-05
-1.69386190316183e-05
-3.38481524860699e-05
-4.15926889222119e-05
-3.32652303769986e-05
8.35266521890507e-06
1.119724892602e-05
-4.90361373394814e-06
-2.46199272612406e-05
-3.56749203226019e-06
-3.4866859445387e-05
-3.90933751691145e-05
-1.7862251867939e-05
-4.18960610507054e-05
-1.13465496338299e-05
-2.90044584341283e-05
-1.54452423261806e-05
-1.66972269012951e-05
-3.60774621709933e-05
-4.6425407589479e-05
-2.22037061708447e-05
-3.77538004330659e-05
-1.64584345624789e-06
-2.08934910647684e-05
-2.28324779079769e-05
-3.13088843860033e-05
-3.14102170908355e-05
-3.63331533223646e-05
-1.03138490376415e-05
-1.52567523861231e-05
-4.28009699491812e-05
-4.02704943342867e-05
-2.53408681362551e-05
-2.74568225142325e-05
-2.91027666712185e-05
-1.89249655173875e-05
-2.38455002331223e-05
-4.40220572976734e-05
5.51878923396773e-06
-5.38931168786362e-05
-4.54860126216115e-05
-3.88504479899379e-05
-1.2027249622315e-05
-4.0793395428824e-05
-3.53127470277183e-05
-4.35773626137348e-05
-3.521438501768e-05
-5.81048873078379e-05
-3.61525341799371e-05
-3.25856538233071e-06
-4.03916183090582e-05
-7.12159510086668e-05
-5.61347616642396e-05
-4.8178938428209e-06
-1.14346900105511e-05
-4.06634676037859e-05
-4.12240399752773e-05
-4.24911024961713e-05
-4.10057132566225e-05
-2.02710262390312e-05
-4.41552947627463e-05
-2.41026196425457e-05
-2.23058454410694e-05
4.23694230419486e-06
-4.63597257477601e-05
-2.20442000748108e-05
-2.98633514725406e-05
-3.39305528602438e-05
-9.63614606382921e-06
-3.48589229576959e-05
-2.49602111333286e-05
-3.34941007530435e-05
-1.56637548804407e-05
-2.77177012765106e-06
-4.82128876198255e-05
-1.32162707222038e-06
-3.44110302531821e-05
-5.65038885025214e-05
-1.82913922952132e-05
-2.22079171674246e-05
-1.54594805451526e-05
-2.07422117186543e-05
-4.55486004405147e-05
-6.4488146814498e-05
-3.41895178213071e-05
-3.20567024832116e-05
-3.24862590008159e-05
-4.74051716614835e-06
-3.65865423476591e-05
-1.88097640250121e-05
-5.20765554980878e-05
-4.71422509394956e-05
-1.67967267283374e-05
-2.08648507548684e-05
-3.31827370191502e-05
-1.64757559450686e-06
-2.12624785643046e-05
-3.6078642573045e-05
-2.80688744300239e-05
-2.37447998710452e-05
-2.57520166981311e-05
-2.48055224910521e-05
-1.00216242965275e-05
4.67834391511523e-06
-1.98614542141605e-05
-2.41609209457845e-05
-4.25597322700548e-05
-3.16555965156653e-05
-2.03015427668507e-05
-2.61632876578439e-05
-9.77871790136501e-06
-1.05942636425472e-05
-2.91235617915421e-05
-3.60066456843113e-05
-1.48833314042245e-05
-2.99786637734085e-05
-5.57962585331273e-05
-3.73053038609457e-05
-2.19504231015078e-05
-2.4791296518539e-05
-2.0046011447002e-05
-1.56380852880886e-05
-1.63881133765229e-05
-1.24283704408471e-05
-1.54042440527828e-05
-3.68686734760393e-05
-2.246078956813e-05
-1.73332397099213e-05
-5.65619912677161e-05
-3.6857820718858e-05
-1.19924382158345e-05
-2.68576043652582e-05
-1.66897519208334e-05
-3.22833793245102e-05
-2.91789740856264e-05
-2.33164008642958e-05
-2.4794386027122e-05
-2.97444505966293e-05
-3.40964070640055e-05
-7.08010859838303e-06
-2.21873863692625e-05
-6.7212926608719e-05
-3.87318980721202e-05
-2.44454080865601e-05
-2.78397771647957e-05
-2.28351200076825e-05
-1.25681594848039e-05
-1.15900610419423e-05
-4.19080622111765e-05
-4.06254572358182e-05
-2.51993399281006e-05
-5.38308092589791e-05
-4.81667010195952e-05
-8.00725297451434e-06
-5.75520473533913e-05
-5.83820021408668e-05
-2.96840672322381e-05
-2.23758133006012e-05
-2.0970495594256e-05
-2.11505505102363e-05
-3.86320358495729e-05
-1.81772862095441e-05
-3.65377980623979e-05
-2.70890390473995e-05
-1.55004060615551e-05
-2.38031977482293e-05
-2.69393809404053e-05
-3.55414374584715e-05
-4.65577198220269e-06
-1.15540597588687e-05
-3.87546825010452e-05
-5.4814262052282e-05
-2.42771544440178e-05
-2.6233674973574e-06
-5.74909679538287e-05
-2.3084077524787e-05
-1.18445071089511e-06
-1.11253886275877e-05
-6.19264608253425e-06
-2.26544842486294e-05
-2.23702843753172e-05
-5.44196459722999e-05
-3.0802395858376e-05
1.08293477865715e-05
-2.35005461493576e-05
-7.5572371278015e-05
-4.51707823192373e-05
-4.28066346955953e-05
-3.41410315985849e-05
-5.30267162931746e-05
-4.54636554031002e-05
-3.0647198632219e-05
-5.47165533877247e-05
-5.93918629543411e-05
-1.65313262191965e-05
-7.57029225809868e-06
-2.74577254288715e-05
-2.08474358502491e-05
-3.42350787915708e-05
-2.56872273675861e-05
-2.15528322302614e-05
-3.74860195647012e-05
-4.10911844996442e-05
-8.68567907340859e-06
-2.86812044767515e-06
-5.04560596534752e-05
-2.12819679224091e-05
-1.26423973008042e-05
-1.79707706852665e-05
-4.73415548816122e-05
-1.08397410791391e-05
-2.71608038729491e-05
-1.05352094566933e-06
-2.17374663419045e-05
-2.93139029768421e-05
-5.37569051330896e-05
-3.27597982009749e-05
8.50765694666817e-07
7.28219035379699e-06
-2.00148467444274e-05
-2.45705147514315e-05
-2.16572713652336e-05
-2.34834525235244e-05
-1.92623945815009e-05
-1.33748727493601e-05
-2.44141415303428e-05
-3.29198852949426e-05
-1.13223560857353e-05
-5.48823316267263e-05
-4.71670644220424e-05
-2.81633236763643e-05
-9.06572804792649e-06
-2.21956884912665e-05
-1.89967574713032e-05
-6.22791091854565e-05
-2.91989481559167e-05
-1.62878059368122e-05
-3.27205887345928e-05
-4.265694039757e-05
-1.74379016731153e-05
-5.95931495274362e-06
-2.08440201717877e-05
-5.31518303150654e-05
-4.82288554229451e-05
-4.09794083226482e-05
-1.26374009652796e-05
-3.64132856307718e-05
-4.20561167503657e-05
-2.51209924444002e-05
-2.91465612451921e-05
-2.22040010851728e-05
-2.07680763604944e-05
-5.11461408254357e-05
-1.77394340635852e-05
-1.03491447415831e-05
4.96670464629006e-06
-1.78113739440687e-05
-3.73892060527117e-05
-2.31839225269799e-05
-1.86205557623459e-05
-3.47018028654635e-05
-1.45697167213928e-05
-1.61271990217358e-05
-4.00923755468624e-05
-4.36330933539501e-06
-1.53451736747477e-06
-6.26842234034016e-05
-3.76770072782492e-05
-1.97512177697098e-05
-1.66291007237477e-06
-5.29628488374396e-06
1.2708143615207e-06
-2.90105315544428e-05
-3.35907676629296e-05
-2.12121097141149e-05
-9.80132727404445e-06
-9.73386909986109e-06
-2.25851577982016e-05
-2.15695779755653e-05
-9.6232048184293e-06
-2.46845442880258e-05
-2.10337293984106e-05
-3.05662871973164e-05
-3.37712716489028e-05
3.5152630346433e-06
-5.00452100647806e-05
-2.92359797476539e-05
-4.88679979217524e-05
-3.49065572612885e-05
-3.09653569442027e-05
-6.48051189523548e-06
-9.17788716252334e-06
-2.46030192715627e-05
-4.48443701427835e-05
-7.96921960373069e-06
-5.97655025231395e-05
-2.97980844863337e-05
-2.96344591434705e-05
-6.24640161971278e-05
-3.19865914688837e-05
6.84410349337174e-06
-3.35822096242039e-05
-2.25829586958008e-05
-1.53887503341395e-06
-3.37966402356206e-05
-1.53322538057827e-05
-4.06964795650367e-05
3.36547517260121e-06
-7.62344973694941e-06
-4.1253984637026e-05
-1.36507368810478e-05
-6.52176271740149e-05
-1.50192142388514e-05
-4.73778508399988e-05
-4.02495940003532e-05
-2.7036616778342e-05
-7.31816060072195e-06
-2.29713112762763e-05
-6.80443976193771e-07
-3.02588461780822e-05
-1.86670735175991e-05
-6.49110537457747e-06
-1.12228870693974e-05
-1.31474919945845e-05
-1.12452508126039e-05
2.30939051097885e-05
-3.765368953806e-05
-2.34454926375403e-05
-2.130797126649e-05
-2.27051367488374e-05
-6.28421577506993e-05
-3.13707330402039e-05
-4.34270702332367e-05
-3.4481967426837e-05
-1.85510646975057e-05
-5.61076289085644e-05
-3.17578354940427e-05
-2.94722756230309e-05
-4.45452138554687e-05
-1.03630236375277e-05
-1.0407363557403e-05
-2.32344567217962e-05
-2.92902999582998e-06
-4.15807668520364e-05
-1.45206719689669e-05
-4.51463603889306e-05
-3.73238437100332e-05
-4.85876403356877e-05
-5.73918952402386e-05
-1.88878359460501e-05
-5.1175688479952e-05
-1.49050186311983e-05
-2.59803977446141e-06
-4.08357554110652e-05
-2.91815764475601e-05
-1.34833578656326e-05
-2.12537380557589e-05
-3.60409884046053e-05
-1.057606106465e-05
-1.03312800570607e-05
-1.11628293084841e-05
-2.26574497986648e-05
-2.88557651078606e-05
-4.06535434550946e-05
-5.12225990947932e-05
-1.67285876575486e-05
-3.98087060819283e-05
-4.85406992592971e-05
-2.73377607523539e-05
-4.17436158092996e-07
-3.05867651841191e-05
-3.44920386053584e-05
-4.5797750330555e-05
-3.35520697576499e-05
-4.29486701134811e-05
-1.85886086480531e-05
-1.30897008558364e-05
-2.50211746004728e-05
-1.56632001879678e-05
-2.74205558323382e-05
-2.40553500587677e-05
-2.69364733304636e-05
-1.08886580798309e-05
-1.92263433676593e-05
1.26924685508508e-05
-2.51060923150818e-05
-3.91372363206983e-06
-3.79057500435804e-05
-4.13046836732467e-05
-3.48404044825236e-05
-2.89360986066212e-05
-2.14790568924861e-05
-5.29970393652695e-05
-3.90592224040503e-05
-2.11475635516117e-05
-3.15322978599644e-05
-2.60613949609531e-05
-1.71092367703417e-05
-2.1082751164417e-05
-1.6281510569688e-05
-3.25915370693113e-05
-2.36667432906075e-05
-1.31164065007024e-05
-5.55083976796109e-05
-1.83868765968441e-05
-2.86829230447175e-05
-3.36811707219694e-05
-1.48905244653391e-05
-1.51249912624845e-05
-5.6385384542652e-05
-8.7876704155982e-06
1.30593428317488e-05
-1.72371486700586e-05
-5.43016308165078e-05
-2.60598251356157e-05
-1.72936013749609e-05
-3.02044028768674e-05
-3.67311336095319e-05
-2.15400028809407e-06
-2.58851724046255e-05
-3.53771472896114e-05
-3.09301487778651e-05
-2.66760297286655e-05
-1.63873680883358e-05
-3.07566646591216e-05
9.12180813087331e-06
-2.08364725978852e-05
-1.4358703131105e-05
-2.00496526539545e-05
-4.91628279822569e-06
-3.9729854982515e-05
-5.06098173588436e-05
-2.9753505968698e-05
-2.21670274458083e-05
-1.32185476409154e-05
-8.36615073310737e-06
-2.94646770934977e-05
-2.72420406847662e-05
-4.57963613242304e-05
-5.30605067475961e-05
-2.29458688378411e-05
-6.35603222176987e-05
-3.85805507280456e-05
-3.11654545092142e-05
-1.77139357668297e-05
-4.79859714241466e-05
-4.91209019627837e-05
-4.56820380154962e-05
-4.84262137921504e-05
-3.33304130691624e-05
-1.18297067401822e-05
-5.60075405142865e-05
-2.02722434433651e-05
-7.0628438250306e-07
-2.56447779737749e-05
-4.41492137264749e-05
-2.28526453856685e-05
-2.65537243059906e-05
-6.40370920854332e-06
-4.3068024321543e-05
3.98588853867533e-06
-1.32846105990824e-05
-4.10638369635454e-05
-4.85654791311738e-05
-1.93739400779097e-05
-3.14604980446061e-05
-2.90783238263026e-06
-1.36648544021176e-05
-5.56655033937461e-05
-6.10701398455236e-05
-3.26512381728602e-05
-3.83748973399622e-05
-3.09866382039097e-05
-3.19386308795387e-05
-4.10612358595764e-05
-9.77682743735283e-06
-9.830732127636e-06
-3.49969736256743e-05
-4.58365588045403e-05
-3.14905731132031e-05
-7.45180793844681e-06
-1.06730366382128e-05
-1.74373426979616e-05
3.98783522177823e-06
-3.3540140227021e-05
-2.85062855447843e-05
-4.71373636480383e-05
-4.91934254350425e-05
-9.78865357850842e-06
-1.96537974288013e-05
-2.80570766441203e-05
-2.69039279167358e-05
-2.12067172599352e-06
-9.99890452729183e-07
-2.51673140195069e-05
-4.12924722988115e-05
-5.20969472715999e-05
-2.43703513230157e-05
-1.16959591657144e-05
-2.67897743587587e-05
-3.15270298648098e-05
-2.10782792753034e-05
-2.97123765738275e-05
-5.16290131749828e-05
-4.82029719383105e-05
-1.40601827108056e-05
-1.39709626140332e-05
-4.27079707810046e-05
-2.07362368175302e-05
-2.49556514766293e-05
-3.04258506317372e-05
-1.63987060444003e-05
-1.09335237125133e-05
-3.29088201382714e-05
-2.29147485262459e-05
-3.27715222092942e-05
-1.35440668345983e-05
-1.74604815221931e-05
-1.07485358208175e-05
-4.5102883120234e-05
4.29272208605268e-06
1.41017174338682e-05
-1.17602027267459e-05
-4.42389293757254e-06
-5.86149767452627e-05
-3.48084989243223e-06
-2.40679319146887e-05
-3.88682262454839e-05
-4.03553301944866e-05
-1.24917316028796e-05
-4.46343137401638e-05
-5.51459111140513e-05
-3.89482187390747e-06
-4.49728635224662e-05
-2.52289324262419e-05
-1.74970849280453e-05
-3.72771358673708e-05
-2.42285839721951e-05
-4.06828762866518e-05
-5.90294126109176e-05
-7.82383730340638e-07
-3.47447058326185e-05
-3.54256634140011e-05
-1.3950568525682e-05
-4.72735801368137e-05
-4.02888949655453e-05
-5.15420431166364e-05
-4.21124943276436e-05
-9.8048057134841e-06
-3.16432843415881e-05
-3.09061820276903e-05
-3.61913366769924e-05
-3.59016424389667e-05
-4.58361686284722e-05
-1.77820024809613e-05
-2.23307187125044e-05
-2.474859205509e-05
-2.77354700559995e-05
-3.14260599450123e-05
-2.83330871459442e-06
-4.9898026343278e-05
-8.35418183071323e-06
-4.76910413755566e-05
-3.33208460151223e-05
-4.61303696924736e-05
-1.79748112737794e-05
-6.58638810862623e-05
-5.43027125656965e-06
-4.41738912343926e-05
-4.09380233681782e-05
-2.64957235043822e-05
-3.21952026607653e-05
-3.63925141120101e-05
-8.47264874333941e-06
-2.25011959792393e-05
-3.87806433506526e-05
4.93338376683034e-06
-3.18223750891884e-05
-5.38157553237293e-05
-2.47039362056131e-06
-2.19934951444227e-05
-2.2052888122584e-05
-2.50958940348581e-05
6.37629404216819e-07
-1.81673502191774e-05
-4.26981099929551e-05
-3.754068354948e-05
-3.90923403359134e-05
-2.42543153978427e-05
-3.30006533569941e-05
-1.10180346806758e-05
-1.87599439716826e-05
-5.89972912539571e-05
-3.89888948759962e-05
-7.66466052539467e-06
-4.67299872949607e-05
-2.92370252998099e-05
-4.09674409239534e-05
9.12778450519182e-06
-2.23767781867998e-05
-4.4912475163367e-05
-3.04563615997598e-05
-1.47944388090771e-05
-1.69318835061905e-05
-4.47034999598518e-05
-3.17586284788788e-05
-4.63273560933227e-05
-3.37821111164001e-05
-4.33733861673582e-05
-3.17199689403855e-05
-3.84987735320116e-05
-2.35430948391049e-05
-1.30644574052797e-05
-1.24851627010793e-05
-5.05378257138148e-05
-2.75667455511407e-05
-2.06882391602885e-05
-5.43958398151038e-06
9.68348425280055e-06
-2.7758627685776e-05
-2.38804513344388e-05
-2.11726459487837e-05
-5.11918195777539e-06
-2.75343506952599e-05
-5.93847143141521e-05
-2.76858492997506e-05
-2.61474255189503e-05
-5.05475718449956e-05
-2.83065046530965e-05
-4.4527682268314e-05
-4.2062975200476e-05
-4.24099956914778e-05
-2.65339631088882e-05
-7.27422713855601e-05
-5.63322623620565e-06
-3.31551975545055e-05
-4.89003324697092e-05
-8.20157581231937e-06
3.09636755613331e-07
1.13202954068825e-05
-3.259286067714e-05
-1.67098306395476e-05
-2.45617081384253e-05
-2.94610444949761e-05
-1.68209240931458e-05
3.59664457020898e-06
-1.67243831520021e-05
-1.86182224730603e-05
-2.95608142971586e-05
-2.20835073394828e-05
-2.51006783645018e-05
-4.28512396207061e-05
-1.9904820540079e-05
-5.28576340490952e-05
-2.9111311118707e-05
-4.65723932529376e-05
-2.18677794288827e-05
-2.01121491661081e-05
-3.31058284580585e-05
-6.98466349366264e-06
-3.13689962954819e-05
-1.93799391231518e-05
-4.21981709669875e-05
-1.09494266366272e-05
-2.13091772919347e-05
-1.10835108477524e-05
-5.05154301198672e-05
-1.89427797828781e-05
-2.6774265962106e-05
-3.53610952574219e-05
-3.84607891003253e-05
-2.02420475311005e-05
-1.24045605274088e-05
-2.78748365179484e-05
-5.68380084095594e-06
-4.57041717173313e-06
-2.3077669143002e-05
1.21043001504783e-05
-2.76430465778971e-05
-5.93622213303315e-05
-2.50966728425735e-05
2.37162475545152e-06
1.02686807804125e-05
-3.55643377850143e-05
-3.84167014019206e-05
-2.37577634727668e-05
-3.50903742301454e-05
-2.43123560936428e-05
-2.97733412114331e-05
-3.02134277058309e-05
-2.6899652007396e-05
-2.60377235770778e-05
-5.45560280735992e-06
-4.14817682536485e-05
-3.29110573149929e-05
-3.04974693042037e-05
-1.26334084938291e-05
5.57169787675774e-06
-2.01293285562091e-05
-3.4856049568771e-05
-1.18188042687516e-05
-4.4766157909891e-05
-1.92913448639977e-05
-6.39425138949015e-06
-1.25225802791195e-05
-4.8924766292037e-05
-2.18579760324342e-05
-1.35037337188444e-05
-9.58083402953352e-06
2.15643424439999e-06
-2.9715382294403e-05
-1.46591111606601e-05
1.03166752346087e-05
-3.42292452412502e-05
-3.58971303518176e-05
-2.0453387933039e-05
-3.58971271982888e-07
-3.33484153844579e-05
-5.94256673373181e-05
-5.94826494535744e-05
-5.38477223037716e-05
-1.62067883596364e-05
-4.49278863290857e-05
-3.06252447104762e-05
-8.80748049444977e-06
-3.7432124041011e-05
-3.23009114298274e-05
-2.41674961495427e-05
-1.0138099479216e-05
-4.04055615897426e-05
-5.23400637952704e-05
-1.94173581454214e-05
-1.05673362404048e-05
-4.7039603843048e-05
-4.49060314296751e-05
-1.57530618163849e-05
-1.24376942575685e-05
-4.34528457579607e-06
-3.32633923482952e-05
-4.35982506983385e-05
-2.03058127884824e-05
-1.76040079210685e-05
-5.21673165029403e-05
-1.20048898497141e-05
-3.05219556550764e-05
-4.47253801963831e-05
-1.40903358095245e-05
-1.92385986075733e-05
-2.63507636430898e-05
-4.48497582395559e-05
-2.6036888718396e-05
-4.23565822021161e-05
-3.24911896338417e-05
-2.56203229082035e-05
-3.43332662079878e-05
-1.23060287283149e-05
-9.59961555215051e-06
-2.13503592806059e-05
-2.09647748743782e-05
-2.7590139319882e-05
-4.30257328234204e-06
-3.63771391535248e-05
-4.43623980502989e-05
-2.68491769239996e-05
-5.66586775729374e-05
-2.64651813022398e-05
1.49292912873383e-06
-3.94988767689964e-05
-2.18643397312674e-05
-1.82549582367056e-05
-4.26808786818217e-05
1.99691377732589e-05
6.51233154106096e-06
-2.14382069092113e-05
-5.70432347124394e-06
-5.8499609264513e-05
-4.05789316427968e-05
-2.55781744971605e-05
-1.78572128786845e-05
5.60903858421147e-06
-3.95625062692732e-05
-8.86442985050118e-06
-6.08291827289176e-05
-3.92556796285414e-05
-2.42672237204273e-05
-3.08128310895185e-05
-5.12662292361094e-05
-2.52434210103071e-05
-1.21212600187521e-05
-2.18966560041799e-05
-4.99255906001764e-05
-4.42267422347985e-05
-1.28647010894922e-05
-9.74247049082615e-06
-1.9145580595339e-05
-1.33282171848891e-05
-4.07947338389119e-05
-2.01093405345407e-05
4.9244313492001e-06
-1.58840967215779e-05
-3.15231093022534e-05
-1.57634352052615e-05
-4.41256437172871e-05
-2.03490192478302e-05
-3.9418320017183e-05
-2.42703455836261e-05
-2.67568667017356e-05
-3.80035825499294e-05
-3.49370762251404e-05
-7.0818352646933e-06
-2.50764580481589e-05
1.71965028681943e-06
-8.60854259692281e-06
-4.90563528671291e-05
-3.16683894012058e-05
-2.40545191892569e-05
3.71470351436197e-06
-4.79528908746089e-05
1.16555426967398e-05
-3.62286458384896e-05
-1.50920136411409e-05
-1.5231170310338e-05
-4.18700649601221e-05
2.60724092845446e-06
4.89197777102137e-06
-3.95479961647729e-07
-7.49506703069573e-05
-2.66496029153118e-05
-2.5930880539819e-05
-1.91680994143291e-05
-2.69868095900881e-05
-1.22502349767426e-05
-3.35719344742031e-05
-3.72049139950377e-05
-8.12931892656939e-07
-3.50775341090175e-05
-2.61355976999584e-05
-3.24674805781521e-05
-1.68816943269054e-05
-2.42925430252824e-05
-6.43591559043916e-06
-4.87722641636941e-05
-1.88449848255176e-05
1.10852652370863e-06
-1.85771120905651e-06
-4.48853612415013e-05
-1.19717327936867e-05
-2.49536362568914e-05
-1.97383893013061e-05
-1.95199098108204e-05
-3.41185917516313e-05
-2.88531119060319e-05
-1.83353801931793e-05
-2.27060694589005e-05
-2.01272375703471e-05
-3.91092898795832e-05
-2.39193459825142e-05
-2.62709211969538e-05
-4.66414305176925e-05
-6.01702057109144e-05
-3.74806410363167e-05
-3.8174628723935e-05
-4.89731622746176e-05
-1.50588441640224e-05
-4.61524613411884e-05
-4.03857717259239e-05
-3.00276302920191e-05
-2.42736959688394e-05
-1.73766262375512e-05
-2.6261270308191e-05
-1.44263823036682e-05
-5.30988499501027e-07
-3.40562690738386e-05
-3.5102225913478e-05
-1.51138018687132e-05
-1.78354047256148e-05
-1.82537188568614e-05
-2.82865047254712e-05
-6.50288043347987e-05
-1.03545679652499e-05
-3.82645469822441e-05
-2.37780936867464e-05
-3.86147076423452e-05
-4.11289659738978e-05
-1.67809799908388e-05
-4.63391825564582e-05
-2.84430353297279e-05
-5.26866707260462e-05
-1.41673813439383e-05
-3.03922558909393e-05
1.81377176898566e-05
-1.64382910679125e-05
-6.22128370180613e-05
-4.68892788800055e-05
-3.47356234512301e-05
-1.13063740728955e-05
-2.51672896166931e-05
-4.27706742581085e-05
-3.16346739777385e-05
-3.53172342108655e-05
-1.49147630228524e-05
-6.37405203015254e-05
-3.15430724325875e-05
-4.13437141124721e-05
-7.5605713120129e-07
-2.89690827840217e-05
-2.29456101844741e-05
-3.48200322242142e-05
-7.63160246198841e-05
-3.7674120167159e-05
-1.32081571069713e-05
-2.39147971151564e-05
-4.38738969359053e-05
-3.63290567026725e-05
-3.8838152777953e-05
-3.20742331983008e-05
-1.30798448596281e-05
-8.89979295680949e-06
-4.51468641432657e-05
-5.70960178980524e-05
-2.52700308715344e-05
-2.89992198597131e-05
-3.4431983953429e-05
-1.04126545472515e-05
-3.47352254254334e-05
-1.37346015893693e-05
-8.93317708303673e-06
-6.61020948625538e-05
-5.55387768859447e-06
-1.68175781884437e-05
1.25565631151631e-05
-1.19428663857075e-05
-4.49057639376041e-05
-2.31400006320592e-05
-4.50501417321347e-05
-3.04308604200607e-05
-1.79905473323776e-05
-5.19171188087169e-05
-1.88770847073812e-05
-4.67672666776728e-05
-5.0070322755349e-05
-1.12695678409422e-05
-2.66900465896907e-05
-6.30171776289495e-05
-2.45758675550063e-05
-2.92295428555376e-05
-3.01596035322148e-05
-1.6652573983687e-05
-5.37887303358649e-05
-5.94142019735966e-05
-6.42870631693855e-06
-5.23221978871906e-05
-1.48575651597723e-05
-1.26557845520424e-05
-2.58859351907088e-05
-3.72173066414801e-05
-2.53037180009141e-05
-1.61439476204484e-05
-3.68781578096331e-05
-2.69493860991161e-05
-3.64469178385671e-05
-4.02682251285818e-05
-9.23377981370832e-06
-1.35590025588978e-05
-1.82064078760921e-05
-4.06295457948211e-06
-4.02372106878624e-05
-3.5546351342477e-05
-4.69013719200241e-05
-4.30376577440925e-05
-3.24964847794656e-05
-2.79898547675148e-05
-3.21176142702767e-05
-2.34343389947215e-05
-2.7917861427024e-05
-2.49671796727122e-05
-3.72611802529639e-05
-3.17675794867325e-05
-2.75052520856951e-05
-5.15381171100525e-05
-4.29622753656753e-05
-2.51161018622366e-06
-3.48288056501071e-05
-1.99629098736437e-05
-5.08092793930194e-05
-2.90367035496846e-05
-1.05277343529598e-05
-1.97644191275609e-05
-4.98177363110141e-05
-5.86216040169076e-05
-4.33384639657041e-05
-2.18846670873239e-05
-1.48369702083713e-05
2.28229215948347e-05
-2.96706346898735e-05
-1.06802432283365e-05
-1.43489110616806e-05
-1.97527871601199e-05
-4.76083837946351e-05
-1.50383317560377e-05
-7.0908786593984e-06
-1.62424183567097e-05
-2.10679986428943e-05
-4.22480998180926e-05
-6.54890324013801e-05
-1.48649962816226e-05
-1.50566676072247e-05
-4.85674875202345e-05
-3.86603212526604e-05
-3.92312849023017e-05
-3.05758194057956e-05
-2.25081032655023e-05
-3.79500167031341e-05
-5.19637714977757e-05
-3.74528367925945e-05
-5.47489409715344e-05
-3.17937583960128e-05
-1.86696354437262e-05
-5.06738790929668e-05
-2.15603571495353e-05
-2.7659567390722e-05
-2.77802658236087e-05
-3.04862426628802e-05
-5.0658289590095e-05
-4.2887577297521e-05
-5.01405877276518e-07
-2.41870414945338e-05
-3.68629055607551e-05
-2.46546449815601e-05
1.68273624705715e-05
-1.66169202685178e-05
-4.28019445934491e-05
-2.14442734981623e-05
-2.36502327673779e-05
-4.60444767530451e-05
-2.32979197482934e-05
-4.08741403856087e-05
-2.54231917632048e-05
-3.76961076968897e-05
-6.76966148056585e-05
-2.60129777387205e-05
-3.69492840570948e-05
-4.49575522254761e-06
-4.96906975725105e-05
-3.52534775661635e-05
-3.78313779275785e-05
-1.87136279404863e-05
-4.16012080116463e-05
-3.51480271845515e-05
-2.18377848152971e-05
-1.35917197950799e-05
-6.96900280588555e-06
-2.07234609033665e-05
-4.07189569964212e-05
-2.0990092860326e-05
-4.24408202780917e-05
-2.87770898414573e-05
-4.55860215763196e-05
-5.60006948496083e-05
-2.45501579427412e-05
-2.75964982717669e-05
-3.8940582838267e-05
-5.27800796081291e-05
-4.84071382308834e-05
-3.09453218315669e-05
-4.26693898496617e-06
-2.96489912516617e-05
-2.02112343071533e-05
-5.49618537662493e-05
-2.56649750415142e-05
-4.52049764896055e-05
-6.27129122158077e-07
-2.73731139489345e-05
-1.88930718697313e-05
-3.5700995853698e-05
-1.51196769827895e-05
-3.47620513314638e-05
3.63055559179829e-06
-5.41018410442138e-05
-1.08149203220119e-05
-7.15052289463614e-05
-3.0880000808155e-05
-4.01466538152611e-05
-4.38360161548144e-05
-2.55210361126473e-05
-3.03199089888706e-05
-5.22926572902426e-05
-3.01662933127916e-05
-2.52339536664323e-05
7.10544750966755e-06
-3.70488573813889e-05
-1.15748853448617e-05
1.65593984344533e-06
-1.2653435013411e-05
-2.44817291727605e-05
-4.69540225998859e-05
-1.94978634162041e-05
-3.57906485580572e-05
-9.39120843562799e-06
-2.58812791013227e-05
-6.82034361580671e-05
-5.87402537580213e-06
-5.89965383399567e-05
-1.80363474915862e-05
-1.86843769343483e-05
-2.26002336862167e-05
-6.74323033356442e-05
-2.91986595523554e-05
-4.10010041629997e-05
-3.22178595314244e-05
-2.59089107489515e-05
-2.70439268374121e-05
-3.66850741766032e-05
-4.85811656599901e-05
-7.31443212118668e-07
-4.1119537519098e-05
-4.99226427593128e-06
-1.46316854170173e-05
-2.91610539864933e-05
-1.84692234079753e-05
-2.38508080496688e-05
-3.72795449887579e-05
-1.89732428265834e-05
-4.06718395990431e-05
-1.62232880357491e-05
-2.79189721721839e-05
-4.12675857914211e-05
-3.94982339559626e-05
-2.13556567641523e-05
-1.99063267909301e-05
-3.09880913699539e-05
-3.84023724873994e-05
-2.81170649160145e-06
-4.53733257661352e-06
-3.51347445822387e-05
-2.50204966438069e-05
-4.09119483550972e-05
-5.68013364857547e-05
-1.973039531986e-05
-2.64345186359696e-05
-8.81704566828943e-06
-3.95255051041143e-05
-6.1542946892197e-06
-1.11679799019476e-05
-1.5268469388825e-05
-1.94061504970664e-05
-5.05639434435208e-05
-1.09614171675306e-05
-1.01994443414496e-05
-3.33315262433281e-05
-1.61907594302367e-05
-3.44492606711112e-05
-1.65791816102513e-05
-1.77451219286319e-05
-4.40487980031484e-05
-3.25166740078057e-05
-2.59236067486802e-05
-3.70579880848056e-05
-1.56957459782232e-05
-4.22723924030284e-05
-3.97297299072473e-05
-3.49835960460553e-05
-2.58166091813055e-05
-3.62513925405595e-05
-4.86126332375822e-05
-4.42775303060745e-05
-1.23166808400528e-05
-5.31165830081195e-06
-1.33167144386551e-05
-1.99705009553677e-05
-3.53540211542634e-05
-3.91346678030771e-05
-1.55021752095241e-05
-3.47209662343167e-05
-4.01087784733443e-05
-2.26737244456129e-05
-5.33703442565292e-05
-2.37883886259872e-05
-1.83353171000058e-05
-5.27662789159559e-05
-3.74156695269796e-05
-8.783639178817e-06
-3.60774488805685e-05
-4.16742492634876e-05
-3.07031160703321e-05
-3.14244906397049e-05
-7.11024813415181e-06
-3.28597081353098e-05
-2.03430382939666e-05
-1.11154114568495e-05
-3.8534142312453e-05
-9.61025099699892e-06
-1.66825996577655e-05
-3.41034094871332e-05
-1.56596199210855e-05
-3.52951020533161e-05
-3.03532649958454e-05
-2.67084891948194e-05
-4.6802957225455e-05
-1.64437679231244e-07
-3.37216545489144e-05
-2.60082097660775e-05
-6.33125321034312e-05
-3.78679435893901e-05
-2.62283804468576e-05
-1.4429352624749e-05
-3.11781843651001e-05
-3.18677503741032e-05
-3.30743942158979e-06
-4.26634177763546e-05
-3.29798144433915e-05
-9.38735234446366e-06
-3.22021310701192e-05
-3.22198735070795e-05
-5.03306568253262e-05
-6.23977570843776e-05
-1.54286391578819e-05
-2.26495602676083e-05
-3.06062985187777e-05
-1.30624534254727e-05
-3.50261073457166e-05
-4.75798336882286e-05
-2.61922596666037e-05
-1.45268292362411e-05
-2.06547847767338e-05
-3.66883615215058e-05
-6.9557043992423e-05
-2.54753343959683e-05
-3.57948565189738e-05
-3.01350271271104e-05
-3.02755516545512e-05
-5.02763356274836e-05
-4.51700127380575e-05
-4.73108936205717e-05
-3.93600988742739e-05
-3.19400264483564e-05
-2.17307101607926e-05
-3.3396336326524e-05
2.73064731480568e-06
-3.20410705343734e-05
-2.28309732807157e-05
-2.4193106509828e-05
-3.01361405238585e-05
-5.69599927223361e-06
-3.67704196122997e-05
-4.18228961290644e-05
-2.85341991241798e-05
-2.82539988694242e-05
-4.4220896211851e-05
1.0593947247104e-05
-3.0110655039393e-05
-3.38001919006315e-05
1.33636973186298e-05
-3.92535062808242e-05
-2.15017859785997e-05
-1.26742041925862e-05
-5.20772340410987e-05
-4.1850942977318e-05
-7.62429525773494e-05
-5.11752859020176e-05
-3.42725775555346e-05
-5.3327124360269e-05
-4.9011245468485e-05
-6.03202941214433e-05
-2.01776159517895e-05
-2.43712897928187e-05
-2.40993450297031e-05
-7.39077933575719e-05
-4.24244017199291e-05
8.70240005609652e-06
-4.02350757349387e-05
-2.37303626580131e-05
-1.12477639948311e-05
-2.78873793493416e-05
-1.40376837105343e-05
-4.55737075446961e-05
-2.02829420348614e-05
-3.42095013108389e-05
-2.1075122576396e-05
-4.23478840474687e-05
-3.89934672818565e-05
-4.61599475688037e-05
-4.73712624714357e-05
-4.61506585384147e-05
-4.56867769771263e-05
-9.3901780481062e-06
-3.1992519343399e-05
-6.96068940849714e-06
-3.49632710836159e-05
-1.71877384808813e-05
-4.36730530608003e-05
-1.90542026611149e-05
-2.79690361314047e-05
-3.38987810650944e-05
-4.14358690429439e-05
-3.41722433057891e-05
-1.74635444165395e-05
-1.19244933754619e-05
-2.04140086665145e-05
-8.057083600538e-06
-3.90896938444848e-06
-2.96041430961443e-05
-9.34673461149749e-06
-2.97250876387463e-05
-4.43589869698639e-06
-2.62818001580743e-05
-5.06574589351521e-05
-4.22983874643468e-05
-2.6161816676778e-05
-1.37830955792282e-05
-5.09269395429534e-05
-5.09613047043666e-05
-2.6203621326404e-05
-5.28582992263846e-05
-1.07233179500693e-05
-4.95516456774082e-06
-2.92182886565627e-05
-2.76382667680582e-05
-3.62055729481062e-05
-1.95979682738134e-05
-3.94802172026831e-05
-2.84650449919391e-05
-3.50418465959814e-05
-1.83487184679702e-05
-2.97604866233037e-05
-1.89112519894782e-05
-3.80458518407145e-05
-4.80772426259319e-05
-1.76715941019717e-05
-3.50895909263443e-05
-6.73830532272416e-06
-4.72669951123477e-05
-3.1749372977074e-05
-2.88946409591165e-05
-1.99262152133826e-05
-2.59681444509044e-05
-5.28094773952707e-05
3.78595371888628e-06
-1.43233762564272e-05
-1.42283167895973e-05
-2.56515050047847e-05
-2.64965556734211e-05
-3.33052924294466e-05
-1.96668453864208e-05
-1.13623152533351e-05
-3.58679852207859e-05
-3.40910079633726e-05
-4.8196697912277e-06
-4.22183348598968e-05
-7.09381542813426e-06
-4.60421840053933e-05
-5.96734767932425e-05
-5.09173706614182e-06
-1.77602454852217e-05
-2.3048359591563e-05
-6.31250865392257e-05
-3.83211486291356e-05
-3.02441449460647e-05
-3.14578151518343e-07
-3.35642600020253e-05
-1.70304374800859e-05
-2.83427885810699e-05
-3.79764104148692e-05
-3.32936520799213e-05
-3.99137908915529e-05
-5.38717540532663e-05
-3.18095386324519e-05
-6.70213393616418e-06
-2.09923179284709e-05
-5.04026455784938e-05
-6.63027151565489e-05
-9.4407161552237e-06
-2.711872617175e-05
-2.68403733417953e-05
2.68403784248818e-06
-5.22014126845282e-07
-4.81578027897791e-05
-1.5151866967865e-05
-2.10147890798089e-05
-1.02127772531032e-05
-3.27358704707567e-05
-1.15180596202686e-05
-1.15756936704067e-05
-3.17589922033195e-05
-1.24542246382712e-05
-1.72320237159425e-05
-2.55656197998882e-05
-2.47524940576507e-06
-2.53632403091228e-06
-6.65945402309607e-05
2.24755170423041e-05
-2.32303300202327e-05
-1.84695470845433e-05
-1.18680959179167e-05
-4.06231388694944e-05
1.77853655005447e-05
-1.98783650821383e-05
-2.27910706719865e-05
-2.09720422767201e-05
-1.35188007016904e-05
-1.8914813578251e-05
-1.66575330355052e-05
-2.56230112376767e-05
-2.97262551785656e-05
-2.02679265896664e-05
-3.83533812116396e-05
-4.26001145490975e-05
-4.95221499241705e-05
-4.83072152269979e-05
-3.57514772544493e-05
-5.63192961629614e-06
-3.5997859380304e-05
-4.27386886112788e-05
-3.28438181863516e-05
-5.16383570133589e-05
-3.50996959375818e-05
-9.36121895208904e-06
-4.62890659772801e-05
-2.16538660293007e-05
-1.60442012291554e-05
-3.44937076376959e-05
-1.64952571068842e-05
-4.67947433365286e-05
-4.00845107746146e-06
-3.70023069646751e-05
-3.05833717962535e-05
-1.36092089580391e-05
-4.67269303013662e-06
-1.61331887154417e-05
-4.21509535206211e-05
-2.77614344457515e-05
-7.27601195824218e-07
-1.06749123294051e-05
-4.1806435478189e-05
-1.99021413366136e-05
-1.57215907049906e-05
-4.34070102666933e-05
-6.71907013471042e-05
-4.14910096982939e-05
-2.14565779766191e-05
-2.0051997056625e-06
-3.15148835759506e-05
-3.08865114112982e-05
-4.53433749318406e-06
-4.8141948167992e-05
-2.28290469553734e-05
-4.57517001207119e-05
-2.8693473558119e-05
-5.21170852069562e-05
-4.34882835993754e-05
-1.49993597604967e-05
-1.91782791302547e-05
-1.82592837258708e-05
5.01777585033334e-06
-4.87593772596286e-05
-2.36726827995886e-05
-8.13451153422723e-06
-1.27443580662756e-05
-3.11745229470534e-05
-3.99372814833091e-05
-3.88725460359793e-05
-2.45438131541326e-05
-2.52226441444643e-06
-1.71012599966467e-05
-2.23842763900524e-05
-3.62237306927313e-05
-1.57594350351548e-05
-2.5622028414548e-05
-3.94406371083649e-05
1.08136441577569e-05
-4.22733084293585e-05
-2.89359039403605e-05
-2.65785688099444e-05
-6.8593122035112e-05
-1.94387259459711e-05
-3.13875967314986e-05
-5.44304534735016e-05
-2.31832953155087e-05
-1.33254401159704e-05
-3.50838398888094e-05
-3.78575280585263e-05
-7.26415190117497e-06
-2.64647348263548e-05
-3.21361382744544e-05
-3.08338847776208e-05
-4.97489284240726e-05
-1.89907544655833e-05
-2.71936895288999e-05
-2.35287421846377e-05
-3.16297277694637e-05
-9.72629581337149e-06
-1.85126449990302e-05
-4.59841075342787e-05
-7.05649759334361e-05
-3.03486883956401e-05
-1.98696492663837e-05
-1.45946435096737e-05
-3.47808880161727e-05
-1.4532720863131e-05
-3.45546271435985e-05
-3.4641776885497e-05
2.40605624733339e-06
-2.8672460276711e-05
-3.8026909041668e-05
-1.71656927487637e-05
-2.56305910619289e-05
-2.34918527815544e-05
-2.89921642167259e-05
-6.50180001359082e-06
-1.04212691555811e-05
-5.3635741971538e-05
-1.87242148905231e-05
-3.29488654710821e-05
-1.74292782457612e-05
-1.76024529659907e-05
-2.73796848918579e-05
-3.45342906622545e-05
-3.90764901825854e-05
-4.51375554141235e-05
-3.39563718396254e-05
-4.68667797443862e-05
-1.96085509836329e-05
2.9169156347624e-06
-3.55851781583778e-05
-3.67637855052975e-05
-9.31804448192984e-06
-3.20121098800459e-05
-3.00022705100399e-05
-3.01617455778588e-05
-1.78236466766146e-05
-5.03235229259019e-05
-5.40375550810024e-05
-5.86359003345693e-05
-3.94208238244312e-05
-4.02228356587534e-05
-4.89887655358732e-05
-4.68701607188581e-05
-3.96145725373382e-05
-2.85381141234488e-05
-3.13302714526637e-05
-5.5321352541025e-05
-3.21894037638524e-05
-1.53486705419361e-05
-5.00780891782616e-05
-3.01225154315671e-05
-2.82255006789724e-05
5.93042747827341e-06
-1.81521432343786e-05
-3.86610390461422e-05
-3.36046950293013e-05
-1.07156345399442e-05
-5.45948557320761e-05
-3.95662492620305e-05
-1.3362415301916e-05
-4.18223371495647e-05
-3.0634459899825e-05
-8.36638901731396e-06
-3.55412359732359e-05
-1.32880379093361e-05
-3.81523795522215e-05
-3.43328291888163e-05
1.96889677976128e-05
-4.7195901421905e-05
-4.62361677417987e-05
-5.1061947107523e-05
-3.57373212010797e-05
-5.11732561433845e-06
-2.59293582081214e-05
-5.22784516832046e-05
-1.48953837730764e-05
2.38710154720748e-06
-1.04256834007966e-05
-4.37053992101999e-05
-2.08858809106769e-06
-1.56767042387184e-05
-6.45446359485748e-06
8.44876925762746e-06
-2.19538971254939e-05
-3.11500221881555e-06
-5.76435670721464e-05
-3.46176027334683e-06
-2.89260617190792e-05
-9.01350555150685e-06
-4.99263427255495e-05
-3.76595276916769e-05
-1.99288254411916e-05
-4.66127382321892e-05
-2.95087354947522e-05
-4.56583598272266e-05
-8.29918794693298e-06
-2.59602330079506e-05
-5.3759247971419e-05
-1.93116110425594e-05
-3.38543108664601e-05
-3.15637681200777e-05
-4.70491520011002e-05
-2.45636053831303e-05
-3.60808885294418e-05
-2.4137887320503e-05
-3.41025652800244e-05
-5.01585180726444e-05
-4.32792245393457e-05
-3.22834125641955e-05
-1.03199255741698e-05
-1.15565184786814e-05
-1.45321531809837e-05
-4.16909735228624e-05
-2.44231594639417e-05
-4.07625986255468e-05
-7.32957866400295e-05
-4.81407010499455e-05
-1.78652301401186e-05
-3.30970185176556e-05
-2.04205954594693e-05
-3.14997073058469e-05
-2.24229172325819e-05
-2.95870460408523e-05
-2.26094648996463e-05
-2.75168594124165e-05
-2.69096087005048e-05
-5.80757363041227e-05
-2.81267363427166e-05
-3.07817732274012e-05
-1.99233244486162e-05
-3.64645396193066e-05
-4.18276097957875e-05
-3.35821009147244e-05
-2.96946186089903e-05
-4.3030849840487e-05
-2.44619664647216e-05
-3.56650758464111e-05
-2.07909555615867e-05
-3.86071916917213e-05
-3.04865625480808e-05
-4.23463556327052e-05
-1.59428193544654e-05
-2.44908549194576e-05
-4.81092997062633e-05
-3.45111011891606e-05
-4.94983668435314e-05
-4.37634179466518e-05
-2.19737929441873e-05
-3.44188863871886e-05
-3.35354826213416e-05
-3.6279711074147e-05
-2.67978102176629e-05
-1.78710057664648e-05
-1.43074543124462e-05
-2.24031854576078e-05
-5.51743820464528e-05
-3.75876161033726e-05
-3.62301787001493e-05
-2.93516175953338e-05
-6.2074575783953e-05
-1.28836624428486e-05
-2.92382888718305e-05
-9.09853375671604e-06
-1.10773334511438e-06
-3.2970381136482e-05
-3.58834246438921e-05
-2.81656956964634e-05
-3.33432982307657e-05
-3.30860569918604e-05
-8.04922054407439e-06
-3.02065730565784e-05
-3.72119712160033e-05
-2.8034134447222e-05
-4.05997864328833e-05
-3.52210983722247e-05
-2.05278420526786e-05
-7.02576943828133e-05
1.17582304361216e-05
-3.94992010791782e-05
-3.78379503965468e-05
-3.56710071570317e-05
-3.00668452879919e-05
-3.25117207109676e-05
-3.56198987275688e-05
-1.65186256421398e-06
-2.70410597777845e-05
-2.41885275131853e-05
-3.6524338921985e-05
-2.52469246457358e-05
-2.30481478474194e-05
-2.03857700233742e-05
-4.79210599748253e-05
-3.18657543085766e-05
-3.07357003824686e-05
-3.17726033874761e-06
-5.10716892415387e-05
-3.57102662860925e-05
-2.82941623702133e-05
-2.64279626832902e-05
-4.94052416851608e-05
-1.80310832556583e-05
-2.43378661626451e-05
-5.60113517777838e-05
-1.56618696257027e-06
-1.12978569142539e-05
-3.04469031366294e-05
-2.9752120161141e-05
-5.61594073216899e-05
-4.61988514868405e-05
-6.19107738060683e-05
-5.94261817191372e-05
-3.44322654718659e-05
-3.63753855550243e-05
-4.59781692424354e-05
-2.35178761977069e-05
-3.81549546361999e-05
-8.39373563593637e-06
-3.49778732031233e-05
-1.09457039485682e-05
-2.50946721733634e-05
-3.89412464915897e-06
-4.37956360724446e-05
-3.48371550720247e-05
-1.99725700077969e-05
-1.11172538615677e-05
3.32690932762077e-06
-1.08430484958648e-05
-5.9824573027403e-06
-2.66175962084394e-05
-3.71814630067486e-05
-1.6794756385075e-05
-1.0182201072497e-05
-2.57670173131193e-05
-2.11841851423603e-05
-6.32026993473081e-05
-3.13052907539917e-05
-2.49783101973635e-05
-5.20206611603591e-05
-2.90051447698845e-05
-1.27856661727433e-05
-4.90409048846963e-05
-3.12886384586481e-05
-4.27491227269834e-05
-3.87166436220422e-05
-3.66519623871611e-05
-3.60742451681213e-06
-5.4644811649241e-05
-3.17667569897743e-05
-3.68509443381501e-05
-4.48770076719955e-05
-1.76718448316936e-05
-1.24462398726139e-05
-3.67149853683407e-05
-2.23395003112257e-05
-1.83197405568189e-05
-4.8118575125787e-06
-2.34859025824605e-05
-3.20901518782951e-05
-4.0889703097066e-05
-1.71726486304271e-05
-3.51771130821185e-05
-3.25670743513735e-05
-3.17716942872023e-05
-9.85016215668239e-06
-3.28052354598481e-05
-4.88567142871745e-05
-3.46269712331903e-05
-9.09402264888248e-06
-2.78682185967427e-07
-2.88435982369972e-05
8.2139923478298e-08
-3.30429858734142e-05
-1.84276834281936e-05
-2.29184706522548e-05
-2.43845352114405e-05
-1.53245428544189e-05
-1.69460250951183e-05
-7.72768392640575e-06
-3.50349291267462e-05
-5.5692647288986e-05
-2.04856915350838e-05
-6.4870571758198e-05
-5.01186863709452e-05
-3.91767675922294e-05
4.12427324832802e-06
-4.47425775806333e-05
-1.93897314274493e-05
-7.40038164427024e-06
-1.57294818121438e-05
-3.61787867851544e-05
-2.73260704421524e-05
-2.50035611296217e-05
-1.52282846898021e-05
-2.37927228532406e-05
-1.90337603760149e-05
-3.29549044051158e-05
-1.00516318407019e-05
-7.0945571634185e-06
-3.56022520775072e-05
-5.05096313525372e-05
-3.49315324888226e-05
-3.62453658249104e-05
-4.48893950827325e-05
-2.19778324724391e-05
-5.33442833515726e-05
-2.58899724830351e-05
-3.65495147760983e-05
-2.28254959496501e-05
-5.38062344316375e-05
-1.46391313815276e-05
-6.7469629502184e-06
-3.77211700416256e-05
-5.29426316860536e-05
-9.41839814432272e-06
-3.85905621524261e-05
-3.08083223933773e-05
-1.78759098290548e-05
-1.20007559253531e-05
-4.12382032526948e-05
-1.60053050053555e-05
-7.35033522211164e-06
-4.26054320390946e-05
-1.14657923966827e-05
-3.91418710291841e-05
-3.53632595000111e-05
-3.39434710357367e-05
-1.55420261104839e-05
-5.91960548616133e-05
-3.90958831174126e-05
-4.47014471673503e-05
-3.68698915660607e-05
-5.67451735414081e-05
-3.65396746940899e-05
-6.14364804688965e-05
-3.88262082995836e-05
-2.69337217361232e-05
-4.06894188044881e-05
-8.04545616164912e-06
-1.24173703674251e-05
-4.71284009373445e-05
-3.04335583422126e-05
-3.3496616910694e-05
-2.86371965100173e-05
-2.29937069519777e-05
-3.15152633834548e-05
-7.40958908432368e-05
-2.53819991915189e-05
-6.4585383631461e-05
-2.09522845596068e-05
-7.19573268671353e-05
-4.31167692028129e-05
-2.95335617569697e-05
-2.96894139607895e-05
-3.95150669512225e-05
-2.45568604555001e-05
-6.3556754620686e-06
-5.04688534662641e-06
-3.58396858292053e-05
-3.35158279951323e-05
-3.95239713060176e-05
-4.36405405321051e-06
-3.26252961165785e-05
-2.91208440245257e-05
-2.5369846255629e-05
-3.00706856795573e-05
-6.20476032321881e-05
-6.20962004554395e-06
-1.41503228839222e-05
-4.12916098448078e-05
-1.78691491321362e-05
-3.59164297743034e-05
-3.86504503201245e-05
-1.02691657120535e-05
-1.74035363034132e-05
-4.93958889552391e-05
-3.45089520091696e-05
-3.94628039978376e-05
-1.22433315581355e-05
-1.96502563347216e-05
-3.55718899863472e-06
-2.9424757624333e-05
-9.4934236450967e-06
-1.4800347476427e-05
-3.79928080127444e-05
-2.63582301442515e-05
-2.7048158091407e-05
9.80740668941944e-06
-4.55059197050895e-05
-5.38655566139338e-05
-2.56030535667027e-05
-4.03800945456586e-05
-2.39317322942558e-05
-5.46633370491904e-05
-1.73912120511424e-05
-2.11428171426223e-05
-3.24961650459538e-05
-3.39294854710145e-05
-1.23570707509779e-05
-2.86892682723384e-05
-3.275832317027e-05
-2.92145812686824e-05
-2.48326240805602e-05
-3.48866026542803e-05
-5.8951391273358e-05
-4.65587441870674e-05
-2.24070261417706e-05
-1.0845332688437e-05
-1.57155277298982e-05
-3.58359011928732e-05
-5.44896913894589e-05
-5.11058299578638e-05
-2.54107831437427e-05
-3.29203229526768e-06
-1.64950973886588e-05
-1.17819535542395e-05
-5.21199525603384e-05
-2.69016739775997e-05
-2.19457439078475e-05
-2.32565099744559e-05
-2.11190699166162e-05
-5.72400205819301e-06
-4.32081505352963e-05
-1.21093279794896e-05
-6.40108085016691e-06
-1.60093282449887e-05
-4.12520752051698e-05
-4.43881789347558e-05
-4.75529102210607e-05
-1.07441558747728e-05
-3.16573608849287e-05
-5.95238482358114e-06
-1.32820669765704e-05
-6.15324649675397e-05
-2.78668609007031e-05
-8.64105409150291e-05
-4.10221025671662e-05
-1.62546755714377e-05
-4.19033764840839e-05
-1.39507846071259e-05
-2.18953162830306e-05
-4.92293289540015e-05
-6.32405989763388e-05
-5.30114275973482e-05
-4.30041442745223e-05
-8.06894016316521e-06
-2.32970643982785e-05
-2.83818168502282e-05
-2.6838950417155e-05
-2.63552181772985e-05
-7.03640867667015e-05
-3.70849715315388e-05
-2.93987109848791e-05
-7.51948068608798e-06
-6.38727768110172e-05
1.339953811634e-05
-3.06673808605319e-05
-4.32292117916561e-05
-1.65465666007343e-05
-3.50933347852524e-05
-4.92329413811822e-05
-3.80494293341447e-05
-2.7052434112679e-05
-1.77478419658507e-05
-3.08457409804598e-05
-2.36085053672507e-05
-1.74177930444178e-05
-3.82910701404115e-06
-5.42451945186878e-05
-3.35006668125866e-05
-4.53286970397253e-05
-1.0063465360167e-05
-2.91804453041657e-05
-1.44594713461589e-05
-3.52506835385698e-05
-2.26730914781273e-05
-3.87433818222883e-05
-2.45414003199962e-05
-1.43530816834484e-05
-1.97705162632716e-05
-3.56838390906411e-05
-2.71409861503265e-05
-7.14671598051088e-06
-5.76555953248481e-05
-3.28753953410649e-05
-3.69154063249674e-05
1.04504811801408e-05
-3.89925772226978e-05
-3.90125386392705e-05
-4.80100454609489e-05
-3.80639319238389e-05
-1.83412711048895e-05
-4.90271156714544e-05
-2.19133146743549e-05
-2.71175226654791e-05
-1.80805758351541e-05
-6.74789648623833e-07
-1.97756294475003e-05
-1.83686220834525e-05
-2.45839889086161e-05
-1.7294925346731e-05
-2.90984392996733e-05
-3.02454204701165e-05
1.55866790989078e-05
-5.49448893922063e-05
-9.07286550072177e-06
-1.31962428693496e-05
-2.99789600968039e-05
-4.88957420619492e-05
-1.7494153859875e-05
-1.83182628662888e-05
-2.49649400363613e-05
-1.21608741420093e-05
-1.26082052377567e-05
-1.65204560940878e-05
-2.79245379970321e-05
-3.75524314583993e-05
-1.97957746619573e-05
-1.60036390690096e-05
-4.81335662021801e-05
-8.51655828653936e-06
-3.23027696280121e-05
-1.81142395217487e-05
-4.08130539572848e-06
-4.51260559403643e-05
-4.80893056070122e-05
-4.24006044196457e-05
-3.58682370332439e-05
-4.75275824818901e-05
-4.1098634262198e-05
-5.42584169767837e-05
-2.4586081360332e-05
-1.76903229397052e-05
-3.62523240924357e-05
-1.39796313671747e-05
-3.33839397088318e-05
-1.37540633767778e-05
-3.74921910974737e-05
-3.39778193658598e-05
-2.18009759868599e-05
-3.96896790532043e-05
-2.53386308296556e-05
-2.52092112922221e-05
-4.80783140573829e-05
-4.63433047015396e-05
-3.4074939822678e-05
-2.67359164506654e-05
-1.95430500405639e-05
-3.64719247502195e-05
-4.93517178227342e-05
-1.5715551076639e-05
-3.12817834974681e-05
-1.60099656388808e-05
-1.47856807141217e-05
-3.31024735592639e-05
-3.43720424153577e-05
-4.32302984549562e-05
-7.90443588906779e-06
-2.2928251421484e-05
2.70413252010361e-06
-5.76399400188912e-05
-2.5578854936825e-05
-3.01916528991973e-05
-5.97688457419435e-05
-4.03553014084166e-05
2.03319565119756e-06
-1.45841334196837e-05
-4.39331110166943e-05
3.58681628094617e-06
-2.13938178414351e-05
-3.00793799749402e-05
-5.4220230368413e-05
-2.59233315951688e-05
-2.76215213626754e-05
-2.32957187216923e-05
-1.46688857899757e-05
-1.97692614738824e-05
-2.40624995983159e-05
-3.50293956281319e-05
-2.69367843506487e-05
-4.9909768800118e-05
-5.6882978247907e-05
-2.1322509128573e-05
-3.73023126431471e-05
-2.1652540176944e-05
-1.41090570650606e-05
-9.93778202413749e-06
-2.24728268473813e-05
-4.13576311172042e-05
-3.04152878352158e-05
-3.90495292756716e-05
-6.04798043488738e-05
-5.19791883392006e-05
-2.54737303109449e-05
-4.46834134999322e-05
-2.17580366037537e-05
-3.00803619965939e-05
-4.31660768910146e-05
-3.79123989877803e-06
-4.61298802178697e-05
-1.13537869139216e-05
-5.17174615767941e-05
5.64154238584924e-07
-4.29590667392389e-05
-5.09447088595539e-05
-2.83795037596502e-05
-7.43049487307793e-05
-2.28573508139159e-05
-3.75738370951585e-05
-2.37487152361351e-05
-3.6675961497467e-05
-1.27743541090803e-05
-5.66618020156997e-06
-2.73264773276671e-05
-3.92460118254119e-05
-3.38348318918392e-05
-2.16519213495584e-05
-3.39921674030109e-05
-1.87434283630515e-06
-8.45356690009743e-06
-3.01440547378738e-05
-2.6753257201704e-05
-3.56910772120326e-05
-1.73523377056431e-05
-3.94762018884514e-05
-4.90521110056922e-05
-2.14603631813913e-06
-2.72703873481118e-05
-2.58598454248299e-05
-3.990226001301e-05
-3.18592676676868e-05
-1.50047616023339e-05
-2.30476031341071e-05
-3.1319483014317e-05
-2.50124292067747e-05
-4.39951241075077e-05
-1.65819456171672e-05
-9.33283840763585e-06
-1.30778899816939e-05
-3.75834237946151e-05
-3.92865981229199e-05
-2.52388922622745e-05
-2.89514320206138e-05
-9.70627354000478e-06
-2.72172112184751e-05
1.48453878518449e-05
-1.50746428943551e-05
-3.30510521454014e-05
-1.62074282942735e-05
-2.92071817063847e-05
-1.88596125965809e-05
-4.53497102026502e-05
-2.58932395265475e-05
1.21543110712281e-06
-3.92956375788743e-05
-1.20818920521636e-05
-4.19730892368285e-05
-3.10404176445854e-05
1.06626295761289e-05
-2.49387199038193e-05
-2.53994706667594e-05
-1.38790629148941e-05
-2.65500349422297e-05
-3.79240394022374e-05
-2.24391876116286e-05
-2.59696790558853e-05
-1.04715310762457e-05
-8.27330922037936e-05
-4.30566273037018e-05
-2.59388870393304e-05
-2.8180968248853e-05
-3.93977474441253e-05
-4.4298804402275e-05
-3.98209603063476e-05
-2.84813709588719e-05
-8.19435823517929e-06
-2.95396996814854e-05
-2.3315047771847e-05
-1.82596022855407e-05
-3.4623880662136e-05
-3.33997416880415e-05
-1.6052617274198e-05
-4.4616375786941e-05
-3.66417708995285e-05
-2.71359766104814e-05
-1.15011445575886e-05
-2.50243639197475e-05
-4.05770343931762e-05
-2.54252226870804e-05
-8.59229762919825e-06
-3.9209083762374e-05
-7.39910961064584e-05
-1.12199838032246e-05
-3.46767661408668e-05
-1.0148336857152e-05
2.8244415215764e-06
-4.87639394086292e-05
-2.0922344994801e-05
-4.9473824231929e-05
-2.55954227712624e-05
-4.34936112540097e-05
-3.25317760724691e-05
-2.70406469361214e-06
-2.3332263687355e-05
-6.70989784637188e-05
-2.84470664768472e-05
-6.62319848313498e-05
-6.23462823174253e-05
-3.9154653585808e-05
-4.37255094167532e-06
-1.29922524807544e-05
-3.98672549602896e-05
-3.58590466129422e-05
-2.35407819179438e-05
-2.02424526842829e-05
-1.10080995454326e-05
-3.07855526296182e-05
-2.83631614610145e-05
-6.19160387614274e-05
-4.66238441812694e-05
-4.02412384875711e-05
-4.89602245954759e-05
-4.98772474054975e-05
-2.49768891277912e-05
-5.03688482324632e-05
-4.75305445925891e-05
-2.56439894198702e-05
-4.30153965973441e-05
-3.1659336733354e-05
-6.10600393808217e-05
-3.94458549316992e-05
-1.46390053272539e-05
-4.7633135989248e-05
-5.05896390629359e-05
-1.33269564777005e-05
-3.15902554018156e-05
-3.52761941769955e-05
-2.36766769408752e-05
-5.37506130107765e-05
-5.43626776991375e-05
-2.04035102766415e-05
-6.4251397911556e-05
-2.30257220350053e-05
-5.09962759510386e-06
-6.14073318709139e-06
-4.32045979994286e-05
-2.22700707810852e-05
-6.339799588901e-06
-6.01094122105961e-06
-6.57000919555706e-06
-1.79429816155172e-05
1.302950317254e-06
-1.9779554490241e-05
-3.45561620248471e-05
2.22928891908864e-05
-5.27726503673376e-05
-2.69598673156823e-05
-1.7221067884415e-05
-2.7674805941144e-05
-7.32865559667423e-05
-4.27760739839511e-05
-4.52601463394265e-05
-3.71168371465526e-06
-3.42617407098894e-05
-2.70576794758361e-05
-1.1776495762665e-05
-4.47682839641952e-05
-1.47587157391987e-05
-4.6558789185347e-05
-1.93537328801218e-05
-4.83441269223129e-05
-4.32051078564157e-05
1.05174542268234e-06
-4.17574092515935e-05
-2.80404669285303e-05
-2.7612376993483e-05
-3.56346764711459e-05
-5.5774905449512e-05
-5.31788024660199e-05
-1.89317328935719e-05
-3.69876024681212e-05
-3.00774586290765e-05
-2.54118720029442e-05
-1.31771060907877e-05
-2.187856183551e-05
-6.26573522097017e-05
-3.2913719180483e-05
-2.23769613803509e-05
-4.21673345887142e-05
-5.30980487411051e-05
1.4487175680071e-05
-1.771958348191e-05
-2.92120165868894e-05
-2.03419134548037e-05
-5.72366127109873e-06
-1.69582930614833e-05
-3.545252658542e-05
-3.22137161420334e-05
-2.29600361838987e-05
-1.86168792093475e-05
-3.51676894323776e-05
-1.75084071821088e-05
-3.89210453972406e-05
-2.51362027918484e-05
-3.25759391986823e-05
-3.40866137271091e-05
-3.2558818881599e-05
4.62545423784298e-06
-9.70270511583174e-06
-1.58424856309521e-05
-4.55656619892766e-05
-1.66122053305068e-05
-3.19166328142714e-05
-1.9459768935243e-05
-3.47343142566598e-05
-4.8949788137982e-05
-3.30275679786056e-05
-4.97762346778764e-05
-2.37470939591829e-05
-5.61870491855322e-05
6.64534638453938e-06
-2.60333835494565e-05
-3.21194145716114e-05
-1.25706801976526e-05
-2.7528749170672e-05
-5.5126880806399e-05
-2.12550016895291e-05
-2.0787660548089e-05
-6.16327988401656e-06
-3.48600362116987e-05
-3.71333315201732e-05
-1.71862052560361e-05
-6.50113667638294e-05
-1.52608201893461e-05
-4.04186049895748e-05
-2.94618923823949e-05
-4.46442464605889e-05
-2.39064364836158e-05
-4.17330049922425e-05
-3.34137369877322e-05
-2.53629792859885e-05
-5.13513743617583e-05
-3.94213097391207e-05
-7.12313150101687e-05
-3.0902135496715e-05
-3.40266038127086e-05
-2.71116166389959e-05
-2.79350341580229e-05
-2.29340386598234e-05
-3.86049206614202e-05
-3.04603090658168e-05
-1.87060941341127e-05
-1.67832298856327e-05
-5.24793794403575e-05
-2.12023656953369e-05
-1.43083543931619e-05
-5.61302145139205e-05
9.85761696313502e-06
-1.81109571137468e-05
-3.54620823666004e-05
-3.22245131201915e-06
-3.47702546536404e-05
-1.66347049099957e-05
-3.4549836625987e-05
-2.77354010557961e-05
-1.55516276565738e-05
-4.25987299564174e-05
-8.55506897138538e-06
-2.1689553297456e-05
-5.71290311613634e-05
-4.53965829324701e-06
-3.56593559777854e-05
-5.2492232669606e-05
-4.65148397498195e-05
-2.9924673631328e-05
-3.01881023020249e-05
-3.10471794075324e-05
8.73211927190616e-07
-1.86161447715388e-06
-3.44116583156685e-05
-3.37012169382044e-05
-4.12470011548414e-05
-2.94352368714344e-05
-4.55561833038106e-05
-1.34252366669968e-05
-4.5803267941164e-05
-2.47862585968835e-05
-1.18912330988336e-05
-3.87441693839383e-05
-1.21446371088357e-06
-6.00909137523969e-05
-8.66127495672932e-05
-2.33143678773681e-05
-1.17197219361235e-05
-4.65702613481026e-05
-1.66766576771826e-05
-5.06257350299997e-05
-1.32299184611822e-05
-4.80587046099539e-05
-3.64934797121021e-05
-8.24411412765797e-06
-1.37410722909469e-06
-2.58315072080702e-05
-2.48918171043172e-05
-2.64971468735404e-05
-5.70780039804449e-05
-2.80668132727045e-05
-3.39183107333397e-05
-2.81044787008854e-05
-5.1162840507668e-05
-2.63831024237569e-05
-4.78737358751558e-05
-1.29751116435681e-05
-2.81907610936721e-05
-2.56679387130602e-05
-3.18605041065657e-05
-3.65966029054734e-05
-2.09133698666443e-05
-1.5512608427093e-05
4.0818573316794e-06
-3.027140714616e-05
-3.97484451418193e-05
-6.26455248313239e-05
-4.0486335999605e-05
-1.1761267399398e-05
-3.85337992764709e-05
-4.16483682557165e-05
-2.74480954466719e-05
-6.23585272154943e-05
-3.18752701660886e-05
-5.01421835777735e-05
-5.67132602317464e-05
-2.20442275307849e-05
-1.562024316114e-05
-3.7920040784648e-05
-3.06669053708288e-06
-2.9149300023708e-05
-4.44983354883205e-05
-2.48337810170991e-05
-1.98644280551998e-05
-5.13377576430844e-05
-1.60350224306409e-05
-4.57247786646228e-05
-2.95663103315106e-05
-3.33492389112745e-05
-7.05754267460201e-06
-5.26832482857911e-05
-2.10777375146293e-05
-4.79232626423593e-05
-4.55700842018444e-05
-2.64516720087358e-05
-1.24034604731983e-05
-4.20219974060014e-05
-1.84486639635254e-05
-3.89795491294127e-05
-1.8842216745753e-05
-3.82223252697763e-05
-3.10954767346975e-05
-3.29318916744898e-05
-3.49115688020918e-05
-3.52446527570357e-05
-5.99387877983633e-05
-4.49652213261402e-05
-3.23645118626326e-05
-2.89716992688434e-05
-3.24616078665788e-05
-5.57887069313218e-05
-3.21283613489737e-05
-5.5039173020763e-05
-1.9793785590119e-05
-2.21015129673801e-05
4.07738545956445e-06
-1.25062846635987e-05
-2.86716433749569e-05
-1.63321308406527e-05
-1.13662388086753e-05
-1.15910719757196e-05
-3.34949971240297e-05
-2.06586613621368e-05
-4.37169834761871e-05
-1.91069127771431e-05
-3.75971989314193e-05
-9.51958305599494e-06
-1.45957745379095e-05
-3.16341212360749e-05
-7.23905036273989e-06
-4.06811351453706e-05
-3.64068685738535e-06
-2.79982905777653e-05
2.34918080272803e-07
-1.58396080083462e-05
-1.17695978208447e-05
-2.76775824935255e-05
-3.59929259835991e-05
-3.19369856992924e-05
-1.88273039896362e-05
-4.26331002061341e-05
-1.9940485746824e-05
-6.23480972582688e-06
-1.59085139628449e-05
-2.57005783314939e-05
-3.12048739546233e-05
-4.25069440276776e-05
-5.61605410328329e-05
-2.45499591034682e-05
-5.09747587539391e-05
-2.30722781808836e-05
-1.83938208473164e-05
-2.56570817933682e-05
-4.06061931408688e-05
-4.40973248663713e-05
-1.79563878031095e-05
-4.65526117511665e-05
-8.1708618308675e-06
-2.05717138459698e-05
-2.52781305368375e-05
-4.8210253758899e-05
-5.41042766269998e-06
-3.04807439912645e-05
-1.83634715607256e-05
4.38823751836266e-06
-3.15711564381594e-05
-6.88634105711876e-05
-1.12878797416991e-05
-1.24511930208059e-06
-3.82954753717192e-05
-2.61767534356197e-05
-3.91497478541658e-05
-2.7906414636656e-05
-3.81300106511974e-05
-1.78488775112597e-05
-1.30315754194627e-05
-6.82905986298179e-06
-1.87678714513118e-06
-1.80010447698645e-05
-2.47746835104724e-05
-8.68018409768845e-06
-3.63485352008827e-05
-1.77117851194131e-05
-8.63930946173498e-06
-8.51540425037574e-06
-2.02061291772966e-05
-2.46892977388504e-05
-4.52509031894519e-05
-2.77737539712323e-05
-4.72313023078785e-05
-5.02011054841492e-05
-3.66881177006101e-06
-3.66450187928368e-05
-2.30694291124999e-05
-9.81322184163681e-06
-3.94714779547537e-05
-2.47680730321067e-05
-1.74891200962857e-05
-3.59741385938371e-05
-2.82487506203453e-06
-4.40689062428847e-05
-3.33280880022063e-05
-2.99790292957024e-05
-2.68175646687295e-05
-6.27534297457543e-06
-4.79919250544273e-06
-2.73298219702392e-05
-2.52319949458804e-05
-5.83223776538429e-05
-6.54049861228443e-05
5.72650433531876e-06
-4.61933666120224e-05
-5.47393152903366e-05
-3.21300756059932e-05
-2.51019678558697e-05
-5.13038124433275e-05
-5.85849456394286e-06
-1.09742797412026e-05
-1.07478964236707e-05
-2.48536348049025e-05
-2.42595408567087e-05
-2.54323997414085e-05
-5.92972004524455e-05
5.00630393630932e-06
-8.22893732089523e-06
-5.98525864466506e-05
-1.62216099178878e-05
-1.06710848330998e-05
-1.91510273127651e-05
-2.27459254528401e-05
-3.16012131696211e-05
-7.81344146656855e-06
8.02138827691032e-08
-3.26298500572097e-05
-5.21488237457127e-06
-1.90843467346711e-05
-2.26892795398298e-05
-2.62505472573769e-05
-3.88283426065366e-05
-4.04709306428109e-05
-1.44389421845801e-05
-4.03055319709315e-05
-4.31583081127922e-05
-1.24237734130849e-05
-4.62483273191457e-05
-2.24455905725523e-05
-3.42697439811915e-05
-4.5729984101248e-05
-4.17770282502203e-05
-4.86370142034418e-05
-4.38684040421951e-06
-2.87555333090002e-05
-3.29236729508601e-05
-3.17187398164243e-05
-4.11223137538733e-05
-2.31788869337167e-05
-2.98954457510769e-05
-3.24662124103587e-05
-1.63988629002297e-05
-2.61409401812998e-05
-3.68222374598845e-05
-2.87816924983152e-05
2.8751288516343e-06
-2.77223089271338e-05
-1.02153595250135e-05
-8.92344527301948e-06
-1.84183711663742e-05
-5.30396748900669e-05
-5.44352886320837e-05
-6.69464078433659e-05
-4.65816189258824e-05
-4.02643882059852e-05
-4.57003063413691e-05
-6.31895611515464e-06
-2.07438905139141e-05
-2.07589321379727e-05
2.87025805714549e-06
-9.91844208436252e-06
-9.62173958443933e-06
-3.80371109222304e-05
-2.43345067715551e-05
-4.55362266707484e-06
-6.71214014158072e-05
-3.51811528748448e-05
-2.32714026367988e-05
-4.08784655783885e-06
-2.72131433593609e-05
-1.80034504068969e-05
9.49174408392018e-06
-2.27211416698596e-05
-1.96493633366822e-05
-4.64353113784072e-05
-2.06228783697285e-05
-9.35870925937912e-06
-4.41555199540612e-05
-1.25075552831745e-05
-3.94025766696733e-05
-2.35929961137927e-05
-3.27692464286993e-05
-3.85292744519498e-05
-4.17179830005763e-05
-3.0009328541312e-05
-5.38545988030312e-05
-3.63899855588818e-05
-1.07223196745725e-05
-3.05977828063557e-05
-2.29791139127684e-05
-1.098353602608e-05
5.07516020254942e-07
-1.00709274209143e-05
-1.84227150902893e-05
-2.77676458585977e-05
-4.52633117057902e-05
-3.15004428726847e-05
-6.68929517169952e-05
-3.13377763437845e-05
-2.40469201289474e-05
-1.63026344705617e-05
-1.40546551862861e-05
-4.02405250882082e-05
5.60570791039238e-06
-2.7198738917006e-05
-2.37305381834899e-05
-3.88388644075254e-05
-1.92595801617905e-05
-1.43643998233663e-05
-2.20433886801644e-05
-2.01800580310719e-05
5.30802197633541e-06
-3.92809496467424e-05
-2.4147832998094e-05
6.55655984281121e-06
-2.96878476641629e-05
-2.95764735507863e-05
-5.59837236081512e-05
-5.58543193919693e-05
-3.49188779288787e-05
-1.83317502262234e-05
-4.14377572048209e-05
-1.01921232838511e-05
2.49515358826708e-06
-5.32784648786303e-05
-3.46675776050036e-05
5.71530205491363e-06
-1.55353646236319e-05
-2.67585366273144e-05
-6.50105885720988e-05
-1.77890007995773e-05
-1.73988221423236e-05
-2.17573013942781e-05
-3.21302511894397e-05
-2.50201845297055e-05
-5.80285233331321e-05
-3.75568775332988e-05
-2.10801252962e-05
-3.67068755456677e-05
-2.06905334362506e-05
-3.47688815947831e-05
-4.50848167707143e-05
-2.82455859646253e-05
-1.01945874967822e-05
-3.05862574681201e-05
-1.15728740174574e-05
-1.54362750342044e-06
-2.27079802985062e-05
-2.83221390783183e-05
-3.62971112105661e-05
-3.18478815256611e-05
-1.09783878096248e-05
-4.64773737343707e-05
-1.18536374566903e-05
-1.88691986293514e-05
-6.18862032740854e-05
-3.05367798935741e-05
-2.72226090551155e-05
1.05737816636291e-05
-4.56241141446412e-05
-3.0313415515499e-05
-5.60368080451846e-05
-2.60486656914152e-05
-1.12392427830283e-05
-2.34612850553816e-05
-4.34435772094339e-05
-2.59296152448534e-06
-3.01203404646369e-05
-3.3302212318218e-05
-2.54003763864791e-05
-4.72430410524045e-06
-4.01397561327605e-05
-2.93893147456258e-05
-3.46760645579344e-05
-3.2202804863979e-05
-2.15665012469945e-05
-6.85892841007198e-05
-3.13057062119145e-05
-3.81202447500885e-05
-4.14302110847279e-05
-3.80094961573476e-05
-3.79738979354724e-05
-1.37903713734647e-05
-2.79234586700253e-05
-5.75382586438383e-06
-2.68618976036545e-05
-4.61639855406978e-05
-1.79719284335922e-05
-3.10431078181258e-05
-3.84732276913981e-05
-3.8981271683067e-05
-1.36405930337807e-05
-3.70283273433359e-05
-3.24085329782579e-05
-2.59787071822621e-05
-2.03597281877474e-05
-3.68264715336149e-05
-1.35927078423485e-05
-5.73730196856298e-05
-3.62556944736396e-05
-2.26214718258092e-05
-2.1836257124853e-05
-2.34377297232728e-05
-2.41573764198776e-05
-2.95141672631654e-05
-3.23289177846338e-05
-1.71332754400875e-06
2.07108340720577e-08
-3.05621007245724e-05
-1.21256773054407e-05
-3.27503575490628e-05
1.00651741413712e-07
-3.57878790514231e-05
-1.62197391168565e-05
-8.23173209202571e-07
-2.2881347675639e-05
-3.24117187090162e-05
-5.72028034713633e-05
-3.66024736360972e-05
-2.49237049892824e-05
-5.32478372794198e-05
-2.2712295281219e-05
-4.6768197288083e-07
-3.29657533011321e-05
-4.40788523164039e-05
-3.05081823027532e-05
5.02645947844629e-06
-1.30363650682089e-05
-2.62521691812991e-06
-3.12587956322848e-05
-1.35770365896541e-05
-4.26019594284153e-05
-4.18031167286169e-05
-2.28378044826656e-05
-1.3524283864449e-05
-4.48628037491726e-05
-4.45093933722266e-05
-2.34284709245643e-05
-5.20930634284541e-05
-3.02076921449946e-05
-4.18707243460116e-05
-3.28296143748445e-05
-2.0754502766815e-05
-4.52372426923293e-05
-3.01374396346882e-05
-2.10168040543335e-05
-5.02902682242631e-05
-3.99383389925185e-05
-3.75607173500953e-05
-3.13647592841899e-05
-2.38662612950234e-05
-1.86818322980962e-05
-1.9019040971828e-05
-1.36731711751518e-06
-2.28142740823659e-05
-3.75817845744038e-05
-1.14428684010708e-05
-1.14464719433228e-05
-2.52805523218487e-05
-2.39843083246258e-05
-9.36608413546854e-06
-2.50453120734512e-05
-3.46633845309098e-05
-3.77187712121583e-05
-1.80971926980478e-05
5.36552134661132e-07
-2.23536653756026e-05
-4.62382135018023e-05
-3.00874533174813e-05
-3.99657031744772e-05
-2.90711910160054e-05
-1.63378740593746e-05
-5.10895472175805e-05
-4.6229936593126e-05
-1.18001870248693e-05
-1.26831908836302e-05
-1.9020740806057e-05
-5.65696811372545e-05
-4.15710915925296e-05
-8.88238778611703e-06
-2.26948085917638e-05
4.3562772253593e-06
-4.44417783613691e-05
-1.26107577221239e-05
-1.74672901794457e-05
-3.09145788207817e-05
-3.38036136893218e-05
-3.03970936835121e-05
-2.49930046253867e-05
-3.4718080324735e-05
-3.12263551723683e-05
-3.05790724229243e-05
-3.3201385017576e-05
-3.28931434223627e-05
6.58749159780967e-06
-1.0195871037969e-05
-1.31722678066237e-05
-3.06485729452644e-06
-2.42132780224159e-05
-2.28332773708393e-05
-2.07512426927823e-05
-5.06777710559778e-05
-3.94363106510554e-05
-8.27136386304738e-06
-5.04241699353371e-05
-2.78629800559605e-05
-4.85200155730835e-05
-4.24465360316406e-05
-2.60470327036806e-05
-9.82906280069538e-06
-5.13319693225856e-05
-7.11557887635195e-05
-2.0852283757713e-05
-1.42912931582538e-05
-1.16890346175888e-05
-1.43656833286371e-05
-2.59532620721616e-05
-3.67346409536383e-05
1.0202205190889e-06
-3.46644039739804e-05
-9.17802470321955e-06
-3.53158671000944e-05
-2.6461526710014e-05
-4.4949280979264e-05
-2.64535653097708e-05
-2.91302365401785e-05
-1.3572825104342e-05
-4.71151094250195e-05
1.9594819951216e-06
6.2259217049733e-06
-2.18391416042528e-05
-3.8779785832601e-05
-2.35615958426101e-05
-5.88720388551664e-06
-2.84703077015351e-05
-1.34605351165788e-05
-2.45839745890013e-05
-2.05169117183971e-05
-4.19622727393828e-05
-4.28799778161253e-05
-2.89457891062906e-05
-1.39705526862309e-05
-2.09450804636508e-05
-7.6955858481781e-06
-9.59949816718006e-06
-3.52693690353375e-05
-1.00669845133159e-05
-4.37683380068453e-05
-5.40578456615749e-05
-5.62892939843786e-05
-3.00366217055724e-05
-3.5333034928429e-05
-1.98249674928878e-05
-1.85706218798319e-05
-2.96861255990284e-05
-2.24789679536475e-05
-2.87692643698686e-05
-2.16834269896276e-05
-4.74437413347761e-05
1.67875698781424e-06
-5.69492824220042e-05
2.17266351533895e-06
-9.48241554327913e-06
-8.1990504089918e-06
-3.10041506127142e-05
-3.40195940311631e-05
-2.89304139365893e-05
-3.34504903272205e-05
-1.28915208608873e-05
-2.90495008068115e-05
1.16851114939858e-05
-1.29684790905705e-05
-2.67115324046009e-05
-3.06255103390546e-05
-6.83486264744853e-05
-1.99604442987391e-05
-5.42354150078816e-05
-2.20380843691503e-05
-4.31637071545142e-05
-1.71128600590796e-05
9.97692915878218e-06
-3.33691544524276e-05
-4.67512380356726e-05
-1.966271879218e-05
-2.10388612460785e-05
-1.43188899859716e-05
-5.5994142098141e-05
-2.65127452705444e-05
-3.19908346518175e-05
-1.38179479629746e-05
-4.35145292331017e-05
-3.99579967949708e-06
-4.71444247502717e-05
-4.54943911910451e-05
-3.56837006726564e-05
-2.58873085131819e-05
-3.03453100012059e-05
-3.34683771797943e-05
-6.12199015670626e-05
-2.94370042445223e-05
-4.64989214671267e-05
-2.83767192835792e-05
-5.05438037479745e-05
-3.91633500479206e-05
-4.7721922427401e-05
-3.50164386944125e-05
-5.02823603511962e-05
-1.99367288427084e-06
-2.53038648395262e-05
-1.77304133391352e-05
-2.99277918375555e-05
-1.90887762624048e-05
-1.17453214363755e-05
-2.61104442570067e-05
-4.51729937543478e-05
-3.93480206067245e-05
-3.51320860582247e-05
-3.35931141134554e-05
-4.06674179221474e-05
-3.74147474770846e-05
-1.4884796994918e-05
-2.03776008824677e-05
-2.80682516942118e-05
-2.78902249856991e-05
2.03691261477128e-06
-4.77071104393062e-06
-9.21476529902729e-06
-2.21318621146145e-05
-4.33078539677074e-05
-2.57485737545371e-05
-7.47511543378551e-06
-3.63729384988293e-05
-4.60091384130532e-05
-3.67049606789619e-05
-9.24959580566911e-06
-4.06488346204944e-05
-1.53745172266623e-05
-1.28523462809931e-05
-5.57089961309978e-05
-1.80535250192159e-05
-2.08571111456521e-05
-2.14897237058377e-05
-5.26090275272991e-06
-2.47325506706932e-05
-3.3152000997666e-05
-3.90508416601332e-05
-3.07297667670866e-05
-4.3865847698977e-05
-1.13995871944066e-05
-5.86289363281344e-05
-3.37273608845307e-05
-6.3438332389745e-05
-2.89696767362208e-05
-1.74826092149533e-05
-1.121834618536e-05
-7.08380208253372e-06
-1.19458902922073e-05
-2.07733309562884e-05
-4.66134482961298e-05
-2.71312556062068e-05
-1.99329107341947e-05
6.00105821223029e-06
-3.26233680040279e-05
-4.10767757094874e-05
-3.71638331058424e-05
-1.69806979316711e-05
-2.80996574759972e-05
-3.85010028667919e-05
-3.86789423011979e-05
-3.22882372265461e-05
-2.88497003864521e-05
-4.08283844109886e-05
-1.66277734339055e-05
-4.08754640955491e-05
-1.69931745607797e-05
-1.93387230779631e-06
-5.04556155958396e-05
-3.8892427573432e-05
-3.12379487017169e-05
-3.72191854916099e-05
-2.19974285482377e-05
-2.69486427861362e-05
-2.23163877206781e-05
-6.52165814456355e-05
-2.90367474139905e-05
-3.98916223398542e-05
-2.64684827600961e-05
-1.5110648833346e-05
-1.79633772240777e-05
-4.18426320929708e-05
-2.80343719934557e-05
-2.67675894561825e-05
-4.35898877762546e-05
-2.51520513343926e-05
-3.81979910919503e-05
-3.23814019237624e-05
-4.02792819482489e-05
-3.09980513050574e-05
-3.20239830946888e-05
7.4213662607069e-06
-3.27453353227712e-05
-3.06806318708681e-05
-3.19383480850924e-05
-2.68617881991551e-05
-9.34939734134383e-06
-9.23020205750612e-06
-5.91826638200581e-05
-1.7568980832243e-05
-2.80808321677445e-05
-3.07283073048692e-05
-2.24632131680248e-05
-6.56432451522805e-05
-1.88568366691928e-06
-2.26870888357024e-05
-7.20882932810965e-05
-2.35236967575411e-05
-4.2703212637425e-05
-2.70606865633148e-05
-4.11060102127549e-05
-5.00368134912721e-05
-1.88015736361147e-05
-7.73143161382093e-06
-5.5145099778484e-05
-2.57494060881094e-05
-1.963445769095e-05
-2.64428536426781e-05
-5.89684181090164e-06
-3.24014727704228e-05
-3.59182957253457e-05
-3.28471478468253e-05
-2.24152139833682e-05
-2.73187178093782e-05
-1.44603909788045e-05
-3.07084043519773e-05
-4.77969121194339e-05
-3.32820165585846e-05
-4.43760476628032e-05
-4.57761539508032e-05
-1.97087020237891e-05
-1.88260600177159e-05
-2.22823037844964e-05
3.32677888874843e-06
-4.24963336976543e-05
-5.75003238946572e-05
-3.44417490778526e-05
-3.14449769337657e-05
-3.49144463177562e-05
-3.34274413593355e-05
-1.97850348747176e-05
-2.04031359803905e-05
7.50952248477871e-06
-3.91608787075491e-05
-2.53546851793773e-05
-4.03628412869663e-05
-4.41882977531259e-05
-3.1432302182472e-05
-4.78892831860055e-05
-2.48737032152301e-05
-3.9741702698525e-05
-3.38704310587027e-05
-2.67702322810503e-05
-2.30844661170271e-05
-1.52031823522403e-05
-4.00662445193541e-05
-5.03171860278985e-05
-6.24686770433365e-05
-2.52269400931844e-05
-4.78381376120124e-05
-3.88258388341213e-05
-4.86624706192534e-05
-3.20961167644034e-05
-4.5258927924631e-05
-6.37056229583282e-05
-6.70488184404293e-06
-3.22206510825679e-05
-3.44423214421608e-05
-3.47710404600551e-05
-5.38611706631279e-05
-3.29395301521823e-05
-4.25496460991116e-05
-1.82866616360935e-05
-1.65120024197033e-05
-1.82571876129772e-05
-5.4274047357083e-05
2.58812612243112e-06
-4.27000925712849e-05
-4.25852338899514e-05
-1.34438371078962e-05
-5.15677610851152e-05
-2.04656107970191e-05
-6.13814802617211e-06
-3.72078515811692e-05
-2.77554643821944e-05
-1.51622673076973e-06
-3.87438650715385e-05
-2.88793744303277e-05
-3.60272550366591e-05
-5.57064803766676e-05
-4.04837815520198e-05
-3.9099936618473e-05
-3.54695791866441e-05
3.80259620163747e-06
-5.21873152319443e-05
-4.43372354138615e-05
-4.6625478821541e-05
-1.08320918371924e-05
-9.54769746333802e-06
-3.47081249964493e-05
-1.46526360376801e-05
-1.64902867876877e-05
-3.78183779032915e-05
-1.80041602456502e-05
-2.711142954855e-05
-5.02091512171069e-05
8.20663550354849e-07
-2.95641098704237e-05
-6.04504209487611e-06
-4.85465898235888e-05
-2.64173220090459e-05
-1.23007195466181e-05
-2.41563706705229e-05
-2.06126557173428e-05
-2.6770912028708e-05
-4.10720749878971e-05
-3.33937889413411e-05
-4.67801019238934e-05
-1.36769971911876e-05
-3.94777876139013e-05
-4.43582608421158e-05
-3.55909631487269e-05
-1.15826967888338e-05
-9.72855045416741e-06
-1.87038707152071e-05
-4.21449106740917e-05
-4.4650815684386e-05
-4.47924368791892e-05
-1.92922391494729e-05
-1.57206119902865e-05
-1.29343034887284e-05
-2.84700368919673e-05
-1.89755803947261e-05
-3.52808483956691e-05
-3.72506283920026e-05
-2.76112430306147e-05
-2.67961609172628e-05
-1.57307837782583e-05
-6.24588810440961e-05
-3.00753018904096e-05
-4.61610311496591e-05
-3.17454302451003e-05
-2.47946776009695e-05
-2.10080351333346e-05
-3.05472335322848e-05
-5.30825337071869e-05
-4.30745895613396e-05
-3.82616610762114e-05
-4.50520338737786e-05
-1.61458042562428e-05
-2.86745383437263e-05
3.88049684109973e-07
-2.56967257829416e-05
-3.31371070347436e-05
-2.05359462296444e-05
-3.05116124045887e-05
-6.30743263357487e-05
-1.69542190515974e-05
-2.84681470861765e-05
-1.34087272847058e-05
-4.65725340971066e-05
-2.03280109421004e-05
-2.24294875409868e-05
-4.31613673605585e-05
-3.37318357774136e-05
-3.0401475325711e-05
-5.65018034606209e-05
-1.68113404717037e-05
-4.01677873675647e-05
-2.81948088584324e-05
-6.00589957512493e-05
-3.32819478144675e-05
-2.14378369366744e-08
-4.01951453189267e-05
2.17714342320913e-07
-4.43901917790469e-05
1.97923318950821e-06
-4.10628969175428e-05
-3.19984093987561e-05
1.64976077242711e-06
-3.88597326694815e-05
-3.35397972566293e-05
-2.83886758065099e-05
-2.90445913990363e-05
-3.63514301233386e-05
-1.31773518580249e-06
-1.71007060987946e-05
-1.93931138171153e-05
-5.06096404829126e-05
-5.18159530966988e-05
-5.67092657927563e-05
-3.16983599465782e-05
-3.27952350337058e-05
-1.31457951813015e-05
-2.04328201894797e-05
-4.44393616818274e-05
-4.1101409222061e-05
-3.02791355641743e-05
-1.0474873312309e-05
-3.96589595887067e-05
-6.31859403661936e-05
-3.32036988984808e-05
-5.28108451471011e-05
-3.43547518952623e-05
-1.58780567798216e-05
-5.03450334328615e-05
-4.19622344256287e-05
-1.33548437640984e-05
-1.65880870218962e-05
-2.8742780731923e-05
-3.23188022970071e-06
-7.70406751400611e-06
-3.81000867198018e-05
-2.41256902106946e-05
2.1361835145565e-06
-1.38824186916794e-05
-4.31927660296852e-05
-2.5192383789689e-05
-4.04891996045384e-05
-4.95110584715697e-05
-2.65909719063946e-05
-2.30625428330966e-05
-3.3019393883172e-05
-6.23846073186625e-06
-5.5054059814639e-05
-3.45549898956737e-05
-5.11497333792889e-05
-5.61861602809618e-05
-2.12699793099849e-05
-4.36518753713233e-05
-3.18021638947799e-05
-1.7587369762431e-05
-4.40200073687661e-05
-3.14603046274727e-05
-8.47092697301365e-06
-3.05880653171769e-05
-4.53724123147921e-05
-3.31484309860604e-05
-4.97442476920899e-05
-2.22158331739129e-05
-3.58791046979996e-05
-1.65923949258218e-05
-1.63653179900443e-05
-5.78697769566779e-05
-3.07296642326359e-05
-3.39929183108011e-05
-3.37355104140503e-05
-3.67186466589988e-05
-1.82867789090363e-05
-5.72901259012387e-05
-5.03790772638159e-05
-6.92530478169833e-05
-1.59867954550293e-06
-2.64264312390163e-05
-1.60617514504636e-05
-2.19812397060335e-05
-2.18090019616573e-05
-2.71822733840829e-05
-8.15324433751949e-06
4.45550563441431e-06
-4.83677167429633e-05
-4.34210024504243e-05
-3.18064308180278e-05
-3.03015911464582e-05
-2.90435667150404e-05
-2.17268504002552e-05
-1.55606190800524e-05
-1.80462511634428e-05
-1.41764051965293e-05
-2.99307656025818e-05
-2.58422927818686e-05
-5.63336902763566e-05
-2.68464825629121e-05
-2.29855035405425e-05
-2.25615326434153e-05
-4.68643397352739e-05
-1.32488030253812e-06
-3.47427972869316e-05
-3.19124162984883e-05
-2.59634139694659e-05
-2.06025996310883e-05
-2.09861294066655e-05
-3.57812882708528e-05
-3.98130692482561e-05
-4.68503279230316e-05
-1.1557860271066e-05
-2.13089050278986e-05
-1.93917399032979e-05
-4.5054467033899e-05
-1.71871602588842e-05
-5.58376089462541e-06
-3.86963737067504e-05
-3.89793971741503e-05
-7.34134085609732e-06
-1.79117879755957e-05
-5.91555068485418e-05
-1.48629044051496e-05
-3.59022831152071e-05
-9.86962201948608e-06
-3.9506460992049e-06
-1.72769999549715e-05
2.50063900337007e-07
-5.30212144786532e-05
-2.26631237638221e-05
-4.65227705874115e-05
-3.43213527523016e-05
-3.26574647004013e-05
-3.85208697785167e-05
-1.34302250707423e-05
-1.6722256266636e-05
-1.7910815116746e-05
-2.94860744602433e-05
-1.04806226531051e-05
-3.76500910274395e-06
-2.63931953419486e-05
-2.89550915029866e-05
-1.71176735037992e-05
-1.93033741228636e-05
-6.18425137821607e-05
-7.06730876788589e-06
-2.88292425793754e-05
-1.21857371500459e-05
-3.07286813217943e-05
-4.9238520622186e-05
-3.62203129543487e-05
-1.79725925976253e-05
-3.33563361569178e-05
-3.21195164360256e-05
-1.46002964705438e-05
-3.62430564367637e-05
-1.26289332668799e-05
-2.43376223867652e-05
-1.86879776783871e-05
-3.22233308835063e-05
-3.59387748579484e-05
-5.90498703830437e-06
-3.42376850045e-05
-1.26591365495244e-05
-6.99364174880351e-05
-3.0082494037423e-05
-2.45140251412045e-06
5.30557997483858e-07
-2.92151196743836e-05
-3.07168048332306e-05
-3.65961127069551e-05
-2.98769966183976e-05
-2.87790261192169e-05
-5.30034427721537e-05
-1.09738041065742e-05
-5.33870427421068e-05
-5.15577598202878e-05
-2.70861703082095e-05
-4.46990630969549e-05
-1.37302212552462e-05
-3.9805080796969e-05
-1.9937023172792e-05
-2.86047092526728e-05
-2.6045672879404e-05
-3.3550572239503e-05
-2.01769251638606e-05
-4.16411230843478e-05
-1.46105788273926e-05
-5.52766592943011e-06
-4.2076060083577e-05
-1.92962794208564e-05
-3.67264216757832e-05
-1.86191836209605e-05
-4.83684009189092e-05
-3.26750648191881e-05
-1.71696562717967e-05
-3.33802145575751e-05
-2.6633201137464e-05
-2.65097220763857e-05
-3.06099734048007e-05
-4.2476380182465e-05
-4.97315706356982e-05
-2.98501905602385e-05
-4.12426585963789e-05
-1.70685483705726e-05
-4.00841767156345e-05
-3.23098921376129e-05
-3.17589117772157e-05
-1.61442161404088e-05
-2.5167957045285e-05
-3.16832906634355e-05
-4.15996099058845e-05
-1.79377600366838e-05
-3.12372633698752e-05
-1.54177318589096e-05
-2.53054982336326e-05
-6.4609594136329e-05
-5.03781915746685e-05
-3.04825044341267e-05
-3.45511746106303e-05
-3.83248958264192e-05
-1.44394697780183e-05
-3.14510809954786e-05
-4.97332549053247e-05
-3.54990130779073e-05
-3.32923369114568e-05
-3.26278645713956e-05
-5.64212835736788e-06
-3.32395728937614e-05
-4.5567553787915e-05
-4.82976424811374e-05
-3.32326783267649e-05
-2.9647783564004e-05
-3.38828700216951e-05
-3.32015014369681e-05
-8.78070771544282e-06
-4.20777223065881e-05
-1.48408578728333e-05
-9.6749867292017e-06
-3.18412178229679e-05
-4.41438064074629e-05
-2.43770962674728e-05
-1.39465551193193e-05
2.77890647669225e-06
-1.00704734439329e-05
-1.18092624177777e-05
-3.45785530193264e-05
-1.99131898615392e-05
-2.09127527414073e-05
-4.65443597178012e-05
-4.02916193328538e-06
-4.17192037674162e-05
-2.91225059957762e-05
-3.18393113528361e-05
-2.31417699625054e-05
-2.83001688758204e-05
-4.39763059834793e-05
-5.83442293099294e-05
-3.48562086249537e-05
-3.35303876270967e-05
-1.54200311405984e-05
-4.43321849509695e-05
-4.35969280396619e-05
-4.69309931711949e-05
-4.60534574101661e-05
-2.56792212911096e-05
-3.18086269598247e-05
-3.29135997985036e-05
-7.56551287111791e-06
-1.85296479318352e-07
-1.84674987194536e-06
-2.96943484098829e-05
-6.55590692777097e-05
-2.43004432597345e-05
-1.72391335107595e-05
-4.12548594868696e-05
-5.7891702813755e-05
-3.07314507550397e-05
-2.11119243194912e-05
-5.00051727284604e-05
-6.68204619199002e-05
-4.28636158245143e-05
-7.4633112801275e-05
-2.52989781664879e-07
-2.94438193475838e-05
-3.26158720110607e-05
-5.84849307828544e-05
-3.26125155005621e-05
2.15088377507879e-06
-1.56401446292528e-05
-5.12732730675929e-06
-2.22582593012989e-05
-2.75806015126075e-05
-1.12164106278818e-05
-1.96548858923553e-05
-1.58632609188682e-05
-3.83655719998794e-05
-3.71602782539578e-05
-3.76747145855397e-05
-3.55169852502514e-05
1.80994496402955e-06
-3.92473694579534e-05
-1.13360059354292e-05
-3.37012068561774e-05
-3.60253805808201e-05
-1.36211938074499e-05
-4.30536124103753e-05
-3.26456527874762e-05
-2.56960892420326e-05
-3.32969068647478e-05
-3.01233790596857e-05
-5.9689905458061e-06
-1.45106151270235e-05
-1.56046785265349e-05
-3.61715109630138e-05
-5.03362740320183e-05
-4.3932433097423e-05
-1.28856307065678e-05
-6.83105469684248e-06
-4.57234567760912e-05
-2.78152030302092e-05
-3.8739370639142e-05
-4.45279856356328e-05
-3.28596537766582e-05
-7.09704639123382e-05
-1.04908710104991e-05
-4.03789760853524e-05
-5.4418284488937e-05
-1.47190488617148e-05
-3.76114878463675e-05
-9.35272475749151e-06
-3.3451050407558e-06
-2.51226021514842e-05
-5.47457881082205e-05
-1.95492941642755e-05
-2.50303177560104e-05
-4.39830408796919e-05
-1.28160314561033e-05
-1.74439469587104e-05
6.25668071250399e-06
-2.42507128969705e-05
-1.1255132632416e-05
-2.60839721799317e-05
-1.93544388181565e-05
-2.84664941403901e-05
-3.73709790284477e-05
-4.07670598313817e-05
-3.11498240614279e-05
-7.03716353061212e-06
-6.9680343240733e-06
-3.75320820207422e-05
-1.81361922947083e-05
-2.23000068313923e-05
-3.66523444662025e-05
-1.93267835106451e-05
-2.61429339512146e-05
-2.5154391982836e-05
-2.01233974785355e-05
-3.71156450287915e-05
-2.0313267628878e-05
3.25262583641603e-06
-1.38857067492831e-05
-4.50013435239795e-05
-8.00329203007549e-06
-4.80805470099628e-05
-5.57266202491773e-05
-3.289136338776e-05
-1.78273000027363e-05
-1.57193295838818e-05
-3.81670717535816e-05
-2.35328610959875e-05
-4.8677118689085e-05
-2.45274875609071e-05
-3.37513161725472e-05
-4.3586613006091e-05
-2.14160241980243e-05
-2.99556698526246e-05
-2.9944901402486e-05
-1.64664727121316e-05
-1.8972318069162e-05
-2.89778590256651e-05
-1.87426754669039e-05
-6.55458038612311e-06
-1.82347431167468e-05
-2.47591955292112e-05
-1.15710770787292e-05
-5.86526321074455e-06
-3.46827950453917e-05
-3.76683549519282e-05
-2.75352591561493e-05
-2.69060969098673e-05
-5.67362652971107e-05
-2.34410388960803e-05
-4.79964008751333e-05
-3.15472053266327e-05
-2.69566235344238e-05
-4.93902018751353e-05
-2.05421234492319e-05
-3.20703641638882e-05
-4.40476535229144e-05
-3.06894160149568e-05
-3.21609190505298e-05
-3.39770429352883e-05
-2.1417959232338e-05
-5.72123279770071e-06
-1.59531739057276e-05
-2.84339419673327e-05
-2.86793277154722e-05
-3.10221207769139e-05
-4.3472734279134e-05
-3.97575017291249e-05
-1.64491265050486e-05
-1.59998032224137e-05
-3.44660226141133e-05
-1.0810909824108e-05
-3.0407219973466e-05
-4.83704269134561e-05
-2.94679965994954e-06
-3.14414531190826e-05
-1.31438985643927e-05
-4.91104060548054e-05
-4.82169561396081e-05
-4.12437575517601e-05
-6.63872493838324e-06
-3.73284015784035e-05
-4.24960017213649e-05
-2.9822223221935e-05
-2.09075602467063e-05
-3.47105563266177e-05
-5.39611750924887e-05
-3.26464073046724e-05
-1.85497464733431e-05
-2.52050617127859e-05
-2.41252995601583e-05
-7.15895842870678e-05
-6.1202881432946e-06
-3.29027073058792e-05
-4.24518735637061e-05
-1.8959853611512e-05
2.85999979914554e-06
-2.2573896571166e-05
-4.14466624648019e-05
-4.12718514581613e-05
-2.8843273701287e-05
2.48407257354593e-06
-2.07578229737558e-05
-1.89512520451604e-05
-5.11972596144894e-05
-3.40523866583461e-05
-1.57824718657611e-05
-2.09012332432277e-05
-1.71605312410786e-05
6.99459999942565e-06
-5.260582801187e-05
-9.04030331916117e-06
-3.21346432554036e-05
-2.62632953699508e-05
-2.46225465126054e-05
-3.26342336298812e-05
-3.48271430969704e-05
-4.64237387784712e-05
-4.75303790673131e-05
-2.80601135157559e-05
-1.69249821456572e-05
-4.75192257552417e-05
-1.7395074797288e-05
-4.58663028756875e-05
-1.85506982657059e-05
-1.08906870630275e-05
-1.36785674995692e-05
-6.29674204438169e-05
-1.47356449574073e-05
-4.8252500629633e-05
3.42908060773293e-06
-3.01249168601279e-05
-1.40089922381188e-05
-4.17477643521145e-05
-3.78021528024006e-06
-4.5937058604853e-05
-3.43522822322513e-05
-4.67997345465118e-05
-1.65930105564907e-05
-2.85510140567796e-05
-3.2391678732477e-05
-5.83891857350921e-06
-4.01218338225388e-05
1.39055722202831e-05
-5.95841589359678e-05
-4.3032639965742e-05
-1.04953448698303e-05
-1.02419799615384e-05
-4.07405525327492e-05
-1.66046254361339e-05
-4.85661430503565e-05
-4.79428407680007e-05
-1.89443529415757e-05
-4.95583221092372e-05
-3.85519615692292e-05
-2.13365374101961e-05
-7.25760387509497e-05
-4.54927903402341e-05
-2.33020503582444e-05
-4.77454496530475e-05
-4.47547469507186e-05
-7.31404166649002e-06
-1.68114004586362e-05
-4.86575924928994e-06
-4.77556300208553e-06
-2.20425727869677e-05
-4.63640930988984e-05
-2.82090416148047e-05
-3.47926103302154e-05
-6.09680133874389e-05
-3.39807251501577e-05
-2.73430551642347e-05
-3.88886925700988e-05
-4.84270624085991e-06
-2.09830495185968e-05
-1.76832830697074e-05
-2.58311266236755e-05
-2.48901023735901e-05
-2.65695277638231e-05
-2.05044300946778e-05
-5.51819215270953e-05
-9.29397688086937e-07
-2.35990730486746e-05
-2.49598332830365e-05
-4.38284895990354e-05
-6.11953039872546e-06
-2.5609231007489e-05
-1.95979821609759e-05
-1.40206076921783e-05
-3.14731868371467e-05
-2.35323857074546e-05
-2.73559768980035e-05
-2.70000317500691e-05
-1.99774847568281e-05
-4.23849377162614e-05
-6.49395864552979e-05
-3.63494345129172e-05
-2.39642839600329e-05
-4.37762337341492e-06
-2.29486411933665e-05
-4.55446835466993e-05
-2.86749722274019e-05
-4.7526770015105e-05
-3.50429817285741e-05
-2.57313145922113e-05
-2.25980414212029e-05
-5.08858937490307e-05
-4.85127563745786e-05
-2.30732577944208e-05
-3.94264437388746e-05
-2.161558275285e-05
-3.62461859972853e-05
-1.60451307349952e-05
-2.50887240983756e-05
-5.17117491048693e-05
1.33664496768478e-06
-2.13626227637318e-05
-3.66904414145536e-05
-3.72484749127824e-05
-4.35066156719197e-05
-3.05429521787378e-05
-3.45223235154738e-05
-2.34465279628191e-05
-2.52692140353434e-05
-1.88681986263971e-05
-2.71192557493103e-05
-1.17489458687965e-05
-3.62742949370385e-05
-1.13953439087213e-05
-2.06136174196823e-05
-3.12767778104919e-05
-2.44673771474724e-05
-4.52773369934606e-05
-2.56267831357422e-05
-5.58775251362508e-05
8.25015630738504e-07
-2.99709116392392e-05
-1.44727834026303e-05
-3.14954851159284e-05
1.66134507991081e-06
-2.76434100035747e-05
-2.14209558947151e-05
-2.86013488392548e-05
-2.0847280646749e-05
-4.38252601901732e-05
-1.93487173804707e-06
-4.54326852844515e-05
-4.12852596518635e-05
-2.08595411432463e-05
-1.43835034491888e-05
-2.23047518548991e-05
-3.87835100859121e-05
-9.22180339154812e-06
-1.41439630668396e-05
-3.87656610721754e-05
-7.78608249308786e-06
-1.71551539055984e-05
-1.36117127770804e-06
-2.19881756638366e-05
-1.49185597043072e-05
-1.86077712619749e-05
-1.07502963940855e-05
-6.83017919650072e-05
-3.15708511752194e-05
-3.27114907588782e-05
-4.15677263579743e-05
-1.92744324038034e-05
-1.82259089631443e-05
-2.5162278696746e-05
-2.84969639583958e-05
-6.10007191858551e-05
-1.75137212687314e-05
-6.0691084564515e-05
-2.68791626493146e-05
-1.37307518267073e-05
-1.37409649038538e-05
-3.01655828452188e-05
-2.87019615476303e-05
-2.98157780773795e-05
-1.7020489373549e-05
-5.57673393536854e-05
-2.45829077572489e-05
-1.54479180373986e-05
-1.9554590720112e-05
-3.46281408251723e-05
-3.20558847180314e-05
-4.42335865151006e-05
-3.83156280076574e-05
-3.88734412228334e-05
-2.40383407919447e-05
-4.03444164032325e-05
-6.73767139019028e-05
-2.11156610637059e-05
-4.17611102286618e-05
-2.59808326981304e-05
-3.10910100384386e-05
-2.9876412694946e-05
-4.95186730022531e-05
-2.70032997391913e-05
-3.72761234178213e-05
-3.23414522555197e-05
-3.22321511675431e-05
-1.3535869910077e-05
1.94198244634273e-05
-3.26054053396373e-05
-3.12849381719288e-05
-2.9776726451865e-05
-2.11993647839094e-05
-2.71301813931315e-05
-1.67108503714872e-05
-1.95394015328796e-05
-4.32106909392892e-05
-1.75549242716226e-05
-5.8222057327491e-05
-1.89374160184446e-05
-3.13117354774764e-05
-1.73952688804331e-05
-2.51635383375679e-05
-2.01060572185089e-05
-1.43121298242483e-05
-5.62325683986216e-06
-3.15828589660773e-05
-5.19191156990553e-05
-7.35654332671289e-05
-2.30522478645328e-05
-3.27474986452125e-05
-2.64942210548297e-05
-2.95310696042535e-05
-3.74566581772646e-05
-3.55106152520748e-05
-3.22551537301684e-05
-2.58642131834764e-05
-2.83968330475549e-05
-2.00550538536047e-06
-4.51746325802227e-05
-1.56053778023535e-06
5.93288817899607e-06
-2.66360976867018e-05
-4.53598518363626e-05
-2.62971575529259e-05
-3.31754842390321e-05
-3.95930464940814e-05
2.31036272164593e-05
-2.06160386291107e-05
-3.40779756043614e-05
-3.15113682120455e-05
-1.61192844940995e-05
-5.45352571365019e-05
-3.19170713641491e-05
-1.67784365244717e-05
2.17083607216133e-06
-2.6501775041305e-05
-6.11201162198488e-05
-1.87603666519841e-05
-2.60582160737531e-05
-2.84536817617073e-05
-1.44493989174796e-05
-6.56993873604488e-06
-3.10137752954008e-05
-5.19677838278074e-06
-3.0463407488138e-05
-5.53493975298908e-05
-4.1571366015148e-05
-2.15094263601199e-05
-5.84937048620872e-05
-1.92194671472868e-05
-4.6701650742425e-05
-2.39235154106396e-05
-3.70046887116886e-05
-2.43786897200033e-05
-4.41553079859239e-05
-3.77121253091295e-05
-2.94208988380824e-05
-2.43141799955523e-05
-2.4791992655239e-05
-3.69484299142025e-05
-3.94040224956031e-05
-2.01428602365026e-05
-1.35856020794656e-05
-4.41839412761128e-05
-3.78374771104234e-05
-2.41187120195816e-05
-3.66374259647668e-05
-5.7384522255384e-05
-4.52481073763284e-05
-3.62043365177379e-05
-4.89251545747857e-05
-3.40224853884962e-06
-3.65143135754006e-05
-3.22297530230973e-05
-2.84086529629921e-05
-2.38878875861612e-05
-2.17331855518465e-05
-5.40912664654531e-05
-1.5925349914893e-05
-2.32319633175425e-05
-2.58095189319869e-05
-2.81527361885815e-05
-2.55360981866357e-05
-2.314398883218e-05
-2.46042143611395e-05
-4.01978006679578e-06
-5.37843282794585e-05
-3.77948195683518e-05
-3.1787150761638e-05
-2.03850683864238e-05
-4.03064084717151e-05
-7.37699261857041e-06
-3.86076510566942e-05
-2.04921995516634e-05
-2.45585013321483e-05
-2.7502494359543e-05
-4.9110141643103e-05
-3.33910183792402e-05
-3.90648209255982e-05
-3.44073507272853e-05
