# Supplementary material for: Research on computational propagation and identification of mine microseismic signals based on deep learning
Source: PLoS One. 2025 Oct 22;20(10):e0334641. doi: 10.1371/journal.pone.0334641 (PMC12543183; doi:10.1371/journal.pone.0334641)
Supplement: S8 Data — (ZIP) [file pone.0334641.s008.zip › 000100900002864.xlsx_0.txt_24.txt.txt]

-4.81623053628945e-05
-2.09562996122379e-05
-3.06226812119815e-05
-2.11186250272227e-05
-5.24222243974818e-05
-4.71330606279935e-05
-4.08824898023345e-05
-1.64547742511977e-05
-3.60123841054901e-05
-2.86400011279014e-05
-4.29452163345848e-05
-1.9782356269612e-05
5.53711231799722e-06
-1.15098870501885e-05
-1.81518975229631e-05
-4.57723813369894e-05
-3.8818621031031e-05
-3.5404139827459e-05
-3.32656845452993e-05
-3.72338479674367e-05
-2.62473901235795e-05
-3.23496519635203e-05
-2.83671929452807e-05
-3.75304605100016e-05
-6.10143826471561e-05
2.10819640627179e-05
-1.50548590511818e-05
-4.8304205950883e-06
-1.58046881640328e-06
1.13332110068095e-05
-4.64885361003536e-05
-1.34348750431834e-05
-2.21051358059558e-05
-3.1112841831488e-05
-5.99169262062129e-05
-4.94811591228983e-05
-1.40446233371486e-05
-7.66540863871201e-06
-2.95866682870758e-05
-3.72278888657277e-05
-5.73398531583468e-05
-2.61639437741274e-05
-3.63878183354355e-05
-1.52252600911631e-05
-5.21972816962581e-05
-1.78456009981815e-05
-5.97541336378547e-05
-3.75962395468376e-05
-1.74131977998673e-05
-2.4648867752931e-05
-4.70200596916201e-05
-4.44346136208273e-05
-4.80772662316538e-05
-2.87412549171767e-05
-2.43538539935059e-05
-3.54990146526367e-05
-2.40744906087347e-05
-6.22414011777797e-05
-2.8114581216164e-05
-4.84061869967368e-05
-6.81849880222697e-06
-1.80509990895101e-05
-3.33192540327643e-05
-1.79691100566249e-05
-2.9746855014478e-05
-7.55208721321161e-06
-1.42579384630544e-05
-2.27896680136153e-05
-2.0485165766633e-05
-7.76637602783977e-06
-4.38026723068356e-05
-1.63108475020837e-05
-2.09062133522956e-05
-1.37266785697424e-05
-2.7705073011787e-05
-1.37143607135978e-05
-2.51094428847588e-05
-9.24501593115489e-06
-6.8832277452482e-05
-3.94229069718821e-05
-9.6356873800952e-06
-2.56298683904414e-05
-2.45657312750638e-05
-4.90774299555972e-05
-4.53539777068214e-05
-3.85801103818207e-05
-2.98190715743792e-05
-2.28019493672118e-05
-4.3044527756116e-05
-9.01036220402496e-06
-4.62425556307767e-05
-3.74833083302476e-05
-2.81335020288207e-05
-1.5562047714268e-05
-2.52403031716941e-05
-2.44230737463855e-05
-3.01404690540185e-05
-5.27114830090123e-05
-5.12877988209431e-05
-4.46709093650102e-05
-1.81700222205411e-05
-4.41898626098095e-05
-3.23928041730077e-05
-4.21973557467118e-05
-1.09634838104224e-05
-1.85359682155688e-05
-4.32361848283616e-05
-4.20677998390607e-05
-1.83272304613146e-05
-2.13007924281579e-05
2.92719807175334e-05
-2.71507966088383e-05
-2.96917201600564e-05
-4.75071766861485e-05
-3.49449510649474e-05
-2.72924285348791e-05
3.16114212686386e-06
-1.1967837639567e-05
-2.24999548893011e-05
-3.92371027403741e-05
-3.29860878661625e-05
-6.25430005404442e-05
-8.32903554510625e-05
-7.00202021200176e-05
-2.43790130252455e-05
-1.23248462811239e-05
-3.26076222923767e-05
-2.86279831305162e-05
-8.08202994874128e-06
-1.97288453394382e-05
-3.94973878833788e-05
-2.58027465621807e-05
-4.02786763036544e-05
-2.60825657799337e-05
-1.20653031093395e-05
-3.99703833391999e-05
-3.73479277176038e-05
-3.31387070652404e-05
-4.49012835942034e-05
1.268335867795e-06
-4.28240731111408e-05
-2.94643629134677e-05
-3.61676437390412e-05
-1.41487177228675e-05
-2.84186274247906e-05
-4.52988489949848e-05
-7.23220203089641e-06
-4.59061451564545e-05
-2.91615943967769e-05
-2.03922756919689e-05
-4.71520628781294e-05
-3.52726180345793e-05
-2.91035541065628e-05
-4.1355058127202e-05
-4.16821345210938e-05
-3.21394835643039e-05
-3.61563154548966e-05
-4.20441917212114e-05
-3.06853970583366e-05
-3.49557559157383e-05
-2.06614360928843e-05
-2.2807277971989e-05
-4.1825900318822e-05
-1.57713851157337e-05
-6.22815471109285e-05
-4.48371042762548e-05
-2.51395260288033e-05
-6.42157068860907e-05
-5.63584253149096e-06
-4.12921988943911e-05
-2.22363901485847e-05
-6.04323776633788e-05
-5.24100509488814e-06
-3.47603858798869e-05
-1.21459033680334e-05
-4.70905833166899e-05
-6.04465324605832e-05
-2.65560685108136e-05
-2.91469038076554e-05
-2.00631883186017e-05
-3.91506582367394e-05
-4.82047955464966e-05
-3.29047789829779e-05
-3.21644361604418e-05
-4.10686008429981e-05
-1.36914718852188e-05
-4.89324025175609e-05
-1.74964688266654e-05
-3.9019766521108e-05
-1.41719186811577e-05
4.58344905611553e-06
-1.96201603201764e-05
7.3693390422829e-06
-2.95739778089759e-05
-2.75120429746546e-05
-3.31945297258953e-05
-1.06430295696701e-05
-3.21918057062306e-05
-4.8309535972885e-05
-4.38593175629538e-05
-3.0794318280257e-07
-1.62384143602064e-05
-4.77412541147898e-05
-3.51131818370622e-05
-4.46506437409811e-06
-4.55102023380223e-05
-4.4914314721366e-05
-1.01240757632338e-05
-2.48251397250588e-05
-4.17424709459076e-05
-3.38161994416569e-05
-1.97718029506762e-05
-4.98259652218801e-05
-1.22692573114141e-05
-4.28743302444476e-05
-4.817966601283e-05
-2.69171896848195e-05
-1.9570262076883e-05
-5.45741156847498e-05
7.55483305117137e-06
-4.29778537281522e-05
-9.12350143744211e-06
-5.27287323485055e-05
-3.65493257549709e-05
-1.50217231137899e-05
-6.04279962674269e-05
2.44039992875976e-06
-2.32680106128115e-05
9.34440642394683e-06
-4.75085058782797e-06
-1.62561631425928e-05
-3.12889921368823e-05
-1.87675289544242e-05
-3.98491038460146e-05
-3.27263050408477e-05
-3.0589700721672e-05
-3.4449164089997e-05
-4.80326055786893e-06
-1.93027137886289e-05
-6.78468261601057e-05
-2.36424985253873e-05
-3.75147399250058e-05
-2.35210105391034e-05
-3.11896914243783e-05
-5.18194470581021e-06
-3.16894482107351e-05
-4.93984729308723e-05
-1.56260481947027e-05
-5.22528747059728e-05
-2.57962073849043e-05
-2.72278982967152e-05
-2.60553226578344e-05
-5.15129926293382e-05
-2.4295323228416e-05
-4.66272329243543e-05
-4.49957545837342e-05
-9.76944281440864e-06
-5.63618985614928e-05
-6.81449878591651e-06
-6.22149753974282e-05
-9.67351924832048e-06
-4.35315188654532e-05
-5.24236685854696e-05
-2.88644721063975e-05
-3.05552647780518e-05
-4.51498825216723e-06
-3.04520493858339e-06
-6.97698692825928e-05
-2.69794460677954e-05
-1.6611105067044e-05
-2.01411236651525e-05
-3.12345501396443e-05
-5.67933175697986e-05
-2.72642143633783e-05
-5.17432266435304e-05
-2.23174748372101e-05
-2.64255168612855e-05
-4.78161733124463e-05
-2.12777885686532e-05
-4.23476580318928e-05
-3.52147984005368e-05
-1.67076665492528e-05
-3.77925510760809e-05
-1.2951918276712e-05
-4.88003115364564e-05
-4.5979381853569e-05
-2.14547776948515e-05
-2.2195768460827e-05
-2.42182816450212e-06
-3.34882974782443e-05
-3.41179728556551e-05
-2.3288644628397e-05
-7.60707760882963e-05
-5.39480414026185e-05
-5.39386631427098e-05
-4.26808691225223e-05
-5.29053944796993e-05
-2.63194266496207e-05
-1.07436264701074e-05
-3.91017061879052e-05
-3.94836042061861e-05
-4.88707212879863e-06
-2.6197446625422e-05
-1.68405134351966e-05
-1.24404490025819e-05
-2.28295267009907e-05
-3.53166241777851e-05
-4.5071605769901e-05
-1.37776477338369e-05
-5.23487665066468e-05
-3.03841071155377e-05
-4.25842938502219e-05
-4.58996512007702e-06
-4.77923209948154e-05
-1.79110846136103e-05
-2.02473511363008e-05
-2.91526458910511e-05
-3.91536952579111e-05
-2.31279337182068e-05
-5.15292467561651e-05
-1.8088431740484e-05
-2.32313663644707e-05
-2.83963420723874e-05
-5.65619334009887e-06
-4.71077549452832e-05
-1.86843322755241e-05
-2.54837791768934e-05
-8.56691194811737e-06
-2.80308513302368e-05
-8.69326795546909e-06
1.60114527050992e-06
-3.06156986024236e-05
-9.81665550180511e-06
-4.14533061543485e-05
-4.40083072874054e-05
-1.01056158776684e-05
-2.53003162466412e-05
-4.18668640437894e-06
-3.38160270869457e-05
-6.85611565340959e-06
-2.2527168825939e-05
-2.93816663909568e-05
-2.8330866002102e-05
-4.1880423302008e-05
-1.69140640689569e-05
-5.27018273026669e-05
-4.77392494352414e-05
-1.19000278280672e-05
-3.70268852986862e-05
-3.7040216337377e-05
-3.06562936921504e-05
-1.36427716437965e-05
-2.50900220961399e-05
-9.82072368159903e-06
-4.33816703358138e-05
-5.88343345338188e-05
-2.52508314265314e-05
-1.08936196459143e-05
-8.01790614974785e-06
-2.27606155111484e-05
-4.93686306293129e-05
-3.80804247486519e-05
-3.86223273841634e-05
-3.37078676890847e-06
-4.08001148983829e-05
-6.69759036367615e-05
-2.13664876762249e-05
-1.85202637554673e-05
-1.20569242818821e-05
-7.98987218662589e-06
-2.07537877032012e-05
-3.45208667138747e-05
-4.71028952319945e-05
-5.3995467639465e-05
1.19065935836147e-06
-5.88794951164771e-06
-4.97552152060596e-05
-2.76907596565279e-05
-1.45090582170705e-05
-4.39542465061978e-05
-7.37748229089506e-05
-1.17286913173261e-05
-1.75908426652126e-05
-1.24850949319214e-05
-4.15439690713928e-05
-4.49764491600798e-05
-3.13477856611051e-05
-4.20139445251169e-05
-1.4613394655835e-05
-4.9431486734067e-05
-3.04381823284195e-05
-3.67272941225671e-05
-2.66087086655109e-05
-1.26728282142154e-05
-1.42295705666283e-05
-3.3206096066977e-05
-5.09326441020226e-05
-1.3037533143075e-05
-3.89038487761816e-05
-1.89908917128449e-05
-1.82524164830057e-05
-3.47367193011515e-05
-1.8332185416887e-05
-5.46664104356218e-05
-2.76520318669797e-05
1.12708402767963e-05
-1.48945150537372e-05
-3.79864166437796e-05
-4.45832102776641e-05
-4.71539652690173e-05
-1.06208012486028e-05
3.80152651586538e-07
-9.99022127722847e-06
-3.40786924863227e-05
-5.72978144079064e-05
-2.45504999661032e-05
5.69956915862214e-06
-3.31832143518838e-05
-1.08495777730975e-05
-5.63747941523059e-05
-5.22386646993365e-05
-3.81623083134503e-05
-2.16041851283914e-05
-5.93113530420484e-05
-3.77446953005379e-05
-2.59281706650192e-05
-1.69174345541456e-05
-7.28720305249005e-06
-5.25884504140006e-05
-4.2474807746212e-05
5.20553442014182e-06
-3.24801094992624e-05
-4.76851349888676e-05
-2.83040401048126e-05
-3.25730929763612e-05
-3.86149157219596e-05
-5.98594709358493e-05
-1.59302223474618e-05
-2.18151409976185e-05
-2.4962903980638e-05
-2.44454628186634e-05
-2.56115376993109e-05
-3.96703361478629e-05
-6.23623841386537e-05
-7.91681686131783e-06
-1.63377353333896e-05
-1.47012512930795e-05
-3.39731091465188e-05
-5.16144886636582e-05
-1.63009649244539e-06
-4.05070428353807e-05
6.24094297902663e-08
-2.20485622878605e-05
-6.10080269573948e-05
-2.9811979918447e-05
-4.79929466778672e-05
-2.94921465503577e-06
-1.41306261661388e-05
-1.73835488497561e-05
-9.37388944893308e-06
-3.53505610210937e-05
-5.86282521738723e-05
-2.06668477238537e-05
-3.72400356516438e-05
-3.05269865225467e-05
-5.64847469864385e-05
-5.4958364851333e-05
-2.23441228432484e-05
3.33896767178912e-07
-1.15210851168694e-05
-2.56385196356794e-05
-3.46525079853437e-05
9.31512153831939e-06
-2.32207386105882e-05
-2.36564015054396e-05
-1.15440803108723e-05
-3.78447973016914e-05
-2.5239374687839e-05
-4.05365417426113e-05
-5.24893347597675e-05
-6.50551460716172e-05
-3.30534506726447e-06
-8.71045858182225e-06
-2.63664886479354e-05
-4.67031606888564e-05
-2.78423230209258e-05
-7.24221903222837e-06
-3.89888063222008e-05
-2.116625655319e-05
-3.25384719246119e-05
-4.40100418611504e-06
-8.36722330660923e-06
-3.25398097543674e-05
-8.26554399471578e-06
-7.26412384530757e-05
-4.32651537841996e-05
-2.07118120926731e-05
-3.04949186247057e-05
-3.91310377666445e-05
-1.3178563890768e-05
-2.93911552886085e-05
-1.75534777229886e-05
-2.34188103775647e-05
-1.50959479829846e-05
-3.97887760912666e-05
-1.50528118017085e-06
-5.6579883346328e-06
-1.66401744175647e-05
-2.34784059101784e-05
-4.03955237109919e-05
-2.79756801328962e-05
-4.73192456367207e-05
-2.67876603009423e-05
-4.05925936639767e-05
-3.90240003897889e-05
-5.66154709631188e-05
-2.2000719092909e-05
-1.6573222281817e-05
-5.87982858446871e-05
-1.97367881707238e-05
-2.32130654122097e-05
-2.71138428202564e-05
-3.40878020308488e-05
-3.25851143811861e-05
-2.67587910329223e-05
-6.62484312921436e-05
-3.23755025544257e-05
-4.03310895126496e-05
-1.50445294117766e-05
-6.85280644188778e-06
-2.72785793206621e-05
-3.68812137903482e-05
-1.44889041118396e-06
-2.35842520794489e-06
-3.90580631495409e-05
-4.94216408481618e-06
-4.3331319840938e-05
-4.75706448552037e-05
-1.90463757628992e-05
-1.91136757720277e-05
-3.34588354657454e-05
-2.44635274421754e-05
-3.0164162429339e-05
-4.3877939166463e-06
-2.82203825172538e-05
-3.1834530646436e-06
-5.01116048857419e-05
-1.47298537949013e-05
-9.16378148397653e-06
-1.64263925747606e-05
-3.26239227066205e-05
-3.0139416740233e-05
-1.27423293956479e-05
-3.54890906190457e-05
2.39215172728035e-05
-2.98073943031241e-05
-2.04039321700954e-05
-3.62656656917266e-05
-6.77740727177024e-06
-4.82707030439738e-05
-2.23471090477796e-05
-4.52714547281445e-05
-2.25297854684613e-06
-4.70213613323025e-05
-4.43458725291914e-05
-2.93360450208322e-05
-6.42226786194972e-05
-1.45009496901352e-05
-7.69051367710177e-06
-6.15834273178008e-05
-3.21976918556222e-05
-1.74433889096347e-05
-3.86975178116119e-05
1.15570947580798e-06
-2.5376455370534e-05
-4.33429450264706e-05
-1.45586609272432e-05
-3.41000639605457e-05
-3.97521947448756e-05
-5.05094020625034e-05
-4.6640334094316e-05
-4.99696085523525e-06
-4.93573545469478e-05
-2.18268215506801e-05
-2.56706395588605e-05
-5.14617432526297e-05
-2.63011853109867e-05
-4.84904932030227e-05
-4.33358657226204e-05
1.8685722762073e-07
-2.66773609780935e-05
-2.52766197125906e-05
-2.65109657225981e-05
-4.68473402051448e-06
-6.40547180003589e-05
-2.85854915034616e-05
-3.45097323877265e-05
-3.41356246977848e-05
-8.77149243418031e-07
-3.51439943438493e-05
-2.98065014230657e-05
-1.97717609572248e-05
2.19584815672713e-06
-3.11641821577672e-05
2.10799810279405e-06
-3.28192429088115e-05
-3.31373135752424e-05
-2.43469580533106e-05
-5.8805860912172e-05
-3.73954354360696e-05
-2.82408169356581e-05
-3.25428367018068e-05
-3.72153645356238e-05
-1.12687034421074e-05
2.84796278655011e-06
-1.8596453956113e-05
-2.75948734238574e-05
-1.64429517253776e-05
-2.01187207783824e-05
-1.05131580345648e-05
4.39031552558444e-06
-3.59184200253913e-05
-1.66751145431923e-05
-2.15910003097579e-05
4.3792523769603e-06
-1.99945682296234e-05
8.2419208456989e-06
-2.48318519012553e-05
-1.94517039265146e-05
-5.27958415907215e-05
-6.29846013934892e-05
-1.22389986295551e-05
-4.46131764971426e-05
-2.29750389872287e-05
-1.21764604406454e-05
-5.0127845144936e-05
-1.1894414241988e-05
-4.46804215622816e-05
-2.18607462188569e-05
-2.04156754034693e-05
-2.93456179254134e-05
-5.29023011350172e-05
-2.59945077231197e-05
-3.61494714618024e-05
-2.12681857376603e-05
-4.08778504726109e-05
-3.52010250670474e-05
-3.96303940893335e-05
-4.14266464722933e-05
-4.54816587753816e-05
6.56052188199291e-06
-2.9127916267772e-05
-3.73308812962024e-05
-1.90074142950373e-05
-4.54965769311521e-05
-2.35160835941792e-05
-1.54244691093879e-05
-4.55114698167264e-05
-2.9890804431033e-05
-3.6663386290794e-05
-3.96106488610215e-05
-1.41684820230365e-05
-4.38862997733002e-05
-4.97628957316853e-05
1.76540722802382e-07
-1.02319296415304e-05
-4.7666982109833e-05
-2.11575382233737e-05
-3.44483564608225e-05
-3.13695367254285e-05
-1.31340282175768e-05
-2.03762353066567e-05
-5.18297087613671e-06
-4.06332176654707e-05
-1.46756970469196e-05
-4.33629417342162e-05
-1.87926307577574e-05
-1.0985395918684e-05
-2.66813971382729e-05
-2.14897867760231e-05
-2.04242160892038e-05
-5.10046216218575e-05
-2.52179290521292e-05
-4.09488101702797e-06
-5.22610415299255e-05
-3.14593259158696e-05
-7.70530800789073e-06
-4.6840626165429e-05
-4.86336813986843e-05
-1.80488525614043e-05
-3.01535320289501e-05
-2.59380541865362e-07
-1.28278389896189e-05
-2.92104104977954e-05
-2.0957015723921e-05
-2.06340387157644e-05
-1.8582490325261e-05
-4.73481225323152e-05
-6.98220523443726e-05
-2.6949826904701e-05
-3.06867129790102e-05
-2.67244821825827e-05
-4.70074921736695e-05
-2.61303016966783e-05
-1.55731724849374e-05
-4.32752377368497e-05
-4.56289576081053e-05
-3.54563960158011e-05
-2.94767379737976e-05
-4.70679625796424e-05
-3.62993989823402e-05
-4.88234470141463e-05
-2.73954914117567e-05
-3.44574708232345e-05
-4.22244672379485e-05
1.93967987846407e-06
-5.437435296593e-05
-3.81914919457238e-05
-1.94035697269507e-05
-5.50157934937518e-05
-3.67446227365945e-05
-5.06676626769915e-05
-3.68629042745807e-05
-5.10656210049567e-05
-3.07012360769646e-05
-2.3695376843e-05
-2.71837108617107e-05
-2.03986313017984e-05
-2.6278533418045e-05
-3.52786345960749e-05
-1.18927451659586e-05
-3.02584384403213e-05
-3.70060772684505e-05
-2.11902240925421e-05
-2.69991423927341e-05
-1.87841404552199e-06
-2.10210507051771e-05
-2.37661438659681e-05
-3.50563718769013e-05
-3.52762580073793e-05
-2.70099959226175e-05
-3.6416586954116e-05
-4.36141173757209e-05
-2.85310744721496e-05
-3.23553430019429e-05
-5.24720571067127e-05
-2.40989177518872e-05
-4.38106579957648e-05
-2.08641641756766e-05
-3.61589298251796e-05
-3.37159178911901e-05
-4.01302111316869e-05
-1.84269749508308e-05
-2.13843580929959e-05
-1.31924640903591e-05
-4.18904875441266e-05
-3.13018858789223e-05
-4.78820585421582e-05
-3.25133520409865e-05
-1.93476961243601e-05
-2.21481862346601e-05
-6.07246465883746e-05
-6.69462283484102e-05
-2.15676822846741e-05
-2.75438894198536e-05
-1.93497425088853e-05
-2.1954736302802e-05
-2.46684750833168e-05
-6.51348572875226e-05
-2.01053243172295e-05
-4.06807562060131e-05
-3.95715836429133e-05
-1.83632225280119e-05
-2.66494707735898e-05
-4.30454855899162e-05
-5.21026138134309e-06
-3.93252434490467e-05
-3.57549429381065e-05
-4.12637009757828e-05
-4.64904502484199e-05
-1.953340183668e-05
1.160912872292e-05
-3.00787172039368e-05
-2.58563228423197e-05
-2.91519229804301e-05
-2.45768598237634e-05
-1.27716451724854e-05
-2.78200029627907e-05
-1.72215537983583e-05
-6.5117790061653e-05
-2.79846286773189e-05
-3.55924740406118e-05
-2.89633850330996e-05
-4.50269799508489e-05
-3.79419224738438e-05
-3.63388461068873e-05
-3.92151888768295e-05
-2.69491359537071e-05
-3.45040285458068e-05
-1.61499155858095e-06
-3.63299685176356e-05
-3.645585757643e-05
-2.6934490218559e-05
-2.68926587001936e-05
-1.13030700278163e-05
-1.67821115276056e-05
-1.58383264786783e-05
-1.16862584588491e-05
2.43388405191299e-06
-3.08392389310159e-05
-1.63775755450956e-05
-3.55572681588081e-05
1.47470553878874e-05
1.78800885731473e-06
-6.01230479956176e-05
1.76442037992468e-05
-3.03164323717187e-05
-5.97210202972481e-06
-2.11963530376774e-05
-2.04503478556899e-05
-3.80605769579121e-05
-4.49744170593139e-05
-9.17613229058466e-07
-5.84982490434855e-05
-3.26677750365588e-05
-3.9693039746164e-05
-6.05174057023291e-05
-2.23956528537247e-05
-4.6975022319823e-05
-2.12849278342546e-05
-2.49297166909322e-05
-4.89858098271164e-05
-2.28170357069347e-06
-1.72894333818301e-05
-2.42630817194525e-05
-3.61704156741174e-05
-3.82015976457065e-05
-3.78723627752156e-05
-2.68703553544632e-05
-3.22621600412777e-05
-2.66311848260888e-05
-2.30883457195153e-05
-3.03431398944935e-05
-1.70192312914134e-05
-3.68333135524211e-05
-1.92865758955915e-05
-2.3510643605539e-05
-4.41044963991603e-05
-5.6308875125222e-05
-3.61283489816576e-05
-4.77113669310899e-05
-4.10883437369123e-06
-1.58613928474621e-05
-4.4201662586494e-05
-2.73269607293507e-05
-3.7576492312298e-07
-1.91597690889364e-05
-3.64789616471592e-05
-4.59208862647345e-05
-1.66820226554881e-05
-2.77626702080158e-05
-5.83261755649363e-05
-2.08764550268932e-05
-3.45072386327017e-05
-3.48476707034735e-05
-2.59390942514094e-05
4.39080776117037e-06
-3.84682033296011e-05
-1.43049193600443e-05
-3.74862438706868e-05
-1.63500844353223e-05
-2.20909252989179e-05
-2.32656558061282e-05
-4.6222145299129e-06
-3.30502544587822e-05
-8.07292413334422e-06
-4.12128619857099e-05
-5.0513505958742e-05
-4.42969469108838e-05
-5.34046620178031e-05
-6.50110957352477e-06
-6.27241604943246e-05
-3.22223631558508e-05
-6.26665691761731e-06
-3.88651153803156e-05
-2.74679823431856e-05
-6.9446987806833e-05
7.03541948628863e-06
-4.6381693465318e-05
-1.37589974620045e-05
-4.14872791577453e-06
-1.36773836507436e-05
-6.75746227648089e-05
-7.09746792968378e-05
-3.66158724485227e-05
-3.78037369966998e-05
-2.17516319780308e-05
-2.35440114403962e-05
-2.22268756976613e-05
-3.08620562993389e-05
-4.66016222301786e-05
-2.15386041079152e-05
-4.64581645535913e-05
-3.74296777855258e-06
-2.88841557719279e-05
-1.49622181948139e-05
-3.57452632544181e-05
-3.93306843663193e-05
-1.88429831872007e-05
-3.37666631677558e-05
-1.58199695698852e-05
-5.92983391875404e-06
-1.03042440308833e-05
-6.59756349263566e-06
-4.81636978214969e-05
-2.32608743218809e-05
-3.69350023953666e-05
-2.62981734211531e-05
-6.55210383914141e-05
-2.68531689604088e-05
-1.94266218762615e-05
-2.43246090331369e-05
-3.25470550270898e-05
-3.63011593147013e-05
-1.09770995103563e-05
-2.63781289933735e-05
-1.56759265985747e-05
-5.81516427172791e-05
-8.226875946407e-06
-2.36996538052969e-05
-2.16512239233287e-05
-4.31016917689912e-05
-8.78266842154784e-06
-3.6954401988653e-05
-8.35306626405066e-06
-5.57352489184158e-05
-2.39928702099465e-05
-2.28401289223153e-05
-3.89795145747412e-05
-1.59777208975407e-05
-6.0648168864931e-05
-4.64917540234728e-05
-2.59815551955028e-05
-1.43492875357901e-05
8.78059727547531e-06
-4.09409588772844e-05
-3.95353595414038e-05
-2.11914436999039e-05
-2.85232653396564e-05
-5.75647437980608e-05
4.681010704147e-06
-6.36333562481667e-05
-4.82250696495146e-05
-5.54795738844499e-05
-1.50400228640193e-05
-2.36920026669474e-05
-4.54939267978676e-05
-4.10020032563893e-05
-1.68507360495721e-05
-3.82890554173647e-05
-3.66165763593381e-05
-3.3838247171978e-05
-1.24328764115428e-05
-3.893492663467e-06
-1.69165713589781e-05
-1.16455058876453e-05
-5.13756273899124e-05
-5.62864043224971e-05
3.83492350425584e-06
-3.51833456876122e-05
-3.10539192599081e-05
1.65790090458014e-05
8.3889506420974e-06
-4.99946151840065e-05
-1.50779246462029e-05
-1.41167933724199e-05
-4.39820054766972e-05
-2.40627801741647e-06
-1.37258640579573e-05
-1.63071501182776e-05
-3.75100657175581e-05
-6.47147297672434e-05
-7.25972571599096e-05
-4.92536196884325e-05
-2.42950048308599e-05
-3.48237195074566e-05
-3.38550281733067e-05
-1.45636869019131e-05
-4.25637611010861e-05
-1.91939515871633e-05
-1.78736748551663e-05
-5.2152906910003e-05
-2.46399020562228e-05
-3.24990823197299e-05
-6.13980337502822e-05
-4.07810956554868e-05
-4.34840502683896e-05
-4.82312221495884e-05
-2.61442110532087e-05
-4.29522109864938e-05
-1.75410790557115e-05
-2.05522980210918e-05
-1.38711956307251e-05
-3.39221631686732e-05
1.27877187377947e-05
-4.30093370023742e-05
-4.94160900900489e-05
-3.21669292214473e-05
-1.87307604575877e-05
-1.90784695322665e-05
-3.58877943883908e-05
-2.66239900848317e-05
-2.51320670042696e-05
-3.04784208072089e-05
-1.56913073705204e-05
-1.66602174117689e-05
-4.0270520185067e-05
-2.00676388674036e-05
-2.98396228980868e-05
-2.32473589057857e-05
-3.27403818993837e-05
-3.55571217265337e-05
-5.58744721445474e-05
-3.04411276922697e-05
-3.79020139312471e-05
-3.61517516613285e-05
-2.43563741548115e-05
-3.84529031268558e-05
-4.32039888311952e-05
2.97006587761349e-06
-2.62955783064171e-05
-3.39322425955246e-05
-1.323072593151e-05
-1.74497345177075e-05
-4.10734220242171e-05
-1.00426441321388e-05
-3.55267897050661e-05
-7.88142807650622e-06
-1.19707463880604e-05
-4.91851315278831e-05
-3.00302129526984e-05
-1.35278317539064e-05
-3.15252551242221e-05
-2.86221064898259e-05
-3.30080948261242e-05
-1.33777222022668e-05
-8.6607082525644e-06
-4.79315403108683e-05
-1.4362865858137e-05
-1.97880746711625e-05
-4.2563348221989e-05
-6.94284369261911e-06
-2.30634686199682e-05
-2.39558247401178e-06
-1.48686051948729e-05
-4.90140249580723e-05
-2.58552638584606e-05
-2.27425507488572e-05
-3.39673985190956e-05
-2.82344349674249e-05
-2.27822959215233e-05
-5.17464481980497e-05
-1.78069227039423e-05
-1.3443760465685e-05
-1.08973521283689e-05
-2.24235100974179e-05
-3.58609049331114e-05
-3.10916890621084e-05
-5.83393914024021e-05
-1.68643554274619e-05
-1.56746076936391e-05
-1.98016772573634e-05
-1.45383753359092e-05
-1.41888474945619e-06
-1.1219889136962e-05
-1.55323718642228e-05
-2.31427954706888e-05
-3.24156743010225e-05
-3.61095063978979e-05
-2.3027267689919e-05
-2.40509647163132e-05
-5.85186618281267e-05
-2.43061089624004e-05
-8.12879341728409e-05
-3.81106529188704e-05
-2.99353093663785e-05
-2.06998942216516e-05
-1.56658803435676e-05
-1.80699183520945e-05
-2.26448198461477e-05
-1.04926095927946e-05
-1.99859402455456e-05
-1.25024399823275e-05
-5.32650583828254e-05
-3.06783174222278e-05
-2.39429229189683e-05
-6.96291438678914e-05
-1.66102428806351e-05
-3.03665954291072e-05
-1.0953721563111e-05
-1.17526152083058e-05
-3.03698181884922e-05
-1.67708268374342e-05
-5.64834072694597e-05
-1.97757350252916e-05
5.74638179365272e-06
-4.81403851240892e-05
-2.30685672969363e-05
-2.14003957775317e-05
-3.72372503478199e-05
-1.34377527409711e-05
-3.75480693248685e-05
-3.34305448144119e-05
-2.59248062023003e-05
1.07817317441204e-05
-1.3746804040997e-05
-2.58407705826522e-05
-3.0779835033913e-05
-3.6246840336089e-05
-4.28597067764581e-05
-3.88066789950212e-06
-2.63622439216371e-05
-2.24993312477939e-05
-5.01459538434346e-05
-2.35415270638387e-05
-2.91209914207027e-05
-3.32381953713144e-05
-4.76387542822488e-05
-3.42599360609431e-05
-5.92748138543452e-05
-4.18781385185844e-05
-4.00518933652185e-05
-2.32810047212607e-05
-3.81484185783905e-05
-2.46879498323727e-05
-2.18711186592309e-05
-3.17913699848358e-05
-4.12157604047538e-05
-3.65901367500272e-06
-3.30784955619298e-06
-5.41195320581426e-05
-2.17914061462643e-05
-4.35218006081199e-05
-3.55151773621706e-05
-2.59658918541243e-05
-1.93606412291178e-05
-1.2048820349108e-05
-3.60886848865492e-05
-2.44140522896598e-05
-5.30306865474006e-05
-5.41134491621506e-05
-3.5191872494329e-05
-1.51472954802837e-05
-5.27688794883887e-05
-3.69211262991289e-05
-5.03148390590307e-05
-4.93871992672238e-05
-4.81428877451636e-05
-5.5103055307922e-05
-3.97820474402343e-05
-3.63550434590211e-05
-2.37971915567498e-05
-2.51627839657851e-05
-3.66941071205612e-05
-2.7586574606337e-05
-3.55013619005632e-05
-2.25987407045787e-05
-2.07463578413251e-05
-3.12188191026423e-05
-1.16208446703335e-05
-3.85410693719578e-05
-1.5473982699322e-05
-5.47519193960553e-06
-2.80973462686024e-05
-3.96745483393896e-05
-4.51345493063057e-05
-1.87536210445882e-05
-1.36438669952856e-05
-1.68562031285628e-05
-2.63564692712793e-05
-2.35898280304363e-05
-2.09478908930403e-05
-3.78107260542459e-05
-3.4162678130022e-05
-1.26356029839519e-05
-5.41576138773944e-05
-5.36960442128478e-05
-2.10857307034337e-05
-3.58194498417695e-05
-2.10867225646651e-05
-2.44260204326926e-05
-3.63939403251771e-05
-4.11371332892234e-05
-4.98983591692963e-05
-2.53064346042572e-05
-3.87430819002362e-05
-1.23618247917721e-05
-2.91568655530651e-05
-2.23843856506116e-05
-1.96987291764919e-05
-4.87839582667617e-05
-1.89611832308557e-05
-1.7898443577955e-06
-1.83540738127665e-05
-2.63675729549673e-05
-2.61650222944444e-05
-3.79179659596621e-05
-9.66500910126187e-07
-1.63057300351995e-05
-4.13735372734744e-06
-9.44262732079102e-06
-4.9204734181649e-05
2.11686603063706e-06
-2.35967941724366e-05
5.44914679683981e-06
-2.24209684574281e-05
-4.53559302362766e-05
-4.84973341184127e-06
-1.66475170685696e-05
-3.9858697241168e-05
-3.99631463908812e-05
3.34487708239519e-06
-3.09133653904237e-05
-4.88597699951529e-05
-3.17249144343251e-05
3.94225070868318e-07
-1.66156593600296e-05
-2.55730230837887e-05
-7.45639762924133e-06
-8.63241579612736e-06
-4.08375605698842e-05
-5.91491020134144e-05
-3.25009520489257e-05
-3.54976639881534e-05
-4.03620576891644e-05
-3.64502787091734e-05
-2.84034657419193e-05
-8.69177799089005e-06
-4.19841165276825e-05
-3.27717542584912e-05
-8.63091285543406e-06
-1.01845561047523e-05
-2.55941105798607e-05
-5.72701134787318e-05
-2.57472805663203e-05
-3.20220988298735e-05
-4.66396317115575e-05
-4.02951184558091e-05
-5.26546287307499e-05
-6.12993283312088e-05
-1.77038697485495e-05
-6.31028876971672e-05
-4.78361560833192e-05
-3.08680668784561e-05
-1.23173917230744e-05
-3.58715492550403e-05
-5.35416160035006e-05
-2.04763953773038e-05
-2.11625300612321e-05
-2.09765674162985e-05
-9.75548841735005e-06
-3.72038391357544e-05
-2.87624408213209e-05
-2.89268470168551e-05
-3.33583079130321e-05
-2.47933271368251e-05
-2.47065719708678e-05
-2.43277958933246e-05
7.11225521490248e-06
-4.88289897565876e-05
-3.52186144303467e-05
-3.7604310404014e-05
-1.21186620381637e-05
-5.46729945703542e-06
-1.30832599401358e-05
-3.71126780447651e-05
-4.27299501748021e-05
-4.84373889084601e-05
-9.70615909938359e-06
-6.83633218263594e-06
-1.99666364374374e-05
-6.46380393697747e-06
-1.55381404035899e-05
-5.67218589296276e-06
-3.47111965325391e-05
-2.64335392186421e-05
-3.39996105911382e-05
-2.12587025946812e-05
-5.85636274900911e-05
-4.40306276548346e-05
-2.85957295777311e-05
-5.06628812813435e-06
-5.15147604635448e-05
-1.84952334628804e-05
-2.67413648081706e-05
-3.99648718729962e-05
-2.63188060061978e-05
-1.41945374758574e-05
-1.60802514294061e-05
-5.02123000917401e-05
-4.52119265266192e-05
-4.96718289800175e-05
-2.25849247010621e-05
-9.61103212109556e-06
-3.26000173569343e-05
-2.24960914454018e-05
-1.05495861706403e-05
-4.98954344347425e-05
-4.60299372663442e-05
-2.87680692168147e-05
-1.54493635589286e-06
-5.39741450979143e-05
-1.1082134861553e-05
-4.90874128260789e-05
-5.60087381460564e-05
-1.19712258444661e-05
-3.60504788590156e-08
-1.78040792029729e-05
-1.08163217458379e-05
-7.6332784233418e-05
-2.92601258597528e-05
-1.5386683801512e-05
-2.82004418822494e-05
-3.0897204283026e-06
-1.54714761804233e-05
-4.19116428055168e-05
-3.70483650853671e-05
-4.82969493847536e-05
-4.1569269903975e-05
-2.72525661516129e-05
-6.56334240251309e-05
-4.45911968607671e-05
-4.27724949197934e-05
-4.19755389587926e-05
-2.75965272988506e-05
-2.22243706538529e-05
-4.1854647028654e-05
-3.77047681277713e-05
-1.39076798921581e-05
-1.42480934878614e-05
-4.38747602964924e-05
-3.2676587679931e-05
-5.23912195133988e-05
-3.23565404008202e-05
-2.31914400657188e-05
-3.92942026522683e-05
-2.18468294819434e-05
-1.41209583556124e-05
-2.9893950310933e-05
-2.26562648082489e-05
1.02434707788378e-05
-2.682739583546e-05
-9.43051894348326e-06
-4.45151228222936e-05
1.02108314803271e-06
-4.52515284455392e-05
-3.24470768001646e-05
-2.64876907475152e-05
-4.1556814458311e-05
-6.14002005510362e-05
-3.04414571818682e-06
-9.55869347873805e-06
-4.07630298478592e-05
-4.80469036235527e-05
-1.25831632564557e-05
-3.16759162263606e-05
-4.00932450599239e-05
-5.04635857031099e-05
-1.72339380350148e-05
-3.98166770174002e-05
-4.79113085577031e-05
-1.56617365675352e-05
-1.96386957470182e-05
-1.94971760433402e-05
-3.32308890026125e-05
-1.81110546094383e-05
-1.89314717340618e-05
-4.24229869858431e-06
-3.11647366624949e-05
-5.91578046293758e-05
-7.0559370049558e-06
-2.16142824186036e-05
-2.66677803400386e-05
-2.09268755867845e-05
-5.5818819612334e-05
-3.71243350881764e-05
-2.62236986337635e-05
-3.29973183556838e-06
-3.41579396268597e-05
-4.09353923065153e-05
-2.39645223852363e-06
1.14909227497694e-06
-5.04820581714311e-05
-2.71497028893737e-05
-2.71794096087419e-05
-4.92569332131759e-05
-1.56109956080191e-05
-2.72959475666514e-05
-5.56224764469712e-05
-3.5201374280908e-05
-8.79746119722021e-06
-1.0607485289376e-05
-3.49219020120255e-05
-1.49683372614294e-05
-2.74452522616862e-05
-1.237964464513e-05
-3.36204950269956e-05
-3.36238281683067e-05
-2.24049527878769e-05
-3.03311549794062e-05
-5.11184546808638e-05
-1.94319360456542e-05
-1.42891319303802e-05
-1.79486920535719e-05
3.11019667104988e-05
-1.71915325336465e-05
-3.42032744265255e-05
-4.45764403441284e-06
-2.35252455877967e-05
-7.75970923941359e-06
-1.8079412709146e-05
-3.00390963792887e-05
-1.93787191640558e-05
-1.68208682008305e-05
-6.24876070671665e-05
-2.90459848358542e-05
-1.66750044199505e-05
-6.42634680403184e-05
-3.05002394949033e-05
-3.06680007967056e-05
-4.16425268097284e-05
-4.7806162128345e-05
-9.79712881378734e-06
-1.52096841597677e-05
-2.5485292607419e-05
-5.37838615737266e-05
-4.3251316496242e-05
-4.96645738443571e-05
-3.35820590637744e-05
-2.69919100653261e-05
1.2173997076692e-05
-2.39663958474359e-05
2.44242467984502e-06
-4.69582574019348e-05
-3.05565889641634e-05
-5.52279490818666e-05
-8.44396366722254e-06
-3.32567916374103e-05
-1.4171448444952e-05
-1.58137492729606e-05
-2.8997092368297e-05
-3.26121940605865e-05
-5.27191676024645e-05
-7.2379206753207e-06
-5.02973712203984e-05
-1.22656725202378e-05
-3.50707680691615e-05
-4.29470546444458e-05
-3.3970407286756e-05
-3.58167828228407e-05
-4.08640316809286e-05
-4.03644899904307e-05
-2.56550323336698e-05
-4.04913742676763e-05
-4.97007716409429e-05
-3.40555769859656e-05
-3.74096987621878e-05
-3.61192283920124e-05
-5.46611992522518e-05
-1.99840452502826e-05
-3.4070265579952e-05
-4.61549777902818e-05
-1.22430067728324e-05
-1.59932547669446e-05
-5.18940371199691e-05
-5.35435747711209e-05
-5.43806386888428e-05
-2.38461121739905e-05
-5.67232702261926e-06
-5.04622222584892e-05
-2.29936811769226e-05
-4.42080237603452e-05
-6.82316435704369e-06
-3.32974718985377e-05
-4.46550201291538e-05
-3.28470411726521e-05
-7.89441313911456e-06
-4.70681942495786e-05
-2.55579387078082e-05
-2.62468363083323e-05
-3.92364702641255e-05
-1.40467318001678e-05
-3.3776416065763e-05
-8.00958977395522e-05
-4.4042480994595e-05
-3.13211932439802e-05
-3.7977480191844e-05
-4.43626526837426e-05
-3.35192653920328e-05
-1.82536854521601e-05
-3.37499532189225e-06
-4.19819495895472e-05
-3.92884409375235e-05
-3.6897179539892e-05
-3.93641446404179e-05
-3.32426451056996e-05
-1.75430362123994e-05
-1.15531536308268e-05
-2.46860717956031e-05
-3.84517634782459e-05
-1.64175257728211e-05
-1.0858208252887e-05
-1.77792685180835e-05
-3.85617653236956e-05
-5.14071653562498e-05
-3.70976303462679e-05
-4.59195284995263e-05
-6.21389938145546e-05
-3.62675759124589e-05
-4.8156486130766e-05
-3.8141306110911e-05
-4.38941205892468e-05
-3.51454990629648e-05
-1.01174106421921e-07
-5.2817109536977e-05
-2.25738624508455e-05
-2.39502354374465e-05
4.61947931107957e-06
-5.75490125466343e-05
-1.35868047986093e-05
-4.73625023123159e-05
-3.99112764838829e-05
-5.84911715197202e-05
-1.55354038418279e-05
-3.27103999166698e-05
-2.65252734314496e-05
-6.35753620930182e-05
-5.40496939122958e-05
-2.9458885059487e-05
-1.91745573602191e-08
9.4777325130922e-06
-4.46546543966062e-05
-2.99976312865279e-05
-6.9566539967987e-06
-3.38599800215392e-05
-1.87935075107965e-05
-5.04679349171792e-06
-1.0444655830124e-05
-3.42082186762893e-05
-9.85058410448496e-06
-4.1209680829774e-05
7.35169005186707e-06
8.45646470954563e-06
-3.87045889361389e-05
-3.03258284327552e-05
-3.19912345468548e-05
-1.81015610502808e-05
-2.99817966045175e-05
-3.44744252250262e-05
-1.94308811152092e-06
-7.68336330710397e-06
-3.69885446176656e-05
-3.39731166236182e-05
-3.51700834548188e-05
-3.46087278145655e-05
-1.67537636415696e-05
-3.2293799359954e-05
-2.84564904199554e-05
-4.70690434346813e-05
-5.58093253230155e-05
-6.81001914350125e-06
-3.81740682658077e-05
-3.50799882022552e-05
-2.52429958490725e-05
-2.9424648547361e-05
-1.81830341134735e-05
-2.54014787836753e-05
9.55627806208922e-06
-3.12638274936463e-05
-2.32201363451634e-05
-3.58452793309103e-05
-1.47432269669742e-05
-3.94902375235075e-05
-2.79763929073828e-05
-3.2138797851497e-05
-1.59830265673806e-05
-1.05788897142666e-05
-6.16441662367263e-05
-2.65815986197111e-05
-4.85130906764673e-05
-1.40232490027808e-05
-4.26096193715219e-05
-3.95162905329816e-05
-6.62818806252101e-05
-2.76647349256818e-05
-2.54069735469922e-05
-1.63846162515909e-05
-4.4216130719112e-05
-4.41031096763765e-05
-3.15694547880966e-05
-4.50147513115969e-05
-1.56692304773452e-05
2.22615299295366e-06
-5.1373358686688e-05
-4.12538504652012e-05
-3.57083249159252e-05
-6.26363711097098e-05
-6.75980642109957e-05
-4.67567283108355e-05
-8.84190814251154e-06
-5.95054059197277e-06
-3.97074983141785e-05
4.49701975644345e-06
-3.0730324399321e-05
-1.7258860456194e-05
-3.66396004073164e-05
-1.52896567994319e-05
-3.15656787336328e-05
-4.85727732096315e-05
-5.16055701239866e-05
-1.27649657358704e-05
-3.2959845669334e-05
-3.49397081125277e-05
-1.5351699991787e-06
-3.78412756545748e-05
-4.54082014986206e-05
-2.08024081551512e-05
-3.37008051932695e-05
-2.16365796275421e-05
-5.35855734924893e-05
-2.64900678390914e-05
-1.60395132616708e-07
-2.14921344586163e-05
-3.14093756308887e-05
-4.02862324032062e-05
-1.32320034502841e-05
-2.42928649252579e-05
-4.37839783948272e-05
-1.95020020579083e-05
-3.45929540536744e-05
-2.75592737787693e-05
-6.31010425383772e-05
-2.26417669403002e-05
-2.78843305681556e-05
-3.99122514386761e-05
-2.26289291655794e-05
-3.67964966821565e-05
-3.01145629573972e-05
-3.69338911502732e-05
-4.49432438141389e-05
-4.82499109419853e-05
-3.08158323013823e-05
-4.26908814633781e-05
-5.42347619287192e-05
-1.34354102915089e-05
-2.72914650657575e-05
-3.00406924981956e-05
-3.2009305101047e-05
-3.12381922916943e-05
-5.70385129073831e-07
-2.02767854396979e-05
-4.98108933056528e-05
-3.47918395936774e-05
-3.95603434250567e-05
-8.19878144179238e-06
-3.34724836876217e-05
-3.82974202588636e-05
-3.96428839756174e-05
-1.02421823151162e-05
-3.57733527828793e-05
-4.32241045321891e-05
-3.99107048545987e-05
-4.94564703292217e-05
-4.32442978245627e-05
-1.02836461776713e-05
-5.22841081357379e-05
-2.9530811026966e-05
-2.77033105017672e-05
-1.91022333564966e-05
-4.5165647525671e-05
-3.87106212266525e-05
-5.9084471099511e-05
-2.64043805010379e-05
-4.71790450632722e-05
-2.73809085621805e-05
5.20176013390491e-06
-3.64426461140368e-05
-2.27431577014496e-05
-1.55064421938148e-05
-3.52445531539312e-05
-2.70855408295523e-05
-3.53930882527159e-05
-3.51618841098755e-05
-2.24060057279309e-05
-1.71000401474338e-05
-9.21576521879955e-06
-4.27890736071827e-05
-1.81622948116708e-05
-2.1592064927209e-05
-6.28115489235992e-05
-5.41006661089891e-05
-2.24609131283988e-05
-1.1604480594932e-05
-1.33391402184373e-05
1.86761305099107e-06
-3.45865772495161e-05
-3.25288275261621e-05
-1.54311591560175e-05
-1.64176725867655e-05
2.29826410684657e-05
-1.73346873475484e-05
-2.87459339261839e-06
-4.02199434571535e-05
-2.52215215022356e-05
-3.76569702815457e-05
-6.15364915210321e-05
-1.61915081070198e-05
-3.90464415514564e-05
-1.95682628072154e-05
-2.12610800618392e-05
-2.85923189071206e-05
-4.67795930137694e-05
-2.891303702093e-05
-1.18591545268574e-05
-1.10661286323242e-05
-6.98240966201159e-05
-2.82122714870885e-05
-2.24675155681581e-06
-5.65980604607465e-05
-4.18267446783152e-05
-4.35920975316642e-05
-2.31785894582044e-05
-2.00031121801395e-05
-3.17430670258689e-05
-1.07887797282788e-05
-3.4264172598004e-05
-2.20277922338837e-05
-4.59402332349471e-05
-1.36342307888602e-05
-4.58060071217437e-05
-1.47700867101419e-05
-2.30071896605871e-05
-3.08704964009318e-05
-3.10954593576084e-05
-8.33707935166232e-07
-3.98654669088716e-06
-2.18654157824922e-05
-3.32080137254281e-05
-3.87658409677632e-05
-5.23356045319551e-05
-2.50897317828224e-05
-4.35018252988887e-05
-2.7424536391623e-05
-4.54611234402007e-05
-2.19012845461797e-05
-2.87066686925128e-06
-3.18705471660799e-05
-1.48077942130895e-05
-5.07726055780511e-05
-4.042194660522e-05
-6.22124770383721e-05
-4.71029911985525e-06
-3.38946588657517e-05
-4.27479332651205e-05
-2.53303293785252e-05
-1.81746565047063e-05
-3.50159255351644e-05
-3.32232712568507e-05
-6.08938274680162e-05
-1.18472983018785e-05
-3.18591873934019e-05
1.17146285788041e-05
-2.08152353735972e-05
-1.5146989622157e-05
-7.15452905333477e-06
-5.22644615336739e-05
-5.22705272119537e-05
-7.66218389953291e-06
-4.74053757320839e-05
-5.78921828282526e-06
-3.43825914374651e-05
-2.28897105872433e-05
-1.91669946583812e-05
-3.39320758356179e-05
-1.33375494173557e-05
-4.97538461146267e-05
-3.11573663222035e-05
-4.72708142867577e-05
-3.53547044249898e-05
-2.90132520945247e-05
-2.06213332885022e-05
-1.75480906379051e-05
-4.50918185346646e-05
-2.16314135371377e-05
2.14601970807164e-06
-3.48552408656657e-05
-7.09264480124521e-06
-2.54167989718898e-05
-2.66674576514901e-05
-1.70747710615324e-05
-1.09773205529068e-05
-3.61477744484224e-05
-3.444234346839e-05
-3.36363068931005e-05
-4.33872766051267e-05
-5.41448086850322e-05
-3.18088683820511e-05
-5.2087022043091e-05
-1.57965644022696e-05
-2.36518800185858e-05
-4.81280331261284e-05
-4.29053036547511e-05
1.12573342267328e-05
-5.80973668366467e-05
-4.7178061401085e-05
-1.74230649512625e-06
-3.65514618833171e-05
-6.37398039156486e-05
-3.53327924165114e-05
-2.84313221409105e-05
-2.45747421217709e-05
-4.91714217025955e-05
-1.76174984374528e-05
-4.6061203565408e-05
-2.45874945603172e-05
-3.04435782444328e-05
-4.06466277951535e-05
-2.82202086178008e-05
-2.12868103865724e-05
-1.1271170185874e-06
-2.71844942021186e-05
-1.6966875720932e-05
-2.06008513148015e-05
-1.17175207602621e-05
-4.29391036152968e-05
-4.04591135594481e-05
-4.12422822422149e-05
-1.90024870857892e-05
-9.03425080073829e-06
-3.90136852423565e-05
-1.87337082424297e-05
-4.58787006100373e-05
-1.26048851030354e-05
-9.38283628837337e-06
-6.15583501048043e-05
-4.73332165710851e-05
-1.89645970311929e-05
-1.04553138738344e-05
-4.5549199819646e-05
-3.69442912135346e-05
-2.3341552811243e-05
-2.53066007352438e-05
-2.23647972067534e-05
-4.76314243939569e-06
-2.20975410901053e-05
-4.93405483324616e-06
-2.42036601537571e-05
-6.5426750435587e-05
-1.74798319410878e-05
-3.30624127008019e-05
-2.20992088556158e-05
-4.16398163619873e-05
1.22079679001691e-06
-2.9511329475252e-05
-5.83995131291435e-05
-3.91185404567028e-05
-3.98165622414265e-05
-1.79195732922213e-05
-2.78851741013405e-05
-1.73505982683665e-05
-1.01297772915163e-05
-1.94123860076017e-05
-2.88542304050766e-05
-5.00828062867977e-05
-5.78924336856782e-05
-3.90429939428796e-05
-3.90347956827683e-05
-1.77047667047977e-05
1.27135174127853e-05
-8.26733918782312e-05
-2.94007567941614e-05
-5.03940277359769e-06
-6.3553976354807e-05
-2.51469945261064e-05
-3.59756346494227e-05
-1.97808202638528e-05
-1.71507737694688e-05
-2.46060619061117e-05
-1.48623009989425e-05
-1.02276060020971e-05
-3.76195376596622e-05
-3.74689675296747e-05
-2.08749792415775e-05
-4.30280926699051e-05
-3.21675462153585e-05
-3.52222976927049e-05
-2.75157189299182e-05
-2.21819352829354e-05
-6.68370170188616e-05
-4.96436994137515e-05
-4.18490564048579e-05
-1.86553649646956e-05
-5.35600096003338e-05
-3.64732314811497e-05
-3.41601104581994e-05
-1.03776762109378e-05
-1.88442991013246e-05
-1.22263864591698e-05
-2.86233444159355e-05
-4.73060307005862e-06
-1.9341924740262e-05
-2.72933903627774e-05
-6.11279662609672e-05
-3.5723324938818e-05
-3.41952062778668e-05
-4.67567203640271e-05
-2.37693345779277e-05
-1.51372362057891e-05
-3.66478297280711e-06
-3.92706421464313e-05
-7.47834588907873e-06
3.66456521888108e-06
-1.86000412172878e-05
-1.66285951617595e-05
-2.20915925260273e-05
-6.68926695412849e-05
-3.33286555164076e-05
-1.77910971111773e-05
-2.89264350471796e-05
-7.55608256235904e-06
-2.32429300710477e-05
-2.90102606230654e-05
-3.86109222174533e-05
-2.57550990268688e-05
-2.79167293586741e-05
-2.75722699998648e-05
-2.01000837296695e-05
-3.5455878396271e-05
-4.67080045141953e-05
-1.16994086477587e-05
-6.68995547340116e-05
-3.67655854363774e-05
-4.51948216400408e-05
-4.33987854773265e-05
-2.25680959733423e-05
-6.07490177511805e-05
-3.29757263115446e-05
-4.04803648793126e-05
-2.63744026867811e-05
-3.09269875271287e-05
-3.11237842845307e-05
-7.50643105239011e-06
-2.49950721836696e-06
-2.27396245010452e-05
-1.56681475518922e-05
1.80207651742078e-05
-2.10400900847532e-06
-3.92508424508173e-06
-2.62541331062244e-05
-2.59532917122379e-05
-4.94015855382879e-05
-3.25748703776415e-05
-3.26995377199491e-05
-2.75279834228608e-05
-2.93258423907834e-05
-4.48884528049299e-05
-5.37201284231544e-05
-4.20652470231068e-05
-1.76045399883e-05
-1.42043251636621e-06
-5.0875237194634e-05
-2.48602829717179e-05
-3.2727384139888e-05
-3.23013860355487e-05
-4.62852640235797e-05
-3.37955231081062e-05
-3.65356751652807e-05
-3.74062385201865e-05
-9.54054772037819e-06
-5.87471304104723e-05
-1.10070087426541e-05
-5.58382456807478e-06
-5.9535624089317e-05
-3.97937765725656e-05
-3.59987846555819e-05
-1.48730731086334e-05
-3.00990846034509e-05
-4.53207715664915e-05
-9.49088213237026e-06
-4.78114416150852e-05
-5.1152338141926e-05
1.67256234872158e-05
-2.42145902349781e-05
-1.51116329582699e-05
-3.31475612356406e-05
-2.08007876563076e-05
-2.66428731727017e-05
-2.58974018022203e-05
-2.40517345069047e-05
-4.32088842869852e-05
-2.9282487613361e-05
-4.32009188731151e-05
-7.31476934263747e-06
-4.20554079639937e-05
-5.20132079168961e-06
-1.47310420939019e-05
-3.16111258316064e-05
-2.38975213200215e-05
-1.68864620506768e-05
-9.62139345142635e-06
-3.9217107471583e-05
-2.25911124690271e-05
8.4117515818513e-07
-2.14270980965319e-05
-3.66453192871083e-05
-3.82660997354759e-05
-2.49358036656714e-05
-2.07447359453525e-05
-2.81580729873159e-05
-4.12529075309643e-05
-1.88880449480062e-05
2.54207388400073e-06
-2.63332607005883e-05
-1.45880993360823e-05
-1.98842790818047e-05
-8.13061213412846e-06
-2.86502157953429e-05
-2.43646360673038e-05
-3.71451098532139e-05
-1.22794278521463e-05
-2.79562986805804e-05
-4.2300161301491e-05
-7.01297771730756e-06
-3.45327002043158e-05
-1.61865768503212e-05
-3.10582126799763e-05
-6.05064738228451e-05
-2.47956012979317e-05
-4.52558713675241e-05
-2.72192246093494e-05
-2.73367982479988e-05
-2.52413944499014e-05
-2.17687964255955e-05
-2.20101498322569e-05
-2.79013980424885e-05
-4.84182967772077e-05
-2.4948205609457e-05
-4.23790132805107e-05
-3.37580829469628e-05
-2.33859660459212e-05
-4.27907322864707e-05
7.75703594517691e-06
-3.79357615175781e-05
-4.39477949552496e-05
-3.35294156508141e-05
-3.67088035278065e-06
-2.59166872186032e-05
-1.90622111422e-05
-4.77756928125716e-05
-1.99170020585169e-05
-1.23719908222268e-05
-4.51579549418216e-05
-5.2408194118927e-05
4.04315804506247e-06
-3.38342879381824e-05
-2.76077390805554e-05
-2.12381211652584e-05
-1.51906887194425e-05
-4.18683772965412e-05
-1.91429122957857e-05
2.67127357854586e-06
-2.33448626019668e-05
-3.80462408198649e-05
-3.36709205595592e-06
-3.18629323497578e-05
-1.58870467918768e-05
-3.55843697579202e-05
-1.81377649449553e-05
-1.92023326487315e-05
8.23642825789007e-06
-1.57372522552905e-05
-1.07697399410897e-05
4.18405482509109e-06
-3.54188684315656e-05
-4.3928133818267e-05
-4.49513426529942e-05
-2.61302689049971e-05
-3.13299506090075e-05
-1.26754647145566e-05
-3.04700657443511e-05
-3.81828951026869e-05
-3.64376159167811e-05
-3.73947469163228e-06
-2.4633893908246e-05
-2.26669271689198e-05
-1.94820627434541e-05
-1.31633853700328e-05
-1.52565588912924e-05
-3.26395229821677e-05
-2.41510276776349e-05
-2.36655342976412e-05
-1.2861567868009e-05
-9.95006213230932e-06
-3.32603842837427e-05
-3.53147780852326e-05
-3.2276730082944e-05
-3.66530533939474e-05
-3.85454744984905e-05
-7.62418819185593e-06
-4.64667041089425e-05
-1.6301453696248e-06
-3.84259252291024e-05
-1.94288749294648e-05
-1.43166101241118e-05
-2.60785967453956e-05
-4.57756270041392e-06
-3.59590564723147e-05
-7.92395482436757e-06
-1.65619280384816e-05
-1.88113204085775e-05
-2.70563947811262e-05
-1.93297105461098e-05
-3.3159453277565e-05
-5.6482938230902e-05
-4.85079576269744e-05
-2.52842893118446e-05
-2.26265849613688e-05
-1.69309769146449e-05
-9.95666298554043e-07
-1.68357954064509e-05
-2.45768672292441e-05
-2.12921607893006e-05
-3.44576732998766e-05
-7.47107361097018e-06
-3.91919668578407e-05
-2.05180852767457e-05
-4.13011909383805e-05
-3.42988779689591e-05
-5.42513341577069e-05
-1.83541217099765e-05
-2.68806699628116e-05
-4.92823157716528e-05
-2.1897086410527e-05
-3.20452258038681e-05
-5.69839642170974e-05
-4.74979863239983e-05
-2.25926261651155e-05
-2.37420840858093e-05
-2.97578908956826e-05
-1.26676936813935e-05
-4.23789506824842e-05
-2.95632165393043e-05
-2.70085534284729e-05
-2.75522352591648e-05
-4.0755780438031e-05
-3.41719128031884e-05
-2.01572016872179e-05
-3.97443515264639e-05
-4.0445381480598e-05
-1.94602276359449e-05
-1.15986756912817e-05
-4.37456330555199e-05
-3.35495230280688e-05
-2.40058807829308e-05
-2.2188301285698e-05
-2.43705706750112e-05
-1.36191478819282e-05
-4.87963702750373e-05
-1.95892346417245e-07
-2.10102253718407e-05
-3.21224032659827e-05
-1.92540480850895e-05
-3.07741135906044e-05
-2.40763842915563e-05
-4.20036606434628e-05
-2.39005840618971e-05
-2.10761206843049e-05
-4.19753946171731e-05
-3.00101831503922e-05
-3.36199552913213e-05
-8.36065027520712e-06
-5.10961362536712e-05
-4.28317468109182e-05
-1.40271044048126e-05
6.40697169788128e-06
-1.79613806296404e-05
-1.60912161578176e-05
-2.89564831766889e-05
-2.19760312637989e-07
-2.18331031167225e-05
-2.64300843652257e-06
-4.56337669644009e-05
-3.40331289285366e-07
-2.85352491485337e-05
-2.18745616736346e-05
-1.14773380877846e-05
-1.13941661733337e-05
-3.03622895663601e-05
-1.72011585629089e-05
-3.70621449634367e-05
-3.30943418990305e-05
-4.03450480599793e-06
-4.44783238501719e-05
-2.95916961624436e-05
-3.10591223900624e-05
-1.04555217620847e-05
-3.14328753204488e-05
-2.54854912268328e-05
-2.10146230453921e-05
-1.85848739206552e-05
-2.93052535498361e-05
-3.28244170395136e-05
-2.79710070937421e-05
-2.67598921313766e-05
-1.64485290513614e-05
-1.2108763210209e-05
-3.27392610875824e-05
-1.64254904024372e-05
-3.28220360415004e-05
-4.49390016729455e-05
-4.82349327662797e-05
-3.37991766949498e-05
-2.76721112975984e-05
-4.61170198029145e-05
2.1335177470356e-06
-2.23658774717321e-05
-3.71945455807655e-05
-2.77109343175236e-05
-3.17642758654178e-05
-7.40689093115787e-07
-3.51950270223617e-05
-3.49636826448828e-05
-6.39547558965626e-06
-3.40662367177434e-05
-1.00720844633368e-05
-2.53774792493957e-05
-1.52052684604049e-05
-4.84482363828103e-05
-6.48077004698349e-05
-2.09911425224783e-05
-1.85605265413821e-05
-1.58142396869462e-05
-2.67183000382673e-05
-3.04986730608283e-05
-4.38221631679272e-05
-3.6641594547621e-05
-1.88709628074442e-05
-4.17718200566629e-05
-1.48527438511745e-05
-3.71281674533133e-05
-3.93807840581766e-05
-3.96979257311597e-05
-5.30786046186758e-05
-2.23600484489947e-05
-1.80361228338401e-05
-3.68565232240113e-05
-1.9146584333827e-05
-5.81820970387807e-05
-3.42282587752737e-05
-2.42139452598331e-05
-2.8251674352119e-05
-3.17794752608253e-05
-3.25142202126378e-05
-6.3546535403457e-05
-3.06215109610535e-05
-1.32084360136064e-05
-7.89875610143485e-06
-4.86230268641092e-05
-1.11924624709428e-05
3.69161203823198e-06
8.93325537545569e-06
-1.87534590913772e-05
1.15631379981193e-06
-1.30903414071916e-05
-2.94200208180041e-05
-2.68831688461783e-05
-6.01489591833642e-06
-7.00908462870542e-05
-7.1908300740796e-05
-6.14861660474829e-05
-6.66963980926332e-05
-5.12604049341609e-05
-2.82480150432235e-05
-1.24670633431889e-05
-3.4060116968638e-05
-1.20390387408757e-05
-3.81875317730409e-06
-3.81858171196246e-05
-2.20983912281399e-05
-3.6319741741157e-05
-7.18376646265457e-05
-3.90939131508049e-05
-5.1370336851405e-05
-3.36174119882552e-05
-3.47395037314404e-05
-4.00021174118373e-05
-3.79432389698612e-05
-5.08444528651351e-06
-2.2002988500691e-05
-6.03247919025331e-05
-3.24332335561446e-05
-2.25217078194867e-05
-3.34380585398513e-05
-2.18230243245417e-05
-3.52083369404155e-05
-5.27807233304802e-06
-2.6427034945654e-05
-5.6835722459887e-05
-5.36093633800497e-05
-3.14895143067488e-05
-5.51373466631105e-05
-4.1154744523402e-05
-2.18330788722262e-05
-4.84044360093645e-05
-3.6792607747362e-05
-3.59728199453445e-05
-2.46694466720948e-05
-5.25435644167789e-06
-4.28341689680091e-05
-3.38848923126973e-05
-8.98119452296287e-06
-6.79807949577887e-06
-2.86765175383075e-05
-2.97380200524995e-05
-5.46723791960531e-06
-1.96798069332017e-05
-1.21581757431995e-05
-4.98511102164597e-05
-3.09784030051325e-05
-2.64596317919671e-05
-3.27874176834167e-05
-6.97044612864274e-06
-6.22403644175953e-05
-8.0000298319392e-06
-3.37004493251101e-05
-4.06413224295456e-05
-4.73687873905473e-05
-1.03713207694739e-05
-3.10421827603498e-05
-4.48976419729582e-05
-1.44695943388372e-05
-1.93953955244563e-05
-2.24923142648744e-05
-3.69099439651343e-05
-1.88237657695101e-05
-5.79170513624928e-05
-5.55482949955837e-06
-3.48322887598246e-05
-2.76952230174379e-05
-3.47719026161738e-05
-5.88077044046917e-05
-5.83537814030242e-05
-5.90347813486195e-05
2.16282106791203e-06
-5.65831870586424e-05
-2.91990689537028e-05
-2.87329869715644e-05
-3.16257097438512e-05
-2.68516747388723e-05
-1.79017582467025e-05
-2.30295704356345e-05
-2.26545477468676e-05
-1.83887149585035e-05
-2.09408639475287e-05
-2.82983985831851e-05
8.34035817180469e-06
-1.33094058328512e-07
-1.76180421440465e-05
4.40020694391068e-07
-2.56661625082119e-05
-2.30050729455414e-05
-4.11796636113005e-05
-4.57630896577367e-05
-2.77885273603138e-05
-5.12315287413627e-05
-4.40691081865042e-05
-2.04506246811042e-05
-2.471805615352e-05
-5.16870548947689e-05
-2.04039317402924e-05
-2.06384706256063e-05
-3.53997849336221e-05
-3.88832788808775e-05
-2.84329829935534e-05
-3.65016453162923e-05
4.97534487143811e-06
-3.74390975866058e-06
-6.94378091278072e-06
-2.92290935444335e-05
4.69128354794533e-06
-4.47361931418757e-05
-1.08533883618057e-05
-1.2360290314324e-05
-2.35703641249996e-05
-6.65780730157744e-05
-1.06640520721328e-05
-2.39910559762423e-05
-3.6465033089141e-05
-1.18344371049313e-06
-2.43855233870853e-05
-4.12134430349585e-05
-1.07231760461334e-05
-2.95787189068554e-05
1.21505736988833e-05
-4.54159672532106e-05
-1.95125578133754e-05
-4.79080024208832e-05
8.93658805033956e-06
5.15878012686363e-06
-4.35396416264848e-06
-3.86572488597277e-05
-2.89590754869246e-05
-6.6937786651157e-06
-2.67856102409483e-05
-3.7019587849071e-05
-3.27417472741046e-05
-1.0464173865692e-05
-2.22259822112832e-05
-2.09050699072816e-05
-1.0070300371123e-05
-3.28854445807163e-05
-2.7792244490946e-05
-3.10336958038933e-05
-2.32700124898999e-05
-2.84997118134749e-05
-1.58253374911994e-05
-3.66401638376444e-05
2.52703757482541e-06
-3.03016587377013e-05
-6.33447551081151e-05
-5.57881876194502e-05
-5.83313413823329e-05
9.26286903016461e-06
-2.46713718058221e-05
-3.50629535786799e-05
-2.24937755922412e-06
1.98932199341066e-06
-1.31794532278801e-05
7.47574577563573e-06
-4.6002928608043e-05
-4.02581017084124e-05
-3.19918181822865e-05
-6.11872789296782e-05
-3.9803534884698e-05
-2.80942279558427e-05
-2.58031588042009e-05
-1.86701239011815e-05
-3.11967432658181e-05
-2.06324877859851e-05
-3.44290096316304e-05
-3.76992616110322e-05
-1.61607243411424e-05
-1.21608061906334e-06
-2.66978527948876e-05
-2.22336229814355e-05
-2.71293192647242e-05
-3.32860524241368e-06
-3.66863027146217e-05
-7.68981846705253e-06
-4.85668561506553e-05
-3.02646997544456e-06
-2.75108247211674e-05
-1.92836957990799e-05
-2.52350261140208e-05
-2.77013079380391e-05
-1.31171350944151e-05
-2.95090671620266e-05
-2.34043437777579e-05
-2.04200084002573e-05
-7.68390496969179e-06
-3.85050040617106e-05
-2.24529274220158e-05
5.17785673882829e-06
-2.40673864399493e-05
-6.33061825472113e-05
-3.08566982830217e-05
-3.60216746432143e-05
-5.42082249420084e-05
-4.30845091511269e-05
-9.20177183730151e-06
-1.07044920946754e-05
-1.18589219714847e-05
-2.9490619062873e-05
-3.0261555078903e-05
-8.52797324710268e-06
-1.68427250792874e-05
-1.43005684073486e-05
1.37657505030071e-06
-1.16643313985207e-05
-3.42666796494589e-05
-2.29864151444805e-05
-1.06798215212665e-05
-5.16678517674342e-05
-8.18992905820652e-06
-3.45937838059345e-06
-1.58028119181453e-05
-3.63426748812524e-05
-1.13270356691139e-05
-1.49100863077948e-05
-2.45723487075434e-05
-1.65930977334769e-05
-2.8717936328009e-05
-3.22110862510488e-05
-2.13089916345429e-05
-1.20254429311019e-05
-2.91530396641435e-05
-5.35976092249798e-05
-6.36764190513621e-05
-1.03395916809666e-05
-2.11548970722552e-05
-6.94740643559456e-05
-1.7996258438272e-05
-1.89235542691854e-05
-1.47171962024681e-05
-4.44095309210435e-05
-7.05772676304439e-05
-8.79301394733383e-06
-3.13153946228543e-05
-1.2368386572169e-05
-1.3325261674868e-05
-4.19934027088947e-05
-5.21295975132946e-05
-3.85866744010772e-05
-3.58161547742389e-05
-2.7541874727675e-05
-3.62233088160964e-05
-1.63769780182036e-05
9.95232010902492e-06
-3.63702562132819e-05
-1.41204558070482e-05
-3.00455414800637e-05
-1.62431536803301e-05
-1.28031078717368e-05
-3.88048877586035e-05
1.49748412377205e-05
-1.9882125682868e-05
-3.92521972540755e-05
-3.6572122863007e-05
-1.82434124961413e-05
-2.31015015375745e-05
-4.85724258839601e-05
-2.92067639884236e-05
-7.26949776742415e-05
-3.07974620374423e-05
-2.25901458364162e-05
-4.14647186209397e-05
-2.79880598704667e-05
-2.3662885007139e-05
4.10461658528104e-06
-6.03518921593686e-05
-3.76038529750563e-05
-3.50069644633325e-05
-2.08113436623108e-05
-4.94230814581105e-05
-2.39221052008998e-05
-1.67105804437515e-05
-5.58885478633415e-05
-2.96245665501769e-05
-3.69948010429643e-06
-4.13924049604378e-05
-8.87586967555807e-06
-3.20395770303822e-05
-2.53525171138453e-06
-2.19560816887653e-05
-1.89715382959364e-05
-1.58567470910076e-05
-4.93223184344175e-05
-1.30503711290599e-05
-1.92837551944356e-05
-5.03229804525666e-05
-4.74335765983017e-05
-1.94019682942283e-05
-2.97645047294334e-05
4.51533416260955e-06
-3.99669408850015e-05
-2.82696044264843e-05
-2.90751383248295e-05
-1.78723023770842e-05
-3.87332042250457e-05
-2.00903628908521e-05
-3.7399475624812e-05
-1.41326504261242e-05
-3.79679079607821e-05
-4.9276878250528e-06
-4.18770782826272e-05
-1.4358612147221e-05
-2.53584447260735e-05
-2.26668351048027e-05
9.27283039825216e-07
-3.25219872749597e-05
-1.6186032180239e-06
-4.46946371842042e-05
-1.1342329284069e-05
-5.92886162805677e-05
-3.94246161932388e-05
-6.14015847477738e-05
-1.87695415098205e-05
-2.08472321291524e-05
-3.09430241852337e-05
-5.2035098529073e-05
7.98644931806617e-07
1.41745344057066e-06
-4.20406665396251e-05
-2.43409429903419e-05
-2.03879013987557e-05
-4.50275900345635e-05
-2.47476178454134e-05
-1.25385273801212e-05
-3.19839726124273e-05
-2.93402387898873e-05
-4.32120088780539e-05
-4.28682286074543e-05
-5.71063250887203e-06
-5.21607238155468e-05
-4.52898190264837e-05
-4.85566428343911e-05
-1.7175277558215e-05
-3.08341115590521e-05
-1.64168637806605e-05
-4.81518209404616e-05
-4.61817678047871e-05
-3.29506955020985e-05
-3.08833987485568e-05
-3.12320478306727e-05
-4.08384364438153e-05
-3.55455575306099e-05
2.83540309575246e-05
-3.79021177837542e-05
-3.65698137642566e-05
-2.28140281422278e-05
-4.62127533078643e-05
-6.50775551753531e-05
-2.16157643424955e-05
-3.20509656367606e-05
-4.05011167040662e-05
-3.91969791556135e-05
-4.94289625237026e-05
-2.63232678881721e-05
-1.23326129295383e-05
-1.37522761834702e-05
-5.65909256972715e-05
-2.9739637091253e-05
-4.87062644006967e-05
-2.19111345345637e-05
-3.06706895504684e-05
-7.93985473931331e-06
-5.35890546720185e-05
-2.28981312050937e-05
-4.19716791642915e-05
-3.01655330762908e-05
-1.91081296314299e-05
-3.02330654663479e-05
-4.29774442081813e-06
-8.91728860130995e-06
-4.41843171522317e-05
-5.5696504017527e-05
-4.01348041637343e-05
-2.14684533947705e-05
-8.89273018249464e-06
-2.60594402242049e-06
-3.98574046115452e-05
-2.12427539914319e-05
-3.12002854946212e-05
-3.83661069305265e-05
-2.58894342314615e-05
-2.95264629065257e-05
-2.6429298794692e-05
-2.79951883267685e-05
-3.00419917410376e-05
-2.80773779302413e-05
-4.77564837094563e-05
-1.53474211554821e-05
-1.37479627220713e-05
1.21032738131072e-05
-2.67392971924209e-05
-3.86718376239805e-05
-2.85409232936132e-05
-4.40875983023483e-05
-3.07731632985204e-05
-1.76222803862839e-05
-4.12551087462027e-05
-1.76332229793265e-05
-1.52724642605425e-05
-2.20360501909871e-05
-3.27717589200282e-05
-1.14326839988514e-05
-4.35469251746232e-05
-3.6122480930272e-05
-2.0826329710766e-05
9.22897447381115e-07
-2.18963464416812e-05
-5.41130182306998e-06
-2.99215271697532e-05
-3.73978351831372e-05
-1.74934576689774e-05
-1.55241475855282e-05
-3.27953497106447e-05
-2.28297131355538e-05
-2.68508237332198e-05
-1.61454255922992e-05
-1.29153853239024e-05
-5.30611788693579e-05
-1.33975715262042e-05
-5.13629355009587e-05
-2.10501243409478e-05
-4.67459186045479e-05
-4.8110245342988e-05
9.39099574043102e-07
-2.43351242939611e-05
-5.47115538946339e-05
-1.77489172197457e-05
-2.88953133894248e-05
-3.59632240221578e-05
-4.31168750950585e-05
-4.11229544740288e-05
-3.75615014649071e-05
-4.52767855782626e-05
-3.56035782728319e-05
-3.0671169553343e-05
-4.29061556088869e-05
-3.13874320055702e-05
-6.23099421995577e-05
-5.52308902838519e-06
-1.63806261456548e-05
-4.39181736885656e-05
-3.96052966760926e-05
-1.53711064551028e-05
-1.61374509973133e-05
-6.21804841996333e-05
-4.08763346869939e-05
-4.31245194085535e-05
-1.33041502233054e-05
-3.02897927538793e-05
-4.43477156626446e-05
-5.13942274466627e-05
-2.62450500301308e-05
-5.16048349435589e-05
-4.14099868629779e-05
-2.36746458989603e-05
-4.32451320432718e-05
-7.15508639073914e-05
-3.17526284276712e-05
-2.58488670433536e-05
-6.96749054208561e-06
-2.39446911223067e-05
-2.16658937098771e-05
-1.66885521918096e-05
-3.44347220766531e-05
-4.94437839431331e-05
-3.45980094509087e-05
-4.56985670887963e-05
-3.97567648124196e-05
5.27105593383982e-07
2.8933846506411e-05
-4.98837470432616e-05
-2.13815397595141e-05
-1.08941338433946e-05
-6.5055640077593e-06
-2.03544448450981e-05
-3.07139727765442e-05
-4.5445158489181e-05
-5.47559437348483e-05
-7.14323452580938e-05
-1.62205942395874e-05
-1.0603622835746e-05
1.69891664090037e-05
-2.48613214167365e-05
-3.60635108801151e-05
-3.27160621714332e-05
-1.63301941586828e-05
-4.10059037165215e-05
-4.05883396823165e-05
-5.26537698787362e-05
-3.88826862784266e-05
-4.325412222696e-05
-3.21965560052016e-05
-1.6156648827429e-05
-8.64741138129297e-06
-3.6689602723584e-05
-2.02224531962753e-05
-2.43803550875432e-05
-2.9678379968013e-05
-1.72034895173085e-05
-2.48693245197851e-05
-3.78450087406571e-05
-3.78337436191805e-05
-4.00870741042739e-05
-1.92555373334537e-05
-4.4989099614989e-05
-4.68786836457431e-05
-5.55754412950178e-05
-5.05872083011465e-05
-4.08908849523089e-05
-1.45404926558573e-05
-2.9292370125018e-05
-1.85039839865325e-05
-2.26885165266764e-05
-2.68039420344488e-05
-4.32559349204851e-05
-2.31828527225582e-05
-1.57717264033527e-05
-3.45807671593734e-05
-5.4759138823661e-05
-2.24703538721799e-05
-1.91107532509008e-05
-1.91753701866148e-05
-2.41063578050677e-05
-1.35275004536106e-05
-2.59447665720096e-05
-4.62371624949644e-05
-2.82106280124727e-05
-4.10707386383392e-05
-4.99926820287443e-05
-3.7069970845616e-05
-2.45816313758083e-05
-4.49647797722625e-06
-4.23923829879646e-05
-6.3690772686343e-05
-4.44059935666153e-05
-2.20675309838809e-05
-3.93800648726731e-05
-3.69304489139342e-05
-2.60544562849647e-05
-6.12047677784841e-05
-6.92819298635725e-05
-2.62398119720381e-05
-2.46597021963518e-05
-4.04306050859666e-05
-2.84661755436927e-05
-2.59052719987869e-05
-1.10398358798859e-05
-2.10043223203973e-05
-5.11145271888493e-05
-1.28378736012511e-05
-2.44077255383339e-05
-2.31576259275741e-05
-4.03021624051736e-05
-2.39551654874029e-05
-4.03813876515035e-05
-1.63817935761074e-05
-2.52343173910932e-05
-3.34611209059966e-05
-1.74905805581662e-05
-3.68707620577764e-05
-3.72193728289682e-05
-2.07535966630634e-05
-7.1654940913209e-06
-3.14359870021115e-05
-2.96177380419724e-05
-3.38651161059614e-05
-5.86961662521049e-06
-4.8744364498113e-05
-3.80364927486562e-05
4.74750547402863e-07
-2.46309372204443e-05
-1.32339196710075e-05
-3.40221707628329e-05
-3.25019198809311e-05
-9.76817904533977e-06
-1.51310452459013e-05
-3.18256157770082e-05
-3.29063413897693e-05
-2.89047125935065e-05
-4.58194412201236e-05
-5.98098094813325e-05
-1.55658681786422e-05
-3.05292646653237e-05
-3.78066382677369e-05
-4.12938125668187e-05
-1.48877367970438e-05
-2.70191099483073e-05
-1.68416528660171e-05
-3.13574745819152e-05
-9.58891446216738e-06
-4.77715445536136e-05
-2.3566373119776e-05
-1.60212922025786e-05
-3.65742813309818e-05
-6.75475237208979e-05
-2.23056664382788e-05
1.00665881145953e-05
-1.26370992939622e-05
-4.48706756501394e-05
-4.26072131126648e-05
-3.26083595447707e-05
-1.18953680568303e-05
-4.6752713317064e-05
-3.45855840315036e-05
-4.14868065033254e-05
2.12414415330123e-05
-1.44711353765287e-05
-3.15606871112593e-05
-2.15477984807812e-05
-4.63068018930249e-05
-2.64142765862245e-05
-5.15282910051857e-06
-2.59372565540377e-05
-9.53150278408287e-06
-2.18143042160546e-05
-2.52369200002594e-05
1.55556801590314e-05
-3.82575291538807e-05
-2.76289718216767e-05
-2.15898685303767e-05
-3.4482323854479e-05
-2.74283247514656e-05
-2.06810310038526e-05
-2.9439295435637e-05
-2.84539172846902e-05
4.64911938125913e-06
-2.61318120331576e-05
-2.02977100384849e-05
-1.12933310808091e-05
-4.18410503081445e-05
-3.22850301171163e-05
-3.36924470158903e-05
-1.64745345178061e-05
-2.44687482636775e-05
-3.91240638098392e-05
-2.58309890175819e-05
-3.51546095111194e-05
-3.05506572356829e-05
-1.31648127130921e-05
-2.76953469093814e-05
-4.20017500734746e-05
-1.21013234151561e-05
-3.21456800586865e-05
-2.31217972520164e-05
-3.81914640067143e-05
-2.60845815865791e-05
-4.53632809219051e-05
-5.33626172742158e-05
-4.82942114962569e-05
-3.28197537415823e-05
-4.75840215368471e-05
-4.23044689482365e-05
-4.48604215423068e-06
-3.17381958840303e-05
-2.66268148650037e-05
-1.6691946943978e-05
-1.77864260591829e-05
-4.05393910813982e-05
-4.98066091044066e-05
-3.93323577478231e-05
-4.2801971937366e-06
-3.03525799205761e-05
-4.54751190692552e-05
-3.23898973877651e-05
-5.28883369125769e-05
-5.96491205413939e-06
-3.22304639966474e-05
-1.66110949590302e-05
-1.75987799256537e-05
-8.82936382996154e-06
-2.02335720018008e-05
-6.04800735582608e-05
-2.62092462321847e-05
-3.9747006444476e-05
-2.80380787692064e-05
-1.21173965461139e-05
-1.5823310423385e-05
-2.74962279722673e-05
-3.76115736467867e-05
-3.50385604622901e-05
-1.24851255317413e-05
-2.87392407176015e-05
1.58896551362048e-05
-6.86566665387642e-06
-2.3474158122344e-05
-5.78149530334521e-06
-5.45708726817007e-05
-5.76548554978157e-05
-3.81700666476871e-05
-5.35313862192259e-05
-1.53978332719013e-05
-3.3866935378115e-05
-2.40295410404822e-05
-4.01008512071089e-05
-4.28536228889412e-05
-9.07840272521702e-06
-2.67039994921379e-05
-4.06293364045628e-05
-3.17081101935546e-05
1.88458237289467e-05
7.91443061379384e-06
-3.84854375290152e-05
-5.31893979260335e-05
-7.10444327286757e-05
-2.22293195872621e-05
-3.02893481592433e-05
-3.08144254091222e-05
-4.50142570032065e-05
-4.25852194892372e-05
1.05823094295888e-05
-3.2052334511375e-05
-2.23524938631994e-05
-4.26069501338229e-05
-1.44207128564389e-05
-2.70436749706178e-05
-1.66480569711424e-05
-3.3030051891574e-05
-9.97371739226096e-06
-5.01374904745118e-05
-3.79031221023363e-05
-3.43269548673638e-05
-1.24470015009724e-05
-1.54712608058118e-05
-4.75613309373699e-05
-2.69058603242101e-05
-3.20872757981097e-06
-2.14361464970754e-05
-4.19243262141249e-05
-3.38329540113205e-05
-2.83034035329243e-05
-5.19786588495007e-05
-4.97389777842729e-05
-2.45566634081533e-05
-2.92557563665554e-05
-2.5274010989605e-05
-2.019667333348e-05
-4.87638932721877e-05
-1.00166731377153e-05
-5.88529674310927e-05
-2.72529418389055e-05
-1.29778995586117e-05
-3.56523944179324e-05
-3.47387434759389e-05
-5.99604420579842e-05
-1.94608801097684e-05
-3.535209195035e-05
-3.02086185892974e-05
-4.20957105455721e-05
6.25236018481379e-06
-2.7442398306317e-05
-4.42612699476777e-05
-7.57866828088673e-06
-3.33186945851183e-05
-2.93223584975185e-05
-2.6400913405517e-05
-4.33122938530762e-05
-3.28928612722969e-05
-5.5639317158953e-05
-3.47078305781321e-05
-3.1211296147961e-05
-4.79912967927344e-05
-2.6158118414565e-05
-4.44832862361914e-05
-3.58071642047689e-05
-5.63561491920126e-07
-3.25094590247202e-05
-8.13385027665269e-06
-5.80111803551751e-06
-2.15629507991933e-05
-1.21672085617558e-05
-2.94354217765805e-05
5.89738202265791e-06
-1.83007233084445e-05
-3.34734241999457e-05
-2.86854101450051e-05
-1.61012387893005e-05
3.13823456278636e-05
-1.22573522051521e-05
-1.72018912590951e-05
-3.04794657019789e-05
-1.18128607342245e-05
-2.7246166269062e-05
-3.3017544367843e-05
-8.46236672052896e-06
-4.46329944159954e-05
-3.75433088981065e-05
-1.22012861646646e-05
-4.05450330261191e-05
-3.66019813929878e-05
-2.55462570593578e-05
-6.22962942538564e-06
-1.42312527083375e-05
-1.71953571560204e-05
-3.05152030909453e-05
-2.62464547316063e-05
-1.52639448638518e-05
-3.86793002301713e-05
-2.32171848592982e-05
-2.37812889426399e-05
-4.38562681646999e-05
-5.21564309529738e-05
-3.93208699640572e-05
-1.69589189657632e-05
2.83143847086373e-06
-1.91876999634025e-05
-5.32345246543513e-05
-2.05370425202261e-05
-2.1693421221215e-05
-2.71984041571465e-05
-3.86961183585644e-05
-4.88338963990267e-05
-2.80611262286786e-05
-3.1844043257967e-05
-2.44446458672251e-05
-3.99731437041747e-05
-2.2792088657922e-05
-3.7657794610162e-05
-3.00171303658205e-05
-1.33390087682954e-05
-1.597788641898e-05
-4.76713949444598e-05
-4.01523450981664e-05
-1.60948968601121e-05
-2.13265980440966e-05
-2.4012681436977e-05
-2.22106957231522e-05
-3.84218377767514e-05
-2.14220300895182e-05
-4.30288480329454e-05
1.82403310439786e-06
-4.1195592141568e-05
-4.17737152563908e-05
-2.60625961550582e-06
-3.50237746410872e-05
-3.42525751447103e-05
-4.44106423923609e-05
-2.57935775968542e-05
-5.19145919084257e-05
-2.22603178891889e-05
-1.1835161133477e-05
-5.07927262873159e-05
-4.48913868042404e-05
1.09207561011956e-05
-4.82768907033571e-05
-3.1399641910169e-05
-1.80421731058799e-05
-4.58402964347729e-05
-7.20647422460531e-06
-3.29501344864623e-05
-2.81265620470461e-05
-2.80675166269119e-05
-2.26378175423262e-06
9.2716123181859e-06
-2.6656344804209e-05
-2.48038857849837e-05
-3.35704100274007e-05
-2.44199380792256e-05
-2.05330959254548e-05
-3.00962654623613e-05
-3.26905228886541e-05
-4.74532706197488e-05
-8.57145964649709e-06
-6.64360471161976e-06
-4.52593975039466e-05
-2.95374659882129e-05
-1.61159835437127e-05
-9.57429903459309e-06
-4.58553799776854e-05
-3.87511316742851e-05
-2.44060589978335e-05
-2.76688634907613e-05
-4.36632449111016e-05
-3.81754962260627e-05
-3.51369640548396e-05
-4.21780983444528e-05
-3.46617143178667e-05
-3.30190176726194e-05
-3.11708346670926e-05
-5.2016193757121e-05
-6.47403024940901e-05
-2.12086426024124e-05
-6.90665627291076e-06
-3.91925323080659e-05
-5.4803347187142e-05
-1.81212018121506e-05
-4.3451260511904e-05
-4.23543627880133e-05
-2.42213176756021e-05
-5.91976262677686e-05
-1.52288996738354e-06
-4.58855898625564e-05
-3.45052442601358e-05
-2.82771761050338e-06
-2.56874867159359e-05
-3.94566417980023e-05
-4.62816422682393e-05
-2.54337813651872e-05
-2.65948811428536e-05
-5.95874841139582e-05
-3.40920612939439e-05
-2.61536236191585e-05
-3.70505212148561e-05
-3.53084248026968e-05
-4.48874735985933e-05
-3.54434574825728e-05
-2.48178140394404e-05
1.66332470093032e-05
-1.08771012435317e-05
-2.31084620921057e-05
-4.93241269410419e-05
-3.84558410163929e-05
-1.85734506236684e-05
-1.21591359717895e-05
-4.27278440154692e-05
-2.14382525118807e-05
-6.92653011029983e-05
-4.80051758921573e-05
-1.94397225097795e-05
-5.0071616625614e-05
-4.47861363908408e-05
-7.31446277775893e-06
-2.39680927599337e-05
-2.55461542361752e-05
-3.49953866755973e-05
-3.32732889407448e-05
-3.8021710847099e-05
-1.23263183963858e-05
-6.34477734760941e-05
-4.39757391074046e-05
-1.73609849338778e-05
-3.46653457808674e-05
-1.49309671813421e-05
-4.33338029707534e-05
-1.88511542769066e-05
-4.37193934603589e-05
-1.31868124883348e-05
-2.0175819757606e-05
-2.30501765374505e-05
-3.07765952085972e-05
-4.92758041934182e-05
-3.33161230966984e-06
-5.77004824627387e-06
-4.74321106295359e-05
-1.57840851328161e-05
-3.37578256507907e-05
-1.203293715066e-05
-3.00985734406366e-05
-3.08177020077455e-05
-1.14040847777334e-05
-4.15452656018394e-05
-1.4559238797509e-05
-3.49525103931804e-05
-1.62306143321749e-06
-4.12915864345342e-05
-6.70727655852671e-06
-1.2959198952178e-05
-2.5759339990917e-05
-2.62708425237498e-05
-3.048703339028e-05
-1.19343990544001e-05
-2.24302453899161e-06
-1.1646204861676e-05
-1.83337741845098e-05
-2.38041542376793e-05
-4.60907855073048e-05
-5.7771252193305e-05
-2.70508643781196e-05
-3.75867650172316e-05
-8.09606338347592e-07
-2.0386138726423e-05
-2.67279190159063e-05
-4.909231534623e-05
-2.96841132700379e-06
-1.55855866231444e-05
-4.41654228455524e-05
-2.02751791048546e-05
-2.23876218060447e-05
-2.6335887846907e-05
-5.78033644592153e-05
-4.36049515293247e-05
-2.25420800084167e-05
-1.55873391727797e-05
-4.06698651457778e-05
-3.42137072236951e-06
-2.30967763036942e-05
-2.25017103331236e-05
-3.63130659591254e-05
-2.32977558352519e-05
-3.13710097590511e-05
-2.12192106331747e-05
-1.80967106426544e-05
-9.19330632232163e-06
-1.8455035814376e-05
-6.65747783339003e-05
-2.35662451157446e-05
-5.15250480770787e-05
-5.16526381658286e-06
-3.55993261675813e-05
-4.30819331847167e-05
-1.92820896131566e-05
-2.22748886739413e-05
-6.2070502676366e-06
-2.57641146530275e-05
-4.49145289852072e-05
-4.54648136341225e-05
-3.3926338789419e-05
-6.58769308592983e-06
-2.70660760739392e-05
-3.33981616472343e-05
-3.92749468382015e-05
-2.13140096142275e-05
-9.21942770096469e-06
-5.19185406018526e-05
-3.88362030277412e-05
-3.40990830199102e-05
-4.88494022408052e-05
-4.78896908362141e-05
-4.37917510791907e-06
-4.27140823640761e-05
-2.81785872210524e-05
-5.43851028032562e-05
-2.04158159081129e-05
-4.23643438920659e-05
-4.37136558862577e-05
-5.62204065290777e-05
-3.33159239913839e-05
-2.38017904727308e-05
-4.61861647054507e-05
-2.57509689616944e-05
-3.31615675944931e-05
-3.10084936580137e-05
-3.50072982994076e-05
-4.52609571945774e-05
-2.86332243989644e-05
-2.53859848220168e-05
-3.95672095579804e-05
-3.63198271574192e-05
-3.74305816664685e-05
-2.62742094718597e-05
-4.70397003456466e-05
-3.47285082574967e-05
-1.69406628161174e-07
-3.68703623798905e-05
-3.69137954102313e-05
-3.94565325579691e-05
-3.77864328230095e-06
-2.92799127735002e-05
-6.2884383437336e-07
-3.80146063684621e-05
-3.52672895213323e-05
-3.19203419055335e-05
-3.45415479596841e-05
-3.75445488682969e-05
-3.24604793707677e-05
-5.18768695298983e-05
-1.22267476337794e-05
-2.6029247676423e-05
4.80394013626814e-06
-3.49065551122267e-05
-2.6082593183246e-05
-3.29219671757627e-05
-2.9226815325897e-05
-2.90932046711917e-05
-2.69661233794868e-05
-1.31640821119415e-05
-2.75829474801579e-05
-3.37907184760993e-05
-2.80882661858226e-05
-4.84675743791834e-06
-3.20609813529179e-05
-3.14742658859196e-05
-2.19826427419347e-05
-1.96783180586133e-05
-6.02714178752117e-05
-7.06615147481041e-05
-1.53801059844323e-05
-5.43288164252029e-05
-2.65977731605138e-05
-3.5546733820505e-05
-4.51857127458233e-05
-2.54491605629066e-05
-1.2976889148649e-05
-3.95901290663329e-05
-5.48710332650916e-06
-2.85333476312114e-05
-3.69430639052779e-05
-3.85678448569202e-05
-1.33631256570616e-05
-6.27743153224155e-05
-4.8670299225892e-05
-3.19201771188163e-05
-8.39912638613737e-06
-3.27911380761554e-05
-4.35344110362788e-05
-2.68905474756526e-05
-8.36301368975875e-06
-2.72720613679743e-05
-2.9998315744579e-05
-3.97626968158656e-05
-3.62617228106483e-05
-1.53512761249415e-05
-4.23792744868879e-05
-2.91832649642497e-05
-2.67086400081327e-05
-4.33688331817325e-05
-1.7552016960991e-05
-2.84880725395459e-05
-4.3299379767738e-05
-2.75560746760734e-05
-4.17770746413497e-05
-2.31348884309805e-05
-2.59335456751797e-05
-4.19738235418363e-05
-3.05108551910772e-05
-2.64948824360764e-05
-1.76884894907449e-05
-2.18630572095503e-05
-7.06331557488322e-06
-4.76517069568236e-05
-8.16835092392524e-06
-4.08763765634699e-05
-4.31945321794837e-05
-7.75800239279502e-06
-4.09462047464629e-05
-1.41855184815357e-05
-3.40384569772029e-05
-4.08273210692376e-05
-1.87302903392684e-05
-7.07391984988999e-06
-3.14781602768731e-05
-1.41631995217711e-05
-8.93909885892274e-06
-2.27204829891738e-05
-2.33023498824946e-05
-4.56825628603659e-05
-4.89613666634797e-05
-1.69943740683318e-05
-3.64382220403657e-05
-2.96426515936667e-05
-7.20675892194169e-06
-5.89579232817569e-05
-2.69227301672907e-05
-1.22092822480531e-05
-4.12084067002904e-05
-1.85413772684358e-05
-2.32373883533811e-05
-1.64688860470741e-05
-9.40590170315971e-06
-3.27490745897117e-05
-1.90790543307416e-05
-5.20396171069384e-05
-4.1785753437036e-05
-5.1606560340428e-05
-4.32957984708298e-05
-2.98680660111304e-05
-4.61732103640171e-05
-3.16224845247375e-05
-2.18889852134313e-05
-3.2361114667862e-05
-9.89004983789812e-06
-5.48457995677733e-05
-5.73501859207883e-05
-3.90093955065517e-05
-6.36793254994221e-05
-3.41017731435128e-05
-6.13005541105537e-06
-2.50538339735038e-05
-3.64038615287343e-05
-1.31895443820076e-05
-2.68341520050892e-05
-1.99541932146368e-05
-2.52359256892405e-05
-4.63225160114413e-05
-1.2142677527782e-05
-3.2393930434961e-05
-1.97076651730674e-05
-1.38419605033661e-05
-3.40478112769671e-05
-3.99258258978586e-05
-9.80369079523661e-07
-6.07820836486577e-05
-3.36297008329393e-05
-1.52488213060038e-05
-5.87518638398995e-05
2.23097463291349e-06
-1.38888347048018e-05
-2.81176609979774e-05
-2.65106607064745e-05
-4.97056286268864e-05
-7.27696050444229e-05
-4.38403143145958e-06
-3.78327423616032e-05
-2.25231519456363e-05
-5.16244387224426e-05
-9.00109497920808e-06
-2.91438725088536e-05
-3.18110189335337e-05
-4.44752267911272e-05
-6.8179647550558e-06
-3.392567733592e-05
-6.3772863944519e-06
-3.76634546834005e-05
-4.11980143816368e-05
-2.53392773298061e-05
-3.78980036135663e-05
-3.8599941737111e-05
-9.21411712576979e-06
-2.46259254165393e-05
-1.38026996732462e-05
-2.00443655014733e-05
-2.53674342602375e-05
-3.65204359896972e-05
-4.18039372077371e-05
-3.9382829652261e-05
-2.36122950750799e-05
-3.14415734317541e-05
-2.52526856913642e-05
-7.36359994104555e-05
-2.69812400685997e-05
-3.15406322093502e-05
-5.99527715159804e-05
-3.85959383040903e-05
-5.69900263020576e-06
-2.99669609802728e-05
-4.25487868885792e-05
-4.09561254406762e-05
-2.21740902180224e-05
-5.17831319184116e-05
-4.0003249807695e-05
-3.90618412248785e-05
-3.91132072006648e-05
-2.51815857965697e-05
-1.04862978600442e-05
-1.53111629206034e-05
-2.80368542335555e-05
-5.15773597235973e-05
-3.3850647803247e-05
-2.41852018119679e-05
-2.57907766818626e-05
-2.79270449044334e-05
-3.86792992997383e-05
-1.94799202105559e-05
-5.05907174392406e-05
-9.86741639961616e-06
-5.09459406475366e-05
-1.52239123227277e-05
-5.18770904540787e-05
-1.67618271209502e-05
-5.66401873311436e-05
-5.07912317855475e-05
-3.76109318140265e-05
-9.59965388242321e-06
-4.3318565461472e-05
-5.16427985244982e-05
-2.71035364625167e-05
-1.36794202322994e-05
-2.91503649436367e-05
-3.80684675088793e-05
-3.14432259406583e-05
-4.57523852967009e-05
-3.16952798491577e-05
-2.52650989072425e-05
-2.02145315344793e-05
-2.29025707724097e-05
-2.59914747883266e-05
-4.27271019790837e-05
-6.34746599111425e-05
-2.86463627026004e-05
-3.18770012913007e-05
-1.87674681566371e-05
-2.74492106158476e-05
-1.84031327449216e-05
-4.87891034775393e-05
-3.93508008363765e-05
-3.52234794208733e-05
3.03016289737277e-07
-4.22343876449909e-05
-1.8556950602177e-05
-2.40322149784766e-05
-2.45518642800396e-05
-2.83574797895897e-06
-4.23002673496451e-05
-2.89450778162308e-05
-1.46083182467415e-05
-3.65982025805829e-05
-4.7074996222734e-05
-4.33314228841186e-05
-4.20831983409586e-05
-6.32088465223608e-05
-3.8698039635209e-05
-5.71712361448167e-05
-2.3138724271649e-05
-2.26148404439089e-05
-1.90869171935214e-05
-1.34567504720448e-05
-2.41910323157719e-05
-3.99538807154101e-06
-2.28414069657375e-05
-2.01842831643836e-05
-3.1664876324395e-05
-5.87288654886483e-05
-3.03757122354801e-05
-4.14298208323539e-05
-5.58947152983723e-05
-2.74506588077591e-05
-4.10704949991785e-05
-3.62666925055004e-05
-3.09067801262707e-05
-8.67306143172143e-06
-3.19706817792627e-05
-2.56616755412368e-05
-4.07186321685908e-05
-5.46016972765712e-05
-2.30465317425066e-05
-4.62375775387823e-05
-5.69085628774973e-06
-2.26866392128196e-05
-3.44483017778637e-05
-1.24115339329555e-05
-3.30244495360021e-05
-4.26563716226661e-05
-3.91806228236532e-05
-3.85995809693333e-05
-6.59291429142667e-06
-5.01616929996769e-06
-4.39971362578131e-05
-3.5681415029731e-05
-1.13534534665109e-05
-2.51292742266037e-05
-3.4507607941077e-05
-3.70203704450324e-05
-2.0594834146017e-05
-2.29665324655575e-05
-2.74373806125676e-05
-3.24700936281385e-05
-2.10778058789844e-05
-3.51188545921624e-05
-1.75057318657395e-05
-2.30194471352036e-05
-7.45045746419811e-06
-4.65687360094528e-05
-4.51053586937372e-05
-6.18809925316663e-05
-2.17887485292752e-05
-1.04216937617416e-05
-3.75003447249011e-05
-1.73021226402204e-05
-1.32678015221737e-05
-5.08769746404508e-05
-3.75325206855666e-05
-4.11523890375215e-05
-1.68291267542486e-05
-3.292077421929e-06
-2.10429168144166e-05
-2.9692654737276e-05
-4.96271998068103e-05
-3.25816318143797e-05
-3.48087728549372e-05
-2.96916350515066e-05
-5.50510957810863e-05
-2.34934874166177e-05
-2.4517715427415e-05
-2.34797641875369e-05
-3.53860281823952e-05
-1.53053488726174e-05
-1.98190159224966e-05
-6.00272870513869e-05
-1.98317372028334e-05
-5.66331422760253e-05
-1.4724403045181e-05
-1.76374545579296e-05
-7.30454891814399e-06
-3.04560745165055e-06
-9.54778044926506e-06
-4.62775018021722e-05
-2.97717074135051e-05
-3.87623100649277e-05
-1.56212448836425e-06
-3.32198944054093e-05
-3.76943498227709e-05
-5.07165051323918e-05
-1.54637583393677e-05
-1.61227561283104e-05
-4.56828546029659e-05
-5.02174212485849e-05
-2.19374399175544e-05
-2.59045863681926e-05
-1.58516887871533e-05
-3.05680625663913e-06
-4.73174709870762e-05
-7.52113200594403e-06
9.33797776541462e-08
-1.64768438517558e-05
-3.47311094915655e-05
-4.17576040520163e-05
-3.26094166388465e-05
-3.3944248466306e-05
-4.29021391758337e-05
-2.20061552660518e-05
-5.9280988782884e-06
-4.79335229369875e-05
-3.86554434727465e-05
-7.16410082897068e-06
-2.4856359807401e-05
-3.46124698651901e-05
-1.77197283561002e-05
-5.86095878726824e-05
-4.50959134013114e-05
-3.17110848355998e-05
-2.95360401212537e-05
-2.42196305001427e-05
-2.03267851109962e-05
-1.15060915701585e-05
-1.59420930190389e-05
-1.78387898015566e-05
-4.5158516680166e-06
-4.65424409914435e-05
-8.8797143811806e-06
-1.12243878646507e-05
-7.80748600033548e-06
-1.54610581087616e-05
-2.99389518285119e-05
-2.46656225448985e-05
-6.28146292703407e-06
-2.89936224715206e-05
-2.89632878537402e-05
-3.50468082791934e-05
-1.8344599561006e-05
-2.52896612671667e-05
-3.21169831099774e-05
-1.07537937962276e-05
-4.38750844390281e-05
-1.76935086729896e-05
-1.97142517446764e-05
-2.41097133002316e-05
-4.05692211672428e-05
-4.51986951541844e-06
-2.66367880489818e-05
-8.37508838910118e-06
-1.02750579619409e-05
-2.32046587469317e-05
-9.84474117174548e-06
-1.56005425185864e-05
-6.07490918114456e-06
-3.12633242318385e-05
-2.04749500504089e-05
-1.97697651145743e-05
-3.1469366378427e-06
-3.80797500458325e-05
-3.92819811472021e-05
4.53204277797645e-06
-5.88420387423967e-06
-1.52681433902782e-05
-4.25603773112975e-05
-5.70933732819412e-06
-2.74563604689503e-05
-2.42102695747814e-06
-3.72283634592486e-05
-5.13762816258517e-05
-1.8906769617869e-05
-3.19684049268214e-05
-2.60131162511378e-05
-2.3485055327693e-05
-1.01116230045503e-05
-6.90359500991192e-06
-2.44593994502635e-05
1.69192794098331e-06
-2.04410851912085e-05
-1.70719657481047e-05
-3.2557393284236e-05
-1.60157761706843e-05
-8.33293620131371e-06
-3.15725830549447e-05
-2.6314676513479e-05
-2.62804045423856e-05
-2.69131771672843e-05
-1.58772163733797e-05
-3.95296350390444e-05
-4.7193668109528e-05
-8.77522598548839e-06
-1.14388543646178e-05
-2.0955856865108e-05
-3.59612386145038e-05
-2.23159213598457e-05
-6.30910338982795e-05
-3.51043669951876e-05
-4.24215890732109e-05
-3.3405750106684e-05
-1.38982269554538e-05
-4.33385364267087e-05
-6.26072200569214e-05
-3.39002153957415e-05
-2.57939290346082e-05
-3.17081348046668e-05
-4.84744845786049e-05
5.34108062604335e-07
7.66787901008138e-06
-8.9084578182849e-06
5.89975980601869e-07
-3.41197238368974e-05
-3.94470426090659e-05
-3.55618991246241e-05
-5.14861558245294e-05
-2.84670949285719e-05
-1.52049754111872e-05
-5.86053258620671e-05
-4.41046379517604e-05
-2.91939144254825e-05
-1.12396896625911e-06
-4.42544584843495e-05
-2.1767996487329e-05
-2.67384597529683e-05
-3.21825585774898e-05
-2.6616426684714e-05
-4.4302484988764e-05
-4.75206443803315e-05
-2.17711497350725e-05
-2.0612655253849e-05
-2.46589489390722e-05
-1.72365207096802e-05
-4.66167858391753e-05
-7.72314668711704e-06
-2.67007908272336e-06
-4.80847314125455e-05
2.4026758970511e-05
-2.72213425145583e-05
-3.60983271646019e-05
-2.11763087263255e-05
-1.32222739374123e-05
4.28071225405953e-06
-2.37208344826954e-05
-1.4956849361703e-05
-1.68824509741913e-05
1.18729875975334e-06
-2.32282972812808e-05
-1.58755012317437e-05
1.18578608602167e-05
-3.80848228262805e-06
-2.20999103875846e-05
-4.77219303016586e-05
-4.34517566245077e-05
6.09169191029888e-06
-2.09501521800155e-05
-2.66575389978792e-05
-3.37642218090468e-05
-3.70319716920873e-05
-1.37490514212773e-05
-4.50747339811893e-05
-1.91322893380466e-05
-2.80005144427927e-05
-6.4484164201312e-05
-4.07403867563919e-05
-4.05444456144516e-05
-3.21236153655178e-05
-2.48903217552887e-05
-1.12860923773449e-05
-4.55835877698338e-05
-4.31731186564149e-05
-5.91430041338878e-05
-2.3758014354228e-06
-1.28559136688653e-05
2.98288184282258e-06
-4.49701987068699e-05
-4.86415623852857e-05
-2.04242729589623e-05
1.223324554632e-06
-3.18380410417425e-05
-3.44093722816324e-05
-3.52972099038174e-05
-4.41556031765206e-05
-3.67032354721826e-05
-4.33918868366522e-05
-3.77130476803186e-05
-3.95894037702853e-06
-1.97163166505266e-06
-2.98051855374834e-05
-2.14281958889465e-05
-9.99310858416826e-06
-2.89310112738944e-05
-3.65334764074145e-05
-3.68406017115687e-05
-3.51560723479708e-05
-4.48193504092064e-05
-3.97016545459773e-05
-5.31781873836215e-05
-6.22880025763688e-06
-1.48120898524406e-05
-2.01434983829597e-05
-5.17754866623217e-05
-3.14585846025291e-05
-6.07839557469481e-06
-7.6230291141757e-06
-2.40333310001612e-05
-2.52880697685008e-05
-2.67429843373095e-05
-1.99824317777869e-05
-3.32259224360587e-06
4.18578331416672e-06
-1.46034831354026e-05
-2.95038314401541e-05
-2.44987850440973e-06
-3.38916081856258e-06
-3.58883181673709e-05
-2.93446554231619e-05
2.36682761110567e-06
-3.47883401006938e-05
-2.57013545316066e-05
-1.98078111442766e-05
-4.82638786739876e-05
-6.16790833789348e-06
-1.72021510163641e-05
-1.69227505015029e-05
-2.82872157606509e-05
-5.44400867923249e-05
-5.19875998972959e-05
-1.49589266229953e-05
-1.44839063178516e-05
-1.78454795982034e-05
-2.7609186233204e-05
3.58440495745152e-06
-4.25297921339127e-05
-4.32441813504671e-05
-4.80764396371091e-05
-2.00376683685119e-05
-3.53996137321566e-05
-1.10096919276157e-05
-2.04674474809673e-05
-1.66194233890106e-05
-3.22512873418658e-05
-2.32615002154868e-05
-1.64023971996081e-06
-2.45433052109622e-06
-5.07965566386126e-05
-3.23987111576612e-05
-3.37580036573503e-05
-2.70518135589622e-05
-5.80053510118865e-05
-2.2755010476958e-05
-5.58039889311967e-07
-4.12583873174171e-05
-3.2730679879682e-05
-2.27313379467105e-05
7.05582351583894e-06
-2.83079566389316e-05
-6.23753278970371e-05
-3.58441068313612e-05
-5.57967016320257e-05
-2.70788825416501e-05
-3.93547064127383e-06
-1.4034446086036e-05
9.86705852598003e-07
-1.29421502854365e-05
4.79536743302567e-06
-2.53974794980422e-05
-2.36269968295756e-05
-4.64679157450894e-05
-2.41565851200819e-05
-3.47234662794712e-05
-8.43972192605332e-06
-1.57532217015981e-05
-2.99448150563252e-05
-3.3648878189656e-05
-1.2076230162537e-05
-6.26700435342161e-05
-3.81032440793102e-05
-5.03942668619642e-05
-4.22414180899517e-05
-2.43496621127856e-05
-4.56162702348011e-05
-5.49477934061328e-06
-1.74756281081635e-05
-4.99717327254765e-06
-2.97244284211353e-05
-4.52048017197933e-05
-3.96538087074577e-05
-2.76304989514723e-05
-5.21943398269127e-05
4.08656353495075e-06
-2.7345309008729e-05
-3.592835261321e-05
-4.49715911767221e-05
-4.03561320218184e-05
-4.95557300228364e-05
-2.28269344544219e-05
-1.75434558100447e-06
-2.86278375704405e-05
-3.31077502068789e-05
1.0254720806271e-05
-3.17732099130695e-05
-2.36472100704835e-05
-4.66857782792501e-05
-2.89684657654988e-05
6.14571946992054e-07
-2.41466852404435e-05
-3.92138692343114e-05
-1.46868819964529e-05
2.02806780312402e-06
-2.80649937277582e-05
-4.83884305864407e-05
-3.0428938678982e-05
-3.59584081785857e-05
-1.94443140934609e-05
-1.96266240638885e-05
-6.89305820266623e-06
-7.50780868503779e-06
-1.13511540610594e-05
-4.31396697338308e-05
-2.87050250130377e-05
-3.81669150626725e-06
-2.1439399279617e-05
-9.61408603225287e-06
-4.76015390948516e-05
-5.32954714349453e-05
-1.7961928999892e-05
-4.63133129379961e-05
-1.84725132129979e-05
-5.9810999477321e-05
-1.72300562594405e-05
-1.86103698696853e-05
-2.80130625658726e-05
-4.55510861215975e-05
-1.49370833519562e-05
-1.21859348819164e-05
-4.33436659317373e-05
-5.64056712244499e-05
-5.4341679735903e-05
-4.61200378143437e-05
-6.98991184382121e-06
-3.24595831289751e-05
-2.28652552249142e-05
-2.3696262012104e-05
-3.30055732163721e-05
-4.05523008099773e-05
-1.14245366122702e-05
-3.44924589436959e-05
-4.35006963347566e-05
-9.33095736011835e-06
-1.62523213533367e-05
-4.92718302997684e-05
-2.22975391013997e-05
-1.99643627016766e-05
-4.07534711673144e-05
-6.46966911116645e-06
-2.5313048598832e-05
-3.84244588445946e-05
-1.08540230213645e-05
-2.22977861545271e-05
-4.68304959066875e-05
-3.01606138958928e-05
1.26767722347697e-05
-7.37446329077229e-05
-4.12465643502917e-05
-5.47931832417826e-05
-2.5398187418716e-05
-4.02834065991402e-05
-4.6104563987982e-05
-2.89395016054241e-05
-4.08370267318548e-05
-2.26056306862305e-05
-1.82317822497104e-05
-3.49647983980771e-05
-1.42054105342118e-05
-1.20835276763415e-05
-2.40757437013874e-05
-2.18170088449795e-05
-3.71080145323261e-05
-3.71734912721287e-05
-2.61501265941533e-05
-2.90473504483674e-05
-5.83138407931163e-05
-3.2060927779416e-05
2.30167261211191e-07
-2.33749235225166e-05
-3.18182663085178e-05
-2.60057847845116e-05
-4.41678235072737e-05
-1.17346495035327e-05
-3.54458575330068e-05
-6.63717718828123e-06
-2.42054822832683e-05
-2.59786191656804e-05
-2.89878156334441e-05
-4.36725292379011e-05
1.68742488717904e-05
-5.05156278516556e-05
-1.66052459497889e-05
-4.08505403105665e-05
-4.618994671199e-05
-3.77515741268508e-05
-7.53666277957455e-05
-2.34204816360626e-05
-1.54527003204903e-05
-1.9882188408526e-05
-4.25077871775455e-05
-5.02828421787926e-05
-1.5936493241978e-05
-2.26748977059303e-05
-1.96185636225441e-06
-3.51112872011859e-05
-1.73024744105862e-05
-1.6640201424175e-05
-4.07644888366656e-05
-2.06092427810554e-05
-9.21823648576722e-06
-4.14253037357205e-05
-2.74838368569654e-06
-4.08895851175767e-05
-5.16348624627979e-05
-3.41095727167452e-05
-2.50597136827414e-05
-3.37471108137029e-05
-4.00889450104227e-05
-2.67522201314865e-05
-3.58442362834889e-05
-4.15593564439257e-05
-3.39563526914358e-05
-4.91106117781454e-05
-2.04510042412299e-05
-3.71796428802931e-05
-4.38776309644137e-05
-3.6526345848869e-05
-2.62436063008707e-05
-2.24315607632974e-05
-1.40175075063136e-05
-3.38646827772802e-05
-1.38614312776366e-05
-1.94735604624227e-05
-1.01272785573421e-05
-3.8657507270058e-05
-2.99921969020995e-05
-3.40948843916433e-05
-3.98401198297324e-05
-1.22886693414297e-05
-2.30394169945557e-05
-2.74548991636792e-06
-4.57348956447682e-06
-5.0472067847479e-05
-9.08502454788472e-06
-3.34116552439275e-05
-4.39023986241244e-05
-2.14027738466233e-05
-5.32859953909133e-05
-5.47282530129388e-05
-4.86358466257265e-05
-2.03979043924524e-05
-3.89933183299422e-05
-4.80742005592171e-05
-6.35865640215569e-05
-4.54287374570264e-05
-3.5735823229519e-05
-3.33269572172047e-05
-1.60464502577988e-05
-3.40834236980717e-05
-6.22116123156227e-06
-5.87029327196805e-05
-4.5413780079384e-05
-1.25772078727165e-05
-1.19550409409883e-05
-4.52039323283146e-05
-3.38579949217045e-05
-3.35480287120349e-05
-1.08524551037117e-05
-2.4558976956394e-05
-4.90913471830494e-05
-4.9694396346319e-05
-8.81216817446746e-06
-3.08749852194853e-05
-2.7640731947144e-05
-3.09766047410566e-05
-1.8235232499584e-05
-2.64848994995756e-05
-2.49932808545625e-05
-6.12399722024418e-07
-1.98146952452106e-05
-5.65857550908341e-06
-3.52046540570327e-05
-3.49840663137858e-05
-2.08901853356602e-05
-4.23964191747015e-05
-3.09566295280704e-05
-5.17843120227574e-05
-2.28857187679024e-05
-2.94225706484372e-05
3.91058057762015e-06
-9.64607319971628e-06
-4.32788975848413e-05
-3.8819802603068e-05
-2.95511795392876e-05
-2.57521042924278e-05
-3.93494702329537e-05
-6.34724848492745e-05
-5.80034887688354e-05
-7.984793583644e-06
-2.54242049716696e-05
1.71376212931256e-05
-4.28058838836478e-05
-3.79834525570706e-05
-3.01655362579327e-06
-2.62146955534392e-05
-3.12079741015361e-05
-3.78837837345858e-05
-1.83079542307863e-05
-4.13563433916355e-05
-3.10768288701805e-05
-3.36884227581682e-05
-1.42782427962306e-05
-3.65197895376585e-05
-4.14012041603648e-06
-1.81458299597126e-05
-4.12719418409207e-05
-5.55570394006411e-05
-4.03648235250286e-05
-5.32810083899527e-05
-4.64026814142352e-05
-1.56823360709806e-05
-2.37445874317155e-05
-5.07715201086193e-05
-3.73597397756276e-05
-3.71986755113336e-05
-3.62138869201861e-05
-1.78232063460134e-05
-5.82773896189777e-05
-4.80700717388535e-05
-3.19498974733823e-05
-3.19167112962619e-05
-4.48140522318635e-05
-2.58811548726949e-05
-9.42951101780752e-06
-4.37369066438723e-06
-5.13740582416313e-05
-3.16268722676619e-05
-9.66854047071521e-06
-5.32578808887607e-05
-3.7498493532623e-06
-2.88751454170983e-05
-4.87421088905907e-05
-6.02377333913521e-05
-1.76607585950718e-05
-4.9620628653865e-05
-1.3793227402315e-05
-3.171350046285e-05
-2.97572533970668e-05
-2.55061623950084e-06
-3.71810183999028e-05
-9.07129871688619e-06
-3.40134171716534e-05
-1.350618552214e-05
-2.64872868188768e-05
-2.57348653630843e-05
-2.32809662081011e-05
-4.23777809859377e-05
-5.23332795491957e-05
-4.06225797541047e-05
-1.69046208438622e-05
-4.24397080049817e-05
-3.87051842189258e-05
-1.85483832385106e-05
-5.81086884181964e-05
-2.05059926100614e-05
6.93594302739098e-06
-7.3275017332415e-05
-3.77185889099775e-05
-4.57481253448233e-05
-2.66257042010363e-05
-4.57696242130584e-05
-4.86871085238505e-05
-4.030907368798e-05
-2.82643158878197e-05
-5.14350925137062e-05
-3.99612423774758e-05
-9.97628694800801e-06
-3.78019459501705e-05
-8.77018610623264e-06
-5.23969714298492e-05
-6.01696845804682e-07
-1.25133776065868e-05
-1.13747837567856e-06
-9.6440972896154e-06
-3.92579437151137e-05
-4.1888412516821e-05
-5.26159563471124e-06
-1.87425444072518e-05
-1.87201009012956e-06
-2.08543419784697e-05
-1.74457424792814e-05
-4.29531455562336e-05
-3.75306317696135e-05
-2.58470693992853e-05
-3.74492623499243e-05
-7.88647568634137e-05
-3.504853813001e-05
-5.49792681765367e-05
-3.76699928570303e-05
-3.79985491435765e-05
-2.14790577819617e-05
-2.97367315340238e-05
-3.27534424388076e-05
-3.34443440134456e-05
-5.08820371320746e-05
-3.34489107487234e-05
-5.79074188902921e-05
-7.7523178480772e-06
-4.39875006562018e-05
-2.22837560090194e-05
-2.0066393836636e-05
-3.32530389780628e-05
-2.36116268453811e-05
-4.25504360729015e-05
-1.54528447122024e-05
-5.57797496570136e-05
-4.00640017552967e-05
-2.15933914643508e-05
-5.05917161535606e-05
-3.90813970955181e-05
-7.20073106653488e-05
-3.05485977772966e-05
-1.10241208070913e-05
-6.06062208769362e-05
-6.66328772144276e-05
-5.35369376010415e-05
-2.36530812309725e-05
-3.52005174389339e-05
-3.20968999111143e-05
-2.16174763247368e-05
-4.45143259434181e-05
-1.15865149916271e-05
-2.66385632986522e-05
-3.56968503407174e-05
-2.32530535827218e-05
-2.08468225191327e-05
-9.31155747453541e-06
-1.67877862549181e-05
-4.64500027066803e-06
-6.36484069031511e-05
-2.44255454699434e-05
-4.01683719825003e-05
-1.82591549518367e-05
-9.03609627973365e-06
-4.82268541482551e-05
-2.83803387127339e-05
-2.81648861691392e-05
-6.34343014274737e-05
-1.2726926011382e-05
-2.34448856879716e-05
-3.73094948790417e-05
9.19654309374761e-06
-4.38253269586611e-05
-6.76277352990391e-05
-2.20742617433743e-05
-4.3743572140457e-05
-2.2142151839809e-05
-5.82630341282347e-05
-2.36838641629076e-05
-4.81830407313989e-05
-1.07979320538631e-05
-4.49432927854492e-05
-1.44772454100217e-06
-2.00918712235216e-05
-4.16464571537767e-05
-3.67704083165709e-05
-6.55350642254183e-06
-4.02182644990962e-05
-4.0660160765964e-05
-2.28436029839851e-05
-1.83328864691268e-05
-2.3253373599559e-05
-2.44473814896407e-05
-2.13633671600323e-06
-3.28022614759402e-05
-2.72944022896394e-05
-3.96435196865651e-05
-2.57855017811131e-05
-1.22897072345413e-05
-7.88558384753009e-06
-1.14529653827609e-05
-1.9421873469173e-05
-3.53806400415933e-05
-3.40671315444333e-05
-6.97976495426648e-06
-1.76977544438167e-05
-3.60139288657779e-05
-2.11874431939328e-05
4.89310511546464e-06
-4.47709927394837e-05
-3.41749212231154e-05
-9.42153663455577e-06
-2.82526360876859e-05
-2.65475865681423e-05
-2.44408014584857e-05
-3.82699146856595e-05
-5.32874629684393e-05
-2.05241895753438e-05
-3.84092979042384e-05
1.15711323954265e-06
-5.21266218856082e-05
-4.0657700240075e-07
-9.73547475612846e-06
-4.39091785543532e-05
-2.98154441508996e-05
1.31740538757521e-05
-2.92070758930776e-05
-2.05780943573246e-05
-9.62619827292362e-06
-2.94385206203514e-05
-9.2396236167502e-06
-4.81021826492463e-05
-3.84901517584228e-06
-9.48968469401131e-06
-3.97003191638555e-05
-5.26711845551492e-05
1.85783750419215e-07
-2.02846011244933e-05
-2.51103469661575e-05
-3.79525898900834e-05
-3.54162613484597e-06
-1.86075804579193e-05
-5.67827479475706e-05
-2.04338295923251e-05
-1.45904717941927e-05
-1.81375634412067e-05
-3.3150032400794e-05
-5.62363127025163e-05
-2.69669053347328e-05
-3.50149498180817e-05
-3.08963375036688e-05
-2.70827884448022e-05
-2.28158467403488e-05
-5.27523385166273e-05
-1.60034676321706e-05
-1.08408492048948e-05
-3.35000958891321e-05
-4.80992786636277e-06
-1.99949543353447e-05
-4.25467594087854e-05
-4.12306499152441e-05
-2.24282283456952e-05
-6.10378611609775e-05
-1.36151390805718e-05
-1.39006452898164e-05
-3.76889580862433e-05
-1.36209031887372e-05
-2.28264935869395e-05
-6.97208273562123e-06
-2.98645355481321e-05
-4.99892452068548e-05
-2.97397996941238e-05
-5.08185741365118e-05
-3.86366596939488e-05
-3.7874873937351e-05
-1.72686972690532e-05
-2.57697433673532e-05
-2.33748253209687e-05
-3.25330515462704e-05
-3.83178530469545e-05
-3.00773102784001e-05
-4.10347165293054e-05
-8.73171607273211e-06
-5.82748022684434e-05
-5.04625420018002e-05
-6.24629031389259e-05
-3.44661943095652e-05
-3.06720719287988e-05
-3.21318033398379e-05
-4.93890952687868e-05
1.50179916455978e-05
-1.88374214986012e-05
-1.65190951620763e-05
-5.48604579199762e-06
-8.0189597011916e-05
-6.7884669586707e-06
2.2662231830122e-05
-2.1114979045765e-05
-3.00565042431092e-05
-3.40893020818624e-05
-4.9290908228671e-05
-4.52552230307772e-05
-3.30234377209158e-05
-1.75664871352443e-05
1.87486859865626e-06
-3.08944719021905e-05
-2.698218682829e-05
-4.03477222348463e-05
-3.82323083225097e-05
-6.32131079476073e-05
-3.19465879869325e-05
-3.63124205240406e-05
-6.71214494577565e-06
-3.46601187717543e-05
-2.44425919075248e-05
-4.35063288441746e-05
-1.7206132679526e-05
-4.18600864559831e-05
-1.7895410838613e-05
7.03461744699777e-07
-3.05602973479963e-05
1.75950111034371e-05
-6.2251102048198e-05
-2.36354632212561e-05
-1.29528936105824e-05
-2.51115007303043e-05
-5.57629499979982e-05
-3.84149540436047e-05
-4.32654851079966e-05
-3.75690391575952e-05
-5.35202551453872e-05
-2.59026905920264e-05
-1.6386633335887e-05
-1.81107740027442e-05
-2.29404454853942e-05
-1.95728106936688e-05
-1.12490967600847e-05
-3.13154461391798e-05
-3.55135172920216e-05
-2.30473493167473e-05
-3.01700532232077e-05
-2.17979764116692e-05
-1.28007115438611e-05
-3.36790917819255e-05
-2.64428499562092e-05
-2.46036064560463e-05
-3.90382671225032e-05
9.85691004613685e-06
-4.13106413381463e-05
-4.68141161217295e-05
-2.15406726240719e-05
-1.76243077177082e-05
-2.18380367678831e-05
-5.00503458510106e-05
-2.94203769138223e-05
-9.07830316687969e-06
-6.23986026855991e-06
-1.19955300230991e-05
-2.96122268183145e-05
-4.23867959741086e-05
-1.72985024903893e-05
-2.05877960081301e-05
-4.65092293249983e-05
-3.17694020663449e-05
4.17224557018625e-06
-3.84985808768663e-05
1.19503052840551e-05
-3.57550755021181e-05
-2.68469999981445e-05
-2.89878640175797e-05
7.52156668431898e-06
-1.88095730725892e-05
-1.28331018033031e-05
-1.35808691256664e-05
-2.33767147820883e-05
-1.28744378652604e-05
-2.38996900957693e-05
-3.10729287634456e-05
-9.32383913651695e-06
-2.51450760678337e-05
-2.02500915475874e-05
-2.64072039244941e-05
-2.26892121720607e-05
-1.43936321390126e-05
-2.85850957919648e-05
-3.55496827654774e-05
-1.93899684428116e-05
-2.92038958825359e-05
-3.95790745892216e-05
-3.57135353789279e-05
-1.44734135778806e-05
-2.19757503639679e-05
-2.56827272852603e-05
-3.01735366479966e-05
-6.1229620448704e-05
-3.1723914362916e-05
-4.45804166114401e-05
-2.17730902471518e-05
-3.39949033250445e-05
-1.8130159119357e-05
-3.29199876737811e-05
-5.45599598130557e-05
-4.64302313802586e-05
-3.97167709879157e-05
-5.31320929319292e-05
-5.97104496333076e-05
-1.05128315393293e-05
-4.05125556756124e-05
-1.95525590088865e-05
-5.27739848827517e-06
-3.70493985905034e-05
-5.20610731494304e-05
-3.76946161089661e-05
-1.6580781002273e-05
-3.48580205664258e-05
-4.90352860793509e-06
-5.63177891435048e-05
-3.96446483405968e-05
-2.36299787295794e-05
-2.49512039431442e-05
-4.11190276449284e-05
-1.89980785266749e-05
-4.09093737851739e-05
-3.34337875016785e-05
-3.37429927368767e-05
-4.47831708666316e-05
-3.09549515945036e-05
-7.62085200752889e-06
-2.87405680077607e-05
-5.87007841771497e-05
-1.58395818452517e-05
-3.09628332681692e-05
-1.39001720254754e-05
2.33873711646201e-06
-1.67787115367645e-06
-6.82970346723729e-05
-7.00448735328607e-05
-3.6698153336061e-05
-3.07839047915225e-05
-6.98391088860444e-05
-5.80756085593507e-05
-8.16391263492627e-06
-2.9580301383317e-05
-5.39201388921864e-05
-2.69446440710665e-05
-3.13805489041746e-05
-2.56033658961273e-05
-1.46017550982581e-05
-5.5643661130204e-06
-2.37408275676175e-05
-2.68650058895885e-05
-3.01227311610491e-05
-3.85977241261638e-05
-1.99164530307796e-05
1.7387093418683e-08
-6.94712700442588e-06
-3.28802799357594e-05
-5.89109728797945e-05
-2.26224670562068e-05
-3.50951092838891e-05
-3.31465961140552e-05
-3.39505645935137e-05
-2.53509881332992e-05
-1.22092643476987e-05
-3.08553532593546e-05
-2.84886661666464e-05
-4.10807305095037e-05
-1.56573526199691e-05
3.99750067287646e-07
-6.87772829227361e-05
-9.76976245497201e-07
-4.33411889765986e-05
-8.29375449196634e-06
-2.97189072545743e-05
-7.75730630526064e-05
-4.16263423745362e-05
-2.92497872022059e-05
-2.14694351013454e-05
-3.48251748941845e-05
-1.617264466888e-05
-4.09005120615966e-05
-5.86177606414152e-06
-2.91252018299808e-05
-4.59167556276774e-05
3.94893065023108e-06
-6.2662341414997e-05
-3.14925059124e-05
-2.76174596196672e-05
-4.63383239856305e-05
-1.25701593334289e-05
-3.25926304314386e-05
-1.96490191543594e-05
-5.17140357278623e-05
-4.18132722755691e-05
-2.44016883085549e-05
-3.46595642756545e-05
-2.76710041375979e-05
-2.07918893373864e-05
-4.81445457512168e-05
-4.24660322000928e-05
-3.32075445566756e-05
-2.94474043803211e-05
-5.11534652080063e-05
-3.08165819724951e-05
-4.44875108598255e-05
-5.09132351285174e-05
-4.47975009371804e-05
-4.12749710208492e-05
-4.1624714050611e-05
-2.844141284262e-05
-2.30752718210838e-05
-2.3783899034664e-05
-2.41428291196809e-05
-5.44830905464619e-05
-3.55780654566049e-05
-4.53321776434465e-05
-6.300199536083e-06
-1.93630033193211e-05
-4.2434890963106e-05
-1.37529892700756e-05
-3.33787111518373e-05
-4.4786736712795e-05
-1.94363893465635e-05
-5.49775246683929e-05
-3.92113326111392e-05
-2.44800944223871e-05
-2.93209410845925e-05
-1.71232496988083e-05
-1.00256082570475e-05
-1.90630761877764e-05
-4.2289033527068e-05
-2.44465215324988e-05
-5.84405195654973e-05
-2.87185543847285e-05
-4.24716575817221e-05
-1.91971020759306e-05
-5.23744920420619e-05
-2.22239067303808e-05
-4.60441493436938e-05
-4.45435925480111e-05
-4.75614368241911e-05
-1.24700644675874e-05
-3.60282287304878e-05
-3.29433501047019e-05
-3.94247755621046e-05
-2.31804983117546e-05
-1.23581640242185e-05
-2.94781936962762e-05
-5.06065043043669e-05
-1.53495300516241e-05
-2.41352959285273e-05
-3.27901438700199e-05
-3.10846421141274e-05
-3.2212806172702e-05
-1.22053007661033e-05
-3.52140353626387e-05
-1.81636306208989e-05
5.08266340679243e-06
-9.99433707233828e-06
-2.05785592321804e-05
-4.14496080005939e-05
-3.1342177564205e-05
-2.63873811794905e-05
-9.45998327562917e-06
-2.69771473375767e-05
-3.74633364289316e-05
-1.6878195464747e-05
-4.38550563806124e-05
-1.18749474817262e-05
-3.38041040480846e-05
-4.33071052067446e-05
-4.58023030124536e-05
-4.18794829238679e-05
-2.77717488223284e-05
-3.40390596745792e-05
-4.37697169631657e-05
-2.65927908296479e-06
-2.80958110540209e-05
-2.42703284199902e-05
-1.70338682048331e-05
-4.14752771152134e-06
-3.5277453678871e-05
-4.63391511402843e-05
-2.07770709535266e-05
-9.0676511024045e-06
-7.05343247368562e-05
-4.74567252381939e-05
-1.58646031934624e-05
-3.78717723294537e-05
-3.28661790033027e-05
-3.31842775482369e-05
-6.85764538407365e-06
8.56649678378866e-06
2.27793223286263e-06
-1.30921666321527e-05
-1.16048255917806e-06
-4.33373266055802e-05
-2.95114491581547e-05
-3.56020175041242e-05
-4.11777121632857e-05
-3.32841740257249e-05
-2.29569615390525e-05
-2.41379144446198e-05
-4.09789088385108e-05
-7.85283225472335e-07
-2.96496588910717e-05
-2.42008881600447e-05
-1.63642073949033e-05
-2.52455700864969e-05
-4.67887973620277e-05
-3.95688491704745e-05
-1.4086292983492e-05
-4.22408993894933e-05
-1.86426268318672e-05
-2.07259383749964e-05
-3.1104813615214e-05
-8.25108196311175e-06
-1.88536332570223e-05
-1.88994579655913e-05
-3.95925836990736e-05
-2.28938638963228e-05
-4.74466275458022e-05
-3.35610806732497e-05
-6.08695043545836e-06
-4.05108252682209e-05
-3.15730694526781e-05
-4.54785177259334e-05
-5.51963397905218e-05
-2.37149921368561e-05
-4.61894399685346e-05
-2.70562425130048e-05
-2.56897990068578e-05
-3.31121806311244e-05
-3.29810125296271e-05
-3.7178215668637e-05
-5.35390027866626e-05
-4.33353474917791e-05
-4.92470125387623e-05
-5.10507369044722e-05
-4.2755525522573e-05
-2.11102324754631e-05
-7.60870826513016e-06
-3.72440508268698e-05
-5.60478504269356e-05
-1.11821038296742e-05
-3.37539759648556e-05
-1.24270761892124e-05
-3.26614107635233e-05
-3.39821671694712e-06
-2.7549441677887e-05
-2.48642937300868e-05
-1.27098714308291e-05
-1.26804299270527e-05
-7.2357637708776e-05
-4.18577645618663e-05
-3.79573118720331e-05
-2.51243052315627e-05
-5.93747496153999e-05
5.53478425883957e-06
-3.48122822906606e-05
-3.83981477635526e-05
2.96302111211181e-06
-1.56324026459817e-05
1.68546612630273e-05
-4.08687400127499e-05
-3.12694613806718e-05
-2.65871364259114e-05
-3.84084261085893e-05
-3.42020369462588e-05
-2.67809509394382e-05
-5.1045372293022e-05
-2.00187998942035e-05
-3.01261471435506e-05
-1.2435913970718e-05
-4.79380104629795e-05
-3.6841787763156e-05
-1.88671020836021e-05
-2.59338878154299e-05
-4.20580464172649e-05
-1.85197736542707e-05
-2.31642892576521e-05
-2.18990310769595e-05
-2.65399122328254e-05
-1.15130504040688e-05
-2.37638421624021e-05
-3.46674784672715e-05
-2.54675863352216e-05
-4.61828551448683e-05
-1.63377368994286e-05
-1.90590751382051e-05
-3.39404547792242e-05
-3.67422303518124e-05
-2.9543563334433e-05
-1.15244615445603e-05
-4.59348706498198e-05
-3.08377577591365e-05
-5.03940658869956e-05
-3.61890280302322e-05
-5.16876162697762e-05
-2.46703450522331e-05
-2.71679851972464e-05
-1.88831136165018e-05
-4.49322456697896e-05
-2.58688282225358e-05
-2.11833979093087e-05
-3.92465745000733e-05
-4.90653318396928e-05
-3.76704520024754e-05
-2.02999859284973e-05
-5.81721940162237e-05
-1.78838559688312e-07
-1.68121558270416e-05
-4.55093379016744e-05
-4.23408303965989e-05
-3.25137183862446e-05
-1.58779632628437e-05
-5.74224034764724e-05
-1.89387217554311e-05
-3.88915433136346e-05
-2.35139329407906e-05
-7.11042182101575e-05
-3.38732758350734e-05
2.0052028828018e-05
-3.19042525507231e-05
-3.66147924691183e-05
-3.05742226697412e-05
-2.1223067103916e-05
-3.97029668779603e-05
-2.57371078520619e-05
-9.48738277546988e-06
-2.88172805062777e-05
-4.7204829885958e-05
-3.14350341609201e-05
-4.17257601109862e-05
-5.36829891121837e-05
-5.2955701869862e-05
-3.24842889969866e-05
-2.85650879003754e-05
-1.82981236334022e-05
-2.57783460175989e-05
-4.20079861800259e-05
-1.78410931342854e-05
-3.99851801176099e-05
-2.8252643782772e-05
-5.34626176948127e-06
-2.95528519538298e-05
-3.73715116384284e-05
-3.77248146551589e-05
-4.73924991397283e-05
-1.58317549243341e-05
-3.77969393680454e-05
-5.92731826834334e-05
-3.22215686459633e-05
-4.11131049565048e-05
-4.10613789584993e-05
-2.60909747500087e-05
-1.65760048520076e-05
-1.57859819750639e-05
-2.51863608708678e-05
-4.22597991132485e-05
-2.86028694706723e-05
-3.08481503852188e-05
-2.95968214566463e-05
-3.66874535552797e-05
-5.3799466634494e-05
-5.19318624124376e-05
-9.21872001957747e-06
-2.94034091467535e-05
1.38807484772642e-05
-3.09915692598221e-05
-2.2978450687118e-05
-3.38357767419457e-05
-1.30684382149702e-05
2.30714816480525e-06
-2.71028337238121e-06
-4.05830174455632e-05
-3.39516536554861e-05
-4.32139142809805e-05
-1.91803348689852e-05
-9.6644719146161e-06
5.90998382171056e-06
-7.9661699050152e-06
-4.5926368714238e-05
-5.28716161271419e-05
-3.4939692357791e-06
-9.73008469944235e-06
-5.28616179308427e-05
-5.73636742066467e-05
-3.22796941473376e-05
-6.4670407702019e-06
-3.73744113731883e-05
-4.48959179455341e-05
-1.62267709710927e-05
-2.89294509049086e-05
-1.22261725886e-05
-1.35092601575979e-06
-3.29016416297883e-05
-3.15628516765643e-05
-3.17753548943599e-05
-5.74630091680381e-05
-1.88498990231872e-05
-2.7836783387342e-05
-2.44841392377686e-05
-2.12332939498946e-05
-3.83404177683007e-05
-3.55267660736e-06
-5.25199728296635e-05
-1.9055196028447e-05
-3.18593010432827e-05
-1.73568400544442e-05
-3.53756884181207e-05
-1.11423479226398e-05
-1.17305642796582e-05
1.92121494187636e-05
-2.66527945193749e-05
-3.84636308586253e-05
-3.19037430144338e-05
-1.49213788688028e-05
-5.31872669123728e-05
-6.22415689825276e-05
-5.41141357711112e-05
-5.6377487630414e-06
-2.32554178444419e-05
-1.10811094558313e-06
-2.56790369204957e-05
-2.9689819924197e-05
-2.87082816451724e-05
-2.48894453687216e-05
-2.91685239600989e-05
-4.40189090073492e-05
-1.89455498758557e-05
-5.05320624008673e-05
-1.25071168872115e-05
-3.93825319357702e-05
-2.35689761808614e-05
-2.23589981984038e-05
-2.08260904243213e-05
-1.79157071777072e-05
-3.17331216603046e-05
-3.60185198385436e-05
-3.08237632203346e-05
-3.54171616586552e-05
