# Supplementary material for: Research on computational propagation and identification of mine microseismic signals based on deep learning
Source: PLoS One. 2025 Oct 22;20(10):e0334641. doi: 10.1371/journal.pone.0334641 (PMC12543183; doi:10.1371/journal.pone.0334641)
Supplement: S8 Data — (ZIP) [file pone.0334641.s008.zip › 000100900002865.xlsx_0.txt_24.txt.txt]

-4.30130587869952e-05
-4.39281281075448e-05
-4.12282788996771e-05
-2.97178923826321e-05
-1.56493671958504e-05
-3.95918262186424e-05
1.21761054339435e-05
-3.61081651864962e-05
-1.45518588844045e-05
-1.83879396825547e-05
-1.27771890449541e-05
-2.98654891318676e-05
-6.09601100142504e-05
-3.25663688203732e-05
-4.93073735482164e-05
-3.94361542297071e-05
-6.52459419021615e-06
-6.68309605356592e-05
-2.31420123275492e-05
-4.23899807096982e-05
-1.06579772417157e-06
-1.69542533298984e-05
-5.01011063810933e-05
1.10083585577232e-06
-2.60749563819997e-05
-2.21807520495571e-05
-5.25782475836504e-06
-4.08343090948379e-05
-1.31140972298564e-05
-2.69114200960682e-05
-3.89518637384044e-05
-3.01789695117319e-05
-4.12375793655415e-05
-2.37049401117877e-05
-2.06049818326504e-05
-1.96531192157269e-05
-5.80726950390776e-06
-4.35541839445088e-05
-3.18717812600777e-05
-2.80723404609773e-05
-3.75602189521928e-05
-3.60977933271863e-05
-2.9229217755411e-05
-3.28507805623872e-06
-5.02041172463178e-05
-2.57506429547018e-05
-3.15773165926848e-05
-4.4318356997064e-05
-2.62535432775485e-05
-2.2607551433698e-05
-5.00022630204179e-05
-3.63463113510871e-05
-1.87666226089118e-05
-9.76929636452964e-06
1.0395641971611e-05
-4.63177544776421e-05
-2.94022349164608e-05
-5.91446407569746e-05
-3.92045019318754e-05
-4.5819440946782e-05
-2.53317371916786e-05
-4.6193976389456e-05
5.41070878615153e-06
-3.43007776814336e-05
-2.9954045184449e-05
-1.13224086375525e-05
-6.30671251100241e-05
-2.09134989151163e-05
-2.47910076535499e-05
-1.69044902642536e-05
-8.90918422311297e-06
-3.21340184745832e-05
-3.8609439270048e-05
-1.26703813821444e-05
-2.54351753386363e-05
-5.47062315485356e-05
-2.19655614135201e-05
-2.99085447756782e-05
-2.55478240918929e-05
7.79746890721899e-06
-4.7369315308554e-05
-3.7712319194493e-05
-5.15772353195732e-05
-6.83317877067633e-06
-4.58347772829214e-05
-3.73248742816798e-05
-4.09652238572057e-05
-4.29133557970749e-07
-3.05854661540624e-05
-3.8830950374595e-05
-4.52532540134143e-05
-6.80487850925767e-05
-1.37327292267076e-05
-2.92827544946346e-05
-3.57451303237928e-05
-3.74111069055722e-05
-3.52393992195129e-05
-3.27333588925518e-05
-1.3333698708531e-05
-2.65847899252408e-05
-3.50097982990151e-05
-2.6303813339588e-05
-2.36503659573381e-05
-1.97411031733494e-05
-4.03530587612035e-05
-5.61004216870511e-05
-2.9959361661792e-05
-1.30746461140351e-05
-3.84292935105972e-05
-1.94733156738078e-05
-4.62490616681395e-05
-1.47988257448139e-05
-4.38800144087319e-05
-3.58550182313329e-05
-1.17899618197282e-05
-2.87416999180971e-05
-1.76759308547942e-05
-1.47704005800944e-05
-3.72141867669587e-06
-1.37503926020849e-05
-4.41380514046085e-05
2.06340886484367e-06
-1.26617747745564e-05
-1.16422321220471e-05
-2.99168700728805e-05
-3.10434967607742e-05
6.43509839853731e-06
-3.63962042285066e-05
-2.21499099952871e-05
-4.23151071367908e-05
-1.3638231456337e-05
-3.89553484636041e-05
-1.43422463417556e-05
-2.12978512837006e-05
-2.60095768674897e-05
-3.53461431516764e-05
-4.81259960908573e-05
-4.08834101530539e-05
-2.33389200892194e-05
-4.589425281883e-05
-3.09606192181319e-05
-3.53143469151858e-05
-1.00127357557784e-05
-3.7200667680453e-05
-3.72127126505126e-05
-2.50496354501276e-05
-3.25673760784052e-05
-2.71107383310352e-05
-3.65921439972371e-05
-5.64840958121079e-05
-5.11484322527875e-05
-4.90068157282347e-05
-2.23288953109274e-05
-3.16101879682593e-05
-5.96253600437049e-05
-4.31659859275445e-06
-5.26400312813699e-05
-2.70570238772702e-05
-3.94985133515134e-05
-9.49421594160166e-06
-1.49314990994253e-05
-1.15355678147183e-05
-5.59007162980876e-05
-3.81090283718415e-05
-3.74916618375031e-05
-6.03208348278508e-06
-1.78314613768088e-05
-2.63716096765954e-05
-3.50861854367676e-05
-5.16859330848448e-05
-5.71696743757624e-05
-5.52489113417911e-05
-4.22024838973004e-05
1.33191510418437e-05
-1.70425310014248e-05
-4.03859570863068e-05
-2.30904723804463e-05
-3.68191756539091e-05
-4.85241872591047e-05
-3.74261068377315e-05
-4.14421448570573e-05
-4.96610426021454e-05
-3.76148923488103e-05
-3.69061533925334e-05
-2.23008277031396e-05
-2.7976868409836e-05
-1.03625477123425e-05
-3.1695313756565e-05
-3.95076114478802e-05
-1.75790778806192e-05
-9.61824702843818e-06
-4.02654176787003e-05
-7.48449908612322e-05
-3.08638583164763e-05
-5.1053165859204e-05
-2.24022910404485e-06
-1.46703235715422e-05
-2.78590677117878e-05
-1.98470749632611e-05
-1.03806773893683e-05
-2.75219946586823e-05
-2.90687939239631e-06
-2.41372941892846e-05
-2.72821022014935e-05
-3.31625552595434e-05
6.06893373530115e-07
5.28633480675237e-06
-2.96863106017054e-05
-4.57450295655113e-05
-2.17056162025394e-05
-2.02791974696651e-05
-2.57026843165478e-05
9.72942826495306e-07
-3.62900144388271e-05
-3.4366158642524e-06
-2.68918258082513e-05
-4.88861205875953e-05
-5.26850154109592e-05
4.78109832640034e-07
-3.36601596513912e-05
-2.44205792123819e-05
-1.92651938023172e-05
-3.42899891358052e-06
-1.65474231769207e-05
-5.81889494703178e-05
-2.89947329743615e-05
-3.65542942717129e-05
-3.14130856967858e-05
-1.77465478353289e-05
-3.38117882707127e-05
-8.25995930322577e-06
-8.06686359357281e-06
-3.40584401859905e-05
-3.99737881210902e-05
-4.34165051435742e-05
-2.38290063815065e-05
-1.61822903655446e-05
-4.36276055042553e-05
-5.23801492813885e-05
-1.98598418902491e-05
-3.67389265303843e-05
-2.59987307444818e-05
-3.57355226111946e-05
-1.42126160803859e-05
-3.33863310826043e-05
-2.94625422577672e-05
-3.47587352418372e-05
-3.53262870954121e-05
-4.60820289177706e-05
-4.47503659867217e-05
5.01217036496801e-06
-3.43497718943149e-05
-5.31969425361438e-05
-2.24071250229547e-05
-1.75595539734585e-05
-2.95643349023379e-05
-4.22282222415934e-05
-3.63653469358349e-05
3.44258073991352e-06
-2.40402619373558e-05
-3.13430442329581e-05
-2.13061372922095e-05
-5.68908885735633e-05
-1.92179371222671e-06
-5.01136594371207e-05
-4.10511672005112e-06
-4.5351634482091e-06
-1.52747791571184e-05
-3.05853134186249e-05
-4.24886937508103e-05
-2.33786333601254e-05
-1.88311889572475e-05
-1.24664728227141e-05
-2.91507823847689e-06
-3.71920559115852e-05
-2.87811163027386e-05
-3.93808866657051e-05
7.47061087511016e-06
-4.33235188840615e-05
-2.63515525197333e-05
-3.67644119520357e-05
-2.16968154753528e-05
-3.50277575000561e-05
-6.55218184667039e-05
-3.32076338530052e-05
-4.83262843682266e-05
-1.84454491022211e-05
-3.02420958514132e-06
-3.72903568232716e-05
-2.66927065428014e-05
-3.74898844009116e-05
-7.30047072014012e-05
-4.7843317795193e-05
-4.0401656229817e-05
-2.95377461207013e-05
-1.67572575023875e-05
-5.33484966615926e-06
-4.85668830668798e-05
-4.12371004202442e-05
-4.15032438149082e-05
-1.57605604178849e-05
-1.83999218735023e-05
-3.78363303665938e-05
-4.71983810339128e-05
-3.47320380759528e-05
-1.002041162704e-05
-2.74759706080201e-05
-4.07581696163136e-05
-3.21643567325111e-05
-3.24383759324732e-05
-1.7971729183422e-05
-3.36567032427253e-05
-2.54218740119642e-05
-2.04017522393092e-05
-1.4850946056805e-05
-1.75589981058195e-05
-1.09920095684916e-05
-1.74400844015968e-06
-1.88418818208691e-05
-1.6065360691282e-05
-3.59362663839774e-05
-3.04021642913767e-05
-9.21840453939154e-06
-4.50190434112839e-05
3.78278406542566e-06
-2.75483902520729e-05
-3.48479814749662e-05
-3.37210740582105e-05
-4.39141758376761e-05
-4.52071431385456e-05
-2.65687523205194e-05
-1.52041460071166e-05
-5.00916762324838e-05
-4.94056169033583e-05
-2.93219039078666e-05
-5.10781484260258e-05
-2.11803256334864e-05
-1.42000215561185e-05
-2.75710870166972e-05
-2.70210380796821e-05
-2.73348024524921e-05
-3.58329404011487e-06
-3.54403935071204e-05
-3.29256628363643e-05
-4.18194853085198e-05
-3.61058526370171e-05
-2.31330352199146e-05
-1.6538253707971e-05
-4.50010537785977e-05
-2.95605613572891e-05
-3.59772006576649e-05
-2.08973719162575e-05
-3.06174734867196e-05
-4.82129148669258e-05
-4.5039930543836e-05
-7.09537001325341e-06
-2.90765924242656e-05
-4.50036979754389e-05
-3.06915900832208e-05
-5.09170201927484e-05
-1.69564097942503e-05
-2.37743553424757e-05
-3.83995611930072e-05
-3.38874386793784e-05
-4.12048421326782e-05
-3.80589857064194e-05
-2.83969839949844e-05
-5.18071002245758e-05
-3.87670614350879e-05
-3.31801099672165e-05
-4.1872708468831e-05
-1.83391495494688e-05
-2.6401647920346e-05
-1.5787286879559e-05
-2.08193472137859e-05
-1.2248559170601e-05
-5.07179757680058e-06
-3.69510905970278e-05
-3.73939327423685e-06
-4.61552674664931e-05
-2.37649378610746e-05
-1.71310393932758e-05
-7.30782932592593e-07
-2.87465054852745e-05
-2.48551560215235e-05
2.12741504591021e-06
-3.7710103247594e-05
-3.03878015794203e-05
-1.22149646795462e-05
-4.52277813423783e-05
-1.66880465651131e-05
-2.42404753044446e-05
-2.50109397418821e-05
-4.76428568279022e-05
2.29643667783258e-05
-4.03035279835997e-05
-1.57318192707287e-05
-1.57939597912041e-05
-2.94963163270885e-05
-4.1879794816587e-05
-1.95703388572093e-05
-2.71496007720621e-05
-4.31951096858217e-05
-1.07379033606676e-05
-4.18202661906812e-05
-3.71675142731772e-05
-5.29861726816628e-05
-1.57472505370486e-05
-3.02225195010528e-05
-5.73353970226805e-05
-2.03623747689094e-05
-6.31790795937044e-05
-3.29913937539464e-05
-7.84484748244114e-06
-1.5801423289838e-05
-1.80992734680171e-05
-2.80078431962158e-05
-4.58645559544333e-05
-1.96075982308082e-05
-2.14524239603134e-05
-2.4601185993554e-05
-1.51290240276273e-05
-5.93356511168802e-05
-4.50219186599363e-06
-2.02741138758114e-05
-4.68377305104265e-05
8.0498246258571e-07
-1.38408349143878e-05
-7.10753049852476e-05
-3.42227775167533e-05
-3.53393234228987e-07
-1.56608068608991e-05
-4.37334311481078e-05
-3.32304525066348e-05
-6.39861120422974e-06
-2.56230892191596e-05
-2.9563535239029e-05
-1.85810024736947e-05
-6.51584579942593e-06
-4.26067955951467e-05
-7.63370900503074e-06
-1.50178461782642e-05
-1.82646123858576e-06
-2.99008974186935e-05
-3.33651692988126e-05
-1.95742130448762e-05
-4.75519036104063e-05
-4.3240715494662e-05
-1.52636341335101e-05
-2.77476369133699e-05
-4.66986265900375e-05
-2.35276521503949e-05
-3.71547453756007e-05
-3.28674565605755e-05
2.92111929976201e-06
4.9694368303711e-06
-2.00113371517133e-05
-3.85831065330999e-05
-4.01491579693386e-05
-1.39493971783378e-05
-1.57199164399237e-05
-2.02505366256995e-05
-2.04550642386856e-05
-1.27507145629681e-06
-8.30380958668617e-06
-4.17068684139354e-05
-1.00132045670852e-05
-4.51078594949368e-05
-1.1099007471946e-05
-1.86464131965328e-05
-1.59980754255751e-05
-4.46671935553847e-05
-1.54966376295703e-05
-5.63114812509972e-05
-4.81268484776676e-05
-2.86239304122192e-05
-3.11792599476551e-05
-2.31120705806003e-05
-2.14598574885871e-05
-2.87064072709858e-07
-6.31504939303201e-05
-2.14916124631425e-05
-2.22814699932281e-05
-2.17971469058148e-05
-6.06791064101739e-05
-3.68805924664963e-05
-1.66089321688284e-05
-1.75304822175188e-05
-3.22724265353543e-05
-2.46229296269538e-05
-2.85204920998338e-06
-3.13049893522824e-05
-3.46976468575862e-05
-2.36897384000169e-05
-4.33890552613979e-05
-4.46629552679427e-05
-1.12316258527711e-05
-3.63565536628686e-05
-2.83666597793484e-05
-4.00640236959054e-05
9.31570238344591e-06
-1.66655751812324e-05
8.4365330959634e-06
-1.91141337838018e-05
-3.1882550233721e-05
-3.59544910604906e-05
1.90811697868817e-06
-3.02707723801133e-05
-2.90531547105705e-05
-1.43768165600477e-05
-2.43401275230198e-05
-1.87227435443097e-05
-5.82175729724474e-05
-1.32552821850857e-05
-5.13296807637299e-05
6.40764413789366e-06
-4.4444693685877e-07
-3.71225745163274e-05
-3.52412459715912e-05
-4.46743317101377e-05
-8.42178677070538e-06
-1.43745477383756e-05
-2.59474151985705e-05
-4.32828678633827e-05
-1.79879425368565e-06
-1.88209597087282e-05
-5.45580837454813e-05
-6.56094286220107e-05
-1.1942355000821e-05
-2.88655582201977e-05
-5.78938166228713e-05
-4.78619476062331e-05
-5.84164652268717e-05
-3.01787883421239e-05
-2.91002632065932e-05
-3.30905327926892e-05
-2.46130392065807e-06
-2.63112214815243e-05
-3.85756562406078e-05
-1.11763112772974e-05
-4.49382865960308e-05
-3.66756067397446e-05
-3.70383087051228e-05
-3.80873815425576e-05
-5.70568554121736e-05
-4.16125061988625e-05
-3.40929932800541e-05
-5.63500927775358e-05
-6.41476047280098e-05
-3.39615184997897e-05
-2.81121303779672e-05
-2.00871304786983e-05
-2.17084360796774e-05
-3.30533621748403e-05
-1.26196912892653e-05
-6.74593325968681e-05
-2.19375726850778e-05
-3.96762485101122e-05
-4.37403118040544e-05
-5.54510575073182e-05
-2.65097646308045e-05
-3.4751628847987e-05
-6.28399601845167e-05
-1.64741288416873e-05
-5.04975047601781e-05
-1.8213770897815e-05
-4.08451946076866e-05
-4.56112346499469e-06
-1.74841641873189e-05
-2.51857246539946e-05
-3.91389051727833e-05
-3.57664785886284e-05
-5.94276377151196e-06
-2.1154179776303e-05
-2.99486655888394e-05
-3.71850265868197e-05
-2.64544329840858e-05
-1.26756197482223e-05
-2.69568275837128e-05
-2.25092271842305e-05
-2.81008390829945e-05
-2.24373483805675e-05
-1.17558614338399e-05
-4.94638580647997e-05
-4.93497975457562e-05
-4.56822905979795e-05
-5.94934685588182e-05
-6.2751952358109e-06
-6.15076738640543e-05
-5.65271476924918e-05
-5.26706282160001e-06
-3.81897967655163e-05
-2.08330904804628e-05
-2.80860296693199e-05
-2.03874383465186e-05
-2.31240308606743e-05
-2.40039483525696e-05
-4.58838854982052e-05
-5.53938578038527e-05
-8.03087440396868e-07
-1.02388183847209e-05
4.55174765042012e-06
-4.11833985859073e-05
-6.60550390139566e-05
-6.2420117614115e-05
-3.91425506533744e-05
-1.96759033121951e-05
-1.7125906792913e-05
-3.33129497563842e-05
-4.59078130754183e-05
-6.85298904153927e-06
-5.68165086457229e-05
-1.60447972561896e-05
-1.3580499709809e-05
-2.75475902814457e-05
-3.05728025140375e-05
2.83591237226674e-06
-4.48102109542308e-05
-5.16006182874518e-05
-2.12966768139766e-05
-6.79347578434356e-05
-4.82090838183552e-05
-3.20816408912063e-05
-2.7807447192536e-06
-4.20461226803277e-05
-2.13242021536607e-05
-2.20244757714436e-05
-2.30199731509705e-05
-2.16764479502253e-05
-5.76865564040603e-05
-1.85115097199883e-05
-1.28800830256541e-05
-2.98336037585166e-05
-2.01923376773879e-06
-1.77589593403332e-05
-3.76208674477021e-05
-3.94350797160877e-05
-5.38222347244459e-05
-2.47541371850179e-06
-4.0566602922846e-05
-2.61355065763603e-05
-2.79592240475594e-05
-3.92160066317656e-06
-3.13102495437748e-05
-3.21982129282846e-05
-5.34763023755771e-05
-4.46880926557664e-05
-3.09858922106338e-05
-3.34403388296296e-05
-4.22795975732454e-05
-1.03984914453828e-05
-4.46313188682123e-05
-8.25215060003209e-05
-2.0652948748186e-05
-3.22695854603678e-05
-2.25494118564318e-05
-2.52617297329135e-05
-1.48352813223243e-05
-2.61845514215893e-05
-2.1596181923119e-05
-2.92748530731385e-05
-5.39870996786925e-05
-3.92666484186138e-05
-2.0824675669419e-05
-3.60553136665005e-05
-4.13603022076771e-05
-1.82514192163239e-05
-1.83895328920271e-05
-6.82742909609767e-05
-2.98738222252484e-05
-2.9741696813281e-05
-2.44499044478136e-05
-5.66155267488644e-06
-2.19642769445302e-05
-4.60188688719844e-05
-1.51311378238279e-05
-7.31785229783612e-05
-3.05095386161706e-05
-7.21012263699426e-06
-2.55174308147228e-05
-2.12241593575745e-05
-4.00482743006022e-05
-4.45465750022432e-05
-1.41909979256734e-05
-1.33725420251793e-05
-3.7435256877343e-05
-5.49159485719639e-05
-3.70765608676932e-06
-5.52110851536422e-05
-4.50564431186124e-05
-6.80923095357303e-06
-4.2380217828668e-05
-2.14917136428639e-05
-7.52094026201146e-06
-2.95607594971229e-05
-4.04721521722251e-05
-8.88849383515411e-06
-2.46297996711324e-05
-3.99452478756687e-05
-3.24652938339969e-05
-3.28354906187918e-05
-4.16229230419613e-05
-5.1609184362727e-05
-3.76084560469639e-05
-4.60186823218979e-05
-6.95755120058351e-06
-1.00774742537851e-05
-5.26004278248884e-05
-2.29848034492106e-05
-2.99871618853802e-05
-4.03804674865556e-06
-1.9172855714693e-05
-3.36823183858246e-05
-1.07124431970734e-05
-4.84971363820154e-06
-6.51670755448616e-05
6.79392818004523e-06
-3.46035475572495e-05
-3.51186184491114e-05
1.21251287360048e-05
-3.21165989733824e-05
-5.02003715890981e-05
-4.29274790877328e-05
7.68393046031321e-06
-4.36043911620908e-05
3.15040409862272e-06
-3.99964338709485e-05
-1.39502648533601e-05
-3.99807963455557e-05
-3.12479065319559e-05
-4.30708075669802e-05
-4.7942478450334e-05
-3.35041549834821e-05
-3.34699931790683e-05
-3.92656576541748e-05
-4.73164952372755e-05
-3.1012377883763e-05
-6.79625106994894e-06
-3.43466510070202e-05
-6.35234375252776e-05
-2.20525682445141e-05
-7.0070846998175e-07
-1.51865475251527e-05
-1.16349414034143e-05
-4.66925960164996e-05
-1.96285861433761e-05
-3.80347789406865e-05
-2.78993309664391e-05
-3.79384006921898e-05
-2.07586992373038e-05
-2.35162530299745e-05
-1.73577102011818e-05
-1.44094193851831e-05
-2.52478162209642e-05
-1.27297632214172e-05
-4.08734241944034e-05
-3.22174227786762e-05
-1.55839773902472e-05
-1.52958949210563e-05
-1.93550690943151e-05
-2.77679768396183e-05
-3.97765644320067e-05
-4.96043537364966e-05
-4.74310016011918e-05
-3.88304500431287e-05
-1.3359078669352e-06
-2.28820111170262e-05
-2.77746791170505e-05
-3.9632007210363e-05
-3.90230651148436e-05
-5.41823459670949e-05
-1.75484594102957e-05
-3.47708032357066e-05
-3.4090295233353e-05
-3.55138732827761e-05
-1.54376796510538e-05
-1.98110741531541e-05
-5.21404861999275e-05
-2.04869938653876e-05
-2.75040364602437e-05
-2.74298097511011e-05
-2.40372013478398e-05
-3.62412702397989e-05
-1.35025667206095e-05
-4.00551462293113e-05
-3.49371460894869e-05
-2.52235567830791e-05
-6.35911487486989e-05
-1.83481968212035e-05
-3.19098178210975e-05
-5.60765313729492e-05
-1.87764369725024e-05
-1.0552028559121e-05
-3.32522437167217e-05
-3.4937393491876e-05
-2.57570405977528e-05
-3.66444278881296e-05
-3.12150600848999e-05
-1.3953886432997e-05
-4.02550078311395e-06
-6.51926207262168e-06
-2.15094400452092e-05
-2.31377808934616e-05
-2.64517086589989e-05
-2.21931205078034e-05
-1.9096001753791e-05
-3.96116820213087e-05
-1.14564846083691e-05
-5.29533414722516e-06
-2.81602426549096e-05
-1.47961237214267e-05
-9.7418362827052e-06
-3.31223568192231e-05
-2.69132937334479e-05
-1.83964499017686e-05
-3.29517927988083e-05
-4.15151024054579e-05
-1.65152029908886e-05
-1.56677231824866e-05
-3.51182603417014e-05
-2.8949375498915e-05
-2.00810608371295e-05
1.32863350737341e-06
-2.24897160733822e-05
-1.6056919870289e-05
-4.33145777580528e-05
-1.35183145582996e-05
-3.06199696663931e-05
-3.2990969439108e-05
-5.93730885770428e-05
-2.95977822705411e-05
-1.27429602673347e-05
-1.85666628047085e-05
-4.70579000922343e-05
-2.86148885219566e-05
-4.18189649700862e-05
-4.25542212881285e-05
-2.13046234931268e-05
-3.81229905547816e-05
-2.77964423205664e-05
-4.23023764033853e-05
-1.93625050942659e-05
-4.34239229145456e-05
-3.60196924417168e-05
-3.6086354022752e-05
-6.70614108937629e-05
-3.72097543841346e-05
-7.57024737265525e-06
-2.16084033646968e-05
-1.97633237358525e-05
-3.90619730148451e-05
-3.78495973392418e-05
-1.90390856904581e-05
-3.98298831898104e-06
-4.65416381002528e-05
-1.6712734721043e-05
-3.03916630015126e-05
-1.18661291123434e-05
-1.8436205884374e-05
-2.43542630411782e-05
-6.42758974779343e-05
-2.52629590463561e-05
-2.33552448811375e-05
-5.69907695369363e-06
-1.61060319041592e-05
-3.20239488268904e-05
-1.7310786864326e-05
-1.77788350879565e-05
-1.13344440595034e-05
-2.81623377737594e-05
-4.80617214655626e-05
-1.7418462606147e-05
-5.43732065295093e-05
-6.06275595656954e-05
-4.55009234355107e-05
-6.4385415845726e-06
-8.84084229713802e-06
-3.0549880722917e-05
-2.57375881801551e-05
-8.78508851889503e-06
-2.80634035639664e-05
-2.29148572976682e-05
-1.00900439743228e-06
-2.24138673853958e-05
-4.01347595820637e-05
-4.7708296401979e-05
-3.36671801053844e-05
-3.65374112546997e-05
-3.55395947890409e-05
6.34006571168751e-06
-3.51691107662634e-05
-5.25526307240723e-05
6.93212797292251e-06
-6.33276434619207e-05
-1.45290816551232e-05
-1.85052211095955e-05
-2.02388532367291e-05
-3.05177135589378e-05
-3.64148872267028e-05
-5.15685080279039e-05
-2.83643337366524e-05
-4.5744993694088e-05
-4.64979752031824e-05
-2.95166287411159e-05
-3.00040014849958e-05
-1.04789884343865e-05
-2.36946166935966e-05
-1.39123674440466e-05
-3.26369110007423e-05
-1.13281283736107e-05
-4.5179002342084e-05
-1.07551997569155e-05
-3.95012177294467e-05
-3.92055121848703e-05
-5.45537295472372e-05
-3.47514676908078e-06
-5.93110930609798e-06
-1.92030159597751e-05
-1.8857198975756e-05
-4.92737846592174e-05
-3.3740293566201e-05
-4.63879861331834e-05
-7.86391629097414e-06
-3.07017759850404e-05
-1.76911992507733e-05
-3.3177529645443e-05
-4.95941312151173e-05
-1.40286482839409e-05
-3.98926616811288e-05
-7.36988066183167e-05
-4.6657349642164e-05
-1.72849623143103e-05
-1.04342865471571e-05
-7.57287139004772e-05
-4.2100693822122e-05
-2.1848904453974e-05
-1.42789179894271e-05
-2.10912149279193e-05
-2.92004260961844e-05
-2.93838217074621e-05
-5.53540566131033e-06
-3.65608984016969e-05
-3.998661613135e-05
-1.43660864456461e-05
-5.07357412851439e-05
-6.1065751631607e-05
-3.78842333732818e-05
-3.77494685550118e-05
-2.41599235510184e-05
-2.7466130942297e-05
-1.64160937496168e-05
-4.92403295877683e-05
-2.610844185103e-05
-9.65158515234642e-06
-2.15043292122985e-05
-2.72922129064492e-05
-4.72583835203938e-05
-1.83205957705062e-05
6.0058607910933e-06
-9.12410830014069e-06
-3.93963015846485e-05
-2.38018864151928e-05
-1.12940250219574e-06
-2.21470042436646e-05
-2.83246247338815e-05
-5.0546140905297e-05
-4.79378992946207e-05
-4.32126179275681e-05
-1.69184374773205e-05
-4.27408119106044e-06
-3.57720771924552e-05
-3.62330071814178e-05
2.66782248724576e-06
-2.49996952754288e-05
-3.31384531730881e-05
-2.57876178308898e-05
-4.50806758778187e-05
-3.70321946588572e-05
-3.03742151450435e-05
-4.75624102616228e-05
-2.05640158577315e-05
-4.25366831865756e-05
-2.624021924046e-05
-1.23640503776808e-05
-2.65185213040927e-05
-2.85143615020255e-05
-2.00921654250774e-05
-4.85941420423831e-05
3.95683489906739e-06
-1.34072273354421e-05
-2.04090286693224e-05
-3.25425140164035e-05
-2.60178602645942e-05
-3.33750992628169e-05
-3.02309522579443e-05
-2.33760221567992e-05
-1.71880030773104e-05
-2.1511419170885e-05
-3.01374544106785e-05
-2.58199835585928e-05
-3.07273355099784e-05
-3.34571740886658e-05
-5.95211878964894e-05
-3.26651103397497e-05
-2.57300084844513e-05
-4.10509739333168e-05
-2.45082051168713e-05
-5.72546692941903e-05
-4.0882484086936e-05
-3.3748865444453e-05
-5.73307203663284e-05
-1.06700950533077e-05
-1.76259445747563e-05
-4.36973235209398e-06
-3.3303305215667e-05
-4.62566880010347e-05
2.36745248206823e-06
-9.45172992345568e-06
-3.01800656852588e-05
-2.94094197380578e-05
-3.06207681331274e-05
-4.06392121466926e-05
-1.69955196454779e-05
-3.58444913309034e-05
-2.45987126404807e-05
-2.36104792356501e-05
-4.56227473359898e-05
-5.76646233073633e-05
-1.53083242854071e-05
-2.62291023693298e-05
-2.99321396540468e-05
-4.10637439216055e-05
-5.27891882061723e-05
-4.66609698963953e-05
-4.85811353110373e-05
-4.64845347753669e-05
-6.44422726224771e-05
-2.46981392926616e-05
-4.79936234533198e-05
-4.53638705659701e-05
-2.74216863435064e-05
-5.49701710110546e-05
-1.84742418128877e-05
-4.82824487359425e-05
-2.87478380315358e-05
-5.71746681457507e-06
-4.59761066415349e-05
-1.86344625843337e-05
-2.75035203465221e-05
-1.38422642646113e-05
-1.3036785106499e-06
-2.0025429448354e-05
-2.61538188988449e-05
-3.57437480542563e-05
-1.38645958480795e-05
-4.04406903897201e-05
-5.07120733243327e-05
-3.46286361267663e-05
-2.87167012314498e-05
-1.77043781987479e-05
-3.18856376536977e-05
-2.63974575629851e-05
-3.91260784859968e-05
-3.32593297533708e-05
-1.80376876022724e-05
-2.57323419169836e-05
-3.61338979298935e-05
9.46937969227364e-07
1.38034565674008e-06
-1.47352120775796e-05
-4.86974437235248e-05
-3.0835248187163e-07
9.63496911107557e-06
-5.32889963071588e-05
-2.18033376644321e-05
-2.01031213595294e-05
-1.73250880681251e-05
-4.5981974231144e-05
-4.0724714653936e-05
-4.26473769209137e-05
-4.08562462854164e-05
-5.73754988764098e-05
-4.17329683622866e-05
-3.89770301818402e-05
-3.78719841671749e-05
-2.15619304080031e-05
-5.78850855316727e-05
-3.30860577913848e-05
-1.6582282491894e-05
-2.85707502447352e-05
-3.09323642457679e-05
-2.71968772540839e-05
-5.16274100136231e-05
-3.33115699567587e-05
-2.76832895858851e-05
-5.71616004769795e-05
-3.03255958434577e-05
7.46435355418771e-06
-2.5286077458999e-05
-3.58142144009146e-05
-4.33023431114179e-05
-2.02671520894313e-05
-1.47920926989237e-05
-4.50580625662239e-05
-3.86716815921982e-05
-4.21000610690805e-05
-3.75861672224393e-05
-5.86394839714215e-05
-4.5603550957459e-05
-2.23369244761799e-05
-4.17348688324621e-05
-4.698506610824e-05
-4.66098454550963e-05
-5.77998448791871e-06
-2.29236427578943e-05
-4.05593089942577e-05
-1.79619390876252e-05
-1.50940836262407e-05
-3.80109346294879e-05
1.44526501926537e-05
-2.36016014336438e-05
-1.99540693119298e-05
-4.44560407998946e-05
-6.99509119189215e-06
3.54576949409768e-06
-4.2969302223602e-05
8.7561015816268e-06
-2.31558414156702e-05
-1.62885215498955e-05
-4.54092096937435e-05
3.55855158017912e-06
-4.75244274501047e-05
-7.10372775767318e-06
-1.01924365413033e-05
-3.24883723703215e-05
-3.63055239872943e-05
-1.59631505669511e-05
-2.90244858609404e-05
-3.24217683419125e-05
-3.2253122948273e-05
-4.38424198127749e-05
-1.78129172124205e-05
-4.40709029017611e-05
-3.44831428552044e-05
-4.5553646773063e-05
-1.08074026490221e-05
-3.39985054510675e-05
-9.46773456278991e-06
-1.13872242048146e-05
-1.69528054788611e-05
-3.83132610257442e-05
-2.50042059075806e-05
-2.25873824049565e-05
-2.79838597751681e-05
-1.22440405181612e-05
-1.57496599210662e-05
-1.40366178838793e-05
-5.91271077179935e-05
-8.85618317516263e-06
4.4274811557665e-06
-1.4056332751099e-05
-2.09705626603214e-05
-6.4215157802218e-05
-3.92811176040528e-05
-5.4488490841151e-05
-4.61462705087166e-05
-3.53162603404199e-05
-3.55740077301695e-05
-1.37077142874216e-05
-3.19848874183408e-05
-2.66867699351346e-05
-6.16546457915782e-06
-2.75615659350116e-05
-4.92405234308692e-05
-3.13221257782806e-05
-2.1403401950253e-05
-2.04175923452018e-05
-4.65402329695092e-05
-4.72867267765585e-05
-1.71558897006593e-05
-1.22977737612581e-05
-2.55025913560944e-05
-2.57911897714841e-05
-6.59107600781763e-05
-1.99824808732538e-05
-6.69653232218326e-05
-2.03603410487987e-05
-5.41724506532581e-05
-1.66909617798577e-05
4.42851734104297e-06
-4.30005789712748e-05
-3.76247564627591e-05
-4.08329502612829e-05
-7.00004283272106e-06
-1.05658534349616e-05
-5.49308205654505e-05
-4.70312022861209e-05
-4.99446959698992e-05
-3.23600191812133e-05
1.28857697454928e-05
-4.24719774172153e-05
-2.75955333601651e-05
-6.99734817451124e-06
9.64883849527616e-06
-2.94459946392568e-05
-3.21436000487314e-05
-5.14039026630584e-05
-3.46263408617405e-06
-2.72968019835047e-05
-2.27099799801559e-05
-3.07421434778096e-05
-3.3559255785858e-05
-4.79936329120237e-05
-2.10253540097293e-05
-5.51917300116359e-05
-1.46083878239389e-05
-2.35684357803465e-05
-1.6040938022311e-05
-3.25569670583187e-05
-1.28019779699902e-05
-2.3064076963023e-05
-2.91581389816857e-05
-3.67817537445842e-05
-1.96124855854737e-05
5.64672035192511e-06
-4.08420209347053e-05
-3.70415910634278e-05
-3.75192917176343e-05
-2.58386398081254e-05
-3.40902813690175e-06
-3.13206545026006e-05
-1.95101275016905e-05
-3.06025308162591e-05
-3.59445595602003e-05
-1.7145766896824e-05
-4.62714757928364e-05
-2.00408543236448e-05
-5.11663106311409e-05
-2.78584885652444e-05
-4.2060854696722e-05
-1.95373269791938e-05
-4.43347284138695e-05
-6.58764139054669e-06
-1.21152548792983e-05
-9.41538412312432e-07
-2.99919315166308e-05
-3.94504763985717e-05
-2.33148386181381e-05
-3.85572544532711e-05
-2.62470319504197e-06
-2.07703610183905e-05
1.44862943366102e-05
-4.7516533302863e-05
-2.23181439198814e-05
-1.81557426618865e-05
-2.95040263353657e-05
-4.78340531709246e-06
-2.34440298476015e-05
-4.76188022362292e-05
-4.43467504854517e-05
-1.38144051875116e-05
-2.96416540344207e-05
-3.78687864400378e-05
1.02549718026117e-06
-3.57371920239603e-05
-3.00209100900003e-05
-4.0239966014399e-05
-2.04286324338631e-05
-1.55122519645762e-05
-2.08809276826246e-05
-2.35436079932147e-05
-5.20478627343219e-05
-4.86582234197492e-05
-3.127873463042e-05
-5.18162104283569e-05
-3.01996798279505e-05
-3.58814413494461e-05
-2.77397769107142e-05
-6.26603964511792e-05
-3.96174624135861e-05
-1.53634000819547e-05
-3.35429167288007e-05
-3.00018644397313e-05
-1.32960953474018e-05
4.91543984295806e-06
-3.5719188468575e-05
1.6864498177674e-06
-3.07194329434346e-05
-2.7458834589769e-05
-3.43424235305408e-05
-2.96083793265544e-05
-6.70223126227886e-06
-1.80898361884735e-05
-1.70453189132925e-05
-2.02930054778518e-05
-2.11416683956045e-05
-3.42603470527003e-05
-1.07792724521778e-05
-3.64171953541607e-05
-2.08583888217364e-05
-4.32423120370887e-05
-3.97433651674969e-05
-5.24563864438201e-06
1.92212845726029e-05
-7.9446802503128e-06
-2.81530156053081e-05
-3.01417963389089e-05
-2.75748472620645e-05
-1.26696424159479e-05
-3.73410782970624e-05
-7.31383234821141e-05
-3.93081173007508e-05
-1.43996034172303e-05
-3.09755436275048e-05
-7.50393225519058e-06
-3.49563327925442e-05
-2.26025386456805e-05
-4.3911168939565e-05
-4.37985918579133e-05
-2.4280026608282e-05
-2.8657348673515e-05
-1.65306862355884e-05
-3.17569337534474e-05
-2.55672401868002e-05
-4.04877419489588e-05
-5.096334282078e-05
-2.2824870733673e-05
-2.81405834046842e-05
-1.46944988498817e-06
-2.13544777693517e-05
-5.89032846108075e-05
-5.85153392880385e-05
-9.4532551256248e-06
-3.70427290375292e-05
-2.06314718814034e-05
-3.18551044337914e-05
-3.0929759890217e-06
-2.57637109917565e-05
-3.23896362060802e-05
-4.43169838560629e-05
-4.20236391555873e-05
-1.5371476812377e-05
-1.07475363540565e-05
-3.85777783950491e-05
-4.18817116090696e-05
-4.81860231904252e-05
-2.12426066631743e-05
-5.47236472947893e-05
2.26264954030362e-05
-4.04138624617458e-05
-3.57874673672645e-05
-2.45531903907715e-05
-3.58061938685974e-06
-4.7109005150471e-05
-5.28921043950101e-05
-4.21752051804231e-05
-2.21494313016509e-05
-8.20947206740541e-06
-1.15646771141872e-05
-4.0515337517726e-05
-4.41665255648746e-05
-1.56607974289425e-05
-2.67697779470645e-05
-4.10804706086069e-05
-4.2227209500864e-05
-3.95668928118863e-06
-3.80573486796289e-05
-1.45464707527699e-05
-4.78589405661445e-05
-2.99295970445929e-05
-1.43173985796479e-05
-3.27178049653375e-05
-9.05348151372868e-06
-1.45538424799426e-05
-4.09923737031547e-05
-1.46038144872091e-05
2.74752375655305e-07
-1.0863216529465e-05
-2.98785754113452e-05
-6.21872800660308e-05
-1.73374827771581e-05
-2.54351301379998e-05
-1.39619409146999e-05
-3.09805900378404e-05
-4.99009452309793e-05
-3.65522790012592e-05
5.55532438202489e-06
-9.95768563208404e-06
-2.11454795873704e-05
-3.41579243620148e-05
-2.1808318539441e-05
-2.61020937106868e-05
-6.68254254366885e-05
-4.36694650032853e-05
-5.82943299639803e-05
-5.69811836697768e-05
-4.79284194692858e-05
-3.81724812056938e-05
1.59555114714914e-06
-4.39141612261151e-05
-2.76789196181794e-05
-1.38026705274969e-05
-4.64971945367191e-05
-3.01970918808061e-05
-3.78562510070525e-05
-3.11535769660131e-05
-1.20734100004592e-05
-2.63419497380744e-05
-5.54010776842668e-05
-2.95207382052223e-05
-1.6109099675545e-05
-3.76495490150396e-05
-5.6329077123627e-05
-1.4104834914624e-05
-3.04359048830368e-05
-2.55282138673844e-06
1.909064485431e-05
-3.67946791612947e-05
-5.61064812479873e-05
-3.15472406699488e-05
-8.92622512641453e-06
-2.2216302827273e-05
-5.5340534109591e-05
-1.49857049559782e-05
-2.88231851327257e-05
-9.73363516597206e-06
-4.60661274683701e-05
-4.93975336869016e-05
-2.80204673474232e-05
-1.56250259913344e-05
-4.29896032096133e-05
-4.35910514496268e-05
-3.56916284226474e-05
-7.05775192481964e-05
-6.76261218834999e-05
-3.42626658477922e-05
-2.2407183549219e-05
-5.09444302327954e-05
4.07689906572699e-06
4.25053604849933e-08
-1.18161512418551e-05
-5.02750127667351e-06
-1.62395184286651e-05
-1.31449805188048e-05
-2.63024194597525e-05
-7.16172664639755e-05
-2.22621689494114e-05
-3.55883595845003e-05
-2.94425898978107e-05
-8.9713804237402e-06
-3.03561758688956e-05
-5.65498098209073e-05
-6.54962294456154e-05
-2.74879068615899e-05
-3.68255270500521e-05
-1.51623664118111e-05
-4.92086957815301e-05
-4.29293931202685e-05
-3.30640633052945e-05
-4.93017323071471e-05
-1.37090107319573e-05
-1.76834352121898e-05
-1.76031508952826e-05
-2.6440825431904e-05
-4.90634034200432e-05
-6.49213638209223e-05
-3.98600748991665e-05
-4.43228916046603e-05
-3.10449963402939e-05
-4.77905534849226e-05
-3.34035400686705e-05
-3.17572266174023e-05
-1.99479168706239e-05
-2.42392234188562e-05
-5.88507300238294e-05
-4.36484873350296e-05
-2.25325269141578e-05
-5.05887737868997e-05
-1.6073846957645e-05
-1.80999250469305e-05
-3.8915267770405e-05
-3.33040597093276e-05
-1.06661513934721e-05
-3.63358323957978e-05
-5.22071767404101e-05
-2.48988903252243e-05
-6.60652819245004e-05
-2.22022436395879e-05
-5.36189493299085e-05
-2.63305166012056e-05
-1.59707657846548e-05
-3.0846278844102e-05
-2.11419181876158e-05
-3.24456675590775e-05
-3.08001224648534e-05
-5.28203845813779e-06
-5.00939776840809e-05
-4.44252154844413e-05
-3.5389618624363e-05
-5.30532698045662e-05
-8.49864318988685e-06
-3.33198119152077e-05
-8.37612092669266e-06
-2.99807297533333e-06
-3.91033645219641e-05
-5.92246987212412e-05
-7.39429487512352e-06
-3.70700723364605e-05
-3.37568508850273e-06
9.16439942688363e-06
-2.38556444470818e-05
-4.33814955172084e-05
-3.39258952325779e-05
-3.60624547193789e-05
-3.21546480918338e-05
-2.08427081648478e-05
-4.28950573887285e-05
-2.84538834165313e-05
-3.68130023066547e-05
-3.22070465721073e-05
-4.05582945053981e-05
-1.16337389958515e-05
-3.34341793195151e-05
-2.91757342537374e-05
-2.6451265408591e-05
-1.48775883485578e-05
-2.81547522381037e-05
-3.56654785626129e-05
-1.76733702197256e-05
-5.01475585543362e-05
-1.94282472255399e-05
-4.49293069307988e-05
-9.58555697321379e-06
1.28037687414599e-06
-1.48706079019384e-05
-4.4479425777501e-05
-4.24705056531094e-05
-1.06144943648112e-05
-1.90014555103198e-05
-1.9718692618764e-05
-1.93747051964252e-05
-4.59839694317076e-05
-3.46022294404828e-05
-7.29528133690441e-05
-4.47758859315975e-05
-1.17359594811e-05
-2.18702401457656e-05
-3.04607360244629e-05
-4.75708979846252e-05
-2.13327796958414e-05
6.84519743740741e-06
-1.77872209321582e-05
-1.19837820468066e-05
9.15189880510231e-06
-1.63777211209337e-05
-3.03875731000087e-05
-3.42499335553425e-05
-3.05295740635383e-05
-1.61299842349484e-05
-4.67322112327358e-05
-3.9596573828064e-05
-1.2652910533404e-05
-4.43156907384434e-05
-7.26029796727424e-06
-4.13177242750303e-05
-6.74782433464771e-05
-5.22451290058758e-05
-2.053515041118e-05
-4.14675589050815e-05
-1.17870616268874e-06
-4.41367240610499e-05
-2.77152244364159e-05
-1.61212641923203e-05
-4.30688358862255e-05
-3.89077273663127e-05
-1.27530597555552e-05
-2.35165116657277e-05
-1.8537163452948e-05
-2.94363998123863e-05
-5.88008319290499e-06
-4.74145209534342e-05
-1.98968538066246e-05
-3.06335764961304e-05
-3.07059322759401e-05
-4.72241888484542e-05
-3.73911064442751e-05
-2.58673233687909e-05
-1.7955483469148e-05
-3.52197415718138e-05
-2.04513546825782e-05
-2.90371091303956e-05
-3.01643023853313e-05
-3.22127748489265e-05
-3.91725143964392e-05
-4.12480509373505e-05
-3.46453735475602e-05
-2.21216650786037e-05
-2.79400068138229e-05
-4.43089061485482e-05
-1.56226329743096e-05
-4.95902199213422e-05
-1.98572412543324e-06
-3.30532167187803e-05
-2.89792810222182e-05
3.73865163428559e-05
-3.60491253954717e-05
-3.63446993506804e-05
-4.20380620677817e-05
-5.017710936164e-05
7.36823035201783e-06
-1.0274740095521e-05
-6.44810962828289e-06
-5.74232965380933e-05
-2.29210224942795e-05
-2.66350587989649e-05
-4.67371572639383e-05
-1.18475449521409e-05
-5.37839221884749e-05
7.36758771888451e-06
5.71812436024531e-07
-2.05004979666394e-05
-2.75947481212828e-05
-1.84169436815759e-05
-2.36397996493373e-05
-3.39336469163595e-05
-1.40492668740935e-05
-3.79263980775775e-05
-4.63771151369333e-05
-5.27287818284466e-05
-1.60110914451026e-05
-5.34859565267732e-05
-3.62084572630771e-05
-4.81590399461242e-05
-1.90584811576894e-05
-1.87551344366593e-05
-4.71147785298143e-05
-5.00701223569028e-05
-4.78311176911112e-05
-3.58011555016696e-05
-3.73350743267464e-05
-2.55292579596774e-05
-3.1572185027944e-05
-2.59577137730696e-06
-4.70177567585422e-05
-3.17283304732408e-05
-3.37233594366964e-05
-3.24959944716722e-05
-3.99509962222014e-05
-2.89082705779885e-05
-4.86408756043643e-05
-4.50957055633236e-05
-1.79908459691912e-05
-1.5705189597477e-05
-4.06051709805051e-05
-3.20097291034312e-05
-5.67443375012819e-05
-7.66694463947715e-06
-2.02257121085893e-05
-2.32169534660487e-05
-5.02588335805945e-05
-2.40020949149943e-05
-8.55388416184495e-06
-2.02280080062221e-05
-6.64094535155798e-05
-2.14874513392612e-05
-1.50060462869466e-05
-3.95521916512245e-05
-1.5848311146941e-05
-1.27684357069887e-05
-4.7963048427152e-05
-4.85002797703227e-05
-3.08830246854262e-05
-5.89336255715917e-05
-2.3046510965843e-05
-5.3524731202372e-05
-1.38672728035034e-05
-3.27194918285046e-05
-2.49952237441197e-05
4.27776839478887e-06
-2.87951168119426e-05
-2.46416732563588e-05
-3.30917299922874e-05
-3.54526623707106e-05
-4.69663671722234e-05
-3.56516333351409e-05
-2.16981308437923e-05
-2.01031720489581e-05
-3.29961483195397e-05
-6.13669074689717e-05
-2.28815251154026e-05
-1.82765794294738e-05
-1.21685921417441e-05
-4.03716871138902e-05
-1.98943744503608e-05
-1.29809744083392e-05
3.07644478398787e-05
-4.73839081164772e-05
-2.53628317816914e-05
-3.39986082094754e-05
-2.65284674339362e-05
-7.17663713635132e-05
-3.52188226662457e-05
-3.60329030701389e-05
-3.06617845935861e-05
-1.02474771140104e-05
-9.38133927453958e-06
-2.38869365233793e-05
-2.13514559020279e-05
-2.37256297513684e-05
-3.27577140804017e-05
-6.290248368545e-05
-2.28171121306875e-05
-2.41114201281164e-05
-4.15509763393199e-05
-3.2833140600673e-05
-5.60370217520464e-05
-2.42742772240645e-05
-9.50955469528921e-07
-3.8253273537737e-05
-3.08564496062633e-05
-5.48454357007211e-05
-4.84288724913645e-05
-3.12872236628619e-05
-4.71916757374678e-06
-4.69244065996072e-05
-3.103822228407e-05
-3.10965365133406e-05
-1.76367841924496e-05
-4.88964790946083e-05
-4.35031032977647e-05
-4.55701699472603e-05
-4.91538978876306e-05
-2.06935104648085e-05
-3.84732179724873e-05
-4.4471504877952e-05
6.45655146068452e-06
-8.60279445152355e-05
-2.2672454474537e-05
-4.34452273779284e-05
-3.62084066917911e-05
-4.89137107257302e-07
-5.89151627585603e-05
-3.24379752158747e-05
-3.79439070587127e-05
-1.81220878144393e-05
-4.74419800422496e-05
-3.85557004106958e-05
-5.88537822850796e-05
-4.34462974732922e-05
-3.55511365267863e-05
-2.93698155777913e-05
-3.87293644819439e-05
-3.85588729914222e-05
-1.44067818306168e-05
-2.02130513973275e-05
-2.89949355952499e-05
-3.69937136155896e-05
-4.32573731962294e-05
-1.38443347683787e-05
-6.34620992997381e-05
-3.59859282439993e-05
-4.69043477039458e-05
-4.70832953074302e-05
-2.91622431536379e-05
-2.691002057992e-05
-3.09239592848666e-05
-2.48201974660963e-05
-8.50897150807705e-05
-1.86033076348792e-05
-1.08801259614364e-05
-3.30204848772011e-05
-7.84495873705839e-06
-3.96451415673688e-05
-7.47935528475901e-06
-3.11038605048869e-05
-1.67069796365606e-05
-2.56325256410756e-05
-3.90881721813563e-05
-9.15445344013817e-06
-3.7564297335098e-05
-5.17992912451174e-05
-3.20357410156037e-05
-3.36259734138046e-05
-3.32132085367271e-05
3.29714635480026e-06
-3.32028022856331e-05
-7.69839727346073e-06
-4.36605049532057e-05
-2.40599627289139e-05
-3.47314535777422e-05
-3.07699022920555e-05
-3.98614882206586e-05
-2.55689838911213e-05
-4.91454690148531e-05
-5.56248590515984e-05
-1.76843770911299e-05
-1.18456363914722e-05
-5.38239710071574e-05
-4.24909264649435e-05
-4.66198673774728e-05
-4.86993138647516e-05
-3.01249888434047e-05
-4.12697921045944e-05
-4.47659708089814e-05
-4.5647509000709e-05
-5.10448806116812e-05
-9.29410230570324e-06
-2.57989794677753e-05
-4.22197012392472e-05
-5.53470491527274e-05
-2.31676178730229e-05
-2.7895764509008e-05
-2.23483459333118e-05
-3.61369618119616e-05
-4.65159704351879e-05
-2.26521910201287e-05
-5.98920941792622e-05
-3.75171855699459e-05
-3.24933295717974e-05
-2.86041072379116e-05
-2.70418415753027e-05
-4.28544927135864e-05
-3.36950084795545e-05
-1.43421179003404e-05
-2.86084968785478e-05
-2.05787797057539e-05
-4.89378621920936e-05
-1.2322138669456e-05
-3.02179731920002e-05
-2.52791708064606e-05
-4.39129853773886e-05
-2.27086515441315e-05
-7.58821765325119e-06
-3.18222709057776e-05
-1.79682784491542e-05
-3.41113701440213e-05
-3.83236301294473e-05
-5.14764977238887e-05
-2.98288609044744e-05
2.2321477360647e-05
-1.20615517581328e-05
-1.48517094867242e-05
-6.88744122293412e-05
-2.30270991364815e-05
-2.68852503467527e-05
-3.10656260334843e-05
-3.79907650871562e-05
-2.24605824835324e-05
-1.17103795568914e-07
-4.27532391997538e-05
-2.47897561274256e-05
-2.20353464578659e-05
-1.86353397625511e-05
-4.50711507682046e-05
-4.86947772711423e-05
-3.03773388751695e-05
-3.01256914685324e-05
-3.39614668967198e-05
-2.28808747277965e-05
-3.9240153117877e-05
-4.46826941781851e-05
-3.43226014921165e-05
-3.56947268904025e-05
-1.533926276357e-05
-7.20427000126999e-06
-1.80652364700633e-05
-5.23908859496292e-05
-4.51754985285631e-05
-1.99278937367991e-05
8.31997385288935e-07
-3.83388110378379e-05
-6.45279278593324e-05
-5.56712740060239e-05
-1.33667177991684e-05
-3.39171796752415e-05
-5.84098072925628e-05
-2.56448948819352e-05
-1.37063717286501e-05
-5.56042394812124e-05
-6.2829912156945e-05
-2.83409369361397e-05
-2.08208595161242e-05
-2.13825774848686e-05
-4.31856561758359e-05
-2.31860511417902e-05
-1.94600438127022e-05
-4.68774258503193e-05
-3.43357803287825e-05
-3.29504761015049e-05
-2.34787718465489e-05
1.44808123086045e-05
-1.37709276481694e-05
-3.07024729767348e-05
-4.09830437330128e-05
-2.28281637780548e-05
-1.99602380150339e-05
-3.22102544435781e-05
-2.62587996706294e-05
-5.08658440132497e-05
-2.44918442796602e-05
-1.41038477438743e-05
-3.36529077027119e-05
-2.30096268229555e-05
-5.30713222400702e-05
-2.84131624223595e-05
-1.81563899441822e-05
6.92084093892181e-06
-3.97737960550796e-05
-2.23833115869152e-05
-4.47266368384413e-05
-1.88393444564073e-05
-6.09507629771857e-05
-6.16390118236037e-05
-2.39963104933248e-05
-4.06854634286639e-05
-3.84139866374012e-05
-4.04265470034384e-05
-1.42419342955508e-05
-8.5248541197956e-06
-2.38551507129154e-05
-3.83857031271479e-05
-3.35736021779782e-05
-4.29805394869971e-05
-4.45180917444365e-05
-1.75880397614663e-05
-3.17776799523129e-05
-1.38730563987539e-05
-6.78789408516802e-06
-1.62013152411338e-05
-4.46592316898263e-05
-2.78164612722734e-05
-8.66060927349224e-05
-3.26420219480423e-05
-1.81906437924562e-05
-3.33075433125999e-05
-2.71730037575071e-05
-3.31707621096982e-05
-4.32073321779548e-05
-2.64311539879424e-05
-5.15499075636246e-05
-2.31544375547446e-05
-1.98168477177659e-05
-1.25795899690962e-05
-4.10172658717992e-06
-3.50755418435313e-05
-2.98037685433661e-05
-3.98388271087958e-05
-5.28818818896837e-05
-2.95085475816849e-05
-1.05146227708124e-05
-1.43459565408543e-05
-3.34478767896561e-06
-4.09507053821896e-05
-2.20499794128794e-05
-2.62094062032948e-05
-6.44767435411694e-06
-3.51679305378423e-05
-3.99524268703204e-05
-4.17873796034066e-05
-1.05054640109628e-05
-3.64388702128018e-05
-1.78472385135696e-05
-3.65265859223529e-05
-3.1163192257444e-05
-1.23434288322287e-05
-4.19193599318102e-05
-2.74332543157625e-05
-2.16765425983817e-05
-5.73131317358803e-05
-4.77933630041141e-05
-1.39368814747253e-05
-2.45647165404315e-05
-4.64588176848463e-05
-3.96490116641884e-05
-4.57086258296449e-05
-3.76106795112825e-05
-5.45934519469799e-05
-1.70772636420293e-05
-1.89500698356223e-05
-3.22357722430988e-06
-2.83743812206883e-05
-4.43698778428862e-05
-3.39862672390076e-05
-3.88265536248731e-05
-5.83138200578258e-05
-3.47673827332435e-05
-5.0112360357036e-05
-2.22904374150253e-05
-3.92245485292694e-05
-1.69195106030416e-05
-4.72971289232707e-05
-2.29575620049805e-05
-5.70489607820103e-05
-2.56396060327561e-05
-7.25792040997318e-05
-9.10200352021765e-06
-3.08611546490613e-05
-5.29313095834698e-05
-4.6884373508944e-05
-2.05686171909022e-05
-2.32413182549424e-05
-3.69571640171305e-05
5.1136344581376e-06
-5.46290514429505e-05
-4.01217765106929e-05
2.52717543990081e-06
-5.72337597510553e-05
-4.9586907751467e-05
-2.61715027143745e-06
-1.00834558256753e-05
-7.39083820596905e-06
-3.82062201228294e-05
-4.18903923324556e-05
-4.65928330029403e-05
-4.39821309555616e-05
-3.15577236785621e-05
-3.62618902837929e-05
-2.27078512585181e-05
-7.57476448838838e-06
-3.52825770220939e-05
-1.30211888388416e-05
-2.14906410318456e-05
-1.46787349702968e-05
-1.30083858635163e-05
-5.19564954731103e-05
-3.01455306642069e-05
-3.46349711545967e-05
-2.30684632003024e-05
-1.25073527909382e-05
-3.72823821401609e-05
-4.40869968228536e-05
-1.21901617358438e-05
-4.49428379586161e-05
-1.99088060370217e-05
-2.01095083593263e-05
-3.60913669786049e-05
-2.36705481664717e-05
-2.94333531468818e-05
-5.70813687610308e-05
-4.00535028556632e-05
-2.65552492810573e-05
-4.82492182138003e-05
-9.26704174648006e-07
-4.1137050403028e-05
-1.86302731815509e-06
-3.90389414648095e-05
-5.41080287935288e-06
-1.1494883271886e-05
-2.32764528882931e-05
-8.13546875118914e-06
-3.72846099652235e-05
-3.66276748407764e-05
-3.88025020554439e-05
-5.5186249626691e-05
6.71277852806729e-06
-1.97590992953367e-05
-6.60404744840119e-05
-4.81769635241431e-06
-2.89956308564066e-05
-4.09267450721659e-05
-2.34090680951571e-05
-2.31585974953976e-05
-3.06222715387251e-05
-3.48956860294306e-05
-1.58176294729886e-05
-2.86722135537251e-05
1.43448944948484e-05
-9.97620989791514e-06
-1.4488327291855e-05
-2.54887017625923e-05
-3.86054615218431e-05
-2.96157284662075e-05
-5.46797052115103e-05
-3.72656240693386e-05
-2.56404550974326e-05
-9.0543286940775e-06
-3.40692055502786e-05
-5.51706410525658e-05
-3.9632646870649e-05
-1.2903208414105e-05
-1.84700902287271e-05
2.53174694004938e-07
-2.37714024778453e-05
-4.41720990623069e-05
-2.73883422433466e-05
-4.43082694722274e-05
-2.52910990802592e-05
-2.06541793298305e-05
-9.6057127220017e-06
-3.20990458369986e-05
-6.99882019360931e-06
-1.17378278065313e-05
-3.76650082991153e-05
-2.36364597563795e-05
-4.00929832252375e-05
-6.54378216455549e-05
-3.86210769920271e-05
-3.20433402905882e-05
-5.57877438606728e-05
-5.35447298910598e-05
-1.24128756225104e-05
-1.34471114649541e-06
-1.93106798374571e-05
-6.43833355935212e-06
-2.39410451422224e-05
-3.22075395290921e-05
-4.71064506483578e-05
-1.93287541476134e-05
1.91664024641898e-09
-5.39743792720197e-05
-4.07643964091296e-05
-1.60840629803875e-05
-2.508224150872e-05
-1.87770739500226e-05
-4.42007478027217e-05
-3.78261652959767e-05
-5.10973809518826e-05
-3.52535046710358e-05
-2.17886995521964e-05
-3.16393601391324e-05
-1.65862580582889e-05
-4.93288903050665e-05
-5.27052684250756e-06
-8.70380468914399e-06
-2.62273923809114e-05
-4.50893290187167e-05
-5.54674661173502e-05
-3.6192926283234e-05
-5.23869000118561e-05
-1.19192531711241e-05
-1.58411854902042e-05
-2.1405146518156e-05
-5.570716752421e-05
-1.0461225164281e-05
-2.0988135942301e-05
-4.7424271164666e-05
-2.44828676388711e-05
-1.95698773316225e-05
-3.20540050414801e-05
-5.50713936140705e-05
-1.98856934653896e-05
-3.73188135439798e-05
-3.6308293949496e-05
-2.12400391612888e-05
-1.84768712180422e-05
-1.02487739250651e-05
-1.89827978840699e-05
-1.29175270899866e-05
-5.68028905293375e-05
-2.35251278410515e-05
-5.72934344096385e-06
-7.36694058991463e-05
-1.6923024210064e-05
-4.12704157935035e-05
-3.9367179702054e-05
-3.69476206399242e-05
-4.96747406922647e-05
-5.10721245177176e-05
-1.63981290570945e-05
1.17649144900436e-06
-2.022055725915e-05
-7.09952905604997e-05
-3.02999444745649e-05
-8.86335586241417e-06
-2.67086103976504e-05
-2.23775700471423e-05
-3.6746828347433e-05
-6.10155978430801e-05
-3.98218502281958e-05
-4.05349426396455e-05
-1.39647762891526e-05
-2.17836011069246e-05
-3.77091571721267e-05
-4.44573838612312e-05
-5.06830706765439e-05
-1.14275120571412e-05
-6.46425029840157e-06
-3.18396748566645e-05
-5.51589029512185e-05
-1.56422491294167e-06
-1.21323913000631e-05
-2.73138077348414e-05
-1.43516823260885e-05
-1.63418883601815e-05
-5.35723434862787e-05
-2.54819225960613e-05
-1.58122957263097e-05
9.3750076926769e-06
-2.10808451638997e-05
-2.9604513803534e-05
-4.4354893936793e-05
1.24694768189033e-05
-2.9157483143608e-05
-1.86738942178021e-05
-2.87925208017403e-05
-4.39688762061623e-05
-3.60458047466153e-05
-4.43507898832e-05
-2.66974242135477e-05
-1.81300784291928e-05
-2.29296937310959e-05
-3.57326613503288e-05
-5.47641766586454e-05
-9.0474308308013e-06
-6.63819519912304e-05
-3.61400080728418e-05
-1.1694448903349e-05
-2.89083689164646e-05
-5.47824617821091e-05
-3.1155423893074e-05
-6.54957263137137e-06
-4.39147540855445e-05
-5.13982551956189e-05
-3.20067320237816e-05
-4.63093188313562e-05
-4.68960895844601e-05
-7.19921229328073e-06
-5.68707208869263e-06
-3.12701990246812e-05
-1.99738152262106e-05
-5.2021070611669e-05
-4.694105789726e-05
-2.28971608023287e-05
-1.72422815579581e-05
-1.83797237175965e-05
-1.98690628479802e-05
-5.37554917012543e-05
-3.05562829449194e-05
-2.94801649393706e-05
-6.17029735221739e-05
-5.5321940112141e-05
-3.99563695927055e-05
-7.34170206548437e-05
-3.16270170407022e-05
-3.66730999528631e-05
-8.3048815477837e-07
-1.58534137662067e-05
-4.54099896881335e-05
-3.66888572035731e-06
-4.29376947917703e-05
-2.1596260089043e-05
-1.61341343268561e-06
-2.42533299594556e-05
-1.98830690378155e-05
-4.75946080061437e-05
-2.84223914950761e-05
-3.28022294603736e-05
-3.77766826930353e-05
-9.16490766712523e-06
-6.69184468079147e-05
-1.96693977854685e-05
-1.50587833871409e-05
-4.97137528199525e-05
-2.49843061229284e-05
-7.21649504597674e-05
-4.17951650141659e-05
-5.93118835293047e-06
-3.11276135589667e-05
-3.72445296458775e-05
-3.64452331663742e-05
-4.08442731368063e-05
-5.47429403093531e-06
1.80126767373607e-05
-3.30918857078008e-05
-1.91787055592639e-05
-4.572099192387e-05
-5.51564095190677e-05
-5.28839125102391e-05
-4.84920223829349e-05
-5.08876502109201e-05
-4.31275228300859e-05
-3.22685779763435e-05
-1.92342179723845e-05
-2.90846828498671e-05
-7.55784790170323e-06
-1.40312726981573e-05
-2.5785046953239e-05
-1.78640332568864e-05
-2.83959348691395e-05
-5.57256635763083e-06
-2.70089087255427e-05
1.71589487614609e-05
-2.61576171729015e-05
-3.49237933051057e-05
-1.78987303679027e-05
-2.48118497163876e-05
-4.12104719104508e-05
-3.35461158482479e-05
-9.24917575728581e-06
-3.34757645995873e-05
-1.96364931584496e-05
-8.32829667094239e-06
-3.91059112265912e-05
-2.94846408445594e-05
-4.07976328021675e-05
-2.27141695873018e-06
-2.03395486796141e-05
-4.60634231302426e-06
-4.196082104172e-05
-2.43247427332315e-05
-2.28143853686691e-05
-2.20099610410596e-05
-4.02677154243265e-05
-2.72093781715181e-06
-3.69230017789832e-05
-6.54364836586535e-06
-5.58599539910102e-05
-1.99719336459937e-05
-4.52903347104979e-05
-2.56447466264033e-05
-3.87457330325021e-05
-2.10314587061299e-05
-3.37296551855731e-05
-4.07867337867087e-05
-2.19611828001134e-05
-3.73278468840027e-05
-4.92760869149831e-05
1.50194275426158e-05
-3.76419922186991e-05
-3.92164190502356e-05
-2.20425848122345e-05
-2.84692512991936e-05
-1.65217499555599e-05
-4.89871645257381e-05
-3.84754610652572e-05
-2.7539297664092e-05
-2.32846223617102e-05
-2.72510201774262e-05
-1.988564795242e-05
-1.98774708167848e-05
-2.94283681792213e-05
-2.46239638546012e-05
-4.4975716648393e-05
-1.08043291762936e-05
-4.73169436249412e-05
-1.48594149459989e-05
-1.7639271991135e-05
-1.87281576951083e-05
-1.5768706302789e-05
-4.1408105100357e-05
3.74390177773876e-06
-3.64505566532084e-05
-3.39719788842879e-05
-2.11583356171799e-05
-5.90966962541614e-05
-2.13560884268487e-05
-4.59376106757798e-05
-1.63974203120228e-05
-4.65506259578122e-05
-3.22628712177295e-05
-4.39980479065203e-05
6.48385702244251e-06
-4.04271964784646e-05
-3.02168129924272e-05
-2.47825474288657e-05
-3.73124065174925e-05
-5.84741528636119e-05
-1.68724589584139e-05
-4.40747972623865e-05
-3.56388457345179e-05
-4.99331999369085e-05
1.80427832191063e-05
-3.80840568631757e-05
-4.88609190825809e-05
-1.00748415225561e-05
-4.28162959482951e-05
-1.99213221708871e-05
-4.26652215010636e-07
-4.37290894675066e-05
-1.28727919618149e-05
-5.81799184231618e-05
-1.93876845276377e-05
-2.23578029468295e-05
-2.70137199669749e-05
-2.46313155978849e-05
-4.36052019004045e-05
-3.07433540280661e-05
-3.19024541186197e-05
-2.18895791368371e-06
-2.23608745172418e-05
-3.1021077341386e-05
-3.81266873035474e-05
-4.09191255629032e-05
-6.87947756649659e-05
-1.67192075199598e-05
-4.56978588301501e-05
-3.66152467959379e-05
-3.84852945344003e-05
-3.61983145884016e-05
-3.48534901634753e-05
-5.18710623990098e-05
-3.80455799801205e-05
-5.41854175227966e-05
-1.86009249215618e-05
-5.76310707516963e-05
-4.1048407555243e-05
6.39489991483624e-06
-2.51827340672905e-05
-4.33792004194558e-05
-1.6488017435752e-05
-3.97281162817977e-05
-3.48495812809719e-05
-4.41233242423924e-05
-2.87779629237643e-05
-3.44432500134307e-05
-3.06063194587107e-05
-7.40027392256196e-06
-2.95523416099218e-05
-3.07257534616813e-05
1.85509737817168e-06
-3.1739884979591e-05
-2.71217109226728e-05
-4.15550617352083e-05
-2.86233407565232e-05
-4.71332624709141e-05
-2.58219626447848e-05
3.44779137565124e-06
-6.78734526181612e-05
-3.74057540712453e-05
-4.08903162158572e-05
-3.87012558679761e-05
-4.4154433029147e-05
-1.57087093452486e-05
-3.93679682017543e-05
-3.08881590951388e-05
-2.53045399695051e-05
-2.50331522119878e-05
-1.98563356339904e-07
-1.74693556427445e-05
-5.43461695097113e-05
-2.52324569341248e-05
-3.54390504356794e-05
-1.0901431301822e-05
-3.3128018532779e-06
-1.82998648736746e-05
-3.79446338087174e-05
-2.83077707220296e-05
-3.34676273499743e-05
-9.59998682271167e-06
-4.6597995940907e-05
-2.46962566907008e-05
-3.30407157768938e-05
-5.20436969432341e-05
-1.24564069176445e-05
-3.10803700405163e-05
-2.36532024809314e-05
-5.36621494294686e-05
-4.32798255912832e-05
7.54681691211412e-06
-4.19599673902555e-05
-3.98412598638483e-05
-3.89980170317668e-05
-5.76425653617688e-05
-2.65304337465626e-05
-2.67898724242703e-05
-3.915187496137e-05
2.54200928332329e-05
-2.1096926380382e-05
-1.2399808816059e-05
-5.887956355756e-05
-1.50039171130208e-05
-2.993589164067e-05
5.43124042754144e-06
-4.68088907452288e-05
-1.64515207531979e-05
-1.80159394162707e-05
-3.00894405490615e-05
-3.05246741196409e-05
-6.00580115395555e-05
-1.77823076525463e-05
-4.82992325968425e-05
-4.69646474150199e-05
-1.03895056590251e-05
-4.74048517381102e-05
-4.27161122151384e-05
-8.64852938031576e-06
-3.03412449172563e-06
-7.51391001649642e-06
-2.32945156045924e-05
-2.49788219426777e-05
-4.38095046895747e-05
-2.197113831845e-05
4.19463248924083e-06
-1.34636417388065e-05
-5.60407280112178e-05
-3.24100479959048e-05
-2.96589446017141e-05
-2.18874269595373e-05
-2.29864464013852e-05
-4.10649802907578e-05
-1.65533340857797e-05
2.36327997647918e-05
-1.60492920464819e-05
-4.75548606000346e-05
-2.8704906874826e-05
-5.17636584814809e-05
-4.76140662920448e-05
-7.28728292092708e-06
-2.35778353147762e-05
-2.57092840371536e-05
-3.78274505897088e-05
-2.74286357406227e-05
-6.84794413611957e-05
-3.43282033183024e-05
-1.26130693247753e-05
2.9157312506607e-05
-3.85169351372532e-05
-1.83783129235804e-05
1.28321446209706e-05
-3.53486982054671e-05
-3.6194891577483e-05
-2.98463551764524e-05
-2.66631799515962e-05
-6.2093253752647e-06
-3.48831476233362e-05
-3.12223865881185e-05
-4.24218615687068e-05
-1.04207630585817e-05
-1.46768482063988e-05
-3.84991186914697e-05
-3.87913001484209e-05
-2.70906086122038e-05
-2.27188290871486e-05
-6.16579894176777e-05
-2.47757872748263e-05
-1.28138355141822e-05
-2.31250454177686e-05
-3.86535140711092e-05
-2.69451243662996e-05
-1.96492898403282e-05
-9.51362084135055e-06
-4.02533762518416e-05
-1.95830918530845e-05
-7.80982631430634e-06
-3.50289541177137e-05
-5.10199254878284e-05
-2.31657674640101e-05
-3.8133158683476e-05
-3.90958555812141e-06
-3.35137601181828e-05
-1.00255542390145e-05
-2.74260194134351e-05
-1.55978734488265e-05
-4.66227259415771e-05
-3.60625501860878e-05
-3.60112746184494e-05
-3.08418732185456e-05
-4.3143394521645e-05
-4.99295358102422e-05
-1.89376290014149e-05
-1.73929483103368e-05
-1.93493579773506e-05
-3.40990283232329e-05
2.77439017089085e-06
-2.22129664029812e-06
-5.10335723512868e-06
-2.30813197903112e-05
-5.27143629391448e-05
-5.56306878317405e-05
-1.75644306886906e-05
-3.97283885624473e-05
-2.84521066009606e-05
-2.56022459835319e-05
-1.88404515503278e-05
-3.34991347835826e-05
-3.19634330505753e-05
-2.63378631566791e-05
2.95066125472422e-06
7.29279364002771e-06
-7.62876262282875e-06
-3.85526060850853e-05
-2.90100469579899e-05
-4.25531731375194e-05
-1.37901840680242e-06
-2.10839983749786e-05
4.16163166121372e-06
-4.30503075433264e-05
-3.1344051960992e-05
-2.74065163941131e-06
-2.63706760477853e-05
-4.99754967324107e-05
-4.20548444052597e-05
-2.44161473183979e-05
-9.77675826664589e-06
-1.49922188034454e-05
-4.08492707344468e-05
-5.8029004899104e-05
-1.65166591124944e-05
-1.72234903418527e-05
-6.36939074891137e-05
-3.52500049783177e-05
-2.93752424832643e-05
-3.66954416611791e-05
-6.16728938284923e-06
-4.88833052128767e-05
-3.29094482064251e-05
-4.21070211849684e-05
-1.95543373806143e-06
-1.0976795221734e-05
-2.85384888557254e-05
-5.27852642916391e-05
-6.04335439883081e-06
-1.94662873641049e-06
-8.59349809856174e-06
-3.89553824380628e-05
-3.87692859313201e-05
-4.17384593677618e-05
-3.14180805468641e-05
-3.23975177533573e-05
-3.56677499338728e-05
-2.67495189117725e-05
-4.42039841541837e-05
-3.41088949783056e-05
-4.37739926951928e-05
-2.35061868643294e-05
-2.55488608081423e-06
-4.2639849153196e-05
-1.33961580431944e-05
-5.46454000716293e-05
-2.14985478187506e-05
-4.12471983355164e-05
-4.69970151406139e-05
-4.70712853178269e-05
-1.21737291131942e-05
-6.17695530828952e-05
-9.34467199699154e-06
-4.2793641744496e-05
-2.65090053479427e-05
-2.08551232503598e-05
-1.01018195541684e-05
-2.02218561321005e-05
-3.1269031023854e-05
-3.89722020302074e-05
-2.30477209539159e-05
-5.04599076847964e-05
-3.19353672236824e-05
-4.83901117396459e-05
-4.80875298450965e-05
-3.75854554028163e-05
-3.70557798635811e-05
-4.91229094998229e-05
-2.62707230362807e-05
1.90398780789088e-06
-6.1379064867384e-07
2.16063805497852e-06
-4.35148864553996e-05
-3.04336173488013e-05
-5.80397671858395e-05
-4.36635473143929e-05
-3.63081788741295e-05
9.46668634254931e-06
-5.08989780545049e-05
-3.23974257066872e-05
-4.29728362052671e-05
-5.52774627485039e-05
-1.61597219273247e-05
-2.36400468183597e-05
-4.44523429871434e-05
-4.60715647081278e-05
-8.72418885719593e-06
-6.07820946331188e-05
-2.56951481102671e-05
-1.46880932270395e-05
-4.81649862148167e-05
-3.26118049447846e-05
-1.03616924083597e-05
-4.04202276823915e-05
-2.082410714859e-05
-2.76210090282792e-05
-3.18869949752804e-05
-4.98802659118092e-05
-2.30138085485498e-05
-1.41909694871743e-05
-2.13889754490849e-05
-5.6887670845615e-06
-4.24278766181997e-05
-9.17135774155131e-06
-2.58978467396234e-05
-3.26133161505349e-05
-3.06583094080439e-05
-4.93787670819494e-05
-4.86653358219035e-05
-2.77032742602966e-05
-5.46632025880372e-05
-2.12728164679519e-05
-9.14122474580908e-06
-3.20011128038684e-05
-4.72447881525692e-05
-1.68240581214078e-05
-3.6967214694424e-05
-3.09644151366278e-05
-1.90627477487535e-05
-8.18080008757505e-06
-2.97074787767899e-05
-1.75035844526789e-05
-4.70448068266689e-05
-3.17350345248784e-07
-3.45406659145324e-05
-2.7165566837656e-05
-4.42685702210838e-05
-4.88280545947996e-05
-4.36744970458247e-05
-3.99971667510916e-05
-2.86263330585139e-05
-3.78733018548086e-05
-4.44368540479673e-05
-5.13774335993472e-05
-2.13245504212588e-05
-3.4348062664218e-06
-1.12091299557289e-05
-1.4742182638907e-05
-3.42581890143121e-05
-6.7162221655341e-06
-1.62435500657526e-05
-2.02403113925751e-05
-5.53401068668712e-05
-1.04522141643507e-05
-1.79994615748482e-05
-4.87664182579022e-05
-3.53523024519098e-05
-9.05409534346824e-06
-3.27883512276199e-05
-1.72414838112605e-05
-1.10477616466809e-05
-2.48129548432867e-05
-3.33617473730467e-07
-1.63055370067881e-05
-2.49111978204123e-05
-2.66611393323966e-05
-6.07893822036226e-05
-1.34193976432355e-05
-3.55087139242949e-05
-2.18417473634277e-05
-4.25072115959689e-05
-7.50295793574411e-06
-3.9167111581819e-05
-1.58504710601566e-05
-2.56782972081947e-05
-3.54613360658442e-05
-3.43405417089566e-05
-3.32033004628663e-05
-1.34450948472452e-05
-1.04637377698164e-05
-5.08065376726473e-05
-7.893805907172e-06
-4.71216565868845e-05
-2.34273212242688e-05
-2.48721481089384e-05
-3.48400038762256e-05
-2.12040718781248e-05
-1.80264392686679e-05
-2.76445214685213e-05
-4.38678413612926e-05
-1.70024786034106e-05
-4.23370672261167e-05
-2.49682758344901e-05
-2.25573340557444e-05
-3.98870663845597e-05
-5.02033349411565e-05
-2.05674434623411e-05
-4.05581803283282e-05
-4.18160799751603e-05
-3.27964407891222e-05
-4.20701549564362e-05
-1.64080071810301e-05
-3.9409235128002e-05
-3.59666441158931e-05
-1.27195776820754e-05
-1.46548877990606e-06
-2.23979524182532e-05
-3.21423212238388e-05
-2.42042008068998e-05
-3.71653040773314e-05
-4.10537860999546e-05
-4.36500926258266e-05
-2.05438174288364e-05
-3.91434911787028e-05
-1.19613119166123e-05
-3.2759813175286e-05
-3.22890539615989e-05
-2.54168225616182e-05
-2.56666140507774e-05
-2.08024671565649e-05
-3.35751931342493e-05
-4.97933978260979e-05
-2.96204591416853e-05
-3.99921518569747e-06
-2.33502735560325e-06
1.21817528162037e-05
-3.11635237315964e-05
-2.38140446632925e-06
-2.03584817245318e-05
-3.01399029052102e-05
-5.24046997689027e-05
-2.64601101722049e-05
-1.59389326825978e-05
-2.30307456212742e-05
-5.01807424434863e-05
-4.48362321585767e-05
-3.33261331967783e-05
-3.14142652099076e-05
-1.04674654165192e-05
-3.14183103356351e-05
-4.23564326290855e-05
-7.86515116796217e-05
-4.87094970369817e-05
-7.85542842349451e-05
-4.06974655474907e-05
-5.03760166833483e-06
-1.10885940745585e-05
-2.90266990849159e-05
-2.44708627832463e-05
-1.43015086779223e-05
-3.09673910534608e-05
-2.75515726517153e-05
-3.83137184353219e-05
-2.34094137661339e-05
-1.54083264718116e-05
-2.68694618322297e-05
-4.63561269733434e-05
-1.89552072010384e-05
-3.27286822727016e-05
-2.09856538545714e-05
-1.99987689551566e-05
-2.3484108260506e-05
-4.63798009765021e-05
-4.2309877693037e-05
-4.1993076854452e-05
-4.90837886080181e-05
-4.79456857677853e-05
-4.00122767235121e-05
-2.10404359649879e-05
-3.54441591120897e-05
-1.64378244949994e-05
-1.21858494808375e-05
-2.46997054382086e-05
-3.43291625957749e-05
-3.25476496360296e-05
-1.09439188138602e-05
-3.82048818919113e-05
-1.21549233502874e-05
-6.56978535781706e-06
-3.47664251001865e-05
-3.21013852863797e-05
-4.28111096929254e-05
-7.48141977201814e-05
-1.45663827141037e-05
-1.01328706054324e-05
-1.38686475308432e-05
-3.84092917867598e-05
6.95163302817316e-06
-4.14302706602583e-05
-5.92320207966188e-05
-4.07375089250849e-06
-4.40418150357529e-06
-1.55983764110557e-05
-3.22485231236185e-05
-1.28701557725172e-05
-3.11345649795725e-05
-3.42015833026753e-05
-3.58490411523258e-05
-5.08076628508849e-05
-4.29744320353178e-05
-2.31343749680778e-05
-4.35022811784015e-05
-4.40598988322766e-05
-4.09684580728878e-05
-3.58892772519277e-05
-2.40567131768906e-05
-2.48489021920203e-05
-2.63229644809627e-05
-2.709448727649e-05
-6.58864498533814e-07
-2.58361083270813e-05
-4.92064015782073e-05
-4.49254978610855e-05
-1.3166835294961e-05
-3.92190626730462e-05
-1.13488541569988e-07
-4.13176534954211e-05
-2.62346108854349e-05
-3.41443596019858e-05
-3.57857493477957e-05
-1.95598547684563e-05
-2.91453324690168e-05
-2.1504333292417e-05
-4.10261108734909e-05
-4.48249969944441e-06
-5.29664132537611e-05
-9.92176312142583e-07
-4.49258012618859e-05
-9.48406622062073e-06
-2.84971863695276e-05
-5.82057554988595e-05
-2.33382263991943e-05
-7.07863429018993e-05
-6.4365604903878e-05
-1.2557546282777e-05
-4.23561574259126e-05
-5.23096130839694e-06
-4.43917126595638e-08
1.24401840441718e-05
-3.22723195377436e-05
-4.46742488701042e-05
-3.36357888007641e-05
-1.31466470621081e-05
-4.03081813697281e-05
-4.18925270649045e-05
-6.38573482296369e-05
-2.60452655619958e-05
-6.94645541557559e-06
-3.46401633702746e-05
-1.73480591026405e-05
1.1062673006816e-05
-7.39009887242988e-06
-2.36855589026392e-05
4.40575329348657e-06
-2.99628004085606e-05
-3.00910719030121e-05
-2.51645098618748e-05
-4.47463797246128e-05
-3.12311549323264e-05
-2.82649309848623e-05
-4.51292551299567e-05
-3.40931973106274e-05
-2.10850162745642e-05
-2.89003913920992e-06
-3.46798696709816e-05
-6.31926760050913e-06
-2.24560115516552e-05
-3.19792994359038e-05
-3.07597199103004e-05
-2.86574322954316e-05
-5.42080564522049e-05
-2.86495771148935e-05
-1.88693074886897e-05
5.93263156012659e-07
-2.98025792296998e-05
-3.93412368879341e-05
-5.02802510680851e-05
-1.29640953366962e-05
-2.60416965484522e-05
4.6276262459004e-06
-7.2217984432523e-06
-3.17811925670512e-05
-2.77372869303278e-05
-4.42634296004117e-05
-4.57800435324356e-05
-2.21474892090378e-05
-3.29323672529526e-05
-4.57122887332334e-05
-3.4937722584335e-05
3.498078673763e-06
-6.09408815805716e-06
8.53509777484861e-06
-3.99441362294636e-05
-3.45199979417905e-05
-4.48363821037527e-05
-1.02138565287831e-05
-4.05291045313131e-05
-3.4761408683676e-05
-2.22475115333939e-05
-3.57325723292587e-05
-3.30443046916424e-05
-2.03422744167289e-05
-5.10863523247091e-05
-2.99608335205004e-05
-8.1954107391037e-06
-2.03995021938378e-05
-3.57753561388032e-05
-1.97221415645953e-05
-2.44968501044099e-05
-2.51505047848135e-05
-3.49374025516956e-05
-3.75029761378988e-05
-3.57725310691083e-05
-1.52753278680717e-05
-1.40674990209593e-05
-1.06924248768354e-05
-2.21648779815543e-05
-2.72778172343947e-05
-2.13349185549389e-05
-2.52937976721754e-05
-4.06207404727383e-05
-3.40060797531708e-05
-1.54198455874767e-05
-2.40584839125949e-05
-3.63699963270089e-05
-4.54119293982514e-05
-3.94206932053484e-05
-2.2615856087284e-05
-5.40166985220097e-05
-2.79355519782402e-05
-9.2134696613579e-05
-2.87196024112249e-05
-3.15801787515195e-05
-6.74986046095489e-05
-4.05313401763951e-05
-9.93778087938743e-06
-1.51545890661077e-05
-1.99317888682261e-05
-7.01347360631388e-06
-4.0548306934808e-05
-3.22850698842239e-05
-2.0962824330947e-05
6.20612679974493e-06
-3.35772691361808e-05
-3.29432675293909e-05
-4.07718237291573e-05
1.4055402926635e-05
-3.64303511145639e-05
-4.53250989239457e-05
-4.95391437690604e-05
-2.76073773199252e-05
-4.1051525932645e-05
-6.62431885662215e-05
-2.65295553815121e-05
-3.85426592845732e-05
-4.66858758972419e-06
-4.55497213825217e-05
-4.31816447667015e-05
-3.55291821396214e-05
-3.76042881478883e-05
-5.70077481520678e-05
-2.037497546166e-05
-3.57210660450607e-05
-2.19764276027812e-05
-4.54464047049805e-05
-6.34504093541834e-05
-3.8428602771328e-05
-4.89629547928344e-05
-3.88655895124421e-05
1.04850083463755e-05
-4.04531886666624e-05
-3.17706998391057e-05
-6.95025668735475e-06
-2.5087063317492e-05
-2.61378356604541e-05
-5.33901624388658e-05
-3.25167012080857e-05
-1.85044130355728e-05
-4.63029104124607e-05
-2.47888458118284e-05
-1.98805994589325e-05
-6.01672243209833e-05
-2.63041866330097e-05
-1.59223647142718e-05
-2.73818641001691e-05
-3.3380293388265e-05
-7.2263897106399e-05
-4.04840839020652e-05
-1.50688426918078e-05
-2.66142536709463e-05
-3.28709623792214e-05
-1.13413650986391e-05
-1.71518371726875e-05
-2.64610666341727e-05
-5.68247904804998e-05
-3.36386586769963e-05
-3.59880564915156e-05
-2.87581770393067e-05
-4.3001330938799e-05
-3.19245059713742e-05
-1.29875664654599e-05
-2.74981639508973e-05
-1.91937584351298e-05
-1.12993156396911e-05
-3.55984399671785e-05
-4.0755507486012e-05
-4.04887622087451e-05
-1.93540953513343e-05
-4.74531047004215e-05
-2.15970819458146e-05
-3.5290034604407e-05
-5.60794652390426e-05
-5.8154031302891e-07
-9.29821854402129e-06
-3.5977520303832e-05
-3.83160518464701e-05
6.50875718685332e-06
-4.42815229988508e-05
-4.79233702781969e-05
-4.06125341835035e-05
-1.44477552391032e-05
-5.19440425315162e-07
-2.79246991112982e-05
-2.19984898063896e-05
-6.96420558134668e-05
-4.06801054981069e-05
-4.28658865229089e-05
-2.30875403832287e-05
-6.02787658453712e-05
-4.57766757834502e-05
-1.62810345101727e-05
-1.08515483609e-05
-1.60411946731204e-05
-3.7225496881706e-05
-2.76853823415949e-05
-1.83419110439055e-05
-2.86341833990924e-05
-5.40187006039157e-05
-4.56093303808819e-05
-2.94671793750668e-05
-2.83210212858397e-05
-1.19524301449529e-05
-1.83029356047326e-05
-7.35877453914236e-05
-5.4879236891365e-05
-4.47854874009737e-05
-4.3198533634631e-05
-3.56590482207788e-05
-4.10889030268516e-05
-1.78412908815403e-05
-2.79715011392566e-05
-3.17286932595994e-05
-1.58101314002158e-05
-5.39730197824279e-05
-2.6588853075963e-05
-3.77037222453014e-05
-1.35163004551085e-05
-2.42631700390257e-05
-5.18652668763121e-07
-2.61721785508456e-05
-4.21802570556616e-06
-2.98695323094499e-06
-2.98011541284298e-05
-1.30137381146662e-05
-1.10846291066772e-05
-1.04543844444995e-05
-2.41433744472225e-05
8.06186177613253e-06
1.17406460761573e-06
-1.47443944464321e-05
-3.79551641079193e-05
-5.54606037473371e-05
-3.39660864254544e-05
-2.00577542458353e-05
-2.44207502890076e-05
-4.01241406926025e-05
-3.93170501206788e-05
-2.16365687112435e-05
-4.62249545422734e-05
-3.33569171759624e-05
-2.43680012737192e-05
-3.16946176774849e-05
-3.20037958223968e-05
-1.25701441537376e-05
-4.33557702141051e-05
-3.57996823321483e-05
-5.15957032966998e-05
-4.32605834846638e-05
-3.16006726383793e-05
-2.89966844173702e-05
-3.37194765708741e-05
-1.73367822917411e-05
-2.36485079918234e-05
-3.57299701384125e-05
-3.90062257813759e-05
-4.7550430480069e-05
-1.1129977853152e-05
-5.22875514761289e-05
-3.86044568699627e-05
-3.816599430956e-05
-3.2962570777831e-05
-2.43449374300244e-05
-6.42069755622895e-05
-4.78498351969851e-05
-9.11526144390198e-06
-2.07165928376279e-05
-1.27365859988797e-05
-4.91041904885296e-05
-1.69148745259223e-05
-4.49015022144583e-05
-4.31493996504696e-05
-2.33929657653563e-05
-2.22795500976884e-05
-1.27357631616034e-05
-8.17182537261647e-06
-3.51601390362853e-05
-6.8074818014248e-05
-5.77275955600218e-05
-1.49622122351903e-05
2.69710217773523e-06
4.0325519236798e-06
-1.47308456180633e-05
5.10486208265745e-06
-3.54275450742623e-05
-6.5044897100564e-06
-3.9505408519524e-05
-8.35783258618761e-06
-4.10147267985288e-05
-2.63945831548739e-05
-1.29705220182836e-05
-1.77470816635521e-05
-2.49823193242565e-05
-1.73888802009101e-05
-2.59333946825765e-05
-4.46329703062577e-05
-8.31337213543597e-06
-3.64586914555433e-05
-2.93291508768715e-05
-3.12248641279307e-05
-6.19415186909868e-06
-4.21270540955726e-05
-7.25582693780192e-06
-4.04903387763922e-05
-2.70889096572446e-05
-1.18538863452701e-05
-3.10421992408152e-05
-3.52254075446137e-05
-2.54686182601358e-05
-3.25488845860947e-05
-2.97409798698349e-05
-4.0561189913042e-05
-4.393544363202e-05
-2.91938742982155e-05
-7.50983819967504e-06
-5.4393718029323e-05
-5.21581962184279e-05
-4.96646535321617e-05
-2.29470353783506e-05
-7.66331740116802e-05
-2.91569829802386e-05
-4.86946792597193e-05
-3.44675437544955e-05
3.08657265048809e-05
-3.64006437818814e-05
-4.48295237039172e-05
1.49435831616385e-06
-2.50805905081683e-06
-1.98485589528989e-05
-2.37796886420071e-05
-4.29412035967891e-05
-3.12558000130001e-05
-6.84599965203349e-05
-3.55572136072266e-05
-4.45704190799453e-07
-2.68630427137345e-05
-3.85395449564173e-05
-1.74421702344402e-05
-2.10017049525466e-05
-6.89394114356654e-05
-6.2274953577707e-05
-2.86496393577637e-05
-1.54289537795127e-05
-1.7727218126466e-06
-4.97747526683402e-05
-3.90966112959092e-05
-2.82366417847399e-05
-9.99712973071633e-06
-3.27455527917547e-05
-5.57791016740893e-05
-3.90791572574017e-05
-4.24114262387784e-05
-4.93771470553452e-05
-4.15301735725159e-05
-3.59989075925006e-06
-3.78788232660334e-05
-2.81841105219516e-05
-7.71553799021941e-06
-1.67500458705497e-07
-3.43245106411674e-05
-1.38963054449461e-05
-6.23960502309419e-05
-2.41489192672172e-05
-4.01881659376452e-05
-3.22117074977286e-06
-9.94561343133775e-06
-4.81745154249087e-05
-3.87949274265801e-05
6.35586038442569e-06
-1.245677488789e-05
-2.5258336585131e-05
-6.01231834687481e-05
-2.71333619800607e-05
-2.02262924806623e-05
-3.63244831541203e-05
-3.04314053501124e-05
-4.01605112907658e-05
-6.27255478319635e-06
-2.96482851090523e-05
-5.37459257309757e-05
-5.14788555306431e-05
-7.89828711099908e-06
-2.91122755964689e-05
-2.63837736927258e-05
-6.4205926372516e-06
-2.31679534590318e-05
-3.53180938886003e-05
-2.89720813989801e-05
-2.46057038123158e-05
-2.46027547949762e-05
-3.13343080746875e-05
-1.85677940316828e-05
-3.69400285227451e-05
-1.46844931523839e-05
-4.41501693910749e-05
-1.85538919694536e-05
-1.27363915345924e-05
-1.06642834500387e-05
-6.40881308794511e-05
-5.55131185386239e-05
-2.45031155014478e-05
-8.15295507683437e-06
-5.01233950797833e-05
-2.67447371327083e-05
-3.91939361020592e-05
-2.77702020722144e-05
-3.08470885307764e-05
-7.10361899753734e-05
-1.00120686997675e-05
-2.04868198279961e-05
-3.76351950404384e-05
-3.22686518727228e-05
-3.74330369885129e-05
-1.52822242007943e-05
-4.86548243531422e-05
-2.34198651113436e-05
-2.13862837609075e-05
-6.42586225360053e-06
-4.35077088271225e-06
-5.42729743684811e-05
-2.81588022039581e-05
-3.08359262013323e-05
-3.96662401514997e-05
-4.22882460490203e-05
-3.06600461191124e-05
-1.92390420748103e-05
-4.98817959340229e-06
-1.3238338389078e-05
-1.9799541624776e-05
-2.36150719211962e-05
-3.97644597772925e-05
-4.7727834746932e-05
-4.27555526968712e-05
-9.00925605654633e-06
-5.45508275777916e-06
-2.11055042551524e-05
-4.6073859459465e-05
-3.72602501405105e-05
-2.71622014241806e-05
-2.27858694585384e-05
-2.83915204941082e-05
-2.48511057719029e-05
-7.44005481496193e-05
-2.98085312428004e-05
-1.0336638257515e-05
-3.92780514629944e-05
-1.76443375003728e-05
-2.02136753372179e-05
-2.36728978572686e-05
-3.64458900266313e-05
-1.33559247356214e-05
-5.47680643914869e-05
-2.81080776427888e-05
-3.13195603150465e-05
6.94173794552604e-06
-5.588464293967e-06
-3.7392265237133e-05
-2.24319874808664e-05
-1.56432290704777e-05
-1.23488220564331e-06
-1.10064307571988e-05
-3.30689976614894e-05
-6.1530937246235e-05
-1.43108303382882e-05
-3.56300957769993e-06
-1.54468836066643e-05
-5.79517113729764e-05
-3.44267873153166e-05
-1.62041526764842e-05
-4.44063957518535e-05
9.40285404225302e-06
-3.2027024153434e-05
-1.14108175447479e-05
-4.80664790135642e-05
-9.47352298428275e-06
-4.33536005263932e-05
-3.42572452142315e-05
-1.17784807205717e-05
-2.67579522159009e-05
-1.47496357390021e-05
-2.80174847703469e-05
-2.93411201639442e-05
-4.39716467970545e-05
-4.88201481115912e-05
-1.05454832373834e-05
-1.39841862523442e-05
-5.72306410282804e-05
-2.56782709973604e-05
-5.07434484841714e-05
-2.82905564393509e-05
-3.9024976847578e-05
-3.30314392823048e-05
-2.09436071781158e-05
-1.45089119106564e-05
-5.61308393577993e-05
-6.26423624644803e-05
-4.28951295725908e-05
-3.93160818909015e-05
-1.67756542783363e-05
-4.64974167451698e-05
-2.30917737863826e-05
-1.2934704274775e-05
-4.38457694703917e-05
-1.02371503262815e-05
-2.53907173631606e-05
-2.64180586686763e-05
-1.84203180163547e-05
-1.15135342900209e-05
-2.65945843398153e-05
-4.53838447944154e-05
-3.84879821244762e-05
-3.07783874373545e-05
-5.03368088663217e-05
-4.66110595634804e-05
-1.16517064662508e-05
-8.67563006366286e-06
-1.67886923861089e-05
-5.42771400554783e-05
-6.74854962987291e-05
-3.83113789022188e-05
-3.39338681696308e-05
-2.73870352669978e-05
-2.15883535113073e-05
-3.52165763374202e-05
-2.82407254140476e-05
-3.86982416431042e-05
9.22563259067173e-06
-1.07298004139814e-05
-2.36069620653885e-05
-2.14332758142559e-05
-1.89290463690158e-05
-2.91306162615363e-05
-3.46919610850036e-05
-1.94962386813327e-05
-3.11342294669533e-05
-1.02409648687763e-05
-3.21069812027186e-05
-3.01108145814765e-05
-2.05022039163678e-05
-4.27713761672211e-05
-2.17833034960988e-06
1.8783579761115e-06
-4.51415698450961e-05
-4.72345702664917e-05
-3.77706821710529e-06
-1.97702674060476e-06
-3.87003484564176e-05
-5.02294950731435e-05
-4.1761812201965e-05
-5.00106922567421e-05
-2.30822556398396e-05
-1.87573059663592e-05
-1.35408632916861e-06
-2.37998826756519e-05
-5.76989921902742e-05
-4.09956700557688e-05
-5.30726385155069e-05
-5.04588653000736e-05
-1.35290948806812e-05
-6.42082133053431e-05
-4.60200862019599e-05
-5.15498921410757e-05
-5.65722461042302e-05
-1.29180129360626e-05
-2.95236328579589e-05
-2.57563277129079e-05
-2.8963055542395e-05
-3.37498067992689e-05
-8.50017509680579e-06
-9.54466470824866e-06
-3.3856673521338e-05
-2.9193340389093e-05
-2.38479389186337e-05
-9.07207727133145e-06
-2.63152320678051e-05
-5.09319351439018e-05
-3.44571508394009e-05
-1.83668558979685e-05
-4.10126169407706e-05
-5.13872006149277e-05
-1.46049926010547e-05
-3.74381469288402e-05
-2.98185095317805e-05
-3.87051643204686e-05
-4.43568284634264e-05
-3.00124212984551e-05
-1.15863709863185e-05
-3.70966291048106e-05
-4.09505741678044e-05
-2.40339820107995e-05
-3.7108973881995e-05
-4.38817652054923e-05
-3.09798963475451e-05
-2.09801540745268e-05
-5.79597935190071e-05
-1.95117894385505e-05
3.55643361225479e-06
-1.92178909896984e-05
-9.92223718654088e-06
4.746311352175e-06
-3.57765371146019e-05
-2.2124859227297e-05
-4.96561408247312e-05
-2.92710881463151e-05
-3.1707757397552e-05
-4.48200336052675e-05
-2.57337362509757e-05
-3.95090078799933e-05
-8.56756821659801e-06
-3.08617336499809e-05
-3.22347756325258e-05
-2.45647298195022e-05
-2.41380948695889e-05
-7.95334516791402e-06
-3.57102864774238e-05
-5.69322875453087e-05
-3.75774356001571e-05
-6.94280507257531e-05
-4.94571008880304e-05
-3.33987042524204e-05
-5.60995457271229e-06
-3.20542266550806e-05
-2.49097495667933e-05
-2.05243251887562e-05
-1.42015876847614e-05
-1.38251749835877e-05
-1.05905771119277e-05
-4.50327798535312e-05
-4.86596168192072e-05
-1.53942584983101e-05
-1.97187917862607e-05
-4.95710127108841e-05
-2.73782175479989e-05
-4.7327975992549e-05
-4.79777141159087e-05
-5.00552844985224e-05
-3.21780967171798e-05
-3.6686175940537e-05
-1.7535791274646e-05
-3.9004671461456e-05
-4.55333223028792e-06
-2.79771114005253e-05
-2.13218242685754e-05
-3.02100609312472e-05
-3.70356829879706e-05
-4.66002948604551e-05
-4.47057864398981e-05
-4.89177555137247e-05
-5.45153601927757e-05
-2.06624817399359e-05
-1.14204580746501e-05
-4.342668134488e-05
-4.11655207627683e-05
-4.39185681462178e-05
-2.57165847110993e-05
-3.75031898160904e-05
-4.07430411217963e-05
-2.33700897563574e-05
-4.72120296966429e-05
-2.25230593114145e-05
-4.65602772984549e-05
-2.60868620241297e-05
-4.05837077382555e-05
-4.33248107259877e-05
-1.58301500166677e-05
-2.51274971184543e-05
-3.33729018969009e-05
-5.35924506222576e-05
-3.82188265199226e-05
-1.48455619090584e-05
-3.01669670582309e-05
-2.19081222191278e-05
-1.62776024524661e-05
-3.90126863667391e-05
-3.54833136450146e-05
-2.50314835561514e-05
-5.51569765633656e-05
-9.30564285293924e-06
-2.02295423570539e-05
-5.11186378210897e-06
-3.82786318982998e-05
1.04683456078542e-06
-3.87387894350795e-05
-2.29006137633144e-05
-3.90835483746464e-05
-2.60940688521025e-05
4.89588119695513e-07
-2.79514919567468e-05
-2.93266637186616e-06
-2.8127567616115e-05
-1.11301133883837e-05
-2.07729130978198e-05
-2.81873577826521e-05
-1.78998508788304e-05
-1.28663478421951e-05
-1.40506743514393e-05
-3.21709713461201e-05
-3.94510153610285e-05
-3.40496189973236e-05
-2.21213081320961e-05
-6.19168070460204e-05
1.33133323961549e-05
-1.2388977314052e-05
3.02089178124421e-06
-2.9186549875064e-05
-1.47360529446869e-05
-1.37202158679302e-05
-2.07926768204978e-05
-2.08295990621293e-05
-2.23833102656566e-05
-1.39895174474044e-05
-9.06747084498362e-06
-5.49591328821964e-05
-2.03637278299392e-05
-2.11230307730448e-05
-2.24028827453243e-05
-1.09947611989203e-05
-4.32028262477587e-05
-2.90844186121365e-05
-1.90473073787841e-05
-2.5538927795079e-05
-1.02130420708884e-05
-1.24363154457358e-05
-2.59350811943287e-05
-7.74480765858058e-06
-2.5779781232953e-05
-4.00089769084013e-05
-5.62101784741601e-05
-1.47342584600809e-05
-2.61286161219973e-05
-2.04965795254924e-05
-2.85412115691519e-05
-1.98488310995737e-05
-1.77203902915417e-05
2.92570376886686e-06
-2.46724866964171e-05
-2.33537186821938e-05
-1.985721393779e-05
-9.01668233871482e-06
-1.64137006754066e-05
-3.29194072119195e-05
-2.1512695317233e-05
-1.42006869580507e-05
-2.3650084246576e-05
-8.79570421131351e-06
-3.47691060399412e-05
-2.52921082439361e-05
-5.57593936852528e-05
-1.83422320590727e-05
-4.81846181547968e-05
-4.39760796922924e-05
-4.50860315419656e-05
-3.36846887318683e-05
-3.48608251374553e-05
-9.37555846386032e-06
-1.92058854248722e-05
-2.57803959762776e-05
-3.23006190691205e-05
-2.79613885649062e-05
-2.62846951292067e-05
-3.31298731970743e-05
-3.12941807179936e-05
-3.62273993210251e-05
-5.35607218112053e-05
-1.35566500441566e-06
-3.69001500892969e-06
-1.63408466687374e-05
-2.52950808578865e-05
1.05692252877581e-05
-1.9585705505426e-06
-3.91995421166918e-06
-1.85534495894612e-05
-3.01770483086659e-05
-1.29503290964806e-05
-6.07247296192897e-05
-2.18667421795976e-05
-3.14675565549903e-05
-4.5135961087656e-05
-3.46132563149927e-05
-9.28112198152112e-06
-2.91872949833279e-06
-4.12853472226631e-05
-3.72370739548782e-05
1.74974078370882e-05
-2.36759475302028e-06
-2.09660948604563e-05
-1.48879034078488e-05
-1.45515057532424e-05
-3.51103762827605e-05
-3.20271365471932e-05
-4.178364387237e-05
-7.04420369057042e-06
4.58578507854322e-06
-4.69635047667261e-05
-2.81162154732198e-05
-4.00318076680321e-05
-4.65200012565795e-05
7.80852953712153e-07
-9.17948580948163e-06
-3.87032857446922e-05
-3.28845234825061e-05
-1.39870436895867e-05
-3.557467287851e-05
-3.62734294124455e-05
-4.11911957196431e-06
-3.32537061147605e-05
-1.66816405844217e-05
-9.52232361681713e-06
-3.21203171181726e-05
-5.20785347852263e-05
-3.72528318602775e-05
-9.79656425027213e-06
-4.50881047776754e-05
-5.00843836331532e-05
-1.48755404010328e-05
-2.55367631784462e-05
-1.62681477907183e-05
-1.56552778258877e-05
-1.52074797367735e-05
-1.42039540076404e-05
-3.67377941166773e-05
-6.12773413011039e-05
-2.55803337753595e-05
-2.12251821876782e-05
-2.57942528904501e-05
-1.90786225327438e-05
-2.88486756358596e-05
-1.78830317790567e-05
-7.64729537106133e-06
-2.00722032266198e-05
-4.65895361693152e-05
-1.35105480868921e-05
-3.36390045627522e-05
-3.51629707186183e-05
-2.02979010500835e-05
-1.74845819139284e-05
-4.86611651149724e-05
-4.05963271962029e-05
-4.69063324619243e-05
-1.36576215921185e-05
-4.24277818162833e-05
-4.18068796712507e-05
-3.8205737578702e-05
-3.43439753165256e-05
-1.120199510391e-05
-4.60560754236415e-05
-3.46668090319899e-05
-1.02153129205223e-05
-5.77571725206882e-06
8.45153264369373e-06
7.65617721011352e-06
-2.08927040885132e-05
-7.60507641344818e-05
-2.01159120137936e-05
-3.48375057030129e-05
-5.02148626635314e-05
-4.01709617121502e-05
-2.71611977383814e-05
-9.36325087982888e-06
-2.04629064410907e-05
-3.80311600171391e-05
-2.81073149560108e-05
-4.57423617334039e-05
-1.09164439016375e-05
-3.80386725736619e-05
-4.96382643426033e-05
-4.40043611832945e-05
-3.28283007675926e-05
-2.40949566761074e-05
6.08676001673426e-07
-1.8407678409803e-05
-4.90746301999649e-05
-4.34178330539849e-05
-5.50792386257939e-05
-1.50366647584453e-05
-3.8537151600949e-05
4.12126703713949e-06
-1.74433667012197e-05
-4.90691045099899e-05
-2.40427301317609e-05
2.19365321398767e-06
-4.04297146633306e-05
1.38807984447262e-06
-3.8882407359449e-05
-1.27045469623625e-05
-1.54927745613781e-05
-4.76330512169634e-05
-2.4053653504575e-05
-9.53270064296679e-06
-2.80675913967433e-05
-1.22813972082487e-05
-2.19824517590999e-05
-3.92023565746942e-05
-2.19431823173097e-05
-3.57996056109193e-05
-1.38667248958781e-06
-2.82199351322912e-05
-3.636411224487e-05
-1.84188091433419e-05
-8.92149034537155e-06
-1.29091249958513e-05
5.26771970838458e-07
1.08386171456152e-05
-3.718532509103e-05
-3.90998598254465e-05
-1.0420909120421e-06
-4.2812623413015e-05
-1.67598750721943e-05
-3.51842265031659e-05
4.94911316951026e-08
-2.52964959624949e-05
-3.53740605565696e-05
-4.85628420958086e-05
-4.4581324376215e-05
-2.10376362411063e-05
-3.15109793669494e-05
-4.02653866179831e-05
-7.05387669883277e-06
-2.50236255375229e-05
-4.09023330838851e-05
-2.77637283991257e-05
-8.8402258444916e-07
-7.75872494381269e-06
-1.87872158134194e-05
-3.13746956393648e-07
-6.24800622676636e-06
-3.00033685720783e-05
-5.48491950442663e-06
2.31733840322092e-05
-4.09857126545916e-05
-1.06452305341884e-05
-2.88327905576259e-05
-1.68747684780688e-05
-1.63481182066453e-05
-3.07522626742847e-05
-4.65208498080186e-05
-1.80694039859488e-05
-4.08686225539473e-05
-3.27686395732505e-05
-3.47548963300381e-06
-5.21859569124511e-05
-1.51899019106337e-05
5.4087095967041e-06
-4.23099521237043e-05
-9.92019504204211e-06
-3.7224227913338e-05
-3.00974155649228e-05
-1.12745999824333e-05
9.29980013527609e-06
-3.80516711481862e-05
-8.49548697505012e-06
1.31176450303845e-06
-2.35341531794052e-05
-1.48170179738841e-05
-4.02054364469759e-05
-3.39622300435506e-05
-4.21561730860076e-05
-3.30516131726637e-05
-4.09494700807992e-05
-3.95178324793881e-05
-4.90826086888642e-05
-2.3561446559184e-05
-3.8929184693974e-05
-1.3073975824643e-05
-7.45514328497187e-06
-8.62986387679023e-06
-3.94582204948902e-05
-4.33772231054069e-05
-4.80169281930572e-05
-8.30011349466142e-06
-1.48715456580123e-05
-3.90123797039731e-05
-3.32584862213387e-05
-4.37766720176286e-05
-3.4635671370167e-05
-1.68145329127965e-05
-1.95432224861308e-05
-2.3890692354516e-05
-3.0512352024562e-05
-2.50458649191059e-05
-6.47410182338363e-05
-4.80871884034521e-05
-3.70598441801021e-05
-4.52604915075044e-05
-2.55292200156909e-05
-3.33708237752288e-05
1.40405363458934e-06
-5.01005431132883e-05
-2.30615688887016e-05
-3.21527620505833e-05
-2.51953363906993e-05
-4.56462677988479e-05
-4.59541820143465e-05
-3.95435087307269e-05
-1.18060717897955e-05
-7.36956774756925e-05
-3.04295379266054e-05
-2.84808342572903e-05
-8.90543891809008e-06
-2.74178330573755e-05
-3.66414987418375e-05
-2.81104377962907e-05
-3.1627316283515e-05
-2.22267596207279e-05
-3.24912589548485e-05
-5.06358086394936e-05
-1.46262068513096e-05
-5.54153392711106e-05
-2.21774645479562e-05
-4.8544397834829e-05
-3.31554534131531e-05
-2.51142954288262e-05
-3.15120235005357e-05
-2.10303662027581e-05
-1.89198144680606e-05
-4.75778404878628e-05
-3.31228648869989e-05
-1.74251229653223e-05
-3.29170854001118e-05
-1.17146711431318e-05
-3.47085861068416e-05
-9.19639403896167e-06
-7.2383820302731e-05
-5.42177006654962e-05
-4.38103584134639e-05
-5.27266666115182e-05
-2.78360678708894e-05
-5.89322519835644e-05
-1.41994531081825e-05
-1.69984874748652e-05
-2.09261191478771e-05
-2.34018235101758e-05
-3.45116180635335e-05
-4.51503495368152e-05
-3.49824125749901e-06
-2.89638838035588e-05
-1.59350700750886e-05
4.64979623914797e-06
4.65267522339697e-06
-3.16864614704584e-05
-4.00928026617579e-05
-3.42969396813245e-05
-1.34000437669745e-05
-3.02077531951846e-06
-3.43275934054001e-05
-4.6187557807528e-05
-1.67058307721282e-06
-3.72819379434078e-05
-1.49082570407856e-05
-4.76321453401782e-05
-5.40410564820722e-05
-1.18326451296797e-05
6.47594075168307e-06
8.79252340310348e-06
-4.33385339763605e-05
-2.52478119093818e-05
-1.53037364460627e-05
-1.30388688161096e-05
-2.99596590970896e-05
-2.15406112662159e-05
-2.0692963083966e-05
-3.71692258512172e-05
-4.1384315435276e-05
-1.44014992653662e-05
-7.97461974423643e-06
-1.99938859249992e-05
-3.46328935164381e-05
-6.78030492310931e-05
-2.43745930325092e-05
-6.08458984554449e-05
-1.98803431369972e-05
-3.00722674670096e-05
-3.7747662813196e-05
-4.21210453885833e-05
-2.92234672571991e-05
-2.17154069844159e-05
-2.23518110907791e-05
-3.43899685811368e-05
-3.03284536795322e-05
-2.28703936598664e-06
-3.09419667861821e-05
-4.45549475546312e-05
-2.95112393969601e-05
-6.05193069781733e-05
-2.43866116007902e-05
-4.42636874147334e-05
-1.87818407387433e-05
-3.33777532065393e-05
-1.70186561722834e-05
-3.84917431199243e-05
-2.29489142209269e-05
-3.20007842039863e-05
-3.15813214901729e-06
-5.38967164642913e-06
-3.28860881699022e-05
-2.63321261440433e-05
-5.62972978901177e-05
-1.98261932922131e-05
-1.68019515936845e-05
-4.73668520687279e-05
-5.96368721388312e-05
-2.96519641255988e-05
-2.9105130630209e-05
-1.01841954677448e-05
-3.36534913261339e-05
-2.34866630411676e-05
-2.87434651798806e-05
-1.92620459462282e-05
-2.10364898282749e-05
-3.47467855033655e-05
-3.53084973671332e-05
-2.32866550395437e-05
7.58021704438351e-06
-4.59284803176748e-05
-5.92324215524399e-05
-3.75402918633064e-05
-4.27154784990691e-05
6.97745274313131e-06
-1.6053808700703e-05
-5.17938069969082e-05
-1.6175421629414e-05
-1.90549887604615e-05
-1.62701057601139e-05
-2.61998760799781e-05
-6.94416494908273e-06
-1.45003990073251e-05
-2.32573040776116e-06
-1.14431204797579e-05
-3.0800361455973e-05
-2.24670792998639e-05
-5.16478073979448e-05
-5.20035151302819e-06
-1.51111543128013e-05
-3.45029533970963e-05
-3.04990548614272e-05
-3.53380604514292e-05
-1.10969312085236e-05
-3.51735217398404e-05
-1.88018099247541e-05
-4.59775378763587e-05
-5.8213794275619e-05
-4.04726308470514e-06
-1.13614772591165e-05
-8.52196111000221e-05
-2.89858354772181e-05
-3.37629479808201e-05
-2.42824517732118e-05
-5.08865938611191e-05
-4.02708570433799e-05
-2.61697687808075e-05
-1.5238152253707e-05
-2.06545783740464e-05
-2.1630220373026e-05
-6.70620408735862e-05
-1.59424232830833e-05
-4.6272980757251e-05
-3.46497946608778e-05
4.97964213112576e-06
-4.35717100196091e-05
-5.34322623334712e-05
-4.0840430314981e-05
-3.42067794012454e-05
-3.17454474316844e-05
-3.86461320020449e-05
-1.84258019040994e-05
-5.41549246952097e-05
-1.94425843012406e-05
-1.29104937423258e-05
-5.63409079309313e-05
-1.00091931541495e-05
-4.31900436516259e-05
-2.9417175727979e-05
-3.03557588931274e-05
-3.4863886587885e-05
-3.84466919628542e-05
-4.28254988658467e-05
-4.96243850942882e-05
-4.41246943733817e-05
-3.31561135580163e-05
-9.02155875330514e-06
-5.92529202972802e-06
-1.34582905896626e-05
-4.65560888135009e-05
-2.77645266004678e-05
-2.87371038858567e-05
-1.57132558492137e-05
-2.25652614036044e-05
-7.53937554081458e-06
-4.78492199997336e-05
-6.34708462860861e-05
-2.70200889763849e-05
-4.23947486717292e-05
-4.31682804360948e-05
-6.42164941918259e-05
4.39238949028537e-06
-3.21908281203739e-05
-2.62202961520986e-05
-4.85040624667508e-05
-3.57584451851826e-05
-1.39832356507512e-05
-8.46231871397047e-06
-1.74201337571359e-05
-1.48907651345359e-05
-3.41442899236006e-05
-2.02591544086128e-05
-2.73382650598964e-05
-4.6080901589026e-05
-4.78120184190195e-05
-3.57989240919102e-05
-2.79535166827656e-06
-3.83640086357585e-05
-5.95298687817245e-05
-2.75418836747392e-05
-1.74733311007268e-05
-7.06092153204355e-05
-1.65996655928939e-05
-3.81094484427242e-05
-2.51775879433525e-05
-2.5295531356987e-05
-3.75125408962415e-05
-3.71725606071966e-05
-4.55421150540256e-05
-2.09939657268554e-05
-3.85362298796958e-05
-3.39705132878078e-05
-2.16509176943732e-05
1.03720429950061e-05
-5.282292840029e-05
-1.14093579295013e-05
-7.97272448809528e-06
-2.33494796976101e-05
-2.83523429332822e-05
-2.86210534478753e-05
-3.40072160566411e-05
-2.69673663596142e-05
-6.53435413835142e-06
-6.69383030218502e-06
-3.39742256865041e-05
-2.50288956202867e-05
-2.7536969301603e-05
-2.83091050087262e-05
-3.49745372476924e-05
-2.94822714523259e-05
-3.57313399109239e-05
-3.05836918940449e-05
-2.22909101397227e-05
-1.29689388440521e-05
-9.51850940325978e-06
-3.05917479463586e-05
-1.7855045066359e-05
-2.47867498799897e-05
-6.56085081268856e-06
-1.60096950730786e-05
-2.16085988122152e-06
-2.47430352093464e-05
-2.50746514679166e-05
-2.55315995334463e-05
-2.59094474285579e-05
-4.48426780319032e-05
-2.23097417656103e-05
-7.87979962457199e-06
-2.75688030037153e-05
-4.87104575723082e-05
-2.37854485562134e-05
-3.06019919229589e-05
-2.83626334312784e-05
-2.5290234286508e-05
-2.04705412565587e-05
7.93576803097118e-06
-4.74372411757425e-05
-2.38416003844151e-05
-3.49762858886637e-05
-3.73838499448564e-05
-1.56443977802704e-05
-2.0666242704056e-05
-7.96509586260199e-06
-1.21031487897004e-05
-1.92188746708494e-05
-4.23511415297158e-05
-1.9944586839114e-05
-6.18734703348373e-05
-4.09143782465767e-05
-5.20344118527949e-05
-2.97569616968047e-05
-5.36075775487322e-05
-2.83112286131365e-05
-3.02631986996155e-05
-2.10832766334546e-05
-3.91250191285687e-05
-2.52627830965828e-05
-4.64204079212207e-05
-1.12300915309982e-05
-3.66329857774027e-05
-4.34573967877262e-05
-3.61090648650029e-05
-1.94045123271359e-05
-3.2564468845519e-05
-3.39760098053964e-05
-3.98491340544452e-05
-3.27977431655454e-05
-4.70979417967752e-05
-1.44002569603327e-06
-7.28588954897464e-05
-3.70304237833311e-05
-1.84266341634359e-05
-2.42109921870363e-06
-2.46336024380787e-05
-1.59200512285257e-05
-3.23315438973733e-05
1.50848783307017e-05
-2.04271951159021e-05
-3.30619517924104e-05
-3.39081482317637e-05
-4.95811079420156e-06
-1.64669851327867e-05
-3.5218908937768e-05
-4.5311595765638e-05
-1.2368557464619e-05
-3.47020370374693e-05
-1.25157389280544e-05
-2.24339774860495e-05
-1.76982229316373e-05
-1.03962917309253e-05
-1.16138009516783e-05
-2.56130343578505e-05
-3.24186260308629e-05
-3.94864238103247e-05
-5.90267647179869e-06
-4.14744422603749e-05
-7.14534674997234e-06
-9.10968173051255e-06
-5.41416755314581e-05
-3.84654111566183e-05
-4.90982073661344e-05
-3.72950259973747e-05
-5.14319228363641e-05
-4.41734865670443e-05
-4.4272544264293e-05
-2.97795847482886e-05
-3.31483779490776e-05
-3.48869725419177e-05
-2.20643183936222e-05
-3.96307771754375e-05
-1.49200433539941e-05
-3.2329505028111e-05
-1.98840119988163e-05
-1.30250716163153e-05
-2.51706996637888e-05
-1.36022519697824e-05
-4.71509590823413e-05
-6.36335319771852e-05
-2.72767393651859e-05
3.89502972369469e-08
2.33631785494922e-06
-1.79677636189391e-05
-4.23878918683349e-05
-2.02018709976038e-05
-2.31529953848808e-05
-2.74644141670721e-05
-1.18539424460149e-05
-2.07050994569025e-05
-3.15822857985625e-05
-2.16474688538922e-05
-3.04191617906792e-05
-3.32181388710227e-05
-3.90284891479526e-05
-4.57216288479639e-05
-1.28492031295617e-05
-2.10864760589054e-05
-2.5201599868895e-05
-3.95927336989549e-05
-1.54613002650969e-05
-4.18527945487188e-05
-3.94152726481183e-05
-3.65437433731667e-05
-1.71119995339735e-05
-5.45421279287092e-05
-2.27544523984874e-05
-3.45894383385218e-05
-3.575488476746e-05
-4.00596072426104e-05
-2.78203839880061e-05
-1.2134229930223e-05
-4.94815139832339e-05
-1.39098782553731e-05
-2.12151346964331e-05
-3.7813312658874e-05
-3.42944395756077e-05
-3.60309367421784e-05
-5.51889359888609e-05
-1.09443171202869e-05
-1.47850599302356e-05
-5.12651760755317e-05
-3.94717342881132e-05
-2.82864045785061e-05
-1.74545115423136e-05
-1.97042888064714e-05
-3.61754341755074e-05
-3.0122711611988e-05
-3.90248845881462e-05
-9.00062829910838e-06
-7.67096103649047e-06
-4.62129578569798e-05
-6.46974778323258e-06
-1.42756464332584e-05
-5.08690007063782e-05
-1.91884348585413e-05
-5.51198772098207e-05
-3.75471433502852e-05
-8.34246369357169e-06
-3.56231801610649e-05
-3.86429351298329e-05
-1.22181865986043e-05
-2.90504618365643e-05
-3.2946162257393e-05
-6.17005775270616e-05
-3.83900533002881e-05
-3.51074945107075e-05
-2.43351387128887e-05
-9.90771521960377e-06
-2.49646685189031e-05
-3.88531153606365e-05
-4.38116010166699e-06
-8.58095909836229e-06
-2.42429159591213e-05
-3.31489655318905e-05
-2.40233129393728e-05
-3.36503800733033e-05
-3.93308543610307e-05
-6.8958277610903e-06
-1.56147271203703e-05
-4.04827464226179e-05
-2.14694804166835e-05
-2.72451197302256e-05
-2.97642241660136e-05
-3.93260267136098e-05
-3.08748070290752e-05
-1.58290402145256e-05
-3.55192442952139e-05
-3.19995457656389e-05
-1.39289623493253e-05
-2.40054245146252e-05
2.39395433096667e-06
-1.89731015000015e-05
-8.15251524251752e-06
-4.22982022649103e-05
-5.46012329445803e-05
-2.20215329194627e-05
-2.42076841091357e-05
-3.1161939231156e-05
-3.13421261822436e-05
-4.34378809239883e-05
-2.42225427582676e-05
-4.92944531795434e-05
-6.85830923945704e-06
-3.67327167411884e-05
-3.57107689787245e-05
-1.25697670874061e-05
-3.42639738597715e-05
-1.27925496774454e-05
-1.90831686394207e-05
-2.23046719508989e-05
-4.32226566877193e-05
-4.42249377984374e-05
-2.60328188611373e-05
-2.38865546486193e-05
1.31211414401339e-06
-2.36315328674207e-05
-3.71190211986457e-05
-3.65170954053214e-05
-3.21418415498917e-05
-2.8076053560346e-05
-3.86761586555165e-05
-3.02972609432228e-05
-2.37049681847896e-05
-3.5141281849872e-05
-4.44770724511068e-05
-3.03011960491666e-05
-2.06121106673297e-06
-1.96687673134219e-05
-5.38154046831649e-05
-2.47501151577979e-05
-1.63300842675115e-05
-2.38547805887111e-05
-1.22171705831109e-05
-1.26826128940077e-05
-1.46042892502647e-05
-4.10307113462961e-05
-2.36727368457811e-05
-2.87840058193612e-05
-8.20681964980941e-06
-2.80793628894609e-05
-5.78454251638472e-05
3.92969057027335e-06
-2.53311977409523e-05
-4.35359047451268e-06
-6.15436913061775e-06
-1.78396588542033e-05
-2.07015384569834e-05
-2.09718297083035e-05
-4.70675634724662e-05
-8.26395914739753e-05
-5.58151026326074e-05
-1.07320237842333e-05
-3.4325320055915e-05
-3.77763208026546e-05
-5.05664374797159e-05
-2.02364030527221e-05
-8.13684847754287e-06
-1.21003390311586e-05
-2.57732721316774e-05
-7.80209692788874e-06
-2.72165077895048e-05
-7.62711141804947e-05
-3.45204642641447e-05
-2.04189355626866e-05
-5.08833892471429e-05
-3.87066282314713e-05
8.98875189217394e-06
-4.75426414406912e-05
-3.92120118663751e-05
-1.18901764487829e-05
-2.32769299611675e-05
-3.1109294829605e-05
-2.3115931543677e-05
-1.48843471204217e-05
-3.93120538325294e-06
-7.55704670978037e-05
-3.91407521845649e-05
-3.13087506143446e-05
-3.91731219477413e-05
-3.29177015887852e-05
-2.51555631529141e-05
-5.68404685588095e-05
-2.9106532053811e-05
-4.33549541436731e-05
-1.97166627838121e-05
-4.86456251700469e-05
-4.59831151292246e-05
4.25701422022715e-07
-4.01347036594902e-05
-2.35383933296656e-05
-4.60425987630121e-05
-3.37635733300196e-05
-3.77338844229788e-05
-1.84523371337556e-05
-3.2269786301068e-05
-1.43079822569397e-05
-2.20727295042488e-05
-1.59590259452396e-05
-1.34206467929481e-05
-3.57911765113248e-05
-1.87279836119397e-05
-2.09953738841793e-05
-1.65592768880354e-05
-4.03604116118969e-05
-5.54787394443267e-05
-6.23124982356415e-05
-4.62355110222777e-05
-5.39002784105604e-06
-2.28959008347417e-05
-3.23186693687367e-05
-3.17074608456754e-05
-4.41242771584013e-05
-3.22275856874064e-05
-4.64430329407219e-05
-1.56219957034392e-05
-2.31245103992396e-05
-2.46387906375339e-05
-3.26042386208723e-05
-6.70081075356752e-05
-1.82836898186469e-05
-5.97333569503691e-05
-2.71803417904003e-05
-3.38064888614677e-05
-3.01157313464247e-05
-4.27682272649567e-05
-2.80296599170718e-05
-4.22941929224265e-05
-3.24824014011985e-05
6.07433432644048e-06
-3.26402167211221e-05
-5.24974885848753e-05
-1.08329002523086e-05
-1.47791216117428e-05
-1.36264866566742e-05
-3.20921934367775e-05
-9.11386993059343e-06
7.39147021062338e-07
-6.29282304872247e-06
-5.59504295817436e-05
-3.74175422495738e-05
-6.24094500677741e-05
-5.68939962408592e-05
-3.28573676401017e-05
-1.35504295167553e-05
4.35518928173681e-06
-2.19975641319586e-05
-2.35931017080147e-05
2.8782043056314e-06
-3.35545146219458e-05
-9.02704586217589e-06
-2.4289613574242e-05
-4.87736321253101e-05
5.22703898409568e-06
-5.3091938669451e-05
-4.11692966163333e-05
-3.17424190556682e-05
-2.40571846507943e-05
-1.28180226164196e-05
-6.83482730382168e-05
-4.69383953974378e-05
-3.36458503989062e-05
-1.925893437209e-05
-2.50571058977704e-05
-3.01667148036876e-05
-4.54678618209271e-05
-3.49968067080983e-05
-4.2789702523781e-05
-4.67035386556329e-05
-2.45489174500729e-05
-1.54977343659862e-05
-8.79281396024442e-06
-2.03535112449051e-05
-4.26191622928015e-05
-2.51802607163131e-05
-4.10974038445867e-05
-2.14208426327378e-05
-4.87475942635792e-05
-2.58089691113153e-05
-4.99557363319559e-05
-2.24477001687932e-05
-1.54038519967312e-05
-2.71330823207091e-05
-9.16514637815221e-06
-3.42820901494816e-05
-2.28877928980767e-06
2.79180899423674e-07
-1.97204021085621e-05
-3.57113478176146e-05
-1.71579136812846e-06
-1.98825691854916e-05
-4.19670199190005e-05
-3.17425841893697e-05
-3.94906854392906e-05
-1.40192431656739e-05
5.85347875995047e-06
-4.43835675725473e-05
-1.46655265373907e-05
-2.77391808043192e-05
-3.40543794860076e-05
-3.35961465840314e-05
-4.9367417259234e-05
-3.3972594019861e-06
-2.96341131472947e-05
-4.02983193387447e-05
-4.5183448165294e-05
-2.92764133102026e-05
-1.82117990764105e-05
-7.26514655147974e-06
-9.07963366070649e-06
-2.1826317688299e-05
-3.0773152004965e-05
-3.08985165410792e-05
-4.87941657816845e-05
-4.00248991084557e-05
-4.94107932963619e-05
-8.20664212253854e-06
-3.69246420053801e-05
-2.98529584788041e-05
-6.01713748949831e-05
-3.38495309263885e-05
-2.67627448428978e-05
-4.68960196121333e-05
-1.54813053476824e-05
-4.05710341667766e-05
-3.52835020998359e-05
-3.92349430643956e-05
-4.39953375043918e-05
-2.21195797988735e-05
-2.24134704626909e-05
-1.94556549805472e-05
-6.68623214159143e-07
-5.41951817115859e-05
-2.20376625409511e-07
-3.38054197480659e-05
-1.70006267066976e-05
-4.71438427893308e-05
-2.56140114037987e-05
-2.10630129323569e-05
-4.08734544060953e-05
-2.73537337102701e-05
-1.1863832116006e-06
-1.43947978158725e-05
-2.23133841062978e-05
-1.68491704191262e-05
-2.96707302891139e-05
-3.18478019276808e-05
-4.34352167810779e-05
-1.93417180211704e-05
-3.17768080634751e-06
-1.54031357435572e-05
-3.88811117354913e-05
-4.77677100509644e-05
-4.15872853872182e-05
-2.2385639592995e-05
-1.5102381030661e-05
-4.19837624346866e-05
-3.95693298830212e-05
-2.40279492690062e-05
-3.39439042310851e-05
-2.20986893306756e-05
-2.06349312934754e-05
-4.30495236034123e-05
-3.76056254785052e-06
-3.49643466191652e-05
-2.89488765475399e-05
-3.20879227744343e-05
-4.40767764120069e-05
-2.35574431436044e-05
-1.37522284803761e-05
-1.28248267820839e-05
-4.62983759963425e-05
-4.3946128857798e-05
-1.05162526835597e-05
-1.77144215431324e-06
-4.15772936905976e-05
-1.73991756188661e-05
-1.89683066277343e-05
-2.61125491372553e-05
-5.34518136133139e-06
-2.47704722234479e-05
5.60820696367423e-06
6.96190759726487e-06
-4.2714251077796e-05
-1.99154372106689e-05
-3.0216022955574e-05
-3.03617647097486e-05
-3.13434646871251e-05
-2.96509792697736e-05
-2.65273825837746e-05
-3.31488139928109e-05
-3.39797404366815e-05
-1.82179920939442e-05
-1.9832830103955e-05
-1.41661495876396e-05
-1.56210821807984e-05
-3.51065652318796e-05
-2.90537201170033e-05
-4.33405986106085e-05
-3.19109934679936e-05
-4.45848998444894e-05
-4.14433904869241e-05
-4.06953160041602e-05
-3.06529869577139e-05
-3.69352043049573e-05
-5.85454813842006e-06
-4.09573169532194e-05
-6.77581582379944e-05
-3.27151609524079e-05
-5.16431537483952e-07
-4.29689799978894e-05
-3.03958311414614e-05
-5.20521648902406e-05
-3.44095274717402e-05
-1.07448433032707e-05
-2.27153558700341e-05
-1.66236655394915e-05
-4.32385591237888e-05
-3.22453497151603e-05
-3.83980425868654e-05
-3.75433638992354e-05
-6.35127563640692e-05
-1.52459732024838e-05
-1.62542565607017e-05
-3.35397993343869e-05
-2.57761075826352e-05
-5.80642794216283e-06
-2.46629616982685e-05
-3.25460127478382e-05
-4.44572639475348e-05
-5.70803515839674e-05
-2.59042077533933e-05
-2.49814925931097e-05
7.68162511390752e-06
-3.00152904524796e-05
-3.61784040231717e-05
-2.81397829403007e-05
-9.77776867782337e-06
2.29106229930641e-06
-3.77305012469603e-05
-2.01187434250179e-05
-2.1127768235837e-05
-1.19504768963482e-05
-4.21367784663455e-05
-8.85238127592811e-06
-3.5646997665652e-05
-3.39261699832795e-05
-4.49862651186272e-05
-3.01423006268109e-05
-2.57837299748332e-05
-2.43114837858456e-05
-1.30541808800124e-05
-3.41105986835944e-05
-2.90948798265986e-05
-3.4646767574282e-05
-2.8514551364354e-06
-2.71091164567149e-05
-1.13292755283236e-05
-1.35653654387333e-05
-3.22131271226769e-05
-5.09460110920032e-05
-1.97175357711513e-05
-2.80660384518198e-05
-4.27788878044732e-05
6.56305062047634e-06
-1.23137255550627e-05
-3.26057127983288e-05
-3.44642296571905e-05
-3.94415809595131e-05
-1.34849457163343e-05
-2.75834665661045e-05
-5.25030499496905e-05
-2.13547889661454e-05
-3.73769085347817e-05
-4.09921330700278e-05
-3.22518971793017e-05
-1.52398922543315e-06
-2.64127458813419e-05
-2.72491678194634e-05
-4.89340902289774e-06
8.91305707957513e-07
-3.88522612613555e-05
-1.43791868834123e-05
-3.6646163830833e-05
-4.65300204205977e-06
-6.45687590458301e-06
-3.4702574237204e-05
-3.64591267534005e-05
-1.82095805004906e-05
-3.58330991441785e-05
-2.57914649010957e-05
-5.05118944620897e-05
-4.02656427019132e-05
-9.8097764208154e-06
-3.6758190478048e-05
-3.11433969242869e-05
-2.73492481231531e-05
-5.28275592717083e-05
-3.16441415285534e-05
-4.55981075079837e-05
-2.86970425322207e-05
-4.07465758534001e-05
-2.35009928612585e-05
-2.42863774446173e-05
4.49846599761361e-06
-3.28891995430439e-05
-2.64401943004345e-05
-1.95531470559853e-05
-6.05969663253086e-06
-2.53740056273239e-05
-3.66076585052493e-05
-2.43662274378965e-05
-2.75149643604999e-05
-2.16532412296058e-05
-7.08658066794537e-06
-5.34166153016894e-05
-2.6214084677568e-05
-2.73970942734277e-06
-3.91027001958042e-05
-2.0526106405297e-06
-4.2508169430095e-06
-2.05265044630896e-05
-6.08673537000982e-05
-6.58586279839976e-05
-5.45056858698608e-05
-2.58492540186684e-06
-4.5688154233759e-05
-5.15793686021771e-05
-4.17190139165159e-05
-3.063709870976e-05
-2.3766975264807e-05
-3.0742714410657e-05
-5.13363777131616e-05
-4.19599904203992e-05
-3.2174049258017e-05
-2.26503029008723e-05
-3.3016682708857e-05
-2.44017949443777e-05
-8.6720502772257e-05
-1.001140018779e-05
-5.32227525137017e-05
-2.00273251378737e-05
-5.37167334517396e-05
-3.85448287939463e-05
-1.22370576008364e-05
-4.39705485767352e-05
-5.54461336208929e-05
-6.17286564865976e-05
-3.62340891062742e-05
-3.50976909657654e-05
-4.48533698042431e-05
-2.62560760906086e-05
-1.54310649687608e-05
-3.59879001288069e-05
-1.39352627407777e-05
-3.55664134060561e-05
-1.43117367387032e-05
-3.40334376937166e-05
-3.83219267242547e-05
-2.30566451818262e-05
3.7050164948916e-06
-5.34908256416765e-05
-1.7808495463789e-05
-1.30272945843128e-05
-4.74645517664073e-05
-1.86031333968416e-05
-1.99049536015827e-05
-4.5109932139053e-05
-5.94208819582175e-05
-2.47537754572116e-05
8.70323532417935e-07
-5.45620321220758e-05
-1.26387845736458e-05
-1.72430898694532e-05
7.26153545473252e-06
-1.06868170766228e-05
-4.31225038835353e-05
-4.09676819858445e-05
-1.2238040054522e-05
-2.92194068909639e-05
-1.12405853729886e-05
-1.60719709762791e-05
-2.50282627477207e-05
-4.27487275362021e-05
-2.94886214938558e-05
-2.24425179571204e-05
-2.56270445378169e-05
-2.19744131471964e-05
-3.26434933412808e-05
-3.90102879483784e-05
-6.87878181730427e-05
-4.6485398297582e-05
-6.17024158309444e-05
4.34021451370366e-06
-1.05532289528589e-05
-3.30149420879384e-05
-3.13076925177453e-05
-1.85155946165256e-05
-3.58264186211442e-05
-4.39097519339574e-05
-3.55916567297772e-05
-4.25934379053559e-05
-4.48068949425437e-05
-1.00563264636462e-05
-2.94121858458727e-05
-2.2821644637798e-05
-1.77163270312428e-05
-3.13010299160328e-05
-2.59189346984053e-05
-1.3729179636946e-05
-4.07693407647592e-05
-5.87193332587188e-05
-4.05050321077685e-05
-3.41701628609214e-05
-2.98448473338167e-05
-3.31487385612539e-05
-4.93113337427063e-05
-3.66466234624254e-05
-4.64094695852159e-05
-3.01737548880316e-05
-3.22630459070909e-05
-2.06901672450222e-05
-2.23599442914036e-05
-4.2740282463872e-05
-2.53502576800002e-05
-7.36714884057758e-07
-8.01023950094598e-05
-5.92185728843033e-05
1.01431514909976e-06
-4.45946488027712e-05
-2.76455545763124e-05
-9.61951565092321e-06
-4.27170265665023e-05
-1.51680888632747e-05
-6.06087062083527e-05
-4.46253013527382e-05
-9.86420092428696e-06
-1.20299607631663e-05
-6.76085230983959e-05
-5.37065494422187e-05
-3.88662622486018e-05
-2.4001830778832e-05
-2.35529949009912e-05
-1.72882003165695e-05
-4.31148292312882e-05
-3.67112969988692e-05
-3.42872902350079e-05
-2.79226020981592e-05
-3.9474496806115e-06
-4.45885877016816e-05
-2.53307826980024e-05
-1.36260578016698e-05
-8.51943627607689e-06
-2.14366579994299e-05
-1.98510691396661e-05
-7.58414286444567e-05
-3.82083143566873e-05
-2.91668192579421e-05
-4.09985932669539e-05
-3.25664126600181e-05
-1.43973468536461e-05
-2.81228585036432e-06
-4.54620281301968e-05
-2.37153410952558e-05
-4.07259184905786e-05
-3.17657581896757e-05
-2.25689731530819e-05
-1.74569281639799e-05
-2.48217187711067e-05
-2.28662497045466e-05
-3.04159530154141e-05
-3.38947375700648e-05
-2.17713564686358e-05
-3.18487504833198e-05
-3.14392784450772e-06
-2.9845155501912e-05
-1.20940633388785e-06
-1.98653626212215e-05
-2.97044794492911e-05
-3.40038469455584e-05
-3.62195887806989e-05
-3.23776280126242e-05
-2.83589650527439e-05
-4.79101566305964e-05
-2.82046127208286e-05
-3.54445283309135e-05
-2.08750157826715e-05
-3.55658640528733e-05
-2.28835936219268e-05
-2.44393366281193e-05
-3.1726839736424e-05
-3.13805163777607e-05
-3.54635182741764e-05
-2.19670367829863e-05
-2.25996762084811e-05
-2.11588050095748e-05
-4.06813595828677e-05
-3.96407955063345e-05
-4.68532731919716e-05
-1.70340898277754e-05
-3.91854310074166e-05
-3.49824493553682e-05
-1.15094377168374e-05
-1.69411012276155e-05
-1.86452318681986e-05
-3.54434282385487e-05
-3.77616318540432e-05
-4.24900757300483e-05
-6.31505210356023e-06
-4.35244787254784e-05
-3.94927044334107e-05
-4.29948235226293e-05
-2.29842261964125e-05
-5.38377853586513e-05
-3.13503810821262e-05
-7.33176018546405e-05
-3.11691088766213e-05
-1.61289368637201e-05
-2.61859705661704e-05
-1.51708009977978e-05
-3.11376305813241e-05
-2.78083750441135e-05
-1.54900420653493e-05
-2.8213490544568e-05
-2.92347146017918e-05
-5.44148447178331e-05
-5.80886763203398e-05
-2.45555985490876e-05
-1.24978490667447e-05
-2.03843480776632e-05
-1.09344184483526e-05
-2.66173741321672e-05
-4.64692610103933e-06
-9.31759377845555e-06
-2.41288879135934e-05
-3.96059080188122e-05
-3.23833332309897e-05
-3.52988468020384e-05
-1.02386913555275e-05
-4.44529000069271e-05
-2.65955671715176e-05
-2.4691581743229e-05
-5.02861960783924e-05
-1.95491380900357e-05
-4.38811895646904e-05
-4.36940783356592e-05
-2.2903509751707e-05
