# Supplementary material for: Research on computational propagation and identification of mine microseismic signals based on deep learning
Source: PLoS One. 2025 Oct 22;20(10):e0334641. doi: 10.1371/journal.pone.0334641 (PMC12543183; doi:10.1371/journal.pone.0334641)
Supplement: S8 Data — (ZIP) [file pone.0334641.s008.zip › 000100900002866.xlsx_0.txt_24.txt.txt]

-3.18533002977604e-05
-5.0519881514419e-05
-1.76109355363037e-05
4.57047898437447e-06
-4.48370245355997e-05
-3.17100210205545e-05
-2.10515083012026e-05
-3.43358291334153e-05
-4.22097200970825e-05
-4.2503456995758e-05
-4.33973564930252e-05
-5.06740345912061e-05
-1.84418102224759e-05
-5.74833730466923e-05
-4.17973337032128e-05
-3.68421674743253e-05
-1.85145728661135e-05
-4.98501833773128e-05
-3.93671048156053e-05
-2.70571955245369e-05
-1.97182812839529e-05
-2.64153841214706e-05
-5.83624803214145e-05
2.95829322219021e-06
-4.01574713998315e-05
-1.11078368236034e-05
-3.78090296056311e-05
-9.59216811208193e-06
-3.24760014817836e-05
-9.8619015893481e-06
-2.94794543093681e-06
-1.59143671357603e-05
-4.00978921339711e-05
-1.83164944412405e-05
-2.61571326894767e-05
-2.78402339841044e-05
-1.69082356704682e-05
-2.71626170418497e-05
-3.9723395542942e-05
-4.07750077697176e-05
-2.33418173813104e-05
-5.68782422939399e-05
-1.65069490468753e-05
-4.02179539678401e-05
-4.40042607629835e-05
-2.08366442638781e-05
-1.11950944917821e-05
-4.7782646483724e-05
-1.39068129415559e-05
-4.38628153899313e-05
-2.50902236957347e-05
-3.04630101447333e-05
-3.96554255906632e-05
-3.94564245643161e-05
-5.09757233745943e-05
-2.174040737046e-05
-3.1847576240614e-05
-5.09865642597679e-05
-1.00817501157823e-05
-3.34620955017512e-05
-1.87706834369329e-05
-1.007495641252e-05
-3.3521589921178e-05
-3.77062627752153e-05
-3.1055327537301e-05
-1.75882117278666e-05
-3.14983462178551e-05
-2.20522849012696e-07
-1.34258762098879e-05
-2.33573636670089e-05
-4.08478216079057e-05
-2.12600125198618e-05
-4.29732484757058e-05
-2.99909611179095e-05
-4.28417481286629e-05
-3.13195013305751e-07
-3.30443623954135e-05
-2.62556598415265e-05
-8.34939434541059e-06
-3.65044028298876e-05
-1.13752678370068e-05
-4.20050858043081e-05
-6.342197959242e-06
-5.48775961052244e-05
-7.24596747632251e-06
-4.17617226916717e-05
-6.41279285392398e-05
-3.6379386405422e-05
-1.43313331238849e-05
-2.59498066906559e-05
-2.89926346905792e-05
-4.64156293116103e-05
8.80985721398936e-07
-6.08225434425577e-05
-4.93742969812054e-06
-4.44448845064332e-05
-2.06067726648437e-06
-2.85751752865676e-05
-3.07718546141879e-05
-2.52872599238183e-05
-1.43857402878053e-05
-3.72262466680579e-05
-4.17073873321689e-05
-3.56437977677019e-05
-6.41718156360347e-05
-3.8489683014939e-05
-5.20667654626225e-05
-4.31343769734512e-05
-3.52231110914233e-05
1.09058129404823e-05
-4.2661306867533e-05
-2.54847624556084e-05
-4.79600230071513e-05
-3.81830034851515e-05
1.15795663991979e-05
-2.48025070696023e-05
-4.62955527247409e-05
-1.71384513192299e-05
-5.35837067938109e-05
-2.43336939504679e-05
-4.57433275600274e-05
-4.18208474452695e-05
-3.7796268310575e-05
-1.96455556725462e-05
-2.90309287097157e-05
-8.71399969236342e-06
-4.03492327419356e-05
-1.51122430271466e-05
-1.44065731500707e-05
-5.02784970118807e-05
-6.63456806817137e-05
-3.08769021483085e-05
-4.9143375358147e-05
-3.966695746019e-05
-4.80004237555205e-06
-2.75994907553527e-05
-2.12526968958467e-05
-1.49217000563285e-05
-2.59905109545049e-05
-1.93312842166084e-05
-2.33622357309988e-05
-4.72618295626343e-05
-5.08918460459139e-05
1.29860309889306e-06
-2.49143200014356e-05
-2.22827098477939e-05
-3.96131668200885e-05
7.40231243400961e-06
-1.10655559254838e-05
-2.5846442273517e-05
-2.89696674760326e-06
-3.91414837042259e-05
-3.29138522122158e-05
-1.9669784984265e-05
-2.74814247008763e-05
-4.51071334638671e-05
-3.30609784748309e-05
-3.9845982299606e-05
-1.29406977705557e-06
-8.0474091245672e-06
-5.07878366438866e-05
-2.08089013343889e-05
-3.66042904599475e-05
-2.52736420492276e-05
-3.51012992494557e-05
-1.21448490995622e-05
-1.87160333209526e-05
2.22978027848765e-05
-5.20322922128812e-06
-5.0004509877261e-05
-2.96266831609388e-05
-4.28974781014795e-05
-2.0148420984252e-05
-1.96053152584474e-05
-5.86768465598279e-05
-3.49471991021565e-05
-1.31144808370121e-05
-2.79649835426897e-05
-3.348199025045e-05
-2.88072778033677e-05
-3.15840395576111e-05
-3.16272360660103e-05
-1.16776340621874e-05
-1.1587607392923e-05
-3.64697264755127e-05
-3.84208078568067e-05
-5.77065773426331e-06
-6.73296370188016e-05
-2.73948928015188e-05
-4.50313651208304e-05
-2.48685537406844e-05
-2.9035545013325e-05
-3.05498234831876e-06
-6.69227660359253e-05
-2.28312783171927e-05
-2.8165711464526e-05
-4.88186764030458e-05
-3.99580040655803e-05
-3.55654546326467e-05
-1.25299111893439e-05
-2.57408208191761e-05
-2.1424325321511e-05
-3.69661522573995e-05
-2.33498868054438e-05
-2.24761264799824e-05
-1.13693187086629e-05
-1.79863035263477e-05
-1.5598822724172e-05
-1.27618610013434e-05
-1.04732433989602e-05
-6.66491281005589e-05
-1.69870619300346e-05
-2.72319284261076e-05
-5.34014258962391e-05
-3.55501341298676e-05
-4.86681565252632e-05
-1.74789011959099e-05
-7.81633600799991e-06
-3.25142567758746e-05
-3.96923144640572e-05
-4.19617904697988e-05
-1.89926524127472e-05
-4.92439329634818e-05
-3.81901685289388e-05
-3.55674831726548e-05
-2.15802403499093e-05
-1.96016699879094e-05
-4.9469381689884e-05
-3.74750363112166e-05
1.32518522053652e-05
-2.03973958416802e-05
-2.76488865766236e-06
-2.96543225204542e-05
-3.28104575768566e-05
-2.1133611257504e-05
-4.20652068928924e-05
-6.77801635703017e-05
-1.64770489250337e-05
-2.59292366279566e-05
-6.08894559895245e-05
-4.28097937050436e-05
-4.47722529823216e-05
-2.3519082267458e-05
-4.84631624558167e-05
-6.21077462872544e-05
-2.82713908798913e-05
-6.10755543675936e-05
-2.5905969138422e-05
-3.40335904921625e-05
-4.04396583189659e-05
-2.9494205162574e-05
-3.0319340211747e-05
-2.96247754059029e-05
-2.83269225644768e-05
-4.16261299210281e-05
-1.28059299385923e-05
-1.37905301656148e-05
-3.30070303470699e-05
-4.93049198050897e-06
-4.51562594553767e-05
-2.93682249866053e-05
-4.59161074835694e-05
-4.75279998349851e-05
-3.2234000760846e-05
-5.64758116066448e-07
-5.3860775845958e-05
-1.07996070042885e-05
-5.07603331973948e-05
-4.61172308297922e-05
-1.25623243466118e-05
-4.07939261446922e-05
-2.30229067299722e-05
-2.22260284156179e-05
-7.3631966180859e-05
-9.39599935004141e-06
-1.74844319958853e-05
-2.21869474426854e-06
-3.67295426213965e-05
-2.34062880442101e-05
-4.27017305192444e-05
-3.04392536425945e-05
-1.99353533610109e-05
-6.80460392669072e-05
-5.12496916822297e-05
-1.95939148733935e-05
6.08925631847627e-06
-3.18802554907561e-05
-3.7179200332742e-05
-2.8265035843166e-05
-6.37260136622072e-05
-1.45888772647687e-05
-2.61440754255519e-05
-9.41980205589167e-06
-3.30094751839178e-05
-3.51081831466007e-05
-6.13601653600608e-05
-4.99874889543337e-05
-4.36845353622054e-05
-8.03716565053911e-06
-6.7140027171068e-05
-1.21628148409943e-05
-2.59503293284767e-05
-2.18478900237534e-05
-5.56084772132337e-06
-4.68926184061638e-05
-1.21013232055111e-05
-4.18059145676322e-05
-3.41875678749725e-05
-5.46342903339267e-05
-2.19746751117043e-05
-1.69704842973097e-05
-6.38943692572894e-05
-4.56390011332136e-05
-2.12834507268738e-05
-4.58013900549339e-05
-2.92690564914124e-05
-2.15332107848873e-05
-2.44555902629023e-05
-2.67431255596102e-05
-3.71332592182139e-05
-5.22660688455473e-05
-3.76383845456738e-05
-3.86404434785946e-06
-3.73466447200034e-05
-2.58974084752827e-05
-1.03980000908293e-05
-3.11242153620034e-05
-5.64175606661517e-05
3.95400537628731e-06
-4.54945665908525e-05
-4.48298528027089e-05
-2.18009817301104e-05
-2.57296494353197e-05
-4.45503229612654e-05
-3.10961550283394e-05
-5.84438864762968e-05
-3.94553835152374e-05
-4.37019995528871e-06
4.76070563888704e-06
1.67048274643379e-05
-2.47755659878273e-05
-3.79297960071048e-05
-3.45892729784609e-05
-4.54025029750732e-05
-1.6051166113323e-05
-4.58538326566948e-05
-3.97572293483676e-05
-3.32357361417838e-05
-8.82097446381618e-06
-2.74503133273869e-05
-3.36623618185457e-05
-3.48888809571551e-05
-1.25476537002033e-05
1.31451198012751e-05
-2.24223543350642e-05
-1.71402971452201e-05
-3.38246591256246e-05
-2.76503002616916e-05
-2.31198695130174e-05
-5.19922013238946e-05
-2.46757813416518e-05
-1.81368095734847e-06
-3.84153404299714e-05
-1.19493147355199e-05
-8.25228040170608e-06
-3.8478856435359e-05
-3.61730866262666e-05
-4.47552175790147e-05
-5.21425039243216e-06
-3.28411997639664e-05
-3.42238838193441e-05
-3.15202460900429e-05
-3.62194058697097e-05
-2.04752093292467e-05
-3.59477714390978e-05
-3.95516124902296e-05
-5.70222829754372e-05
-1.55547427351244e-05
-2.50333727031609e-05
-8.87750436968165e-06
-3.09653410545016e-05
-3.2509357532943e-05
-3.67328555268532e-05
-3.84900719121549e-05
-2.37345331559747e-05
-1.85464701880081e-05
-3.25490906529208e-05
1.43292401994931e-05
-3.55187852358496e-05
-3.62116048226187e-05
-3.22940705143368e-05
-3.92767989307638e-05
-4.17843878407394e-05
-4.09056906860424e-05
-1.76455961606511e-05
-5.42255962648879e-05
-1.38000662541927e-05
-5.08905707711319e-05
-2.51201536396674e-05
-4.15341908016294e-05
-1.60890181417825e-05
-2.91780460187187e-05
-4.95779995004016e-05
-5.36564941497038e-05
-1.30512194512521e-05
-2.84961458426871e-05
-3.7882495761611e-05
-1.52758251732118e-05
-1.34780420701751e-06
-3.3164662886364e-05
-4.02516929732015e-05
-3.74833768790615e-05
-3.99702567823991e-05
-3.24752358096627e-05
-2.90232414758119e-05
-1.07337065304578e-05
-1.13852799511412e-07
-3.85919608297288e-05
-1.87626084315991e-05
-7.40644139118898e-05
-2.82997395690315e-05
-2.53195104164548e-05
-3.65031130843147e-05
-1.13226326856604e-05
-2.98163626974753e-05
-5.1919302463716e-05
-1.3100360639407e-05
-2.22016610351831e-05
-5.70695803847383e-05
-2.41296798208755e-05
-3.42444086731392e-05
-2.43810152040574e-05
-2.55187554450863e-05
-2.37558659549877e-05
-4.41793204838178e-05
-4.25494967216299e-05
-1.8790121983285e-05
-1.26614482212501e-05
-2.87629954250048e-05
-5.13010262033945e-05
-2.96210903440716e-05
-3.26868263467346e-05
-1.43899868632058e-06
-2.64343680438542e-05
-2.0613953889228e-05
-2.6584949565863e-05
6.63225966323593e-06
-2.89654971246699e-05
-3.75107979794139e-06
-3.79465952390687e-05
-2.47196214457566e-05
-5.92911354106259e-05
9.09996341210383e-08
-3.04827035781698e-05
-3.71349819729183e-05
-5.92427796333105e-05
-2.48269284438335e-05
-4.14628052751992e-05
-3.56551259844243e-05
1.92035419666974e-06
-2.67026795939614e-05
-4.51338630105293e-05
-2.3187915162488e-05
-4.38793222532767e-05
-3.15074668772336e-06
-3.81508748493948e-05
-4.4408168878838e-05
-3.45396389753564e-05
-2.58891760781315e-05
-1.28440594354915e-05
-4.90499534398235e-05
-5.85820892840786e-06
-6.37042357551231e-05
-3.2661617932766e-05
-3.41409587272896e-05
-9.0019455365478e-06
-4.28850508380067e-05
-1.23331486290715e-05
-2.35693343985128e-05
-4.12323288601937e-05
-3.31555639475052e-05
-4.08569218525111e-06
-1.19772992777252e-05
-1.29877640726228e-05
-2.86939849260809e-05
-2.68212645361461e-05
-4.30941636049198e-05
-5.96567261193093e-05
-1.37864788857736e-05
-3.17559074382591e-05
-2.99144090719057e-05
-2.01377120074313e-05
-3.92948098330054e-05
-4.61670753025072e-05
-4.80158579277545e-05
-5.174749096012e-05
-2.37143981674569e-05
-4.24830980886334e-05
-3.31563526702749e-05
9.37823904440687e-06
-1.42153990679509e-05
-4.00621308697776e-05
-1.35236412789488e-05
-4.14405999956215e-05
-1.80565361511571e-05
-2.27548269922133e-05
-2.21167201061176e-05
-3.9436979704638e-05
-4.34227333021656e-05
-2.23542502317688e-05
-2.03636233410117e-05
-6.64879400101809e-06
-2.29540759340503e-05
-2.43473791521845e-05
-3.42633812124137e-05
-8.35428196475494e-06
-3.13822402282094e-05
-3.3414218735108e-05
-2.71599331921139e-05
-5.95637316794706e-05
-2.32859444816764e-05
-1.19406656081322e-05
-3.35550472471328e-05
-4.021629913409e-06
-4.94166337342168e-05
-2.78478262575152e-05
-3.19001240935882e-05
-4.50420082741405e-05
-1.29487297985272e-05
-3.6666421914539e-05
-3.56576199292356e-05
-3.30400148402285e-05
-1.63324534847915e-06
-3.0824891263486e-05
-1.6328041830241e-05
1.68873641650203e-06
-2.26311612632286e-05
-5.23468143701795e-05
-2.08080192649865e-05
8.46759517967994e-06
-4.97218878762768e-06
-1.27448457999063e-05
-3.99506846578467e-05
-1.90089500651778e-05
-2.21299043642991e-05
-3.3260176250316e-05
-9.57719297198632e-06
-2.28740360234978e-05
-2.54591384579646e-05
-2.33257056941257e-05
-1.86236671084884e-05
-6.61020433867213e-06
-5.45993090637826e-05
-3.48277831905941e-05
-3.61582294102105e-05
-7.01054999419563e-06
-4.42067743494335e-05
-3.09496179883967e-05
-4.01504413009248e-05
-9.74721380089102e-06
-5.41349948890529e-05
5.28327768371409e-06
-4.28888246680264e-05
5.29864658043542e-06
-1.10913840919295e-05
-5.61965169197546e-06
-2.28590879417151e-05
-3.0765630463817e-05
-5.68352670801255e-05
-2.82023953704954e-06
-1.71921290459688e-05
-2.98929360438573e-05
-3.66391956805749e-05
-6.38321281375636e-05
-4.93923100164916e-05
-3.47197339749822e-06
-3.60567397376605e-05
-4.90247851588689e-05
-1.92259403932718e-05
-4.93670253413494e-05
-3.65411640497227e-05
-1.10938654724026e-05
-3.31806029194253e-05
-2.39234666433975e-05
-5.7481759670223e-05
-4.79084052589027e-05
-2.94295319825422e-05
-2.24947710308951e-05
-4.30167155362359e-05
-5.06498934282165e-05
-3.43786736539294e-05
-2.79343548984371e-05
-4.42150264224379e-05
-6.2096601307712e-05
-9.98816157814945e-06
-1.89535321374497e-05
-4.72611488157335e-05
-3.29131215943085e-05
-4.67420313524621e-05
-3.17336963079139e-05
5.06504807927452e-06
2.60217165156527e-06
-2.95652758821144e-05
-1.12001565598013e-05
-1.69636795719482e-05
-1.91195083650614e-05
-3.90316585993005e-05
-2.97810043202573e-05
-2.63126806385464e-05
-2.26987257736899e-05
-3.83439073500431e-05
-1.87584348932367e-05
-1.57424785511347e-05
-2.96770444090525e-05
-4.47387988226066e-05
-4.65090209603003e-05
-2.38127319326325e-05
-4.39208993316146e-05
-2.42624882372849e-05
-2.35975780035875e-05
-3.3494152404283e-05
-3.46136049289151e-05
-3.86528500702941e-05
-3.87590949225621e-05
-4.79310839735869e-05
-5.53275426773432e-05
-4.43356440306108e-05
-1.56750039716182e-05
-4.84735032905516e-05
-1.93377116037161e-05
-1.74657266125597e-05
-3.27647708378986e-05
-3.46492988730333e-05
1.20191502300833e-05
-3.98939715330637e-05
-6.09428803902024e-05
-2.67679435800872e-05
-2.47054878711306e-05
-1.88533447943041e-05
-3.40319798425944e-05
-1.91876975987745e-06
-4.09196721383392e-05
-3.64094032314543e-05
-3.6687553178285e-05
-4.51438104297436e-05
-3.38593411765021e-05
-1.35586350492736e-05
-4.39890902017282e-05
-1.52813749407788e-05
-3.58738016799506e-05
-1.82287567854025e-05
-2.91570528614087e-05
-3.99922773788784e-05
2.61009051268517e-06
-3.15172643705701e-05
-3.70728530847436e-05
-3.60626303149866e-05
-4.01043229525703e-05
-2.91559043418769e-05
-4.11003243145341e-05
5.19398384088274e-06
-8.37900216434805e-07
-1.95426211197811e-05
-5.01935370720745e-05
-1.01997779323355e-05
-2.93178113269536e-05
-2.69671369584896e-05
-1.29834261306332e-05
-2.74102684500047e-05
4.9945597421281e-06
-4.16077246694526e-05
-2.61022318313342e-05
-5.8682244816499e-05
-2.0908542726204e-05
-4.16005116763646e-05
-2.84930566815227e-05
-1.64730955843093e-05
1.73145969936326e-06
-3.15115789810035e-05
-1.43424241679945e-05
-3.73971876775916e-05
-4.10393376855964e-05
-3.73747181394669e-05
-1.87504235417227e-05
-3.75529929813206e-05
-2.90543859453325e-05
-3.2771851544868e-05
-2.0963133881443e-05
-1.93865712920545e-05
-2.60866281612253e-05
-2.20539294175711e-05
-2.29089462814308e-05
-1.67663520506983e-05
-3.46642945579492e-05
-3.32977902614032e-05
-4.35272374359269e-05
-6.86816626561401e-06
-2.08229925209425e-05
-1.05752908894442e-05
-3.32153601570119e-05
-5.80582931446021e-05
-1.89358074455595e-05
-5.1639831064573e-05
-3.05067552310557e-05
-2.6011173197637e-05
-2.48338950430067e-05
-4.01722779036366e-05
-4.20067717490397e-05
-2.40590378865176e-05
-5.28374968870069e-05
-2.24513804569859e-06
-3.98221700774743e-05
-1.79776856616744e-05
-1.97728884041836e-05
-1.19256522638277e-05
-1.16765110693557e-05
-3.91928698069814e-05
-5.15595293776825e-05
-4.60676422035188e-05
-2.34168308952189e-05
-1.84115522830695e-05
-1.57899685441912e-05
-3.04760398930734e-05
-3.29099176657245e-05
-4.66222022053852e-05
-3.92001495473171e-05
-6.13672018337895e-05
-3.09319789081141e-05
-3.8837112620482e-05
-1.81976380126329e-05
-3.72105961884107e-05
-3.24458379256044e-05
-4.83754971716727e-06
-7.97187298347976e-06
-4.46570873785219e-05
-3.68569254072426e-06
-2.25962753988729e-05
-2.88763920521732e-05
-2.18473431935918e-05
-4.24222989227769e-05
-6.86903871787997e-06
-2.29900543678205e-05
-3.38364623584229e-05
-4.1674719511874e-05
-3.53122027944635e-05
-3.40410289029944e-05
-4.61138492041418e-05
-2.77725891098218e-05
-2.26345366151223e-05
-1.82702564503899e-05
-5.01213988397915e-05
-3.61077339919157e-05
9.05789379804744e-06
-3.13493100705444e-05
-3.67818542342737e-05
-4.44735915165149e-05
-4.04223943573776e-05
-5.70075399170798e-05
4.10021330136828e-06
-9.99463248755914e-06
-3.57512799913064e-05
-4.22821836778712e-05
-2.5736764724837e-05
-2.45246054399697e-05
-2.91319401521785e-05
-1.36706685751921e-05
-2.29934968816916e-05
-2.73534093664476e-05
-2.94406673833414e-05
-4.4024061471887e-05
-7.11142229972908e-05
-1.42136355411169e-05
-1.42399530341111e-05
-3.77619001149553e-05
-4.69948396512891e-06
1.71624690748819e-06
-3.72886126256671e-05
-4.40394994512945e-05
-1.74699146269344e-05
-3.55249795945082e-05
-4.25598243104637e-05
-6.05704806808472e-05
-1.58338460172841e-05
-2.83200322264221e-05
-4.15879916618578e-05
-5.55013844493193e-06
-2.91860389288363e-05
-4.58464069549392e-05
-1.45391853521251e-05
-4.00235891170208e-05
-3.68690205809704e-05
-5.94704716263945e-06
-1.57474536424971e-05
-2.8484826982063e-05
-7.95045987163118e-06
-1.42278137922434e-05
-2.64170559087726e-05
-5.41433596606488e-05
-2.38227833646539e-05
-3.86284492291991e-05
-5.45446933193068e-05
-3.45864879884134e-05
-7.65702038465343e-05
-3.85982236833827e-05
-3.39926522151895e-05
-5.398407755989e-05
-5.02420856576206e-05
-5.52814746038483e-06
-2.9184212016806e-05
-2.23946526517275e-05
-2.41968686145879e-05
-1.9201524080818e-05
-1.79814805687182e-05
-1.413399960788e-05
-2.93828112370581e-05
-1.47567764797445e-05
-4.62555031226398e-05
-1.8859914231831e-05
-4.34658914914867e-05
-3.00662447239623e-05
-2.83343165650139e-05
-2.85634059278058e-05
-3.45570569089359e-05
-3.42741085944803e-05
-3.98028895931174e-05
-4.24866836245141e-05
-2.18116156827824e-05
-1.84087741213773e-05
-1.07164836804359e-05
-2.29929388787353e-05
-1.55767668505397e-05
-8.81043536555049e-06
-2.57617961692019e-05
-3.43348407367641e-05
-2.91798565806853e-05
-2.82606898417206e-05
-3.83601278394027e-05
-1.22932935620336e-05
-3.12457912197469e-05
-4.13654599573418e-05
-2.96039123311649e-05
6.6642026433021e-07
-2.854998848199e-05
-2.4197347357822e-05
-3.49394563183835e-05
-1.74812245000989e-05
-6.52045863362136e-05
-6.27263679706047e-06
-5.91700473377173e-05
-4.11037617653533e-05
-9.41301951240043e-06
-2.37293979001581e-05
-3.20775003625229e-05
-8.55448651901977e-07
-1.34989745726688e-05
-3.62854978303603e-05
-5.21160428283686e-05
-1.8807809779284e-05
-3.45803718475521e-05
-3.77630101512625e-05
-5.41358070477284e-05
-5.76327454813117e-05
-3.81632220982203e-05
-2.86442727315466e-05
-3.72882190010587e-05
-4.98021718610172e-05
-1.32381639338076e-05
-3.78610772860533e-05
-2.5442741789141e-05
-1.35084000301464e-05
-7.07450762134648e-05
-4.91556079142334e-05
-4.86190882961772e-05
1.37389054977552e-05
-1.18363714527423e-05
-1.6880958881908e-05
-1.89333288296714e-05
-2.61513780268689e-05
1.43187926791752e-05
-5.59627722067865e-05
-6.42466879127539e-05
-1.07339575732519e-06
-3.72448882708339e-05
-2.47318038436445e-05
-4.78566369189159e-05
-2.4601156774734e-05
-4.04949730205641e-05
-2.80012978598183e-05
-3.71218685271251e-05
-2.59383537036553e-05
-4.86355569735509e-05
-5.35266741041143e-05
1.81738360472143e-06
-1.73208609566248e-05
-1.93828150956773e-05
-1.88482606834729e-05
-4.07820945736144e-05
-4.15612608563531e-05
-1.56855087783865e-05
-1.18772474512276e-05
-5.24939879355228e-06
-3.8025660098585e-05
-4.40993472775915e-05
-2.05750468054564e-05
-1.9458769448822e-05
-2.81491371116953e-05
-1.36975209911261e-05
-2.51841707714523e-05
-4.2000369633432e-05
-1.69265538149251e-05
-4.33538409591666e-05
-3.24634409987475e-05
-3.36572887492689e-05
-1.66018162708063e-05
-2.44066086713578e-05
-6.05476551639899e-05
-1.27272327392484e-05
-1.4388713846064e-05
-3.92424579520829e-05
-2.89118034264574e-05
-2.46760080455514e-05
-1.623720855616e-05
-3.97618033755473e-05
-3.09666624960164e-05
-2.82749447441584e-05
-2.15532619255276e-05
-4.16960908949881e-05
-3.47414191512243e-05
-3.26719014914205e-05
-2.16365709464002e-05
-4.17744582682933e-05
9.01738625506841e-06
-3.71048115564277e-05
-1.63997179286938e-05
-3.84043617995034e-05
-3.74921281698203e-05
-3.54653281509023e-05
-2.85363034679363e-05
-2.1006183928799e-05
-1.92860842431671e-05
-1.48368473102147e-05
-4.46201582322208e-05
-3.8366296590108e-05
-2.5044602595948e-05
-1.76094682505395e-05
-5.24570749357215e-05
-1.55453450883627e-05
-2.40964698443038e-05
-3.47382460988756e-05
-3.82220235979615e-05
-1.80772054880128e-05
-3.5288041100268e-05
-1.95461645753344e-05
-4.2807824269594e-05
-2.02034336618526e-05
-6.80759425916683e-06
-6.52072210860973e-05
-1.68655535653004e-05
-3.54759485749093e-05
-1.50717228448287e-05
-5.7924759973796e-06
-8.33057893116547e-06
-3.70575751562963e-05
-3.37982017362159e-05
-1.15923369234241e-05
-3.09522083099335e-05
-1.77229184621465e-05
-7.29073059699342e-06
-3.20171631682721e-05
-1.32399094264112e-05
-2.96550546285092e-05
-2.01099311436469e-05
-5.37314670031664e-06
-2.94521435010231e-05
-3.86903554047207e-05
-2.405182336872e-05
-4.06363828910883e-05
1.2430745212722e-06
-5.13498316108856e-05
-8.91512039955273e-06
-5.44843279759928e-05
-2.42604921117352e-05
-2.49301724343509e-05
-3.83893598048652e-05
-1.22675859422988e-05
-3.83461987642476e-05
-4.61017714054469e-05
-3.6895925590289e-05
-1.96566568206117e-05
-4.92510851766507e-06
-4.84967851045833e-05
-1.57830535153619e-05
-3.65324570397888e-05
-2.89037150554038e-05
-1.31166673304067e-05
-2.87396673279598e-05
-1.90709834629468e-05
-2.38370156914911e-05
-5.13525191597985e-05
-1.63987925154102e-05
-3.12507019610571e-05
-2.27489377182967e-05
-4.04121024116999e-05
-5.49005541413139e-05
-2.53184834934536e-05
-4.52424458128782e-05
-2.15951859416092e-05
-5.46126762213254e-05
-3.70524797164083e-06
-1.23879601173011e-05
-1.96474388164132e-05
-5.73697741733033e-05
-1.07145737702076e-07
-2.36856206432272e-05
-4.45716116399848e-05
-1.5334966721425e-05
-3.71456382719135e-05
-1.34470359434312e-05
-4.19650888935384e-05
-1.16508347884077e-05
-2.99358238330242e-05
-5.35167375395743e-06
-5.58611371745255e-05
-2.41937686368878e-05
-3.048923917582e-05
-1.10405641404345e-05
-1.60066939250272e-05
-3.02685649773949e-05
-3.69754589402146e-05
-9.30821669013576e-06
-5.28864687855591e-08
-5.12995265527084e-05
-2.22062754400568e-05
-2.13217424093047e-05
-2.60654699232208e-05
-5.67644909656049e-05
-2.7703565622682e-05
-4.30916646371986e-05
-3.95269852574008e-05
-9.17108045641914e-06
-1.97099613024966e-05
-4.45998207193158e-05
1.4129453422443e-07
-1.19545818565682e-05
-3.06738515456066e-05
-3.42563775554175e-06
-4.50267922887218e-05
-6.11722670247073e-05
-2.29337595301854e-05
-3.92009460712579e-05
-5.5722431535517e-05
-4.32778765328357e-05
-2.25743615362246e-05
-3.24095965635052e-05
-5.05897799627613e-05
9.10397111782405e-06
-1.9878478768618e-05
-2.84652386289712e-05
-2.23592532130283e-05
-2.54088931129629e-05
-3.0214663623978e-05
-2.53762655732439e-05
-2.80907842170819e-05
-3.5217616592308e-05
-3.42638878555306e-05
-1.49115741533426e-05
-3.33188664381196e-05
-1.85352365648299e-05
-4.63905222606709e-05
-4.24300670314089e-05
-5.22688469250203e-05
-2.12208023845092e-05
-7.07934195286492e-05
-3.46982303034148e-05
-4.76631774301628e-05
-4.22921926697789e-05
-1.99756207595475e-05
-3.36968840395151e-05
-3.80911625261398e-05
-3.75045166556392e-05
-1.63419614554005e-05
1.1380238897923e-05
-5.30703588794748e-05
-4.14295452288732e-05
-2.53979374684579e-05
-2.71392450591379e-05
-3.63765779790023e-05
-4.15495468467019e-05
-3.98620779862426e-05
-3.90242896495059e-05
-4.49136232748409e-05
-4.45575376695852e-05
-3.72411109822685e-05
-1.34966961654038e-05
1.59514466465287e-06
-3.15543548612384e-05
-1.76731809873103e-05
-5.67513327923435e-05
-1.98765424577542e-05
-5.11780562626388e-05
-4.54010474075793e-05
-4.94935959860195e-05
-1.05965514570223e-05
-5.42050685006372e-05
-9.5451497468878e-06
-9.72002833066483e-06
-3.20604780037473e-05
-4.18894661346257e-05
-3.49020112832757e-05
-4.22177603816481e-05
-4.36518404821306e-05
-2.87382889120735e-05
-1.89300415240503e-05
-4.08332737464553e-05
-7.65528977434328e-06
-5.54891821458089e-05
-2.51326001637971e-05
-3.24901257573499e-05
-3.11775218435901e-05
-2.37980211513754e-05
-1.0061089364444e-05
-4.46120498980821e-05
-3.37580377391354e-05
-4.65604106071601e-05
-2.90760188333711e-06
-4.76092197041893e-05
-1.99023679474267e-05
-3.87842295016197e-05
-3.06738582070872e-05
-2.29872073509351e-05
-2.11728106113899e-05
-2.77932723110732e-05
-1.41258019325612e-05
-2.53522563276517e-05
-2.84667876966255e-05
-2.84436763671647e-05
-1.83917271266029e-05
-3.05794128508314e-05
-6.51419799078319e-05
-4.00353969529862e-05
8.41255773491528e-06
-2.82119578493424e-05
-4.20919940891526e-05
-2.47674720097931e-05
-2.03402745201632e-05
-2.55826172621262e-05
-1.9651126895762e-05
-3.43783527741021e-05
-1.69049252913911e-05
-5.99635158448488e-05
-6.42338782880777e-06
-1.86365398233033e-05
-2.53047306126171e-05
-1.11675187134458e-05
9.78850522834304e-06
-1.95310379388597e-05
-3.13395445472811e-05
-2.06865635940355e-05
-4.00591581548239e-05
-2.59693309403519e-05
-4.47875140375834e-05
-1.98556728429787e-05
-1.24647271001733e-05
-1.35803255029287e-05
-4.26508844490308e-05
-2.21658675194599e-05
-2.12643763263205e-05
-1.64566016675526e-05
-3.07493658317978e-05
-2.69881465490157e-05
-3.91469825474228e-05
-4.00135399871126e-05
-2.95679729224471e-05
-3.19691450579424e-05
-2.05566129982737e-05
-3.8482570054953e-05
-5.4115286477273e-05
-1.54670766243134e-05
-6.45748266696409e-05
-2.40072326877429e-05
-2.35637182299638e-05
-3.46612974073929e-05
-6.14231480221929e-05
-8.92782995173408e-06
-4.37835424582581e-05
-5.03951376278077e-05
-3.45300344407662e-05
-4.45769345257972e-05
-3.17025886324271e-05
-4.99723672226725e-05
-7.55804822862656e-05
-5.13167277527237e-06
-5.8723175691761e-05
-2.52939188156872e-05
-1.52578149969312e-05
-1.12237848694675e-05
-3.21777247808753e-05
-5.35061978988201e-06
-6.27644581950862e-05
-2.82418603966458e-05
-6.65736083694997e-06
-1.68523398961331e-05
-2.22823688768926e-05
6.59674329838208e-06
-1.73004092150385e-05
-3.45865075464341e-05
-2.28959365080246e-05
-6.14061073575883e-05
-5.04291106463761e-05
-3.33254729581516e-05
-2.09148482775001e-05
-4.73849495460053e-05
-1.49126843411762e-05
-1.43843012607634e-05
-2.03611521969886e-05
-2.84766592960648e-05
-1.27001958442822e-05
-2.99693630734292e-05
-3.23425746135952e-05
2.13545689977095e-06
-3.46656326327902e-05
-3.28745999555687e-05
-1.04855182336812e-06
-4.21329021488763e-05
-2.5038456482108e-05
-5.5296722222952e-05
-2.29639263285358e-05
-1.27788288743461e-05
-5.33214653416899e-05
-2.34373185244572e-05
-1.93063949164559e-05
-2.90088868874202e-05
-3.49212214344815e-05
-3.03134396797814e-06
-1.6159362955731e-06
-1.59705958489866e-05
-2.51117216328042e-05
-1.50725421103336e-05
-3.86194312209561e-05
-4.99928663184579e-05
-3.82658847968023e-05
-2.90434943726554e-05
-4.95426777552749e-05
-4.17235750925675e-05
-2.37424331584595e-05
-2.24896137689773e-05
-4.42554395562318e-05
-2.8583473488186e-05
-4.05199750765923e-05
-1.51576686288805e-05
-3.54177061194981e-05
-3.8128724509672e-05
-2.63508084468174e-05
-4.58143555244047e-05
-3.7525383505447e-05
-1.8881922952519e-05
-2.76904363873793e-05
-4.19485281235381e-05
-2.71702973079961e-05
-5.91351161934699e-05
-3.87725930802776e-06
-2.63789420902915e-05
-4.24305704428558e-05
-4.98059074136864e-05
-1.3837243326821e-05
-1.8502841917055e-05
-6.58280544225795e-05
-1.44601575487348e-05
-2.38650513617454e-05
-2.79265952944699e-05
-4.24435523159876e-05
-4.59786027033749e-05
-5.8736753778982e-06
-2.47558727849049e-06
-2.78782769089409e-05
-3.96204679172138e-06
-3.19386762501502e-05
-2.31108360583622e-05
-1.77206896697139e-05
-1.88818195894995e-05
-4.85049330893159e-05
-1.66266185949514e-05
-1.3966417324888e-05
-1.52092152877669e-06
-5.41178727557681e-06
-3.81142001291137e-05
-1.71610015040797e-05
-1.10059130831003e-05
-2.99527380967808e-05
-3.52908708235825e-05
-2.73332538528119e-05
-3.02178047678817e-05
-3.22336607690846e-05
-1.74074891702545e-05
-4.27354710797752e-06
-2.2082376195297e-05
-3.93166682786347e-05
-8.04293481629488e-06
-3.89186406374768e-05
-3.8377385891809e-05
-4.77420596767767e-06
-1.0920626699452e-05
-5.90439332503663e-05
8.52164723864541e-07
-1.43849541849397e-05
-3.39997479194635e-05
-3.05276570650004e-05
-5.20359585321121e-05
-4.54340568910117e-05
-3.16297135570103e-05
-1.42589622611527e-05
-2.31515617233725e-06
-3.02532614996248e-05
-3.59286246340918e-05
-3.99425885577084e-05
-4.52096151693656e-06
4.70611450850412e-07
-2.81798406751497e-05
-3.18200963257549e-05
-3.21707576119833e-05
-3.40481185451767e-05
-2.32435773052074e-05
-1.84939279298986e-05
-3.8923818093322e-05
-3.86220267719646e-05
-2.75775158077946e-05
-2.23458100093761e-05
-3.65111004622213e-05
-2.21890906055927e-05
-1.9471727767023e-05
-1.98912051294984e-05
-5.80933023643999e-05
-3.02456377270531e-05
6.61362515643786e-06
-4.98275234357099e-05
-3.67578451745774e-05
-4.34255209887245e-05
-4.87466094492058e-05
-4.06000093411972e-05
-1.64372572983538e-05
-1.45555631565349e-05
-4.0391009379862e-05
-2.26242557348188e-05
-3.49481581140945e-05
-6.49886446782883e-05
-1.87657710108227e-05
-1.83695210487553e-05
-2.18449464655563e-05
-8.27945029136877e-06
-1.29601959978e-05
-3.66741874462569e-05
-9.10925405376813e-07
-6.21792552649072e-05
-3.55600006389212e-05
-1.7316321064252e-05
-2.05684642929818e-05
-5.04786248967299e-05
-1.17691783807844e-05
-3.54934622688376e-05
-4.25673706455463e-05
-5.35592735361624e-05
-3.21239766105107e-05
-4.10069498816932e-05
-4.44800253872725e-05
-3.28829195023764e-05
-3.53614137367469e-05
-4.31137004714915e-05
-7.29991895443835e-06
-1.21131964646951e-05
-2.43948441877169e-05
-2.67241373750335e-05
-2.69017602793016e-05
-4.05526120990383e-05
-3.80622023256293e-05
-1.8572070291506e-05
-2.22043087771502e-05
-2.96523010615353e-05
-1.50753199283586e-05
-2.58979876280826e-05
-4.73332171372131e-05
-2.7971351023932e-05
-2.89246952535713e-05
-5.43750322410968e-05
-1.79095357849963e-05
-1.38303138965898e-05
-3.47664777971527e-05
-2.66642881616931e-05
-1.0290855886564e-05
-3.77845614016919e-05
-2.8582554068562e-05
-2.89801326078509e-05
-7.3759966426634e-05
-4.23132054545428e-05
-3.66120897716969e-05
-1.75602039188284e-05
-4.8451291004677e-05
-2.74069366481814e-05
-1.93550130215703e-05
-1.16738616340058e-05
-1.30865516954232e-05
-2.11294324995968e-05
-1.68901592146208e-05
-3.09014945661966e-05
-2.57523638927578e-05
-2.52585512619492e-05
2.45230852464517e-07
-2.98279109980932e-05
-4.73993560680234e-05
-3.36984152782459e-05
-3.16899828516296e-05
-4.60811690246087e-05
-3.47022841001417e-05
-2.0056043942789e-05
-5.50101159960275e-05
-3.71597867646795e-05
-1.46676757293972e-05
-6.36527290382266e-05
1.59732466963665e-07
-3.41452176950124e-05
-3.6327708961094e-05
-1.81650721720973e-05
-1.91542731217396e-05
6.69775649353648e-06
-2.75204686354898e-05
3.86273270391995e-07
-4.67539461674656e-05
-4.78734457017646e-05
-2.98572368581259e-05
-2.75370829561241e-05
-1.243187097993e-05
-3.7001250858949e-05
-2.60918306443657e-05
-2.4012893098363e-05
-5.61716704411381e-05
-4.52743661588211e-05
-2.87384250725025e-05
-3.3383541329896e-05
-1.16577497352905e-05
-3.20276227940087e-05
-1.62249294473502e-05
-1.90107608420734e-05
-4.56757069872461e-05
-3.12446176064e-05
-2.32953002235493e-05
-4.09053221960558e-05
-9.06973927283861e-06
-3.81533379139452e-05
3.33764322911847e-06
-2.8852053059246e-05
-5.75183441922217e-05
-2.9279248577252e-05
-2.27435082486339e-05
-1.49707126651134e-05
-3.87748169282738e-05
-5.28314460939169e-05
-1.23387707134462e-05
-6.66583885170696e-05
-2.22330254106539e-05
8.76868641085954e-07
-2.89319884393458e-05
-1.81299149146628e-05
-2.99738994701194e-05
-2.60863580956696e-06
-2.3655533366308e-05
-4.03773404684037e-05
-3.91413531375924e-05
-1.94060325364057e-05
-2.20703445010086e-05
-2.11641710159999e-05
-4.95502953059435e-05
-4.36588850831563e-06
-1.41335277252791e-05
-4.0367846146294e-05
7.28430019854866e-07
1.29910118997534e-05
-3.90718603717131e-05
-4.06238099089495e-05
-1.91372437848616e-05
-4.54908888403147e-06
-2.0558702028104e-05
-1.69120707478317e-05
-4.09884977359902e-05
-5.85734683023946e-05
-2.45213220829411e-06
-1.80358747924737e-05
-3.40621828526722e-05
-3.67362071433326e-05
-1.76135962676983e-05
-2.67586287212699e-05
-1.05494625775472e-05
-4.35782373852959e-05
-6.24499292183365e-05
-1.48848741870321e-05
-4.02276733502585e-05
-3.70049263678805e-05
-3.03581026205488e-05
-3.83853547555983e-05
-2.84903689964729e-05
-2.15498118916775e-05
-4.50095699296247e-05
-4.48352127017036e-06
-3.82458695450944e-05
-3.50872875482844e-05
-3.47760474905365e-05
-3.50032916945895e-05
-1.80630867002296e-05
-4.07176442278871e-05
-3.96790464501631e-05
-5.23439097247772e-05
-4.2261179814176e-05
-1.35007258829337e-05
-4.09893874713073e-05
-4.11459765908011e-05
-3.99081250458155e-05
1.34067189058955e-05
-3.93003963671516e-05
-2.80104314118676e-05
-4.62071196020405e-05
-1.16434048974309e-05
-1.56688807380029e-05
-1.81151328583631e-05
-2.28164883541995e-05
-3.99016323243947e-05
-1.40338378988009e-05
-1.40410855572319e-05
-3.90264982734851e-05
-2.6343311304352e-05
-6.74556651329528e-05
-2.67098181690859e-05
-2.96833976768774e-05
-3.19312737057019e-05
-1.96530834360949e-05
-3.05541957077977e-05
-2.3161765598969e-05
-5.23085355002185e-05
-2.89389613117299e-05
-5.16230590040941e-05
-2.80437437593456e-05
-1.65292276218957e-05
-2.61522341900346e-05
-4.07711048283433e-05
-3.97235791453383e-05
-4.40160863752225e-05
-3.36457113046266e-05
-5.24359258951059e-05
-4.52924349826262e-06
-1.0064345924331e-05
-1.57757620151093e-05
-1.87341569511892e-05
-1.25563732659083e-05
-2.32272937270035e-05
-2.11191740799665e-05
-3.93305518194661e-05
-2.75394435042141e-05
-3.57232006964712e-05
-4.51493900782742e-05
-6.89629534693386e-05
-2.52487079386046e-05
-3.3792930543965e-05
-4.8762987367777e-05
-3.36495516200138e-05
-1.64533719658923e-05
-4.51217000657827e-05
-1.09119770830779e-05
-5.89922999636541e-05
-1.82745905588862e-05
-2.74148412702198e-05
-4.80710288418066e-05
-2.4927201310319e-05
-2.9542819275955e-05
-1.38434871716796e-05
-1.90286044010817e-05
-2.37463690593246e-05
-3.76012895809957e-05
-6.49941538082303e-06
-5.91489345995951e-05
-1.75527836316841e-05
-3.6020821331947e-05
-9.56211446860585e-06
-1.24427368281484e-05
-3.60908096575531e-05
-8.05300601289293e-05
-1.73034864674441e-05
-8.8876997077691e-06
-1.19398396153473e-05
-1.91657857943895e-05
-3.46380824094719e-05
-3.12028631747114e-05
-5.26661304619367e-05
-1.81743564612157e-05
-3.09581859361949e-05
-3.0561791842498e-05
3.55894894695936e-06
-3.14308222951985e-05
-4.16159640325116e-05
-1.90821898073052e-05
1.6306519327934e-05
-7.33734236722649e-06
-2.87187917124306e-05
-3.54915981812985e-05
-4.00344002784651e-05
-1.31902244485494e-05
-2.35714732545361e-06
-4.32798739601676e-05
-3.26376201775941e-05
-4.12176523957119e-05
-1.74204409227178e-05
-2.19775669149164e-05
-5.1385962430324e-05
-2.70891669457983e-06
3.7456839004786e-06
-1.42064043283327e-05
-4.40977249928234e-05
-1.91743269651694e-05
-3.52859526279186e-05
-2.3732229106129e-05
-6.30687792438605e-05
-4.24416366815951e-06
-1.6063380347894e-05
-1.15068491352622e-05
-1.46839018866542e-05
-3.92062969938953e-05
-2.5622654545533e-05
-1.91086539964056e-05
-5.36809784894803e-05
-2.13039718410716e-05
-3.44485369361092e-05
-8.90218010884296e-06
-3.37844520935348e-05
-5.04141811502721e-05
-3.13433626182938e-05
-3.12840841138299e-06
-3.13721224621226e-05
-2.20422276345402e-05
-2.51931702296946e-05
-1.8341960587468e-05
-5.63666545228624e-05
-4.7862919506971e-06
-5.71954670748467e-05
-3.26282306020287e-05
-2.22964117099837e-05
-3.82086693610785e-05
-3.20188137576923e-05
-4.74120895446374e-05
-3.65709519233891e-05
-4.15668963550504e-05
-1.94318613848939e-05
-4.00496481930427e-05
-2.07350941538018e-05
-2.12709263316912e-05
4.36447132375387e-06
-1.41138417957977e-05
-2.33220848446788e-05
-5.13157367541873e-05
-2.67840656695037e-05
-5.83080177087676e-05
-4.63196253168923e-05
-9.40091215208378e-06
-3.08079720062471e-06
-3.7781204231363e-05
-3.11821972025274e-05
-1.31938159548274e-05
-2.48884311854753e-05
-4.63724243013048e-05
-2.92559812069324e-05
-1.94359991037679e-05
-3.08910626369168e-05
-1.77206799035718e-05
6.50011012445834e-06
-1.79224289287031e-05
-4.49679360926693e-05
-1.46626469343893e-05
-2.77815984088322e-05
-6.92300749345254e-05
-2.58567794074912e-05
-3.09418194837173e-05
-3.37098974200791e-05
-1.59940512577228e-05
-5.80480842301079e-06
-4.89052351356522e-05
-2.24011262456526e-05
-4.09827284024504e-05
-3.80019895381242e-05
-2.05702675139192e-05
-3.53805603476869e-05
-4.38632267722469e-05
-3.55857829744244e-05
-3.40812999166454e-05
-1.0605954221826e-05
-4.15966915954961e-05
-2.86198852693391e-05
-3.09861695846231e-05
-3.39572783148435e-05
-4.04938386857929e-05
-4.01614454112343e-05
-4.78699081301132e-05
-3.05891617652666e-05
-3.67434037516072e-05
-3.55855557667635e-05
-1.47734416904803e-05
-5.03621081995595e-05
-1.37180940381411e-05
-4.08211570108963e-05
-8.14653942175515e-06
-3.19682443279536e-05
-2.23418564269733e-05
-4.44523751206822e-05
-6.26011695981933e-05
-3.99260895898757e-05
-3.60494328142739e-05
-3.11900642291675e-05
-5.58929154810124e-06
-4.56501629175905e-05
-1.79355590399008e-05
-4.46415279629022e-05
-2.92166454952134e-05
-2.49255720201327e-05
-3.27830683274218e-05
-2.69412471585383e-05
-5.27519248717268e-05
-1.33963051786893e-05
-2.40475670587068e-05
-1.09225019484143e-05
-2.24857908169714e-05
-3.30494994278784e-05
-1.312298965696e-05
-3.31701277329464e-05
-7.91204848140668e-06
-1.06641191509833e-05
-9.05173616228942e-06
-3.34642920302147e-05
-1.74379784516931e-05
-3.53846711101683e-05
-4.5903526138297e-05
-3.98811457246063e-05
-6.09842639946298e-05
-1.82307795618356e-05
-7.91043751077929e-06
-1.58488769616083e-05
-4.9912448491973e-05
-1.10226595132265e-05
1.20944455165511e-05
-3.94525893419284e-05
-4.82399093468486e-05
-3.1710662373121e-07
-3.22294343471371e-05
-5.1897980321139e-05
6.13435938711208e-07
-3.16343599384941e-05
-4.25631290396915e-05
-4.8745941158716e-05
-1.06376975186466e-06
-1.97194046154496e-05
-1.43061896977794e-05
-2.44639628775432e-05
-2.04985136666316e-05
-4.28320059970386e-05
-4.12942011564875e-05
-1.72250386006714e-05
-5.91030890121303e-05
-3.91501075555003e-05
-1.96315523934823e-05
-4.80223454401282e-05
-5.39705863191488e-05
-7.19812134792718e-06
-5.83431262377161e-05
-2.53870079160482e-05
-1.95539333717717e-05
-3.18546115862064e-05
-3.64606183029352e-05
-3.83253506426803e-05
-4.67735654561504e-05
-8.64191556822576e-06
-3.8184565916581e-05
-1.92461140922149e-05
-4.46516511738781e-05
-6.2581028724493e-05
-2.87646878531784e-05
-7.40120462544712e-06
-5.68578891074708e-06
-5.25642464186914e-05
-4.56607865769451e-05
-5.70149379022427e-05
-5.81218809639096e-05
-3.0369879189384e-05
-6.12837033993734e-05
-3.42436999653326e-05
-5.49043992975827e-05
-1.45448227011204e-05
-3.48108568434516e-05
-2.72401727306746e-05
-2.00998914742939e-05
-2.38552602689393e-05
-5.89220828618738e-05
-6.88673978737858e-05
-3.15026448693996e-05
-2.48636697473548e-05
-2.07425510859348e-05
-1.73435307280256e-05
-2.24345297716826e-05
-5.19171974700786e-05
-4.83632371934165e-05
-5.10279757239508e-05
-2.12152020915084e-05
-6.42103507708478e-06
-2.94629783253607e-05
-3.37142124508974e-05
-2.52321929420156e-05
-7.83894871319627e-05
-1.39808519169179e-05
-7.47875002446608e-06
-3.17936418206326e-05
-3.91441671624443e-05
-2.41147890892615e-05
-4.53924721495927e-05
-3.29055739906395e-05
-4.99941108330609e-05
-4.27540988685225e-05
-2.64659910853121e-05
-2.50247320125373e-05
-3.36158228820114e-05
-5.13259426336461e-05
-4.71231769912392e-05
-4.98486576950504e-05
-4.14891571739702e-05
-3.24735130088085e-05
-5.34048123400273e-05
-5.33300605744022e-05
-4.28807266762672e-05
-3.67707367159863e-05
-2.48838452245713e-05
-3.81204106226281e-05
-4.97465452008984e-05
-3.75199624114228e-05
-4.9060742083306e-05
-3.19172655853423e-05
-4.33847281835352e-05
-1.85338897757965e-05
-4.29495517139264e-05
-9.84790593655712e-06
-4.93674471907132e-05
-5.93937187741747e-05
-2.30963859050756e-05
-2.23125032202346e-07
-1.69514899891201e-05
8.32501513845111e-06
-7.32574234920054e-06
-1.81845762067522e-05
1.45469870847765e-05
-3.17363375504137e-06
-3.3825858737911e-05
-2.98435029205705e-05
-3.1959441757023e-05
-8.30141485350754e-06
-2.2814795977447e-05
-2.03064452054511e-05
-1.15583203284598e-05
-9.99793886289805e-06
-4.41596555549416e-05
-5.55719851280637e-05
5.22205841167872e-06
-3.44870276959782e-05
-3.06753557744528e-06
-2.8512617283853e-05
1.4100576074992e-06
-6.79129758008357e-06
-1.816317053612e-05
-3.78905880466598e-05
-1.08875076130506e-05
-1.18211927902158e-05
-6.69201244131356e-06
-2.3622864882411e-05
-2.75806417888712e-05
-2.43969528294751e-05
-6.65240826869562e-05
-1.00374556997328e-05
-1.91255797295321e-05
-6.79144369699935e-06
3.46707905787995e-07
-4.11652392590187e-05
-3.47131684311095e-05
-4.57883686407215e-05
-1.63094233602765e-05
-3.89917158011684e-05
-4.77262293320065e-05
-2.82995956023587e-05
-2.53202468646717e-05
-2.79880436445234e-05
-2.35954089030088e-05
-4.16442744906342e-05
-6.6458548051614e-05
-5.87345666161404e-05
-2.17018861478426e-05
-4.84425165645216e-05
-2.33829199185212e-05
-3.6076070748617e-05
-2.88427571760009e-05
-4.02405644396348e-05
-4.78407933130047e-05
-5.40528051403325e-05
-1.61700127881212e-05
-2.19728242463784e-05
-2.7982746033826e-05
-2.58758652620657e-05
-2.54207533690945e-05
-4.05810033945116e-05
-1.50018085150267e-05
-2.28705925757183e-05
-3.62791214864889e-05
-3.55468194832746e-05
-1.40576767699703e-05
-2.02212172981794e-05
-3.26063082278894e-05
-5.50034643077584e-05
-4.16095945301153e-05
-3.26575762270688e-05
-1.1547046251954e-05
-3.11139780325447e-05
1.13776309556849e-05
-5.38451696926945e-05
-5.4530442516102e-05
-1.19544060913569e-05
-5.76623893567444e-05
-3.18410950762832e-05
-5.72896798554287e-05
-4.02339610608587e-05
-5.10153706871551e-05
-2.79135576459805e-05
-5.69155598921731e-05
-9.74550332899829e-06
-2.2905781270269e-05
-1.18481217094652e-05
-3.24544231236379e-06
-3.94555787049413e-05
-3.98510593262213e-05
1.60051796484318e-05
-5.48179693866288e-05
-5.73789642310502e-05
5.5795194707253e-06
-4.86480563476335e-05
-3.35248853523827e-05
-2.3073268020014e-05
-4.6508335655071e-05
-2.481579816022e-05
-7.86580905245224e-06
-1.46151865470469e-05
-3.10572304561791e-05
-3.08532482217815e-05
-9.64380017151323e-06
-5.13117836653111e-05
-4.01947217275721e-05
-2.53237403112503e-05
-5.76207618850227e-05
-2.69480931821336e-05
-5.99122043143354e-05
-2.4986739597e-05
-3.24356592688502e-05
-2.29100181805643e-05
-1.8550156876885e-05
-5.10083845588721e-05
-2.26302939054034e-05
-3.36496200126644e-05
-7.13427626414069e-06
-3.71910015466843e-05
-2.42627668986928e-05
-5.56444360437403e-05
-2.82698475571712e-05
-2.62224614658146e-05
-1.48983401720988e-05
-3.69052163947018e-06
-3.00757178205489e-05
-2.82597042230572e-06
-4.5969187642133e-05
-3.58898119017975e-05
-1.18658587832245e-05
-3.75605892149381e-05
-3.68730250643654e-05
-5.18642792039838e-05
-3.75084559117281e-05
-5.63972924719539e-06
-2.35235891378314e-05
-1.26396227448379e-05
-4.01745077339826e-05
-4.61253053983107e-06
-2.55975686571858e-05
-4.85475673362027e-05
-6.12832486867612e-05
-1.70255181570488e-05
-1.98801579873711e-05
-4.66228258648964e-05
-3.41995741686728e-05
-3.32753387737248e-05
-5.45023554299387e-05
-1.19622088181765e-05
-3.62977473941419e-05
-3.06825693736915e-05
-4.45740041001866e-05
2.68875166736062e-05
-4.51192584340368e-05
-2.0009863012855e-05
-3.30573864633654e-05
-7.64460579390113e-06
-1.48282216743918e-05
-2.73122350631074e-05
-3.94812136941983e-05
-2.85812538471806e-05
-3.12298696449652e-05
-2.00561317944576e-05
-4.31572332414409e-05
-3.82482548857585e-06
-3.71977121341161e-05
-1.24642883935799e-05
-3.88429929953064e-05
-3.04639931066617e-05
-4.41856655016046e-05
-2.92422427220979e-05
-1.64687348576584e-05
-2.66619108953298e-05
-4.4226219055945e-05
-4.39927247171252e-05
-1.46775904996012e-05
-3.20436184666199e-05
-3.7092046992703e-05
-3.05667115425733e-05
-1.79175599837081e-05
-4.69446624111454e-05
-2.00966891455006e-05
-3.35325925592746e-05
-1.1669567235052e-06
-3.08060932152114e-05
-3.48572522622553e-05
-2.45591221336153e-05
-5.81891615177608e-05
-2.84856060500443e-05
-2.19922414148705e-05
1.75181606838785e-05
-1.30214685592809e-05
-1.24119991172756e-05
1.06483473017859e-05
-5.80310155955099e-05
-1.98937711196174e-05
-3.82440283155026e-05
-1.08635623811129e-05
-2.79771853594508e-05
-2.98736867753913e-05
-2.49162191813489e-05
-2.02050016781738e-05
-2.87964432369254e-05
3.32176509298659e-06
-1.51242059596541e-05
-2.90814601276871e-05
-1.07800564626391e-05
-1.66429118533201e-05
-2.10322529830356e-05
-4.74242515535464e-05
-3.68353446294135e-05
-2.34975162167804e-05
-2.03900968437715e-05
-2.09497455175241e-05
-3.96378860218464e-05
-2.38125146216228e-05
-3.27707480070564e-05
-2.94155802444471e-05
-3.16519578172308e-05
-3.65362883746636e-05
-1.12073751272304e-05
-1.38777742467936e-05
-4.55898389784066e-05
-6.28855674496635e-05
-1.38478391798256e-05
-5.19083973322929e-05
-2.4609948745893e-05
-2.70845972853333e-05
-4.98068098236296e-05
-1.2214673179595e-05
-5.16752336120765e-05
-8.98461113428924e-06
-4.01077464996551e-05
-3.10830786005813e-05
-9.47950778143692e-07
-2.20881292174813e-05
-2.29962290458077e-05
-4.0220052681629e-05
-2.92800354426228e-05
-4.50609641451586e-05
-6.19621522406606e-05
-2.33595733798142e-05
-3.43893080465356e-05
-7.5470834200269e-06
-1.61883409784116e-05
-3.41682144167737e-05
-2.14100574034965e-05
-3.55830636214088e-05
-2.76050574344824e-05
-1.4531189343513e-05
-1.28023606040385e-05
-2.22476811895793e-05
-5.26367060347528e-05
-6.09511080888733e-06
-2.92433050532824e-05
-1.92859488065479e-05
-2.21626786400516e-05
-3.77653952784649e-06
-3.60279718815186e-05
-3.27180652084668e-05
-7.48109699523848e-05
-1.60026391339813e-05
-3.30559267356995e-05
-3.59557822259682e-05
-2.10335308941252e-05
-3.50609814735663e-05
-1.69053363605073e-05
-3.78139703431378e-05
-1.37499644720249e-05
-3.60844883578548e-05
-2.85093649810413e-05
-2.92373915601571e-05
-4.5446540885325e-06
-4.80467615930252e-05
-2.99970594981208e-05
-1.90781529954003e-05
-3.70069378329519e-05
-2.08138327084152e-05
-3.48461835093565e-05
7.86506058006149e-06
-3.77748573240176e-05
-3.46140179563825e-05
-1.76346520641627e-05
-6.01122898337223e-05
-4.20259207411141e-05
-5.2462506528684e-06
-1.01339699835515e-05
5.20880930906773e-06
-1.42953312716278e-05
2.26030756096599e-06
-1.64025784389942e-05
6.48187464914416e-06
-7.75620219274046e-06
-1.96978985657845e-05
-3.34409296362692e-05
-2.43714829330785e-05
-4.85681327034211e-05
-2.12945762164534e-05
-4.2685893205301e-05
-4.60728515480536e-05
-4.19064951156538e-05
-4.12292803779885e-05
-3.85612992722924e-05
-4.10442349724613e-05
-7.37670720717787e-06
-1.70482494601465e-05
-3.86992765155254e-05
-3.13837264305793e-05
-3.51739135457001e-05
-1.49470505280516e-05
-1.93181956490534e-05
-3.50276007970869e-05
-4.54349388825381e-05
-6.89561928737144e-05
-3.96786935904653e-05
-3.53803540197676e-05
-8.09237473109738e-07
-1.43916247225824e-05
-4.74629763858412e-05
-2.93521201098698e-05
-1.7161638610224e-05
-2.92234414367317e-05
-1.78598975130398e-05
-9.21424264950466e-06
-4.03161230094884e-05
-1.06209270101755e-05
-1.80482906319764e-05
-3.08240224181266e-05
-2.19201341993485e-05
-1.94424219426329e-05
-5.40290310118328e-05
-1.78049539480515e-05
-1.01870360208715e-05
-2.38578298144597e-05
-5.69355369222198e-05
-4.35333776304676e-05
-2.24407791261388e-05
-4.66918951257581e-05
-3.716889976875e-05
-3.25871093945035e-05
-2.0049818973013e-05
-6.6631816953561e-05
-3.97958179994325e-05
-3.44236404113841e-05
-5.02384752714234e-05
-1.15439206756438e-05
-2.84173588531005e-05
5.34229153422906e-06
-3.07135832344575e-05
-2.68414974047832e-05
-2.29537476575007e-05
-5.50601611243135e-05
-1.42019870209306e-05
-1.95983666988108e-05
-3.16025636269597e-05
-1.28974434804837e-05
-4.69885569064382e-05
-4.61518567394736e-05
-1.05274580711186e-05
-2.94454249103081e-05
-9.74241955240541e-06
-5.02434286554773e-05
-1.29188715624534e-05
-2.83761549436339e-05
-3.41145181316918e-05
-2.24274130234553e-05
-3.05368218317414e-05
-2.35957400569327e-05
-3.80222640334898e-05
-4.27273321054872e-05
-2.73770538033011e-05
-5.48968919282827e-06
-1.8887602277319e-05
-2.82501876695492e-05
-4.80658500933549e-05
-6.19720117300912e-05
-4.22294148973914e-05
-2.02247128205467e-05
-3.22955628409823e-05
-2.84001385434835e-05
-5.06285004223515e-05
-6.07487924002779e-06
-2.42440500308996e-05
-7.46220442773875e-06
-4.02634289877229e-05
-3.88603995480574e-05
-4.74709516083889e-05
-1.29137021585988e-05
-2.18609036577055e-05
-2.64066504304665e-05
-2.51395176118479e-05
-2.6871369211672e-06
-1.03211170517354e-05
-3.55195039747025e-05
-1.24628634758922e-05
-6.26043847477286e-06
-4.14067948575524e-05
-2.87345373737067e-05
-7.19147475743895e-06
-2.54974495965012e-05
-2.78666214436805e-05
-1.02700687975559e-05
-2.61442484707886e-05
-2.85231926238127e-05
-3.75680994389691e-05
-2.57269459418513e-05
-3.96439027085978e-05
-4.56469127742517e-05
-3.2194005828644e-05
-3.47166195673848e-05
-6.17756112949879e-05
-2.77852062638151e-05
-3.5270024932206e-05
-1.48731301869506e-05
-1.46956826253196e-05
-2.98434669999668e-05
-6.49805218786297e-05
-4.56863408831487e-05
-1.79740457801029e-05
-4.58332814046108e-05
-6.39767145833653e-05
-2.73849917763866e-05
-3.40934840602153e-05
-5.38627939697082e-05
-3.53973439224528e-05
-5.91570091638726e-05
-3.55404257843312e-05
4.00673187928318e-06
-4.42430673848901e-05
-4.43124336605739e-05
-3.48961160543333e-05
-6.19357653360071e-06
-3.61827456546401e-05
-4.18686783218397e-05
-3.93379382019729e-05
-2.51443044973519e-05
-2.35732428519686e-05
-5.90846644613003e-06
-1.92995534364606e-05
-1.79347896759312e-05
-5.31332497460587e-07
-2.09526810609179e-05
-5.02619527225835e-05
-3.43655415202356e-05
4.43380585388187e-06
-4.40216886568972e-05
-4.16954899620461e-05
-2.10678390248832e-05
-1.5934049077376e-05
8.27600190538772e-06
-6.08577622656665e-05
-1.1544168713076e-05
-5.82895989562379e-05
-3.42713527965429e-05
-1.97661977771934e-05
-3.10626612068628e-05
-5.2069692243469e-05
-4.12554622961069e-05
-1.83557993701617e-05
-1.65666378669963e-05
-4.67137358681196e-05
-4.85221902925588e-05
-7.2383804591388e-05
-6.43956990414148e-06
-3.33139983574056e-05
2.28416110072704e-05
-3.27518956854162e-05
-2.34903726215497e-05
-4.83044811373554e-08
-1.60262108660812e-05
-5.44559967284745e-05
-4.78228242703176e-05
-4.37775166540506e-05
-4.44554205853866e-05
-2.78476360813778e-05
-1.77241278669988e-05
-1.03695258690428e-05
-3.30272548795982e-05
-3.98158798896612e-05
-3.12326839671098e-05
-1.87737566866723e-05
-3.70694146771794e-05
-3.72438581245966e-05
-1.13955540883972e-05
-3.04370202451427e-05
-6.63880237685822e-06
-4.92073803656864e-05
2.29942529006696e-06
-2.26296363853329e-05
-1.54874789541136e-05
-1.25143899903384e-05
-1.19980000454987e-05
-1.85612563095653e-05
-6.36937802873084e-06
-2.45575399104119e-05
-3.72454565611316e-05
-3.08352051820448e-05
-4.53563247877888e-05
-3.26075712724464e-05
-2.12882036869825e-05
-3.20282867577189e-05
-3.49701573245797e-05
-3.3537225838999e-05
-4.67831888161683e-05
-4.37599124233378e-05
-2.85543340276673e-05
-1.04617952052365e-05
-1.53445396942508e-05
-9.38647911178425e-06
-8.55170449935849e-05
-4.94501634923221e-05
-5.01813295647462e-06
-4.20382013125612e-05
-3.12030362074432e-05
-2.87609557452696e-05
-4.76158581895222e-05
-4.60617173607584e-05
-3.64011217055783e-05
-3.2209048319973e-05
-7.15315660064447e-05
-7.5452425125099e-06
-1.93650636558805e-05
-2.17258858653986e-05
-2.77552746196153e-05
-2.73963532671001e-05
-4.31460766680776e-05
-2.47571499088319e-05
9.44565010605283e-06
-1.975385070254e-05
4.68088112422254e-06
-1.88070087480322e-05
-1.37755129803407e-05
-3.72205221063242e-05
3.40083072961326e-06
-6.96763252572953e-06
-6.33815759665372e-05
-3.91004537418629e-05
-5.43161480151063e-05
-1.06753985195541e-05
2.38176574906215e-06
-3.25778158668724e-05
-3.29567687717247e-05
-4.22510107258826e-05
-5.93148968324911e-05
-3.46270600077469e-05
-4.02366752054966e-05
-3.22374686085766e-05
-3.54282231121688e-05
-3.15636357201322e-05
-2.25207017598323e-05
-1.73233435824897e-05
-2.26917279588375e-05
-3.18924604602133e-05
1.78709311849125e-06
-2.17549636068432e-05
-5.31615983586144e-05
-1.02263299018518e-05
-2.09545005659095e-05
-1.35929495230548e-05
-5.20125116383528e-05
-1.15179744023502e-05
-3.89463665225117e-05
-2.69050927954355e-05
-4.26162800186453e-05
-3.90509323280464e-05
-3.68300423319784e-05
-5.77027092430244e-05
-2.24440513550566e-05
-4.48524588332779e-05
-2.86408765709448e-05
-3.81453915529611e-05
-3.96957520371097e-05
-2.74944240619514e-05
-4.1699975655064e-05
-3.72183748122907e-05
-2.50561563773542e-05
-3.00852921232974e-05
-2.06664847570143e-05
-3.38652235261307e-05
-3.23454156789638e-05
-3.72437966971946e-05
-3.70399360592627e-05
-9.99380610653734e-06
-3.50574783296425e-05
-1.53400732967709e-05
-2.32575421516175e-05
-2.99863466359116e-05
-4.51261122406066e-05
-9.47606743682563e-06
-4.06301969574142e-05
-3.4330742423737e-05
-2.96158865338436e-05
-3.91588745261792e-05
-1.09002319940845e-05
-4.5797796391075e-07
-3.56757943840752e-05
-4.44148835280134e-05
-3.62718490633662e-05
-4.80937083019072e-05
-4.04351033138705e-05
-4.85975589482426e-05
-3.01462706344496e-05
-3.62340571895138e-05
-4.30475035457635e-05
-4.27765829901609e-05
-2.83469737102353e-05
-1.97771306407008e-05
-4.07554501649274e-05
-5.04908321474439e-07
-4.20656122691239e-06
-2.13642604345082e-05
-2.99339118342793e-05
-2.16344278123195e-05
-1.2314264486168e-05
-4.92547309608855e-05
-3.2955823266032e-05
-4.08926433779777e-05
-1.49314786141051e-05
-3.85537251736836e-05
-5.24430833752195e-05
-3.0436614544591e-05
-2.20914103538538e-05
-2.69308195659522e-05
-4.41763111140828e-05
-3.70268324019334e-05
-4.47558843435245e-05
-1.64865438526343e-05
-1.43646651675128e-05
-2.38024679340682e-05
-2.8138164416015e-05
1.85062197816673e-05
-4.22349043820075e-05
-4.56872771053863e-05
-4.0826684084421e-05
-4.08567558481698e-05
-4.91717090002057e-05
-3.48977099240341e-05
-1.84196066787425e-05
-4.28323909971091e-05
5.87816328918203e-07
-4.69414863825894e-05
-2.89755927140691e-05
-2.81748674013962e-05
-2.80710237869813e-05
-4.80968155070425e-05
-4.34283845996822e-05
-2.31483621085576e-05
-4.46404605780951e-05
-5.34262518083636e-05
-1.37119958135514e-05
-2.32731373357035e-05
-2.54224674141305e-05
-4.19215325290061e-05
-2.92437669246441e-05
-7.27370654272965e-05
-5.65918286222148e-05
-4.51381715364042e-05
-1.20464207792225e-06
-4.68340592794816e-05
-2.07021433241487e-05
-3.44021312375117e-05
7.78964700819477e-06
9.17306581699719e-06
-5.19178324203212e-05
-1.92341830315287e-05
-2.93927174464425e-05
-8.15930324175985e-06
-9.40599131159233e-06
-3.82162734127276e-05
-3.79923393486526e-05
-2.82913459692868e-05
-2.8954705722758e-05
-3.25527506105989e-05
-5.05225807237329e-05
-3.95741407515131e-05
-2.01665377291625e-05
-4.93381633724238e-05
-3.72147196980099e-05
-1.55196422190467e-05
-3.36636847933491e-05
-3.39691523456611e-05
-3.38070059431113e-05
-5.28727473688866e-06
-3.02445712665002e-05
-3.28819409900677e-05
-3.37069838016675e-05
1.34990493104926e-06
-5.33198730224266e-05
-2.51272327562945e-05
1.89919424748587e-05
-2.61356861180244e-05
-4.2472197196534e-05
-2.93714656667192e-05
-3.25670453139399e-05
-2.50046813304384e-05
-3.90257278350007e-05
-3.66046241356488e-05
-4.25671897532486e-05
-5.40138780243871e-05
-3.81997989925892e-05
1.18985806896619e-05
-2.89577608697574e-05
-3.55982487950541e-05
-2.03429547646928e-05
-2.93616288182325e-05
-3.3403597348721e-05
-3.46865140139156e-05
9.27724426144225e-06
-4.28287385059336e-05
-4.00914892206172e-05
-1.08336160556889e-05
-3.19488179390201e-05
-3.10776007872268e-05
-3.77643741481071e-05
-5.51536221449319e-05
-5.7989070092506e-06
-2.93149567456178e-05
-4.91673822966951e-06
-5.10629944279334e-05
-1.90139818644074e-05
-1.25605611893787e-05
-4.12415925951567e-05
-2.59121372693051e-05
-3.16947959788989e-06
-1.59720014112126e-05
1.59824218412234e-06
-2.84487242493225e-05
3.65062372838635e-07
-1.76821882038778e-05
-3.31857566443405e-05
-2.44096425655102e-05
-3.63857365627961e-05
-2.02306181865125e-05
-1.20697497979709e-05
-1.88636675408314e-05
-5.25219674457571e-05
-2.91490042370825e-05
-4.34724933771162e-05
-1.24825704891208e-05
-1.01845728018045e-05
-2.36721340353401e-05
-3.57238396517301e-05
-3.53503310989044e-05
-4.80578884529995e-06
-3.1357283612474e-05
-3.34464215639718e-05
-2.29164597070555e-06
-2.88989703147119e-05
4.85803616236105e-06
-3.07512922632798e-05
-3.17925141006622e-05
4.18763093562869e-06
-2.56806547707103e-05
-2.48002203094761e-05
-3.43723640303928e-05
-1.16432000028161e-05
-2.78959007278471e-05
-2.80822747843001e-05
-1.15320494961869e-05
-3.95546904867947e-05
-5.05947422050168e-05
-3.42054123569083e-05
-2.94619269126513e-05
-4.25296044330389e-05
3.73859493761771e-07
-2.1095571331651e-05
-2.59380731401409e-05
-3.63190181658963e-05
-2.56356107188659e-05
-7.51240484335535e-05
-2.08116260855121e-05
-2.45093374720925e-05
-3.48924262369628e-05
-1.94269735364085e-05
-3.80729022915149e-06
-3.40271633731006e-05
-4.51506194855926e-05
-2.3871377496025e-05
-3.96957677812804e-05
-4.24543188833656e-05
-2.24204561315038e-05
-2.28705279378532e-05
-1.1906629526203e-05
-4.09368659952988e-05
-1.6214744515746e-05
-6.98860913557346e-06
-1.50127233566291e-05
-3.29844178007929e-05
-4.21933890847518e-05
1.27479556368794e-06
-1.76168554459299e-05
-5.56292315898528e-05
-1.74890066797801e-06
-2.27011671082224e-05
-2.36875819809485e-05
-3.65210889606104e-05
-2.23642688816315e-05
-1.94201187683726e-05
-7.14587261252204e-06
-3.53025557298728e-05
-1.82135611011382e-05
-3.93631062090736e-06
-3.23080546344161e-05
-5.1577221841891e-05
-3.21735734376486e-05
-4.80405352042141e-05
-4.16344933901863e-05
-2.41110011597544e-05
-5.75600384481884e-05
-5.60680391096971e-05
-3.29684845716251e-05
-8.244385710355e-06
-2.61493990602102e-05
-3.15003902900103e-05
-3.68209866230068e-05
-3.61587990844279e-05
-4.12102328444883e-05
-4.77394417678573e-05
-1.79958214591366e-05
-1.88834832861331e-05
-2.99817122213889e-05
-3.77487498826601e-05
-3.58208309632698e-05
-2.45328662181449e-05
-1.95219956800253e-05
-4.00782074839305e-06
-1.58438280420225e-05
-3.97276857985421e-06
-2.68817656744609e-05
-2.12354541435761e-05
-4.23665781268321e-05
-6.34281098510595e-05
-3.63936280830498e-05
-9.95479649708671e-06
-4.11559815599993e-05
-4.92090422066928e-05
-1.06510223907672e-05
5.95675757922381e-06
-3.15732327160173e-05
-3.03253626828557e-05
-1.85223587958453e-05
-3.84730080649126e-05
-1.53195800273449e-05
-3.81311438576077e-06
-2.59788058749882e-05
-1.03998710653613e-05
-3.34622098993483e-05
-1.28109952306526e-05
-5.12649453937863e-05
-1.15672830572502e-05
-4.72515185774025e-05
-3.95872887944038e-05
1.58808073130241e-06
-1.81568467741883e-05
-4.52920412435302e-07
-5.34412888313629e-05
-3.46876667713505e-05
5.43893921311501e-06
-5.53875548891077e-05
-4.67108380886985e-05
-5.10065280179725e-05
-2.60367543922342e-05
-2.48269333776617e-05
-2.23812916153533e-06
-4.43663599242122e-05
-1.03235425853602e-05
-5.80330020038915e-05
-2.87284330586706e-05
-1.36063427499048e-05
-2.61475249986496e-05
-3.69785296612824e-05
-2.24631598082586e-05
-4.91549148759596e-05
-3.01172587734034e-05
-1.79807527076455e-05
-2.41273816946295e-05
-7.58689621049356e-05
-2.78639698130039e-05
-2.06784441837998e-05
-3.39164206474249e-05
-1.49862509807852e-05
-4.21011798236001e-05
-3.06650801356602e-05
-1.91358679512924e-05
-4.50855719630906e-05
-1.15108714463044e-05
-4.82359216814314e-05
-3.19744503501903e-05
-5.60754438511526e-05
-4.68966258680114e-06
-2.8540815443919e-05
-3.41985448018525e-05
-5.29519123119799e-05
1.34290480864219e-06
-7.89125908986759e-06
-1.56721770821649e-05
-3.2991596961355e-05
-2.30049069567585e-05
-4.78813189719624e-05
-3.91317412412077e-05
-4.31275485182767e-05
-3.24050336601815e-05
-4.15638649936253e-05
-4.7548096613827e-05
-3.23409438504546e-05
-1.75843689325917e-05
-4.19938537169739e-05
-2.01961131351117e-05
-1.46631989253618e-05
-5.96602268620495e-06
-3.99730146043642e-05
-1.17217068936164e-06
-4.99877010737374e-05
-3.86720451647021e-05
-3.07200024673087e-06
-3.98991710611135e-05
-2.32314064558679e-05
-3.42756120432075e-06
-2.21456163868682e-06
-5.98219507341189e-05
-3.52517414505574e-05
-2.76088944044065e-05
-3.40830782680343e-05
-2.78888128397676e-05
-5.56325631949608e-05
-3.39286172796589e-05
-2.57230277662298e-05
-2.39197294405942e-05
-8.7361672556505e-06
-4.38218403213239e-05
-1.02393379919325e-05
-5.31341885732222e-05
-1.05659044289576e-05
-2.15713863962041e-05
-4.13271115821566e-05
-4.99982000833704e-05
-2.85938198184604e-05
-1.67823170321617e-05
2.78354953315505e-06
-3.37874350629933e-05
-4.82716562419621e-05
-4.09742801990499e-05
-2.2697640920252e-05
-3.83678374773017e-05
-3.391731498223e-05
-6.10107237986904e-05
-8.39970859638106e-06
-2.15121746841619e-05
-4.42099306812761e-05
-2.84483280416146e-05
-1.68942481386363e-05
-1.06312351595771e-05
-3.56073240703062e-05
-3.26261016032352e-05
-4.21093823351472e-05
-4.41212327652027e-05
-2.71617313545814e-05
-1.8017996218204e-05
-2.7850614820159e-05
-1.49603225307098e-05
-4.58061395789116e-05
-4.89037860981384e-05
-6.24694339381057e-05
-4.17828448658671e-05
-4.18754606887866e-05
7.72596313447408e-06
-4.08991649752593e-05
-2.20634473255135e-05
-2.06328071661917e-05
-3.67665961207719e-05
-2.24597243854594e-05
-2.20260960337917e-05
-2.65377007607563e-05
-2.06455657793121e-05
-7.64089201121469e-06
-4.02199029587254e-05
-4.01630573062108e-05
-1.91571716807228e-05
-2.29667603483682e-05
4.99773065216297e-06
-3.76810806210284e-05
-2.81389323168511e-05
-3.43542640553829e-05
-4.1457986519622e-05
-2.74002563851894e-05
-4.80512521298519e-05
-1.5313693361818e-05
-3.1195641755305e-05
-3.29176963164082e-05
-2.58288642512669e-05
-4.81744754799439e-05
-3.56655052574296e-05
-2.57960896631772e-05
-5.85710941141996e-05
-2.90972364041334e-05
-8.96568165014327e-06
-2.43382526036066e-05
-5.30899567908067e-05
-3.72321111019411e-05
-6.18652616605712e-05
-1.15190538515877e-05
-4.7690524636979e-05
-3.77403704248205e-05
-3.89351111682941e-05
-4.99714656292966e-05
-2.83155419824272e-05
-6.43997594976592e-05
-2.17432397766932e-05
-4.06382185816189e-05
-2.02148245955361e-05
-3.60350627145582e-05
-3.08289746616791e-05
-4.05297839568064e-05
-2.10757419182794e-05
-2.87689350403094e-05
-4.03891673434228e-05
9.69548849076116e-06
-3.07543887290451e-05
-3.74014573254492e-05
-1.37798585084865e-06
-3.15651547219173e-05
-2.35767003372321e-07
-6.83620486056513e-05
-3.44394626048154e-05
-1.73484341735615e-05
-2.93388235443664e-05
-3.66647736365165e-05
-5.39911772472452e-05
-8.10803680089165e-06
-3.95819827376389e-05
-6.25514471863361e-05
-2.66174371319296e-05
-2.08066641466988e-05
-3.5291316885244e-05
-4.33376661749573e-05
-4.48421342277045e-05
-1.48828598494322e-05
-4.56948598194565e-05
7.13076837633708e-06
-3.27295037231424e-05
-4.68367679955118e-05
-7.28159938588263e-06
-3.36214899122513e-05
-7.40583464733274e-05
-3.88778723453863e-05
-2.63335606316379e-05
-2.90082173283787e-05
-2.76021424540702e-05
-1.1467721707924e-05
5.09075761066808e-07
-1.15462219661185e-05
-2.95073170849977e-05
-4.59654077170948e-05
-2.10894948892477e-05
-5.16728099544028e-05
-1.1381848307429e-05
-2.65582914214824e-05
-3.14329230855307e-05
-3.23824005102539e-05
-3.14389124436614e-05
-1.55324473593312e-05
-5.57240358611719e-05
-3.65468504967758e-05
4.7578959939294e-06
-2.8766956494448e-05
-4.75403870239557e-05
-4.35434898457928e-05
-5.32647117220442e-05
-3.80016535862368e-05
-3.74263413966392e-06
-3.85861816353798e-05
-2.83904054069927e-05
5.03034913826993e-06
-5.8435232664731e-05
-4.15540649024428e-05
-5.55481026914184e-05
-3.68394466848803e-05
-1.81778847060701e-05
-8.65820966749684e-06
-2.16915377447465e-05
-1.37407568083676e-05
-4.10923078659348e-05
-5.19756083614554e-05
-5.69010290484398e-05
-8.65248360008872e-07
-4.56830525591451e-06
-4.71698140539114e-05
-3.08523974340305e-05
-4.03187821238889e-05
-3.55236079451391e-05
-1.74683253426937e-05
1.49279151815144e-05
-1.57039265399297e-05
-3.9771050562866e-05
-3.73504806137596e-05
-6.67825052455978e-05
-3.43371766180029e-06
-1.51988587165987e-05
-2.18280190107637e-05
-3.43687956724292e-05
-6.21683095692238e-05
-2.3126416961687e-05
-8.74138857640603e-06
-2.10314541320726e-05
-3.41910325645698e-05
-3.22184852502483e-05
-3.49736955606514e-05
-3.16579518929582e-05
-1.65642802528364e-05
-4.50149424736695e-05
-3.84999028167887e-05
-5.26571754985211e-05
-1.63214180572197e-06
-3.66623045458841e-05
-2.67815508021577e-05
-2.24705275225555e-05
-4.16792548192989e-05
-3.14189279318378e-05
-7.8057285506211e-05
-1.85777079994307e-05
-2.76444882226459e-05
-4.15163911898411e-05
-2.54019851801582e-06
-4.28775100410442e-05
-4.76545435564718e-06
-9.73034071895307e-06
-5.38339172566417e-05
-1.43894377257654e-05
6.42009345361171e-06
-2.38398035579347e-05
-2.60569011301766e-05
-6.28639984011627e-05
-3.55086829524806e-05
-5.23240956312424e-05
-6.60842348759692e-05
-3.54799093751878e-05
-4.46719862987114e-05
-9.48391573632881e-06
-5.49144214514216e-05
-4.72812317292541e-05
2.65315660108279e-06
6.34399252291497e-07
-3.59389857016988e-05
-3.89341844658565e-05
1.22019054060288e-06
4.62011661234031e-06
-2.56250119801467e-05
-4.03090095429294e-05
-3.89746184954655e-06
-5.29833508510499e-05
-4.816184258595e-05
-2.93577022505714e-05
-2.76596747421624e-05
-2.63243433940316e-05
-1.69363990109062e-05
-3.01409160237709e-05
-3.3713832290681e-05
-1.2684679918607e-05
-7.14556692710552e-06
-7.52526732657977e-06
-1.55555201501402e-05
-1.47938389305712e-05
-2.40407774068773e-05
-3.22942058973206e-05
-4.8509070274988e-05
-3.02118390450677e-05
-2.83155575282396e-05
-1.36994263725947e-05
-2.29386608223812e-05
-2.71582474080421e-05
-1.7439133852927e-05
-1.31939123599217e-05
-3.51012396264673e-05
-5.02549687262239e-05
-3.15670717495796e-05
-1.56886674991175e-05
-3.50992594635575e-06
-7.97581150120928e-06
-1.4865703494452e-05
-3.93211888412068e-05
-5.08018152892532e-05
-3.98531589981232e-05
-1.19317056850186e-05
-3.01043026622968e-05
-3.49405171131186e-05
-2.70934661709167e-05
5.95995872434245e-06
-2.52432262624257e-05
-3.32712680651704e-05
-2.00549033430118e-05
-3.09187268696214e-05
-4.19577770276979e-05
-2.42207935464972e-05
-8.59373005384842e-06
-5.50814564573865e-05
-4.20002521837161e-05
3.90122147194216e-06
-1.70816558738144e-05
-1.08601123681957e-05
-2.44966894976005e-05
-1.33056329661907e-05
-5.32000783388233e-05
-5.27621547289433e-05
-1.90462005575447e-05
-3.42536829348357e-06
-1.79393403949852e-05
-2.5205312568727e-05
-3.47757647232729e-05
-6.0293173751511e-05
-1.51171092634218e-05
-4.11422686563849e-05
-3.18160929506014e-05
-5.5810375264225e-05
-4.73385217243226e-05
1.2695488104138e-06
-3.70817993958286e-05
-2.45054254359229e-05
-2.42759940525987e-06
-4.3818858349323e-05
-7.83983554013259e-06
-3.59476181422302e-05
-1.43362925701554e-05
-3.31135435246906e-05
-1.71376299989708e-05
-1.95706003571305e-05
-2.10279716489232e-05
-2.10157269860465e-05
-2.70399078017068e-05
-6.77277314528234e-06
-2.33476412232551e-05
-4.35444834042406e-05
-4.37626278470257e-05
-1.50655260034339e-05
-4.79801972252756e-05
-1.33118670978938e-05
-1.74566473407236e-05
-2.33352048268124e-05
6.30659173488674e-06
-5.83159774262375e-05
-3.24276403950538e-05
-9.96199654421444e-06
-3.38845454581454e-05
-1.32245570608259e-05
-3.82704028365917e-05
-2.48991353571271e-05
-4.19606118045686e-05
-3.95291855873838e-06
-3.26680973657988e-05
-2.46996392152679e-05
-4.89707779001644e-05
-3.25871713121417e-05
-1.7896158310146e-06
-1.85501746641929e-05
-4.06654621864065e-05
-5.40455178725669e-05
-2.90940293346297e-05
-7.01627301461427e-05
-2.40825085434618e-05
-2.17127779771349e-05
-2.66436466403108e-05
-4.65560088964024e-05
-3.000030546898e-05
-2.2164885430623e-05
-3.07223401586573e-05
-4.21404393653052e-05
-1.81030519095031e-05
-4.67493472944515e-05
-9.11672396558128e-06
-5.86843122502165e-05
-1.8746280785214e-05
-4.33824000142609e-05
-8.62497412146558e-06
-1.36467685097969e-05
-5.11384856302085e-05
-6.75430533718209e-05
-4.15275306295992e-05
-1.63335141959654e-05
-3.24522948980982e-05
-4.22718043320787e-05
-3.56543129766351e-05
1.24316262697233e-05
-3.01789585482085e-05
-4.84318277063696e-05
1.36737081439526e-05
-3.39823686844998e-05
-2.25644477526918e-05
-5.08742929981334e-05
-4.32952526149894e-05
-2.97507484907107e-05
-2.82801401856851e-05
-3.95522091853449e-05
-1.19693969842584e-05
1.10857726448977e-05
-1.27037313027348e-05
-5.72106381464541e-06
-1.92999460540682e-05
-5.31915365480263e-06
-4.63380766816781e-05
-4.62525279105297e-06
-1.03935072091944e-05
-4.84264710733478e-05
-1.42339360562698e-05
-2.83268518540498e-05
-3.80431585211903e-05
-1.35628564770993e-05
-2.46442042559649e-05
-2.64022498499962e-05
-2.86110926131336e-05
-2.97028167794791e-05
-3.16820403667653e-05
1.43862554638448e-06
-5.62071163751794e-05
-4.9023398353212e-05
-9.27600333995653e-06
-3.62835960023172e-05
-1.95153628131633e-05
-3.02358614711511e-06
-4.09688878695657e-05
-3.39711729103431e-06
-1.46143528026613e-05
-3.82902897693769e-05
-4.3819685794384e-05
-2.60356485392998e-05
-2.18895226093452e-05
-1.65912989981454e-05
-1.56914419580213e-05
-7.20347535439253e-06
-1.01211433439728e-05
-3.40574632752353e-05
-4.81111985918675e-05
-1.21223469357765e-05
-1.33642302164171e-05
-3.875040297235e-05
-4.00309264194334e-05
-3.40052082972226e-05
-5.62593386413077e-05
-1.05944392856436e-05
-1.78207660123253e-05
2.21368132755018e-06
-2.96828307041353e-05
-2.18266542573736e-05
-4.61710925482121e-05
-4.81815487669815e-05
2.38135881222569e-05
-9.18528701582983e-06
-2.98016162064198e-05
-2.30539379760811e-05
-3.38423868292546e-05
-8.86378945938768e-06
-4.21121614212787e-05
-5.82291382425746e-06
-4.02088428172463e-05
-3.98723175144871e-05
-3.79405667523922e-05
-1.68500285249029e-05
-1.54837770036445e-05
-4.30501351311491e-05
-1.77279474419677e-05
-3.04057630443101e-05
1.19482954509226e-05
-7.85606832330998e-06
-2.20366221920248e-05
-3.10190151569368e-05
-1.73653289336138e-05
-5.3331674645182e-05
-1.98150028332496e-05
-3.80196478515752e-05
-3.25771981823889e-05
-5.09073297320872e-05
-4.9786360068442e-05
-5.22671583347833e-05
-1.88034267192187e-05
-3.00728670604807e-05
-2.79560751276759e-05
-3.78681688138624e-05
-1.19662246786528e-05
-3.36494387173362e-05
-2.54461231556936e-05
-2.57536696951668e-05
-1.44244596247772e-05
-2.74910357437701e-05
-8.92411876085678e-06
-2.24107521323246e-05
-1.11055921659716e-05
-1.84361066020339e-05
-2.46627387258144e-05
-1.41659571346162e-05
-3.92580345079427e-05
-3.29478952949125e-05
-4.34685260512776e-05
-4.58027381988676e-05
-4.29539825942302e-05
-2.18457418601133e-05
-4.23003579801836e-05
-2.52725655276814e-05
-1.57818363623837e-05
-2.66019616104288e-05
-4.22540616426564e-05
-3.77378823951698e-05
-1.28357948999518e-05
-4.31659015018003e-05
-3.43817519994792e-05
-1.05358328364173e-05
-3.45051804017578e-05
-8.03456727116569e-06
-7.47065461535474e-06
-1.94649490948454e-05
-5.79734951938385e-05
-3.99075566127668e-05
-3.18062144962293e-05
-7.09240876722136e-06
-3.7746028118232e-05
-2.86578863477006e-05
-5.43344544385367e-05
-2.29466257952375e-05
-3.78097546289923e-05
-6.51315731769231e-06
-4.43287320804955e-05
-4.23741806521766e-05
-1.67275857384387e-05
-1.08760828455402e-05
-1.38948672396928e-05
1.45544176290218e-05
-4.46818535848036e-05
-5.1394890412662e-05
-1.33238931530763e-05
-1.43069219718278e-05
-1.39670106437329e-05
-1.53281359623236e-05
-3.89551398564408e-05
-2.50245440002093e-05
-5.02128697090725e-05
-2.47151662679351e-05
-2.26667019500831e-05
-5.00661178388587e-05
-3.40393773876559e-05
-1.99314506638138e-06
-4.27968217802668e-05
-3.90281025012932e-05
-3.23175152671101e-05
-3.20592597872893e-05
-2.5256587953895e-05
-6.07718636020107e-06
-3.49856589601652e-05
-2.95159079227723e-05
-2.48020851001098e-05
-2.1109612211615e-05
-4.70538834108203e-05
-1.98413868609379e-05
-2.17445732227689e-05
9.51362685496929e-06
-8.11479242187544e-06
-4.77939519477496e-05
-1.05962103048822e-05
-3.95366387759745e-05
-8.38548164800616e-06
-3.31288059768665e-05
-4.70588623179492e-05
-2.35837742378627e-05
-4.84081804832903e-05
-2.93227399345979e-06
-2.58465578214579e-05
-2.50876573314386e-05
-3.76018369766713e-05
-3.97715886672936e-05
-2.76058840107329e-05
-2.11326386106642e-05
-4.16735565723493e-05
-5.72783191515819e-06
-1.17629679291995e-05
-3.36167927537474e-05
-7.96168914461812e-06
-4.3220254352344e-05
5.35747492120078e-06
-4.86446429365957e-06
-4.12809345014167e-05
-3.85411110489955e-05
-1.78115424636228e-05
-1.58091873082489e-05
-1.64429808576037e-05
-4.05489405066414e-05
-5.77070151348105e-05
-5.70265822973088e-05
-3.4296061261547e-05
-2.91695830840627e-05
-3.33876828488267e-05
-3.34052419972329e-05
-3.12545326990012e-05
-3.73665427008261e-05
-3.0684142406179e-05
-4.89550726282907e-05
-2.50713899601005e-05
-2.18966747133445e-05
-3.06023569314362e-06
-1.69773340454583e-05
-2.5067263565243e-05
-3.72281499582597e-05
-1.03376937996617e-05
-1.30026156389917e-05
6.01815728285316e-06
-3.50864083488991e-05
-8.93092582610181e-07
-4.06369982516552e-05
-4.61161470515568e-05
-4.47716728855914e-05
-1.33921731562824e-05
-3.58750870931024e-05
-1.1391612518267e-05
-5.31833541979228e-05
-4.0724944523272e-07
-5.07029580980155e-05
-1.70748758969789e-05
-2.89702046468656e-05
-1.55557657801747e-05
-3.66812987466186e-05
-4.00900581394372e-05
-3.25166542388584e-05
-2.70355701533649e-05
-4.79946123739212e-05
1.95367818731251e-05
-1.53177208144541e-05
-6.60205742404942e-05
-2.52989032773056e-05
5.67390400953923e-06
-1.94167897986895e-05
-2.27668944981111e-05
-2.64239997277222e-05
-2.84081912955317e-05
-5.73038388007141e-06
-2.88679166874881e-05
-4.62225579451282e-05
-3.68607104756591e-05
-2.80162148453011e-05
-2.59045108009298e-05
-6.04152885602806e-06
-3.33481857677628e-05
-2.30067796931472e-05
-3.20398171953512e-05
-2.85353185420341e-05
-1.62693229565189e-05
-2.3728689912983e-05
-5.24758841176614e-05
-1.66453416449068e-05
-5.29300676927615e-05
-4.05303794992708e-05
-4.81351725853626e-05
-2.33072580919874e-05
-2.14049496712951e-05
-4.44449923642105e-05
-3.11333315829053e-05
-1.83758180217472e-05
-3.7912497283534e-05
-3.4274662263002e-05
-2.91911615743359e-05
-3.26863665806121e-05
-1.83238624837503e-05
-4.57822896103767e-05
-3.84376058462686e-05
-2.14457309689782e-05
2.41321785816086e-06
-2.25576076460043e-05
-4.21392206617289e-05
-3.88938361651849e-05
-4.12753599861129e-05
-1.91275451714995e-05
-6.1724377727904e-05
-4.07830258350761e-05
-1.50655628638708e-05
-4.35865851036333e-05
-3.25792660220682e-05
-1.81702074510487e-05
-1.28950087497263e-05
-2.07557119979623e-05
-3.20138185772614e-05
2.45106626000659e-05
-1.48029967474975e-05
-6.93341153019955e-05
-2.75956982671236e-05
-3.20187138317181e-05
-1.63497060868336e-05
-6.43051081990069e-06
-1.46096478103385e-05
-4.15050298230544e-05
-3.79714948722827e-05
-2.57197904780734e-05
-6.28507532569264e-05
-5.50991972062938e-05
-2.54327043555335e-05
-3.89389359496784e-05
-1.81954353355922e-05
-5.7196468944177e-05
-5.34661890159978e-05
-2.68096340375817e-05
-3.15073932558517e-05
1.15472585623518e-05
-3.18019038677925e-05
-5.9781952499894e-05
-2.78949906823483e-05
-1.30320227669439e-05
-3.2285385327276e-05
-6.85139517446612e-05
-5.35027269395863e-05
-1.60154482163827e-05
-2.34053808359875e-05
-3.63730125131925e-05
-3.94136490175695e-05
-4.19413246825484e-05
-3.40889495916849e-05
-4.65757046867764e-05
-3.05137698901264e-05
-1.68620875974369e-05
4.9591742237659e-06
-2.97283813388224e-05
-1.55714195067369e-05
-3.98440926216231e-06
-4.04701485158742e-05
-2.46351737722915e-05
-3.38826371319213e-05
3.10758285476638e-07
-3.1660873676084e-05
-3.59650113403458e-05
-2.6498866476691e-05
-3.06171620321864e-05
-4.65153236152664e-05
-1.92574045625816e-05
-1.93570614839351e-05
-3.15645307407272e-05
-5.75793557033504e-05
-4.57357475612304e-05
-1.81490764432392e-05
-2.31667406593325e-05
-3.36655590200571e-05
-2.48375788253516e-05
-3.01451525518521e-05
-4.26502924357704e-05
-3.71220966784295e-05
-4.35399476375256e-05
-2.53149431969892e-05
-1.60135269065369e-05
-3.29988012967434e-05
-6.94864672489249e-06
-3.4760196534444e-05
-7.8891331370714e-06
-3.40100908329581e-05
-1.18831327513618e-05
-2.78605422884311e-05
-5.79835922393771e-05
-7.53250619576112e-06
-1.22464630218964e-05
-2.93776207838778e-05
-6.00961216918687e-05
-2.04982195779107e-05
-2.89963534851106e-05
-4.28953313263592e-05
-2.12524239687428e-05
-4.34449109736988e-05
-2.88823519585174e-05
-1.78513246037465e-05
-2.77331534017746e-05
-3.00538600606321e-05
-3.03362570747382e-05
-2.59017339837562e-05
-3.39544741515773e-05
-2.68820845278689e-05
-1.81871915096897e-06
-1.8628946575221e-05
-1.06688598387598e-05
-4.06194889237339e-05
-2.82342534601232e-05
-3.31170828673008e-05
-2.75462221342942e-05
-4.7117373083834e-05
-4.16419474085464e-05
-5.30105961233564e-05
-2.11537236968189e-05
1.05882153656716e-05
7.88505573406612e-07
-9.00789072721796e-06
-3.8143292503296e-05
-1.02195907027843e-05
-2.36138798449465e-05
-3.61221256657154e-05
-2.94344647442233e-05
-4.80975213682012e-05
-1.69510198333397e-05
-3.11484857465211e-05
-3.51320990752182e-05
-2.67490244496637e-05
-5.99191436861311e-05
-1.79967882265491e-05
-4.1431999972613e-05
-3.20791681520053e-05
-3.41793095260143e-05
5.58782237360699e-06
-6.63244912699441e-05
-3.21154165055686e-05
-3.4824035205309e-07
-6.95618958279101e-06
-1.95788518288231e-05
-1.68389306613652e-05
-3.96251502811644e-05
-4.33861047669896e-05
-5.05285771708748e-05
7.8844661887136e-06
-2.40356884128767e-05
-3.14262184982344e-05
-2.34420339800539e-05
-1.05681189140606e-05
-3.79059219549808e-05
-4.67116879929065e-05
-3.16927140741841e-05
-1.01345683332533e-05
-5.41700430178103e-05
-3.14633205556889e-05
-8.455448245471e-06
-1.48270297238475e-05
-3.46548588534497e-05
-2.85207738346209e-05
-2.08470225942328e-05
-3.36460508893581e-05
-4.54056539551464e-06
-6.7578533349882e-06
-3.18187461785207e-05
-3.31012573954365e-05
-2.93243795632592e-05
-1.31577789834292e-05
-2.3415331145181e-05
-2.1507808928282e-06
-6.22072742293371e-05
-4.95536305682411e-05
-5.72596803910052e-05
-2.1879966634293e-05
-5.57560193903892e-05
-5.23217943055657e-05
-5.97516170329389e-05
-3.38657669643499e-05
-1.03869036827707e-05
-1.70261048243018e-05
-4.92536040879358e-06
-3.44225587410734e-05
-4.652905992236e-05
-4.62330271474672e-05
-2.92916916513508e-05
-3.73604828140355e-05
-7.18146530889842e-05
-3.48859129238441e-05
-5.1854243641887e-05
-2.09078472631397e-05
-4.7077313571309e-05
-3.12901298380782e-05
-1.79339874838888e-05
-2.83290512639302e-05
-2.88999258541947e-05
-5.71316007252432e-05
-2.09739700977041e-05
-2.79818482483512e-05
-6.79064038073979e-06
-2.25407076653626e-05
-4.35628524555366e-05
-2.74616303946934e-05
-5.5441558104576e-05
-1.18969756711668e-05
-4.57296273786311e-05
5.66205407013764e-06
-3.55313075770637e-05
-2.37248305391178e-05
-4.7479360315012e-05
-4.9292408272579e-05
-1.05856432237482e-05
-3.56522071134284e-05
-3.38071171319603e-05
-8.7779829464642e-05
-4.98233114775418e-05
-3.86941143904383e-06
-1.6850202691333e-05
-2.45987280849107e-05
-2.55722326089968e-05
-1.50591593882335e-05
-4.25806812886155e-05
-2.14408947327549e-05
-1.92856142385704e-05
-2.62370888302949e-05
-1.49916065028006e-05
-3.68679678924935e-05
-1.29499376255189e-06
-1.17253630104926e-05
-4.88353608829798e-05
-3.21986548547477e-05
-1.60044412012537e-05
-5.43896656228089e-06
2.33052386697966e-05
-3.96394571180704e-05
-3.42085868944594e-05
-2.98420066501953e-05
-1.73903882155928e-05
-4.14669643915782e-05
-3.35846113617097e-05
-5.46506678633053e-05
-6.42396134542383e-05
-2.2447508168798e-05
-4.13518936806401e-05
-4.19990358779007e-05
-4.0401467170184e-05
-3.88055415576107e-05
-1.93435961735594e-05
-2.51006431873482e-05
-1.6095555295331e-05
-4.1142737221784e-05
-4.34676468029231e-05
-2.42220943723185e-05
-2.42322898509284e-05
-3.24540972346637e-05
-1.49942345389947e-05
-2.35778324177623e-05
-3.77839524329897e-05
-2.48910437598513e-05
-6.11329759777877e-06
-3.14350010468677e-05
-2.01611983152888e-05
-4.63902405677577e-05
-1.23138029417137e-05
-2.78598209149206e-05
-2.4769307967519e-05
-1.41306612100631e-05
-3.32355081756317e-05
-1.51212149682529e-05
-1.26273881103128e-05
-5.98719354663543e-05
-1.16064847343177e-05
9.68527670288877e-06
-2.5748292831903e-05
-4.80683446244459e-06
-3.86099180848363e-05
-3.57483446753129e-05
-3.68894697090108e-05
-1.78615302986669e-05
-4.46602363963875e-05
5.30897879934469e-06
-1.51065599492639e-05
-2.52783683970991e-05
-3.58511804485651e-05
-4.53013230054831e-05
-5.06538858700559e-05
-6.277500369975e-05
-2.23184344342803e-05
-1.92441738797489e-05
-3.35145328518953e-05
-4.93293313925622e-05
-2.00536485833312e-05
-6.11797286029747e-05
-2.28565127959251e-05
-1.84301074030252e-05
-2.33029302901248e-05
-2.41997127026325e-05
-2.04529098959193e-05
-2.92974936655017e-05
-2.08417218185584e-05
-3.09184314899122e-05
-5.32270811767766e-05
-4.34886219500937e-05
-3.40425794957235e-05
-2.29253862387089e-05
-7.06574132601004e-06
-2.3167858055758e-05
-5.01112457501567e-05
-6.41666323166495e-06
-4.13233096753492e-06
-2.09347708355408e-05
-3.85522511372894e-05
-2.10522181797712e-05
-2.03536048355509e-05
-1.72631283733877e-05
-1.79812910780055e-05
-4.73879424566854e-05
-3.76407118401897e-06
-4.74043506175378e-06
-2.13186901555144e-05
-5.66405334714159e-05
-2.43167975051511e-05
-4.02579331591085e-05
-2.1118046265294e-05
-3.50428670919899e-05
-2.03471334543125e-05
-4.90425857533771e-05
-5.65683464011216e-05
-1.49807379436567e-05
-2.68473857282039e-05
-4.44981711510031e-05
-2.9239990511753e-05
-7.04509517407971e-06
-5.13101388660329e-05
-2.15786498982093e-05
-5.80885816901572e-05
-1.88496483634032e-05
-2.14383345153807e-05
-4.23256674951167e-05
-1.74318674067536e-05
-1.54468839602009e-05
-2.14134211392628e-05
-4.25986293610351e-05
-4.18257795524533e-05
-4.61001761286132e-05
-1.90885832954645e-05
-2.49390418634476e-05
-4.24546784475154e-05
-6.07993279091939e-05
-5.16408031629294e-05
-1.31166381650457e-05
-2.70032110586205e-05
-7.41276207871194e-06
-3.71033302096865e-05
-1.98264132845291e-05
2.01535961733052e-06
-6.92436192741091e-06
-3.80191866563292e-05
-2.81534393146133e-06
-2.62928683524527e-05
-2.88347085086759e-05
-1.18130877227708e-05
1.30516310351884e-05
-2.75933700207649e-05
-6.84001030713631e-05
-1.10212171669263e-05
-2.10216559599637e-05
-2.26467165673606e-05
-3.29470063258893e-05
-3.38689844471466e-05
-3.29522792390628e-05
-3.15145816304842e-05
-3.25742182136175e-05
2.89704314362136e-06
-3.69452173310953e-05
-7.29193363360804e-06
-1.61264391377095e-05
-4.48107428732279e-06
-2.73952242052969e-05
-7.78065533176745e-06
-3.09812181264894e-05
-3.11523085834428e-05
-2.1083012076765e-05
-4.43644677423199e-05
-4.95228379903919e-05
-2.40325222831318e-05
-4.48351909112827e-05
-2.98874192870139e-05
-1.26538186745681e-05
-1.83807780702327e-05
-5.05355095678261e-05
-1.69063745120934e-05
-4.88049426984566e-05
-1.37599076195937e-05
-9.3411029624478e-06
-3.53878489534839e-05
-3.32635217150436e-05
-3.42079568748955e-05
-4.3743444977407e-05
-6.58218483682809e-05
-2.45441763540973e-05
-4.3518497560285e-05
-5.14333081692382e-05
-6.01902494000552e-05
-2.99162505978021e-05
1.32796042928341e-05
-3.31151140149513e-05
-1.78605201623612e-05
-4.07668855466733e-05
-5.87569484671841e-05
-2.80965118720176e-05
-2.01489259389772e-05
-2.71690463529017e-06
-4.09390260210119e-05
-2.30951788464076e-05
-4.85134285980679e-05
-2.50043412184082e-05
-1.55914549785068e-05
-4.04295188831887e-05
-4.74906073489136e-05
7.00850732336681e-06
-3.86290083424283e-05
-5.59242097688721e-05
-1.9869655930087e-05
-3.26810799131652e-05
1.25289658584293e-05
-2.18991871183618e-05
-1.51497314767704e-05
-1.66829913091781e-05
-4.6504458505954e-05
-4.3426716783915e-05
-2.43265174881243e-05
-4.31714939360855e-05
-1.27046406414733e-05
-2.46298004406015e-05
-3.46616002539385e-05
-4.62278910172472e-05
-5.65234949888385e-05
-2.59358537584563e-05
-4.08144213720764e-05
1.38861643373066e-06
-4.19245393831973e-05
-2.81245964525577e-05
-4.5406572616959e-05
-2.49284052355768e-05
-1.69874735368572e-05
-4.34938932470532e-05
-3.13691977296148e-05
-6.48963100608142e-05
-8.90558500073801e-06
-3.56724660376565e-05
-3.12152892384004e-05
-3.30356235065699e-06
-1.59715004797966e-05
-3.08052897918047e-05
-3.63925719410135e-05
-3.21953818724114e-06
-4.76095733342666e-05
-3.54572680721738e-05
-3.10827477715698e-05
-1.73470724072402e-05
-1.2517725355986e-05
-5.14685699076089e-05
2.09257341620472e-05
-2.55584283202994e-05
-4.41320561466011e-05
1.01579807834507e-05
-6.25155039087554e-06
-5.77705798308281e-05
-4.26763095947051e-05
-6.27953604028569e-05
-1.30989468135161e-05
-2.39329199312017e-05
-2.64098482095252e-05
-2.05595208585846e-05
-1.64218855632604e-05
-4.83413305629979e-05
-9.1534737952875e-06
-2.13122658312035e-05
-2.2796833000836e-05
-4.36565448363908e-05
-1.26949844103078e-05
-3.58595317161474e-05
-4.63062081142368e-05
-2.31595810947768e-05
-3.9205962025972e-05
-3.06806056278584e-05
-1.67508559451847e-05
-1.31708870655721e-05
-2.45464740315323e-05
-1.65656918319791e-05
2.69672187387952e-07
8.47863759972797e-06
-2.55531167554483e-05
-1.49511273829554e-05
-3.54921671461057e-05
-3.20411041391457e-05
1.97268674474686e-05
-3.05493580228269e-05
-1.16220030926108e-05
-2.34481514305333e-05
-2.26007240478448e-05
-4.51585240040584e-05
-3.96716302861309e-05
-2.2524209930095e-05
-2.58283381262874e-05
-3.26279194913249e-05
-1.67646207482891e-05
-8.08811308536896e-06
-2.64704405783221e-05
-3.06760081025289e-05
-1.69377760348283e-05
-7.2060359200525e-06
-2.91887489122785e-05
-2.61758018412761e-05
-7.66989105563285e-06
-1.64279322363076e-05
-4.13801338328693e-05
-1.48103081762305e-05
-3.5404485755062e-05
-1.10117728400812e-05
-4.92189064328366e-05
-1.81539109538051e-05
-2.41356126692488e-05
-2.16218354744402e-05
-5.76742005538628e-05
-1.39113211858819e-05
-4.92527327296911e-05
-3.38663976200756e-05
-2.0237017906373e-06
-1.14649141951704e-05
-7.06465324474507e-05
-3.94435618617384e-05
-6.47131790889698e-05
6.75177240350198e-06
-4.3042106566829e-05
-4.44423093859397e-05
-6.33179556427984e-06
-4.8515040121387e-06
-1.44899234189268e-05
-3.34431984633542e-05
-2.19107518675412e-05
-1.26093179977756e-05
-5.37504119991725e-05
-1.21144324348085e-05
-3.7173215036211e-05
-2.79369992906999e-05
-2.8077121947615e-05
-6.09433704483436e-05
-5.25629261648127e-05
-1.86529942137096e-05
-2.03799064757636e-05
-5.03390126112672e-05
-4.48605041526728e-05
-1.15767651186757e-06
-4.03999522212187e-05
-2.59476206734133e-05
-3.29477100167603e-05
-2.42277803096821e-05
-1.81113437698915e-05
-2.53836487579406e-05
-8.28060331514626e-06
-3.84235824551107e-05
-4.66842886608014e-05
-1.78292501966119e-05
-8.74937056666116e-05
-2.35730699917436e-05
-4.04261071428139e-05
-2.34758746651583e-05
1.71446864876211e-05
-3.07503808441597e-05
-3.37038498984474e-05
-4.19186802624356e-05
-2.67341105065641e-05
-8.65185426269203e-06
-1.28873453525803e-05
-3.44734279181215e-05
-5.1667316558264e-05
-5.01357606085649e-05
-2.17239104961955e-05
-5.50986302018522e-05
-3.60915167158134e-05
-4.37395899163202e-05
-5.69743737419178e-05
-4.54939930405668e-05
-4.64488494271916e-05
-3.1023391662127e-05
-3.4664582106933e-05
-2.21908418171437e-05
-3.38528249006762e-05
-2.36672938076997e-05
-2.878295830162e-05
-3.19297907681754e-05
-4.83904919100332e-05
-2.9005086130337e-05
-2.89288026658086e-05
-7.10181824525488e-06
-9.98495843559674e-06
-2.99420304567105e-05
-4.2984313237141e-06
-2.27932883722617e-05
-4.38284935485755e-05
-1.14493519908128e-05
-5.55682375661463e-05
-4.29218122780118e-05
-4.23327269554626e-05
2.927192899869e-06
4.50276143801964e-06
-2.89922833696519e-05
-3.88154430871232e-05
-6.52694765125707e-05
-1.04052445999004e-05
-1.64792581668018e-05
-1.91358577344568e-05
-1.06174309162471e-05
-7.20737423447949e-06
-2.5772872855707e-05
-2.92127030374036e-05
-1.17990206371676e-05
-9.02210706323475e-05
-4.71266241678365e-05
-4.63417024163731e-05
-3.53323015395021e-05
-4.88480447401453e-05
-2.64253270137017e-05
-3.21535458589031e-05
-3.48977950436844e-05
-2.10473904802587e-05
-4.1933607087531e-05
-4.96327784011138e-05
-3.05824213014487e-05
-5.64643313303642e-06
-5.65645159188247e-05
-3.56853892067202e-05
7.19926354944952e-06
-2.65698834343527e-05
-1.44622014652632e-05
-9.32088776523135e-06
-7.03779539933166e-06
-2.97151135473867e-05
-3.04430765095345e-05
-3.21323502802349e-05
-2.40060387675536e-05
-1.79789309243485e-05
-5.033708933562e-05
-2.69643622993363e-05
-1.98892085889963e-05
-1.55499653864909e-05
-1.09999535592502e-05
-5.91712534603301e-05
-4.81192453983101e-05
-2.46585382873792e-05
-2.82324360872997e-05
-8.91171939525439e-06
-1.23113682243108e-05
-3.28400812102322e-05
-5.04364732241095e-05
-1.3342715650317e-05
-2.93324881496129e-05
-1.47353224532006e-05
-3.16424602404931e-05
-6.26754909104206e-06
-2.89935388059334e-05
-1.79340983445505e-05
-4.59305468759941e-05
-4.06285901552977e-05
-6.06572749827023e-05
-1.45381339189356e-05
-2.47794286109646e-05
-4.23861328547142e-05
-1.08124803426111e-05
-7.49967780463812e-07
-2.44221636268289e-05
-2.11360752796448e-05
-2.93669644398688e-05
-3.9291335827324e-05
-4.25370796501119e-05
-1.06765474274195e-05
-2.78721619226552e-05
-4.6985292441983e-05
-3.31177309610334e-05
-6.76097865073345e-05
-2.96311604976692e-05
-2.73469614339938e-05
-3.70567561028036e-05
-1.94913504939085e-05
-5.01936203083607e-05
-2.16380330902174e-05
-2.69574092375949e-05
-3.87840172202926e-05
-7.79181196382308e-06
-2.0206306399194e-05
-4.21892521086886e-05
-1.99195062303199e-05
-1.93045436538836e-05
-2.11010788959713e-05
-1.34649721844544e-05
-2.77011134878373e-05
-4.09287976614116e-05
-3.86223599835427e-05
-1.84005028389859e-06
-1.93583240464182e-05
-1.64925697500951e-05
-2.54986881337511e-06
-1.643149884669e-05
-4.4552799872472e-05
-3.75451577265521e-05
-5.18917160155076e-05
-2.64345145098055e-05
-6.88517835174418e-05
-4.09741307557977e-05
-1.49575617184559e-05
-3.17030742342969e-05
-2.40402490065754e-05
-2.83619899590813e-05
-3.48527359133863e-05
-3.44354227488912e-05
-1.32959483331268e-05
-7.14109942894047e-06
-3.76481370569488e-05
1.08721374821664e-05
-4.43636475013276e-05
-1.96968052541154e-05
-8.20887121137261e-06
-3.33959923508009e-05
-1.46088792386602e-05
-5.41156047510859e-05
-5.03229657040807e-05
-4.52997940572198e-05
-2.26374195127568e-05
-3.3867432162834e-05
-1.29235936314569e-05
-2.2091556800681e-05
-2.28131537159402e-05
-2.08076103308815e-05
-2.81358006931445e-05
-4.24628702113571e-05
-2.35946518028973e-05
-2.97950695109902e-05
-4.3897050131251e-05
-4.46154321453116e-05
-3.99737846904239e-05
-5.98216576690667e-05
-3.19973484148486e-05
-1.52479794607815e-05
-2.07524441555555e-05
-2.96866368100093e-05
-2.41201660117263e-05
-4.66999943896126e-05
-1.57754601749281e-05
-3.21693273707591e-05
-3.42577451398902e-05
-1.42041132175318e-05
-4.96025496242179e-05
6.15648286740992e-06
-1.9076928498612e-05
-2.71505344801643e-05
-4.23214917341135e-05
-3.03627795954031e-05
-5.012204277851e-05
-4.64268632070785e-05
-2.52302960608888e-05
-4.51277504359798e-05
-2.29941795555466e-05
-1.41049448288845e-06
-4.64487789960651e-05
-3.45572247130615e-05
-4.78613578653563e-05
-5.94091314659184e-05
-3.14003538551638e-05
-2.52019786703208e-05
-3.37776659863562e-05
-3.49699329649633e-05
-2.98673035551211e-05
-3.00447140767742e-05
-8.80095696760537e-06
-3.53664924151107e-05
-3.56657840623964e-05
-6.45866856815687e-05
-4.79545596859457e-05
-6.34103104266544e-06
-4.12268438425629e-05
-2.66874393490365e-05
-4.16489713866014e-05
-4.82093162940091e-05
-1.78537601165834e-05
-7.18081048544395e-06
-1.84167450186614e-05
-2.02955122877394e-05
-1.74018082068107e-05
-6.52802016952415e-06
-3.00647463781316e-05
-4.10327502177919e-05
-2.71019715939301e-05
-4.5832733644985e-05
-1.97528009128121e-05
-2.07307769508764e-05
-3.06950779190947e-05
-2.40556526377185e-05
-3.54229511075356e-05
-1.3724714613845e-05
-2.57077789507688e-05
-2.02397831855684e-05
-1.21798598150437e-05
-3.18644446670942e-05
-2.08640200115226e-05
-7.37484373778286e-05
-2.05480579213851e-05
-3.11768985295831e-05
-1.97727416348354e-05
-5.17117720859736e-06
-2.4763053691273e-05
-1.59805846018577e-05
-4.92276016460189e-05
2.87010953851436e-05
-2.0443227612212e-05
-3.00972799068035e-05
-2.0915153592678e-05
-5.77276409479051e-05
-3.68775721290632e-05
-1.95811009672297e-05
-2.78200084994773e-05
-2.98984241251085e-05
-2.86240392010924e-05
-3.50759326309534e-05
-2.24154819378676e-05
-3.52162598205465e-05
-4.497326002924e-05
-4.07649815745078e-05
5.42847933011135e-06
-3.35074887542843e-05
-2.98961817167876e-05
-1.52396107261969e-06
-5.04586009232235e-05
-1.91241415522836e-05
-2.08376992025904e-05
-5.53717614295738e-05
-4.05194189662762e-05
-2.83498082169563e-05
-6.82076861252611e-06
-5.80292962438155e-05
-4.04000590286253e-06
-4.11048836838015e-05
-4.71207711269647e-05
-4.4477686267063e-05
-1.98195192792592e-05
-2.38054739617984e-05
-1.0552498319208e-05
-5.43539609200309e-05
-1.09389596901959e-05
-1.84676451290452e-05
-3.77175268294097e-05
-4.16355987885911e-05
-4.72313096678709e-05
-1.13099862545399e-05
-4.29971626414197e-05
-2.71907333765597e-05
-3.26126256978396e-05
-3.09123223056155e-05
-4.35319046264693e-05
-2.62618616900823e-05
-3.42995467152149e-05
-3.658490910088e-05
-2.18088236284231e-05
-3.37677491015438e-05
-1.36129815313324e-05
-5.87201450462894e-05
-9.70128076701164e-06
-1.234992128739e-05
-4.57745153578099e-05
-6.88081231873356e-05
-1.9763814501598e-05
-1.87822713164131e-05
-5.30636787781051e-05
-1.03961256906354e-05
-1.04792686791758e-05
-1.90746592512177e-06
-1.92109065909884e-05
-4.91232014513972e-05
-6.1549632448425e-05
-3.03294812429135e-05
5.54626785828487e-06
-3.57660821759281e-05
-3.96145292278435e-05
-3.36288461563723e-05
-2.66522527817941e-05
-4.46429282126094e-05
-3.13045944110493e-05
-2.80277188399842e-05
-7.48224378010544e-06
6.58790136519354e-06
-3.23138234385006e-05
-3.49513645728194e-05
-5.02976639557535e-05
-2.0631950566912e-05
-4.8597752398622e-05
-4.42331852016932e-05
8.27549813902864e-06
-3.27715433333125e-05
-2.53401839840667e-05
-2.53342313415852e-05
-2.16616689909808e-05
-4.04957999096196e-05
-1.64179850590401e-05
-3.26806219519458e-05
-2.24343590393688e-05
-2.03353276617611e-05
-3.9523488581911e-05
-3.74794227737229e-05
-3.2254244005185e-05
-4.50866941871321e-06
-4.79115267659158e-05
-2.59254666299646e-05
-2.6560845255104e-05
-3.65194302534978e-05
-1.29516115880956e-05
-1.71364754090712e-05
-2.60063340035903e-05
-1.35600058945439e-05
-3.58639933162725e-05
-5.74592559513864e-05
-7.9706657661016e-06
-5.71100045684497e-06
-5.81243473913005e-05
-4.62283615838169e-05
-2.65588202463861e-05
-4.18995115306481e-05
-3.29057121620639e-05
-3.75673029838019e-05
-3.68285416223641e-05
-7.15766377162606e-06
-2.34035868022885e-05
-3.67654907367867e-05
-4.37220229754067e-05
-1.27807516276651e-05
-1.30182810127022e-05
-2.06858050750319e-05
-5.66582987238874e-05
-3.04998694557571e-05
-1.46257004893501e-06
-2.81118797965316e-05
-4.06606433826528e-05
-6.38658049575451e-05
-5.38650411836554e-06
-3.39182342062572e-05
-2.02118896130444e-05
-1.53671477526778e-05
-6.68981938866461e-06
-4.17910481497897e-05
-4.64817141794519e-05
-1.34978240232226e-05
-2.53130030209883e-05
-1.44452361538798e-05
-1.83005099301901e-05
-1.40075834144113e-05
-1.13873419889021e-05
-2.86643850362682e-05
-1.37349526353479e-05
-1.08417981956103e-05
-2.86278045037146e-05
-4.45897310121762e-05
-2.43635052684025e-05
-3.34629251906967e-05
-2.29572974619766e-05
-3.60232412580912e-05
-7.49162846957012e-06
-2.37371405563124e-06
-3.89065360417363e-05
-2.52758844987199e-05
-3.89152079437023e-05
-3.22581150497271e-05
-4.77824590830185e-05
-2.75537651457354e-05
-3.16329724810736e-05
-2.97285983004146e-05
-4.62147853770538e-05
-2.17565486316483e-05
-4.3646898101396e-05
-4.07351493698922e-05
-3.3508112059586e-05
-2.33376279681165e-05
-6.70094408054645e-05
-1.7412800861171e-05
-8.05265156781508e-06
-1.64542418447322e-05
-3.28517828520348e-05
-5.31214377260615e-05
-3.43618032800641e-05
-4.02806442254489e-05
-3.98457064490574e-05
-2.95573288573461e-05
-3.58000728201808e-05
-4.98992901879817e-05
-3.00176140557688e-05
-4.47256167506538e-05
-1.21998643379738e-06
-1.76025576377742e-05
-1.74267354569441e-05
-8.76525774077504e-06
-2.27252936887098e-05
-4.04031368709748e-05
-3.7816578014217e-05
-5.80571215973391e-05
-1.87084356188538e-05
-2.95842559083072e-05
-2.90941782945534e-05
-1.54181646408138e-05
-2.13421436988391e-05
-2.56589108331244e-05
-3.87304886331204e-05
-2.26248028910064e-06
-4.79296264024566e-05
-3.31656459308911e-05
-3.17539324162123e-05
-4.27755392083388e-06
-1.74379692129073e-05
-1.68647093995925e-05
-3.05799183295317e-05
-6.87112736600294e-06
-4.05419765161178e-06
-5.85680958498752e-05
-4.27654730119814e-05
-4.67934255691961e-06
-2.42146048479148e-05
-1.09603707181339e-05
-4.29274251312601e-05
-1.05847600279446e-05
-2.1512975896156e-05
-1.53521845087463e-05
-2.80866191304817e-05
-2.35758591789639e-05
-9.18864113671287e-06
-3.43733355910458e-05
-4.3997912083071e-05
3.72822787523811e-06
-5.11027179455798e-05
-1.95799009615046e-05
-1.96556403988285e-05
-3.48828592354972e-05
-2.26338113525678e-05
-4.36218935355912e-05
-2.310210357293e-05
-2.90079261186085e-05
-1.91587060849382e-05
-3.45083369555694e-05
-1.72843814770847e-05
-4.16527774032693e-05
-2.53224845945736e-05
-3.83696671938645e-05
-3.59206680175157e-05
-2.16469575671786e-05
-3.03030681048346e-05
-9.39131635254437e-06
8.72357371017878e-06
-6.21879234813368e-05
-2.30418879873847e-05
-1.68833687448738e-05
-4.94035426571947e-05
-4.71707226659881e-05
-1.32801608914677e-05
-9.19477920906593e-06
-2.63105357181134e-05
-4.0756807615935e-05
-7.08406608278335e-07
-1.72071690530946e-05
-4.63961548797397e-05
-3.82275157327513e-06
-3.94566570989356e-05
-3.267959183273e-05
-2.56663698389981e-05
-1.05943203231304e-05
-1.64235861868117e-05
-2.42433216232373e-05
-4.1905186956237e-05
-3.95479059816801e-05
-7.76706188663288e-06
-5.40957785007045e-05
-1.51740447039769e-05
-2.7904869044869e-05
-2.95552613525394e-05
-6.49819148707264e-05
-2.18139908121051e-05
-6.95193422444947e-05
-2.72403175111655e-05
-2.00606757427412e-05
-1.80484984481347e-05
-6.16366758627629e-06
-4.51161768503922e-05
-6.41285628672212e-05
-2.49156112237145e-05
-5.56958311532516e-06
-3.03638579924775e-05
-1.97439812635869e-05
-2.21741925652396e-05
-2.41245902177158e-05
-2.27519792060878e-05
-3.51761251737959e-05
-2.35909886064685e-05
-4.28341045621603e-05
-7.08172291784813e-05
-7.46457655095804e-05
-3.75490941690476e-05
-3.64723045833273e-05
-1.77505442419473e-05
-2.70520241937027e-05
-1.67791783241822e-05
-8.09308518742167e-06
-6.07084369329765e-05
-2.2859833186513e-05
-1.58160238729421e-05
-2.6962378282125e-05
-2.94685629628857e-05
-1.44196781082399e-05
-2.97832968165591e-05
-4.50232396207207e-05
-3.53575517915545e-05
-3.07787934441538e-05
-5.19323837927199e-05
-4.23861307685867e-05
-4.5668346753632e-05
-7.33659664491186e-05
-4.74036971098869e-05
-2.83764738526561e-05
-1.68674977085188e-05
3.90756704505853e-08
-4.58298203958163e-05
-2.53007104443666e-05
-3.77940690518271e-05
-2.59179853710348e-05
-2.4113750752418e-05
-2.89077340791513e-05
-1.31538107848793e-05
-2.35396111460756e-05
-3.01754038314799e-05
-3.27312665398297e-05
-2.77107569731692e-05
-5.96079142401498e-05
-1.51339260226723e-05
-2.04517695663183e-05
-4.31274508857307e-05
-4.78841926312782e-05
-3.93137671663961e-05
4.80852345450632e-06
-2.33139221333292e-05
-2.59645400812807e-05
-2.92865087719639e-05
-2.9374886017752e-05
-3.13366332722687e-05
-2.00314481664924e-05
-2.50384548444663e-05
-4.57193952058418e-05
-2.40678650551359e-05
-4.54934680276545e-05
-3.88469570608243e-05
-1.58599005216504e-05
-2.72264144793595e-05
-5.83841642504953e-05
-1.64808812321578e-05
-1.53058731830214e-05
-3.02612983433899e-05
6.79546504637846e-06
-2.99608269893314e-05
-4.32274799748502e-05
-1.347935343589e-05
-2.49530510632882e-05
-4.7002671456272e-05
-1.25250037824013e-05
-2.6567998905164e-05
-2.55414385102427e-05
-6.31333717425252e-05
-4.05123329112049e-05
-1.6098917190764e-05
-2.35299627715333e-05
-2.78961536238943e-05
-3.07683956006631e-05
-1.86177606556104e-05
-4.72538107567549e-06
-6.28888483661497e-05
-2.40393846756244e-05
-3.21017099757666e-05
-3.66157087376476e-05
-3.07351031259394e-06
-1.43909336598552e-05
-1.75490512361758e-06
-1.65354277220495e-05
-1.58082999079828e-05
-5.52966009500584e-05
-3.89791530751945e-05
-1.88513291610856e-05
-3.42413776869131e-05
-2.90263254826768e-05
-1.40364161889833e-05
-3.22660915035883e-05
-1.37308659324057e-05
-3.85727105718837e-05
-1.64535465811433e-05
-2.95682590944959e-05
-5.83353755753668e-05
-1.72288516403311e-05
-1.65090294411223e-05
-4.3916376118229e-05
-3.83768965382053e-06
-2.18042451283133e-05
-5.6675850103739e-05
-2.83303729927246e-05
-5.57647756591454e-05
-4.6993523339388e-05
-4.07473397005203e-06
-1.8456281101071e-05
6.88797707177678e-06
-6.12220533913892e-06
-9.19997031889071e-06
-1.79616996891469e-06
-1.08837919113987e-05
-2.97800260539907e-05
-6.10492223459319e-05
-2.38079148021599e-08
-3.7559090036575e-05
1.13892091553218e-05
-1.53706329024207e-05
5.70363920402877e-06
-2.87864754929727e-05
-1.28963546662312e-05
-2.42578137224211e-05
8.08140647085988e-07
-1.31451509749455e-05
-4.39801646690595e-05
-3.14556954291006e-05
-2.68220543907296e-05
-1.71851723311917e-05
-4.02347650525197e-05
-1.83064653890507e-05
-9.12432579911432e-06
-4.44308948566764e-05
-6.32347125847325e-06
-5.28404062194424e-05
-3.0556915606884e-05
-2.43025069239658e-05
-1.3828782509307e-05
-2.36545418766724e-05
-1.40825205704676e-05
-3.33277953322609e-05
-1.38487887709603e-05
-9.04792259046757e-06
-2.6464775772045e-05
-2.88797334275247e-05
-3.98387626842439e-05
-2.30653618604354e-05
1.40273466543022e-05
-2.39945888814484e-05
-3.19084195405454e-05
-2.55346197600722e-05
-2.60007143569663e-05
-3.31486719480578e-05
-3.69216879010671e-05
-3.6253371548432e-05
-3.0565037028713e-05
5.57182151492467e-06
-1.82192809800692e-05
-2.48885351934729e-05
-2.46096947750634e-05
-4.75439997861627e-05
-4.9837436561984e-05
-3.4136952914022e-05
-5.29710763474609e-05
-2.99848940889594e-05
-2.32357831323784e-05
-4.42401207205312e-05
-4.77611801753814e-05
-6.55826950772651e-05
-2.63402759362023e-05
-4.94877438362766e-05
-2.06686893648277e-05
-8.33063273939158e-06
-3.79324490432428e-05
-6.71777725383791e-06
-1.66494629884014e-05
-2.65713004839831e-05
-1.43514596886435e-05
-3.18005636818725e-05
-1.65318813358874e-05
-2.60462929751753e-05
-4.12558827006255e-05
-1.98025115412122e-05
-1.05019806841274e-05
-3.69420905768621e-05
-3.68091002900015e-05
-8.60402819288454e-06
-1.02642071955833e-05
-3.39078438727616e-05
-1.83296985536748e-05
-6.20544150802924e-06
-2.63645914804216e-05
-6.96490855420949e-05
-1.04476748583089e-05
-3.24696896678096e-05
-5.24694671973911e-05
-3.24048094139534e-06
-4.42964847047151e-05
-2.57835552442034e-05
-3.15100004852434e-05
-5.8539384612566e-05
-2.16954804108246e-05
-1.60118231564412e-05
-3.69318721466425e-05
-4.62067880578349e-05
-4.47335000940994e-05
-4.3566064956401e-05
-1.8467595158834e-05
-3.0220110084134e-05
-4.20616246482519e-05
-3.16242340815868e-05
-2.66961156562675e-05
-3.93049028255511e-05
-2.29603091853349e-05
-4.76326539634338e-05
-1.87975899384973e-05
1.93936281469022e-06
-5.46209171143447e-05
-2.05544383004638e-05
-5.53463990572271e-05
-1.36100018915289e-05
-3.37419822246377e-05
-3.78839596927165e-05
-8.23774548725901e-06
-5.59482696259832e-06
-4.75401079450491e-05
-1.69949841521118e-05
-2.95901503306027e-05
-5.08007400481724e-05
-8.55457997432361e-06
-1.19066927606105e-05
-5.99064122053118e-05
-2.20494652229366e-05
-2.40265809829082e-05
-4.42771448006744e-05
-1.3698439406213e-05
-3.98604072138325e-05
-3.45822231274954e-05
-1.47545387664982e-05
-4.26542625214119e-05
-3.40292867982446e-05
-4.64189372549689e-05
-2.79241155049008e-05
-2.80336963409943e-05
-4.80020781276031e-05
-3.71097352312864e-05
-3.5483801572927e-05
-6.05729135206629e-05
-3.31673890209332e-05
-1.00470601137079e-05
-2.03699160994568e-05
-4.07943213952906e-05
-2.86170413940626e-05
9.59679392903351e-07
-3.95116867950345e-05
-2.39196176222639e-05
-2.59459710503088e-05
-1.89787081572058e-05
-5.68726048806238e-05
-2.04770207479141e-05
-1.75467989784828e-05
-1.58022516422103e-05
-2.92367387206751e-05
-5.25597518868613e-05
-4.27410632369843e-05
8.20100836137614e-06
-4.24715726276122e-05
-3.89525729920695e-05
-3.55377767613707e-05
-5.63534740435812e-05
-3.38228496156178e-05
-5.96998261662863e-05
-3.33605185596474e-05
-3.31962489766618e-05
-1.09879275407676e-06
-3.80791740134802e-05
-2.47985338656077e-05
-1.53492380007843e-05
-3.48461714290537e-05
-1.53157271239098e-05
-1.14582412150386e-05
-2.51582182556476e-05
-2.31894504989508e-05
-4.11814817502372e-05
-3.48147205982397e-05
-7.77294888012564e-07
-5.76300451461267e-05
-5.02470183455528e-05
-2.15609900869878e-05
-1.31321071060725e-05
-1.47912593799562e-05
-3.09329929322148e-05
-5.5035474421564e-05
-2.45186340089153e-05
-5.37635586610294e-05
-2.40958090696955e-05
-3.25282928985599e-05
-1.39158133765215e-05
-2.05191371224836e-05
-3.96144063020081e-05
-1.64270693803395e-05
-2.39772316839146e-05
-2.14641295338552e-05
-5.07053463166464e-05
-1.57625132134095e-05
-3.17498528931676e-05
-2.53566438597157e-05
-3.15375123866723e-05
-6.03669730746887e-05
-1.29283833445366e-05
-3.15537602592929e-05
-4.47298916185662e-05
-4.95919248030992e-05
-2.46156512497409e-05
-3.71465582218829e-05
-9.05223506272374e-06
-3.0790191009189e-05
-3.78178336498329e-05
-1.15298173077369e-05
-5.50873360896118e-05
-4.48371172152465e-05
1.24454350394528e-05
-2.10991503561415e-05
-4.71788482473649e-05
-4.30477045138993e-05
-2.41885658827702e-05
-2.2708767052193e-05
-3.25965037895125e-05
-3.49179922664814e-05
3.81334336803122e-06
-4.5364302879257e-05
-2.1073686832872e-05
1.20186168826167e-05
-6.27220607990609e-06
1.76779057466569e-06
-2.59263558582105e-05
-3.18010469473465e-05
-5.76639441036435e-05
-4.65489079839643e-05
-5.20768601179359e-06
-2.21376372054752e-05
-3.46799055456555e-05
1.02847810308147e-06
-4.62502577999541e-05
-2.46406840238479e-05
-2.44697824870862e-05
-2.24980691301105e-05
-3.46640536033406e-05
-2.13341929061057e-05
-5.10482501696341e-05
-6.04166099022848e-05
-4.52839918268521e-05
-4.11251339482037e-05
-3.43025655473278e-05
-1.54682324752327e-05
-1.56299295440531e-05
-4.11010173401792e-05
-3.64769336227906e-05
-1.80092319056748e-05
-4.70418968316193e-05
-4.1995708188737e-05
-3.17862320022389e-05
7.11468299903353e-06
1.72979008016234e-05
-1.08424731726211e-05
-3.20775147945836e-05
-8.19831580450113e-06
-3.21496530054841e-05
-3.53265453742747e-05
-3.37069607650862e-05
-3.08356493611549e-05
-1.44489573976242e-05
-5.82690369712327e-06
-3.4765205669186e-05
-5.0660700710698e-05
-1.14382661576809e-05
-3.36565629653189e-05
-1.78327404796517e-05
-2.28562406839011e-05
-1.21286527781137e-08
-8.03158395401205e-06
8.5376003331e-07
-4.94120052325025e-05
-4.00198753169174e-05
-1.59311784019767e-05
-2.19165222512496e-05
-5.09724853417212e-05
-3.14448310178662e-05
-4.48496307973077e-05
-1.59208118586822e-05
-9.45138108451778e-06
5.92298691073693e-07
-8.28041579248955e-06
2.05589126311478e-05
-2.93120549487205e-05
-5.30669817603827e-05
-2.52275490169794e-06
-4.62319580823848e-05
-5.13760229297669e-06
-3.04564520747357e-05
-4.04187399009124e-05
-2.50848755116205e-05
-1.78059341118842e-05
-4.24954767763582e-05
-5.73076268508978e-05
-3.75721549015217e-05
-1.9234303614877e-05
-1.17535752816157e-05
-1.73409769217504e-05
-3.92358077460021e-05
-2.33131102213681e-05
-5.11017499518449e-05
-1.17683336713635e-05
-9.65160752100255e-06
-3.34745050591755e-05
-1.7826468557691e-05
-9.94629529289158e-06
-2.19557066755818e-05
-4.30238156100462e-05
-4.09082728885138e-05
3.07597346739897e-06
-1.59494056721321e-05
-2.04428588087934e-05
-4.02199328229294e-05
-2.52374859492138e-05
6.56503269327005e-07
-3.11717585397401e-05
-2.49514447056806e-05
-2.14854628743859e-05
-2.45180689616332e-05
-3.84227777801584e-05
-3.84995073249805e-05
-1.61007237572514e-05
-3.03048879468429e-05
-4.02543128653865e-05
1.94149176982867e-06
-3.72734043638745e-05
-1.92928523267553e-05
-1.22178757315317e-05
-2.81878832630199e-05
-1.53236332839887e-05
-4.00432892621882e-05
-3.06965916864305e-05
-4.03525962929781e-05
-3.07849787074532e-05
-3.20614171314656e-05
-4.62800245991951e-05
-3.00584832591667e-05
-3.68968128582089e-05
-2.80605651477631e-05
-4.47036257690881e-05
-3.35201612733847e-05
-1.94280061783161e-05
-3.8940879949253e-05
-3.17118838194336e-05
-3.00336559284372e-05
-6.96371928333912e-06
-4.03179448627898e-05
-1.92263683856604e-05
-3.45015628152321e-06
-2.21256308019833e-05
-7.45104083828158e-06
-3.89659460065639e-05
-4.71887194878839e-05
-4.56057927674264e-05
-2.71428998094585e-05
-4.09980327597033e-05
-2.54523484256977e-05
-4.61522157708886e-05
-4.39511092598524e-05
-4.46282975351955e-05
-3.04862826902864e-05
-4.16480492379749e-06
-2.50795504138114e-05
-2.64597269008389e-05
-2.69645828022454e-05
-1.5825859703423e-05
-1.23821210916336e-05
-2.67770234980174e-05
-2.74556106770709e-05
-2.10821058129873e-05
-5.17123638662817e-05
-3.75379928643543e-05
-2.86165436405102e-05
-2.31413585166009e-05
-4.16578218363578e-05
-1.2512873277846e-05
-4.30383239394606e-05
-4.90550000637241e-05
-2.7813425881173e-05
-3.302337961461e-05
-2.15208026339405e-05
-1.56962925950206e-05
-2.86342849595862e-05
-3.58780231185891e-05
-1.63726747556772e-05
-3.48883386382246e-05
