# Supplementary material for: Research on computational propagation and identification of mine microseismic signals based on deep learning
Source: PLoS One. 2025 Oct 22;20(10):e0334641. doi: 10.1371/journal.pone.0334641 (PMC12543183; doi:10.1371/journal.pone.0334641)
Supplement: S8 Data — (ZIP) [file pone.0334641.s008.zip › 000100900002867.xlsx_0.txt_24.txt.txt]

-5.41436641622618e-06
-2.4079679275584e-05
-5.93827919159171e-05
-5.24111505517258e-05
-3.7643898385817e-05
-2.17266857778791e-05
-5.25685948434806e-05
-5.73506835483259e-05
-3.90426912031362e-05
-2.61666818089663e-05
-2.88615347562109e-05
-1.48079769113694e-05
-3.54066459439786e-05
-1.53791570520386e-05
-2.62563095954254e-05
-4.35851061909489e-05
-3.98202808912584e-05
-2.05698540197041e-05
-3.27539490173594e-05
-8.9666788379644e-06
-5.67967984783905e-05
-3.40473096053797e-05
-2.59833620782113e-05
-3.22635035166876e-05
-3.64940737635165e-05
-8.60312982832972e-05
-3.24897205365812e-05
-1.83290915104266e-06
-4.02978342751823e-05
-1.21467289271314e-05
-1.24133713335362e-05
-2.10942860941087e-05
-8.16986976791385e-06
-3.29782435428852e-05
-9.16774358984393e-06
-3.37741633833873e-05
-1.27082104780507e-05
-1.40482886588228e-05
-5.29264237631582e-05
-1.88210420199078e-05
-3.21571854743213e-05
-3.44866858567991e-05
-4.69976885581429e-05
-3.1359242390502e-05
-3.15049307657931e-05
-2.34844487790727e-05
-4.02618450689924e-05
-3.11853003360633e-05
-5.19711334616975e-05
-3.21439588399408e-05
-2.26647954145011e-05
8.0910487757336e-07
-1.22651445719328e-05
-4.07037164014367e-05
-3.44955834069325e-05
1.82262264754245e-05
-3.78865544149356e-05
-2.76561297860912e-05
-1.33803312621622e-05
-3.7025764422422e-05
-1.11000430807819e-05
-8.48744857340715e-06
-1.48911540977294e-05
-5.16948387619436e-05
-4.39889431227895e-05
-5.37966656444099e-05
-3.92207846424877e-05
-2.47624095574671e-05
-3.54347976554966e-05
-2.85336836795913e-05
-4.54438287352327e-05
-6.6877605131752e-05
-1.88142031517137e-05
-3.61989073753052e-05
-5.73059367902356e-05
-1.83541922385793e-05
-2.39473244433418e-05
-2.60036425459576e-05
-3.24827028867725e-05
-2.34599564717069e-05
-2.10900491511707e-05
-2.74634301464575e-05
-5.38791080229129e-05
-2.50274583280997e-05
-2.82810307348466e-05
-1.71686292210851e-05
-3.39453400398063e-05
-2.3062345354345e-05
-1.3158214244405e-05
-5.99042043492812e-06
-6.55971072089029e-06
-4.2442696937827e-05
-4.6738986068606e-05
-4.63934041221022e-05
-7.22340739854656e-05
-4.67339292706618e-05
-4.30917885091814e-05
-3.49891174440462e-05
-1.53820722634787e-05
-4.13674705722106e-05
-5.78736023433262e-05
-3.03383847940843e-05
-4.86031482206199e-05
1.23836346645416e-06
-2.31399360573254e-05
-4.71413188574439e-05
-6.1112732663033e-05
-7.21038124616561e-06
-5.06901568477139e-05
-1.44922354684508e-05
-3.58107322461209e-05
-4.9230569486896e-05
-5.14533385375717e-06
-4.71737749215922e-05
-4.80667075664256e-05
-3.75723885358434e-05
-3.66297569434608e-05
-5.21820694324327e-06
-2.06475469373115e-05
-1.38953353266862e-06
-1.52797072930822e-05
-4.10901379325555e-05
-2.29785745471616e-05
-3.68934760764665e-05
-4.73760105857672e-05
-3.23409756611152e-06
-4.33119983551378e-05
-1.3018418307723e-05
-4.9434804265276e-05
-2.90537573347608e-05
-4.05562799961358e-05
-3.68986780362605e-05
7.41829129159543e-06
-4.52764529889827e-05
-2.60571178635743e-05
-3.01489605215678e-05
-4.27094020234493e-05
-3.97409837008664e-05
-2.83731602183951e-05
2.23242579837589e-05
-2.14947147386685e-05
-1.3029705775611e-05
-2.15942816164964e-05
-2.05156375091167e-05
-1.33602304851531e-05
-4.0926209439017e-05
-3.73235376428276e-05
-3.70790842805994e-05
-6.90459876508826e-05
-4.11936146028734e-05
-4.04898382720922e-05
-3.45476001501183e-05
-2.45319086338525e-05
-2.03434134307549e-05
-3.92046340072971e-05
-2.83358782141927e-05
-1.8563486460204e-06
-1.6798916315737e-05
-4.14157281617873e-05
-2.38465615061271e-05
-3.23958496826285e-05
-4.35074989658024e-05
-1.57087743544534e-05
-3.44737144163185e-05
-3.05604129078127e-06
-1.74606664580647e-05
-1.07435237362089e-05
-2.41964425840598e-05
-3.89303661151022e-05
-2.99663962498381e-05
-1.00540008644808e-05
-2.4613641832787e-05
-3.49619125959635e-05
-8.63016918549847e-05
-2.66483366005614e-05
-4.56202810844201e-05
-2.10772288617528e-05
-1.66609640447108e-05
-2.04561650386175e-05
-2.1511582600555e-05
-4.63428654182182e-05
-3.36133750693794e-05
-3.49423494791356e-05
-2.25977337412851e-05
-3.23453777956096e-05
-4.17403100828322e-05
-5.88023794765235e-06
-3.31368233218131e-05
-1.76908701834219e-05
-4.10365732362134e-05
-2.43167784010301e-05
-2.93531741311275e-05
-4.65535090717698e-05
-4.85313579326064e-05
-1.84890270626014e-05
-2.06281683981832e-05
-3.14513838146374e-05
1.07814190734556e-05
-2.82426169987217e-05
-3.04075297297574e-05
-1.59384846052244e-05
-3.04356950737329e-05
-1.49493367812961e-05
-2.84172223825428e-05
-6.04249880342261e-05
-6.78452852252436e-06
-3.88368443956413e-05
-1.536790515653e-05
-2.77219589796474e-05
-3.90849623232192e-05
-2.43551110163255e-05
-5.10556150671305e-05
-1.04891249419595e-05
-2.64129299499913e-05
7.74048517380215e-06
-3.38099418962874e-05
-5.0058102964869e-05
-3.05008677607379e-05
-2.55055794688518e-05
-7.57280418123988e-06
-3.61075972374625e-05
-3.71877953916871e-05
-1.74365099060932e-05
-4.52279884788401e-06
-2.76873361374125e-05
-8.45890342398967e-06
-3.57341169237101e-05
-3.12000400691117e-05
-3.28503720331786e-05
-2.71181516163111e-05
-2.09154254167696e-05
-3.04630405044719e-05
-5.28095085453656e-06
-3.20791740784003e-05
-3.70658992246423e-05
-1.2488298968299e-05
-2.171888248547e-05
-4.82788669704535e-05
-5.05386628276131e-05
-5.15296374714005e-05
-6.10140179443572e-05
-2.33804117335984e-05
-6.66239568267941e-05
-4.11948302131269e-05
-2.72352011020413e-05
-2.08330752475131e-05
-4.08166557264812e-05
-9.75427474303063e-06
-4.69488321348402e-05
-5.31408500114603e-05
-2.93141351239357e-05
-1.94202891112424e-05
-1.16399712708717e-05
-3.17003009677652e-05
-1.92097473289033e-05
-4.67826340080139e-05
-4.0042164144229e-05
-3.91730390996784e-05
-5.91051770197372e-05
-4.72229712254953e-05
-3.50980662874898e-05
1.74406061602243e-06
-3.2149399241915e-05
-1.39788131055967e-05
-1.19933863466928e-05
-5.36790704109572e-05
-3.53413456905726e-05
-1.17257493882192e-05
-3.52121871332534e-05
-2.93897559548883e-05
-1.82134369135533e-05
-3.743043161483e-06
-3.16385911593128e-05
-2.76441703364133e-05
-2.38666130761254e-05
-5.3500883971896e-05
-3.92282274607412e-05
-3.71703066549326e-05
-1.74609976114495e-05
-1.79664371535828e-05
-3.63920251192356e-05
-3.20031147425283e-05
-3.87210344427376e-05
-2.63561677640271e-05
5.05310090307508e-06
-4.32083984963134e-05
-2.77289133345414e-05
-2.09338299270767e-05
-3.27514872881869e-05
-2.89794104713891e-05
-1.06781909587764e-05
-3.98653277327935e-05
5.62075796531313e-06
-2.59901485525906e-05
-2.28658423420164e-06
-8.5878210586458e-06
-1.04363699011941e-05
-3.34780016271685e-05
-2.62283812505983e-05
-4.14255597204649e-05
-3.07557762764317e-05
-5.20460142038595e-06
-5.24031715538256e-05
-3.65269777756904e-05
-2.37989478432507e-05
-2.93711887480314e-05
-2.87257678147659e-05
-4.70861699686234e-05
-2.96126672780542e-05
-3.30986794957253e-05
-2.92034933730393e-05
-2.89882574622653e-05
-4.55269716990594e-05
-2.17485844346487e-05
-3.85030809086731e-05
-4.11201472453221e-05
-2.18976151303211e-05
-5.07286537641613e-05
-2.45295294168309e-06
-3.97397241199715e-05
-1.64590978440183e-05
-2.5457794192292e-05
-4.42950069347797e-05
-9.95300463290314e-06
-6.78711455381178e-06
-2.57442335431559e-05
-5.98469797306637e-05
-4.00162337255905e-07
-1.64600114225392e-05
-3.22117979564528e-05
-1.47918440592076e-05
-4.43131167332314e-05
-6.2898778326734e-05
-4.28251565245851e-05
-2.1717321453595e-05
-3.27127512244699e-05
-6.27343719068754e-05
-4.76065995383557e-05
-3.37004861302915e-05
-4.19174628001606e-05
-1.39866540891763e-05
-1.95336359596773e-05
-2.0793305595064e-05
-4.10646864325377e-05
-2.28492395605028e-05
-3.72169489536348e-05
-5.67754046709612e-05
-5.37358440320759e-05
-3.61490618521336e-05
-1.66887320422965e-05
-2.35343288666679e-05
-3.00697878435914e-05
-2.52122690098177e-05
-2.763413984907e-05
-8.22194162723178e-06
-8.50781585650665e-06
-5.40673394227808e-05
-1.056133350415e-05
-3.09614928761787e-05
-6.03058426532531e-06
-3.49890035086425e-05
-2.74261560570717e-05
-3.21981117455253e-05
-2.37426920161642e-05
-2.59192411505692e-05
-2.64346446487969e-05
-3.87478895570553e-05
-1.0045008597712e-05
-2.3105558996251e-05
-4.07634884650543e-05
-1.27250187029959e-05
-3.73200673143353e-05
-3.16069162459672e-05
-4.99557967532376e-05
-4.16050290158266e-05
9.64597173099185e-08
-2.34154818193479e-05
-1.77623550624624e-05
5.09286996157299e-07
-5.92611710249095e-05
-2.37756565971604e-05
-1.57304998147015e-05
-4.2404107145011e-05
-3.53806104230309e-05
-3.32681607723317e-05
-7.41822968177217e-06
-8.13149994708772e-06
-1.22930093014472e-05
-5.16407918368507e-05
-2.83010350768568e-05
-3.48936059192188e-05
-1.87666071748092e-05
-5.16171680350934e-05
-4.68857250589253e-05
-4.48634973294467e-05
-1.9995042255172e-05
-4.73776451833611e-05
-3.50326148249227e-05
-3.29931951248933e-05
-3.62322308273532e-05
-3.97368933194563e-05
-2.04253693339315e-05
-4.70843786957085e-05
-1.70906409689478e-05
-5.24779137351941e-05
-4.54736855036343e-05
-1.27282601382417e-05
-1.57483451336728e-05
-3.50067030341272e-05
-2.57360046344032e-05
-1.06460611842092e-05
-1.30474605447016e-05
-4.24520522273764e-05
-2.01364089875086e-05
-8.25981293682728e-06
-4.15348885006093e-05
-4.55814476938472e-05
1.28229677820881e-05
-2.39140713154096e-05
-2.95183739341279e-05
-3.97947801838757e-05
-3.92666516742725e-05
-2.96867997029563e-06
-3.56183334963555e-05
-5.6708741516587e-05
-3.43920408774112e-05
-3.24043422706841e-05
-3.95795060139488e-05
-3.33473339911196e-05
-1.50802034161197e-05
-3.39660923603884e-05
-2.77185467189641e-05
-5.80451921798542e-05
-4.29733031572302e-05
-4.59305349545332e-05
-1.18410285768657e-05
-3.86071561086853e-05
-4.98508316721514e-06
-5.84290451791029e-06
-1.86210915477332e-05
-2.29764629820676e-05
-2.49186251315468e-05
-2.89075003818314e-05
-4.11346193269042e-05
-3.90956584312994e-05
-3.11915858570379e-05
-3.30985561147514e-05
-1.58895154669426e-05
-3.29941410940347e-05
-3.45101377256362e-05
-4.03948105149096e-05
-3.15155109739404e-05
-6.44478682064209e-06
-3.36567397345043e-05
-2.71907174422265e-05
-3.0673060624744e-05
-2.68847692109701e-05
-4.08853490165834e-05
-2.56431256961892e-05
-2.23951430494803e-05
-2.35273375080898e-05
-4.94310297522432e-05
-2.93937737288616e-05
-5.98293905303954e-06
-4.51496002561417e-05
-3.41833743345119e-05
-4.96507031590682e-05
-3.16240832576639e-05
-4.13687322253248e-05
-3.90494021914193e-06
-5.45503317377402e-05
-2.67214128394097e-05
-1.06063249176279e-05
-2.08734634758776e-05
-3.90648855480426e-05
-9.20133061762602e-06
-3.09240110723734e-05
-2.37675480639371e-05
-4.85508480028626e-05
-1.35451858995043e-05
-5.57297820469177e-05
-5.75589122044576e-05
-5.01828257153837e-05
-1.2019828492896e-05
-3.27835581117419e-05
-5.94998649960442e-05
-2.74362278760362e-05
-1.27329642088417e-05
-1.84820996086808e-06
-1.59238339993299e-05
-1.56659576734495e-05
-5.13174662750394e-06
-2.74894341162446e-05
-4.3235956143545e-05
-2.32615025359402e-05
-3.70758201810226e-06
-6.05476964062828e-05
-5.37590359297661e-05
-3.36836031616422e-05
-3.75526710971442e-05
-4.29201412649478e-05
-9.36718970605012e-06
-3.10194592037248e-05
-3.97544605538044e-05
-3.29871193142348e-05
-1.94771522300442e-05
-3.93777524424999e-06
-3.24155565455529e-05
-1.92497402257915e-05
-5.92707926955781e-05
-4.08349452318175e-05
-3.19688058682712e-05
-1.39113418606553e-05
-2.90368944343861e-05
-1.68018194693171e-05
-4.83190296389734e-05
-2.43839890097597e-05
-3.64830672896061e-05
-2.7047511584085e-05
-5.0766137276529e-05
-6.182487809973e-05
-5.65033612314571e-05
-5.6227109367422e-05
-2.11586977351075e-05
-4.6071761593735e-05
-3.69557709901871e-05
-5.62568428409029e-05
9.3133190572917e-07
-2.88611728808365e-05
-3.85980568165116e-05
-1.97450003420594e-05
-3.14760777378818e-05
-5.04643638574274e-05
-1.24231087352319e-05
-1.53847228354604e-05
-4.71518839930469e-05
-3.00112795362116e-05
-5.06681595766136e-05
-3.14159973173672e-05
-1.88321620041314e-05
-2.97194385149073e-05
6.29421719618059e-06
-5.72285754380001e-05
1.74375691278503e-05
-3.97340374172132e-05
-2.62618554474696e-05
-1.58173595324365e-05
-6.35641536706335e-05
-2.45500895931687e-05
-5.53501768301742e-05
-3.4809521956749e-05
-1.86618031621804e-05
-3.70551905683561e-05
-2.60304523087639e-05
-2.68698496653339e-05
-4.94089458549823e-05
-7.14477794783931e-06
-3.14634951934918e-05
-1.66378560791943e-05
-4.1028084152261e-05
-3.89364832739011e-05
-2.81988614385331e-05
-5.32825558337769e-06
9.75162285441456e-06
-5.38641338743068e-05
-4.4820704128268e-05
-2.39317988981123e-05
-1.96654949082212e-05
-4.4079266874045e-05
-5.10525772476801e-05
-5.67826387961779e-05
-4.61559553630175e-05
-2.22108692243076e-05
-3.37955047082481e-05
-4.02038422693743e-05
-3.71695817433523e-05
-4.889092152193e-06
-1.72948822124933e-05
-1.22816816458834e-05
-1.81058868447271e-05
-2.51080050566685e-05
-2.26508833091114e-06
-1.32981819780186e-05
-2.55029989888642e-05
-1.27420037327524e-05
-5.34578055227915e-05
-2.67825363852319e-05
-1.7403361109901e-05
-9.05194601931019e-06
-4.16429212161859e-06
-3.98833319716195e-05
-3.29545371231851e-06
3.13821935686727e-06
-6.34377680879448e-06
-4.28996346054084e-05
-4.80766198762151e-05
-6.40463653751355e-05
-4.40630656298395e-05
-1.45547995559878e-05
-4.10149789077943e-05
1.44592335865248e-06
-2.30002406433029e-05
-1.53127942321903e-06
3.65670864539384e-06
-2.87375103754907e-05
-3.04903844190837e-06
-4.97434682113485e-05
3.18278743718208e-06
-5.48021004064791e-05
-9.51701474765907e-06
-2.65547189959957e-05
-4.1524224594959e-05
-5.07828304469004e-05
-4.09848955773621e-05
-7.73054688712758e-06
2.20538541734938e-06
-4.29855326922122e-05
-4.76871633166151e-06
-3.79091729620902e-05
-4.81105234116038e-05
-4.88709657654085e-05
-9.83279221487102e-07
-3.63540929251827e-05
-3.83565056145754e-05
3.16611508869265e-06
-1.55468698879363e-05
-7.61295599569275e-06
-6.46169525685526e-05
-4.70419014699089e-05
-1.69343513523917e-05
-1.12863824638605e-05
-4.27703151875209e-05
-2.82069789538862e-05
-3.50514534556608e-05
-2.83020910267666e-05
-2.87906055160998e-05
-3.25599254108106e-05
-5.64250892575012e-05
-1.78037184818968e-05
-6.0845438564675e-05
-5.53196693480321e-05
-4.15167302792425e-05
-1.6599089901028e-05
-2.8226238086669e-05
-6.89238664514076e-05
-4.11901363830443e-05
-3.20236619917432e-05
-2.57809768426643e-05
-4.66730864662213e-05
-6.45297905236967e-05
-2.66124988085448e-05
-3.26680968722003e-05
-6.42082018688625e-06
-3.21693845070252e-05
-3.07645975506848e-05
-1.33140259021134e-05
-3.17147722386732e-05
-6.9808502738324e-06
-5.04800607667644e-05
-1.97056803245702e-05
-2.14718894201423e-05
-4.19974083527807e-05
-2.39360191934896e-05
-1.24932422487132e-05
-4.22571675197709e-05
-6.25499387887964e-06
-3.62089155024246e-05
-5.53082548977004e-05
-2.64828571874491e-05
-9.60350417229869e-06
-9.81223283263294e-06
-2.55160086291005e-05
-2.51396807643789e-05
-2.85849855461501e-05
-4.51051645378574e-06
-2.86082553611823e-05
-2.51337907732732e-05
-5.11905126341605e-05
-1.65263043721697e-05
-1.56816535615423e-05
-4.14083592854951e-05
-4.16832675920825e-05
-3.80674416513312e-05
-5.53536101140828e-05
-1.16911454914416e-05
-3.50632919166286e-05
-2.8717096182121e-05
-4.08975588013981e-05
-3.25885923541427e-05
-5.03620902463449e-05
-1.10731824863365e-05
-2.17785171185817e-05
-4.04162075620901e-05
-2.3180380420394e-05
-1.99674897557313e-05
-2.10976791367585e-05
-3.49639293970979e-05
-7.71828053825833e-06
-5.39511886009819e-05
-4.76470978134545e-05
-1.64596222308814e-05
-2.72530169159425e-05
-2.20740039340514e-05
-2.66835814855412e-05
-4.95450643290482e-05
-3.01802947571727e-05
-3.9693119577927e-05
-3.28168253723763e-05
-4.76126723461606e-05
-9.96107569715078e-06
-5.46477633968462e-05
-2.62236345140887e-05
-3.74874366422987e-05
-2.3002848820691e-05
-3.54601456441225e-05
-2.42448871889826e-05
-6.00499501544273e-06
-1.29864295782897e-05
-1.5853234536566e-06
-2.2727517253123e-05
-6.86370220418177e-06
-2.42938498595299e-05
-5.58061169434941e-05
-2.1131310985583e-05
-2.42065007879808e-05
-3.64751458268512e-05
-1.77122548785618e-05
3.93864231869559e-06
-3.29840256443803e-05
-3.361354266289e-05
-2.50250980557218e-06
-3.07694787104847e-05
-6.62734838521537e-06
-6.82723017845362e-05
-3.74282662965476e-05
-3.03543082183436e-05
-2.84904269858765e-05
-4.03835080300299e-05
-3.65531016206479e-05
-5.28898864932317e-05
-4.97052283125282e-05
-1.88847748737952e-05
-3.69123740692255e-05
-8.54384922890708e-06
-2.8672371232244e-05
-2.90892947604672e-05
-5.60926743554511e-05
-2.67428465920525e-05
-1.07647986727814e-05
-3.58055461280575e-05
-3.13658313836363e-05
-2.18524710873846e-05
-1.79528262171399e-05
-3.00976967461949e-05
-3.0767565906224e-05
-3.041587377754e-05
-3.27043090164426e-05
-3.22441487719288e-05
-6.84750937784878e-06
-2.00928543199249e-05
-3.23570536820761e-05
-1.32271343329432e-05
-2.62261152361581e-05
-1.76284577414868e-05
-1.94710584865281e-05
-4.64411264397038e-05
-2.38313411776351e-05
-1.65544588284903e-05
-5.61563790054763e-05
-8.63617603770663e-06
-2.61205104656239e-05
-2.86878636260135e-05
-4.67747149239617e-05
-1.08511688785717e-05
-3.47410838359865e-05
-6.21992215610901e-05
-5.01381384039158e-05
-2.5217035269342e-05
-2.60243304811326e-05
-2.7987511596822e-05
1.38201009917037e-05
4.83043291901789e-06
-2.75631579905895e-05
-2.72768300665519e-05
-4.6923587827017e-05
-2.55275588767998e-05
-3.26920840088198e-05
-2.09126658712891e-06
9.78968827042116e-06
-2.28192617742308e-05
-5.61558525032152e-05
-2.58095274398898e-05
-7.32634471379396e-05
-1.95834034357501e-05
4.48250155238191e-06
-2.5984954227869e-05
-3.11127218501444e-05
-3.83895214095268e-05
-4.20114822219075e-05
-2.85994796492278e-05
-4.31748172026097e-05
-2.86200171809798e-05
-8.28708947402124e-06
-3.49869931945146e-05
1.11998382438577e-05
-1.70207318551372e-06
-5.01938452235741e-06
-3.19027134323818e-05
-1.5524401660034e-05
-2.8189219989649e-05
-5.08999045536855e-05
-1.22691650621204e-05
-3.15047838216643e-05
-2.50722918678531e-05
-4.50346769075556e-05
-2.09399217873207e-05
-3.11465246638117e-05
-4.32601093853977e-05
-5.65524331531578e-05
-2.05605717390584e-05
-3.97462114010545e-05
-5.27022472856463e-06
-4.183262668561e-05
-2.13241826238562e-05
-5.77428630306746e-05
-4.10115436138871e-05
-1.90832320386453e-05
-2.71832402057941e-05
-1.41249020518678e-05
-3.08975573397351e-05
-6.66165032155978e-05
-2.53509738110389e-05
-4.4700305810915e-05
-2.57189839795536e-05
-2.68963770849234e-05
-3.18302040256008e-05
-3.186414628807e-05
-3.91999979746522e-05
-2.04716499382686e-05
-2.00603742261391e-05
-3.30379320905617e-05
-5.40980521115382e-05
-3.14909585901058e-05
-4.35602532396241e-05
-3.6911449154654e-05
-5.07836083486225e-05
-1.1586623525653e-05
-2.76623292423155e-05
-2.76170759945085e-05
-1.61663557920464e-05
-4.98628082376388e-06
-6.90865770645847e-06
-2.9455806554163e-05
-1.65809593954554e-05
-1.58623131124688e-05
-5.53551107680328e-05
-1.0604168431232e-05
-4.73210571657146e-05
-4.25022027988752e-05
-4.24338608571711e-05
-3.41415107139441e-05
-2.5749775662769e-05
-4.98344339861435e-05
-4.64968412497058e-05
-2.54106086740889e-05
-1.32829500710153e-05
-1.98771656333542e-05
-1.56039651619115e-05
-4.44794377416933e-05
-5.38687792876826e-05
-1.35595429339625e-05
-4.3845994161864e-05
-7.05753704856271e-05
-2.84688825672382e-05
-1.73825589963961e-05
-2.54610225999871e-05
-3.44450401252064e-05
-5.9381263805471e-06
-7.02262814816595e-05
-3.53008533336962e-05
-5.41155037181008e-05
-4.90594210701233e-05
-3.19969603957321e-05
-4.8852121159634e-06
-1.98010870746318e-05
-2.15175083159483e-05
-9.92447440957054e-07
-6.20369984517181e-05
-4.56584286222146e-05
-2.62257503096921e-05
-2.45614768698848e-05
-4.72168205536876e-05
-4.5426304077546e-05
-2.31545067762329e-05
1.0537970033544e-05
-1.50839855932292e-05
-3.11554231418255e-05
-1.98079322088543e-05
-3.7982844134974e-05
-7.90349654616875e-06
-4.1271656226928e-05
-1.09640736375032e-05
-2.69606167157069e-05
-5.44945190623539e-05
-3.30711617665505e-05
-1.68627762455847e-05
-2.77320407171681e-05
-3.26557927182671e-05
-1.85335613142321e-05
-2.52909239980587e-05
-1.25545800042791e-05
3.4553891193752e-07
-4.69758302660563e-05
-1.78579928857674e-05
-2.10627062074004e-05
-3.54851153133496e-05
-1.88945191652121e-05
-5.06389907199159e-05
-4.60732170069555e-05
-3.61156384955658e-05
-4.16182726946852e-05
-3.90387631623394e-05
-2.79324103042316e-05
-4.6629098783514e-05
-2.41266807056e-05
-4.3585999474556e-05
-2.09448029641488e-05
-3.62630339198418e-05
-3.65397229456963e-05
-4.20061489478479e-05
-4.29466940284395e-05
-1.41887491316886e-05
-3.98200839605519e-05
-2.56940102585044e-05
-3.86563328818919e-05
-5.74338321928582e-05
-2.77344337075602e-05
-1.69496699597349e-05
-2.96220046718913e-05
-3.83328127415465e-05
-2.74842619852952e-05
-3.21325927503078e-05
-3.45182397928788e-05
-2.76992035458279e-05
-2.0452210259187e-05
-2.06263483901794e-05
-4.18455960980345e-05
-4.88070241889153e-05
-5.23319048925945e-05
-9.65273919815941e-06
-2.08499304370052e-05
-4.99035759897128e-05
-2.47598366446925e-05
-3.19113334073768e-05
-2.26604026234678e-05
-2.4298883648804e-05
-8.40475529153389e-06
-7.71072883627663e-05
-4.31584883827713e-05
-2.13387595703962e-05
-4.03274659599918e-05
-3.26117969121505e-05
-6.89303039055917e-06
-1.46782587748157e-05
-3.95591476136394e-05
-3.70783287639703e-05
-2.29139926441029e-05
-1.01591341152939e-05
-1.6065184894408e-05
-1.7916317557054e-05
-5.11078868736197e-05
-6.49191631619618e-05
-4.4695470792382e-05
-2.68670734743271e-05
-2.5381510082597e-05
-3.3664175763717e-05
-3.8785198968367e-05
3.07770419743618e-06
2.52259352275541e-06
-1.75056052362701e-05
-2.71792378197388e-05
1.45305121919345e-05
-3.57536735344911e-06
-1.67656775487931e-06
-3.58694433852583e-05
-7.67295266994142e-06
-3.60174583154256e-05
2.34772520136313e-06
-4.13035047955326e-05
-6.29457886624257e-06
-6.23077566390565e-05
-9.8721235602007e-06
-2.80032158694095e-05
-2.65469579047508e-05
-1.33680526087774e-06
-3.43103665196739e-05
-3.87854894793058e-05
-2.15503294099343e-05
-2.09877007965079e-05
-6.04473516504837e-05
-2.36925336082038e-05
-1.83577806592164e-05
-2.26509221122618e-05
-2.30271671933879e-05
-3.96771884722855e-05
-2.72538469995703e-05
1.75574744662984e-06
-5.02217113077493e-05
-2.21003689753613e-05
-6.64177074797421e-05
-5.86671046887354e-05
-2.57160833260337e-05
-2.05934727354579e-05
-3.43204759277575e-05
-4.74295646046525e-05
-7.36348104417267e-05
-4.79078864656182e-05
-3.94588812714226e-05
-2.35542190829512e-05
-3.34274032504208e-05
-1.24911302054507e-05
-2.19326780262292e-05
-4.96723955557173e-05
-3.13559203647859e-05
-3.37293266456429e-05
-3.30836304096729e-05
-2.43571103875521e-05
-2.18898858658614e-05
-2.99718409939575e-05
-2.19369581357719e-05
-2.91932100235976e-05
-3.7241514078383e-05
-2.38832504392934e-05
-1.34891384373743e-05
-2.37692966288033e-05
-5.89959600448516e-05
-4.41180875938597e-05
-2.72941320279616e-05
-3.64741786730679e-05
-5.37044011989985e-06
-1.61598562091362e-05
-1.36373198454528e-05
-3.75024031037888e-05
-3.63683225285132e-05
-3.8788552488663e-05
-4.1224195296882e-05
-3.98648360484885e-05
-2.15336077094584e-06
-1.59712137783957e-05
-1.5267824656962e-05
-2.41630276973293e-05
-2.22159557259374e-05
-2.14688617108338e-05
-2.77197164866793e-05
-3.32318742926865e-05
-1.84019524661916e-05
-3.09325439576882e-05
-2.41535149786058e-05
-4.54970801235564e-05
-3.09994324777237e-05
-2.19606921853979e-05
-5.01513289206735e-05
-1.9460488203376e-05
-1.84858720999868e-05
-2.9942133761515e-05
-2.73943571218278e-05
-4.76013030564106e-05
-2.85821422012741e-05
-2.16877486870302e-05
-5.986113775045e-05
-2.30062656883632e-05
-1.65447896522155e-05
-1.47875997955868e-06
-4.01498385128401e-05
-2.48769918376043e-05
-8.03550640691593e-06
-3.00908025044757e-05
-4.55001426976878e-05
-1.98872891169968e-05
-6.33455739425923e-05
-7.01768524644567e-06
-3.90058978928688e-05
-1.55476737718555e-05
-3.3716885193365e-06
-6.88397299951362e-07
-4.37462746584989e-05
-3.37006438692108e-05
-4.11894878428399e-05
6.91593758073963e-06
-1.16261412224586e-05
-3.04735482012901e-07
-1.34085263681037e-05
-3.21778506090757e-05
-2.79102414431671e-05
-1.26769887004175e-05
-1.7763541178974e-05
-2.4497302378667e-05
-7.70706715936176e-06
-2.55770012216042e-05
-6.62186090197843e-05
-4.03698244271675e-05
-2.2039671194321e-05
-2.90804472349127e-05
-2.48368379045246e-05
-9.80671173962413e-06
-8.41603999848178e-07
-1.79469094991435e-05
-5.35385426526538e-05
-1.12889853594744e-05
-3.391353618392e-05
-4.63704250387942e-05
2.06526395788171e-06
-3.6928334505605e-05
-5.15547273431885e-05
-2.99582444925473e-05
-3.69565897472351e-05
-4.50466627788071e-06
-2.45090873607364e-05
-3.9830305212696e-05
-5.66415880936377e-05
-3.50979676578108e-05
-1.02141059051902e-05
-2.8726520378857e-05
-1.63087659196082e-05
-4.67853457682612e-05
-2.47918642313154e-05
-4.58031538788181e-05
-2.87972362099673e-05
-2.17205082867535e-05
-3.26584606364856e-05
-5.0253615440562e-05
7.79927288748874e-06
-5.03519300783902e-05
-4.35176373600657e-05
-2.44653141579499e-05
-2.47274132962162e-05
-2.54618037346649e-05
-1.88021708445152e-05
-4.03311453693067e-05
-3.19908355329078e-05
-6.06387204878602e-05
-2.44037610397465e-05
-2.21605019759615e-05
-1.28004069940799e-05
-2.0343550707243e-05
-1.35975811849355e-05
-3.29065687949786e-05
-1.37308942492072e-05
-5.36359543616218e-05
-8.04801357010254e-05
-2.68728802445286e-05
-3.95157754603263e-05
-3.43025639224144e-05
-6.17920155405701e-05
-2.5452217536396e-05
-4.43161559399106e-05
-3.28825911618679e-05
-2.8170699755376e-05
-1.87484333580665e-05
-5.1877617559765e-05
-3.91056132954106e-05
-9.27697704939096e-06
-2.30206848549394e-05
-1.55612602680713e-05
-2.01946574024914e-05
-2.31534864644284e-05
-3.80653727521889e-05
-2.49943566340107e-05
-1.88495133011266e-05
-3.41315427856299e-05
-4.14800986871923e-05
-9.21431516540029e-06
-3.25852344058127e-05
-2.66948607590019e-05
-1.39938321442255e-05
-1.39673495854797e-05
-2.7157596248082e-05
-2.62958984598681e-05
-3.02146848795201e-05
-7.86264941506706e-05
-4.59473071723772e-05
-3.03865668426639e-05
-6.44045083690735e-06
-3.57763358726244e-05
-1.70541705804648e-05
-3.27822546633103e-05
-1.6069423597489e-05
-2.59580177322279e-05
-3.84948880221025e-05
-3.77206023830111e-05
-3.0491915375133e-05
-7.22406916945493e-07
-2.52317317019114e-05
-3.25032107961503e-05
-4.30443600887901e-05
-1.85958411910213e-05
-2.62550633750426e-05
-3.88095668286251e-05
-5.23791718858572e-05
-1.25226073016164e-05
-3.49125005980205e-05
-3.56327527617765e-05
-9.46432386972266e-06
-2.12224105143873e-05
-2.88203726255757e-05
-3.48046457476427e-05
-4.35073828839539e-05
-2.84427076761998e-05
-2.15015728905431e-05
-4.69550274471446e-05
-4.02185401157017e-05
-3.18573837863938e-05
-5.36735972796529e-05
-2.74635605311202e-05
-3.01564988231539e-05
-1.40404901176688e-05
-5.35619429050305e-05
-1.30775551365954e-05
-3.12511734999406e-05
-4.29812264809154e-05
-5.39414690962725e-05
-3.84111951948574e-05
-4.42643417450825e-05
-5.10520658378804e-05
-2.51540592425214e-05
-4.69716232267834e-05
-4.45521399680489e-05
-2.04807602964658e-05
-3.42710623976474e-05
-9.340975257963e-06
-4.2319681786401e-05
-3.75298388031952e-05
-2.7176237448802e-05
-3.80115497602567e-05
-5.65769532271113e-06
-3.42612698203882e-05
-3.230965008211e-05
-3.94286746982577e-05
-5.16118309550729e-05
-9.09833813568416e-06
-1.2254953328696e-05
-1.40452890563999e-05
-3.84056051834778e-05
-8.05669092462916e-06
-1.64632021814507e-05
-6.42281060154832e-06
-4.29001067890281e-05
-4.40118964543755e-05
-3.89791963484388e-05
-3.60592211521634e-05
-2.85537342637382e-05
-1.96626184138478e-05
-5.01326711310572e-05
-1.46504114863132e-06
-1.29393933050282e-05
-4.34428618631321e-05
-3.15884702496382e-05
-2.14742194050742e-05
-4.93941952889022e-05
-5.15383025554415e-05
6.96154546321492e-07
-2.10060577249757e-05
-2.84186801482493e-06
-6.62376366976926e-06
-2.90050196824654e-05
-5.98778847373274e-05
-3.00188188925286e-05
-1.32173188136283e-05
-3.04109269271071e-05
-1.37631944274924e-05
-3.14413086231322e-05
-2.68600387057688e-05
-5.86456119699124e-06
-6.96803198497493e-06
-9.39379797295275e-06
-2.50673962021531e-05
-2.00426104929692e-05
-7.50352216762649e-05
8.53807325297779e-06
-2.49795685200281e-05
-2.10679740490323e-05
-2.01209497638544e-05
-4.37497938855012e-05
-8.22147324746714e-06
-5.39958994154408e-05
-9.71294370476042e-07
-2.3505402530273e-05
-3.08931653787587e-05
-4.32564024004757e-05
-3.00698356924623e-05
-1.3601288661761e-05
-2.9756828411208e-06
-3.35190077905441e-05
-2.23949531663768e-05
-3.5686406870041e-05
-4.47296081866864e-05
-2.13990783707519e-05
-3.58048985139983e-05
-2.82251062788023e-05
-5.82400427834344e-05
-3.19700152279069e-05
-3.69488510227495e-05
-2.25196878331718e-05
-5.1574312614307e-05
-5.76722751185537e-05
-6.98309850993049e-05
-1.59902887876736e-05
-4.04986045069405e-05
-3.85851043253464e-05
-4.77153905509977e-05
-2.45192225379119e-05
-6.11146301250088e-05
-2.63538231736317e-05
-5.40610331461009e-05
-4.94018011563581e-05
-1.38810692574645e-05
-5.63178584947045e-05
-3.52551499968455e-05
-1.40067733846803e-05
-3.37753229951517e-05
-1.31966721524612e-05
-1.29253322138658e-05
-2.0125106186342e-05
-2.0121266758675e-05
-5.70108870146612e-05
1.82480499128915e-05
-1.10219489278697e-05
-3.84570989381979e-05
-1.7347292472638e-05
-2.17191045514389e-05
-5.28842765085712e-06
-1.29314385557802e-05
-4.20289120596509e-07
-3.43256406582762e-05
-2.43575488862676e-05
-3.57826600030229e-05
-2.22332664005728e-05
-2.62709190218262e-05
-1.55468809674067e-05
-3.00400864791508e-05
-2.90088657612643e-05
-2.26383053788692e-05
1.54898687151744e-06
-2.37195702414748e-05
-2.26346591555225e-05
-2.98457853573925e-05
-2.47112024366414e-05
-9.72304329564474e-06
-4.11464025692178e-05
-2.4353151009999e-05
-1.12954842198514e-06
-3.12521654670841e-05
-3.48828812111925e-05
-4.7451034487751e-05
-3.66275956052062e-05
-3.67448236165221e-05
-3.52037890109282e-05
-2.77758642753728e-05
-4.58089098197767e-05
-5.07376771460483e-06
-4.65341962672767e-05
-3.53875889591614e-06
-2.16019850524842e-05
-1.00050263070124e-05
-1.29825760324782e-05
-4.61273713377797e-05
-5.26804939199466e-05
-3.29097138498993e-05
-1.37322693389054e-05
-4.64924287273704e-05
-4.46823276458164e-05
-5.64311433444469e-06
-5.55181003311166e-05
-4.64904062873614e-05
-2.97868412559165e-05
-4.61055695575782e-05
-2.61743075336015e-05
-1.22350477654656e-05
-3.86310322233104e-05
-3.89265665053168e-05
-3.32626143882281e-05
-3.16146498797787e-05
-1.6570667843623e-05
-2.51172303545524e-05
-3.2528204315264e-05
-1.15512761413665e-05
-3.50783377300068e-05
-2.99737154400126e-05
-2.55298283743372e-05
-1.17122784149693e-05
-3.55047584246807e-05
-1.17784485166669e-05
-4.41926817535249e-05
-5.48631547206785e-05
-3.70579146952708e-05
-2.67144528904245e-05
-2.65914110366898e-05
-3.78904356141661e-05
-4.75633635419709e-05
-6.82488471831165e-05
-3.16953070957545e-05
-4.73905623625062e-05
7.99898183727755e-06
-3.87221113850399e-05
-7.05299114189478e-06
-1.87375543452911e-05
-2.0443235982059e-05
-6.71049273577849e-06
-2.34874803325996e-05
-1.75033667537524e-05
-5.13051345561417e-05
-4.82810814600099e-05
-2.54826102263812e-05
-3.66655257886476e-05
-5.42556837467166e-05
-4.02860691696494e-05
-1.08657489464376e-05
-7.57010882214701e-05
-1.11521509315536e-05
-2.13534512242707e-05
-6.62943697798568e-06
-3.44871806948391e-05
-2.0709692112965e-05
-3.86899845766617e-05
-1.61082343797835e-05
-4.52364830436973e-05
-4.23215740924838e-05
-1.71018554064953e-05
-5.30746584444182e-05
-3.43226687934913e-05
-5.68000539067198e-05
-3.09958843458518e-05
-4.04047335094246e-05
-4.94028265650926e-05
-3.00853274135409e-05
-4.29966659616557e-05
-3.65624896032073e-05
-1.29983099552625e-05
-2.89825848503133e-05
-3.56373398121489e-06
-3.36441061840695e-05
-4.52850186891066e-06
-4.03822929012437e-05
-4.11747823179407e-05
-2.31674448188278e-05
-2.70445613694329e-05
1.57973747057956e-05
-1.18656400825591e-05
-3.33939883116982e-05
-6.57200807616214e-06
-3.19615609510122e-05
-2.39282968636299e-05
-2.65698999878711e-05
-4.1478716690836e-07
-3.46389474050643e-05
-2.84942255322519e-05
-1.02927477812265e-05
5.77455936104539e-06
-3.25268126672418e-05
-5.59292601041261e-05
-1.38674306205534e-05
-1.8405931664692e-05
-7.97936435463995e-06
-3.608039619281e-05
-2.32028669402442e-05
-1.82149496092249e-05
-1.67563957523003e-05
-4.86238064409512e-05
-3.26163861877182e-05
-5.50001099066854e-05
-2.42421788828935e-05
-2.03368421226954e-05
-2.67704719944752e-05
-1.37988887277288e-05
-5.2985451400405e-05
-4.67085108484147e-05
-7.17475147363637e-05
-2.17123697174433e-05
-4.99867132477673e-05
-3.48977934822467e-05
-3.42701509454348e-05
-7.13403565270277e-06
-4.46428340444638e-05
-2.19974215002268e-05
-4.19362586203598e-05
2.26469468657674e-06
-4.97000773667377e-05
-2.66596755916539e-05
-1.29554065594987e-05
-2.75727305322048e-05
-4.54219923262353e-05
-3.97761752475766e-05
-2.8577912526958e-05
-4.33583852333935e-05
-1.43464183112385e-05
-6.22318595963408e-07
-3.84270418151553e-05
-4.41265965150698e-05
-4.07439405684331e-05
-3.10598621807217e-05
-2.94617451117303e-05
-2.30348591528362e-05
-2.65898750646026e-05
-5.21304016573403e-06
-3.50111856522756e-05
-2.25364611625856e-05
-4.65534702496802e-05
-4.67088608795417e-05
-3.83274415392309e-05
-3.78159360161697e-05
-7.34552592831145e-05
-2.02990234016391e-05
-2.58183740270872e-05
-4.99016698710553e-05
-2.68427484156666e-05
-6.17988192664366e-05
-3.92789340729828e-05
-4.54500421737293e-05
-4.40030844309129e-05
-2.30491261028493e-05
-4.5768119678293e-05
-5.62330230200352e-05
-2.64344036300401e-05
-3.66660160058146e-05
-3.57745172008142e-05
-3.59609675630986e-05
-8.39436686880003e-06
2.13469218434028e-06
-5.18653814372357e-05
-1.51917770535994e-05
-7.16381678005955e-05
-4.6030178556771e-05
-2.23995205708994e-05
-7.52418499307757e-06
-2.83936489470797e-05
-3.34868153737067e-05
-2.33319977279511e-05
-1.9718574554104e-05
-3.80640310071674e-05
-4.70760044611993e-05
4.7237534791915e-06
-2.15394273936231e-05
-2.93097444594124e-05
-3.04310296130975e-05
-7.90121522113792e-06
-1.78376072306521e-05
-2.74918496228496e-05
-4.6687616261694e-05
-3.00079950728324e-05
-6.57583721534626e-06
-5.21120072149239e-05
-1.41863311466895e-05
-3.09439557882022e-05
-2.34169450535966e-05
-5.65564126132499e-05
-1.18589130538427e-05
1.31233176954401e-06
-2.12867167382513e-05
-4.46200909753769e-05
-2.32362092039112e-05
-1.54473484713748e-05
-3.14032532392947e-05
-1.75261358295567e-06
-3.52979597748537e-05
-4.37857673752675e-05
1.43607748928438e-07
-2.17024849466673e-05
-3.14683951799439e-05
-1.62919965274863e-05
-3.68396438745161e-05
1.51004856657371e-05
-2.38730508651884e-05
-2.64766160540758e-05
-4.19279979853512e-05
-3.27091866931244e-05
-4.65334475543153e-05
-4.58132300270076e-05
-6.96842041667094e-06
-6.27560372201913e-06
-1.50522708194647e-05
-4.34761284810493e-05
-5.82753170431258e-05
-3.64824967215944e-05
-6.41568155581691e-05
-5.17945278225893e-05
-3.30070316465121e-05
-3.73916521591063e-05
-5.65244972477725e-05
-4.3202936526948e-05
-9.42737526784127e-06
-3.21774374916959e-05
-1.47098723477e-05
-9.52749624522403e-06
-3.67296993032191e-05
-6.32578571743765e-05
-5.82512874918874e-05
-2.87081400328694e-05
-3.60422584670382e-05
-4.01810540025244e-05
-3.07235140535724e-05
-2.18494241906377e-05
-5.00695288416199e-05
-3.14559172777978e-05
-1.01086719646271e-05
-3.14649711156217e-05
-1.57628233082232e-05
-2.91791691560848e-05
-1.14760524072493e-05
-2.22562576861284e-05
-2.89824545719668e-05
-2.96379679739654e-05
-3.37029157554541e-05
-2.38694187213594e-05
-9.4515537192588e-06
-5.24460539457193e-05
-2.07673111970869e-05
-1.77574685059301e-05
-2.40259225604856e-05
-3.6651152719012e-05
-1.14069636666112e-05
-1.8189128415549e-05
-6.45016957448051e-07
-1.17849545956596e-05
-5.76231083979177e-05
-2.50790593577461e-05
-9.74880699538229e-06
-3.41538188802644e-05
-2.53674300825622e-05
-3.99627986236812e-05
-4.43527295809749e-05
-3.84777455134603e-05
-3.72548190672699e-05
-5.12529711062569e-06
-3.19494188058567e-05
-2.62172296123525e-05
-9.18237090644378e-06
-5.13254402112928e-05
-3.88906628430763e-05
-1.67800450281167e-05
-3.28833900734147e-05
-2.26644677523233e-05
-2.81299358966367e-05
-2.94721318281766e-05
-7.19163732412956e-05
-4.85095083849669e-05
-2.36529630672464e-05
-2.96803882089184e-05
-2.18874064159861e-05
-4.4462833375976e-05
-4.5852528862504e-05
-2.48178891629165e-05
-2.02860383011521e-05
-5.06594030842404e-09
-1.32312138655249e-05
-3.36249637416092e-05
-4.85296197540116e-05
-2.20604633879473e-05
-2.07171397152772e-05
-1.98035361767078e-05
-1.85443047032351e-05
-4.96679087488507e-05
-4.98057292747934e-05
-1.74813046040009e-05
-2.32661446086801e-05
-3.15154755349493e-05
-3.09718436742826e-05
-2.78061507178173e-05
-6.68421959906555e-05
-3.91368005813232e-05
3.74878577859363e-06
-4.64163266517925e-05
-3.33647197856207e-05
-5.68051732577404e-05
-1.86425202938318e-05
-1.50989577222514e-05
-4.56015856304552e-05
-3.61490035798629e-05
-5.00755653099629e-05
-2.05297584014954e-05
-1.58579390032007e-05
-3.58214020764056e-05
-2.52691418685911e-05
-4.54809766643583e-05
-1.6527232357892e-05
-1.25941152066053e-05
-6.07830079417181e-05
-1.74384292472137e-05
-3.48063736374307e-05
-3.39222492557988e-05
-4.0375379401857e-05
-3.8496043576514e-05
-4.68206488160859e-05
-1.9707700479178e-05
3.44533545718436e-06
-3.44615354098413e-05
-2.72128826404231e-05
-2.90378533726255e-05
-4.86212825726902e-05
-1.81751051929917e-05
-4.05059939323002e-05
-2.86225684811129e-05
-4.46059391264955e-05
-2.86638415034464e-05
-2.06157989238357e-05
-3.31301047641113e-05
-2.59702444484689e-05
-4.18431647366716e-05
-1.86636625486428e-05
-2.7730263988811e-05
-1.38149807918435e-05
-1.88958455600925e-05
-2.47073419205731e-05
-1.19808015209286e-06
-2.85060084296346e-05
-2.15141289611502e-05
-4.64213884804959e-05
-1.13076141533252e-06
-3.72604689811702e-05
-3.1920013782729e-05
-3.30436546277791e-05
-2.73495174616191e-05
-6.96584760047575e-07
-2.36719440992246e-05
-5.53884912901394e-06
-2.4124098871509e-05
-6.66273162078438e-06
-3.0470105254877e-05
-2.49079368162049e-05
-1.564440160659e-05
5.10846922144791e-06
-2.54297544600195e-05
-4.01566465414033e-05
-2.79364716653707e-05
6.78917935979711e-06
-4.34664372285742e-06
-5.02063332815754e-06
-3.42017803499675e-05
-3.53592126550488e-05
-1.50491123952485e-05
-1.03276828142215e-05
-2.3468755499637e-05
-5.37952677167362e-05
-5.14505066869824e-05
-3.58132180401734e-05
-3.41506686585032e-05
-2.58875050189823e-05
-1.12530774625702e-05
-1.78543585685508e-05
9.27359402236988e-06
-3.38969848341331e-05
-4.99283604784734e-05
-1.90535704279689e-05
-3.70964685418173e-05
-4.88983226840479e-05
-2.72925262515765e-05
-2.51947207671588e-05
-1.63372485315744e-05
-1.01769359821566e-05
-3.021059075619e-05
-3.42868877485321e-05
-2.03952443666234e-05
-5.77616109168789e-05
-3.25886388337927e-05
-2.10852344945486e-05
-5.27662580657754e-05
-2.1375857215784e-05
-2.18137030782322e-05
-2.06977614235884e-05
-5.43906224265127e-05
-3.40472840254876e-05
-2.4133352729847e-05
-1.05559084110773e-05
-3.19377221322742e-06
-2.56499493138116e-05
-3.42771696103197e-05
-4.27208237046123e-05
-3.20237674596005e-05
-9.86542108492746e-06
-1.67025669747037e-05
-4.46953459358148e-05
-1.59817665784416e-05
-1.62138807254415e-05
-3.44827157762202e-05
-5.0613093003435e-05
-3.10742842192724e-05
-3.43842003480077e-05
-2.01385577229924e-05
-1.92167120589047e-05
-3.66731302780259e-05
-4.73014761424914e-05
-2.85005475356029e-05
-3.76244970252036e-06
-3.80614540544385e-05
-2.84078350795183e-05
-3.35570006100367e-05
-3.86355188093748e-05
-2.25816605635412e-05
-2.26825259106361e-05
-1.57104273027041e-05
-4.29100400246045e-06
-3.27446635016277e-05
-1.29687628726666e-05
-3.16478625622759e-05
-2.0393487621291e-05
-4.26580668697788e-05
-3.55344609668745e-05
-1.55368863522831e-05
-2.75642931590483e-05
-4.53550127571306e-05
-1.05047775710187e-05
-2.6328694121953e-05
-4.83918763351214e-05
-2.01606284600751e-05
-4.39024711170359e-05
-3.32308430335326e-05
-2.68823019407572e-05
-2.88749411216899e-05
-2.75124417447771e-05
1.30542120531187e-05
-5.38792869514261e-05
-4.08119826511583e-05
-6.82975668697561e-05
-3.67985366869469e-05
-4.57224788702125e-05
-2.73604732917777e-05
-4.88971391822661e-05
-5.96205079465179e-05
-1.95014401345084e-05
-2.9419863776424e-05
2.20928763970239e-05
5.28183511647019e-07
-2.00400694443492e-05
-2.31189740307514e-05
-1.77682091669272e-05
-5.13923693830071e-05
-5.10651925069869e-05
-3.90040619710914e-05
-6.2996826627669e-05
-9.96221148742593e-06
-1.80162252775774e-05
-1.58319706355043e-05
1.76764418328285e-05
-3.14599620576645e-06
-3.67983383721367e-05
-4.13656775351383e-05
-2.59288072923196e-05
-3.86263359249118e-05
-2.74979397146175e-05
-1.20553181331498e-05
-3.16916448945732e-05
-4.82541741864719e-05
-3.95054436035229e-05
-5.2952830547381e-05
-4.28232232432652e-05
-1.37024200892535e-05
-5.69265333816683e-05
-9.84960394578862e-06
-2.48893801736864e-05
-2.78411423702281e-05
-5.59209503286599e-05
-3.59253976801757e-05
-2.65439946085706e-05
-6.52742024190522e-07
-2.70816546155715e-05
-2.40506460853289e-05
-4.34784156402274e-05
-4.72593596511722e-05
-4.98060053644264e-05
-4.48065040250182e-05
-7.37121676615797e-05
-3.04635967591065e-05
-4.24279170854643e-05
-2.37877086611359e-05
-3.54079213377108e-05
-7.19258027641853e-05
5.13007914166199e-06
-3.06918093208876e-05
-2.82253468416961e-05
-2.94454418625029e-06
-4.49102310820698e-05
-1.21636152387209e-05
-3.1731714219468e-05
-1.38748177213437e-05
-3.0259135001097e-05
-2.12029846912612e-05
-2.72395147416017e-05
-4.40877211470169e-05
-4.38473418039013e-05
-4.22127830726728e-05
-4.32542187385573e-05
-3.92804205215455e-05
-1.11820528357993e-05
-4.36810381180436e-05
-3.86337467019511e-05
-1.4594631183528e-05
-2.95166000666702e-05
-3.65554184633093e-05
-4.6655885181699e-05
-2.53524843202786e-05
-1.7649113293335e-05
-5.23111039339801e-05
-3.91285120119806e-05
-1.88746959130109e-05
1.34451480632789e-07
-4.16644140114464e-05
-4.69560840834956e-05
-6.0195291093607e-06
-1.59612715204105e-05
-3.64725209166087e-05
-4.21188789183061e-05
-2.61643212099856e-05
-4.88005509686938e-06
-1.96780647547541e-05
-8.84986169940558e-06
-2.99278627149401e-05
-3.98153510528082e-05
-1.05115793843545e-05
-6.31545150578054e-06
-8.01353264229565e-06
-3.62894243208524e-05
-2.7675118432733e-05
-2.7191656990282e-05
-2.39744460664934e-05
-4.93482121673696e-05
-2.40132827889603e-05
-1.03025782807101e-05
-2.56055115389501e-05
-9.806378813289e-06
-6.00984292740966e-05
-5.82577692793099e-05
-2.6201685886268e-05
-1.84600109435527e-05
-2.00527533342883e-05
-2.32971509463663e-05
2.32263604695915e-06
-2.34649470410576e-05
-2.2758625356226e-05
-4.62014118274194e-05
-4.83358762116236e-05
-7.31204571919939e-05
-1.88886675095835e-05
-4.94704868769006e-05
-2.39297838654797e-05
-1.15617353810365e-05
-2.51036943462265e-05
-1.65620226450214e-05
-3.30877778857075e-05
-8.78111460471994e-06
-2.61766762857494e-05
-1.94467219202724e-05
2.53935651308376e-06
-1.08073103527241e-05
-5.76825152632794e-05
-1.68671126470596e-05
-3.86544403493165e-05
-4.61200899806912e-05
-2.98526249074896e-05
-4.60932678318438e-05
-2.71236757926114e-05
-2.80378888625142e-05
-4.08148064640342e-05
-2.4081360800795e-05
-1.94633176403998e-05
-3.80756012763398e-05
-3.31055465999914e-05
-3.18734361668203e-05
-2.43609043358939e-05
-3.51186756088164e-05
-1.71145979771966e-05
-2.47118969592698e-05
-4.70345237264143e-05
-4.79435146418867e-05
-3.00242886110934e-05
-2.61841911611478e-05
-2.20071433466942e-05
-4.54972796710298e-05
-2.15228821296699e-05
-4.47783309316894e-05
-4.56615541130621e-05
-2.9411410429211e-05
-7.9972094207111e-06
-6.58009177096026e-05
-4.21965051301291e-05
-3.5240158277923e-05
-6.14668851277139e-05
-2.73845151169992e-05
-4.25080521106063e-05
-4.0193462181263e-05
-3.06946867325312e-05
-4.17108838331459e-05
-1.23216978015912e-05
-2.34700472536583e-05
-2.74960622262536e-05
-3.70512830757414e-05
3.30122425404297e-06
-8.79269686210197e-06
-4.08529415841781e-05
-2.21175503905589e-05
-2.87530730270235e-05
-2.3628065965554e-05
-1.4512587408768e-05
-5.53630550872723e-05
-2.7766963236707e-05
-1.11735488724872e-05
-4.38323800225055e-05
-7.43037735256626e-06
-3.92003019955573e-05
-4.41642862737402e-05
-2.70659194864008e-05
-6.62871479412876e-06
-3.19694761353041e-05
-1.27042547916041e-05
-1.01843948928315e-05
-4.14155049617352e-05
-1.67919879504412e-05
-2.51572161597754e-05
-3.34673983063065e-05
-2.89023933465526e-05
-4.81780772181422e-05
-5.82182044777012e-05
-2.83432207141107e-05
-1.77933115049136e-05
-2.26982076362232e-05
-3.9823118395e-05
-1.93245877720029e-05
-3.14791966847678e-05
-1.35025125275252e-05
-2.90599304142083e-05
-1.19722279011633e-05
-1.47262494417518e-05
-3.49979595706502e-05
-2.02509567594644e-05
-4.06912400154432e-05
-4.31664224003856e-05
-3.27743630429794e-05
-3.44333556875643e-05
-2.24996173445882e-05
-3.61518042273942e-05
-3.98875545619893e-05
-3.73065835887711e-05
-3.14009239916292e-05
-1.08030486004574e-05
-3.70363992940839e-05
-4.91260779726992e-05
-3.28173615083878e-05
-3.68545626530216e-05
-4.64579775138107e-05
-3.98810984969984e-05
-4.04597927047235e-05
-1.45841796424397e-05
-6.9998682554926e-05
-8.03336479315248e-06
-5.7480342252319e-05
-2.98556523670414e-05
-3.47945138403808e-05
-2.25401638596964e-05
-3.3533299491303e-05
-2.05417372441772e-05
-1.61673011942137e-05
-2.08217035400049e-05
-3.63990996194776e-05
-5.32413168489401e-05
-6.5732472043989e-05
-2.67746864773975e-05
-1.83166915904624e-05
-4.08335503153952e-05
-1.04328453045087e-05
-6.81749677645902e-06
-5.62557738678045e-05
-6.38922668635665e-05
-2.62090612942166e-05
-3.22675005240325e-06
-4.87340427288346e-05
-2.38124454823421e-05
-1.8877509984563e-05
-3.43354457580741e-05
-2.7202385788694e-05
-4.10177212935246e-05
-4.57001758699408e-05
-1.4457240394245e-05
-1.74894867742545e-05
-4.14602928900674e-06
1.29661737182388e-06
-2.22960381536192e-05
-3.54292436238486e-05
-2.83485791646679e-05
-3.76385273943069e-05
-3.94162973398625e-05
1.59030451396666e-05
-1.57273605332695e-05
-9.17633756053019e-06
1.39870729093117e-06
-1.800479341348e-05
-5.27744597497744e-05
-2.2740816513028e-05
-4.95652992061361e-05
-4.42849095226007e-05
1.95801253965403e-05
-2.3212860465816e-05
-3.75224858795992e-05
-3.38077751437966e-05
-5.36410990974518e-05
-1.22142616186533e-06
-1.20533577501041e-05
-1.85986157212649e-05
-4.67220584201434e-05
-2.12567962394545e-05
-3.46240990543189e-05
-2.69508293271721e-05
-2.65625640505957e-05
-3.98996111464558e-05
-4.59821716344187e-05
-5.69147828649354e-06
-3.8404117934415e-05
-1.56096470499628e-05
-4.23247289913884e-05
-2.22317682679786e-05
-5.19991589270509e-05
-2.22024176573568e-05
-5.9771445664634e-05
-3.53146040301231e-05
-1.88251993543733e-05
-4.11954538272779e-05
-7.2451114173283e-06
-3.61722061495001e-05
-3.59468514217391e-05
-3.67451006142917e-05
-3.44419143562769e-05
-1.83807227850495e-05
-3.74205992005767e-05
-3.07551809406841e-05
-1.76820581672943e-05
-1.01780579816771e-05
-2.3873361754087e-05
-2.24078938621481e-05
-3.92440854568526e-05
-3.24767727025747e-05
-4.20011847735607e-05
-6.31093170206538e-05
-2.41568803725702e-05
-2.17691695605565e-05
-3.15219117800769e-05
-1.93618386622554e-05
-5.09747643378383e-05
-5.25584157227291e-05
-2.14059858459446e-05
1.16672437570502e-05
-2.85341408263349e-05
-2.79263397434883e-05
-1.33465497797295e-05
-1.20746310626232e-05
-2.18242366766753e-05
-4.37829907101024e-05
2.88559317337348e-06
-1.87642738355506e-05
-3.96058166019197e-05
-3.77603640317877e-05
-1.22895359875945e-05
-2.5230449332805e-05
-3.84903465844924e-05
-1.62490612464119e-05
-3.65533482305196e-05
-5.1385027887261e-05
-7.15049284830761e-05
-3.09699228706963e-05
-2.9434776702682e-05
-3.00141177090909e-05
-2.62671267060017e-05
-5.89559893231836e-06
-4.98170724177017e-05
-2.40308282530553e-05
-3.93001889245508e-05
-4.63976030249986e-05
-2.39110662078772e-05
-3.50585407538692e-05
-4.54008522278885e-05
-2.761508815115e-05
-2.67069947628561e-05
-3.79006998552402e-05
-4.40812465908617e-05
1.3474900491916e-05
-8.12816730028175e-06
-2.81529280226376e-05
-1.01755823849565e-05
-3.87764840474493e-05
-1.5610232150758e-05
-4.16758125990532e-05
-4.2061480324707e-05
-1.94263926520286e-06
-2.92250792258508e-05
-2.23451111483066e-05
-2.21278425972333e-05
-7.29990524427679e-06
-1.24908965869509e-05
-5.59903172435766e-05
-9.2412717547963e-06
-1.57878474441606e-05
4.60066900300145e-06
-1.7142304652612e-05
-7.22488944301909e-06
-4.10377071656501e-05
-5.96221499835422e-05
3.0476852706935e-06
-3.32095918998554e-05
-6.23410918705902e-05
-2.765996832666e-05
-3.86496172196472e-05
-2.25160880428563e-05
-4.28252675737508e-05
-2.58837699992455e-05
-3.21591187457983e-05
-2.46860684420727e-05
-2.75653553599154e-05
-9.96918844086405e-06
-2.52739656878867e-05
-1.60014924695207e-05
1.75084419076249e-06
-1.99208254968847e-05
-4.60309547907689e-05
-6.07676257562999e-05
-2.48815741683188e-05
-1.38056183420523e-05
-2.42622913100709e-05
-4.99664275786779e-05
-3.50734106949743e-05
-2.56183513985588e-05
-1.00934367659534e-05
-4.62541757348731e-05
-7.47254337579082e-05
-2.5316136767781e-05
-2.32386812460678e-05
4.36064451106594e-06
-3.28357472969552e-05
-4.00005025570906e-05
-5.3405288759264e-05
-4.97585016544506e-05
-2.68437474187118e-05
-1.82388396114136e-05
-5.93475250333195e-06
-4.71506748448617e-05
-3.21240236607276e-05
-3.41283447444949e-05
-2.30900323854437e-05
-1.90619081423826e-05
-2.18754796072585e-05
-1.06725001223168e-05
-4.28707228571236e-05
-2.21777837462673e-05
-6.01348987322933e-05
-4.36940547432042e-05
-4.99352789836125e-05
-3.69027927438011e-05
-2.18081889918292e-05
-5.5756510020864e-05
-4.55905080105151e-05
-4.80289093890331e-05
1.30566167102725e-06
3.4126704249427e-06
-2.77081312406484e-05
-3.00762028720942e-05
-1.49505619254579e-05
-4.03120994805576e-05
-2.92145337611357e-05
-4.04933044657806e-05
-1.95498954906349e-05
-3.32803642924916e-05
-1.72329053876654e-05
-2.50515061848859e-05
-3.44116931602769e-05
-1.96552952587747e-05
-2.48628995386269e-05
-1.1417623818628e-05
-4.88947320651207e-06
-9.43399993034092e-06
-5.47927747902047e-05
-4.90331966349503e-05
-2.24635202077204e-05
-1.1894594430531e-05
-5.74084179081794e-06
-1.31564368837902e-05
-4.44240720308295e-05
-3.04960338854028e-05
-2.47229888901215e-05
-2.02158804204318e-05
-3.17627925691478e-05
-2.52860947454437e-05
-7.72880455955663e-06
-4.04623540868277e-05
-1.63713103475857e-05
-1.68545682114838e-05
-3.63759998407884e-05
-4.54760797337631e-06
-3.06070898691215e-06
-7.39436879440973e-06
-1.81096453305109e-06
-1.79482966312285e-05
-7.62820070223882e-05
-3.03523468059445e-05
-2.17720249874395e-05
-3.2382109913347e-05
-3.06018809074018e-05
-5.43577595999923e-05
-4.77176932164147e-05
-3.07867106374564e-05
-2.54192725116233e-05
-3.63070239919983e-05
-2.7160125245522e-05
-4.81717754535545e-05
-4.91123001756358e-05
-2.18329110745072e-05
-1.06894328862497e-05
-4.37023616055272e-05
-4.38496484967501e-05
-3.73765315927067e-05
-6.50068488196678e-05
-1.76725206506694e-06
-1.3603382487113e-05
-3.1133378671242e-05
-1.25543180494518e-05
-2.28735969488558e-05
-7.43109436572923e-05
-3.38585621521039e-05
-5.91407631998033e-05
-2.48041659473999e-05
-4.60755880516353e-05
-2.7150925305896e-05
-8.79052997424496e-06
-1.77734161035803e-05
-2.64260810803006e-05
7.96119933442718e-06
-4.0091338878859e-05
-4.79428279170937e-05
-2.4569872424115e-05
-5.88983921727236e-05
-5.04963989275503e-05
-3.33660989981879e-05
-4.22068644373509e-05
-3.89863158967155e-05
-2.42902721978087e-05
-1.67424089525127e-05
-1.78787441008697e-05
-2.01633390317485e-05
-7.35277961006355e-05
-2.38848758591283e-05
-3.78900521227917e-05
-5.57100123208059e-05
-3.61875790352137e-05
-2.59108548980964e-05
-4.69995768052549e-06
1.46863979030698e-06
-4.26732570241929e-05
-5.22014804989901e-05
-4.8403021642394e-05
-5.53960636784282e-05
-1.50563223859598e-05
-1.56897666314277e-05
-3.92137362638083e-05
-4.51631104008352e-05
-1.77410360048876e-05
-2.491210540451e-05
-3.94380588958744e-05
-6.49652577984012e-05
-2.88360709279332e-05
-4.07461006979239e-05
-6.51620513707684e-05
-1.28862529919064e-05
-1.25803543349888e-05
-2.55420683408056e-05
-4.86035586660424e-05
-2.6930479581144e-05
-2.61866442824134e-05
-9.29572469214051e-06
-5.65392097290114e-06
-1.46745695021782e-05
-3.78329536331471e-05
-5.56997977827655e-05
-1.95874774787747e-05
-2.06547276525922e-05
1.98690345585737e-06
4.77542454401517e-06
-1.99981742196364e-05
-2.53833337535127e-05
-1.09392025127729e-05
-2.87541129839611e-05
-4.37006351780787e-05
-2.75876102139598e-05
-2.01961104405736e-05
-1.58315332307291e-05
-4.34130996262714e-05
-4.40573861727318e-05
-3.35768902896211e-05
-2.1548687792375e-05
-1.03228313462846e-05
-3.57268607400621e-05
-2.65703222341458e-05
-7.09552944605841e-05
-1.13547112097982e-05
-1.75719596277924e-05
-5.5117740021616e-05
-3.55693330618526e-05
-3.60932994219988e-05
-7.2882522725506e-05
-3.74278643771567e-05
-5.31116545528518e-05
-4.90641704073761e-05
-1.95613190971767e-05
-2.21194643718214e-05
-2.2575144837282e-05
-1.58308429879345e-05
-2.23337836118451e-05
-5.07981289206887e-05
-2.96898656915543e-05
-5.12344513194582e-05
-3.64664026629411e-05
-3.0222735021904e-05
-2.76207045258962e-05
-3.6336360145796e-05
-4.99704795533995e-05
-5.1728718048138e-05
-4.46699491120309e-05
-3.62124129182026e-05
-5.86574829259696e-05
-1.56354764694354e-05
-2.16782046986812e-05
-4.56595913735346e-05
-3.21355045251837e-05
-3.6314840363053e-05
-3.2756351480614e-05
6.455770605324e-06
-2.08925234993368e-05
-2.07599646864242e-05
-4.78086355734557e-05
-4.66189588771136e-06
-5.30329958149113e-05
-5.16055009466142e-05
-3.10806332964623e-05
-4.0282323763383e-05
-2.89707436809635e-05
-2.74018300799109e-05
-3.69807889366946e-05
-2.92648020620266e-05
-4.94969946044077e-05
-2.54373833061413e-05
-3.94403012229874e-05
-7.25072830299124e-06
-2.30027386551452e-05
-1.51950112126179e-05
1.39499911639055e-05
-3.74541510937669e-05
-3.30153917576992e-05
-3.92775973977282e-05
-3.3829661301136e-05
-4.56737602096378e-05
-2.0240318810674e-05
-4.01648187052272e-05
-4.11838046959959e-05
-2.0329988431688e-05
-1.2476535901418e-05
-5.21576548585963e-07
-7.62412547185439e-06
-2.14776646438672e-05
-2.92520148086252e-05
-5.38640275734111e-05
-3.09564913996325e-05
-4.91617802284428e-05
-5.4610972421233e-05
-2.092259162197e-05
-7.20814349318753e-06
-1.99462068695404e-06
-5.22519971646002e-05
-3.03607234286512e-05
-3.87188557044517e-05
5.87325975640251e-06
-4.06300879751764e-05
-4.82158453222464e-06
-2.19318437616729e-05
-7.12316144343428e-05
-2.00393077870305e-05
-3.11830167201326e-05
-1.87735632538461e-05
-6.67287271082345e-06
-3.65593525339946e-05
-3.6839970831823e-05
-2.67485531718852e-05
-4.37118984326922e-05
-4.65532150813503e-05
-5.25696988985314e-05
-4.28440740595452e-05
-3.21549028061121e-05
-4.42419488742575e-05
-3.96335270989816e-05
-3.10644542960183e-05
-3.14548310356465e-05
-1.74738193786279e-05
-1.30158846535736e-05
-8.37636626130298e-06
-5.54640897736243e-05
-3.19247679551111e-05
-4.71946152511208e-05
-4.6517282435757e-05
-3.89439392857768e-05
-1.13223150587137e-05
-3.08277064299557e-05
-4.18071927121357e-05
-5.39509511527161e-05
-1.77616956304953e-05
-4.63232893480002e-05
-3.78241673868209e-05
-3.27045345300852e-05
-2.55387582104278e-05
-1.90350373262705e-05
-1.34070997123568e-05
-1.49113994895815e-05
-4.6094481349801e-05
-1.77548839021111e-05
-5.33001921962949e-05
-6.38632251566051e-05
-4.01420577992704e-05
-2.63902593576854e-05
-1.15687408896083e-07
-2.7393062088828e-05
-4.03674408965272e-05
-3.29435282461265e-05
-3.33256300358954e-05
-1.93038792425937e-05
-3.77923115195322e-05
5.40260962442296e-06
-1.64763178166002e-06
-2.69968847527002e-05
-2.16158420740933e-05
-2.22286264368718e-05
-1.99147323880846e-05
-4.17242911228669e-05
-1.65830379076348e-05
-3.91312388372723e-05
-1.91336826033768e-05
-2.61150499774084e-05
-3.32520103724461e-05
-2.42642081048335e-05
-4.62192414976163e-05
-3.01790211931653e-05
-2.67179321043737e-05
-2.57527903468234e-05
-5.6236901690055e-05
-1.5904261038205e-05
-4.21010133392287e-05
-2.24481264018769e-05
-4.16387973698108e-05
-4.75269805979505e-05
-1.28904733299403e-05
-5.25106089055574e-05
-5.34212578142756e-05
-3.82307560902599e-05
-5.10039799205655e-05
-3.79592756298265e-05
-3.05938632142829e-05
-4.14723835909319e-06
-1.36709416385596e-05
-4.57267835274352e-05
-2.93987206833083e-05
-1.80326379816537e-05
-1.82248444824152e-05
-4.2486811998343e-05
-3.27123616603844e-05
-1.67001149020888e-05
-3.32344526487039e-05
-5.48773254639609e-05
-4.93580496911507e-05
-2.93528203643598e-05
-3.45234090693151e-05
-3.87959490503284e-05
-3.73326403362918e-05
1.83352126984503e-06
-3.20436098001516e-05
-2.34413103640986e-05
-2.54567384214986e-05
-4.10255934735258e-05
-1.69686636001546e-05
-1.22251951077878e-05
-5.34547762121502e-05
-5.42223732989698e-05
-2.88259206978653e-05
-3.48161392184786e-05
-1.45530310999036e-05
-3.09740196107884e-05
1.3723307893522e-05
-5.05096169396475e-05
-2.06575796155462e-05
-4.39956080482339e-07
-1.58271884780324e-05
-3.10519708488363e-05
-4.40276945260541e-05
-9.46961738579512e-06
-3.7731473376034e-05
-2.51397541874667e-05
-3.3214267023922e-05
-5.47523661954931e-05
-4.18287437029434e-05
-3.58633281811814e-05
-2.32481507996173e-05
-2.75369212590573e-05
-2.66441626735541e-05
-4.01222102515737e-05
-3.47666578373335e-05
-4.83098583840862e-05
-3.45343224178781e-05
-9.02519444823808e-06
-7.29137172438271e-06
-2.9170382127024e-05
-5.56326781127712e-05
-4.42949559167498e-05
-2.3816172074371e-05
-4.26986590671943e-05
-3.53631291531389e-05
-1.40764838869581e-05
-1.37445383261882e-05
-3.91998225869864e-05
-2.11081499776586e-05
-2.39305560683123e-05
-3.51200258813634e-05
-8.72447952866488e-06
-3.26393983771497e-05
-2.25718331981354e-05
-2.58396582069983e-05
-2.40919614658899e-05
-2.10203746587383e-05
-4.47945910138907e-05
-6.05025858487484e-05
-4.80357854734695e-06
-4.61376144851706e-05
-4.20747596554304e-05
-4.56117465652827e-05
-1.94726622693892e-05
-1.93244854911441e-05
-3.1703895711072e-05
-1.07118439355561e-05
-2.95349209116733e-05
-4.39850032822717e-05
-2.70302562738211e-05
8.64286018196124e-08
1.89019515547348e-06
-3.78783005832324e-05
-1.61906959426722e-05
-5.8685863251308e-05
2.59297005629562e-06
-3.1063188150578e-05
-2.77530301019065e-05
-1.98630224296736e-05
-4.92404556332812e-05
-9.26358815997678e-06
-3.46701659826353e-05
-5.54705584527653e-06
-4.58350668164547e-05
-6.29557110436899e-05
-2.62733896633604e-05
-4.92162400316499e-06
-1.94902415779564e-05
-2.57823058132702e-05
-2.02503651786975e-05
-4.20935829315511e-05
-3.20497829035637e-05
-1.53790735429836e-05
-3.39177469590097e-05
-2.83415598311087e-05
-1.09854821478063e-05
-3.41108848436206e-05
-6.24495609475418e-05
-1.15557932643192e-05
-4.06522143415682e-05
-1.27317566229635e-05
-1.8461525325674e-05
-2.70991918376367e-05
-3.97388176692311e-05
-4.89667025630834e-05
-3.65315894740899e-05
-2.65612435643263e-05
-3.04924837079127e-05
-2.13925410561475e-05
-4.21170116505227e-05
-2.7515630362187e-05
-3.51049669487733e-05
-4.27698313838631e-05
-2.99809042756891e-05
-5.11411384393989e-05
-6.52569601588357e-05
-2.10776802822768e-05
-3.37736763645359e-05
5.20583082414985e-06
-4.88536855701511e-05
-2.20610627223614e-05
2.3725499456226e-06
-4.3533927308906e-05
-1.81566083027183e-05
-3.32596091829411e-05
-3.37678714936492e-05
-3.89427250035853e-05
-2.12452364177524e-05
-7.14018637779067e-06
-3.66555552892035e-05
-7.83232129578776e-06
-2.31920695872061e-05
-2.69655628728968e-05
3.676001603267e-06
-2.62879956433844e-05
-4.61626437612054e-05
-5.13428179741394e-05
-2.89824795159583e-05
-4.15766699261169e-05
-4.27816328519568e-05
-8.69993084727751e-06
-4.03190292640824e-05
-2.91599306737537e-05
-3.82018059948975e-05
-2.1552488579931e-06
-1.95039096823653e-05
-1.91380117913713e-05
-2.74006055855154e-05
-2.49512003426931e-05
-5.10785109455181e-05
-1.3636155931375e-05
-9.67559304316939e-06
7.02860309564449e-06
-4.16239804908957e-05
-2.55075929216898e-05
-1.99520560897415e-05
-1.84318717721031e-06
-4.83102697557844e-05
-2.45116364088445e-05
-1.1510732329493e-05
4.6353458239796e-06
-2.59600850297859e-05
-1.28257655100308e-05
-1.95456479189146e-05
-3.3347755403395e-05
-2.08540264173781e-05
-1.10182393483265e-05
5.40477626995143e-06
-5.29533876734047e-05
-4.50851243589413e-05
-1.42238737024723e-05
-2.66720103270877e-05
-1.88369480208631e-05
-7.90882952608017e-06
-3.46740525896055e-05
-8.54123843294926e-06
-3.58753148602113e-06
-2.34273677899734e-05
-5.43145207953507e-05
-1.96666171304228e-05
-3.21453775160258e-05
-3.97510506492786e-05
-2.2363968573036e-05
-8.87989284291965e-06
-2.74157709400844e-05
3.26332047568249e-06
-5.71046393124231e-05
-4.56887812699822e-05
-4.4215747178791e-05
-3.12969745673603e-05
-2.75353379257279e-05
-3.54914803022348e-05
-2.81926271984906e-05
-9.98572204943057e-06
-7.52440229975763e-06
-3.37670923306553e-05
-3.12445144043011e-06
-4.24016332432811e-06
-1.70746055818583e-05
-4.85758484604082e-05
-1.42521075638874e-05
-5.47606318661083e-05
-3.89986968454941e-05
-4.29205986875836e-05
-4.27743350624885e-05
-3.42512818670336e-05
-3.57615928644305e-05
-3.10975901341268e-05
-4.0650660161641e-05
-1.85851343680671e-05
-4.53554544158311e-05
-3.53540795127937e-05
-4.54052001754185e-05
-5.20160784993386e-05
-7.19006424014317e-06
-3.14106000176986e-05
-2.04601461237184e-05
-5.96750230425213e-05
-7.98128412506375e-06
-2.95191774373393e-05
-2.49262640813753e-05
-1.17286017646266e-05
-2.13543725996069e-05
-1.43535069495775e-05
-1.68850650956041e-05
-2.34003472748571e-05
-2.27269242794917e-05
-6.13695412074304e-05
-5.66411523640118e-05
-2.7021781168795e-05
-2.22581640996086e-05
-2.13893779589761e-05
-3.68380095463303e-05
-4.99784039493227e-05
-2.82386635186341e-05
-2.57837312242891e-05
-2.27324544889121e-05
-2.6813773225073e-05
-1.45567012749965e-05
1.00962230742057e-06
5.67805956130134e-06
-3.15173867172098e-05
-1.92377980569337e-05
-2.15944980267722e-05
-2.24433737447481e-05
-2.73388642980828e-05
-4.96965093480693e-05
-2.00391606380135e-05
-2.80396977388645e-05
-2.53323148655616e-05
-2.33070740093808e-05
-2.95754681132658e-05
-3.80371643551748e-05
-5.89402816718647e-05
-4.85341423644617e-05
-3.27428497343144e-05
-1.74460766924879e-05
-3.48302484073852e-05
-2.91634366817307e-05
-5.56440443562776e-05
-4.03249433345691e-05
-2.58670013852177e-05
-3.25610194850226e-05
-2.2968967933261e-05
-5.53684187230479e-05
-2.03896213564824e-05
-6.04136065217749e-05
-4.96840769621953e-05
-1.14223035868676e-05
-4.68873461290542e-06
-1.27848370986686e-05
-1.33077745198596e-05
-2.28742459614887e-05
-1.37138428607633e-05
-3.79595768375801e-05
5.84201887272836e-07
-2.52312630831701e-05
-5.16329419365885e-05
-4.91059659948599e-05
-2.7675797083213e-05
-3.32820868490309e-05
-4.88967419560314e-05
-3.28740844805375e-05
-3.81397532187454e-05
-2.9020248050639e-05
-3.7409062897494e-05
-4.78565884297498e-05
-3.25293305224485e-05
-2.70167775226272e-05
-2.08247382229361e-05
-5.32924221705363e-05
1.81638151365698e-06
-3.89707626928807e-05
-3.35718647395658e-05
-2.5659711918858e-05
-3.03718293038536e-05
-3.50221304698936e-05
-3.96263724225671e-05
-1.39656541850018e-05
-5.70721264475021e-05
-3.83544660021466e-05
-4.12016299769137e-05
-2.23531052957682e-05
-4.48288428598783e-05
-1.76225761354406e-05
-2.94192101285415e-06
-4.12165441269628e-05
-1.55094980411682e-05
-2.34888366062638e-05
-4.55989177706777e-05
4.13416952730957e-06
-1.70699657964862e-05
-1.3635617114854e-05
-2.54685385779646e-05
-1.88801989399781e-05
-1.24553505241758e-05
-6.53380423697755e-05
2.8000946589206e-06
-4.14286561797392e-05
-4.33801161943957e-05
-2.25968993504014e-05
-3.85489401166566e-05
-1.52055000571485e-05
-4.30178938014412e-05
-3.92940124201949e-05
-6.32077113829328e-05
-1.6825379539348e-05
-3.67806683215698e-05
-7.6342574795957e-06
-1.34589955756141e-05
-2.84214846576102e-06
-2.82322246328441e-05
5.64604109365949e-07
-9.61811293714432e-06
-3.53604893334453e-05
-2.05231278777627e-05
-1.90951719329295e-05
-2.51077283463247e-05
-3.09025737519102e-05
-2.76767668921549e-05
-4.31309077328581e-05
-3.23068487738473e-05
-4.75617816999215e-05
-3.79444816646659e-05
-5.1783630796297e-05
-2.21953672003635e-05
-1.42650022380201e-05
-2.98501376788481e-05
-2.76053842957733e-05
-4.47092571139605e-05
-4.95682116375382e-05
-1.51486325565802e-05
-3.97757529873065e-05
-1.00752011720878e-05
-3.02606497453483e-05
-3.10792005842959e-05
-4.08798231647308e-05
-1.87358107734363e-05
-3.17235578649139e-05
-3.50041498321571e-05
-2.40271467939746e-05
-4.46691610731815e-05
-1.35712183575371e-05
-2.78017491698744e-05
-2.42490227449027e-05
-4.50192318196848e-05
-3.5866094010312e-05
-4.68533533179674e-05
-9.87435686452837e-06
-2.75626736257281e-05
-2.91052137272982e-05
-6.52660315567205e-05
-1.74030212612017e-05
-4.61985087555682e-05
-4.51355333636672e-05
-1.55649651522679e-05
-2.56428523284978e-05
-2.1161799776638e-05
-3.12059874042686e-05
-4.4049423103666e-05
-3.63280221606897e-05
-5.64230232647189e-05
-9.36762892615548e-06
-5.51748038079954e-05
-2.58043083639397e-05
-4.36326496486549e-05
-2.20915773508176e-05
-4.27228762563054e-05
-2.67564581790177e-05
-1.96152532483659e-05
-3.87487982108255e-05
-3.81216950789636e-05
-3.52635137654424e-05
-4.54708922263163e-05
-4.82106927683121e-05
-3.73672246728928e-05
2.16147548621742e-05
-5.06419638106875e-05
-3.00001415719277e-05
-7.48848914762805e-06
-4.18062220188994e-05
-2.4580100181986e-05
-2.16907131559852e-05
-9.06329605607102e-06
-4.02201735616519e-05
-1.82108905959412e-05
-5.21651087960272e-05
-2.74551756463992e-05
-3.90493725672351e-05
-5.11781847573051e-05
-1.35708610075052e-05
-2.02859557065078e-05
1.21279672294401e-05
-4.29376397623267e-05
-1.73156829588108e-05
-1.48431929591244e-05
-2.26872333065398e-05
-6.10080914149133e-05
-3.28378165915394e-05
1.27802333178149e-06
-1.91283914306014e-05
-3.48514255836052e-05
-2.37347476257331e-05
-2.95722337074584e-05
-2.55869546926253e-05
-3.40396722276554e-05
-5.72886349757647e-06
-2.39719653366899e-05
-2.74856999643127e-05
-5.54219701532147e-06
-3.28300277181792e-05
-2.01899905554933e-05
-2.9760243227889e-05
-2.4362757962784e-05
-2.91279413384612e-05
-3.67986524847228e-05
-4.10472068929379e-05
-3.99219880153817e-05
-1.84713702272175e-05
-4.75692535848866e-05
-9.07951764448884e-06
-1.58634110811004e-05
3.84720807579985e-06
2.07361643709311e-06
-2.25189962282996e-05
-5.118861537313e-05
-3.08111008816271e-06
-5.30951322604875e-05
-3.67341701543663e-05
-3.0733103564626e-05
-1.26204698759737e-05
-6.0822845892436e-05
-3.1056373638244e-05
-1.33065495313301e-05
-2.84208740820107e-05
-4.52442599796587e-05
-3.4260883375634e-05
-4.76178974976792e-06
-2.68806566762325e-05
-2.02810224986781e-05
-5.25334899544705e-05
-2.9377002332139e-05
-3.58761242080451e-05
-4.47053562211209e-05
-1.83549387712418e-05
-1.63238220736962e-05
-7.63580519140012e-05
-7.02580778676292e-05
-1.43788635665916e-05
-5.09651640927774e-05
-2.17977494545334e-05
-2.47530847288863e-05
-3.44245757948832e-05
-2.01082689256737e-05
-2.78066647032254e-05
-6.15622294482128e-05
-4.79836648881556e-05
-5.09331612483853e-05
-3.45775503583072e-05
-5.01591087997362e-05
-3.12693381693724e-05
-6.62254273730747e-06
-1.09959207054175e-05
-5.9863092220655e-05
-2.48597113586454e-05
-2.92725612807885e-05
-2.18048107648887e-05
-7.35679566088856e-05
-3.49404027401099e-05
-3.77585218950339e-05
-1.61388402435139e-05
-1.30959795614033e-05
-2.75857644172915e-05
-7.24910183521468e-05
-2.04000119836774e-05
-3.14607658827763e-06
-5.05586471333578e-05
-3.6465420981141e-05
1.59067066065049e-06
-2.70168051656631e-05
-3.3380872060409e-05
-4.55434592709307e-05
-4.96231319971019e-05
-4.25717854632676e-05
-4.56685722601214e-05
-4.2411178605781e-05
-3.40270791460001e-05
-1.93791676540262e-05
-3.49210362498453e-05
-3.4676094046431e-05
-2.5380400220265e-05
-2.50672254868929e-05
-1.6931305984291e-05
-3.7515831050707e-05
-1.48536346706953e-05
-1.82028257231699e-05
-3.30300685561553e-05
-3.55471583482223e-05
-3.38780764763793e-05
-1.74131378209229e-05
-4.24424717303439e-05
-9.41432608484049e-06
-2.14739773881481e-05
-4.2097547338911e-05
-2.10119657935181e-05
-2.69505986441062e-05
-2.26302344662022e-05
-2.86550408282989e-05
-1.465423612447e-05
-1.88908757971392e-05
-5.18934413211871e-05
-2.29967206485357e-05
-6.1970837971288e-05
-5.84583054152422e-05
-2.57644697244526e-05
-5.07001838131674e-05
-4.19415139427609e-05
1.13297082545981e-05
-5.19525738693138e-05
-8.85771517815468e-06
-4.14686997665243e-05
-2.82980372131439e-05
-3.36563632932286e-05
-3.98813879009835e-05
-4.99581677970038e-05
-3.17548233974488e-05
-4.48844657578501e-05
-2.41413313576743e-05
5.58460898944057e-06
-2.80004071944219e-05
-2.87341138481075e-05
-3.04874167421208e-05
-2.85940971235351e-05
6.96784750025442e-06
-4.63218527348469e-05
-2.13918606310479e-05
-2.25788017931683e-05
-3.9226791429304e-05
-3.02798618690404e-05
-1.86328864349927e-05
-4.60470439326502e-05
-4.90692087369605e-05
-2.97241564189718e-05
-6.08099395277218e-05
-6.40046032668475e-06
5.61866542928177e-06
-1.88923450626022e-05
-3.68402650591229e-05
-6.93201680548733e-06
-2.56741095863257e-05
-3.91514981515195e-05
-4.97803327075517e-05
-4.22645945884138e-05
-4.44317765729287e-05
-3.81689473895462e-05
-2.92467417442902e-05
-2.49503160940886e-05
-2.33445368125117e-05
-2.91598558706877e-05
-6.03439882710246e-05
-3.38933040171355e-05
-4.22043070203302e-05
-2.92330255149e-05
-1.67196700975326e-05
-1.98957777386081e-05
-2.73920371283702e-05
-4.6035501426188e-05
-1.4087575178668e-05
-2.54694093661705e-05
-2.63632373257964e-05
-4.24930224109246e-07
-1.71357967944658e-05
-2.43417724432518e-05
-1.67732533463248e-05
-1.88720465687435e-05
1.4211354211744e-08
-5.07091622996058e-05
-2.82594032337254e-05
-3.22398923459704e-05
-3.93156415696012e-05
-1.88572138269712e-05
-4.78156077993455e-05
-2.7134762804132e-05
-4.33691165587817e-05
-4.41244723014464e-05
-2.61735996271388e-05
-1.68632677077305e-05
-5.9796491485875e-05
-1.35639353893843e-06
-4.42488451736288e-06
-4.53868177330688e-05
-2.8533116764691e-05
-1.15261841696245e-05
-2.92293552617032e-05
-1.51837923207482e-05
-5.03247860283906e-05
-3.68056028256617e-05
-1.7701408978597e-05
-5.08199812136041e-05
-3.36444489948324e-05
-4.92791433314441e-05
-5.32261556871236e-05
-2.24346993568481e-05
-4.1145731135487e-05
-3.22726009851103e-05
-2.31573804841365e-06
-3.54810659593686e-05
-5.07098875764758e-05
-1.98033377386209e-05
-2.63059779925973e-05
-4.48243629584651e-06
-3.07425111543635e-05
-1.32963796858539e-05
-3.6425530311963e-05
-2.24095468293054e-05
-4.13152409468348e-05
-3.47652189572443e-05
-3.28698906791054e-05
-2.96276648098817e-05
-4.79025517226037e-05
-3.39357189604144e-05
-2.83525739627427e-05
-3.48651970824132e-05
-4.73138066271964e-05
-1.23907383356095e-05
-1.47822805648323e-05
-3.20657126027868e-05
-5.56986033419636e-05
-3.15634061951875e-05
-2.95622083244505e-05
-2.63730326997034e-05
-6.10816008835253e-05
3.02258292392501e-07
-1.04304748487978e-05
-3.62598515630874e-05
-2.61885548535295e-05
-3.86246845820425e-05
-5.66750416585595e-05
-1.4153478004851e-05
-1.39260749232336e-05
-6.15559658131222e-05
-2.75557637919031e-05
-1.87319315650789e-05
-2.84066519403372e-05
-5.75981562148299e-05
-4.78697262830829e-05
2.35754805685299e-06
-3.4865916772015e-05
-3.03826565321304e-05
-4.78689179326739e-05
-5.44584996168676e-05
-4.06290642779769e-05
-3.55522655762026e-05
-4.62031259226776e-05
-1.91459619461547e-05
-1.32012111484088e-05
-2.15855705297951e-05
-4.12466369504162e-05
-2.14530374333417e-06
-6.10103661766583e-05
-2.01590351924807e-05
-1.86899188489201e-05
-1.66606385693109e-06
-3.57802163159032e-05
2.90719711593872e-05
-8.35609172950281e-06
-5.09493768765659e-05
-3.46699104875541e-05
-2.12005636042712e-05
-4.08836044112246e-06
-2.17906964521159e-05
-2.3441100894655e-05
-4.48633179224223e-05
-4.86467005406155e-05
-5.0835701415421e-05
-2.25268631878867e-05
-1.24465833734915e-05
-2.82431405840644e-05
-3.44737330750067e-05
-3.9972281736639e-05
-2.03087444363291e-05
-2.56374790649452e-05
-3.76267909025709e-05
-2.37274049071443e-05
9.8226600705366e-06
-1.43138940399515e-06
6.12402231257362e-06
-1.83922571480597e-05
-2.19375671404057e-05
-4.39405198702598e-05
-2.55028181928367e-05
-1.55859400648877e-05
-5.53208236599647e-05
-9.36582030001493e-06
-6.37431299985781e-06
-2.37704805195771e-05
-1.56775174813843e-05
-5.47862744861037e-05
-3.87982912576786e-05
-3.93280418960976e-05
-1.07412621138251e-05
-9.6480218680135e-06
-5.86787098002047e-05
-1.09437046663144e-05
-2.67533777440918e-05
-4.05916521901228e-05
-2.28198618763905e-05
-3.18264456282289e-05
-3.2510051324629e-05
-1.29428479300844e-05
-5.29956783732442e-05
-3.02851578446617e-05
-4.92222227194023e-05
-1.76497511004567e-05
-3.20725913170511e-05
-2.34967537392162e-05
-3.89890550374636e-05
-3.42015173682033e-05
-3.75408929556135e-05
-5.19760627016004e-05
-1.51584773214848e-05
-2.09318555697916e-05
-3.92540975697495e-05
-3.96120953679727e-05
1.01690575369849e-05
3.23464629803258e-06
-2.0141551865645e-05
-8.83640236262623e-06
-7.38368849226406e-07
-4.21914706904604e-05
-2.26409056781478e-05
-5.03962503149737e-05
-1.58213035198989e-05
-4.98290638727635e-06
2.42365970365742e-05
-2.6108855218846e-05
-3.26744357841865e-05
-2.59886490476804e-05
-4.03679878090678e-05
-3.59691623077795e-05
-8.62474430775019e-06
-5.05071466223366e-05
-1.78928828728168e-05
-3.08256593272962e-05
-7.17314837947699e-06
-4.90731784247293e-05
-2.86892695853066e-05
-7.79747184523753e-06
-3.43729308614733e-05
-3.70662990316229e-05
-1.44364643335352e-05
-1.85409843319637e-05
-2.64171813683318e-05
-3.0828017187998e-05
-2.66209201467705e-05
-3.53771370278947e-05
-3.42191365121992e-05
2.56828972382514e-06
-2.63125990546435e-05
-2.83632499484534e-05
-4.76545397414653e-05
-2.75373843717065e-05
-4.21764761140994e-05
-4.16718100000845e-05
-1.3485344635349e-05
-8.02508960907919e-06
-3.18712481257611e-06
-2.58029393868759e-05
-3.0991784545101e-05
-2.31457204297805e-05
-7.88158601511934e-05
-3.789656284898e-05
-4.88447418756114e-05
-8.35733982806384e-05
-2.78122906285286e-05
-4.82153232443317e-05
-1.61803942587479e-05
-2.55623783019242e-05
-3.8679028219773e-05
-3.97201656625959e-05
-2.30639272720303e-05
-2.6237608927013e-05
-1.6776669113617e-05
3.32578523254563e-05
-3.78960535144632e-05
-2.51808099560625e-05
-1.90333884469499e-05
-1.17158932888099e-05
-6.77642696006643e-05
-4.47421505707908e-05
-3.24804977362841e-05
-1.44598009329692e-05
-2.00822749244653e-05
-1.97793817917809e-05
-1.28597214875665e-05
-3.49920380906634e-05
-2.57591612335835e-05
-5.27514848985241e-05
-3.89901016095835e-05
-1.20728766721556e-05
-2.7933900810194e-05
-2.17455545109623e-05
-4.33492308443127e-06
8.56784719682608e-06
1.74944651234052e-05
-3.2010477031211e-05
-7.89253651007184e-06
-7.78302837637864e-06
-5.31009093688943e-05
-5.42153992252245e-05
-4.86952790811878e-05
-2.86304459561941e-06
-3.19846725287266e-05
-8.94310530795576e-06
-3.39814806724187e-05
-4.12010502019027e-05
-1.4585942430482e-05
-4.62517258301312e-05
-3.42844588027395e-05
-2.35193194681308e-05
-3.88942163977322e-05
-6.13032919115696e-05
-1.30219685476066e-06
-1.10215212697065e-05
-6.76239880724157e-05
4.33353079584036e-06
6.74280146865786e-07
-2.18601417035668e-05
-4.83779906567033e-05
-4.29507343857801e-05
-3.23937673838824e-05
1.00505561902049e-05
-1.51415006135932e-05
-4.90304984066257e-05
-1.54864962878293e-05
-8.7545993946316e-06
-1.14940008584052e-05
-2.20894467590789e-05
-4.9146274140477e-05
-3.10914726388744e-05
-3.99687448264259e-05
-6.7992393052704e-05
-1.41047309097496e-05
-3.19027576648861e-05
-3.76810378691454e-05
-1.66064949668633e-05
-5.78103192495554e-05
7.65192197720863e-06
-3.02568061107354e-05
-1.42670174086801e-05
-1.40801217330567e-05
-5.81571804379747e-05
-3.95534288105973e-05
-4.91924298532267e-05
-5.74898068410272e-05
-3.12342235296604e-05
-1.66900736997873e-05
-1.93672567175127e-05
-3.6813358574461e-05
-3.71876527091066e-06
1.43899345766342e-05
-2.57835613222464e-05
2.27831335565336e-06
-2.81893605778953e-05
-5.85518101599001e-06
-3.48569983440826e-05
-5.1203483894038e-05
-3.55406346185465e-05
-3.67885084087378e-05
-2.2047494590416e-05
-4.45539506602817e-05
-4.04095575655058e-06
-5.34229654272137e-05
-1.81549237258568e-06
-3.44579849225144e-05
-4.9694402303726e-05
-2.15876197052186e-05
-4.53737277020414e-05
-4.10737327474339e-05
-9.74231684306069e-06
-3.88645773362319e-05
-2.87442542475094e-05
-3.44692313605001e-05
-1.02359373184117e-05
-4.52031406023004e-05
-3.22634619868012e-05
-3.16031642431146e-05
-3.93711733586506e-05
-2.31672231096386e-05
-3.86321971261234e-05
-1.2793347299749e-05
-2.19356360695466e-05
-1.67112740387731e-05
-1.10405279549318e-05
-2.50978840652156e-05
-2.79469796891579e-05
-3.9268853260959e-05
-3.58000742460384e-05
-5.81798193300647e-05
-1.91837416124917e-05
-3.60220924026622e-05
-3.19853680958054e-05
4.49389045525143e-06
-5.36443010625966e-05
-1.09180040386791e-05
-2.37713948506904e-05
-2.56925692067638e-05
-3.33951384118382e-05
-4.20703208863345e-05
-2.12728705009564e-05
-1.21304741027102e-05
-4.2171806363223e-05
-1.59502810874866e-05
-1.18813256552958e-05
-3.3048710751516e-05
-4.49777645825256e-05
-4.18565407862078e-05
-4.12319377150291e-05
-5.25724063741289e-05
-3.18691217035511e-05
-3.27110319725127e-05
-1.2308125590234e-05
9.45698628042449e-06
-1.71113092840389e-05
-1.957604968566e-05
-1.88349665936396e-05
-4.98953663874999e-05
-3.26878881732503e-05
-3.61576167136929e-05
-2.95253856186217e-05
-2.49341825889264e-05
-2.17578648939993e-05
-3.76135972137486e-05
-1.94212434054503e-05
-2.61925117131733e-05
-3.07840611974253e-05
-7.34496625110655e-05
-1.71925620913006e-05
-3.01502487517936e-05
-1.16082717183641e-05
-2.23755041722612e-05
-4.73494636667502e-05
-2.74152451326221e-05
-1.53219977815969e-05
-1.49615560110578e-05
-3.6489537736656e-05
-2.98073904837704e-05
-3.13134435882787e-05
5.22602177697656e-06
-2.53251806094447e-05
-5.92602970997274e-05
-3.32736086216418e-05
-3.01824936205625e-05
-2.57937561235404e-05
-3.67368284493964e-05
-3.75256131569277e-05
-3.12186887363181e-05
-1.79354564934205e-05
-1.70470317389442e-06
-3.33033964199457e-05
-1.05498682387224e-05
-2.90824330523538e-05
-1.10306066711745e-05
-2.74393127052901e-05
-2.08991311340239e-05
-4.88167336519169e-05
-4.91232788744508e-05
-3.8433432784134e-05
-1.48912397717997e-05
-3.01415452746788e-05
-3.65150884732636e-05
-4.79198985768659e-05
-3.12078144014991e-05
-4.3809367577937e-05
-1.21691967090335e-05
-4.67235262598741e-05
-2.2321995264143e-05
-2.46616890167007e-05
-3.58380416507063e-05
-1.04854504337809e-05
-1.43665353953029e-05
-1.28763134167248e-05
-1.6507432734877e-05
-3.84298929448222e-05
-2.92953628277322e-06
-2.66904460770361e-05
-2.97658941417288e-05
-3.44175539112331e-05
-2.97583579990036e-05
-1.66197620551259e-05
-9.95933787204964e-06
-2.41506974393616e-05
-3.69346506068987e-05
-4.68650659147974e-05
-4.00007310259885e-06
-4.1736521419244e-05
-4.87733966746643e-05
-9.25420488944831e-05
-2.28121170129433e-05
-5.50181706964412e-06
-4.33138966661422e-05
-2.71121714981859e-06
-1.78962262427856e-05
-2.25299542138276e-05
-2.03260809212429e-05
-5.2528446723368e-05
-4.54304122346148e-05
-2.0763746560383e-05
-2.10749386856192e-05
-2.38808880393276e-05
-5.45532448117278e-05
-4.68094865550609e-05
-1.54439584342338e-05
-2.22545728636091e-05
-5.56898365746518e-05
-3.03982112416121e-05
-2.78152186805229e-05
-1.48940717639146e-05
1.20947674758429e-05
-3.20820648530311e-05
2.28649268830303e-06
-3.87430422301693e-05
-2.7350330805468e-05
-3.06356333120871e-05
-4.40673333148324e-05
-4.90320980781107e-05
7.58084026267284e-06
-8.61082257901721e-06
-3.87640595307724e-05
-5.14430144412939e-05
9.02306373516037e-06
-1.4391627334602e-05
-5.51639838462392e-05
-4.77486355566987e-05
-2.5973346266272e-05
-5.02860813270711e-05
7.22611348261148e-06
-2.46953381824299e-05
-1.56144231452333e-05
-2.73483329160456e-05
-1.75273463855911e-05
-6.2443065094474e-05
1.05426804366768e-05
-3.73623302750174e-05
-4.7194862316027e-05
-4.94781338379775e-05
-4.18060120083096e-05
-2.90326637139038e-05
-6.31744948289501e-06
-2.9788602039776e-05
-4.70422331985381e-05
-2.20581062453987e-05
-1.3056305470993e-05
-3.00899947625156e-05
-3.75423169052729e-05
-1.74709043861622e-05
-2.52527364634114e-05
-2.95828639278885e-05
-3.82300698953242e-05
-1.97936555681641e-05
-2.54465489426925e-05
-5.34906797617193e-05
-6.92092329424676e-06
-1.84185667933449e-05
-7.14454122550173e-06
-9.75391005030504e-06
-1.58852805731933e-05
2.83391402335651e-06
-4.12539496355781e-05
-3.15049952228243e-05
-1.09545543597175e-05
-2.87694340191915e-05
-4.97417373478947e-05
-2.66822671467458e-05
-4.18465723281944e-05
-5.43646760650335e-05
-2.53703549678468e-05
-4.1190976877245e-05
-2.43945208975188e-05
-1.0207396560059e-05
-2.8625233570661e-05
-1.82086542692519e-05
-2.86866518102734e-05
-2.21550665892083e-05
-1.62681102953618e-06
-1.90635331756773e-05
-1.8382735458125e-05
-1.62268553093954e-05
-4.41567068831376e-05
4.72098457300832e-06
-4.00015799500731e-05
-2.96155760140314e-05
-4.02853002543833e-05
-2.71014327365819e-05
-1.99300419435049e-05
4.25811671571267e-06
-2.88578816322852e-05
-1.19941999707792e-05
-3.38911520995615e-05
-3.90555247874334e-05
-1.76431628309652e-05
-4.66899330922795e-06
-4.43312855373432e-05
-4.69094043666766e-05
-3.56253614267914e-05
-2.3275553440578e-05
-3.10619983844437e-05
9.36329191062322e-06
-4.73478279143818e-05
7.79471715165286e-06
-1.08416483974919e-05
-2.37945737710559e-05
-1.79531117304142e-05
-3.44282158707843e-05
-5.08606600537129e-05
-1.13267139890249e-05
-2.87848550091724e-05
-5.44491310936945e-05
-6.73788902105606e-05
-1.26859972997458e-05
-3.87004630796732e-05
-3.63278302954919e-05
1.42143709546213e-05
1.30820659758296e-06
-3.99982947282493e-05
-3.40173060072709e-05
-3.02865460603723e-05
-4.8382775610323e-05
-2.43792957157766e-05
-6.53771532733618e-05
-2.69257780572588e-06
-2.834940793561e-05
-3.61439225321601e-05
-2.96505106908923e-05
-3.67610250182188e-05
-5.47601580322261e-05
-4.59782603308683e-05
-2.70150205190003e-05
-2.65713709588447e-05
-3.29518208425358e-05
-2.7896989494001e-05
-1.97134668606226e-05
-3.96630838112522e-05
-1.51016362946468e-05
-3.31917666226498e-05
-2.75913284638791e-05
-3.3459220905752e-05
-9.86729721182194e-06
-8.07400484856274e-06
-4.57992974970683e-05
-2.93909455618416e-05
-3.80112634417816e-05
-4.49118072755458e-05
5.93288613678322e-07
-4.04452535246801e-05
-7.5734571055541e-06
-3.65746547875705e-05
-3.03064416062666e-05
-7.12930318586526e-06
-5.41408575340273e-05
-1.32112557972855e-05
-1.82251181449397e-05
-5.55441251838033e-05
-1.32553650432265e-05
-2.61374910212601e-05
-3.40599135722665e-05
-2.71998586983286e-05
-8.73399508269654e-06
-5.44114155392462e-05
-6.31972774768412e-06
4.94597687202929e-06
-3.6257412251916e-05
-2.49334336281828e-05
-1.95152192528136e-05
-2.6331589077679e-05
-6.02966103302366e-05
-4.84737908836393e-05
-4.79098937926151e-05
-5.03901406755741e-05
-3.42068909742037e-05
-1.3665697744984e-05
-3.65785379691127e-05
-1.41680965756218e-05
-3.22162648046212e-05
-1.88377420971303e-06
-1.75930484322273e-05
-1.40229399625165e-05
-3.89548772798762e-05
-2.85893990861809e-05
-2.74346160278281e-05
-5.35625103116123e-05
-4.48058315239688e-05
-4.00714523242326e-05
-7.83029119083732e-06
-4.37896915854415e-05
-3.7555848383573e-05
-3.17512211751645e-05
-2.23643173890077e-05
-1.54073063100691e-05
-2.9334785513681e-05
-3.5076755580455e-05
-3.72600192071111e-05
-4.35541815655924e-05
-5.03396080476058e-05
-2.55966941013221e-05
-5.31053597870882e-05
-3.76149833765006e-05
-6.69782366053776e-05
-3.85212858181727e-05
-2.43311852412171e-05
-1.59044206668204e-05
1.52671513191265e-05
-4.55791810169719e-05
-1.9692530823665e-05
-2.62938594066605e-05
-3.11550495635779e-05
-3.80237277472772e-05
-2.29545885103231e-05
-1.48658124488425e-05
-5.07256352206181e-05
-8.36664403720284e-06
-4.88230785120072e-05
-6.78113826444955e-05
-3.66225023725054e-05
-2.13757341043698e-05
-3.45064140034411e-05
9.80499616954353e-06
-3.23200400298625e-05
-1.68594082236422e-05
-3.33346446354268e-05
-3.70043445829748e-05
-3.28070607106973e-05
-4.36714579896661e-05
-1.734697626266e-05
-4.51823259711988e-05
-3.28845381957064e-05
-2.83104192577615e-05
-3.29140630829711e-05
-3.88841786863001e-05
-4.24760934960208e-05
-6.07303121644569e-05
-3.41561153641573e-05
-1.76255382624465e-05
-2.8815053920999e-05
-3.43350107878292e-05
-3.46317348566658e-05
-3.20094319212094e-05
-1.59943097248865e-05
-1.25235299002943e-05
-2.32830748779815e-05
-2.95954749558436e-05
-1.3787065975616e-05
-4.23959097331266e-05
-1.80073255030254e-05
-4.43815784672762e-05
-2.05373080838006e-05
-3.64441085308482e-05
-2.75407247315171e-05
-5.15865093897703e-05
-1.66892497249785e-05
-5.88303958870383e-05
-1.83256945669642e-05
-2.55323933726586e-05
-3.63450644003008e-05
-6.3040594177572e-05
-4.15279395564313e-05
-3.88128405420096e-05
-4.1499606140418e-05
-3.96239257499027e-05
-9.64421535598458e-06
-4.14717801915524e-05
-5.8144427073197e-05
-8.70098786120658e-06
2.3787254030749e-05
-4.67188800011029e-05
-3.26736380788602e-05
-4.34069758298237e-05
-5.26425384125028e-05
6.6827206400473e-06
-2.38028454446922e-05
-3.90952385991511e-05
-4.15198275179052e-05
-2.44226083354271e-05
-4.01305299036719e-05
-2.42104638891373e-05
-4.51574736926182e-05
-1.4112823011259e-05
-1.89558025441592e-05
-5.11057284440465e-05
-1.19868803628657e-05
-2.95545719903072e-05
-3.2925783224922e-05
-6.23220920767881e-05
-4.44744356250227e-06
-3.13533706238071e-05
-3.10898262513619e-05
-8.08346298854982e-06
-2.15239431080493e-05
-2.70705029689484e-05
-2.23880422955927e-05
-2.74938985464257e-05
-7.68011695223784e-06
-4.32418388431366e-05
-1.48197726753378e-05
-1.51051143574659e-05
-4.45395790913821e-05
-4.87892194853035e-05
-1.28148388875109e-05
-5.57280600996411e-05
-7.41378634897737e-05
-4.04929475188706e-05
-1.01409555189485e-05
-4.61589578883942e-05
-3.22338597173285e-05
-3.87526074195083e-06
-4.8650002098152e-05
-9.62014085088907e-06
-2.42353169846118e-06
-2.34423185655825e-05
-9.8093028936659e-06
-7.86895589754155e-06
-5.54377191061474e-05
2.21035891911903e-05
-2.74205717790156e-05
4.81562299023789e-06
-2.24995006132167e-05
-1.44193640967396e-05
-1.48635125754988e-06
-2.87703395263026e-05
-1.84896169493678e-05
-4.94781498786979e-05
-5.01342144365175e-05
9.2759298157443e-07
-4.8359616783188e-05
-3.69097045678931e-05
-3.00406322816705e-05
-2.65209135921494e-05
-2.41947942725586e-05
-2.10706213269024e-05
-4.26451594211767e-05
-2.49748257670623e-05
-2.96556224195564e-05
-4.47048180293011e-05
-2.24858372511449e-05
-1.65807762982661e-06
-2.24189646631706e-05
-4.64571994513558e-05
-3.99901914499796e-05
-7.51795019715757e-06
-2.37676018761961e-05
-5.37871152922367e-06
-6.8480073145216e-05
-4.28713697642111e-05
-3.88448185199314e-05
-3.32310143863183e-05
-4.76761321117655e-05
-4.95955237111147e-05
-7.56604953525782e-06
-9.59890815806299e-06
-2.39743139485076e-05
9.56809065391887e-08
-3.1410062265533e-05
-1.30194893935493e-05
-4.20169901432313e-05
-2.82049197476325e-05
-5.2739771770024e-05
-2.9854947623952e-05
-5.83713747209944e-06
4.97960303095804e-06
-2.88621393578271e-05
-1.26493781819877e-05
-2.12783676022892e-06
-4.26171707319315e-05
-2.59072975516244e-05
-2.07908294249622e-05
-5.0026101335866e-05
-3.12936295454448e-05
-3.26221211901291e-05
-3.96831192844214e-05
-4.21333049445518e-05
-2.90362411082523e-05
-2.62277325670562e-05
-4.5585283797543e-05
-1.71546386948776e-05
-8.27319980917426e-05
-1.59814363076763e-05
-5.73691712813862e-05
-3.97099572106325e-05
-4.37092619728221e-06
-3.45596617577386e-05
-1.74666218380105e-05
-3.63044825531635e-05
-2.57100485690824e-05
-1.25983935161698e-05
-5.00926260061323e-05
-2.14886620737861e-05
-2.80175439175664e-05
-3.51658385900589e-05
-1.92040166410516e-05
-4.34782913950105e-05
-3.73964739142786e-05
-2.56983378861544e-05
-2.80101105144356e-05
-5.53680484548271e-05
-1.71646888836776e-05
-3.12484605204548e-05
-4.57485991670736e-05
-6.11587553971535e-07
-2.56061135710816e-05
-2.40647192794709e-05
-2.84764783450456e-05
-6.95244321938752e-06
1.87604728416561e-06
-2.43585665699533e-05
-3.05571646422972e-05
-4.40088700076911e-05
-7.32974311494096e-06
-5.0700048650346e-05
-1.630452412788e-05
-2.23979881539287e-05
-5.11332923715138e-05
-3.85959120852785e-05
-4.58200784214543e-05
-3.410471683263e-05
-2.79302264579629e-05
-3.22951863516007e-05
-3.47074609958662e-05
-3.11277996162466e-05
-5.44562848780582e-05
-1.87629165276678e-05
-1.18653391528241e-05
-2.73608932663728e-05
-3.27877238659739e-05
-9.82834190020171e-06
-4.00119518960713e-05
-6.56988352763918e-06
-3.04406390044653e-05
-2.88366780520713e-05
-5.37580699413529e-05
-3.26812334690305e-05
-3.39306152592463e-05
-2.27607560273688e-05
-2.50516910852355e-05
-3.94183570923432e-05
-4.98961737278743e-05
-2.24345640539113e-05
-2.78010709940947e-05
-2.32842144721801e-05
-5.52909569332065e-05
-8.23931105486219e-06
-5.726405425763e-05
-1.62960131502024e-05
-3.90120559617941e-05
-3.44053741614074e-05
-2.58127364979858e-05
-2.46754406159227e-05
-5.27726622285592e-05
-1.97924325061654e-05
-4.89301834561141e-05
-3.52136334246864e-05
-2.44015198170196e-05
-2.09630010806519e-05
-4.21111372732962e-05
-3.58457194810308e-05
-2.18817391875376e-05
-3.50106777509111e-05
-3.50949297968042e-05
-4.08531356585828e-05
-2.9216290743472e-05
-1.58229795336336e-06
4.65286285083952e-06
-2.97394406752802e-05
-1.43355238222061e-05
-4.76409555594084e-05
-3.86772019826201e-05
-6.57249975314928e-05
-4.45469906621408e-05
-6.80233450397121e-05
-1.59382011917356e-05
-2.91852624650739e-05
-2.57151663080401e-05
-4.21105422139823e-05
-1.69760729883833e-05
-5.26056008191737e-05
-2.44552200960077e-05
-2.37080728947694e-05
-6.08161411128108e-05
-2.73705687246277e-05
-5.64425559685944e-05
-3.0642395749588e-05
-4.30264434256654e-06
-3.39145864719745e-05
-3.35809149958355e-05
-3.75138090361107e-05
-1.99079751506451e-05
5.01648809299468e-06
-2.0411235725545e-05
-3.15882947534966e-05
-4.07850473133582e-06
-3.3766845851669e-05
-2.32890031445595e-05
-3.37376873739192e-05
-3.48504157499081e-05
-2.76909831973352e-05
-4.27676753054458e-05
-2.92201822812106e-05
-3.68586899550645e-05
-3.55297665062606e-05
-2.99969397969014e-05
-4.93847964107223e-05
-6.23992575425674e-05
-2.3552903237849e-05
-2.77229260913696e-05
-3.03195669356015e-05
-2.249217686394e-05
-3.66200254200527e-05
-4.87352317115354e-05
-2.41723300587077e-05
-3.15667915235209e-05
-3.86944269717629e-05
-1.95176856433294e-05
-2.39731144584951e-05
-4.11127308657882e-05
5.27742909436771e-06
-9.22441725063643e-06
-3.29924795439064e-05
8.36434541335792e-06
-2.9528332048848e-05
-5.04944771662318e-06
-2.89729015824728e-05
-1.73461321494633e-05
-4.93768289519852e-05
-3.57788643248036e-05
-2.13714571333594e-05
-3.78189482951274e-05
-2.39745366454608e-05
1.69666709692477e-06
-4.80248355188107e-05
-3.0427660447004e-05
-2.97200058804397e-05
-1.80064699152935e-05
-5.23672738315989e-05
-5.00576014572078e-05
-1.64818139366033e-05
-5.08514940965672e-05
-1.64398911658015e-05
6.89889353284779e-06
-3.73220993454456e-05
-4.46499347490641e-05
1.13745385096997e-05
-1.42580566351424e-05
-3.74021407804182e-05
-1.86727965756664e-05
-2.1368900094252e-05
-6.82851801095548e-05
-4.12028488825821e-05
-1.68243914585098e-05
-4.11399463717293e-05
-3.72668735303959e-05
-1.60479110146432e-05
-1.08477172998647e-05
-2.67226206351024e-05
-5.28291758086779e-05
-3.5275245064829e-05
-3.44382821982304e-05
-2.16847991172766e-05
-4.27126852649325e-05
-1.65635099303404e-05
-3.05265308945235e-05
-3.36778308046948e-05
-2.35897849662683e-05
-3.49148955581126e-05
-6.71907201234219e-05
-4.29490399449375e-05
-3.72613181450125e-05
-2.5681418647676e-05
-4.19611843958251e-05
-4.22342855617339e-05
-7.92191900907834e-05
-2.812106889356e-05
-3.56327801567183e-05
-1.89310399979658e-05
-2.97712877319856e-05
-5.03915268993081e-05
-3.05764879914993e-05
-1.15419411591896e-05
-4.42743290663046e-05
-3.76043645128332e-05
-2.74066769837715e-05
-4.61030955682758e-05
-3.93316759430108e-05
-1.12409396816399e-05
-2.5701687633444e-05
-4.6906055509606e-05
-5.40871146723286e-05
-3.83011252386818e-05
-2.89750959927066e-05
-2.50035471128917e-05
-4.28919201725103e-05
-5.10721193516059e-05
-3.80750853754336e-05
-2.84186538196217e-05
-2.60464883136502e-05
-2.65409577544473e-05
-2.13219963179566e-05
-4.97478205260562e-05
-1.88781451327329e-05
-2.42509154587855e-05
-1.99935245157818e-05
9.50858623876919e-06
-5.54502912738312e-05
-2.92779950367833e-05
-3.45433209160981e-05
-2.73574935378323e-05
-2.26192313275245e-05
-3.39418759164805e-05
-5.29611774757362e-06
-3.21745406032929e-05
-4.40870001568198e-05
5.91383443516957e-06
-4.07510156100756e-05
-3.61941023510446e-06
-7.10165681947226e-06
1.16852313555786e-05
-2.72025119867372e-05
-3.3901125972417e-05
-5.7149888682793e-05
-3.37793722131672e-05
-2.28325101158527e-05
-2.13153431966093e-05
-2.34418758305453e-05
-4.55421564993183e-05
-2.5452042827115e-05
-3.97504957434725e-05
-1.45113780592527e-05
-1.86493335000798e-05
-1.79254118964144e-05
-3.08631274746514e-05
-1.69271053354105e-05
-6.29634014178823e-05
-3.54949624706365e-05
-3.95587763194878e-05
-2.59090675195489e-05
-1.6671931442059e-05
-2.4704898254527e-05
-3.22541962380072e-05
-5.48227801495566e-05
-3.41345598446518e-05
-1.63117185041763e-05
-2.51991569953319e-05
-1.99280078610453e-05
-5.4288756948027e-05
-3.53571851687656e-05
-1.67154249116383e-05
-3.63649131803224e-05
-3.9846983408303e-05
-1.44656733260523e-05
-2.13768432982425e-05
-3.86856983420179e-05
-6.53748594551389e-05
-5.86050807330153e-06
-4.05250731691681e-05
6.56484149660903e-06
-6.15250179954729e-06
-1.64111711114778e-05
-4.58702645412154e-05
-2.2684218309338e-05
-2.21645004332561e-05
-2.63775661024368e-05
-3.1931261267457e-05
-4.28670600498371e-05
-4.3166642673607e-05
-2.70881470120186e-05
-5.60320814534627e-05
-8.09710524838776e-06
-1.82483004268249e-05
-2.21963076275027e-05
-3.52729475864123e-05
-1.78855374537917e-05
1.37888499162385e-05
-5.22054945818251e-05
-2.26100048019844e-06
-4.31024475107382e-05
-4.18597521082332e-05
-4.320687195247e-05
-3.34538984226581e-05
-1.88094820943328e-05
1.68775369958645e-05
-3.13937199539097e-05
-3.775741024778e-05
-6.48115874465029e-05
-3.1724325115173e-05
-1.57550848165248e-05
-1.44546395898181e-05
-1.53072573758224e-05
-1.21493378399735e-05
-4.17172531701637e-05
-3.71541409296341e-05
-2.66042923757936e-05
-8.65698071797303e-06
2.44098922688511e-06
-2.71172853662115e-05
-4.16489727240935e-07
-2.70382092846155e-05
-1.72945979539113e-05
-3.36386477320246e-05
-6.54793407919539e-05
-3.73269249157467e-05
-5.66021616062835e-05
-4.00780042965166e-05
-3.2523005743958e-05
-1.41517257756258e-05
1.09756460073419e-05
-1.24879852085776e-05
-5.26214769604167e-05
-2.72448404135106e-05
-3.39215450149154e-05
-3.16443628150005e-05
-3.66492246623327e-05
-3.6910936244208e-05
-1.53006690710759e-05
-3.13083260214037e-05
-3.74473984563956e-05
-2.00298520089898e-05
-3.59431083160675e-05
-1.19214013043943e-05
-2.30304062254566e-05
-3.60510296399412e-05
-8.87208579919676e-06
-3.63335711162627e-05
-3.99700509966894e-05
-3.28482329968409e-05
-5.54184952196491e-05
-3.63404473963603e-05
-1.62068027079757e-05
-1.69174017738243e-05
-8.64067566381655e-06
-5.01788619879742e-05
-2.65448410860261e-05
-4.74134177864596e-05
-2.96681965116497e-05
-8.2341454442592e-06
-3.80530476837687e-05
-3.5999934025363e-05
-2.63872049230991e-05
-4.5522274236289e-05
-3.4643109406394e-05
-3.51406046038097e-05
-3.07196625104553e-05
3.37427264796736e-06
-3.40234034054482e-05
-2.34576635596946e-05
-4.99741756120411e-05
-1.41747907245521e-05
-3.30441740456099e-06
-3.77254846356544e-06
-1.92185773470279e-05
-3.46901268627754e-05
-2.63567478887937e-05
-5.65422213090577e-05
-4.17398634331694e-05
-9.95236993824403e-06
1.0885130712042e-06
-1.69281296997904e-05
-3.74147730387129e-05
-3.46685458837024e-05
-2.02297179437745e-05
-2.16317427645467e-05
-3.13374853534368e-05
1.75120331210715e-07
-2.18642630303637e-05
-8.95578759993928e-06
-1.81476797272891e-05
-5.08036697808454e-05
-1.96732361684835e-05
-8.22626832929192e-06
-4.76185808255804e-05
-3.08917391304361e-05
-2.79092084566701e-05
-4.12585491652208e-05
-3.10994101691311e-05
-2.28719647401855e-05
-4.84243436728406e-05
-3.32362345118367e-05
-3.54054516861772e-05
-4.08652575182302e-05
-1.95791540095072e-05
-1.80923818329742e-05
-4.18044428178471e-05
-9.24476319152661e-06
-7.01869233235219e-05
-9.12468973836069e-06
-3.79093868235333e-05
-2.56798971341206e-05
-3.59857759830515e-05
-4.37467155928537e-05
-2.00109571348029e-06
-2.60319490837057e-05
-3.57525939019598e-05
-3.85758367204857e-05
-4.62377815878255e-05
-9.42744704006698e-07
-2.75161675523682e-05
-1.29927307516398e-05
-3.26406345210177e-05
-3.16354558551623e-05
-5.69398523020286e-05
-5.82476369772024e-05
-2.08413224589857e-05
-2.93237535835734e-05
-3.36434448847363e-05
-1.04233359598657e-05
-3.27911744279064e-05
-4.20679308432112e-05
-4.90873783487395e-06
-3.79466200112612e-05
-1.25543764815566e-05
-2.25763429192017e-05
-4.88538905840789e-05
-5.21187411564546e-05
-3.42437584814739e-05
-1.74169778927583e-05
-2.12553265169725e-05
-5.22704746056206e-05
-1.34027629441951e-05
-3.76287808432273e-05
-4.9988169619665e-05
-4.57168050075105e-06
-4.22839097408466e-05
-1.6465998933576e-05
-3.38759521402832e-05
-4.82152613535733e-05
-1.58666598233239e-05
-6.10420936962262e-06
-4.83656242916491e-05
-3.13169882735557e-05
-3.17358644222206e-05
-2.81535497819381e-05
-2.29189272066133e-05
-4.19694525726376e-05
-1.07368397827099e-05
-4.09202570414906e-05
-3.68071599398759e-05
-2.61770027836104e-05
-8.14711300935744e-06
-2.04249530998184e-05
-2.36468583568336e-05
-6.81320383451287e-05
-4.05332968696601e-05
-4.41566644422801e-05
-3.57469282561935e-05
-1.73346005769309e-05
-2.03417628769359e-05
-2.94253066802642e-05
-8.33913898709897e-06
-2.73930329357732e-05
4.14074350282964e-06
-4.75647745990295e-05
-3.15044016034084e-05
-3.17077008123859e-05
-3.43561883622535e-05
-1.86758201916892e-05
-1.83397672140104e-05
-9.58988970888302e-06
-3.77820352812486e-05
-7.80470522281446e-06
-4.02198414609959e-05
8.13856620751398e-07
-4.82461488202472e-05
-5.70850769900594e-05
-3.81104237564629e-05
-1.08510398520684e-05
4.43106360445483e-06
-5.38529575208158e-05
6.89359673879147e-06
-2.87334504835196e-05
-4.23146196754672e-05
-2.24980105145218e-05
-1.60137423806099e-05
-1.27969893032366e-06
-3.86880440922572e-05
-1.8612367468395e-05
-1.49063034444303e-05
-2.01174934625293e-06
-1.88623015695121e-05
-1.19284422511243e-05
-1.31763877364967e-05
-4.8675099107908e-05
-2.42471966839954e-05
-1.70011890641906e-05
-3.21868795861908e-05
-3.79923581843026e-05
-5.34201520576964e-06
-3.26931141943271e-05
-1.13318263531288e-05
-3.16995865929678e-05
-2.13000623354262e-05
-2.22752692247043e-05
-1.26806423437576e-05
-4.55626992420089e-05
-1.90083164789081e-05
-2.37219095113102e-05
-1.91758142278052e-05
-1.55800909427065e-05
-2.10357901752394e-05
-1.23716171314752e-05
-2.58891808728688e-05
-2.96554265154722e-05
-2.67465751093589e-05
-1.04781888934083e-05
-5.02154098700226e-05
-2.2828797375229e-05
-2.40077366441384e-05
-1.66398781971156e-05
-6.60607926394571e-05
-3.512365290645e-05
-2.40369900643171e-06
-3.13304934825906e-05
-1.71849729158594e-05
-4.54795884382716e-05
-2.04356882066691e-05
-3.89937908389417e-05
-4.63076108342279e-05
3.93141778017229e-05
-1.4839521889548e-05
-3.89089155283519e-05
-2.06565185290459e-05
7.32691856003865e-06
-2.17046232629817e-05
-3.14967100338897e-05
-1.93112831242491e-05
-4.25473659769569e-05
-7.6115968457941e-06
-3.13148691997172e-05
-4.92716235287384e-05
-3.26058674627722e-05
-1.08790797615222e-05
-2.20617436051759e-05
1.38888646236064e-06
-2.5796234187157e-05
-2.78844298322419e-05
-1.80231570979099e-05
-3.40597796069213e-05
-2.40181799760645e-05
-1.40419000324607e-05
-3.19076057227527e-05
-3.1927652697839e-06
-2.89042914715845e-05
-4.69058933361609e-05
-3.00382398628926e-05
-4.57106272875358e-05
-6.58800765944396e-06
-3.19606568915964e-05
-4.45599131430848e-05
-4.22845927949064e-05
-2.20909897167607e-05
-1.99994341920849e-05
-1.81158304721575e-05
-2.22225919757243e-05
-4.98460554072086e-05
-2.73054712518605e-05
-4.87483641777729e-05
-3.13676420541235e-05
-2.0524790418365e-05
-5.95426894041534e-05
-2.37320964348275e-05
4.60400572639192e-06
-6.12653230118583e-05
-1.4764935410798e-05
-4.04269884803792e-05
-3.86576736809388e-05
-2.58391307574696e-05
-5.25077687277164e-05
-2.84312747335144e-05
7.25767164055072e-06
-3.40058185288905e-05
-2.71392791922673e-05
-1.52974506693185e-05
-3.39775474278049e-06
-6.28958262196748e-05
-4.93846727928425e-05
-2.36437605095871e-05
-6.88213116126869e-05
-1.02688339679087e-05
5.46316182796794e-06
-3.52465678242624e-05
-3.80767207246894e-05
1.06575301996268e-05
-5.87272080289212e-05
-3.22657403949897e-05
-3.55448639482844e-05
9.49559102473192e-06
-4.1287130624993e-05
-4.43752044038449e-05
-1.90006171356453e-05
-4.1054461865268e-05
-2.92649949786358e-06
-1.94973937998744e-05
-3.15319507450871e-05
7.42053641920455e-06
-2.0433166296916e-05
-5.2185513507241e-05
-3.053146887153e-05
-1.22513415851331e-05
-1.05842311430031e-05
-1.37952881887102e-05
-2.5325284910771e-05
-1.57332377009408e-06
-2.52917813954529e-05
-4.74378620422732e-05
-3.23252062649982e-05
-3.82734838408455e-05
-4.09032146011215e-05
-2.17341511286976e-05
-4.38619575913686e-05
-2.99130199152903e-05
-7.39689399264102e-06
-1.59094852341148e-05
-3.23202268069792e-05
-2.8782369140101e-05
-1.96699269269648e-05
-2.05399435536386e-05
-4.2720508415997e-05
-2.99722854962061e-05
-3.28117849709616e-05
-1.43583433620589e-05
-1.0891814504781e-06
-4.50831726381723e-05
-3.44510182788503e-05
-8.39407412804648e-06
-7.29987924879288e-05
-4.31169824087568e-06
-7.6220409734994e-06
-2.36528218347155e-05
-2.29241449532658e-05
-9.62927605164164e-06
-5.08992379095605e-05
-3.04038329319606e-05
-1.84429730874197e-05
-1.82398761526697e-06
-2.11107320322054e-06
-3.71483916958543e-05
-2.6019864257602e-05
-4.14626415910119e-05
-3.19180284059513e-06
-1.94369118012318e-05
-5.44171032221295e-05
-4.80108508642328e-05
-1.70110701515687e-05
-2.8105083913036e-05
-2.30795241846894e-06
-2.49289738848214e-05
-1.44993298716454e-05
-5.06878711722527e-05
-5.1127903893589e-05
-9.53357466842211e-06
-3.05780031618505e-05
-3.89898855535987e-06
-4.25042737622453e-05
-2.93676449247605e-05
-3.38075294735986e-05
-2.71493511545851e-05
2.18810682090617e-05
-2.87586010003823e-05
-4.51512438600129e-05
-7.98188457529768e-06
-1.99923524419197e-05
-1.45975278015641e-06
-1.53991967285222e-05
-6.53228230365986e-05
-3.34532448076347e-05
-2.76916874868071e-05
-3.56203633712739e-05
-4.89945604341316e-05
-3.34956310823276e-05
-2.20420833325357e-05
-1.7677984627832e-05
-1.28200038692093e-05
-1.44836487213473e-05
-1.59592312622262e-05
-5.10584873623813e-06
-4.30918470193151e-05
-2.32391583535716e-05
-5.05870689726509e-05
-4.47408870862063e-05
-3.80604905891559e-05
-5.40165128466442e-05
-4.75667379259583e-05
6.95658497185989e-06
-3.933714114288e-05
-1.87199414256146e-05
-1.2856249294694e-05
-2.18001309539855e-05
-3.54545891311433e-05
-1.53600597992126e-05
-3.97813709241432e-05
-4.91828579011689e-05
-1.61692711055022e-05
-4.13775441701202e-05
-2.27870038776014e-05
-4.23779122568862e-05
-2.75076914294761e-05
-1.98084316979489e-05
-1.7639054866655e-05
-1.30518069797653e-05
-2.56252754282562e-05
-3.65831366246102e-05
-3.46286776545693e-05
-4.17235987675478e-05
-1.47693844865475e-05
-2.86171539167112e-05
-5.77187186153271e-05
-1.03079099229759e-05
6.61783539086034e-06
-5.55153318027118e-05
-5.15129950794565e-05
-4.1413364572564e-05
-1.36163549865873e-05
-1.60724674650146e-05
5.16269558169719e-06
-7.33643498403787e-06
-4.4275535589887e-05
-4.08158092397296e-05
-5.60951112668805e-05
-3.20583104071377e-05
-2.30173113116766e-05
-3.04606281624493e-05
-3.29123615633838e-05
-1.97004058723802e-05
-4.58778721537722e-05
-5.84104404834404e-05
-4.12193621148701e-05
-4.09383460514649e-05
1.18933771465748e-05
-3.90306678149266e-05
-6.39521076316266e-05
-1.60715842654842e-05
-1.67029461877145e-05
-3.59122925358051e-05
-5.25784562462383e-05
-1.92037438200207e-05
-2.58279673564184e-05
-5.81028334582553e-05
-1.79547611691252e-05
-3.9887629909884e-05
8.82294492332513e-06
-3.56048348698923e-06
-2.47906696952168e-05
-5.51034617532308e-05
-5.80455159797364e-05
-2.52063751871905e-05
-2.459008023197e-05
1.38555318317661e-05
-5.8070615544415e-05
-3.0067143194647e-05
-2.17988393190907e-05
-2.49863585494435e-05
-3.88638481627081e-05
-3.29901605524262e-05
-3.42263747541865e-05
-3.94424710627223e-05
-4.18798562606715e-05
-1.841080254263e-05
-2.32222006268019e-05
-2.54667487615694e-05
-2.08361404228848e-05
-5.20210152404003e-05
-1.40148353856193e-05
-1.80219925977993e-05
-2.4597223454046e-05
-5.98254468597136e-05
-2.70950032363637e-05
-2.53970360452335e-05
-3.53603797453108e-05
-9.9395116254692e-06
-2.52392354129872e-05
-5.88076025134854e-05
-8.93804279691673e-06
-4.60914408224556e-05
-2.84877725899162e-05
-4.47974505571828e-05
-2.49689656559705e-05
-3.22033438908472e-05
-3.21503748159395e-06
-4.14704381179312e-05
-8.47157317496899e-06
-1.46532632912286e-05
-3.38275036457709e-05
-4.52653082726227e-05
-1.07421767130549e-05
2.71838263036654e-06
-4.44098401322212e-05
8.6077105340105e-06
-3.59535040442054e-05
-4.04591382086708e-05
-1.69286569932342e-05
-2.86910545059785e-05
-1.05837833922357e-05
-4.47636393066174e-05
-2.41814246558656e-05
-1.50574875884466e-05
-1.87411643873814e-05
-1.58376817737487e-05
-2.53402522504875e-05
-2.4173204259728e-05
-1.3885691117434e-05
-1.09406455378061e-05
-2.66063515508947e-05
-1.60201465899837e-05
-4.85298534668914e-06
-6.9300450194102e-06
-2.26166948903466e-05
-4.30423345242232e-07
-1.84134308166635e-05
-4.60663101019014e-05
-1.61494393796259e-05
-1.53511946626284e-05
-5.07587873980735e-05
-9.75377952192823e-06
-2.96071547901121e-05
-4.50011825023309e-05
-6.45975987973964e-05
-2.75533059642847e-05
-4.32106747605777e-05
-5.3790668539004e-05
-3.20635853087448e-05
-4.97804797889284e-06
-1.24824890173817e-05
-1.34255559283293e-05
-1.68174016918427e-05
-4.0768149624472e-05
8.44467682680967e-07
-3.01801145055105e-05
-2.01174104355832e-05
-2.68982834154869e-05
-2.71436582154048e-05
-4.17312784605637e-05
-2.54212906422572e-05
-5.4164437276249e-05
-4.45333809303238e-05
-1.59271085712812e-05
-4.63497755937497e-05
-1.8597524703097e-05
-2.35525902733532e-05
-4.04809279934683e-05
-5.56804930830212e-05
-2.88445450995312e-05
-6.0031450032602e-05
-5.26889848339107e-05
-3.99101417879242e-05
-4.18556573736609e-05
-2.22682912310617e-05
-4.29480999118595e-06
-3.26154875515853e-05
-3.54531605391734e-05
-1.12171175154373e-05
-4.08378791413646e-05
-3.7943769244241e-05
-4.64935909518589e-05
-4.30651122452734e-05
-5.99119396424201e-06
-5.45405053079601e-06
-4.51625863274394e-05
-5.03950046284241e-05
-2.07188934375268e-05
-1.2011667461058e-05
-1.40037180543505e-05
-5.42992890637508e-05
-2.66628290169171e-05
-3.91028974927907e-05
-9.19255044283994e-06
-4.48452073006355e-05
-2.63203171201425e-05
-2.34638437723492e-05
-5.63914946411181e-05
-1.40526634352813e-05
-5.51111306352184e-06
-2.46517825784578e-05
-4.10510722504422e-06
5.37751726621657e-06
-3.205462081443e-05
-5.06249566831421e-06
-1.71904296718925e-05
-4.81610757330642e-05
-3.76204905583049e-05
-3.04217454822693e-05
-3.54494759928361e-05
-5.3100451424943e-05
-1.4914202200436e-05
-3.70214263165877e-05
-3.69005178063801e-05
-1.54800037960784e-05
-3.50155667368427e-05
-2.63520050552439e-05
-2.45886337095215e-05
-1.86286107369324e-05
-5.45472996696119e-05
-3.98003525914329e-05
-5.74021170360957e-06
-2.25853045297867e-05
2.82841172563016e-06
-4.66175201283241e-05
-2.31380361751322e-05
-1.91001658026368e-05
-2.24760049757414e-05
-3.57294467371302e-06
-4.093504209014e-05
-1.46653918348852e-05
-4.35559880247294e-05
-3.50934348675834e-05
-2.01308207406024e-05
-2.52836467272603e-05
-1.02219835077667e-05
-2.61317416252679e-05
1.46368938568989e-05
-9.47988330643711e-06
-2.2121179341033e-05
-1.21142627059344e-05
-1.91681422151437e-05
-4.19655739729742e-05
-3.11247457001489e-05
-2.42172759997184e-05
-4.87169336334667e-05
-3.84556673795757e-05
-4.80808520873732e-05
-2.57914700528971e-05
-3.70459322097792e-05
-2.99584889342859e-05
-1.86862070002341e-05
-4.26270573941652e-05
-1.57525837841651e-05
-3.34591963313309e-05
-6.47049701573792e-06
-2.91941005604859e-05
-1.74735641798295e-05
-3.86550739257077e-05
-1.33481042556541e-05
-3.29133537387319e-05
-2.13686605984823e-05
-3.05670552240228e-05
-1.84190413900415e-05
-1.88470016672077e-05
-2.25934355410542e-05
-4.08902863538743e-06
-4.79768323988655e-06
-3.77012270284642e-05
-1.01920241689855e-05
-1.96435654654172e-05
-6.74812065959701e-05
-3.01063181090192e-05
-2.58852379184192e-05
-3.19334839619282e-05
-3.73740055409648e-05
-4.43582035850084e-05
-3.89526374835175e-05
-6.02111671672023e-05
-3.35290104931541e-05
-2.1755998376636e-05
-4.83404934841778e-05
-2.7907434061249e-05
-2.03147058320017e-05
-1.79411630382061e-05
-3.1908670704184e-05
2.05429224081898e-05
-4.84735652386907e-05
2.2105657092818e-06
-1.94789130465298e-05
-3.88727183825776e-05
-6.86396280157683e-06
-2.2562845565904e-05
-4.09897139081012e-05
-1.01690608186718e-05
-4.38416488403157e-05
-2.55870589947874e-05
-1.29438923120827e-05
-3.26967931442873e-05
-1.52928747132107e-05
-3.00632557524216e-05
-5.64914563643465e-05
-2.13637392373118e-05
7.11722117050858e-06
-2.25223756688556e-05
-4.33602158314034e-05
-2.0727878950897e-05
-3.32959355947871e-05
-2.72637194939232e-05
-3.75321002701694e-05
-3.17596385519292e-05
-1.28328067673556e-05
-4.19658761016862e-05
-1.27660502072918e-05
-1.93358668678847e-05
-2.25815205024993e-05
-1.95233718650827e-05
-3.59566895354453e-05
-4.93538850458922e-05
-3.80616532729062e-05
-5.38275078891471e-05
-1.68352684104355e-05
-2.35817692327247e-05
-3.70654983794323e-05
-3.21579046929128e-05
-4.52469682856365e-05
-4.61175087295914e-05
-2.54697142595893e-05
-2.83194240551911e-05
-2.45905070825797e-05
-4.50274500770627e-05
-4.94194983550871e-05
4.48504639123151e-06
-3.2465704206406e-05
