# Supplementary material for: Research on computational propagation and identification of mine microseismic signals based on deep learning
Source: PLoS One. 2025 Oct 22;20(10):e0334641. doi: 10.1371/journal.pone.0334641 (PMC12543183; doi:10.1371/journal.pone.0334641)
Supplement: S8 Data — (ZIP) [file pone.0334641.s008.zip › 000100900002868.xlsx_0.txt_24.txt.txt]

-3.00196820228672e-05
-6.25808324454392e-06
-1.59380975145782e-05
-3.27603184590398e-05
-1.19521167673428e-05
-3.31345097474386e-05
-3.72590552387303e-05
-2.4950179969444e-05
-1.69777497578888e-05
-3.34940084355021e-05
-3.43402152936228e-05
-2.67712487458681e-05
-2.232916956501e-06
-3.81112458236093e-05
-4.85558467864746e-05
-5.65167347005987e-06
-7.06252875041971e-06
-2.93777597549283e-05
-3.89919970509659e-05
-5.2927796635693e-05
2.07762432704029e-05
4.96931783959329e-06
-1.8987701644773e-05
-1.54259000902784e-05
-8.06918052747537e-07
-3.01111361963188e-05
-3.14244657368686e-05
-2.64115013176288e-05
-1.33847020148543e-05
-2.93532552256003e-05
-2.75965614510954e-05
-1.41943852364641e-05
-3.51509193553244e-05
-2.69976850380883e-05
-3.00478883454979e-05
-1.92245662143116e-05
7.33764255752041e-06
-3.78111755134743e-05
-2.33345742416652e-05
-3.13208924552423e-05
-2.88615707573638e-05
-1.98815256504825e-05
-8.75407632213971e-07
-1.37660062118794e-05
-3.20252918224767e-05
-1.6253312358555e-07
-9.06720653955975e-06
-1.75260038787944e-05
-6.63146057033631e-05
-5.32248141660774e-05
-1.49350905173917e-05
3.15449665511968e-06
-3.12555264465015e-05
-2.77524182607954e-05
-3.8338184321888e-05
-3.47681077097335e-05
1.34351472984692e-06
-8.03170354318174e-06
-3.32861312002807e-05
-5.71046542259499e-05
-4.23176978684987e-05
-1.04002176519058e-05
-2.64938696050067e-05
-4.87024109377183e-05
-2.43185636382578e-05
-3.01503378547987e-05
-2.99423651048159e-05
-1.49644539283089e-05
-2.78200161611683e-05
-3.635753424166e-05
-2.8981043210066e-05
-2.10084125146563e-05
-4.34874738673475e-05
-4.5565062768314e-05
-3.60218171566956e-05
-2.75597776023523e-05
-2.46132198517183e-05
-1.6156495485745e-05
-4.43358907690028e-05
-2.62739526890216e-05
-2.28018329698129e-05
-4.7310847561967e-05
-2.10274508685312e-05
-3.47280234719009e-05
-7.68674835092455e-06
-5.44194795653873e-05
-8.52789165939455e-06
-4.15268506591097e-05
-4.54257524754419e-05
-2.96646566615584e-05
-1.75322703051765e-05
-1.40962389281655e-05
-1.56452001307243e-05
-3.70672543511059e-05
-3.07120003619825e-05
-2.70857709367933e-05
-3.66707053187766e-05
-1.51781676677435e-05
-1.71696080881885e-05
-3.86503348336707e-05
-9.55138681513632e-06
-4.51426947794496e-05
-8.39773065692884e-06
-1.75888945317047e-05
7.88217106159148e-06
-3.56798752403403e-05
-2.28017130005741e-05
-3.04317288031319e-05
-3.75766720005478e-05
-5.17353532391708e-05
-4.04045222232193e-05
-2.51154958314272e-05
-8.34524027599774e-06
6.47327405724008e-07
-4.00235964154313e-05
-1.46655447188658e-05
-2.22188131546382e-05
2.64602886967268e-06
-4.09261890473466e-05
-2.98590253940438e-05
-2.42393065588258e-05
-3.9362743650245e-06
-4.95843248909238e-05
-8.34865827427771e-06
-3.07449504646004e-05
-7.80915473410499e-05
-2.56432557244681e-05
-4.19114650260863e-05
-2.94955946282124e-05
-2.87038814481754e-05
-4.04121373191284e-05
-1.02830236066009e-05
-1.60415836181605e-05
-3.39878309994283e-05
-2.51397972017297e-05
-3.2318341442923e-05
-4.98481963937464e-05
-5.01824899615765e-05
-3.72277467868446e-05
-2.75447618211127e-05
-5.87416575518582e-06
-3.44863909630732e-05
-3.47538768337226e-05
-5.40039106522071e-05
-4.84671523404961e-05
-1.07156059695079e-05
-2.8343668041745e-05
-3.96822000554645e-05
-9.48329210427723e-06
-3.00180395888761e-05
-4.26503775782213e-05
-2.84855040038551e-05
-4.59916152242289e-05
-2.85580273639067e-05
-2.79066185605881e-05
-4.02851106594066e-05
-4.34763724511502e-05
-2.37134892614799e-05
-2.54586083695948e-05
-4.50219304258056e-05
-1.79526211938184e-05
-4.60118278099499e-07
-4.07982283260145e-05
-3.07505909154913e-05
-8.17564722950287e-06
-3.9578904054078e-05
-5.21107209067319e-05
-4.79480180504702e-05
-4.22275702605131e-05
-9.1683727678756e-06
-2.53894062156889e-05
-3.16743585625817e-05
-6.7784870351365e-05
-4.14936809589848e-05
1.59075924775818e-05
-1.12951621252148e-05
2.12609054049124e-05
-2.61683378294753e-05
-2.44134865453713e-05
-2.32324152787204e-05
-9.25847415711567e-06
-1.79435470897223e-05
-4.47994945360304e-05
-5.38918810948611e-05
-3.41118362813427e-05
-3.77529426727069e-05
-1.96315031860381e-05
-4.03923139615868e-05
-7.21054711279019e-06
-3.73139776226386e-05
-6.52145054815876e-05
-2.52711735065332e-05
-4.41620451582306e-05
-4.51472600988934e-05
-4.27398384351e-05
-4.80991997520701e-05
-1.28182787806001e-05
-2.41752307150862e-05
-1.74451916867102e-05
-3.29285595687366e-05
-1.31362145831451e-05
-2.89766244359326e-05
-1.67755151351467e-05
-4.22714969248707e-05
-5.8918060932525e-05
-2.85536061746362e-05
-4.09850827627536e-05
-4.93172668427532e-05
-4.10740212773849e-05
-3.5326396869187e-05
1.29594084230489e-05
-6.47604462806901e-05
-2.48589928116711e-05
-3.46682005003449e-05
-3.26151490458461e-05
-1.80903649562923e-05
3.91702974282828e-06
-3.83051722044281e-05
-6.56357830493835e-05
-2.40879710453462e-05
-2.75393118582728e-05
-4.65798088244301e-05
-4.20193780784582e-05
-3.64110344331065e-05
-3.09584196253381e-05
-4.70636041138258e-05
-3.28025337344734e-05
-3.79495181073181e-05
-3.1995285403785e-05
-3.27401878346784e-05
-2.35807321092111e-05
-1.85132457258494e-05
-5.32922262578741e-05
-2.12471342417963e-05
-2.11883955722217e-05
-4.04527561507096e-05
-4.37495474664111e-05
-4.76756094289545e-05
-3.29696302648479e-05
-3.79368471571838e-05
3.7999851026006e-06
-8.56844634831081e-06
-1.58240966652436e-05
-1.23965077502667e-05
-3.13399279418894e-05
-1.19648295858283e-05
-4.36555982458363e-05
-4.51169557137375e-05
-1.30683382843495e-05
-1.72523782397145e-05
-3.74676986825695e-05
-2.13553377857459e-05
-4.20477844339629e-05
-6.69200128515042e-05
-2.73800214436184e-05
-1.04897960903937e-05
-2.13426488010023e-05
-2.2239384976129e-05
-2.88204534053965e-05
-2.0989829625517e-05
-1.73754088093502e-06
-2.50263664274098e-06
-1.42983247285539e-05
-3.34897259559444e-05
-1.72234240978965e-05
-5.28211865292928e-05
-6.28675169874451e-05
-5.84803315571218e-05
-5.12862292013341e-06
-1.9204624846754e-05
-3.55519445807553e-05
-2.00618767537036e-05
-4.40263227850952e-05
-3.65928057291582e-05
-1.85744356999798e-05
-2.93388222881543e-05
-1.98652165689268e-05
-7.75414340801518e-06
-5.5672943777566e-05
-4.31598817392375e-05
-2.62881060747638e-05
-3.63050519823224e-05
-1.41496430647656e-05
-3.16668879902386e-06
7.87836453080539e-06
-1.96659180134086e-05
-4.45583862812878e-05
-6.01930419537008e-05
-1.59141201900889e-05
-5.15289949214063e-05
-4.10590922304568e-05
-1.95571623101245e-05
-5.82982871109671e-05
-3.99851427135025e-05
-4.60131202306762e-05
-3.23960657282224e-05
-4.9847721131797e-05
-3.37674499887834e-05
-4.80439404938082e-05
-5.67502464693614e-05
-3.02334836487264e-05
-6.63652155113847e-06
-2.34050835403472e-05
-3.63476774398394e-06
-5.5919071578103e-05
-3.56544223444216e-05
-3.3168247582095e-05
-1.37178769445078e-05
-6.56167962739689e-05
-1.08426293937495e-05
-1.78588057690791e-05
7.61604998067748e-06
-4.05220758630616e-05
-1.16390318355207e-05
-3.10248863129876e-05
-5.17162936058792e-05
-4.86850041715588e-05
-1.26930478333276e-05
-6.05548483105942e-05
-3.01116754439472e-05
-8.4849090989462e-06
-3.70596550132024e-06
-3.70934914948103e-05
-8.64019804925426e-06
-4.86485232676113e-05
-1.30175670333991e-05
-2.60692166621004e-05
-3.49933065478164e-05
-2.01619901977189e-05
-4.10316189959751e-05
-2.42964131087188e-05
-7.31718487403215e-06
-9.98303570846506e-06
-4.77120935466484e-05
-2.45829560616828e-05
-2.5639561428825e-05
-6.96276398314944e-06
-2.77758052117213e-05
-3.97999484873877e-05
-1.47956683294262e-05
-2.74025011475879e-05
-1.11552092960306e-05
-5.11946944138312e-07
-2.83329262973686e-05
-1.93347565110415e-05
-2.94784956172079e-05
-2.50910293912017e-05
-1.43723734406125e-05
-2.07234855286868e-05
-2.83631187207881e-05
-2.27826196926337e-05
-2.79977232979702e-05
-3.12028239853632e-05
-1.02454432417546e-05
-2.00300309271477e-05
-2.99107822536844e-05
-2.13209524015637e-05
-3.3862058403528e-05
-3.97589828738335e-05
-3.35124437638495e-05
-9.32557066469492e-06
-3.97457139848007e-05
-4.44320885882111e-06
-2.55135747364614e-05
-2.26446193026046e-05
-1.98504480840852e-05
-2.3663376392303e-05
-3.27169730731134e-05
-2.88873820435589e-05
-4.71760137816436e-05
-5.32701239075383e-05
-4.44995223797561e-05
-6.00794211100782e-05
-4.38309826288642e-05
-3.05274824462685e-05
-3.01732274071528e-05
-3.2657747323217e-05
-1.84203284963639e-05
-5.44464212853519e-05
-2.04469068047009e-05
-2.78166893581519e-05
-2.57564067991191e-05
-1.05749962058241e-06
-3.01865883256567e-05
-5.19009075843528e-05
-2.51859006435617e-05
-4.75499198281207e-05
-2.34161195256428e-05
-6.49418680979746e-05
-3.11882942353981e-05
-5.83269713146386e-05
-3.99857946815757e-05
1.24095756080964e-05
-3.09207470732187e-05
-3.68737834638563e-05
-4.68888422788915e-05
-2.25766223617403e-05
-3.60525912447097e-05
-5.24812734020332e-05
-2.63944521399913e-05
-2.7636422687788e-05
-3.72665410670565e-05
-1.45348040726486e-05
-3.33850426979912e-05
-3.64571469742516e-05
-7.66484396437284e-05
-4.42308286136309e-05
-3.37261984237325e-05
-1.77095158143359e-05
-4.44636308466328e-05
-2.14934430604109e-05
-3.81446884379919e-05
-3.48573960427046e-05
-6.43688292793946e-05
-3.43100184910477e-05
-1.19654306994655e-05
-4.86665750231083e-05
-4.74478780822438e-05
-1.21548717837181e-05
-3.10861728480351e-05
-4.8646748615646e-05
-5.76183710958759e-05
-3.26477414649797e-05
-3.54252825869283e-05
-3.47966610519168e-05
-4.11699934753315e-06
-5.49009914384884e-05
-6.48277155097128e-05
-1.96549744667676e-05
-2.85706300873707e-05
-1.22019842662204e-05
-3.752940910705e-05
-3.41441541374165e-05
-5.35340902864774e-05
-3.77937615733256e-05
-4.68160639593573e-05
-1.71051272889853e-05
-6.02586809141029e-06
-3.65198798608661e-05
-3.05302350580043e-05
-3.30703742897542e-05
-3.41745213080367e-05
-4.07461291109703e-06
-3.12622869595179e-05
-3.98213676006995e-05
-7.53854510972109e-06
-5.55933738586778e-05
-2.36034098204913e-05
-3.740301577207e-05
-1.57601434730893e-05
-1.37823313963284e-05
-8.83640173680797e-06
-2.8909406785171e-05
-2.30578264426039e-05
-3.48137283463745e-05
-3.81465296867112e-05
-1.97101444721962e-05
-3.16999873619883e-05
-5.25423447562343e-05
-5.27104303383436e-05
-3.99388067403426e-05
-1.21782695743733e-05
-1.90043014706622e-05
-4.52142889830529e-05
-2.95384744946764e-05
-2.85124605644601e-05
-4.09614465547819e-05
-1.49169782260333e-05
-4.02489000834068e-05
-1.17740783933125e-05
-1.32904253892149e-05
-1.98363702823886e-05
-4.39172697415397e-05
-3.20871913272857e-05
-2.10922604110086e-05
2.17466767807704e-05
-2.14570157284984e-05
-3.59954419102469e-05
-2.86730807063803e-05
-2.00553197213304e-05
-3.67311976790426e-05
-3.0364959039215e-05
-7.33197173353927e-06
-2.61146266749995e-05
-3.06132512082444e-05
1.1484899708165e-05
-3.87003012690013e-05
-4.09576760220133e-05
-1.01997836522955e-05
-3.05419503840576e-05
-4.95841623016767e-05
-2.95628254563055e-05
-2.95200846666168e-05
3.31899946624177e-06
-1.67946641337907e-05
-6.90579709651762e-05
-3.41014253000183e-05
-3.48413724048249e-05
-1.24276902275986e-05
-6.96843155925173e-06
-3.34955896328973e-05
-3.42436004708194e-05
-5.65726203769629e-05
-3.82726474072604e-05
-4.10594276918633e-05
-3.92451610268267e-05
-8.69295004055406e-06
-5.50203354862521e-05
-6.17603473488487e-05
-2.8583790278546e-05
-2.38223521383094e-05
-4.24907798970162e-05
-3.28715487179815e-05
-1.31938211084426e-05
-8.28261732420958e-06
-1.97523314199622e-05
-1.92047590848673e-05
-1.32639815026243e-05
-5.6018882137341e-06
-1.41181408548241e-06
-3.0635048367638e-05
1.55266366645308e-05
-6.67680344489424e-05
-2.8461298143978e-05
-6.20885525113516e-05
-2.58860573179089e-05
-7.94026735398918e-06
-2.18192031759045e-05
2.01110506376809e-07
-2.69621000745931e-05
-4.23357124775858e-05
-3.37138527085084e-05
-4.52512974302596e-05
-2.83476286254151e-05
-2.56142572002452e-05
-2.39549952601285e-05
-2.40840348504187e-05
-2.71513278472951e-05
-4.1231653470719e-05
-3.93224315354191e-05
-2.45348149697103e-05
-1.91910603201137e-05
-7.00739461931856e-05
-2.15749317801467e-05
-2.66614402391846e-05
-4.55604517238325e-05
-3.11984580235901e-05
-4.89648504868424e-05
-7.92580653046458e-06
-1.88260758358275e-05
-6.96865940052445e-06
-1.51966858333153e-05
-2.23760879786282e-06
-2.70049367593717e-05
-3.43085299570683e-05
-4.68623549024996e-05
-3.10983712600987e-05
-1.88164487236627e-06
-2.43644656328939e-05
-3.99492099244826e-05
1.97836318554719e-05
-3.86554234512546e-05
-4.04740266227037e-05
-3.19680371932427e-05
-2.07637130722526e-05
-5.30547333293521e-05
-3.61890934109762e-05
-2.54280908656476e-05
-3.66638639679246e-05
-3.36048139407924e-05
-4.25756149835557e-05
-2.71684194038538e-05
-2.78921676697467e-05
-2.7493114423382e-05
-2.49673483818963e-05
-6.58338866168565e-06
-1.32706387030912e-05
-5.36395671601331e-05
-3.43059286278097e-05
-2.41939739811383e-05
-2.66340196062807e-05
-3.09877009397471e-05
-2.42573285259524e-05
-4.04162560123684e-05
-5.28915682392814e-05
1.53508145842797e-05
-2.15036381533646e-05
-1.79787647620979e-05
-3.31355907958983e-05
-2.14261211383433e-05
-2.43938844157427e-05
-2.13266734859762e-05
-2.96075754332229e-05
-7.14856936954905e-06
-4.96099879507169e-05
-2.62065498765051e-05
-1.38743156626105e-05
-3.92028358069758e-05
-4.32675367888134e-05
-9.67354387947721e-06
-3.10748742001705e-06
-2.24899428153178e-05
-4.00392604379041e-05
-3.8676706076118e-05
-6.95703041042756e-06
-4.50141946003406e-05
-1.9816323691193e-05
-6.88231344060273e-07
-7.27680652763964e-05
-4.29826544760489e-05
-4.2903744118638e-05
-2.29310533488502e-05
-3.04490736876219e-05
-2.33972961581502e-05
-1.85751673466828e-05
-1.78488644624017e-05
-3.97646525992337e-05
-3.43986346154062e-05
-2.59743222369795e-05
-1.52576810686496e-05
-3.05705667315624e-05
-2.74896138109719e-05
-1.79649243191803e-05
-3.19764329225169e-05
-9.56905234852865e-06
4.75227120456599e-06
-2.7549744567417e-05
-3.23818529344419e-05
-2.42995572522157e-05
-3.77535842543941e-05
-2.81756650306821e-05
-1.4894797508173e-05
-4.26853498819202e-05
-3.7424443086901e-05
-7.93390591356886e-06
-1.18415561274384e-05
-8.23640161125624e-06
-4.2297027578742e-05
-2.00097544756731e-05
-4.30319628688697e-05
-7.14459325987549e-05
-2.11319951354339e-05
-1.79207491412171e-05
-1.9037660774731e-05
-5.54767188162787e-05
-7.65290154318452e-06
-7.74413286462456e-06
-1.86679115638694e-05
-5.29241919768039e-05
-6.47158840119837e-05
-3.93237767501844e-05
-9.51576735567078e-06
-3.17555421326951e-05
-2.49008720012316e-05
-5.0017575006437e-05
3.53056549329439e-06
-3.20074523585714e-05
-5.31434448812776e-06
-3.55678381357361e-05
-3.99870942062762e-06
-1.33630106482069e-05
-4.62205481692099e-05
-3.93046641593776e-05
-3.43058078789086e-05
-8.95137267251131e-06
-3.12474025172756e-05
2.86289479440394e-06
-2.18072608285164e-05
-3.87615595269467e-05
9.40278794164108e-06
-2.89900575825539e-05
-2.70203435071166e-05
-5.54146633747594e-05
-2.14258700640442e-05
-4.06345571873494e-05
-2.78157464857887e-05
-4.43298670699677e-05
-3.26149468226411e-05
-2.13984089288091e-05
-4.54604130655822e-05
-3.13129735622281e-05
-1.53611238070832e-05
-9.97047618106152e-06
-3.00397092095648e-05
-5.1647146451212e-05
-2.80062854420935e-05
-2.30419815128333e-05
-4.77703667706363e-05
-4.37600137934596e-05
-2.79072422570196e-05
-1.29596974306871e-05
-3.37189028392115e-05
9.11609735658389e-07
-5.03426512323755e-05
-1.22179900592984e-05
-3.18389042248705e-05
-3.22951466078847e-05
-2.81504385554878e-05
-2.74411352565438e-05
-4.89106573243258e-05
-4.15888109305919e-05
-3.4351941756467e-05
6.35658835326952e-06
-3.48373376741297e-05
-4.21262505744069e-05
1.1968437024147e-05
-2.1496645453665e-05
-2.43001026811441e-05
-3.83118018366371e-05
-1.31158196453828e-05
1.10080666245786e-05
-1.45444214145379e-05
-1.36409513195406e-05
-2.52455975096165e-05
-3.55418150849647e-05
-1.82590090835263e-05
-5.49355226161628e-05
-4.40868201856983e-05
-4.41074888386654e-05
-3.96417996313422e-05
-4.19255667169741e-05
-6.76176071344404e-05
2.93893607159213e-06
-6.71868731073385e-05
-6.66961683397251e-05
-3.09954273683716e-05
-2.72252184307711e-05
-2.20523296129929e-05
-5.39603714204464e-05
-6.07187669696139e-05
-4.97750109998195e-05
-3.39645507310105e-05
-2.71348839310895e-06
-5.71784774935131e-05
-4.76261720901543e-05
-3.40325029917935e-05
-3.00756303527997e-05
-1.78854417707647e-06
1.26326276573894e-06
-1.325187345277e-05
1.87770826051427e-06
-5.63688745794229e-05
-4.86769611927939e-05
-3.31787619979944e-05
-2.37148757599222e-05
-1.88272273683493e-05
1.33099940813146e-06
-2.29568391662975e-05
-1.09284861777266e-05
-3.55734084811046e-05
-3.21034632706846e-05
-2.95254776454612e-05
-3.68695773214074e-05
-1.67727362017568e-05
-1.76350609592472e-05
-3.60391537866791e-05
-3.18765614393175e-05
-4.54268999897755e-05
2.31734929888309e-06
-2.12943324736256e-05
-1.08727179619659e-05
-2.84787020375242e-05
-3.25827346024858e-05
-2.88031521562673e-05
-2.65425458067818e-05
-5.22727014968578e-05
-3.64956264300051e-05
-4.30505034017192e-05
-2.90521406230091e-05
-1.9478160807185e-05
-1.23726156687016e-05
-2.76483968365055e-05
-4.81068902121954e-05
-3.29843179017287e-05
-3.38533076321203e-05
-4.26236369431371e-05
-1.22201343664168e-05
-2.85739703553534e-05
-2.17937154845738e-05
-1.6325398446579e-05
-3.65121999541468e-05
-2.43199932313501e-05
-3.3545336513368e-05
-1.46114245213214e-05
-1.6427574681808e-05
-3.16710192910333e-05
-2.2825714097775e-05
-2.42640928241154e-05
-6.10280400129727e-05
-3.31916465937679e-05
-4.54646152003712e-05
-5.15545041748903e-05
-3.51600967006487e-05
-4.18305850070752e-05
-9.56966587314533e-06
-3.64411104288179e-05
-2.64739084537936e-05
-2.76953537163117e-05
-2.04376229291687e-05
-2.28838669977001e-05
-1.14030139553599e-05
-1.75458144989497e-05
-4.08652956616118e-05
-3.97372717200926e-05
6.06107762755562e-06
-3.70706345552385e-05
-7.42535190255666e-05
-1.67796082198062e-06
4.65771736104605e-06
-2.95607587317611e-05
-1.7315438666935e-05
-2.81524913989172e-05
-3.0234811037249e-05
-6.55664884535374e-05
-1.68415036111571e-05
-3.32099397507462e-05
-3.55814039030143e-05
-2.96899044179872e-05
-4.88170490627175e-05
-5.22044196514496e-05
-3.65072360534548e-05
3.96926414140359e-06
-3.76021648587028e-05
-3.13919073542484e-05
-2.05740410370199e-05
-3.55124388206426e-05
-3.22596137817995e-05
-2.39466087551683e-05
-3.31246194691529e-05
1.22044214243803e-06
-1.07162186601577e-05
-5.59731302362227e-06
-1.04105165963916e-05
-4.84116072275392e-05
-2.37012367246382e-05
-2.73758974965215e-05
4.57811456917263e-06
-2.19364951899472e-05
5.74440871458495e-06
-2.3349248002338e-05
-1.32120805009948e-05
-3.49212391604815e-05
-3.32146355488835e-05
-5.33519300963932e-05
-1.01040445900348e-05
-3.34954645951782e-05
-2.73834495926064e-05
-1.14821834689229e-05
-6.25037113569764e-05
-1.04224375809012e-05
-3.88151684729172e-05
-2.83773808588422e-06
-7.20729124032406e-06
-5.02766459279481e-05
-3.38022262341891e-05
-3.7126667687944e-05
-4.17762589796772e-05
-6.94168223790518e-05
-5.64112616079113e-05
-5.40604105300115e-05
-3.42928732345051e-05
-4.41048991042924e-05
-3.34866534373686e-05
-7.05646442514401e-06
-1.18548578895981e-05
-1.39658944983752e-05
-4.88239445600054e-05
1.98989102712168e-06
-4.04383008830222e-05
-1.97700825129579e-05
-1.80539564777539e-05
-1.55533328709216e-05
-7.28424050788635e-06
-2.03952956244975e-05
-3.72325830999865e-05
-2.39594642700499e-05
-4.44453608230883e-05
-5.49884611600895e-06
-4.05924228353699e-05
-3.36807717748029e-05
-5.39582737034161e-05
-3.99490937571702e-05
-2.39231789273455e-05
-3.01926071673172e-05
-3.90216246817519e-06
1.14394361606048e-05
-2.61394370102813e-05
-5.94683898625643e-05
-2.61822590678748e-05
-2.10992087082788e-05
-5.59365034996069e-05
-4.91216641851998e-05
-2.61029242478172e-05
-1.76500217846684e-05
-4.70891199340412e-05
-2.03454636321737e-05
-1.8693835770728e-05
-2.78729133975033e-05
-3.75046240524818e-05
-7.59434075416524e-06
-3.15940773197562e-05
-3.20333485216512e-05
-4.07936284976501e-05
-3.28517198626352e-05
-1.00305874318624e-05
-5.06321721270574e-05
-3.93694329975615e-05
-1.20599728709788e-05
-1.81599577122615e-05
-4.81557339006721e-05
-2.74305451599051e-05
-5.95076612475741e-05
-3.31774093062267e-05
-3.94508390300242e-05
-3.94976001020417e-05
8.81821856974451e-07
-4.92341902913282e-05
-2.01530020830311e-05
-4.46270219872131e-05
-4.84863308253227e-05
-5.48465111014822e-05
-5.45972927069141e-05
-5.42411279457587e-05
-2.41680931041286e-05
-4.5967228965483e-05
-4.24825981857121e-05
-1.70509053072358e-05
-2.03437655358945e-05
-3.82059934041552e-05
-4.93276298506063e-05
-2.58785556906548e-05
-2.89985007308795e-05
-3.3883136423335e-05
5.30577933337797e-06
-3.37135715144121e-05
-5.15593040944424e-05
-2.8794899132458e-05
-3.5311040769706e-05
-1.35618564381737e-05
-3.58966110936788e-05
-7.11597283151916e-06
4.26954481391548e-06
-3.64511486526557e-05
-2.05078848568694e-05
-3.42047686926847e-05
-3.03316375610316e-05
-8.53216406379149e-05
-1.62828355644392e-07
-3.55144865848533e-05
-3.54310593188037e-05
-3.45412907576736e-05
-4.07172622149453e-05
-3.15215062245064e-05
7.7983267877384e-07
-1.93941201123273e-05
-1.426877647102e-05
-5.04842168642629e-05
-8.95673423251647e-06
-2.13850012940229e-05
-4.57761614075731e-05
-2.3181134934171e-06
-1.45891648014954e-05
-2.78713770811675e-05
-1.92117183090512e-05
-1.74064147377505e-05
-2.97621704615328e-05
-5.51374895423658e-05
-3.07502809931446e-06
-2.68827912993048e-05
-2.25448985388664e-05
-2.82301123689732e-05
-2.15758111820855e-05
-2.95952405398275e-05
-2.81107722178546e-05
-3.34461686705153e-05
-4.48568426565285e-05
-2.70863368915443e-05
-4.86827727110174e-05
-5.43810744792058e-05
-3.33131949146623e-06
-2.6688398105877e-05
-4.4872014190508e-05
-3.09728878595965e-05
-4.45844436965108e-05
-2.77871515958944e-05
-2.27698323709297e-05
-1.27178954981121e-05
-5.1529504076942e-05
-1.87179182265133e-05
-1.15346755030772e-05
-3.540506879514e-05
-2.75548713584342e-05
-1.64046509823129e-05
-2.78183056950386e-05
-4.78014196483492e-05
-3.92967896775265e-05
-4.96613000506146e-05
-3.10372995767734e-05
-2.04403329356296e-05
-1.87499955214161e-05
-1.64210810984405e-05
-6.33226456390416e-06
-4.43984209533877e-05
-3.1315384311896e-05
-4.76255738523026e-05
-4.7233207427919e-05
-3.64614470575669e-05
-3.46501170936366e-05
-3.27019053774601e-05
-1.39881782021277e-06
-7.05678014047078e-05
-3.97162091915224e-05
-2.48588039362793e-05
-3.4270801502887e-05
-3.96458935950896e-05
-4.53516295346627e-05
-9.89521381099356e-06
-2.22000308269964e-05
-5.93711147194619e-05
-3.38343111168614e-05
-1.48762184870482e-05
-3.04696636148303e-05
-1.24696009882163e-05
-3.3536378945566e-05
-9.3366374359037e-06
-3.88846427360387e-05
-3.30415372204946e-05
-3.58267712370711e-05
-3.37691336779361e-05
-3.49206794909416e-05
-2.97933545146016e-05
-1.15923761703881e-05
-2.93816387203043e-05
-2.95620071515198e-05
-2.06943925749726e-05
-3.28003416140881e-05
-5.22048514750799e-06
-4.21105575788853e-05
-4.71510190559582e-05
-1.88853686251147e-05
-2.71549822949558e-05
-6.62118635978357e-05
-2.17115052326202e-05
-3.56656690252618e-05
-4.88770880845679e-05
-1.80130461039923e-05
-1.67887645648645e-05
-5.02199582812533e-05
-2.35544169894935e-05
-2.65598783131099e-05
-6.09802681357862e-06
-7.0129823777527e-05
-5.13164172615742e-05
3.9123042180474e-05
-3.48459599891287e-05
-2.36948105721581e-05
-1.6365786197302e-05
-2.3065027230586e-05
-4.2011976206255e-05
-3.28177112629024e-05
-6.74424802152615e-06
-1.26609176045981e-05
-4.40486194324115e-05
-6.3141701948535e-05
-3.82756958446976e-05
-4.14792293057343e-05
-3.36783574006316e-05
-5.8217171282652e-05
-2.83044255673462e-05
-1.96641462248432e-05
-2.60121400880326e-05
-5.12873644648861e-05
-2.36058121477708e-05
-4.25457011908101e-05
-1.64911565901421e-05
-1.91086137443887e-05
-2.63453950680745e-05
2.05839394146257e-07
6.89248031210997e-07
-2.88753720488133e-05
-5.56629523631114e-05
-4.78698331504279e-05
-4.27987405317971e-05
-1.12258853068872e-05
-2.11524493616055e-05
-2.04409822800456e-05
-3.87891238753905e-05
-2.43555750363357e-05
-9.50555837958775e-06
-3.63274737861432e-05
-3.997806300382e-05
-3.13745868068077e-05
-1.68804556021141e-05
-3.99761608395866e-05
-1.5198080310639e-05
-2.44269017286565e-05
-1.23290501347192e-05
-1.69758958900844e-05
-3.09459575467621e-05
-1.76871777424006e-05
-2.17949313118201e-05
-3.69639932775103e-05
-4.21944275028346e-05
-3.73860818692009e-05
-3.08756197115129e-05
-4.17529182425857e-05
-2.69447657271483e-05
6.72832733277558e-06
-2.82664821253402e-05
-9.35614895463592e-06
1.43323498412091e-06
-3.56641338185579e-05
-6.0981569208761e-05
-2.27282548621557e-05
-7.50894465990993e-06
-4.7907052110095e-05
-5.77985413786169e-05
-2.15377134142729e-06
-3.48547891266615e-05
-3.20154600464597e-05
-2.9547765443216e-05
-3.02160907167319e-05
-7.09400126473284e-06
-6.02001596701456e-05
-3.99882837537142e-05
-3.42237791813997e-05
-2.7535812456796e-05
-1.54871958033638e-05
-6.61863139046171e-05
-9.04859103379381e-06
-1.30900814343827e-05
-1.68439096769749e-06
-1.16039718932587e-05
-5.24475697824176e-05
-1.93474046707462e-05
-2.29057218904984e-05
-4.02694667723339e-05
-8.67029690152797e-06
-5.0042653493777e-05
-2.08307455070003e-05
-1.56184763613411e-06
-2.80334646665066e-05
-5.44093666041287e-05
-2.09732338692818e-05
-2.78502233679181e-05
-3.67717125821156e-05
-1.89914085282357e-05
-3.97250073887796e-05
-3.2299885937506e-05
-5.96890201532584e-05
-3.69712698693017e-06
-2.26403163896705e-05
-2.03350880044041e-05
-1.09535875956663e-05
-3.07803985744209e-05
-2.26163694496251e-05
-2.84177685470034e-05
-5.1897203773265e-05
-1.65759941787469e-05
-4.69808228650592e-05
-6.93592405785057e-06
-1.44566726741382e-05
-2.65034147943342e-05
-2.18513712441328e-05
-3.25876356262884e-05
-8.74390820986477e-06
-1.18085821014963e-05
-4.34406953157779e-05
-2.30124508393414e-05
-2.46750509200334e-05
-2.87190690210221e-05
-2.67023606783489e-05
-6.0814118795743e-05
-2.84080541761559e-05
-1.28120123108186e-05
-3.09932760122826e-05
-1.10222708907772e-05
-3.0930617418127e-06
-2.20784445916779e-05
-1.53165665659468e-05
-1.92635535371857e-05
-2.68451529270404e-05
-2.40054684706691e-05
-4.63565639679015e-05
-1.75212170331765e-05
-5.00767356748846e-05
-3.09872460548011e-05
-6.13447060238739e-05
-1.92183051287287e-05
-2.96052073451626e-05
-3.32566070649768e-05
-4.9303693465189e-05
1.31396238911275e-06
-2.66771155155633e-05
-4.00598021549986e-05
2.58786744615338e-06
-1.83240807918383e-05
-3.94857266795741e-05
-1.14310940245406e-05
-2.60111803250206e-05
1.19264619371806e-06
-2.0486704211963e-05
-3.46893391773792e-05
-3.54021301937432e-05
-2.68501447424587e-05
-1.98507998665576e-05
-1.69111193947144e-05
-1.46671895370843e-05
-4.40233592731586e-05
-3.19740630378025e-05
-4.42530511647832e-05
-2.9701440233714e-05
-1.34318185456091e-05
-5.87185369866969e-05
-1.73987496970297e-05
-5.42126592145124e-05
-6.11432446410133e-05
-3.99317122827711e-05
-3.42107716080594e-05
-2.26629637881855e-05
-2.41254036769193e-05
-4.64172802301747e-05
-4.03891288321058e-05
-4.91437880767595e-05
-4.07328009070859e-05
-2.16250964029806e-05
-3.09113989597172e-05
-4.10604301219479e-05
-3.89777184494202e-05
-2.48518064437301e-05
-2.33039296919626e-05
-4.40867118343448e-05
-3.52385881565984e-05
-7.17980931354639e-05
-1.37571851603125e-05
-5.50357651440981e-06
-2.66504882595724e-05
-5.06850093954535e-05
-2.00260249132504e-05
3.05924290190952e-06
-3.8352739446499e-05
-2.2704506125921e-05
-3.268189810198e-05
-1.50148696625892e-05
-1.74893243178959e-05
-5.28095857060855e-05
-4.94758202986261e-05
-2.17123251438444e-05
-3.26653569059822e-05
-1.24075393972389e-05
-5.15924261667095e-05
-1.68436370992336e-05
-3.54202349198083e-05
-1.58369367702103e-05
-4.18669078376001e-05
-2.67556878157885e-05
-2.56244219650212e-05
-5.49212479646113e-05
-3.45422824764913e-05
-2.83055450602346e-05
-3.60248367870605e-05
-4.26142639823913e-05
-3.11198749339796e-05
-4.26822754884198e-05
-3.00071684343015e-05
-2.94840170410741e-05
-2.96119251650524e-05
-2.52746436626719e-05
-2.55037976958242e-05
-3.81724113171065e-05
-5.57190476701233e-06
-2.04716321015857e-05
-1.58950205137171e-05
-3.37728170730256e-05
-3.13258678371123e-05
-2.79591977691143e-06
-2.21180665069859e-05
-2.94104408188743e-05
-4.12681569733349e-05
-4.5206108885728e-05
-2.97943774250491e-05
-3.31781675716101e-05
-5.28965502411169e-05
-2.50873629079245e-06
-1.54784576759583e-05
-4.91953043191951e-05
-3.29168300711249e-05
-3.91553424618387e-05
-2.21573587268439e-05
-1.64354705998567e-05
-1.36103389194253e-05
-3.98250861666549e-05
-1.67764707003574e-05
-2.10413256108814e-06
-3.18145366433635e-05
-3.39842739681468e-05
-3.90754683481782e-05
-3.20417282121898e-05
-3.14626850084515e-05
-3.08007054049135e-05
-4.95907765732198e-05
-5.62548211550475e-05
-4.18694430407584e-05
-3.74774359094079e-05
-9.92625147292394e-06
-3.88649710553147e-05
-3.26398232455106e-05
-3.37866526774904e-05
-2.48193400539517e-05
-1.40693913708892e-05
-1.44195788266786e-05
-3.85286508309488e-05
-1.97504042689949e-05
-4.44042304551098e-05
-5.12756235239873e-05
-1.28741069966429e-05
-2.5997310011381e-05
-1.02303176308961e-05
2.54893705953174e-06
-3.60750624360724e-05
-3.40542676193557e-06
-3.11697745490938e-06
-3.02238541017607e-05
-4.03255819687405e-05
-1.67058491022998e-05
7.31648228890381e-06
-2.5134509624866e-05
-2.92447828849837e-05
1.41695282360717e-06
-1.64211664811853e-05
-2.92760828514052e-05
-4.69122892390298e-05
-3.55546014325527e-05
-4.01928698433153e-05
-1.90481873762068e-05
-6.94809092525446e-05
-2.67293488839277e-05
-5.52434722973082e-05
-1.0439024636998e-05
-1.67330614843566e-05
-4.12160320599228e-05
-4.62616289510818e-05
-1.81831066497724e-05
-2.64610406501476e-05
-3.02254571605557e-05
-4.4477052250297e-05
-1.35682016225158e-05
-4.6116328304869e-05
-5.39327895874684e-05
-3.75150664588666e-05
-2.99991037224832e-05
-4.13605499100009e-06
-2.61935754237755e-05
-3.00053600129407e-05
-3.2275183646319e-05
-4.12530470453894e-05
-2.97191835136333e-05
-2.69250102716867e-05
-4.64819112248566e-05
-4.90779366747932e-05
-2.57847503574285e-05
-1.68395838442694e-05
-4.26933655308287e-06
-4.18565456478885e-05
-2.60359005825765e-05
-5.84665459809375e-05
-4.21055414178131e-05
-3.61229852395939e-05
-1.59782797202322e-05
-3.68095792374695e-05
-8.90323950154657e-06
-3.11926599167982e-05
-1.83116484291053e-05
-6.024786876541e-05
-3.83685931610371e-05
-2.20478272665178e-05
-2.48368405288049e-05
-2.04408886972361e-05
-4.44852279593347e-05
-3.70782358747062e-05
-5.75117514235703e-05
1.90445926133774e-05
-5.00584499706398e-05
-3.81379673732483e-05
-2.20758181013899e-05
-2.88911169210614e-05
-4.59692520806421e-05
-2.74737228482567e-05
-3.82409177578753e-05
-3.43321743657554e-05
-3.22122275258191e-05
-2.15418374809698e-05
-3.34968250484092e-05
-2.17899396924878e-05
-3.65658839624978e-05
-9.85714958753525e-07
-4.48189673271785e-07
-3.69846543573645e-05
-3.38179519491447e-05
-2.5388595661424e-05
-4.67599100127405e-05
-2.89611327652527e-05
-3.94213109345873e-05
-3.53617782437781e-05
5.71682136895965e-07
-6.57385242733528e-05
-3.64476882443592e-05
-1.11067778081147e-05
-4.01537697975807e-05
-3.65601975419299e-05
-4.57151231927915e-05
-2.7532379198552e-05
-1.96041215480494e-05
-2.99142406600944e-05
-4.50474498764918e-05
-2.82842434159821e-05
-4.63720189369972e-05
-2.06629487527013e-05
-6.15094792985327e-06
-3.07435538507001e-05
-4.54495043269059e-05
-1.67648692306229e-05
-3.02348169129395e-05
7.6990858818198e-06
4.37307144736463e-07
-1.85102499478418e-05
-1.50799656603281e-05
-5.79325266357814e-06
-4.64542505272927e-05
-1.96625904416247e-05
-4.05867660388868e-05
-3.57180880019163e-05
-6.87485947750312e-05
-2.87696993253276e-05
-1.38956320855974e-05
-3.69525223358133e-05
-4.46067416834202e-05
-2.61649196695943e-05
-6.33966491619463e-05
1.13076947220111e-06
-2.79362019477739e-05
-4.22102165062331e-05
-2.30593288381057e-05
-2.65805093859401e-05
-4.76739452068362e-05
-3.55876521699853e-05
-3.77862051929636e-05
-1.05557972491277e-05
-3.19623179698755e-05
-2.02552508820105e-05
-3.01999052267308e-05
-3.03158825804446e-05
-2.56317893306581e-05
-1.44689256256892e-05
-3.06511773548561e-05
-2.70639450715361e-05
6.10269785911023e-06
-7.8417075816275e-06
-3.51757188820387e-05
-1.25644563788686e-05
-2.07970590065377e-05
-5.29637035669513e-05
-1.64244723528664e-05
-2.85703140463327e-05
-3.82187795481115e-05
-1.80650972796478e-05
-5.59340259890687e-05
-3.67063025678632e-05
-9.04762708412157e-05
-4.62928573964044e-05
-2.39081359571288e-05
-1.22197849377009e-05
-6.09491055019937e-05
-3.80424796900583e-05
-3.92972184468072e-05
-1.7132117371586e-05
-8.59806833772443e-06
-4.22478502242334e-05
-2.7452522715676e-06
-3.50283005653945e-05
4.59592776431087e-07
-1.517846578738e-05
-3.17611579115684e-05
-3.51434238196138e-05
-1.05669308351313e-05
-3.17352195631138e-05
2.1831901361819e-06
-4.16598666398026e-05
-2.1403585290149e-05
-3.56304957968082e-05
-3.53394927980688e-05
-5.18936902724482e-05
-4.76445976145903e-05
-4.73782356232332e-05
-4.21365113050385e-05
-3.0182206234672e-05
-3.11883534565308e-05
-2.00378460814022e-05
-1.12405222472637e-05
-1.59821148770602e-05
-3.81632050815119e-05
-3.43898757791715e-05
-2.62092276169588e-05
-4.87137714995867e-05
-4.01699549387053e-05
-6.48596518711437e-05
-8.43001511536479e-06
-2.53338598869768e-05
-3.06175245233389e-05
4.88222529068086e-06
-1.89468429141912e-05
-2.00462231588809e-05
-2.94905088406488e-05
-1.13279078910431e-05
-5.32237104458032e-05
-3.49346331151446e-05
-6.83858461087566e-06
-2.60292387209866e-05
-3.53096558471336e-05
-4.1645703339852e-05
-1.66982275598461e-06
-3.56728817382132e-05
-2.94854834270999e-05
-9.44058432222557e-06
-3.14885344514559e-05
-4.9215190985271e-05
9.95194173521455e-06
-9.76624624824432e-06
-4.89975135003139e-05
-4.17394558130293e-05
-3.34172311647346e-05
-1.63805493182031e-05
-5.20476891098587e-05
-1.75359492784189e-05
-2.32895060729451e-05
-3.7583087055269e-05
-2.04667384387355e-05
-5.14212746821784e-05
-3.70390945343469e-05
-3.97438107877765e-05
-8.61475894220794e-05
-2.65881977324694e-05
-4.27646784634151e-05
-3.56417627181964e-05
-2.55984919873586e-05
-3.16020316224131e-05
-2.18916680333917e-05
-1.51562272136833e-05
-4.16358518797883e-05
-3.98663027738771e-05
-4.28649017897666e-05
-5.38292894910618e-05
-3.66099453925962e-05
9.30654365997469e-06
-1.63102822675073e-05
9.92957748299485e-08
-2.60841131740608e-05
-8.28857071113127e-06
-5.71958258883802e-05
-4.97963139388848e-05
-2.76074638847007e-05
-4.65549611167281e-05
-4.74202023034772e-05
-4.20677655216261e-05
-3.70033946375833e-05
-7.68427773878421e-06
-3.32439472401597e-05
-3.18781760387679e-05
-1.56690611597308e-05
-1.93286740462231e-05
-4.74964787621663e-05
-1.06626273380817e-05
-2.91858662979753e-05
-4.14504043799506e-05
-2.06304883162029e-05
-4.29299914674853e-05
-8.59083731503006e-06
-5.46853097366518e-05
-2.56999198266847e-05
-5.41739374596345e-05
-5.03120262084583e-05
-3.9692231995813e-05
-1.67517456084336e-05
-6.25781245988866e-05
-2.03611142219892e-05
-1.10096916804352e-05
-1.80298539877015e-05
-3.49655935550101e-05
-2.68158907801235e-05
-3.47856236061076e-05
-1.9228403134177e-05
-3.18467814034501e-05
-2.6153774646376e-05
-1.63137659718025e-05
-4.08658999737599e-05
-9.01177390232351e-06
-4.39706396062782e-05
-2.39494115608549e-05
-8.19293119589839e-06
-3.17456577968932e-05
-3.41800740999369e-05
-1.66618424218025e-05
-7.03571600043047e-06
-1.96887464112094e-05
-1.35271083618269e-05
-5.31947500401336e-05
-1.42060857848094e-05
-1.73084918706546e-06
-1.11175039437218e-05
-6.40904395052277e-05
-3.2248307331139e-05
-3.11545463529778e-05
-4.59744789683258e-05
-3.83512460120505e-05
-3.3883954056339e-05
-4.14484417709341e-05
-2.61866754847148e-05
-4.0821592653097e-05
-1.28513106633915e-05
-1.24436379464764e-05
-2.75434346198613e-05
-3.71662433214619e-05
-1.18511137825754e-05
-4.23499800555757e-05
-2.60259059029953e-05
-1.02040809881176e-05
-4.60883965264986e-05
-1.31943646594067e-05
-4.58018311210123e-05
-5.03987603275654e-05
-4.52328000831144e-05
-6.17717289891217e-05
-2.08666408138058e-05
-1.76793468220694e-05
-2.37785523495217e-05
-2.87481615818181e-05
7.44202775358446e-06
-1.30039390900825e-05
-3.72467900274576e-05
-9.32657515948024e-06
-1.96902752215661e-05
-1.75119931644086e-05
1.48137259996533e-06
-4.19844502815679e-05
-3.26696171362079e-05
-3.39489769389876e-05
-1.53861921450219e-05
-4.18002080020179e-05
-2.73060507090507e-05
-5.43782008206794e-05
-1.85475522793632e-05
-3.11395937478203e-05
-2.02332475484098e-05
9.06833727423653e-06
-4.08563894642545e-05
-4.88862621075887e-05
-2.53205950348815e-05
-4.21961366128968e-05
1.33818102241059e-05
1.71401233230333e-06
-1.5881390519543e-05
-2.68685761297232e-05
-2.28033715311053e-05
-5.82098650359828e-05
1.77987906661865e-05
-1.07339589936626e-05
-2.95568418195661e-05
-3.13824688742521e-05
-2.81722967544916e-06
-4.12630898785648e-05
-4.35979120633834e-05
-4.38536704989677e-05
-4.5824835270873e-05
-3.51119692022296e-05
-1.74162610760983e-05
-3.41294222908278e-05
1.59602852994297e-06
-4.86485152841131e-05
-4.6077212970726e-05
-4.13559869117355e-05
-6.2753363076213e-06
-2.67981475443609e-05
-3.90847596959329e-05
-2.16750226606135e-05
-1.37722322229361e-05
-1.08274232929784e-05
-5.72861329784666e-05
-4.12872146374036e-05
-2.05591131506708e-05
-3.74333701548648e-05
-2.53882906750343e-05
-2.91089190685527e-05
-2.48753801739898e-05
-4.44441772321542e-05
-4.66213085617822e-05
-3.68894496520519e-05
-4.9051880112807e-05
-6.55393201357436e-06
-2.59833770666015e-05
-2.35631191070034e-05
-1.612185475685e-05
-4.88474521493761e-05
-2.68918190909679e-05
-3.0728568430696e-05
-4.83872987318892e-05
-1.48587037237091e-05
-1.23598463279273e-05
-2.48282185588389e-05
-2.41852733012447e-05
-3.47727532630898e-05
-3.9288754465804e-05
-5.02444664360806e-05
-3.73102340091528e-05
-4.55490469376367e-05
-2.66775963435975e-05
-1.63347583075945e-05
-4.32822806673393e-05
-1.64553165700553e-05
-3.33553330158588e-05
-3.28254691471804e-05
-5.36670678688777e-05
-5.51716510173587e-05
-1.60368339486558e-05
-3.27503892213774e-05
-7.6470655890361e-06
-1.93700650682537e-05
-1.87433084485335e-05
-2.03267027984749e-05
-3.63837719502217e-05
-3.38039529187238e-06
1.51838448121512e-07
-3.118141080942e-05
-3.61269493696125e-05
-1.52877455488706e-06
-1.36146286099384e-05
-3.35334914907011e-05
-3.5234121604529e-05
-3.96746406043118e-05
-1.99878625737006e-05
-7.46125313932996e-05
-1.28049798503856e-05
-9.42986089301551e-06
-3.09294816985548e-05
-3.14961560304385e-05
3.38316456032151e-07
-3.89169635071327e-05
-2.82340196794881e-05
-4.02875575672041e-05
5.75358182936453e-07
-4.26951670882267e-05
-1.57310560443935e-05
-2.83909332344827e-05
-3.1016597326627e-05
-4.52864551389506e-05
-1.08476148039523e-06
-3.64825740394721e-05
-5.50359296459852e-05
-3.51300112163983e-05
-2.11623169433085e-05
-3.23019816961709e-05
-2.6828490312501e-05
-3.04707531051197e-05
-1.87644314533322e-05
-6.03230549970088e-05
-2.23715205833687e-05
-1.42164393865922e-05
-5.28295987243542e-05
-2.29173725421464e-05
-4.35588350705345e-05
-6.21979017252683e-05
-4.73460478943547e-05
-2.58194289357583e-05
-2.2239736526435e-05
-3.99414191866229e-05
-4.21290714804469e-05
-1.28128627090936e-05
-2.85253937350109e-05
-2.69515828050994e-05
-3.96713075139326e-05
-5.53541704169203e-05
-1.44405775005913e-05
-5.63849511826629e-05
-2.40314733589633e-05
1.12153605917705e-06
-5.15653741071064e-05
-4.12226331509818e-05
-5.45926879240497e-05
-1.59389585383923e-05
-3.84530713052887e-05
1.527021349065e-05
-1.15151107691555e-05
-2.77711309295791e-05
-1.68714682321042e-05
-5.74105801788141e-05
-4.4664715945507e-05
-3.55088246506697e-05
-1.49944614479239e-05
-2.95416505821053e-05
-1.55886479895888e-05
-3.12291802725413e-05
-1.9405847389939e-05
-6.61545665181588e-05
-2.34351132160511e-05
-6.29445161188514e-06
-1.74854691265954e-05
-2.41789881011179e-05
-7.80208734495757e-06
-2.56686281736146e-05
-4.7086800380645e-05
-3.85182719637016e-05
-5.63650132289907e-05
2.39127138585526e-05
-1.72485194036055e-06
-3.64319711764234e-05
-3.28621225009726e-05
-2.87463613712839e-05
-2.74970590486954e-05
-1.85976833672226e-05
-4.86454668417853e-05
-2.83586613667733e-05
-1.59053172290915e-05
-6.05267857353624e-05
-2.59917519750818e-05
-3.07372677267627e-05
-5.25741533017363e-05
-2.1872334307597e-05
-3.12251915055396e-05
-6.23642303122636e-06
-7.56858459826428e-05
1.55642010681634e-05
-3.36009191700793e-05
-2.84296312784473e-05
-4.37029430392241e-05
-4.78224261937879e-05
-1.7737175023668e-05
-5.79722446436873e-06
-6.1547706572302e-06
-2.44613253636673e-05
-1.37324426481814e-05
-1.94423330906827e-05
-4.06872471086773e-05
-3.60295312213621e-05
-2.79859217529456e-05
-1.75434794978057e-05
-4.90994663524215e-05
-2.97031244671077e-05
-9.71162855973578e-07
-4.37166924939701e-05
-4.32868911973427e-05
-4.17674522172464e-05
-5.01492620442761e-05
-4.23763681222707e-05
-2.97868401199127e-05
-1.64896988903653e-05
-4.19642680742697e-05
-1.62123534208114e-05
2.62620549791001e-07
-3.82850984494114e-05
-2.64160769782452e-05
-3.30270775323672e-05
-5.54785000296072e-05
-2.84045021118921e-05
-2.22427662548091e-05
-3.31061053079137e-05
-2.97861120399621e-05
-4.13639462363855e-05
-4.70479075685103e-05
-3.3301008389321e-05
-2.41767913048527e-05
-2.16132417572954e-05
-3.96692413149663e-05
-4.27416559117706e-05
-3.1216664254318e-05
-2.9083622851893e-05
-2.96569719830083e-05
-2.6570720700931e-05
2.78974873481906e-05
-1.03970134371848e-05
-1.74982919522404e-05
-4.78042737543372e-05
-2.31565457401791e-05
-1.06908099931873e-05
-2.55273583174297e-05
-1.32220532462491e-05
6.78829159784502e-06
-1.8417665506065e-05
-4.30783254152643e-05
-1.92568425065787e-05
-3.65157842688235e-05
-1.42274753570696e-05
-9.59643872629883e-06
-4.52604390325054e-05
-2.52932182317803e-05
4.5954235488844e-06
-3.04473197675119e-05
-2.89219881227455e-05
-1.31756892966904e-05
-4.71996317769182e-05
-2.75753068594715e-05
-4.55640711384103e-05
-1.99069933615514e-05
-3.48865583929586e-05
-1.36117050826309e-05
-2.25268392922007e-05
-1.02743151647119e-05
-2.71375753135416e-05
-3.82237118630257e-05
-1.91784372261022e-05
-1.89419146739778e-05
-1.62376324269844e-05
-2.32624962865093e-05
-5.17565265287211e-06
-3.52611022510501e-05
-3.03360695481626e-05
-3.97497974487243e-05
-1.05447799422911e-05
-1.58665392014137e-05
-2.75153021642114e-05
-1.40624724790772e-05
-3.09510628285003e-05
-2.04730523985384e-05
-1.86653739450796e-05
-3.11014813563699e-05
-2.38314495770936e-05
-3.96743867529677e-05
-8.12100638062593e-06
-4.33572450273788e-05
-2.07367477767709e-05
-1.56854755638403e-05
-6.13365604069762e-05
-3.93425228558664e-05
-4.76117721426533e-05
-3.81582220029424e-05
-5.4979192559638e-05
-4.240938802592e-05
-2.44185317967215e-05
-3.81684606325855e-05
-2.82307031703259e-05
-6.95011577331233e-05
-1.81171674641515e-05
-1.50106276527323e-05
-3.59223680328344e-05
-2.22203451754631e-05
-4.13200961100102e-05
-2.32478344096378e-05
-2.18728663985053e-05
-4.35707305897345e-05
-5.13920343271458e-05
-2.32861580004902e-05
-2.70356440388601e-05
-2.19297945976138e-05
-3.57513089476226e-05
-6.39079511501432e-05
-1.42677339755718e-05
-3.84451714556533e-05
-1.90989948837119e-05
-1.21291621312397e-05
-3.51571044743948e-05
-6.91480272686356e-06
-7.60522617744031e-06
-6.02239434744366e-05
-3.80693209063376e-05
-3.65513147634755e-05
-1.56411427831351e-05
-3.58646594452842e-05
-5.84214438397708e-05
-4.36792677816817e-05
-7.26515782803161e-06
-3.9352745719172e-05
-1.69137310032192e-05
-1.69314661509203e-05
-3.32891084217335e-05
-1.41683453124986e-05
1.43894627778018e-05
-1.88961510218508e-05
-1.23796412020198e-05
-2.23726848917347e-05
-4.50937593053031e-05
-6.18927552453877e-05
-1.1097688896876e-05
-3.28740964313291e-05
-3.22774833643786e-05
-1.73826866974077e-05
-1.60793600413209e-05
-4.74136505938776e-05
-9.76807235931894e-06
-4.79718663255027e-05
-5.89383145256711e-05
-4.95352615760284e-05
-3.36051531743443e-05
-4.1395147089637e-05
-3.13544041118576e-05
-5.43125443214626e-05
-1.78684366554581e-05
-2.23690620086702e-05
-9.23288432505302e-06
-3.5834570376277e-05
-4.74063073694952e-05
-3.09810421258826e-05
-1.61917692498813e-05
-3.13065586482447e-05
-2.50196866938973e-05
-1.63980464714733e-05
-3.35252329686152e-05
-1.85904347802431e-05
-2.60257599481187e-05
-2.12631270766116e-05
-3.87097816735584e-05
-1.8018029362769e-05
-1.75563811785202e-05
-2.08868101892053e-05
3.00015485239771e-06
-2.63999214565312e-05
-2.76843881937088e-05
-3.63333005273847e-05
-1.2322654361703e-05
-2.61758044637738e-05
-2.09967107696533e-05
-3.08464278612287e-05
-5.78132592857138e-05
-2.11756068502944e-05
-3.24961647237074e-05
-3.75161644519912e-05
6.7623673033965e-06
-2.87346648679648e-05
-2.54003981292001e-05
-1.29673704991949e-05
4.72936798308523e-06
-3.72064415562798e-05
-2.0610455047935e-05
-2.18986353213866e-05
-1.49047102587675e-05
-1.74665660892732e-05
-2.36770766472647e-05
-6.49404145728123e-05
-3.22497777018628e-05
-4.20585218802355e-05
-5.10862146142293e-05
-1.9370551054037e-05
-1.37534130451787e-05
-4.40125007144093e-05
-2.80920481048138e-05
-3.78051032737635e-05
-2.70976503477257e-05
-2.81500351425523e-05
-1.2309466267004e-05
-1.38530750203307e-06
-2.94426601843474e-05
-4.49595553483517e-05
-3.5524461910851e-05
-1.51938148227399e-05
-4.21537675315275e-05
-3.26855867257267e-05
-2.49448340608204e-05
-7.12676023931594e-06
-6.68209130569691e-06
-3.04142887839881e-05
-3.10093125649084e-05
-2.25691062851778e-05
-2.01863365463338e-05
-2.75250692544388e-05
-4.00051543297421e-05
-2.7566704508442e-05
-2.46059573332162e-05
-4.17411707058576e-05
-3.01508675672255e-05
-2.17707306273865e-05
-2.26534965801226e-05
-9.26431167797364e-06
-3.11440136513933e-05
-2.14203182758955e-05
-4.60697174295321e-05
-3.46811263857636e-05
-1.55001874634112e-05
-3.27408931808329e-05
-1.16593923851867e-05
-1.63590713558677e-05
-3.58005209727959e-06
-8.57369978253521e-06
-4.22228940258229e-05
-4.11613016078377e-05
-1.6498099179091e-05
-2.32848993088338e-05
-7.19456164599618e-07
-3.65126310964218e-05
-5.92875529727477e-05
-5.22909244853824e-05
-3.36340648789519e-05
-4.67128450181001e-05
-9.53833422019128e-06
-1.237032412591e-05
-3.73130539370024e-06
4.11276381064463e-06
-4.85733073607446e-05
-9.50500403783524e-06
-2.42343367869815e-05
-6.67280598989116e-06
-4.61113248348625e-05
-4.97792261583619e-05
-2.74628364942391e-05
-4.05683015583413e-05
1.52519655304205e-06
-3.89893520100858e-05
-2.62746491942373e-05
-3.8963191556925e-05
-4.59348277783565e-05
-3.02311405937016e-05
-3.25860400480737e-05
-2.76128582969515e-05
-1.57781532032094e-05
-2.67150495791031e-05
-4.41645789789253e-05
-4.46998239276219e-05
-3.06557641656639e-06
-1.0147787315882e-05
-3.95900553406507e-05
-3.32898704829858e-05
1.19305433109173e-06
-2.94742388078881e-05
-4.83940789265445e-05
-2.3343840752813e-05
-2.54333561692576e-05
6.65501743497754e-06
-5.97819783410424e-05
-1.56220182898985e-05
7.96519470804707e-07
-1.47576052471802e-05
-2.07851717682104e-05
-4.62126294498957e-05
-1.53888790222389e-05
-1.38688726053535e-05
-1.97007797146952e-05
-3.229966384202e-05
-4.10063955523638e-07
-2.70655334429552e-06
-2.30418668194052e-05
-2.7430280802996e-05
-1.69581406390243e-05
-5.7390885827193e-05
-5.63700007927595e-06
-4.09611108550181e-05
-3.18629481008312e-05
-6.39646925883472e-05
-3.33817614739773e-05
7.54559263828885e-07
-2.5726989237033e-05
-1.9112802236615e-05
-1.03257491486659e-05
-1.45430104363819e-05
-3.994897643398e-05
-1.56261990356177e-05
-3.89215876642096e-05
-2.60315040994995e-05
-1.58132279980879e-05
-1.69898068242238e-05
-3.15082122632734e-05
-5.99567622738328e-05
-3.97004131001168e-05
-7.63453437691508e-06
-2.01545340423901e-05
-2.99574161700317e-05
-2.73798019900734e-05
-2.16517307997667e-05
-1.44327206556683e-05
6.46226490703799e-06
-2.37796686812249e-05
-2.26669128575602e-05
-3.94765079180211e-05
3.28557168394397e-07
-2.525594502845e-05
-2.02611865545519e-05
-2.43072328407661e-05
-5.43369323470143e-06
-1.32027648087743e-05
-5.92506558809657e-05
-7.90977781676811e-06
-4.94516201450827e-05
-1.81402455715926e-05
-5.38804324468371e-05
-5.27466413616448e-05
-3.23397111734266e-05
-1.07272195253165e-05
-1.78543839127217e-05
-4.23961164683129e-05
-4.47297533442296e-05
-2.04710456174346e-05
-4.65667252732356e-05
-4.10590953314418e-05
-3.366637927626e-05
-6.82071847800607e-06
-1.15735542056903e-05
-2.18188657129928e-05
-3.77795592017767e-05
-3.15678173965014e-05
-3.07963835036203e-05
-8.63275259731062e-06
-7.74848392071523e-05
-3.13982412562691e-05
-2.4352399640931e-05
-2.85823843569351e-05
-2.22386451522014e-05
-1.55540432295869e-05
-1.99478479141659e-05
-4.29077055119276e-05
-2.73139541534561e-05
-5.20005040594565e-05
-4.32943875031293e-05
-2.18588253240861e-05
-4.3434880552003e-05
-3.60833929165532e-05
-2.51516437156426e-05
-3.74596562539687e-05
-4.84357606608463e-06
-3.90853934979976e-05
-5.69184288986125e-05
-1.42812469404414e-05
-5.93346346561004e-05
-1.06918567996751e-05
-5.64319798280616e-05
-2.94060927058468e-05
-4.30044375243156e-05
-5.03144598968648e-05
-5.24828784006746e-05
-1.49417136869909e-05
-1.63559611960156e-05
-1.56568083396338e-05
-3.88030535406175e-05
-2.84988156329538e-05
-4.58021195132273e-05
-2.72256153882512e-05
-3.22833931242758e-05
-3.17459733517967e-05
-2.44185519438162e-05
-3.9473394040202e-05
-3.13259582380328e-05
-2.46416989565239e-05
-3.28068014303252e-05
-3.75894990803945e-05
-3.31997397571341e-05
-1.70325583003191e-05
1.32094658989681e-05
-2.92089001529488e-05
-3.77707334011554e-05
-2.61198817003912e-05
-4.77541257623044e-05
-2.86311718826729e-05
-3.53944616907986e-05
-3.61583639012183e-05
-4.13527367814434e-05
-3.52979689786983e-05
-2.49679218200639e-05
-3.13560918546941e-05
-1.21333382617268e-05
-3.67513871955017e-05
-3.70910178851551e-05
-4.2774112725425e-05
-3.70554369597449e-05
-1.86506056839176e-05
-2.41217385094511e-05
-5.16812071754752e-05
-5.96642546890102e-05
-3.52594446667039e-05
-7.75070129494566e-05
-3.42707768911963e-05
-4.42778521628864e-05
-3.43821701580183e-05
-1.8427540733086e-05
-4.84389795167134e-05
9.96419397083789e-07
-7.85456344636725e-06
-5.78153247393817e-06
-3.67474220392802e-05
-8.62407188023804e-06
-2.8037963622898e-05
-1.73124076651538e-05
-3.56073652124192e-05
-2.93769381454361e-05
-4.96126550178295e-05
-4.57263035284814e-05
-3.42461782007851e-05
-2.7883585502836e-05
-4.81700943084068e-05
-1.88511170055218e-05
-4.0188257247275e-05
-1.97388598947819e-05
-8.07960167604715e-06
-3.6468810384487e-05
-2.63152888455735e-05
-4.96792035004418e-05
-1.98193352784593e-05
-1.65789280989406e-05
-2.69011959624213e-05
-1.39052338121473e-05
-2.91682048699321e-05
-3.15132585245059e-05
-5.64296585009889e-05
-1.4613889600913e-05
-2.85795563541268e-05
-3.31538335963948e-05
-5.9673927002979e-05
-6.53868228164357e-05
-4.80064066059936e-05
-4.22092499740648e-05
-1.15281205762487e-05
-5.48768896757431e-05
-4.26143831895977e-05
-4.1960721480622e-05
-1.10425091996342e-05
-2.6983636229124e-05
-1.76802900243086e-05
-3.63989277591403e-05
-2.95005889844397e-05
-3.39278847822003e-05
-3.78189857755176e-05
-1.95592200123847e-05
-3.58176436320186e-05
-4.323682085176e-05
-4.84207047919623e-05
-3.64425892569829e-05
-2.87795164365697e-05
-4.1412731999312e-05
-3.37129088382027e-06
-3.75440583753029e-05
-3.39692527007656e-06
-1.7474655143849e-05
-2.9878757891195e-05
-2.08967815702112e-05
-2.97626278759633e-05
-3.2773393625638e-05
8.36725019087977e-06
-3.18341588499831e-05
-3.83492002036901e-05
-4.98743263206958e-05
-2.38028237874768e-05
-1.54837605532021e-05
-4.04887013422762e-05
-1.83504899625484e-05
-4.36640165737764e-05
-3.9996252177238e-05
-2.50660946962033e-05
-4.18117426948899e-05
-6.70681120012058e-05
-6.31070226442153e-05
-2.46786376615569e-05
-3.53141587941912e-05
-1.72043430516861e-05
-2.86123946043859e-06
-2.52046642738036e-05
-7.568399497038e-06
-3.42410616615513e-05
-4.10448415412295e-05
-1.25382731848293e-05
-4.50160825686737e-05
-4.9311446215742e-05
-3.53890362629805e-05
-2.31691212664733e-05
-3.14277116978107e-05
-2.79015686290974e-05
-4.32007671555827e-05
-4.90902434596845e-05
-3.58627916367341e-05
-3.97265909768458e-05
-1.45127501753432e-06
-3.9213123522077e-05
-2.95148333527139e-05
-4.10380138161898e-05
-4.14176964790937e-05
-1.64497471323071e-05
-3.99702892071873e-05
-4.6480732466563e-05
-2.51874555355703e-05
-1.96351585416565e-05
5.09944875848323e-06
-3.26589896972282e-05
-3.91955480296179e-05
-2.64460286862831e-05
-2.38322642237908e-05
-4.22296781709979e-05
1.79616894382972e-05
-3.68384914231285e-05
-2.85168240373694e-05
-2.11681877906493e-06
-2.58158397850465e-05
-2.81545907620946e-05
-6.49442534713533e-05
-8.04658427820615e-06
-5.33226970804467e-05
-4.86164127671049e-05
-3.14340168200673e-05
-1.13397391102884e-05
-1.0222208391937e-05
-3.71616574512427e-05
-5.8115996185869e-05
-5.8793459409175e-05
-2.15901338756981e-05
-5.03943962901883e-05
-1.77642873302109e-06
-1.98972856491476e-05
-4.87104839543644e-05
-3.01580564440638e-05
-3.41425058709606e-05
-3.33115900602702e-05
-1.89353892794658e-05
-3.43198293658762e-05
-4.31527007646018e-05
-3.87678955691568e-05
-5.90725803918842e-06
-1.28035284345039e-05
-3.12388064917152e-07
-6.54825874220872e-05
-1.80831175068101e-05
-1.78826884131928e-05
-1.22359400698426e-05
-7.8693907083107e-05
-5.50684603306963e-06
-4.08937308447158e-05
-3.04567149294619e-05
-5.02639658975541e-05
-4.06772394349412e-05
-1.58201547608356e-05
-4.4729885573285e-05
-2.48019233117562e-05
-3.89653399852513e-05
-3.19992631599434e-05
-2.01608923342165e-05
-2.38009926989314e-05
-3.39902492822922e-05
-2.21123229464554e-05
-2.64963390340047e-05
-4.71544379531812e-05
-3.84571523113758e-05
-3.6296544806145e-05
-6.86490318489322e-05
-2.34967685386642e-05
-3.48883510108543e-05
-1.94969865455955e-05
-1.59607040534907e-05
-2.39139680104408e-05
-1.2856877561955e-05
-4.9985847716631e-05
-5.44079378047889e-05
-1.8928291755479e-05
-2.89372963808432e-05
-2.75693972359132e-05
5.5266266313962e-06
-2.94280475867062e-05
-3.19591096383443e-06
-4.82072475921825e-05
-4.30144248841474e-05
1.06791593254947e-07
-1.59167424436032e-05
-2.25045114357189e-05
-2.38218012666097e-05
-5.26335585768679e-05
-3.42364576946907e-05
-3.55400522224636e-05
-2.94904548980068e-05
-2.98861186424066e-05
-2.19379701213618e-05
-3.00337240140487e-05
-4.35823624616741e-05
-2.79318926851739e-05
-3.51429398522227e-05
-3.24778218455456e-05
-3.6805148113453e-05
-4.7375842523405e-05
-1.95948422117619e-05
-4.649377412895e-05
-2.54080830159904e-05
-5.30897379866778e-05
-1.77513502909076e-05
1.59055293644668e-05
-4.23619040463093e-05
-3.04217782760627e-05
-4.97406033741406e-05
-1.35026081474721e-05
-4.55108922339658e-05
-1.68699736641443e-05
-2.53666880107016e-05
-2.88551821350291e-05
-2.89060131084608e-05
-4.20273199599419e-06
-4.41491468481625e-07
-1.92676811753818e-05
7.52051406023204e-06
-3.16913324029149e-05
-1.53964148724856e-05
-3.25227876572132e-05
-2.23240908058588e-05
-4.69582933516906e-05
-3.50260015807261e-05
-2.68398809279739e-06
-2.4568541611185e-05
-2.82080766867143e-05
-3.92148808731476e-05
-3.14040286612418e-05
-8.35972379342452e-06
-2.04319068921903e-05
-5.07208686332244e-05
-1.39377664144029e-05
-9.86248350693248e-06
-2.09669550311347e-05
-2.10245983418125e-05
-6.17878667383798e-05
-2.19717684513183e-05
-4.73803617550021e-05
-4.17548405707447e-06
-1.60889665097846e-05
-2.46339819305259e-05
-2.88015743527784e-05
-2.38804136927826e-05
-2.86246639526305e-05
-3.52312352985776e-05
-3.58024512530727e-05
-1.6810748020895e-05
-1.33837159413988e-05
-4.8994911678835e-05
5.70127604020151e-06
-6.09233065408025e-05
-5.52245944060259e-05
-2.41795640608231e-05
-1.67987479882369e-08
-1.48425144084413e-05
-5.18455313163581e-05
-3.91631405859776e-05
-4.71603553529428e-05
-3.22297024200418e-05
-2.57592061098029e-05
-1.90382627015839e-05
-4.41519672534927e-05
-1.76669065166532e-05
-2.11752998164869e-05
-4.21362483321808e-05
-2.63996389522366e-05
-3.75230060000286e-05
-2.43658664276252e-06
-3.76550731150343e-05
-3.49568254262666e-05
-3.26704119285604e-05
-4.69177463634734e-05
-3.160244927126e-05
-4.90995399967301e-05
-1.46562940406762e-05
-8.57192731156836e-06
4.70872556284245e-06
-3.85832853924453e-05
-1.18682700684088e-05
-4.71912258785531e-05
-2.25382360890041e-05
-4.41502772078811e-05
-3.68568256030604e-05
-5.78698633983809e-05
-6.14090418923693e-05
-5.31497865079276e-05
-2.26200195470756e-05
-3.59835203442409e-06
-1.98301008591046e-05
-2.83414013628048e-05
-3.3733601999973e-05
-3.02240499118828e-05
-3.10936285400855e-05
-4.76635197228631e-06
-6.78412492669659e-05
-1.93595950868253e-05
-1.22754013208711e-05
-3.09516533091544e-05
-4.39797683994529e-05
-1.53813330787576e-05
-4.13126999865801e-05
-4.95120599998697e-05
-3.666885663783e-05
-1.54194558364658e-05
-3.41420160703375e-05
-5.06047642901147e-05
-6.38206776982838e-05
-6.83433030591357e-05
-3.24000255590027e-05
-1.44588027385507e-05
-3.07111704742305e-05
-3.31801201796989e-05
-4.20975109962265e-05
-1.84535076349945e-05
-3.10999823557817e-05
-4.96303973767311e-05
-2.93858149833257e-05
-4.14189127416271e-05
-3.39167044464183e-05
-4.53054087663536e-05
-4.46891368079551e-05
-4.85078769601684e-05
-5.72226516676591e-05
8.96000377361699e-07
-5.02711106617777e-05
-4.47740833234764e-05
9.67533115110314e-06
-2.22288773269976e-05
-3.53981225911638e-05
-3.09807330054187e-05
-3.14966131353194e-05
-1.01838066713227e-05
-5.26419511420488e-05
-5.61350425418431e-05
-3.9925791662707e-05
-3.71922725064285e-05
-3.82311667771087e-05
-5.21406386762148e-05
-1.69940452466779e-05
-4.1822070656955e-05
-1.85840807741022e-05
-1.89066745048829e-05
-2.65176621769972e-05
-4.03499785769251e-05
-1.67238949462272e-05
-5.60302315687486e-05
-1.18573674284924e-05
-4.41560225558168e-05
-2.06372902265561e-05
-2.06000971619304e-05
-2.70913888716455e-06
-3.08804708086829e-05
-2.34135909629053e-05
-3.66033821160998e-05
-1.72676827949787e-05
-5.14065062300138e-05
-2.95965018893258e-05
-2.50512511296846e-05
-1.41532851713545e-05
-2.07528063348573e-05
-5.64400494942044e-05
-3.1721371817294e-05
-4.41138362502005e-06
-5.77300588951004e-05
-1.23585987195854e-05
-4.85697969908199e-05
-5.99035408459905e-05
1.53847713033029e-06
-6.5734325184651e-05
-3.38206968111533e-05
-1.20146854038101e-05
-4.33296622829412e-05
-6.81183336361458e-05
-1.78595402680913e-05
-1.59801815442052e-05
-2.08289294231189e-05
-6.46590031450838e-05
-2.39205923700872e-05
-3.31890078560773e-05
-1.02027680677587e-05
-5.56943627163276e-06
-3.51777069396592e-05
-3.67287180147258e-05
-2.9027367014768e-05
-3.30252508020636e-05
-1.28282048884182e-05
-5.47039518368552e-06
-2.39514503254777e-05
-1.94365028196966e-06
-4.16085977398492e-05
-2.43512668044349e-05
-3.44786579922414e-05
-7.13517170966173e-05
-2.66420055344757e-05
-1.91843497282542e-05
-2.62995241388017e-05
-3.82929939209259e-05
-4.14810621315336e-05
-2.57914001538423e-05
-2.96690933067138e-05
-2.22788636556567e-05
-2.74740814915735e-05
-4.4789056346251e-05
-2.39490214809753e-05
-1.85371883784963e-05
-3.18775392188098e-05
-1.67843564231678e-05
-2.32018502449535e-05
-3.84303340753482e-05
-2.82797097349096e-06
-2.5746285962422e-05
-4.60314770910837e-05
-4.51780827770747e-05
-3.8388630554126e-05
-1.24237472624949e-05
-5.46947638320285e-06
-5.78612526315129e-05
-5.92960891319996e-05
-5.24938074876169e-05
-3.19889563148243e-05
-2.12178949142234e-05
-3.01601439329148e-05
-1.29956277419246e-05
-1.2884119005423e-05
-8.00194565307545e-06
-2.65539925220676e-05
-5.25965463286436e-05
-3.9826618515183e-05
-4.72783037106115e-05
1.32806842185982e-06
-4.57610296878226e-06
-8.05621142387219e-06
-2.87751397166552e-05
-5.10178796830854e-05
-2.84721915386604e-05
-2.71532066455378e-05
-3.85670638995008e-05
-3.06379381955894e-05
-4.28790435832654e-05
-5.2693752355234e-05
-5.29887175697573e-05
-1.92173995385463e-05
-1.53334868229342e-05
-6.19133653061237e-05
-2.57429536430376e-05
-2.17535951220643e-05
-3.26099694127616e-05
4.97611668253158e-06
-2.63813622316439e-05
-3.05513405629833e-05
-3.92282341604821e-05
-4.19530854009451e-05
-1.58703178902096e-05
-3.39528474216734e-05
-3.81124641646339e-05
4.7254244581997e-06
-5.31158652868451e-05
-3.08972910768741e-05
-1.41502048923919e-05
-1.53022396314267e-05
-3.39414224531982e-05
-7.01088908265154e-06
-2.3644473468198e-05
-1.26580863914135e-05
-2.44949712246824e-05
-3.77274887037844e-05
-1.81237733884502e-05
-1.47736512873129e-05
-3.22666914069855e-05
-5.56725244904848e-06
-1.56768378638535e-05
-2.5401506422142e-05
-4.85436631754587e-05
2.21324817612708e-07
-2.30987081963885e-05
-4.82563830897297e-05
-3.2901763483336e-05
-5.07829130307622e-06
-2.22877369946196e-05
-2.84476398502239e-05
-3.66945884229472e-05
-1.84772196201162e-05
4.73041873278544e-06
-2.88526718276663e-05
-4.22749461538563e-05
-4.14087147585195e-05
-3.71433617382636e-05
-5.91347415037623e-05
-3.20242275436535e-05
-1.77510149290497e-05
-2.06812706850908e-05
-2.94920000361627e-05
-6.01489767759362e-05
-2.6730093546381e-07
-4.05954267354221e-05
-2.21938694445204e-05
-2.93403095466005e-05
-1.74520855329427e-05
-3.90074611304509e-05
-3.13242853482078e-05
-1.42795444195433e-05
-3.7929108535469e-05
2.07300107759939e-07
-2.39620041850968e-05
-5.93444414487902e-06
-5.30789865783432e-05
-2.10287493730884e-05
-6.64985795386553e-07
-5.62016366551e-06
-5.86042885121782e-05
-3.94193815662973e-05
-3.73302443246248e-05
-1.1084805309309e-05
-2.92446005699017e-05
-7.9695066249828e-06
-3.2057915026372e-05
-2.27859268197175e-05
-1.39356132597447e-05
-3.02766762338416e-05
-3.56319096688328e-05
-4.03915436437535e-05
-3.92700018037167e-05
-2.63742027964739e-05
-2.59547692725534e-05
-5.69963809254762e-05
-4.59674520744077e-05
-3.3203639873384e-05
-2.29127762485557e-05
-4.18282745526519e-05
-3.1087347819631e-05
-3.43493390650861e-05
-2.81135182068291e-05
-3.21053867888271e-07
-3.24373170983299e-05
-5.07759657132538e-05
-2.44109158652849e-05
-4.84418872550495e-05
-1.04862186237283e-05
-3.48925283082936e-05
-6.39380346204184e-05
-2.41390220401122e-05
-2.94836114731972e-05
3.26098956621103e-06
-2.63283070428853e-05
-1.1410954783583e-05
2.10044418115415e-05
-6.21952358963637e-05
-2.93833139404602e-05
-1.47652299013646e-05
-3.96891733370102e-05
-4.9265485875302e-05
-4.95435063835907e-05
-6.56397058610602e-05
-4.33663826789226e-05
-2.25473129599228e-05
-3.05525296521062e-05
-4.73913582636908e-05
-1.34963598811299e-06
-3.00935319741281e-05
-4.53452163627755e-05
-4.51846245995501e-05
-1.28097129306243e-06
-1.31233117132295e-05
-2.07906834266659e-05
-6.54552402524452e-05
-2.17920591132576e-05
-5.34332467406782e-05
-3.70835956159989e-05
-5.34336483302671e-05
-1.60353374295684e-05
-2.42582875034282e-05
-2.33618379698755e-05
-5.2135822295912e-05
-2.53485680898982e-05
-2.07053485142972e-05
-2.43604459976368e-05
-2.75944378833408e-05
-2.71847594963412e-05
-5.37262456150198e-06
-3.26934035167544e-05
-2.48388032967464e-05
-3.27359232459486e-05
-2.22748561107966e-05
-2.05625870132431e-05
-3.02083813633603e-05
-7.93272692217621e-06
3.56980894947279e-06
-5.14251688454329e-06
-3.76528750062209e-05
-4.66666294226565e-05
-4.87792107973244e-05
-2.48484638980607e-05
-3.02045502236243e-05
-3.94609649852437e-05
-4.94101653541123e-06
-4.98992635931602e-05
-4.13095284484079e-05
-6.19542228998501e-05
-1.87414314861493e-05
-5.0126783472638e-05
-1.03592685154313e-05
-1.80867274510854e-05
1.26144693257846e-06
-2.50569971718264e-05
-7.0062858554348e-05
-2.06278456527881e-05
-1.43441695488577e-05
-1.16282358459578e-05
-3.54605002245955e-05
-4.18810107967036e-05
-1.99019724582192e-05
-3.23376664438311e-05
-3.62441622865041e-05
-5.32180629597007e-05
-1.68185268451899e-05
-1.41670464941999e-05
-3.01489971763886e-05
-6.82437924621545e-05
-2.88783119240905e-05
-1.73619642542799e-05
-1.73832257740569e-05
-5.35519626078659e-05
-1.29719380973367e-05
-6.9774865954925e-06
-2.72120097387459e-05
1.03856383322152e-05
-4.74961553932988e-05
-2.23278270116674e-05
-5.63251109047561e-05
-1.75012626793264e-05
-2.74707662520108e-05
-4.3726336629675e-05
-3.02536526801458e-05
-3.67290366045086e-05
-3.14460886301249e-05
-1.56827291596199e-05
-2.44592135233691e-05
-1.26347481778416e-05
-2.71766497679175e-06
-3.30102592314179e-05
-4.36352603659787e-05
-7.4155925091251e-06
-2.88855337485512e-05
-1.93855633406954e-05
-1.12432930495734e-05
-4.25164514690395e-05
-2.6414260876733e-05
-4.52560861802298e-05
-7.18814747783053e-06
-1.36237712216738e-05
-3.10315328643744e-05
-1.24969989101049e-05
-2.86693715705076e-05
-4.21945118260694e-05
-5.65129149610385e-06
-4.31034780450006e-05
-1.37788899529049e-05
-1.57413260540962e-05
-2.99334945141365e-05
-2.83077254833748e-05
-2.03641477956746e-05
-2.64704513872793e-05
-1.56585688520819e-05
-1.88408565576356e-05
-1.85416145952881e-05
-4.42053774711323e-05
-4.20350638914799e-05
-1.72205600275068e-05
-1.50395656485207e-05
-3.48589612456048e-05
-1.95663266011675e-05
-3.76416589777579e-05
-5.27249240315996e-06
-2.08171602242323e-06
-4.15966983880377e-06
-4.37106750321874e-05
-4.09600660073948e-05
-2.77890686365611e-05
-2.11380195859478e-05
-2.05504439559664e-05
-1.88280454227633e-05
-1.70544770879593e-05
-1.09912692374476e-05
-3.9722420028991e-05
-1.07899418951345e-05
-3.78960031928593e-06
-3.40089211128052e-05
-3.63541928462726e-05
-4.51365612657926e-05
-1.15902700830133e-05
-2.0459867596956e-05
-7.12895917135906e-06
7.89170213946665e-08
-3.80424826486694e-05
-2.99054168381898e-05
-2.43674961252859e-05
-1.14653829047638e-05
-3.46832237389764e-05
-3.66789372651172e-05
-4.43339451562523e-05
-3.90458144570512e-05
-1.17443273965128e-05
-2.78909890317372e-05
-1.68445769777278e-05
-1.80414383896776e-05
-7.0378873872605e-05
-2.37744580274032e-05
-1.39249732470293e-05
-5.3144417286624e-05
-1.68898965254969e-05
-2.12939962637486e-05
-2.45310537424083e-05
-3.35380039684078e-05
-4.29437732443115e-06
-1.83820536221522e-05
-1.53956696862833e-05
-3.629066810318e-05
-1.19092107226465e-05
-4.95165771937979e-06
-5.78779581719458e-05
-9.17103427112109e-06
-2.666382097584e-05
-3.93688600409111e-05
-3.20855845552381e-05
-4.00470890949053e-05
-6.54484747490545e-05
-1.69536747143837e-05
-3.84594843872072e-05
-1.9609101978194e-05
-2.48169105339001e-05
-2.7174521494274e-05
-2.10809376550747e-05
-2.61045564474485e-05
-2.4458773468858e-05
-1.9322918031675e-05
-3.22121261136373e-05
-7.42959671154061e-06
-2.13185354742577e-05
-5.09058810068355e-05
-7.03607783938572e-06
-3.82147811398464e-05
-3.71738566196329e-05
-3.44185790046418e-05
-2.48570916853032e-05
-1.86251809892785e-05
-2.89150644750205e-05
-1.97771644908439e-05
-3.8026858539934e-05
8.05553486401679e-06
1.55416273981993e-06
1.2163918280284e-05
-2.98498178187447e-05
-2.93794928564913e-05
-4.78805435862011e-05
-1.34286372566315e-05
-1.84680375481101e-05
-3.55198826743795e-05
-2.82980712226021e-05
-2.11103522815363e-05
-1.13059609692042e-05
-2.16970859163077e-05
-2.83249835936508e-05
-4.90182419593256e-05
-3.62620713163547e-05
-4.20455194124251e-05
-3.4980899961636e-05
-4.02711336807804e-05
-8.98411542968205e-06
-3.2073401624248e-05
-4.75876319565978e-05
-1.48709803087651e-05
-4.06329967005728e-05
-2.18793131329553e-05
5.92691525850536e-06
-2.68260237580966e-05
-2.73754496376828e-05
-1.65604027389744e-05
3.5229793161422e-06
-4.17912288534528e-05
-4.07503434780622e-05
-5.90401482170465e-05
-2.59344210777907e-05
-4.45972499107718e-05
-4.56572252981e-05
-4.54828375134903e-05
-3.35665232357522e-05
-1.47565569492467e-05
-1.80875564515298e-05
-5.51436176366048e-05
-4.72027635423917e-05
-4.32100634618052e-06
-8.08217307442227e-06
-4.64257559086705e-05
-2.50124838204773e-05
-1.27656778933106e-05
-3.61104479156101e-05
-4.14817752245951e-05
-2.59612342152358e-05
-5.14320266243066e-05
-1.05100851503388e-06
6.3180201005099e-06
-3.76313001728889e-05
-3.89597271154092e-05
3.17308259846585e-06
-4.15107514145357e-05
-3.28616972621394e-05
-2.68675884921817e-05
-3.06037274282505e-05
-4.16630001101585e-05
-5.20733256835051e-05
-6.15870509533113e-05
-3.13678070066454e-05
-3.39970260703079e-05
-2.88754878140363e-05
-2.24195517639131e-05
-1.71532232174647e-05
-2.67024561418874e-05
-1.64787804916023e-05
-3.95438452596801e-05
-2.65516591593815e-05
-5.17968581450625e-05
-3.8798503925905e-05
-3.69242547829607e-06
-4.3683685730641e-05
-2.54713902642499e-05
-5.23432482588196e-05
-1.85994652369042e-05
-4.11598677312703e-05
-4.68241443193672e-05
-2.83008942861734e-05
-4.39987074151791e-05
-8.07413936773692e-05
-4.09765948372954e-05
-1.49162226188228e-05
-2.15922444367234e-05
-3.81665857680802e-05
-4.37345088921341e-05
4.12552612915832e-06
-3.04391843269899e-05
-4.8533305434336e-05
-3.78585128798434e-05
-6.69274434761089e-05
-3.77915712789609e-05
-3.56580499950632e-05
-3.32706351964964e-05
-1.90995302284872e-05
-1.38161894016271e-05
-2.99722937303871e-05
-4.97212428266216e-05
-3.55801514588344e-05
-7.21061238336507e-06
-4.29051233467734e-05
-4.52010137060608e-05
-3.54349899825051e-05
-3.71406346145088e-05
-4.34177240613647e-06
-5.32924187015905e-07
2.60231943546154e-07
-5.35668703799583e-05
-3.47853805799867e-05
-1.27008764238159e-05
-1.98374852379908e-05
-2.95358627737997e-05
-4.29020965957303e-05
-2.97291860789179e-05
-2.000141770538e-05
-7.93887771765818e-05
-1.16540763852076e-05
-1.38404167940165e-05
-1.10318327754639e-05
-2.30525794441439e-05
-4.56793757018396e-05
-2.14234243199723e-05
-2.52157173484127e-05
-3.85940765538326e-05
-2.31377717545921e-05
-3.84100414314069e-05
-5.14297169709866e-05
-3.27479689277959e-05
-4.66212966396401e-05
-1.90316040308614e-05
-1.7196126296306e-05
-1.95216507558605e-05
-4.28568109622854e-06
-3.35098252018742e-05
-2.31287500182124e-05
-3.74922097978779e-05
-4.35229259785039e-05
-4.75453393461326e-05
-2.22742583207163e-05
-2.8831657412002e-05
-5.50088280344586e-05
-2.83271405154458e-05
-3.03627644978925e-05
-2.71300487227311e-05
-6.26403687367956e-06
-2.67211225367548e-05
-4.02231317164414e-05
-2.59354219217949e-05
-2.32162806663492e-05
-5.18430499808914e-05
-1.24517500147322e-05
-5.48790256906629e-05
-3.81958328209661e-05
-5.4384012497353e-05
-2.74991143330098e-05
-2.65583598446316e-05
-3.67183031242893e-05
-3.1144214381584e-05
-1.97570962303929e-05
-4.42347175733066e-05
-2.84439929827448e-05
-4.33999818313904e-05
-2.05480360902171e-05
-5.79034683800827e-05
-4.50964744452536e-05
-6.29003132510466e-05
-4.22549089269558e-05
-2.90118264192049e-05
-1.74654999484063e-05
-2.73357602526175e-05
-1.62593748322835e-05
-3.42042004001574e-05
3.4890341859232e-07
-6.87971256378157e-05
1.50179430941102e-05
-2.01556662923663e-05
-6.99512676682377e-05
-2.00912104222141e-05
-4.69122535722585e-05
-1.64047738448921e-05
-1.96949319008996e-05
-2.47006882339819e-05
-6.866570565105e-06
-5.39444173144076e-05
-5.57865469574159e-05
-1.13409158785301e-05
-1.63551969378803e-05
-1.7221486777017e-05
-2.191948742624e-05
-4.35316571776375e-05
-5.78149465974953e-05
-3.46268043733106e-05
-4.56635123038377e-07
-1.34005521526668e-05
-4.46411101379985e-05
-4.47638933763916e-07
-1.80209869169749e-05
-1.20238164631836e-05
-4.39694162182796e-05
-1.54968371454545e-05
-2.69144183260167e-05
-2.14648473947523e-05
-4.09513609740552e-05
-4.36443881369114e-05
-3.23966948842233e-05
-5.01300675978695e-05
-7.29017639739424e-06
-3.34208872818416e-05
-1.33274307353903e-05
-6.65933458448681e-06
-2.33755427030632e-06
-1.84887339788863e-05
-2.32363886606648e-05
-4.96202347832346e-05
-8.618834448403e-06
-2.64193860370269e-05
-6.56858421289616e-05
-3.76986572415136e-05
-2.58401735560579e-05
6.70770514997507e-08
-4.50428789914534e-05
-4.32517166638367e-05
-2.45822140298808e-05
-3.30329391275637e-05
-9.83750328792354e-06
-2.35038146958935e-05
-1.70145435030201e-05
-2.95475798448126e-05
5.99772347862979e-06
-5.34069522708654e-05
-4.7217459358503e-06
-2.4919781059031e-05
-3.72039869055998e-05
-3.20667897731266e-05
-3.90027258855015e-05
-1.83128429803854e-05
-4.59840023540897e-05
-2.19142195130521e-05
-2.69021138216601e-05
-2.04378657712624e-05
3.15257784672751e-07
-4.72118223890568e-05
-3.99559650456743e-05
-2.34965311169608e-05
-2.13074674686959e-05
-3.92289364408491e-05
-3.60246085680153e-05
-3.70147188950262e-05
-2.26319134581173e-05
-2.76042438367549e-05
-2.57875530902594e-05
-3.99439198788988e-05
-1.02167759768377e-05
1.92564827960418e-05
-3.24263691277999e-05
-5.03653247393829e-05
-7.09347806715272e-05
-2.15591883793411e-05
-4.5082242641766e-06
-2.66347279518521e-05
-1.42733026144241e-05
-2.96714175376971e-05
-3.69520630870095e-05
6.91991403971183e-06
-9.3036499804344e-06
-2.39778019334067e-05
-3.82767212379756e-05
-3.84613755670158e-05
-8.79025758216269e-07
-3.30079695741624e-06
-4.10293596641695e-05
-4.74855707425749e-05
-5.17731453677157e-05
-4.65117897596793e-05
-4.13638806288333e-05
-4.24307622829222e-05
-5.20854255816537e-05
-4.85914274759718e-05
-2.54155671072718e-05
-1.38678144914561e-05
-4.15668333299484e-05
-3.98599790830879e-05
-1.96654631064606e-05
-2.02612353027627e-05
-4.10008007261604e-05
-2.03249772693729e-05
-2.30112356360105e-05
-2.53949028366007e-05
-7.62243613604444e-06
-4.01143641029709e-05
-3.21101829906899e-05
-4.07183515833327e-05
-2.27471832864516e-05
-1.03354128849352e-05
-3.3237100348865e-05
-1.88480621693016e-05
-2.94874714561994e-05
-2.20301061769565e-05
-2.11143832969651e-05
-4.66467689887271e-05
1.90620565983357e-05
-2.4875936716041e-05
-6.18990949261366e-05
-1.89085197065606e-05
-6.79305516759107e-05
-3.22495728133151e-05
-2.31716838897646e-05
-5.23289736649617e-05
9.91221237686516e-06
-3.01810989139492e-05
-2.77888513838484e-05
-2.71936553025469e-05
-2.99215315944683e-05
-3.52565498132858e-05
-1.48477371017374e-05
-4.29309146637945e-05
-2.79516315001645e-05
-3.06407251484086e-05
-5.19377887031892e-05
-2.86957056019026e-05
-2.17953759559395e-05
-5.22102874421488e-05
-1.28804072750945e-05
-4.10974884422609e-05
-2.25678711846315e-05
-1.0221168389372e-05
-4.83211340003737e-06
-1.22712151391925e-05
-4.90377103450114e-06
-2.76573363219037e-05
-2.59919749708323e-05
-3.49365619617187e-05
-1.2287150612648e-05
-1.08332169027182e-05
-4.96596264517734e-05
-5.13539804387102e-05
-3.02861683963379e-05
-1.79955674119652e-05
-2.14664090192785e-05
-2.92441480828213e-05
-4.0386072383143e-05
-2.75249591421079e-06
-3.29568571159301e-05
-2.00778698200816e-05
-7.30783696126732e-06
-6.2276237687709e-05
-1.50683667027041e-05
-4.63048830249217e-05
-3.27770644022766e-05
-5.14326001557159e-05
4.22966616621163e-06
-3.23092248316214e-05
-3.95671392202084e-05
-3.27330636024427e-05
-2.96165438733053e-05
-1.87200298269236e-05
3.34648306300209e-07
-3.81176632621006e-05
-2.22234811919186e-05
-3.41397019683921e-05
2.15291505888251e-05
-1.1156837422908e-07
-1.86376272602997e-05
-1.79036969992701e-05
-2.03961682162604e-05
-1.9387535277744e-05
-2.64450862453325e-05
-2.79301895683527e-05
-8.51304575596275e-06
-4.89831496281781e-05
-9.26146699153475e-06
2.04402861505639e-06
-2.81563712634687e-05
-8.42723854948811e-06
-1.03449088088978e-05
-4.15727168921047e-05
-3.85669164655306e-05
-1.94202176471815e-05
-5.55213757627925e-05
-1.5392923377977e-05
-7.58070237024584e-05
-2.39414543353023e-05
-3.27548873875621e-05
-3.33881870196117e-05
-3.09265415266035e-05
-2.30494623650048e-05
-3.90165912058868e-05
-2.24674942451175e-05
-6.67889889097007e-06
-1.47657956161777e-05
-1.20393574122565e-05
-1.30512395139912e-05
-4.63428786090252e-05
-4.5475125529228e-05
-4.43033065143336e-05
-1.32961166319889e-05
-2.18020235726844e-06
-4.38015100774137e-05
-4.96526521445221e-05
-2.28388286783577e-05
-3.49989925833828e-05
-3.44066405100981e-05
-4.64533974923441e-06
-8.88658554302721e-06
-1.02866427713025e-05
-3.36793334263702e-05
-1.04602693849582e-05
-4.0668311811726e-05
-3.94283863725478e-05
-2.55099366521078e-05
-5.17779786772089e-05
-2.41495233431728e-05
-5.69707663996524e-05
-6.21556405317538e-06
-4.93161362431075e-05
-3.80073476147908e-05
-2.34268175423091e-05
-3.76688562201953e-05
-4.08119248175444e-05
-1.32005178997311e-05
-3.84545953293295e-05
-2.86397987035317e-05
-4.66463685253303e-05
-6.45779850816835e-06
-2.59156923706113e-05
-3.34945556847519e-05
-4.94149088808328e-05
-4.80384929009703e-05
-2.81873530347107e-05
4.26318157395583e-06
-4.455135548828e-05
3.29013154299754e-06
-1.96208086679277e-05
-4.09766006488443e-05
-1.58027041347023e-05
-3.21974068014669e-05
-6.35486459863685e-05
-4.05902507362825e-05
-2.80343455414529e-05
6.97086436758734e-06
-4.43237835048896e-05
-5.2543891278961e-05
-2.49180869517352e-05
-4.5466337453126e-05
7.39432553830424e-06
-3.23859529657945e-05
-1.96224206045097e-05
-9.56162804624515e-06
-2.2208597361823e-05
-7.99618504805492e-06
-3.90214757608174e-05
-3.16928394453357e-05
-3.02868421235683e-05
-2.96923188681884e-05
-3.74573304274296e-05
-3.65988707350183e-05
-3.61672000009663e-05
-2.81102002343112e-05
-3.01949376480987e-05
-2.62239868057907e-05
-4.31931673349039e-05
-3.63796444399249e-05
-2.21347358472384e-05
-2.11566518167518e-05
-2.82898666401887e-05
-4.97437025691595e-05
-2.39372548636944e-05
-3.84746503473156e-05
-4.83966146656476e-05
-4.05337638871265e-05
-2.83894578616329e-05
-3.16208126585072e-05
-1.82088096890105e-05
-5.59190896565033e-05
-3.0219228808712e-05
-1.69491473159118e-05
-4.48933530976763e-05
-5.21162590502212e-05
4.50515480489442e-06
-5.29484023397452e-05
-2.10670249956228e-05
-5.24533296950169e-05
-1.60534736704826e-05
-2.40417927895266e-05
-3.55945622122128e-05
-2.87730289872557e-05
1.63308577278923e-05
-3.03459926725231e-05
-2.95666120316861e-05
6.48517823731461e-06
-4.15362665030925e-05
-2.42543013783988e-05
-4.19227277304845e-05
-1.83164517437676e-05
-2.6966526429759e-05
-3.67107618516563e-05
-5.64107909137821e-05
-4.19527965872116e-05
-2.38368205006564e-05
-3.92118172866676e-05
-5.07321141390068e-06
-1.4405155411977e-05
-2.49832635777609e-05
-4.75889487032353e-05
-9.85195979811295e-06
-4.52032060644157e-05
-6.50259789967974e-05
-4.39289675506943e-05
-3.89699631086758e-05
-5.308389243839e-06
-3.68052293939366e-05
-4.05988042595936e-05
-3.16038125566271e-05
-3.21370118047973e-05
-1.52204928545529e-05
-4.18749932389316e-05
-1.07881611845889e-05
-2.3411592628393e-05
-3.51493522318952e-05
-2.81547305609184e-05
-2.01467195780992e-05
-2.78433357821847e-05
-2.58160446925284e-05
-2.43562788285771e-05
-3.32024467209888e-05
-6.10013837354582e-05
-1.44472493907765e-05
-1.17978981419974e-05
-2.06493491087431e-05
-6.89487767146244e-06
-1.81427359034163e-05
-6.83474778932443e-06
-2.41267049401784e-05
-4.14544701579561e-05
-6.24691750865623e-06
-2.93890553861413e-05
-2.28347951499067e-05
-3.19830480479137e-05
-6.75333226767771e-05
-3.3078853298867e-05
-5.9661958579587e-05
1.96868517384232e-07
-2.31320610525701e-05
-4.12803828637564e-05
-2.62047949841094e-05
-4.23813572273869e-05
-4.13662360853711e-05
-3.49917767664135e-05
-3.26596385845085e-05
-2.75303860492398e-05
-2.47825095401148e-05
-3.52533472012171e-05
-2.4469964760218e-05
-5.81041927698861e-05
-1.07149747389688e-05
-4.32763198292389e-05
-1.04050862291729e-05
-1.53555943708774e-05
-6.41127604158548e-06
-2.68359438683132e-05
-1.16764986803692e-05
-4.02597296255822e-05
-3.32991060967596e-05
-4.85659705820426e-05
-9.95616674119271e-06
-6.26084147423877e-05
-1.29548504325487e-05
-1.65676652713788e-05
-3.25510672948311e-05
-3.71809201369159e-05
-3.77615089665741e-05
-3.24522007236868e-05
6.31884268091215e-06
-4.258981324599e-05
6.07568462950322e-06
-3.3522126469621e-05
-4.67993528629942e-05
-1.99329421397271e-05
-2.24452611315273e-05
-2.26644053035502e-05
-3.45049211557329e-05
-3.70191979073242e-06
-3.51468146674786e-05
-4.73565919351728e-05
-3.38278994267077e-05
-4.63283311906189e-05
-3.9495016018915e-05
-9.55517610738727e-06
-4.91994769682008e-05
-1.73145907184598e-05
-2.27241386575164e-05
-1.1220144820381e-05
-1.77690888928444e-05
-5.48002922955349e-05
8.66058981031863e-06
-1.49211085368861e-05
-5.38269826555275e-05
-3.96358979519733e-05
-5.5516054884923e-05
-4.01944913878756e-05
-2.785738658397e-05
-5.67814549949907e-05
-3.49846335265686e-05
-1.66522780581967e-05
-2.29561471983892e-06
-3.31396747818414e-05
-2.63806711223728e-05
-5.26913935847081e-05
-3.57347703295965e-05
-2.76505869957667e-05
-2.16002778228131e-05
-1.13139071103465e-05
-2.48830391545862e-05
-3.44400856430037e-05
-3.1341375064321e-05
-2.44007054333898e-05
-3.33275879791297e-05
-2.26431776088487e-05
-1.69196150470887e-05
-2.82933311128176e-05
7.55285257445454e-06
-6.03333122734014e-05
-2.18382017653481e-05
-4.10358905961343e-05
-7.1362615098048e-05
-1.8626003054264e-05
2.03786546191629e-06
-3.50519552851371e-05
3.30935197223677e-06
-3.78082165046362e-06
-1.44390205751744e-05
-7.60445734280285e-06
-4.67518583852424e-05
-4.02729750101699e-05
-3.05697946328382e-06
-4.15172131724563e-05
-2.74404272904418e-05
-2.46295608252579e-05
-1.1536250937235e-05
-2.57579284718673e-05
-2.03486240762037e-06
-5.24484622479217e-05
7.91207035605827e-06
-4.89851226300095e-05
-3.04422548322603e-05
-1.1591197297287e-05
-3.4941010615902e-05
-2.99029469030942e-05
-5.24537634709145e-05
-3.54807551841851e-05
-3.12741498330138e-05
-4.40139603218121e-05
-2.0928821881946e-05
-1.41971291040027e-05
-4.30265974822906e-05
-3.68726384592649e-05
-3.70045299874667e-05
-4.51125225659864e-05
-2.95968235591562e-05
-4.43944002294183e-05
-1.75711750618768e-05
-3.55923159170252e-05
-4.32540178649927e-05
-3.09465565707215e-05
-2.17445720692528e-05
-6.69475255228013e-05
-2.84306187628645e-05
-2.15679178551675e-05
-1.97352211623381e-05
-6.17325457984296e-05
7.13321422233278e-06
-3.68298080605482e-05
-5.58773853312057e-05
-2.11508309233031e-05
-2.46390208502155e-05
-2.87746192958371e-05
-3.05996492777094e-05
-3.71548108358522e-05
-4.64973711653556e-05
-1.75321048737538e-05
-3.1080308752612e-05
-1.58743922174537e-05
-6.3913085422062e-05
-3.48810446260711e-05
-4.56916335271818e-05
-6.97262169589849e-06
-2.68695038832673e-05
-3.96326378154217e-05
-2.40610560265152e-05
-1.06366663404784e-05
-2.44126536631817e-05
-1.15701937868086e-05
-3.98537761285563e-05
-2.72300433167266e-05
-3.43548107002591e-05
-4.87408328665216e-05
-3.39367656182192e-05
-3.55958820886106e-05
-1.95758488848797e-05
-5.86967990439772e-05
-1.8804335482842e-05
-1.97046407738097e-05
-3.37579280164819e-05
2.34309534312109e-06
-3.57159224786744e-05
-3.46099816989541e-05
-1.78743745713479e-05
-2.99950809028006e-05
-4.34013374062486e-05
-1.15325759593637e-05
-2.70458547380742e-05
-6.38789823008053e-06
-1.95819987280286e-05
-3.50219341164918e-05
-4.15541089240816e-05
-2.08489454881503e-05
-4.64514448780379e-05
-4.0496618374019e-05
-2.44014158058545e-05
-6.79441106585701e-06
-1.56672326700616e-05
-4.88439453589998e-05
-2.93722135975498e-05
-2.287158951005e-05
-4.05233446696632e-05
-2.99236819546642e-05
-4.27512335286057e-05
-1.8667998737041e-05
-3.78637519954098e-05
-1.95228475529099e-05
-3.22871673326252e-05
-2.66354244894412e-05
-2.23031245746715e-05
-1.50462307248949e-05
-6.19008157678227e-05
-4.92276931239201e-05
-2.79150860460316e-05
-3.67457857958069e-05
-3.22037242853141e-05
-1.87057244976727e-05
-8.16913902283688e-06
-3.63132718081545e-05
-3.94214966763727e-05
-3.56431213934737e-05
-2.05545824419239e-05
-4.29479652231972e-05
-4.73204794178344e-05
-1.41354367259803e-05
-3.67857947470408e-05
-2.32328675799362e-05
-2.57894365986175e-05
3.76674370427604e-06
-3.15828475519016e-05
-4.89823461584469e-05
-3.46558905658063e-05
1.16417374181996e-06
-2.92931296661025e-05
-2.03908035609538e-05
-5.64413150218005e-05
-4.03221005589889e-05
-2.21828218228473e-05
-3.32637691800113e-05
-2.94442492249986e-05
-4.35375335996156e-05
-5.63463283792663e-05
-3.80577071644075e-05
-1.84897258571315e-05
-4.73180961388604e-05
-5.46163066632709e-05
-3.48953901425068e-05
-3.05705009413622e-05
-3.86046324240893e-05
-3.303127732331e-05
3.40467181011737e-06
-2.71811603623215e-05
-2.14704940227239e-05
-3.24736822956891e-05
-2.14442362338951e-06
-1.61638436629545e-05
-4.84599454089605e-06
-1.42070138834041e-05
-5.29509061722861e-05
-1.85112283559287e-05
-3.25853016634529e-05
-4.24383777976404e-05
-4.77274301830776e-05
-4.6371180994063e-05
-2.15684666883306e-05
-3.86767115765549e-05
-1.51346852564436e-05
-3.25313457197352e-05
-3.43229988813157e-06
-3.18413985060639e-05
-1.24477615781136e-05
-3.57859555330386e-05
-2.34831541986526e-05
-1.83021466767865e-05
-4.28165170415756e-05
-5.39548988395934e-05
-4.70469397685061e-05
-2.91854505540125e-05
-2.18288278046784e-05
-5.15163218299237e-05
-1.13341103388519e-05
-1.84582892895045e-05
-4.49459022538203e-05
-5.15042044964638e-05
-9.5545025860716e-06
-4.53098006680311e-05
-4.27874594477088e-05
-3.49350478984549e-05
-1.0932110260147e-05
-2.76346712195685e-05
-3.6115949006038e-05
-4.9659832466111e-06
-2.26143271550494e-05
-1.52576646015729e-05
-3.78889718072968e-05
-2.21491590842654e-05
-2.76335796098515e-05
-1.26649987834063e-05
-3.42887618921429e-05
-4.70063575016888e-05
-3.93675486511691e-05
-2.03716921281902e-05
-1.78796319117986e-05
-3.69143668390855e-05
-8.86632165888464e-06
-4.68776318419029e-05
-1.88726303499411e-05
-4.58637776919561e-05
-2.90921569579809e-05
-4.64684403562828e-05
-1.94309255960089e-05
-4.63607262885857e-05
-3.90403603995229e-05
-2.38984714766685e-05
-7.58738196361516e-05
-3.15154146053905e-05
1.88957049049002e-05
-4.02172365399043e-05
-1.79619843003439e-05
-1.88768288469567e-05
-4.46200015474645e-05
-2.64046373737074e-05
-2.85796468611542e-05
-2.52415435193205e-05
-1.41432756274551e-05
-2.47529844230048e-05
-9.48824159473073e-06
-4.42776845275436e-05
-1.93155883736548e-05
-1.68969227290536e-05
-4.39164853035059e-05
-3.13947393879787e-05
-3.19084809148484e-06
-5.37939922314536e-05
-3.36971647522669e-05
-4.38739778816757e-05
-2.29096302874261e-05
-3.83879925393443e-06
-4.3493681974651e-05
-1.98712079777664e-05
-1.25565436432679e-06
-2.94006452497261e-06
-3.19556945001124e-05
-2.13563534558303e-05
-5.64829252245771e-05
-2.61218472284709e-05
-1.8055895122484e-05
-3.89152621257773e-05
-2.1957410041984e-05
-4.57898848115129e-05
-6.35537657657256e-05
-4.59833256014226e-05
-5.69444988380819e-06
-3.83365148076633e-05
-2.16648851071869e-05
-3.56565562075115e-05
-1.16848874130837e-05
-1.9081638811366e-05
-1.73614809626547e-05
-3.41592235890339e-05
-1.97143305949077e-05
-2.27084562495079e-05
-2.27499711593661e-05
-4.48036694228844e-05
1.24977596011311e-05
-3.72042143438025e-05
-3.02848880566853e-05
-3.40859563511419e-05
-1.65824652501517e-05
-4.67505541361124e-05
-4.1651990446871e-05
-3.9034060780835e-05
-4.06539087966023e-05
-2.35370975404404e-05
-3.63918852025926e-05
-5.54209211177568e-05
-4.04261692954109e-05
-1.24532510021564e-05
-4.86099126814112e-05
-1.53901258954006e-05
-4.51514023136208e-05
-1.78960144441173e-05
-2.05037615927889e-05
-5.2181174457188e-05
-3.14897379932012e-05
-3.34170889810993e-05
-2.59574012056048e-05
-2.12790594610043e-05
-3.59578844632541e-05
-4.95727782873065e-05
-5.7443452658042e-05
-1.16742342032149e-05
-2.02970283724814e-05
-6.43935482207522e-05
-5.07578146915277e-05
-1.50091801578875e-05
-3.8955314714337e-05
-4.53968357575257e-05
-1.04678777084885e-05
-4.4532454296494e-05
-3.02657257428204e-05
-1.24081904606476e-05
-1.5091259510716e-05
-4.67122729471776e-05
-5.06912293298687e-05
-4.10442769890277e-05
1.01143496431434e-05
-3.28868824990716e-05
-4.14643763452893e-05
-1.34934736916141e-05
-1.47242680486016e-05
-4.94829133690674e-05
-3.4241364280479e-05
-8.99622281937756e-06
-3.49766984005036e-05
-3.77303457390161e-05
-3.33623170078333e-05
-4.41435090198137e-05
-6.26363404349639e-06
-3.3862913675747e-05
-1.07312622107377e-05
-5.45997456921238e-05
-2.44267156157491e-05
-8.80859854613348e-07
-1.53191103264308e-05
-2.7977177790103e-05
-9.30032264495988e-06
-2.57210579943633e-05
-3.11066828535657e-05
-1.21132554782466e-05
-2.54687718515639e-05
-3.6028222702744e-05
-8.55374230738748e-06
-4.47403535988568e-05
-2.43517142981447e-05
-4.03117957909536e-05
-1.56380049142546e-05
-3.29309508606267e-05
-3.53064091403119e-05
-2.6467045937945e-05
-4.81428017900301e-05
-3.16648781981939e-05
-4.1131125582903e-05
-1.28324751783013e-05
-2.4174298935942e-05
1.49530344322402e-06
-3.30889645507975e-06
-3.82254287492986e-05
-2.12314059622038e-05
-5.2913964378196e-05
-4.17555776059847e-05
-4.98132988736246e-05
-5.77865545074151e-06
-2.8560207365333e-05
-3.33239396481943e-05
-4.29683854745224e-05
-2.70319574778025e-05
-1.97761049753478e-06
-3.48177233947747e-05
-5.09805611461241e-05
-2.06001098786225e-05
-2.64470836594926e-05
-3.98990938099071e-05
-3.67151778296798e-05
-1.13190182745981e-05
-2.00283115743283e-05
-2.7069913051652e-05
-2.8136974779204e-05
-4.68468028682511e-05
-1.67276169479668e-05
-3.31939526093044e-05
-2.58036165610125e-05
-5.57060706496508e-05
-2.92675397608494e-05
-2.28062588327936e-05
-2.41075306595874e-05
-3.46197805567826e-05
-5.5134963656745e-06
-2.8755848125828e-05
-5.04366570788159e-05
-3.65400474500845e-05
-4.45961249297017e-05
-3.91634723217956e-05
-3.47661035532931e-05
-5.59705437823744e-05
-8.88516482206683e-06
-2.40270327673258e-05
-2.51668645639828e-05
-1.88014266619131e-05
-2.3757145729541e-05
-3.75178157716374e-05
-2.48148706962873e-05
-2.55841565352075e-05
-3.552111700865e-05
-1.34773554019175e-05
-4.85137667300115e-05
-1.22100884824516e-05
-8.96531788833291e-06
-2.8157662420879e-05
-2.35453382229758e-05
-6.34966139091258e-05
-3.09810629440608e-05
-5.75841406838853e-05
-1.79913111353099e-05
-4.04360376033655e-05
9.13010907644216e-08
-5.41424460663532e-06
-3.47948493887348e-05
-5.82497125158714e-05
-3.28572594827976e-05
-4.21641213378207e-05
-1.85208521084005e-05
-3.67106561895508e-05
-1.65014870541537e-05
-1.43567146487348e-05
-2.92014754598645e-05
-7.62064296977746e-07
-4.3856641522118e-05
-1.97259313401099e-05
-1.97186717044919e-05
-3.16879813758737e-05
-3.52322185219806e-05
-5.35341312446205e-05
-3.21623516202517e-05
-2.69114875770151e-05
-3.79386238233527e-05
-3.67016550903168e-05
-1.19578302915017e-05
-5.64484778116011e-05
-5.53790298750074e-05
5.30684080449688e-06
-1.78697173384117e-06
-1.41937117967517e-05
-5.51619314137037e-05
-4.05615526536819e-05
-3.60414268870653e-05
-3.59087575033271e-05
-1.16426880888494e-05
-1.97328923132898e-05
-3.33469179824093e-05
-2.22008306135514e-05
-3.15379595428535e-05
-1.18438648188883e-05
2.91113106000285e-07
-3.29213065570159e-05
-2.51655426838265e-05
-3.80343763478918e-05
-3.64906576738854e-05
-1.28492379100516e-06
-1.71772449937483e-05
-1.3792432211667e-05
-4.26104438973997e-05
-2.72735739833829e-05
-1.92539287297577e-05
-3.15055067559593e-05
-1.792387411402e-05
-2.16340819796439e-05
-3.77911742873842e-05
7.37661682164529e-06
-3.71118089230319e-05
-5.12453120198075e-05
-1.0899063750487e-05
-2.47994307103909e-05
-3.36729778694511e-05
-4.78580399247064e-06
3.13672629265749e-06
-2.90944758701924e-05
-1.34044336325737e-05
-2.71984391072335e-05
1.1802376176694e-06
-2.61997452182019e-05
2.00810080636316e-05
-3.47675648568087e-05
-6.17617104715091e-05
-4.16452552880203e-05
-1.71108628060539e-05
-2.79555471599805e-05
-5.12127695259162e-05
-1.78275313088768e-05
-2.51041024945115e-05
-3.47018233304726e-05
-2.67218462989145e-05
-3.46381272744373e-05
-1.03276792274717e-05
-3.85268831859302e-05
-8.79804940136411e-06
-4.21808262681308e-05
-5.65692228992805e-05
-3.4460932352756e-05
-2.30842853875987e-05
-4.38895988284732e-05
-2.58298843329465e-05
-1.55041172131467e-05
-3.09529043985195e-05
-3.28918959339751e-05
4.72334849682736e-07
-1.37043934110737e-05
-1.41640346632243e-05
-2.08104427393049e-05
-1.02540117908627e-05
-2.94673448269517e-05
-3.24849082732508e-05
-3.10409323951146e-05
-4.41955703020482e-05
-1.78663313836989e-05
-5.17739421336301e-05
-2.3523220974234e-05
-4.07782834653617e-05
-1.06470341916184e-05
-4.05362138458922e-05
-1.79548933185642e-05
-1.76344148678004e-05
-3.0017382344484e-05
-5.52425929732942e-06
-2.11155163593036e-05
-1.84118792564866e-05
-2.55486578606322e-05
-3.32170313302831e-05
-4.33266376814683e-05
-2.70939279260541e-05
-2.23161841742694e-05
-3.28606320597657e-05
-3.7764778121597e-05
-1.85260397906044e-05
2.62739851561185e-06
-2.47982527475411e-05
-4.00485116303936e-05
-1.9592951888294e-05
7.32090628100851e-06
-3.7304789973964e-05
-3.42441762428794e-05
-2.44772961818377e-05
-1.62854068619553e-05
-2.94134406457945e-05
-2.1066544962644e-05
-7.40382091488308e-07
-4.73636280801564e-05
-3.56745679491373e-05
-5.85985160555472e-05
-3.22503276834758e-05
4.30807652433369e-06
-1.89782224078661e-05
-5.05684326721842e-05
-1.29019501203174e-05
-2.19349494794734e-05
-6.8660057776644e-05
-9.81341914576492e-07
-5.40071838175349e-05
-2.78123184643882e-05
-1.58661338381308e-05
-3.51688426456919e-05
-2.38590971141226e-05
-2.15493826454369e-05
-2.83115028073177e-05
-2.49823715665007e-05
-3.22974137388972e-05
-2.89585695638788e-05
-4.30553559869767e-05
-4.22891987440033e-05
-2.15194677353551e-05
-2.1984255112212e-05
-5.29142358831408e-05
-4.51630876441051e-05
-7.43801778854987e-06
-2.27171772129496e-06
-3.27396234646541e-05
-1.06270773654571e-05
-2.55165871481462e-05
-2.3551909144581e-05
-4.86625823161854e-05
-1.63072103996322e-05
-1.31023726975643e-05
-1.97809473595439e-05
-5.09915787209926e-05
-4.99587727026105e-05
-3.64214065466044e-05
-3.31416714963019e-06
-5.33380359191251e-05
-1.9046492449521e-05
-3.35811063263454e-05
-4.55815958705494e-05
-3.69321415791966e-05
-1.27086650955976e-05
-3.83187837834554e-05
-1.4304222759436e-05
-8.97173605780995e-06
-6.59466035981466e-05
-3.15177197309053e-05
-3.39054633276908e-06
-3.50797539602182e-05
-8.50513747005866e-06
-4.59307749113092e-05
-2.43612725580984e-05
-3.66540357277425e-05
1.0179803705077e-05
-1.93391732475046e-05
-2.52748497094183e-05
9.947001718362e-06
-2.843512445338e-05
-2.273261176853e-05
-3.13870928594035e-05
-3.73347953896973e-05
-1.24199362649611e-05
-7.62166912712131e-10
-8.11974156001019e-06
-3.88511533318082e-05
-3.55057644434332e-05
-1.81726075003329e-05
-1.41750589725949e-05
-2.11840208411084e-05
-3.57863543904608e-05
-1.70686522317068e-05
-1.26959153462231e-05
-2.12670222438306e-05
-6.16288913318729e-05
-4.01099579673991e-05
-3.67633026951086e-05
-3.22098327458433e-05
-2.44535022607809e-05
-1.89989670220306e-05
-3.07267885784622e-05
-2.38522977071186e-05
-7.31187441242353e-06
-1.44753438272175e-05
-8.61296714123317e-06
-4.01745987987916e-05
-2.95302727905147e-05
-4.55387977508283e-05
-3.27580218377774e-05
-2.80265069718646e-05
-3.8973553658542e-05
-2.49100895948777e-05
-4.90418136306135e-05
-2.97934452304922e-05
-1.95574274100702e-05
-4.88128788461694e-05
-4.20182270156967e-05
-4.18704704578752e-05
-2.82040579425069e-05
-2.71499674723119e-05
-3.52073336901332e-05
-4.28435251682276e-05
-1.84130361690528e-05
-4.43027110502274e-05
-4.76486832140118e-05
-5.57235922066388e-05
-1.73726844039142e-05
-2.70739059305608e-05
-2.04789451743594e-05
-2.96970548799872e-05
-1.84131128883656e-05
-4.44399879053864e-05
-3.25482306239517e-05
-5.26960997724463e-05
-2.54252658673397e-05
-1.68107910787083e-05
-1.51497394722094e-05
-3.21586649254305e-05
-4.39376450524089e-05
-3.53063944655782e-05
-4.25262605883999e-05
-2.80277796179963e-05
-4.41673273459048e-05
-7.58255015855011e-06
-3.82188650026346e-05
-3.19387060216659e-05
-2.65298125009704e-05
-2.77301061182927e-05
-2.93333711878248e-05
-2.7846005638466e-05
-2.11179523042634e-05
-1.53978851270348e-05
-4.88683266923129e-05
-4.12441122463028e-05
-4.1526753797887e-05
-5.97545033429442e-05
-2.71195280975775e-05
-2.66181512602342e-05
-4.12134173943538e-05
-2.92154250906867e-05
-3.52935666794326e-05
4.33887675507634e-06
-3.89064725618312e-05
-5.15141269629945e-05
-4.24401643416249e-05
-4.33176467302702e-05
-3.42094519302901e-06
-5.11444345163038e-05
-4.22614566296671e-05
-2.91032136052353e-05
-3.3423360508071e-05
-9.11980650260225e-06
-3.73766607556044e-05
-2.39756539951367e-05
-9.40511586043608e-06
-3.18740626983736e-05
-3.70214593254701e-05
-1.24031309004113e-05
-1.82601113442718e-05
-1.16181286368907e-05
7.12347672032217e-06
-3.8221511394404e-05
-1.38198527462467e-05
-1.4422254338234e-05
-1.05878971657323e-05
-3.74726188795447e-05
-5.81428293266026e-05
-5.93238271872725e-05
-4.23004629270477e-05
-1.56426274252686e-05
-1.86541468846617e-05
-2.74186145317469e-05
-1.57911309002311e-05
-2.1179149321015e-05
-4.00374888484331e-06
-1.38312776383674e-05
-3.05854828338641e-05
-3.63625862089066e-05
-2.0970869965269e-05
-3.17524616156429e-05
-6.39601217696692e-05
-2.70684443263897e-05
-2.84853617743085e-05
-7.2427513556711e-06
-3.59952872501351e-05
6.76208813510741e-06
-1.05023529786208e-06
-8.11611006375145e-06
-4.73385890924099e-05
-4.02619494959137e-05
-2.72599628522692e-05
-2.71047069295406e-05
-6.08729738809232e-05
-2.24054028174716e-06
-1.09535791100688e-05
-2.26532272909437e-05
-7.95076295431025e-06
-2.6479645057046e-05
-4.00601654702749e-05
-3.38232898158736e-05
-2.98432440371616e-05
-4.87878219679837e-05
-3.84051804893365e-05
-2.03781655607522e-05
-3.44963929570875e-05
-2.08247321262823e-05
-3.9532622971487e-05
-1.04754503207246e-06
-3.4934497211987e-05
-4.17606084176865e-05
-3.73825364125674e-05
-5.15157344585628e-05
-2.21676147374012e-05
-3.64840213775829e-05
-3.92397690041311e-05
3.37748143607613e-06
-4.05364695344032e-05
-3.03805513315181e-05
-2.50813825399638e-05
-3.22379183755662e-05
-3.95772381372742e-05
-3.43270562713518e-05
-4.6470296403226e-05
-4.22171334672217e-05
-2.84238684976549e-05
-1.33896553854063e-05
-5.99039775263648e-05
-3.26488947173146e-05
-3.80139309347007e-05
8.5136893138175e-06
-2.10286130188552e-05
-3.69807490817891e-05
-4.6506746078098e-05
-5.44801195811714e-05
-4.6316281976996e-05
3.026925614746e-06
-3.82625282277905e-05
7.05088781955176e-06
-1.09532841005243e-05
-2.2122529129261e-05
-2.11596283387613e-05
-1.85014229212579e-05
-2.8262641797059e-05
-2.31034686289105e-05
-1.63025483071318e-05
-2.53774025920878e-05
-2.65171731230124e-05
-6.2675879957806e-05
-1.91990767633401e-05
-2.80208007457443e-05
-4.77233604751966e-05
-2.30320202642937e-05
-4.4023986075399e-05
-2.74022644052132e-06
-2.08635078446154e-05
-4.22073133909211e-05
-5.05922675978255e-05
-6.2314598412185e-05
-6.50913852725936e-05
-3.2578428137996e-05
-2.78451174956637e-05
-2.75246114391791e-05
-1.66949799970285e-05
-1.5111066321386e-05
-4.63058117056753e-06
-2.19724496482795e-05
-3.82212057450397e-05
-1.33784891448915e-05
-2.28914302529754e-05
-5.44384101731313e-05
-3.43566733095765e-05
-1.4372412429119e-05
-3.70202714940535e-05
-2.84766794777157e-05
-2.63495358831266e-05
-2.66561482752544e-05
-1.50198918651112e-05
-2.7871971367946e-05
-4.57637270593107e-05
-4.76877882793715e-05
6.71314331042165e-06
-2.62848933404369e-05
-1.92092896795199e-05
-3.96245560920228e-05
-4.7553771114245e-05
-4.90051264363926e-05
-7.92145190164052e-06
-1.99601194934084e-05
-3.82444260570244e-07
1.37094656898149e-06
-4.23344897536979e-05
-2.09898353718578e-05
-2.64396317052261e-05
-2.43541243756532e-05
-6.65297583714165e-06
-5.17421414708167e-05
-5.28795192886535e-05
-3.43878915636073e-05
-6.41679531531417e-05
-1.53532472084664e-05
-2.53313561712471e-05
-5.28787537136592e-05
-1.58197751917271e-05
9.96815074999539e-06
-3.20068543836443e-05
-4.83264944082082e-05
-2.40173964624164e-05
-2.67258095537565e-05
-3.02233575420696e-05
-1.24954141862154e-05
-4.66934183588118e-05
-3.16137418092998e-05
-2.20481354776139e-05
-1.76543885133149e-05
-2.50825178761153e-05
-2.3724640725538e-05
-2.24889060252907e-05
-4.20962173883124e-05
-2.71848237284775e-05
-1.81463575275714e-05
-2.51805064132637e-05
-1.39007107050401e-05
-2.64568433893301e-05
-1.9569633143463e-05
1.16339614461297e-05
-3.98374122757199e-05
-3.80889069033645e-05
-5.63396733235868e-05
-2.42737171656762e-05
-9.70314356900813e-07
-4.58312828333323e-06
-3.03821366975991e-05
-3.49775693767649e-05
-3.79909103061949e-05
-4.36618849675195e-05
-2.25425674646507e-05
-2.13600191716671e-05
-3.86319574975881e-05
-3.7705264179705e-05
-3.89845710037729e-05
-1.09044733472548e-05
-1.25142518648688e-05
-3.3113394857984e-05
-2.01155678898636e-05
-1.92244977950303e-05
-1.0735184324312e-05
-1.50716869397415e-05
-2.38557883374166e-05
-3.94600337341783e-05
-5.43975745741785e-05
-1.22353121441416e-05
-8.70202876290617e-06
-1.36257866839317e-05
-1.53599669910498e-05
-4.48368819353928e-05
-1.29297583683185e-05
-4.27163670030628e-05
-4.37792661499984e-05
-5.66907127793839e-05
-2.24352776124026e-05
-2.72628198883903e-05
-4.38154369631207e-05
-1.49590881543763e-05
-1.38563871557895e-05
-3.62111106908386e-05
-5.91182253952576e-05
-4.44074076814187e-05
-8.60596195298955e-06
-3.19554312408882e-05
-1.49051954140818e-05
-2.29871227839309e-05
-1.92786314686398e-05
-3.41259745097662e-05
-6.81397485952671e-05
-1.94937442651884e-05
-5.18161294468397e-05
-2.04119348874367e-05
-4.23210394138926e-05
-5.73886529151458e-05
-4.90026559821345e-05
-1.21128657500344e-05
-2.31289808187524e-05
-4.11539422234449e-05
-4.6832798628084e-05
-5.13786409575604e-05
-4.14066195548427e-05
-2.80166916658802e-05
2.16295442999386e-06
-2.51230228343116e-05
-2.2941363253828e-05
-2.80667391501765e-05
-3.42522046503756e-05
-1.03611746654608e-05
-7.73057246179166e-05
-3.00231947713115e-05
3.72093440375331e-06
-6.13848103539067e-05
-2.11035000647545e-05
-3.09678535314165e-05
-1.57884733879656e-05
-1.68642848518518e-05
-5.75455824563962e-05
4.6749664839693e-06
-1.91812525308018e-05
-3.77927589715556e-05
-7.04411415157119e-05
-7.775758815325e-06
-7.73748134473531e-06
-6.12410256198802e-06
-1.52680015677933e-06
-4.35861958374164e-05
-6.53061955711063e-05
-1.06986472649454e-05
-2.40605007062264e-06
-6.43182232410819e-05
-2.88504618927286e-05
-1.0350086745004e-05
-2.99187725659964e-05
-9.85739627124466e-06
-5.2951100529594e-06
-3.93963505893742e-05
-5.0500299124151e-05
-2.71823557414151e-05
-9.20867504229755e-06
-2.11519332561184e-06
-1.06194713119179e-05
-5.07473323954009e-05
-5.65567206676071e-05
-2.25444878984208e-05
-3.17473335405337e-05
-1.3542748565587e-05
-1.55972126418855e-05
-2.41483113194213e-05
-8.48085267774096e-07
-2.99133886658058e-05
-4.76538089216939e-05
-2.36784019812521e-05
-3.28737583673053e-05
-1.34559750804883e-05
-2.7297344407633e-05
-2.30653853141976e-05
-2.44248191608554e-05
-2.18687240167716e-05
-2.4581543844816e-05
-2.20996323844208e-05
-3.91617697102143e-05
-2.87851490621865e-05
-1.02006469566112e-05
9.72930302339288e-06
-2.36253804597033e-05
-7.13977380276748e-05
-3.79620125409303e-06
-1.3230490178701e-05
-5.93222216543254e-05
-4.70215926783645e-05
-2.29481391034019e-05
-3.44565131908657e-05
-3.91440884179925e-05
5.73378272356312e-06
-3.21104822994188e-05
-2.9316192726934e-05
-3.9167990812808e-05
-2.10280006054057e-05
-4.52871078352285e-05
-2.08436978958887e-05
-1.59467202652485e-05
-3.77575605252275e-06
-2.21764210878021e-05
-4.733588322573e-05
-4.18042668083912e-05
-1.01775052420921e-05
-2.22086311174863e-05
-2.43169802225963e-05
-3.05641161536976e-05
-1.77709210908951e-05
1.21018589034911e-05
-1.06250551023392e-05
-6.11165206872349e-05
-7.96305501511128e-06
9.51059091910378e-06
-1.97638777419351e-05
-1.07963880165784e-05
-4.18132654042222e-05
-2.73922263081404e-05
-4.66421774316256e-05
-3.91248313238957e-05
-7.70334785811071e-05
-4.04795248154185e-05
-3.84509842974645e-05
-5.90389644805119e-05
-1.63909158020127e-05
-3.66338838091255e-05
-1.58195562828318e-05
-3.06880488284826e-05
-1.93059192499038e-05
-1.77563440649368e-05
-2.88779264403523e-05
-3.15865267731591e-05
-2.5298055527213e-05
-4.43153414348793e-05
-2.23765927006103e-05
-4.80105719856686e-05
-5.04790365719908e-06
-3.08235240551133e-05
-4.14590723017443e-05
-2.64084993995265e-05
-6.62065575704538e-05
-6.79885026398084e-05
-4.66929819755509e-05
-3.39002871166438e-05
-5.15725110598646e-06
-1.85103140844961e-05
-1.12476238836938e-05
-2.95291928613972e-05
-1.87540772233795e-05
-4.45222502636549e-05
-4.19614900812725e-05
-1.84353520471661e-05
-3.24700304573825e-05
-1.59297249029072e-05
-4.3468839447428e-05
7.59176341104602e-06
-7.68371262555144e-06
-2.9836024510809e-05
-2.77088683888551e-05
-2.66504063157793e-05
-3.79292771029137e-05
-9.95467459201603e-07
-1.74268723792157e-05
-4.57973497096972e-05
-1.68132795365373e-05
-4.02257908303838e-05
-2.95746997929645e-05
2.11656571127393e-06
-3.06976113848245e-05
-4.51947165461992e-05
-1.33489390538787e-05
-1.14390652636229e-05
-3.32632802195963e-05
-2.01340777463888e-05
-2.82586595158229e-05
-2.07286478065248e-05
-4.09797694799467e-05
-2.04740844763279e-05
-3.44684269347643e-05
-4.6233730485793e-05
-9.85782308072081e-06
-5.11817847396227e-05
-4.51336253228884e-06
-1.46351689176996e-05
-4.33007230396664e-05
-1.41038918262691e-06
-2.45256404941096e-05
-4.45869447215713e-05
1.00916085795227e-05
-2.87955103639337e-06
-2.40967555236885e-05
-3.13719696354208e-05
1.0470482346713e-05
-1.75790696514534e-05
-2.65498749439184e-05
-4.25369595619987e-05
-4.07416165086307e-05
-2.1341143565377e-05
-2.27777088935029e-05
-1.53911115892692e-05
-2.69352422892117e-05
-1.30074320576565e-05
-4.85649619405448e-05
-3.82619827192325e-05
-3.24130215725796e-05
-3.41535997077337e-05
-3.1193027946072e-05
-1.74308720935162e-05
-1.63123351879598e-05
-2.29597517706179e-05
-1.79174729105537e-05
-1.81156300123706e-05
-2.44503946366309e-05
-3.36069621659192e-05
-1.42726548690871e-05
-2.95616849599076e-05
-2.34096903897666e-05
-5.28676297118703e-05
-2.81549706727839e-05
-8.74015771898841e-07
-4.53512156411845e-05
-3.71685866318834e-05
-1.92795266836589e-05
-1.39506034667895e-05
-3.47295258512924e-05
-4.09596474006623e-05
-2.02869712301909e-05
-3.92172116899772e-05
-1.90611233338536e-05
-1.51303651554589e-05
-3.62160831561891e-05
-3.3319710618084e-05
-8.27280868327812e-06
-3.31030613730745e-05
-4.63624885645309e-05
-1.20411701506733e-05
-2.48948500547092e-05
-2.94458716457411e-05
-1.32744722049654e-05
-2.99321717635712e-05
-3.68689366437284e-05
-6.15882050140877e-05
-1.64508734892119e-05
-1.61280792136242e-06
-3.94047068946015e-06
-5.86443757413189e-05
-4.57239888622072e-05
-2.5055460926188e-05
-2.03025611010604e-05
-3.26721543856447e-05
-8.07228787424187e-07
-3.00816490597649e-05
-1.67334891346869e-05
-1.74451386118917e-05
-5.37123511887954e-05
-2.32657406096499e-05
-4.12365884332475e-05
7.478458386817e-07
-5.17729354043253e-05
-3.86612170091529e-05
-3.85312164079715e-05
-2.61575173025807e-05
-5.04721489876211e-05
-6.7055408099423e-06
6.12466080198239e-06
-2.41871470726526e-05
6.8161497787394e-06
-2.67906654912845e-06
-4.08161272342543e-05
-3.03977929512512e-05
-1.15308180604829e-05
-1.77022004772479e-05
-3.41088250462961e-05
-3.54370107171034e-05
-2.8888990566995e-05
-1.99672899146938e-05
-2.9311911922024e-05
-8.53178896058802e-06
-1.41306670527406e-05
-3.95424489389911e-05
-4.78194434238423e-05
-3.52701481132316e-05
-1.81900628917182e-05
-4.63756670336892e-05
-4.14082839167151e-05
-3.3153641958588e-06
1.07842960521319e-05
-3.70382437102049e-05
-8.63938701549902e-06
-3.14670198519378e-05
-3.63928791811818e-05
-5.32934284902763e-05
-3.88220727581094e-05
-8.54595864037142e-06
-4.18122821013825e-05
-3.87816204667467e-05
-3.37545914777439e-05
-5.51841453315296e-05
-3.42474699343572e-05
-3.35043712303702e-05
-6.31439544963406e-05
-2.74356929101237e-05
-1.21211658777655e-05
-3.23182618492457e-05
-8.45922957441322e-06
-2.64146880246352e-05
-5.32258248447242e-05
-1.23100181704204e-05
-1.14849334211977e-05
-5.86309334176974e-05
-2.80769306777246e-05
-4.76508228830752e-05
-1.38939967662565e-05
-1.57231277403089e-05
-2.31287275737024e-06
-3.65523496568792e-05
-6.28633661494447e-05
-2.42904245249009e-05
-2.06544397834304e-05
-4.16158861480857e-06
-4.63629760219618e-05
-3.01025947386541e-05
-3.74371443510339e-05
-8.91155241933375e-07
-1.03967226229094e-05
-1.01653765177257e-05
-5.7963474309154e-05
-4.77191923067748e-06
1.01418544993549e-05
-1.81418868964569e-05
5.01274084812065e-06
-2.87167118244471e-05
2.79557714164532e-06
-3.19331610813103e-05
-3.86128706900955e-05
-1.16325597463407e-05
-5.74081346167999e-05
-1.47659356497137e-05
-1.81976507924195e-05
-1.22916068578426e-05
-2.91785278009971e-05
-2.76946787554531e-05
-2.11808854588455e-05
-3.4777755850968e-05
-2.40986945610285e-05
-2.29750168884442e-05
-2.22505275280438e-05
-2.87405043229871e-05
-2.05049975105225e-05
-4.49333212650258e-05
-4.10844227923028e-05
-3.79706527243384e-05
-4.13183822738538e-05
-1.3548006796997e-05
-2.38724468276207e-05
-2.31861190234316e-05
-3.9868794524458e-05
-4.08904967211775e-05
-2.4749342905847e-05
-2.80217411567874e-05
-2.97884063378034e-05
-3.94016560901452e-05
-2.30872359685374e-05
-4.95963272035848e-05
-4.24351338637388e-05
-3.01812756260917e-05
-3.31107142860018e-05
-3.72045885411336e-05
-2.93411742296665e-05
-3.53118194008072e-05
-3.79982103214459e-05
-5.98563877243646e-05
-4.94349424908952e-05
-2.20860506352962e-05
-3.30393240297314e-05
-2.7300824460955e-05
-4.37120678660752e-05
-4.33908181131675e-05
-7.43469751902761e-05
-3.6580048908619e-05
-4.50326924462019e-05
-2.46383078374552e-05
-8.69474596394719e-06
-3.96537790654608e-05
-1.42358642890011e-05
-3.5462774585451e-05
-1.34088123645501e-05
-2.42324670842739e-05
-1.00383378311093e-05
-4.31384110149397e-05
-2.02803527276851e-05
-2.30065264528611e-05
-1.30958922423316e-05
-6.49536536371691e-06
-4.37033567156e-05
-3.00361514843609e-05
-3.04123266574681e-05
-6.39739561211204e-06
-2.35125424829477e-05
-2.43162776139923e-05
-1.72676276545045e-05
-3.29161050063741e-05
-3.94554569017777e-05
-6.25359981817556e-06
-2.88617350277587e-05
-2.54666080298875e-05
1.64637765413509e-05
-2.92781416292071e-05
-5.26138104184091e-05
-3.52382400727071e-05
-4.59768494894172e-05
-3.32640991129976e-05
-2.757245631258e-05
-1.29958661727482e-05
-2.8825231480388e-05
-3.68841324482847e-05
-4.48225081730583e-05
-3.72791219087493e-05
-5.7013115213714e-05
-2.20939370731404e-06
-3.42755102383937e-05
-2.55701882949858e-05
-3.43202393296679e-05
-2.13329593856359e-05
-4.88365622164905e-05
-3.96082828318426e-05
-4.69810800110219e-05
-1.22276702611341e-05
-3.25378899924277e-05
-4.18032982294256e-05
-2.18576325732537e-05
-4.1905004234472e-05
-1.72958946202574e-05
-3.93809504870676e-05
-3.61043011054684e-05
-4.89754660367361e-05
-2.10338051833438e-06
-3.14460865153936e-05
-4.44183642868942e-05
-3.88784580634712e-05
-2.64378742048557e-05
-2.60487807068204e-06
-3.84592917677032e-05
-2.63502453944804e-05
-4.43700854157863e-05
-3.7144500892191e-05
-3.14600872906203e-05
-2.57930826503515e-05
-2.52802670216474e-06
-4.90827857994735e-05
-3.36910206645923e-05
-4.08948693191209e-05
