# Supplementary material for: Research on computational propagation and identification of mine microseismic signals based on deep learning
Source: PLoS One. 2025 Oct 22;20(10):e0334641. doi: 10.1371/journal.pone.0334641 (PMC12543183; doi:10.1371/journal.pone.0334641)
Supplement: S8 Data — (ZIP) [file pone.0334641.s008.zip › 000100900002869.xlsx_0.txt_24.txt.txt]

-1.59635992430212e-05
-3.99277404137665e-05
-2.2014765109329e-06
-3.87252894919605e-05
-6.44069212867026e-06
-2.75844753314007e-05
-3.47091441008294e-05
-2.79646524664723e-06
-5.47719767835248e-05
-9.77865480091919e-06
-1.12972686054999e-05
-1.25259206054958e-05
-4.97213720964006e-05
-2.9012439430478e-05
-6.10175685260792e-07
-1.09691635531354e-05
-4.55078509651054e-05
-1.53297838494308e-05
-1.47491045190468e-05
-6.2496470971564e-05
-3.07257753167984e-05
-1.80967097615873e-05
-4.91144069342638e-05
-1.88374045011439e-05
-3.8108219465636e-05
-5.87085525566642e-05
-3.5293276913902e-05
-2.81551268482001e-05
-4.97105232621177e-05
-3.01013136923806e-05
-2.77419533232334e-05
-6.85529877811006e-05
-5.32980082054205e-05
-3.60372761775072e-05
-4.64686200613396e-05
-3.71088623019787e-05
-4.20102274781826e-05
-7.69590716646717e-06
-3.77257986615296e-05
-2.85796306738853e-05
-2.32145433900085e-05
-4.15812546301226e-05
-3.92199468153988e-05
-3.05149531119678e-05
-2.80954077035022e-05
-4.11300777090036e-05
-1.46884348182434e-05
-1.54427788097666e-05
-2.87185331729725e-05
-6.53150458976525e-05
-2.23660431110996e-05
-2.79759416774555e-05
-2.32962438547868e-05
-1.24839401710157e-05
-2.21703956927684e-05
-3.03067154500935e-05
2.68937802216e-06
-1.99048650141362e-05
-2.32100849505202e-05
-3.75572340011792e-05
-3.94898008360099e-05
8.10253316927045e-06
-1.97651498643045e-05
-3.97947766664243e-05
-1.24051362593044e-05
-1.39303030162169e-05
-2.33863172854401e-05
-3.9148831625031e-05
-2.99208571974244e-05
-2.78081673287077e-05
-1.72013599912442e-05
-3.18662159086217e-05
7.81925105887356e-06
-3.68850344204735e-05
-3.45108165058636e-05
-2.78583672929287e-05
-3.95974050649278e-06
-1.27253570241826e-05
-3.4700405058222e-05
-2.12192370946485e-05
-3.2905769306881e-05
-6.2052351636177e-05
-2.95227333794724e-05
-2.92279694812754e-05
-4.5578871015594e-05
-3.91857061455039e-05
-3.68034658425629e-05
-6.50855722368945e-05
-5.07864945268669e-05
-2.73993876595914e-05
-5.07866470743882e-05
-2.2756944896277e-05
-2.31213021086665e-05
-2.26603322694283e-05
-4.0341330807524e-05
-4.84035927893598e-05
4.64970336181765e-06
-1.74655294362505e-05
-2.01461562723054e-05
-1.48644109491085e-05
-4.09274240227118e-05
-2.55868093495441e-05
-2.38092210245056e-05
-3.82848498180625e-05
-1.8479338365657e-05
-2.5690762685237e-05
-4.31744748643376e-05
-1.06412512739777e-05
-5.95356982617161e-05
-2.74179750104353e-05
-2.7070740826798e-05
-5.64767826413615e-06
-1.35340255076856e-05
-3.50898048698506e-05
-2.68602059122152e-05
-2.37072709654129e-05
-2.30604628528015e-06
-2.47797640233346e-05
-2.30499711066461e-05
-2.90606602115978e-05
-3.1882616754424e-05
-3.99093242411539e-05
-1.53689521431268e-05
-3.44743703408807e-05
-1.73229996614535e-05
-2.32291721091383e-05
-1.20706797765096e-05
-7.10953539114683e-06
-4.25193680114875e-05
-2.34415832749299e-05
-6.75141639261304e-05
-6.42446581137888e-06
-4.61604350181506e-05
-1.87524566388187e-05
-3.59033652167567e-05
-6.78960012631278e-06
-2.47469755884503e-05
-5.08632055432771e-05
-5.77095135874912e-06
-3.80510657122363e-05
-1.13223731948297e-05
-2.84243348327998e-05
-5.27729142976616e-06
-5.37044815869696e-05
-2.2922705885675e-05
-3.16232720268759e-05
-8.07029122281371e-06
-1.25728952528021e-05
-3.97072394492212e-05
-2.73454267474117e-05
-3.40313842498559e-05
-3.80987289095888e-05
-1.38298610323595e-05
-5.2981061300642e-05
-3.64676417712693e-05
-4.76580628868632e-05
-2.39961077827247e-05
-3.70637792678064e-05
-2.91411344790639e-05
-1.93835207399332e-05
-5.12309856781719e-05
-3.21848471365139e-05
-1.29243009940096e-05
-5.67528578202525e-05
-4.51732174015777e-05
-3.8055556047749e-05
-1.96051125807462e-05
-6.44197683525114e-05
-3.8367086794542e-05
-4.19686738533232e-05
-1.59644446400389e-05
-3.31636033341886e-05
-3.49978144881039e-05
2.80868789872135e-06
-7.02748486540354e-06
-4.52552156140069e-05
-2.00591057363646e-05
-1.62549983978879e-05
-3.40974983555932e-05
-2.24431110951779e-05
-9.7728635046143e-06
-4.38916124130519e-05
-2.06703506029432e-05
-1.38745678926049e-05
-4.49886160014367e-05
-4.14893689708497e-05
-4.17184946448346e-05
-6.18420227754983e-05
-1.83990252395754e-05
-6.46566422392635e-05
-2.25062541692753e-05
-3.89031047033546e-05
-4.66181299616562e-05
-7.4008193755251e-06
-4.07869879991641e-05
-6.34203660104302e-05
-1.11411669389521e-05
-1.81649004581678e-05
-2.98742689137171e-05
-4.27537456939028e-05
-4.48021296638281e-05
-2.16422854325861e-05
-3.23327757870668e-05
-3.41778997433144e-05
-3.22633850579961e-05
-3.0878610805599e-05
-3.68389853225126e-05
-1.74129969252844e-05
-5.61488362650973e-05
-1.3032895658263e-05
-8.77412724027579e-06
-5.37664795251938e-05
-3.52599251894126e-05
-8.00461662900695e-05
-3.71534198039978e-05
-1.00683345025747e-05
-2.59474276442268e-05
-3.89770153001095e-05
-2.60015254462672e-05
-1.13912450548499e-05
-3.110321595195e-05
-2.16856249296105e-05
-6.6216585796813e-05
-3.99875475618187e-05
-4.77338383465571e-05
-3.72973575140098e-05
-2.676612981101e-05
-2.65998861882077e-05
-6.1296715847627e-05
-2.88068759721316e-05
-6.87475503423459e-06
-4.19827115535228e-05
-3.08990677336045e-05
-2.99593091352501e-05
-1.3583075562613e-05
-2.94847408705939e-05
-4.5086627648121e-05
-1.64652345142958e-05
-1.81370849679235e-05
-3.37182694017477e-05
-4.07277074895404e-06
-1.39255763160506e-05
-3.15663891947015e-05
6.61702798725634e-06
-1.7377603268304e-05
-2.3748853039405e-05
-6.26388346859965e-05
7.30628870676062e-06
-3.83938076728641e-05
-4.86374825807978e-05
-4.14074238553635e-05
-4.76473699965441e-05
-3.80395893404716e-05
-7.69786815831597e-07
-3.0752470797968e-05
-1.83567119887303e-05
-6.09174301905169e-05
-4.11567680846234e-05
-5.21774846670951e-05
-3.2787082834479e-05
-1.24407516595216e-05
-3.47488690673183e-05
-1.78748183861205e-05
-2.96083761957493e-05
-3.09306419423267e-05
-1.51364221115288e-05
-1.904726611892e-05
-3.24487361463656e-05
-3.14468518787092e-05
-1.11784738395664e-05
-2.61047170771354e-05
-1.35210058162286e-05
-4.1188005333543e-05
-6.31993831041628e-06
-3.52955259178363e-05
-1.78623890786355e-05
-2.7035930172225e-05
-2.3496481650448e-05
2.88537741398189e-06
-2.64295218169591e-05
-2.24778575203693e-05
-1.78482614913736e-05
-3.13213504015555e-05
-3.10011080915733e-05
1.0122558452276e-05
-2.25992215313725e-05
-1.53431840046359e-05
-4.83207899684987e-06
-1.97778675271267e-05
-5.0475731217974e-05
-1.22764306702486e-05
-2.28564702369967e-05
-4.82993201674505e-06
-2.40840203913061e-05
-4.24710429970072e-05
-1.48139711279388e-05
-3.85555395712567e-05
1.20458095219751e-05
-5.22672282886548e-05
-4.00156243572248e-07
-3.41491532831625e-05
-1.9798612348472e-05
-2.34743454693874e-05
-3.64979582023233e-05
-6.02324476301177e-05
-4.11376319165455e-05
-4.33767992281984e-05
-5.18359248046941e-05
-1.98283982537217e-05
-1.40605414401551e-05
-2.40966972447779e-05
-3.74516337472659e-05
-8.22767790212822e-06
-3.40895670086184e-05
-4.49409307314188e-05
-1.62152153850728e-05
-4.77073697009892e-05
-5.5631886111471e-05
-1.94212769365571e-05
-2.65281344733348e-05
-5.29735841921964e-05
-2.2691164291173e-05
-1.88792642713785e-05
-8.28790185224758e-05
2.72236090482363e-06
-4.96452373195377e-05
-2.49705457847672e-05
1.56979411998973e-05
-1.3933176366965e-05
-2.67472172816443e-05
-2.57972374938165e-05
-2.89358249497286e-05
-5.6300008722706e-06
-2.42307952990384e-05
-6.90830593002524e-06
-1.02026069816893e-05
-5.445495846372e-05
-6.01488017081536e-05
9.95472852186918e-06
-3.49502149588002e-05
-4.11016848387845e-05
-4.97498322413308e-05
-3.40264116354101e-05
-3.75087181484626e-05
-3.17441396568396e-05
-8.51019642183117e-06
-6.25461201090505e-05
-6.51379448626118e-05
-6.41406545066016e-06
-4.06558347393398e-06
-4.07513331354006e-05
-4.95344041307877e-05
-6.53662835143973e-05
-1.4555751727387e-05
-3.06803883977007e-05
-5.33771580817222e-06
-1.0182792763303e-05
-7.77674624929567e-06
-1.74068907641315e-05
-2.09729349911841e-05
-3.19876122006796e-05
-4.54724441834167e-05
-2.15071594682231e-05
4.67465986670331e-06
-4.86099313404082e-05
-4.28148349498569e-05
-1.09366404486467e-05
-3.79213996759581e-05
-2.4288497581823e-05
-4.1174895376372e-06
-5.74621347316864e-05
-3.71723015774447e-05
-4.06250560657778e-05
-2.39471351941616e-05
-1.7759511218817e-05
-3.26999084351458e-05
-2.36055277356386e-05
-4.16288147081005e-05
-1.92115626172072e-05
-1.75591346616743e-05
-5.0108480792558e-05
-1.44241334903866e-05
-5.11780964420393e-05
-4.12959935979187e-05
-3.32294932864044e-06
-4.45215594867956e-05
-2.46693934536358e-05
-5.24875808490808e-05
-5.07922901531729e-06
6.22407126221568e-06
-3.46772492891254e-05
-2.68210620439316e-05
-3.70464136151944e-05
-2.02365395537527e-05
-3.76476869378415e-05
-3.42773012717551e-06
-3.62477918987192e-05
-5.14759397882446e-05
-1.81946223916318e-05
-2.14606038262777e-05
-2.57180681790942e-05
-1.8479591058215e-05
-1.27591044422411e-05
-2.1120466244295e-06
8.16609093140426e-06
-3.68529271718828e-05
-5.86484359930754e-05
-3.62447965843086e-05
-4.69016189525751e-05
-3.2083043392325e-05
-1.6346215594415e-05
-5.25067818279135e-05
-2.07165029292024e-05
-1.35423250108464e-05
-1.90641279400056e-05
-3.10039172721235e-05
-3.85829469174007e-05
-2.28513280313341e-05
-2.09537729576489e-05
-1.88969273578431e-05
-5.53689702398126e-05
-6.24140208321367e-05
-3.47181206160813e-05
-3.19282146657686e-05
-4.7780322884703e-05
-3.65759473166948e-05
-6.58303926532199e-06
-2.30172151988314e-05
-1.62712684337116e-05
-4.23301544079393e-05
-1.91887283288898e-05
-3.56168481387112e-05
-3.70306684191182e-05
-4.49531708830963e-05
-4.68329425735443e-05
-1.53214781957695e-05
-3.91211249302709e-05
-5.01207352149044e-05
-3.0711412360773e-05
-4.35459073689222e-05
-9.41898029805887e-06
-1.96425296215201e-05
-2.12974998551678e-05
-6.75873539873782e-05
-3.22572650878696e-05
-2.06202065107399e-05
-3.672610862388e-05
-1.02065536660319e-05
-2.58480092587921e-05
-1.39337919446703e-05
-1.54419640248734e-06
-5.04607780045535e-06
-4.07007022120835e-07
-3.07688235712432e-05
-3.07282438533279e-05
-5.08944517557312e-07
-3.88178827505704e-05
-4.68733796713174e-06
1.78576536295641e-07
-6.91934609810023e-06
-4.59842748610093e-05
-4.64565016710221e-05
-6.48694390762581e-05
-1.89740119737586e-05
-2.67030976270425e-05
-4.53102914164865e-05
-2.24004708563583e-05
-4.25486155741617e-05
-2.62980654065447e-05
-3.023148202598e-05
-2.87931896157484e-05
-2.42336547322507e-05
-1.31963914121179e-05
-4.49678780620814e-05
-2.08301280602215e-05
-2.17173583383049e-05
-1.16131046509145e-05
-2.61651054410528e-05
-1.82585003688349e-05
-1.98824613311683e-05
-3.40368616083442e-05
-1.55213691430182e-05
-1.64068096351033e-05
-3.06182003024404e-05
-3.35183387328775e-05
-2.91146983679138e-05
-5.80557033125902e-05
-3.74743488184044e-05
-5.78794216024987e-05
-6.47824974307185e-06
-4.39870700193454e-06
-5.21919014860746e-05
-1.3029426616399e-05
-4.504509152802e-05
-3.85081856275908e-05
-4.80115828013598e-05
-3.10001377005035e-05
-3.56794355832273e-05
-1.64265356152132e-05
-2.82949734306498e-05
-4.32323380269447e-05
-4.71727017265848e-05
-1.86227664709813e-05
-3.10784726979781e-05
-7.91063513492519e-06
-4.0065107053216e-05
-3.48327285069472e-05
-3.00507131116876e-05
-4.57463497903959e-05
-4.80637150176163e-05
-3.50883453813408e-05
-2.95356929418974e-05
-5.03538476273102e-05
-4.15071876679649e-05
-2.81413964777946e-05
-3.69938627854027e-05
-2.20047241890407e-05
-3.17080720125014e-05
-3.53193067530071e-05
-2.39543973965069e-05
-2.00377721788834e-05
-1.92540652959381e-05
-4.42971133548681e-05
-3.33117422464943e-05
-3.84013716561263e-05
-1.79133129662154e-05
-2.4380441147913e-05
-9.73633429547664e-06
-4.30698781846762e-06
-2.93869797540837e-05
-4.1716471053877e-05
-3.37278021579323e-05
-3.15188332921847e-05
-4.39405609144179e-05
-1.98621963984956e-05
-4.58164578871294e-05
-2.87600654095691e-05
-4.12354346117172e-05
-3.55483258718008e-05
-3.02127959608086e-05
-2.35803524803553e-05
-1.93464284189941e-05
-2.40216995748745e-05
-1.73418203923813e-05
-4.22716833938061e-05
-3.74074646968807e-05
2.0907711219409e-06
-5.19018175185048e-05
-3.8234977010265e-05
-4.62262608969099e-05
-4.05047374895228e-05
-2.76142796788135e-05
-3.65293810015466e-05
-1.11860070429195e-05
-4.78040633340648e-05
-1.56687364674534e-05
-2.19196216675452e-05
-2.04407153322017e-05
-2.84919697220104e-05
-1.47576022943046e-05
-2.80875923121603e-05
-3.00511522740719e-05
-1.39006451353575e-05
-4.51600082888656e-05
-1.43807620535471e-05
-1.05782285197909e-05
-1.31709695102332e-05
-2.05031819458588e-05
-2.62991585734716e-05
-1.25094909367894e-05
-2.87275724186646e-05
-3.92438694872148e-05
-7.25368932117051e-06
-2.75761280984471e-05
-2.77147206212143e-05
-2.00009756322466e-05
-9.24226928229931e-06
-5.62986575070546e-05
-4.15148934331515e-05
-3.39353135498067e-05
-6.64363731584758e-05
-1.98307243924733e-05
-6.27821525990067e-06
-4.57205641257832e-05
-1.49413446214284e-05
-3.91859248260688e-05
-5.22321890490611e-05
-1.04408679826845e-05
-2.72971706391001e-05
-2.7601415783531e-05
-3.63336742140721e-05
-1.09600979272603e-05
-1.24650963264854e-05
-4.34130851733723e-05
9.80308167487436e-06
-5.08331728960107e-05
-1.3476243827182e-05
-3.33622680009209e-05
-4.62992252978581e-05
-3.42310112409849e-05
-4.40866434195579e-05
-6.0980626278547e-05
-3.83724099564468e-05
-4.94019900285317e-05
-3.40863565453555e-05
-5.09426911491731e-05
-5.23739481690392e-05
-2.85918333977057e-05
-1.70826239909791e-05
-1.08422591069518e-05
-1.85512833101948e-05
-3.30080600579955e-06
-4.14909429636429e-05
-9.98330058283529e-06
-2.98252606118685e-05
-4.60096858933153e-05
-3.93011954981501e-05
-2.02969328455534e-05
-2.35356450551599e-05
-3.37811212516974e-05
-2.25072157843299e-05
-1.13599867101913e-05
-2.69286259537789e-05
-5.77096638325692e-05
-6.3986068952326e-05
-1.00619925102745e-05
-4.94329032263935e-05
-2.50589969133428e-05
-3.56868458349026e-05
-3.28129759338236e-05
-3.98844747875253e-05
-7.41769730143976e-05
-4.45659178605157e-05
-3.89869145057537e-05
-2.39679698174539e-05
-1.94501575202193e-05
6.34904851705263e-07
-3.32063565511406e-05
-1.76496626932487e-05
-1.71293467833553e-05
-3.59212902249306e-05
-3.62067033934297e-05
-1.9545789426132e-05
-1.1437114600767e-05
-2.30923396496411e-05
-4.55237561503017e-05
-1.79634518881941e-05
-4.24265651477595e-05
-2.02220196928242e-05
-4.69669473831369e-05
-5.44697442641672e-05
-2.94177919381645e-05
-4.50745568266657e-06
-4.00991905490577e-05
-9.76589370985303e-07
-2.26510974185955e-05
-1.26600529790582e-05
-2.11884176968579e-05
-2.42336310399007e-05
-1.80699741050901e-05
-2.61635168528392e-05
-3.00041853116097e-05
-1.00206699697701e-05
-3.45181848554917e-05
-6.81691995272951e-06
-3.5102440429131e-05
-2.48353558466046e-05
-6.23083387662923e-05
-1.6329645431553e-05
-3.10973065611299e-05
1.86255053797687e-07
-3.86243804045651e-05
-4.19832457463258e-05
-3.97821074647872e-05
-5.43987270003769e-05
-1.78040291020183e-05
-4.28957111218872e-05
-8.82448577447238e-06
-3.50648227709065e-05
-3.4244916120895e-05
-5.16298166380727e-05
-4.725584105063e-05
-5.57864545619494e-05
-2.1807125310615e-05
-5.08271653270244e-05
1.94200885375387e-07
-2.66821727279075e-05
-2.58998187521536e-05
-4.27049821750428e-05
-6.50829455076606e-08
-2.25989267942861e-05
-2.22372496861847e-05
-2.78990935281206e-05
-1.38905703563036e-05
-5.76273951293994e-05
-4.05911675417911e-05
-2.5986933542648e-05
-1.52655525213357e-05
-6.3035168261831e-05
-3.3758163730278e-05
-5.56062564236536e-05
-3.85143251867063e-05
-2.23520732965689e-05
-5.20934808843907e-05
-2.30179838504508e-05
-3.91175966509453e-05
-5.47507132214167e-05
-4.80432300762071e-05
-5.03962696630278e-05
-1.85806386029801e-05
-2.41641684350848e-05
-3.30651655152023e-05
-3.06699545992385e-05
-3.20808369545419e-05
-5.3395851340217e-06
-3.26937770707799e-05
-2.31208296074709e-05
-3.74399310369743e-05
-2.12545534935859e-05
-3.18182069568543e-05
-7.16923833346463e-06
-4.68917683939631e-05
-3.025945365862e-06
1.10360619436439e-05
-3.26941748982425e-05
-3.65763540503095e-05
-2.63711149371217e-05
-3.37709858459195e-05
1.1450531764568e-05
-4.25256330865001e-05
-5.23915428853737e-06
-2.67668675111934e-05
-2.92639714051684e-05
-7.2525145660606e-06
-3.16337527241927e-05
-3.65361289598615e-05
-3.33688669740726e-05
-2.86884694790984e-05
-3.97757168848693e-05
-4.05773020361596e-05
-1.81934755186016e-05
-3.36280076731844e-05
-2.67141771605234e-05
-4.98180461436279e-05
-3.17163791046695e-05
6.61554808862024e-06
-8.53401775239873e-06
-3.68095706174888e-05
-5.11303966082968e-05
-1.49581842993623e-05
-3.45984361152232e-05
-2.69794527196168e-05
-3.15339073693498e-05
-4.28007450052338e-05
1.18806900462189e-05
-3.49300527845863e-05
-2.4258010419724e-05
-3.70361302023049e-05
-3.16294603431593e-05
6.56660265032242e-07
-1.33387913790801e-05
-2.37639907854326e-05
-7.49230840970169e-06
-5.7904097794024e-05
-1.92547588374238e-05
4.12641656177961e-06
-5.14558342961717e-05
-3.58571448579275e-05
-1.01131325426337e-05
-2.90689399892868e-05
-1.41397348337001e-05
-5.86904872453158e-05
-5.30021387916776e-05
-2.03505566998507e-05
-5.52159708009082e-05
-1.23738557128449e-05
-1.35579669981854e-05
-2.19035610568131e-05
-3.63119335786691e-05
-6.54639353704496e-06
-1.6718120908075e-05
-6.7536796553315e-05
-4.24259128569303e-05
-2.87652165041307e-05
-5.97499417764487e-05
-5.00765168706323e-05
-3.30611759932402e-05
-2.4365812950471e-05
-1.63964211594336e-05
-3.23628106065697e-05
-3.30242726659807e-05
-3.85551765646387e-05
-3.66056098844438e-05
-4.80987858051556e-05
3.95861353661734e-06
-3.06767367073258e-05
-1.51892487258536e-05
-2.67553981485291e-05
-3.74068618914283e-05
-4.86506162067096e-05
-4.70245264063181e-05
-3.32201280691695e-05
-4.25482901162932e-06
-4.39524239813242e-05
-4.17809158434113e-05
-3.57448880021015e-06
-2.72229564791483e-05
-1.42741980447017e-05
-4.49151562155781e-05
-2.62711751684074e-05
-1.65815090294645e-05
-7.97972149496473e-06
-4.84439358412113e-05
-2.70815372389763e-05
-3.34480927513258e-05
-4.40342179208145e-05
-1.89741972151982e-05
-4.1233675407425e-06
9.6721374320628e-06
-4.71529406668757e-06
-3.54654932813075e-05
-1.32597697913289e-05
-2.48392292293557e-05
-2.97793506030147e-05
-1.44670485044517e-05
-5.13585163459645e-05
-6.89158882338368e-05
-4.07299412218654e-05
-5.20603267537088e-05
-3.46781434674527e-05
-2.5027634815657e-05
-3.55843114699629e-05
-5.76432716330611e-06
-3.02621401199199e-05
-2.6675873809402e-05
-3.61321244671867e-05
-5.52292195579385e-06
-3.83819465509583e-05
-3.22902841277493e-05
-6.61844210911292e-06
-2.72120185049573e-05
-7.44058523140934e-06
6.75454816871376e-08
-3.08944618753793e-05
-2.91710033147024e-05
-2.44790343017273e-05
-2.27258548046431e-05
-2.67176702428333e-05
-3.64584205805097e-05
-5.640556403743e-05
-3.9494021594633e-05
-2.80320381123235e-05
-1.79261046340273e-05
-5.93030688519231e-05
-3.05345846902789e-05
-3.10972776600024e-05
-2.62425184410925e-05
-9.22647052649878e-06
-3.83541481812636e-05
-4.15503859278351e-05
-5.25669772176235e-05
-2.31125562910697e-05
-3.06289637188312e-05
-4.10013438100842e-05
-4.74856943899027e-05
-2.53487782086545e-05
-4.24544600499289e-05
-3.78745775406232e-05
-2.67735291484774e-05
-2.02081536466887e-05
-2.32165259362894e-05
-3.58116853032327e-05
-2.66171140974144e-05
1.16317706684208e-06
-4.57424748378518e-05
-4.33331998966324e-05
-1.46257002510469e-05
-1.35368776252789e-05
-7.86247309458659e-06
-1.8501849472969e-05
-4.05727550308881e-05
-4.58496378415713e-05
-1.86679137396632e-05
-3.93095537418986e-05
-6.71835977750517e-05
-4.9719996913137e-05
-3.70134418351356e-05
-5.82895371613752e-05
-4.96726673068014e-05
-4.25563604441032e-06
-2.54089107553632e-05
-6.9017976767938e-06
-3.85816441509743e-05
-3.63260178531881e-05
-8.61532910156842e-06
-3.50850263435522e-05
-2.84581897849216e-05
-5.75138373190602e-05
-3.97793685534759e-05
-6.70874832144593e-06
4.06412002131561e-06
-1.91313022184609e-05
-4.56175789110285e-05
-3.72239323661847e-05
-4.42712289464434e-05
-4.46483937592368e-05
-2.10546947332897e-05
-4.42922547533936e-05
-3.73260895386317e-05
-5.40714482821664e-05
-3.966831092711e-05
-6.32746059411411e-05
-1.65635125255659e-05
-1.57571237342545e-05
-2.12693219298284e-05
-6.71969354249712e-05
-4.31835914837397e-05
-3.06763402167994e-05
-4.53987253652734e-05
-2.53291102808201e-05
-4.03602677253517e-05
-5.17452116730915e-05
-5.6234310936545e-05
-1.26489270787994e-05
-3.09351710955033e-05
-5.72639335589119e-05
-2.13440861661779e-05
-2.3367784284144e-05
-3.75491114074404e-05
-2.10481156042882e-05
-8.38947950533563e-06
-1.94543602108986e-05
-4.8948660848135e-05
-4.19720473954561e-05
1.52005880196655e-05
-3.81362715668324e-05
-5.64016771880739e-05
-7.68449288440876e-05
-7.4622063463088e-06
-7.36849344730698e-05
-1.71535631484256e-05
1.46959197336263e-05
-2.32463709946163e-05
-2.75961785779409e-05
-3.35427759642708e-05
-6.89943568494604e-06
-2.8951307236606e-05
-3.73431136247183e-05
-3.26704610347241e-05
-4.17041303648785e-05
-4.14631574672133e-05
-1.82404895443834e-05
-1.53531308891804e-05
-5.39262987462913e-06
-2.6569001889001e-05
-3.04821532427046e-05
-9.21698460960118e-06
-1.94756479436527e-05
1.29667295145787e-05
-5.83598059681572e-05
-3.36675492049521e-05
-3.34255337787443e-05
-3.78406328174622e-05
-4.57641542759453e-05
-3.04023755556898e-05
-4.08850122373221e-05
-3.38748454019185e-05
-2.37045621586931e-05
-4.5497873000046e-05
-4.13790996718915e-05
-2.13593449092419e-05
-2.39583816088347e-05
-1.03549522133714e-05
-2.82132157916103e-05
-3.04451005977425e-05
-2.06553662967332e-05
-2.41373544515287e-05
-5.13577823950052e-05
-4.89476418980147e-06
-7.39276471262538e-06
-2.22569799904837e-05
-2.1790122307657e-05
-1.87800724471125e-05
-6.12824518987109e-05
-5.12718912110473e-05
-3.28995903434729e-05
-5.39489021079724e-05
-1.50300978870426e-05
-2.21872308122015e-05
-2.08271717240089e-05
-4.08266032331686e-05
-4.61402711191713e-05
-2.64324594738801e-05
-2.31070908851975e-06
-4.72425247286875e-05
-7.70076542786453e-06
-1.5926460139379e-05
-3.87023576602777e-05
-6.05788036006026e-07
-3.79897562214962e-05
-1.05767158239951e-05
-6.8364387427993e-05
-4.39059901995128e-05
-5.23687445266646e-05
-1.66926437217109e-05
-3.98915444216771e-05
-4.26119780963367e-05
-4.05445181321723e-05
-5.14354920576901e-05
-2.28630996834028e-05
-1.21216011070234e-05
-4.0050767757183e-05
-3.37080820843794e-05
-3.78136991361071e-05
-8.31837946560645e-06
-2.41577804527658e-05
-2.79926848626494e-05
-2.82455847993775e-05
-1.04988087886181e-06
3.21102507069157e-07
-2.10281813837089e-05
-2.8368505629282e-05
4.79884242466201e-06
-2.14510093352573e-05
-3.44693511115783e-05
-4.44017885842653e-05
-2.6751654420589e-05
-1.78872317482064e-05
-2.80279509253802e-05
-2.41005632261234e-05
-2.75235878263808e-05
-3.98259956143283e-05
-4.31289411975416e-05
-3.60378136436727e-05
-1.35933511562332e-05
-1.65114128691597e-05
-4.79652176367876e-05
-4.56733316519144e-05
-2.63697932055401e-05
-1.87830612112144e-05
-3.96767746865323e-05
-4.63215628608183e-05
-3.60075594846818e-05
-1.77371600062737e-05
-2.88705507484416e-05
-2.09319519913789e-05
-3.37027269066631e-05
-3.10614421484664e-05
-3.4577651456076e-05
-2.1744709565536e-05
-1.35401118555044e-05
-2.74206238120483e-05
-2.53120927693972e-05
-2.21998774852458e-05
-4.05722054994171e-05
-1.46560578192649e-05
-4.21354455645487e-05
-3.93154653552601e-05
-1.38381871988366e-05
-5.42378311931145e-05
-5.17915866438037e-05
-4.27611051018891e-05
-5.16957561755267e-05
-1.76833112750711e-05
-3.36752802721746e-05
-4.69947130495919e-05
-1.84352176444961e-06
-5.05137453352544e-05
-7.04374526682758e-05
-5.10010894240341e-06
-1.01865733666807e-05
-1.82512384347807e-05
-1.968342467053e-05
-4.65611958027145e-05
-6.68453307369555e-05
-3.04739124633772e-05
5.59273145352503e-07
-4.95292533644525e-05
-3.67508831706884e-05
-3.69134878057276e-05
-1.17065543258875e-05
-4.28959699184057e-05
-4.39942154320179e-05
-2.64227602965681e-05
-1.16733225779248e-05
-3.18997402001235e-05
-3.13744892939899e-05
-1.69954455097529e-05
-3.15118945628963e-05
-3.87053047908272e-05
-2.42962444268335e-05
-3.68988689923296e-05
-2.76301294305988e-05
-2.85637413945667e-05
-2.49420465888327e-05
-5.32495098767657e-05
-2.77282557068732e-05
-1.14112481030848e-05
-4.6086900939894e-05
-2.68657902156129e-05
-6.01464269803415e-05
-2.55808106772046e-05
-2.8971733576419e-05
-1.22940224464095e-05
-2.20100494772649e-05
-2.05112868354741e-05
-2.99967996616471e-05
-2.92308349356855e-05
1.15460527835908e-05
1.97784779832769e-05
-2.715225461685e-05
-4.46451020785637e-05
-4.26928267586525e-05
-1.85796904527553e-05
-2.42111273318695e-05
-1.67185255287759e-05
-3.03380502330315e-05
-3.0971525434408e-05
-5.45708261919297e-05
-7.26863858951362e-06
-9.91067496419017e-06
-3.02106787408021e-05
-2.00093114374985e-05
-3.53048422122813e-05
-3.54816377800613e-05
-3.60406436544168e-05
-1.76603493019173e-05
-6.0628859159256e-05
-2.64779482509359e-05
-1.88908223063737e-05
-1.56938381903639e-05
-6.25331067048035e-06
-3.32598118197629e-05
-4.86420112734991e-05
-3.94271006464779e-05
-1.04746654681409e-05
-3.2560281793534e-05
-4.73906006303736e-05
-3.06244368763256e-05
-2.26041532186497e-05
-5.24643439340712e-05
-3.3715243954393e-05
-1.48988078062179e-05
-4.86234328469193e-05
-5.4715952293604e-05
1.05192285725671e-05
-2.91041081672403e-05
-1.83059339404514e-05
-2.48202673478518e-05
-1.02287612712847e-05
-5.08692675384438e-05
8.04435660388833e-06
-2.40880598971658e-05
-3.69387086836578e-05
-3.34647104920553e-05
-2.15701247681976e-05
-3.39500601916831e-05
-1.0772309653537e-05
-3.87514889796461e-05
-1.72361732830488e-05
-4.45618708014861e-05
-2.42883856183615e-05
-2.50434748375543e-05
-2.08787686765104e-05
-1.26598836764374e-05
-1.52337919430054e-05
-5.53341710572122e-06
-3.45248122667066e-05
-1.59744641255939e-05
-2.6396739609443e-05
-1.43630638829457e-05
-3.12544304474331e-05
-2.57255253823494e-05
-4.745339447814e-06
-3.08348262349057e-05
-9.88022405797563e-06
-3.41268448003166e-05
-3.38607204888598e-05
-7.11171922997431e-06
-6.75935290242737e-06
-5.63747533576031e-05
4.4645511685844e-06
-2.36612523200428e-05
-2.64028821984385e-05
-3.01080808779336e-05
-6.10489135100624e-05
-5.5636944059387e-05
-5.89473555875172e-06
-2.88779655844995e-05
-3.23538172022776e-05
-3.34314692496975e-06
-2.20948120510248e-05
-1.27429113213365e-05
1.45732243668671e-05
-5.14656775985788e-05
-1.47123493674876e-05
-3.80637749703125e-05
-4.56635115751904e-05
-3.23978391203609e-05
-2.34936756788386e-05
-3.40349135779342e-05
-1.17447623027863e-05
-2.93627837972009e-05
-2.39293997090615e-05
-4.31892746177053e-05
-2.91594120884834e-05
-2.63051066840546e-05
-2.52195034059075e-05
-2.15624871754426e-05
-3.43579613466738e-05
-2.19575414426906e-05
-3.32768894375753e-05
-5.27682726722877e-06
-1.37889877004969e-05
-2.8363678792414e-06
-5.09615177241063e-05
-1.70464958680083e-05
-1.48838155319111e-05
-2.14947054989182e-05
-4.37344898931939e-05
-3.20605573687044e-05
-4.30010784446144e-05
-1.01207765797568e-05
-6.00981320482657e-05
-8.46203413665046e-06
-5.45508671954581e-05
-4.07619709626822e-05
-5.25743034132705e-05
-3.2426201418173e-05
-2.22400993126523e-05
5.52041427664839e-06
-2.61073300201194e-05
-4.77831634920326e-05
-3.21977865216908e-05
3.30244151105354e-06
-1.84491944769544e-05
-1.44480235334239e-05
-7.49837764872655e-05
-4.3919405293968e-05
-2.14827926567385e-05
-3.57409686911818e-05
-2.41542480177136e-05
-2.61799696278629e-05
-3.65970808207702e-05
-4.00827442995048e-05
-2.58637751360924e-05
-1.68952310049234e-05
-4.51529635764789e-05
-2.4141376290391e-05
-3.06172925772626e-05
-5.32492412389277e-05
-3.0501815909105e-05
-1.72611328770014e-05
-3.53413821946373e-05
-3.54352803901748e-05
-4.30032426561687e-05
-2.51868036777063e-05
-3.51523454835615e-05
-1.90346726492883e-06
-1.07378346509102e-05
-6.10762838224495e-06
-2.3390189098888e-05
-4.01067385148282e-05
-4.34982122868209e-05
-3.01449949502368e-05
-5.71402973682372e-05
-9.72999258439466e-06
-2.03303171554805e-05
-1.75266699519998e-05
-1.23530655943018e-05
-5.42865399652391e-05
-6.08029605385433e-05
-2.30789878426018e-05
-1.71824895383279e-05
-3.02217525661977e-05
-5.48707622545389e-05
-2.27930732130893e-05
-2.40083815498031e-05
1.09738652537793e-05
-3.4868471843666e-06
-1.71139217421613e-05
-1.74033581869159e-05
-5.05423773817662e-05
-3.71778510872387e-06
-7.16750462160306e-06
-2.97921593675153e-06
-3.78557420674751e-05
-4.85193616988414e-05
-5.02577162270266e-05
-1.39937682028421e-05
-4.30308064303347e-05
-1.8358773102757e-05
-1.13969632740533e-05
-2.64169526744311e-05
-2.59787980554325e-05
-9.56399581162857e-06
-4.30051682238301e-05
-2.33289478233801e-05
-1.38441369396177e-06
-3.32838095029362e-05
-4.34598640959549e-05
-3.79059274280048e-05
-5.26608144717659e-05
-1.55636342069417e-05
-2.15831132470766e-05
-4.44098172338158e-05
-4.02474460134458e-05
-3.49076639926646e-05
-4.84028087612092e-05
-2.42359841392126e-06
-2.70532494585289e-05
-2.42949236141488e-05
9.64294845046743e-06
-2.89838439959308e-05
-2.22751085016917e-05
-1.14131688892987e-06
-7.82157358279549e-06
-1.25236903488266e-05
-2.37110141462913e-05
-3.9121387940197e-05
-1.79943233568486e-05
-2.01417053562932e-05
-2.08687647297409e-05
-3.50139191993526e-05
-2.91976952192326e-05
-4.06259934240988e-05
-2.33523751692164e-05
-3.74257648484374e-05
1.84038618065749e-06
-3.71273493850997e-05
-9.83957149081668e-06
-2.27035021146425e-05
-3.46738363333207e-05
3.81022104247472e-06
-2.04827147324609e-05
-3.60842073644674e-05
-9.47630132180801e-06
-3.54730748671269e-05
-1.25378706096053e-05
-3.53722985123247e-05
-2.09876069651091e-05
-1.55652824903794e-05
-3.29176593241995e-06
1.36725356701267e-06
-4.93672173930329e-05
-2.73086468586475e-05
-3.03378253901268e-05
-1.82598232652558e-05
-3.60207983391724e-05
-6.29804278606074e-05
-4.11249607128547e-05
-4.84555248734922e-05
-4.06573750501502e-05
-2.12703731676233e-05
-2.28608603310962e-05
-2.36202328431585e-05
-2.92419652775804e-05
-3.17796946594747e-05
-3.82704626146629e-05
-2.05184807621141e-05
-4.64355975018856e-05
-4.12280145531694e-06
-7.9628308257321e-06
-4.34737653152631e-05
-1.78413752369669e-05
-2.17592355527992e-05
-5.55996204982268e-05
-3.56207286505607e-06
-2.48123225072836e-05
-4.01366925595319e-05
-1.53472413532619e-05
-3.43841066117686e-05
-2.04685495431323e-05
-7.30235551495116e-05
-5.36070503427373e-05
-1.49310437436308e-05
-6.28048196307188e-05
-4.19505511574016e-05
-2.21181514336352e-05
-5.58606739780129e-05
-3.66056602946804e-05
-4.92652526372115e-05
-4.11497336837376e-05
-4.99566966378846e-05
-3.37534278057831e-05
-2.3226189054898e-05
-1.09485462217723e-05
8.68014932056383e-06
-3.50914364466047e-05
-3.13271062935114e-05
-1.25591226508478e-05
-1.1544136349903e-05
-2.68748445315104e-05
-4.00277007264664e-05
-1.95018660665709e-05
-3.87096957508734e-05
-1.47778799791671e-05
-1.53669233972773e-05
-7.04826311837212e-05
-2.11187441397293e-05
-2.68194200007156e-05
-1.64089973705374e-05
-2.3284303096269e-05
-3.16737466410487e-05
-3.56061575911491e-05
-3.09351519042928e-06
-2.06323131759127e-05
-4.48270211763182e-05
-1.83478734004567e-05
-2.13042396672043e-06
-2.25950771204117e-05
-2.36326678753168e-05
-5.22672995249505e-05
-2.83971073427501e-05
-5.30391997291158e-05
-3.44849462051626e-05
-3.60506836035405e-05
-2.95263017441392e-05
7.87333064297843e-06
-2.90189691250892e-05
-4.64608260565575e-06
-3.83647885988841e-05
-3.87932690041564e-05
-3.42798020928783e-05
-5.39267280887142e-05
-3.28359087332229e-06
-3.71611161200091e-05
-2.16069542198697e-05
-1.0010363612523e-06
-4.97378757445108e-05
-2.55217281106248e-05
-2.06020393535103e-05
-5.20786823242482e-05
-1.89380898532445e-05
-9.96931323083086e-06
-3.906813081717e-05
-3.35278216016579e-05
-6.72772326076336e-05
-4.63598602816895e-05
-1.80366440784709e-05
-2.4413291534666e-05
-2.87594567505148e-05
-2.49338430307556e-05
-3.82773572946149e-05
-3.23352074627547e-05
-6.55939723033773e-05
-2.96418791506621e-05
-2.61279085428164e-05
-4.1767425578202e-05
-5.06611118611363e-05
-2.38474153148221e-05
-3.79971239836458e-05
-3.05218773190367e-05
-4.38922195605574e-05
-1.57541258899814e-05
-3.02203870110783e-05
-5.41858966819777e-05
-1.86538747263652e-05
-1.93578016461408e-05
-3.78220992465837e-05
-8.8685750076482e-06
-3.79595286051784e-05
-1.24531319910608e-05
-4.75461998205841e-05
-1.15242967945038e-05
-5.94903736490059e-05
-2.66603457823856e-05
-3.46144313379583e-05
-5.25740594738112e-05
-4.94407813374372e-05
-2.98346442529776e-05
5.32339601146532e-06
-3.99007078611646e-05
-8.59520552380532e-06
-1.83699468362397e-05
-3.56685442078895e-05
-2.89018374968905e-05
-4.6426263412323e-05
-1.42174779325918e-05
-1.02170134916058e-05
-3.08095396552555e-05
-4.09393027172809e-05
-1.10337906073722e-05
-3.65836419768112e-05
-1.54223448013051e-06
-3.04672189894375e-05
-1.05253890569042e-05
-2.06861079779521e-05
-8.77466165060579e-05
-3.25903895246171e-05
-2.2405010103847e-05
-2.47675497443613e-05
-2.47158827622346e-05
-2.04610481234794e-05
-4.31337509191493e-05
-3.68092725090433e-05
-2.33333719000173e-05
-9.24034579482183e-06
-4.26538416377639e-05
-2.90216191070221e-05
-2.29304180469018e-05
-3.23119022320202e-06
-4.45246137238606e-05
-3.22469685633609e-05
-2.64485518953993e-05
-1.56296045598251e-05
-1.42454145410094e-05
-1.99883622653559e-05
-3.60510285253951e-06
-1.38437682144934e-05
-1.65586475412307e-05
-7.48654154337568e-06
-4.13324905776568e-05
-4.63953967949807e-05
-2.1140722054259e-05
-3.09861335148518e-05
-4.71009199311434e-05
-2.60527318077055e-05
-3.02503551959079e-05
-7.25670795333214e-06
-3.8179556198188e-05
-6.29929973997583e-05
-2.34553729434184e-05
-5.04793869924345e-05
-1.16301424876e-05
-5.30151363679885e-06
-3.89475943835109e-05
-4.57743263895824e-05
-3.35705155227018e-05
-1.11387565208924e-05
-3.74352153470809e-05
-4.0416994326444e-05
-4.79508969246276e-05
-4.39901344091557e-05
-6.83106545224857e-06
-2.55761575382167e-05
-3.75290416645505e-05
-3.10365488620633e-05
-3.42927279227451e-05
-4.11256959036738e-05
-3.54861841910859e-05
-7.57859748175491e-06
-4.20848591484909e-05
-3.86199714617315e-05
-6.20626886093268e-05
-4.67526140651003e-05
-4.34250040099498e-05
-3.71000458468688e-05
-4.78178931718082e-05
-2.73955583202153e-05
-9.30941866788514e-06
-7.92691931945414e-06
-2.20421607978444e-05
-2.13115992059092e-05
1.90634214719402e-05
-1.09406669813616e-05
-3.13994766076925e-05
-2.13306286935403e-05
-3.91237437342612e-05
-4.29252191224925e-05
-2.52906147109341e-05
-5.31728560945667e-05
-2.39979201488004e-05
-5.04256939402111e-05
-7.09220358729343e-05
-3.75670573595475e-05
-2.03286970048687e-05
-4.79343250991092e-05
-2.70385205061862e-05
-7.26632466604051e-05
-2.13757723303982e-05
-2.77454906705473e-05
-2.09729721687261e-05
-6.65683021972926e-05
-2.51435396782885e-05
-2.28482148535674e-05
-3.30829178234385e-05
-4.90170726463448e-05
1.86109294033721e-05
-3.87308144836333e-05
-2.7386205197486e-05
-2.84003976457564e-05
-2.06161675493003e-05
-1.86343520654441e-05
-1.6922340018955e-05
-1.78465016316037e-05
-2.03591558745598e-05
-2.63281478591635e-05
-2.7927610788744e-05
-1.55831685469224e-05
-1.63627105486661e-05
-3.25609575655034e-05
-8.39737327117113e-06
-2.58564393855807e-05
-5.13204531476502e-05
-1.46708049024041e-05
-1.49969383604243e-05
-7.43780682886638e-06
-1.81452282083718e-05
-2.02917460701889e-05
4.73080662400541e-06
-2.14454200505387e-05
-3.34122009813738e-05
-1.84972802541667e-05
-1.75840851557156e-05
-2.11442973009915e-05
-2.89946224397226e-05
-4.33179741150601e-05
-3.98356051822575e-05
-2.53307061208021e-05
-5.50421474973712e-05
-2.37308920510403e-05
-2.39767085000151e-05
-4.71508734292991e-05
-9.93118182160491e-06
-3.04748563482705e-05
-8.02655843337648e-06
-2.22714405173261e-05
-3.20280495677175e-05
-2.58146521462741e-05
-1.05126051527564e-05
-3.78075864999662e-05
-2.52508464755648e-05
-1.37457909249828e-05
-1.3207185568453e-05
-2.72911348590566e-05
-3.78991698097281e-06
-3.61216645400725e-05
-3.09445564640965e-05
-1.11599484188242e-05
-3.69903238720935e-05
-3.10996864882493e-05
-3.1675974586726e-05
-1.1904775267766e-05
-4.60445384259405e-05
-6.09605009700631e-05
-9.14460808004564e-06
-2.59674933833294e-05
-1.91037140692825e-05
-1.54891345929634e-05
-4.6078427891928e-05
-4.04042999772137e-05
-5.18915668553155e-05
-1.83389624593822e-05
-5.07949354624013e-05
-5.19075585483785e-05
-7.7771595716391e-06
-3.85034728650649e-05
-2.69616252541729e-05
-1.54736293137001e-05
-2.09151906878808e-05
-2.23768005940857e-05
-2.14404940664918e-05
-1.3971697874826e-05
-4.09910008370785e-05
-2.9502167353572e-05
-3.22036366242375e-05
-1.8727032159434e-05
-1.37747199007301e-05
-5.56945675510752e-05
-2.08814576399301e-05
-3.02176056297424e-05
-4.94764685872926e-06
-2.55391311572641e-05
-3.3972143549378e-05
1.31773838874297e-05
-1.06589601175853e-05
-6.53317498863447e-06
-1.98420014462331e-05
-5.92835698215581e-05
-3.48834448487256e-05
-2.63567527120983e-05
-3.5329639804752e-05
-2.3301637545769e-05
-2.7770756645212e-05
-4.31513702738629e-05
-3.26180844434464e-06
-5.35645389550273e-05
-3.81244644025516e-05
-4.81568415070589e-05
-4.33049511197039e-05
-1.14968214053891e-05
-3.72325470034065e-05
-4.08675451360665e-05
-4.46168913342174e-05
-4.68363039147794e-05
1.85331843763377e-05
-1.36019278831087e-06
-3.25153997832376e-05
-4.17089267262955e-05
-2.83663650223402e-05
-2.76658208224601e-05
-4.4934569449995e-05
-2.93432166673371e-05
-2.51189715121498e-05
-1.54135100513839e-05
-2.39765568022307e-05
-2.68321555322841e-05
-4.60940350580117e-05
-4.13099357837217e-05
-2.42826466681929e-05
-1.34644972148952e-05
-3.55509890179099e-05
-3.55944579321937e-05
-2.07061110329215e-05
-2.09248137528394e-05
-3.59505317013415e-05
-1.11624723159618e-05
-2.91321784853242e-05
-5.3428130151631e-05
-3.25071554595301e-05
-2.95873189775983e-05
-3.03464506446561e-05
-2.48787804052867e-05
2.03359080683678e-05
-1.90509653172073e-05
-1.7629083105499e-05
-3.37440041459208e-05
-1.31233576492157e-05
-1.79795993130634e-05
-5.14250120368291e-05
-2.43680916492448e-05
-5.2413598312291e-05
-8.76805906311748e-06
-4.38193690107053e-05
-2.99854978869103e-05
-4.80608852638106e-05
-2.15578615431257e-05
-4.58893625984689e-05
-3.08061285023669e-05
-1.74479948591441e-05
-3.5829176114206e-05
-4.4280555175626e-05
-3.16398686712211e-05
-8.68032631276731e-06
-2.89454396131437e-05
-2.70750547060284e-05
-4.16022723324137e-05
-3.6583890701461e-05
-6.06944492339979e-05
-3.58650323826438e-05
-1.59300242470584e-05
-1.47623093100736e-05
-3.83644372588727e-05
-1.87948906260184e-05
-3.42106087563365e-05
-3.39241357196104e-05
-3.06682033737541e-05
-1.84406053104985e-05
5.39209072431662e-06
-2.84246476308726e-05
-2.32439139184927e-05
-7.02174252573198e-05
-1.07409906062353e-05
-2.33445771838171e-05
-6.00743579958191e-05
-4.22687062351623e-05
-4.17180511393533e-05
-1.78064884036728e-05
-4.37980629953718e-05
-3.91851770523283e-05
-3.2774432748288e-05
-2.09210757097991e-05
-2.30027233454397e-05
-3.04225523955137e-05
-1.05561754318591e-05
-1.57336893463352e-05
-4.57847673313556e-05
-5.39176191894719e-05
-2.16774954183449e-05
-4.00585012032042e-05
-4.33892962250562e-05
-2.42184385419148e-05
-5.67534979031645e-05
-2.63916568856488e-05
-5.92605927508504e-05
-5.57059635108779e-05
-4.11081199951577e-05
-2.65168162360217e-05
-2.23084980905661e-05
-2.12792588120029e-05
-4.44066956598038e-05
-2.38661698746439e-05
-4.31113002971763e-05
-4.34544614048634e-05
-2.13597121261676e-05
-8.54020331462978e-06
-2.49329926756708e-05
-4.22467911784521e-05
-2.78538911418733e-05
-2.59193063130816e-05
-4.27628921660132e-06
-7.14929013854572e-06
-3.3002536807771e-05
-3.30407133779573e-05
-4.36437607587162e-05
-1.98122598044437e-05
-1.53021192583762e-05
-4.50996969281632e-05
-2.63759087221943e-05
-2.70078355930756e-05
-2.96134432298228e-05
-8.90992485494377e-06
-2.72769590978717e-05
-2.38514837857868e-05
-2.64080520522822e-05
-2.20188491025934e-05
-2.43956459551329e-05
-4.40589895939843e-05
-1.04691706736792e-05
-1.41751822452484e-05
-2.91322388182081e-05
-4.78975273769675e-05
-3.56083780042729e-05
-2.70773883500929e-05
-3.29109477237174e-05
-2.16398107891359e-05
-5.05295611603603e-05
-1.4538177525178e-05
-1.31399228234111e-05
-4.08789067657997e-05
-1.83595389814464e-05
-2.43761317289403e-05
-1.37206957497404e-05
-4.45061259497187e-05
-4.40893183785325e-05
-4.14112266490923e-05
-3.03643332685218e-05
-2.22951118686017e-05
-3.51215062523155e-05
-2.07062413247957e-05
-3.64854912677074e-05
-1.52578048285931e-05
-5.21718724028172e-05
-2.2136675401784e-05
-1.07525418115928e-05
-2.18720450904737e-05
-1.53043648892665e-05
2.95350116512085e-06
-3.32997107821363e-05
-5.08979545510093e-05
-4.37579727501015e-05
-1.8814945131202e-05
-4.21262806393565e-05
-2.70926301726364e-05
-6.31152989835956e-06
-1.30711585817905e-05
-4.17209489405541e-06
-4.11249111909226e-05
-4.03694601090346e-05
-1.36756693947442e-05
-1.49756233387781e-05
-2.90469546579375e-05
-2.60239567178671e-06
-2.04319679863855e-05
-2.71367452744325e-05
-2.99668381306109e-05
-1.38381591968657e-05
-2.69683629902316e-05
-1.71909389212209e-05
-5.3990225493533e-05
-3.52082087609836e-05
-3.02366451476566e-05
-4.07680209397846e-05
-4.14845815135346e-05
-2.29679279727004e-05
-2.77994714575731e-05
-8.20807604238753e-06
-4.03200070081229e-05
-6.50132526326318e-05
-3.81025220794404e-05
-4.79371819241499e-05
-2.41809988890364e-05
-5.42294158888374e-05
-3.16902241101426e-05
-4.1527326388539e-05
1.2500278287274e-05
-9.9318613916024e-06
-4.05860791396599e-05
-5.26008300073911e-05
-4.05258372954098e-05
-4.08459401280071e-06
-1.3219739385617e-05
-3.37051243579237e-05
-2.99984802006744e-05
-4.31243519697701e-05
-3.78856347267217e-05
-2.23964848951113e-05
-5.60735246178576e-06
-9.08196685248357e-06
-1.06420993482464e-05
-3.30850637046088e-05
-1.50595654808294e-05
-1.39958733732624e-05
-3.53762163140979e-05
-2.41955131956601e-05
-5.79077936868456e-05
-4.31486441812671e-05
-7.89346969674337e-06
-8.81328430957836e-06
-3.29722445202259e-05
-3.87380235939148e-05
3.41322196889597e-06
-1.37311355798115e-06
-2.44877017624713e-05
-4.13880413866197e-05
-5.43324076619268e-05
-8.03892696654936e-06
-2.54711756873379e-05
-6.23151858257115e-06
-1.78831150034336e-05
-3.9804795349922e-05
-1.26992868119686e-05
-2.28647262893378e-06
-3.11172032962544e-05
-3.05998528363524e-05
-4.30316687217907e-05
-1.45209356615585e-05
-3.25558956949492e-05
-1.17866160600347e-05
3.52931492189167e-06
-3.18917266909033e-05
-6.30908091337601e-06
-4.18440610449768e-05
-1.93087576666333e-05
-1.21300856932606e-05
-7.47659496896099e-06
-1.6201829199042e-05
-3.46983733383018e-05
-1.45826273279198e-05
-1.9648269018075e-05
-5.89514114273735e-05
-4.56531004557756e-05
-5.89004142508067e-05
-8.2802803347644e-06
-6.05878142102696e-05
-3.74281485816888e-05
-7.0797889298674e-05
-3.56905473137141e-05
-2.31486137705232e-05
-2.65183494742626e-05
-4.53930410795488e-05
-3.18633323892992e-05
-1.92014961299144e-05
-5.97698782915253e-05
-4.68842567955382e-05
-3.79170599961891e-05
-4.21192173662941e-05
-3.89605585991133e-05
-2.15136715992095e-05
-6.90795089212067e-05
-3.27341774508874e-05
-1.56290075032229e-05
-2.66073057175148e-05
-4.81093397840531e-05
-4.06114071893005e-05
-3.70399888431179e-05
-3.17176958746984e-05
-7.29611148588225e-06
-2.06663201926845e-05
-3.94099791713664e-05
-1.82739403504672e-05
-1.8050040164929e-05
-7.10066766196038e-06
-5.79695894507448e-05
-3.07833604818163e-05
-1.49764378763259e-05
-2.11243479451419e-05
-2.67171958170109e-05
-2.87198109275648e-05
-1.09248790195486e-05
-6.18969539520804e-05
-5.12421759336499e-05
-2.8289539916258e-05
-1.73392609990519e-05
-3.17579571735741e-05
-4.29790365506898e-05
-2.54176601021387e-05
-3.1353710888103e-05
-1.94016986256386e-05
-7.73177463801911e-05
-2.41471643270684e-05
-5.02744484662017e-05
-2.67672035355885e-05
-1.4572541325221e-05
-2.61870291345793e-06
-5.35797509367188e-05
1.86928137876448e-05
-4.96651470891053e-05
-1.56025768507208e-05
-4.40669593915849e-05
-4.10862459970492e-05
-2.76141667946413e-05
-1.66038990503864e-05
-4.25198050123054e-05
-1.972101612508e-05
3.24351929767621e-06
-1.4445068192811e-05
-5.8800548965645e-06
-2.74282196514861e-05
-4.14952596218374e-05
-4.49780679853653e-05
-2.03558994098051e-06
-3.15283664958559e-05
-4.4530686079192e-05
-1.87742064762902e-05
-3.54637944850175e-05
-5.39933543017319e-05
-3.53506033425907e-05
-1.66942273482715e-05
-1.72215053499815e-05
-2.0852570439789e-05
-2.60160052898431e-05
-2.36467767856212e-05
-3.89542355868281e-05
-6.72249667686599e-05
-3.15169615249651e-05
-4.07922537097737e-05
-1.63850259423996e-05
-3.504543374496e-05
6.35034136817006e-07
-1.35249910132703e-05
-1.9534711983033e-05
-2.18565021831884e-05
-1.5910133398768e-05
-1.13454342970866e-05
-4.43878868572636e-05
-4.01432221600606e-05
-2.74089985450783e-05
-3.48215303242239e-05
-1.41955260149813e-05
-3.50387678071337e-05
-3.49510889287479e-05
-3.45338518723776e-05
-2.1938203946241e-05
-5.1649298228283e-05
-8.57174930582074e-06
-4.14878817817547e-05
-1.28976209391752e-05
-1.38428667750845e-05
-3.77738384040768e-05
-1.91720744117562e-05
-4.2169838808691e-06
-3.27179662612528e-05
-2.98698217264716e-05
-1.21272762238331e-05
-3.82014846151528e-05
-3.49431473291268e-05
-2.85519241980118e-05
-2.13683688840982e-05
-4.95313959939022e-05
-2.7329305901131e-05
-4.38772952168303e-05
-4.05993256911887e-05
-3.65901015723084e-05
-1.8372069770056e-05
-4.73667091063687e-05
-2.94655349911613e-05
-3.6609069992096e-05
-2.49355124347162e-05
-2.6604689430095e-05
-3.2701872399322e-05
-5.13911968506269e-05
-1.12215170868206e-05
-3.74639153667058e-05
-3.66513859691013e-05
-2.96233736954591e-05
-1.59692396472994e-05
-3.69089018143401e-05
-3.19645716652002e-05
-4.22996635315224e-05
-4.73739935048325e-05
-5.38342539185591e-05
-3.57787957210326e-05
-1.45216798550929e-05
-6.26379891493705e-05
-4.87875773947738e-05
-3.15044712423869e-05
-5.30996324470805e-05
-3.51925812766085e-05
-6.82029977145673e-05
-2.29728392130575e-05
-2.58759941305543e-05
-5.13449846981759e-05
3.91149212517817e-06
-1.35488395542065e-05
-6.55685745311476e-05
-2.22100009633174e-05
9.18336435971342e-06
-5.75159337972066e-05
-2.31092372298468e-05
-1.60480978325949e-05
-5.05671646739956e-05
-4.07005337077362e-06
-2.77162698669858e-05
-2.67441128043142e-05
-1.91775485484191e-05
-4.2677484191411e-05
-3.69519760231552e-05
-3.59702118058919e-05
-3.19978333186094e-05
-2.35597431018092e-05
-2.23574737639485e-05
-3.77006821637337e-05
-3.45978528458562e-05
-3.74781995792795e-05
-3.26302088160936e-05
-5.48907700382815e-05
-1.17985897929369e-05
-2.09872912476325e-05
-3.38828269781953e-05
7.90385161486268e-06
-3.60782197804772e-05
-3.85182073767719e-05
-5.45128478678256e-05
-2.2643936487056e-05
-1.40325556157395e-05
-1.39420595236015e-05
-2.34238580545947e-05
-5.46886706171214e-05
-2.79943078207496e-05
-4.79496179380372e-05
-1.64276489765365e-05
-3.2772212946129e-05
-2.76394339871011e-05
-3.79745527780208e-05
-1.07092352899871e-05
-3.43642978162878e-05
-3.23143756612532e-05
-2.42780993276254e-05
-5.29122951835339e-06
-3.56272101021097e-05
-2.09045301854743e-05
-5.65140874714599e-05
-3.17334183388874e-05
-2.04066967262075e-05
-3.41606936261266e-06
-3.67893467451614e-05
-3.87825018647322e-05
-1.65683558144455e-05
-3.47954368981715e-05
2.02841908019689e-05
-3.44352231085954e-05
-3.35564684010833e-05
-6.86837584734454e-06
-2.0292285918524e-06
-5.20413768220044e-05
-4.24307099872929e-05
-1.34356851654084e-05
-2.15303991050877e-05
-7.30632316665261e-05
-1.57278344713417e-06
-2.03201030744921e-05
-1.7621157241484e-05
-5.42975324219274e-06
-1.22631327607048e-05
-4.00980310066905e-05
-8.78107022916337e-06
-5.60837516654876e-05
-2.33852745060992e-05
-3.19264119894959e-05
-4.86090483261372e-05
5.02637554619197e-06
-3.36435559149408e-05
-1.77145333195714e-05
-2.65097341135428e-05
-4.18195755931093e-05
-4.08765143379081e-05
-1.17911836814397e-05
-6.08425325529249e-05
-2.41292736632765e-05
-1.82868519892237e-05
-3.09067924794537e-05
-1.37351258185605e-05
-1.53952552971538e-05
-3.0520407079258e-05
-2.90044864013646e-05
-2.14537379539074e-05
-9.46331094150447e-06
-1.9305430530868e-05
-1.65229750767438e-05
-3.20679324804191e-05
-4.89751222156683e-05
-4.15646573884556e-05
-3.50724083745727e-06
-3.06501258157637e-05
-4.05211843133864e-05
3.96996158591338e-06
-3.28582029221951e-05
-6.44118666211289e-05
-7.36432398356401e-05
-4.4278002752898e-05
-2.74607997960686e-05
-3.09314724394859e-05
-4.58522353647287e-05
-2.82130647021103e-05
-1.31692173793199e-05
-4.21167209601938e-05
-2.76557965548371e-06
-2.20173175536656e-05
-4.08172155259697e-05
-2.11316112596034e-05
-1.56789958676942e-05
-3.54600912588718e-05
-2.76479893711397e-05
-4.30444210642324e-05
-1.1547194658785e-05
-1.63585359217098e-05
-8.06935983909805e-06
-4.39220751213724e-05
-1.32703648640377e-05
-3.2405361747965e-05
-2.53911482099439e-05
-1.58643502058662e-05
-1.73307901639659e-05
-3.69395893498997e-05
-1.58334955460336e-05
-3.89318779160903e-05
-7.55749276977863e-05
-5.38246588947293e-05
-3.61153939684073e-05
8.69521045202481e-06
-5.33926519446181e-05
-3.03913632779678e-05
-5.07777223906264e-06
-1.12644986742506e-05
-3.35484823614025e-05
-1.08103660223128e-05
-2.01329959732796e-05
-5.61290980414934e-05
-1.29995141926633e-05
1.289333904232e-06
-4.04634846190402e-05
-4.87012440750285e-05
-5.66217776883241e-05
-3.24018861866592e-05
-4.94299999522747e-05
-3.08835676464406e-05
-3.27445568227675e-05
-5.33349482561091e-05
-3.80644684040751e-06
-1.12633062746693e-05
-2.37422297529335e-06
-3.35000119760327e-05
-6.04825715781539e-07
-2.2405896872044e-06
-3.79398738717258e-05
-1.86724765530033e-05
-3.31454280109512e-06
-3.91549548391621e-05
-4.02838651589515e-05
-4.73408888335503e-05
-2.03145317922324e-05
-1.60417882147105e-05
-3.16475772284864e-05
-2.3677956390999e-05
-3.41272596830628e-05
1.71357509061325e-06
-2.81450353254699e-05
-1.38352172026773e-05
-3.0734241218283e-05
-5.43865100512624e-06
2.35013882388654e-07
-4.74452088308273e-05
-3.86757435860723e-05
1.04004845306882e-05
-4.79899967341059e-05
-8.35378210999188e-06
-4.07853109694851e-05
-2.55624168748407e-05
-5.27856086156597e-05
-4.06642162847405e-05
-2.95600862496514e-05
-3.34950529293928e-05
-3.88487840211093e-05
-3.99194655117027e-05
-2.87210429985483e-05
-3.93035854284677e-05
-4.07565542222438e-05
-2.09720038054666e-05
7.26365139808553e-06
-6.10490307501316e-05
-2.94614026138228e-05
-4.88041266636761e-05
-2.29374841908048e-05
-3.25381502469727e-05
-2.67702238588536e-05
-1.86059798558273e-05
-5.13016017193867e-05
-4.645641708769e-05
-4.22424722341143e-06
-5.08531833674833e-05
-6.36019513296839e-05
-1.96285666244621e-05
-6.81576471653342e-05
-1.96964065705825e-05
-4.9382323681525e-05
-3.83748341805005e-06
-2.03844945371502e-05
-4.00592392479461e-06
-3.201617494776e-05
-1.12894080285053e-05
-5.11823088261713e-05
-2.55795200148998e-05
-3.68199645255732e-05
-2.29528820734492e-05
-2.73635230199751e-05
1.82236474507682e-05
-4.64767738224171e-05
-5.91477032710525e-05
-2.62789092802768e-05
-3.72995038598645e-05
-6.19614119348719e-06
-1.3036561882095e-05
-4.00565861238288e-05
-6.07599706469406e-06
-5.33747071935551e-05
-5.85308568348935e-05
-3.64860997429011e-05
-2.72111967285129e-05
2.95297747128239e-07
-2.38751019983462e-05
-2.72765579708718e-05
-2.8130983413395e-05
-4.16407271072678e-05
-1.39094202609265e-05
-4.00624288021424e-05
-1.82493430304245e-05
-1.78538242378398e-05
-5.19896180838901e-05
-5.57130612890961e-05
-1.97689172325957e-05
-3.06312888417577e-06
-3.38302605377823e-05
-2.68063577183599e-05
-2.52614941493351e-05
-4.96812923320454e-05
-2.72421398052114e-05
1.7390953941371e-05
-4.50571215855847e-05
-1.37054938864281e-05
-2.48321675885568e-05
-3.97487244546312e-05
-2.26730649701211e-05
-6.29303903505594e-05
-2.75217579417764e-05
-2.52846902110604e-06
-5.04784169290991e-05
-3.52080955423923e-05
-5.1242444325196e-06
-2.46510189023088e-05
-9.30572335664861e-06
-2.83007254218264e-05
-2.0333208250822e-05
-3.00973939897983e-05
-3.17042223147193e-05
-3.73563454655476e-05
-4.46222463695326e-05
-3.24484702105574e-05
-3.17862227343351e-05
-4.49230503902242e-05
-1.23931855063066e-05
-5.50081027710685e-05
-1.92348401892435e-05
-3.66080692469906e-05
-3.62861042501374e-05
-2.78992597360947e-05
-5.38068273196887e-05
-1.66005379027657e-05
-3.45689378995571e-05
-3.06533307042852e-05
-1.4792092719215e-05
-3.58371631637841e-05
-8.91393670749017e-06
-1.49025182392298e-05
-3.15878411697653e-05
-3.24881555894604e-05
-1.46502279713227e-06
-3.38272771672851e-05
-1.47055652744008e-05
-4.61810071744487e-05
-1.58814578133734e-05
-5.47435298847036e-05
-1.90080688241847e-05
-2.38240996874401e-05
-1.89031976978191e-05
-2.85365973129966e-05
-2.41627065878295e-05
-3.55540881088018e-05
-3.69395228883026e-05
-4.68908937377131e-05
-4.08754361150375e-05
-3.31521351621823e-05
-6.78558128111109e-05
-2.54325583522735e-05
-4.04322170670226e-06
-5.47600401471826e-05
-2.36623309263487e-05
-3.58025626555762e-05
-2.47378884646524e-05
-5.48103586994585e-07
-5.50670180304843e-05
-5.41445055395926e-05
-3.66560406582573e-05
-2.99567661396342e-05
-1.29890892431897e-05
-3.38962554592061e-05
-3.6255328879484e-05
-1.36000732432831e-06
-8.38100675943881e-06
-4.92690735728571e-05
-2.51709484091669e-05
-5.48715682380443e-05
-7.51599245286757e-05
-7.8523944913427e-06
-1.16646646003204e-05
-2.08546035887369e-05
3.87133614899867e-07
-2.81473175333108e-05
-1.75794252645148e-05
-3.48580185331332e-05
-4.29627715224337e-05
-1.73240715439402e-05
-2.28084828361091e-05
-3.56499713903549e-05
-2.8251152673561e-05
-4.31121455843091e-05
-7.67031381348324e-06
-5.57353334510944e-06
-1.83942780583451e-05
-5.3123059451913e-05
-1.62782027568899e-05
6.75350821371683e-06
-3.65254588782405e-05
-4.3550699426065e-06
-2.82326554244559e-05
-3.71619987801765e-05
-1.58205477743948e-05
-3.39165846356413e-05
-5.21942945629682e-06
-3.68633270412017e-05
-2.13846591134572e-05
-2.53349182929353e-05
-3.06443101960206e-05
-5.35178547740012e-05
-1.89172897871258e-05
-1.48009217905657e-05
-3.80780659348349e-05
-3.08268014402253e-05
-1.23801295746131e-05
-2.41876437229644e-05
-4.69445207672249e-05
-1.30348276458404e-05
-1.39915997252014e-05
-1.75442295373536e-05
-3.36854945020765e-05
-2.64602835299651e-05
-3.06158425856451e-05
-2.93813715514876e-05
-8.61212742996782e-06
-2.09010011312567e-05
-2.87887207016312e-05
-3.57781257678714e-05
-3.28415718277114e-05
-3.05571068804393e-05
-1.40757580967959e-05
-3.00925331705913e-05
-4.51605262356731e-05
-2.44301189006953e-05
-2.11380565846081e-05
-2.40776086677563e-05
-6.08981858697359e-06
-1.35135092218708e-05
-2.6561352974089e-05
-3.6714965619596e-05
-2.68135873473541e-05
-3.46876923309199e-05
-4.03512026654159e-05
-2.3498353656501e-05
-3.46406960167147e-05
-4.23594975220387e-05
3.86974461825327e-06
-1.50337061243283e-05
-3.13873144352225e-05
-2.62862266047461e-05
-3.74534591053671e-05
-1.03412480696506e-05
-4.63782890530636e-05
-2.32020929157898e-05
-4.97921731794667e-05
-2.53683755351549e-05
-4.28168320588474e-05
-3.7574381323337e-05
-2.85586611877302e-05
-3.56789102739502e-05
-3.25913147243311e-05
-6.09035945546214e-06
-8.32727071423037e-06
-4.184811605942e-05
-1.2265924634537e-05
-1.46189437216967e-05
-5.28834821238918e-05
-1.92246631132185e-05
-4.08637185772478e-05
-5.583905753167e-05
-1.03473924276199e-05
-3.98114992598029e-05
-1.65079435395832e-05
-4.03924355657034e-05
-4.51747996789777e-05
-5.14015177220673e-05
-3.49022045216219e-05
-4.2460319401441e-05
-3.51873444622536e-05
-1.14574353675133e-05
-2.89163236816279e-05
-8.4016218976197e-06
1.99642450768385e-06
-1.8382142765177e-05
-3.4739986094004e-05
-4.80445256911348e-05
-4.02170578452048e-05
-2.82306913569653e-05
-1.26143730058915e-05
-5.77126312148428e-05
-6.20208539081049e-06
-1.11238564026539e-06
2.37977351942053e-06
-3.22810972222099e-05
-9.03928409582777e-06
-1.30156381193689e-06
-2.78574195906255e-05
-2.2734314975402e-05
-2.65234876509683e-05
-2.26346122355894e-05
-2.20630515556316e-05
-4.18013319319466e-05
-5.65232810281914e-05
-5.10831020411148e-05
-1.91074560807352e-05
-1.16572131258143e-05
-1.82991377393022e-05
-1.81442015061825e-05
-4.05917459040424e-05
-4.78909789445466e-05
-2.74698194951607e-05
-3.47356649750493e-05
-4.34404754773868e-05
-3.88419748649996e-05
-2.11701902210692e-05
-3.84937724901976e-05
-4.45981262013139e-05
-1.98972936373118e-05
-4.77109361131468e-05
-3.17211562945397e-05
-2.01728470131078e-05
9.5152727473854e-06
-4.87451660142088e-05
-3.30290930538202e-05
-1.8655920500224e-05
-2.45688592912953e-05
-2.93000671891241e-05
-1.88666127241146e-05
-2.93864298757885e-05
-3.09426748021334e-05
-2.91866999640677e-05
-3.33023657542468e-05
-2.12300998461033e-05
-2.14963321432228e-05
3.41964961727848e-06
-1.62015640701752e-05
-2.03066030987023e-05
-1.4671457748399e-05
-3.85164632520783e-05
-2.95015279310947e-05
-4.75127489954304e-05
-5.18459918479945e-06
-2.87671506256144e-05
1.66319550669236e-05
-4.70442081883101e-05
-3.29604904269658e-05
2.18223930956054e-05
-1.37302020483345e-05
-7.90421843835227e-06
-2.67659244525696e-05
-3.12522909477479e-05
-4.47733862304593e-05
3.72512322381751e-06
-4.39015186935285e-05
-6.10170761499117e-05
-3.31681874162831e-05
-2.83391688525256e-05
-5.22718880620989e-05
-1.09107757774234e-05
-5.34382065023021e-05
-5.87950691412953e-05
-5.48204873322615e-05
-2.7081000609218e-05
-2.75032962251692e-05
-3.1378486797997e-05
-1.03220348765611e-05
-1.50144573822034e-05
-1.58705940478161e-05
-3.78128538922779e-05
-2.15473632640892e-05
-1.74545182192269e-05
-3.95012033554667e-05
-7.9137143731784e-06
-3.241477818728e-05
-4.32789346614986e-05
-6.36831542635719e-05
7.48769368142498e-07
-4.19861421291459e-05
-4.27136702077568e-05
-3.33580945730445e-05
-7.39782026860929e-06
-2.41044459849965e-05
-1.93608495754837e-05
-5.63806322334739e-05
-4.26968430017089e-05
-2.87458104243498e-05
9.06281286917713e-06
-3.28235263551196e-05
-4.47494207577367e-05
-4.32548804667192e-05
-3.24273129305667e-05
-1.26410847041271e-05
-1.50727075599037e-05
-3.59408174695036e-05
-4.04225448474493e-05
-1.26748763958483e-05
-2.56277756337073e-05
8.51592330321106e-06
-4.04802005440574e-05
-4.81976740576583e-05
5.313187751578e-06
-1.93040724149997e-05
-3.37308396908868e-05
-2.90230599269754e-05
-1.65848899871613e-05
-3.0898116185709e-05
-4.65096679343073e-05
-2.24646377202812e-05
-9.73201361707157e-06
-1.15845803180371e-05
-1.61576315972389e-05
-3.4179578259759e-05
8.61938202134676e-06
-2.50636521823761e-05
-2.62370610049944e-05
-3.53666425265229e-05
-5.14035345532213e-05
-2.09214163056936e-05
-7.21404506346866e-05
-4.09446662310308e-05
-3.01557669868899e-05
-4.78688267743011e-05
-1.03279385584317e-06
-2.50944272656909e-05
-3.62559416305215e-05
-2.34052873030084e-05
-3.16001379081292e-05
-7.24281772173052e-05
-1.43068449542528e-05
-1.61141328444566e-05
-1.18008324283655e-05
-6.12078523823532e-06
-1.59071445843103e-05
-2.89395784197023e-05
-3.03641293394481e-05
-2.46920119552457e-05
-4.82853297323638e-05
-4.96517187904497e-05
-6.1539050058262e-05
-1.5615580749862e-05
-5.04605917562694e-05
-4.06240112004178e-05
5.02404747078841e-06
-2.09964265602306e-05
-5.060966378644e-05
-3.15474288718129e-05
-1.39926743640405e-05
-4.74696666621798e-06
-1.08878679230991e-05
-4.2307893934405e-05
-3.09002850184991e-05
-1.73085062483775e-05
1.75656987689698e-05
-4.98695234677084e-05
9.61260963501118e-06
-2.32944168408748e-05
-1.51391288491512e-05
-4.00176878901451e-05
-2.97447466039722e-05
-5.2938181217628e-05
-1.23150624759565e-05
-3.50912633651609e-05
-3.98388089068337e-05
-1.67842114805873e-05
-4.06098528701395e-05
-3.12614002088687e-05
-2.38457449452149e-05
-4.16548876495847e-05
-2.58580098437587e-05
-3.26726218747824e-05
-1.70818071066742e-05
-1.81886216640011e-05
-8.75702345335849e-06
-1.79890873589541e-05
-3.21648681976631e-05
-2.44106209163167e-05
-1.64714673691584e-05
-2.52228504736116e-05
-1.9228833994909e-05
-3.72568959513076e-05
-4.84893731981802e-05
-3.4709503568653e-05
3.636420100726e-06
-5.55673279187286e-05
-4.19626359261327e-05
-3.97529355186396e-05
-1.59704833814227e-05
-5.39837824773614e-05
-1.13655179229679e-05
-3.08305981751988e-05
-4.18289772003666e-05
-1.23119326499943e-05
-5.40484843007755e-05
-2.7606944357498e-05
-2.54944690735555e-05
-3.44725303006189e-05
-1.78802503482995e-05
-3.02666771655638e-05
-7.39916665380988e-06
-3.90559868027041e-05
-3.7701318296267e-05
-4.42471000567137e-05
-2.30593269977639e-05
-3.37296112682606e-05
-3.32787597350162e-05
-2.78129770646716e-05
-2.51760968086019e-05
-3.38715023352302e-05
-1.78712112682167e-05
-5.02320345182294e-05
-3.97015147725394e-05
-2.26224128700902e-05
-3.20798905032503e-05
-2.35875984917704e-05
-4.77014395694793e-05
-3.1790219488097e-05
-3.42319583183988e-05
-9.78708944416325e-06
-1.63528713161315e-05
-2.30450033234545e-05
-3.64633624137671e-05
-4.75405312328124e-05
-3.4877164500146e-05
-1.50954106728433e-05
-4.53609590124214e-05
-6.81755560711097e-06
-3.16620670809405e-05
-5.35030441370176e-06
1.27472982343349e-06
-2.40768094797317e-05
-1.64782483733283e-05
-3.1708013470462e-05
-5.91071733298265e-05
-3.99455632557443e-05
-1.94020343056345e-05
-4.86232703432093e-05
-8.37782899569777e-06
-3.02180715733862e-05
-1.84432696350643e-05
-4.36380825288428e-05
-1.71340227276108e-05
-4.55505798318807e-05
-4.22793011646532e-05
-3.54102847723366e-05
-4.97053941931068e-05
-3.85574045243206e-05
-4.04964255904052e-05
-3.65329348822639e-05
-3.9686373367945e-05
-2.73665730231799e-05
-2.12294290653234e-05
-2.52938286239904e-05
-4.11527905581486e-05
-1.05539126713678e-05
-1.03735223569483e-05
-1.41029702821311e-05
-2.82552820921717e-05
-2.53552191552887e-05
-2.87940617996303e-05
-4.14911638556479e-05
-3.03569099376234e-05
2.46980140107949e-06
-1.98787728681817e-05
-2.20205775398911e-05
-3.14659115237473e-05
-3.81323483225031e-05
-8.40722543673142e-06
-3.14187360301025e-05
-3.62219390794681e-05
-3.69461567377807e-05
-2.45284912544281e-05
-5.85225539919412e-05
-2.07736462527797e-05
-1.01904628774877e-06
-3.25743899904804e-05
-2.37913759534238e-05
-2.95435493460821e-05
-1.27877869041532e-05
-2.72069415517387e-05
-6.69213589858534e-05
-3.21837798566335e-05
-4.88306870811688e-05
-4.75804361203164e-05
-2.14936551004234e-05
-3.02236354813835e-05
-2.68334641395447e-05
-1.32000677897088e-05
-2.34440614193366e-05
-2.72635116405206e-05
-1.31718716281125e-05
-2.47084832213122e-05
-2.03258014871976e-05
-3.31074339659879e-05
-3.09624685214997e-05
-5.45814475049582e-05
-4.41690489218987e-05
-5.79085668513319e-06
-3.50368612016931e-05
-3.64213457882798e-05
-3.25484090677712e-05
-2.77852612065539e-05
-2.73457490121011e-05
-2.9512764684581e-05
-2.91748384663416e-05
-3.79149953698713e-05
-1.69449983103258e-05
-6.27618068164701e-05
-5.04831330423769e-05
-1.32370031764759e-05
-2.29518453224318e-05
-2.96060202545578e-05
-7.62644865133417e-06
-3.99644376611894e-05
-3.51607058241584e-05
-3.46703839115016e-05
6.6518138802505e-06
-3.23901558148068e-05
-1.96774945076771e-05
1.49419581010819e-05
9.74765017623085e-06
-1.78065604406357e-05
-2.96498072499394e-05
-5.25034153148112e-05
-3.15097277294308e-05
-2.20342466432577e-05
-6.31722183409416e-05
-9.11561375761668e-06
-4.96246223178795e-05
-1.69491753061944e-05
-1.52247143239354e-05
-4.01763559638001e-05
-1.44888720322476e-05
-9.10163448346962e-06
-3.45251440654518e-05
-4.40974599315619e-05
-2.01106146152099e-05
-2.90278831040162e-05
-2.04828467998839e-05
-9.16285433875323e-06
-6.23095493437538e-06
-3.62177619458155e-05
-5.44790760549632e-05
-1.47418716264491e-05
-3.23107182001771e-05
-2.64806049419773e-05
-1.07051537564341e-05
-6.7616257196049e-05
-3.09383407734311e-05
-5.2586511389703e-05
-4.43833691167099e-05
-3.65126549249777e-05
-1.60644581168786e-05
3.1699525923506e-07
-4.95249185652487e-06
-3.26561476364226e-05
-4.51835447058216e-05
-3.48102569574086e-05
-4.61153304078458e-05
-1.38357875049989e-07
-4.56529222628448e-05
-6.82888171207928e-06
-5.102351750368e-05
-1.03751362234274e-05
-2.03536507544057e-05
-2.99259157629867e-05
-3.94369237817734e-05
-3.95582238736356e-05
-3.5545374384643e-05
-3.30187161906851e-05
-9.35420460764629e-06
-4.40141673354652e-05
6.08063232190004e-07
-3.81623757454586e-05
-5.7399238761143e-05
-1.567579878484e-05
-2.63474483654583e-05
-8.65641968061499e-06
-2.73760159031101e-05
-4.20531765649031e-06
-5.08021806580277e-05
-3.67779428013605e-05
-3.14437659493232e-05
-2.17677106974646e-05
-7.43069220620597e-06
-1.5975175389904e-05
-1.28571328070929e-05
-3.75904408642928e-05
-2.93636058173222e-05
-3.85380413095464e-05
-4.73547569985804e-05
-3.02781163442285e-06
6.37581867363487e-06
-4.14611496975943e-06
-4.76716810165055e-05
-2.74934094682557e-05
6.70461704399784e-06
-3.63559416319717e-06
-1.37910806151736e-05
-3.87393850253156e-05
-2.58888522869175e-05
-2.17750282034907e-05
-1.23443247412518e-05
-6.7822098002094e-07
-5.47829036892259e-06
-1.98429738750515e-05
-5.98327611005385e-06
-6.08607289602067e-06
-2.29770371970208e-05
-2.85686487542314e-05
-2.63923893650407e-05
-2.99785368843099e-05
-1.53971511271145e-05
-1.62336704073873e-05
-2.39505344287255e-05
-2.73365851098313e-05
-2.83585306082067e-05
-4.00904398627989e-05
-2.87744239982076e-05
-2.61718999574208e-05
-2.02303578181361e-05
-2.22151018969683e-05
1.21368325332514e-05
-8.33180553283192e-06
-1.36001916125585e-05
-6.40866552467839e-05
-3.35723678015243e-05
-5.89970203750578e-05
-1.7086882936741e-05
-1.87450750576707e-05
-3.23941583514329e-05
-4.53480102773759e-05
1.66677668879885e-06
-3.55440022395249e-05
-1.77552583261901e-05
-2.94631952146681e-05
-1.27979920525599e-05
-2.84283575701232e-05
-5.06015493284485e-05
-5.1703003261805e-05
-2.71472700291563e-05
-1.47868652346067e-05
-1.55613795898915e-05
-3.6275332213092e-05
-4.00530957812177e-05
5.1297706690175e-06
-1.29891359529816e-05
-5.16126456694864e-05
-3.54865916497158e-05
-2.16693215938464e-05
-2.27486447656254e-06
-2.74444196636566e-05
-4.16050121305234e-05
-5.97382115283437e-05
-3.37671081320547e-05
-2.66479644919131e-05
-4.33234747983153e-05
-3.34504791015431e-05
-3.91820756747736e-05
-4.20017797145302e-05
-6.76479243032011e-05
-3.11317368904965e-05
-1.4210551107378e-05
-2.64627807576508e-05
-3.31001782639187e-05
-7.68738817963681e-06
-4.50333088459912e-05
-2.07859739129805e-05
-4.52513247351671e-05
-3.1616898493226e-05
-4.70834321313093e-05
-4.75659071372796e-05
-1.89730982839797e-05
-3.25408153247044e-05
-1.30159664230624e-05
-1.85368671012935e-05
-1.56186378254104e-05
-4.20638843840923e-05
-1.08852750375216e-05
-4.29831420082491e-05
-2.18625221638052e-05
-1.70738967262755e-05
-1.19336777045614e-05
-2.99107818748011e-05
-1.81037537725609e-05
-5.40037766003331e-05
-2.4741332564864e-05
-3.29658416110966e-05
-3.06203410876575e-05
-3.24810090825182e-05
-3.60802920494045e-05
-5.16306017461842e-05
-4.18842124989583e-05
-1.53420356081743e-06
-5.86645884681484e-06
-4.48338849444322e-05
-5.30626390923902e-05
-2.51513665872196e-05
-2.36544486654537e-05
-2.57754150063606e-05
-4.58283071522766e-05
-3.23704463385087e-05
-1.89368900312703e-05
-7.06895089424405e-06
-5.79509157850934e-05
-3.68185295637175e-05
-2.34588890982631e-05
-2.7767315242844e-05
-2.59839891818023e-05
-3.77219764333801e-05
-4.32165018282641e-05
-2.93919356926718e-06
-5.617134363373e-06
-2.79950782347365e-05
-3.52171627708284e-07
-5.95646125140046e-05
-1.91106692758868e-05
-2.19950950916775e-05
-1.50331682420412e-05
-2.71233865849442e-05
-2.86517638219722e-05
-3.15763850295924e-05
-4.14909643654814e-05
-3.10599745116175e-05
-3.36459553544162e-05
-3.66668530389467e-05
-1.49669745947505e-05
-1.81049245660212e-05
-3.91823858550794e-05
-2.88396085479745e-05
-2.11881623116562e-05
-4.71993487234549e-05
-5.39571242472513e-05
-1.83099940957065e-05
-2.51580847366285e-05
-2.51394422048697e-05
-2.25858998770419e-05
-4.65401101295181e-05
-2.557638798697e-05
9.05575219833258e-07
-2.64691486095305e-05
-2.08485466718902e-05
-3.83148212062656e-05
-1.96922328316669e-05
-4.63760303874171e-05
-3.29843524858222e-05
-4.04740043005325e-05
-4.07339570774564e-05
-2.44020278035526e-05
-3.72719821459679e-05
-2.82898642623371e-05
-4.76745968930811e-05
-3.23629391616755e-05
-3.61018905346735e-05
-4.08542433911043e-05
-6.3084361074241e-05
-4.16650600399925e-05
-8.98499249609362e-06
-8.37361224394069e-06
-1.55811082733706e-05
-1.93796009117823e-05
-5.02688035596135e-05
-4.65970773529143e-05
3.90346107138174e-06
-6.57626401707392e-05
-1.24216184767523e-05
-4.00020574543329e-05
-5.14265975847332e-05
-2.49586856707861e-05
-1.3536248467342e-05
-2.53438268350632e-05
-2.85102484898309e-05
-3.46222223167416e-05
-1.04418199567297e-05
-3.07751698052661e-05
-5.14287360053246e-05
-3.23907249592841e-05
-5.52756635226446e-05
-2.98555599075149e-05
-1.77011859288441e-05
-2.01281845042779e-05
-2.60816557309938e-05
-9.39626641731758e-06
-5.30109487552555e-05
-2.04793764257323e-05
-1.55802364051202e-05
-4.48130885963299e-05
-3.43653916157927e-06
-1.43858040523657e-05
-3.57326009162679e-05
-3.61621748064129e-05
-5.09407965165602e-05
1.36473718926572e-06
7.78022147050954e-06
-2.26636395694198e-05
-8.3080967247389e-07
-1.41282821772727e-05
-2.32617406085968e-05
-2.92793981516067e-05
-2.26177028568832e-05
-5.12195523649479e-05
-1.93704610991212e-05
-4.02491921706867e-05
-8.66510554887224e-06
-1.92101469776864e-05
-3.56878194073168e-05
-1.45447402915615e-05
-3.54852873862356e-05
-1.91789218880521e-05
-2.92842738847197e-05
-3.19772869823293e-05
-3.82496037617394e-05
6.16185055781804e-07
-1.93703171720919e-05
-4.42460097525141e-05
-2.73899939536864e-05
-3.57791536809263e-05
-3.93798755189674e-05
-4.86714081893072e-05
-3.26510965950006e-05
-3.29075907703816e-05
-2.98350183737563e-05
-2.67129761839628e-05
-2.82604102509702e-05
-3.78349128292217e-06
-1.18225860271043e-05
-5.81506752180206e-05
-3.62584576691125e-05
-4.51356859496947e-05
-4.36133886947779e-05
-2.91413455083382e-05
-4.40817896326381e-05
-5.05115362774672e-05
-4.6537305951503e-05
-2.70989964455951e-05
-3.42842107599794e-05
-2.42397145337298e-05
-6.49931233534705e-07
-3.41667189876942e-05
-6.13117507095272e-05
-1.25435182997471e-05
-2.80823131748902e-05
-3.54601987581426e-05
-6.58432780496269e-06
-1.91247824439221e-06
-2.88751839467917e-05
-4.31373040123228e-05
-3.01012702328393e-05
-4.64004515601011e-06
-5.28469129141828e-05
-6.11147624875232e-05
-2.94405593070336e-05
-3.5359641586903e-05
-5.27831653688801e-06
-4.26098045836317e-05
-1.63609524907631e-05
-1.68736921386861e-05
-5.6445809474677e-05
-5.41477420702055e-06
-6.26377481858562e-05
-5.43782442153431e-05
-4.3803312308522e-05
-5.15457820340992e-05
-2.61168256350769e-05
-3.57730954163115e-05
-2.37390817285765e-05
-2.98029315788893e-05
-2.00728751483951e-05
-2.08162812149003e-05
-1.42488809347736e-05
-1.51516563250234e-06
-3.5077950528492e-05
-5.84827873644285e-05
-3.06256690614819e-05
-1.5336574903817e-05
-8.70477563191267e-06
-3.29167765093951e-05
-7.67354298329406e-05
-6.56723509613874e-05
-4.84804716794974e-05
-2.46271527919323e-05
-2.21369666511998e-05
-6.77669046219729e-06
-2.61674624602405e-05
-2.05259628388543e-05
-3.24186766166616e-05
-1.26635450276016e-05
-1.34444401785922e-05
-2.66121130929714e-05
-1.92361155533748e-05
-1.75805037097975e-05
-3.45828646346289e-05
-3.39150906138988e-05
-1.00368310640634e-05
-1.80913677893036e-05
-3.2153418221418e-05
-3.71847868196051e-05
-2.12625165042001e-05
-1.69660773947819e-05
-3.73992695766606e-05
-3.41442024540847e-05
-4.37235881832943e-05
-3.96737008700354e-05
-3.47032931653847e-05
-7.33437298291094e-06
-4.40798718270513e-05
-3.41590322664233e-05
-2.88802779707782e-05
-3.07631218885886e-05
-3.2576426464212e-05
-4.11821126268057e-05
-2.54926208673803e-05
-4.40248709972329e-05
-3.79916357543924e-05
-5.27271903071683e-06
-2.0995864647942e-05
-2.62655790251489e-05
-6.71200343367764e-05
-1.9253409730976e-05
-2.41364944982297e-05
-3.52801875990276e-05
-2.0018941740265e-05
-2.92966072493755e-05
-9.93850389645968e-06
-1.16661754032146e-05
-1.80206857426578e-05
-2.59786414398148e-05
-2.15940352268111e-05
-5.09394428732552e-05
-3.7316557545748e-05
-3.80970646356703e-05
-5.95619943669126e-05
-3.0166700774311e-05
-1.83488087796939e-05
-6.29807487352031e-05
-8.62476723150767e-06
-2.49445519556306e-05
-2.36400825660837e-05
-1.0941761091906e-05
-1.58265332378269e-05
-3.23387148765562e-05
-3.69866967704512e-05
-3.57183476425456e-05
-2.06187326094812e-05
-2.6579606548744e-05
-2.53941259355176e-05
-2.00286938573876e-05
-3.86532695555461e-05
-7.6447908553748e-06
-3.53863635884962e-05
-6.25797254671507e-05
-3.34781545365212e-05
-4.82936678927586e-05
-3.87087822887783e-05
-1.06233356209815e-05
-3.67148655511446e-05
-4.21987067307957e-05
-5.53661978835963e-05
-1.58445643457073e-05
-3.58817436737931e-06
-3.48740064887276e-05
-4.35200905153415e-05
-4.61822414952659e-05
-5.24110218047499e-05
-1.99253306481524e-05
-2.34502701783258e-05
-4.7753851335127e-06
-1.94260904569371e-05
-7.28053324934808e-06
-6.11622658271284e-05
-3.03670082312638e-05
-2.38064741077996e-05
-2.90335678730613e-05
2.95105085613946e-06
-4.90977064238132e-05
-1.35866046451966e-05
-2.5074893437484e-05
-6.62006468298063e-05
1.2460214927782e-05
-4.50152893317928e-05
-5.8389979866028e-05
-3.67095451153025e-05
-5.46644291758683e-05
-1.84397292434132e-05
-3.20832670916057e-05
-1.9378148215064e-05
-5.82624664161057e-05
-2.79967046030429e-06
-3.46556865238246e-05
-5.31029207769677e-06
-5.39394394373079e-05
-8.73298797372074e-06
-9.67350672066107e-06
-2.96486235151355e-05
-2.15689978450293e-05
-1.68756633368291e-05
-2.7578381910739e-05
-2.89823872492468e-05
-1.60484976932609e-05
-2.82950971299902e-05
-2.34510782784622e-05
-4.54830260392733e-05
-1.26040040844612e-05
-4.1792939432611e-05
-1.74412580696544e-05
-4.09178651534252e-05
-5.22840706959395e-05
-3.56237426076635e-05
-5.78213536665939e-06
-2.40672651976683e-05
-1.96768145291411e-05
-7.62354647249394e-05
-1.63233979489559e-05
-3.88224075551259e-05
6.90336519260996e-06
1.99135781549834e-05
-1.87738847064528e-05
-1.80454016003672e-05
-2.39791855155235e-05
-3.16205189358396e-05
5.26653016020404e-06
-1.14112188238759e-06
-4.15360281201561e-05
-1.97793832041611e-05
-1.72894685081477e-05
-5.11049140598671e-05
-1.22219929086922e-06
-1.36667762001992e-05
1.20440974505187e-05
-2.76303923220547e-05
-5.40463285482902e-07
-4.1056317064338e-05
-2.7518766792073e-05
-2.95072269574633e-05
-1.91620152078331e-06
-2.80518390074217e-05
-5.55824781357503e-05
7.15724558995422e-06
-5.16005187555692e-05
-3.45942375493017e-05
-5.17636174328515e-05
-4.09779204640966e-05
-2.5454724576102e-05
-4.01823851800995e-05
-3.0311014511915e-05
-5.97801532242334e-05
-3.76061323061443e-05
-2.03865577094985e-05
-4.39206695926548e-05
-1.92909696391414e-05
-3.76872141219111e-05
-5.503679038496e-05
-1.56342414491634e-05
-1.49221563046407e-05
-2.85308637019192e-05
-4.67077758513636e-05
-3.08807194418202e-05
-6.21004578046707e-05
-5.02967636957685e-05
-3.09043445607965e-05
2.71738221145748e-06
-3.84531245482984e-05
-3.27544006835399e-05
-2.9355094829135e-05
-3.72877750904394e-05
-3.01889389495389e-05
-3.34989995675579e-05
-6.7244079206664e-05
-3.49357159170095e-05
-2.22273332963953e-05
-3.41390017724694e-05
-3.63923586181206e-05
-4.12843679982812e-05
-3.29847868414227e-05
-3.07104555443436e-05
-2.55235294144201e-05
-3.06345491697882e-05
-2.55568717850378e-05
-5.06178833042857e-05
2.11486976784467e-05
-3.77235981579063e-05
-5.65755760943592e-05
-9.71461821403069e-06
2.5896337881592e-06
-2.96702731049892e-05
-2.30341877866742e-05
-5.24778648949838e-05
-5.71343673118e-05
-1.93033466822592e-05
-4.79538357470782e-05
-3.584940882249e-05
-3.75529377803841e-05
-2.372395879032e-05
-1.37571425758495e-05
-1.95064725176253e-05
-2.10535092383346e-05
-3.41948894444334e-05
-1.27499418126533e-05
1.57975322239822e-06
-1.3545678797825e-05
-3.70457802859735e-05
-1.78065047283131e-05
-3.63759530477022e-06
-2.66354332211848e-05
-3.9611942194028e-05
1.13795297521332e-06
-3.12272742788457e-05
-1.19951959064208e-05
-3.79781036053726e-05
-1.73401186035084e-05
-3.65016898756727e-05
1.1728523591139e-05
-4.63841670388528e-06
-1.48545923987928e-05
-2.70990401277936e-05
-4.03957609744157e-05
-4.58194297122194e-05
-1.91193382590105e-05
-2.38008513164839e-05
-9.74755328027883e-06
-2.89074785202948e-05
-3.76836878869324e-05
-3.53549496646236e-05
-1.64302302587102e-05
6.63714363664685e-07
-1.45885549170129e-05
-5.39547854759497e-05
-1.89491957204091e-05
-5.77142910611271e-05
-4.25934372570597e-05
-2.85940991155476e-05
-1.9950713727015e-05
-3.02492385042566e-05
-4.03846388919782e-05
-5.63952000238495e-05
-2.34911914874286e-05
-3.50836632119477e-05
-4.0483111779838e-05
-3.66432001113499e-05
-2.22412194395151e-05
-4.04225777363841e-05
-2.48160091618045e-05
9.31531093244837e-06
-1.42005337075686e-05
-3.88074008095254e-05
1.68800668436231e-07
-1.39804638754275e-05
-3.84931041304617e-05
-5.80519526572933e-06
-4.5893521296952e-05
-7.51799261074164e-07
-2.05755145045312e-05
-2.18579945083393e-05
-6.4515735560169e-05
-2.93709856639065e-05
-2.41369557246424e-05
-5.17743927580125e-05
-2.92006574494709e-05
-1.00817440370244e-06
-3.56277286672872e-05
-9.34669036330446e-06
-6.92228361975788e-06
-1.94079308339412e-05
-4.13054496881644e-05
-6.7016309850384e-05
-4.49590644639358e-05
-2.71017022493266e-05
-4.92206608486455e-05
-1.0648245947608e-05
-1.99394262049438e-05
-2.88940171631759e-05
-5.67375747908105e-05
-4.0233928380412e-05
-5.20647307808712e-05
-1.03449628584014e-05
-3.91132061464222e-05
-3.57052973125632e-05
-2.31468356326116e-05
-5.60375988856011e-05
-2.44334781849491e-05
-3.98858371349235e-05
-7.49514772844635e-06
-2.70096259319624e-05
-2.09156343566101e-05
-2.58336210577657e-05
-4.06499209906385e-05
-2.90009484110438e-05
-3.56723931090701e-05
-2.90835176597503e-05
-2.63386568333813e-05
-4.64723122051658e-05
-6.17053616700508e-06
-5.55178047276405e-05
-1.99880281572778e-05
-1.69995932111525e-05
-3.67746434195993e-05
-1.58895187436449e-05
-4.68225387434197e-05
-3.03859513963212e-05
-4.92327242351372e-05
-1.80514297574184e-05
-2.65118199953829e-05
-3.27327205487814e-05
-2.79317141105565e-05
-2.19687862762253e-05
-5.44693528118975e-05
-4.70785196120092e-05
-2.10171954379804e-05
-4.09346230827018e-05
-6.80337438191381e-05
-3.38874511488595e-05
-5.054832901811e-05
-3.9593421102287e-05
-6.6589684291932e-06
-4.92816441822344e-05
-1.5706177034052e-05
-2.93613472793681e-05
-3.19306332507774e-05
-2.7439463739807e-05
1.44129438386103e-05
-3.58674820288417e-05
-3.27733703592918e-05
-2.68058242923187e-05
-3.36489101453164e-05
-1.30107738579431e-05
-3.3902484700849e-05
-4.23808867913547e-05
-1.33389200132286e-05
-3.11766308399619e-05
4.15802785967822e-06
-4.07274139458508e-05
-2.81120846907312e-05
-2.6231440102523e-05
-4.87727470355342e-05
-1.56862657849665e-05
-3.17067668796041e-05
-3.8982817721177e-05
-4.70806542893919e-05
-1.87121928253832e-06
-3.35656090133098e-05
-1.543981581531e-05
2.92901788430609e-06
-6.24461143586831e-05
-3.39086111002056e-05
-1.09554628170359e-05
-1.2048825296594e-05
-3.71373670705169e-05
-2.65773990779604e-05
-2.65148480608419e-05
-2.73551277370589e-05
-1.93981649677093e-05
-1.82417442805285e-05
-4.46906233291768e-05
-4.14157791713013e-05
-2.67762010178191e-05
-2.76517951930535e-05
-7.49779659102937e-06
-3.28583321528208e-05
-3.34426192041262e-05
-1.54355915471431e-05
-1.39545773925848e-05
-2.96619883132614e-05
-4.45037801561026e-05
-2.16579270410752e-05
-2.69382488355433e-05
-4.152181281125e-05
-1.08525228795299e-05
-2.55063965791153e-05
-3.04292729255245e-05
-3.40911652173381e-05
-4.59442709747249e-05
-3.522074867555e-05
-2.43769247963605e-05
-2.26733839994456e-05
-1.87252853755042e-05
-8.16368824299673e-06
3.77661261053614e-06
-4.28756737603026e-05
-2.61967381124509e-05
-3.25061406905716e-05
-1.64903401326347e-05
-2.07879824028376e-05
-2.33596670620552e-05
-3.67268100007264e-05
-3.35955893716003e-05
-1.68308935420892e-05
-2.93037561524169e-05
-3.27757858740374e-05
-4.59187399948676e-05
3.10054305020159e-07
-3.62613738333831e-05
-4.33770658722856e-05
-5.43112162921429e-05
-3.79845790650484e-05
-1.4337098078485e-05
-4.61912855417867e-05
-2.22025665059533e-05
-6.31226538473094e-05
-3.34135791346656e-05
-3.35472030969129e-05
-1.15888617551546e-05
-3.34292830191772e-05
2.26917384619061e-06
-2.68918165494297e-05
-4.79217291781921e-05
-2.90076264034348e-05
-2.64976032211092e-05
-2.79088300782294e-05
-4.53743677400312e-05
-2.15537490824425e-05
7.3564003035109e-06
-2.8350558974833e-05
-1.7236028144505e-05
-1.54920370405451e-05
-2.82927226529165e-05
-3.35212567326789e-05
-4.54576169101132e-05
-3.99982235490116e-05
-3.57758998453499e-05
-2.06587077598404e-05
-1.47618708935979e-05
-5.21935732143477e-05
5.27081819404888e-06
-2.05384890710472e-05
-1.15967783602731e-05
-1.00934923173211e-05
-2.25044106228048e-05
-2.21259195742949e-05
-6.68140592687124e-06
-2.73249332856123e-05
-2.71751772744361e-05
-4.194372612636e-05
-1.69283143309699e-05
2.09176359260626e-06
-2.41257979293342e-05
-3.16905335794985e-05
-2.15903275754477e-05
-1.32018088266661e-05
-1.33655033414727e-05
-4.09103411219331e-05
-2.86530841191373e-05
-2.60083708534026e-05
6.36143434724969e-06
-6.33363551410137e-06
-2.1188683547109e-05
-4.78828779150992e-05
-3.15274179866165e-05
-4.20471820396793e-05
-5.04121449251864e-05
-1.0739898079589e-05
-3.26151881218791e-05
-5.20665728497481e-05
-4.93807797778957e-05
-2.01708961703443e-05
-4.74811269496843e-06
-1.07133883826331e-06
-2.34085818976665e-05
-1.01869035726195e-05
-2.85868252972713e-05
-1.2593512144035e-05
-4.36712215846002e-05
-4.31634551275091e-05
-2.10607665508665e-05
-1.90560113580811e-05
-1.62091646009029e-05
-1.46368790740962e-05
-1.30443044296712e-05
8.35290581607686e-06
3.17302264099179e-06
-3.70717447629931e-05
-2.78258744577729e-05
-2.32447633045545e-05
-3.68523202381129e-05
-5.61304240309091e-05
-2.51057419561655e-05
8.41950338712056e-08
-2.59358042497227e-05
1.31139838947175e-05
-4.82888801054038e-05
-2.96650433835625e-05
-7.74990658522673e-06
-2.73149370887713e-05
-1.43757043102364e-05
-1.57426034740426e-05
-3.55024053893345e-05
-3.6683755993482e-05
-3.18866990356326e-05
-3.05302276570729e-06
-4.63622459694621e-05
-3.85748608641799e-05
-3.31825175143021e-05
-4.54456624822288e-05
-5.60473858010323e-05
-3.69280401104602e-05
-2.44147885570113e-05
-7.07309600266067e-05
-3.883254577955e-05
-2.44890316102293e-05
-3.82163697930349e-05
-1.97468196666346e-05
-4.68881993520945e-05
-1.49402629439029e-05
-1.00931102928564e-05
-2.12712142111008e-05
-2.59224829897431e-05
-1.73898353681583e-05
-1.79049079742645e-05
-5.83877910919128e-05
-5.54600567182171e-05
-2.97467241981247e-05
-3.65634551986143e-05
-4.04659892322854e-05
7.08035666582686e-06
-3.50801878327568e-05
-3.3900616385923e-06
-2.29903349066804e-05
-6.03552384415335e-05
-3.22559190913586e-05
-3.56532577025633e-05
-7.95736738524071e-06
-2.78231285978694e-05
-5.39904393610016e-05
-2.74652886716892e-05
-3.1123108013907e-05
-3.88793982097637e-05
-4.45392001202725e-05
-2.90011001752548e-05
-3.10155996491602e-05
-1.15569516097764e-05
-1.71746274344319e-05
-2.16555830237048e-05
-4.573084252141e-05
-3.82438786251173e-05
-1.81652754195703e-05
-4.0048928390604e-05
-1.44877576023838e-05
-1.7518362560933e-05
-2.53224002247329e-05
-4.1981295494861e-05
-3.74020531489529e-05
3.86927102935738e-07
-5.12117356699107e-05
-1.59045758230677e-06
-2.57339399004597e-05
-3.69670230301236e-05
-4.84386772738373e-05
-4.3340316322146e-05
-3.49044767369717e-05
-4.19129704788594e-05
-4.08119665384003e-05
-2.54597763522303e-05
-3.31081277646148e-05
-5.22337165272196e-05
-3.44943048153395e-05
-2.80083951901281e-05
-6.59021729337653e-05
-3.57912458116738e-05
-3.08804098953107e-05
-3.27543541268389e-05
-4.52777620014654e-05
-2.94585365988592e-05
-2.18739445909571e-05
-1.49146760372252e-05
-3.4944995233788e-05
-5.0164554253725e-05
-2.296790130545e-05
-3.78028119630095e-05
-3.35507306937538e-05
-3.78191256643694e-05
-1.33729997611376e-05
-4.92839777482164e-05
-4.56616258045842e-05
-2.49078907302499e-05
3.75086004095503e-06
-3.55251674678553e-05
-3.93342319330459e-05
-6.11886733859015e-05
-3.97262749482798e-05
-2.70584391981323e-05
-4.52296260582587e-05
-2.07099408848116e-05
-3.75227691624667e-05
-1.85311649584098e-05
-5.97673577018164e-05
-5.54826119427795e-05
-2.61920110905648e-05
-5.08638697325517e-05
-4.64871871262277e-05
-4.73959155484787e-05
-1.15288585658819e-05
-2.70252834447477e-05
5.71347328905055e-06
-4.52713030759301e-05
-3.34923965375491e-05
-4.20703718669005e-05
-4.06089820758595e-05
-1.82237304561445e-05
-3.90281450841978e-06
-1.54810518403339e-05
-2.38687130837578e-05
-3.30043853316979e-05
-3.53742145374394e-05
-1.11121008261325e-05
-4.25904520299317e-05
-7.32509203088797e-05
-2.41397294156507e-05
-3.80791644199226e-05
-2.07670059934812e-05
-1.78197540822628e-05
-8.79345238098521e-06
-3.31851837439952e-06
-1.55994519184559e-05
-2.04160425518269e-05
-2.65921687639369e-05
-1.02461422078366e-05
-2.40232972289617e-07
-3.84118330034287e-05
-2.84007157200008e-05
-2.37341104206563e-05
-4.41497059745151e-05
-3.45817828598256e-05
-1.93071242683592e-05
-3.67548672418534e-05
-5.13294658608793e-05
-9.18406393917612e-06
-9.99315893620039e-06
-3.51250686930109e-05
-3.08436324543099e-05
-2.72646774596863e-05
-2.13059865694921e-05
-2.39872377684662e-05
3.10213107302982e-06
-1.88571865060975e-05
-4.69180996494501e-05
-1.88411295680849e-05
-4.95942705994033e-05
-9.23904866061953e-06
-1.3257111675136e-05
-4.10195365420828e-05
-3.14831576989106e-05
-3.214833359395e-05
-2.04661499169041e-05
-9.80107147376709e-06
-1.03306426579489e-05
-6.57414734521609e-06
-3.11642746667613e-05
-2.74720166573597e-05
-2.70447138959071e-06
-2.75160358108314e-05
-3.02178750415612e-05
-4.8605697569523e-06
-6.18961646598548e-06
-1.86162938252467e-05
-1.71088244259636e-05
-2.18547486455902e-05
-2.81754637180956e-05
-4.23824244863417e-05
-2.58396367116658e-05
-3.02108084109564e-05
-2.63920914141138e-05
-3.48957370494522e-05
-2.63491170546369e-05
-5.59171866504027e-05
-1.06473412051261e-05
-1.31644407224838e-05
-2.90113012337037e-05
-1.30689437652739e-05
-2.5942621307146e-05
-5.16785359821853e-05
-7.93710036087677e-06
-2.63643686442558e-05
-4.36710238288503e-05
-3.56230149588635e-05
-5.1138190171498e-05
-2.61596664646292e-05
-3.00603200207689e-05
-1.59959158602369e-05
-5.13383725052397e-05
-2.59416609996994e-05
-7.86512797676032e-06
-1.92566959640289e-05
-1.56193165506797e-05
-4.34910131921488e-05
-7.19923841384659e-05
-4.21748553241707e-05
-3.03646881850564e-05
8.86967800300076e-06
-3.47003605082478e-05
-3.57856784224861e-05
-3.03411234694645e-05
-6.93101823410522e-06
-3.82027675732476e-05
-1.69910220560309e-05
-5.63859570789023e-05
-4.7379714238217e-05
-3.47676751218183e-05
-2.83095933059392e-05
-1.95701069605816e-05
-2.73571359352411e-05
-3.81817897726766e-05
-1.72720180097919e-05
-3.89473660636828e-05
-2.01078590966543e-05
-2.09305430887091e-05
-2.96571100042797e-05
2.1916264449377e-06
-6.42490221709073e-05
-4.0615967012197e-05
-1.082023445771e-05
-4.63296649048033e-05
-4.06591805028518e-05
-3.64495733278272e-05
-1.94314990914009e-05
-9.49892482585923e-06
-4.99556529432227e-05
-2.64299567683472e-05
-2.62528255361598e-05
-2.31210523048727e-05
-2.22627401463865e-05
-4.08952028368354e-05
-8.06486377135419e-06
-3.76035600173492e-05
-3.15809313093817e-05
-2.26251584370878e-05
3.77217459355841e-06
-3.15078973289438e-05
-3.07131226485705e-06
-1.93670094917358e-05
-5.20992253475778e-05
-2.55891404905585e-05
-2.33024091188015e-05
-2.31961150751442e-05
-2.16481481276991e-05
2.02767979850616e-06
-3.3215613822157e-05
-2.91124576959866e-05
-5.54610812526481e-05
-2.12259493530624e-05
-5.42749475126156e-05
-2.01647539098961e-05
-2.97553366484625e-05
-2.82869206407149e-05
-2.52127245793951e-05
-2.35369540889959e-05
-1.45838644486443e-05
-4.33736206288005e-05
-4.00748718299897e-05
7.78537407531983e-06
-5.8357414272271e-05
-5.23145787868587e-05
-3.83238834636392e-05
-4.27536920715184e-05
-5.88403287781806e-05
-5.79970429115109e-06
-2.6473755164437e-05
-4.177962382526e-05
-2.85029288400881e-05
-4.55485701045609e-05
-5.06773806649255e-05
-5.07136918457836e-05
-3.77742091455186e-05
-3.49455513481662e-05
-3.13051075169829e-05
-1.87698577168981e-05
-5.15731085063882e-05
-4.19437078106898e-05
-4.05134004801402e-05
-6.7819868011498e-05
-1.91343160961891e-05
-3.58616739291868e-05
-8.01645002471468e-06
-1.77271066402601e-06
-3.17046375076572e-05
-3.88239832415897e-05
-7.3066310762022e-06
-3.79429771206407e-05
5.4240039633875e-06
-1.46980665573442e-05
-4.54306335569287e-05
-3.29735614331036e-05
-2.33612009712707e-05
-1.77231177389714e-05
-9.61110442478927e-06
-2.88493077795778e-05
-6.15907848037035e-05
-2.17038399594889e-05
-2.1592357300449e-05
-3.65693572832423e-05
-2.020510168659e-05
-3.81034622551013e-05
-1.56568262773553e-05
-2.5341880707663e-05
-3.40860291628383e-05
-1.80112376166934e-05
-1.76348758057149e-05
-2.17164537562527e-05
-1.48936679057097e-05
-1.15222233363341e-05
-3.69581145301025e-05
-2.67099741215296e-05
-1.98318320252776e-05
-4.82319096124116e-05
-3.64012272687379e-05
-9.37008502909291e-06
-3.22776718736148e-05
-8.68333356262529e-06
-1.01179299392984e-05
-3.02034829634456e-05
-4.15999190219608e-05
-1.18694983315594e-05
-4.26712630984648e-05
-2.49412334564702e-05
-2.09216002366612e-05
-3.81929344263717e-05
-5.26370808084263e-06
-1.91352017051632e-05
-5.810892327269e-05
-4.15326231484615e-05
-3.34724742019268e-05
-4.96133788896206e-05
-4.89914145790384e-05
-3.2834394906305e-05
-2.49994789441225e-05
2.04230051203056e-06
-2.74802477475103e-05
-2.19700271840614e-05
-2.00845092612539e-05
-3.29845763258892e-05
-2.05098346556249e-05
-1.6931549332643e-05
-3.58121099116339e-05
2.73517999563436e-06
-2.5827757151101e-05
-1.81313057441045e-05
-1.04183972779116e-05
-3.97996928312814e-05
-4.62511637553877e-05
-2.45860767333717e-05
-3.55164156711732e-05
-4.05845158805958e-05
-3.04937210041002e-05
-4.80468579767033e-05
-5.15192942820596e-05
-2.9546588051627e-05
-1.54560716783669e-05
-3.94472926463975e-05
-4.27894968159164e-05
-1.13758651667523e-05
-4.27239937297437e-05
-3.56921464327222e-05
-1.00577501495385e-05
-1.79146680455873e-05
-2.59024605230311e-05
-1.54236845862211e-06
-1.75946615980602e-05
-1.28739497094196e-05
-2.20679841753906e-05
-2.70119705679279e-05
-2.52584191553961e-05
7.24763124287742e-07
-6.41666790454512e-05
-2.15672957111736e-05
-1.07780670176847e-05
-2.86151174077642e-05
-1.124836554091e-05
-3.83504142589305e-05
-4.10920150789958e-05
-2.0575159682564e-05
-3.23870466649486e-05
-3.00488543274819e-05
-7.78783824255082e-06
-3.70143985757311e-06
-2.66895567023836e-05
-1.24636342739903e-05
-2.61131328369588e-05
-4.80969426724053e-06
-3.76767358451027e-07
-3.79795128516195e-05
-1.78869477346893e-05
-4.21542709766297e-05
-4.93589043973371e-05
-2.2326929966609e-05
-2.4649743015919e-05
-2.26279506805791e-05
-2.95973144880924e-05
-2.39708540834978e-05
-3.91201720558467e-05
-4.25632793143897e-05
1.56163953395287e-05
-4.91384539570159e-05
-4.79476812288438e-05
-2.91866775761355e-05
2.4964689789736e-05
-4.54670071882574e-05
-2.82001017093285e-05
-3.64134133006723e-05
-6.71535455635904e-05
-1.90540203631042e-05
-3.55711006847478e-05
-3.51728088324339e-05
-1.82808170238214e-05
-5.73863936252086e-05
-1.7193485518162e-05
-1.32570243200795e-05
-1.98623956460613e-05
-6.2368084563775e-06
-4.15171338717261e-05
-7.88209780176924e-05
4.11585126129303e-06
-3.26304163114428e-05
-3.64654981833894e-05
-3.36927308474082e-05
-9.97472718499615e-06
-2.97437868783264e-05
-3.40360611610621e-05
-1.94316021513549e-05
-2.88786832544546e-05
-4.16500532829362e-05
-3.92720909101668e-05
-4.27214815097067e-05
-2.42894172789218e-05
-4.63383955673102e-05
-5.50171041097651e-05
-1.41778714826215e-05
-3.13909907439326e-05
-2.23996263748709e-05
-2.7759580337398e-05
-3.85095344243296e-05
-2.36610834542955e-05
-7.30498542733014e-06
-2.42532112812015e-05
-4.5453690465451e-05
-3.06594150209946e-05
3.69888179348546e-07
-4.73477196390458e-05
-8.40058707516596e-06
-3.35881959066456e-05
-2.70338942362942e-05
-3.86366556591958e-05
-3.3730749887088e-05
-4.24807742562234e-05
-2.87772066369871e-07
1.37644831317259e-06
-2.70888945326749e-05
-5.62237572156455e-05
-2.27990771941981e-05
-5.23226736827719e-05
-4.49256324402266e-05
-3.84520761462183e-05
-5.08417165882927e-05
-1.73608713173578e-05
-2.20717072119559e-05
-2.36362412924758e-05
-3.07622758258793e-05
-2.9615586827607e-05
-3.50423006008668e-05
-1.37428210831085e-05
-4.33148587983103e-05
-7.09115379389269e-05
-2.17551860375331e-05
-2.29253061889439e-05
-4.22970441842399e-05
-1.31478725281447e-05
-3.42233758947319e-05
-3.70865289713391e-05
-3.55366607559079e-05
-2.2732813273781e-05
-2.26743901936864e-05
-2.47001215651855e-06
-2.48552284617073e-05
-4.35067666348653e-05
-3.56135000480947e-05
-4.43587369762869e-05
-1.94587689992331e-05
-3.44246962723125e-05
-4.40314739546783e-05
-5.40113712849024e-05
-2.29123547044434e-05
-3.29209543266398e-05
-4.42102934453522e-05
-3.62641013546141e-05
-1.27446468694373e-05
-1.18229110816745e-05
-2.98245494397016e-05
-1.00185628104995e-05
-5.12056561937065e-05
-3.21946397831352e-05
-2.07093276835287e-05
-2.95926126869601e-05
-3.22967022425906e-05
-8.66505494156307e-06
-3.21095301632573e-05
-3.61596362933787e-05
-1.80505737341929e-05
-1.86264464822012e-05
-1.69045681615217e-05
-4.88453812032118e-06
-1.29767846274695e-05
-1.58115077594012e-05
-2.77769705718538e-05
-4.3630944952198e-05
-1.35436238551228e-05
-3.72853586286492e-05
-3.50139201205837e-05
-3.83527626060105e-05
-2.95919098860198e-05
-2.53396248622055e-05
-2.73100070669214e-05
-3.04528417622276e-05
-2.12003693475457e-05
-6.47022778171202e-05
-2.5772735716747e-06
-1.30454555048996e-05
-1.27850105476188e-05
-2.9021352485628e-05
-6.75918575596733e-06
-4.14847041908361e-05
-2.05204409025515e-05
-2.43265373459336e-05
-1.76417881818755e-05
-2.96324234260265e-05
-1.11412159883349e-05
2.32119412507664e-06
-2.14933875500681e-05
-2.73929993784935e-05
-7.20953896772037e-05
-6.7625849502907e-06
-4.11406349700355e-05
-4.05435060081644e-05
-1.60122189424357e-05
-3.94198246915598e-05
-2.90332621559389e-05
-7.23571944816122e-05
-3.12757517636976e-05
-1.3599558248687e-05
-1.67677522187651e-05
-2.27293444698667e-05
-4.68141603326982e-05
-2.21404661868009e-05
-1.56352269378474e-05
-1.8172762421847e-05
-2.00111042394992e-05
-3.58809250740489e-05
-3.82267980323908e-05
-1.02855406044098e-05
-2.00743788869231e-05
-1.75946017283608e-05
-3.8545673327914e-05
-2.90241177704056e-05
-3.06301951148933e-05
-1.20884948062239e-06
-4.84356295141106e-05
-2.48120053410541e-05
-4.71651812591927e-05
-1.69450275400231e-05
-2.84037676572741e-05
-3.71927644902523e-05
-3.96411950864226e-05
-2.96338065311102e-05
-1.80187213341138e-05
-3.51313402391804e-05
8.11045399216541e-06
-1.3667434064933e-05
-6.60310421386586e-05
-6.85808707194202e-05
-4.58247550179952e-05
-1.6098538108159e-05
-5.99031568976883e-05
-5.62676045900176e-05
-3.8494842546783e-05
-4.59314106899716e-05
-6.7706830873179e-05
-3.69414801927357e-05
-1.7088941055695e-05
-2.14678142293445e-05
-1.60816195039981e-05
-3.17075867779268e-05
-4.60053756448924e-05
-1.81886431726525e-05
-3.47844711697988e-05
-7.6141388652006e-06
-1.75101234304643e-05
-1.43816141141002e-05
-1.91469393793297e-05
-1.45778723684436e-05
-2.43599980278905e-06
-2.4283661061451e-05
-4.59948801960914e-05
-2.91602950787234e-05
-4.76609234486678e-05
-4.3088406869274e-05
-6.17920316840193e-05
-3.15627667587732e-05
-2.85002393782528e-05
-2.07181954659875e-05
-2.13842783621559e-05
-1.71712017998889e-05
-4.01186996729973e-05
-2.59500642272599e-05
-1.403540716778e-05
-5.69269701280141e-05
-2.74795951579331e-06
-3.55019234381012e-05
3.19049266032232e-06
-3.46757054175725e-05
-2.94183375698592e-05
-4.04537877876701e-05
-6.78686928292561e-05
-2.29246185712226e-05
-2.75036205328881e-05
-2.68328669929067e-05
-5.01590692541994e-05
-2.63393222704252e-05
-6.48806978066451e-05
-4.2175280308592e-05
-6.14861360489434e-05
-4.03820807271596e-05
-4.36453791196149e-05
-1.78381443570627e-05
9.01718789203997e-06
-4.31489714320912e-05
-2.46412023909871e-05
-1.357363977148e-05
-3.71218551943131e-05
-2.48725386911301e-05
-1.94103324024276e-05
-3.60979416258425e-05
-6.47697476830751e-06
3.98565092798019e-06
2.92303333055508e-06
-3.43767954096597e-05
-3.19948409480921e-05
-3.3475852789048e-05
-2.67227946001808e-05
-3.88808818146199e-05
-2.81264823502018e-05
-4.31766992763973e-05
-2.42015264280519e-05
-7.10844793407135e-05
-1.11998651059022e-05
-3.43466623932067e-05
-5.23317507961936e-06
-4.11047158424561e-05
-5.69805282500473e-05
-3.72896787303685e-05
-2.75091618172897e-05
-1.55358157628313e-05
-1.38254349189237e-05
-2.38325054803349e-05
-2.90450701936469e-05
-2.71985110867752e-05
-5.77918403290134e-05
-2.37692897865438e-05
-3.90337008254452e-05
-1.45500108414587e-05
-4.58925669914268e-05
-8.42260468709023e-06
-1.69413040303335e-05
-2.14142869253478e-06
-1.17321409903889e-05
-2.81848005721257e-05
-2.32905628238516e-05
-1.52647013356551e-05
-1.93399358061482e-07
-2.05045554267935e-05
9.69890804702091e-06
-4.39822835913278e-05
-1.45401953317897e-05
-3.25486699342658e-05
-5.83796211237234e-06
-4.6983396114014e-05
-1.5002172786653e-05
-7.39787466548299e-06
-2.5555202203138e-05
-4.50210152839696e-05
-2.9069684600685e-05
-1.5066682846167e-05
-1.45059412048381e-05
-1.45084649393673e-05
-7.41608856231182e-05
-1.46572697513647e-05
-3.41925291333149e-05
-3.52481406512781e-06
-2.96683348051245e-05
-2.18089050534331e-05
-3.04614359681344e-05
-4.45453557167847e-05
-3.14829690167636e-05
-3.90017471425471e-05
-1.64418579304073e-05
-4.68417997047485e-06
-1.10707347652651e-05
-1.07274388876377e-05
-1.14840413084664e-05
-2.09068850990697e-05
-1.03298118511703e-05
-1.90589322901576e-05
-3.6925954693587e-05
-1.39624702233211e-05
-4.4296534202006e-05
-3.89758223993072e-05
-2.67793564521219e-05
-2.93131609841825e-05
-3.13915417024117e-05
-2.48064195225965e-05
-4.00011246885288e-05
-1.70503268432208e-05
-2.66575449251677e-05
-1.26865175543999e-05
-1.5428542339089e-05
-1.77174501963792e-06
-2.32515831116007e-05
-2.25558958382121e-05
-4.34688367861962e-05
-6.48931468320655e-07
-2.16393024696917e-05
-4.12241770286849e-05
-2.04192114375153e-05
-6.40260150753146e-05
-3.21179203417539e-05
-5.2542523819046e-05
-2.58819461360643e-05
-6.50857857265452e-06
-5.32767577990791e-05
-2.42485106232264e-05
-5.73532171810928e-05
-1.21334081838722e-05
-2.62759456288113e-05
-3.86146445141701e-05
-4.15772834211663e-05
6.00882315378915e-06
9.32902079270287e-06
-1.30189334243433e-05
-6.34593686772176e-06
-1.46010133751144e-05
-6.85562992814648e-05
-1.40675615790061e-05
-3.09598050162665e-05
-1.99297287894838e-05
-1.55786460692862e-05
-1.30943538336421e-05
-2.93393122923967e-05
-1.09815325631753e-05
1.05406307018102e-05
-2.79405383487895e-05
-2.33454326461962e-05
-1.94411068315003e-05
-4.79496439917216e-05
-3.5935355605948e-05
-6.87791491817686e-06
-4.54306038378092e-05
-4.12908838823366e-05
-1.45464064050443e-05
-6.94672542317616e-05
-3.85438859622474e-05
-2.58667638228471e-05
-5.82413358932923e-05
-4.05653989410924e-05
-3.18854682914044e-05
-3.8249177867746e-05
-5.63511283176595e-05
-3.60012940726043e-05
-3.65519470909114e-05
3.5243086548581e-06
-1.51593059268162e-05
-1.12908549585439e-05
-1.75891470365271e-06
-2.51025821696968e-05
-2.1372156385776e-05
-8.77469815283687e-06
-4.17535511722824e-05
-3.35207412901311e-05
-3.10390710619986e-05
-1.37192500898805e-05
-4.46256502635798e-05
-1.93886799503548e-05
-3.34311167756568e-05
-1.57389866690148e-05
-3.28347371508058e-05
-3.60387864920222e-05
-3.26310471635802e-05
-2.31138360568406e-05
-2.69020273917628e-05
-1.94392447736183e-05
-2.67427497298499e-05
-2.78654784626664e-05
1.33760657801142e-05
-3.7447069973429e-05
-2.33085602391376e-05
-2.78271998740588e-05
-2.67829018097848e-05
-1.64942666520294e-05
-1.97179435381265e-05
-3.69029196110128e-05
-5.06643270103567e-05
-2.74626122124073e-05
-5.48927436622662e-05
-3.05552233548478e-05
-4.62642314975386e-05
-2.47505310155168e-05
-3.15089544501409e-05
-8.13673155258984e-05
-5.19168380859224e-05
-4.73757057792111e-05
-2.84826098120027e-05
-3.36800891034161e-05
-2.2597002328207e-05
-9.64329758057869e-06
-3.08462237942523e-05
-2.98920582546562e-05
-1.47698513985582e-05
-2.12760873677001e-05
-2.15699300280507e-05
-3.16456554230476e-05
-3.80496280025648e-05
-1.29915661614753e-05
-2.17235632028787e-05
-5.25837056152477e-05
-2.21527868751555e-05
-4.10623196700803e-05
-3.444483919427e-05
-2.27597346029969e-05
-2.12125376397417e-05
-3.8312017239544e-05
-2.83038920369689e-05
-3.72081994978481e-05
-5.90996163340889e-05
-4.33782554914071e-05
-1.91229881483571e-05
-2.09092926692212e-05
-5.28756698608984e-05
-6.84417593138655e-06
-2.26459921339799e-05
-2.46504580160318e-05
-3.58677859841607e-05
-4.59140009133796e-05
-5.32444760970187e-05
-8.98979955426995e-06
6.34575813071374e-06
-2.92316860290489e-05
-2.95756069894316e-05
-7.36272961269258e-06
-2.95305408394558e-05
-1.57728607578184e-05
-2.46248536123816e-05
-5.19622000321003e-05
-1.22159593995296e-05
1.53230510191949e-06
-3.59494151484627e-05
-2.62129815922802e-05
-1.37729289110406e-06
-2.72574926734681e-05
-2.37621285104758e-05
-3.33540666582582e-05
-2.32283008961331e-05
-5.39308615314507e-05
-9.12477989969859e-06
-1.11561910187271e-05
-3.3588310223806e-05
-1.49714441885515e-05
-4.35542802497702e-06
-5.05404215154825e-05
-2.90857283091441e-05
-4.42308871553261e-05
-3.06810744958405e-05
-4.04165206283969e-05
-4.30640695813442e-05
-1.68081055157313e-05
-1.94849971600227e-05
-3.31425699232566e-07
-4.73568265240742e-05
-3.54251245501092e-05
-3.74981893543285e-05
-2.25073327113919e-05
-2.99360703555612e-05
-5.05239139567689e-05
-2.55780918050637e-05
-4.78889258932259e-05
-3.08785312290195e-05
-2.86067475919136e-05
-6.62265025878353e-05
-1.79041077688824e-05
-3.16357845847733e-05
-1.13975962246876e-05
-3.19560688082548e-05
-3.36937870067241e-05
-1.84709874438146e-05
-4.28079871190974e-05
-2.3690486632013e-06
-2.40881270830013e-05
-4.56236772906179e-05
-2.4583433844124e-05
-6.30234752301375e-05
-4.47795153837049e-05
-4.54097687299881e-05
-2.88726846319253e-05
-1.50725104023726e-05
-4.32396209914081e-05
-1.86812095315799e-05
-2.62179090938684e-05
-1.76752045420494e-05
-3.03627661054949e-05
-3.47775579521249e-05
-4.0243215523907e-05
-4.22399908408697e-05
-3.7665452662794e-06
-4.82482953962184e-05
-2.67213802051337e-05
-7.38389721822581e-06
-5.51376575913539e-05
1.41338292428465e-05
-2.20706074998448e-05
-1.23899591373711e-05
-4.54894971099141e-05
-3.56030365755581e-05
-8.50075455939337e-06
-3.35175402763118e-07
-4.68136577584198e-05
-2.82814859378053e-05
-5.29870641355216e-05
-9.48955525118289e-06
-3.18539523930625e-05
-5.08269289474142e-05
-4.19676898740137e-05
-1.22842691743127e-05
-1.26668749476155e-05
-2.20579608735764e-05
-3.88480882586668e-05
-3.59101081233281e-05
-3.00627515590934e-05
5.5817455258253e-06
-2.93944108575728e-05
-3.22205105137353e-05
-3.44166620529342e-05
-2.34806389999051e-05
4.41074224071447e-07
-4.03922720932191e-05
-3.85838135434164e-05
-9.31101144204224e-06
-5.33050158634132e-05
-7.80519530629413e-06
-8.29079884588449e-05
-2.5279352835054e-05
-2.37108391148035e-05
-1.94090181040338e-05
-3.93546552980519e-05
-7.13748409233198e-05
-3.59104150480078e-05
-4.03918969685079e-05
-3.73780906293367e-05
-2.73197273507415e-05
-5.18711994524649e-05
-2.82259418061273e-05
-4.87721679468955e-05
-1.98950388868287e-05
-4.18121849064254e-05
-1.60570849867053e-05
-5.37529598292119e-05
-4.28221957368645e-05
2.25122987359661e-06
-2.68907298955958e-05
-1.81523065867519e-05
-8.03238570508484e-07
-2.3787025246508e-05
-3.02744750560019e-05
-4.95625359140856e-05
-4.34100503090221e-05
-2.78913141756289e-05
-3.813761895853e-05
-2.06544636507327e-05
-2.56543135371664e-05
-4.46902451961584e-05
-5.63641893636805e-05
-2.59586187674351e-05
-1.59905913355186e-05
-2.13887708920067e-05
-1.33202608368605e-05
-1.45387651401762e-07
-2.52939060191775e-05
-3.16825467127987e-05
-3.54526443033556e-05
7.85258787733803e-07
-1.63871492378086e-05
-2.18527137386227e-05
-2.07362658642866e-05
-3.94584456289479e-05
3.34491094919778e-06
-3.60589983451301e-05
-3.79544094052596e-05
-8.04657951106958e-06
-2.42340665926931e-05
-3.76460097075747e-05
-2.42916846988882e-05
-2.79084792493462e-05
-3.69858574383279e-05
-4.34911367688467e-05
-6.70782641603287e-05
-3.92651478090916e-05
-4.08304405957202e-05
-3.16560154416538e-05
-3.90390743803937e-05
-4.84121258929061e-05
-1.99579876059491e-05
-1.05542320662389e-05
-3.3786868682212e-05
-3.56185771991738e-05
-4.50253875247101e-05
-2.29679312790654e-05
-3.67990149029117e-05
-2.39581167425062e-05
-2.1956673515716e-05
-3.86988251413394e-05
-3.8063019701909e-05
-3.07110514564541e-05
-5.59275660861538e-05
-3.75959485572121e-05
-3.97471533122248e-05
-3.16086981856931e-05
-4.12557293708814e-05
-2.70846435771659e-05
-2.95052091636948e-05
-2.59696859833286e-05
-3.08895083565584e-05
-2.58610742734249e-05
-2.64068197641761e-05
-2.25018844044344e-05
-1.18929049064061e-05
-2.09052899178593e-05
-3.89400464000572e-05
-2.64066422776572e-05
-1.97895101533596e-05
-4.59694013721017e-05
-1.73303674537994e-05
-4.91048889568646e-05
-3.05160841547411e-05
-2.58034511944528e-05
-3.63378262368333e-05
-2.31151997445454e-05
-8.09408778987897e-05
-1.60099965886315e-05
-4.46529292727348e-05
-2.98468133424066e-05
-4.2953252682397e-05
-3.8094180895317e-05
-1.28252170223689e-05
-1.99988474383971e-05
-1.15683315872952e-05
-1.13783879447193e-05
-2.38676928644866e-05
6.76672909428596e-06
-3.95613297812565e-05
-4.8968667278661e-05
-4.11958382978981e-05
-3.64714130214958e-05
-3.5741503579462e-05
-2.86401052344281e-05
-3.62804340565523e-05
-2.83775522712327e-05
-2.92644503773235e-05
-3.81509344016005e-05
-3.36033867493488e-05
-2.67284608542115e-05
-1.8156489554626e-05
-3.61476178857061e-05
-8.1070643944177e-05
-3.61844336801056e-05
-4.07527873844173e-05
-3.34399997539629e-05
-4.40277497735491e-05
-2.16168499394309e-05
-4.71751194019578e-05
-4.10273714864834e-05
-1.57142130795168e-05
-5.38420533660655e-05
-4.97311919394598e-05
-1.01989651554271e-05
-6.6629915183974e-06
-4.67837139955811e-05
-3.010094072226e-05
-3.72007826794947e-05
-2.5276612398799e-05
-2.61576700115683e-05
8.14573595836653e-06
-2.06739398374302e-05
-1.47914877912063e-05
-2.43691213255105e-05
-4.22417280264259e-05
-5.01717571276919e-05
-2.35216596467933e-05
-3.83978890078577e-05
-5.44422803395661e-05
-3.20635760605022e-05
-3.73061492788916e-06
-1.65921180198995e-05
5.51160028073177e-06
-7.83645877080849e-06
-3.29506246643515e-05
-3.42668717019198e-05
-3.43216384896878e-05
-2.23566053331739e-05
-5.03956584415667e-05
-1.51794769498105e-05
3.39300936388261e-06
-3.36253515124909e-05
-3.5871501047622e-05
-4.82363901583613e-07
-4.14758501211225e-05
-2.81160092493796e-05
-3.09423079016462e-05
-3.65270575955736e-05
-3.2317303232018e-05
-3.39647821392216e-05
-2.65411294597271e-05
-5.28318128894816e-05
-3.45200563990451e-05
-2.84327005924153e-05
-5.82437105887423e-05
-2.21191141481919e-05
-3.43613496506637e-05
-5.05902728396828e-05
-2.35564490995069e-05
-5.77076624184397e-05
-7.09457388154005e-06
-4.17274709608302e-05
-4.90462599811905e-05
-1.43235047981606e-05
-3.87493170932057e-05
-3.35156968584585e-05
-5.23737756820268e-05
-2.79906787748297e-05
-4.04258649618843e-05
-3.26424374557015e-05
-1.30587845480643e-05
-2.29473093849263e-05
-2.95179414083559e-05
-4.78786953413652e-05
-4.56105669803015e-05
-5.84901703688279e-05
-1.87529818852411e-05
-4.16970754500784e-05
-1.22195944671072e-05
-3.51302287057897e-05
-6.68990448931586e-06
-2.62900993411814e-05
-4.00972272319082e-05
-8.70963067171381e-06
-4.12449561871394e-06
-2.70235482696037e-05
-3.08650183277926e-05
-2.52294983664047e-05
8.15151968325537e-06
-9.37380004733135e-06
-1.55116431796842e-05
-6.05766821972449e-06
-3.62415068015652e-05
-5.47250382668506e-05
-2.0487831839547e-05
-4.13974223597222e-06
-2.96874545218096e-05
-1.77648382146477e-05
-3.66551006084962e-06
-2.05423608823909e-05
-4.74667444652446e-05
-1.4767905484477e-05
-1.19063029123641e-05
-3.1052132445854e-05
-6.51334230978841e-05
-1.45351419872605e-05
-4.01502862957684e-05
-6.66057726681846e-06
-2.26282967068794e-05
-4.39377524231215e-05
-7.47048509609079e-06
-5.35004432728447e-05
-3.68047796192069e-05
-1.61035191911885e-05
-5.62758215302125e-05
-3.40759531723449e-05
-6.21082678708659e-05
-2.92657870795333e-05
-1.60387080846599e-05
-5.98483820541969e-05
3.4136951673435e-06
-1.68049750596906e-05
-1.98332604686363e-05
-5.14167287105969e-05
-6.12514807294096e-05
-2.56193777385154e-05
-2.95242639144494e-05
-3.17754838978129e-05
-5.33024786397665e-05
-1.36202991551234e-05
-3.10172010113976e-05
-2.56921450477586e-05
-4.38247702647683e-05
-4.35336528588837e-05
-5.96302636953e-05
-5.53374714985055e-05
7.05559041577051e-06
-3.29942716997569e-05
-4.98702197251235e-05
-3.755306492676e-05
-3.77295628617369e-05
-4.78225886176989e-05
-3.39229328363838e-05
-3.16231648928949e-05
-1.17876870899092e-05
-3.32833566222457e-05
-1.91730535508407e-05
-5.53782826701997e-05
-1.40208286399218e-05
-2.95257861703928e-05
-5.6494797064785e-06
-3.64259745997732e-05
-8.39764197781591e-06
-1.69806598254639e-05
-3.1286228425857e-05
-4.12049497552369e-05
-1.9219974896211e-05
-4.66105684916915e-05
-2.620588174328e-05
-6.26982335264088e-05
-2.53939527716633e-05
-8.83267673226612e-06
-2.98312715926546e-05
-3.86684458643714e-05
-2.86129730365884e-05
-2.23228866424502e-06
-1.97942909638921e-05
-5.56164615244962e-05
-5.27047757584399e-05
-3.94962814256911e-05
-2.61517971132007e-05
-9.77907142209472e-07
-4.09144252646351e-05
-1.53610284661952e-05
-1.07333846327711e-05
-2.18037518942106e-05
-2.5107421055438e-05
-2.00736165148962e-05
-3.3069245279133e-05
-1.8049674386658e-05
-3.35122930844219e-05
-3.92217711198875e-05
5.29763398206223e-06
-1.93597586206684e-05
-2.64043313051543e-05
-1.76737755479278e-05
-3.14961539097171e-05
-1.58839627431659e-05
-1.7425444997093e-05
-3.57402453415833e-05
-2.78061417512844e-05
-4.63128810015363e-05
-2.61082607522227e-05
-9.83165853210277e-06
-1.21185138157674e-05
-4.58264529256311e-05
-2.10564532997784e-05
-4.21607759384115e-05
-7.07639079516299e-05
-2.2553873689531e-05
-4.12959980712396e-05
-2.69228545625731e-05
-1.92950181373788e-05
-1.31334760895758e-05
