# Supplementary material for: Research on computational propagation and identification of mine microseismic signals based on deep learning
Source: PLoS One. 2025 Oct 22;20(10):e0334641. doi: 10.1371/journal.pone.0334641 (PMC12543183; doi:10.1371/journal.pone.0334641)
Supplement: S8 Data — (ZIP) [file pone.0334641.s008.zip › 000100900002870.xlsx_0.txt_24.txt.txt]

-2.51565480418128e-05
-4.38209442607435e-05
-3.65789548189987e-05
-1.71618692596396e-05
-3.71745891865472e-05
-3.99247674637288e-05
-1.7165672554169e-05
-2.75538560727452e-05
-2.09999926061411e-05
-3.861939939527e-05
-5.81425913197248e-06
-2.23287355622881e-05
-4.35747988176069e-05
-3.37622349018636e-05
-3.76349204331294e-05
-1.87605290030936e-05
-3.00487496132438e-05
-3.55775440781015e-05
-2.55089900580891e-05
-3.41138654952505e-05
-3.88709398230085e-05
-2.36812541192689e-05
-4.82464710237412e-05
-2.75907474578834e-05
-3.57977002472599e-05
-4.79132656202635e-05
-3.11424103407636e-05
-1.47864216834448e-07
-3.09735621668542e-05
-1.3864630477936e-05
-3.9853663060823e-05
-3.71211628758057e-05
-4.16819425764879e-05
-4.01685745604397e-05
-3.21833222914769e-05
-3.90504615069348e-05
-2.51325089754155e-05
-3.89500010681639e-05
-5.42796090295066e-05
-2.52551030942876e-05
-1.52656333476725e-05
-1.65004281514199e-05
-4.28038666954584e-05
-1.1687684085283e-05
-3.59389340157546e-05
-1.74724981409198e-05
-2.43291769291867e-06
-2.93781508766201e-05
-4.58666477313401e-05
-2.12317057914936e-05
-1.7071184042313e-05
-3.87825242348134e-05
-3.08085282645435e-05
-5.02346218018645e-05
-1.05624160375921e-05
-3.10969619060808e-05
-2.01354347019019e-05
-1.81075282340725e-05
-1.20913397695553e-05
-1.232229296882e-05
-3.55894687239261e-05
-6.22464893663657e-05
-4.48295223573991e-05
-3.15489372369963e-05
-2.88621499026141e-05
-1.38152164496246e-05
-3.57118511201395e-05
-4.75050980457454e-05
-3.23633270585511e-05
-1.88811732244126e-05
-9.1530688060945e-06
-3.48240756146716e-05
-5.7306272764643e-05
-4.55628071430807e-05
-1.66231202866356e-05
-4.99715551647063e-05
-4.11108720781459e-05
-3.04004287791289e-05
-2.15210575517362e-05
-7.4220810606785e-05
-4.25815402476648e-05
-2.04952178572913e-07
-1.72943345054765e-05
-3.21798340625945e-05
-2.70122001452138e-05
-2.11560324262348e-05
-6.81900035617441e-05
-2.9772436673635e-05
-3.33147933699317e-05
-2.57997250352619e-05
-2.26257764684241e-05
-6.15432819650104e-06
-1.51284009022714e-05
-1.44099500939652e-05
-3.76502629391585e-05
-1.34055113223704e-06
-1.06494792871543e-05
-3.72275609248229e-05
-2.79769123181138e-05
-2.23977594697736e-05
-1.84424673401147e-05
-6.93601323992998e-05
-2.9589518747806e-05
-4.08252321064172e-05
9.41014090421972e-07
-4.49370815236124e-05
8.03009224615024e-06
-2.29465586792318e-05
-5.15110394181658e-05
-3.32411466589091e-05
-3.96052928571185e-05
-1.11572744992621e-05
-5.36962673158543e-05
-2.07996515796317e-05
-5.74510943385142e-05
-2.44201081137559e-05
-2.57389679316306e-05
-1.51499386395976e-05
-2.83970099648025e-05
-2.17540804488635e-05
-2.68657385508614e-05
-6.23779237656854e-05
-2.50343095816921e-05
-2.36099764338167e-05
-5.03067549171102e-06
-1.7838069247998e-05
-3.93244439275041e-05
-5.39770976041496e-05
-2.52289763905385e-05
-2.37037882765286e-05
-7.64036270597726e-05
-2.90724707957136e-05
-3.74866642799305e-05
-3.2559754287199e-05
-3.33243644783504e-05
-2.65282947342571e-05
-2.78774484352323e-05
-3.76124621275648e-05
-6.30114759764777e-06
-3.19328703241011e-05
-3.10065011442545e-05
-1.60808980800854e-05
1.10058662348121e-05
-1.99040311993506e-05
-4.7732041623279e-05
-3.31835551098756e-05
7.61402978568641e-06
-4.68344038284487e-05
-8.58035697234738e-06
-3.67426650464643e-05
-1.58889883815574e-05
-1.93786888138367e-05
-1.73205112133932e-05
-2.65470681841946e-05
-2.05312123236137e-05
-6.118635161964e-06
-1.16171857995167e-05
-3.74562477046581e-05
-3.74820077029786e-05
-3.33088475289814e-05
-2.2083314673972e-05
-7.39519640572482e-06
-5.05366993846032e-05
-2.17478919921635e-05
-1.79041392849583e-05
-5.3371867586521e-05
-4.94251338727423e-05
-4.20700037825608e-05
-4.4708488270139e-07
4.52096558682994e-06
-3.17395588475676e-05
-2.40835906394379e-05
-5.22827762925964e-05
-5.4847615423514e-05
-2.95856736370773e-05
-2.89237703330629e-05
-3.83770499536791e-05
-3.99428363540511e-05
-2.24016311569781e-05
-5.41284000091368e-06
-1.25303263577403e-05
-3.81577482313447e-05
-3.25182652314356e-05
-2.59193185727009e-05
-2.2852976678254e-05
-4.04513700041972e-05
-4.89133397740086e-05
-1.05663921341446e-05
-2.92251669528951e-05
-3.38505339455518e-05
-2.91124597814135e-05
-2.52179870738564e-05
-5.71073484609902e-05
-4.0108424489495e-05
-1.87464106983333e-05
-1.58054583850996e-05
-3.24449056417574e-05
-3.78722444971252e-05
-2.88914064678623e-05
-2.68722291148252e-05
-3.94244105944955e-05
-4.60032543469927e-05
-4.90529745702247e-05
-2.39515442354477e-05
-3.51992819919894e-05
-4.34214158369493e-05
-3.36503131218002e-05
-4.09298440384275e-05
-3.56891890288245e-05
-1.66418846485922e-05
-1.68910461878478e-05
-3.01712833211042e-05
-6.38368202657637e-05
-2.55177348265424e-05
-2.40507410800989e-05
-2.82893571201823e-05
-4.25827691014529e-05
-3.82636595681916e-05
-2.10845743772261e-05
-4.47678864589729e-05
-4.48683518735891e-05
-8.06546142113342e-06
-3.71234251061818e-05
-2.63032499205163e-05
4.63064138955087e-06
-4.37381743139643e-05
-2.07896149354999e-05
-4.52802073187907e-05
-3.74306997077561e-05
-2.65451239080718e-05
-3.6065362167522e-05
-2.24316674090727e-05
-3.4394249214588e-05
-1.70746203983392e-05
-1.41541451911176e-05
-3.63531189547841e-05
-4.32639304229189e-05
-2.72327325946061e-05
-6.15958904995655e-05
-9.87592686653901e-07
-3.13614843045133e-05
-1.14207667349889e-05
-3.10518199664673e-05
-1.04846369111646e-05
-1.36587695591982e-05
-4.48909260610976e-05
-2.42152510856514e-05
-3.32944184672561e-05
-3.25150321485582e-05
-2.61088776425255e-05
-5.65723387211566e-05
-3.81871473777615e-05
-1.72000404311311e-05
-2.58152048644652e-05
-1.17294995696305e-05
-2.55819344243514e-05
-2.76774778382554e-05
-1.72165606610516e-05
-3.07958728242192e-05
-1.36324002852156e-05
-1.91467011062952e-05
-3.82947194882569e-05
-1.88275181730459e-05
-7.55747401616867e-06
-3.68288130974075e-05
-3.76339708125679e-05
-3.2723837918931e-05
-4.99247543508866e-05
-1.06839759688698e-05
-3.84846311215486e-05
-1.04345091872933e-05
-3.88661887929174e-05
-2.00323113229855e-05
-1.98509344462184e-05
-1.34529673386482e-05
7.85242455813895e-06
-1.91865400689806e-05
-1.59632709433737e-05
-5.87588647072416e-05
-2.67390691753936e-05
-1.01666843307581e-05
1.42922034654087e-05
-6.35125568365656e-05
-3.06787950473783e-05
-4.75446167910591e-05
-5.89810657589281e-05
-2.55353341780651e-05
-1.17627954392628e-05
-2.03567639522702e-05
-3.77322599556573e-05
-3.13249038613967e-05
-1.23563731892892e-05
-3.47777518343749e-05
-2.1547170552222e-05
-2.82105399616591e-05
-3.78220801116279e-05
-1.07433893843097e-05
-2.30460545828703e-07
-3.86580477266521e-05
-3.86468664863065e-05
-2.9180126504112e-05
-2.90217168083243e-05
-1.58864392156762e-05
1.77539776915256e-06
-3.79466217962279e-05
-3.27962028884171e-05
-1.38400116031944e-05
-1.33220019088998e-05
-3.49419760883069e-05
-3.8709843612932e-05
-3.91486114200534e-05
-3.7164747370483e-05
-1.48659809617816e-05
-4.85679544426708e-05
-3.74073764660596e-05
-4.66701221888699e-05
-5.73993499189192e-05
-3.26136726832895e-05
-6.67747088329374e-05
-2.30670165025445e-05
-1.02225291846225e-05
-2.2950296803956e-05
-5.18313833977099e-05
-2.18351803260543e-05
1.54440417379769e-05
-1.73247553048344e-05
-5.3023153226818e-05
-9.31772761568935e-06
-3.47002312936774e-05
-5.12122968388954e-05
-6.00539591452424e-05
-2.96447527525607e-05
-3.96129177525515e-05
-3.19127556363973e-05
-4.93580673331081e-05
-3.19358678367632e-05
-2.42912346857302e-05
-1.3157715687282e-05
-8.17383144903978e-06
-2.04886403249385e-05
-5.35605168986948e-06
-3.19743237452479e-05
-4.02887152695136e-05
-1.524046697064e-05
-4.63256845799382e-05
-3.35292126119094e-05
-1.68678344859595e-05
-1.50387706490344e-05
-2.11500411599622e-05
-4.16178677590866e-05
-1.36301895776832e-05
-4.4190416324316e-05
-4.72944222572176e-05
-2.11975656146204e-05
-2.96087248698613e-05
-2.70183091281838e-05
-3.71242383061097e-05
-4.35088881691106e-05
-3.74368402177212e-05
-1.61156500037925e-05
-1.85350237112121e-05
-2.14368396845814e-05
-4.10935115372585e-05
-3.55166454921329e-05
-1.43108176466766e-05
1.76132789403399e-06
-2.06988027529174e-05
-1.89141813499253e-05
-1.53130967818588e-05
-1.34715976893575e-05
-1.99047755576737e-05
5.92969394694351e-06
-3.10621816192926e-05
-1.88285872219535e-05
-3.43883919618898e-05
-4.41409357968659e-05
-4.57267697071938e-05
-4.38229403223494e-05
-3.59901022109763e-05
-6.07216600253734e-06
1.34911248325198e-06
-5.19081618065208e-06
-2.61925819740309e-05
-3.27133068646618e-05
2.21954418043983e-06
-4.23799510564019e-05
-2.73043850278424e-05
-1.97978900231947e-05
-3.93207014134661e-05
-7.28956103929379e-05
-2.19851782985481e-05
-3.56112848606115e-05
-3.91428115344985e-05
-1.66258266624166e-05
-3.60644967023861e-05
-4.50174654206147e-05
-2.2089174622497e-05
-2.67463472040558e-05
2.21809842326856e-06
-2.79453198483354e-05
-4.14696787782936e-05
-4.84391680292969e-05
-8.66108047931854e-06
-4.33108181733234e-05
-5.28867253500734e-05
-1.80434064886052e-05
-5.16689944020594e-05
-3.56217841497414e-05
-3.77062590049486e-05
-3.47901923631362e-05
-4.48432186326372e-05
-3.87257979581281e-05
-2.57151882987138e-05
-1.2573272998739e-06
-3.00206487338745e-05
-5.17157402457222e-05
-3.08895433062942e-05
-3.23461541376703e-05
-2.74269064490001e-05
-2.10064890706368e-05
-2.99945987085381e-06
-2.43993622427454e-05
-2.9818759438255e-05
-3.34576864160603e-05
-6.31555309925509e-05
9.37370987747035e-06
-1.90594571893209e-05
-4.80539313363921e-05
-5.62317337353091e-05
-1.82488338865059e-05
-1.36710167201798e-05
-4.17359682863255e-05
9.56744465742382e-06
-1.58199171349899e-05
-2.63334618398183e-05
-3.07268974684407e-05
-6.40510956736258e-05
-2.47688045255724e-05
-4.22761275716468e-05
-1.28617373425642e-05
-4.12887761890961e-05
-9.49058380043621e-06
-1.90606685692962e-05
-7.74522131397381e-06
7.39552884251096e-06
2.00236578586839e-06
-2.67186123764564e-05
-1.41676500622405e-07
-2.79555123857988e-05
-3.79848835610753e-05
-2.9571307283618e-05
-4.75876169826789e-05
-8.30823462717329e-06
-9.93848698470093e-06
-3.07643156533413e-05
1.63810247255444e-05
7.09999766749556e-06
2.88566954685593e-07
-2.51127373823218e-05
-2.61427165632163e-05
-5.26665802738888e-05
-4.17649592401834e-05
-6.39172399901985e-05
-4.14530558493002e-05
7.09466097282765e-07
1.00862872013533e-06
-1.7390126161006e-05
-1.23390018049358e-05
-4.76796556510086e-06
-6.47352853668588e-06
-1.98564676208334e-05
-2.47358510551789e-05
-6.62335072873423e-06
-2.9012353278068e-05
-2.01006113643112e-05
-5.6457147454839e-06
-3.75632894389009e-05
-3.82992798140037e-05
-2.91078869476842e-05
-3.64817070922092e-05
-2.87002373566282e-05
-1.87095911864636e-05
-2.31082034891321e-05
-2.61158154971042e-05
-1.51753278450353e-05
-1.7538758078325e-05
-2.42909844921664e-05
-2.79686695987642e-05
-2.78583809115078e-05
-1.44284496089962e-05
-3.74275944992275e-05
-4.62866099642143e-05
-2.53006920573149e-05
-1.48984036696136e-05
-2.7113834126231e-05
-4.77505550593705e-05
-4.22940623677946e-05
-3.8417696964302e-05
-3.91512452323328e-05
-4.41584336793941e-05
-1.93696265174946e-05
-3.13945969997985e-05
-9.12339367593219e-06
-2.86010949601399e-05
-1.99108259023083e-05
-2.05928367186537e-05
-3.77255151005633e-05
-2.71631015817328e-05
-2.48564989810564e-05
-5.31694853014189e-05
-4.18571084865576e-05
-2.61507494408037e-05
2.99260855267823e-06
-2.45200027202453e-05
-4.03821116333588e-05
-6.15862695004022e-05
-4.89489365604872e-05
-2.19721170574892e-05
-4.67823000122111e-05
-1.27847659950029e-05
-2.83480728746541e-05
-2.80258378863773e-05
-2.95421711575963e-05
-2.52869134668446e-05
-1.88241422684113e-05
-3.02727885427375e-05
-2.30983650598429e-05
-1.18632358091069e-05
-5.98053715352283e-06
9.31839264975068e-06
-1.57920194479984e-05
-2.85739392864729e-05
-1.45185519363092e-05
-3.78438172230866e-05
-2.10764099971244e-05
-1.14760570979323e-05
-6.88334484279064e-05
-5.50884324861495e-05
-4.37636451276086e-05
-1.81973698511898e-05
-1.08837119046824e-05
-4.00802637909496e-05
-7.46986200237306e-06
-7.30362874109014e-05
-2.68097653187988e-05
-2.61213434078445e-05
-5.40268684471726e-05
-1.30514585721504e-05
-2.89664347267146e-05
-4.65602259025975e-05
-4.85498972936699e-05
-5.02669151490271e-05
-5.5525414060542e-05
-3.43318896741157e-05
-1.47037317739116e-05
-1.72483539740676e-06
-2.70681691917743e-05
-1.72781259786646e-05
3.92156907542034e-06
-2.91553099174107e-05
-2.15610130166403e-05
-3.39078604045168e-05
-6.25009626507925e-06
-3.49968394744886e-05
-2.42566486931507e-05
-3.14962953981271e-05
-6.25627803693099e-06
-3.34424301890216e-05
-4.42865965501017e-05
-5.00718387606719e-05
-3.90744670471102e-05
-5.29582848091529e-05
-2.56598433651939e-05
-2.3978073872785e-05
-1.29566636233713e-05
-5.54673612080186e-06
-3.42638354476001e-05
9.70043204619567e-06
-2.50710458569836e-05
-3.07650236115416e-05
-5.80405539503376e-05
-2.74861940489523e-05
-6.6474604418706e-05
-3.52663526461424e-05
-1.71329771980678e-05
-2.72119103780587e-05
-6.25343778037336e-05
-2.19959701136133e-05
-3.62088089615666e-05
-4.50730176004921e-05
-3.45608496266215e-05
-5.30478052833742e-05
-4.49210061738745e-05
-2.8768632170652e-05
-3.84071537348273e-05
-1.98994166794356e-05
-4.55469772602631e-05
-2.741930949239e-05
-1.3802245481955e-05
-3.33713810753778e-05
-4.20436312253238e-05
-1.62418279979028e-05
-1.34222591687803e-05
-2.80796535980832e-05
-4.80770794899498e-05
-2.86065486262258e-06
-4.63261948271931e-05
-2.30316900664417e-05
-2.53426392125996e-05
-5.96247619868783e-06
-1.85979360574234e-05
-2.14422940897587e-05
-4.39074179606422e-05
-4.30465387328222e-05
-2.76627993670956e-05
1.23471456712906e-05
-2.61548435158078e-05
-1.41693236214256e-05
-4.33519755314199e-05
-3.65117049077054e-05
-3.18471263253239e-05
-2.11905098855092e-06
-3.90380024114573e-05
-3.36480699777045e-05
-2.2283273479954e-05
-2.10998515762097e-05
-1.40301435285593e-05
-3.71192976568152e-05
-1.25350390869034e-05
-2.46844150303767e-05
-4.68072098946182e-05
-3.80409122439142e-06
-6.89156222602475e-05
-3.44346936141597e-05
-4.26297066647562e-05
-2.81570029856286e-05
-2.80533817767233e-05
-3.47354649243101e-05
-2.58244447940904e-05
-4.74801683228686e-05
-1.49921593529222e-05
-6.68627247372907e-05
-2.95985300913459e-05
-2.69297891986202e-05
-2.87813128516811e-05
-4.44438350903466e-05
-4.84335659252953e-05
-6.42461985912027e-05
3.72740140760046e-06
-4.25788935824114e-05
1.90780436697754e-06
-4.45248096097573e-05
-3.54288125558872e-05
-1.28136592535998e-05
-6.2383546312786e-05
-4.47293459115384e-05
-4.79366722765832e-05
-2.16039589382336e-05
-2.94283582824778e-05
-1.84449444609578e-05
-1.25588934653986e-05
-8.31228374948078e-07
-2.55580991831592e-05
-1.41226613194894e-05
-1.44305727742863e-05
-4.23858678606819e-05
-3.22504976949432e-05
-2.34397587531162e-05
-2.3972108311927e-05
-2.84260334829642e-05
-2.98001766342492e-05
-2.55721403698837e-05
-4.00662321588828e-05
-3.61433297742815e-05
-1.94334953786745e-05
-1.28064780519552e-05
-2.55289095924837e-05
-2.34269859458844e-05
-4.03380106174731e-05
-3.70170347756173e-05
-9.24052190749168e-06
-4.68856338996181e-05
-9.06264263548735e-07
-1.27248287601777e-05
-1.85333625096787e-05
-2.29534755901347e-05
-3.0006498154285e-05
-3.42566650851765e-05
-3.1757668128824e-05
-1.51660326373425e-05
9.75597059758791e-06
-2.41125882524893e-05
-4.89227899842138e-05
-5.02119762278634e-05
1.79138642831418e-05
-2.27385152242163e-05
-4.24428989299865e-05
-1.07477913986643e-05
-2.99658430650914e-05
-4.61314161566572e-05
-3.526063816809e-05
-1.89215762163543e-05
-3.24093939711544e-05
-3.85971119931414e-05
7.75091433343486e-06
-1.09452171522882e-05
-6.35590419537161e-05
-5.35648220802222e-06
-1.40820606327166e-05
-1.79234386687902e-06
-2.11917030091921e-05
-1.50420256994792e-05
-1.61713349790195e-05
-1.56997682723258e-05
-3.83008886476129e-05
-3.25118116455175e-05
-6.34337690183658e-05
-2.24047734466689e-05
-2.02755331412524e-05
-5.48732254433191e-05
-3.60325950842709e-05
-5.92325818659442e-05
-3.58117854247938e-05
-2.18907777705398e-05
-3.06048096451729e-05
-4.3865584533309e-05
-4.13450963289735e-05
-2.33913912578333e-05
-1.28494410597332e-05
-2.03887219653677e-05
-4.55606756140512e-05
-3.05784217643111e-05
-3.17894352836978e-05
-2.28255334787393e-05
-1.845119240408e-05
-2.1091851078142e-06
-5.0286786497106e-05
-2.54842864197803e-05
-4.64812346006787e-05
-4.509541420635e-05
7.18146204782634e-06
-4.63736684243548e-05
-1.28321397406959e-05
-3.84309754378664e-05
-2.61583160049795e-05
-5.88874864507702e-05
-5.0063145224786e-05
-3.82635848942296e-05
-2.27371216664665e-05
-4.44321514068434e-05
-5.11769684421111e-05
-3.34488666499106e-05
-3.6662476326688e-05
-2.80577769640666e-05
-1.91442340491328e-05
-3.72622511396216e-05
-2.87236356767318e-05
-3.47818276544309e-05
-2.6125184318916e-05
-5.31964907097141e-05
-1.36657834664857e-05
-4.64167950986997e-05
-2.2752983773887e-05
-3.09442090933961e-05
-3.71962371963369e-06
-4.38737811100648e-05
-3.30692727935347e-05
-3.18428830630818e-05
-2.67809402869085e-05
-5.87574927654735e-05
-2.05376820868777e-05
-1.90273486100281e-05
-2.96692304978601e-05
-2.47460803185515e-05
-3.46857699296675e-05
-4.08792290636198e-05
-2.98338324936531e-05
-5.47657841012452e-05
-1.78669352667264e-05
-3.57585890823418e-05
-2.88977487226956e-05
-3.97955148479104e-05
-2.20357816995069e-05
1.87185059346926e-05
-9.603707325837e-06
-2.89215650821475e-05
-3.79449447741283e-05
-2.6320418602627e-05
-3.66236513584815e-05
-6.12719663493196e-05
-3.46403349966552e-05
-3.24737004058842e-05
-3.15869090099915e-05
-3.7818933068994e-05
-7.25651424088334e-06
-1.67041047065912e-05
-1.03934260840668e-05
2.2551833908915e-06
-1.10525033958811e-05
-5.43984109998524e-05
-3.40214666091102e-05
9.58395993560347e-06
-2.84925815194817e-05
-2.84316295169989e-05
-2.61203137175436e-05
-3.77699480425509e-05
-3.93303438731113e-05
-1.4172797927951e-05
-1.74367334736527e-05
-2.74124929916908e-05
3.91321062311311e-06
8.18366907698205e-08
-2.90503637963674e-05
-3.060678482156e-05
-3.11385251603205e-05
-2.58969499774024e-05
-5.20556175853841e-05
-5.84617957623027e-05
-5.69597485805345e-05
-6.25235657272009e-05
-2.83535384931139e-05
-4.73727079508865e-05
-1.72393558689558e-05
-1.92303933927257e-05
-9.43065314042391e-06
-5.50225529495037e-05
-1.45063566823098e-05
-4.67476300294732e-05
-2.00518143473802e-05
-1.68135895303959e-05
-4.63517623138263e-05
-1.48965249197494e-05
-5.71482466080124e-05
-2.34092493388364e-05
-3.71713463607325e-05
-4.85023401181993e-05
-5.13255825010467e-05
-4.24320439225165e-05
-3.27213183867124e-05
-3.57499874053062e-05
-2.33531128892231e-05
-4.89776563947489e-05
-5.60749031083375e-05
-2.83030819277365e-05
-4.25466192608913e-05
-5.67202856614816e-05
-2.56055461861894e-05
-4.45532964030334e-05
-4.54918131866275e-05
-3.15264041175951e-05
-2.8432601823304e-05
-1.41653573649832e-05
-6.03990142781046e-05
-4.3200557818096e-05
-4.09986340539627e-06
-4.45409779434585e-05
8.82665920311888e-06
-1.79661715142294e-05
-1.87905538096374e-05
-1.50116191631575e-05
-5.72889088785392e-05
-2.1807063248051e-05
-2.21096434942909e-05
-6.99912387043829e-05
-2.80275835238863e-05
-3.87468107727177e-05
-2.79586087164209e-05
7.15705605426786e-06
-6.21051042438518e-05
-1.9129616093477e-05
-1.25799572710967e-05
-5.55803314769555e-05
-2.82413484312722e-05
-3.69169697759745e-05
-1.03868259926063e-05
-4.72769956720531e-05
-3.82453187782461e-05
-2.46348037631317e-05
-5.52385472085374e-05
-3.98348286208028e-05
-2.01891473653889e-05
-1.83230509883853e-05
-7.11744728266495e-05
6.27543110767556e-06
6.78165001717204e-06
6.8712456094855e-07
-4.72921530091162e-05
-1.54259670776133e-05
1.68070504367439e-07
-4.14017004471001e-05
-4.43565686699361e-05
-2.39376025345541e-05
-5.29095067808576e-05
-1.63723116220844e-05
-2.03567405083891e-05
-2.32839994435146e-05
-3.61352258967073e-05
-4.66167902335959e-06
-8.00583521246682e-06
-3.51883687727019e-05
-2.1456819962852e-05
-1.05097551229852e-05
-5.00023490540608e-05
-4.39623644764887e-05
-2.48765732634858e-05
-2.54052152864509e-05
-1.59433506769489e-05
-2.35818300306714e-05
-3.59690183896905e-05
-5.00509147747098e-05
-3.88634442369255e-05
-4.18990566594226e-05
-3.28879210120296e-05
-5.75971830154196e-05
-4.85072321195453e-05
-3.66870329686367e-05
-2.348477154105e-05
3.44715352152422e-06
-3.78982447110448e-05
-2.10865225733575e-05
-4.44586966973813e-05
-3.56655983333756e-05
-3.23336450748426e-05
-2.18278835797844e-05
-6.15126735148052e-05
-4.26507456787793e-05
2.88428044749604e-06
-8.25811557735097e-05
-3.38257352210059e-05
-4.12899849020563e-05
-4.43186086825949e-05
-5.02406742281938e-05
-2.770904196322e-05
-2.36319903549885e-05
-4.06058174746023e-05
-1.02515610595574e-06
-1.93189914321379e-05
-4.09627374831555e-05
-3.0630027725402e-05
-1.77067744228333e-05
-4.4204443352023e-05
-3.39869611187666e-05
-3.73858606104974e-05
-8.06608154433168e-06
-4.93912354760853e-05
-6.269497727972e-06
-3.40820524633669e-05
-3.51006815566978e-05
-3.11325037233602e-05
-1.95874404854138e-05
-3.87531012924212e-05
-3.21004896525795e-05
-3.98607455927389e-05
-1.0505781734166e-05
-3.86706920194546e-05
-4.73207258813743e-05
-1.08474111753219e-05
-1.26451550085326e-05
-1.79171109975396e-05
-1.94433504468847e-05
-2.70299992259899e-05
-1.81447394407027e-05
-3.80858415965796e-05
-2.83293472998892e-05
-2.05998017903837e-06
-2.82052350636273e-05
-1.91703982504741e-05
-9.71485305178669e-06
-2.71449807121795e-05
-6.27792369356009e-05
-5.775727284402e-05
-3.13740172929927e-05
-3.28604325628016e-05
-4.44674775172649e-05
5.67812688018156e-06
-3.04222938243509e-05
-2.13031310515919e-05
1.12450836365426e-05
-2.50296173885753e-05
-5.62359200656173e-05
-1.68511993891005e-05
-3.17029508333334e-05
-1.18772720593492e-05
-4.25361150496757e-05
-1.79814508120171e-06
-2.83903427415695e-05
-1.82677706366198e-05
-3.60603649860201e-05
-3.83975554150025e-05
-2.99667827747461e-05
3.66029445966332e-06
-2.18086524696847e-05
-2.0525736553779e-05
4.47707259891074e-06
-3.04745778619364e-05
-1.40098023618728e-06
-3.06245676400199e-05
-7.60377412308716e-05
-4.3544162814751e-05
-1.57962102062738e-05
-5.21584147614615e-05
-4.33897322284721e-05
-1.98069947376609e-05
-4.51183018302927e-05
-2.6848092890606e-05
-2.741146392541e-05
-4.01509247487648e-05
-2.37933372912375e-05
-3.99702501156895e-05
-6.5101140612121e-05
-4.75737879667221e-05
-2.11896714861138e-05
-4.38859387368554e-05
-2.49525850603511e-05
-2.76932440149495e-05
-1.83961242265155e-05
-2.82821587209037e-05
-1.27732540564916e-05
-3.47344778712749e-05
-1.83976907745758e-05
-3.097715546361e-05
-1.16366545914008e-05
-3.19773834841225e-05
-3.89649164592588e-05
-1.22659340342895e-05
-2.98171849033948e-05
-5.96382958270869e-06
-5.4090540693153e-05
-2.62790450634219e-05
-6.45426755841058e-05
-1.94118653914401e-05
-3.091589973108e-05
1.32398373518776e-05
1.55991398933968e-05
-2.19928578237002e-05
1.63902952843409e-06
3.6463326302743e-07
-3.63977211917034e-05
-3.67133764042419e-05
-3.69475792150655e-05
-4.79030504719537e-05
-4.32193158492226e-05
-2.06137379851155e-05
-2.34039534964553e-05
-3.20962620974399e-05
1.37449024214518e-06
-2.79524347299644e-05
-4.4114904429475e-05
-5.70420701654925e-05
-5.16712009627124e-05
-3.90711823189261e-05
-1.78172888134443e-05
-1.886590797167e-05
-1.39625428763692e-05
-3.22314476356702e-05
-6.72784934398909e-05
9.31406317386058e-06
-4.72030288801038e-05
-1.470082435167e-05
-2.42726471643404e-05
-5.275044881788e-05
-2.35532383731276e-05
-2.12556378413663e-05
-2.27138520786632e-05
-3.24280399803681e-05
-2.98069587907863e-05
-4.84124756457478e-06
-4.073896598001e-05
-3.19660971212589e-05
-2.13070520133726e-05
-2.54557062635484e-05
-8.67787125046995e-06
-3.46854615929342e-05
-4.34643581092217e-05
-1.72454167223279e-05
-1.26356934720154e-05
-3.87302086674063e-06
-1.8089715849332e-05
-2.76527110679266e-05
-2.78245232893858e-05
-2.51396412890746e-05
-1.01956724385828e-05
-3.12865505788484e-05
-3.047120346137e-05
-1.32961058942965e-05
-3.55890864043353e-05
-1.19019916844362e-05
-3.05618322009509e-05
-4.23960767036312e-05
-9.06285029167873e-06
-1.97708932461148e-05
-2.09903969054247e-05
-4.44411784275424e-05
-2.41550985643085e-05
-1.78512379576381e-05
-5.61332292175315e-05
-2.10499691097851e-05
-3.36057038939953e-05
2.33865352822296e-06
-3.36364212340815e-05
-3.29018853344758e-05
-1.54234799250863e-05
-3.32764823764822e-05
-3.84574946784313e-05
-4.52367084061413e-05
-2.45438887072571e-05
4.2806125874954e-06
6.77625390218971e-06
-1.56217059252452e-05
-2.58022729769007e-05
-5.89746333584469e-06
-4.89599204222165e-05
-7.7536100697609e-05
-4.23134659907011e-05
3.45169549521449e-06
-4.30281515236262e-05
-4.57998967326213e-05
-3.623669129166e-05
-2.76946294391048e-05
-9.56978392720865e-06
-4.62635514877894e-05
-2.05389444782579e-05
-6.73521570701059e-06
-6.02242800497128e-05
-4.02267895963645e-05
-3.68331635296602e-05
-4.69593970001982e-05
-4.97674077914632e-05
-4.51081890549373e-05
-3.56752317748976e-05
-1.32408222544335e-05
-1.78442550968473e-05
-4.19663591359282e-05
-1.41575966503942e-05
-2.07872382500795e-05
-1.37649366350894e-05
-3.89236688244085e-06
-9.69192227236819e-06
-4.82973727629737e-05
-1.72546848792083e-05
-1.49541753313639e-05
-3.32591979821514e-05
-8.67706613538508e-06
-2.42533305646843e-06
-3.85439048071436e-05
-2.19998746055156e-05
-3.71895360470392e-05
-1.30572622076871e-05
-5.03735232120291e-05
-5.51635774206706e-05
-2.36495931925341e-05
-3.5691456962853e-05
-3.86307127252374e-05
-3.00890983018271e-05
-1.70618124491683e-05
-5.04672212202718e-05
-3.0781838461954e-05
-3.83605332224933e-05
-3.14402709251289e-05
-3.08036928715204e-07
-4.12515639560188e-05
-2.25725452297639e-05
-3.01963432168819e-05
-3.91094655285327e-05
-3.40498622429814e-05
-4.87354126119773e-05
-4.32877668405947e-05
-5.287986349472e-05
-5.78398146634531e-05
-2.64697922087518e-05
-1.72542108789761e-05
-2.15626524296463e-05
-5.76937093508987e-05
-2.84199260546178e-05
-7.06517785647835e-06
-3.61839939760544e-05
-4.62426582394472e-05
-7.88426540532833e-06
-2.34224894646334e-05
-1.95823235512618e-05
-3.0186775224939e-05
-3.66628223435852e-05
-4.39411654290857e-05
-3.32633391983954e-05
-4.36737050544694e-05
-3.32614758309656e-05
-2.07967930241416e-05
-6.84556950703493e-05
-4.25586840894483e-05
-5.32707540783701e-05
-2.56983484871548e-05
-3.67699378702791e-05
-2.39625248128514e-05
-2.14968975207717e-05
-2.39752423074875e-05
-3.18746633298877e-05
-5.47286844857543e-05
-4.71558621441572e-06
-1.74604820579053e-05
-2.35153436087928e-05
-2.7972701851769e-05
-1.25827201029476e-05
-2.52599607730669e-05
-2.43747523329541e-05
-1.68720127343085e-05
-7.18237587770571e-05
-4.72906248472805e-05
-1.84024039256591e-05
-3.12489968105583e-05
-3.94461265691493e-05
-8.60067233323838e-06
-3.63045381337047e-05
5.62181596578218e-06
-9.24718853422938e-06
-2.86573919735377e-05
-3.45762043578793e-05
-4.49627757608864e-05
-4.97219041163869e-05
-5.77847894934569e-05
-3.03108454398744e-05
-3.71658812459103e-05
-3.64212507753542e-05
-3.69544371070029e-05
-4.31419185591012e-05
-1.33348180165764e-05
-2.52352792706692e-05
-4.43460304102199e-05
-4.71023820684011e-05
-2.64889132261408e-05
-3.48650243639567e-05
-2.5004788810133e-05
-1.86626473556477e-05
-5.56166070921128e-05
-9.02951346958062e-06
-2.65953053309037e-05
-2.61754574726975e-05
-4.97599478036704e-05
-1.57465754740955e-05
-1.8055728912818e-05
-3.23092510117663e-05
-3.18042661915479e-05
-2.57496372711625e-05
-4.66389136646181e-05
2.83844720225895e-05
-4.14929107631503e-05
-5.94704895550975e-05
-7.40325347357992e-06
-3.62698032558725e-05
-7.1460241841336e-05
-3.80942259022723e-05
-1.69834891041741e-05
-2.64622678189352e-05
-6.34840061275723e-05
-4.48722383248493e-05
-1.78620186587755e-05
-2.09394642641931e-05
-4.0225194519096e-05
-1.8203006325386e-05
-3.58996992778938e-06
-4.67101698532838e-05
-5.65824835909723e-05
-8.39343473599639e-06
-3.32996435907031e-05
-3.52366293159765e-05
-1.93092558089792e-05
-3.28706862109977e-05
-1.50880425793664e-05
-3.40427309334589e-05
-2.06074052521825e-05
-3.38958727623652e-05
-1.24621058189714e-05
-6.12363713125191e-05
-1.16698383452381e-05
-2.87894374665405e-05
-2.81056406393713e-05
-3.60379334976871e-05
-2.67412376621165e-06
-3.3059699460889e-05
-4.23015244502183e-05
-3.13361931355504e-05
-5.72647772293024e-05
-4.20201991834272e-05
-2.30342619219338e-05
-7.87674269252893e-06
-2.4731261239888e-05
-3.85579393476633e-05
-6.53715097128711e-06
-3.76265012491039e-05
-1.85015516016039e-05
-4.43724655177775e-05
-1.47827170679782e-05
-3.64630431068373e-05
-3.49470452061513e-05
-3.02898737232908e-05
-6.0961130512838e-05
-1.02016229425874e-05
-3.99606927597869e-05
-1.45120557820131e-05
-2.08051253761552e-08
-4.60081234371834e-05
-1.89734320001063e-05
-6.15230393237377e-05
-3.28039762456305e-05
-2.50465234832794e-05
-3.52970542736685e-05
-1.30560288278116e-05
-2.10206364489437e-05
-3.48178392934921e-05
-3.32238895150665e-05
-1.76891469747105e-05
-3.84796758971226e-05
-3.82408382589617e-06
-2.49727523209806e-05
-2.50407618980415e-05
-4.71299833318407e-05
-2.682866417204e-05
-1.4476723774442e-05
-9.79541961483493e-06
-4.76084283745673e-05
-4.37764176895078e-05
-4.70449530628724e-05
-1.35491427486885e-05
-1.0779616364852e-05
-3.3214663039037e-05
-3.70597834291176e-05
-1.63203896469142e-05
-3.57761294226353e-05
-2.13918615465335e-05
-3.86729025808757e-05
-2.80028292705142e-05
-4.74937736898384e-05
-4.80085147469581e-05
5.29365916124594e-07
-2.06082462428577e-05
-2.75121957734477e-05
-3.56160845711732e-05
-5.83631660407294e-05
-3.02768701599423e-05
-1.87813891776045e-05
-6.42401917861681e-05
-9.0427510000247e-06
-3.04469144729189e-05
-2.16959564516625e-05
-1.66936772100148e-05
-3.3057050495067e-05
-1.56040338299991e-05
-3.01065924701029e-05
-2.78100445260574e-05
-1.05120328459213e-05
-1.90549461783398e-05
-3.11953429421417e-05
-2.99240220972446e-05
-2.67065852603452e-05
-1.4515963906833e-05
-6.22976344448475e-06
-4.92828351839112e-05
-1.23675204624137e-05
-2.07481000156017e-05
-3.15196982783671e-05
-3.09438660729783e-05
-4.72829556680161e-05
-3.20204339125357e-05
-4.5038663920905e-05
-1.166501109064e-05
-4.31834858949485e-05
-2.2814097627354e-05
3.1658378503283e-06
-2.14435741428356e-05
-5.53470607292531e-05
4.67129449376501e-06
-3.94229222288409e-05
-3.48899170341772e-05
-2.07594236656638e-05
-2.22106865832265e-05
1.73028379039644e-05
-7.29729123380512e-06
-3.51256477161354e-05
-3.07439316157076e-05
-2.76673710393933e-05
-2.18967629816874e-05
-4.53446317737681e-05
-4.74990642698381e-05
-3.28413243993727e-05
-3.98500744722369e-05
-4.31562973903725e-05
-2.09441843957891e-05
-3.15640540301637e-05
-9.26009417779902e-06
-6.53982524831565e-06
-2.12851465286419e-05
-4.58913885453544e-05
-3.72716027041655e-05
-5.42625347200096e-05
-4.73076030971288e-05
-4.30164953187618e-05
-3.13526647939232e-05
-2.06554653430231e-05
-2.98241108581281e-05
-4.41632118371974e-05
-3.60983684586522e-05
-1.77120476669104e-05
-5.51687757808966e-06
-3.81833219957639e-05
-4.03218225705162e-05
-2.47809774755214e-05
1.3587385789569e-05
-4.54943280102131e-05
-1.69040952272146e-05
-2.13050522271052e-05
-3.82552379737454e-05
-3.34427726065917e-05
-3.95022185464306e-06
-1.36144124181246e-05
-2.01009984763161e-05
-3.45944267553583e-05
-3.91673148196786e-05
-2.45492029312896e-05
-5.03096898514387e-05
-1.62559258631235e-05
-4.01497229296733e-05
-4.43073058927498e-05
-5.76985440932313e-05
-4.64280327400177e-05
-3.42073034233272e-05
-3.05127287209274e-05
-3.63376677582348e-06
-3.56136534829532e-05
-4.18992196365616e-05
-5.54798714787823e-05
-1.77134538912098e-05
1.04747228792536e-05
-1.54412155138009e-05
2.41335938083133e-06
-3.77291103901632e-05
-4.89279929822238e-05
6.28291804443759e-06
-5.39013748666799e-05
-1.65531096850055e-05
-2.99433219594814e-05
-2.96927738142145e-05
-5.43779350697448e-05
-3.50687879423191e-05
-2.53942877169988e-05
-3.76889931073058e-05
-2.49084206275211e-05
-2.77397689419564e-05
-4.67654937633514e-05
-4.77414505776414e-05
-3.45013357990825e-05
-2.27468838328055e-05
-2.19247002215015e-05
3.44924250980436e-06
-3.72458353520066e-05
-4.29620768765768e-05
-1.33123844559362e-05
-2.58046611072606e-05
-4.96434032615291e-05
-1.54562921484227e-05
-3.36825128128703e-05
-3.63561037738598e-05
-3.95600833490126e-05
-2.56849356787755e-05
-5.45141743070384e-05
-1.95695894065729e-05
-5.72455058797566e-05
-2.02478310656392e-05
-2.65155844416878e-05
-2.27281005692485e-05
-2.71646586584877e-05
-4.22519928107447e-05
1.97232593659407e-05
2.32959902630222e-06
-2.90035656604342e-05
-2.65542717056445e-05
-6.79480317417543e-05
-3.48667109287256e-05
-3.63335457999418e-05
-2.44710685177446e-05
-3.6939242667274e-05
-5.30993566593604e-05
-1.63839622607207e-05
-5.09910847143186e-05
-1.97573705568588e-05
-2.65680433438768e-05
5.13494594949385e-06
-3.06284225862437e-05
-3.66283371276598e-05
-5.54240438176441e-06
-3.09756870792878e-05
-2.43394897089546e-05
2.28459251698577e-06
-4.10574459900074e-05
-3.54431589239057e-05
-3.04612844038297e-05
-1.73276452828945e-05
-2.41113837667394e-05
-4.90858089891648e-06
-3.94193689155418e-05
-1.09423352271284e-05
-4.15813900280513e-05
-5.81295389968058e-05
-1.94255040569009e-05
-4.57348304275701e-06
-1.89349564374393e-05
-1.54929278350525e-05
5.27984933166312e-06
-2.27492874105601e-05
-9.77319852153409e-06
-1.66428165642262e-05
-9.1710431725974e-06
-4.30624791836638e-05
-1.0205039426181e-05
-3.76673767488468e-05
-1.39869846999789e-05
-3.03293808069666e-05
-1.12400031927609e-05
-1.28326751432463e-05
-4.62107845788523e-05
-2.54217362796511e-05
-3.16458171484849e-05
-3.45512698244098e-05
-3.73520387401959e-05
-4.88091311908049e-05
-2.04115839745925e-05
-2.88440064986148e-05
-3.77384502296369e-05
-5.02676051417611e-05
-2.22428728499705e-05
-1.61070555887221e-05
-1.50323460348288e-05
-6.71674508486924e-05
-3.20711661795038e-05
-7.41072202843304e-06
-5.09129811489925e-05
-8.26198118583946e-06
-2.26205177380136e-05
-4.27106601585909e-05
-3.02737403499412e-05
-3.9923967981983e-05
-3.437430363994e-05
-1.28061264915574e-05
-1.57207336171661e-05
-3.9534796342427e-05
-3.34911052552655e-05
-1.42218009717826e-05
-2.5530065543046e-05
-1.70493377554691e-05
-3.96240499114978e-05
-1.56274207735708e-05
-1.29096051495e-05
-8.86533347663876e-06
-2.21482522019685e-05
-2.68525242126354e-05
1.87625416404046e-05
-1.07404816584237e-05
-1.94761477824483e-05
-4.95095743274219e-05
-3.632758406586e-05
-2.75468323054826e-05
-2.5442342356146e-05
2.01418714715771e-06
-8.8918386842153e-06
-5.76293806409255e-05
-3.32362976373234e-05
-2.91501172191758e-05
-1.44790904180458e-05
-1.2462882730814e-05
-5.47386836785127e-05
-4.58566389346474e-06
-3.98536182709376e-05
2.85335460807957e-06
-5.55829319857571e-05
-3.83014545996158e-05
-3.98465530866079e-05
-1.55587777294239e-05
-4.95744845277126e-05
-3.99165978190796e-05
-2.42379694311278e-05
-4.41387558419832e-05
-3.57960228909606e-05
-3.09683603165261e-05
-6.54951030879443e-05
-3.6076502888342e-05
-4.67659290048194e-05
-2.96702069280645e-05
-1.73981354047366e-05
-4.01190888029837e-05
-1.94185939835393e-05
-2.22122909724885e-05
-9.10325907929802e-06
-1.13499394772825e-05
-2.73140022184823e-05
-1.80796701646014e-05
-1.34519170781646e-05
-6.13321578309646e-05
-2.13133958211819e-05
-2.49547917540718e-05
-3.80234540858897e-05
-2.56315612108304e-05
-3.55942228969876e-05
-4.16981072107446e-05
-8.16917873210671e-06
-2.9538826626705e-05
-4.13033208492744e-05
-3.15136983576042e-05
-3.50119460275115e-05
-1.90561785054547e-05
-6.26232474746387e-05
-2.23618450886108e-05
-1.86604423465375e-05
-8.90754157557225e-06
-2.54761153584047e-05
-6.8315414808233e-06
4.71178271412213e-06
-3.7675976275632e-05
-7.10305089814072e-06
-2.28692096120423e-05
-4.67198128100452e-05
-4.71046795538471e-05
-7.98249106724016e-05
-6.81854544827759e-06
-4.78931976202825e-05
-4.62180313279574e-05
-4.27548643613727e-05
-3.10621148732922e-05
-3.30365572689792e-05
-3.93910498946778e-05
-3.53928428066667e-05
-1.447852385651e-05
-4.25933341168686e-05
-2.7720449964809e-05
-2.66873057515813e-05
-2.24800390417652e-05
-2.55204087044826e-05
-1.84210171195047e-05
-3.59038014131975e-05
-2.06320039450869e-05
-4.55392690332279e-05
-2.04987257146192e-05
-1.33873799435979e-06
-3.07932368431647e-05
-1.19216730960702e-05
-5.31174788855281e-05
-2.0811036089901e-05
-4.71276814660449e-05
-4.90845995051023e-05
-3.99147671164527e-05
-5.68381118231828e-05
-1.76488570226844e-05
-2.60128164871534e-05
-1.91044799031776e-05
-1.26128039726406e-05
-4.08118358502885e-05
-6.55630222820636e-05
-4.34260619185995e-05
-3.0242118860865e-05
-1.24242274411182e-05
-1.51059636031628e-05
-3.99892413317131e-06
-4.72927820610368e-05
-3.78129692949273e-05
-2.46013677884912e-05
-4.61318980255381e-05
-4.26201477795607e-05
-2.65035995860208e-05
-3.11492195352716e-05
-2.29511835831222e-05
-2.06174284823675e-05
-2.16702705162736e-05
-2.08206962501778e-05
-4.66483607106203e-05
-2.80330231165689e-05
-3.5426237556575e-05
-1.57036116351714e-05
-2.33611949951235e-05
-2.9104789902896e-05
-4.61504819269776e-05
-3.13739599253324e-05
-2.85604102202125e-05
-1.88090798457279e-05
-1.92413166628092e-05
-2.81520004608067e-05
-2.04707599163335e-05
-6.08439418225376e-06
-4.48938563425116e-05
-3.87554818523629e-05
-3.4267989386098e-05
-5.16037515157942e-06
-3.80768664671998e-05
4.34932605281076e-06
-5.02625374460347e-05
-1.25775929719262e-05
-3.62821285316828e-05
-4.11428148453729e-06
-3.62520811902376e-05
-5.00598825038531e-06
3.12737001366073e-06
-1.31852805554109e-05
-1.61369945574936e-05
-1.95073558098869e-05
-1.80656884700623e-05
3.94996822220063e-06
-5.59817634738124e-05
-2.14256413032353e-05
-4.43396544469076e-05
-4.50015061796067e-05
-4.96663607209059e-05
-3.90985936850916e-05
-1.54684486381941e-05
-2.75260946858493e-05
-1.60785027661458e-05
-3.07656411012814e-05
-4.87520786907518e-05
-4.47489717210694e-05
-4.92785703617655e-05
-5.53464065439892e-05
4.51277642876719e-06
-8.36274617033053e-06
-4.63280431793218e-05
-1.40094358043218e-05
-9.01004975921434e-06
-3.24083428024835e-05
-5.6863301850937e-05
-2.2041250483639e-05
-1.46024059297984e-05
-1.10716526761232e-05
-6.30845051056263e-05
-3.09684833645433e-05
-2.02871658983099e-05
3.81206992350062e-06
2.83415140884132e-06
-4.92132998290617e-05
-1.09903687331169e-05
-2.12189633086002e-07
-7.75008908752094e-06
-3.27384988608079e-05
-3.27305526670667e-05
-3.80257309251188e-05
-1.38845125013757e-05
1.48888236352889e-06
-3.40360888689342e-05
-1.66542594854618e-05
-2.56842277762727e-05
-8.32012791017258e-06
-2.42863455391828e-05
2.97184888225629e-06
-2.72279183906045e-05
-4.54122488494309e-05
-2.57200205142223e-05
-4.85630709674295e-05
-3.31736349773217e-05
-6.09667623248008e-06
-1.80428666469176e-05
-5.97888374521313e-05
-2.54961396550577e-05
-2.71219488438901e-05
-1.63672746017385e-05
-3.09194625793157e-05
-5.61255020520412e-05
-1.68997896927355e-05
-3.26794282735399e-05
-1.44632689824772e-05
-3.58951955854295e-05
2.96571174752675e-06
-6.36297560699234e-05
-8.94045068538729e-06
2.9650395703996e-06
-5.23326121999816e-05
-6.74820541928007e-05
-1.42804377186757e-05
-1.70311373875871e-05
-1.57153803510189e-05
-2.71611762386388e-05
-3.9252062543819e-05
-3.56545201401989e-05
-6.45851775461402e-06
-2.95042183928456e-05
-2.14211407669309e-05
-2.22844351833342e-05
-5.40482536441746e-05
-4.3837955620917e-05
-3.09917062347669e-05
-4.96455109275231e-05
-1.35294142981989e-05
-1.36745468853868e-05
-2.63034836303272e-05
-2.77449756713573e-05
4.33185687621701e-06
-1.27027563277034e-05
-3.29453016086521e-05
-3.02436867589264e-05
-1.65157228823836e-05
-2.87254309209685e-05
-4.43808526678054e-05
-4.79686099369851e-05
-1.63074463670201e-05
-2.53993587115709e-05
-2.87115655140657e-05
-4.05321669210773e-05
-4.7350907546368e-05
4.91146514581984e-06
-1.39566436733569e-05
-5.59684631089008e-05
-2.49694088668142e-05
-4.17940616434444e-05
-7.73380993791312e-06
-4.0399712145513e-05
-7.12418065205936e-05
-1.05754904715172e-05
-3.92077719649389e-05
-4.44680481698512e-05
-2.43457281522584e-05
-3.64390267643126e-05
-1.75191851167787e-05
-4.56010704931958e-05
-3.25640895835708e-05
-2.5769780467934e-05
-5.19948529707392e-05
-2.89144463636049e-05
-3.8902259061232e-05
-2.22509422486259e-05
-2.26873454501882e-05
-4.97575760323341e-05
1.43660221238131e-05
-4.55541293082946e-05
-4.20092275138382e-05
-4.79392924126282e-05
-3.25273001842822e-05
5.20557268009277e-06
1.89357680704432e-05
-3.67609174886542e-05
-5.30894925164262e-06
-7.22587763272759e-07
-4.25816335695186e-05
-1.59822150267523e-05
-1.17423680934706e-05
-3.71196491657993e-05
-5.67912032227112e-06
-3.66964825556653e-05
-5.13067754323875e-05
-4.78230356274616e-05
-3.80824192382348e-05
-3.14956554662409e-05
-2.62998283668218e-05
3.21648442393451e-06
-3.4204381129315e-05
-1.76016963703192e-05
-3.42994495558705e-05
-4.10604314900389e-05
-3.09998418358181e-05
-4.94121926758991e-05
-3.73497988836111e-05
-4.76097936241509e-05
-3.62581797909609e-05
-4.07062065360836e-05
-3.31194574374009e-05
-3.57638701743381e-05
-1.40238618049598e-05
1.45612095084633e-05
-1.18863722122288e-05
-3.90428027322427e-05
1.2561519419631e-05
-3.7333460795341e-05
-4.58526067183923e-05
-3.00444181999224e-05
-2.47669087329863e-05
-3.41238033763281e-05
-3.08418281592525e-05
-3.96044609424495e-05
-4.14689367518714e-05
-3.32007980639544e-05
-4.52117886094346e-05
-2.75394144824452e-05
-3.93402911780594e-05
-3.57439743207628e-05
-1.71768547031408e-05
-4.85498779673253e-05
-2.20801271612263e-05
-1.16667027909317e-05
-3.74487972520333e-05
-3.61715608311025e-05
-4.42370214500368e-05
-3.11931989967902e-05
-6.29104627345193e-05
-4.45669433608841e-05
-4.51655273979282e-05
-2.68044581884473e-05
-1.86639406344546e-05
-3.66006145977982e-05
-4.39462418015782e-05
-3.74174043407658e-05
-3.09895584418319e-05
-2.4454095176731e-05
-2.61890642903042e-05
-5.61981773328515e-05
-3.76922269027591e-05
-3.41354999498744e-05
-3.24573186716246e-05
-2.41372104835241e-05
-4.56629726983532e-05
-5.11319977879448e-05
-7.28780519207173e-06
-4.51634546934331e-05
-4.94033185171933e-05
-5.44446996565851e-05
-3.22015783259402e-05
-3.59297268512114e-05
-7.58497343571069e-06
-1.74918121725743e-05
-1.64577376893036e-05
-4.20500874397721e-05
-2.10616509987433e-05
-2.5320177555543e-05
-3.82043386888307e-05
-2.35197734108654e-05
-1.74591869446435e-05
-3.66894806746028e-05
-4.47895754238671e-05
-1.84081810575588e-05
-4.30433749314221e-05
-4.71308543966615e-05
-4.15403060339664e-05
-3.62415869493196e-05
-4.6326167905164e-05
-1.94163960291151e-05
-4.19041780648846e-05
-2.29154618026487e-05
-3.52044390243823e-05
-3.17830010506052e-05
-1.19202281934416e-05
-3.84173659308842e-05
-3.50844991153939e-06
-3.65470148007576e-05
-3.98588391671154e-05
-6.9518436906331e-05
-2.73927089471499e-05
-3.25714033966833e-05
-4.0773615470781e-05
5.72237156421658e-07
-9.15933001346686e-06
5.32337542606573e-06
-3.11929245976582e-05
-3.63925152910267e-05
-3.52998115513276e-05
-5.53222307802463e-05
-4.01144090402857e-05
-3.91925334150308e-05
-3.45112919958183e-05
-4.95220888911119e-06
-4.03291328642672e-05
-2.33673291642747e-05
-1.02408695777231e-05
-5.44745547687747e-05
-1.2803369761985e-05
-5.21005665274518e-05
-1.33067230670302e-06
-2.15643499895506e-05
-2.15905967616485e-05
-3.14142909723398e-05
1.60230286869704e-06
-8.57028264664109e-06
2.84758816844861e-06
-2.32384371358469e-05
-4.08329834644959e-05
-3.69970299055815e-05
-2.03915265067086e-05
-2.0145340207984e-05
-2.64676392299971e-05
-1.64023851768612e-06
1.38628266987839e-05
-2.14949542319191e-05
-1.20854352488443e-05
-9.05563974109177e-05
-2.20333663902181e-05
5.63555654584229e-07
1.013695203679e-05
-2.10009943760215e-05
-6.01608268202167e-05
-2.69081947953495e-05
-2.51506802646859e-05
-3.50323789126898e-05
2.99069398053092e-08
-1.16108105678476e-05
-4.36138647768002e-05
-3.25892908389297e-05
-3.21924660732866e-05
-3.9143744264768e-05
-2.34696957079078e-05
-4.98989693489614e-05
-3.65754820705741e-05
-4.46863711714223e-05
8.87131519490451e-06
-1.98226173131635e-05
-2.05354215667369e-05
-2.18850207102173e-05
-2.68416388496288e-05
-4.7313044389933e-05
-2.39866721934776e-05
-2.62017954619222e-05
-5.1722271692924e-05
-4.39353914719337e-05
-3.34514998937433e-05
-6.24723058931602e-05
-2.81329391889838e-05
-2.85569017533448e-05
-4.14004746196756e-05
-1.71265763309387e-05
-3.7190442810084e-05
-2.97771673047037e-05
-3.03656583451712e-05
-2.5786018069836e-05
-5.1258700096324e-05
-2.90021023785306e-05
-4.25906391465885e-05
-3.06849006376076e-05
-6.36418624467185e-06
-3.92240882467728e-05
-1.23238840429706e-05
-4.1076219248525e-05
-4.10220923433807e-05
-5.61643747788906e-05
-4.87370826171211e-05
-3.04916472881012e-05
-1.47538018005533e-05
-2.53696602971727e-06
-3.06464370182764e-05
-3.25786019584801e-05
-9.61001264706646e-06
-5.68065931686416e-05
-2.79199529910191e-05
-1.44887122057448e-05
-2.14632502035853e-05
-3.87570235839318e-05
-2.50189746735061e-05
-3.25348473924449e-06
-2.86021939005535e-05
-4.26964145010674e-05
-3.17048308013168e-05
-2.74019611221856e-05
-7.88205622818659e-06
-1.99939646347138e-05
2.4633579664933e-06
-2.94363575123855e-05
-1.7419335884479e-05
-3.65429645111105e-05
-2.93731794912436e-05
-5.89879559086513e-05
-3.76632597596524e-05
-2.50702429412378e-05
3.57211758635543e-06
-2.98046387584226e-05
-4.93716543259749e-05
-1.87594323177147e-05
-3.14826448549249e-05
-4.55623308499574e-05
-5.27562377847393e-05
-2.16173875809999e-05
5.40532390289526e-06
-3.65711195257542e-05
-4.14037791003449e-05
-4.764349797931e-05
-2.25152259685e-05
-2.27735757453322e-05
-2.00749535842199e-05
-5.67886286204255e-05
-2.86543837609181e-05
-3.09947419429249e-05
9.51746117824836e-07
-2.11698088637045e-05
-2.58444543130117e-05
-4.29458965082553e-05
-5.46455124344644e-05
-2.22074656034561e-05
-4.44816108644079e-05
-3.20519968053879e-05
-5.85538056610406e-06
-1.17128851651828e-05
-3.86277307792025e-05
-2.12773730790444e-05
-3.13119474328018e-05
-2.69605959935715e-05
-8.53462905635939e-06
-2.53102713345644e-05
-2.82875992299205e-05
-4.21427145587405e-05
-1.7147950009284e-05
-1.83208136186769e-05
-1.53161512824958e-05
-2.35204420429277e-05
-2.64435962535594e-05
-1.97707164927934e-05
-1.43697343403237e-05
-6.12472840373641e-06
-3.7675819068837e-05
-4.50641853794071e-05
-1.29307672838086e-05
-5.4271800352682e-05
-4.67722699041956e-05
-3.52618998731397e-05
-1.22530053731436e-05
-5.2772114214641e-05
-2.80494605295915e-06
-2.02362767418752e-05
-1.97177719200456e-05
-3.28669229123902e-05
-2.44485500738531e-05
-3.76998837585452e-05
-3.48372908955452e-05
-2.12196409889712e-05
-1.7260625982612e-05
-3.86106087936809e-05
-4.51891189564793e-05
-3.43625100095199e-05
-2.28508205811984e-06
-5.25972089647392e-05
-1.91594893985081e-05
-1.92140431122093e-05
-2.93331729765297e-05
-2.23742556118625e-05
-3.75354212001961e-05
-5.84479323985254e-05
-2.75731337300602e-05
-3.35781257343034e-05
-3.42439201081787e-05
-5.06654892305124e-05
-4.46757835732157e-05
-2.37207145013133e-05
-6.01491369778137e-05
-2.63581565791751e-06
-5.10135380970881e-05
-2.04018083955902e-05
2.25512932888571e-06
-1.66905260641689e-05
-3.36402580865566e-05
-4.5949463837732e-05
-9.20375757644927e-06
-3.88759567871422e-05
-3.66998473892971e-05
-1.00000612112967e-05
-1.90177191005381e-05
-2.66464198859752e-05
-5.41231958995116e-06
-6.75097968842324e-05
9.37763378160162e-06
-1.18286450863529e-05
-4.40718854259429e-05
-1.18455830212775e-05
-2.6932402801625e-06
-2.60745205909666e-05
-3.10807380083699e-05
-5.50954743044684e-05
-1.48991421157871e-05
-6.97926222870989e-05
-4.50064443109566e-05
-2.0643085285304e-05
-4.56113832020505e-05
-6.96004775156962e-05
-1.53752029241394e-05
-1.71407431011217e-05
-3.58304229584522e-05
-6.6169028965439e-05
-2.87832952675003e-05
-1.84747989333104e-05
-1.93013563863335e-05
-5.60350592791727e-05
-1.6705284256973e-05
-3.54854169439279e-05
-2.47821559482141e-05
-4.73529341456991e-06
-4.57799083361613e-05
-3.0378710531207e-06
-2.52055632712548e-05
-3.64053939590805e-05
-6.36709608939879e-05
9.08753318988371e-06
-2.43815360042888e-05
-2.20061486992866e-05
-2.58368726643794e-05
-1.47792142766793e-05
-4.0935415761047e-05
-1.24091020661976e-05
-3.67773879506741e-05
-4.39435514362438e-05
-2.59281497272305e-05
-1.11225375968012e-05
-4.28813612262136e-05
-2.46140742522317e-05
-2.29547395568287e-05
-1.22839504056641e-05
-1.83673771468161e-05
-3.5402842516611e-05
-3.16434503109916e-05
-1.24281334901432e-05
-1.44772434773347e-05
-3.49681718707348e-05
6.17318947663576e-07
1.399690792936e-06
-4.16996254783406e-05
-8.4373630535151e-06
-4.76379279045141e-05
-4.16965429641877e-05
-6.14755467935908e-05
-3.47005211145574e-05
-2.09380678110224e-05
-3.54341837788965e-05
-1.47566444483023e-05
-2.84676543324504e-05
-6.79480881660196e-06
-3.01075974637403e-05
-5.47965537800684e-06
-4.76440277919632e-05
-3.85156414267559e-05
-5.36092784493542e-05
-1.67918531533273e-05
-4.48406284113144e-05
-2.56940970696466e-05
-3.40382467465312e-05
-3.72670113073054e-05
-4.08921147388979e-05
-3.54658087883237e-05
-3.04156956467178e-05
-4.41037684437673e-05
-2.01299706596021e-05
-1.11896667308674e-05
-2.83628234608688e-05
-3.06402907452718e-06
-4.17740711809125e-05
-3.18225597142336e-05
-2.65174967864974e-05
-2.05607818641252e-05
-5.18245810376584e-05
-2.25956556341308e-05
-2.30546333481376e-05
-3.84141015554542e-05
-4.67647539825582e-05
-4.85036456879246e-06
-3.81515260476246e-05
-3.25827763271017e-05
-4.98463564752096e-05
-4.37882424436178e-06
-1.26220747973381e-05
2.1971889786035e-05
-1.38710972565875e-05
-2.00547794690486e-05
-2.89036254508632e-05
-9.77511035804106e-06
-4.20029824527776e-05
-2.65524086961847e-05
-5.27902802592276e-05
-1.88536862918739e-05
-1.56297116634678e-05
-3.18879254700977e-05
-5.77975177258258e-06
-4.97396202004972e-05
-4.00153196068751e-05
-2.05792048428146e-05
-2.27616645560155e-05
-3.58435102230424e-05
-1.41436351216648e-05
-3.67204124045217e-05
-5.38194656698568e-05
-3.62499848768442e-05
-1.00211632611992e-05
-4.79545865693718e-05
-5.00257193859613e-05
-2.74894062482217e-05
-1.89533842699461e-05
-1.4568067629532e-05
-5.84043668517795e-05
-3.26909473567069e-05
-4.39132005488555e-05
-8.56873570382474e-06
-2.78753041121115e-05
-3.04905622451392e-05
-3.24772573887288e-05
-2.423016155059e-05
-6.2919000359359e-06
-5.94337255856976e-05
6.79760627618753e-07
-2.69454326180157e-05
-2.86742458898026e-05
-2.36498662803006e-05
-1.66598498295947e-05
-2.81909602387471e-05
-4.9242967020423e-05
-1.07381768428896e-06
-4.89297786116058e-05
-6.96424448062417e-06
-2.68605735538066e-05
-3.02646154293138e-05
-2.88687933469921e-05
-2.75265347727489e-05
-3.17901477771182e-05
-3.15945400659359e-05
-3.39470445485222e-05
-2.78413218805706e-05
-2.81275346756293e-05
-1.37895679368554e-05
-2.14721242245432e-05
-4.0080912248546e-06
-2.52248063567057e-05
-5.42558695160133e-06
-1.39033760352041e-05
-4.01860862799959e-05
-3.88992403071353e-06
-2.41010019911634e-05
-3.94969791721724e-05
-2.10646083556994e-05
-2.8405387929112e-05
-6.03675626228198e-05
-4.16857009109446e-05
-2.22510952447803e-05
-1.69332573252326e-05
-3.89605968556189e-05
-2.17946925751362e-05
-3.7304231944659e-05
2.03622397099352e-05
4.42615592784641e-06
-4.03132431177244e-05
-4.79591555240745e-06
-2.66651153390513e-05
-8.09200283334603e-05
-2.66361425420816e-05
-2.97130042212004e-05
-3.07055903538195e-05
-3.78428911516159e-05
-2.198128930929e-05
-3.34562596355168e-05
-2.84683928654717e-05
4.806480083001e-06
-2.36847654857725e-05
-3.927976476156e-05
-1.33602325439756e-05
-4.06180007747838e-05
-1.34453996971286e-05
-4.10995902661312e-05
-2.80007430062086e-05
-2.68895075920895e-05
-1.88926900104424e-05
-2.0592128450478e-05
-1.13402849575148e-05
-2.37276279210951e-05
-2.29412316037034e-05
-1.12546025865768e-05
-5.14558933517165e-05
-2.94802531154061e-05
-2.26310498430947e-05
-4.14928790310511e-05
2.66066743922835e-06
-4.44799564805679e-05
-4.4786421761414e-05
-3.60514195567182e-05
-2.91124978305069e-05
-4.07864620450158e-05
-5.19575355063203e-05
-4.37688914580474e-05
-4.4439761888834e-05
-4.97049180467847e-05
-4.31712259326252e-05
-4.15693070781956e-05
-2.52536346645861e-05
-2.85843113369936e-05
-3.85318027213974e-05
-7.60477839133211e-06
-7.07923084147089e-05
-3.19213147610419e-05
-3.12761783506639e-06
-1.40351576365972e-05
-1.75972492631772e-05
-6.07521887004776e-05
-2.405331732544e-05
-2.92908121414588e-05
-2.72057082417208e-05
8.0899569579531e-06
-3.77634791616656e-05
-1.21004215243175e-05
-3.42142850424502e-05
-1.89689830100069e-05
-1.0682609153542e-05
-1.76602700546908e-05
-3.48653635722097e-05
-7.63211706526241e-06
-3.48081636545394e-05
-3.86948389026365e-05
-1.54981302936606e-05
-1.51168030302545e-05
-4.09977614243471e-05
1.16885695540233e-06
-2.73997495160425e-06
-2.22781584217121e-05
-2.68351118372046e-05
-1.84304838412749e-05
-3.5454803945277e-05
-3.9946691936815e-06
-4.13854499323956e-05
-5.15795583532562e-05
-2.30069509823962e-05
-3.94181387320533e-05
-1.9655220727903e-05
-1.81398228707359e-05
-2.69152920901215e-05
-2.87320173543673e-05
-5.55940573878789e-05
-2.41844770487966e-05
-4.94426409680853e-05
-3.08331737242312e-05
-3.75929881490522e-05
-2.89291205142652e-06
-1.51799420010952e-05
-1.85220321126744e-05
-5.8108190056149e-05
-3.70320134430052e-05
-5.24221063320624e-05
-2.17459984236738e-05
-5.80625262695145e-05
-3.72010395480002e-05
-1.58506022969701e-05
-2.91302327778317e-05
-2.72724908339169e-05
-1.18253065376212e-05
-6.01800163803332e-05
-2.05397213386427e-05
-4.08681827772917e-06
-6.04833148204244e-05
-4.13271179263046e-05
-3.39891775289646e-05
-1.25038687904503e-06
-1.31922939553933e-05
5.16236921063892e-06
-2.26695417753062e-05
-1.99396782012517e-05
-3.08723786860681e-05
-3.98805002895802e-05
-3.61199741536474e-05
-2.41071453883549e-05
-3.21824010043706e-05
-8.10320877404818e-06
-8.6714134526432e-06
-3.30683370263151e-05
5.86826072512018e-06
-1.10476763546234e-05
-1.45751129555826e-05
-5.78495564539933e-05
-2.81760356493012e-05
-4.29202693800832e-05
-1.73789628168855e-05
-4.17831688553572e-05
-3.82637304769549e-06
-2.80790275063719e-05
-4.838272689769e-05
3.72937112600912e-06
-3.81461105673058e-05
-4.55874895183065e-05
-6.94702609970594e-05
-5.96203117867151e-05
-2.77419875692795e-05
-3.53349615374088e-05
-2.4938773186975e-05
-5.10891717089008e-05
-3.62561620904782e-05
-6.10318463094036e-05
-2.38535209643448e-05
-2.38819967000609e-05
-3.10898848484092e-05
-3.02185715856339e-05
-5.01741909137651e-05
-6.31568933966689e-05
-3.9764177374508e-05
-2.41636679435941e-05
-2.63993804644908e-05
-2.30593369668995e-05
-6.41754355342898e-05
-1.5717219700757e-05
-1.42580574259421e-05
-2.5959315251271e-05
-2.0402510234997e-05
-2.91968799216254e-05
-4.20272456899076e-05
-6.59112830040864e-06
-2.82724219780393e-05
-2.86325401301862e-05
-1.44793131098888e-05
-1.82007207724144e-06
-4.77682802964618e-05
-1.90159707149247e-05
-2.32870873419231e-05
-2.93807069486665e-05
-2.82454008022289e-05
-3.23076597048049e-05
-1.90842766644517e-05
-4.85143552684424e-05
-1.91278917053186e-05
-3.89162151015802e-05
-1.8529830679675e-05
-2.47489608160059e-05
-5.31477086862408e-05
-8.21852549608544e-06
2.4302163375012e-06
-3.98241342822352e-05
-3.65764187014424e-05
-2.97470034973393e-05
-4.46742815437376e-05
-5.00305392749357e-05
-3.38909796509969e-05
-3.02925736813737e-05
-2.31648714557346e-05
-4.4481395109954e-05
-3.60359797189914e-05
-1.31247784480734e-05
-3.11562933546453e-05
-4.18663294081856e-05
-1.51590920117562e-05
-5.31453170176234e-05
-1.18114160953466e-05
-3.0498493149952e-05
-3.41741500968055e-05
-2.85099936869518e-05
-5.64929664557838e-05
-3.82142716164461e-05
-1.2186183695494e-05
-3.0270401738726e-05
-4.6146523463693e-05
-3.29597830333532e-05
-1.87280360364302e-05
-5.99886566430326e-05
-2.77601925902065e-05
-4.66524627979112e-05
2.01080845372166e-05
-1.05267003060276e-05
-1.54222799118503e-05
-5.4215870081396e-05
-1.78146026043003e-05
-2.71515176093885e-05
-3.73952625241791e-05
3.23270156724293e-06
-2.70337534449921e-05
-2.39215443337922e-05
-4.62022832223596e-05
-3.90736328006136e-05
-1.83917664097074e-05
-5.20442070466458e-05
-2.01518559579721e-06
-2.98881414612961e-05
-2.05241596409722e-05
-2.08774544963957e-05
-4.0288859847885e-05
-1.28892158376958e-05
-4.53040536816724e-05
-4.73373127992731e-05
-2.77329233008489e-05
-3.98796318681496e-05
-4.75691444234196e-05
-2.78551650000664e-05
-4.02062091833125e-05
-3.10513467911165e-05
-2.38969025224391e-05
-4.81131484553741e-05
-4.22456924461545e-05
-7.94358025943022e-05
-4.50034520297866e-05
-4.28719248188409e-05
-1.28224903770029e-05
-4.61858933897085e-05
-2.81420393088153e-05
-2.21413444307691e-05
-3.35328143682944e-05
-2.06318560156904e-05
-2.54368527603644e-05
-1.94129020252874e-05
-1.6514059147658e-05
-4.86445498885839e-05
-2.76852634352918e-05
-7.72796852999484e-06
1.15063243524697e-05
-5.14205471278304e-05
-3.70994948882123e-05
-3.70175402401098e-05
-1.63778069783742e-05
-1.73008955226312e-05
-3.12455504861377e-05
-1.69229030121748e-05
-5.23442378382173e-05
-2.17237087525948e-05
-2.51159155561154e-05
-1.77981095591748e-05
6.94688245638835e-06
-2.16248567471556e-05
-6.40346264934067e-05
-2.08748310054635e-05
-4.92524543759789e-05
-1.344736965066e-05
-3.65523810343355e-05
-3.6001123141973e-05
1.10891149265495e-05
-1.25371999430183e-05
-4.38968433337426e-05
-2.03019266871309e-05
-2.64207637866733e-05
-3.4530568215893e-05
-6.40921448100201e-06
-3.9716999989514e-05
-3.37942728487107e-06
-2.92272485041849e-05
-6.51940240432032e-05
-3.13862249071827e-05
-5.39235490124604e-05
-4.31047371577259e-05
-2.29638905591185e-05
-2.27659805078264e-05
-5.30942310329923e-05
-1.45087138099941e-05
-6.67637162713023e-05
-4.1785776443787e-05
-2.94395203302071e-05
-3.20968512067813e-05
-4.13709330491833e-05
-5.19186504817758e-06
-1.58522757770959e-05
-4.95568205694187e-05
-7.71150450013612e-06
-3.46589319725502e-06
-3.58078282701181e-05
-2.74379536706921e-05
-2.05665710435731e-05
-3.13950308577545e-05
-4.12701177457012e-05
-1.81307180770693e-05
-3.65692912287327e-05
-3.56203022069373e-05
-3.37341018321523e-05
-4.11272811888962e-05
-4.1320771172422e-05
-4.3412015468686e-05
-1.1964532349879e-05
-9.78603764348952e-06
-2.52311369363428e-05
-4.32339965725883e-05
-4.58981981271579e-05
-4.17456028100584e-05
-2.3141780661197e-05
-2.9575183274958e-05
-4.58977545426224e-05
-3.12616598392765e-05
-2.27777038049155e-05
-2.50739326673703e-05
-2.26413348413862e-05
-3.04197384701727e-05
-4.77086213605992e-05
-4.2968678592909e-05
-3.09899978628618e-05
-2.89277694918414e-05
-2.45091697206969e-05
-3.32420088215537e-05
-2.02353436970268e-05
-6.05892229773741e-05
6.38640784324545e-06
-1.66793041694957e-05
-2.15545393945631e-05
-5.17193740442571e-05
-1.31124008761114e-05
-4.45608625363864e-05
-2.01021873934829e-05
-3.86366617695553e-05
-6.29600143034046e-05
-7.09817666583035e-06
-2.3688019398155e-05
-5.29717623096969e-05
1.30963159532554e-05
-2.59895917155248e-05
-1.82207683750859e-05
-2.08985822491804e-05
-5.80123036670171e-05
-3.47378814645199e-05
-2.95190463397959e-05
-2.2775671470272e-05
-4.95205991723979e-05
-2.7535422150456e-05
-5.06846635679291e-05
-3.04642971059901e-05
-2.81116998001919e-06
-2.38941692441431e-05
-1.75264658128928e-05
-3.96086239349275e-05
-5.50677816154243e-05
-2.48534795978214e-05
-2.02463962711199e-05
-5.06858566610497e-06
-3.64937604204366e-05
-3.90845770688395e-05
-2.55785666501089e-05
-3.77880102168987e-05
-4.19416378575923e-05
-1.72989827498702e-05
-5.69298069783494e-05
-3.43256767062852e-05
-1.04465050221669e-05
-3.12326021133269e-05
-5.0764158760346e-05
-1.7310986609749e-05
-6.53483746260135e-06
-1.6790888633391e-05
-2.15448768578355e-05
-3.19806691665834e-05
-1.72876895609696e-05
-3.27894155475268e-05
-2.1658384048014e-05
-4.60556277214336e-06
-4.77273287468128e-05
1.12764647336296e-06
-3.52511118771662e-05
-4.58747484698115e-05
-1.24444647277727e-06
-2.46175030968602e-05
-4.19691673462492e-05
-2.48533614867715e-05
-2.86297048280096e-05
-3.32945835096428e-05
-2.64890999299382e-05
-3.06568526412707e-05
-3.4054461915901e-05
-4.56033667166333e-05
-3.76110112166649e-05
-2.01475641007294e-05
-2.01528696137178e-05
-7.43261497504499e-06
-1.62439129026684e-05
-2.3382877478666e-05
-2.99525917856701e-05
-1.67272772758587e-05
-2.17968970723613e-05
-3.12904158886992e-05
-1.80600356578699e-05
-4.61213500041302e-05
-2.48820922724924e-05
-1.26560101074858e-05
-4.04672988767952e-05
-1.19093770871736e-06
-3.15519082816547e-06
-4.42336627195057e-05
-3.47556487147005e-05
-2.81751482279246e-05
-2.42305501485946e-05
-2.54864173252628e-05
-3.87584327585429e-05
-1.7342050153253e-05
-3.86700460524687e-05
-6.2458765211991e-06
-5.25280176533833e-05
-2.74725204831356e-05
-5.82539697875534e-05
-4.66151559439576e-05
-5.29440670004487e-05
-5.00021441087575e-05
-2.09732863388345e-06
-2.03780567342302e-05
-3.65075352356607e-05
-2.01016944987927e-05
-1.21915422792665e-06
-5.30144706013376e-05
-4.7594857414844e-05
-2.93236713028995e-05
-2.78826684951436e-05
-3.59106623759497e-05
-3.23857372549067e-05
-4.63860436969637e-05
-1.44524770518321e-06
-1.40500758057469e-05
-3.04615900338009e-05
-3.56759582910818e-05
-3.23054120213536e-05
-2.82821874466754e-05
-8.58607253747554e-06
-3.09718527497032e-05
-2.66619682672014e-05
-2.74946296125855e-05
-4.81232500208494e-05
-1.38467771466863e-05
-1.57093491254722e-05
-3.10907439644117e-05
-1.31894798097621e-05
-2.42780094204988e-06
-3.70175428764121e-05
-5.51423613599425e-06
-4.15272607958469e-05
-5.34589516149901e-05
-3.73015472136701e-05
-2.39043750281983e-05
-4.12147760400977e-05
-4.292141853101e-05
-3.99864945829009e-05
-6.33953348641322e-07
-2.12978536763767e-05
-1.66829175377291e-05
-3.40198826448528e-05
-4.09365554269709e-05
-1.32950359797808e-05
-3.42097457044676e-05
-3.59218282015346e-05
-1.01633349817913e-05
-2.97678372040327e-05
-4.78327512208512e-05
-3.72814829226738e-05
-3.49778069089495e-05
-4.91231165717392e-05
-5.69427475712553e-05
-6.00704386512886e-06
-6.10253905187519e-06
-2.97790737948866e-05
-4.29123768622751e-05
-3.26817717975908e-05
-4.12198488370995e-05
-2.57780039606176e-05
-1.38371387303537e-05
-3.94691406378429e-05
-4.52091130515591e-05
-3.34249687442241e-05
-2.05841942750843e-05
-2.83071372068058e-05
-5.28832849311014e-05
-1.28815956453583e-05
-2.91137579337504e-05
-4.35432763755656e-05
-3.39170148068522e-05
-2.9859517866086e-05
-1.84298170069817e-05
-2.31619754349979e-05
-2.5816208987561e-05
1.51830898969747e-05
5.24194801585658e-06
8.51211988667823e-06
-3.26527116176078e-05
-3.80161072458555e-05
-3.93419883838139e-05
-6.46130990140393e-05
-3.0505604447565e-05
-4.0291779688378e-05
-5.23167017259136e-05
-1.71602911040243e-05
-3.55079723352685e-05
-4.11865649930806e-05
-3.45824110697224e-05
-2.32026805129919e-05
-2.56758307921864e-05
-3.61312444253926e-05
-3.38760851570454e-05
-1.71085098823372e-05
-5.95928142527034e-07
-2.46650192427713e-06
-2.79953597553521e-05
-3.19449336579125e-05
-9.0993257737171e-06
-4.881186793368e-05
-2.16484205860751e-05
-2.03201118845627e-05
-1.64937769908705e-05
-3.80976049425824e-05
-3.39073725260343e-05
-3.71779102064457e-05
-7.94793131285644e-06
1.80033917954245e-07
-3.48305418115878e-05
-3.87965742572089e-05
-3.52080448559739e-05
-2.42459883681436e-05
-2.05840731172331e-05
4.01994253378859e-06
-9.51400600819758e-06
-6.52336930213047e-06
-1.88069614170025e-05
-3.55346179623124e-05
-2.8772059595936e-05
-1.7835362221322e-05
-4.81887894650341e-05
-8.6909582544936e-06
-2.16650840809625e-05
-3.95235342278303e-05
-1.55062886827543e-05
4.48305644700423e-06
-5.93950007352378e-05
-1.08763510996359e-05
-3.36760467474424e-05
-3.12044745130794e-05
-3.42858360226501e-05
-2.5164766968876e-05
-3.4287868509744e-05
-2.09347177045496e-05
-2.46911288502887e-05
-3.48677227284905e-05
-4.06626238648454e-05
-5.93837565276242e-05
-4.69170851991046e-05
-3.19963760791462e-05
-3.23744152789665e-05
-4.20429120577925e-05
-2.53776578027377e-05
-2.36410368896817e-05
-3.12660699937888e-05
-2.87273668161139e-05
6.62182728185245e-06
-3.02095992528778e-05
-1.13539368784697e-05
-3.99532560085221e-05
-4.0765086116123e-05
-2.96299256569703e-05
-5.05226294589949e-05
-2.16580869196274e-05
-2.78110644692795e-05
-1.2201733501851e-05
-4.04137286490464e-05
-1.19805751061434e-05
-9.80825514592471e-06
-2.41254873781237e-05
-5.19439000670967e-05
-3.17173047334318e-05
-4.02676375558929e-05
-4.14178013221748e-05
-3.47180776271519e-06
-1.15606561656542e-05
-5.44857926650762e-05
-8.80665959688765e-06
-1.87871187597235e-05
3.21137863269835e-06
-3.742148633184e-05
-1.96509889873032e-05
-2.06675203043493e-05
1.16423844681789e-06
-3.57614643932398e-06
-4.66173091606195e-06
-2.2115539810693e-05
-5.19482177004482e-05
-2.08586357997066e-05
-8.72315789104713e-06
-5.68527108364703e-05
-3.6541039737608e-05
-3.26893520238549e-05
-1.69177226867212e-05
-2.45616165119418e-05
-9.55214449406089e-06
-1.02228243440471e-05
-1.79958045516966e-06
-4.49908029038967e-05
-3.73367487943326e-05
-1.12094508704466e-05
-7.51459085880385e-07
-2.05273858700399e-05
-9.4893698796373e-06
-3.79717629348297e-05
-2.59090999482064e-05
-8.95044600460738e-06
-6.24597227380512e-05
-1.73774455263924e-05
-1.46023108164112e-05
-4.20249747599018e-05
-1.74004537140349e-05
-3.07331910117539e-05
-1.03124159671154e-05
-5.83644491744107e-05
-3.08833972749945e-05
-1.83328565687429e-05
-2.28058283431315e-05
-2.66790770120099e-05
-2.17025011162193e-05
-4.47140793325366e-05
-2.55042627899565e-05
-3.61493330115808e-05
-2.96581767074965e-05
-3.66087439329169e-05
-1.26406249906423e-05
-5.10617074135779e-05
-1.2928333251481e-05
-3.42832177200937e-05
-3.3342238095015e-05
-3.81780422161076e-05
-2.53315690185482e-05
-3.46623049649076e-05
-3.7121556122826e-05
1.48341409053627e-06
-3.55129881479492e-05
-2.36906330768968e-05
-1.1954955109663e-05
-1.33469671344192e-05
-2.67776992040004e-05
-7.3874197032114e-06
-2.01742503205274e-05
-1.09542654564397e-05
-3.69364771198411e-05
-2.87893735177129e-05
-5.597201803562e-05
-2.60279955120716e-05
-2.00344909948517e-05
-6.60994822276131e-05
-4.86216328899086e-05
-5.117399862981e-05
-4.99255244587831e-05
-3.72729558898836e-05
-2.73223854317063e-05
-2.21479049644586e-05
-3.20522185993005e-05
-4.03200614736513e-05
-3.54515929726317e-05
7.82356414012519e-06
-2.99454698766859e-05
-4.19231068466513e-05
-4.31555008583127e-05
-4.65532372554787e-05
-3.05511784863757e-05
-3.01661655618004e-05
-4.4024425869209e-05
-7.43822540122038e-06
-9.69054741218055e-06
-6.43404015666772e-06
-2.0421788420166e-05
-5.18369090529855e-05
-4.46484484333479e-05
-1.97331158275524e-05
-3.73615415727898e-05
-4.11769674977772e-05
-4.37906073728238e-05
-1.8659584974622e-05
-1.47342049466175e-05
-2.36016808209932e-05
-3.6904262543677e-05
-1.72390424976848e-05
-2.31939582092399e-05
-3.5108625099706e-05
-1.77557673476619e-05
-3.31666099191071e-05
-3.36799392498081e-05
-4.09046871742737e-05
-2.58267531103904e-05
-2.53149522585177e-05
2.73840919137453e-06
-1.25328669232583e-05
-2.61227784298207e-05
-2.01007597352782e-05
-8.65752868535247e-06
-4.69158818552856e-05
-3.92783407648867e-05
-4.13441699614376e-05
-4.16225875005273e-05
-3.00908219265387e-05
-3.70975137320524e-05
-2.90066576521718e-06
-4.25892683472962e-05
-4.73284771803132e-05
-7.71663666630888e-06
-4.46044749337521e-05
-2.77088525153229e-05
-1.75512004676461e-05
-1.79487864220726e-05
-5.25008600536581e-05
-3.55690119559034e-05
-4.88230135095693e-05
-1.21449487445401e-05
-2.00285906005409e-05
-9.3934734952043e-06
-5.17798729061502e-05
-2.87191619422243e-05
-2.46436233852382e-05
-4.18376679907841e-05
-1.7545322100363e-05
-1.74770068724457e-06
-1.71526310803042e-05
-1.94720454503993e-05
-3.52348930507989e-05
-4.95827543684578e-05
-1.82274042229876e-05
-2.80346888568757e-05
-4.02788530957806e-05
-2.2110547543576e-05
-4.52293847362137e-05
-1.57297744568391e-05
-3.81301266958816e-05
-5.50303081018274e-06
-3.53455400989705e-05
-4.51449341026697e-05
-4.95628204396768e-05
-4.39703478252452e-05
-3.19753645511105e-05
-1.70441825001133e-05
-5.73266197091764e-05
-1.24607325106946e-05
-4.27163993699258e-05
-1.31503288401195e-05
-2.90981140721095e-05
-1.18316064496494e-05
-3.24345837534766e-05
-2.8328700217742e-05
-2.99197405770584e-05
-1.55621361021694e-05
-3.61945741559092e-05
-3.1068578106665e-05
-3.67372579153325e-05
-1.81833754165751e-05
-5.07461037380456e-05
-2.23052134601066e-05
-3.18066884726799e-05
-2.51378354579602e-05
-5.74546821273148e-05
-3.01032281012384e-05
-3.41242934549258e-05
-5.55809434837422e-06
-3.57316068442372e-05
-2.31027417634474e-05
4.29226931107408e-06
-1.39097505230151e-05
-4.44239580232896e-05
-3.47481074723623e-05
-2.46300445170113e-05
-1.4534983112813e-05
-1.79486131005022e-05
-1.11273855017518e-05
-1.65162339633673e-05
-2.05264010506748e-05
-3.00057038524031e-05
-3.61156841574288e-05
-2.63178305335508e-05
-5.15963588863028e-05
-2.37656760392016e-05
-3.64839885721429e-05
-3.09636145658227e-05
-1.50882936734894e-05
-1.47686685608728e-05
-3.22389893146412e-05
-2.63214417487597e-05
-1.56111969529508e-05
-1.05831477760676e-05
-4.35594393734146e-05
2.56673452779667e-06
-1.96380896899486e-05
-3.6191870295696e-05
-1.90338115777581e-05
-2.85624136648223e-06
4.95351340818229e-06
-1.50978493017902e-05
-6.2772004125526e-06
-1.49058726839662e-05
-1.48221905731021e-05
-4.08254599782694e-05
-2.26298529860067e-06
-5.15310856437159e-05
-2.29112409742935e-06
-4.46250242061217e-05
-3.73457790071164e-05
-3.41766487089941e-05
-3.90478348225239e-05
-1.12812078127628e-05
-3.38062961042875e-05
-4.56758699797612e-05
-4.91078919183281e-05
-3.3192293694193e-05
-5.83430274778217e-05
-1.29008202454215e-05
-1.21379574465406e-05
8.92615024467146e-06
-2.41764110800479e-05
-3.3252907635198e-05
-2.30872055015486e-05
-5.34026506076077e-05
-3.29211665580509e-05
-1.79423192813118e-07
-4.03925236617668e-05
-5.63795211923404e-05
-2.68046262491758e-05
3.63109364937497e-06
-2.63943977714816e-05
-5.88733931969673e-05
-3.48745071223418e-05
-5.74959379312095e-05
-4.72927050712619e-05
-5.01797405253298e-05
-7.40079519699532e-06
-1.7463530944012e-05
-1.31046959861513e-05
-4.54221755086977e-05
-4.90851801375702e-05
-6.14083839356036e-05
-6.36100802704875e-05
-3.09299717432289e-05
2.1504583446093e-06
-3.02228401084143e-05
-7.20615921486896e-05
-2.79851529852088e-05
-1.20784447682028e-05
-6.61826750704438e-05
-3.47150013159796e-06
-2.61525402606452e-05
-1.07715429895334e-05
-4.5229770976403e-06
-1.49299527881403e-05
-4.53913977870871e-05
-3.79677593149925e-05
-4.89694959648129e-05
-3.16277646449466e-05
-4.74748227413429e-05
-4.51768932867743e-05
-8.93239635300185e-06
-4.19073373473382e-05
6.91904542859556e-06
-3.38379879440735e-05
-3.97648792835829e-05
-6.19603196450804e-06
-3.61174782570469e-05
-6.24794530069352e-05
-3.65509049241804e-05
1.68254204750862e-05
-3.08554090392193e-05
-4.47171216641307e-05
-1.64963678165546e-05
-1.64267600442784e-05
-5.88586746630574e-05
-4.0423374661715e-05
5.43073022946037e-06
-3.28315298920269e-05
-2.92680019024565e-05
-4.84837159174311e-05
-2.98864114780694e-05
-5.19194291352854e-05
-2.50547672758528e-05
-3.53843645230504e-05
-5.11038918738673e-05
-1.75942988586724e-05
-1.05380126237291e-05
-3.43900493954764e-05
-2.62443572333316e-05
-4.23098539905063e-05
-3.66174733964832e-05
-5.02848106626595e-05
-1.97249956879383e-05
-2.92067862973557e-05
-1.97671064948292e-05
-2.5796538061659e-05
-3.65543234858811e-05
-4.50721287294339e-05
-3.03498434188565e-05
-2.39869741513946e-05
-2.62356357977009e-05
-3.68013544060063e-05
-3.71959949298359e-05
-2.17855640991321e-05
1.2170631689913e-05
-2.45043259892405e-05
-2.61294730027692e-05
-4.63598631304057e-05
-9.11094492219047e-07
-1.19590796354817e-05
-2.90810319567811e-05
-1.74149003643517e-05
-2.74549989346396e-05
-8.74169131906556e-06
-5.2713093436056e-06
-2.00752178759942e-05
-5.03967594812496e-05
-2.78875126135228e-05
-3.66588116857272e-05
-3.4209445680177e-05
-2.55014603221289e-05
-1.02889990933165e-05
-4.63482227352478e-05
-3.19721929829548e-05
-4.12037381019351e-05
-3.76914891220569e-05
-3.58031130251001e-05
-1.39499060347494e-05
-2.48622938371136e-05
-5.52498261701191e-06
-4.17083705753089e-05
-5.05878454692306e-05
-6.29872058797122e-06
-4.05854150981416e-05
-2.16582121250901e-05
-4.03649815902417e-05
-3.88285012591222e-05
-4.31441181886913e-05
-8.24369526678891e-06
-5.92230625307939e-06
-3.14237537227648e-05
-3.55010253859917e-05
-2.44577095989397e-05
-4.08421200758865e-05
-2.20904043909388e-05
-2.53400785132868e-05
-2.76146412736852e-05
-3.813819758224e-05
-1.48952450086512e-05
-4.07368839144808e-05
-1.99407021993584e-05
-5.033860469175e-05
-4.7903631848629e-06
-2.96601587727802e-05
-5.21558066019219e-05
-3.070298858387e-05
-3.38979905215846e-05
-2.85438245297124e-05
-1.5339260417378e-05
1.70920094135747e-06
-1.07869111124183e-05
-4.72435360062037e-05
-1.70235338446523e-05
-1.67900183256611e-05
-1.68467341458196e-05
-6.36502605054293e-05
-2.31462778212225e-05
-1.14268137601494e-05
-1.98840189052379e-05
-2.84632041542451e-05
-2.32412261173003e-05
-4.51522791771296e-05
-2.5772484097486e-05
-4.00644743941843e-05
-3.09078418234637e-05
-5.74057064864635e-05
-3.22541300342498e-05
-2.10273117232731e-05
-5.30480108951065e-05
-3.39241536407719e-05
-3.79536850294224e-05
-2.14625797616277e-05
-5.85024314438373e-05
-6.55818144264066e-06
-1.69781890748509e-05
-5.51282078125298e-05
-3.5957287734e-05
-2.41141286906963e-05
-2.82449087171269e-05
-4.05024723793515e-05
-3.4817117331567e-05
-3.07435111002147e-05
-2.54955258833743e-05
-4.16692697447567e-05
3.20031526556431e-06
-1.9619489901918e-05
-1.52533856444379e-05
-2.41114390234025e-05
-3.73401893631797e-05
-2.9886152660582e-05
-5.64739920064953e-05
-2.25449771301953e-05
-5.09819600646082e-05
-6.67342355785166e-06
-2.57917207258351e-05
-1.17367472556711e-05
-2.37233040293482e-05
-2.81694104251219e-05
-1.5537339168265e-05
-2.9482380822549e-05
-2.54670884273353e-05
-6.11422832076523e-06
-4.73812802745586e-06
-8.06851749137557e-05
-2.88460821887471e-05
-4.48975220184048e-05
-1.29549851998717e-05
-4.99826536165087e-06
-3.83291226455202e-05
-2.53854713798972e-05
-4.66394096049283e-05
-3.10039108300895e-05
-3.46759723044483e-05
4.30617355508413e-06
-3.34970311933895e-05
-3.49889758210344e-05
-4.48147031521673e-05
-2.76856785513621e-05
-3.50871386786504e-05
-4.61490217904975e-05
-4.89904425752477e-06
-1.40042484988381e-05
-2.92982585797936e-05
-1.76848775128535e-06
-1.4718603077756e-05
-9.68507772282012e-06
-4.46353140316756e-05
-2.70073925549242e-05
-2.4075944520869e-05
-2.40688402006074e-05
-3.51388519868761e-05
-2.640519142515e-05
-3.79061599669134e-05
-2.29236666230807e-05
-1.89082165897175e-05
-1.98056237901995e-05
-2.47804878243719e-05
-3.11517366373177e-05
-1.93791176502919e-05
-2.05966366099666e-05
-4.68529051115213e-05
-3.55535482620885e-05
-1.06905944695124e-05
-4.10477079333836e-05
-2.12759976599599e-05
-3.58126757721573e-06
-3.04621565126442e-05
-2.62160268759767e-05
-2.97164018734438e-05
-3.74756452101175e-05
-1.84727863089972e-05
-2.30592321529772e-05
-3.41605819715839e-05
-3.16794033949464e-05
-5.35851162695132e-05
-1.97149802151408e-05
-1.89549614950565e-05
-3.15887402396349e-05
6.24890091551482e-06
-3.74272092115178e-05
-5.07739619911017e-05
-4.62555087884715e-05
-5.22650650055062e-05
9.87990568876701e-06
-2.40744553340461e-05
-2.9914385872792e-05
-2.75053252128824e-05
-4.47010959698177e-05
-3.5517364317251e-05
-1.06598057020472e-05
-1.25511688821575e-05
-4.01330027154382e-05
-3.4557931386485e-05
-4.17366364816118e-05
-2.53046641405034e-05
-4.92873139086744e-05
-2.86275265486399e-05
-3.57415787355984e-05
-1.11733690686989e-05
-5.52269653417344e-05
-3.13494944952888e-05
1.12100944126818e-05
-1.71733705891298e-05
-3.71344716985012e-05
-5.94560421734495e-05
-1.22108921459701e-05
-1.16480636023643e-05
-4.84470421025923e-05
-2.55978155940538e-05
-3.08068473405435e-05
-8.28690221482101e-07
-6.67095806227912e-05
-2.12933377225968e-05
-5.76614361661617e-05
-9.10038817426842e-06
-1.55408288148597e-05
-8.94325370380533e-06
-4.79458335648659e-05
-4.26055701109604e-05
-5.41388964186888e-05
-4.58972826196106e-05
-6.37463732178539e-05
-4.36733761222699e-06
-4.20665310676654e-05
-5.06607501798612e-05
-6.26771471380351e-05
-1.73809008219602e-05
6.36824280864993e-06
-5.3242648081832e-05
-3.69555163858012e-05
-5.42321775660702e-05
-2.78666181075946e-05
-3.91783909541085e-05
-2.15796059721949e-06
-2.9832414592479e-05
-3.26197227233237e-05
-3.21956771177472e-05
-1.99905816460366e-05
-3.18960410336758e-05
-3.10814901682449e-05
-2.61464404927007e-05
-2.39976505706947e-05
-5.97198980799319e-05
-1.57960193328066e-05
-1.3648649118262e-05
-2.25310548813069e-05
-5.44956201243402e-06
-5.7380588958819e-05
-1.03092777413554e-05
-1.34219878137654e-05
-3.63453184849088e-05
-4.77323545260268e-05
-4.44094066400711e-05
-1.22258112802092e-05
-3.23942045284633e-05
-2.97547273181051e-05
-3.62680519459903e-05
8.36917708727751e-06
-4.0127734270778e-05
-1.59765255968397e-05
-1.20981326972729e-05
-3.67427236572098e-05
-3.30171729003239e-05
-1.66358979149318e-05
-2.51139656219679e-05
-2.32271564992311e-05
-2.79017618143349e-05
-2.56946888998714e-05
-3.57884548021973e-05
1.84383785459416e-05
-3.00134032745695e-05
-1.6369957576182e-05
-6.24447317321076e-05
-2.39493164674031e-07
-3.76072452320099e-06
-3.25108498455728e-05
-3.10040405951417e-05
-5.33867819491681e-05
-4.43075625082219e-05
-7.45659626524545e-05
-8.01481371937494e-05
-4.48791209629703e-05
-1.52967348995121e-05
-4.70229633164098e-05
-2.4163851789998e-05
-3.09211465884987e-05
-5.02531083896656e-05
-4.83879069040923e-05
-3.04382262005082e-05
-4.06154131749828e-05
-2.95018981924719e-05
-3.56040610097904e-05
-2.17915218701533e-05
-1.45041783051997e-05
-5.57965644401689e-05
-2.56671470757181e-05
-3.2303310024683e-05
-9.97777008324999e-06
-3.11281192898978e-05
-3.29418852129005e-05
-5.13609825613738e-05
-2.84515738309227e-05
-3.63297372085238e-05
-3.10406818228236e-05
4.77273798203822e-06
-3.2967832294336e-05
-4.11740789121702e-05
2.56811220385985e-05
-2.00427756524361e-05
-2.38543629057746e-05
-4.74229790151072e-05
-1.72786980907597e-05
-5.83905523712818e-05
-3.35976583165508e-05
4.80103740867046e-06
-1.25978464662277e-05
-1.04727401239516e-05
-9.46507416445567e-06
8.62343188742249e-07
-1.86980110138945e-05
-2.30638978931277e-05
-2.18597514898174e-05
-2.35997759656621e-05
-1.37295823904931e-05
-1.91664015074815e-05
-3.10433947793599e-05
-3.16672861164443e-05
-2.58170605205007e-05
-2.54749350217943e-05
-6.41183316852641e-05
-3.58298820295568e-05
-3.30358474616171e-05
-1.65148902507618e-05
7.1445145813836e-07
-4.94966751373774e-05
-2.38473536413015e-05
-1.41953607395254e-05
-6.14559172772106e-05
-1.48408920032852e-05
-1.54335340641695e-07
-4.89187277993099e-05
-2.93977995460254e-05
-5.19029094156044e-05
-1.98093727526597e-05
-2.10666121034224e-05
-7.15131994021469e-05
-5.28825973337432e-05
-1.46009658666713e-05
-2.39452213183867e-05
-4.08520257433676e-05
-4.12294471489287e-06
-4.36373420724375e-05
-2.29151566771988e-05
-5.07985552862528e-05
-4.61883240433773e-05
-5.15057524858461e-05
-2.87331899065771e-05
-1.8900600116775e-05
-1.7711869120144e-05
-2.2853491417967e-05
-3.31181612851226e-05
-2.16723898554851e-06
-4.7961144724946e-05
-2.66064380270919e-05
-3.49037973439108e-05
-2.33913388646276e-05
-4.21368162867703e-05
-3.24389857024902e-05
-9.3298737051569e-06
-1.60128512608408e-05
-2.39135817984118e-05
-4.45444993160944e-05
5.87427032696914e-06
-1.56007181244512e-05
-3.13932705049136e-05
-2.07094602165372e-05
-7.86317893249332e-06
-3.82006913274293e-05
-2.52552251703318e-05
-1.50510305611621e-05
-3.69649731419614e-05
-3.47495018765969e-05
-4.34237105839116e-05
-5.07604121022547e-05
-3.67386422140236e-06
-1.75078374873943e-05
-4.83029855941837e-05
-6.48251474370018e-06
-1.51319353545266e-05
-2.70848589774652e-05
-3.09226658412636e-05
-3.7247708235094e-05
-3.51056461770415e-05
-4.14910680883931e-05
-2.97136432093816e-05
-2.85672415246703e-05
4.45275951608544e-06
-3.51515197482643e-05
-1.19573265412093e-05
-2.29401627184888e-05
-2.91750153209799e-05
-2.45798290709295e-05
-6.26102623840711e-05
1.47503280758089e-07
-9.60183499877126e-07
-1.40339646190394e-05
-1.76678265839386e-05
-9.32270649926082e-06
-2.58656702087589e-05
-1.3784192559027e-05
-2.05748016810698e-05
-4.1826014372697e-05
-4.67931497910839e-05
-3.58207290552931e-05
-1.36745851393984e-05
-2.42128121716716e-05
-1.09047503598235e-05
-4.07353315866642e-05
-3.45748940651858e-05
-1.20535291472563e-05
-3.95202023747103e-05
-2.46973505093928e-05
-3.3773949995328e-05
-2.64952827218644e-05
-5.95169047208381e-07
-2.24815639586129e-05
-4.38265271531523e-05
-9.60854975242435e-06
-1.90663222542637e-05
-4.33050572355163e-05
-1.68843780952067e-05
-3.15243573992217e-05
-3.42506119890763e-05
-2.6378574299734e-05
-2.7587627618945e-05
-4.19034353582695e-05
-2.13076294454273e-05
-5.96952138872697e-05
-2.13921534977645e-05
-3.98086565829782e-06
-4.58426069163688e-05
-1.44171748554601e-05
-8.55066198188718e-06
-2.13940383420666e-05
-3.36342655393707e-05
-1.72346179666421e-05
-4.0266199964744e-05
-2.52135504534454e-05
-1.83283930765231e-05
-5.56266655118667e-05
-5.39300045477228e-05
-3.05641091936201e-05
-4.16907773591632e-05
-9.27782882143891e-06
-1.84137387773234e-05
-2.78037077284158e-05
-3.81713275447143e-05
-2.99613661622043e-05
-6.1499002448179e-05
-1.17059056961312e-05
-2.9754835882738e-05
-1.80954532518191e-05
-2.06382579681503e-05
-3.52499278855806e-05
-2.67303895800861e-05
-4.24345989764362e-05
-1.41013882564507e-05
-3.34651158056592e-05
-3.80929119335041e-05
-3.85682592204111e-05
-1.55989830477552e-05
-4.99068113156447e-05
-3.99824839987828e-06
-5.16829775130409e-05
-2.42457674419223e-05
-2.50943380132219e-05
-2.56772555391911e-06
-2.66154259552973e-05
-4.50822386405765e-05
-2.52850217317456e-05
-1.70320896984407e-05
-2.58796589085108e-05
-3.30136809642869e-05
-2.3685406545836e-05
-3.50215321466144e-05
-2.38162407538561e-05
-4.14612123276369e-05
-1.6538835506018e-05
-4.36708719186707e-05
-2.95697670465311e-05
-3.60924182861629e-05
-5.60151784060059e-05
-9.64389384482316e-07
-5.50096837808936e-06
-8.46481148407054e-06
-3.98771296233561e-05
-9.94875544376828e-07
-4.09201626990758e-05
-3.23955749274931e-05
-2.22741187660859e-05
-4.49845169752618e-05
-2.16077275397264e-05
-6.31507831297371e-05
-5.51849244929191e-05
-3.00885968166765e-05
-2.7931928800817e-05
-5.13125900212164e-05
1.22797374039542e-05
-3.54167772831577e-05
-3.53784826018427e-05
-4.62753503054578e-05
-1.98097913791008e-05
-5.14969692994e-05
-3.9145910986192e-05
-5.84846482491471e-05
-2.92721434922646e-06
-4.55808029933054e-05
-9.03234288942879e-06
-2.53358017364062e-05
-2.33099696146584e-05
2.04178924926733e-05
-3.96087552438045e-05
-3.37250360896336e-05
-6.07043765854427e-05
-4.24731574563637e-05
-3.85705575284688e-05
-2.48381572562686e-05
-1.8908863599814e-05
-3.43804999740134e-05
-2.16980553813269e-05
-4.57581987647062e-05
-4.02114474352282e-05
-4.32697089635644e-05
-1.45298580589341e-05
-3.38711287329319e-05
-6.29442796995955e-05
-2.15910021812463e-05
-2.37163494055309e-05
-3.35022993397886e-05
-3.3055831244771e-05
-4.17736057130083e-05
-4.07897285473784e-05
-7.22570911283676e-06
-6.03542222156092e-05
-7.99488583397205e-05
-4.68881359441785e-05
-4.74472664372605e-05
-6.27570216631391e-05
-3.67297493704475e-05
-3.1903220652249e-05
-2.4028015171094e-05
-2.07629833428063e-05
-4.27072999492333e-05
-1.53903716797261e-05
-1.19689619796213e-05
-2.71979911403186e-05
-1.92062048937734e-05
-8.69248331969871e-06
-1.24116987292489e-05
-3.13490132668234e-05
-7.09474109162384e-05
-3.83811800088161e-05
-4.42774593779205e-05
-3.40017934668487e-05
-4.85098702461466e-05
-3.55700361264408e-05
-2.41105233112153e-05
-4.59004510073147e-05
-5.037020506523e-05
-4.52770546593627e-05
-2.62833046848563e-05
-2.86349241037723e-05
-5.82993980180682e-05
1.00834108842244e-05
-3.87588236215168e-05
-4.90854821156654e-05
-7.00750784471842e-05
-2.45351971649624e-05
1.55500033040852e-05
-5.46200042380096e-05
-7.19906400835438e-05
-3.89630201901912e-06
-2.52671802115145e-05
-2.22708145488307e-05
-7.52458587799746e-06
-1.20537657160636e-05
-3.62732128299726e-05
-3.49142575758421e-05
-1.89704656512508e-05
-3.41007176925383e-05
-9.66573558945048e-06
-5.3955531113633e-05
-3.00013322299995e-05
-6.48109389278464e-05
1.05530133635196e-05
-1.9473590923851e-05
-4.26220505141398e-05
-2.52538059702334e-05
-1.89454836893027e-05
-3.89887778670909e-05
-1.89237304975092e-05
-3.71979020570212e-05
7.98131168643727e-06
-4.07771091994182e-05
-4.3519041303986e-05
-2.98156487497545e-05
-3.4718884995805e-05
-3.93886881772412e-05
-5.40828257395335e-05
-5.29270598663256e-05
-7.25842631485168e-06
-5.38334659445792e-05
-2.56031539945988e-05
-2.45343611593801e-05
-4.64980532828408e-05
-4.30622725211512e-05
-2.61567767401175e-05
-3.48275105184933e-05
-3.6890238732384e-05
-2.97759773559017e-05
-3.77043603954079e-05
8.35190363496104e-06
-3.25804106257436e-05
-6.82848827251894e-06
-2.84194107592257e-05
-5.63592236009311e-05
-5.06777733991206e-05
-1.5101649111417e-05
-1.12849134356341e-05
-1.93638038205745e-05
8.68331897419706e-06
-1.81693368216398e-05
-3.07398533997968e-05
-2.59452783033156e-05
-3.24507713199635e-05
-5.08093224411573e-05
-4.01624105244109e-05
-6.1404868853935e-05
-3.32407004096529e-05
-2.73269206409653e-05
-1.2448970154099e-05
-3.63296431952864e-05
-7.34863710678131e-05
-2.5107525081513e-05
-3.92380415910769e-05
-1.72211649512799e-05
-1.80737807710595e-05
-3.60788558708055e-05
-3.86515235554744e-05
-3.91833428415117e-05
-2.50272872770437e-05
-9.29571659428751e-06
-2.40028230226639e-05
-4.32261374678696e-05
-8.93391590869588e-06
-3.6002882790229e-05
-2.41418897282246e-05
-3.0376789332798e-05
-2.35143926736671e-05
-2.46160872578152e-05
-2.44710664764101e-05
-4.20436052454563e-05
-3.25626902040946e-05
1.90414467904657e-05
-1.58313443335988e-05
-4.89890999487115e-05
-2.94296121802819e-05
-3.14098727021152e-05
-3.20927871597564e-05
-8.11812314519552e-06
9.29538149009745e-06
-4.70998966270365e-05
-2.04465120038704e-05
-2.31152334342542e-05
-1.64818166879498e-05
-1.3209343560111e-05
-3.06448015556168e-05
-4.15543937494252e-05
-3.24637955292676e-05
-3.94168318566237e-05
-2.4084308484632e-05
-5.59767426052836e-05
-2.11619126225583e-05
-4.15130429499583e-06
-2.65073189422387e-05
-2.47655720920925e-05
-5.3154651730178e-05
-3.82264811581781e-05
-8.03239836984398e-06
-4.36148036356803e-05
-1.74947558613919e-05
-2.59874064753905e-05
-3.82570064484464e-05
1.47691417612604e-06
-1.63809349672843e-05
-4.88740696291877e-05
-1.73768127414988e-05
-3.7321337687808e-05
-4.47750369393566e-05
-3.83100228216812e-05
-1.74554871252781e-05
-3.86161077589433e-05
-5.54720804127159e-05
-5.69345974634242e-05
-5.61475596756105e-05
-8.63243742364157e-06
-5.24407310531078e-05
-3.7960845923649e-05
-3.08424626162041e-05
-2.11252765573029e-05
-2.73669174398383e-05
-6.04562393409281e-05
-7.17673792359213e-05
-2.88536736470113e-05
-3.98484463610807e-05
-2.34236398313261e-05
-4.5758838886529e-05
-4.18389278503344e-05
-2.62965363463508e-05
-3.26500244668258e-05
-4.81638567336654e-05
-4.19171957689119e-05
-4.36851213869814e-05
-3.32952355673322e-05
-5.57135148446059e-05
-2.49992213371876e-05
-1.44731800490071e-05
-4.59105817582611e-05
-4.40981438388838e-05
-2.47196342414168e-05
-1.3082547146308e-05
-3.86764311020359e-05
-7.92939305627213e-05
-9.05856351469734e-06
-4.57578697100433e-05
-1.98962294043065e-05
-3.57097112218985e-05
-2.21165455255896e-05
-3.29568746192593e-05
-3.18241133629129e-05
-8.22958978890831e-06
-4.721510100018e-05
-2.62260481424966e-05
-2.38386357912315e-05
-4.19632551157453e-05
-5.52828195136856e-05
-3.32246901001656e-05
-6.48102482229253e-05
-1.68257895039473e-05
-3.62562289026965e-05
-3.53830007572932e-05
-2.99432525979094e-05
-3.65066427915484e-05
-1.85445821652204e-05
-2.86323089570587e-05
-3.91476049720266e-05
-1.05148604034103e-05
-5.49922331337822e-05
-6.15492058986573e-05
-2.47986840855481e-05
-2.96124442809461e-06
-1.11713599510836e-05
-4.71792170922558e-05
-3.56435112535331e-05
-3.39951438696422e-05
-2.50008788606234e-05
-2.43067924321254e-05
-3.63898780331682e-05
-1.81831524643018e-05
-1.50013672154174e-05
-1.87638064302694e-05
-4.3891077510526e-05
-4.88569986409592e-05
-6.66087783642697e-05
-3.18588001644384e-05
-2.66253581615321e-05
-2.73522133861742e-05
-1.75279949838683e-05
-2.1303555775493e-05
-2.88813095766537e-05
-1.93211247629947e-05
-4.64641261364516e-05
-2.43686011221977e-06
-4.63633006879516e-05
-3.0307786730274e-05
-3.20320323426664e-05
-3.48465549136647e-05
-4.07787280214728e-05
-3.24791540445341e-05
-2.11165668164958e-05
-3.88210561422032e-05
-1.11804665732733e-05
-1.96773755742218e-05
-3.15729724432738e-05
-1.6984214575697e-05
-3.54704146568886e-05
-3.96220487623784e-05
-3.42979277924051e-06
-4.28169011423987e-05
-1.72879946306998e-05
-1.72806928755316e-05
-4.83405159622595e-05
-3.51772852252226e-05
-2.77860168094658e-05
-3.23284785446265e-05
-4.04273034487096e-05
-4.37101343147248e-05
-4.44880702334145e-05
-3.68649343669075e-05
-5.7741323163943e-05
-4.14389731128077e-05
-3.51463195221955e-05
-6.17084696755877e-05
-1.45272845431039e-05
-4.04618466311927e-05
-1.69188315082419e-05
-3.40078601144522e-05
-3.05242739817386e-05
-2.68929686767658e-05
-2.34754599858354e-05
2.69717857824988e-06
-2.69959692247657e-05
-4.73211997784572e-05
-3.02398170775491e-05
-2.35863957425153e-05
-3.73813936630526e-05
-5.23210812406087e-05
-3.73175290372212e-05
-1.61747768442155e-05
-3.40163341763621e-05
3.86360676700769e-06
-1.01428112469952e-05
-3.07288060494405e-05
-5.30074777274816e-05
-2.83096320241033e-05
-5.72427659951193e-05
-7.15017556437851e-06
-4.3014326909989e-05
-3.44590328252633e-05
-1.13812748929244e-05
-5.39825770130271e-05
-1.37058485441603e-05
-2.28388967977908e-05
-3.17234121887404e-05
-3.89845176451779e-05
-1.40192475475136e-05
-4.72173486451215e-05
-1.92410104419895e-05
-2.52386357992659e-05
-2.96781571103879e-05
-4.17787506033367e-05
-3.31134474438887e-05
-4.48968707285204e-05
-1.05096270509759e-05
-2.85194565402662e-05
-1.13465264696184e-05
3.64288264320463e-06
-1.21719542004471e-05
-6.08031531745265e-05
-3.04468762234115e-05
-2.34088772683463e-05
-1.68332235592759e-05
-1.79641142743083e-05
-1.97154923531826e-05
-6.05506979318431e-05
-4.11363243023471e-05
-3.62248705683002e-05
-4.40125343196488e-05
-4.91940647519016e-05
-2.53465168888818e-05
-2.91630106924975e-05
-5.16811300129362e-05
-2.48959127800113e-05
-3.5949896396924e-05
-3.79353259020828e-05
-3.15993488784871e-05
-2.0294265899854e-05
-3.42644771810371e-06
-2.42064781678043e-05
-4.47398789844918e-05
-3.48790068764321e-05
-3.44129168057263e-05
-9.34797960760515e-06
-2.38637565722853e-05
-2.01263106584071e-05
-3.46218311928436e-05
-3.27872423106491e-05
5.51341560742193e-06
-4.34016239841005e-05
-2.38848870194015e-05
-1.34925123762018e-05
-2.79508060498225e-05
-1.17498134607098e-05
-1.9676939816325e-05
-2.35603778171698e-05
-1.89546076522943e-05
-2.20910963499638e-05
-2.58679636381709e-05
-3.64340944309612e-05
-2.29095060155797e-05
-1.963240004914e-05
-4.75497267589637e-05
-6.13949231913122e-05
-4.79219837425034e-05
-4.02683105795644e-05
-3.32717075508443e-05
-4.42953422975365e-05
-3.15975535854147e-05
-2.54310839451581e-05
-3.27253598447103e-05
-2.50675793749624e-05
-5.07835783314637e-05
-1.93025593428153e-05
-1.76569990813318e-05
-4.934449447645e-05
-7.23482380766867e-05
-3.61851078841202e-05
-2.67851499828431e-05
-2.67124370213359e-05
-2.4092698275462e-05
-5.24928861464893e-05
-1.31345758026176e-05
-3.18480880700097e-05
-3.20150669261462e-05
-3.22418545726639e-05
-9.69239951637553e-06
-6.66581029014113e-05
-3.59354332372618e-05
-3.03215001816699e-05
-1.91679844304447e-05
-1.04291522727453e-05
-2.08498693474379e-05
-2.20775983492297e-05
-3.42012414397687e-05
-3.21377120920883e-05
-1.81461560764864e-05
-2.39480108917717e-05
-1.64197331648691e-05
-2.70460094449053e-05
-4.00152317813775e-05
-3.68209720080919e-05
-2.910068099467e-05
-4.52467343651684e-05
-2.7603390327344e-05
-4.01462119045202e-05
1.20488092208318e-05
-2.90752065117392e-05
-3.14906377552385e-05
-1.78482050263464e-05
-5.29083274593098e-06
-3.08371695373583e-05
-5.18883559282703e-05
-6.35650111837942e-05
-8.34673444287179e-06
-7.54717701279201e-06
-1.25193742857806e-05
-3.62052857671497e-05
-2.82458123060854e-05
8.51167258731177e-06
-2.60710997477012e-05
-5.3017128547452e-05
-4.14273808924078e-05
-4.27310038110256e-06
-2.89847007356805e-05
-3.86329797366261e-05
-1.89507476391489e-05
-4.30141148188813e-05
-3.12636658292018e-05
-1.33856065087307e-05
-3.44493270466549e-05
-1.48481514924153e-05
-3.21063213759625e-05
-5.899964473696e-05
-2.30332922439116e-05
-2.5063826594306e-05
-4.80060853140582e-05
-1.82542528148325e-05
-7.18309700694249e-05
-9.07720148325826e-06
-2.94440376486421e-05
-3.37993312645571e-05
-3.92277532924612e-05
-8.19865358875081e-06
-1.63942368635048e-06
-3.58656939327322e-05
-3.19709190629548e-05
-3.90918460090177e-05
-7.71162414604916e-06
-4.96613571940473e-05
-5.08848843572082e-05
-3.83278975639866e-05
-3.09011631314537e-05
-3.02399455775321e-05
-1.10881917283223e-05
-4.33034551979171e-06
-6.15429168300217e-06
-2.4272861877023e-05
-2.72435615016604e-05
-5.4622210596584e-05
-2.29052510302193e-05
-1.6810670699327e-05
-4.47876831967746e-05
-6.61835649372477e-05
-2.16976617948662e-05
-3.42777240115006e-05
-1.62825932797688e-05
-5.07196152566398e-05
-4.30193947450393e-05
-9.01930640764871e-06
-3.50964562035054e-06
-5.24629907416713e-05
-1.14928166927363e-05
-1.95854314350023e-05
-3.86379405283569e-05
-8.67816601933376e-06
-3.92385880973204e-05
-4.19008832424433e-05
-2.50637585714267e-05
-3.39343702301769e-05
-2.91841469737495e-05
-8.37866935239699e-06
-3.7095914535071e-05
-2.17301046595948e-05
1.74659452690253e-06
-2.52291759561304e-05
-2.41809863401132e-05
-2.89643184475345e-05
-3.36124057064282e-05
-4.04966403481339e-05
-1.12182218708332e-05
-2.52298153925145e-05
-6.87717549076177e-05
-2.98419866652969e-05
-4.38506874531775e-05
-3.92898891732916e-05
-1.66509070461211e-05
-7.49405076179993e-06
-6.23798902268366e-05
-2.44838130310408e-05
-1.82618103565873e-05
-4.49661547539483e-05
2.45390797124634e-05
-4.35380337459411e-05
-2.22943234771681e-05
-3.70509160300938e-05
-1.20197298797659e-05
-2.82287000964235e-05
-2.69381367303366e-05
-4.46675773468949e-05
-2.37705430728031e-05
-3.27414178413056e-06
-2.51173773206552e-05
-4.51501126244016e-05
-1.9444944300116e-05
-4.3759835237299e-05
-2.60703088915829e-05
-3.37933991335108e-05
-2.77001284129527e-05
-3.80864516030404e-05
-4.54024572022389e-05
-1.98720960828287e-05
-2.27514246211856e-05
-3.90043012280455e-05
-3.00829137809254e-05
-3.80867793923414e-05
-3.8275262477643e-05
-2.18287091346993e-05
-1.12342390791023e-05
-3.24810839687012e-05
-4.30374975443575e-05
-1.74443117392377e-05
-3.63095988170184e-05
-2.48740417847981e-05
-1.56467425026853e-05
-4.15985915455252e-05
-2.82908876905293e-05
-1.36764871499935e-05
-2.09108601089304e-05
-5.13260735971774e-05
-5.10341759086184e-05
-2.36451903621464e-05
-4.83680525441561e-05
-6.07297132544709e-05
-2.98801440564147e-05
-2.46992349256913e-05
-4.42980480815154e-05
-4.94105213397513e-05
-1.70963558889743e-05
-2.94502252691709e-05
-5.54465283763904e-05
-1.72041083775615e-05
-4.40686078344478e-05
-6.48927411757515e-05
-1.76462078164819e-05
-3.03014127590807e-05
-2.98346929742545e-05
-1.71532245463911e-05
-5.09752043324251e-05
-2.11663789149169e-05
-4.74124453820491e-05
-2.49855439756864e-06
-1.72129978102828e-05
-2.5065830481329e-05
-2.5379840460705e-05
-1.28873186438593e-05
-3.99730995973498e-05
-1.32694239743795e-05
-1.85222073349396e-05
1.24388404196474e-05
-1.6830245981506e-05
-4.59455573534299e-05
-1.86625166923679e-05
-1.93261238514123e-05
-1.85661022763406e-05
-5.45188007087476e-05
-2.80083135881472e-05
-4.6888807670856e-06
-1.8690092398692e-05
-3.45949031603976e-05
-1.80799270359502e-05
-2.98386914993839e-05
-3.67681546286429e-05
-1.15086962199401e-05
-9.10325755627738e-06
-2.02991533416505e-05
-3.36645157506284e-05
-8.06169028396818e-05
-2.01788665838038e-05
-5.632592364057e-05
-2.85886802615602e-05
-4.07383992393253e-05
-2.38075217407243e-05
-5.30149299994629e-05
-3.92016861063183e-05
-3.46980823154661e-05
1.16349961640188e-05
-2.03630924158731e-05
-1.48808378325633e-05
-5.04451212724949e-05
-4.33942018464286e-05
-2.71449816775813e-05
-1.82591419603765e-06
-1.72842137390197e-05
-1.30058233553218e-05
-1.8979248157087e-05
-2.81720809726781e-05
-4.74972938490597e-05
-3.88809022560954e-05
-3.32698520787513e-05
-1.92506784931088e-05
5.14508829877981e-06
-3.57781961941067e-05
-5.38007585241912e-06
-5.04951714066736e-05
-4.78449416345769e-05
-6.2661280007577e-06
-4.95731426888136e-05
-2.22578581751926e-05
-3.22516660614106e-05
-2.30991250996001e-05
-3.98002101677634e-05
-3.37280205710144e-05
-4.09903078728828e-05
-3.62927108730748e-05
2.60878932974952e-06
-3.89239909893778e-05
-2.81757143834302e-05
-2.72130262169849e-05
4.61906482261171e-06
-3.09716154816512e-05
-5.29985934337402e-05
-3.7865428214274e-05
-4.57174952758285e-05
-3.66038205029877e-05
-3.40883178716277e-05
-2.00901839004148e-05
-3.44652311874788e-05
-2.72086510898423e-05
-5.23509090825963e-05
-2.94205653105188e-05
-3.18875707599041e-05
-3.61502950467939e-05
-4.40741573591025e-05
-1.35958527846734e-05
-5.44233858181489e-05
1.33586826706681e-05
-2.59756983769307e-05
-6.54062675921522e-06
-3.55124650547388e-05
-1.51752234332147e-05
-1.43772986963927e-05
-2.21921767892558e-05
-8.82699636299229e-06
2.64170112527547e-05
-2.61608677658506e-05
-2.50022659555968e-05
-1.45270649826672e-05
-2.41782024129463e-05
-1.72131865289255e-05
-4.29314701035228e-05
-3.88634878129913e-05
-4.33564181356377e-05
-4.44795056310887e-05
-1.92265010392181e-05
-5.93176768664334e-05
-2.83985921359358e-05
-2.73843927409982e-05
-1.85115587657298e-05
-1.61401231479745e-05
-4.0717358104599e-05
-4.73087411298882e-05
-2.68815797073644e-05
-4.04166491381809e-05
-2.15918061362435e-05
-1.49751397603852e-05
-3.07273778466456e-05
-2.7675059983742e-05
-1.25637792283575e-05
-2.77723880734248e-05
-3.69189591512659e-05
-3.75949321725848e-05
-1.92237115517764e-05
-3.20836807274801e-05
-1.09883052323692e-05
-2.59447495354837e-06
-6.27895972475114e-05
-4.85237656575371e-05
-3.39641815235892e-05
-8.51686004669342e-06
-9.41691351390861e-06
1.52323010995515e-05
-3.00095073442714e-07
1.43302517448278e-05
-3.14669723720848e-05
-9.39707219466849e-06
-3.36523338967385e-05
-2.92712097552842e-05
-5.20192808238644e-05
-4.38346241266717e-05
9.956029522584e-07
-3.07050068690746e-07
-2.54298855002267e-05
-2.94601689596642e-05
-1.49730312018905e-05
-2.96835560240392e-05
-2.70212612247193e-05
-1.5662515708675e-05
-5.16673949830428e-05
9.74954046337187e-06
-9.09845870566686e-06
-4.16757832332344e-05
-3.07075872644724e-05
-3.17981750951958e-05
-4.55263080050983e-06
-3.40478388222614e-05
-6.26069125046547e-06
-1.14692068062048e-05
-1.33997237554923e-05
-3.56987939819785e-05
-3.36650050102274e-05
-3.53238206458558e-05
-3.22325556239517e-07
-4.36528635319976e-05
-1.69951006447286e-05
-7.18496707672789e-05
-4.02577327533989e-05
-4.6711100080746e-05
-1.66967034716614e-05
-4.38459801752177e-05
-2.2220171773662e-05
-2.73267818803908e-05
-1.82967757616416e-05
-3.0595169526216e-06
-3.75499302972256e-05
-1.32243659688256e-05
-3.74099497488396e-05
-3.55561716000281e-05
-6.28585411194893e-05
-1.70168890200959e-05
-1.13330622052981e-05
-1.69742932628453e-05
-7.27249151861902e-05
-1.3776413418458e-07
-2.4100742106275e-05
-2.28411812804883e-05
-4.62726314747476e-05
-3.78607521664444e-05
-2.08599535229041e-05
-1.79739581889952e-05
-3.13126381095197e-05
-2.28311891618449e-05
-4.17570539586386e-05
-3.22539205837998e-05
-3.29029143645561e-05
-8.93332090944275e-06
-1.59193490618443e-05
-1.81753569990217e-05
-5.57619373433601e-05
-3.80513249100751e-05
-4.45879873478098e-05
-2.67355668265435e-05
-2.73996501952724e-05
-2.17198330532097e-05
-2.92105189945591e-05
2.01934120555633e-05
-4.31145793776209e-05
-1.57276593202145e-05
-1.50894454256555e-06
-4.76079230085623e-05
-3.87895690935181e-05
-3.17110263442887e-05
-3.06316806755102e-05
-2.93614406776096e-05
-4.00456920154141e-06
-5.82576593526061e-05
-2.35095980521861e-05
-4.4026163858122e-05
-9.81419690380157e-06
-2.3920454786019e-05
-3.40079851109069e-05
-4.36131453476747e-05
-1.40344604194291e-05
-1.0659391127924e-05
-4.93025260322874e-05
-6.646974060032e-06
-2.33567542032017e-05
-1.90215583322862e-05
-6.40883191267443e-05
-8.12174894217639e-06
-3.24331372492902e-05
-3.81421697605645e-05
-1.13742819598859e-05
-8.57107414343891e-06
-1.85633837454546e-05
-2.9280945203906e-05
-2.6391954891165e-05
-3.15924304203793e-05
-3.39556064811533e-05
-4.6441053101683e-05
1.1921660759832e-05
-9.56426621669161e-06
9.75196866921606e-06
-3.5315199566258e-05
-1.19353367252863e-05
-1.94306049288214e-06
-3.4122767127844e-05
-5.3296954130975e-05
-4.07208723899478e-05
-1.24171612010002e-05
-5.04859781703225e-05
2.72476093983746e-05
-1.62038073463575e-05
-4.30434131177727e-05
-4.61807887327765e-05
-4.48178507951216e-05
-2.71384480913015e-05
-3.97105794387599e-05
-3.45341577061091e-05
-2.10214984544922e-05
-2.76260545053677e-05
-4.99114786236263e-05
-1.91867322853152e-05
-2.53943889048085e-06
-4.77139851217272e-05
-2.70051597613331e-05
-2.58880479376927e-05
-2.92814655766357e-05
-3.98615480690507e-05
-1.90922969870916e-05
-3.56081389447413e-05
-1.5692224283653e-05
-5.24610689351406e-05
-1.29303134940585e-05
-7.12882864625821e-05
-2.63576688389568e-05
-6.33152394381385e-05
-3.94090915365415e-05
-1.89518269827487e-05
-6.47224943731928e-06
-3.93385661310969e-05
5.0565073053587e-06
-4.20402593060704e-05
-6.20151455922755e-05
-2.15713264172831e-05
-2.26536795427e-05
-2.89509703547483e-05
-4.99000115512464e-05
-2.46455059078614e-05
-4.53909214315158e-05
-3.04442602798808e-05
-2.83499724789202e-05
-2.23782344222448e-05
-5.05073194521277e-05
-2.23009900558565e-05
-2.15172007098746e-05
-3.67250276386173e-05
-5.02187892147591e-05
-1.83273910961565e-05
-6.9312957179222e-06
-3.08780087693943e-05
-4.08246842722485e-05
-3.88454673463164e-05
-4.6821558267629e-05
-4.27453620196247e-05
-4.16239403311327e-05
-4.64424765406373e-05
-4.50981486453907e-06
-5.26857929855453e-05
-2.55849917506652e-06
-1.96999102947529e-05
-1.28810633995372e-05
-1.93526820806537e-05
-1.84532097992004e-05
-4.30073685455748e-05
-1.49015965853219e-05
-6.05012442099282e-05
-2.65352216315994e-05
-1.66512580693461e-05
-3.85695142736511e-05
4.73408782130842e-06
-4.0864227553694e-05
-1.52414638221717e-05
-2.73963535578863e-05
-3.67987518860662e-05
-5.44228736624492e-05
-3.70611929746452e-05
-3.19375855972504e-05
-3.89601862954217e-05
-4.4726427980201e-05
-5.12754587490419e-05
-3.8305687799539e-05
-5.22228592295107e-05
-2.92515350019163e-05
-4.33552367739105e-05
-3.50746688374864e-05
-2.04946685017e-05
-5.78818894257662e-06
-1.11750867433635e-05
-1.65882174361716e-05
-2.7791411013267e-05
-2.78501482081348e-05
3.92294462003783e-06
-2.24591912076252e-05
-3.61540300550852e-05
-1.58602588894942e-05
-1.25808213445458e-05
-5.75151741105164e-05
-1.5100313281952e-06
-3.62140786773583e-05
-6.65814823498844e-05
-1.58620084005586e-05
-2.25335291164723e-05
-6.8932744433263e-06
-3.96744460586371e-05
-2.85380797486214e-05
-6.91799535200839e-05
-1.72771702038837e-05
1.20385575542557e-05
-3.79647834053048e-05
-2.67640130852006e-05
-3.82051337027285e-05
-2.20335841262244e-05
-1.17305718299736e-05
-4.79960944481685e-05
-2.89680170406126e-05
-4.81435909869003e-05
-4.4141047069416e-05
-2.28828206314342e-05
-2.09989218338416e-05
-2.81148177979164e-05
-4.20974016390635e-05
-3.6696495002516e-06
-3.81069355077451e-05
-2.36678160985011e-05
-3.58911042129174e-05
-3.15435999493106e-05
-2.2272366575495e-05
-2.69487892067762e-05
-3.31823636111595e-05
-3.40069853035254e-05
-9.57898266953279e-06
-1.40226706326261e-05
-7.33137918877871e-06
-3.86644809842084e-05
-1.28746165579672e-05
-1.70822085271248e-05
-2.4075445875662e-05
-3.75673458051503e-05
-9.46180690522025e-06
-2.0370262193853e-05
-4.92234740198688e-05
1.72579436834902e-05
-1.81003192485062e-05
-2.34716889287194e-05
-2.88106667454591e-05
-3.53729008151872e-05
-5.09786292271014e-06
-1.90010211957352e-05
-9.73186800420451e-06
-3.18355023050204e-05
-3.01529861633323e-05
2.90993783199133e-06
-1.7872176222513e-05
-2.84999203179933e-05
-4.90156061060901e-05
-3.28822440909296e-05
-2.66900771141213e-05
-1.10147765625954e-05
-2.60754483566059e-05
-1.55152082065181e-05
-3.45193776019308e-05
-3.09886991936204e-05
-5.78274075503694e-05
-2.18046067886181e-05
-4.47303707561015e-05
-2.00287522251393e-05
-3.77391677934041e-05
-3.57635167091038e-05
-6.93143660971725e-05
-4.49330614019887e-05
-5.43790412622306e-05
-1.55874024424727e-05
-1.3636450047275e-05
-3.16178551693801e-05
-3.74609675315355e-05
-2.98082679707568e-05
-3.45097786023393e-05
3.70897083847889e-06
-3.20267362890606e-05
-1.91634368475613e-05
-3.86258194224194e-05
-3.58297692011851e-05
-3.78704055144796e-05
-4.18204024644772e-05
-3.8487762160163e-05
-7.8478220239491e-06
-3.76335281125746e-05
-3.83773996402477e-05
-4.28984638488595e-05
-2.53533150494855e-05
-5.94450961768365e-06
-2.55586167778806e-05
-2.71920865825913e-05
-2.73966613083363e-05
-2.98003425032474e-05
-6.48322912394534e-05
-4.76704603371256e-05
-2.91943475735647e-05
-2.69952283104608e-05
-3.18697315455803e-05
-5.69067051396328e-05
-1.05061122727969e-05
-2.62542232627415e-05
-6.67163208817493e-05
-5.45719401231373e-05
-3.0499838634846e-05
-3.96970568553451e-05
-2.81129027550842e-05
-1.32382196508569e-05
-1.83531835691795e-05
-3.5330688282226e-05
-3.5272390064829e-05
-1.75386146546187e-05
-4.40277840728377e-05
-2.68921997940827e-05
-2.43222125390544e-05
-3.00654051196857e-05
-3.38010018323027e-05
-3.21563035204364e-05
-9.9078161496176e-06
-6.99249501629065e-05
-3.77975639014121e-05
-1.58658068712845e-06
-1.84047609607911e-05
-3.02255251334962e-05
-5.47967036723337e-06
-1.83255329981756e-06
-2.61211373349541e-05
-4.70241496702604e-05
-3.57554774247316e-05
-3.42171966185423e-05
-2.73135530021441e-05
-4.78607296281513e-05
-1.87083920988081e-05
-4.01103221272461e-05
-2.63594870630264e-05
-2.101113637043e-05
-1.75275764978467e-05
-4.66280696728307e-05
-2.00736467107241e-05
-2.3261368458858e-05
-5.89138099152366e-05
-5.60225064925549e-05
-2.43781215958775e-05
-3.71271642415029e-05
-1.62981194140036e-05
-4.04027377310814e-05
-3.58241971915588e-05
-5.70990884680138e-05
-3.63125592685056e-05
-1.18255616181111e-05
-2.90795953591035e-05
7.30621133819588e-06
-2.49537850565675e-05
-3.91331687745508e-05
-9.06013505268245e-06
-3.52208079566845e-05
-6.60703497551598e-06
-6.7394959877611e-05
-3.61367434729091e-05
-3.43084241111423e-05
-2.10807923667134e-05
-7.63467210591029e-06
-3.86304598259642e-05
7.29149326716068e-06
-2.84229549536671e-05
-3.61326772347617e-05
-1.34151518660437e-05
-1.52622702829823e-05
-8.8952721135277e-06
1.84522490188643e-06
-6.5050162559199e-05
-2.63461756489718e-05
-3.21118031180101e-05
-1.7158125878064e-05
-2.86180366246766e-05
-2.32940307045297e-05
-1.24630040609485e-05
-2.63806115154069e-05
-5.15421619968164e-05
-2.1629514720943e-05
-4.29099288271661e-05
-1.23665697152414e-05
-2.73965439922434e-05
-4.51511545103512e-06
-1.78414384343913e-05
-6.16349001949322e-05
-3.51969638881551e-05
-6.72923953281306e-05
-1.44230785681084e-05
-2.7230411765418e-05
-1.90954652497854e-05
-1.47139510278286e-05
-2.7348124363701e-05
-2.91014913936182e-06
-5.53985011532042e-05
-6.31153572122393e-06
-2.90857501351483e-05
-1.35212821280976e-05
-2.55969762596442e-05
-4.21161617974179e-05
-2.54146770358321e-05
-3.84741551634688e-05
-3.2630492515398e-05
-4.12062163362075e-05
-5.25527568768095e-06
-3.29549441177991e-05
-4.18852653644418e-05
-2.86039841063598e-05
-1.43142431782035e-05
-9.08862100456848e-06
-3.51991762438151e-05
-2.02545562007758e-05
-3.08201812837174e-05
-6.04433082909843e-05
-1.03836013414054e-05
-1.77178391306701e-05
6.88641794285535e-06
-2.8802073389906e-05
-3.04171317803905e-05
-3.73126263675128e-05
-3.3944056732012e-05
-4.6216564565866e-05
-2.57746960366311e-05
-1.60593734197535e-05
-2.32431463959837e-05
-7.90934027668744e-06
-9.3342166272236e-07
-5.35279208755248e-05
-4.64643836724532e-05
-3.75017326624258e-05
-2.15296946838474e-05
-2.60978922670491e-05
-3.37304101617295e-05
-1.05839498575437e-05
-2.53216883227921e-05
-2.01875448143586e-05
-3.31465608668436e-05
-4.3265689301572e-05
-3.51889322161119e-05
-3.43790301982094e-05
-2.68338743701154e-05
-3.12529815389913e-06
-3.83355844122663e-05
-3.09959389193624e-05
-1.84379219826897e-05
-4.60093067846405e-05
-5.88467277811637e-05
-1.34720845892483e-05
-9.36889530464681e-06
-1.41997659528478e-05
-1.44327520992499e-05
-3.59953841428185e-05
-3.56970593624798e-05
-7.67993866935105e-06
3.50136297841365e-06
-2.32796806900079e-05
-4.35362924568692e-05
-4.36995375348772e-05
-2.14235695067116e-06
-1.27442130349662e-05
-1.53611959410117e-05
-2.80237230893813e-05
-4.09992869259888e-05
-1.18236019217658e-05
-3.4351255410228e-05
-3.06153984011686e-05
-1.36297969726531e-05
-1.88067620742366e-05
-4.48438502111308e-05
-4.83898425053056e-05
-4.40473370223235e-05
-2.84137119264342e-05
-1.32389818827727e-05
-4.74834736673485e-05
-1.31816666686893e-05
-3.50718883129895e-05
-1.07741987168843e-05
-2.11038313345119e-05
-4.92070850731011e-05
-2.64428536499864e-05
-4.32982577728528e-05
-5.65983173083197e-06
-1.25722174062604e-05
-3.11016589665098e-05
-3.21291860542797e-05
-3.15717273095243e-05
-1.27765601293988e-05
-4.97801086317905e-05
-3.8181955305667e-05
-4.66521539516983e-05
-6.03553871595229e-05
-3.01369698216987e-05
-1.33565383514527e-05
-3.72410605042962e-05
-1.53676590837774e-05
-6.95884268053198e-05
-2.41713276564326e-05
-1.57413313637223e-05
-1.31401843112494e-05
-6.42039974408185e-05
-2.74823639374536e-05
-6.02805902279478e-05
-9.7625277916184e-06
-1.75233686310309e-05
-1.68485290692921e-05
-1.31829454854949e-05
-4.69290837595868e-05
-4.77907144609671e-05
-1.56900117181652e-05
-5.74029062229118e-05
-1.23700616825792e-05
-4.00027961923694e-06
-3.00811041981815e-05
-1.83740339694267e-05
-1.59164583805601e-05
-5.36451861646085e-07
-2.75501354497466e-05
-1.24004121262719e-05
-4.91244755276629e-05
-8.39230958129857e-06
-2.88648637324593e-06
-6.83910791861991e-05
-3.37869608330234e-05
