# Supplementary material for: Research on computational propagation and identification of mine microseismic signals based on deep learning
Source: PLoS One. 2025 Oct 22;20(10):e0334641. doi: 10.1371/journal.pone.0334641 (PMC12543183; doi:10.1371/journal.pone.0334641)
Supplement: S8 Data — (ZIP) [file pone.0334641.s008.zip › 000100900002871.xlsx_0.txt_24.txt.txt]

-8.89257076897376e-06
-1.16099280886542e-06
-3.42396173917568e-05
-2.84416310391748e-05
-3.53322936409885e-05
-2.49416186741776e-05
-2.31878551752575e-05
-3.58813482860702e-05
1.35898412138789e-07
-4.42259575171689e-05
-4.7525840394961e-05
-1.0287285562652e-05
-4.99521910373683e-05
-4.31814915160518e-05
-4.18856609097538e-05
-4.82266170642099e-05
-3.67414172830148e-05
-2.37942903808132e-05
-2.10143739753739e-05
-2.76425441732033e-05
-5.20462370250036e-05
-4.29861925155872e-05
-1.85944855755007e-05
-3.8748031875947e-05
-4.175990817964e-05
-2.72529604100198e-05
-2.27759757193991e-05
-3.15984765557785e-05
-1.27570995870208e-05
-3.79794876590528e-06
-1.93633337619626e-05
-1.44782693384032e-05
-2.30493960873173e-05
-2.78131787396216e-05
-2.88483771269762e-05
-2.33205332061222e-05
-2.81534847657848e-05
-4.09120972346057e-05
-2.78949063877383e-05
-3.12516575682039e-05
-1.61570493400174e-05
-1.39232355655539e-05
-2.64183575647441e-05
-4.03798613827352e-05
-2.86528183705347e-05
-3.47304506573585e-05
-3.57902663302846e-05
-2.67094803401651e-05
-2.97359123691951e-05
1.11324378961086e-06
-2.2484076359248e-05
-1.51280064237018e-05
-3.13931254022249e-05
-3.62262735875332e-05
-4.88068041383714e-05
-4.15264554309049e-05
-5.5323466725018e-05
-1.62167892369015e-05
-3.77872925888312e-05
-2.58457512694614e-05
-3.22120881351191e-05
-7.12668531800985e-06
-2.18907819421321e-05
-4.27269146538174e-05
-3.07377354725338e-05
-2.30425555041824e-05
-1.7766253574263e-05
-4.09234344959291e-05
-5.32605376421954e-05
-4.24752052663377e-05
-1.72426125738608e-05
-3.20276630815004e-05
-5.07261484609849e-05
-4.44866805792814e-05
-5.67073395601179e-05
-1.70300625790541e-06
-5.02894075832986e-05
-2.56794531433697e-05
-1.60034336156181e-05
-1.37751651011486e-05
-1.05869079622267e-05
-2.83972830691447e-05
-2.19761881147668e-05
-1.73413074726097e-05
-2.27568344791663e-05
-3.42241850535475e-05
-2.16129169918214e-05
-1.70986067663733e-05
-2.11118183216731e-05
-3.03956135625271e-06
3.72438203686009e-06
-2.45224703429273e-05
-2.01403390024924e-05
-2.8013684567032e-05
-1.78329611346701e-05
-4.95691698192922e-05
-2.36485074869908e-05
-3.2603971585857e-05
-2.69332317046306e-05
-5.0965200140613e-05
-2.64459728539293e-05
-2.17829507351856e-05
-3.48555499156255e-05
-1.78300164397679e-05
-3.88322026906753e-05
-4.12779530129999e-05
-1.6303807702775e-05
-3.0593944056409e-05
-1.9953760966265e-05
-2.80228723147941e-05
-4.74691727970174e-05
-1.78701399211675e-05
-3.4876044930455e-05
-3.35871318165131e-05
-5.09700254586652e-05
-3.91737233831957e-05
-3.48879341398689e-05
-2.3633181807282e-05
-3.87152150102021e-06
-7.45072698198247e-06
-3.64107749491293e-05
-7.50442011427607e-06
-1.98105086232799e-05
-3.24727193763948e-05
-2.47480814235192e-05
-2.24785755594e-05
-6.69711043502275e-06
-3.07497899179193e-05
-7.17362808590274e-06
-1.27048453455048e-05
-2.86800600403965e-05
-2.70990555654463e-05
-2.68441989687604e-05
-2.40851726356374e-05
-2.14022312612571e-05
-4.08228231056939e-05
-3.09013317738581e-05
-1.94179077330447e-06
-4.15820658822684e-05
-1.32066893982829e-05
-2.33458337010174e-05
-2.0612127289694e-05
-3.17213641479798e-06
-3.38021135645413e-05
-2.36354513450555e-05
-4.4233051991072e-05
-2.64237973148992e-05
-2.12404156371938e-05
-3.57278242559049e-05
-4.49942839920365e-05
-3.4162543536895e-06
-6.10013687852885e-05
-1.17978184940388e-05
-4.37184658893755e-05
-4.23964983245369e-05
-5.69788449311476e-05
-3.50520593986222e-05
-2.03997308470392e-05
1.24380814260126e-05
-4.3523655321537e-05
-2.77491857728504e-05
-3.76817938968376e-05
-2.24748365016339e-05
-4.67589769422959e-06
-1.94565713783548e-05
-1.70622991791815e-05
-7.16510013927414e-05
-3.13037329896503e-05
-9.08560258643294e-06
-1.82864828366265e-05
-4.59964309947167e-05
-2.21791843169981e-05
-2.29327790513144e-05
-4.93721439748098e-05
-3.37382720302615e-05
-4.00984145784376e-05
-4.53639083019815e-05
-4.63938262696729e-05
-1.29717511403946e-06
2.34359500559422e-06
-5.182357155758e-05
-3.27991031029487e-06
-1.40287802289267e-05
-3.40360018677711e-05
-4.15529107462407e-05
-2.6289416693868e-05
-3.91226223297521e-05
-3.96316172581117e-05
-1.99548662459095e-05
-4.54718960559662e-05
-2.95776604245388e-05
-2.16476575373401e-05
-1.98386534683534e-05
-3.23628420471417e-05
-4.98971294716156e-05
-1.25568360861889e-05
-1.82699868376624e-05
-2.87524535860989e-05
-3.51396922935589e-06
-4.43953218705397e-05
-4.87371561850465e-05
-3.52658097698158e-05
-5.6694027755683e-05
-5.69159300855587e-05
-5.98172913921905e-05
-5.0838257907295e-05
2.02298447903543e-06
-6.30432279375949e-05
-2.27518201370368e-05
-3.11511164251641e-05
-4.14920368001467e-05
-2.40541270377244e-05
-2.13481521346574e-05
-1.04216418016282e-05
-4.91612537710966e-06
-3.97747216951392e-05
-7.3456484212312e-06
-6.83218654315072e-05
-1.70536997329379e-05
-4.56744388510863e-06
-2.25217262518112e-05
-2.60373706603593e-05
-2.7963825780675e-05
-3.38620155653452e-05
-3.01328788611929e-05
-4.74421222145289e-05
-2.43505065954378e-05
3.78037192909561e-06
-5.84556326512274e-05
-3.8863525824141e-05
-3.44865283103585e-05
-2.69488637470205e-05
-4.09602505922517e-05
-7.77140776773286e-06
-2.23860532914342e-05
-3.86556863067213e-05
-7.29628002277772e-05
-5.25244311376286e-05
-2.15337191631039e-05
-2.2898281375889e-05
2.47746977486642e-06
-5.15197305728882e-05
-1.5509165681426e-05
-4.82364063478364e-05
-4.48865940910979e-05
-3.59126885986541e-05
-8.32946291332721e-06
-1.48222894353028e-05
-1.48470127198967e-05
-4.34632491255501e-05
-3.05182850269752e-05
-2.6397827150291e-05
-1.26171232785e-05
-2.26584962085633e-05
2.54536500939782e-07
-3.82367660766057e-05
-1.13407044353086e-05
-3.25741843935727e-05
-3.57925879188939e-05
-3.81074086986717e-05
-1.60585941171242e-05
-6.90206616236846e-06
-4.20105148696131e-05
5.11835355262746e-06
-3.1366063728679e-05
-8.12846377722781e-06
-3.16512211059656e-05
-2.32825226904369e-05
-3.06952163794732e-05
-1.55454644677227e-05
-2.15685837242162e-05
-2.28670338993292e-05
-2.29489270564897e-05
-2.6774872429587e-05
-1.8991133979163e-05
-2.77080551386416e-05
-1.71292224712724e-05
-2.23892997160039e-05
-4.49080109238147e-05
-5.63375175382181e-05
-5.09274814783242e-05
-2.36612941283508e-05
-3.28700608403767e-05
2.62449866895102e-06
-4.41378020626698e-05
-1.13078242983358e-05
-3.56741365383387e-05
-8.06751839364174e-06
-2.54803992047892e-05
-2.4013613503339e-06
-6.41987691295199e-06
-2.56039433433722e-05
-1.7489929812178e-05
-2.40235452937292e-05
-7.08569147934324e-05
-3.86435395027543e-05
-4.25744653987823e-05
-1.67083427203928e-05
-4.37748620309642e-05
-4.53817845495879e-05
-2.66548381470147e-05
-4.33373974619363e-07
-3.69567893472367e-05
-5.74081622006984e-05
-1.42954324050205e-05
-4.00272861899694e-05
-4.64108297008713e-05
-6.74260245659192e-05
-3.82114987527302e-05
-1.27054274019984e-05
-4.0761302064224e-05
-1.55759699253627e-05
-2.40985947950448e-05
-1.0481168777777e-05
-3.30120451212045e-06
-3.85232588288888e-05
-3.16208915271104e-05
-5.89763045585522e-06
-2.8381080045834e-05
-3.73736356840668e-05
-1.92458807844727e-05
-5.99012979738904e-05
-3.42675584191942e-05
-1.90906598402759e-05
-3.97202372642583e-05
-1.52525125310638e-05
-5.92972708791402e-05
-1.73717828721224e-05
-4.55019680910767e-05
-3.29760552712535e-05
-2.48235917632053e-05
-1.93496182684221e-05
-4.53158598320571e-05
-4.14247589781386e-05
-2.41888693967822e-05
-3.33470411689675e-05
-7.6243787140117e-06
-3.3359324475003e-05
-2.92839022527157e-05
-3.81862590658755e-05
-5.13672397854732e-06
-2.7748220381678e-05
-3.74570003070093e-05
-2.66810285000155e-05
-4.63970584923815e-05
-1.72496856522266e-05
-3.46700551307616e-05
-2.48348794750835e-05
-2.96377920618392e-05
-3.66603292671953e-05
-5.01335106256645e-05
-2.4180514574074e-05
-3.45243247611919e-05
-2.45916068187551e-05
-1.81896618811946e-05
-1.88600483454417e-05
-4.97709333876834e-05
-2.34747594472032e-06
-3.21113109378113e-05
-3.86565916130559e-05
-4.32562644067948e-05
-1.05748428247391e-05
-2.31287902971254e-06
-3.15165009479038e-05
-3.96512937872502e-05
-4.49874176817419e-05
-2.36820854978666e-05
-4.46650663808872e-05
-3.37217240943844e-05
-2.82005082522347e-05
-4.11111468070512e-05
-1.80532770551668e-05
-4.22791297532627e-05
-4.60722613832825e-05
-3.26739953092073e-05
-5.05947412886121e-05
-3.2920377240567e-05
-3.37982841921835e-05
-3.46387127485188e-05
-1.86826500147853e-05
-1.51647375343235e-05
-2.90553181480797e-05
-1.3933684704151e-05
-4.02841094948874e-05
-4.36652065509688e-05
-1.97851341181805e-05
-2.68228079157092e-06
-1.76083681466335e-05
-2.76671498306896e-05
-1.58484773803216e-05
-2.24929515986308e-05
-3.08196061469614e-06
-3.20209305888191e-05
-4.46768341448722e-05
-1.32940180252472e-05
-1.27863871178316e-05
-2.35150707313189e-05
7.84511413344991e-06
-2.2903511714027e-05
-2.80079487993992e-05
-4.46102177170164e-05
-2.98947384419856e-05
-3.75320349267078e-05
-1.86992034596519e-05
-3.723956308169e-05
-3.39398184633995e-05
-3.29687535721149e-05
-4.92790622821131e-05
-2.94032896025384e-06
-2.73829306429446e-05
-5.54678699736061e-05
-1.72789187193522e-05
-5.18357664807864e-06
-4.31900603237035e-05
-4.10641739136448e-05
-2.84770732660437e-05
-8.698867579633e-06
-2.58881460396876e-05
-1.50488730066543e-05
-2.41511573585057e-05
-7.99059740933435e-06
-2.78386943554565e-05
-2.56311142303092e-05
-5.36229915368683e-06
-2.91617251236562e-05
-1.34203983851429e-05
-2.73702206170009e-05
-3.73892858122335e-05
-4.33385556525935e-05
-2.86266214273832e-05
-5.68583062805748e-05
-5.48932100176825e-05
-2.99225244126212e-05
4.68903135180196e-06
1.03924058937112e-05
-4.47007195080303e-05
-2.19806519058998e-05
-5.06880830261499e-05
-3.3068102527904e-05
-9.38433801923861e-06
-5.04069109678558e-05
-2.80049139315451e-05
-5.24796793385043e-05
-5.65945257943557e-05
-2.74110055203398e-05
-3.79976931552337e-05
-3.9260945184956e-05
-1.10324157787671e-05
-3.38564812580527e-05
-3.38761438391699e-05
-2.24484107770626e-05
-3.15066346995933e-05
-1.50362748894235e-05
-3.93686820040773e-05
-3.00235257705849e-05
-2.83327902165499e-05
-3.88005371794005e-05
-5.90272618948404e-06
-2.62771485147767e-05
-1.21503672139314e-05
-2.40931473293402e-05
-2.18971079839979e-05
-2.80537950722434e-05
-4.46985821227908e-05
1.80409691673787e-05
-4.00326835329633e-05
-1.46146568741676e-05
-3.32992278789867e-05
-1.24884789910983e-05
-3.94025393929647e-05
-2.74480883245876e-05
-4.780813303622e-05
-2.58499357018652e-05
-3.91918997791026e-05
-2.65785483051818e-05
-2.95480761524106e-05
-1.4343942104764e-05
-5.07000420146425e-06
-2.96420260765851e-05
-3.41682540032926e-05
-1.93565480436814e-05
-2.77494143534737e-05
-2.99607933479971e-05
-4.32527115200282e-05
-5.39016098303342e-05
1.47971489645624e-05
-2.75180961597724e-05
-3.92729246086995e-05
-3.62775147853437e-05
-1.83522268379629e-05
-2.94426205543781e-05
-4.58153996687775e-05
1.11515841075864e-06
-4.24805022121436e-05
-3.73019633147616e-05
-2.77409221225398e-05
-3.81217857428428e-05
-5.60061151118259e-05
-2.49294774944084e-05
-3.56744208733202e-05
-1.42036136875604e-05
-3.0534045164026e-05
-2.99240544913245e-05
-1.89742241875271e-05
-2.55868933856399e-05
5.50684195127715e-06
-4.51856939594578e-05
-7.39107044491891e-06
-2.6956474554942e-05
-1.08618256383837e-05
-4.10174242378939e-05
-3.59407776646508e-05
-1.50472333428467e-05
-3.29516234761025e-05
2.32187053325228e-06
-2.39968226623213e-05
-6.79883965997632e-06
-2.67668665576799e-05
-1.64519703470004e-05
-5.70846461884343e-06
-2.783876850115e-05
-2.86144012712458e-05
2.44072383556302e-06
-4.95098171854736e-05
-3.53498851178962e-05
-1.32166534839254e-05
-6.27754373557081e-05
-3.70267257857255e-05
-2.47279055175953e-05
-2.33903799166228e-05
-2.94396968224909e-05
-7.11171724063213e-05
-3.5966242928763e-05
-4.08425795190825e-05
-1.85137420395727e-06
-1.61460461032504e-05
-3.06239330063921e-05
-1.77035771288197e-05
-2.52393788678537e-05
-2.88691657247324e-05
-2.98811440150002e-05
-5.9593766573715e-06
-4.08853810855182e-05
-3.22900589201403e-05
-1.76511717926618e-05
-7.01755186204794e-06
-3.59595736444401e-05
-4.68905648918139e-05
-6.48725020546441e-05
-7.30444298915683e-07
-3.57729985111424e-05
-2.34020378812243e-05
-1.40538911698277e-05
-2.17565374701318e-05
2.79709427033966e-06
-2.5405852004124e-05
-2.02276253700621e-05
-2.5900359442376e-05
-4.69475795224274e-05
-3.5707933626012e-05
-1.65320104050726e-05
-3.40792149375902e-05
-3.6922992367867e-05
-2.99883088873343e-05
-5.97958576764699e-05
-3.56196060390753e-05
-2.85681571044377e-05
-1.5617584380387e-05
-2.79946766197723e-05
-2.43496554810428e-05
-3.33232482420055e-05
-3.92510239879932e-05
-3.14752805090133e-05
-2.06394300321095e-05
-3.50108587367665e-05
-5.65664593582586e-05
2.02582713021381e-06
-1.09367432928052e-05
-4.68713781051993e-05
-1.37446291489009e-05
-1.81094929881254e-05
-4.16336450314038e-07
-3.80809788832073e-05
-8.0879527906158e-06
-3.13054145974192e-05
-1.02944668462863e-05
-5.24961732658983e-05
-2.17037161084055e-05
-1.55742070989164e-06
-5.27636697209434e-05
-5.28634312291923e-06
-2.69921543382347e-05
-1.19720294005407e-05
-2.38970724585923e-05
-2.28298559847895e-05
-3.75109905308837e-05
-1.10577578100416e-05
-3.87113819835021e-05
-3.28151402504868e-05
-3.92658882641435e-05
-3.49859339248859e-05
-2.86245392330947e-05
-4.37850108418948e-05
-3.59011019142525e-05
7.61252175446552e-06
-2.4576146928819e-05
-4.86695069872955e-05
-2.41041060017058e-05
-4.20920785122662e-05
-1.45042727830887e-05
-2.51970868977586e-05
-4.74664455840954e-05
-1.99515485483638e-05
-4.33757652330886e-05
-3.33952945391783e-05
-1.3951369302568e-05
-4.46394766194915e-05
-5.03654663353746e-05
-4.2725437577348e-05
-8.79062924177771e-06
-2.04062559215247e-05
-4.13671955364427e-05
-1.30653947997044e-05
1.14839760277196e-05
-6.49356590996548e-06
-3.60382541975397e-05
-7.28788189693853e-06
-2.5563177103553e-05
-7.19120613732799e-05
-3.3151131569813e-05
-2.50536954238434e-05
4.72717040704738e-06
-4.55154854518586e-05
-4.30278922229877e-05
-1.73022061238652e-05
-3.39910847384922e-05
-2.40618966917877e-05
-3.77690649403503e-05
-5.75184132499339e-05
-1.40070425627541e-05
-2.65094457010228e-05
-3.73462665113269e-05
2.05353735081862e-05
-2.64625970177975e-06
-2.71013581464762e-05
9.35490331031762e-06
-1.99049367429494e-05
-2.26194145069391e-05
-3.5672789116979e-05
-5.74540722809723e-06
-1.1301402857062e-05
-5.3332642263931e-05
-2.40413430378136e-05
-3.52402790415174e-05
-4.80204015772491e-05
-6.47015548735256e-05
-3.54118405443773e-05
-3.66907157918543e-05
-3.91139956593629e-05
-4.10428157597485e-06
-2.88654078721333e-05
-3.74744587208454e-05
-4.67662423007313e-05
-3.13214871980443e-05
-3.51246404269748e-05
-1.57430668435631e-05
-4.04844505336708e-05
-2.90854592318641e-05
-3.68705866429575e-05
-1.917198616559e-05
-6.12517611729858e-05
-1.96883364026529e-05
-4.18385974661956e-05
-4.33662212744838e-05
-2.40326513149137e-05
-1.80222814206453e-05
-2.22160141473736e-05
-5.33654696920638e-05
-2.91348969341605e-05
-2.86400890754689e-05
-2.28309302861596e-05
-1.4109220812874e-06
-2.27537537178025e-05
-1.88477240240069e-05
-1.45974117723774e-05
-1.26824948561323e-05
4.29107690564152e-06
-3.3443944849358e-05
-1.18965240185744e-05
-4.64051355934862e-05
-4.30593049707266e-05
-6.10929328884977e-05
-5.34613241690934e-05
-3.51832788380863e-05
-3.77346469187066e-05
-1.79501267220824e-05
-2.67828293671508e-05
-3.69200698386333e-05
-1.1572027989369e-05
-4.50222130720244e-05
1.40630678356964e-05
-5.89034495307946e-05
-4.03032365401158e-05
-2.62688658871257e-05
-2.05667757353736e-05
-7.02363134820452e-05
-3.28396350180493e-05
-5.63385803926143e-05
-2.47820587132991e-05
-5.52221462610907e-05
-5.89433847912577e-05
-2.63943275347038e-05
-1.61155203129165e-05
-3.13871014227794e-05
-2.72049992834284e-05
-4.22222491212478e-05
-3.49949931661035e-05
-1.67897462157854e-05
-4.94707838248922e-05
-2.28325113541917e-05
-2.25890383036679e-05
-3.82866717411762e-05
-5.2344926484029e-05
-1.68752020617553e-05
-1.74813361812477e-05
-2.62136326324079e-05
-1.74774919148406e-05
-3.25714688517507e-05
-5.83462817064754e-05
-2.48173928220606e-05
-1.78700018238638e-05
-3.63001379055731e-05
-4.5233305622218e-05
-4.2407816629551e-05
-1.06246531567984e-05
-5.44030955289905e-05
-3.70032800692755e-05
-2.40217719075166e-05
-2.28991919354182e-05
-1.02468918590238e-05
-4.89424053697918e-05
-1.77589349793782e-05
-4.18043685871752e-05
-3.45740519319635e-05
-4.98864498974602e-05
-9.34235433978812e-06
-9.85896363055573e-06
-3.75740744964237e-05
-1.70168799911174e-05
-2.35642083205998e-05
-2.56390139255332e-05
-3.03081281311242e-05
-1.78732629334157e-05
-2.23504947836268e-06
-6.45321975533681e-05
-4.05441414045803e-05
-5.6238525594742e-05
-2.39459187382564e-05
-2.30018856267202e-05
-3.53666460584136e-05
-2.09257593175181e-05
-3.9785619264339e-05
-6.98576245909341e-06
3.86775691306055e-06
-2.55785140249861e-05
-4.28654598541911e-05
-6.6604854204657e-06
-5.94466081289078e-05
-1.38234088779887e-05
-2.94821915418762e-05
-5.55847576729276e-05
-1.31683973387176e-05
-3.45955648906206e-05
-1.42903364229365e-05
-9.64687297346183e-06
-3.82352608724133e-05
-3.89226053294898e-05
6.57471493116919e-07
-1.18030273957602e-05
-2.21852623822708e-05
-7.96710171538714e-06
-3.36456610461569e-05
-5.05598830117425e-05
-2.91577277095099e-05
-8.36471501572767e-07
-3.59736276194375e-05
-5.15194277982307e-05
-3.70794257748504e-05
-6.21500028165471e-05
-4.14814099126946e-05
-2.73536361084062e-05
-3.61429234146446e-05
-3.63664548609568e-05
-4.08816112118101e-05
-4.75702836131059e-05
-3.94165999456806e-05
-2.61233390299538e-05
-5.54824182064778e-05
-1.49970399234018e-05
-2.4007348226659e-05
-4.01676709798097e-05
-1.32455775929866e-05
-3.35728831443112e-05
-4.31232819729268e-05
-3.41456390512026e-05
-2.28263975465132e-05
-5.19400881997212e-05
-1.82890256936801e-05
-7.57448894597647e-05
-9.74685530195244e-07
-1.54855944028664e-05
-3.23517853714372e-05
-1.22369733792198e-05
-4.61393824911977e-05
-2.63928815337326e-05
-3.74745352326008e-05
-1.01676672073325e-05
-2.39507080666264e-05
-5.3802638141628e-06
7.57014077610037e-06
-4.77608749491692e-05
-4.48030888911454e-05
-3.18258327805917e-05
-2.63458397327714e-05
-3.62830335788556e-05
-3.90375789030819e-05
-3.7369820567939e-05
-2.85878728529108e-05
-2.21453960199624e-05
-3.61167771881205e-05
-1.35661572709309e-05
-1.04311366034214e-05
-3.7589851882351e-05
-3.07676556548599e-05
-3.2111909266313e-05
-6.14431886068076e-05
-2.72625508835768e-05
-1.97319636438465e-05
-4.06143206632495e-05
-7.02489005030862e-06
-8.33283972039733e-06
-1.52383766065245e-05
-4.93132175650753e-05
-3.5035342841441e-05
-3.32656674049963e-05
-3.34626064855285e-05
-4.49808645803162e-05
-2.51621809530152e-06
-8.7969934577238e-06
-8.42369831378691e-06
-2.32693862913772e-05
-2.4331150583319e-05
-3.89699252576178e-05
-2.44597023650197e-05
-1.2423608464562e-05
-1.9325832304498e-05
-2.26016766285952e-05
-3.38176447091889e-05
-4.96883538279362e-05
-2.24012997052306e-05
-1.70156469699801e-05
-2.00512140874892e-05
-3.11849601141302e-05
-2.95237637241661e-05
-2.51036586428656e-05
-5.08067254192673e-06
-5.38135831458979e-05
-2.24550951869331e-05
-1.38064270743446e-05
-9.55746589460277e-06
-4.07867703255395e-05
-1.54092243702996e-05
-5.77852716432804e-05
-5.31334756847931e-05
-5.99440593541089e-05
-2.57120318313639e-05
-4.50225172318251e-05
-2.85717176557861e-05
-4.99404403886846e-07
1.28660282843808e-06
-4.39057877111893e-06
-3.02358136710224e-05
-7.30209655987331e-06
-2.9414261015917e-05
-2.01518061777413e-05
-1.54693893391604e-05
-2.88120724894198e-05
-2.30584366724589e-05
-2.91079558961091e-05
-3.03502734770208e-05
-2.64330728356558e-05
-1.12711511366499e-05
-3.28307387091202e-05
-2.92873398602067e-05
2.78450542154962e-07
-3.07466200460304e-05
-5.85691450996895e-05
-1.97377527820791e-05
-5.45312570718008e-05
-3.87961185783221e-05
1.34251104649258e-06
-3.68972401187536e-05
-1.16537383911657e-05
-3.22998044133416e-05
-1.10821920630794e-05
-6.851128570362e-05
-6.90580184314744e-05
-7.29487895041262e-06
-4.19106397553271e-05
-7.95508523475897e-06
3.72371257265539e-06
-4.33847809501018e-05
-3.34364861946276e-05
-1.4309453920583e-05
-2.86368656098282e-05
-2.54102271263851e-05
-9.05578176120003e-06
-3.84454648599655e-05
-1.37174101098933e-05
-6.88097914152867e-06
-4.36365793317921e-05
-1.6488727131279e-05
-8.09398524007249e-06
-2.83052860568195e-05
-6.49555299583939e-05
-3.80420607143415e-05
-4.97726177296499e-05
-3.03473658933661e-06
-2.98490616498961e-05
-1.74540429354238e-05
-4.16495468407258e-05
-5.07202555354977e-05
-2.46353083474441e-05
-3.45580540887107e-05
-5.46859917741574e-05
-3.104090143252e-05
-4.34005545165648e-05
-3.38972860950757e-05
-5.11980367536201e-05
-1.42362587413064e-05
-3.86627796511414e-05
-2.21953456802169e-05
-5.02712818777073e-05
-4.36011461372223e-05
-3.12946682709265e-05
-2.42335561952497e-05
-4.03656045488478e-05
-3.45114129953129e-05
-5.79838656171968e-05
-2.27380766429418e-05
-7.40183919981996e-06
-2.59496047836116e-05
-4.73044312708437e-05
-1.52800485582251e-05
-9.1430484919808e-06
-1.93724316129054e-05
-7.03054011968189e-06
-4.49409735430835e-05
-2.25778212095506e-05
-2.46849545451674e-06
-3.04777515025385e-05
-1.15434626749416e-05
-1.63819227902278e-05
-1.55400208349079e-05
-1.98176655597194e-06
-5.55128857765047e-05
-5.14778634647176e-05
-3.65128895855701e-05
-4.34859378708877e-05
-2.35241641373198e-05
-2.2657663067494e-05
-4.28825479533247e-05
-3.38883353294069e-05
-3.97997293653756e-05
-2.75210844335612e-05
-2.97353401539986e-05
-1.5440931865376e-05
-2.7838776720906e-05
-2.41669840851194e-05
-4.68897194584054e-05
-4.48044796189569e-05
-4.12195353757588e-05
-2.29065148786538e-05
-1.52305442150311e-05
-3.54433918768103e-05
-4.53081897836598e-05
-2.83111166426463e-06
-7.51308340472032e-05
-3.74359465284358e-05
-4.49237178799961e-05
-1.4724600008134e-05
-1.51025767942049e-05
-6.12225288530778e-05
4.66895653481593e-06
-1.81837599992195e-05
-5.71675877798764e-06
-2.65083148793515e-05
-4.27782601545874e-05
-2.33893082249709e-05
-1.28479205869487e-05
-6.65027309511867e-05
-5.78400581856862e-05
-2.96384184994975e-05
-2.92220312180391e-05
-3.47970415272803e-05
-5.00011455729759e-05
-2.05216230915639e-05
-4.65702482857929e-05
-1.00853962307121e-05
-3.97625722133114e-05
-5.27502929316298e-05
-5.19117135063365e-05
-2.04549625012818e-05
-3.16184777595793e-05
-3.72422963461386e-05
-5.26593795490873e-05
-6.77570090723713e-06
-1.37823911665887e-05
-9.00570869648822e-06
-5.00761892449869e-05
-4.16448891449018e-05
-4.50628850366123e-05
-2.07006783559887e-05
-4.14199462263695e-05
-4.09590527073155e-05
-2.66528444582882e-05
-8.79469230829379e-07
-2.69836255143865e-05
-3.21460407321308e-05
-2.2147304833087e-05
-1.08388083474805e-05
-1.22625687697647e-05
-5.9134360102095e-05
-9.22819817937877e-06
-1.66022431255256e-05
-3.04529552605693e-05
-3.27507592460691e-05
-4.14760398480651e-05
-2.41112431973537e-05
-4.52894478070656e-05
-3.30121765612412e-05
-3.72399820499005e-05
-1.58074038199958e-05
-2.64392754335404e-05
-3.24235257288836e-05
-4.39113207958464e-05
-6.2633499626176e-06
-2.99464892944777e-06
-4.1147725341798e-05
-3.60167128710932e-05
-4.12795307891709e-05
-2.01337620519954e-05
-4.76042888257299e-05
-1.96748951399808e-05
-5.98119734721673e-05
-1.73160791383341e-05
-5.13119969186875e-05
-6.41835252802195e-05
-4.80074093660382e-05
-4.79291600802386e-05
-3.17228559592416e-05
-1.53098622742916e-06
-3.72833768960284e-05
-3.00481997971795e-05
-1.79502669764783e-05
-3.86123320925488e-05
-2.00692451066001e-05
-3.75155404479461e-05
-1.67524860130289e-05
-2.29701711676913e-05
-3.275274260743e-05
-3.23401419192917e-05
-1.49980577391168e-05
-2.61094509133227e-05
-3.76791078016429e-05
-1.23185856914746e-05
-1.55172509327435e-05
-2.27611454500456e-05
-5.76124964549027e-05
-1.77542937107683e-05
-4.7007790611058e-05
-2.50521560324136e-05
-2.73259637090538e-05
-9.98497548086882e-06
-4.40071036808538e-05
-3.1364664397629e-05
-8.88988443708474e-06
-5.59857795855978e-05
-4.55613013183899e-05
-2.53017926419032e-05
-2.29860243003222e-05
-4.08328587828277e-05
-4.9406202734224e-05
-1.878003010082e-05
-4.36430697877678e-05
-3.7703599989876e-05
-1.77868799201991e-05
-3.87552916001539e-05
-1.26669053236989e-05
-1.02748788255391e-05
-4.01811567161654e-05
-4.45113625867559e-05
-4.97464120996083e-05
-1.92762111705233e-05
-3.93732186521135e-05
-6.41066458071649e-05
-2.48328283663816e-05
-4.51340046921639e-05
-1.60065058052578e-05
-1.49726343332931e-05
-3.63845786376937e-05
-3.43532886329062e-05
-1.52975801483075e-05
-4.06036965929795e-05
-6.98564788779453e-06
-3.13050001342551e-05
-4.03016259686289e-05
-1.3671344992132e-05
-2.90785971934166e-05
-1.55427928874053e-05
-1.33735276414731e-05
-1.90882022739267e-05
-1.54673666795328e-05
-2.92190874756672e-05
-1.21038506815438e-05
-2.44169958568346e-05
-2.04241739523489e-05
-3.79565296120106e-05
-3.567718190101e-05
-1.1937474661429e-05
-2.00530132847735e-05
-2.33264128052394e-05
-4.52754640047794e-05
-2.79113818358209e-05
-4.74730599194411e-05
-1.64439837088665e-05
-1.51274132835459e-05
-1.90430161864678e-05
-2.65941470805056e-05
-7.83024540336521e-06
-2.12259955962479e-05
-2.85237753326299e-05
-2.77881896924417e-05
-3.1988969714093e-05
-3.72467090302699e-05
-3.8075080304567e-06
-3.23498642150155e-05
-1.74919589754917e-05
-4.99537318090705e-05
-1.72871392038134e-05
-1.96414149942412e-05
-4.9898723261635e-05
-2.33551581850363e-05
-3.32373285242936e-05
-1.97608803325125e-05
-2.16778238534522e-05
-1.23386192243106e-05
-2.69316458312536e-05
1.09854993662816e-05
-9.26673556744868e-06
-5.39314118897465e-05
-3.08257857102088e-05
-2.37086148160305e-05
-2.40767964255767e-05
-2.43808051375958e-06
-2.51726798764147e-05
-2.75738325341323e-05
-2.04127051609073e-05
2.41852822763418e-06
-2.47178792604566e-05
-2.32454564572537e-05
-1.68967626194866e-05
-3.2586596413586e-05
-7.36079071475451e-05
-4.3708785230701e-05
-5.88341498069613e-05
-3.21120313608419e-05
-6.77232233110223e-05
-3.18359794159574e-05
-5.24739705714628e-05
-4.39091033309008e-05
-2.40801675853508e-05
-2.0364073207121e-05
-1.6249480510689e-05
-1.56233243840725e-05
-2.20936352687545e-05
-2.01520292928394e-05
-2.44274529797953e-05
-4.42909723183319e-05
-2.94332060707626e-05
-2.74978298876039e-05
-3.96457569750949e-05
-4.00247863390747e-05
-1.10787926082401e-05
-5.36176736430122e-05
-3.20045711798479e-05
-2.30846498413623e-05
-1.54867831790423e-05
1.40119208225573e-05
-1.71895222491035e-05
-4.32185041332694e-05
-5.23479254008139e-05
-2.38127923885565e-05
-1.03859846857516e-05
-1.91662874145725e-05
7.21321176387916e-08
-8.05833093916231e-06
-2.83882316518209e-05
-7.28411417814677e-06
-3.24235111903777e-05
-2.0429583176202e-05
-1.91865676636827e-05
-2.54989028073926e-05
-3.44715676568506e-05
-5.05457322752038e-07
-5.82425178719822e-05
-5.37403582977002e-05
-4.32837408362691e-05
-2.62464156520783e-05
-5.60331629527829e-05
-1.75486166024415e-05
-3.36221846428338e-05
-5.01298675922656e-05
-3.2011036806546e-05
-2.01897388199365e-05
-4.37293914734465e-05
-1.81463739587171e-05
-2.6403067572285e-05
-1.50514513358568e-05
-4.37209248019139e-05
-2.45794044378883e-05
-5.15924795570292e-05
-3.28399918430604e-05
-2.8621412420729e-05
-3.4374691457189e-05
-2.29543751220142e-05
-1.91262756638121e-05
-3.29054854450094e-05
-4.00547033773168e-05
3.98673011165856e-06
-3.87513831680212e-05
-5.54154934335214e-05
-3.47800419723374e-05
-3.13507143798929e-05
-3.60882668071839e-05
-1.45024227713478e-05
-4.03103413343956e-05
-3.52538189466841e-05
-1.56900005320884e-05
-2.91600769897045e-05
-1.95655082287629e-05
-4.25456050541911e-05
1.24584851845142e-05
-2.8408537734082e-05
-4.15581929978132e-05
-1.85875941891406e-05
-2.35626549888245e-05
-3.7284021857458e-05
-2.59744484291124e-05
-4.10087409908033e-05
-3.08892774131034e-05
-3.23922972857607e-05
-5.79699326978945e-05
-4.30458731776705e-05
-3.21952201612841e-05
-2.99705207049987e-05
-4.05914146023258e-05
-1.96023047926949e-05
-5.43125133661938e-06
-6.81374768289201e-05
-4.44175319643232e-05
-3.49470200013197e-05
-2.99959569892975e-05
-3.54163269063051e-05
-2.01945714980295e-05
-3.47457617479594e-05
-3.45005365462986e-05
-4.54331307081143e-05
-2.42129592079065e-05
-2.72029387823645e-05
-2.1086455539756e-06
1.66051211362276e-05
-3.45910978120421e-05
-2.35468735075561e-05
-2.90564467902051e-05
-5.10517613013372e-05
-5.87118873894824e-05
-4.10138122711208e-05
-4.48271557964644e-05
-2.34225353192147e-05
-3.78247471507303e-05
-5.37437052309485e-05
-9.81707464574747e-06
-1.37391010854047e-05
-3.90366887957443e-05
-3.72697605279186e-05
-4.59874703480296e-05
-2.74296466140477e-05
-2.63409375640939e-05
-1.32839462314451e-05
-4.08299221286503e-05
-4.78406594647119e-05
-6.90142280616295e-06
-1.48552799537752e-05
-2.55922479358978e-05
3.26149284522195e-06
-2.95793641690162e-05
2.73803314433377e-07
-2.45821046557166e-05
-3.42311060198803e-05
-3.39281557756221e-05
-2.80444682443481e-05
-4.67436977603318e-06
-1.90331626219705e-05
-4.33429724062916e-05
-3.73364887021861e-05
-2.39242426453969e-05
-3.64195765006892e-05
-4.40154431864021e-05
-4.06718502391183e-05
-2.51914714973563e-05
-1.15199479735624e-05
-9.61153630212957e-06
-8.71780666414804e-06
-2.7413463905792e-05
-8.72349972625154e-06
-1.82647470620507e-05
-4.01796089439698e-05
1.92980040238791e-05
-6.56700196930376e-05
-5.96545007223172e-05
-1.72647806489305e-05
-1.03865400069093e-05
5.24377965999963e-07
-1.03707513774307e-06
-2.03575160732179e-05
-2.40601314463796e-05
-5.40997958862564e-05
-1.76867087163158e-05
-4.99108650276519e-05
-1.43227870879462e-05
-1.77442981373329e-05
-1.11930410595593e-05
-1.10655094288016e-05
-4.1223611307194e-06
-1.51815932511132e-05
-1.83822208558215e-05
-1.78189195287114e-06
-3.6925618278117e-05
-6.46872984133188e-06
-1.82141663423182e-05
-7.75160106052055e-06
-3.85462812516443e-05
-1.41380281532e-05
-2.56720654938775e-05
-3.2411005222654e-05
-2.97717666326839e-05
-2.72786251245783e-05
-5.45143262788211e-06
-2.67335241032588e-05
-3.85441195669823e-05
-2.67736542745619e-05
-3.58906131780095e-06
-8.18902157213736e-06
-2.08021157693013e-05
-2.10828625240089e-05
-9.25560211077403e-06
-4.37242091042006e-06
-5.74927670897982e-05
-5.46849573523003e-05
-9.82349855216477e-06
-4.89132180313155e-05
-2.11713695009673e-05
-3.86527023919566e-05
-1.66835960372344e-05
-2.86692144582431e-05
-4.55525663440105e-05
-1.45321689869429e-05
-1.93931648056161e-05
-5.58756307935718e-05
-4.06807387859388e-05
-1.44472119306354e-05
-3.63580006226653e-05
-2.29519885570017e-05
-2.92871756382827e-05
-1.42928827765734e-05
-4.58395603207535e-05
-2.78703880249682e-05
-1.19297853757736e-05
-3.56839413863986e-05
-2.4702896193609e-05
-2.27901924486792e-05
-3.78988640746583e-05
-2.50531875460075e-05
-2.2883425098399e-05
-2.69506740537488e-05
-1.35525293824594e-05
-1.35620062581605e-05
-2.58454715570063e-05
-1.53031847042203e-05
-3.6522918106968e-05
-5.02275463456428e-05
-1.88531466717698e-05
-9.26940386439042e-06
-3.41970166291796e-05
-4.73510829086082e-05
-3.49192040941586e-05
-1.17419889256229e-05
-2.01957946468643e-05
-2.4164205639637e-05
-2.06370265993658e-05
-4.66289193757864e-05
-2.32286324684788e-05
-2.66511974748766e-05
-6.3898944697383e-05
-4.00161795370443e-05
-5.25730471392617e-05
-5.39591335047599e-05
-6.79517027179408e-05
-3.759551736809e-05
-3.30515058656571e-05
-1.54140155761355e-05
-2.26177065733841e-05
-2.43036049228872e-05
-1.88604355768798e-05
-1.18856496920655e-05
-3.78421484353044e-05
-2.18287735523856e-05
-3.54626288862657e-05
-2.10413594970319e-05
-1.2289510757047e-05
-4.96074227512518e-05
-3.23126891067494e-05
-2.50568027202918e-05
-2.99287851298428e-05
9.4331170575792e-06
-4.181443582605e-05
-8.84284784722863e-06
-7.47430738004356e-06
-7.14618265623011e-05
-1.69744764024266e-05
-1.66927575930089e-05
-3.79550755681483e-05
-3.31744920000116e-05
-3.24015237079428e-05
-3.87235268268155e-05
-3.49474138965272e-05
1.96396034878243e-06
-4.57891508216163e-06
-3.12483036735174e-05
-2.29755140996099e-05
-9.56051322660979e-06
-2.86116389047813e-05
-2.49797896889228e-05
-1.41701219993284e-05
-2.83024115920542e-05
-5.09396655810572e-05
-2.60189003151017e-05
-2.75756896299435e-05
-6.48960339240881e-06
-2.48769412162616e-05
-1.15882217704284e-05
-3.30841806566677e-05
-1.63528095865224e-05
-3.86544075056804e-05
-3.96442084511662e-05
-4.25019539428948e-05
-2.28918006718946e-05
-2.84602318477761e-05
-1.64051138703665e-05
-4.45045294165438e-05
-2.35144791304618e-05
-1.67222138138458e-05
-3.16992677997418e-05
-4.76271183626343e-05
-4.13326435787394e-05
-1.05609348750722e-06
-3.81620356311609e-05
-1.07016326729004e-05
-3.27826687750463e-05
-3.18332685180669e-05
-1.5494500133848e-05
-5.94828632843075e-05
5.82996944928451e-06
-3.88418121260028e-05
-1.85846482957662e-05
4.1513679671749e-07
-3.53699825552004e-05
-3.62052558705062e-05
-3.25192436491334e-05
-3.00590422872316e-05
-2.28715962499644e-05
-3.79743353618749e-06
-3.98528672989779e-05
-3.02493802592848e-05
-4.07660503685342e-05
-1.29574264371281e-05
-3.06419750559498e-05
-1.4093043356087e-05
-1.4301176350535e-05
-2.75070312890328e-05
-4.85382597269067e-05
-2.09910883749784e-05
-3.1096153004952e-05
-3.64145429116153e-05
-1.76346916360903e-05
-6.63294445075377e-05
-3.89922975746502e-05
-1.66736043037575e-05
-1.85938849115139e-05
-2.47261615438944e-05
-4.32926050618036e-05
-2.27060759363766e-05
-4.36440745792339e-05
-2.97715814851386e-05
-5.6465763113757e-05
-2.77015259755941e-05
-3.55557499787275e-05
-1.08030230863769e-05
-3.33225654185068e-05
-2.94011321046401e-05
-6.34276703558626e-05
-2.20147203380362e-05
-7.27558897765954e-06
-2.78963143937102e-05
5.49412752252091e-06
-4.60557378050552e-05
-7.6259894845239e-06
-5.83949609523671e-05
-3.30789898696807e-05
-2.4197921650325e-05
-8.39144484641645e-06
-4.87273342776583e-05
-2.77868100480583e-05
-3.92927212997397e-05
-1.1682348135932e-05
3.98369722398935e-06
-3.16477026966219e-05
-5.2807361165833e-05
-1.3141870152483e-05
-3.78278466864718e-05
-4.50132883886928e-05
-2.63878734111923e-05
-1.55715566554501e-05
-3.91171313910578e-05
-3.25922670741476e-05
-1.92334586761393e-05
-2.87550746201756e-05
-4.44579229092079e-05
-1.8912630423347e-05
-3.32505116911249e-05
-1.19368144943239e-05
-1.35023054434052e-05
-1.70549061249959e-05
-3.12934701029203e-05
-3.77065109637541e-05
-5.42672514148077e-05
-2.93286044062417e-05
-4.81970758921314e-05
-2.14365956456268e-05
-3.23587546632314e-05
-3.95168658233107e-05
-2.58630091455518e-05
-5.71353274762288e-05
-1.8608361871602e-05
-2.48146925475137e-05
-3.37667927369111e-05
4.32609291124303e-06
-5.83023211167978e-05
-3.8427684191261e-06
-1.86417018409674e-05
-2.29785991527758e-05
-1.08275495921169e-05
-2.93818544936267e-05
-1.60280251660124e-05
8.77379322407444e-06
-3.58922881353702e-05
-2.51107836706879e-05
-5.4996725306532e-05
-3.28060190362967e-05
-2.08873055923278e-05
-3.45793035552385e-05
-2.14454750046171e-05
-5.25925055952832e-05
-5.09567546511557e-06
-3.12773872675957e-05
-5.0095144632655e-05
-3.82910175020136e-05
-3.17559055805264e-05
-2.80896228197918e-05
-1.34383173658063e-05
-5.09796134368325e-05
-8.38628864810335e-06
-2.85056881324095e-05
-3.63241111640258e-05
-2.3652417277592e-05
-5.85734735260107e-05
-4.1319127104939e-05
-2.0677971084917e-05
-2.90705308489476e-05
-1.87637364892474e-05
-3.79698558553386e-05
-2.56471477237473e-05
-6.72538331827544e-05
-3.29732469596475e-06
-4.69746341746786e-05
-5.35220777232077e-05
-4.93941170960622e-05
-4.05698505883861e-05
-2.50775765991859e-05
-4.55908211526798e-05
-3.41792529686533e-05
-1.840805919362e-05
-3.7043189436575e-05
-1.60018260803665e-05
-1.8960661533211e-05
-6.00212815268193e-05
-2.92531458428382e-05
-9.79189445367143e-06
-3.3379343998747e-05
-8.53214383264854e-05
-3.53270625039718e-05
-5.12629356784412e-05
-2.28401650439282e-05
-1.84904719577783e-05
-2.87353388457213e-05
1.95551533866403e-06
-3.88273870233662e-05
-2.26469122783692e-05
-3.23265179715192e-05
-1.85956163199671e-05
-2.62624751987668e-05
-4.69746246002448e-05
-4.40539090678656e-05
-4.43924108590061e-05
-4.07065354601578e-05
-4.26693603481075e-05
-2.85014595219078e-05
-2.28633199204597e-05
-4.34501744746653e-05
-1.81872773569871e-05
-2.83858734072772e-05
-1.64369047609883e-05
-3.26789901910811e-05
-4.9169266792767e-05
-3.34496021531537e-05
-3.68945914819327e-05
-3.96242445621861e-05
-4.47367237140046e-05
-3.23604496232423e-05
-3.31787424756292e-05
-4.30886584892302e-05
-1.02384866148807e-05
-2.23114192972442e-05
-4.26923477021521e-05
-3.00963205259719e-06
-2.78207242258176e-05
-2.15809451092635e-05
-5.57279551487217e-05
-3.01946666427683e-05
-5.84783762744502e-05
-5.54168297903938e-05
-3.58692673380628e-05
-5.03394706892773e-05
-1.74271821912042e-05
-1.23461262897684e-05
-1.81688114924045e-05
-5.23399461042646e-05
-3.47772342552378e-05
-1.05228659566532e-05
-3.21030929441538e-05
-1.78727820913066e-05
-3.19910119759156e-05
-2.53164037229923e-05
-1.6456862085369e-05
-2.5313004109843e-05
-4.87237523076083e-05
-7.11250933315921e-06
-3.58624699094634e-05
-3.7371748615293e-05
-1.97581147523977e-05
-2.23712074443542e-05
-2.48578063053034e-05
-4.16222317404955e-05
-3.71790323263325e-05
-3.01575619844416e-05
-2.19032787715786e-05
-4.28949331838012e-05
-3.40839527297472e-05
-5.05494366688198e-06
-3.81700507974924e-06
-1.12120984175352e-05
-2.48727147749533e-05
-8.0548009406738e-06
-5.46757477976595e-05
-5.05568513646619e-05
-5.36677886838947e-05
-4.94097560279161e-05
-1.9475650933807e-05
-2.56012831008806e-05
-5.42788740574754e-05
-2.81607779942743e-05
-1.87395462670713e-05
-3.07624546332271e-05
-3.22769928160248e-05
-4.85023334778346e-05
-2.96939089074963e-05
-3.61856607276206e-05
-4.07082504102052e-06
-3.9377573849672e-05
-3.73809244101864e-05
-3.58679914838487e-05
-4.82157434395747e-05
-3.42689254597347e-05
-6.33795011942262e-05
-4.82909342845371e-05
-3.79934088890419e-05
-3.43899103631688e-05
-1.54614164322086e-05
-2.81516600832753e-05
5.49360286772731e-06
-2.57382571320933e-05
-2.17902900839744e-05
-3.86172949495728e-05
-5.55414846042497e-05
-3.52646210440295e-05
-5.14654657356441e-05
-3.2321893201683e-05
-3.86021204196829e-05
-2.3468807800207e-05
-3.54875251616043e-05
-4.46080094002602e-05
-2.34332055338979e-05
-3.92239365487699e-05
-4.34600601861729e-05
-2.51510513151864e-05
-4.61896794774905e-05
-2.56043630602521e-05
-1.93153641967773e-05
4.1795192985631e-06
-2.17379860729133e-05
-4.49353421542621e-05
-5.84646338399338e-05
-4.97925521999318e-05
-4.29009836130621e-06
1.72123091836085e-05
-1.38906098078854e-05
-9.07609869512949e-06
-4.93947453784787e-05
-1.70524161577936e-05
-4.02657229520109e-05
-6.85327300307719e-05
-2.63076983750617e-05
-1.71412067503987e-05
-5.30606618403836e-05
-3.41551726940062e-05
-5.73854765502577e-05
-4.60628825464883e-05
-6.6570703782007e-05
-3.96613681926852e-05
-5.66716547359668e-05
3.56044371111082e-06
-4.43149586831079e-05
3.26885951116885e-07
-1.8417824088202e-05
-2.51462156865604e-05
-3.22581260485316e-05
-1.14570285841191e-05
-1.27707856642193e-05
-6.48162937711004e-05
-5.33534534963938e-05
-2.41362839433081e-05
-1.56349529613938e-05
-2.352706020773e-05
-4.88838957031941e-05
-2.37404357946787e-05
-4.53450348873656e-05
-3.96820532341828e-05
-2.91957083834928e-05
-1.92964839378533e-05
-3.98815028955187e-06
-2.74644187378459e-05
3.04628014603201e-06
-6.07562989854588e-05
6.3941826563072e-07
-1.96835985536304e-05
-4.0254222635488e-05
-2.77553911075431e-05
4.4251942885094e-06
-1.47971602640389e-05
-4.59856380654262e-06
1.8541006268223e-05
-3.69222312506415e-05
-5.64864453242537e-05
-3.00528006619016e-05
-5.14916073303943e-05
-6.09279017058261e-05
-1.67220662232767e-05
-2.13578700076454e-05
-3.53877071386755e-05
-2.03970686570244e-05
-3.72731659389218e-05
-3.00014252232306e-05
-3.85492538241157e-05
-6.6448306670559e-07
-2.47213030961753e-05
-4.07767491775728e-05
-1.37741702567478e-05
-2.66779275418034e-05
-3.09537890546087e-05
-5.22039579646569e-05
-3.98668608183108e-05
-2.33963889423314e-05
-5.90070120829622e-05
1.33711319527149e-05
-2.53858459597559e-05
-3.35632048307528e-05
-6.63956338591069e-06
-7.52197405976489e-06
-6.79920014942963e-05
-4.84583778936558e-05
-1.75186331344833e-06
-2.14786094536946e-05
-5.07969109548173e-05
-4.62900968221564e-05
-3.96591435720195e-05
-2.30558489043378e-05
-1.15581648520395e-05
-1.41463194402677e-05
-5.79535640309127e-05
-2.77037679632005e-05
-1.06023864245152e-05
-2.76234098049488e-05
-3.02919653905099e-05
-4.9486236317452e-05
-5.59907760552512e-05
-2.01274932817588e-05
7.3684103462463e-06
-5.6434446559004e-05
6.6506122064103e-06
-4.09663507151222e-05
-1.32233968293122e-05
-3.63136765535526e-05
-2.66743869554543e-05
-2.36405195864012e-05
-4.26074236737452e-05
-3.37386079493539e-05
-4.41495999292116e-05
-4.34216461411895e-05
-3.99649348704623e-05
-1.03564687849748e-05
-3.47887056432536e-05
5.27028193642434e-06
-4.08936444757692e-05
-5.89615653696012e-05
-2.14491213889093e-05
-2.42706184110307e-05
-4.99391382159536e-05
-3.87330853130612e-05
-1.86313063583244e-05
-3.61404089873241e-05
-5.2514533072943e-05
-5.03998839075954e-05
-9.84666708409546e-06
-2.76472175522065e-05
-3.38536391658206e-05
-3.5746238940678e-05
-2.67753589621085e-05
-7.04339254021107e-05
-3.85511743482508e-05
-3.44077833754077e-05
-5.38851074690511e-05
-2.46795335571952e-05
-3.22495910427699e-05
-2.9644410512883e-05
-5.26692098467564e-06
-2.35586673390401e-05
-1.46618743170141e-05
-1.26632298937758e-05
-2.55186075223465e-05
-4.56359243860054e-05
-2.89408026596732e-05
-5.7724969693709e-05
-4.68046941728194e-05
-3.30047418101013e-05
-3.82086751902168e-05
-3.18682466516373e-05
-2.31023996975097e-05
-1.69926191153244e-05
-1.79373332308789e-05
-2.73792631243201e-05
-3.30557960723105e-05
-5.74579507880133e-05
-1.686137594143e-05
-3.77014940430297e-05
-1.81827839065068e-06
-5.60408664507416e-05
-1.60277310975152e-05
-4.96414423765582e-06
-5.79434091347991e-05
-6.04330888106688e-05
-4.35800567899336e-05
-2.42197711658789e-05
-3.99355385430585e-05
-4.05737755597741e-05
-5.37997777924642e-05
-1.56902792309263e-05
-2.54205422336465e-05
-2.04432537534717e-05
-4.00865720544508e-05
-3.08265579157573e-05
-3.96593364173783e-05
-4.20363929034287e-05
-4.87906370825185e-05
-2.31864568661594e-05
-3.30325782348172e-05
-2.79177513560824e-05
-1.64477394853505e-05
-3.33440319360555e-05
-2.38832919271578e-05
-1.66855056598479e-05
-4.10316040270678e-05
-2.27060819033975e-05
-2.33779406510402e-05
-2.40972646904376e-05
-3.51544702171742e-05
-3.23617374241918e-05
-4.33643854149909e-05
-2.90799841068257e-05
-3.64683782381524e-05
1.53377510617035e-06
8.24891134264717e-06
-5.06729935391127e-06
-2.13429169841749e-05
-4.28035569567821e-06
-2.53155397790218e-05
-9.4292413303053e-06
-3.9035315397626e-05
-2.08530295076641e-05
-2.65481947800287e-05
-3.01093854188421e-05
-2.35202565219615e-05
-2.70155986501327e-05
-1.88320812279952e-05
-2.65635469726871e-05
-3.90982725548754e-05
-6.00713159856331e-05
-3.72932093998153e-05
-1.14020247400178e-05
-4.85557676616202e-05
-3.27231771264185e-05
4.45960937835745e-06
-2.00317133713706e-05
-7.40219464734024e-06
-4.40595643663036e-06
-2.34554626905582e-05
-1.02016623158377e-05
-2.09054617036291e-05
-4.54460685755047e-05
-5.19778472309747e-05
-5.69646581298835e-06
-1.60529897266973e-05
-4.26820251373796e-05
-2.79284865391278e-05
-6.31789813403283e-06
-3.44333009929422e-05
-3.80186386580152e-05
-4.2037764215676e-05
-4.30336100679583e-05
-1.7438624313662e-05
-3.53321074189903e-05
-2.52871682420608e-05
-1.53909258157078e-05
1.07267708557248e-06
-5.47178964960409e-05
-3.39268491351301e-05
-3.00267509459493e-05
-2.56296525316483e-05
-3.51494722978545e-05
-5.22996557738716e-05
-1.27666809497387e-05
-2.01136524732155e-05
-4.25216018276837e-05
-1.38456198901654e-05
-4.91539200378044e-05
-5.48618652442905e-05
-4.03112447046994e-05
-4.62568079850456e-05
-3.78263423296669e-05
-5.35033024158979e-05
-3.87606925949647e-05
-4.17960885258818e-05
-2.33283288391453e-05
-2.99070757900504e-05
-2.66469923946105e-05
-8.09521306235735e-06
-2.45539984008172e-05
-4.79380519911112e-06
-2.58327179473038e-05
-6.33263280930176e-05
-2.6427038494086e-05
-4.25471082264192e-05
-9.27293581882862e-06
-3.01327434578637e-05
-2.07588846988969e-05
-4.35516262880307e-05
-1.60054946664907e-05
-2.39538785316654e-05
-1.38003730341613e-05
-4.59595833971115e-05
-1.65564102979838e-05
-3.65116568901426e-05
1.48193528681218e-05
-4.18796308705957e-05
-1.88570326126302e-05
-4.38178485978331e-05
-1.41623945026685e-05
-2.29875246161966e-05
-1.28136563267914e-05
-3.72504672274333e-05
1.06675200129461e-05
-4.71258339928078e-05
-2.43837012908233e-05
-6.23431099221758e-06
-7.00127689618781e-05
-3.62930882980128e-05
-3.95284104692062e-05
-2.64330311001379e-05
-2.33952781501029e-05
-6.7592424489895e-06
-3.95447996067828e-05
-1.01984889324111e-05
-2.83264309235901e-05
-2.87957032729444e-05
-4.48606658144854e-05
-4.68602965466163e-05
6.34158581095667e-06
-4.12320087949604e-05
-2.91957605043869e-05
-3.65205367658721e-05
-6.18859064137887e-05
-1.15001104336673e-05
-2.12190772365008e-05
-2.17192162389752e-05
-4.30014888902285e-05
-7.9294716873169e-06
-5.79948779639959e-05
-3.09427900255223e-05
-3.49353921109787e-05
-4.10101355644571e-05
-2.64815629897813e-05
-3.78638103694404e-05
-1.43079556326638e-05
-3.36177193801385e-05
-6.54406979751949e-06
-1.35008634836193e-05
-1.71052719298822e-05
-3.42827757901387e-05
-4.24338836910458e-05
-2.57625032865604e-05
-4.49907213333296e-05
-1.55984386474696e-05
-2.9818806310146e-05
-2.82567683405958e-05
-5.16647995612027e-05
-3.79716081515207e-05
-1.85549225585189e-05
7.09713551899843e-06
-3.89881728013255e-05
-5.18821008053534e-05
-2.22484452781369e-05
-4.54660073581583e-05
-4.82089564413736e-05
-3.82448881767397e-05
-5.96432152646533e-05
-1.78172090874511e-05
-3.17778086795098e-05
-4.16188575384857e-05
-2.05282176585974e-05
-2.0597737774565e-05
-3.37736150079978e-05
-2.80904437880138e-05
-2.92095286294466e-05
-1.11836735067633e-05
-1.80438354784405e-05
3.13883548192929e-06
-4.01234424346057e-05
-3.63004849206899e-05
-3.31175979041112e-05
-2.80647697806214e-05
-2.6397109653002e-05
-2.58368122813383e-05
-3.13464525128863e-05
-3.95421892144055e-05
-2.56411425470264e-05
-5.44204962317648e-05
-2.72040147431535e-05
-3.12474135662975e-05
-4.96791549688696e-05
-1.69232030097374e-05
-5.38003855465092e-05
-2.92154282244415e-05
-2.73836025654364e-05
-1.40474059288902e-05
-4.96993683512152e-05
2.59608188681e-06
-3.89300623008129e-05
-2.00091963633053e-05
-1.15782656540304e-06
-3.55945583995984e-05
-2.10326999429625e-05
-3.60347139191783e-05
-2.93565427056026e-05
-2.77205271709163e-05
-2.45808955266488e-05
-2.6812705887139e-05
-2.55202260362612e-05
-4.69840282656144e-05
-4.88478283581397e-05
-3.90570705549656e-05
-7.0458539735186e-05
-1.61822234193956e-05
-6.71160330359053e-05
-7.55890024654943e-05
-2.2727443624013e-05
-2.50214879934332e-05
-2.23803252924628e-05
-2.85906607154645e-05
-3.81892313789131e-05
-1.0954357716617e-05
-3.02854924686891e-05
-4.54157666762657e-05
-3.51309607628392e-05
-3.48670896644621e-05
-3.9710922750456e-05
-1.69520524763332e-05
-3.4083825571785e-05
-5.67527183348108e-06
-3.0431018426156e-05
-4.35271236679516e-05
-3.74293466842288e-05
-4.05682606168154e-05
-9.6175761439665e-06
-3.75018004305394e-05
-3.33486526982612e-05
-2.13856399940399e-05
-1.66214467061894e-05
-1.42696932830145e-05
-2.71529194154046e-05
-1.66156205902897e-05
1.77626044198484e-06
-3.18841831194671e-05
-1.73503252354594e-05
-2.08112116735943e-05
-3.65565960515203e-05
-5.99344900924365e-05
-2.734334515243e-05
-2.46046716078814e-06
-1.76452383761732e-05
-2.02160483626088e-05
-5.6776269869898e-06
-4.12445531909277e-05
-1.86038645251813e-05
-3.19591343141298e-05
-3.94667425286335e-05
-1.81092878387922e-05
-1.51522580488781e-06
-2.36039287892242e-05
-2.36540519738182e-05
-2.9706459155417e-05
-3.51231112064467e-05
-1.30600347699483e-05
-3.35218969353667e-05
-3.36490443622455e-05
-2.19487785654473e-05
-3.94400540169556e-05
-2.33743129505817e-05
-1.0570322389262e-05
-9.75956945598173e-06
-2.94648438650966e-05
-2.44843797780625e-05
-2.64654303932041e-05
-6.42327134617697e-05
-7.69106601535229e-05
-1.14305165991912e-05
-4.6947016439439e-05
-1.70980477928613e-06
-4.26228272374222e-05
-3.8383686741229e-05
-2.81618601770596e-05
-2.1816171301567e-05
-4.63955585118854e-05
-2.23154574752748e-05
-2.21613238233247e-05
-8.91111369041217e-06
-9.56454664463099e-06
-2.31140115704658e-05
-4.78866093778632e-05
-2.8786861448032e-05
-4.1507970335164e-05
-4.36216651364827e-05
-3.68640765889635e-05
-2.59380113919639e-05
-2.93451288006417e-05
-4.39303638402437e-05
-1.88776951413804e-05
-3.34595660227962e-05
-2.67744075424937e-05
-3.50762011623896e-05
-3.45783840732172e-05
-1.92378169306724e-05
2.45007377144522e-06
-1.73503496317627e-05
-2.84430084156303e-05
-4.5739479344128e-05
-2.70938517285609e-05
-4.25231928913218e-05
-4.40854783033109e-05
-3.09472303830414e-05
-3.27405504354838e-05
-1.12127035888535e-05
-3.11784708424125e-05
-3.39580928728742e-05
-4.22895882569812e-05
-3.49696292661848e-05
-1.52611963118137e-05
-4.67134294650736e-05
-3.38921143967845e-05
-2.93780206154207e-05
-5.41370527894289e-05
-7.69628062401136e-06
-1.36977806504645e-05
-4.60557133974624e-06
-1.569743990444e-05
-1.98033148400577e-05
-4.30010168566576e-05
-3.2035914397771e-05
-2.55808764691047e-05
-2.21426697763413e-05
-1.4003082101489e-05
-9.26042603132076e-07
-4.46113665529241e-05
-5.53665531500059e-05
-1.75366012280176e-05
-1.03511680817742e-05
-3.69143023583533e-05
-4.10467754334094e-05
-3.24611611306767e-05
-3.44036137805272e-05
-4.05302691079387e-05
-3.10470589692583e-05
-1.9196213199556e-05
-1.45871152293939e-05
-2.73304741713011e-05
-4.16228847850936e-05
-2.91106216104157e-05
-3.85672818239264e-05
-2.02052129448571e-05
-1.48637163849117e-05
-6.22110531146865e-05
-4.70692587101312e-05
-2.1435026011009e-05
-2.90685239588995e-05
-3.40420311105999e-05
7.50906057509649e-06
-5.07346560504084e-05
-1.46957003415737e-05
-4.07056946598857e-05
-4.6307764941163e-05
-2.08029263488523e-05
4.80693183134834e-06
-8.42925337497435e-06
-1.24580953997503e-05
-2.27733124561958e-05
-3.70607131546593e-05
-3.0620051465231e-05
-6.16883108046402e-06
-5.06954101255461e-05
-3.25264664350504e-05
-2.67349383369932e-05
-3.07201877575834e-05
-3.92535566420422e-05
-2.56389397419104e-05
-4.87646107621595e-05
-2.42230322658568e-05
7.69528886258512e-06
-5.3775530650566e-05
-1.48276110743121e-05
-6.90069951530257e-07
-4.42932755289975e-06
-1.53755110403925e-05
-2.04510424270936e-05
-5.32970454514428e-05
-1.33717675075271e-05
-3.09794460043605e-05
-2.07157742792283e-05
-1.45329768135359e-05
-1.90134240039777e-05
-4.29794954785934e-06
-5.86297743924562e-05
-2.49309296612585e-05
-3.51941014443382e-05
-3.28749142658188e-05
-4.21549822912475e-05
1.16491168905662e-06
-4.65851092971943e-05
-1.63646901568204e-05
-1.13290860576525e-05
-4.06348994152401e-05
-6.03797581195075e-05
-4.2034378773212e-05
-4.1466834235172e-05
-1.37691554495362e-05
-1.27583887452647e-05
-4.18662786713357e-05
-3.1844887419744e-05
-4.08500851346973e-05
-5.30465012473768e-05
-1.08378593213525e-05
-5.76360373922277e-05
-2.13187149034092e-05
-7.87560362041554e-06
-4.4383387884452e-05
-3.46137727885705e-05
-6.58929631754236e-06
-2.46531699342833e-05
1.65001893454805e-05
-2.39356342069773e-05
-2.71224886523195e-05
-3.38558882245689e-05
-4.12012316236978e-05
-4.71208790663051e-05
-2.93339592905386e-05
-1.19744149542859e-05
-1.9207426361318e-05
1.71453577812977e-05
-2.91178919821671e-05
-3.75025622029665e-05
-1.83199008662842e-05
-2.32136606284441e-05
-1.79258132094615e-05
-1.58662842170697e-05
-1.32166302006507e-05
-3.32047171138487e-05
-3.87687567738408e-05
-1.10768440833656e-05
-3.02272421300055e-05
-1.91038876109856e-05
-7.68517987133701e-05
-2.32807844579503e-05
-1.85468057395394e-05
-4.06673671769799e-06
-3.87988544344203e-05
-1.99078741399167e-05
-3.49527806628989e-05
2.4507106125113e-07
-1.81190203047629e-05
-5.69568734983875e-05
-2.7327388408804e-05
-2.96291224302191e-05
-2.45736712250081e-05
-8.64205887819914e-06
-2.11508668532597e-05
-5.64730327145175e-05
-3.97681379883467e-06
-1.76688393140542e-05
-4.78943887144267e-05
-3.67411506820453e-05
-4.52365957824221e-05
-7.64381752654746e-05
-2.96213981230018e-05
-1.58365761270616e-05
-1.75742366415681e-05
-4.3942976224861e-05
-1.85263075704838e-05
-1.94713285190032e-05
-3.03721406791497e-05
-1.39727260274076e-06
-7.42400495252941e-06
-3.32001088482726e-05
-5.56838196735469e-05
-2.74781524047651e-05
-3.55942923018513e-05
-2.25795296423818e-05
-1.72711699171997e-05
-2.44527222945436e-05
-1.18751344692769e-05
-1.19774868071149e-05
-4.53839862985478e-05
-3.66192108011117e-05
-4.53394819344435e-05
-2.02492818627159e-05
-5.25718918102353e-05
-1.52179817652042e-05
-3.16978520415871e-05
-4.15245082474991e-05
-6.12373307700844e-05
-3.32256048037977e-05
-1.84485898910495e-05
-4.15280861206991e-05
-3.05548232588925e-05
-4.83244308489799e-06
-2.73243915339581e-05
-3.67845919177168e-05
-1.84102623292922e-05
-4.10581814825479e-05
-3.03275427173799e-05
-4.27657091278084e-05
-3.90297100588415e-05
1.95447885441339e-06
-2.85844730260606e-05
-9.94365649728215e-06
-1.55059750805957e-05
-4.22938567747801e-06
-3.77286300115314e-05
-3.88080967898867e-05
-4.10807455211388e-05
-5.57269501148612e-05
-1.34142176859701e-05
-2.77889618492421e-05
-2.65691349527956e-05
-2.51745487917449e-05
-3.11599740509956e-05
-4.0977580271305e-05
-4.97721806288236e-05
-3.74197153355762e-05
-3.56077917133896e-06
-5.03321436439245e-05
-2.24535710700461e-05
1.22939444143193e-05
-2.3464401333736e-05
-1.65549083520724e-05
-6.14963539083894e-05
-5.17993440942981e-05
-9.91892933680761e-06
-3.4015966658544e-05
-5.38214876365223e-05
3.34589842591393e-07
-3.32224564376977e-05
-2.80706572913401e-05
-2.81390681864411e-05
-4.30252396439575e-05
-2.63793539000084e-05
1.45496545944855e-06
-2.88875630655215e-06
-6.54490307450732e-06
-3.80806129248845e-05
-3.38578499003174e-05
-2.23054983710205e-05
-3.1817218289447e-05
-2.69449951408685e-05
-3.90745782724228e-05
-1.26699237761268e-05
-2.91499896206581e-05
-4.25742791125232e-05
-1.11412303656439e-05
-4.1577041541932e-05
-3.34752986394709e-05
-3.8753029865601e-05
-3.27300610892394e-05
-2.12846855012484e-06
-4.78273463849307e-05
-3.82194656976766e-05
-1.3350134474659e-05
-1.5757755981528e-05
-3.49147631443946e-05
-3.14149123337516e-06
7.0733212534235e-06
-2.22466822610945e-05
-6.65722125315018e-06
-5.09158423664287e-05
-2.17060973089953e-05
-2.06080591386698e-06
-2.2829148569547e-05
-2.77468682241916e-05
-4.46918177620027e-05
-2.84327222030914e-05
-2.66483579457754e-05
-5.19959425940016e-05
-3.46551204879145e-05
-8.75011184618585e-06
-1.42186956295028e-05
-5.68417549601297e-05
-3.32808204594645e-05
-5.70752004199976e-05
-4.37269417408989e-05
-1.40941030150843e-05
-1.48252975550342e-05
-3.5917670244902e-05
-2.96037620710669e-05
-5.04224745504898e-05
-2.56550318804053e-06
-2.50845112846632e-05
-1.77141971174649e-05
-3.82651538395897e-05
-2.80257080038715e-05
-7.62289061589981e-06
-3.1355576172471e-05
-4.5307405645966e-05
-5.44796172714232e-05
4.97160678024871e-06
-2.09037975771654e-05
-2.70794105597048e-05
6.7305160209991e-06
-5.41948524999857e-05
-3.05219848149168e-05
-1.51034250941907e-05
-2.48547024779644e-05
-4.91619144456481e-05
-5.25877745872128e-05
-5.8658946335816e-05
-2.80411589244252e-05
1.79558537883532e-06
-2.241392985533e-05
-3.27153768460605e-05
-2.85695738459034e-05
-2.37727067221957e-05
-2.52413532625769e-05
-2.35946191659842e-05
-3.64761804242001e-05
7.76757391776535e-06
-2.55532878290666e-05
-3.04718705548009e-05
-4.40728159292934e-05
-4.92944605068187e-06
-2.68698100574924e-05
-2.1116348575881e-05
-1.75721843308509e-05
-8.61963988677534e-05
-4.79713731450939e-05
-2.02833893015734e-05
-6.04877748604081e-05
-2.83163564046424e-05
-3.6269050213975e-05
-3.2128938037273e-05
-5.87217279386235e-06
-3.46386775975992e-05
5.57164557078361e-06
4.34745956978889e-07
-4.48693033224833e-05
-3.1686202022459e-05
-1.80354703622147e-05
-1.19154953263152e-05
-5.73561969655631e-05
-1.96263994453578e-05
-2.40092963959786e-05
-1.7694579140594e-05
-2.32473028284102e-05
6.51402004624357e-06
-2.8819411217943e-05
1.04161800629572e-05
-4.36600230160372e-05
-3.18794284199871e-05
-4.92256307451533e-05
-3.17545047832273e-05
-3.74448572258681e-05
-5.30589032213375e-05
-1.49009814616183e-05
-3.16277370312164e-05
-4.38732819423603e-05
-7.26148303117534e-06
-1.90250031535841e-05
-3.73197163739275e-05
2.72025811040106e-05
1.61622525967213e-05
-1.16641872230088e-05
-2.26974177666995e-05
-3.80418313383971e-05
-3.49384526770441e-05
-2.1351382610186e-05
-4.66378539506225e-05
-3.82974129817155e-05
-1.87881413812521e-05
-2.34562403370964e-05
-3.22688613646861e-05
-3.6474431610851e-05
-3.16302930294931e-05
-3.65671035621706e-06
-1.72511638737852e-05
-3.9441507849345e-05
-1.90135087056058e-05
-1.47981300678883e-05
-1.59342661328513e-05
-3.15814696222487e-05
-1.78701561229791e-05
-1.88163015955901e-05
-4.076277251987e-05
-2.11682547960277e-05
-1.11627272650468e-05
-4.94467113492707e-06
-4.12415843956484e-05
-4.96489293652101e-05
-2.43844285436983e-05
-5.85465373049574e-05
-3.80602965292422e-05
-1.34461070581466e-05
-1.46372519224056e-05
-1.32178455367232e-05
-3.33349203543333e-05
-8.69219824566644e-06
-4.95237901202001e-05
6.90579974363034e-06
-2.71640879307912e-05
-3.30792326444282e-05
-2.52676948719229e-05
-3.91571860391314e-05
-3.63030925179059e-05
-2.89016073765408e-05
-2.54455676870942e-05
-2.74807797427356e-05
-3.37347960211849e-05
-3.29652061185435e-05
-2.26680380953925e-05
-6.82337714991353e-05
-2.75985787544345e-05
-3.94849032142257e-05
-6.35053019605265e-06
-1.61478903840431e-05
-4.01986511713116e-05
-1.65938723004046e-05
-2.71524074897997e-05
-2.75138272084748e-05
-2.51539906877298e-05
-5.23751465099776e-05
-3.61387930062377e-05
-2.64063812464006e-05
-3.46200604341762e-05
-3.00706733584836e-05
-3.10099051741836e-05
-1.64507835604724e-05
-2.22494500912228e-05
-6.2738543950388e-05
-1.87848360748743e-05
-1.24363141657181e-05
-4.99923868218577e-05
-2.69648937285517e-05
-3.754764217212e-05
-1.90027045224804e-05
-3.09093226297163e-05
-1.83414365709283e-05
-1.61454540884181e-05
-1.95855622026236e-05
-1.36674466830428e-05
-2.03361404607301e-05
-4.42127068194233e-05
-4.32618358317521e-05
-6.94650643524398e-06
-2.35187297320088e-05
-2.78891947131935e-05
-2.87657133367794e-05
-3.10682938997342e-05
-2.6605036532141e-05
3.53040406983331e-06
-9.65230358756477e-06
-3.22249103640832e-05
-2.87385864795481e-05
-3.04364702441389e-05
-8.62768890892592e-06
-4.47128504639268e-05
-2.4776018959722e-05
-1.96373370884887e-05
-1.88347586566422e-05
-2.9710297701485e-05
2.37216199056303e-05
-2.41082040656235e-05
-3.78074843497183e-05
-1.62641710938171e-05
-4.01914226601297e-05
-1.61384398176246e-05
-4.38718875898371e-05
-3.91880560835994e-05
-1.78553742880991e-05
-3.70775018694084e-05
-1.53661332866338e-05
-4.30972962021668e-05
-1.08283802545259e-05
-7.44262692169097e-06
-9.0070089082294e-06
-1.32476161456326e-05
-4.68412154380898e-05
-5.25016742191842e-05
-2.25887614954968e-05
-5.04511508943192e-05
-4.59376563605832e-05
-1.68490658116901e-05
-3.29176542309649e-05
-2.75770242931203e-05
-4.40819941940266e-05
-3.60029168174458e-05
-1.93066516355279e-05
-3.79400126574787e-05
-2.52822181722813e-05
-2.88393394383248e-05
-4.60089158886087e-05
-1.76669870863448e-05
-1.93035970506004e-05
-3.30809637453228e-05
-3.09363471253806e-05
-1.21825389274262e-05
-3.44698262700649e-05
6.45188581383834e-07
-4.37036829086178e-05
-4.06175395242574e-05
-3.86094202765811e-05
-2.73641203138192e-05
-3.66828522464957e-05
-4.26466691296252e-05
-1.68466098350141e-05
-1.29250084377903e-05
-1.44678604610076e-05
-3.939444206637e-05
-4.16423282446294e-05
-3.25870394444848e-05
-5.70480389873098e-05
-2.1277923148624e-05
-7.61086590538427e-05
-2.2086263941911e-05
8.94205053046668e-06
-2.49900860168203e-05
1.93200832448084e-05
-2.55976284999182e-05
-2.88893409303254e-05
-4.36149556763421e-05
-2.77389030137176e-05
-2.59145064334131e-05
-2.65307046346228e-05
-4.32461353462901e-05
-2.50014246234845e-05
-3.14413824915951e-05
-3.87851730636575e-05
-3.4545122371275e-05
-3.79565445578008e-05
-3.21469666077967e-05
-1.09286965802266e-05
-4.71026758961871e-05
-5.65683160529706e-05
-3.20708474332722e-05
7.34502350190593e-06
-7.51822996862365e-06
-4.81013018950652e-05
-3.93866315099776e-05
-2.00125191845192e-05
-2.38210839484652e-05
-2.39481025968219e-05
-3.1317981091457e-05
-3.07788287316949e-05
-6.99400809692838e-05
9.21862356000473e-06
-8.79536058216081e-06
6.07646660251364e-06
-1.98921962137727e-05
-1.22914866621392e-05
-4.2499463190707e-06
-3.36633470952769e-06
1.46522761636139e-06
-2.70937850321859e-05
-6.94859229123151e-06
-4.40421912202833e-05
-1.8847200859606e-05
-4.73637073555873e-05
-5.78768243541673e-05
-5.06723026184841e-05
-5.05442522643219e-06
-3.15873987490552e-05
-3.24387181030455e-05
-2.67261315713786e-05
-3.53656426563697e-05
-4.46883232607587e-05
-2.9431310319481e-05
-4.33814398942474e-05
-2.4523403949612e-05
-3.36432999983079e-05
-3.36535098506521e-05
-2.05832525785372e-05
-3.54782530038864e-05
-4.80645929862784e-06
-7.11468440961975e-06
-3.46055773461353e-05
-5.69810314683722e-05
-1.74407049365412e-06
-2.98913534682368e-05
-4.71852769018697e-05
-3.45869537652688e-05
-4.19151602856984e-05
-3.35644334552691e-05
-2.89709985259884e-05
-5.67904335163261e-06
-1.48937762386546e-05
-4.00200386190349e-05
-4.24639671766657e-05
-4.38133247501045e-05
-1.98151488965048e-05
-1.41094252347923e-05
-3.80033655400164e-05
-3.0565192007186e-05
-4.4838507874824e-05
-3.17106495859326e-05
-1.45427203214738e-05
-5.98116192212169e-05
-2.59814461927672e-05
-2.31282775393166e-05
-8.0479901250658e-07
-3.56208055827206e-05
-4.09642836215737e-05
-1.15609108708603e-05
-2.05158336758624e-05
-5.05483405247536e-05
-1.82092124006595e-05
1.75294563566448e-06
-2.764636759192e-05
-3.57305864484701e-05
-4.29485361790322e-05
-3.24496423970554e-05
-5.82140921400489e-05
-2.77820867150211e-05
-3.80813429212239e-05
-1.66191656051373e-05
-1.8707260122598e-05
-2.49103432571498e-05
-2.66882452923049e-06
-2.02359548027193e-05
-2.13422453496728e-05
-5.57530233442198e-05
-1.35576367139167e-05
-4.3502194969839e-05
-4.01735123887888e-05
-1.26883573575171e-05
-3.83663689908274e-05
-3.02535162028249e-05
-4.61057991474489e-05
-7.75406632880849e-06
-2.23912577807466e-05
-1.2366176888937e-05
-3.68173038710411e-05
-5.68484042949186e-05
-5.40122989456372e-05
-3.96783602322697e-05
-2.00907548868753e-05
-7.79677088372054e-06
-8.39020119752542e-06
-2.93340707488522e-05
-2.68437557761304e-05
-5.45819230198668e-05
-3.04679103575553e-05
-6.79117639315844e-06
-2.24499217083823e-05
-1.08843060176192e-05
-2.4708449749816e-05
-6.10696756128653e-05
-3.11967735147547e-05
-3.41191100651271e-05
-4.19905588852135e-05
-3.43861489107912e-05
-5.07394835593398e-05
-2.28446832772424e-05
-7.11741056223935e-06
-2.72152424050523e-05
-8.4470876725151e-06
-4.11462212462341e-05
-2.29941244899735e-05
-1.96186562407024e-05
-3.42460914092156e-05
-3.84810869475344e-05
-3.82553839994412e-05
-1.22002610790689e-05
-3.54862808253618e-05
-1.20375632959323e-05
-1.21894833430834e-05
-5.81427804936644e-05
-3.09118612611504e-05
-2.14993898187327e-05
-3.26374475434927e-05
-3.63239965875727e-05
-3.35245236152156e-05
-3.18465801318824e-05
-3.40887475478741e-05
-1.17446942940541e-05
-2.01784612997529e-05
-3.20269431001238e-05
-4.35145099683392e-05
-2.43169474790338e-05
-2.15478988203656e-05
-3.84751344674124e-05
-3.9886672957998e-05
-3.07190747055066e-05
-3.41472561985421e-05
-4.43362165595501e-05
-3.22881882906887e-05
-4.2475512288519e-05
-4.69801545168417e-05
-1.0969703985854e-05
-1.6091734101148e-05
-4.46054534790331e-06
-4.6943476123821e-05
-3.5408552519922e-06
-4.01387814583877e-05
-4.35618161586915e-05
-2.29841456665687e-05
-2.84924373807084e-05
-3.22434109531425e-05
-3.47426694699388e-05
7.06729246920266e-06
-1.761144434199e-05
-9.13813928017125e-06
-5.52002052888126e-06
-1.22253587061046e-05
-1.44347626343998e-05
-5.39339450869393e-05
-3.08127432293781e-05
-3.11920531988156e-05
-2.84236061404199e-05
-4.07010207816294e-05
-1.03342915250026e-05
-1.59274551594675e-05
-7.10968003333738e-07
4.93547189433295e-06
-3.63426342076329e-05
-2.5896457471523e-05
-3.12704712911088e-05
-2.40956887204759e-05
-5.63933992421395e-06
7.60056234479082e-06
-1.36113674492083e-05
-2.35823073217065e-05
-5.20319758429104e-05
-2.42721634665568e-05
-3.84798495725769e-05
-4.22212510717387e-05
-2.86402954355063e-05
-3.23570514238833e-05
-5.39733284615163e-05
-2.80561687772789e-05
-3.98715685139193e-05
-3.82626857070792e-05
-5.32581188379448e-05
-2.78106112672815e-05
-3.41515329180402e-05
-1.20458281601652e-05
-5.39449039554367e-05
-3.2947023347118e-05
-1.9809985146948e-05
-2.15812290037996e-05
-3.26038685536098e-05
-3.52104762469403e-05
-5.3762346403002e-05
1.60661962144288e-05
1.59138783753832e-05
-4.54822092617451e-05
1.3025201917086e-06
-2.97991832632281e-05
7.41493730481183e-06
-5.19575231681582e-06
-2.41902955913832e-05
-3.6900791447526e-05
-2.69663627797995e-05
-1.07772633463104e-05
-2.66967707215958e-05
-2.70289822530425e-05
-2.76425880145451e-05
-7.59800770260995e-06
-5.11751491244587e-05
-1.4339645600881e-05
-6.92465784749383e-06
-7.93329193682938e-06
-1.64146433976835e-05
-4.65755530962924e-06
-1.90146010575397e-05
-4.27611034405208e-05
-3.25053162599096e-05
-1.30131968726892e-05
-4.98377825454756e-05
-3.06794877261366e-05
-3.45651790669231e-05
-2.68975667573517e-05
-5.71884660052567e-05
-1.33532764952233e-05
-6.24586311027514e-05
-3.91134254578729e-05
-2.84624470787722e-05
-2.97488793691936e-05
-1.61042689871779e-05
-2.019669765537e-05
-2.6563188962401e-05
-2.38639015633007e-05
-5.44049940047883e-05
-4.38434132600085e-05
-3.45658310160317e-05
-1.37157334293064e-05
-2.7377821790571e-05
-5.57222880466932e-05
-3.59823959430703e-05
-2.58103124764277e-05
-3.40014539061938e-05
-4.0683050666196e-05
-3.36134393170533e-05
-3.07140346488298e-05
-8.8911482471702e-06
-2.16987182799913e-05
-3.72279095298464e-05
-4.06544185048905e-05
-2.17579138545936e-05
-3.22236169836726e-05
-4.68961791931196e-05
-1.37340888492787e-05
-6.41957369654834e-06
-4.52012568597876e-05
-4.54841079782576e-05
-1.93283858962618e-05
-2.54018514508034e-05
-4.7345781542309e-05
-4.62018847578275e-05
-4.2732161353109e-05
-2.39267145691806e-05
-4.1230098841114e-05
8.4715254940054e-06
-2.47645019076405e-05
-1.64114678755911e-05
-4.26277272611502e-05
-2.65845788519326e-05
-4.18950530666987e-05
-2.18362512209663e-05
-3.28323871546414e-05
1.18999654409874e-05
-2.11208785629203e-05
-3.32771945108748e-05
-1.13216935698239e-05
-2.16525524849075e-05
-4.52845748504442e-07
-1.23065154781661e-05
-1.65595870452768e-05
-3.15226893992715e-05
-4.06788386315915e-05
1.10535737469994e-05
-2.76785019706486e-05
-5.34255488027644e-05
-1.57269221322989e-05
-1.9401578748127e-05
-1.85674437218674e-05
-5.38156117612553e-05
-3.00638524216465e-05
-1.99857975578945e-05
-1.9082582110192e-05
-3.10503652058298e-05
-2.61666264958859e-05
-2.48731364666569e-05
-2.85013205060729e-05
-3.54711841829912e-05
-1.55956250910969e-05
-4.38183148720082e-05
-2.16990333878794e-05
1.08134602530031e-06
-3.55424101022497e-06
-4.38148254822365e-05
-2.28727618745026e-07
-2.98064011593375e-05
-4.88508214152443e-05
-4.61214709952242e-05
-4.10247216339527e-05
-9.67748664763908e-06
-4.0820020774973e-05
-2.28087166677274e-05
-2.88901814684821e-05
-2.64925198078525e-05
-4.39718329421154e-05
-1.81213468259958e-05
-1.99519328830396e-05
-3.58404809548811e-05
-2.83104820680052e-05
-2.64722801363102e-05
-3.64630817295394e-05
-1.02687759895861e-05
-2.24172730585562e-05
-4.03309956203105e-05
-4.38572103088548e-05
-2.19339222437653e-06
-1.06278911780543e-05
-2.36740645255585e-05
-6.64599897826424e-05
-9.22553918440523e-07
-5.00825983465001e-05
-1.96383520793311e-05
-4.33692804296651e-05
-2.70396218060834e-05
-2.85166962074566e-05
-4.58727059930323e-05
-3.47158819502489e-05
-4.71251427405172e-05
-2.68096010185896e-05
-2.53839920059611e-05
-2.68052339584903e-05
-2.41683758307487e-05
-1.9896511334986e-05
-2.16258528667563e-05
-4.28748654419303e-05
-1.74839398476287e-06
-2.49933944373577e-05
-1.43738638150533e-05
-1.8091034985389e-05
-1.57333198653208e-05
-2.17463064607985e-05
-2.70990196424747e-06
-2.65263623188042e-05
-3.33959258705375e-07
-5.01208984268042e-06
-1.88218072501399e-05
-3.90523122296939e-05
-1.66668642472571e-05
-5.52967249850111e-05
-3.59144522076727e-05
-1.87515853048053e-05
-3.2861436962077e-05
-5.17531416380082e-05
-1.68420293025924e-05
-1.7445160472885e-05
-3.32275375502527e-05
-3.46221545139209e-05
-3.53520961064022e-05
-5.52338396202476e-06
-4.04014721740376e-05
-1.56722926825285e-05
-2.06927718222225e-05
-4.59690021552469e-05
-1.97599011703348e-05
-4.98306892653916e-06
1.72636435080018e-05
-5.86799332731815e-05
-4.42911061122978e-05
-2.88641527971498e-05
-3.10159821393194e-05
-4.74079420975242e-05
-3.22978572376089e-05
-1.36067582969323e-05
-5.01470281478376e-05
-4.06615197740358e-05
-5.92030417916871e-05
-5.75537439867566e-05
-2.88493590471829e-05
-2.83317097534523e-05
-3.87707449741118e-05
-4.22171529279751e-05
-2.86007484567528e-05
-2.10468303761663e-05
-3.29820180994806e-05
-1.70968277235788e-05
-1.6293679991292e-05
-8.40644392413563e-06
-3.69522970081085e-05
8.22722731032154e-06
-2.70360424161759e-05
7.32616144607976e-06
-5.71275318112371e-06
-1.89769544053512e-05
-2.19981183795331e-05
-4.97275203236622e-05
-2.18496514239289e-05
-1.04919636347661e-05
-3.45670596377896e-05
-2.50875085136532e-05
5.73488498021509e-06
-2.04996620715257e-05
-2.16583344890023e-05
-3.71045933862661e-05
-7.4873749863877e-05
-3.94916998491204e-05
-3.80331689067137e-05
1.36525818537277e-05
-3.27438500604877e-05
4.37679237952752e-06
-5.97417127229308e-05
1.64667289751979e-05
-4.37454545472325e-05
-2.31150245140403e-05
-3.65867058183633e-05
-5.73248688240258e-05
-3.08015252388314e-05
-4.28606590067325e-05
-3.61493149699973e-05
-2.63371314283724e-05
-1.52406175901836e-05
-4.30737638708814e-05
-2.49247576787077e-05
-1.01353260253449e-05
-1.14391451752292e-05
-2.13507388099518e-05
-1.93232229712482e-05
-3.89158167829174e-05
-3.61211426943475e-05
-3.78568223484289e-05
-3.45373002346575e-05
-3.49857939090403e-07
-2.9664242164151e-05
-4.85987078368142e-05
-2.0736939742176e-05
-1.6826968070948e-05
1.1291850751789e-05
-3.92338145513978e-05
-1.57909526892407e-05
9.5306783220928e-06
-1.56883969630127e-06
-2.90125824917018e-05
-4.12921898925184e-06
-3.93829874730025e-05
-5.13903038863035e-05
-6.34073080603987e-06
-2.22407657629356e-05
-2.20880987519396e-05
-1.8098070918592e-05
-2.04006182737673e-05
-1.34056103596103e-05
-3.97133939640963e-06
-3.50291936281393e-05
-3.36323357762637e-05
-3.6507099714182e-05
-8.13275452754757e-06
-1.99972715536172e-05
-3.44979386067157e-05
-4.54158422144449e-05
-1.88558344740736e-05
-5.15203304224844e-05
-1.11268461471932e-05
-3.59211808575331e-05
-6.67856933282816e-05
-3.13329176737517e-05
-4.48004290859685e-05
-3.87862043837816e-05
-1.80911723906734e-05
-1.18375808205372e-05
-2.18486405366599e-05
-2.79107877390747e-05
-3.64388078844299e-05
-4.64175823704951e-05
-3.1193669782953e-05
-5.72321874087995e-06
-1.37159598199662e-05
-1.50986897769475e-05
-2.82886973662687e-05
-3.47408338439145e-05
-3.41230515424105e-05
-4.2828363089884e-05
-3.81757647207395e-05
-3.64987241261267e-05
-2.79509927397212e-05
4.71977448831441e-06
-3.12898025580267e-05
-3.10045896348323e-05
8.67823855517488e-07
1.34740982977491e-05
-5.0340939904755e-05
-4.98888694199335e-06
-4.48464575638298e-05
-5.56157793576931e-05
-5.66983929986042e-05
-2.53751473236116e-05
-3.94484798158391e-05
-1.81190108698639e-05
-3.67668753025534e-05
-4.79880019058043e-05
-1.19802266347277e-05
-3.22363242992609e-05
-1.98084999167726e-05
-3.68941365977735e-05
-2.88532113788959e-05
-5.14337447620278e-06
1.33982088236278e-05
-3.36265021548004e-05
-1.16393844310849e-05
-3.14811575222058e-05
-5.27345783316152e-05
-2.74255955405259e-05
-3.45189002045797e-05
-3.82399296556291e-05
-2.08986363170572e-05
-4.27843828722187e-05
-5.39912287566506e-05
-1.62366852530604e-05
-9.1760305811399e-05
-4.55228612045278e-05
-3.51347111155692e-05
-3.36922538069603e-05
-3.04430075623262e-05
2.93064306387972e-07
-1.46532295511907e-05
-3.35427841142117e-05
-1.46333375002018e-05
-3.67566643467558e-05
-5.4981691861918e-05
-4.47404175357276e-05
-2.65719487773837e-05
-1.34141413089712e-05
-5.0389534146942e-05
-4.85305869412747e-06
-1.43343799559191e-05
-5.59409581728956e-05
-3.67078488861919e-05
-4.02457822070207e-05
-2.52062220635351e-05
-4.01874037796405e-05
-5.49183989151736e-05
-2.19623791604352e-05
-3.55000616301908e-05
-2.51898367307473e-05
-6.35969582990747e-06
-1.79841562808119e-05
5.73241020266257e-06
-3.4257596441636e-05
-5.94181745112266e-05
-4.67871168930255e-05
-4.5299145867451e-05
-4.99629681736641e-05
-2.08997611528878e-05
-2.02184901502242e-05
-1.04039084813116e-05
-2.12263362072584e-05
-2.51698819047957e-05
-3.62607812325547e-05
-2.88073605151621e-05
-1.15885527822192e-05
-2.00522025210186e-05
-1.60884515034452e-05
-2.59177769445545e-05
5.33690535218825e-06
-1.13782265483911e-05
-3.15786884893739e-05
-2.20435177374812e-05
-3.08181034352503e-05
2.15231899019959e-06
-4.59041891633649e-05
-2.00243555103957e-05
-1.12040007787027e-05
-4.51327275618598e-05
-3.34099242508007e-05
-3.07693967889436e-05
-4.11122495350509e-05
-5.56299847978316e-05
-6.21726527821134e-05
-4.06488955310058e-05
-3.51565755738959e-05
-4.36524253767526e-05
-6.09631918138782e-05
-3.64179626277387e-05
-3.80256002237519e-05
-1.60784400310366e-05
-5.76458698580358e-05
-2.60334757196854e-05
-9.96951895369593e-06
-3.27728375272762e-05
-2.7959659105272e-05
-4.24620494767242e-05
-3.35319771005479e-05
-2.96671488003956e-05
-3.78427581782738e-05
-1.71166840219805e-05
-7.09595079588358e-05
-2.99231560727332e-05
-4.77195859983921e-05
-1.11502948407198e-05
-3.40770741700978e-05
-2.31468605455913e-05
-1.006869343593e-05
-7.63957998967344e-06
-5.25288627387338e-05
-4.03458779548806e-05
-3.59618216404026e-05
-1.88316798090454e-05
-2.26351272905484e-05
-2.03507862188002e-05
-1.39285861727456e-05
-4.73893553839406e-05
-3.45755078881685e-05
-1.58595419310967e-05
-1.15463144451636e-05
-9.22691882087961e-06
-2.31775770285617e-05
-6.77697496172467e-05
-5.46794649156116e-05
-2.8798504350594e-05
-3.23852965984102e-05
-5.68558843773749e-05
-1.05445394793774e-05
7.52134444158699e-07
-3.30913555164968e-05
-8.74419176259961e-06
-2.1568600865328e-05
-9.37219071823067e-06
-3.60430061034638e-06
-1.40028023133688e-05
-4.45615702062009e-05
-3.7868757402156e-05
-3.20692135084614e-05
-2.89177801304308e-05
-3.66213341327842e-05
-1.09474585182539e-05
-2.48692144889406e-05
-4.61480809604055e-05
-3.31730850061536e-05
-3.70136835874791e-05
-3.68347729038171e-05
-1.09008979732935e-05
-5.02807317926176e-05
-3.63062892617556e-05
-2.13382719421881e-05
-1.01361280814475e-06
1.21314227491818e-06
-2.12910203184024e-05
-5.60587893869382e-05
-4.17817132443749e-05
-1.31829133976016e-05
-2.72633482040122e-05
-6.54938807500684e-05
-5.37091777993244e-05
-4.68445815914443e-05
-3.77427923073156e-05
-1.7154183731082e-05
-1.08687299622994e-05
-2.85167650856993e-05
-2.1639847481586e-05
-3.20874453737658e-05
-1.80434448620059e-05
-5.35224916788946e-05
-1.68622952809461e-05
-4.75075604689652e-05
-3.90739944825469e-05
-2.01428822119048e-05
-4.17153114004617e-05
-8.44876819359712e-06
-1.04738768196338e-05
-4.48656820385245e-05
-2.98222911074594e-05
-1.8002076425128e-05
-1.20590674407315e-05
-1.70478419064683e-05
-2.34428564089594e-05
-3.10455411560527e-05
-1.68699735203615e-05
-3.81139440620916e-05
-1.94008584558865e-05
-5.0594288658668e-05
-2.92645066929021e-05
-1.63544129989854e-05
3.60988740953715e-07
1.99646834678533e-05
-4.33051966275659e-05
-2.73857545509076e-06
-2.9507552084189e-05
-1.98920269742641e-05
-3.3265809058491e-05
-3.14484743988222e-05
-3.9921802050473e-05
-3.48574260686814e-05
-3.33083340367427e-05
-3.30602836642401e-05
-3.37834684384853e-05
-2.67593461587668e-05
-1.80463692512679e-05
-2.65727451285944e-05
-3.73512082005566e-05
-4.6072888921278e-05
-5.41718154167601e-05
-1.19446206073936e-06
-3.14462039190124e-05
-5.32021287836914e-05
-2.92325527114664e-05
-3.76685835057446e-05
-3.9338094502459e-05
-6.71886861447839e-05
-1.75404600259912e-05
-6.10365592373623e-05
-8.57596987787698e-06
-4.95075041188296e-05
-4.62004777857046e-05
-5.07524785411513e-05
-3.86753436788928e-05
-4.18354794674701e-06
-4.14569872341728e-05
-1.11409106411749e-05
-1.60275257513769e-05
-1.62689973386529e-05
-1.78372854836812e-05
-1.34155698203164e-05
-4.18498717108108e-05
7.12312373131335e-07
-4.43267434448377e-05
-2.20758539106859e-05
1.39835152956064e-06
-2.74832169219979e-05
-5.61791604057418e-06
-2.8054135156239e-05
-2.97083905667284e-05
-3.71709568023492e-05
-2.56626241086019e-05
-2.84497775418962e-05
-3.33794429685052e-05
-8.46059950490673e-06
-2.39762331325144e-05
-2.35148843852235e-05
-3.20470717741695e-05
-2.29341106139996e-05
-1.86005056653231e-05
-3.66504024522576e-05
-3.72287344469513e-05
-5.02828513489022e-05
-1.81345871586703e-05
-5.0239729276434e-05
-1.96556727070158e-05
-1.32907198344099e-05
-7.18864853204108e-05
-2.12896042261074e-05
-2.31436963866161e-05
-9.17094358276951e-05
-2.77694353071705e-05
-5.81878668486499e-05
-4.4664995011567e-05
-4.98959318841325e-05
-2.79267001961783e-05
-3.25536595796551e-05
-2.81683231943464e-05
-1.88780186587798e-05
-7.66678028898616e-06
-2.47043299793135e-05
-5.61221684877822e-05
-5.83365921035093e-05
-1.68562375440507e-05
-3.18252346300512e-05
-3.46676832382283e-05
-3.79055705016212e-05
-7.89498934816492e-07
-3.35986035953595e-05
-1.8483691077243e-05
-3.01234284503721e-05
-2.73075940819204e-05
-9.43473272106184e-06
-3.09676377852414e-05
-1.78956608755322e-05
-5.9396537479434e-05
-2.37087730566953e-05
-1.44126399086064e-05
-3.39178725055171e-05
-5.55988192535233e-05
-4.12115772853078e-05
-1.83329486331935e-05
-3.88758606516387e-05
-4.6546148330354e-05
-4.38404739167674e-05
-1.80107287101206e-05
-3.99574213954308e-06
7.88464358770519e-06
-4.96808533210522e-05
-7.12932968684042e-06
-9.30295891633146e-05
-5.2483368930065e-05
-1.50155654366662e-05
-3.93246409646493e-05
-1.14435013519467e-05
-2.71806044827668e-05
-2.08931429999464e-05
-4.40234658618353e-05
-2.95497742820704e-05
-6.12493518860199e-05
-1.70782372533773e-06
7.46183667805204e-07
-1.18385232989056e-05
-7.54122659206116e-05
-2.49995065305095e-05
2.72832720307294e-07
-3.89449819312955e-05
-1.6253008590811e-05
-5.72671408668797e-05
-2.71122379177781e-05
-2.65128791180982e-05
-3.60249978476313e-05
-1.41603131504304e-05
-1.92291105917164e-05
-2.06290749492081e-05
-2.29774432420565e-05
-4.66056334981939e-05
-5.44277279161734e-05
-4.01280179757257e-05
-6.20463411925027e-06
-2.36979160005937e-05
-3.84928238772755e-05
-8.28697885688757e-06
-5.0179180065314e-05
-4.11344012832179e-05
-3.12494942699355e-05
-1.79428128977622e-05
-2.89775196759569e-05
-5.28986999155124e-05
-5.30506568336108e-05
-5.54948870073e-05
-6.06056533477683e-06
-3.49303040079296e-05
-3.27651925792613e-05
-4.03985813366443e-05
-4.76720493974714e-05
-3.41353420025196e-05
-3.1971654042603e-05
-3.45088119312248e-05
-3.06645466929903e-05
-4.4662587520691e-05
-8.3839021924278e-06
-4.40076991980882e-05
-2.9117813353593e-05
-2.96915687961464e-05
-2.79105796110219e-05
-2.00841223199102e-05
-2.49126905704073e-05
-2.53094088617756e-05
-2.06683812003687e-05
-2.82196693310665e-05
-1.79265784765078e-05
-1.41754914084729e-05
-2.40469607190546e-05
-2.89065207382428e-05
-5.1728207271092e-05
-5.89512608968463e-06
-2.4642688112575e-05
-1.49171762281084e-05
-3.96339379671559e-05
-5.13659417129261e-05
-1.89087943001147e-05
-2.99813695696187e-05
-4.32774965270657e-05
-2.90342678429885e-05
-3.01895149167507e-05
-3.97392106453957e-05
-4.00294304202239e-05
-1.71647557750201e-05
-2.92216445696583e-05
3.31619802857753e-06
-4.60617140449577e-05
-7.25211298559139e-06
-3.93184097518934e-05
-5.104039001734e-05
-1.90213632737281e-05
-1.42948535780035e-05
-2.50012797114276e-05
-3.87254768130801e-05
-1.92798409724663e-05
-2.58724172668825e-05
-4.62225100597265e-05
-6.28443757048806e-06
-9.73004056872847e-06
-3.23311560731985e-05
-3.53803528391608e-05
-3.34536733030747e-05
-5.45745635476047e-05
-2.40881271950542e-05
-6.27348452155673e-05
-3.89935293481996e-05
-2.78488352692417e-05
-4.31996442833399e-05
-2.32344942856453e-05
-4.10975502214703e-05
8.61484427438437e-06
-3.03724830272719e-05
-2.19127224776502e-05
-9.11296121961567e-06
-1.45059092442677e-05
-1.92923047508364e-05
-1.02031660893038e-05
-4.86585723926938e-05
-2.89248245001953e-05
-9.73681744843738e-06
-5.22631740890478e-05
-2.4350818004488e-05
-4.2881534821015e-05
-2.92925377398133e-05
-1.57464504315267e-05
1.44244362560688e-05
-2.10034892392083e-05
-5.09754408318238e-05
-2.44760377777991e-05
-2.44367855887231e-05
-2.31215690480689e-05
-6.28519967161387e-05
-5.74371939791298e-05
-3.45378936444847e-05
-3.6600432359728e-06
-8.19731111115793e-06
-3.27397422771104e-05
-2.07556317238991e-05
-3.73306157176867e-05
-4.86644094528576e-05
-3.87155034215705e-05
-1.24771170668838e-05
-7.03583117691806e-05
-2.3876463314031e-05
-2.86871508233389e-05
-1.33828307173054e-05
-2.74125886297948e-05
-4.74313206844086e-05
-1.43099976341386e-05
-4.74426400171881e-05
-4.76020900198061e-05
-5.58827070443397e-06
-3.20833717438627e-05
-3.25761571732615e-05
-5.57131450365199e-05
-3.27790933060949e-05
-4.13352324953235e-05
2.13399176360856e-07
-3.78354017308249e-05
-5.25768334836743e-05
-2.59217303922402e-05
-8.8056401457133e-06
-4.42266249185176e-05
-1.32894436354068e-05
-4.43610444551458e-05
-2.58315497502383e-05
-2.53245111075259e-05
-1.67157436437528e-05
-2.26100921212679e-05
-2.89188373228309e-05
-3.42075422061542e-05
-1.75464274149669e-05
-2.77873490616988e-05
-3.25582819947632e-05
-1.4450344765383e-05
-8.66810159026108e-06
-3.24218991566364e-05
-4.88235997005128e-05
-2.44611376438272e-05
-9.95224913684453e-06
-3.00144334592915e-05
-5.04130046919627e-05
-1.9927221814623e-05
-1.47443766276705e-05
-3.07692792314406e-05
-2.34796768737465e-06
-1.5141345533679e-05
-5.91774895307267e-05
-3.82981867841043e-05
-4.78013597207416e-05
-5.07409108320604e-05
-4.81502106605777e-05
-3.81835806181281e-05
-1.20568347525857e-05
-3.07417618354543e-05
-3.0209578847517e-05
-4.76215012274283e-05
-2.14801626012098e-05
-8.6382734942872e-06
-1.53464842363794e-05
-7.3271533450387e-06
-6.9052126455187e-06
-2.02197396511887e-05
-1.00110490807926e-05
-3.63692880901273e-05
-2.66384605253575e-05
6.01747474333197e-06
-4.31624470850494e-05
-3.96922952786193e-05
9.58298863241084e-06
-3.18153290824469e-05
-9.58330987856397e-06
-4.75693361465816e-05
-5.57289659386075e-05
-6.73601566912625e-05
-3.61819319461567e-05
-3.09983478045286e-05
-3.44759862205067e-05
-5.65770012222457e-05
-3.04844372642246e-05
-2.07385640779615e-05
-2.06571448446399e-05
-1.96956333155001e-05
-1.85032204315597e-05
-2.12083061065449e-05
-3.074803449861e-05
-5.35620312881096e-05
-4.90254365996629e-06
-4.20351593713973e-05
-1.95927738482558e-05
-5.06136084420654e-05
-1.94681635407776e-05
-4.05196169451126e-05
-2.81696609705117e-05
-5.18709719186513e-05
-2.95737369728368e-05
-1.95364748020274e-05
-2.4835288710412e-05
-2.59893696552773e-05
-6.48051180449236e-06
-2.37065610932141e-05
-6.52690796195136e-05
-4.07953237654567e-08
-2.59704864522082e-05
-1.32043185344761e-05
-1.69603399491638e-05
-1.0608667178327e-05
-3.20700791652701e-05
-5.11599619085414e-05
-9.55755746888884e-06
-3.58255858529024e-05
-1.83187432314139e-05
-1.48588030520652e-05
-1.80947122182717e-05
-1.47617112634422e-05
-1.43224331604327e-05
-2.11094325092853e-05
-6.68895672553966e-05
-1.8271489277594e-05
-3.54501615301671e-05
-1.91398802854856e-05
-3.9495628664786e-05
-1.08291277702473e-05
-4.71286960040591e-05
-1.5001128450331e-05
-4.17098085755991e-05
-5.30885424198861e-05
-4.85366193635452e-05
-8.15563521662742e-05
-7.77042900157408e-05
-3.59281337982591e-05
-7.98666814927128e-06
-2.80301720860989e-05
-4.95666185053521e-05
-3.06436752707973e-05
-5.6786529041683e-05
-2.25633487113174e-05
-1.2462903594007e-05
-2.2681306460447e-05
-1.65687001311472e-05
1.41222959048598e-06
-1.37495749244872e-05
-3.54663618792527e-06
-4.23125031823024e-05
-2.06307792486289e-05
-3.12623995126598e-05
-3.87535518678988e-06
-1.18246081751836e-05
-4.57471351140067e-05
-2.06935619596985e-05
-2.58504015448863e-05
-3.03081652980847e-05
-4.7428192381334e-05
-3.89107895957029e-05
-3.75524062254178e-06
-2.57714440410449e-05
-6.72963269864569e-05
-2.55197871415001e-05
-3.23567098861817e-05
-2.466873785711e-05
-2.77822270693661e-05
-3.11036166054566e-05
-1.66880601114612e-06
2.67780019178499e-06
-3.62767718574283e-05
-1.29606692596215e-05
-2.90819259977021e-05
-1.86716675450776e-05
-1.98378175143236e-05
-1.84182815082067e-05
-2.3028927326996e-05
-4.10494402014431e-06
-3.45944166293345e-05
-3.36967987608267e-05
-5.38986666561154e-05
-1.81774789563948e-05
-1.27399425601883e-05
-2.02663670350168e-05
-1.92295205072943e-05
-5.00347001055441e-05
-4.04036422398364e-05
-4.86736380701382e-05
-4.34245312767287e-05
-1.27729884678359e-05
-2.25005403395266e-05
-4.18167867525195e-05
2.14333945848673e-06
-3.31985218843458e-05
-3.76349577391772e-05
-3.40643447716722e-05
-2.33943150707855e-05
-4.34377874169354e-05
-3.10906669363016e-05
-2.25669171117483e-05
-5.79027985102104e-05
-4.02934925553242e-05
-2.96047808421299e-05
-1.30175815828907e-05
-2.46756181978639e-05
-5.97828928549231e-05
2.65803035362254e-06
-4.22142680736969e-05
-2.14888249027128e-05
-2.10588542891426e-05
-5.68458048185686e-05
-4.67117907983763e-05
-3.93286296642614e-05
-4.13949233626004e-05
-6.3915002084583e-05
-5.70177465089859e-05
-1.25333141018515e-05
-8.18213153692817e-06
-2.94908154334553e-05
-7.91655765069461e-06
-2.42751797359747e-05
-1.41064089975317e-05
-2.41297933903219e-05
-1.99756119632666e-05
-7.08183466027039e-06
4.95589365348105e-06
-5.78850227233241e-05
-4.43529808194616e-05
-5.07222736308689e-05
-4.66418271439095e-05
-2.49565588277148e-05
-2.86906118703074e-05
-4.86342441009921e-05
-1.25348099847809e-05
-2.04162069119752e-05
-5.21879504885376e-05
-3.02346291670654e-05
-1.95607712354726e-05
-1.04246891816096e-05
-4.9972733126493e-06
-2.84021911433963e-05
-2.49205724818238e-05
-2.27104522978024e-05
-1.98593210656635e-05
-2.91524463554643e-05
-5.40524522549302e-05
-2.23350369530786e-05
-5.38118706771682e-05
-2.65147148891658e-05
-3.00985713835161e-05
-3.22053238630054e-05
-4.27187690538009e-05
-3.46167052507141e-05
-2.76713397342542e-05
-2.32703398266148e-05
-4.16748405912515e-05
-4.06111829789028e-05
-3.98396615220185e-05
-2.10537580172316e-05
-1.8459351748648e-05
-5.45309104656411e-05
-2.47788628942846e-05
-5.12359030381834e-05
-1.53635731316064e-05
-2.72329231871533e-05
-2.29677368612629e-05
-3.19767458421678e-05
-1.78742085691669e-05
-2.08902839876286e-05
-3.245561067331e-05
-3.36452732964846e-05
-1.79784804933113e-06
-9.35177681777049e-06
-1.33730216441767e-05
-3.59459421674813e-05
-8.22295841423926e-07
1.50426378877141e-06
-2.0102078316744e-05
-2.67105892486939e-05
-2.34751047829565e-05
-5.58592129376106e-05
-2.98740779787606e-05
-1.72946534295617e-05
-1.53295554272603e-05
-1.97842873173925e-05
-8.9254687305783e-06
-3.80710029728579e-05
-4.15217339258431e-05
-2.82600023140184e-05
-1.70013022765907e-05
-5.22729201248669e-05
-3.92408458677293e-05
-3.93905924457807e-05
-4.66841735833806e-05
-1.30816463402024e-05
-2.58197234244366e-05
-5.83176544160973e-06
-1.54015458651614e-05
-3.30706908660238e-05
5.20871582921347e-06
-1.54882345456546e-05
-2.53977697194999e-08
-1.14371890801494e-05
-3.18994416901635e-05
-1.92629503830011e-05
-5.03711189793433e-05
-3.95684494552057e-05
-4.14547126742546e-05
-6.56627868268281e-06
-3.73809300793026e-05
-3.37092852965352e-05
-1.58159515222842e-05
-3.37298863990384e-05
-1.99658619976991e-05
-2.12286211209559e-05
-2.83714193268155e-05
-4.48926237951498e-05
-2.90882525702422e-05
-2.44960670173347e-05
-4.82635809365411e-05
-2.24500559653528e-05
-5.74203009516871e-05
-3.26998422919341e-05
-2.10051925752128e-05
-5.18089027940246e-05
-4.12574626301199e-05
-5.85969648697218e-06
-3.08162830612238e-05
-3.63682389481121e-05
2.79661195669228e-06
-3.60884566503757e-05
-5.75143172145131e-06
-1.62113500450898e-05
-5.09003582554487e-05
-5.26827353471388e-05
-2.03893669815014e-05
-2.01901938437021e-05
-1.7066884662266e-05
-1.48992292196945e-05
-5.81709408822379e-05
-6.71534840242729e-06
-3.98328648332329e-05
-3.37893710106985e-05
-4.24012288738608e-05
-5.16249713686009e-06
-4.035556147148e-05
-6.94974202089863e-05
-4.11570662004287e-05
-3.01618371383539e-05
-5.39521754935727e-05
-4.39171491984962e-05
-2.92456425729223e-05
-2.53045718241088e-05
-4.13276022558701e-05
-1.13078974567359e-05
-1.03783639301094e-05
-1.7512173564695e-05
-1.79921754504854e-05
-3.96946372742527e-05
-3.71990963705668e-05
-3.86764897879815e-05
-4.4005283603343e-05
-1.33667298261062e-05
-1.88870528584933e-05
-1.30567707274128e-05
-4.03483774621132e-05
-1.37683727908501e-05
-1.79032970367746e-05
-4.54706900986753e-05
-4.48886143111131e-05
-4.7504119800465e-05
-2.52842212205557e-05
-2.32266986714021e-05
-2.16996953046089e-05
-4.89667923365061e-05
-3.53768436474773e-05
-1.55764461738682e-05
-1.97853757469095e-05
-5.1789859743196e-05
-3.89122812358215e-05
-3.60833359492225e-05
-3.74201847959632e-05
-4.19588501459493e-05
-1.4065972646455e-05
-2.56844776826819e-05
-4.03689892181139e-05
-3.52780649780381e-05
-5.14230991368599e-05
-1.42355848314323e-05
-1.34789716774847e-05
-4.3966893388392e-05
-6.04994790129281e-05
-3.56204774596826e-05
-3.58038530609413e-05
-3.96961093340822e-05
-3.67476898492302e-05
-2.49585639523511e-05
-1.43775879281181e-05
-3.19575809805703e-05
-3.33284025710875e-05
-2.6311495776417e-05
-4.22510519430413e-05
-3.74751832923364e-05
-1.64410756933218e-05
-1.49853802834763e-05
-1.29395403420319e-05
-2.81122659619311e-07
-3.90152923239178e-05
-1.17249010020689e-05
-1.72684490942918e-05
1.66695884705838e-05
-2.04690481750515e-05
-3.48110186824959e-05
-2.7608323580155e-05
-4.26777665665042e-05
-4.536994453059e-05
-2.60245665221585e-05
3.98540421833547e-06
-2.51320897445456e-05
-2.70575056078784e-05
-5.41548709934985e-05
-4.38374170929047e-06
-2.0861322229314e-05
-1.52516239827402e-05
-2.30638891734111e-05
-4.49618479491301e-05
-3.0563575048656e-05
-1.50054497076547e-05
-5.17638762666442e-05
-3.89354764306009e-05
-2.07546109241302e-05
-1.73328973432036e-05
-1.20145296667541e-05
-5.11400054904594e-05
-1.35135301798502e-05
-3.96616211472133e-05
-5.62069218118657e-05
-2.58456180381327e-05
-2.58128905841796e-05
-1.96528810350462e-05
-2.55319957341786e-05
-1.64070161813064e-05
-2.91426794950964e-05
-4.81328933641421e-05
-2.51951050170837e-05
-4.5363871801564e-05
-2.67220314822102e-05
-6.27628103548186e-06
-2.2994252977278e-05
-1.62842073769513e-05
-4.82139805311562e-06
-4.94801149161125e-05
-3.40838912103536e-05
-2.152546663327e-05
-4.11644891815037e-05
1.88275392931172e-06
-5.4406411039972e-05
-4.03449909372366e-05
-1.72829095248303e-05
-1.65746619754338e-05
-1.12472318361435e-05
-1.89545423113523e-05
-2.37138487709969e-05
-1.28731460897967e-05
-3.6854443075495e-05
-3.49899886356556e-05
-2.98302194429801e-05
-4.57368398652592e-05
-4.49730606986185e-05
-2.73464472805594e-05
-5.3974386928697e-05
-1.73926926840026e-05
-1.91070902101631e-06
-2.52832327119217e-05
-9.30582714436404e-06
-3.0891292934646e-05
-3.85868330938022e-05
-1.66141894572891e-05
-4.43354476202934e-05
-6.93993117014253e-06
-3.77742564047738e-05
-3.50480981579434e-05
-4.75520422779626e-05
-3.21220368911368e-05
-4.96064797180588e-05
-2.65540113986906e-05
-2.31187573561806e-05
-4.27947395579994e-05
-1.11152025159863e-05
-3.65886190433853e-05
-3.98260927708939e-06
-1.80861847239186e-05
-2.31291241359661e-05
-4.54263160845622e-05
-8.09997363279976e-06
-4.23410722789681e-05
-6.67471395365257e-05
-2.14555811859732e-05
-2.15486537813605e-05
1.50727326710652e-06
-1.3522519613518e-06
-3.414222134625e-05
-4.51931755951756e-05
-5.57979511282819e-05
-4.7900737699921e-05
-5.26941142137526e-05
6.85777025531639e-06
-2.79763760802593e-05
-3.97449781267572e-05
-5.45844625513316e-05
-4.12488431947232e-05
-3.24077280191507e-05
-2.12698226460918e-05
-1.6256031087408e-05
-2.76532529167343e-05
-3.28749118484065e-05
-2.1573018904476e-05
-6.01034244769745e-05
-4.53671636665727e-05
-3.17382503877917e-05
-3.91678312037655e-05
-6.02652837524766e-05
-2.95650418516203e-05
-3.48002362092645e-05
-2.89464488469379e-05
-1.44898495338839e-05
-2.50598347901004e-05
-4.75925836893949e-05
-1.39963381933196e-05
-4.1259973638858e-05
-4.48792115028864e-05
-2.99228752792447e-05
-2.2277902311225e-05
-3.62136445195406e-05
-4.46174868387972e-05
-3.34276831730748e-05
-4.23579163576711e-05
7.09775001615815e-06
-5.90458803563186e-05
-6.90309164323099e-05
-1.13506253972135e-05
-6.85610592470621e-05
-2.26137530603575e-07
-6.04162144624272e-06
-3.89341607817397e-05
-6.04479836592136e-05
-1.23728642156185e-05
-1.17472325887219e-05
-3.03720659508036e-05
-2.26708128691573e-05
-3.42664376824001e-05
-2.77155278871056e-05
-5.32613879951448e-05
-5.73770891777569e-05
8.27455770085364e-06
-1.74641364749071e-05
-3.91134058566034e-05
-5.8389997430572e-06
-6.25935654527253e-05
-5.59653605954879e-05
-3.56763663160743e-05
-1.66927200182115e-05
1.04770871441174e-05
-1.32157060531261e-05
-2.93709275268677e-05
-3.42139133810085e-05
-3.39269816970284e-05
-3.08661476119769e-05
4.98118282041097e-06
-3.66468773888381e-05
9.42929237641146e-06
-4.64623503032162e-05
-1.64217957904403e-05
-3.62816370567766e-05
1.240805906169e-05
-5.3382576463618e-05
-3.25764633119654e-05
-7.89795864512122e-06
-4.64861512706054e-05
-2.32233395758272e-05
-2.06710171576347e-05
-5.13075649473841e-05
-2.48611175310274e-05
-3.33991933140422e-05
-5.99320905117432e-05
-5.51515965589668e-05
-3.10726274573475e-05
-4.63435631652906e-05
-8.94301090904747e-06
-1.18845233642316e-05
-1.2864507372352e-05
-5.3073240392366e-06
-5.47603801695309e-05
-1.70645089476644e-05
-1.30727428338705e-05
-1.82093860254252e-05
-2.44317778092987e-05
-5.19047126411416e-05
-1.74370877140005e-05
-4.0061513779536e-05
-6.00705448892178e-05
8.6215139356096e-07
-1.02290568329254e-05
-3.85681917320054e-05
-6.57741979232877e-05
-5.85074268113351e-05
-7.90399457765202e-06
-3.46515644651303e-05
-2.46260822555576e-05
-3.88400793461134e-05
-2.03395861686267e-05
-5.34129878748275e-05
-1.9984492100776e-05
-2.03862910958864e-05
1.95091534787107e-05
-3.71544906732658e-05
-8.70779584943133e-06
-3.40550317139441e-05
-7.23495769845174e-06
-1.62507522076618e-05
-4.43995172012667e-05
-5.35793529061149e-05
-1.8529986477316e-05
4.04211250979926e-06
-4.54357856737193e-05
-4.2624250519933e-05
-4.04397379416678e-05
-4.09046683558799e-06
-5.07758606859822e-05
-5.56115254378369e-05
-2.89037378917667e-05
1.42805607702076e-06
-3.70175752790807e-05
-1.63254909022677e-05
-3.17998578369402e-05
-3.62386890120646e-05
-2.2038146087345e-05
-3.19600435009061e-05
-4.71339994208597e-05
-3.22136369461078e-05
-3.28728602130721e-05
-3.36344964974626e-05
-4.65990945429918e-05
-4.47530708629206e-05
-3.36463991550617e-05
-4.44897962651816e-05
-3.49981271800633e-05
-6.19868333624436e-05
-5.46715044757224e-05
-4.95788519053184e-05
-8.51168927384663e-06
-3.34779560034954e-05
-1.63898687510585e-05
-5.20950593109773e-05
-3.81769011362736e-05
-1.9944707353551e-05
-8.30994864216644e-06
-4.87435003182963e-05
-1.48245346199645e-05
-2.14573428453638e-05
-4.04349481453245e-05
-4.99017835301387e-06
-4.63283984710564e-05
-3.85708152127354e-05
-4.63952960806472e-05
-1.40708297045707e-05
-9.68119154522418e-06
-2.11333955302073e-05
-3.10993319472869e-05
-5.39389963088434e-05
-3.9407936711814e-05
-3.32711421384655e-05
-2.8831886893216e-05
-1.66196789547713e-06
-1.91670580972434e-05
-6.97637076587248e-05
-3.22931304227595e-05
-2.82999233366293e-05
-3.63699512048424e-05
-2.19661423996584e-05
-2.95585032521209e-05
-3.7558323606054e-05
-3.99712146707359e-05
-1.4789716823286e-05
-1.9564459629166e-05
-4.81805613059208e-05
-4.26503859816988e-05
-5.74023808496605e-06
8.03954021753807e-07
-2.55302100534797e-05
-3.13492917083956e-05
-6.63629144688743e-05
-1.48810616351115e-05
-1.26488694528606e-05
-2.40581382367829e-05
-6.23426237402339e-05
-2.77019290240653e-05
-2.64183591957504e-05
-3.41567789471803e-05
-5.6802089565296e-05
-4.27192346509609e-05
-2.37487310800419e-05
-2.49402747402853e-05
-4.88193330459136e-05
-1.76454734237447e-05
-5.09098171577214e-05
-2.4000009636898e-05
-2.84939867533116e-05
-3.76989541403148e-05
-5.23164553115214e-06
-6.22514445687056e-05
-7.606822302806e-05
-3.01765949665755e-05
-6.90196036378712e-05
-7.46990884093324e-05
-6.07623379456108e-05
-2.86688272372339e-05
-4.9349683263518e-06
-1.6626263405871e-05
-2.55949296354811e-05
-7.28023900784846e-06
-1.32870201456373e-05
-5.18903255503167e-05
-2.19640768565656e-05
-2.10225923093908e-05
-4.29235595363973e-05
-2.02900668844428e-05
-1.53956006646315e-05
-8.93132121892715e-06
-1.38959696259513e-05
-1.75721608016874e-05
-3.89845996981518e-05
-3.2999454017796e-05
-1.93093682047962e-05
-2.56544969249453e-05
-2.96814364973889e-05
-2.75320054342658e-05
-5.71892214324586e-05
-2.43318924295372e-05
-1.27876981141605e-05
-3.68495711964552e-05
-3.54969614016995e-05
-2.01964447571472e-05
-5.76997872236819e-06
1.61293884733194e-05
-4.97693860022681e-05
-4.16121066753627e-05
-2.09807822897763e-05
-2.80468334987425e-05
-2.44448853517294e-05
-2.06071416994849e-05
-1.15490588460817e-06
-3.57201757648151e-05
-1.55512997714631e-05
-1.53300088391128e-05
-4.457786248007e-05
-1.07265024548421e-05
-9.47854197183618e-06
-1.87139491106413e-05
-5.31694455934644e-05
-2.87938484125385e-05
-2.27433035893395e-05
-3.29049592976553e-05
-3.78214764675771e-05
-3.42681866095648e-05
-3.42696573013965e-05
-2.84177323998114e-05
-3.98944483010898e-05
-2.21269198350045e-05
-5.1045728333926e-05
-1.90404707094302e-05
1.31193430728306e-05
-6.80381857652008e-06
-5.1755197887651e-05
-2.91458433265814e-05
-7.5507305351755e-06
-4.74326510457492e-05
-3.67700988328205e-05
-3.33839862201986e-05
-2.62104553092859e-05
-1.74634108431381e-05
-2.49127249467008e-05
-4.20837923321277e-05
-2.41347091176354e-05
-8.42880699524561e-06
-3.23625694772229e-05
-6.07267071295812e-05
-4.93228791762895e-05
-2.56544654027219e-05
-1.22431850314981e-05
-4.59101709489808e-05
-1.39000232499447e-05
-1.19039739196899e-05
-1.65134889860966e-05
-2.97212359745632e-05
-1.7776840672926e-05
-4.15889442832149e-05
-3.11546860789624e-05
-6.15583362502715e-05
-4.16651033415004e-05
-3.28198345872686e-05
-2.61826027773228e-05
-4.1298850825128e-05
-3.30560202450266e-05
-5.37905720738507e-05
-2.57361528953641e-05
-2.67005388097819e-05
-1.906900175568e-05
-1.96086805779522e-05
-2.98796794827e-05
-2.25718681996257e-05
-2.18735219779512e-06
-1.23471151655054e-05
-7.65309307805573e-06
-2.19338604671692e-05
-1.75017291438394e-05
-4.09532371920073e-05
-9.85192132624123e-07
-2.39563562493866e-05
-5.46058656270551e-05
-4.06671127447907e-05
-4.18799336209945e-05
-4.17409209974599e-05
-2.34178676188561e-05
-3.05775622216146e-05
-7.45401985888975e-05
-2.9660908426364e-05
-2.5192089255975e-05
-3.76935705281362e-05
-3.60980805608695e-05
-3.8351331832587e-05
-3.55438280404139e-05
-2.26235209614148e-05
7.07659748586144e-07
-5.63667354082744e-05
-3.62614831200537e-05
-3.43113535998836e-05
-1.80052161874362e-05
-2.3184628440493e-05
-1.23545745621004e-05
-4.97172178105294e-05
-3.1509172414758e-05
-5.23858818577156e-06
-9.50957387621833e-06
-6.67046739083148e-05
-5.25931776619599e-05
-2.36016398997188e-05
-4.93319987706218e-05
-6.61729882782335e-06
-3.37945548205564e-05
-4.22374473919717e-05
-2.48712149307873e-06
-4.21306155138724e-05
-4.5748507005758e-05
-5.13886126452139e-05
-5.02547273150836e-05
-8.66266174964796e-06
-1.62996419841327e-05
-3.07901063743833e-05
-8.24638401851069e-06
-2.32966002930659e-05
-4.83530796587601e-05
-5.10184233974413e-05
-4.28589689744339e-05
-1.23268164143559e-05
-2.93628301628987e-05
-4.30383704903806e-05
-4.96395103410677e-05
-2.06462087159009e-05
-3.03397930191686e-05
-5.35830574912275e-05
-2.95895835994067e-05
-4.47392544537473e-05
-3.77894224848761e-05
-4.11286294300878e-05
-1.89958283948637e-05
-2.78184605640022e-05
-4.73291035520912e-05
-4.83037642076469e-06
-2.95237380159345e-05
-6.23674732501639e-06
-1.9090367192865e-05
-1.44624249030147e-05
-2.93158453371711e-05
-3.19469537725089e-05
-9.445593760173e-06
-8.32289905455237e-06
-6.10290577784011e-05
-1.86326913027221e-05
-4.81553085176226e-05
-2.79644190536949e-05
-2.41450406467321e-05
-2.81745585553066e-05
-2.58499056356647e-05
-2.71075969089294e-05
-3.15776949280086e-05
-5.03932300521892e-05
-2.88531577459246e-05
-3.66769872483705e-05
-7.43746928718689e-05
-4.05369336947508e-05
-8.22465061365262e-05
-1.90186632856685e-05
-4.88663676131817e-05
-5.35380515324739e-05
-3.83358294013272e-05
-2.78038685784904e-05
-2.32355239057305e-05
-3.58963707316701e-05
-1.98125379627179e-05
-2.84348490802642e-05
-2.69856978845745e-05
-2.74538957520427e-05
-8.5155973290221e-06
-2.92902646232215e-05
-2.13038523356322e-05
-2.72051837966752e-05
-4.51998508826062e-05
-2.45364883217765e-05
-3.06390547153832e-05
-2.2344337069922e-05
-3.74385011410954e-06
-1.16727431829961e-05
-5.79251632864514e-05
-2.76654734810459e-05
-1.41289401028935e-05
-3.42462441144586e-05
-4.72071150895672e-05
-4.74978871518133e-05
-2.7989950050407e-05
-3.66324138332473e-05
-4.16788260006888e-05
-5.31941558253533e-06
-1.25014741540757e-05
-6.07452452984404e-05
-3.60782360048966e-06
-2.12627283514414e-05
6.49870194464127e-06
-4.17732638180142e-05
-4.05491281944569e-05
-2.41451808525971e-05
-3.08753379539225e-05
-1.78250404697208e-05
-1.85787391140759e-05
-3.08075023517621e-05
-9.86860168386626e-06
-2.48091073231201e-05
-2.81904154995692e-05
-4.59278422003187e-05
-6.92729696596121e-06
-2.98055868447945e-05
-1.19030349590178e-05
-2.69777930890921e-05
-5.49586448385371e-05
-1.04424242129924e-05
-4.87142425732274e-05
8.2293016627064e-06
-1.05758621729985e-05
-2.00600649473048e-06
-4.69382782921528e-06
-2.34104627889419e-05
-2.89338915175613e-05
-3.5560386248846e-05
-1.88781377711131e-05
-1.17308915411424e-05
-2.50966232111255e-05
-2.80571737615777e-05
-3.87752174121572e-05
-3.98536790223422e-05
-2.27259912943971e-05
-2.39417638847888e-05
-5.74127492812054e-05
-3.7398334666095e-05
-6.29583225368331e-06
-2.30580748272684e-05
-8.19909690596261e-06
-5.01771349433315e-05
-2.24935569424156e-05
-1.62761813129139e-05
7.86272549601312e-07
-2.59096355564444e-05
-2.26967728354524e-05
-2.46014203524826e-05
-2.63027010207561e-05
-5.32363064568586e-05
-3.5264570875046e-05
-1.09546847638363e-05
-9.59181477958247e-06
-1.51766217238163e-05
-4.121432424112e-05
-6.89630314619151e-05
-3.17977441957569e-05
-4.74541984872754e-05
-5.0260994883148e-05
-3.7480468403666e-05
-5.29812599750779e-05
-3.12920494933676e-05
-4.55858069354886e-05
-4.16732176076857e-05
-3.9279954537711e-05
-4.08553526146349e-05
-4.90622455076137e-05
-2.91694470516881e-05
-2.90609745339515e-05
-1.29722501512468e-05
-3.63580528309441e-05
-5.55529317867564e-05
-3.19380255899547e-05
-4.03192132373638e-05
-1.89328728910151e-05
-4.59700009947908e-05
-4.01051869063057e-05
2.96798548493254e-06
-5.35349864243086e-05
-3.27307636664362e-05
-1.85296168561061e-05
4.98003735813757e-06
-6.90799355923579e-05
-2.3592332938945e-05
-2.0505325186183e-05
-3.00241236474934e-05
-4.92902069489132e-05
-1.99485403564248e-05
-4.38104919296968e-05
-3.52433435140042e-05
-3.46088569604008e-05
-3.71575899427924e-05
-3.97530834358828e-05
-2.49647808479089e-05
-2.97588796750382e-05
-5.54255075552523e-05
-2.80185216497835e-05
-3.38657084851354e-05
-6.83747401489316e-05
-4.40505076725902e-05
-1.72710450648763e-05
-2.3761735590132e-05
-5.24761937220298e-05
-7.08947148048164e-07
-1.27608177634976e-05
-5.01317691971282e-05
-5.34265533758554e-05
-2.42563490755568e-05
-1.91452376080361e-05
-9.47615382428097e-06
-3.94022012609151e-05
-4.5983753351522e-05
-2.13211798713546e-05
-4.70922138674698e-05
-3.69871810474143e-05
-2.26385397960033e-05
-5.3252309784302e-05
-2.40738707741689e-05
-6.26404646257126e-05
-2.48952187879248e-05
-5.01634921394317e-05
-1.8815473947927e-05
-3.00821522941166e-05
-4.58641036263831e-05
-8.27538390345356e-06
-4.08999370777994e-05
-1.35930403970156e-05
-3.75171130568062e-05
-3.81456974637704e-05
-3.95804030074761e-05
-5.27855648269571e-05
-3.59246136446358e-05
-3.76467656641171e-05
-3.00295713194592e-05
-2.46652204328809e-05
-3.73858405490942e-05
-5.89038392037388e-05
-1.62659510526889e-05
-3.35780220958417e-05
1.7415164692353e-06
8.17241384243716e-06
-1.42134767792684e-05
-5.31243206225594e-05
-2.59332294398958e-05
-3.22454479593697e-05
-3.59981212655358e-05
-4.01220572654757e-05
-2.81844453026755e-05
-2.49086384454296e-05
-3.56190364006294e-05
-4.49171313479541e-05
-3.21582266898271e-05
-2.40219849907413e-05
-2.87023998773153e-05
-2.71477505950471e-05
-2.49621368986435e-05
-1.76480671767531e-05
-3.6541586486894e-05
2.5180009530084e-06
-1.44023874298962e-05
-2.54188007555532e-05
3.85997355272828e-06
-3.5167334806326e-05
-3.20511231894175e-05
-3.75065638232371e-05
-1.20560381738337e-05
-2.5566391288359e-05
-4.67862464116429e-05
-1.04071599947613e-05
-3.89262573197117e-05
-1.89807956988846e-05
-2.10607841957471e-05
-1.96087306713429e-05
-3.11837884279104e-05
-7.53679505389366e-05
-2.38748676847318e-05
-3.93602711903159e-05
-4.38909002316456e-05
-2.54184608178605e-05
-2.36432603913742e-05
-4.95060385150788e-05
4.64369530669879e-06
-3.08050823750877e-05
-2.68265990077976e-05
-3.59098519777877e-05
-4.21693211510842e-05
-1.58026953087888e-05
-6.16671292968798e-06
-5.53424077555626e-05
-1.9158140321398e-05
-4.45467960517703e-05
-4.09696518371187e-05
-4.38671848270156e-05
-8.44699516960438e-06
-4.33148951926429e-05
-3.07430557044777e-05
3.01428580794685e-06
-2.45892824693476e-05
-2.2134896235726e-05
-3.90183050574298e-05
-1.84466357448473e-05
-5.44995111036766e-05
-3.32408521840577e-05
-3.74139451229665e-05
-1.41090706168315e-05
-6.22066662338232e-05
-4.00194677825554e-05
-1.8322451250902e-05
-1.74062870262087e-05
-4.71994075711753e-05
-1.55375182854257e-05
-4.31951029652314e-05
-1.16984564657535e-05
-1.60848721547709e-05
-2.91099248676403e-05
-5.63229638599626e-05
-4.01002527331022e-05
-1.75410270011368e-05
-3.17664421717545e-05
-3.10025732355082e-05
-2.39333922983742e-05
-9.58118299523071e-06
-1.01593110783902e-05
-1.13683417323449e-05
7.82326851764707e-06
-3.44385719123024e-05
-3.69762558208271e-05
3.31539654855654e-06
-2.98978282468548e-05
-1.54367423285416e-05
-2.44278274292318e-05
-6.31264418663193e-05
-4.06788254252798e-05
-3.99961486598983e-05
-1.18022380462175e-05
8.65343326933123e-07
-3.82549963250947e-05
-5.80588763398381e-05
-3.44419584191602e-05
-4.94318600694774e-05
-1.53490428896637e-05
-5.27944081344128e-05
-1.3949648089148e-05
-3.6824697936342e-05
-3.18637414586175e-05
-2.83495188974225e-05
-4.16182282352544e-05
-2.91787869561748e-05
-2.84469480248397e-05
4.08667897377007e-06
-2.2057650937187e-05
-4.4788969300815e-05
-2.22322411767937e-05
-4.10330346172185e-05
-5.45075891748174e-05
-6.85794564974208e-05
-2.54933278066744e-05
-3.21661043784854e-05
-2.37223389901212e-05
-3.99722873244075e-05
-3.56297894466419e-05
-3.61493308828041e-05
-3.64400674553941e-05
-2.93859561121033e-05
-3.71663978635189e-05
-3.6880034821655e-05
-5.18877907708154e-05
-8.09727419043631e-06
-3.77612082234557e-05
1.03296334955908e-07
-2.60979772636762e-05
7.85478416305473e-06
-5.47662830516478e-05
-3.29737307888304e-05
-9.66149389801493e-06
-4.91414120817454e-05
-9.53067815114469e-06
-3.24394211230847e-05
-4.43554529954652e-05
-9.7490269195089e-06
-2.84529357384333e-05
-3.82047694270526e-05
-1.39016848804608e-06
-2.98650693463811e-05
-1.77678373143231e-05
-3.07500662747758e-05
-1.95651314007527e-06
-3.0914780327952e-05
-3.4248178505621e-05
-2.96972841010086e-05
-2.68594380646282e-05
-2.34283663676792e-05
-8.4569543539567e-06
-7.41360777139019e-05
-5.89825691378584e-06
-2.78828359228228e-05
-3.95367207711633e-05
-8.47725344182386e-07
-4.44825676556461e-05
-3.0377042366713e-05
-1.89795752894445e-05
-3.2631587697748e-05
-2.49121202773412e-05
-6.63859405020348e-05
-4.47508658369567e-05
-4.78947680059524e-06
-1.72175275140442e-05
-3.65429764986247e-05
-6.04043701627787e-05
-1.73014234313145e-05
-2.27082307529477e-05
-6.48597714137864e-05
-3.88569050785047e-05
-1.39642894309948e-05
-1.83519419073009e-05
-1.50534787507626e-05
-3.66529501293739e-05
-1.576442717272e-05
-5.60998560747321e-06
-2.41897815583045e-05
-2.37283993862531e-05
-3.45620442082502e-05
-4.11963046449165e-05
-5.33709566528622e-05
-2.75598461715646e-05
-1.82569111391152e-05
-2.89608202680147e-05
-1.89499244530505e-06
-1.65711110315082e-05
-6.27647334613053e-07
-4.39622796474168e-05
-9.54298998803227e-06
-2.04263551375609e-05
-1.1721879723765e-05
-2.71562614970305e-05
-3.26284374525602e-05
-5.79903550992589e-05
-2.19434731794684e-05
-1.71333323691287e-05
-7.86369556903572e-05
-1.34083586777602e-05
-1.99270970035173e-05
-9.44106762496462e-06
-3.10086345989267e-05
-1.72689937866563e-05
-3.68233783544509e-05
-9.32458714702222e-06
-1.80079954533492e-05
-4.09209214667559e-05
1.08780629534968e-05
-4.88077538741254e-05
-2.05215513098533e-05
-2.39156272303212e-05
-5.06917917758767e-05
-5.84417181545257e-05
-2.16909515179201e-05
-6.87334056903499e-06
-1.69649036454364e-05
-2.79472230370058e-05
-2.18921578694219e-05
-2.93725416766188e-05
-2.69551198394335e-05
-5.76182122237613e-05
-1.41211706619915e-05
-4.32825479544257e-05
-3.55562132288518e-05
-5.38032253842482e-06
-4.47237786921867e-05
-3.31690977029136e-05
-3.51324436262693e-05
-4.90403586176098e-05
-2.60035996394132e-05
-6.26662315894894e-05
-2.51033264808927e-05
-3.55888886199651e-05
-6.54597710901572e-05
-4.79542708301505e-06
-1.30858229077545e-05
-4.60837556399273e-05
-4.63526441099416e-05
-3.59548747476348e-05
-2.88676162048343e-05
-4.31820560042922e-05
-3.46232887031988e-05
-3.16269664666584e-05
-3.02023548823589e-05
-5.31300066128682e-05
-1.83778212402028e-05
