# Supplementary material for: Research on computational propagation and identification of mine microseismic signals based on deep learning
Source: PLoS One. 2025 Oct 22;20(10):e0334641. doi: 10.1371/journal.pone.0334641 (PMC12543183; doi:10.1371/journal.pone.0334641)
Supplement: S8 Data — (ZIP) [file pone.0334641.s008.zip › 000100900002872.xlsx_0.txt_24.txt.txt]

-3.99007365572637e-05
-1.04320050359414e-05
-2.92892465081106e-05
-1.01699052829836e-05
-5.46777712024494e-05
-3.02287748009881e-05
-5.83967760719169e-06
-1.05321106364778e-05
-6.06005542424461e-06
-5.37264499756971e-05
-3.23999909306262e-05
-1.92894469213317e-05
-3.97498194861112e-05
-1.16776092702251e-05
-2.34953701994021e-05
-8.19052827085654e-06
-4.24189774360084e-05
-1.44625931157525e-05
-5.20155815004273e-05
-1.35308714366754e-05
-3.58554328586495e-05
-2.41510538082293e-05
-2.70054936809309e-05
-4.85315676009064e-05
-3.48354078580881e-05
-3.67977256370748e-05
-4.58192637774915e-05
-4.05466610854866e-05
-2.49354203231321e-05
-3.23215030244401e-05
-3.50412291234148e-05
-2.8613408274556e-05
-1.43741127282447e-05
-2.63694776664517e-05
-3.28714708169999e-05
-3.94377679992466e-05
-3.40731922279427e-05
-4.11002455745702e-05
-9.22536175841222e-06
-7.76524248318607e-06
-7.7256282768416e-06
-1.27773475365451e-05
-1.50457065404626e-05
-3.27048337033747e-05
-4.38836403028817e-05
-2.57352167197088e-05
-4.30565860563072e-05
-2.21292773143093e-05
-4.34309383681983e-05
-2.17861545153868e-05
-3.79027978042076e-05
-5.96950252501792e-05
-1.39423400820217e-05
-1.50100453896849e-05
-4.10069487264264e-05
-2.98900040361429e-05
3.23573148248156e-06
-3.12062841098924e-06
-5.31273391712846e-05
-1.28775885352338e-05
-4.26650793218334e-05
-6.56165327074631e-06
-4.73484316143482e-05
-3.48501288765575e-05
-3.60528523226274e-05
-1.03890938436086e-05
-1.77879224929025e-05
-3.30243692301538e-05
-3.98551610974264e-05
-4.30052308219199e-05
-1.06530703909815e-05
-1.34388277427097e-05
-9.80456265595942e-06
-2.9297634151487e-05
-1.98068775639477e-05
-4.94631165056298e-05
-2.11753053942577e-05
-5.57613027167861e-05
1.55330005196696e-05
-9.42365792757704e-06
-4.92176797689422e-05
-1.16666674302415e-05
-1.49046695510561e-05
-1.37845142797008e-05
-3.55691223315391e-05
-1.13025991184313e-05
-2.23663900742903e-05
-3.99519368385164e-05
-1.70019040084931e-05
-2.70615841777163e-05
-6.89698387146048e-05
-2.56767743263074e-05
-2.84270180091272e-05
-4.88166580304236e-05
-4.40394912061999e-05
-3.93454993911251e-05
-1.81487593696204e-05
-9.91317790347616e-06
-2.43389627701795e-05
-2.13776069588033e-05
-4.20680214236927e-05
-4.46321953207706e-05
-2.15111733538268e-05
-4.67960682627271e-05
-3.15847916338664e-05
-1.51842807318596e-05
-4.78969919093762e-05
2.06918172591149e-06
-3.63263782345236e-05
-3.1698182076939e-05
-5.56540136939644e-05
-8.88603323037434e-06
-9.46823533773003e-07
-3.97143244673994e-05
-5.30612543193766e-05
-3.89091206856634e-06
-1.67494958897705e-05
-2.99132103806823e-05
-2.96591717113987e-05
-6.54496829181775e-05
-2.99056986198261e-05
-5.82512297963503e-05
-5.13163297614805e-05
-3.62835037230483e-05
-3.32480732192744e-05
-2.37252561049978e-05
-4.86075667192457e-06
-2.56018402673413e-05
-3.04683855168328e-05
-3.70730041559898e-05
-2.46009627204265e-05
-4.53686531311954e-05
-4.03905024270229e-06
-5.32102285142461e-05
-2.24704616323283e-05
-4.94054681932716e-05
-2.20558554802373e-05
-4.09940479501719e-05
-2.10021678035638e-05
-4.22363011000416e-05
-4.19808572913921e-05
-3.18586117745391e-05
-5.04449718814836e-05
-4.08213877434195e-05
-4.89221851496453e-05
-3.84127544836439e-05
-9.69480370625584e-06
-3.87075664596987e-05
-4.31990394458606e-05
-2.29967194040311e-05
-4.81081526039137e-05
-5.37846343814476e-05
-2.32246275175226e-05
-2.48188500564773e-05
-2.00576934170652e-05
-5.38411188990504e-05
-2.25124624754857e-05
-1.72497302675826e-05
-3.3541170642942e-05
-4.58846941483718e-05
-5.1791022313209e-05
-2.09544514496895e-05
-4.05501011600602e-05
-4.08592380346101e-05
-3.76294743467081e-05
-4.57100241733662e-05
-2.42846528269684e-05
-8.20851449076866e-06
-6.1331898144154e-05
-1.73650126574951e-05
-4.99018244853507e-07
-2.25846208566408e-05
-4.44594187680831e-05
-4.87699927376308e-05
-5.16790176575269e-05
-4.00238078083633e-05
-5.33101763534689e-05
-7.60704076290528e-06
-1.94672792205593e-05
-3.72516470578952e-05
-4.68146857741448e-05
-2.39077326984705e-05
-2.93958462130312e-05
-4.67708427417534e-05
-1.95323875222934e-05
-4.83754326901758e-05
-4.03751846066649e-05
-1.59686725051948e-05
-4.64141414626568e-05
-5.0927940852645e-05
-2.85559459514224e-05
-3.48646707847171e-05
-3.0313332053381e-05
-1.68829260099876e-05
-2.17302464393574e-05
-4.00799861159274e-05
-3.40425254349908e-05
-3.40226774888245e-05
-2.46165453731998e-05
-5.52240283366083e-05
-1.0289447929537e-05
-4.33921110539117e-05
-1.87182970832725e-05
-6.78297844947962e-06
1.03476307296827e-05
-3.34993245143985e-05
-2.05504292425152e-05
-2.70046533733342e-05
-3.0193482076566e-05
-2.59335750296459e-05
-4.77490069890026e-05
-1.39263362862658e-05
-4.47712943109502e-05
-1.3663023216163e-05
-1.59053450989375e-05
-3.01852126653787e-05
-2.98695857573088e-05
-3.38194524132541e-05
-2.60121442532677e-05
-2.76278334958821e-05
-4.55857186815286e-05
-3.59435979543856e-05
-4.69568069756151e-06
-3.27216791815943e-05
-2.12658091444274e-05
-2.45665121398511e-05
-1.50292273404716e-05
-4.18875284074204e-05
-2.3906132825015e-05
-2.89833304778092e-05
-3.17795775798083e-05
-3.48328320592065e-05
-4.44687751389151e-05
-3.09040843506979e-05
-5.56460702842749e-06
-2.13122918508224e-05
-6.50300769862514e-05
-1.3013038472857e-05
-1.33440119130723e-05
-3.8821220908592e-05
-2.44549899920406e-05
-3.99396242869838e-05
-1.35137618509289e-05
3.71755024427781e-05
-3.59437488730043e-05
-4.46902143370643e-05
-5.13848522947027e-05
-2.65320289220081e-05
-2.84293603387927e-05
-3.01558276082937e-06
-1.99174005306506e-05
6.44990222441369e-06
-3.0600560623166e-05
-2.01529689246168e-05
-3.66185973711223e-05
-2.65761255775525e-05
-2.67235222093645e-05
-3.54745412704548e-05
-5.24552213880405e-06
-4.57054513108976e-05
-1.06796876197004e-05
-4.23129779655082e-05
-1.22422771264259e-05
-2.21740042605601e-05
-3.36937583317796e-05
-2.24908917911453e-05
-2.50433289386555e-05
-4.65566846560539e-05
-3.15114672175096e-05
-2.42190985141903e-05
-2.88992833255458e-05
-1.24779334709904e-05
-5.10664523233077e-05
-3.48860544317198e-05
-4.63718986875848e-05
-4.31265810560451e-05
-1.90371222356484e-05
-1.86179696333637e-05
-2.46795914187913e-05
1.46364935787073e-06
-1.18925623916134e-05
-1.118680998522e-05
-7.36122178165707e-06
-6.47510644730926e-05
-2.69358882438833e-06
-1.14974993895432e-05
-3.32782553129159e-05
-1.28301484582952e-05
-5.27626829120094e-05
-4.61480819855422e-05
-1.77731146158844e-05
-3.58300441231595e-05
-1.97270706580879e-05
-2.13720404672279e-05
-1.90009344503661e-05
-2.26045550244118e-06
-8.80438475800839e-06
-2.41685817889547e-05
-4.40764496464762e-05
-3.20660621979429e-05
-9.26875269006823e-06
-4.43786178784028e-05
-1.86333110739727e-05
-3.15679529435558e-05
-1.46733703876493e-05
-4.81389291259211e-05
-3.39873091562793e-05
-4.4833243812962e-05
-4.15174520468942e-05
-2.97412288433117e-05
-3.84808422747024e-05
-1.07058442547106e-05
-3.29560340927332e-05
-3.32150239097762e-05
-2.82408798531361e-07
-4.97794230811514e-05
-2.91330583422089e-05
-4.73910651696604e-05
-2.83619223231235e-05
-2.33149002634204e-05
-2.01820611227457e-05
2.54749246267261e-06
-3.59897769367005e-05
-2.06552733953812e-05
-2.68279272297866e-05
-3.02854089364726e-05
-7.37054723841087e-06
-2.79348582587925e-06
-5.55652499517626e-05
-1.4550686835473e-05
-5.99989094440997e-05
-2.92262635577914e-05
-2.87716116662757e-05
-7.32650815541078e-06
-4.75421768821354e-05
-3.0476539832378e-05
-2.91279414409563e-05
-1.80169326149248e-05
-1.69184581576574e-05
-2.52540978974199e-06
-3.51043512983262e-05
-3.53697304136555e-05
-2.59342663835372e-05
-1.23059210563972e-05
-1.60129767642527e-05
-3.90013635702151e-05
-4.35217248266407e-05
-9.49689180218991e-05
-2.28732670551726e-05
-2.9611900760494e-05
-3.1960955327917e-05
-4.07149830604662e-05
-1.26079531866091e-05
-3.27563582889953e-05
-3.20946377415694e-05
-1.91319087372017e-05
-4.83238405996309e-05
-2.84070230857382e-05
-2.37380216114337e-05
-9.46386225140361e-07
-6.85554737613122e-06
-5.76566866823501e-05
-1.7583456402894e-05
-1.18265961533927e-05
-2.09223447474957e-05
-2.08479568309917e-05
1.51534550257745e-06
-2.22885295183757e-05
-2.6835256378042e-05
-3.1385462076578e-05
-1.78048494626163e-05
-1.00590732793234e-05
-2.89870661408831e-05
-1.87879591292465e-05
-3.91455374808074e-05
-4.89916728920388e-05
-2.52904833319309e-05
-2.01888417624286e-05
-1.34260774723536e-05
-1.95430460348716e-05
-5.82701687417346e-05
-3.44290548498592e-05
-3.52599668063567e-05
-2.92950231726595e-05
-2.84794870173459e-05
-3.33756648256754e-05
-1.44111116835813e-05
-3.40437854338199e-05
-2.69693872109364e-05
-4.07213547197756e-05
-3.78327431410867e-05
-3.15364306667924e-05
-1.58099325188207e-05
-2.24810021681624e-05
-3.9681812799302e-05
-2.03390744458894e-05
-3.23591101648107e-05
-2.50644990306697e-05
-4.92456872901313e-05
-2.35014338684204e-05
-2.82151687322565e-05
-4.11210009502907e-05
-3.53900025303191e-05
-1.68386706693808e-05
-3.87768555165284e-05
-1.91622233704057e-05
-2.66742143568474e-05
-2.0700560037226e-06
-4.97020451994726e-05
-5.86325228245021e-05
-3.11697030943532e-05
-4.439149255925e-05
-2.56893515389714e-05
-5.58439632472383e-05
-3.67466275950921e-05
-6.14932161788365e-05
-5.39522746355731e-05
-3.86027485032196e-05
-7.04331439990895e-06
-1.61353735877006e-05
-1.5727278553331e-05
-1.74136601587147e-05
-2.76659377163012e-05
-4.0162288458263e-05
-2.75682194949096e-05
-2.74613012866448e-05
-3.50153433366863e-05
-2.38110086945257e-05
-3.49694141183574e-05
-5.43248928963069e-05
-2.58246470024435e-05
-2.4263159643333e-06
-2.109381691676e-05
-3.96176115621098e-05
-3.82747589372506e-05
-2.11196436585673e-05
6.43371353760459e-06
-4.20220532465772e-05
3.97233674712486e-06
-2.4410778828652e-06
-2.7623277643382e-05
-5.43518499654797e-05
-2.83672473823172e-05
-3.97843475565085e-05
-4.60709873598037e-05
-2.1277171611127e-05
-4.56862061613746e-05
-1.53270194574828e-05
-4.98889259141953e-05
-2.88850396241882e-05
-2.87296510132282e-05
-2.08268225042848e-05
-4.93041230785631e-05
-2.04135733723578e-05
-1.14872559315979e-05
4.5799410702288e-06
-5.23981504429424e-05
-2.83193066855267e-05
-3.07952570032149e-05
-6.73434478955192e-06
-1.61605283904888e-05
-2.46487260599667e-05
-2.44790490912944e-05
-3.59142613778934e-05
-3.56540356379214e-05
-2.25485466000397e-05
-1.46882468372626e-05
-1.72983614680367e-05
-1.93385327124343e-05
-3.0437650366073e-05
-2.39765309028546e-05
-2.5960948853552e-05
-2.50357164750458e-05
-2.13228913849691e-05
-1.44227743329991e-05
-2.20154618192965e-05
-4.24295813102576e-05
-5.61886985516509e-05
-4.11789255461918e-05
-2.51643795952043e-05
-5.39272738623041e-06
-1.79908432335104e-05
-4.62342405105775e-05
-2.58489367339223e-05
-2.40699378869475e-05
-4.21527444275339e-05
-5.69957043215794e-05
-4.41098939789191e-05
-7.12009814642408e-06
-2.98855505315591e-05
-2.6765895379256e-05
-1.21411837235124e-05
-4.74314571251083e-05
2.70992129209383e-06
-9.00636576450167e-06
-5.98422893496355e-05
-2.34335157441374e-05
-2.84294763204453e-05
-9.99447362182517e-06
-2.35554166889705e-05
-4.03767685997621e-05
-2.23369560805111e-05
-3.26419534758287e-05
-4.56711543419831e-05
-4.50737928544624e-05
-4.16603697729782e-05
-4.08861530474835e-05
6.71953946170966e-06
-4.51446031926978e-05
-1.67554872445576e-05
-8.11587300422217e-06
-3.288611707004e-05
-2.50460035036745e-05
-3.63824098865171e-05
-2.33087528461438e-05
-3.33205087242789e-05
-2.44109711849312e-05
-4.74217302435486e-05
-1.1356205249607e-05
-3.24079951379291e-05
-3.27334565885816e-05
-4.83453945069885e-05
-1.25401839001232e-05
-3.80994203013845e-05
9.48842622879332e-06
-3.1435048426456e-06
-2.93085743270974e-05
-1.36284291999378e-05
-2.66516232576359e-05
-1.55112519017782e-05
-1.94870518451536e-05
-3.49751197234263e-05
-2.03874708389631e-05
-9.55463465117863e-07
3.52054864325516e-06
-6.11882021708728e-05
-3.44289920953862e-05
-1.26252521380037e-05
3.78525667710392e-06
-3.09519651443293e-05
-5.88093485291559e-05
-1.4723101539313e-05
-3.01435428704488e-05
-2.91397186193209e-05
-1.94403093220752e-05
-2.79712911190793e-05
-3.34668394015141e-05
-3.01911224701955e-05
-2.16195329519197e-05
-7.46365381742865e-06
-2.18710834582876e-05
-4.4177857052397e-05
-3.10899954177948e-05
-2.74924648047526e-05
-8.14547030477643e-06
-5.07405677798784e-05
-3.19027876585497e-05
-5.17801929822781e-05
-4.86011506841764e-05
-2.38443263762286e-05
-2.25899915215642e-05
-1.15724257453135e-05
-2.54505017332707e-05
-3.8600170548393e-05
-3.32061419938639e-05
-1.42930780868853e-05
-2.57675909336254e-05
-6.4927196008941e-05
-7.06441305605054e-05
-4.36920996035837e-05
-2.44387120193621e-05
-5.37586961364638e-05
-4.95333764218175e-05
-3.24566992515228e-05
-1.9760198406078e-05
-5.85325294709405e-05
-3.9250393839624e-05
1.71881934366672e-05
-1.99689275831331e-05
-2.63112432562223e-05
-1.42183567134341e-05
-2.38660150423943e-05
-5.89687832343192e-05
-1.17967818535041e-05
-3.79156170198335e-05
-2.15910806141077e-05
-4.15058678920973e-05
-9.29672726449981e-06
-3.46851485499569e-05
-6.0443670619844e-05
-3.81985762509457e-05
-5.39150988303018e-05
-2.84387255669073e-05
-2.67845687966618e-05
-2.34511113498043e-05
-3.58633057035987e-05
-2.64795371484746e-05
-2.57319710249629e-05
-1.51821799346439e-05
-1.64767494405214e-05
-4.20543486745121e-05
-1.55572137982989e-05
-4.60646635574696e-05
-2.61346977102224e-05
-2.32631506800949e-05
-4.08127649200055e-05
-4.39740578882565e-05
-1.28245781894016e-05
-6.37633305313978e-06
-3.81544347826875e-05
-5.87525169945478e-05
-3.5154754233814e-05
-3.65917017264115e-05
-4.5231234922445e-05
-2.1188628564987e-05
-1.04683446398658e-05
-2.37433128060834e-05
1.72629151218475e-06
-4.80650218887873e-05
-2.04961706221953e-05
-2.26926296607913e-05
-5.87154462219239e-05
-5.1355922018204e-05
-4.56123108959087e-05
-2.39351676333532e-05
-4.67887476408724e-05
-4.52946299410947e-05
-2.58231874760651e-05
-3.67000157622664e-05
-1.88548138785569e-05
-1.52980331227761e-05
-1.36611455358198e-05
-2.68885398203352e-05
-4.8501985067661e-05
-2.22795958960299e-05
-2.28287398313472e-05
-4.21176101874856e-05
-7.50398753666711e-06
-4.38505009385442e-05
-1.88529180794656e-05
-5.07776445460187e-05
-1.61587299977108e-05
-3.90741934849718e-05
-2.38240622901787e-05
-2.94442990157537e-05
-4.62302795472495e-05
-2.21327962124262e-05
-4.55140369871872e-05
-3.13554484073039e-05
-5.77345109425307e-05
-3.64397112671318e-05
-6.11648650619435e-05
-4.14467162272801e-05
-2.740478279568e-05
-3.65385645309003e-05
-2.23856598121024e-05
-1.41995437082744e-05
-1.70589709696577e-05
-3.14967289703324e-05
-4.33198041120586e-05
-4.03590212306194e-05
-3.41339242097211e-05
-2.54527259380913e-05
-4.37811038521767e-05
-3.59342374539993e-05
-1.00196204088145e-05
-2.0518382408971e-05
-1.25141527785817e-05
-1.83098430543769e-05
-6.18488939822623e-06
-3.14736634167764e-05
-3.90658379565173e-05
-3.6064671502712e-05
-4.22177241925271e-05
-1.51903839050623e-05
-1.28602135894944e-05
-3.79160346130829e-05
-1.48641350112892e-05
-1.99423339381246e-05
-3.16100739971993e-05
-3.17091364927352e-05
-2.82475538533e-05
-8.38280986220398e-06
-1.62951288381998e-05
-2.41682037343562e-05
-2.51786915435069e-05
-2.91800146756055e-05
-3.89716177138994e-05
-2.90328979426382e-05
-4.42092998812287e-05
-2.85726682672171e-05
-2.08067381550618e-05
2.28635608460322e-06
-3.04620584329506e-05
-2.77961860232832e-05
-1.62076671897725e-05
-2.93754675814569e-05
-3.49478367800914e-05
-2.74593156394768e-05
-3.50237255051941e-05
-4.57429620242817e-05
-3.68574049402147e-05
-1.69845890483682e-05
-9.69158302796979e-06
-4.03750280926894e-05
-5.23101474184608e-05
-2.48685580335852e-05
-3.18203019092277e-06
-5.12445498574299e-05
-2.12774049321764e-05
-3.0799407174158e-05
-3.34213512097758e-05
-1.92976654094529e-05
-2.57514190794315e-05
-1.83715765461205e-05
-5.60825500386969e-05
-4.06145108566117e-05
-4.132707740572e-05
-4.38315277196445e-05
-2.19471893910345e-05
-5.23480146168842e-05
-2.0823166095285e-05
-1.42723735920213e-05
-3.24282799177602e-05
-2.59009696890386e-05
-6.08854951387642e-05
-4.85377484087566e-05
-2.6555925448747e-05
-3.31372397065731e-05
-3.49375369425075e-05
-3.99227171046558e-06
-1.40598621006609e-05
-4.82810342919417e-05
-4.26970781697284e-05
-5.73857984697442e-06
-4.39799152884847e-05
-2.15416517990459e-05
-4.10637399979094e-05
-4.73838749749569e-05
-1.45419530785268e-05
-3.53679371912516e-05
-2.8423307272532e-05
-8.9316548243137e-06
-1.11203089693621e-05
-3.26614449661661e-05
7.1320299403286e-06
-1.17700843178405e-05
-3.78829396199892e-05
-2.88534027864248e-05
-1.61869923113973e-05
-2.43960345772215e-05
-1.25607546079747e-05
-2.94618161456903e-05
-3.37235571174707e-05
-5.00762645905053e-05
-5.09909455623974e-07
-1.71637111970222e-05
-3.6046311205685e-05
-1.95193000694711e-05
-1.88474073194877e-05
-1.44130253174635e-05
-9.79562059575524e-06
-3.45536003039162e-05
-3.57636976181708e-05
-3.55473842829735e-05
-3.83220293903548e-05
-3.09441722278721e-05
-5.93856669980043e-05
2.95281495790282e-06
-1.9771377028111e-05
-2.64550073354638e-05
-1.94412684635215e-05
-2.5472586833969e-05
-3.43861997008447e-05
-3.9298743549381e-05
5.79839177257846e-06
-3.67695722666095e-06
-4.45618816843686e-05
-4.38234102688339e-05
-1.66980965911579e-05
-1.13108464769267e-05
-2.8420754814984e-05
-2.58529085004756e-05
-1.82940447337476e-05
-1.70601591722063e-07
-3.88864143669214e-05
-2.24592092262418e-06
-2.23188622359443e-05
-1.58890359852383e-05
-4.52403418837816e-05
-4.38342986410487e-05
-2.5000867321207e-05
-3.97330572212016e-05
-3.45550973167399e-05
-3.13708451917388e-05
-5.85145160220603e-05
-2.71895354647074e-05
-1.83947972243319e-05
-4.97300809476034e-06
-3.28929598300832e-05
-2.2673013346975e-05
-3.03542123676059e-05
-1.93550125106483e-05
-4.36909715850668e-05
-2.92437995672401e-05
-3.24996769068557e-05
-5.14788656016631e-05
-3.72864395633207e-05
-4.50326998132291e-05
-4.18543095621591e-05
-4.45912574628953e-05
-3.21823430452866e-05
-6.21662808641539e-06
-2.11226567534815e-05
-6.49207966932308e-06
-4.46427357270811e-05
-3.86142574569258e-05
-2.41160812832231e-05
-5.99894274186223e-05
-5.77084958473258e-05
-3.60794713802915e-05
-4.00850411465269e-05
-1.77006821220604e-05
-2.52039671900988e-05
-3.28046732094307e-05
-4.03962814521629e-06
-2.50042024363521e-05
-1.9934671195091e-05
-3.59096747457465e-05
-4.16006390542231e-05
-3.11250732497626e-05
-1.45386864938978e-05
-5.18656198766878e-05
-1.86188791032022e-05
-3.49919189754063e-05
-4.32030971632432e-05
-4.28007253705891e-05
-3.05335252544559e-05
-1.23130288199972e-05
-4.45254341145114e-05
-3.09619282823544e-05
-4.08028932943726e-05
-5.59412346813601e-05
-1.7260813802053e-05
-4.62919671560403e-05
-3.62326457396514e-05
-1.7465358051863e-06
-5.80970399956365e-05
-5.19385063671502e-05
-9.28734855274291e-06
-7.64532478569453e-06
-5.69249038072518e-05
-9.77183863580619e-06
-2.21223657894607e-05
-1.88068609384147e-05
-2.559749144299e-05
-2.09837296168692e-05
-4.7161962087685e-05
-1.34112112938558e-05
-2.80291564402469e-05
-5.00692784950448e-05
-2.31937980113868e-05
-2.3501590842313e-05
-7.71250522503603e-06
-3.64661754665864e-05
-2.46095676093561e-05
-3.03021893596284e-05
-7.19711171367101e-05
-7.15676564312451e-06
-2.11501568762084e-05
-4.86426385199694e-05
-3.59394539591893e-06
-3.51330443790692e-05
-1.72828279627765e-05
-4.45481663676668e-05
-8.8256899624039e-06
-2.34442640204986e-05
-6.741268607185e-05
-3.39705185905048e-05
-3.16802438898323e-05
-4.50516656453179e-05
-4.83363815072411e-06
-3.11745126982793e-05
-1.93516415492734e-05
-4.76936775081551e-05
-1.71286023211884e-05
-4.53719865353571e-05
-4.56730955555199e-05
-3.33876969234665e-05
-1.94174277751308e-05
-1.99173025129693e-05
-1.69854638891777e-05
-1.47664256423564e-05
-4.50555159301726e-05
-2.53153011916444e-05
-6.05588566143404e-05
-3.60820693781126e-05
-4.72591327795097e-05
-4.44828712678523e-05
-2.12258419798656e-05
-3.79779002694562e-05
-4.38371286783473e-05
-2.93145256857232e-05
-2.05258567305623e-05
-3.24248056857976e-05
-2.60878831618883e-05
-3.29120020598782e-05
-1.69867982577508e-05
-2.7680247107052e-05
-2.98054332227939e-05
-4.22660466711003e-05
4.49016117251904e-06
-1.65150523938128e-05
-2.4929916466287e-05
5.09004789085842e-06
-2.04161984528885e-05
-1.47964665113862e-05
-3.83891458492716e-05
-3.22467606921113e-05
-2.8265352058288e-05
-5.41561885563833e-05
-3.21850998419417e-05
-3.13749782156662e-05
-3.00990888522192e-05
-3.47042450505168e-05
-2.96164489488283e-05
-3.59555246987493e-05
-1.35381289207566e-05
-2.53953348759494e-05
-3.26232660782134e-05
-2.60234649309392e-05
-3.71826440290113e-05
-4.97343644496332e-05
-1.58360940288657e-05
-1.63767746173836e-05
-5.0274118524106e-05
-8.3450253985912e-06
-9.89921142488298e-06
-3.93968418730976e-05
-3.17801582462642e-05
-3.76569593692849e-05
-1.66789773854299e-05
-3.7145592178013e-05
-4.69444873730945e-05
-2.00190409598783e-05
-3.70770584396122e-05
-2.01714594502444e-05
-1.82699637153252e-05
-3.52449514017508e-05
-4.65192302429468e-05
-2.48396294795961e-05
-3.97304854985863e-05
-4.3314563129826e-05
-2.62393957408919e-05
-3.33953873510244e-05
-2.03480329398526e-05
-4.91450025189239e-05
-3.80838991548523e-05
-1.66455368835058e-05
-6.01259429575099e-07
-2.18422507073044e-05
-2.42301630850013e-05
-3.30013161042247e-05
-3.7552798668765e-05
-4.28254639979907e-05
-2.02215871951736e-05
-9.38998964565771e-06
-3.57866048520913e-05
-3.55632844300648e-05
-2.28747927874825e-05
5.19608465046133e-07
-2.67170382634522e-05
-3.25439981504196e-05
-4.69646797565299e-05
-3.26071529439973e-05
-3.70610425193138e-05
-4.91371557836221e-05
-2.05305095885342e-05
-5.08625626990252e-05
-1.56862741953973e-05
1.06565223013051e-05
-4.65731558760699e-05
-8.71382103964138e-06
-5.24647361702302e-05
-4.31763672745191e-05
4.97557402523408e-06
2.67596054966659e-06
-4.15503753310208e-05
-5.38016322709049e-05
-1.50144684262872e-05
-6.75562434316489e-06
-2.39535870112899e-05
-4.44858504880627e-06
-9.94944699838944e-06
-3.2418677420823e-05
-3.67155841287477e-05
-1.48717602611148e-05
-4.03008498033965e-05
-1.89623148644307e-05
-1.09921904227704e-05
-8.87448645319227e-06
4.48362786193757e-06
-3.63354166320835e-05
-4.06553029691091e-05
-1.60321289186323e-05
-1.83315994587207e-05
-4.11491782572073e-05
-4.34785627112256e-06
-2.83531743641032e-05
-8.27298840945597e-06
-9.09675811593978e-06
-1.80884201313098e-05
-2.8537755261113e-05
-2.84173673048287e-05
-2.21545715105883e-05
-3.20052731520975e-05
-4.92317234209777e-05
-5.09198367368181e-05
-4.27892501585694e-05
-6.76473903593356e-06
-3.90860877624334e-05
-2.59438073889724e-05
-1.94379235724912e-05
-3.63954662202032e-05
-4.70084665145401e-06
-3.26359393130955e-05
-2.15207960303478e-05
-3.28291528646301e-05
-1.11089774475244e-05
-3.83944047499243e-05
-2.81736558576339e-05
-1.88572128490031e-05
-4.69772560472744e-05
-2.1018769879377e-05
-4.00352641211422e-05
-4.27285658057808e-05
-3.37741415264719e-05
-2.62212325707767e-06
-2.90042971326586e-05
-5.76022211968546e-05
-2.74375386469216e-05
-8.81277198734985e-07
-2.72690757369514e-05
-2.47092235273581e-05
-1.13061461378711e-05
1.39517849576456e-05
5.37539405381684e-07
-1.32593391526823e-05
-3.94474131140631e-05
7.22555092749552e-06
-1.6539873280903e-05
-2.82388573297469e-05
-1.44792666225565e-05
-2.79119319189628e-05
-3.67321186380518e-05
-4.42121481770375e-05
-3.14546494895309e-05
-5.50714712982275e-05
-2.38956169578429e-05
-1.0198628333389e-05
-3.95462257555227e-05
-2.26443053155327e-05
-4.32250906361742e-05
-2.12943030596598e-05
-2.5717902752599e-05
-1.96263858528612e-05
-3.12406534133111e-05
-1.44108061181601e-05
-2.2899044466426e-05
-2.3346278479298e-05
-6.57453465823494e-06
-5.12249750559601e-05
-4.97151187925155e-05
-1.45616259980036e-05
-1.94590351228166e-05
-4.18671281489885e-05
1.50643399053591e-05
-2.04008353409929e-05
-1.60516059028891e-05
-1.24386093689816e-05
-2.47197287927684e-05
-2.87699864806663e-06
-3.00424076448813e-05
-9.46252202436165e-06
-3.28809468930797e-05
-1.93241055103987e-05
-4.58401612472493e-05
-2.61528689407362e-05
-5.32028743274679e-05
-5.26610611618375e-05
-4.62649491963718e-05
-7.45649172626678e-06
-9.29582338410313e-06
-9.3554727613861e-06
2.14314744175466e-05
-1.61030200991154e-05
-2.48509841142982e-05
-5.68437384650248e-05
-3.0079572089257e-05
-3.21916602827867e-05
-3.16841822351282e-05
-1.16450138910899e-05
-1.55688983179463e-05
-4.33167715812769e-05
-2.98663857980759e-05
-4.45756242620514e-05
-1.07408758450497e-05
-1.97638306997282e-05
-1.59275955589734e-05
-3.5806978431918e-06
-3.38305878281267e-06
-4.57647793781051e-05
-2.55366049028619e-05
-3.54274710645347e-06
8.56999362591931e-06
3.20003532973952e-06
-1.78133296037637e-05
-6.0366936567554e-05
-2.42030722354394e-05
-4.72820545266875e-05
-3.76035841318956e-05
2.68007210155725e-06
-5.70281105640183e-05
-4.50317694392414e-05
-2.96480429159211e-05
-5.86241959322444e-05
-2.1058798051473e-06
-4.50924405268678e-05
-3.27466144767295e-05
-2.38078859918885e-05
-3.6288713458609e-05
-1.59079180015692e-05
-3.44909589234412e-06
1.09429134814054e-05
-3.31402019835672e-05
-1.95089212735868e-05
-1.94956037796198e-05
-5.00794392751342e-05
-5.35206126487361e-05
-1.13421020511562e-07
-2.62061770796383e-05
-3.62070379843039e-05
-2.93653728251506e-05
-3.65206716919189e-05
-4.47004305225305e-05
-5.82787983678807e-05
-1.38931895324786e-05
6.01885856112249e-06
-3.02475841971839e-05
-5.67112559968175e-05
-4.09143521424899e-06
-1.84011005559695e-05
-2.58098513714125e-05
-3.53023923199642e-05
-2.78709628332896e-05
-2.33896459287794e-05
-2.07149325886333e-05
-1.94634256738064e-05
-2.46964640480338e-05
-1.69613304421374e-05
-3.39126359501396e-05
-1.31458632296895e-05
-9.06881401455005e-06
-2.56375453736848e-06
-1.82756452086021e-05
-4.28813419781749e-05
-1.4560895131796e-05
-2.86687102585538e-05
4.40526613065247e-06
-9.07261489323326e-06
-2.82116685518643e-05
-2.63061184879098e-05
-1.67224230486262e-05
-1.44272275769699e-05
-3.66278795201964e-07
-1.08830624334256e-05
-2.61183354281871e-05
-3.07002834040327e-05
-2.24322600798275e-06
-5.22829928407156e-05
-2.55748846299705e-05
-5.45686262835263e-05
-2.4825682071075e-05
-5.10992846808365e-05
-4.40274370480236e-05
-4.3453147147079e-05
-2.92736187538522e-05
-7.75103915764515e-06
-2.13783341904644e-05
-4.87646133877679e-05
-3.16512346053051e-05
-1.90798725644007e-05
-3.16803702181112e-05
-2.16521099630064e-05
-3.41097769490497e-05
-4.37549804682966e-05
-4.51115684108703e-05
-3.85999483218957e-05
-4.63724635380974e-05
-3.68966175558289e-05
-3.72615901604008e-05
-4.7791937738682e-05
-1.08277345162441e-05
-1.28804352547757e-05
-3.6271262104319e-05
-1.48574561160621e-05
4.74423776732647e-06
-5.56241218457299e-05
-3.5204708914718e-05
-4.26206385096086e-05
-3.08556515295616e-05
-3.68685361601082e-05
-1.76808193268404e-05
-4.36222144035211e-05
-4.10198789429538e-05
-1.35173750646217e-05
-1.54971804697479e-05
-6.08836782856994e-05
-3.45492064648494e-05
-1.43939223158494e-05
1.08756998018221e-05
-4.32129438610513e-05
-6.25887093235548e-05
-1.8390371613211e-05
-2.08236893222234e-05
-1.05345737499368e-05
-1.38022810029432e-05
1.52476332514197e-05
1.47977842784354e-05
-2.89888784953664e-05
-1.67574912088849e-05
-2.55832292455809e-05
-3.38347497035294e-05
-4.1476122566803e-05
-4.73806421237032e-05
-3.4964332067937e-05
-8.80804522011758e-06
-7.51435713513179e-05
-4.41302327113641e-05
-6.77700055158995e-05
-2.54824696210591e-05
-4.78506427119195e-05
-4.97320511350793e-05
-4.96451403987223e-05
-5.43121135492905e-05
-5.27183347186037e-05
2.17819562473276e-05
-4.37840681503125e-05
-3.0877489184362e-05
-3.04796135381687e-05
-4.24284991803654e-05
1.85400721341425e-06
-4.72957224368699e-05
-5.63154431975023e-06
-1.9567535169802e-05
-2.50202866146542e-05
-3.58107711882685e-05
-3.07184730339627e-05
-8.55128280374667e-06
-1.38870454471726e-05
-2.434931977302e-05
-4.16890311972464e-05
-4.70928750877208e-05
-3.00123695239797e-05
-2.51861138491893e-05
-1.37533899937446e-05
-1.74222555321144e-05
-9.3015265901952e-06
-2.92528883281985e-05
-2.62457850557259e-05
-4.45646834775556e-05
-5.00419079977885e-05
-4.30044965331544e-05
-2.90649794972535e-05
-3.50951464652199e-05
-3.28730616603555e-05
-6.24147558721774e-06
-2.82051463645189e-05
-2.93269331228548e-05
-1.57810096726201e-05
-1.08518031174135e-05
-5.42410902957893e-05
-3.38290127177022e-05
-2.50837121351575e-05
-3.50680626078474e-05
-3.91840650971417e-05
-2.02245393012416e-06
-2.50854511083378e-05
-5.54580383011105e-05
-5.59682896114392e-05
-4.17518919571045e-05
-3.31102483476165e-05
-4.96876846333128e-05
-4.06809628713884e-05
-1.64797964599124e-05
-2.24196069199681e-05
-4.83750320332861e-05
-2.70856433680216e-05
-4.37645331202322e-05
-1.91097547197682e-05
1.88471864286772e-06
-3.02489233779226e-05
-2.22920114769649e-05
-2.11240189343675e-05
-4.12061907054392e-05
-3.14120010786942e-05
-1.89719659810916e-05
-1.31035581856326e-05
-2.91796774841375e-05
-4.97702923396865e-05
-2.63865300201307e-05
-6.25138656815692e-05
-4.36293106838817e-05
-2.82911831307069e-05
6.989330633291e-06
-5.85276659818308e-05
-5.5008700404892e-05
-3.80038789579019e-05
-2.61131075327888e-05
-2.56799893350807e-05
-1.17049249861838e-06
-3.67499881522959e-05
-3.03141898559168e-05
-2.22104601564085e-05
-2.79520254171383e-05
-3.48877346688576e-05
-2.64994870002509e-05
-3.34325997471394e-05
-3.13874773649598e-05
-5.31358324455122e-07
-2.38075798856469e-06
-2.24732368906303e-05
-3.04071457870031e-05
-3.40131097651996e-05
-1.84929174884299e-05
-3.40239116899609e-05
-2.20892525242506e-05
-2.89905987656909e-05
-2.76169494018174e-05
-4.60350231437143e-05
-4.32738272696851e-05
-4.07261491173478e-05
-1.90909144543264e-05
-4.0053767129749e-05
-2.05789048837607e-05
-3.0268696729114e-06
-3.2224725604858e-05
-4.93927720324024e-05
-4.03904649210874e-05
-4.8186117413918e-05
-6.0288109080417e-06
-2.59385861342714e-05
-5.9989416160772e-05
-2.14794323923007e-05
-3.29490279769582e-05
-6.03585699632943e-05
-3.67736217107992e-05
-7.56683943114184e-06
-2.07440182025226e-05
-3.13578998838221e-05
-6.61570050037582e-06
-4.17534106699485e-05
-2.84727133194917e-05
-5.91784652889601e-06
-1.84288069796969e-05
-1.90697496419255e-05
-3.95116727262124e-05
-2.26297474756103e-05
-7.65570228609128e-06
-2.81637129498864e-05
-2.3320816035459e-05
-6.06215675585311e-05
-3.89617557771298e-05
-3.60868902517518e-05
-5.44520486858387e-05
-2.21800930088541e-05
-2.30743118637762e-05
-3.83185412612168e-05
-6.34625033746557e-06
-5.31266433391987e-05
-2.66944261270967e-05
-1.68350644621168e-05
-2.16522038215208e-05
-4.30891069404804e-05
-2.64530997311312e-05
-4.31911159997019e-05
-3.14190328532488e-05
-4.20296409169376e-05
-1.67763873047904e-05
-4.66107608257284e-05
-5.34388815641346e-05
-3.12936003696625e-05
-2.22919673063045e-05
-3.07207453894447e-05
-3.0465631253902e-05
-3.90986857885241e-05
-1.12965881310602e-05
-3.58740205644948e-05
-3.99752406013905e-05
-1.27879747288066e-05
-4.8312047044839e-05
-3.41292515319812e-05
-3.34894410590711e-05
-1.30646314845736e-05
-1.67162813240435e-05
-3.89930199477604e-05
-3.98034339432405e-05
-3.66841592424995e-05
-3.9384613955522e-05
-5.59927422204081e-05
-2.68644243523008e-05
-2.69094904174962e-05
-4.70642060237524e-05
-2.86365363591027e-05
-4.19739145632434e-06
-4.31994388349738e-05
-2.1908497701191e-05
-1.09430955630228e-05
-2.63562754617399e-05
-1.60726315706547e-05
-2.70485271927164e-05
-1.53904724543094e-05
-3.85506564032949e-05
-4.42654207942729e-05
-3.10049794969046e-05
-7.50600139346818e-06
-3.81864444722927e-05
-4.89076241498001e-05
-2.92794891529935e-05
-3.43764715273485e-05
-1.54719378334468e-05
-4.77700115194804e-05
-7.25031065172124e-06
-3.59537762481491e-05
-5.33248877535998e-05
-4.03196610063245e-05
-3.24253820879477e-05
-3.10563484686049e-05
-3.3598705347812e-05
-2.17327956929533e-05
-4.26118869557366e-06
-2.18129164029345e-05
-1.73874189615858e-05
1.45741643823609e-06
-4.49506851167254e-05
-3.68348186725868e-05
-4.5113712197087e-05
-1.72230674140782e-05
-1.41221085115338e-05
-2.37092483917881e-05
-2.53440741641962e-05
-8.05312522478173e-06
-3.72618531215768e-05
-2.1946415730294e-05
-3.42411204741574e-05
-3.61870107016349e-05
-1.35463816808022e-05
-3.51338768008776e-07
7.03836801848448e-06
-2.21922903688154e-05
-1.56280159663082e-05
-6.173371413024e-05
-3.63563878295801e-05
-5.07500876322325e-05
-3.00345676362959e-05
-2.91402210534252e-05
6.41934191370551e-07
-2.59826804468881e-05
-5.99193266182682e-05
-1.15285255739773e-05
-2.56470838662025e-05
1.00585600643097e-05
-1.18261135283593e-05
-3.86901632662737e-05
-2.8020046032552e-05
-5.97197537731378e-06
-4.18104753425794e-05
-2.70684500667952e-05
-4.25818912131019e-05
-4.27412433037944e-05
-2.40881723849447e-05
-9.07765236377444e-06
-4.32494110717294e-05
-3.07361338910219e-05
-5.73310730735203e-05
-2.82482451485185e-05
-2.18956436347919e-05
-3.49862393035247e-05
-2.01578102891895e-05
-2.47862510707211e-05
-3.21306050716483e-05
-4.02005008540588e-05
-3.1627144645529e-05
-2.81926281669363e-05
-1.94213821341307e-05
-3.61813713843797e-05
-3.02195199791165e-05
-3.62156679893972e-05
-2.55827920312293e-05
-1.09138147403609e-05
-2.65307222664388e-05
-1.53140365782938e-05
1.48126594933398e-06
-4.27317588504267e-05
1.42496729057393e-06
-3.44466791667096e-05
-2.40536307935543e-05
-2.91471074945784e-05
-1.71651151980531e-05
-8.92250351438149e-06
-1.50040243283709e-05
7.41973463141373e-07
-4.34030795738246e-05
-1.30981415886216e-05
-1.41796242424859e-05
-4.99236275385439e-05
1.93995560367184e-05
-5.01483686447253e-05
-4.93626263479204e-05
-2.79579428370408e-05
-3.22303565092552e-05
-3.61882904587482e-06
-3.08640501147302e-05
-5.90696742750154e-05
-2.73059084603933e-06
-6.63867062981807e-05
-3.58154401551105e-05
-1.38699568310552e-05
-6.8253115789458e-05
-5.34185024280071e-06
-7.64671507461006e-06
-2.42416081474944e-05
-2.95244246306255e-05
-1.71941646064304e-07
-3.78273840107733e-05
-1.31646853661204e-05
6.58866284913257e-06
-2.5511729375554e-05
-3.66923764345494e-05
2.30023298105998e-05
-8.71262991360066e-06
-1.88295419937748e-05
-1.04649907546165e-05
-1.80313641960603e-05
-2.6732531620638e-05
-2.94434174914339e-05
-3.18489926856062e-05
-1.98205135203469e-05
-2.03532859511325e-05
-4.10791814053204e-05
-3.08039694263047e-05
-4.88332852117645e-05
-1.73550962714351e-05
-8.7722936994628e-06
-5.56225484644199e-05
-4.11986739179488e-05
-4.96690705103626e-05
-2.62370069293141e-05
-1.2093393248755e-05
-4.90069202404933e-05
-1.61280850522997e-05
-2.24460331848784e-05
-6.49160101766029e-05
-4.38850357891225e-05
-2.73236976927494e-05
-3.62933505445601e-05
-2.66892034347204e-05
-2.48257284217055e-05
-1.92028759245806e-05
-2.80622581452731e-05
-2.91417871716113e-05
-1.20063696102469e-05
-3.48233172940574e-05
-3.07066996088116e-05
1.33544784049755e-05
-1.50574765290646e-05
-7.44523937464146e-06
-4.59508178862193e-05
-2.32146321559795e-05
-1.56728025591552e-05
-3.19712559555343e-05
-3.0422908043521e-06
-3.54586066176824e-06
-3.90891482142986e-05
-1.20540064752716e-05
-2.84321712102378e-05
-3.64517252073857e-05
-8.59687088951987e-06
-5.10937204822338e-05
-4.64046770942946e-05
-4.23375554232899e-05
-2.79085246668229e-05
-5.7537778345545e-05
-4.18933670864725e-05
-3.4768363647044e-05
-5.21224450188564e-05
-1.81016664620012e-05
-1.40559943725153e-05
-8.83916141899982e-06
-4.66393751956422e-05
-3.70875591687901e-05
1.80053143755231e-05
-4.39415255912251e-05
-1.7503786017649e-05
-3.33446749035714e-05
-5.16546613805918e-05
-1.69921367566228e-05
-3.1641964676801e-05
-2.46633556445121e-05
-8.47985607167275e-06
-1.3465255561297e-06
-1.89296367866578e-05
-4.58753439570411e-05
-4.97484667179163e-05
-2.57306858396841e-05
-3.34063195478182e-05
-2.57125804684347e-05
6.42233657012636e-06
-3.09824018729897e-05
-2.26222840226269e-05
-1.81654272490453e-05
-9.59821559599805e-06
-3.81541268126422e-05
-9.01952149797212e-06
-4.04400297945204e-05
-2.94225414484493e-05
-5.70395500711496e-05
4.49551137088664e-06
-1.11679346404583e-05
-4.05558713066277e-05
-3.70226504977616e-05
-8.33248419417263e-06
-3.95973365960824e-06
-7.95390030771611e-06
-3.56101247590429e-05
-4.0827403731964e-05
-3.29058313565062e-05
-8.50209978722198e-07
-8.78027676610278e-06
1.38732500148891e-06
-4.70512800642342e-05
-1.94330007332451e-05
-3.47999837750956e-06
1.81714158030203e-05
-5.37005856486126e-05
-2.6522305213552e-05
-6.4423656484316e-05
-3.57067213556929e-05
-3.61744440389396e-05
-3.00961676196349e-05
-2.2121426474567e-05
-1.52889064099953e-05
-4.29161019522511e-05
-5.88639586371665e-05
-3.19323252061316e-05
-1.34370218344805e-05
-2.19930222440754e-05
-3.88632677517131e-05
-7.64158288426649e-06
-2.85551833807538e-05
-6.71988535501431e-06
-1.99419819987185e-05
-4.25294751497867e-05
-6.94051515753374e-05
-1.95534046919845e-05
-4.00179344299303e-05
-2.54141978801288e-05
-1.71759451717105e-05
-3.746379222671e-05
-5.92128838114328e-05
-2.126384691842e-05
-4.11151512976616e-05
-3.90385721023042e-05
-4.82041176432712e-05
-4.35894763341077e-05
-1.20194254350125e-05
-2.31305903708355e-05
-5.17442982916375e-05
-2.20439182372158e-05
-1.4958557852695e-05
-5.52650964237965e-05
-3.76345201556473e-05
-6.22913773626333e-05
-4.07857245006598e-05
-6.59246708802825e-05
-5.14815563584055e-05
-1.22080199545406e-05
-1.85309119311718e-05
-3.6546641070919e-05
-3.69726532292584e-05
-1.94560857402575e-05
-1.68375347911804e-05
-3.68478531887124e-05
-3.32431331168918e-05
-5.77598006104632e-06
-5.32518639035754e-06
-5.04165387150495e-05
2.80485957519534e-06
-3.03198079773408e-05
-5.78577041852118e-05
-2.77732433458237e-05
-3.53376646079958e-05
-4.30678410521396e-05
-3.8017103363288e-05
-2.95779552447782e-05
1.40756903543037e-05
-3.01273017358518e-05
-5.08235214548322e-06
-4.36011234278902e-05
-2.33645541012556e-05
-2.72450207021842e-05
-5.02995943164706e-05
-4.19763991061531e-05
-5.81119871801949e-05
-1.31542468343252e-05
-2.58326449914271e-05
1.03795473749655e-05
-1.29487635956946e-05
-4.42627621591802e-05
-3.2371313798951e-05
-2.60156208824479e-05
-1.1186494326683e-05
-3.33830268078541e-06
-8.94465180035828e-06
-4.7658980090526e-05
-2.79486789934027e-05
-2.84103612150273e-05
-2.62536384352036e-05
-4.35038735022572e-05
-3.8949235551496e-05
-3.77929178697353e-05
-4.28116577735999e-05
-5.79435434117161e-05
-1.09407647759801e-05
-1.62944303602574e-05
-4.90451221939706e-05
-1.82038302913614e-05
-3.0406562739989e-05
-4.01007486759977e-05
-2.52065456529318e-05
-4.35313618665454e-05
-2.61642624170002e-05
-3.60529535120039e-05
-1.78578554302478e-05
-1.41938076793911e-05
-5.04503389830573e-05
-1.29935046507258e-05
-4.66387234043957e-05
-3.71749245887496e-05
2.51749862990672e-07
-1.09761601066605e-05
-4.32946178682347e-05
-1.07786900817277e-05
-3.78248927865008e-05
-1.95994994413629e-05
-1.57017866833258e-05
-6.413506802331e-05
-1.66007509544265e-05
-5.54432359720497e-05
-3.39300377804739e-05
-1.34159736144016e-05
-1.94328295509124e-05
-1.64743662144346e-05
-1.97309538895171e-06
-4.36228876297342e-05
-1.73338839300515e-05
-7.98482818488882e-06
-3.3014264320155e-05
-3.72334340570773e-05
-1.20072872437758e-05
-3.23192132573504e-05
-5.23796237517038e-05
-1.87223492456678e-05
-4.37436529744447e-05
-3.05074704297409e-05
-2.25019113687239e-05
-2.6432639752624e-05
-3.95620782662884e-05
-1.32440210914128e-05
-1.26635002456179e-05
-4.23435668170666e-05
-3.47737531784289e-05
-2.6429861815405e-05
-2.54921539365387e-06
-2.72281807194105e-05
-4.89675967088864e-05
-3.97470745142794e-05
-1.25056375331042e-05
-3.00542553439786e-05
-3.0835504958315e-05
-1.63471008387577e-05
-2.96922658448375e-05
-4.41348423369607e-05
-2.11643913749682e-05
-4.85933655734648e-05
-2.22176774284113e-06
-1.06614479433916e-05
-2.6611027824188e-05
-2.58295381272387e-05
-3.86096133350028e-05
-2.76692172411619e-05
-2.19776659967968e-05
-2.2952996631972e-05
-4.42003098731456e-05
-2.46544077261022e-05
-4.40836633965869e-06
-1.72693647590885e-05
-4.32803692818679e-05
6.96992063644073e-06
-8.27112156400337e-06
-4.90290497952637e-05
-3.03134469972525e-05
-4.6272642281186e-05
-1.66447546042481e-05
-4.44335733119714e-05
-1.9717513337145e-05
5.14601605900889e-06
-5.49895520431818e-05
-4.06716054889596e-05
-2.45999406664806e-05
-4.78428632125228e-05
-2.13326091608915e-05
-5.16849587173248e-05
-3.86096880012158e-05
-4.04739931207231e-05
-6.42356040757742e-05
-5.18187423025123e-05
-5.27993724754355e-06
-1.20039624170634e-05
-7.96833240969794e-06
-3.87588999445897e-05
1.28767145728158e-06
-1.783123577929e-05
-3.67733619829828e-05
-5.1434013683299e-05
-3.46431729129499e-05
-9.78605743124015e-06
1.07850977693397e-05
-3.32591785311579e-05
-5.53928079854473e-05
-4.0726257210107e-05
-2.41911482616151e-05
-2.62042975840822e-05
-2.76394682368148e-05
-3.20038391679564e-05
-3.67895031461712e-05
-3.77694230287196e-05
-2.83830379913463e-05
-3.26932825950471e-05
-3.40251067990869e-05
-4.54343034296292e-05
-2.31235151176473e-05
-3.10298312119346e-05
-2.08675466833202e-05
-1.54708954323036e-05
-1.51817313705952e-05
-4.08302988608161e-05
-3.61546979987481e-05
-2.47959268528526e-05
-1.45217270564622e-05
-3.03460517838128e-05
-4.70117462474321e-05
-2.25632680205407e-05
-4.58233814013255e-05
-4.09768546415219e-05
-3.18411820826095e-05
-9.34848154289234e-06
-2.16817633743802e-05
-1.00539449582217e-05
-7.67353913453992e-05
-3.92930187633025e-05
-3.65607673524094e-05
-3.709603822397e-05
-1.68368418339332e-05
-1.68207224665266e-05
-5.73074468692447e-05
-3.91710237108845e-05
-4.9912090026082e-05
-2.66290630852154e-05
5.10950041920456e-06
-1.95365992763297e-05
-4.08444945755063e-05
2.2604417735465e-07
-6.56803699902737e-05
-4.39206410895694e-05
-2.16573028155219e-05
-3.60113634676665e-05
-4.88122743785548e-05
-2.60847498351935e-05
-3.16060709757288e-05
-3.59763082138521e-05
-1.85714484751243e-05
-3.40889390906902e-06
-5.08808335679031e-05
-2.09217572395055e-05
-2.78332761793444e-05
-4.81320390257779e-05
-1.11211038852858e-05
-9.16335095114096e-06
-2.51570624232007e-05
-3.5822395470545e-05
-3.55655313733996e-05
-2.53963689743036e-05
-2.52669937392748e-05
-7.23701107733735e-06
-2.52348256571387e-05
-3.6286277282568e-06
-3.28192129084441e-05
-7.35534918281609e-06
-2.53886878846629e-05
-1.17090434005789e-05
-1.38941839444974e-05
1.29998664354985e-05
-2.49094358129309e-05
-5.43249100427316e-05
-2.37238177874684e-05
-3.34978567039931e-05
1.01181673345559e-05
-1.02328445855926e-05
-2.39876682896258e-05
-1.24190467045099e-05
-8.11848219264072e-06
-6.72826996349881e-06
-3.69299406733625e-05
-3.76635431599008e-05
-4.72817571982819e-05
-5.39204765012121e-05
-5.57191627470879e-05
-2.9070464850095e-05
-4.24953477989245e-05
-3.18913780547123e-05
-6.41911280290461e-05
-1.73840148701346e-05
-2.01159328115473e-07
-3.31646203417964e-05
-3.48350363142886e-05
-1.32193836213848e-06
-5.53276716168124e-05
-7.26515486065976e-05
-6.40478489090027e-05
-2.301037987978e-05
-4.45674336526388e-05
5.03925140461118e-08
-1.25892886604385e-05
-4.02849059464242e-05
-4.5694185229438e-05
-4.07640614260167e-05
-4.76912729395477e-05
-5.06423961592459e-05
-4.21548698835252e-05
-1.46831602377928e-05
-2.62892982243994e-06
1.6128926299433e-05
-2.17659321059129e-05
-3.48850248647007e-05
8.98451166078168e-07
-4.88437800877511e-05
-1.37711281906065e-05
-1.08864485683721e-05
-2.39312329070483e-05
-1.57700515834058e-05
-4.45437748056337e-05
-3.54477174556261e-05
-5.22693618085608e-05
-3.54617331298839e-05
-9.3325660386305e-06
-5.40919753997971e-05
-2.50942324133536e-05
-4.88496667398825e-06
-1.48015406686057e-06
-2.71036203018073e-05
-2.3575785770493e-05
-9.53516234832058e-06
-2.39863971349842e-05
-4.19143403892291e-05
-2.24684904640603e-05
-2.89912316733148e-05
-1.33756074696924e-05
-9.53087537444334e-06
-1.83450397808229e-05
-2.14418581617415e-05
-3.66247082445629e-05
-4.09863208256914e-05
-1.66203541442705e-05
-2.33745849824636e-05
-4.47596752432457e-05
-3.59330647663723e-06
-3.84815696632915e-06
-1.8380225049357e-05
-1.85846861127385e-05
-1.15468565924191e-05
-3.22268995469544e-05
-2.57179686869347e-05
-4.83105700626549e-05
-1.84674775682192e-05
-3.44532212396255e-05
-2.24374316758968e-05
-5.4301036864773e-05
-1.71703739760657e-05
-4.45505619242962e-05
-6.47931323112698e-06
-3.73141134721475e-05
-1.28551656441594e-05
-4.94219495879151e-05
-2.49293401046248e-05
-3.99141872578781e-05
-4.9570843645074e-05
-3.06092946868257e-05
-9.21367169735969e-06
-2.74009269646597e-05
-4.01054814553579e-05
-2.63520778000784e-05
-3.38448339563648e-05
-3.11028826103162e-05
-2.98848864818997e-05
-1.27114897912797e-05
-5.07056497029019e-05
-4.69076762509467e-05
-3.39507762529143e-05
-3.01053126239483e-05
-3.84421662135211e-05
-3.35598628953244e-05
-1.3260486083381e-05
-3.78536298319907e-05
-2.27560562220087e-05
-1.51144419155855e-05
3.37544050660926e-06
1.51889146124987e-06
-3.84207462941786e-05
-3.71405738437619e-05
-4.25670735348116e-05
-1.71224390575834e-05
-2.17428377451622e-05
-8.87857159685273e-06
-4.09018455367603e-05
-5.27670505404402e-05
-6.11214944024721e-05
-1.06622276004849e-05
-3.02276853908634e-05
-4.80917157122118e-05
-3.21910652186423e-05
-3.39403725444031e-05
-2.39235304560222e-06
8.60345317500641e-06
-4.89802553107846e-05
-6.0443410319873e-05
-4.72980646544485e-05
-1.71435780531376e-05
-6.48052439715464e-07
-2.02503449128949e-05
-6.02459992031991e-05
-1.54477406598536e-05
-4.60515311025738e-05
-3.43520725598601e-05
-5.88271363681204e-05
-6.55291394823779e-06
-4.87123580824872e-05
-2.70772854529409e-06
-4.66752335952098e-05
-2.56476132289967e-05
-1.81840072471785e-05
-4.38863059687964e-05
-3.69136914848514e-05
-1.44340419966765e-05
-5.97247080346409e-05
-6.71992660629625e-06
-3.61814833551701e-05
-6.36694562965802e-05
-3.85513805028707e-05
-3.91685003257529e-05
-2.76430095934145e-05
-8.03732022874692e-05
-2.80785985628652e-05
-3.9838365716955e-05
-2.0624350978343e-05
-2.42939742474376e-05
-1.33629404706953e-05
-2.20865393781442e-05
9.14999177823381e-07
-2.58212412852419e-05
-4.54850617354785e-05
-3.02630632447017e-05
-2.01395709230798e-05
-2.44477057941121e-05
-5.34131082572909e-06
-3.97498481167559e-05
-5.09550353863975e-05
-5.05682515695708e-05
-2.73134034025172e-05
-4.30841780165675e-05
-6.84972606012989e-07
-2.39325930439752e-05
-3.09769618038953e-05
-3.01955917784223e-05
-1.80610386170462e-05
-3.58172584635897e-05
-4.15793444622758e-05
-2.38166574547608e-05
-2.52292750994666e-05
-4.63335431045551e-05
-5.41378081758858e-05
-2.6929136783603e-06
-3.81661839378095e-05
-3.83777386319296e-05
-2.45787760723447e-05
-4.42274669140399e-05
-1.53169423356417e-05
-4.98159996947854e-05
-3.22708319219697e-05
4.81714199363919e-06
-3.79922492443122e-05
-4.87032654136841e-05
-5.81623660775217e-05
-5.14477554122918e-05
-5.47782849277641e-05
-4.13646900803095e-05
-1.83705265131442e-05
-5.29821195374086e-05
-3.9070967789029e-05
-3.74338024944117e-05
-2.91796624960775e-05
-3.93102720462033e-05
-2.59741015619272e-05
-1.3807259987187e-05
3.26224301770524e-06
5.98278848498011e-06
-5.77002923497641e-07
-4.57000559220867e-05
-4.85360049273671e-05
-2.53794979907983e-05
-1.3380396741664e-05
-2.98308779636804e-05
-3.22686440783037e-05
-4.60704774744453e-05
9.03647283187782e-06
-7.21784811415775e-06
-3.60508476084613e-05
-7.10268729130587e-05
-4.38726975640073e-05
-2.87826219995171e-05
-2.04348054059879e-05
-1.67588801687419e-06
-3.15971978585554e-06
-1.87732521584828e-05
6.5707444775545e-06
-2.26034361347543e-05
-3.75292161296493e-05
-3.77521431536306e-05
-1.90837872059812e-05
-4.30142198776965e-05
-3.33428797481587e-05
-2.61482298929067e-05
-5.85369389162521e-05
-5.31525151820126e-05
-2.57399561428647e-05
-2.29339361067273e-05
-3.39946348460713e-05
-6.84758327914837e-06
-3.47097199576927e-05
-3.73943728720666e-05
-3.82237919468661e-05
-2.59451258253164e-05
-3.65577014646057e-05
-3.91299973089419e-05
-3.61926006453236e-05
-2.21569881489334e-05
-2.65658162679806e-05
-1.43927381993948e-06
-1.9529285960401e-05
-2.31020182752407e-05
-2.83048265500876e-05
-2.37186344711187e-05
-5.34513605360725e-05
-1.86412362759304e-05
-2.64322381586991e-05
-3.76827730547306e-05
-2.41820684536013e-05
-3.77010405637536e-05
-4.1635696927229e-05
-1.91545117153162e-05
-2.7209955381516e-05
-1.71451180392194e-05
-2.78518323361824e-05
-5.4990974492884e-05
-2.64371906107096e-05
-1.79227815273203e-05
1.06942321338581e-05
-3.19854568608768e-05
-2.76884255777707e-05
-5.25701391641765e-05
-2.09444440516026e-05
-9.41978226109746e-06
-1.15455953615757e-05
-3.1213594271733e-05
-2.28378186990351e-05
-2.84492861608265e-05
-2.84388962509441e-05
-6.20415639657576e-05
-3.4300652730457e-05
-6.14723936290595e-06
-7.23229792240819e-05
-2.20326604309129e-05
-7.37342270454165e-06
-1.62676321666916e-05
-1.94108380419354e-05
-4.13323154983072e-05
-2.10182315732341e-05
-3.3098810178948e-06
-2.68524838695065e-05
-3.41463000570595e-05
-3.04759338064961e-05
-6.25174974942045e-05
-1.89097259353195e-05
-3.11192288971896e-05
-3.4971310192207e-05
-3.48099522194421e-05
-4.57213543666799e-05
-4.62497072859824e-05
-2.77792670979232e-05
-4.67998531940976e-05
-2.66505765682955e-05
-2.06881759841801e-05
-1.76786116072225e-05
-3.96397308470123e-06
-3.26419765126961e-05
-2.39263660832409e-05
-2.16421209137686e-05
-5.19774130870723e-05
-1.466122735661e-05
-2.14286916525142e-05
-2.75754885026999e-05
-1.34770567911143e-05
-3.01785043552307e-05
-3.90392177032036e-06
-7.12479834585294e-06
-4.63205673932532e-05
-3.11276095855839e-05
-2.7249487820316e-05
-3.48202060524465e-05
-2.87543347041883e-05
-1.38526729446614e-05
-1.12677631912182e-05
-6.44275955261632e-07
-1.140187801131e-05
-5.66955148878744e-05
-2.79892632485427e-05
-5.82578002992155e-05
-2.83637192848853e-05
-5.87780077581114e-05
-4.58811212024986e-05
-3.50307274816763e-05
-6.30365687695943e-05
-3.52115364858873e-05
-3.43020436426313e-05
-2.93864459953369e-05
1.21271693124408e-05
-3.99734047789349e-05
-1.26534509786655e-05
-6.06225592489144e-05
7.83319335166649e-06
-6.26153625450077e-06
-2.39102081944743e-05
1.5012808729123e-05
1.27108296750108e-05
-2.32742264442001e-05
-1.88118939075507e-05
-1.72130200016577e-05
-4.18589013464084e-05
-5.74495768630239e-06
-2.08307139468616e-05
-2.5303128627339e-05
-2.47044784088963e-06
-4.12833062109885e-05
-4.76294937799999e-05
-3.19220751026882e-05
-3.70593793414747e-05
-4.48833965543256e-05
-2.58573419907929e-05
-1.95163073438304e-05
-4.30744972560036e-05
-3.20158549724394e-05
-1.40210852107686e-05
-2.70738755951338e-06
-2.45015037611e-05
-3.64837189899656e-05
-2.20422711741016e-05
-2.15022545436483e-05
-1.24318507321498e-05
-3.29117458618174e-05
-4.91551943438211e-05
-8.09977601474772e-05
-4.49821261558238e-05
-5.34289269957783e-05
-1.60296173023316e-05
-2.0980479189709e-05
-2.76729133062525e-05
-1.99477146609839e-05
-2.32793116169779e-05
-4.88861749793878e-05
-4.69678214156181e-05
-3.55719512659927e-05
-3.53861104846485e-05
-1.43520060998898e-06
-4.38783000766147e-05
-3.38016216071136e-05
-6.65831797034738e-05
-1.37123453557961e-05
-2.83965089377123e-05
-1.39548610624793e-05
6.68232630249308e-06
-5.29251820286248e-05
-3.40156553095569e-05
-3.33494413724894e-05
-6.81932371038299e-05
-5.37871845052217e-05
-3.29537292953094e-05
-3.95548300087338e-05
-2.94406467740351e-05
-2.4353389308303e-06
-4.45559460745645e-05
-4.13434697657405e-05
-2.99575485428405e-05
-3.33919904463791e-06
-4.4192369667978e-05
-2.90203609976991e-05
-4.49312309955665e-05
-5.37871165132668e-05
-6.22529633608894e-05
2.86101979001721e-06
-1.2465997444866e-05
-1.94788069589377e-05
-6.02707610084211e-05
-2.52985401539771e-05
-2.72857731073277e-05
-2.94897069581365e-05
-1.72686767275773e-05
-2.67209201090156e-05
-2.88902985642868e-05
-5.36399487859895e-05
-3.89729863434197e-05
-1.91590129937419e-05
-1.98634226754216e-05
-5.10762894195118e-05
-2.07753107551003e-05
-3.27591656033277e-05
-4.83589784339275e-05
-4.30448369622321e-05
-3.98109599418596e-05
-6.62197699468053e-05
-2.28373153652189e-05
-3.82134456283917e-05
-2.10324309274885e-06
-3.12431278809498e-05
-4.49438180020877e-05
-3.56965358971864e-05
-8.11083034911111e-06
-3.02317109343929e-05
-3.63496974680886e-05
-1.24108050045554e-05
-3.88165273629189e-05
-2.10508554909513e-05
-2.98808203859472e-05
-3.52761421671039e-05
-4.11043677715859e-05
-2.90679764882368e-05
-3.84441039641322e-05
-3.53227640690262e-05
-1.72864487465182e-05
-2.4768292828098e-05
-3.01065609850655e-05
-3.15463473966675e-05
-6.07344065136028e-05
-3.07428463252997e-05
-3.94126523894521e-05
-4.84092196606554e-06
-2.63818573098894e-05
-3.53299480368144e-05
-2.70569178796281e-05
-4.90211488031869e-05
-2.74707857697104e-05
-2.9646656839522e-05
-5.31728126105121e-06
-1.55856956560881e-05
-1.35554219054936e-05
-2.02417746798044e-05
-3.61296252299388e-05
-1.28402040607883e-06
-3.9131543566654e-05
-3.41986104880587e-05
-3.94238754222616e-05
-6.22868316988098e-05
-4.23567908007294e-05
-2.02940737520456e-05
-5.69551353136859e-05
-3.69638447191863e-05
-2.15227294950121e-05
-4.21734244917364e-05
-1.25646073254011e-05
-2.31240587230604e-05
-5.08587789824774e-05
9.64261925662542e-07
-3.64212783828799e-05
-3.85276129264241e-05
-3.05462649665589e-05
-4.84507499046838e-05
-2.45038687847961e-05
-3.20437145940597e-05
-4.10868969717289e-05
-2.44843329552153e-05
-3.39542178841413e-05
-3.77388072661935e-05
-4.42860539915894e-05
-2.26235219899492e-05
-3.28262235539457e-05
-4.68719220001151e-05
-4.54338864129424e-05
-2.3925833491234e-06
-2.20078321044996e-05
-6.24285651789437e-06
-4.2454638729852e-05
-2.27679119011357e-05
-6.13348852136099e-06
-2.59049724743342e-05
-2.80554734977334e-05
-5.27438137759565e-05
-2.89319747211926e-05
-4.35027615769487e-05
-9.42397619524544e-06
-2.6236908281375e-05
-2.95359263973005e-05
-2.37715769065034e-05
-2.19715183251534e-05
-1.61333456938307e-05
-1.36870187221244e-05
-1.66786983240258e-05
-2.78113991307098e-05
-4.82787937600022e-05
-3.88942905734839e-05
-5.53209980262987e-05
-4.01507690626337e-05
-3.38121821002474e-05
-3.12265866490912e-05
-3.31724332307924e-05
-2.14711817663245e-05
-2.63568867791052e-05
-4.66916367534664e-05
-6.29334088488124e-05
-2.89326496783033e-05
-3.53133313434171e-05
-2.42602113244853e-05
-5.0872589023221e-05
-2.84502553721433e-05
-4.75834249031295e-05
-5.84171964168425e-05
-1.68459108090041e-05
-1.89198636005532e-05
-3.03033319663958e-05
-1.2582388553024e-05
-6.86846576432001e-06
-2.93079613569193e-05
-3.42774447883477e-05
-2.17817321056852e-05
-2.51695263281187e-05
-1.48523099610458e-05
-6.81115736840538e-05
-3.92602043155545e-05
-4.19415387650332e-05
-3.51982366840632e-05
-1.1857706136283e-05
-1.82160353141946e-05
-2.38930401872001e-05
-7.68239745550516e-06
-2.92122171374791e-05
-4.70589651504457e-05
-3.16778229614352e-05
-3.92291451031621e-05
-1.76243674714072e-05
-5.80698148633852e-06
-3.93157155830715e-05
-2.79540940423817e-05
-4.31564797914507e-05
-2.22754498449505e-05
-4.0498766507585e-05
-5.61852439784794e-05
-3.05960514373816e-05
-1.59036453736671e-05
-4.71477282452693e-05
-1.78763970603311e-05
-3.73175934086297e-05
-2.01394526092285e-05
-3.37974738315458e-05
-3.49586949152439e-05
-5.79334028582808e-05
-5.68614448644473e-05
-4.98292198481215e-05
-1.60343556333676e-05
-2.81455466581135e-05
-2.24139386259975e-05
-5.4938430907168e-05
-2.39601253406626e-05
-2.29697803610816e-05
-1.41614277860216e-05
-2.94028181847072e-05
-1.23173329939073e-06
-9.68665731869021e-06
-3.38067437469253e-05
-2.65170695271597e-05
-5.21934130163147e-05
-6.03628370738451e-06
-4.45952260146992e-05
-4.79551972761109e-05
-2.69495974493535e-05
1.17009032006871e-05
-5.15835889852136e-05
-2.63087249450154e-05
-9.39086317876532e-06
7.58667291253948e-06
-1.20263703840796e-05
-2.4998965076448e-05
-3.06535527061933e-05
-3.51095131489875e-05
-1.12965657000748e-05
-2.28777271016094e-05
-3.5333732524278e-05
-2.974157598974e-05
1.76150007334045e-06
-2.06130587532958e-05
4.93084242447549e-06
-4.05404835893657e-05
-3.72979975046963e-05
-1.91080844395845e-05
-2.61226239097834e-05
-2.44931038566814e-05
-3.76649174710491e-05
-5.70437581367025e-05
-3.82777218889104e-05
-3.9556796745133e-06
-8.13267288107754e-06
-5.13636415086985e-05
-2.02651200898251e-05
-1.44829940255177e-05
-4.39903033475212e-05
-4.38987451407574e-05
-4.22457229972385e-05
-2.32033710382219e-05
-1.88930707381352e-05
-3.52672303858775e-05
-6.88278386988396e-06
-5.42524804059853e-05
-2.52521010352257e-05
-4.12480669474826e-05
-2.77329728795527e-05
-1.91439039098313e-05
-5.00279705267372e-05
-3.19721026091647e-05
-3.54467831510314e-05
-1.84838377245339e-05
-5.16854050708892e-05
-3.014576395684e-05
-3.81697965053456e-05
-3.92322999268299e-05
-3.15195450897683e-05
5.69290617760934e-06
-4.10724699526163e-05
-3.69654124812137e-05
-1.29557071929368e-05
-4.45166748658026e-05
-1.75038280069169e-05
-2.78333706952833e-05
-1.45009759082665e-05
-9.7239395911346e-06
-3.63650885203871e-05
-5.62446193573061e-05
-5.61343765552477e-05
-1.82499110679043e-05
-2.6239056028518e-05
-3.12313390582964e-05
-1.36170694635076e-05
-3.96388657309345e-05
-2.45272979200492e-05
-1.60720836107678e-05
-6.08568165390499e-06
-1.13821577586424e-05
-1.84330894268662e-05
-1.76025656127882e-05
-5.02642384837967e-05
-2.80274440238246e-05
-7.35536579918684e-05
-9.45607694575342e-06
-2.14273439593846e-05
-2.92597848900446e-05
-3.3246315706174e-05
-2.56028054081442e-05
-4.2267151075283e-05
-5.13293529500686e-05
-1.48369780333346e-05
-2.67531329592393e-05
-1.22978883860791e-05
-1.90798722341809e-05
-4.72239026329661e-05
-2.51653913679484e-05
-2.00634248009092e-05
-2.75635080060257e-05
-3.18760763636516e-05
-2.19046652038986e-06
-9.608470542707e-06
-4.20914547518905e-05
-7.56406309258429e-06
4.26010202936007e-06
-3.27986324888454e-06
-2.24673007281116e-05
-5.07619586731102e-05
-3.91481700539996e-05
-6.07741109704102e-06
-3.30162665761958e-05
-4.98498590197963e-05
-5.02132988920804e-05
-1.29141215257412e-05
-3.39349618068633e-05
-7.94649848736358e-06
-3.31088775284533e-05
-3.39185501221708e-05
-2.77665649283721e-05
-4.18734533539051e-05
-2.4474034475631e-05
-3.70443127823982e-05
-5.15781787828255e-05
-4.15858864331274e-05
-2.96150279286443e-05
-4.69172748418911e-05
-2.999042576124e-05
-2.38212408458675e-05
-2.70443444377483e-05
-3.52249592135484e-05
-2.3017365953498e-05
-7.46279977094544e-06
-2.29221486167481e-05
-3.24106803212899e-05
-1.4175302722911e-05
-1.4217543476287e-06
-3.21686817279757e-05
-3.44018515497301e-06
-3.65436657202332e-05
-1.84818058851472e-05
-6.41980641244629e-05
-2.07859345560223e-05
-1.91812752674069e-05
-2.06155175448928e-05
-8.39917792627282e-06
-3.04508245492222e-05
-2.13469086991181e-05
-4.38115563080643e-05
-4.3758907232984e-05
-3.69165457653761e-05
-3.35923732718903e-05
-2.62252943693986e-05
-1.11906393892873e-05
-1.97827765565472e-05
-2.52044917262598e-05
-6.38749969244527e-06
-1.87427810690028e-05
-3.12550113572062e-05
-1.59867987736426e-05
-4.49506539046936e-05
-3.15346625119041e-05
-2.77125863273684e-05
-1.16368788786137e-05
-3.51299413828837e-05
1.647173694867e-06
-3.33898463222103e-05
-2.95005977873517e-05
-4.12631576982884e-05
-2.98054961411167e-05
-8.94555842220834e-06
-3.75342664335322e-05
-3.92502467322531e-05
-2.13568838643456e-05
-4.3563171726676e-05
-2.74089653530255e-05
-4.70274825131767e-05
-2.87266927870732e-05
-8.28629557207725e-05
-1.84634082443103e-05
-3.80145171911831e-05
-3.83753380346376e-05
-1.50587388771525e-05
-5.29827027946304e-05
-4.32580925024385e-05
-3.83947915967339e-05
-1.84870516950448e-05
-2.00173340213041e-05
1.84193985371321e-05
-1.89361137395482e-05
-3.43631734301869e-05
-4.50108544090495e-05
-1.1146789529953e-05
-5.43512704436591e-05
-3.28389690399266e-05
-1.39837870960701e-05
-4.53641798670887e-05
-3.21053750005692e-05
-4.47260265128965e-05
-2.04818768687564e-05
-3.69329054604374e-05
-3.88026459943821e-05
-3.83112527634557e-05
-3.06566014140911e-05
-3.29971163663805e-05
-3.56205724781895e-05
-3.97662288279973e-05
-2.40206125973469e-05
-5.51462178518148e-06
-5.7073730157725e-07
-3.93109323842785e-05
-4.69709965350957e-05
-7.66588457016173e-06
-3.14012762806065e-05
-1.19778287557153e-05
-4.12117048462212e-05
-1.96022055007421e-05
9.15429697562533e-06
-3.83502951448162e-05
-1.10282168580442e-05
-5.71219142915453e-05
-3.58307218768449e-05
-5.01892179384793e-05
-5.52295133303804e-05
-2.81497546020828e-05
-3.56352219121652e-05
-1.25714340809607e-05
-4.6255471564757e-05
-4.58811616150089e-05
-4.54400080950122e-05
-2.01204428047787e-06
-2.86778680328105e-05
-2.49841574047873e-05
-1.2561269477118e-05
-1.39111754582532e-05
-3.76433121777343e-06
-3.63766399717247e-05
-1.6834287839174e-05
-2.51461165766604e-05
-5.60946519577284e-06
-4.83547715371822e-05
-2.9983405617104e-05
-2.64416731643015e-05
-2.7561868558086e-05
-2.00093989008732e-05
-1.33051351951535e-05
-9.27892973439534e-06
-2.06666651434558e-05
-1.45656008576179e-05
-3.00699435301405e-05
-4.04653254285799e-05
-9.32249422627861e-06
1.1344649102408e-06
-4.05967930761189e-05
-3.43344076485214e-05
-2.29567799260664e-05
-6.56712899657707e-05
-4.41037798622152e-05
-1.5488805057245e-05
-3.73404502303344e-05
-6.66567639717324e-05
-2.22047115789838e-05
-2.66689239896465e-05
-4.8815174069871e-05
-4.19084658279278e-05
-2.72600828335683e-05
-2.89602590939161e-05
7.33220117350004e-06
-3.77847370085447e-05
-2.72457589084832e-05
-4.67890129961329e-05
-5.26511764169842e-05
-4.95964569516997e-05
-2.14747836295882e-05
-1.7797775759818e-05
-8.85696486715506e-07
-4.16295289843381e-05
-6.53386625494515e-05
-1.11257881616668e-05
-7.57284086839706e-05
-3.31212563620836e-05
-1.28694961258627e-05
-3.61790534215717e-05
-5.70691744378634e-06
-4.96811628667569e-05
-3.45617233203554e-05
-3.66948748124918e-05
-2.96122195712402e-05
6.00277984701081e-06
-4.00574725486088e-05
-3.25455978754645e-05
-2.47589514006314e-05
-3.78281812716465e-05
-1.93774717028808e-05
-2.53737661366359e-05
-6.79421818258208e-05
-3.46908994527896e-05
-2.17827882064688e-05
-9.90347780688931e-06
-1.82516953466234e-05
-8.39907297212229e-06
-8.20221526083117e-07
-1.1018985541893e-05
-6.82265930823153e-05
-4.26057048376844e-05
-4.72900837912817e-05
-2.03340947864364e-05
-2.05801943827233e-05
-2.10307132408052e-05
-3.46110209463002e-05
-1.46439443753909e-05
-1.7935088005773e-05
-2.45380866034606e-05
-3.03547722789828e-05
-3.96262347902948e-05
-1.7896787839405e-05
-6.88144412366905e-05
-2.4462397012126e-05
-2.48985857676172e-06
-3.02889019791328e-05
-3.19508696635875e-05
-1.85355621004258e-05
-2.42760552533848e-05
-2.87750856592212e-05
-2.00979038267028e-05
-2.14408599762964e-05
-5.87265661354328e-06
-3.58340115900196e-05
1.17929513445994e-06
-6.94739111603887e-06
-2.5027972926214e-05
-2.254320989264e-05
-4.70914051288183e-05
-2.74312016803622e-05
-2.92703467460786e-05
-1.80716448523911e-05
-2.01235469680539e-05
-4.16300361475526e-05
-2.45435088242766e-05
-5.84178642587601e-05
-2.44740160554454e-05
1.59363582363512e-05
-3.84082626920112e-05
-1.37710771580242e-05
-1.28333751433564e-05
-4.89101311305012e-05
-4.67459220670562e-05
-6.52092605234217e-05
-4.4640836457825e-05
-1.43939857565427e-05
-1.65171244420118e-05
-4.84662586682453e-05
-1.25470965554544e-05
-2.19439303157846e-05
-3.13301700707372e-05
-4.9883474277083e-05
-1.43192584536836e-05
-2.04122947393985e-07
-4.45287046682784e-05
-1.07500464529593e-05
-2.29937891960699e-05
-2.35265579859838e-05
-4.03821271091595e-05
-1.74997026225647e-05
-9.95948078500849e-06
-2.3196771408097e-05
-2.89340265886282e-05
-6.39636662332652e-05
-6.15337797572342e-05
-2.97960341725322e-05
-5.98428402975884e-05
-1.64968161336191e-05
-3.33650217965434e-05
-3.06663391322315e-05
-3.90734850328648e-05
-2.86170116712447e-05
-1.00657493866034e-05
-4.39805047496152e-05
-4.17193178477425e-05
-2.0349150329844e-05
-4.06054608741849e-05
-8.85129464276038e-06
-1.86059349725718e-05
-2.92751821033541e-05
-1.20766858509755e-05
-2.06450940088691e-05
-3.30683090988008e-05
-1.66450795901403e-05
-1.00743088866084e-05
-4.71699943120201e-05
-1.77837977598217e-05
-2.89747614148305e-05
-2.62090583418754e-05
-9.87190629867697e-06
-3.32404871977857e-05
-2.46952036172974e-05
-3.75529318197489e-05
4.8107019617472e-06
-4.59747063085405e-05
-1.99342469473435e-05
-3.86002419527361e-05
-3.57781633795561e-05
-5.89420132933202e-05
-3.52045735394532e-05
-2.21357577836339e-05
-5.71924361892106e-05
-2.23064131757927e-05
-5.09027127990244e-05
-9.15947100954419e-06
-3.61461976912417e-05
-2.31993930795033e-05
-6.51590677361186e-05
-2.93513085983333e-05
-2.2442933232356e-05
-2.98875705485373e-05
-2.12089753376662e-05
-3.75572089495626e-05
-3.29315628456271e-05
1.27535936988883e-05
-4.88436532359455e-05
-2.85120124870084e-05
-5.01456667028551e-05
-2.5034080887745e-05
-3.44674560971481e-05
-2.97645371494949e-05
-3.22952255727823e-05
-4.30882920479064e-05
-3.79580524604576e-05
-4.20991563954672e-05
-3.21238292336871e-05
-3.12444226272099e-05
-1.7434452100691e-05
-9.42222499491359e-06
-1.77696664035202e-05
-4.15549360273331e-05
-4.10998027636651e-05
-2.77848546545149e-05
9.12057380577562e-06
-2.36871578067731e-05
-3.19821125255367e-05
-3.87143740951936e-05
-4.90724208931466e-05
-4.08096011852688e-05
-1.80769903946968e-05
-2.17422121201371e-05
-2.4939005875034e-05
-3.29055649970447e-05
-1.39556160538609e-05
-3.07694216495234e-05
-4.23903104989289e-05
-2.52184706718254e-05
-3.20686090479108e-05
-7.13312454679175e-06
-5.05640433007616e-05
-9.78730208755153e-06
-1.43694794563519e-05
4.59294758809091e-06
-3.50177853533375e-05
-3.62997998306033e-05
-4.60327173190935e-05
-1.80386774844532e-05
-2.67794340930165e-05
-1.48090643323959e-05
-4.00061589260842e-05
-3.69206838582314e-05
-5.36583690688527e-05
-4.32299614229462e-05
-2.90093363514171e-05
-3.28706632879835e-05
-2.80483027879773e-05
-2.83709532285499e-05
-2.13243244520658e-05
-1.41448533355905e-06
-3.54315918376356e-05
-1.07518288802128e-05
-2.01595231552421e-05
-3.16660041385494e-05
-5.22769882002082e-05
-3.12216543108776e-05
-1.50349314114445e-05
-1.78223534927598e-05
-3.85081448120247e-06
-3.5690434881263e-05
-2.9674051605054e-05
-2.69788932504675e-05
-3.38912654123718e-05
-4.69869762215188e-05
-1.05647866932548e-05
-4.29748265986473e-05
8.00962135405497e-06
-2.16638478925554e-05
-2.11456998009608e-05
-4.22543467902893e-05
-8.19794269847735e-06
-2.97870863558973e-06
-5.80890389479536e-05
-1.95286029543582e-05
-2.30196007717145e-05
-5.24326454803095e-06
6.15221636658652e-07
-3.90172973040323e-05
-1.46564756945969e-05
-1.05086044723786e-05
-2.90883971338246e-05
-9.70427142048898e-06
-2.99405552654921e-05
5.34539928891169e-06
-4.19318191703497e-05
-3.23829533369667e-05
-2.28574547172582e-05
-1.37246188059734e-05
-3.77553736659673e-05
-3.39576227531009e-05
-8.76649009339587e-06
-1.5220690675914e-05
2.55459188514462e-05
-1.38514272239669e-05
-4.61075854166641e-05
-7.9017553765145e-06
-5.53930309907715e-05
-3.05680469999353e-05
-1.22955932890181e-05
-1.47029127261139e-05
-9.68611413829244e-06
9.18152651831106e-06
-2.22767660845444e-05
-1.61794510762988e-05
-7.49521933457891e-06
-5.17529097884374e-05
-4.21351846532555e-05
-6.28350806417639e-05
-2.41580917612363e-05
-2.98033319784957e-05
-2.63380752404678e-05
-3.326152274857e-05
-5.3200832220639e-05
-1.2639529856807e-05
-2.69299318029364e-05
-3.43826559090284e-05
-4.43461227606591e-05
-5.21553858531756e-05
-3.16319477153381e-05
-2.79750692745323e-05
-2.27175941353527e-05
-3.43585530246537e-05
-4.94580278714837e-05
-1.5534576106803e-05
-3.26086160049069e-05
-3.4527620971491e-05
-2.77112819881529e-05
-1.23462372348667e-05
-1.05146959472188e-05
-1.91237969513634e-05
-5.47805900178957e-05
-1.77477050497413e-05
-3.63800004156783e-05
-4.05793711447629e-05
-3.6935753486249e-05
-4.37054329664241e-05
-3.48592074257395e-05
-2.30559238276502e-05
-3.64516270715998e-05
-3.86654623002393e-05
-1.37033053606896e-05
-1.18841207386628e-05
-3.12079005560363e-05
-2.50432623019609e-05
-1.50291352719719e-05
-2.55888521367244e-05
-3.67789045647759e-05
-1.33012021949401e-05
-1.76225889516092e-05
-3.5353074186997e-05
-4.54301186824256e-05
-1.34305016720441e-05
-3.56243049103276e-05
-3.41300150462735e-05
-3.49554574823503e-05
-5.44115934083996e-05
-4.17923983031206e-05
-1.90681124932703e-05
7.47774941397142e-06
-3.04133826379713e-05
-2.51037093173781e-05
-1.51688296019265e-05
-3.78901635371786e-05
-3.01546932028401e-05
-3.06227169018442e-05
-6.81014036500627e-06
-1.75442809540704e-05
-5.19630334223376e-05
-5.15124125638771e-05
-2.74081816585923e-05
-7.01815943345598e-06
-3.63705679307177e-05
-4.10785290163483e-05
-3.87076259460962e-05
-2.94622203310056e-05
-2.25893890252109e-05
-2.19852277467653e-05
-1.09153685611342e-05
-3.70878607637639e-05
-1.32130701064527e-05
-2.72230207059881e-05
-3.55973121703775e-05
-1.40945638541788e-05
-2.30956429695028e-05
-4.01268037741732e-05
-1.59945848947737e-05
-2.37447610215718e-05
-3.24045711426684e-05
-6.30278482029183e-05
-4.6818358371341e-05
-1.8662944334269e-05
1.11537120390179e-05
-1.8657364867643e-05
-4.61428583777236e-05
-3.02621678241203e-05
-3.91415799366227e-05
-4.29924262231621e-05
-5.23111487453181e-06
-1.62510114598243e-05
-4.36043320738476e-05
-6.24817467569043e-06
-4.22330989142084e-05
-2.76143079547995e-05
-2.0438206430273e-05
-3.24516583350657e-05
4.78630598257699e-06
-2.38753544349863e-05
2.81160691638323e-06
-2.33140073427193e-05
-9.52083564231148e-06
-2.81703197571538e-05
-5.6449711930053e-05
-1.94634839256534e-05
-2.26895246014245e-05
-4.40702181343876e-05
-1.71716607615488e-05
-4.81905907044757e-05
-2.88239961723172e-06
-2.46274159325313e-05
-4.33726877955947e-05
-2.70245406411884e-05
-2.00327109561132e-05
-1.96196974843218e-05
-4.0001035439618e-05
-2.07012364650393e-06
-2.09446348559275e-05
-5.49373505474981e-05
-1.65420378571884e-05
-3.94768755496014e-06
-2.92911169112889e-05
-1.21430071592683e-05
-1.60008263092843e-05
-3.15992556003465e-05
-1.73346554603459e-05
-3.54849112554381e-05
-1.19699075209964e-05
-3.38362775222648e-05
-4.81615762562562e-05
-5.75852547164312e-05
-4.32515191103524e-05
-4.45695490733343e-05
-4.15704342709758e-05
-5.30129469519535e-05
-5.12220126320143e-05
-3.66979105754587e-05
-3.0772754356297e-05
-4.6452101463481e-05
-3.13551869511889e-05
-4.85461466422117e-05
-5.15777245121037e-05
-3.3403634016617e-06
-7.39247341552816e-05
-4.97657233329794e-05
-6.65686776500874e-06
-2.77792939260178e-05
-1.97781238692108e-05
-3.94377891023999e-05
-2.49900231106448e-05
-2.74850966431861e-05
-2.72464268331776e-05
1.05187921270252e-05
-3.64920401259711e-05
-3.34037411831198e-05
-3.1987200415431e-05
-3.70468872777943e-05
-6.72368928344342e-06
-5.11194554540274e-05
-3.25821815522565e-05
-4.47549379534251e-05
-1.67894086482731e-05
-1.50680433657952e-05
-2.79830271315317e-05
-3.50828273152498e-05
-6.49537128399262e-06
-3.13266460929014e-05
-1.98645898247624e-05
-3.36493032890994e-06
-3.20347106167207e-05
-1.41877031617048e-05
-5.44863319805965e-05
-2.76279511822284e-05
-6.07611730835202e-05
-4.35909589598538e-06
-3.14014490663613e-05
-1.94470744388006e-05
1.59840741047169e-05
-8.05776932264074e-06
-2.75072929924531e-05
-2.18333591418473e-05
-3.036535850702e-05
-6.2707450281538e-06
-3.1067109722607e-05
-3.58232531022241e-05
-3.4431667432229e-05
-1.67731109300121e-05
-3.37866344898847e-05
-3.47343516512989e-05
-1.54748267690019e-05
2.39129410014529e-06
-4.82673208455064e-05
-3.35056990532982e-05
-5.83367805932192e-05
-6.2613776444841e-05
-3.34664059911101e-05
-1.49220976817179e-05
-2.38123145022937e-05
-2.63659514329792e-05
-4.03836124471859e-06
-2.29360774483827e-05
-3.80300375780963e-05
-2.73945973630447e-05
-2.40073516909722e-05
-2.10374148863448e-05
-2.23473789326954e-05
-1.55864248298735e-05
-3.01159208599943e-05
-2.32140981251316e-05
-3.84410494842927e-05
-4.58924774905466e-05
-1.41993936007364e-05
-3.21944830772083e-05
-1.83537461989367e-05
-3.0267238572168e-05
-5.3701451061022e-05
-2.56564328340439e-05
-2.26848406982645e-07
-4.79398868803028e-05
-9.05568174713701e-06
-2.88655977190612e-05
-3.5076084592501e-05
-4.46996311414468e-05
-2.66550819816994e-05
-3.34504275299556e-05
-6.50423882188466e-06
6.14464368675921e-06
-3.91945255337276e-06
-4.34774007569447e-05
-3.49353791898098e-05
-4.3676274029638e-05
-2.66151435496386e-05
-3.36172171032603e-05
-1.73182717221871e-05
-4.8342852981182e-05
-2.31497358996869e-05
-3.50819104385793e-05
-3.57743175819157e-05
-2.70117488790331e-05
2.37898130048854e-06
-1.34733640309433e-05
-8.79934553849324e-06
-8.80609675167571e-06
-4.33030905413728e-05
-3.36964363239825e-05
-1.18700488086258e-05
-2.44453069927551e-05
-3.07693058254448e-05
-1.75581598799769e-05
-3.6971527482403e-05
-4.9449558522882e-05
-2.35800103185127e-05
8.24109598011705e-06
-1.52053231390621e-05
-2.86494961408816e-05
-3.02296115400579e-05
-5.34926287675789e-05
-2.48589105831025e-05
-2.55669125078237e-05
-4.03992600215435e-05
-7.09338511093001e-06
-1.77813681273333e-05
-2.07456126105366e-05
-1.35566247291387e-05
-3.61203283165054e-05
-2.85018399236869e-05
-2.0248362136794e-05
7.32965288412988e-06
-2.87072268277308e-05
-2.64711423153912e-05
4.47119609293323e-06
-6.37989764003787e-05
-5.30471359087662e-05
-4.60061348380503e-05
2.21912368438224e-06
-3.40189383249124e-05
-6.20803764498487e-05
-9.48259217203119e-06
-2.89505771457869e-05
-2.29325976961383e-05
-1.75613926768391e-05
3.86610387537738e-06
-4.07341521224311e-05
-4.38382900328299e-05
-2.37093101394091e-05
-2.90244420986853e-05
-1.92698370462651e-05
-9.04489539977244e-06
-2.2887886551104e-05
-2.04175977190838e-05
-2.37245449007104e-05
-9.11936298614947e-06
-3.73899892362069e-05
-2.22288495864532e-05
-3.16916363421289e-05
-3.14687101064999e-05
-3.1623755631015e-05
-3.3593190271878e-06
-5.41369522664062e-05
-2.41829014420912e-05
-3.46503380297633e-05
-5.29336926252297e-05
-3.45204405858301e-05
-3.77984850922677e-05
-4.58846156636725e-05
-3.1739445177319e-05
-5.71428248176752e-05
-3.32298802806051e-05
-1.43199151495089e-05
-1.8172207638793e-05
-3.47857320182966e-05
-2.59464841938318e-05
-5.24231502532809e-05
-3.5463303058316e-05
-1.90686337514244e-05
-5.28100123121072e-05
-3.18915505351974e-05
-4.49434801215067e-05
-6.79424013523769e-05
-2.75981443778654e-05
-5.69546131332773e-05
-2.23737709624476e-05
-4.64258357446487e-05
-1.33324272077453e-05
-1.96437723885373e-05
-3.65806423637031e-05
-9.97920668846627e-06
-1.8199953989291e-05
-2.4921080063236e-06
-2.99814189512559e-05
-2.64650497804015e-05
-1.24615995795124e-05
-4.36473976367597e-05
-4.39325022388125e-05
-4.30079511411421e-05
-2.66366338194968e-05
-2.04448614004551e-05
-3.60385439528116e-05
-5.54566971904949e-05
-1.82606958211184e-05
-9.81897608191214e-06
-5.30490239580401e-05
-2.41983064810602e-05
-4.03396840864031e-05
-2.50654263438227e-05
-1.32531021589906e-05
-4.46001967736915e-05
-6.06486873581386e-05
-8.52308445800719e-06
-6.01838756875929e-05
-2.25482504156734e-06
-3.65525654800364e-05
-3.86508107857185e-05
-1.10269234381012e-05
-4.9057261097325e-05
-1.87293961720843e-05
-2.37893422115302e-05
-4.98439034445742e-05
-4.50245394769743e-05
-1.86733448043439e-05
-5.24507381881048e-05
-5.25373544586334e-06
-1.80283836884478e-05
-4.86101464353729e-05
-6.89457244094621e-06
-2.15358342469643e-05
-3.95993832810571e-06
-5.3171524295805e-05
-4.7374823246902e-05
-1.21158117926148e-05
-4.0475379823883e-05
-2.28660275784438e-06
-1.90644206825155e-05
-1.80698213857595e-05
-4.95465292158191e-05
-2.38802487070829e-05
-3.17032664918038e-05
-3.88632776013535e-05
-2.0248088668316e-05
-3.65831600140185e-05
-1.61503932865904e-05
-5.77213544298304e-05
-2.35994977771388e-05
-1.17795501009417e-05
-5.56254488891985e-05
7.64919400484394e-06
-4.56743774053026e-05
-1.05581352911166e-05
-4.72722863369599e-05
-2.65301802963835e-05
-5.58242650800268e-05
-3.14886869449565e-05
5.23355080958365e-06
-6.31134413685624e-05
-3.63726718487089e-05
-3.75442779241586e-05
-1.74536028859901e-05
-4.68574509297413e-05
-3.65563008314595e-06
-1.69090736563842e-05
-2.10432910690132e-05
-2.28592393207188e-05
-2.85536802259319e-05
-2.85016124429444e-05
-6.19034439016122e-06
1.46427534653975e-06
-2.64861254302444e-05
2.32492052156809e-06
-2.60636684317774e-05
-2.30842858757678e-05
2.02007135642984e-06
-4.81545943518358e-05
-2.82127117109452e-05
-5.26280522094269e-05
1.58407652631402e-07
-4.24049255487049e-05
-1.8929260502243e-05
-3.9162162010087e-05
-1.36706090284971e-05
-2.47841816883314e-05
-5.55751302057036e-05
-2.18047303848508e-05
-3.99368219971314e-05
-1.34282483036804e-05
-2.36036520684155e-05
-4.77227850802249e-05
-1.66894646047809e-05
-2.12301688794552e-05
2.05548344711279e-05
-1.79662366479186e-05
-7.87578255264636e-06
-2.47487627410528e-05
-6.94377197330247e-06
-2.27317359177556e-05
-1.52284762761508e-05
-1.11111456387073e-05
-6.74400429453183e-05
-1.61839971018956e-05
-5.39440836450385e-05
-2.42858560602839e-05
-6.45315818349219e-05
-4.79600644708422e-05
-5.86356821539069e-06
-2.1723093257811e-05
-1.09880182147725e-05
-1.29798963015646e-05
1.13351687271886e-05
-2.80956387163511e-05
-5.11167320575006e-05
-1.38913768876313e-05
-4.14784176250732e-05
-6.06998634737377e-05
-4.0650358896512e-05
-3.93708709019129e-05
-3.20527582651447e-05
-4.00173315072139e-05
-3.95316353581515e-05
-7.6955427948097e-06
-1.90320184075703e-05
-3.98890355964263e-05
-2.78150791593883e-05
-2.45704390117422e-05
-4.7461081803175e-05
-3.26406517444464e-05
-8.33473658575379e-06
-4.68323471455425e-05
-2.96269367706813e-05
-3.62642662612821e-05
6.38944727398504e-06
-7.52167727698433e-06
-1.25296056473806e-05
-2.89153749634093e-05
8.74076864606848e-06
-5.28319839483028e-05
-4.57472868531175e-05
-7.88943779556858e-06
-5.29182880258969e-05
-5.45400606081485e-05
-4.733300942994e-05
-1.67425055434987e-05
-2.10832740874527e-05
-3.68545741126449e-05
-2.8243099942943e-05
-4.47420601720684e-05
-2.10459169146024e-05
-2.06139475579426e-05
-2.10024024023254e-05
-3.17215979294527e-05
-4.76028042582092e-05
-1.16463064028642e-05
-6.54077036305026e-06
-1.856641029444e-05
-1.66829384237284e-05
-1.83190453322588e-05
-6.98527433953517e-06
3.06484036254239e-06
-1.49552662028774e-05
-1.23742369154951e-05
-3.88984986372215e-05
-3.41468582625742e-05
-3.6439375574658e-05
-1.52657876196011e-05
-2.53832816404867e-05
-5.61346981099237e-05
-6.21298522255225e-05
-8.45898591460799e-06
-1.02082446738567e-05
-6.43680704782905e-06
-1.01727539515835e-05
-3.50415273247211e-05
-3.38821931927006e-05
-3.13602204748343e-05
-2.26320087812476e-05
-1.61301322472973e-05
-6.39282404959063e-05
-2.54995335544649e-05
-8.05888668055932e-06
-2.26214573315159e-05
-1.4364828171607e-05
-2.17350672686794e-05
-3.20202008872535e-05
-7.00554768855452e-06
-2.62672082162429e-05
-6.75249361819558e-06
-3.01767073663508e-05
-4.11098524750764e-05
-3.23695117000583e-06
-3.05428953966355e-06
-3.16801617449355e-05
-3.9740676277927e-05
-5.48162977209591e-05
-2.98824432933728e-05
-2.38595536352624e-05
-3.01492892230991e-05
-4.56658688636468e-05
-5.02404988601371e-05
-2.91394328961934e-05
-2.66865022473003e-05
-1.60966128507336e-05
-5.68241110567375e-05
-3.30138829069629e-05
-3.77091982371287e-05
-1.82503887665028e-05
-8.18330236847728e-06
-4.6478349366076e-05
-2.46031930455242e-05
-1.2868693434326e-05
-2.83426270613259e-05
-3.71448153856073e-05
-1.98351507437435e-05
-2.19477014531037e-05
-4.72191015108855e-05
-1.46269106699864e-05
-1.46697304896118e-05
-2.54625243913799e-05
-3.3214445066157e-05
-2.08267317689187e-05
-5.76592652865691e-05
-2.20812020066588e-05
-3.19853043892831e-05
-3.39615297047025e-05
-1.91667748090884e-05
-1.5201874096146e-05
-3.43791000328746e-05
-9.64982599191273e-06
-2.82661211127114e-05
-3.45251455874643e-05
-3.30857574258384e-05
-9.11705907446548e-06
-1.38472504534704e-05
-1.98065799286661e-05
-3.07202993557981e-05
-8.25567401052445e-06
3.98723160437052e-06
-2.93332749120447e-05
-3.18355351169352e-05
-1.09138444498468e-05
-2.19514347145394e-05
1.12663361188146e-05
-1.68769767751386e-05
-7.55254876284065e-06
-2.50888326573345e-05
-1.38017326208439e-06
-5.37888497013627e-05
-5.44286869639419e-05
-1.00051872192941e-05
-4.88358973891684e-05
-7.46493256805609e-06
-1.68117670153292e-05
-2.30014465487876e-05
-1.087912145208e-05
-4.81141430829793e-05
-1.81320060827071e-05
-3.83534680030046e-05
-5.42538531698397e-05
-5.49697342858486e-05
-2.33510895233987e-05
-4.58895726881978e-05
-5.6703105130175e-06
-3.05587011472722e-05
-5.9317651195391e-05
-3.0603873577596e-05
-1.65558265340056e-05
-3.53995565316473e-06
-2.6160532853299e-05
-5.93738422206528e-05
-4.30534320441587e-05
-2.34940163386033e-05
-3.82712737963121e-05
-1.78256605050286e-05
-2.52969565581428e-05
-4.60007396195339e-05
-2.102158986516e-05
-4.0651766928626e-05
-3.46508560923205e-05
-1.4757809757815e-05
-1.28773628314204e-05
-2.38088055261083e-05
-5.33442580873853e-05
-3.00450868964256e-05
-3.4383312472615e-05
-2.53370137480672e-05
-2.58672413564863e-05
-3.78740272184356e-05
-2.86666905561014e-05
-3.19610279880785e-05
3.52923757054964e-06
3.33712259816928e-06
-3.30925105967701e-05
-5.3315186362135e-05
-4.44929427301366e-05
-6.20089983901772e-05
-7.02871021889554e-07
-5.2436018309206e-05
-1.13902088495077e-05
-2.52080971883476e-05
-1.80303371157006e-05
-2.50545850560216e-05
-2.11684879633781e-05
-1.31814582769504e-05
-3.24192267608028e-05
-3.23950418005383e-05
-1.59447926998328e-05
-3.73027766125148e-05
-1.21530019728779e-05
-5.33162244359605e-05
-2.95084371897338e-05
-7.59153552741615e-06
-4.48497626313095e-05
-3.2767235255921e-05
-1.23814680585539e-05
-3.12240133239179e-05
-3.38989550667908e-05
-4.47564059950795e-05
-4.36874130091843e-05
2.66705295360752e-06
-3.90781960688275e-05
-5.01485648078499e-05
-1.10689452856948e-05
-1.67742263834663e-05
-4.53430075233326e-05
-2.77694301033022e-05
-2.43853064999644e-05
-5.21125679746611e-05
-3.79538155530649e-05
-8.77289835236785e-06
-5.18281539257499e-05
-3.82187581055769e-05
-1.83634042895146e-05
-5.96650665234281e-05
-4.32649669873094e-05
-2.68022681854083e-05
-1.98641285429921e-05
-3.02413525282191e-05
-1.66603398930114e-05
-1.46453701455568e-05
-3.13692854159286e-05
-4.85003538332626e-05
-1.83609629791958e-05
-1.54180152606011e-05
-4.28104417512967e-06
-5.16552290078026e-05
-3.02740763913634e-05
-6.9737753555335e-05
-1.89540955949024e-05
-6.75093496956193e-05
-2.43080192233448e-05
-2.97273514872629e-05
-4.78565055140875e-05
-5.19692811882042e-05
-2.28371393483516e-05
-1.30681502301791e-05
-3.49428536235818e-05
-1.83402955857266e-06
-1.82804625273315e-05
-7.25597035764004e-05
-1.28202020884813e-05
-4.36227367791583e-05
-2.59844191529766e-05
-5.04793195016456e-05
-4.18104426199647e-05
-5.68924060054362e-05
-3.54016293309571e-05
-2.96617405652426e-06
-1.56884951355339e-05
-1.47353391229608e-05
-4.03086836088852e-05
-4.84180117032321e-05
-4.90657951359771e-05
-4.59368520492125e-05
-8.11384602881682e-06
-3.14827588475753e-05
-4.37354530936769e-05
-4.73655678883785e-05
-4.3970305067719e-05
-2.08158943690773e-05
-3.25720431105997e-05
-4.89710984068613e-05
-8.2716992382837e-06
-2.59772821168263e-05
-3.99884545804602e-05
-1.92360140951945e-05
-3.00688839610385e-05
-4.3221509148209e-05
-1.83044870965263e-05
-3.98442097714363e-05
-2.52774300801647e-05
-4.41331630964151e-05
-3.12137557776173e-05
-1.22568559767335e-05
-3.99514490893918e-05
-5.76663985196783e-05
5.93846299094066e-07
-1.61972087046608e-07
-1.59080072556596e-05
-2.76591258447882e-06
-1.40931581783545e-05
-1.91993418119245e-05
-1.46682149505277e-05
-3.47024015378712e-05
-6.12354565701895e-05
-3.29630257065412e-05
-4.16132557799979e-05
-4.25818984208645e-05
-2.48690520152753e-05
-3.6907684422716e-05
-1.28033908711952e-05
-3.03093890853868e-05
-2.61264025055237e-05
-2.97481534914467e-05
-6.06379042302585e-06
-3.23633170529208e-05
-3.10241405660988e-05
-5.14013515896846e-05
-1.42923282089185e-05
-1.41813607832761e-05
-2.26301676705053e-05
-3.34530145277099e-05
-5.19931305459522e-05
-2.04533401216875e-05
-4.8606946774169e-06
-4.69154282095097e-05
-2.05656638741676e-05
-4.03214494324421e-05
-2.30050406245539e-05
-3.43823041348968e-05
-2.87117175647322e-05
-6.29919743008524e-05
-3.20485290344971e-05
-4.21583249531826e-05
-1.11319858410699e-05
-1.51390008783696e-05
-2.05191295903664e-05
-1.26183342990062e-05
-2.09324207879496e-06
-3.08197841976409e-05
-6.34886703080703e-05
-3.95603556603477e-05
-1.83361163923819e-05
-2.15621624018551e-05
-2.57356107432719e-05
-6.93836305091379e-06
-1.4162257411656e-05
-3.8636765685359e-05
-4.27960406299391e-05
-1.79975572434748e-05
-3.16101892602094e-05
-1.60225983006106e-05
-2.4691720598084e-05
-2.22818171299307e-05
7.96978520833668e-06
-1.06514275854631e-05
-1.92373574338586e-05
-1.29488777607202e-05
-3.789960348487e-05
-1.4708313688095e-06
-2.19359485733801e-05
-4.52552707096904e-05
-2.43327388325544e-05
-4.96212868543714e-05
-3.36278295624168e-05
-3.36575015413308e-05
-2.07060523408716e-05
-4.00577807024191e-05
-1.13687567814645e-05
-1.25880995067123e-05
1.05742334607191e-05
-2.20180962846531e-05
-2.3979437403404e-05
-5.14313987856469e-05
-3.3572872384531e-05
-3.84955977607179e-05
-4.09542918930704e-05
-7.54846783162325e-06
-5.27654840716758e-05
-2.95296238758563e-05
-1.69725755161074e-05
1.88103378648596e-06
-4.19193675049964e-05
-2.71497166806164e-05
-4.90697536711588e-05
-4.16786832263725e-05
-4.26219771271551e-05
-1.71205160891802e-05
-1.30745167261862e-05
-2.50269314329665e-05
-1.65260928188165e-05
-9.75567212220873e-06
-4.37097930960512e-05
-1.4955730654412e-05
-3.3389061775478e-05
-1.63441448254356e-05
-4.50950178865224e-05
-3.84957530897577e-05
5.93015047810325e-06
-1.47423405128182e-05
-6.89210478374471e-06
-2.6814775907014e-05
-4.26362673643726e-05
-7.45791207083004e-06
-2.85781177392486e-05
-2.9134383103122e-05
-3.45483029073125e-05
-5.15193526466236e-05
-9.76460974015818e-06
-3.68721118585226e-05
-5.18826020777649e-05
-3.57556863165613e-05
-3.9478901730638e-05
-3.04030302566139e-05
-1.25989156597073e-05
-2.27825745361245e-05
-5.03360914317866e-05
-5.53646540010435e-05
-2.95561987681527e-05
-4.88831470090071e-05
-2.49713830192503e-06
-3.84100798125105e-05
-5.20379225039028e-05
-1.58683190470424e-05
-5.55958131357939e-05
-4.25016838478642e-05
-4.07916388601051e-05
-3.83760962258152e-05
-2.21869762826159e-05
-1.06218717034818e-05
-1.78637756617123e-05
-2.14876806651584e-05
-3.8254472891772e-05
-1.16483842522515e-05
-9.44986879410363e-06
-4.37212562161653e-05
-2.01155390946918e-05
-1.83741908704134e-05
-2.33067557470718e-05
-2.97581036456823e-05
-3.10247298862609e-05
-1.58652436682295e-06
-5.76028187485361e-06
-1.04771776807676e-05
-3.57519504285954e-06
-6.28821224795004e-05
-4.82004293721159e-05
-2.41889718377254e-05
-4.49991460513616e-05
-4.52393941697074e-06
-3.60482569877979e-05
-4.33338785736833e-05
-1.67499639813432e-05
-4.51241878135396e-05
-9.19241628741335e-06
-3.32479805764111e-05
-3.50507146502258e-05
-1.75620793436389e-05
-2.7732066415397e-05
-6.57671960657846e-05
-1.98752895383479e-05
-6.25966639328753e-06
-1.92641172095364e-05
-3.95703231256032e-05
-5.49693367362562e-05
-2.01148857902634e-05
-1.96579492530907e-05
-3.68976323197342e-05
3.60354713776309e-07
-4.44426150110246e-05
-4.29873521146551e-05
-3.54162222270982e-05
-3.31391636781181e-05
-1.72196854450522e-05
-4.69834635992968e-05
-3.36815314375056e-05
-3.44115929854271e-05
-2.15644710067331e-05
-1.82314431957007e-05
-3.20012430069154e-05
-2.53468614221961e-05
-9.47334994409832e-06
-1.17783998815512e-05
-3.15122346508432e-05
-1.721076931037e-05
-2.80853887451348e-05
-4.93549023439234e-05
-1.24345427385777e-05
-2.41125844031883e-05
-2.50554140492034e-05
-3.35264048575501e-05
-3.5088637469755e-05
-5.16426713026335e-05
-3.35336423541218e-05
-1.2002000804588e-05
-2.26345376952841e-05
-1.30952796043992e-05
-4.34572517293788e-05
-4.08258444107907e-05
-3.15644653154362e-05
-4.01495885783478e-05
-4.3846144875326e-05
5.68559337190882e-07
-3.20305992854654e-05
-5.3798701067821e-05
-1.84578662613843e-05
-3.74914770632112e-05
-4.12675160211311e-05
-2.91855321615959e-05
-4.7108641782336e-05
-3.30847216769661e-05
-1.71654730824648e-05
-3.41690102914385e-05
-4.65276971363095e-05
-3.16108934322744e-05
-5.70312650889036e-05
-4.33160558832474e-05
-3.05206065483793e-05
-1.41774822081655e-05
-3.93552774447978e-05
-3.96369718873901e-06
-2.62501162170232e-05
-4.2982622460333e-05
-2.31146456094105e-05
-2.75040877196045e-06
-2.71917057552995e-05
-6.87942797645949e-05
-3.69697704106292e-05
-3.45719664415444e-05
-1.61505407301884e-05
-3.52112167093076e-05
-3.1770341330188e-05
-2.24012493536613e-05
-3.94614390095723e-05
-2.42035232822527e-05
-2.94185795764519e-05
-4.14312261189547e-05
-4.23451152482414e-05
-5.29658626562482e-06
-1.17208187607273e-05
-5.02028311870967e-05
-5.63843328005469e-05
5.34285551637158e-06
9.54047623913383e-06
-4.87970927392345e-05
-3.10291610528509e-05
-2.81591441984298e-05
-2.10034439801609e-05
-3.81097212472219e-05
-1.4338176699296e-05
-3.4160821072193e-05
-4.2023726486305e-05
-1.74181629764746e-05
-3.61957635429793e-05
-2.97000029683109e-05
-1.52033251124777e-05
-3.13526432762834e-05
-4.04181568357246e-05
-3.27286533007092e-05
-4.00664511138695e-05
-7.65001434595919e-05
-2.0088188301655e-05
-6.22047922065022e-05
-5.31489762998844e-05
-2.60207790078988e-05
-2.15101968367534e-05
-1.92993937236875e-05
-2.56941471921491e-05
-4.25943668146687e-05
-1.84800184215716e-05
-1.78124407662979e-05
-3.12711750586207e-05
-2.32528251208711e-05
-1.86387883964015e-05
-1.5247490172524e-05
-2.57233343522653e-05
-1.80144264625034e-05
-1.0353777980971e-05
-2.91061070316713e-05
4.41500798020862e-06
-3.04284247037858e-05
-5.09679756973344e-05
-1.50837688277213e-05
-3.04824784832604e-05
-3.16440558676613e-05
-2.97980797077509e-05
-2.77384801748638e-05
-3.60244060776816e-05
-3.89509505728797e-05
-5.44813947360209e-05
-4.37959865693881e-05
3.95004178487836e-07
-4.36557499345644e-05
-1.32758364709435e-05
-2.63600806640253e-05
-2.28532947238526e-06
-2.508256191826e-05
-3.14786161036335e-05
-3.98734510563625e-05
-3.04975256652883e-05
-1.80908689149023e-05
9.05959146554686e-07
-3.89930349243892e-05
-3.71771719072283e-05
-1.29886931743997e-05
-2.20247018168727e-05
-4.24865506125147e-05
-2.94388571070879e-05
-5.08569969866701e-05
-3.67786516979046e-05
-1.92560147623272e-05
-5.30641457841315e-07
-3.16838234759613e-05
-3.06717324142903e-05
-1.14448534698494e-05
-4.05606809462868e-05
-5.57217372576592e-05
-6.48044034472514e-06
5.90265377608051e-07
-1.82199771300966e-05
-5.11890784621031e-05
-2.2586784447567e-05
-1.63731116539643e-05
-5.05133518840201e-05
-2.06147939786185e-05
-6.42976730612432e-05
-2.53126188364129e-06
-6.75713501180925e-05
-2.95452147495438e-05
-7.29402084658956e-05
-2.1718507723071e-05
-4.70501160406072e-05
-1.9021547755904e-05
-7.08088480776643e-06
-4.19169614550746e-05
-2.37590511316213e-05
-1.35532786035709e-05
-4.17116087376637e-05
-7.36962913436116e-05
-4.8417750693597e-05
-1.296925129217e-06
-2.8347162850235e-05
-4.5998715748748e-05
-2.34248550797027e-05
-4.54692952460194e-05
-3.37196329523717e-05
-2.74847626367043e-05
-5.51587103060163e-05
-3.54499041699185e-05
-2.41269682431984e-05
-3.2620053267641e-05
-3.56067867060235e-05
-4.63525873637459e-05
-1.99574565875461e-05
3.12428805811628e-05
-1.58184132787171e-05
-2.70503012546771e-05
-2.58849898438437e-05
-1.26488959724646e-05
-2.43764551214758e-05
-1.61951605309447e-05
-1.48663638451856e-05
-1.83551917878462e-05
-2.27035199879973e-05
-1.35240079049983e-05
-6.64976878904227e-06
-5.06059463343791e-05
-1.99200168573294e-05
-4.28418966106663e-05
-5.68341209045592e-05
-1.72987557125955e-05
-1.51673689292078e-05
-1.04199872721791e-05
-2.92894825451579e-05
-3.11504258791401e-05
-3.19548279825907e-05
-1.08661086000905e-05
-6.59514236783875e-05
-2.15526369202167e-05
1.30930649138131e-05
-2.42124672826958e-05
-5.78122057079843e-05
-2.79907380177302e-05
-7.91426289714088e-06
-4.61672702377143e-05
-1.93777428440108e-05
-3.31603545802767e-05
-5.46508711201741e-05
-2.4996980511143e-05
-3.29604354886163e-05
-2.08865094487241e-05
-2.75766638075112e-05
-3.98601548561703e-05
-3.28579065283722e-05
-1.79839812331718e-05
-4.9304882271803e-05
-2.46712588108133e-05
2.31575107281165e-06
-2.08876156057994e-05
-5.26476997727388e-05
-1.99986785895696e-05
-3.33823210255727e-05
-2.14588917508599e-05
-2.46375771009291e-05
-2.41311125065116e-05
5.46126955157451e-08
-2.29516016098095e-05
-3.88119636632846e-05
-4.65432645627104e-05
-5.06380398280235e-05
-5.48921124250488e-05
-1.71705272713572e-05
-1.78246903380926e-05
-2.38343673030192e-05
-5.85892311928892e-05
-4.46613685335577e-05
-2.36297183807238e-05
-3.44814816300543e-05
-2.82718975567249e-05
-2.62778660578066e-05
-3.31101163326426e-05
-4.92146706103742e-05
-3.5029473027551e-05
-4.09049000011454e-05
-3.79711262506282e-05
-4.2488131312668e-05
-2.19978967578272e-05
-2.23207118267532e-05
-2.08355863371056e-05
-4.8318631960208e-05
-3.43145241296274e-05
-7.90331510515038e-06
-1.12541907022099e-05
-8.67391174403242e-06
-2.39885878608453e-05
-1.35653281443678e-05
-3.00657308427438e-05
-2.89703788461233e-05
-4.69893094555023e-05
-3.46342360040128e-05
-4.11048548810743e-06
-1.96033025108075e-05
-4.05252290626152e-05
-3.52051377332104e-05
-4.90949452640628e-05
-3.48926243575297e-05
-4.32641772605996e-05
-5.52055909532219e-05
-2.34986361545105e-05
-3.77096904221994e-05
-2.86306909965208e-05
-2.62533086815435e-05
-1.03789328065263e-06
-2.89332519040109e-05
-9.8118124475962e-06
-5.11789246165147e-06
-5.06909504502926e-05
-4.14788006937119e-05
-3.18492916875742e-05
-3.39506614798037e-05
-2.26392121687075e-05
-3.12519378585734e-05
-7.24755843055545e-06
-1.13974867387906e-05
-3.30413871951502e-05
-1.08731312603482e-05
-2.63961095646606e-05
-1.29824067886562e-05
-1.70633222432624e-05
-3.82693385274101e-05
-4.48631701321274e-05
-2.69563742735341e-05
-2.64422778182361e-05
-1.25807091700317e-05
-2.29578524777863e-05
-1.12320894697224e-05
-1.4230273089951e-05
-3.1268727256423e-05
-3.12671532837942e-05
-8.37898908069015e-06
-3.5634975221641e-05
-4.93738465428861e-05
-5.20860177773036e-05
-3.59593663327353e-05
-4.51290669257635e-05
-5.67553758535563e-05
-4.67329212529346e-05
-3.44265307480606e-05
-3.3931303112716e-05
-3.64863327477677e-05
-1.02308135828345e-06
-2.20735636160084e-05
-3.2449735401267e-05
-4.15066372430867e-05
-2.20130589489452e-05
-2.56162424444261e-05
-2.66277282194029e-05
-2.51944360153247e-05
-9.06018948273935e-06
-4.75038810036784e-05
-2.75603590892495e-05
9.98935797035981e-07
-2.68433294831382e-05
-4.57076357827236e-05
-1.83963166167579e-05
-5.31875825695333e-05
-4.9744686495596e-05
-4.80642712592857e-05
-3.37596366478158e-05
-1.36732245858829e-05
-3.9688551721209e-05
-4.47812837972913e-05
-3.03222257078498e-05
-3.63779015996254e-05
-3.43989016998449e-05
-2.87919663991141e-05
-2.71569037804932e-06
-5.2546175442529e-05
-3.09990110462302e-05
-6.44352136539099e-05
-4.23409222834559e-05
-3.39957514656874e-05
-2.9164308897382e-05
-3.79976162798518e-05
-3.6698818150575e-05
-1.25568536356172e-05
-2.05251764194637e-05
-4.137183960358e-05
-2.29145386139611e-06
-1.18808261596429e-05
-2.2144579625117e-05
-5.4441314645239e-05
-5.50165451431046e-05
-3.04918624235282e-05
-2.98368381732779e-05
-4.71721115483306e-05
-1.20952896367358e-05
-5.07694435091928e-05
-2.31903709447851e-05
-1.42143177642293e-05
-2.71156925992526e-05
-1.6878795320611e-05
-3.65130356935138e-05
-2.88822375051135e-05
-2.0361045656064e-05
-1.20726158356405e-05
-3.29402497776242e-05
-8.90258013376121e-06
-3.12454145121322e-05
-3.70081890211363e-05
-2.09922262930675e-06
-1.53314820223391e-05
-6.24601379918125e-05
-1.59222023595751e-05
-3.71991946689754e-05
-4.2646604400625e-05
-4.41970243233532e-05
-3.87489248153653e-05
-2.72117603927919e-05
-1.6058843621476e-05
-2.66360700838918e-05
-2.53810490503187e-06
-4.61001089031588e-05
-6.32481293920336e-06
-7.27464221649918e-06
-5.35663909688956e-05
-4.93900192336941e-05
-3.79865386406823e-05
-5.75211042741852e-05
-1.9178997972031e-05
-3.3233372666117e-05
-3.07353483643574e-05
-2.0159814761084e-05
-4.60904160111158e-05
-4.64622215971568e-05
5.35519580466207e-06
-5.19146236989259e-05
-4.05913645442935e-05
-1.30816336027205e-05
-4.43495916326503e-05
-1.35467443536754e-05
-2.21199402815501e-05
-1.55298472512897e-05
-4.19845476409793e-05
-3.54931678899789e-05
-1.24031542243927e-05
-2.09497603454879e-05
-7.23408070824234e-06
-4.28011878527646e-05
-2.07538609955047e-05
-1.1276069872472e-05
-8.76271427812866e-06
-4.62814975037223e-05
-3.54413975876557e-05
-2.09993222198939e-05
-2.92100922617098e-05
-2.08081976547665e-05
-8.56507719967565e-06
-3.31750597696403e-05
-2.87434750522877e-05
-1.52834464624107e-05
-3.21975434899106e-05
6.0549957738525e-07
-2.50300691161454e-05
2.20528804295213e-06
-3.70756279400209e-05
-3.04562770780936e-05
-3.40043087030429e-06
-5.17790551658414e-05
-3.82101149540524e-05
-9.20232411737269e-06
-3.02920034295327e-05
-3.58205625613816e-05
-2.81536418411072e-05
-3.06732761992894e-05
-1.77954181383286e-06
-5.84836087493903e-05
-2.56996128451952e-05
-4.87956716863197e-05
-2.8607533390894e-05
-2.83723746087937e-05
-3.54154186248558e-05
-1.99979057203996e-05
-7.56644389036154e-06
-2.96692706491164e-05
-3.65099627548032e-05
-2.62344756016171e-05
7.064934515737e-07
-1.26790585652934e-05
-3.68928697953733e-05
-3.20865110615335e-06
-3.43066971318703e-05
-8.85182477870822e-06
-6.53054874818523e-05
-3.19557114899745e-05
-2.01156271147672e-05
-2.26743661797043e-05
-4.75799120073694e-05
-2.14652965822774e-05
-3.99820855040579e-05
-2.81321455679273e-05
-9.66400968212534e-06
-4.50377930889634e-05
-1.94070836797003e-05
-3.13342231569422e-05
-4.06346554430056e-05
-2.51079832081949e-05
-1.4476779522055e-05
-5.79588894373093e-05
-2.12496387027919e-05
-2.53416245045451e-05
-1.17853472166994e-05
-4.48003989868017e-05
-2.10579892935669e-05
-3.04991788112752e-05
-2.21563827494603e-05
-4.27253983330486e-05
-4.01336444631845e-06
-2.21324937463764e-05
-3.86213470444493e-05
-1.43365246137288e-05
-2.56881897767932e-05
-3.60014326933402e-05
-1.4444634752978e-05
-4.78728287168185e-05
-5.65214561188067e-05
-4.59299645729661e-05
-2.41867337040485e-05
-4.14967181651037e-05
-3.54467751662193e-05
-9.04898730258634e-06
-3.62206274490361e-05
-5.23887469303896e-05
-6.3315101381135e-05
-5.34499495107881e-05
-1.28514997963869e-05
-2.70151641545553e-05
-2.96377322392091e-05
-3.99600884605307e-05
-3.68458182879418e-05
-5.97295832097515e-05
-2.23141312450586e-05
-4.17506825390733e-05
-3.7351931808733e-05
-2.6509192684397e-05
-2.44797372235441e-05
-4.14725732931222e-05
-4.37021818704691e-05
-3.07176699836156e-05
-4.38129222836105e-05
-1.58316369509973e-05
-4.18250695218247e-05
-2.74529796775682e-05
-1.1097105883586e-05
-1.53271944168036e-06
-3.30721715091279e-05
-4.31161474197394e-05
-5.76638317559462e-05
-1.64606642547937e-05
-4.35239323760341e-05
-2.96429122254102e-05
-3.22579605639742e-05
-1.20321670008958e-05
-4.58533552368964e-05
-1.97708878575257e-05
-3.79505105783229e-05
-2.14586459428521e-05
-5.41536371872635e-05
-4.31461359304187e-05
-2.10451530975201e-05
-7.04564289337178e-05
-1.39540984226435e-06
-3.11391813069898e-05
-4.51287484348333e-05
-3.90562738770432e-05
-2.49781622922308e-05
-3.58744468967026e-05
-3.46057306169739e-05
-4.30615282081607e-05
-4.05379641992886e-05
-5.58164440368659e-05
-2.54735912051291e-05
-3.76000472921082e-05
-4.11655174796052e-05
-3.47042842438788e-05
-6.66907070145926e-05
-5.0493919279751e-05
-1.51058073143042e-05
-4.87657698223544e-05
-1.22429029569424e-05
-5.98849398331013e-05
-2.18561452135158e-05
-1.14063492854171e-05
-2.46606794166866e-05
-2.72750532235396e-05
-2.41877448631926e-05
-3.57548266431584e-05
1.95916143096857e-06
-2.41319722629663e-05
-3.57486313160599e-05
-1.24530372006216e-05
-3.91531534007784e-05
-2.48827895095308e-05
-2.49834250538336e-05
-8.30021221353884e-06
-5.89885088262313e-06
-1.81996617820964e-05
-2.12108360103483e-05
-1.73928072693919e-05
-2.53023884079643e-05
-1.5276181510252e-05
-2.22307117721042e-05
-1.75946841318474e-06
3.81460400390056e-06
-1.90964197582636e-05
-2.16847803536005e-06
-2.16224256529716e-05
-8.63642873935979e-07
-1.79337151128093e-05
-4.51428583999589e-05
-6.09557093796182e-06
-2.51451597106822e-06
-3.74468966806797e-05
-3.34033924712834e-05
-2.70232656767726e-05
-5.09331177856913e-05
-5.52502916470222e-05
-2.89033629100441e-05
-2.15049534638574e-05
-5.56128663048343e-05
-2.40097319936477e-05
-9.47860097313633e-06
-8.78623472941314e-06
-2.09045788575065e-05
-4.14477240587634e-05
-2.00945791167887e-05
-3.44621602757356e-05
-5.17331767026586e-05
-2.52578924783076e-05
-2.73560458764954e-05
-2.04374468998894e-05
-2.18713661471514e-05
-5.54173620512435e-05
-2.67068556954111e-05
-3.31534936752162e-05
-1.8066943778158e-05
2.98429540329243e-06
-2.90790457223507e-05
-2.88755304660582e-05
-3.68090624914165e-05
-2.65518745072777e-05
-3.40702162750045e-05
-5.00284601985894e-05
-4.9878400619662e-05
-2.50407632714049e-05
-3.774186130737e-05
-2.73160764770122e-05
-3.46300487924931e-05
-4.38914157368797e-05
-1.80610857056232e-05
-3.74887787958199e-05
-7.76366911354442e-05
-2.75245912471273e-05
1.42202196142218e-05
-3.30753681823601e-05
-4.29982028355639e-05
-4.60289661395884e-05
-2.21543731363924e-06
-4.02090548766662e-06
-8.23101068872743e-06
-3.90102938850943e-05
-2.9580665440811e-05
-3.28429071140189e-05
-3.07613489198313e-05
-5.6039400286532e-06
-1.57884015885505e-05
-8.04003246319059e-06
-1.05421179783571e-05
-4.17006625479388e-05
-4.37523528920161e-05
-2.60043227251401e-05
-2.80433929682497e-05
-3.29640615405033e-06
-5.32003041726612e-06
-1.49380662084629e-05
-4.23452517263128e-05
-4.10759372155739e-05
-3.81688293605925e-05
-4.15577135714462e-05
-3.86724169988642e-05
-6.38086268586499e-06
-3.43603231081107e-05
1.66346739742528e-05
-5.3837706872633e-05
-5.66684207767762e-05
-3.28259837620901e-05
-3.77297450924006e-05
-3.50690809187933e-05
-4.48381823194449e-05
-3.10030377111989e-05
-5.35711349162778e-05
-2.90699178540921e-05
-1.33870789593205e-06
-7.48186333746633e-06
-2.51547872424285e-05
-4.24869077893265e-05
-3.73221682693566e-05
-4.05576649469659e-05
-3.42734166369788e-05
-2.03313987409456e-05
-1.90236534237564e-05
-2.24761182032741e-05
-3.2599168977191e-05
-1.55448980333756e-05
-6.04761903009879e-06
-7.69133653518958e-06
-3.05088160011407e-06
-2.34768160186758e-05
1.04965590274689e-05
-2.52544296818332e-05
-6.4115709688543e-05
-4.56392116167179e-05
-3.96214677364341e-05
-2.34146162027025e-05
-2.94735663645657e-05
-2.52703864183529e-05
-2.57207000162885e-05
-2.02038325876777e-05
1.29663717442224e-06
-3.59168755692841e-05
-4.2722568239836e-05
-2.62738229129546e-05
-2.56633639611616e-05
-4.19117928653494e-05
-2.74658574838695e-05
-1.84899192992094e-05
-4.26339619111188e-05
-3.01357543669253e-05
-3.13790047733919e-05
7.59949486639415e-06
-1.4252376191507e-05
-5.22480389546466e-05
-4.22335989582856e-05
-3.24281994986002e-05
-1.74216377896589e-05
-4.09891961912583e-05
-3.18371311146842e-05
-4.11670246238758e-05
-2.84520977564596e-05
-4.5204926074472e-05
-2.13936369452292e-05
-5.78639237239332e-05
-5.03780484513453e-05
-2.00462989993133e-05
-1.94564148640066e-05
-4.43038082030145e-05
-1.49426901394607e-05
-2.53436070367517e-05
-4.71986109962814e-06
-6.12453293736504e-06
-1.40695082959185e-05
-1.74898604710055e-05
-2.8580235736855e-05
-5.5752451834609e-05
-2.38356501224443e-05
-2.76440716617747e-07
-2.00347926155094e-05
-3.46152830989579e-06
-2.98684501595458e-05
-2.66325799398566e-05
-3.47277066375438e-05
-6.74845168396678e-05
-2.36342541884799e-05
-2.61493274917591e-05
-2.57251103180857e-05
7.11024072901386e-06
-1.31143389375313e-05
-5.50249339375474e-05
-1.34771017650255e-05
-3.04904999451346e-05
-2.68993360742893e-05
-1.22045356196321e-05
-1.43715661629985e-05
-3.05479565522257e-05
-3.8078056296023e-05
-1.19065326021838e-05
-2.82368750902044e-05
-2.32964073321274e-05
-2.41428480448285e-05
-2.30395340195644e-05
2.76450432245202e-06
-4.52674572864682e-05
-4.93994423897236e-05
4.89284620878556e-06
-8.47625663470424e-06
-2.68958314895306e-05
-1.8305432429096e-05
-3.08194314915091e-05
-5.39656877410132e-05
-2.77745894019468e-05
-1.1696760179065e-05
-2.5377002767425e-05
-5.79067232602846e-05
-4.03643507853384e-05
-2.17518935939268e-05
-1.76871045361452e-05
8.66208690061591e-06
-3.98477651026519e-05
-5.39182879338206e-06
-4.08336303637502e-07
-7.3953232844494e-06
-4.60657411346648e-05
-3.26395457397489e-05
-3.83779038782292e-05
-9.62501691479835e-06
-3.90194698043233e-05
-2.19477286893564e-05
-2.99642239546139e-05
-5.17910744475861e-05
-4.74777719902176e-05
-6.62181814277593e-06
-1.55623597674447e-05
8.99248401550237e-06
-4.29101567887464e-05
-2.68778863592386e-05
-1.74897680521147e-05
-3.79518057237799e-05
-2.16346846062525e-05
-1.08145953654026e-05
-3.74282828928489e-05
-3.60054167281076e-05
-6.30396102815419e-05
-4.73706294731802e-05
-5.63054428130503e-05
-1.57405287703756e-05
-3.21341649235114e-05
-4.06881583152262e-05
-5.83478846311593e-05
-3.21447874708043e-05
-2.1883941584545e-05
-5.73451774203338e-05
-5.23903168775346e-05
-3.9691673442393e-05
-1.54252557139779e-05
1.39606631097999e-05
-1.5642540855195e-05
-3.58699678509262e-05
-4.85111747348892e-05
-1.18568889201201e-05
-2.41845946731111e-05
-3.34916812311273e-05
-2.61453564870921e-05
-3.65989676856242e-05
-4.73278476815221e-05
-2.29308495976753e-05
-5.55139862170967e-05
-3.78726670390984e-05
-2.58171245233865e-05
-3.50980283054644e-05
-3.37281669187013e-05
-4.78073575354051e-06
-3.3466754575228e-05
-5.04877510207691e-05
-4.90123479477139e-05
-6.13289560801932e-05
-3.3762503042098e-05
-2.30063609660578e-05
-8.80978085214486e-06
-4.47140803716615e-05
1.29600237500916e-05
-5.85190760489294e-05
-3.03833321396296e-05
-4.55979522178411e-05
-2.15656510801459e-05
-5.67788342576122e-05
-2.50732859627494e-05
-4.98994000933081e-05
-4.99443238603839e-05
-8.53053252784432e-06
-6.88635880218239e-05
-3.69377296607443e-05
-3.01078065110891e-05
-3.86263666105176e-05
-4.01638398318935e-05
-2.91573749384756e-06
-1.13266956976291e-05
-2.52817508606826e-05
-3.93961254246692e-05
-2.10271096064072e-05
-1.78420777629197e-05
-3.92015645203435e-05
-1.66921590291525e-05
-2.44147790485917e-05
-3.74905806474409e-05
-3.87308136172851e-05
-4.61900320337478e-05
-2.33504072695905e-05
-4.63303200695798e-05
-4.02586126361585e-05
1.02372762283578e-05
-1.90978835184743e-05
-2.67569696557073e-06
-3.41458849799326e-05
-3.35688389736578e-05
-4.65678966669234e-05
-4.82265575505042e-05
-4.66116708285092e-05
-3.89387737168048e-05
-2.55330697186584e-05
-4.26143252000644e-05
-3.67305361276902e-05
-1.9132100808741e-05
-3.56712873376949e-05
-2.51809402932759e-05
-4.20574451905505e-05
-4.49682521910586e-05
-5.57275898925397e-06
-3.02669483494751e-05
-2.89657634463736e-05
-1.24744041498644e-05
-3.42507287290505e-05
-2.93024960052863e-05
-2.97305884223304e-05
-3.05967318272011e-05
-2.72148964083091e-05
-6.24199725531314e-05
-2.29761773019535e-05
-3.11791465002685e-05
-4.197443624823e-05
-3.09202522639016e-05
-1.70619042420606e-05
-6.32688495542896e-05
-3.05476621277395e-05
-1.90168681539859e-05
-4.58069209967366e-05
-1.52556792046413e-05
-2.55381832270575e-05
-3.05613236149794e-05
-4.01066329923189e-05
-4.29378772424318e-05
1.18287229020583e-05
-3.39361871783364e-05
-5.59729886296603e-06
-3.3171563000938e-05
1.97021948927507e-05
-2.91756836929851e-05
-1.35835306904783e-05
-5.26095985985764e-06
-3.14118385246057e-05
-6.03402993317533e-05
-3.18674035496441e-05
7.31870745571655e-06
-4.87847166577637e-05
-2.72844350967528e-05
-2.35711497870468e-07
-1.57532517629067e-05
-5.36398762499716e-05
-3.69970468763398e-05
-4.31804508532915e-05
-3.82659253932392e-05
-3.57094795860261e-05
-2.9531648701458e-05
-8.99392089271338e-06
-2.08427095674618e-05
-2.82706919516239e-05
-1.36236528384562e-05
-3.51669064185111e-05
-1.32718508393382e-05
-2.25591965771479e-05
-4.66933426907976e-05
-2.32155707113669e-05
4.24295458151051e-06
-2.32844570152195e-05
-1.71002066598721e-05
-1.09504786191346e-05
-2.57166503282716e-05
6.87118987287245e-06
-2.20696883313827e-05
-2.36567685454873e-05
-3.47637561277047e-05
-4.431309655935e-06
-4.08569486938656e-05
-3.60114043509246e-05
-3.67292179367156e-05
-2.96109107353158e-05
-6.09325420153999e-05
-2.97595538120386e-05
-3.04378712720373e-07
-4.51574731811825e-05
-4.82317962953752e-05
5.55983177534871e-06
-3.26379519552094e-05
-3.89225788329815e-05
-1.98610917190122e-05
-1.95077417110228e-05
-2.56845830289147e-05
-2.13225445587855e-05
-3.94118584042447e-05
-2.73506946319849e-05
-1.02373566956577e-05
-4.18259947947886e-05
-4.38021100737678e-05
-4.48853707670411e-05
-3.81725238034728e-05
-5.43211139604986e-05
-2.49751315290833e-05
-2.81906460606931e-05
-1.95723734441928e-05
-3.9125636724337e-05
-2.85676583143792e-05
-1.68799226464798e-05
-2.69331509955515e-05
-2.94741407515252e-05
-3.35586837334383e-05
-1.89817176197453e-05
-3.93211186478593e-05
-4.20690595579318e-05
-1.74466326686767e-05
-4.76263893181443e-05
-2.31730221225979e-05
-1.46216037583139e-05
-3.84139892247492e-05
-7.8869238578339e-06
-3.52847697120578e-05
-5.01102579368675e-05
-2.33505446075211e-05
-2.39463756885642e-05
-1.49260418095386e-05
-2.92338352350825e-05
-1.28886830691116e-05
-1.20389492372313e-05
-8.69125675701608e-06
-8.1801871143085e-05
-7.6264001348519e-05
-5.26875469223324e-05
-4.52151695048509e-07
-2.18322425590889e-05
-1.35469328290721e-05
-4.29062324256155e-05
-3.03275014635291e-05
-2.3399889837086e-05
-5.72154070235371e-05
-3.03922843961427e-05
-2.06140460763598e-05
-4.3644158330573e-05
-1.94241080684296e-05
-4.34691989499353e-05
-2.1745962583304e-05
-5.09266092573384e-05
-3.29232901302093e-05
2.64955946122363e-06
-2.6374440735472e-05
-4.02418151556131e-05
-2.07464917030516e-05
-3.29215326444957e-06
-2.36213495712572e-05
-3.28946031921683e-05
-2.04851318741809e-06
-5.41018448335178e-05
-2.25443641462827e-06
-4.17994523647428e-05
-2.48711276718418e-05
-2.75637002359736e-05
-1.30064840820438e-05
-5.21448658926911e-05
-1.309461756435e-05
-5.11669625826431e-06
-4.62011733750752e-05
-3.03930456372284e-05
-1.84460912001288e-05
-6.04253050315814e-05
-4.52402273155301e-05
-3.74083691150108e-05
-1.31080250427454e-05
-3.96533443015454e-05
-3.31167746641814e-05
-3.07765706033171e-05
-3.6740110126638e-05
-3.65806820034772e-05
-2.37413049232906e-05
1.54990003867146e-07
-4.71382116008701e-05
-1.54984271918605e-05
-3.75934275291402e-06
-6.42840021356752e-05
7.87427361936898e-06
-1.25859625995803e-05
-1.87210310614314e-05
-1.873009624057e-06
-4.20282658211365e-05
