# Supplementary material for: Research on computational propagation and identification of mine microseismic signals based on deep learning
Source: PLoS One. 2025 Oct 22;20(10):e0334641. doi: 10.1371/journal.pone.0334641 (PMC12543183; doi:10.1371/journal.pone.0334641)
Supplement: S8 Data — (ZIP) [file pone.0334641.s008.zip › 000100900002873.xlsx_0.txt_24.txt.txt]

-5.96394550222001e-06
-4.62575988329365e-05
-3.79846497096753e-05
-2.43157587707918e-05
-2.90591763034108e-05
-1.76307389752208e-05
-9.33369570037765e-06
-1.88902294918755e-05
-5.7600834840192e-05
-1.83872331670372e-05
-4.63850889940325e-05
-6.97407904548247e-06
-2.58885109431564e-05
-1.78877366113963e-05
-1.34304925872796e-05
-1.73004997843348e-05
-5.67965077402395e-05
-6.19107986480828e-05
-2.01210851045516e-05
1.1772346219199e-05
-3.45247869009965e-05
-2.59270401627885e-05
-4.123056209267e-05
-5.0042831001598e-05
-3.42715887760991e-05
-1.36494701584402e-05
-5.99624722710344e-05
-2.67339284793358e-05
1.36100451529966e-05
1.19358261454019e-05
-5.39368439207394e-05
-6.79160660114995e-05
-3.01397968608458e-05
-4.03263715790689e-05
-3.19112579257431e-05
-3.71315537686584e-05
-4.58026339958499e-05
-3.49731212939508e-05
-1.38883764474601e-05
-3.83585692320586e-05
-4.6700555231591e-05
-2.1653323782013e-05
-4.7793572398466e-05
-2.48414414019833e-05
-1.44421901594954e-05
-9.06977999155981e-06
-1.65878049278163e-05
-5.65524729851868e-05
-1.82061817479473e-05
-5.54428283248832e-06
-2.15723540104541e-06
-2.89655671169392e-05
-2.0359474014818e-05
-3.0217899880184e-05
-3.01885244486779e-05
-1.55594637741166e-05
-6.41897848545547e-06
-4.13956823526996e-05
-9.61381117914533e-06
-4.72629187990583e-05
-4.47850038929016e-05
-1.46117756552134e-05
-1.06819322702915e-05
-5.8334767548207e-05
-2.14478601437514e-05
-9.98470550779789e-06
-1.72196158573227e-05
-1.29875074528302e-05
-4.56810526480343e-05
-5.77620001583335e-05
-1.84522088459237e-05
-2.54058421576824e-05
-3.57239336490465e-05
-8.5911493289423e-06
-3.40016777812554e-05
-2.04385147660633e-05
-2.61853740478647e-05
-3.17137594158867e-05
-5.9954081929306e-05
-2.23917046896361e-05
-3.6236175866717e-05
-1.46146650659107e-05
-2.80742164190928e-05
-1.5326355799421e-05
-4.08030525943948e-05
-3.49412097434668e-05
-1.27394211671599e-05
-9.03751682513546e-06
-1.33509465832663e-05
-4.00584337165185e-05
-3.27050754681631e-05
-3.28660916860091e-05
-4.66969284987253e-05
-5.76480002638322e-05
-3.80726208518336e-05
1.04842440392142e-05
-2.87468349711679e-05
-1.31151577305062e-05
-3.81932171665054e-05
-3.59830065868503e-05
-3.93424287929835e-05
-2.72094477328271e-05
-1.63343393174495e-05
-4.67509517651698e-05
-1.68073770683884e-05
-4.53979862399251e-05
-2.98017001657878e-05
-6.09769029522144e-05
-3.37652906861333e-05
-3.83803077755716e-05
-2.3383851348983e-05
-3.20012337655272e-05
-1.5914058078875e-05
-2.76607312024142e-05
-4.99671885726772e-05
-5.44201680370806e-05
8.99653408072063e-07
-4.42885694035108e-05
-2.4155474092734e-05
-7.66534036973928e-06
-6.10128288813493e-05
-3.51788012423608e-05
-3.39623908634808e-05
-2.97150914724376e-05
-3.30777999607479e-05
-3.23596445831976e-05
5.8978360399148e-06
1.24778604153416e-06
-1.43497906331257e-05
-9.71843154649505e-06
-5.37567927820824e-05
-4.35565943893745e-05
3.31731066369606e-07
-4.95716577712303e-05
-9.26635795270823e-06
-8.37045039936443e-07
-5.17671047179503e-05
-5.27604782688863e-05
-3.11732170752845e-05
-2.02885400956837e-05
-3.45698448276267e-05
-1.04940660853166e-05
3.41192051201348e-06
-1.99170806194321e-05
-3.51122500427455e-05
-1.93172244499554e-05
-3.99078771785441e-05
-6.08523283296984e-05
-2.46222447401998e-05
-4.32585661369682e-05
-4.2743387312871e-05
-1.50869357116165e-05
-4.32223231546735e-05
-5.6590361127312e-05
-1.78571621343994e-05
-3.40075499289093e-05
-1.97908846467219e-05
-5.16506433001117e-05
-5.7520655045414e-05
-2.84300338230165e-05
-4.56345437201115e-06
-3.00439955981992e-05
-7.51494136176479e-06
-2.51502530175672e-05
-4.68412900563231e-05
-3.29533336110277e-05
-7.24728914612931e-06
-3.65154576513576e-05
-6.20170562096837e-05
-3.17780908099942e-05
-3.0675926182746e-05
-1.38012312859883e-05
-3.71594120032389e-05
-3.96562006537582e-05
1.89022776671802e-05
-2.04764566911805e-05
-1.79562469891093e-05
-2.71277750752752e-05
-5.79481047624398e-05
-2.49633854551335e-05
-1.54320071429603e-05
-4.38739394791503e-05
-2.78687886377506e-05
-1.06432148359851e-05
-1.49439078396116e-05
-1.20798336346355e-05
-2.61682972194212e-05
-3.84886598456006e-05
-7.54146027969544e-05
-2.48738565007704e-05
1.31860742656193e-05
-5.16349784805135e-05
-5.21312534868077e-05
-1.17061788000379e-05
-2.49260748801914e-05
-4.91954928250392e-05
-2.65126174123399e-05
-4.83453013722734e-05
-2.01054185368457e-05
-2.02655901560197e-05
-3.38446638901821e-06
-3.42499765595842e-05
-3.01152719032667e-05
-3.07245113232542e-05
-2.17416269327459e-05
-2.15237632907121e-05
-1.68445215219697e-05
-4.1242303200831e-05
-3.1272731654202e-05
-1.59616113664687e-05
-4.82217603191542e-05
-2.92683136743892e-05
-2.58051203506534e-05
-4.17952399404964e-06
-2.8429026244551e-05
2.10427032274023e-06
-3.5505052764101e-05
-4.18452277330014e-05
-1.84932755019039e-05
-5.09201911444225e-05
-4.23390798849162e-05
-6.1407669992848e-05
-2.83360832847938e-05
-4.25911485890645e-05
-6.53658795238179e-05
-7.28107770667575e-06
-3.74025758873746e-05
-3.24499576152935e-05
-2.23570965826185e-05
1.67753777113127e-05
-3.08591738238947e-05
-5.29408984850264e-05
-3.47450478976261e-05
-4.71860549699854e-05
-3.58468643968071e-05
-4.60869497821548e-06
-1.20988146766e-05
-3.77442732424861e-05
-3.64269619753765e-05
-3.56399874867362e-05
-3.63283687026398e-05
-3.45864406475688e-05
-3.98498429303893e-05
-2.32435865990164e-05
-4.92786757270264e-05
-2.24870898575956e-05
-4.24025797177718e-05
-2.74537173135073e-05
-2.38627049283653e-05
-2.56218644023663e-05
-2.8873225486487e-05
-3.39818663122573e-05
-3.33165873396767e-05
1.81068151787339e-06
-3.05030827147771e-05
-1.58779018946475e-05
-3.7157824643371e-05
-2.37775518462249e-05
-3.5270280493944e-05
-1.54671419793937e-05
-1.20868660045178e-05
-4.03749577129764e-05
-2.76458601971229e-05
-3.70704561315846e-05
-4.07392400504095e-05
-2.79711880637819e-05
-3.66352452004991e-05
-1.58439833182866e-05
-2.44375920695079e-05
-5.34965515652483e-05
-2.05843147571282e-05
-4.45956194957354e-05
-4.115295363006e-05
-2.336082134817e-05
-3.54949587627226e-05
-4.90329939597499e-05
-2.61531680411403e-05
-1.55870331577705e-05
-5.10053363355561e-05
-1.54103318422968e-05
-4.3191813043901e-05
-3.09618420271993e-05
-1.32072484301654e-05
-1.69741096258236e-05
-2.60616849499891e-05
-2.00293281644361e-06
-2.5624391668075e-05
-5.50418095539565e-05
-4.3376925190891e-05
-7.03505665730044e-05
-5.69934345258364e-05
-2.02475372640134e-05
-3.38438794115414e-05
2.41360663569954e-05
-2.21981367459731e-05
-1.72313401881994e-05
9.26460223592781e-07
-3.31152842869588e-05
6.53844181706027e-06
-9.03017777932404e-07
-4.31809514240172e-05
-3.72967645654347e-05
-3.27179649302558e-05
-1.96780869019754e-05
-5.68858646321773e-05
-4.00801700067839e-05
-5.25797425697671e-05
-2.81735967510295e-05
-9.75536515599139e-06
-4.30593440268111e-05
-4.03512378288936e-05
-3.87636706065866e-05
-3.74121310645676e-05
-2.51683720044544e-05
-1.00553219790491e-05
-2.76168291704684e-05
-3.77248323583749e-05
-3.94349426550889e-05
-1.3377807486829e-05
-7.44387066746868e-06
-4.53759730914734e-05
-3.77269557019767e-05
-4.2654891949013e-05
2.34455732681504e-06
-8.06772670863419e-06
-1.60152125849692e-05
-1.23331139503287e-05
-2.87386283202751e-05
6.12693852516202e-06
-2.73091269150225e-05
-4.85941892439974e-06
-6.960068053282e-06
-3.16484439626054e-05
-1.7821128054686e-05
4.19496492460495e-06
-3.92323483271321e-05
-2.48489049089292e-05
-3.63154652715107e-06
-3.10340149357651e-05
-1.82968668714032e-05
-4.47155229563782e-05
1.90967819903998e-05
-7.22082516995878e-05
2.98069188258644e-05
-1.68237542035787e-05
-1.93672224601687e-05
-8.33893855187274e-06
-2.2256516900965e-05
-3.6646053011301e-05
1.1020936402117e-06
-4.09258770740977e-05
-2.81610606679061e-05
-1.28638442155061e-05
-6.24784160693707e-06
-4.30747109885683e-05
-2.58838591583267e-05
-1.88880373133694e-05
-1.26752448721837e-05
-2.34608803078027e-05
-1.6047789081916e-05
5.21441763140673e-07
-5.6692624667866e-06
-2.81859038798634e-05
-2.15922469770989e-05
-9.68924504964118e-06
-4.07922006357716e-05
-2.54031563144619e-05
-4.41461052607677e-07
-1.40877640693168e-05
-2.73249749882078e-05
-1.74209394606333e-05
-2.80586539099774e-05
-3.4208303869514e-05
-9.48473051737587e-06
-2.84818838808421e-05
-2.24547479190051e-05
-4.39265465805797e-05
-2.08883253324272e-05
-1.54803108495828e-05
-4.90039839638548e-06
-3.45139473625325e-05
-5.7819988469609e-05
-2.68315396882315e-05
-3.98619113978498e-05
-3.52951785484902e-05
-1.9859632780332e-05
-1.5581580608272e-05
-3.00563495113791e-05
-2.68550050634048e-05
-3.13966825410334e-05
-3.54206075960919e-06
-4.00166410081237e-05
-1.58542705706561e-05
-6.32182047300634e-06
-2.2419683651472e-05
-4.07717539541369e-05
-3.12627811216255e-05
-2.84206904558378e-05
-3.45128644444529e-05
9.4505172268698e-06
-1.16190491386969e-05
-4.57612092984921e-05
-2.51385586282241e-05
-4.34235755660568e-05
-2.14829961547499e-05
-2.4342722851323e-05
2.15257054404425e-07
-4.73141082762342e-05
-4.76455256791144e-05
-2.70749004630245e-05
-2.52763283774286e-05
-2.28906048726873e-05
-4.6075137697834e-05
-4.11349383471249e-05
-3.82994872788447e-05
-4.12600652918831e-05
-5.52134298352353e-05
-1.78748346676566e-05
-5.25172251735149e-05
-7.61651422427268e-06
-5.12269147990227e-05
-5.10128218675445e-05
-2.18674151436845e-05
-1.15940346741965e-05
-9.46917925578768e-06
-2.82896966531633e-05
-5.08004376488566e-05
-2.18697448504352e-05
-3.68756329499196e-05
-3.5871901015243e-05
-3.35785356407042e-05
-2.5289206578109e-05
-2.39361242906452e-05
-4.12423318554545e-05
-2.90324177543335e-05
-3.32990084128427e-05
-4.27216957475141e-05
-1.62973956916445e-05
-3.00125740274497e-05
-3.04191709008535e-05
-2.19882117062252e-05
-4.98109604236891e-05
-5.90685752624131e-05
-3.70021676514656e-05
-4.50846962525531e-05
-5.74029583942517e-05
-2.54347385608236e-06
-2.66286702724486e-05
-5.15481008535107e-05
-1.31319138454439e-05
-4.529762475001e-05
-4.32679922339234e-05
-2.47430613304555e-05
-1.61703776398042e-05
-4.85492839355934e-05
-2.70402095319257e-05
-2.33329775865671e-05
-3.84952805245309e-05
-1.2822941269952e-05
-2.37952237647013e-05
-2.38295954760204e-05
-2.98007055866727e-05
-2.23888348690154e-05
-2.31024119429053e-05
-2.76186987341702e-05
-4.01784261385524e-05
-2.17085522806756e-05
-3.00040380075695e-05
-3.0923912568099e-05
3.0733883580427e-06
-9.0065738581933e-06
-5.62896154266092e-06
-3.25730132322961e-05
-2.97593269145051e-05
-5.19129889039494e-05
-3.35446940400654e-05
-4.95978210953225e-05
-2.30347920577602e-05
-2.05860253653029e-05
-2.4940482600329e-05
-1.97719741479296e-05
-1.11289625516786e-05
-2.91579112804703e-05
-5.52912239745659e-05
-1.98891486840879e-05
1.49634979242059e-05
-5.80097632192487e-05
3.76292733263709e-06
-7.24341751973111e-06
-4.06507190593063e-05
-3.97372273914743e-05
-3.71285728385033e-05
-3.02707230041911e-05
-4.2565775717879e-05
-3.19924360866685e-05
-1.12767390841279e-05
-4.67326979525197e-05
-5.42797074743682e-05
-4.72813878814769e-05
-1.78933757523415e-05
-3.35012499906098e-05
-1.72731714363702e-05
3.48519507498126e-06
-5.82493368699384e-05
-1.34356836957983e-05
-1.98859240213465e-05
-5.54646651928719e-05
-2.50212631927362e-05
-3.7744992476089e-06
-2.18913962106093e-05
7.55939974650082e-06
-3.01825267550961e-05
-3.57069636860943e-05
-2.15889275559954e-05
-1.73709470705751e-05
-7.25345966529994e-06
-2.56827957910216e-05
-3.46004952405536e-05
-3.32305254732563e-05
-4.09896082898228e-05
-3.31509214919946e-05
-2.13841783013654e-05
7.79899823686153e-06
-3.6231486388206e-05
-8.77288213795678e-06
-1.71529122754281e-06
-1.56736702292611e-05
-2.45055651952962e-05
1.17529070287367e-06
-5.41589202312338e-05
-7.3095238699638e-06
3.74986076824703e-07
-2.53544332658712e-05
-1.82624289729454e-05
-2.06928546216511e-05
-9.8472377315078e-06
-3.78538937608541e-05
-3.76088772603511e-05
-2.76031764133196e-05
-8.92891641537334e-06
-4.07627786146474e-05
-2.51374013876104e-05
-3.5932471573623e-05
-2.74585720753771e-05
-2.12735839485316e-05
-4.86976731043866e-05
-1.17928712718248e-05
-1.97152332977781e-05
-2.95980539554032e-05
-4.61050648558834e-05
-3.95315945600891e-05
-9.33166711330722e-06
-5.21505211372965e-05
-2.74534775260778e-05
-3.21236325895212e-05
-2.25834521582341e-05
-2.45384284804026e-05
-2.88459679773752e-05
-4.65375548618055e-05
-3.5430203496009e-05
-3.68639971707405e-05
-1.72632045477011e-05
-2.494599909299e-05
-1.36974526534426e-05
-2.71797141433472e-05
-2.64645914435042e-05
-3.70298635349542e-05
-1.85302125825157e-05
-5.13768713515881e-05
-3.94610528425253e-05
-1.07299765642689e-05
-1.91257107947212e-05
-2.11483370839229e-05
5.78224179699663e-06
-1.88835189962886e-05
-4.32858287093165e-05
-3.24920040161976e-05
-2.88584022079384e-05
-4.94368405561579e-05
-3.31558993396864e-05
-3.60791641736495e-05
-4.04195691166709e-05
-2.69017205019921e-05
-4.14823537849472e-05
-1.97404854067304e-05
-1.5874060082858e-05
-4.3470804302872e-05
-4.40907839345074e-05
-4.58155373080859e-05
-3.31824879649025e-05
-1.77312372625704e-05
-2.78404025003084e-05
-1.79780450964873e-05
-1.8300932326616e-05
-1.97228348251857e-05
-4.77400600234106e-05
-2.96091055384552e-05
-2.56624727717232e-05
-3.28720876821411e-05
-3.88380397044431e-05
1.73261600966557e-06
-3.70454865123716e-05
-4.97380435498118e-05
-3.35786983706531e-06
-1.53175259006161e-05
-3.98198127916253e-05
-2.50724000014634e-05
-9.23404052303405e-06
-4.14468882893925e-05
2.86355888797636e-07
-3.55480659871787e-05
-7.33043171626565e-06
1.31678716326581e-05
-3.44765140673942e-05
-3.78898816467501e-05
-3.75293777389403e-05
-2.76379343917412e-05
-2.46079336123266e-05
-2.13538913139245e-05
-2.6647644259292e-05
-4.66766626329032e-05
-5.19190591043175e-05
-2.4112212989288e-05
-2.13502128885374e-05
-3.05417808523922e-05
-3.43040582060273e-05
-3.67385820029754e-05
-8.43645643707667e-06
-5.07692578297065e-05
-3.64947018973062e-05
-2.48242050740317e-06
-2.99624095582195e-05
-3.09842096241423e-05
-3.12788096022996e-05
-3.35093889283338e-05
-3.82746550430002e-05
-1.98638044959743e-05
-4.7538406797069e-05
-1.38400776691088e-05
-1.40559003923436e-05
-1.50806335383592e-05
-7.57562079529425e-05
-2.86588133665453e-05
4.08558747392956e-06
7.82047727542362e-06
-1.43000722554552e-05
-4.03678031131845e-05
-4.40307034009366e-05
-2.08482532698713e-05
-2.84984684963764e-05
-3.6859343232982e-05
-2.0203065911676e-05
-1.78335613956078e-05
-4.00414984940458e-05
1.19857686120736e-06
5.18068341511026e-06
-1.66773054225594e-05
-4.62626033855015e-05
-3.19951501409395e-05
-6.26173034528812e-05
-3.57389168101893e-05
-4.36671443736393e-05
-1.43017925595323e-05
-2.52901020480196e-05
-2.20498393253942e-05
-4.35339009486936e-05
-6.57960205646688e-05
-3.38342390863101e-05
-2.23185218052588e-05
-2.91955070633082e-05
-3.09128912989112e-05
-2.4926556500607e-05
-1.40445482914212e-05
-2.45230412571136e-05
-1.94453877194069e-05
-1.35695996916086e-05
7.12392383154705e-07
-2.3324192053878e-05
-4.61815829578389e-05
-1.52193783036025e-05
-2.64456188137113e-05
-6.46467295811013e-05
-2.40740394253458e-05
-3.01046603548713e-05
-2.14284159235899e-05
8.31296712226864e-06
-2.51936123453952e-05
-6.38442959879739e-05
-4.98302086223756e-05
-5.02658027339884e-05
-4.75775238969877e-05
-2.69844649788014e-05
-2.98488987469574e-05
-4.50788699648743e-05
-2.74073598859143e-05
-6.15834824501301e-05
-4.97209815149225e-06
-3.18094867574848e-05
-5.38123392825294e-05
-2.95951286133646e-05
-1.2529990543434e-05
-5.5745475206103e-06
-3.41699294502046e-05
-1.73618510635927e-05
-1.4417969415694e-05
-3.25962283603607e-05
-1.58026262074669e-05
-2.21877375568818e-05
-5.61786769738969e-07
3.19170822037803e-06
-1.16566892354825e-05
-4.77701650576885e-05
-2.37752265031166e-05
-1.20013758003954e-05
-6.61669539805901e-05
-5.27287684332774e-05
-2.28638532879893e-05
-7.17729766091161e-06
-5.43248102654762e-05
-5.98209258360906e-05
-1.85166746535084e-05
-2.20687771463817e-05
-3.33294325951405e-05
-3.13604172312496e-05
-2.42744110977929e-05
-2.47769118614019e-05
-3.14012073155303e-05
-2.97075291245024e-05
-1.64275259008384e-05
-2.67550817893768e-05
-4.71338140788922e-05
-3.52714522949097e-05
-2.51998159731213e-05
-2.40546964752238e-05
-1.44147929226677e-05
-3.24055504439438e-05
-3.29767759936524e-05
-5.62651193140046e-05
-4.40314504231786e-05
-5.96144040948168e-05
-2.60691643827775e-05
-3.56447443147739e-05
-3.94705273695188e-05
-4.57480451999713e-05
-3.89465189194923e-05
-1.14464123325257e-05
-5.00737462284043e-05
9.71634825710983e-06
-3.12178024829154e-05
-4.85619917963416e-05
-3.94954114255741e-05
-8.85099592692001e-06
-4.03844021937633e-05
-4.79252695870378e-05
-3.26731052975128e-05
-2.79380688034135e-05
-4.41974655857751e-05
-2.61338144202571e-05
-3.58502486490407e-05
-4.32893338151514e-05
-1.27294472914602e-05
-2.91281128507295e-05
-3.49249435291861e-05
-6.75385089164775e-05
-2.69751311415065e-05
-4.96948898836965e-05
-1.92978261034392e-05
-2.79717716706062e-05
-2.83401421442406e-05
-5.33476639737792e-05
4.15949509262576e-06
-2.81770804283592e-05
-1.33683367188943e-05
-4.49630600663845e-05
-2.8918669991956e-05
-3.4162346708142e-05
-1.94779819647159e-07
-3.16030046305096e-05
-2.94273509856066e-05
-4.76952445638841e-05
-2.32192041945694e-05
-3.41020361045835e-05
-2.00026124224749e-05
-2.65318535654601e-05
-2.39137493097341e-05
-4.00947471354024e-05
-2.88351042876247e-05
-3.04456383197476e-05
-1.60057967705053e-05
-3.34133573097095e-05
-1.80236786089602e-05
-2.88381737184712e-05
-2.69268221194938e-05
-1.94331126222629e-05
-9.63319365199088e-06
-3.17884605828988e-05
-1.14162748589316e-05
-2.20291266738074e-05
-4.09987565206666e-05
-2.89324506084272e-05
-2.71522422442226e-05
-4.28265151372251e-05
-2.57733761149897e-05
-2.77031624964445e-05
-3.84205205398281e-05
-4.16133685453176e-05
-5.08012420621362e-05
-1.49681032976871e-05
-2.25749649601754e-05
-1.48514721542948e-05
-1.94368735981991e-05
-2.44752608421815e-05
-1.78954141704031e-05
-1.9689899471948e-05
-3.68189447223642e-05
-3.99610362927506e-05
-4.57353868127835e-05
-1.57818656764133e-05
-3.17639334318489e-05
-2.41731147017233e-05
-1.98000482699395e-05
-3.25917066327652e-05
-6.88643095389157e-06
-7.07653632654861e-05
-1.96345597487054e-05
-3.15130029512274e-05
-4.16008093052432e-05
-4.18143711489649e-05
-2.89077589792111e-05
-2.24515297421787e-05
-1.68859825231713e-05
2.45139084836432e-06
-3.89196917619395e-05
-4.90522822670484e-06
-2.96427053912902e-05
-2.0318727450926e-05
-8.86013849453526e-06
-3.73169682574289e-05
-7.71525573337321e-06
-3.46571060654806e-05
-3.62364992667841e-05
-3.64252787300632e-05
-2.07536018092173e-05
1.46598303518876e-05
-8.26374555549447e-06
-2.40106509395726e-05
-2.80232796057119e-05
-1.72486061033341e-05
-3.46503992812529e-05
-4.15808951483427e-05
-2.33009405702886e-05
-5.83756704058425e-05
-3.4316051503422e-05
-4.10730372523198e-05
2.44565494696185e-05
-1.28654106855164e-05
-1.97870031197836e-05
-3.12498025422442e-05
-2.70618762783797e-05
-1.47995797571785e-05
-5.60293651306548e-05
-1.60530134952697e-05
-4.17069784186806e-05
-2.83331357011009e-05
-6.13740222929131e-05
-8.75104242471459e-06
-2.76713105960436e-05
-1.23291607689923e-05
-3.20782883445883e-05
-1.22267941803209e-05
-2.21461876857225e-05
-3.19887088726782e-05
-6.09675794556818e-05
-1.12820777099142e-05
-6.39990673313055e-05
-4.05583151559104e-05
-2.47052936367735e-05
-4.09632121007025e-05
-4.5925224333196e-05
-5.76140412533245e-05
-5.8993127925381e-05
-4.06673040274686e-05
3.83637914762964e-06
-3.70418175392532e-05
1.21132952693109e-06
-4.45204066263147e-05
-1.29249835720523e-05
-2.19698494257968e-05
-3.76868637332906e-05
-9.12912532676406e-06
-2.52385478876399e-05
-2.73497334312143e-05
-3.29484580541018e-05
-3.97309449279198e-05
-5.03830104109548e-05
-4.63302220754834e-05
-2.47700634282398e-05
-5.35899600176647e-05
-3.47068053468943e-05
-4.42052347236289e-05
-3.67150454922383e-05
-2.21853956091684e-05
-3.48755181906373e-05
-1.91628503324754e-05
-1.75817781196953e-05
-2.62265492989014e-05
-4.68600035372505e-05
1.75878570237655e-05
-1.83601639961734e-05
-1.616403071314e-05
-2.3909064890584e-05
-3.03848037399638e-05
-2.06351246932963e-05
-1.79865638427526e-05
-2.32049530591886e-05
-2.67163248773338e-05
-3.92127422081799e-05
-2.47002068170335e-05
-1.26712111739289e-05
-4.39388981048834e-05
-9.67721962324286e-06
-4.01564250427031e-05
-3.34450459137212e-06
-3.41913340506672e-05
-1.35800237290682e-05
-2.80706498567937e-05
-3.7176138822154e-05
-2.3556576991324e-05
-4.50541204309163e-05
-1.72645412693261e-05
-2.9771128458729e-05
-3.5897630283281e-05
-4.94568345465695e-05
-3.44022601368637e-05
-1.50519034184937e-05
1.73196324006365e-05
-5.1442691951992e-05
-4.75823120666108e-05
-3.91537028838642e-05
-1.77222108675875e-05
-4.18497996924404e-05
-8.828663392174e-06
-4.3579484375535e-05
-4.97831134484871e-05
-2.05930859152309e-05
-2.69967605456765e-06
-2.33108075846516e-05
-3.34019067428497e-05
-5.42160271711731e-05
-2.07547849711412e-05
-4.07194515652059e-05
-1.07248577736816e-05
-3.56716924614422e-05
-3.19616294345552e-05
-1.2118197527074e-05
-2.84536234824446e-05
-1.812632154856e-05
-1.88234627021172e-05
-2.42628847336361e-05
-2.85058387165071e-05
-2.88697065942305e-05
-3.71884000937977e-06
-2.49804077676434e-05
-2.15139713663359e-05
-3.06989215960049e-05
-3.98466801739252e-05
-4.58374192859653e-05
-4.00418714143762e-05
-4.63465399411125e-05
-4.65270070192578e-05
-6.54893493838731e-05
-5.24974014022161e-05
3.88703440356594e-06
-5.18488858927319e-05
-3.15101733367844e-05
-1.87381009475318e-05
-1.81853146416976e-05
-4.23037509058221e-05
-4.51342709700704e-05
-4.061182930392e-05
7.07894267083126e-07
-3.13331102684705e-05
-3.37189703636565e-05
-4.94628755808068e-05
-2.74877648655314e-05
-8.64239651344946e-06
-2.33832966411853e-05
-4.50374469512124e-05
-2.18362263015553e-05
-2.14313505433358e-05
-3.78622561132346e-05
-3.54365882361469e-06
-2.44487051618441e-05
-2.74833443498708e-05
-2.03415885108386e-05
-1.18978720301181e-05
-2.10249864487854e-05
-6.20306260323284e-06
-2.63354722216493e-05
-2.89862228588614e-05
-2.94133701043058e-05
-3.91379741426122e-05
-1.66140264757592e-05
-5.29236236327982e-05
-3.13707260441317e-05
-8.0312955913057e-06
-2.42706940357159e-05
-6.04217532735467e-05
-3.88669469672182e-05
-2.93601333586918e-05
-5.32762082185373e-06
-5.21395220091768e-05
-6.05647775085629e-06
-4.22918018572076e-05
-2.30627762178812e-05
-8.89816749584588e-06
-1.3809203423098e-05
-3.00442875112897e-05
-3.70872808074769e-05
9.87313462433699e-06
-5.13769582188868e-05
-2.25572800094065e-05
-1.31091570561117e-05
-3.49653761164466e-06
-2.0341062307217e-05
-2.03040667978655e-05
-3.28311192700066e-05
-5.0973859356332e-05
-1.61373293812598e-05
-1.26720640107681e-05
-9.42912894687888e-06
-2.10017596673737e-05
-7.66490432651747e-06
-1.95565532707117e-05
-8.34514424557777e-06
-5.02283423824011e-06
-1.25231000939426e-05
-3.83526877456185e-05
-3.82696120058352e-05
-4.32618095098891e-05
-5.95957755864632e-05
-1.75908767240694e-05
-1.54539510383378e-05
-3.89623529688274e-06
-3.51351331037841e-05
-6.51759552673028e-06
-4.84325619153948e-05
-3.39406123876441e-05
-3.42999413224735e-05
-8.20266762038397e-06
-3.90564223730837e-05
-1.99074495953389e-05
-3.67857422065966e-06
-1.62520243085968e-05
-3.21409445583327e-05
-3.18303026384638e-05
-1.88632980601103e-05
-3.60148146796478e-05
-3.77114275256595e-05
-1.32625031127914e-05
-2.4309462657177e-05
-3.09614563023626e-05
-3.3571674274506e-05
-2.59274697898373e-05
-4.97272914769369e-05
-5.13657423252095e-05
-2.55424256983834e-05
-2.93228257583897e-05
-1.12656243740026e-05
-4.36898281903123e-05
-3.4277557761684e-05
-1.07440709027499e-05
-1.75621589807896e-05
-3.12045231346616e-05
-4.93887167662746e-05
-2.30706513886734e-05
-3.48187346405649e-05
-2.62185695002956e-06
-4.58485322088197e-05
-2.76025709229936e-05
-5.08977846507287e-05
-4.4033272534736e-05
-4.26724143808552e-05
-4.17953374765305e-05
-2.66061726349956e-05
-4.11960185964543e-05
-1.1295501700834e-05
4.78172393807715e-06
-2.4638802857396e-05
-2.96137272364247e-05
-7.10433052790968e-06
-4.10333451733684e-05
-4.69733712076982e-05
-2.10047909081717e-05
-5.47369611993906e-05
-5.31124299802579e-05
-5.20318046228674e-05
-3.16306473987144e-05
-2.3987006020573e-05
-2.91801937257044e-05
-3.23467765270988e-05
-2.5196341642803e-05
-8.92956150156454e-06
-1.98116584116295e-06
-2.18737001665387e-05
-3.55292048122205e-05
-2.75562587341707e-05
-7.6869803102321e-06
-5.46454533770617e-05
-2.07560924685664e-05
-4.83982038042805e-05
-1.10516780459257e-05
9.10203582514657e-06
-3.26792939142376e-05
-9.60608828087772e-06
-4.91695138301973e-05
-8.11147315961836e-06
-3.90271160009777e-05
-4.23243709123885e-05
-3.38331440858371e-05
-2.66309197645968e-06
-4.90952358816741e-05
-5.21952494414e-05
-2.42940751546186e-05
-2.07450554948191e-05
-2.45953252112728e-05
-2.3052572527628e-05
-1.59151167836565e-05
1.11756416892729e-05
-1.28047694252087e-05
-2.92591719416907e-05
-3.40840670542269e-05
-1.52427094382916e-05
-3.07516823317349e-05
-5.14014767534769e-05
4.82867584576127e-06
-1.07474022202735e-05
-1.50868472940275e-05
-3.4123453024778e-05
-4.09667039097727e-05
-4.20469276449947e-05
-2.95195979716493e-05
-4.96409773321765e-05
-3.82713974546997e-05
-4.9332086723288e-05
-2.06060883299078e-05
-4.6086003553275e-05
-3.37806647331717e-05
-1.32839214206835e-05
-1.60893425656514e-05
-2.09986332506351e-05
6.63294159821215e-06
-6.07575709134167e-05
-1.4313728403382e-05
-3.46474464928239e-05
-3.73611671606445e-05
-5.2960776234204e-06
-1.28726332728919e-05
-1.24562573565089e-05
-2.48298494232411e-05
-3.77546496562472e-05
-4.07712588424611e-05
-2.44359875104004e-05
-2.00744679473652e-05
-4.33896399302143e-05
-4.86225017256508e-05
-2.3671544816835e-05
-1.16694569770787e-05
-5.41319078331276e-05
-3.62245851621616e-05
-2.10676375928091e-05
-6.78382569887291e-06
-2.06017851297157e-05
-1.81811227892688e-05
-8.82525042416988e-06
1.0729656473798e-05
-1.52547463371233e-05
-4.48228528095734e-05
-3.42027246359353e-05
-2.55911157651115e-05
-7.57661089869523e-06
-2.61517471981488e-05
-1.60743320930816e-05
-2.41044986421377e-05
-1.6670555791236e-05
-2.32337072915836e-05
-3.01239101252947e-05
-7.44967290150323e-06
-2.3464139097197e-05
-4.76248020208746e-05
-3.74898489000836e-05
-2.66290244618308e-05
-3.35923044355845e-05
-3.2114758342615e-05
-3.64682561811379e-05
-3.60593143250513e-05
6.56855498792644e-06
-1.13677044440368e-05
-3.76437383635721e-05
-2.09985318286128e-05
-2.65209759551913e-05
-4.19079470326839e-05
-4.92747027598082e-05
-5.69287625032219e-05
-3.03556178693447e-05
-4.15753524274565e-05
-1.80783193027457e-05
-4.18699682874461e-05
-3.26702673079004e-05
-1.82164153114094e-05
-3.41906171746597e-05
7.23118068043422e-06
-2.60889700038453e-05
-8.08172055043708e-06
-4.2253580048047e-05
-3.44320225397191e-05
-3.93854524193537e-05
-1.84668138179769e-05
-3.08856411875043e-05
-1.6182613166899e-05
-2.03330483068087e-05
6.515870584145e-06
-4.14242874685824e-05
-2.3016187540849e-05
4.16012119184067e-06
-2.57513524299695e-05
-1.64714902221486e-05
-4.28594425264083e-05
-2.4927092477599e-05
-2.61222715518802e-05
-2.13985148584042e-05
-1.43628251118211e-05
-5.3742790952813e-05
-1.27356003298975e-05
-2.80898417510822e-05
-1.99728529952205e-05
-1.54778781324378e-05
-2.02826097987494e-05
-3.52736686800088e-05
4.23578341483474e-06
-5.55180502674593e-05
-2.03669687399138e-05
-1.90707457977368e-05
-3.70405909116958e-05
-4.05898017421127e-05
-2.57490195480804e-05
-3.28884422098392e-05
-3.03819021937242e-05
-3.32699139511318e-05
-2.52283927569951e-05
-1.54777724507892e-05
-4.03843276067982e-06
-2.76053667876047e-05
-2.53519741435384e-05
-3.06118232344362e-05
-2.64243769873886e-05
-3.49860805193079e-05
-3.67288007080304e-05
-2.37728760708631e-05
-2.27540652340304e-05
-3.62054779410614e-05
-3.54788697042476e-05
-2.28665695190578e-05
-1.48231085859219e-05
-5.51107117820495e-08
-5.87146844503229e-05
-6.98144935318482e-06
-3.0072258665321e-06
-1.95416557041496e-05
-1.85625778408129e-06
-4.50957269840243e-05
9.20124960540299e-07
-4.14221132555937e-05
-1.13714868254849e-05
-8.61939122848024e-06
-1.38870813447376e-06
-2.4690567622495e-05
-1.84480465865092e-05
-3.53953590637542e-05
-3.33598964110635e-05
-1.67146215019146e-05
-1.44973759709085e-05
-2.17326054265555e-05
-1.11758974457397e-05
-2.34477249273493e-05
-4.27387575542441e-05
-3.16651082747697e-05
-3.05016868649672e-05
2.26231695724831e-06
-3.29664832529223e-05
-4.99129946301787e-05
-2.52779522074019e-05
-1.72035436634749e-05
-3.64954919940458e-05
-4.63892883046311e-05
-1.92591619044674e-05
-3.00776533760197e-05
-4.36779232931879e-05
-2.26106254079116e-06
-5.69686385957391e-05
-6.71505363659398e-05
-3.1172224873984e-05
-3.75955353038971e-05
-3.40961971193447e-05
-1.74181294779429e-05
-2.45350302269273e-05
-9.78820977877325e-06
-3.53885628475096e-05
-1.30289605075552e-05
-4.70652435122646e-05
-1.4472983572542e-05
-3.95303944528705e-05
-3.11929581000998e-05
-3.37587779669759e-05
-1.3380663205912e-05
-2.14110367941229e-05
-6.76734919297724e-05
-8.76363666115498e-06
-3.00810409445524e-05
-2.28967647998319e-05
-5.37218122667247e-05
-2.78230026842615e-05
-2.60643649865212e-05
-4.44373000326654e-05
-9.47358982926268e-06
-3.34314608583571e-05
-3.95093220265206e-05
-4.19983715497608e-05
-1.68171252264712e-05
-2.20069124140427e-05
-1.27808617640771e-06
-1.08445167918182e-06
-2.28192841214659e-05
-3.22682021948008e-05
-3.33024776615827e-05
-2.43729675062935e-05
-3.13497808117437e-05
-5.45317352329266e-05
-2.64397235268388e-05
-4.91564503555693e-05
-3.08270817463273e-05
-4.29094911008057e-05
-4.9794679228703e-05
-3.66610591548424e-05
1.29614563250167e-06
4.15650720124432e-06
-1.878072370374e-05
-2.59941432602614e-05
-2.15238267708931e-05
3.45248725351775e-06
-9.34557169379529e-06
-1.76886719672257e-05
-2.70164372237055e-05
3.16544542579092e-06
-3.93706433349339e-05
-4.54848519867446e-05
-5.68319178914228e-05
-4.71697094870013e-05
-3.34972160114898e-05
-4.30988600973612e-05
-8.49764041358423e-06
-2.88259526320528e-05
-2.86017690401949e-05
-3.89633984079779e-05
-5.23314455080239e-05
-3.38260906881965e-05
-3.32007359833259e-05
-5.17441619004565e-05
-3.66244322872758e-05
-4.65914137102241e-05
-1.82266548090589e-05
-3.45831435829398e-05
-1.73961877361941e-05
-7.6268730443904e-07
-2.53724292662302e-05
-3.2802933327379e-05
-4.67573120449624e-05
-2.61772118146687e-05
-5.16318139075506e-05
-2.43350793063237e-05
-2.2992191851553e-05
-4.87380155093297e-05
-3.33377068373028e-05
-2.48625340325549e-05
-2.61732035317407e-05
-3.8874821437378e-05
-2.51565065573977e-05
-1.58391149237712e-05
-3.15921318867233e-05
-5.34045127836361e-06
-4.54403541232412e-05
-3.30181366911061e-05
-3.92059431632326e-05
-3.43896242127241e-05
-4.65929754518345e-05
8.09437873044672e-06
2.39995745348698e-05
-1.11034079463174e-05
-1.81537327335927e-05
-2.58939876058287e-05
-2.30712223142284e-05
-1.99009681963373e-05
9.17062940334224e-06
-2.71477272745101e-05
-2.77999379071574e-05
-1.94172379262389e-05
9.79551193834389e-06
-1.58326811923545e-05
-1.06513300660026e-05
-2.54594014198626e-05
-8.73549098868883e-06
-1.8588312234295e-05
8.63328407086032e-08
-1.44885807205785e-05
-3.93824145013859e-05
-5.21165509416745e-05
-3.16980094013031e-05
-1.39470257412535e-05
-3.82947130045262e-05
-3.40332542568407e-05
2.52717539073753e-05
1.89057301698006e-05
-2.63916888445985e-06
-1.99294274091496e-05
-1.58569489386693e-05
-1.70415872911909e-05
-3.32882478004651e-05
-1.57498291692249e-05
-5.85195139051932e-06
-3.64974107263481e-05
-6.91957957168792e-06
-1.45266107499376e-05
-9.31012611499354e-06
-3.5785922593233e-05
-4.15151283029664e-05
-2.50589279208844e-05
-4.1241843897244e-05
-1.95149038300009e-05
-3.54681335423563e-05
-1.47605154274331e-05
-5.72229476948154e-05
-2.4008679098011e-05
-3.10501332095543e-05
-2.16124275263828e-05
-3.8190915875873e-05
-2.79983044926285e-05
-2.91907963251586e-05
-7.12660294804333e-06
-3.87058133193355e-06
-6.13799799172549e-06
-5.04801022933271e-06
-1.58876841026183e-05
1.92741498852088e-06
-2.51076092191482e-05
-1.92421943588461e-05
-5.59341391560861e-05
-3.27334361996117e-05
-2.8356955089074e-05
-1.83870842454884e-05
-4.34263330494181e-05
-3.34664597670682e-05
-3.51169480384601e-05
-1.98672078418674e-05
-3.06641683400581e-06
-4.17268888671056e-05
-4.45302832819048e-05
-1.54650265820522e-05
-2.15789192702974e-05
-2.40468372484813e-05
-4.53352438070515e-05
-3.24712295363697e-05
-3.10177585976705e-05
-2.97685988169808e-05
-1.35348974937356e-05
-3.12944404370036e-05
-3.85766579439199e-05
-2.95958821580747e-05
3.36457070447103e-05
-4.4789919222425e-05
-2.94663632723222e-05
-2.78785619354505e-05
-5.86357671794467e-05
-1.60119624469801e-05
-4.86316709565987e-05
-2.28941290220207e-05
-1.14284983659228e-05
-2.00906145901438e-05
-3.7243841063917e-05
-4.23304944174496e-05
-5.56584711333896e-05
-3.43794472419289e-07
-1.05983375506699e-05
-3.58700940865292e-05
-2.94150558882026e-05
-1.63986846876663e-05
-4.65374583730883e-05
-2.41823413003779e-05
-1.58212865964852e-05
-4.64592793943598e-05
-2.34906803185519e-05
-1.99441713130117e-05
-7.13852734887399e-06
-2.98103121944972e-05
-3.94096851249609e-05
-1.01442744089795e-05
-4.61397226778185e-06
-1.5979869564435e-05
-6.50330426451994e-06
-2.17303141638517e-05
-3.28847077319404e-05
-1.14719920661294e-05
-4.83479675991086e-05
-4.07658742803858e-05
-3.00102721743078e-05
-8.26902398777808e-05
-1.33364424749848e-05
-2.07387102798418e-05
-3.1902216586033e-05
-4.03044313338813e-05
-1.28825801141864e-06
-2.63875105951421e-05
-1.65058680694257e-05
-4.99334381618994e-05
-1.29525099654641e-05
-1.51843842110876e-05
-3.88619197800629e-05
-1.17068977789499e-05
-4.04021058657144e-05
-3.13109811362534e-05
-5.69755199147779e-05
-9.96249165223961e-06
-3.57051289423176e-05
-5.69250039639909e-05
-2.98925448133369e-05
-2.45602667138108e-05
-6.00395534327354e-05
-4.00463838765301e-06
-1.9589303873673e-05
-2.48126964277299e-05
-1.69041313666583e-05
-6.10435803746646e-05
-3.62345042647281e-05
-4.13215979055165e-06
-4.63458748302687e-05
7.0510179022635e-06
-2.72628695666292e-05
-1.77686401063015e-05
-1.2713452074787e-05
-1.00371021109812e-05
-1.87930672806625e-05
-9.65310441287956e-07
-1.97037885418417e-06
-4.82258555032847e-05
-3.82384795350476e-05
-4.94188708251162e-05
-4.7947868574859e-05
-2.47049469412744e-05
-6.26785923856641e-05
-2.75056125689347e-05
-3.60453868412602e-05
-1.74077489711544e-05
-4.36787380344306e-05
-5.30101229632837e-05
2.86264046113529e-06
1.42773853749292e-06
-4.44069632595375e-05
-3.28828406748207e-05
-3.08854520198638e-05
-1.92536173604772e-05
-2.17599691797356e-05
-2.31881687990217e-05
-1.54978877895564e-05
-2.30716229975339e-05
-3.68330272595022e-05
-4.90762268174573e-05
-1.47697621589937e-05
-3.05732320109511e-05
-4.54690807601613e-05
-7.00656492985607e-05
-2.27180034716039e-05
-7.21727822256608e-06
-3.93503318220244e-05
1.05927664361418e-06
-1.399401142184e-05
-3.82348625314577e-05
-7.15639349465675e-05
-6.50509807038082e-05
-2.98890587139484e-05
-1.62698844711098e-05
-4.2308864493354e-05
-2.93922328307331e-05
-5.13206756980659e-05
-3.7795061858781e-05
-4.75440502384746e-05
-3.53875927043495e-05
1.32737893560086e-05
-3.61960293727572e-05
-3.68053055414734e-05
-1.99453913747674e-05
-5.83306097221093e-05
-3.55750991366343e-05
-2.84663872856452e-05
-5.22724014744174e-06
-1.24523892111515e-05
-3.20770642962861e-06
-8.93677000128431e-06
-1.81993758371149e-05
-3.90347800309814e-05
-1.31093031170105e-05
3.55287197950611e-06
-3.41230912115035e-05
-1.53931536146844e-05
-2.88258805891096e-05
-2.71220205575724e-05
2.07150574361647e-06
-1.7814376390628e-05
-2.71840032340198e-05
1.30042141586953e-06
-3.98431654029124e-06
-4.8010948998097e-06
3.53936440000592e-06
-2.31534802201212e-05
-6.74516799079265e-05
-2.42796772388622e-05
-4.54153138040815e-05
-1.7019500512109e-05
-3.64345615412593e-05
-4.30563352399133e-05
-4.24893117092502e-05
3.388495329079e-07
-2.65607410821189e-05
-2.74808364886091e-05
-5.24539160108561e-05
-4.29092971914323e-05
-3.45086419582274e-05
-5.61923173891899e-05
-3.78799435922959e-05
4.34634278389629e-06
-4.20761584117133e-06
-2.74971718417828e-05
-2.26370886996692e-05
-3.5498095938885e-05
-4.57400447105574e-05
-4.90594888433769e-06
-4.44979825333729e-05
-2.96338665905523e-05
-4.74245985112073e-05
3.18455637784635e-06
-5.97079720288241e-06
-1.98121095556206e-05
-3.19471582795862e-06
-3.00496044992971e-05
-1.55252178863115e-05
-3.20711230269806e-05
-4.4783114176501e-05
-2.85114739042471e-05
-5.49189135892961e-05
-4.0493845233947e-05
-4.18521828720351e-05
-3.77098938453484e-05
-3.98038795520524e-05
-1.95984967388626e-05
-2.83083037464297e-05
-3.97622565151803e-05
-1.81292769199153e-05
-1.95721644263517e-05
-1.93175714796326e-05
-2.29946401032548e-05
-3.46534432863419e-05
-3.21835044311457e-05
-3.38604471564053e-05
-2.69937753083745e-05
-4.6784053414173e-07
-3.79540428736391e-05
-2.39587073144883e-05
-6.43318572427686e-05
-2.98939171771762e-05
-3.63754747192312e-05
3.73974664359253e-07
-2.97415080117975e-05
-3.23174729835235e-05
-7.91607381384977e-06
-2.87152302485559e-05
-3.3302597159806e-05
-4.85696443135038e-05
-5.27236242907439e-05
-3.53962328036928e-05
-1.29015442214877e-05
-4.75465954455097e-05
-1.02131676527551e-05
-8.88368634683097e-06
-4.4669322216039e-05
-4.56186831803312e-05
-4.04521762929708e-05
-1.56477622681201e-05
-2.27799469784433e-05
-4.18799362886022e-05
-4.85817121589964e-05
-2.06492957062368e-05
-3.98834646559215e-05
-1.7188713219363e-05
-1.02569065543686e-05
-1.59141522862296e-05
-2.79993840785148e-05
-5.02000612848267e-05
-2.22230975425321e-05
-4.50345358146764e-05
-9.98301547559016e-06
-9.65270627723988e-06
-3.00938177592964e-05
-2.04148917177093e-06
-2.27673273150152e-05
-2.46667978646076e-05
1.11365187929893e-06
-3.51294973828884e-05
-3.53258095216443e-05
4.65498451566386e-06
-3.22659171417709e-05
-4.34040972489759e-05
-3.91791038696883e-06
-3.0735978338272e-05
-1.08606303133184e-05
-4.22263701202178e-05
-2.87072073816014e-05
-3.26867523937222e-05
-4.1556286689111e-05
-1.02870586277538e-05
-1.42085414669268e-05
-2.88043364854574e-05
-4.79468634065299e-05
-3.62326405004826e-05
-3.78950779780744e-05
-5.84983081281774e-05
-2.29659423754684e-05
-1.85197500165228e-05
-7.74944208521834e-06
-1.48581229906856e-05
-1.99382866200131e-05
-2.35287851819819e-05
-2.51200854390338e-05
-3.52618711872125e-05
-2.55982588419107e-05
-2.23280452040795e-05
-2.46231665255597e-05
-3.03417861236548e-05
-2.51219447337969e-05
-1.90512312187866e-05
-4.04330128484196e-05
-3.71130234392474e-05
-2.00433461930424e-05
-3.02539933038114e-05
-5.17770524345787e-06
-4.07662457086941e-05
-6.77554249174573e-05
-2.24334367385925e-05
-2.17971002455953e-05
-3.58815205870445e-05
-1.76319134691271e-06
-2.02381505765424e-05
-2.55374797032397e-05
-3.63093155523146e-05
-2.36182768131012e-05
-4.51059309140167e-05
-2.54040657377005e-05
-1.37777808398345e-05
-3.95107621689215e-05
-4.14296395065215e-05
-3.17869902285173e-05
-2.68387056051677e-05
-1.21495936208758e-05
-3.10958900031547e-05
-3.67447012911268e-05
-1.42137297733428e-05
-3.23739736654122e-05
-3.31088570552071e-05
-1.1282221787035e-05
-2.44753907699835e-05
3.60318868596926e-06
-1.71758716075468e-05
-3.16783858995799e-05
-3.10973087933772e-05
-2.58680918130344e-05
-2.90135577596201e-05
-4.28122252555315e-05
-1.27977682773508e-05
-4.76381004657626e-05
-1.75836878097009e-05
-1.50581391526992e-05
-4.00284229731877e-05
-3.51764580758491e-05
-1.90479192402218e-05
1.62063245243695e-06
-7.97292934797596e-06
-3.16293253972566e-06
-3.75952395065839e-05
-1.66462067931542e-05
-3.14937102820733e-05
-7.95544777003621e-06
-9.10351286205944e-06
-1.07434212242714e-05
-2.51579770404532e-05
-3.43484630476194e-05
-4.05804015751072e-05
-3.05898692205329e-06
-4.34787199039765e-05
-1.2370918334259e-05
-3.09818782831102e-05
-2.30184269089943e-05
-1.65523776472775e-05
-1.41287491233276e-05
-1.81123665211028e-05
-3.80599030485056e-05
-4.32778071402671e-05
-2.00274042655262e-05
-3.80401088571543e-05
-6.97440099748736e-06
-5.00380454750878e-05
-3.81080762231313e-05
-5.0824852363264e-05
-3.8615936134025e-05
-3.61301381327221e-05
-5.85454081629763e-05
-6.18834750298792e-06
-4.0972260593834e-05
-2.57984923204105e-05
-1.48834652998369e-05
-3.53571156728418e-05
-2.00747331250856e-05
-4.21850715813002e-05
-3.68475842902709e-05
-3.5012392487751e-05
-3.01869244954036e-05
-3.51754787015265e-05
2.23871031526477e-06
-3.27004825435903e-05
-1.29087942791432e-05
9.78786380525632e-06
-3.04704395690703e-05
-3.73485100334063e-05
-3.16287111691812e-05
-3.90016230235209e-05
-3.18218178360645e-05
-2.87785661961854e-05
-6.04940110370987e-05
-1.56400586273148e-05
-4.15133543669054e-05
-2.40035501761864e-05
7.45596400492604e-06
-3.16092788505932e-05
-2.37562675728875e-05
-2.26530075639527e-05
-2.32446993488781e-05
-1.59668190868486e-05
-3.25315675057758e-05
-3.53498526276407e-05
-3.90422746756382e-06
-1.45910379816846e-05
-9.38625815233526e-06
-1.53494480247175e-05
-1.74313877617269e-05
-3.61301811704988e-05
-6.97505063369784e-05
-1.14939575954703e-05
-3.12307347193089e-05
-2.23771038741546e-05
-2.71572559005639e-05
-3.13989781773062e-05
-3.92895194747095e-05
2.09084810201574e-06
-1.62446941496882e-05
-2.29027652211906e-05
-3.02000092589653e-05
-5.94633306704211e-05
-4.96656431667884e-05
-6.1347586098154e-05
-5.29591152354735e-06
-2.13297869424546e-05
-2.59292954514954e-05
-4.86088599305887e-05
-1.30906902921699e-05
-2.38755168135676e-06
-5.01500277417358e-05
-2.16414379346405e-05
-1.76628633816302e-05
-3.53965845054406e-05
-3.79050238702279e-05
-7.14858481468433e-05
-5.50867511890172e-06
-9.28790784010798e-06
-5.18609979873066e-05
-2.04685688308735e-05
-2.54134904616903e-05
-1.71449341517975e-05
-3.34196906867659e-05
-4.25076028519364e-05
-3.62616734345753e-05
-1.32155406159759e-05
-6.12029426545631e-05
-3.03112119088698e-05
-4.04908207936717e-05
-9.79696410963409e-06
-4.13665737303208e-05
-2.91362470029176e-05
-2.51007813693044e-05
-2.59483679936001e-05
-2.45133727267697e-05
-1.29720203756505e-05
-1.48868611562961e-05
-2.76304657373032e-05
-3.99635715044559e-05
-4.96497263788583e-05
-4.20969860653436e-05
-1.88356918790681e-05
-1.46405847827243e-05
-4.19583083585519e-05
-2.20482108776662e-05
-1.18887200475834e-05
-2.61408286181503e-05
-5.47413499609082e-05
-4.14379106672457e-05
-7.44490536822003e-05
-3.272273843905e-05
-3.73237070341874e-05
-4.96406442662567e-05
-2.1554520753906e-06
-2.16023499598833e-05
-1.56473166390298e-05
-2.32221219661381e-05
-3.17769169952639e-05
-3.17559996489038e-05
-2.64105276778343e-05
-1.19314285956495e-05
-2.14842608484728e-05
-3.95654526682473e-05
1.22877785006664e-06
-2.9430616686946e-05
-1.66886215215303e-05
-1.87104207992979e-05
-6.00600729772598e-06
-4.10042420650697e-05
1.04994436607665e-05
8.48980539551868e-06
-6.27312079973466e-05
-2.52658011235708e-05
-1.8842204556463e-05
-5.62174664732981e-05
-3.21684528329218e-05
-1.37856776947353e-05
-4.99712642632347e-05
-3.1794898880769e-05
-3.59751721520325e-05
-2.80633014780799e-05
1.92284472331231e-06
-1.24053500131944e-05
-1.63564847307273e-05
-2.11242592157479e-05
-3.50375944133654e-05
-2.71406759118828e-05
-1.21341109164449e-05
-2.03876058702068e-05
-2.91839681745183e-05
-1.5063596135676e-05
-1.02894817780453e-05
-1.92269935847333e-05
-4.02382004715353e-05
-1.66195652800996e-05
-2.81333992633559e-05
-1.25873554686463e-05
-2.6719449091066e-05
-8.28433152347996e-06
-5.10218598157279e-05
-2.02616325544366e-05
-1.71051702013223e-05
-2.01538693237618e-05
-1.45030419315891e-05
-5.68170148088353e-05
-2.65840513582673e-05
-4.48663898721697e-05
-3.07816806862664e-05
-3.73456062876533e-05
-3.03796404343938e-05
-1.49834492906226e-05
-4.14874050022213e-05
-3.79077171603932e-05
-2.16335683988717e-05
-1.96725793983052e-06
-3.76777569969879e-05
-3.19687693366391e-05
-1.93730772773234e-05
-1.8336939552843e-05
-4.10528289709894e-05
-2.34157737374191e-05
-1.78390567764038e-05
-7.04145157920274e-06
-3.64575871189382e-05
-2.98926943479156e-05
-4.9603659395657e-05
-4.31237166577452e-05
-2.02455324668232e-05
-2.77929599035025e-05
-2.87586363243199e-05
-3.55671394438992e-05
-2.32050264021569e-05
-3.05426602293142e-05
-6.58841626674646e-06
-3.94828669254259e-06
-3.41232944719217e-05
-7.34183216695348e-06
-2.46673867533066e-05
-2.07969388441116e-05
-2.25766418312332e-05
-1.7321199572091e-05
-2.01224685394113e-05
-2.33647089924338e-05
-2.85941313513392e-05
-4.86604149767429e-05
-4.85853498501381e-05
-1.14733354942762e-05
-2.29067226196775e-05
-3.09984221237901e-05
-1.25959671027012e-05
-1.34248083921601e-05
-1.95949422737404e-05
-4.78698153099682e-05
-2.04632100496702e-05
-4.44874220593865e-05
-4.59808097417038e-05
-3.19410745403537e-05
-4.73420697168947e-05
-5.19039876792755e-05
-2.32790340217692e-05
-9.64849089443472e-06
-1.20839889291036e-05
-6.9933488275659e-05
-1.05944022052494e-05
-3.09154795524812e-05
-2.90532775130439e-05
-1.49481706598345e-05
-3.7967840228756e-05
-2.16278427503853e-05
-1.49528388697101e-05
-3.80177943636555e-05
-4.16159375357352e-05
-2.82834339008427e-05
-1.78157206036494e-05
-3.17045990581408e-05
-1.89625613648392e-05
-1.31944225675242e-05
-3.61551235688297e-05
-3.28940541731572e-05
-1.81696590550831e-05
-2.07314607642556e-05
-2.60689344989278e-05
-2.04475837950058e-05
-3.89783778367762e-06
-1.39131990656467e-06
-2.53820010007041e-05
-1.74434883736815e-05
-3.01321721729243e-05
-2.75916007867782e-05
-3.88612873350254e-05
-2.62785270197967e-05
-5.05646200406456e-05
-2.71567927660516e-05
-3.34995799283643e-05
-3.71653616206554e-05
-4.15280033915455e-05
-5.06830190954738e-05
-4.77011409644206e-06
6.20485158670403e-06
-5.46532574353034e-05
-3.02067650240845e-05
-6.2770661340843e-06
1.26357670615222e-06
-5.0203966790451e-05
-2.53491842524024e-05
3.97447590675332e-06
-2.32288554538299e-05
-1.23223804899126e-05
-1.58613660124843e-05
-3.12220199400405e-05
-3.94989113533391e-05
5.85972612828046e-06
-5.13532714421199e-05
-4.79756579399618e-05
-5.11829061768102e-05
-4.49386670884277e-05
-3.94176508589458e-05
-3.68467017438545e-05
-3.94783792373316e-05
-4.81787103529963e-05
-3.28484846950125e-05
-5.41911592491727e-05
-6.39632071257923e-05
-5.08519086062493e-05
-1.36823824099253e-05
-9.6031664304235e-06
-2.36113020142534e-05
-2.00494764310415e-05
-1.07031014812008e-05
-6.68858948089478e-06
-4.33864984465121e-05
-1.58452037372013e-05
-3.62604540613682e-05
-3.60540764310466e-05
-9.3416322773275e-06
-5.52394281072528e-05
-1.78447569737451e-05
-4.13591700393184e-05
-4.71899748564952e-05
-4.36588883082069e-06
-2.47013439617612e-05
-2.18983580347293e-05
2.29642778120528e-05
-1.08265305567521e-05
-3.86019366920027e-05
-5.79670907515807e-05
-3.60863774661506e-05
-2.88863968073378e-05
-3.25799601189204e-05
-2.77189180188689e-05
-5.47257337252669e-05
-1.43474637382722e-05
-1.95426615522918e-05
-4.24031957030946e-05
-1.75221689448232e-05
-5.16816880726628e-05
-3.21958597386624e-05
-2.7747807350304e-05
-2.28131089358631e-05
-1.32769324542848e-05
-3.13532648416064e-05
5.22895353375815e-06
-7.89609739708248e-06
-4.05803025408343e-05
-2.94019591330501e-05
-4.6182557643709e-05
-4.94245650144226e-05
-2.34770328890696e-05
-5.49900080523235e-05
-2.64385553827123e-05
-3.81768616584571e-05
-1.96766416788538e-05
-1.55001513384483e-05
-4.43815201243668e-05
6.11382716467601e-06
-5.1127274922467e-05
-3.10025877634352e-05
-4.27169913329835e-05
-4.40162504024093e-05
-1.58008526734619e-05
-2.57092347142012e-05
-1.2238299046871e-05
-6.34313937565762e-05
-5.23504342957268e-05
-6.67620489849954e-05
-7.83503075929324e-06
-3.02505536265853e-05
-4.33385746446104e-06
-3.12224393554172e-05
-5.49310305025321e-05
-4.34380865927288e-05
-6.40836071336736e-05
-3.61960177886342e-06
-4.1138779018713e-05
-4.40694373201391e-05
-2.85821432543176e-05
-5.72771323532661e-06
-2.385873445853e-05
-5.74516070857836e-06
-9.28769589333064e-06
-1.73033240444912e-05
-1.83546940657975e-05
-3.25063591599317e-05
-7.91598457026289e-06
-4.58979803862723e-05
-3.99343575345471e-05
-3.18280711867347e-05
-3.73236122292938e-05
-4.35412853310052e-05
-5.18720181192712e-05
-9.2638076730088e-06
-2.98720999911156e-05
-2.29410645248213e-05
-2.43024862415067e-05
-3.07876098908837e-05
-2.09722228496969e-05
-2.01275731908462e-05
-5.81644200757233e-05
-2.73604091021829e-05
-2.60941466703223e-05
-2.28368415792288e-05
-2.95381603181737e-05
-1.37206614584893e-05
-2.87258502053274e-05
-5.68071533247541e-05
-6.31946943938646e-06
-2.38521201317171e-05
-8.37789834511886e-06
-1.74173178920431e-06
-1.48483335523097e-05
-6.37066784970713e-06
-2.12041569840099e-05
-3.87717444017633e-05
-2.37728933902572e-05
-2.99090540234003e-05
-2.0880886479176e-05
-3.90733814672954e-05
-5.69560030667076e-05
-1.84492248921495e-05
-2.23086467561946e-05
-2.79150492888792e-05
-3.24033124617347e-05
-7.08280539961079e-06
-6.22636281751184e-05
-1.13451101979822e-05
-3.44397690027972e-05
-2.26415584177361e-05
-2.96108067837588e-05
-6.15411073570134e-05
-3.20612596867874e-05
-2.5614253801998e-05
-4.52038561845333e-05
1.77652489943868e-05
-3.39390748350239e-05
-3.23548796795388e-05
-2.11946455730805e-05
-3.37893600580849e-05
-4.65946894234046e-05
-1.11594248600327e-05
-3.66362151739969e-05
-3.79668800324912e-05
-1.57929878224123e-05
-2.39386475004794e-05
-2.75753688014611e-05
-1.79662128766335e-05
-2.12706672176264e-05
-3.93896639625486e-05
-3.06682066641691e-05
-2.20166383562902e-05
-3.65900059253742e-05
-9.30122616873081e-06
-3.12676662560219e-05
-5.0584991598424e-05
-3.03067088358167e-05
-5.46113611415424e-05
-2.83115747752913e-05
-2.64234558354679e-05
-4.09169663001783e-05
-9.12888562164827e-08
-1.28667936153913e-06
-3.54347004427234e-05
-3.08477041244495e-05
-3.63618341399135e-05
-3.835644556567e-05
-3.03028437203381e-05
-5.88895991274013e-05
-9.22935330645152e-06
-2.21987624147966e-05
-2.50840228433654e-05
-4.60855606555351e-05
-1.23239819533772e-06
-3.4705605546284e-05
-1.30957391657653e-05
-2.58621442493486e-05
-8.34256635285249e-06
-2.99634536666679e-05
-3.17170419932286e-05
-2.94172775400062e-05
-2.98249396545779e-05
-1.68085787878085e-06
-2.21757568934044e-05
-4.01230886783488e-05
-5.64873928786067e-06
-1.74764765087362e-05
-2.19115522685135e-05
-1.33614550752909e-05
-5.18772618744763e-06
-3.68803240370612e-05
-3.17929269415437e-05
-1.81542931027939e-05
-3.58604044967069e-05
-2.34220161204322e-05
-4.9391460818994e-05
-1.96616547011718e-05
-1.73068396054541e-05
-5.63202456100182e-05
-4.32549717642984e-05
-5.12230342041269e-05
-5.59891642058431e-05
-1.6904861937757e-05
-3.65156818102869e-05
-1.99684778495042e-05
-1.96623183758019e-05
-3.18174960445591e-05
-2.73261148673478e-05
-3.73562041822391e-05
-4.30443451618552e-05
-5.25610372638213e-05
-4.26206320251989e-05
-1.48130473814568e-05
-3.20551480083904e-05
-2.68337311100725e-05
-4.24090997998005e-05
-5.16820319953442e-05
-1.94722076725186e-05
-1.70476525262024e-05
-6.56269698576861e-05
-1.54501259939593e-05
-8.52450539491418e-06
-1.68766090328236e-05
-2.72017976660156e-05
-1.27617937099626e-05
2.23182099818766e-07
-2.16078269508959e-05
-2.97866072682276e-05
-3.39898789208091e-05
-2.28436106423066e-05
-1.56530214629335e-05
-4.59795667432384e-05
-2.65818245034044e-05
-3.52090354742464e-05
-5.18565738709218e-06
-4.54574356285424e-05
-3.03372383655375e-06
-2.11703851804732e-05
-2.90139892186431e-05
-2.59556226148792e-05
-3.73642392210316e-05
-2.83194294028504e-05
-1.10241346266303e-05
-5.00076947235226e-05
-2.88911536055162e-06
-4.71220004649662e-05
-2.85153774339942e-05
-3.09408075173631e-05
-3.59622686473988e-05
-2.7919293747244e-05
-3.7402718602066e-05
-4.57490050988316e-06
-2.49329946598525e-05
-5.2596148192669e-05
-1.61598869071414e-05
-2.68323675803395e-05
-3.53843760586416e-05
-4.44055482629746e-05
-4.63119974641211e-06
-2.49682384051788e-05
-4.38434125008291e-05
-3.25508432343105e-05
-3.24143466189939e-05
-8.39054882906919e-06
-5.59248883343663e-05
-2.2682892867024e-05
-1.60022610931288e-05
-3.34975888003963e-06
-5.00913899017395e-05
-4.31699448188604e-05
-3.31690641325837e-06
-2.3578796099421e-05
-1.97855483974424e-05
-3.1995341544709e-05
1.41751229642198e-05
-1.52546095236959e-05
-3.43744697990789e-05
-1.6583391099374e-06
2.25878351417244e-05
-2.34783069739652e-05
-3.73724978550457e-05
-2.50547836929347e-05
-2.68664558780816e-05
-4.97265569724131e-05
-3.12448933347899e-05
-2.80569606885393e-05
-2.68082749305944e-05
-2.65302819392936e-05
-3.6195729807511e-05
-3.30081004258484e-05
-2.27502513657726e-05
-2.42482160028602e-05
-4.72328049068679e-05
-6.91545754319664e-05
-3.13857411031498e-05
-2.30619915862217e-05
-6.5451644002774e-05
-2.48137891500402e-05
-1.98082947965924e-05
-5.28712699985519e-05
-2.69037908685005e-05
-1.61656518641191e-05
-3.16374700585831e-05
-4.74926616023867e-05
-1.47781319532465e-05
-6.10124585462658e-05
-2.67802532782278e-05
-2.68841683787722e-05
-6.02323623916785e-05
-1.41739474269638e-05
-6.54018223049988e-05
-3.861106427503e-05
-5.53333299653536e-05
-3.50008797312512e-05
-5.42592183826518e-05
-4.73561012619921e-05
-4.19760415944345e-05
-2.74400291162316e-05
-1.76113653504953e-05
-4.59447207425924e-05
-3.65560699141509e-05
-4.01506803757875e-06
7.79317034613401e-06
-1.80784290222164e-05
-8.3504742670749e-06
-3.40671033834865e-05
-5.27313272983024e-05
1.82251434575025e-05
-2.28427493746842e-05
-3.56568345564748e-05
-4.74113481009052e-05
-1.38905919712294e-05
-4.22114680514975e-05
-4.87930071381485e-05
-2.44007640805665e-05
-2.66661266252663e-05
-6.12170153908282e-05
-3.18439933438048e-05
-3.28613472893411e-05
-6.40906463697806e-05
-2.95706733978788e-05
-1.12896075193863e-05
-2.78251487110158e-05
-3.78623368264501e-05
-1.51679354138921e-05
-4.36376221281852e-05
-1.80163697649245e-05
-5.30866663611144e-05
-2.56705748986303e-05
-3.36780470194084e-05
-8.37826594896601e-06
-2.33884807915672e-05
-3.92337008297131e-06
-2.61391947405287e-05
-1.73083811414435e-05
3.7907062084456e-06
-1.62774068546468e-05
-2.16248743466353e-05
-3.48976831407946e-05
-1.20614865995587e-05
-3.84843774570382e-05
-3.05674924701212e-06
-1.70914525610438e-05
-2.96402714081443e-06
-2.90546456057494e-05
-1.83712083640346e-05
-2.02900025684811e-05
-2.17724043701683e-05
-4.29840782049618e-05
-1.65658441835565e-05
-3.26741721236564e-05
-3.30643970406643e-05
2.87542436379294e-06
-5.98060275731199e-05
-4.10752633237527e-05
-4.3365400777836e-05
-2.13745149351808e-05
-3.95660140922873e-05
-5.20875255602951e-05
-3.46933039185948e-05
-2.32346844137114e-05
-4.15930301282746e-05
-3.62842948163495e-05
-3.27084504530083e-05
-1.29053361351664e-05
-2.54462670931873e-05
-3.79642581222965e-05
-4.28188012392831e-05
-1.55898973590488e-05
-2.78196722185947e-05
-1.88702289068673e-05
-4.0555460359855e-05
-7.34975343891802e-06
1.01547489211068e-05
-5.11860686250985e-05
-4.89612731511188e-05
-1.02758834994518e-05
-2.18305243594559e-05
-3.83987331016038e-05
-2.95770818411526e-05
-1.80693219606738e-05
-2.70034898386712e-05
-4.0841375815189e-05
-6.27391120478928e-05
-3.37021190538511e-05
-1.45769636186081e-05
-4.69514836308421e-05
-1.49280313811683e-05
-4.47221277522725e-05
-2.37458857121907e-05
4.0280089181756e-07
-4.09582534929444e-05
-1.1177726971557e-05
-6.14646940646958e-05
-3.17863205862084e-05
-1.36708211455781e-06
-1.49835464967797e-05
-3.21294865087188e-05
-2.03339155996971e-05
-2.98357651708095e-06
1.06633262521956e-05
-1.53663208334245e-05
-4.86689793407508e-05
-4.14077266784096e-05
-1.4905447226335e-05
-3.25453094859798e-05
-4.94817913989538e-05
-2.19827503255575e-05
1.50134718692605e-05
-2.57862306476906e-05
-3.89087156270734e-05
-5.76901901314944e-05
-6.44077940445435e-05
-4.22314275215941e-05
-1.07800499077719e-05
-1.00907856493242e-05
1.46507894193026e-05
-4.19804069702109e-05
-3.07310150914301e-05
-1.52050152900604e-05
-4.83018516995482e-05
-2.8107233635277e-05
-2.32736247530381e-05
-2.31395519133223e-05
-1.43594001733824e-05
-4.13036884609484e-05
-2.45101595736803e-05
-2.13132348235854e-05
-1.73320671994003e-05
-2.43972349903026e-05
-2.04051146619702e-05
-1.29761249238812e-05
-3.05995313538907e-05
-3.7156736546208e-05
-3.46835609245515e-05
-2.14253615851998e-05
-6.37106265297351e-05
-3.80436610517369e-06
-2.8116607038302e-05
-1.34186537856078e-05
-4.2248079600153e-05
-4.21083690040401e-05
-2.09126319600561e-05
-1.19972755504746e-05
-2.00032955033542e-05
-1.51293054132928e-05
-1.99673598780471e-05
-4.98357481058585e-05
-2.3775396809896e-05
-3.24346099772953e-06
-5.0436243138925e-05
-2.62648517498721e-05
-1.08613866151582e-05
-5.66949271652644e-05
-1.37781727991378e-05
7.11213898096115e-06
1.67998632717943e-05
-5.25423485509343e-05
-3.51905707833865e-05
-3.36132626516645e-05
-1.83394504832055e-05
-2.60645486023742e-05
-2.71712680425817e-05
-6.03975761090739e-07
-1.76080033017347e-05
-2.64666771138624e-05
-7.17104754378322e-07
-4.80051188697709e-05
-3.10313550759147e-05
-6.10489365538382e-06
-9.33860910381353e-06
-5.66262018993806e-05
-4.91579933404437e-05
-5.17004601949165e-05
-1.12657051856943e-05
-3.56040957437527e-05
-8.98954703108978e-07
-1.17427753604741e-05
-1.50358441717436e-05
-9.95971570657022e-06
-3.8747475004523e-05
-2.90028278746839e-05
-8.22460577947013e-06
-1.59684016011697e-05
-4.46875928022084e-05
-3.56904053535093e-05
-3.86420575419927e-05
-1.57435155213643e-05
-3.79780602749594e-05
-3.73448667941879e-05
-4.87541817511573e-05
-1.59085045812704e-05
-1.00592820819745e-05
-8.14506070820117e-06
-2.28028827541371e-05
-3.27598764435624e-05
-8.53839409321009e-06
-2.37455122003372e-05
-6.49395386482361e-07
-3.73796188620957e-05
-3.05825705505415e-05
-3.09210990193543e-05
-3.96195460626949e-05
-3.20967873647502e-05
-4.2995699098456e-05
-1.99995249653174e-05
-5.93013756211973e-05
-2.98128883490734e-05
-3.94245405281752e-05
-6.50251546907772e-06
-1.34685499408543e-05
-1.88570548286771e-05
-5.20698318922522e-05
-3.22731484720835e-05
-4.67713639663738e-05
-3.82069141563895e-05
-2.08970376864247e-05
-6.4712439764447e-05
-4.91211191528288e-05
-3.40283626721061e-05
-4.07428928812333e-05
-4.17345492878444e-05
-1.36794488042908e-05
-3.9417004715236e-05
-5.32767273028969e-05
2.15462078268596e-06
-2.07041818183422e-05
-4.67178019982394e-05
-2.76892474795867e-05
-4.29989909242781e-05
-5.07714047921244e-05
5.87426473568585e-06
-3.0489276031924e-05
-4.48289388762427e-05
-5.89759447345125e-06
-6.15155649844342e-05
-1.60176166655093e-05
-5.46496729863845e-05
-3.08907646883478e-05
-2.27199321171343e-05
-4.54240315563299e-05
-5.32878560217336e-05
-2.03895867670082e-05
-3.90447259282209e-05
-2.20215389961326e-05
-3.08580870911463e-05
-1.54812473219898e-05
-1.62574421176916e-05
-2.48419310549703e-05
-4.25522602401483e-05
-9.93037862461989e-06
-2.15065307442464e-05
-2.9241921712258e-05
-2.52906075067308e-05
-1.74949393156523e-05
-5.56726754572098e-05
-2.91138060668278e-05
-2.68879680689706e-05
-8.51197827862131e-06
-4.22539041490929e-05
-4.08782300696171e-05
-2.65269184645301e-05
-2.36423975078916e-05
-6.73618749276621e-05
-3.71945654301009e-05
-2.98900907836843e-05
-2.82783797040252e-05
-1.63673398599953e-05
-1.74647571610983e-05
-4.8189005858214e-05
-6.24852348235649e-06
-3.73266767628928e-05
-1.77433185536968e-05
-3.4963626916776e-05
-2.03175502346278e-05
-8.50377279809017e-06
-3.25771550944995e-05
-3.14721916551924e-05
-1.81772110215445e-05
-4.67783923006282e-05
3.91344208301503e-06
-3.84146391402808e-05
-3.7604508806018e-05
-3.71772569552339e-05
2.98123447554205e-05
-5.44184185308081e-05
-3.59258348170414e-05
-4.15540544866647e-05
-2.28741591893139e-05
-3.96858666878997e-05
-6.26777237729232e-05
-2.74250012164658e-05
-4.95816170515821e-05
-2.05810657204405e-05
-1.0969161495074e-05
-4.76570856370972e-05
-6.91101825394812e-05
-3.36883735255613e-05
-4.5648801328859e-05
-2.07072053962129e-05
-2.89168879674614e-05
-3.63118554222904e-05
-5.59422223403585e-05
5.35339761273143e-06
-3.62702471595587e-05
-1.7304472478937e-06
-3.34481452192703e-05
-2.28149487922285e-05
-2.383975239583e-05
-2.34604051147267e-05
-1.93905773571382e-05
-4.63275066232529e-05
-4.3289161610921e-07
-1.49269890735081e-05
-2.70677408989043e-05
-7.41419084185461e-05
-2.05371730286375e-05
-4.82388076929405e-05
-6.13581701089794e-05
-1.50333966763256e-05
-2.64872434277253e-05
-5.65482308966843e-05
-7.97619090056869e-06
-3.3187751035485e-05
6.69929531984773e-07
-3.58218798435146e-05
-3.04097668752872e-05
-2.25827878126838e-05
-2.71147050107332e-05
-2.32243590862227e-05
-4.70400736478227e-05
-1.24661297631863e-05
-3.83286147660974e-05
-1.11104888243585e-05
-4.39690730579415e-05
-4.28526517537724e-05
-1.34622355017296e-05
-5.82510918986215e-06
-5.0006678391551e-05
-6.60099408112853e-05
-2.51480325599436e-05
-3.99551421362323e-05
-7.57887417932996e-05
-1.45167561913226e-05
-6.82420369904279e-06
-1.70843783758975e-05
-3.28110485895031e-05
-5.55306166942041e-05
-4.28157106736307e-05
-1.69555433329019e-05
-1.3779913412549e-05
-6.98768633006311e-06
-4.90363478749691e-05
-7.40612710893232e-05
-4.15672133961021e-05
-1.25727629403258e-05
-1.56589432367049e-05
-2.23056065194097e-05
-3.72192422875668e-05
-5.63966552825831e-05
-3.77940363117794e-05
-2.24106865383553e-05
-2.61461991160736e-05
-3.75115853467998e-05
-1.69871017355256e-05
-1.72819287658026e-05
-2.83080861960312e-05
-4.1036498566708e-05
-4.24366470597605e-05
-6.03739662893864e-05
-3.56855534952133e-05
-1.20938455375238e-05
-2.858121902411e-05
-3.22711678266711e-05
-2.02353248453918e-05
-3.05141152139655e-05
-1.90961080872296e-05
-2.91353797608956e-05
9.87244665483588e-07
-4.2429928677379e-05
-2.20569256980853e-05
-6.32353073890455e-06
-6.81386675747962e-05
-2.07009429535491e-05
1.99043589960356e-06
-3.87104365321968e-05
-1.57728408871793e-05
-2.26027693525796e-05
-1.91581522052056e-05
-1.96087055391671e-05
-2.08376374750283e-05
6.31916903560677e-07
-3.42828863903945e-05
-5.4060243938984e-05
1.22744487441542e-06
-3.63694601638269e-05
-2.65883238100312e-05
-1.77368782142044e-05
-6.45961715500848e-06
-1.29212506907612e-05
-3.11663588011304e-05
-4.80608801501502e-05
-3.70474783561957e-05
-2.83020735163394e-05
-3.87124446481527e-05
-5.04569890802214e-05
-5.35583133962487e-05
-3.77764070789895e-05
-2.29038112056862e-05
-5.15353887496786e-05
-4.08426413150422e-05
-1.10371161114003e-05
-2.09215590722904e-05
-1.90800702774617e-05
-1.96412023286469e-05
-8.63584537876483e-06
-3.95663093932307e-05
-1.90426553491344e-05
-1.87951119740358e-05
-3.87829099373107e-05
-1.58032435387474e-05
-1.48538046497503e-05
-3.68172169109631e-05
-2.44451176262856e-05
-2.35488206335416e-05
-4.68102300025672e-05
-1.76828373615151e-05
-1.38871633359014e-05
-4.31842041101361e-05
-3.6667774431097e-05
-5.22245096103936e-05
-2.39615448524653e-05
-2.49614687544042e-06
-1.74553158919088e-05
-4.10242080643011e-05
-3.38644123116945e-05
-4.77087004284943e-05
-4.24410983180784e-05
-3.72958593150005e-06
-4.93387119823129e-07
-4.98777003722544e-05
-2.09882612937977e-05
-5.27230374869921e-05
-2.93886346444493e-06
-9.8072551649986e-06
-1.65561476676594e-05
-1.15646018894522e-05
-3.84920539872976e-05
-1.71962210049832e-05
-2.95295890105405e-05
-1.85778806293272e-05
-2.62898502346649e-05
-6.05089817311506e-06
-2.39647621001025e-05
-5.17564289785589e-05
-8.82582268428518e-06
-2.86457949383513e-05
-2.5206816455606e-05
-2.80728081046148e-05
-1.89401892087327e-05
-6.67408161642704e-06
-2.05612973403919e-05
7.94754238565865e-06
-3.09739348441086e-05
9.82963519214484e-06
-2.24424706959832e-05
-2.19754601334634e-05
-1.44063138653908e-05
-4.34241314090101e-05
-1.84364412024855e-05
-5.08616264130099e-05
-3.29909896423994e-05
-2.81189743864014e-05
-1.61524586274391e-05
-2.91727957547215e-05
-2.51852752902992e-05
-3.40470873279615e-05
-2.16175555262776e-05
-4.9022068413146e-05
-2.36371618233438e-05
-5.31077599402613e-05
-3.3493437898777e-05
-2.05932644669366e-05
-1.30720287797636e-05
-4.25997886483579e-05
-6.9477187478665e-05
-3.4854572568729e-05
-2.01477236955725e-05
-1.85174150367712e-05
-2.73155124682036e-05
-2.92762282673663e-05
-5.08759970618703e-05
-2.55081228918515e-05
-5.48172567509071e-05
-3.05410078461491e-05
-5.90534240353175e-05
-4.19119264495325e-05
-2.39313173888419e-06
-3.77612867963558e-05
-5.65703634735219e-05
-2.44912611891433e-05
-2.17084932665611e-05
-1.34905199406587e-05
-2.0158992712706e-05
-6.05088310859903e-05
-2.10030046480996e-05
-3.25886709381442e-05
-2.93398435078963e-05
-1.60838686440639e-05
-1.45716610337904e-05
-2.92082339666671e-05
-3.84439687476577e-05
-1.44665789401886e-05
-2.83497014714653e-05
-1.61352148580749e-05
-6.16648171309496e-06
-3.54809228261839e-05
-1.93339199595457e-05
-1.72656698934555e-05
-8.11481114681181e-06
-3.4224134839738e-05
-4.11826092437117e-05
-2.2665425784896e-05
-4.36744440607919e-05
-4.79845946923885e-05
-3.2678571479012e-05
-5.45148424951182e-05
-4.88319298033846e-05
-1.25941718689687e-05
-2.65300843518194e-05
-1.91148069954735e-05
-3.68804657114337e-05
-3.88575999434694e-05
-3.31448327149632e-05
-6.80722409253021e-05
-4.34558712083449e-05
-4.1472494088457e-05
-3.4533832407643e-05
-8.77434657556893e-06
-2.17599662872058e-05
-1.55048148817814e-05
-4.99553285116415e-06
-4.19899888140256e-05
-4.70320737802928e-05
-5.33821747790746e-06
-4.11929386013865e-05
-2.41902184056302e-05
-6.13719843642127e-05
-4.18536102517347e-05
-4.66875424444005e-06
-3.63439904585933e-05
-3.41634499807391e-05
-1.48441287987557e-05
-3.17632525887812e-05
-3.36327535200121e-05
-6.63594605505667e-06
-2.80198831478866e-05
-6.14152465545054e-05
-8.20051441285999e-06
-1.01027698810416e-07
-3.86046480373722e-05
-1.44274811684957e-05
-1.14204106093393e-05
-5.35225918477291e-05
-2.86110661629411e-05
-5.04551512599044e-05
-2.9895726862928e-05
-2.83422937275688e-05
-3.72919508840967e-05
-3.00851419026427e-05
-2.65364594984481e-05
-4.89845800890896e-05
-3.83766696907102e-05
-1.10582890424095e-05
-6.09360147278792e-05
-1.56173182447431e-05
-2.93372255645068e-05
-6.98404038492578e-05
-5.04497788231574e-05
-2.42858987738229e-05
-6.26342695411151e-05
-2.56587949623588e-05
-2.56078889751342e-05
-2.66394960651966e-05
-3.56359455020085e-05
-1.4512232043654e-05
-2.8127394422837e-05
-1.97477209992489e-05
-2.16725872637601e-05
-4.90888245664126e-05
-1.72562419230038e-05
-1.13407534073277e-05
-6.35369860045659e-06
-1.94189239726887e-05
-1.12214562126522e-05
-1.40783443251175e-05
-3.39144078242606e-05
-1.95229974445802e-05
-1.28104465415177e-05
-2.32522798709423e-05
-9.43870357823514e-06
-2.1091237774572e-05
-1.78637669467012e-05
-3.0021023085232e-05
-4.58237839688989e-05
-1.64704738476704e-05
-3.47700295625871e-05
-4.78955447188164e-05
-1.35814841562003e-05
-3.37770181049728e-05
-3.26511820872138e-05
-3.31862722551921e-05
-6.17577018583854e-06
-1.67612933167974e-05
-1.12715400470431e-05
-2.13284682153009e-05
-2.19436503635866e-05
-4.98068310978751e-05
-5.20375589063933e-05
-3.17573658065853e-05
-3.77154948510882e-05
-2.48973812512386e-05
-2.02463711880183e-05
-2.68303769343429e-05
-3.89943633969926e-05
-3.64287995941886e-05
-4.62407931039513e-05
-3.60292435419348e-05
-2.88928327465061e-05
-2.85987435793204e-05
-5.04600641243085e-05
-4.64445718459252e-05
-1.17501549849626e-05
-1.04852074882763e-05
-5.69322552063285e-05
-4.18430366205184e-05
-3.09872838548809e-05
-4.83751840767758e-05
-2.53639553421315e-05
-3.82223506234763e-05
-3.2317300933867e-05
-5.00654369409036e-05
-9.23616826471936e-06
-3.10047382669107e-05
-2.17491246518716e-05
-2.7722849042038e-05
-3.07580614334656e-05
-3.22569677924224e-05
4.1262868133709e-06
-3.12548403524979e-05
-4.60810898667193e-05
-4.97431746236946e-05
-1.98448785708349e-05
-3.97549629520251e-05
-3.55335469713791e-05
-1.80368615694599e-05
-2.68982700098964e-05
-3.83746369671375e-05
-1.67995902865787e-05
-6.55911363888728e-05
-4.2050825000486e-05
-4.83391015943126e-05
-3.26944513655711e-05
-8.37766309885713e-06
-3.29720442085245e-05
-1.98631662345708e-05
-2.82424036292647e-05
-2.91214312503663e-05
-1.26852829939552e-05
-5.61900349104591e-05
-8.30805900056455e-06
-2.68181393515323e-05
-2.93879193519913e-05
-3.26798464680778e-05
-2.10920461437093e-05
-2.210375512524e-05
-2.9045794133175e-05
-2.3549370001102e-05
-5.58327931685501e-05
-6.24326283586928e-05
-5.11647539147084e-05
-2.79576725641441e-05
-2.40676336490406e-05
-2.90111396758245e-05
-2.16829629964239e-05
-2.93315824661714e-05
-2.31764676217166e-05
-4.63101288809141e-05
-1.03305421980289e-05
-7.18167347049462e-05
-5.16618459096017e-05
-7.13370354584719e-06
-1.73183995669724e-05
-3.13139115698622e-05
-3.71626066957547e-05
-1.09308112782107e-05
-2.26641367183126e-05
-4.34013805822534e-05
-4.02585521603396e-05
-1.93649766617786e-05
-4.01511735066191e-05
-1.48624259263763e-05
-2.69753986929205e-05
-4.68720644581687e-05
4.21946700657245e-06
-1.13769847151914e-05
-3.33234005592782e-05
-1.65042151086336e-05
-2.68741924845619e-05
-2.08846760463086e-05
-2.60190126017901e-05
-2.66761299515154e-05
-2.8587051068035e-05
-4.49688661034048e-05
-2.09579405687844e-05
-1.84047204274305e-05
-1.97548023714917e-05
-2.38508029717375e-05
-2.73366562399427e-05
-3.48635139466608e-05
2.28857303281098e-07
-3.07318566242458e-05
-2.53496559563733e-05
-2.19929126833291e-05
-2.52816149126469e-05
-1.60675342994148e-05
-5.38736290893748e-06
-3.3035584064726e-05
-2.8322770611175e-05
-3.82006390564875e-05
-3.05068449208758e-05
-3.59420718362589e-06
-4.60572684221966e-05
-3.00307141217741e-05
-4.66830123261261e-05
-3.33953205027066e-05
-3.33518304410591e-05
-3.59756831477297e-05
-2.40173364688066e-05
-1.11121168553505e-05
-3.60733476263703e-05
-2.73323198696396e-05
-2.76747525320111e-05
-2.30957064175081e-05
-3.62352354133361e-05
-2.30644087710727e-05
-3.24930577751501e-05
-3.61310856827333e-05
-1.66164333583442e-05
-5.44161631707623e-06
-1.99761574310813e-05
-4.1862830713038e-05
-5.75071408105863e-05
-2.2734152395846e-05
-4.44354533250999e-05
-5.67929671884013e-06
-3.89780257154601e-05
-3.78187583835727e-05
-2.84136279397579e-05
-3.93200578832543e-05
-6.40986649693217e-05
-3.46269764179103e-05
-5.39671056576963e-05
-2.64911545458935e-05
-3.42497915646701e-05
-1.8515158299666e-05
-4.8402357826534e-05
3.25307420151879e-06
-5.02032827430133e-05
-5.49721205283673e-05
-1.25248500467917e-05
-4.11621578321679e-05
-4.92650743105525e-05
-2.9741369496145e-05
-3.53832888471855e-05
-2.42909678363626e-05
-2.8887769909137e-05
-2.37899630267781e-05
-4.74286019394911e-05
-4.37664488711616e-05
-3.80035936641129e-05
-3.9956010636812e-05
-2.08081210990305e-05
-2.182904125918e-05
-1.25978663408637e-05
-3.48347749670596e-05
-5.18249271863491e-05
-1.8594610615864e-05
-4.71640692663947e-05
-4.51933804541111e-06
-4.35213494663967e-05
-3.32577393200752e-05
-3.3286890419528e-05
-3.91300679760391e-05
-1.77535355885208e-05
-3.70525108195994e-05
3.69908292770396e-06
-3.32200982918859e-05
-4.2696345479975e-05
-6.27492192173614e-05
-1.51134925984889e-05
-4.55017441825957e-05
-2.34341601738606e-05
-2.33823997925147e-05
-3.63676868429278e-05
-4.86880789080973e-05
-3.68078847295539e-05
-4.88290724247209e-05
-3.3960755076233e-05
-1.23502878972852e-05
-2.72561042908891e-05
-2.88089201351222e-05
-2.59154466593091e-05
-3.92891152614078e-05
-3.30891750957853e-05
-4.6606111195616e-05
-1.8245897828882e-05
-2.5275514358638e-05
9.40708872609556e-06
-1.66909988695577e-05
-2.49493225390878e-05
-4.2633046176244e-05
-6.47223967434245e-05
-4.55560998834427e-05
-7.154691388664e-06
-3.09858218056966e-05
-5.06037366658207e-05
-8.68080738241651e-06
-2.76446923415859e-05
-4.40884016625547e-05
-2.8070645762474e-05
-1.95133616999262e-05
-2.04282141956304e-05
-3.23703333696664e-05
-2.7953101731618e-06
-2.99371289013536e-05
-2.95186423262613e-05
-3.8382120369223e-05
-3.58516080461211e-05
-1.58188801271542e-05
1.38424915831337e-05
-1.09603905745903e-05
-2.10402943380694e-05
2.42310554089073e-06
-9.1382678803254e-06
-8.17673444963208e-06
-1.7656751399048e-05
-3.67921670923023e-05
-1.51172968001655e-05
-4.99802088746016e-05
-5.82665431148188e-05
-7.69755271559507e-05
-2.22778948300237e-05
-1.64192526593773e-05
-2.94020646969542e-05
-3.16000019315103e-05
-6.39768004640083e-06
-9.31560124845179e-07
-5.01699218736028e-05
-3.69541886169779e-05
7.76342117993541e-06
-2.83124950995432e-05
-3.55538376092738e-05
-1.57176399496585e-05
-3.99835307189898e-05
-1.47432409077386e-05
-5.42075650531866e-05
-4.97472511546272e-05
-1.43332403519941e-05
-2.23353471405146e-05
-2.56277999043413e-05
-6.05684979193962e-05
-6.42013921484642e-06
-1.77182007071091e-05
-5.35716542496135e-05
-5.34814026563455e-05
-5.56232800924918e-05
-4.22971537885602e-05
-4.38945890982552e-05
-4.10908838911671e-05
-3.2100943845546e-05
-2.67031223791513e-05
-1.97721415905565e-05
-1.78378699924162e-05
-3.61352546136215e-05
-3.7110883898404e-05
-5.78847129971765e-05
-3.69974441905248e-05
-5.26500334532015e-05
-3.09732221677748e-05
-2.47403339992211e-05
-3.68557156455919e-05
-2.98080874974895e-05
-2.57657816581814e-05
-4.445167733966e-05
-2.2821504908818e-05
-5.36047277765758e-05
-1.39847619649974e-05
-2.15896205459755e-05
-5.08354888353462e-05
-3.64479141848046e-05
-2.81381161687541e-05
-6.04942013823828e-05
-3.0514590378137e-05
-1.76042032180229e-05
-2.42338658733208e-05
-3.51089647859033e-05
-5.52133569109005e-05
-2.43588228532479e-05
-1.91481181424338e-05
-3.5484833173011e-06
-5.63617252323648e-05
-3.20138257002641e-05
-3.26896507430675e-05
-3.17073762041367e-05
-1.42493040743548e-06
-7.47445857362726e-07
-2.54925409235073e-05
-4.47059387031555e-05
-5.21216790637388e-05
-3.90971440899453e-05
-3.23850295762325e-05
-3.1113778571391e-05
-3.71218756115921e-05
-1.41593967335663e-05
-1.47727584784458e-05
-1.41967417205272e-05
-2.90461737302947e-05
-4.66146053272567e-05
-3.41601172867991e-05
-3.7125966828273e-05
-5.31085218668384e-05
-1.89708314632375e-05
-2.5754720607795e-05
-3.93960504155423e-05
-7.23960897529109e-06
-2.93009119451658e-05
-3.4286015402071e-05
-4.02130891214964e-05
-1.13250841995697e-05
-4.58386737334515e-05
-1.03471846340553e-05
-4.14791710729127e-05
-2.73809547829284e-05
-3.78949752370019e-05
-2.73857258627071e-05
-2.815058112399e-05
-2.37144643584917e-05
-3.25570993637896e-05
-4.73837720570762e-05
-1.12833128897142e-05
-4.53431015991335e-05
-1.15432400031757e-07
-2.59940544454583e-05
-1.94416497270669e-05
-1.25845370204408e-05
-4.1846712341584e-05
-4.28681698059006e-05
-1.80493489877208e-05
-4.14093876276971e-05
-4.36253188599082e-05
-1.53847483046912e-05
-3.88077773793486e-05
-1.98813080682661e-05
-1.86289992673451e-05
-4.04579889416404e-05
-5.26528867447909e-05
-4.37240628305089e-05
-1.67191669031433e-05
-1.95962252311959e-05
1.38845608882753e-05
-1.99716464825778e-05
-2.6991235920308e-05
-5.71539287056879e-05
-3.76608401172842e-05
-1.20444492575913e-05
-4.68998883339213e-05
-2.84440657753618e-05
-1.93601760628806e-05
-6.60721404357507e-06
-5.11339231745974e-06
-2.43891571559149e-05
-3.66090788474241e-05
-4.64251330314267e-05
-3.29969171683377e-05
-4.9837446615692e-05
-1.19671264770496e-05
4.91008603818224e-06
-3.42012733191051e-05
-3.96763448956733e-05
-7.12680299311501e-05
-3.41894918485278e-05
-3.46550625488785e-05
-2.03545275978963e-05
-2.66236253753583e-05
-2.69536896132238e-05
-3.54796094734309e-05
-3.69036690430573e-05
-1.20538200784362e-05
-1.52862152073752e-05
-2.08165428766351e-05
-1.13275797938313e-05
-1.80493588482758e-06
-2.51982558068091e-05
-5.43180329185024e-05
-1.26621913995446e-05
-3.66871649870277e-05
-3.79572770263569e-05
-3.91969720738245e-05
-3.20788503026657e-05
-5.06460056855124e-05
-1.6253005113576e-05
-2.82757770523837e-05
-3.59998550225657e-05
-2.93640027196227e-05
-5.2258719986948e-05
-2.10683359076154e-05
2.20493029090584e-05
-1.56326616136984e-05
-3.05633016012885e-05
-9.9832054145931e-06
-4.50871276754202e-05
-2.03490989457509e-05
-6.06148440239047e-05
-3.99025478981654e-05
-2.20600140827217e-05
-1.76716971235045e-05
-3.24189375558127e-05
-5.48434511253122e-05
-2.60085294685146e-05
-1.11423249516758e-05
-6.5191570072367e-05
-2.12709896101461e-05
-2.80858917876919e-05
-1.09196487759513e-05
-2.50650083600809e-05
-4.80211541020745e-05
-1.03633479156211e-05
-3.01254059235981e-05
-1.46616376838244e-06
-2.59351209966555e-05
3.31929142512912e-06
-2.83352001733803e-06
-6.53535294225508e-06
2.06388076962505e-06
-2.50427602409744e-05
-5.23475468088406e-05
-1.21242964924603e-05
-1.88177943044419e-05
-2.20502049790545e-05
-4.23783500080542e-05
-5.01366255466704e-06
-5.06510780101984e-05
-5.46004327688145e-06
-3.81139258789996e-05
-5.61925809815388e-05
-2.6247673164995e-05
-5.47773401679174e-05
-3.60961121227953e-05
-3.02085742632991e-06
-1.50860802408246e-05
-4.26584452623283e-05
5.41994542202802e-06
1.13593305142651e-05
-3.23136321531361e-05
-2.94029141119136e-05
-6.08313723684932e-05
-4.12256423017022e-05
-4.32600962228622e-05
-6.24719488659315e-06
-4.05987573588788e-06
-2.0524718203242e-07
-3.85993906437491e-06
-6.15503635036797e-05
-5.6629486039562e-05
-3.33574185663435e-05
-1.72342106677165e-05
-3.32219489423996e-05
-3.44978577725233e-05
-4.31418677903143e-06
-1.10713619348197e-05
-3.13235164191787e-05
-2.71875808550213e-05
-2.7585999506215e-05
-2.12366535695094e-06
-2.09457378248757e-05
-3.04433253475748e-05
-2.84290389320576e-05
-3.39431605712563e-05
-2.28865583067409e-05
-1.5798310174315e-05
-2.7844314150831e-05
-2.100681196502e-05
-3.76813915360947e-05
-2.26012730350087e-05
-2.35015223367723e-05
-9.88248177144574e-06
-3.51813699107697e-05
-4.50469597747218e-05
-3.01224674827705e-05
-2.41017926738381e-05
-1.5762941052474e-05
-3.42090058685886e-06
-2.42215322155113e-05
-2.96150772039807e-05
-2.23106625935766e-06
-3.6366280877011e-05
-2.9013977337654e-05
-3.84893209234922e-05
-3.0098980926549e-05
-4.80332077846887e-05
-2.15377379225513e-05
-2.88296821272048e-05
-1.98233899906958e-05
-2.2082512818994e-05
-2.14729971783168e-06
-5.20446055151788e-06
-3.1569606918097e-05
-1.49377008149302e-05
1.46950066572936e-05
-3.35434462302432e-05
-4.79713226477871e-05
-2.31124044630263e-05
-1.14505649487465e-05
-1.93597835647388e-05
-2.68098521074913e-05
-1.66936392709038e-05
-1.54050232174108e-05
-6.36040559973035e-06
-1.70923115258213e-05
-1.3667868115502e-05
-3.07812312012313e-05
-1.69553735722135e-05
-3.51456040431014e-05
-4.56773819717135e-05
-3.18704486524178e-05
-4.04440575304657e-05
-6.11705697880419e-06
1.49768539396115e-06
-7.09890012977778e-06
-3.55423666619125e-05
-3.60654539172664e-05
-1.83636572241183e-05
-3.48179688824269e-05
-3.63030105853413e-05
-8.69491994544175e-06
7.04881627044768e-06
-3.56440415008469e-05
-1.21666763159898e-05
-2.93744609590209e-06
-1.72072941600148e-05
-4.5608792549372e-05
-2.11257015988036e-05
-2.19725765406985e-05
-3.41084422832793e-05
3.99181726978296e-06
-1.83368412352898e-05
-4.1234677132755e-05
-3.33182009213469e-05
-3.83079523550631e-05
-2.07207439852959e-06
-4.34437943636717e-05
-4.25864296412871e-05
-4.20179668702167e-05
-7.4723052270996e-06
-1.29048218086702e-05
-2.71451566565451e-05
-3.63209234177084e-05
-1.90689301307928e-05
-4.24399186983758e-06
-3.19012156359453e-05
-4.34818257153038e-05
-1.41299220835778e-05
-3.86678528871964e-05
-8.88524487799488e-06
-4.73866775588776e-05
-1.68450603140672e-05
-2.09194513120667e-05
-3.68917629852812e-05
-1.29344433288518e-05
-2.9412624870952e-05
-3.2509313405255e-05
-2.53992362082345e-05
-1.56499544089971e-06
-1.40514757791325e-05
-2.85377191202593e-05
-2.15953896145635e-05
-2.98709345955437e-06
-6.04675776489836e-06
-1.63004437484872e-05
-3.17851892532914e-05
-1.90556658236898e-05
-2.30067307912444e-05
-2.58911479561856e-05
-1.86668638813082e-05
-3.63425866209901e-05
-4.68394189697293e-05
-5.18149196863503e-05
-1.27216560543018e-05
-3.49515342843535e-05
-5.18789500651757e-05
-4.96403163722036e-05
-1.92357759577336e-05
-2.14265148631856e-05
-2.35748479109235e-05
-3.71510670326517e-05
-2.83985539887897e-05
-1.13091797957658e-05
-3.02950161725805e-05
-2.04247452740393e-05
-2.94573044792607e-05
-2.56904068118997e-05
-2.24663832101287e-05
-6.8654835382761e-06
-3.33077280066102e-05
-1.77571873055487e-05
-4.17037263868188e-05
-4.15592693107712e-05
-2.74883264898152e-05
-3.67034808535867e-05
-3.35288612197115e-05
-2.70935276005864e-05
-2.6275173620126e-05
-3.86825284161891e-06
-5.23932565775086e-05
-2.07996240719831e-05
-3.28229964724472e-05
-2.53383298119079e-05
-1.22979441029321e-05
-4.36268874426885e-05
3.57431037201938e-06
-3.59724838753216e-05
-4.5667579215095e-05
-2.94212904414942e-06
-3.70547969467338e-05
-4.70400682943101e-06
3.84014273798219e-06
-4.80573424049755e-05
-3.43527352873172e-05
-1.61804965373073e-05
-2.01178517113443e-05
-1.27478466384624e-05
-3.01452794278785e-05
-3.37957798017368e-05
-5.24254827132769e-06
-1.32602124596913e-05
-2.89114208477565e-06
-2.90109100741558e-05
-3.28294671265604e-05
-3.44593792847038e-05
-9.94960960724717e-06
-3.62288666188354e-05
-1.32817522431216e-05
-1.9945415610283e-05
-4.17119118823808e-05
-2.31106358327098e-05
-2.64975756984082e-05
-7.91807454015748e-06
-1.95157989568781e-05
-4.29777406670211e-05
-6.4003897406572e-05
-2.35286670135978e-05
-1.49687003637779e-05
-5.89639294296244e-06
-6.04137803132788e-05
8.60508017196898e-06
-2.68989619219361e-05
-4.95278994791295e-06
-2.32544884723427e-05
-2.03684443774778e-05
-2.02186070819048e-05
-3.84271657038297e-05
4.20102823615955e-06
-4.90167886676433e-06
-5.90183898165543e-06
-3.30394541209214e-05
2.53966068723356e-06
-2.59272424722829e-05
-4.14702268430781e-05
-4.05671114195519e-05
-1.92001072835426e-05
-4.21498901810958e-05
-5.87631870599099e-05
-3.38385128906717e-05
-1.77031337361467e-05
-3.06951055525381e-05
-4.42868274363213e-05
-3.86601131836982e-05
-3.48095663372513e-05
-4.28586959842261e-05
-3.81680373959678e-05
-7.38969566853235e-07
-7.82721616254914e-06
-3.61288944740555e-05
6.14198882937383e-07
-6.54204623621851e-05
-4.36591728059933e-05
-3.68222026639261e-05
-1.04252770443665e-05
-2.98499555103117e-05
-3.41123879522154e-05
-3.43409205183832e-05
-1.14533640065968e-05
-2.76976887011091e-05
-2.0834158082669e-05
-1.75751032765669e-05
-2.81248524042634e-05
-8.50812586891089e-06
-3.30297133706061e-05
-1.93803168139851e-05
-6.44244744205385e-06
-4.14615693812736e-05
-3.44102774550189e-05
-4.90748544522903e-05
-3.1937618612135e-05
9.73319971598315e-08
-5.41816610064183e-05
-2.95089430959059e-05
-2.85539744128057e-05
-1.38523605501994e-05
-2.1075929326389e-05
-2.19007349404588e-05
-3.12811852045901e-05
-3.12944739785005e-05
-3.37652878972943e-05
-3.36157606085561e-05
-3.13884489324397e-05
-1.54323785876888e-05
-2.10411462049955e-05
-3.77302912201932e-05
-5.15284427456696e-05
-3.45836499006262e-05
-3.84102447060209e-05
-2.12790241899887e-05
-2.10834899525979e-05
-2.51695291783803e-05
-3.40912576237856e-05
-2.16119055665564e-05
-2.34219525256608e-05
-2.59660276019461e-05
-4.28322058956842e-05
-3.11019597772946e-05
-4.18708464553772e-05
-2.48418420346148e-05
-3.15275075419182e-05
-1.21443863421791e-05
-5.4124893933877e-05
-1.59714182150548e-05
-3.62436015631384e-05
-5.04567245251423e-05
-2.16179311207923e-05
-2.32713321099299e-05
-2.69107782345536e-05
-2.08095602403367e-05
-6.1397384535783e-05
-3.31326458986005e-05
-5.08666901352324e-05
-1.3270887485571e-05
-2.81917878608368e-05
-2.96502376094211e-05
-6.87105646071584e-05
-3.58952887213548e-05
-3.72513220532336e-05
-2.9137285013379e-05
-4.72166005423072e-05
-2.95223848898106e-06
-5.4764019208447e-05
-6.85138847641683e-06
-4.85613397536334e-05
-2.33156562980328e-05
-3.87801426035384e-05
-2.49875350710449e-05
-5.18782560277914e-05
-2.65732930419043e-05
-1.6790567580454e-05
-3.4790376542256e-05
-2.70557379709912e-05
-2.50243256194369e-05
-4.01039400558812e-05
-3.90955935646224e-05
-1.25009394416927e-05
7.08033863090183e-06
-6.12179641097688e-05
-3.92505215979813e-05
-4.80316090556358e-05
-2.99432328980381e-05
-2.06108753924753e-05
-2.0339642335623e-05
3.66521265177011e-06
-2.05340378499027e-05
-4.75601698444587e-05
-4.04340292040213e-05
-1.4235980515986e-05
-2.13377642831896e-05
-4.71461433865164e-05
-4.18316584695592e-05
-3.27497576378245e-05
-1.66517111050357e-05
-6.7132413007525e-06
-5.91054224504168e-05
-2.19409547510523e-05
-3.73138840910672e-05
-4.8574787426972e-05
-3.45338453574898e-05
-3.84490376471894e-05
-3.25479348884827e-05
-2.6941402209429e-05
-2.64974995976571e-05
-3.19034913304913e-05
-4.2315482358004e-05
-3.24455262136118e-05
-3.70779503139235e-05
-4.74086862719072e-05
-2.62999702938278e-05
-3.00331947682212e-05
-1.33205090583341e-05
-5.51542249400316e-05
-2.91629132587097e-05
-3.24325043125324e-05
-3.02134687466123e-05
-1.67403172521736e-05
-4.90985506291305e-05
-2.70397942231595e-05
-3.54250416792858e-05
-5.45508526080387e-05
-3.44130730473546e-06
-3.91303426694899e-05
-4.53619479430855e-05
-2.54911511914586e-05
-3.69990982354668e-05
-6.4801758246714e-07
-4.03248226520729e-05
-5.39875485465067e-05
-3.79194686007527e-05
-2.70749116217677e-05
-4.19534349810357e-05
-3.39476771495544e-05
-1.42776587122818e-05
-3.69931457705828e-05
-3.01999522006881e-05
-4.36657329009947e-05
-1.29653348266272e-05
-1.1714214457414e-05
-2.01493731996496e-05
-3.62194664452679e-05
-3.16913329474942e-05
-1.80519494425957e-05
3.14537947280814e-06
-2.33743074075668e-05
-3.01799506180023e-05
-4.14415933914552e-05
-4.21451016317124e-05
-3.81688308543397e-05
-2.13667786663688e-05
-2.31697640970253e-05
-2.18408293519999e-06
-9.43985719640987e-06
-6.01406790529701e-05
-2.65019994637768e-05
-2.81082148043857e-05
-5.2810158832891e-05
-4.05591650739156e-05
-1.58117947043898e-05
-5.73603708598753e-05
-3.93611787382211e-05
-2.39512149673275e-05
-2.42306099917654e-05
-3.76989996191618e-05
-1.77882148862206e-05
-2.80193520378088e-05
-5.12331369678183e-05
-4.56812718430403e-05
-1.40663538503485e-05
-3.46297385124533e-05
-3.43336312462723e-05
-1.86422204067768e-05
-2.75611789236636e-05
-5.62279807297317e-05
-2.92155561122712e-05
-2.03594764961439e-05
-1.92761266587447e-05
-2.13930707331573e-05
-4.30718336555317e-05
-4.02412402025195e-05
-4.34798115831844e-05
-2.25983962195615e-05
-2.65809100476897e-05
-2.10911358168257e-05
-2.43571537691825e-05
-4.18335894331242e-05
-2.28569883960507e-05
-4.45956595025285e-05
-3.50844295845961e-05
-1.70645418439428e-05
-9.49975710779455e-06
-5.7755315872508e-05
-3.26371458668474e-05
-3.19783174500671e-05
-4.16836343214705e-05
-2.43273693244278e-05
-2.92912033984894e-05
-3.8820967049237e-05
-2.5378060139795e-05
-4.25699391212091e-05
-3.35934707529754e-05
-2.43435452129319e-05
-4.38129945710761e-05
1.28611322458858e-06
-1.08696413091594e-05
-2.24266597342855e-05
-2.77562791779649e-05
-1.61399514715817e-05
1.49876392345521e-05
-5.32557947138377e-05
-4.65225903572124e-05
-4.79096085244659e-05
5.17776338138844e-07
-1.69617200763289e-05
-3.66052250443094e-05
-4.99007033186463e-05
-1.49689518174228e-05
-4.48185525694065e-05
-1.87942688060217e-05
-4.87233816842477e-05
-1.59027291522202e-05
-3.63729276433982e-05
-3.25998035974065e-05
-4.4131806751311e-05
-3.34810440559395e-05
-2.37520481736858e-05
-3.40493614485586e-05
-2.87607928712198e-05
-1.64519675852634e-05
-4.27126686666935e-05
-1.87825891422602e-05
-3.22563146949425e-05
-6.15323285024551e-06
-5.4573803911681e-05
-3.99891505917651e-05
-3.76880363597491e-05
-1.49669481305686e-05
-2.19873132490877e-05
-3.9047934120545e-05
-4.41197685924613e-05
-1.66702961815896e-05
-4.35581471062774e-05
-4.59777225410856e-05
-1.01530097421245e-05
-3.14049082254538e-05
-9.80064396387818e-06
-4.88368379450967e-05
-3.96599390534191e-06
-3.54488435852444e-05
-5.10068720333978e-05
-8.90480125299254e-06
-2.3295754058029e-06
-1.01683646575996e-05
-2.20286674696469e-05
-4.06642155601401e-05
-4.21946301845876e-05
-3.63980353477007e-05
-4.37513112548247e-05
-2.18679574949974e-05
-4.21537452744394e-05
-1.55063629463021e-05
-8.70365850281565e-08
-2.92624178923707e-05
-1.5780572654873e-05
-2.66543098712632e-05
-4.07767221598217e-05
-5.59824699892869e-05
-1.24354434368417e-05
-4.67912822573301e-05
-2.22749183753919e-05
-1.91625930248371e-05
-5.07013295582051e-05
-4.03336002334488e-05
-2.25334413934892e-05
-7.67223643659631e-06
-3.92913640534469e-05
-4.75604533038812e-05
-5.39565311689049e-05
-3.02986280767898e-05
-4.22782381360832e-05
-2.77269830026922e-05
-1.8218160254987e-05
-1.19216404975881e-05
-2.88109892927195e-05
-5.48138288338969e-05
-1.89658796095408e-05
-4.28148579708548e-05
-3.02694581494724e-05
5.67163952272315e-06
-2.07456038879948e-05
-2.55743130239207e-05
-3.05959413810853e-05
-1.80843034240445e-05
-2.88554536182838e-05
-2.4380160567882e-05
-3.99448666113936e-06
-2.85526618873863e-05
-1.87886184287556e-05
-4.09290387208257e-05
-2.72723674077003e-05
-2.05090573941303e-05
-3.56041064045924e-05
-3.59595906925878e-05
-3.29766312518377e-05
-3.2571329633954e-05
-1.70718226100899e-05
-4.46246871249462e-05
-1.63911516314449e-05
-5.58756691594593e-05
-5.67360313627335e-05
-4.04117153777041e-05
-6.78512446878832e-05
-1.51744515919108e-05
-1.87416463125972e-05
-2.34707027872466e-05
-4.72671918791281e-05
-3.847770138406e-05
-3.26109447978996e-05
-5.11326472548153e-05
-8.40625520106375e-06
-9.3829591715923e-06
-2.71876106998151e-05
-8.46785879416167e-06
-2.31233203631829e-05
-5.25438887614644e-06
-4.21519469675483e-05
-4.12103465403783e-05
-3.99137942337872e-05
-3.23064102358356e-05
-3.40637534529819e-05
-2.55451441455876e-05
-2.480471758789e-05
-1.89753537841441e-05
-3.57251704522674e-05
-2.83506963639875e-05
-3.7576447249239e-05
-4.82183323986975e-05
-3.44809134209377e-07
-3.23922451955209e-05
-1.2441854563406e-05
-9.18236496705243e-06
-3.36902210901311e-05
-2.38835235540145e-05
-2.59065964673822e-05
-4.02255862185191e-05
-5.92259666352167e-05
-2.83477361152161e-05
-2.04981884589598e-05
-1.81077615943046e-05
-1.5684833649949e-05
-2.78413105824001e-05
-2.75876869532683e-05
-3.54512580889362e-05
-1.31959597695359e-05
-1.11013576441634e-05
-3.11326317575853e-05
-1.64101308396916e-05
-2.0101005677103e-05
-5.03638058069502e-05
-2.34763959207455e-05
2.49793518968231e-06
-3.20662465654527e-05
-2.90181709361191e-05
-2.68612819203844e-05
-4.23505907871145e-05
8.17149249250612e-06
-8.9097220082976e-06
-2.8156428752263e-05
-4.86915969580837e-05
-2.33622449757599e-05
-2.95516221658083e-05
-1.79022499793128e-05
-1.63207288243445e-05
-4.43246853745828e-05
-3.70579692379439e-05
2.59831637408954e-05
-2.42713944491822e-05
-1.56330700619183e-05
-3.5408906128024e-05
-2.59172690686653e-05
-1.28864180103741e-05
-3.11819437752811e-05
-2.63580078566452e-05
-4.60162839484835e-05
-1.35374675398584e-05
-6.24051512187427e-05
-9.93343698454581e-06
-4.43752538095918e-05
-2.8053153169055e-05
-3.40708763908249e-05
-4.39851836845122e-05
-5.19721913385002e-06
-1.44071451198432e-05
-2.64479961427672e-05
-3.28863891179567e-05
-4.50127991958454e-05
-4.35629485681397e-05
1.69976103441173e-06
-2.88364192603816e-05
-5.62756113834578e-05
-3.28050106077635e-06
-2.02137620665893e-05
-3.09804067106413e-05
-2.12703612939212e-05
-3.32994772515856e-05
-3.18124701654575e-05
-1.16753607825537e-05
-3.18857628464903e-05
-1.72935504218202e-05
-3.25498266798416e-05
5.77395741868212e-06
-4.4093087658805e-05
-2.61569581869003e-05
-2.56691357053139e-05
-5.32727003074424e-07
-1.34899002271411e-05
-2.56828743262199e-05
-5.46102437432854e-05
-5.97936075664301e-06
-3.01971936667599e-05
-1.56921703647897e-05
-2.60096047314391e-05
-2.05059747056148e-05
-1.67660728256912e-05
9.80986087136947e-08
-3.44966672309579e-05
-2.2535342777265e-05
-4.57907141342943e-05
-2.68950176045249e-05
-2.9012722114102e-05
-3.62344267737165e-05
-1.56655879029005e-05
-3.80196337743443e-05
-2.43039207196014e-05
-1.47741493847116e-05
6.88615772700382e-07
-2.83598863519696e-05
-3.3477635057612e-05
-2.33732876034179e-05
-5.65818106694663e-05
-1.6145962720577e-05
-4.84884847541986e-05
-5.57935514872981e-06
-2.2715362006542e-05
-2.63015717754165e-05
-2.07881897937175e-05
-7.26916034787187e-06
-2.59776886990455e-05
-3.8185965340937e-05
-8.80864790925311e-06
-3.23225990658003e-05
-2.20717305334845e-05
-5.64935048823607e-06
-1.34299755431369e-05
-3.09990123430051e-05
-5.55899654269141e-05
-2.08296785897059e-05
-6.45552313797675e-06
-4.0055347362082e-05
-1.69955198419601e-05
-3.09158662363536e-05
-4.01060701441142e-05
5.91957626647596e-06
-7.00460760840645e-05
-4.48576606356256e-05
-3.1807132124969e-05
-6.80417493666369e-05
-4.41811268280273e-05
-3.15406640614685e-05
-4.57681786968723e-05
-2.37432569636725e-05
-3.5343372806263e-05
-4.90667641379485e-05
-6.19879517909178e-05
-1.24534794722804e-05
-3.09759373342107e-05
-2.24794104804138e-05
-2.13659469767112e-05
-1.57111352519905e-05
-2.14973024751052e-05
-3.16343058740368e-05
-5.30114931842785e-05
-1.60279688943302e-05
-2.3497169472243e-05
-3.22264923329889e-05
-4.03517239499221e-05
-4.8011613240035e-05
-5.14116819185322e-05
-4.00763128443539e-05
-2.82245616094919e-05
-2.39870329882993e-05
-2.37563446803325e-05
-4.00810288830848e-05
-2.93317096263963e-05
-4.51596307714353e-05
-3.83550100332517e-05
-1.9036441840671e-05
-2.54166326182147e-05
7.13705617942268e-06
-3.34637460992305e-05
-1.95616905303072e-05
2.98111649787376e-06
-2.96925057258887e-05
-5.0456049851535e-05
-3.34964155463451e-05
-2.6870226574647e-05
-2.44419290641857e-05
-2.897025848702e-05
-3.33176506875928e-05
-2.73533520759978e-05
-2.81584848659277e-05
-1.78973016767292e-05
-8.65744569956603e-07
-3.42512211552793e-05
-4.85022830490842e-05
-1.45646708913082e-05
-1.91629934644335e-05
-2.09517496682814e-05
-4.19553079665137e-05
-2.87833409208225e-05
-2.99161521768333e-05
-4.57466097172739e-05
-3.09035859572099e-05
-1.78138267000411e-05
-1.75192316091624e-05
-1.35202500386471e-05
-4.32839769742958e-05
-1.40944760916477e-05
-3.68584635187788e-05
-4.7011009036481e-05
-3.01012952072915e-05
-3.89024317356975e-05
-1.55749628331609e-05
-2.82537383795496e-05
-4.71177170225584e-05
-4.7200122893441e-05
-4.45994446836161e-05
-2.76646278290232e-05
-3.91027366373611e-05
-1.17528678590719e-05
-3.93768066463517e-05
-7.75216538783403e-05
-2.53742430084303e-05
-5.62468219901008e-06
-2.32529613807994e-05
-3.44142212793828e-05
-2.97398664195757e-05
-3.80865044680238e-05
-2.03034913725333e-05
-1.04179124041154e-05
-2.10531816820368e-05
-2.49629188140852e-05
-4.60951701446748e-05
-1.43523485922161e-05
-3.52375533218383e-05
-3.27917577605546e-05
-1.76612219718032e-05
-2.15669206619702e-05
-3.13595960777423e-05
-2.12997150659743e-05
-1.35673504801589e-05
-3.85376670509382e-05
-4.72158507012023e-05
-2.73469350212145e-05
-3.01793074396446e-05
-4.30431227363346e-05
-5.37747678235996e-05
-2.74186825626797e-05
-3.9653601053382e-05
-2.99834827230543e-05
-2.87553311188694e-05
-6.57986144945596e-06
-4.37470148474068e-05
-3.52342457782185e-05
2.0325942076462e-06
-4.07187003391066e-05
-2.90660138628092e-05
-3.65689580946826e-07
-4.12179899780589e-05
-3.05170880899846e-05
-3.41724535401981e-05
-1.23240033062084e-05
-3.28728405038454e-05
-3.04208672489599e-05
-1.07250987196936e-05
-3.0099275283677e-05
-4.94785346659355e-05
-2.4190145358798e-05
-1.13677311841027e-06
-9.46565439110671e-06
-3.00596248912509e-05
-3.76157761607726e-05
-3.72130422958309e-05
-1.85296998095784e-05
-2.21054684626405e-05
-2.95507999905556e-05
-4.30965109961691e-05
-3.68586775156063e-05
-1.66280039889311e-05
-2.26239034349725e-05
-3.68737940316244e-05
-1.3511233803949e-06
7.60546550601223e-06
-3.2794241505454e-05
-4.28140701665401e-05
-4.28381340083719e-06
-9.58164280552262e-06
-1.86058546828689e-05
-3.15676130337809e-05
-2.92429578508636e-05
-3.51631347883447e-05
-5.23639083395761e-06
-1.46362829357719e-05
-2.55649612553672e-05
-1.42288554580427e-05
-3.06430376791383e-05
-2.41806912849382e-05
-5.64868639903222e-05
-3.41750516699154e-05
-3.17386469114456e-05
-1.84970582767357e-05
-2.07899754796469e-05
-1.23340699654214e-05
-3.06319154175709e-05
-1.48715155473295e-05
-3.18028617013014e-05
-3.03163679202051e-05
-4.42654885180421e-05
-4.94703911203879e-05
-2.79260697342514e-05
-4.14384387744003e-05
-3.04490635056771e-05
-5.29155073126033e-05
-7.01631856020375e-05
-3.4197782424415e-05
-4.50472200722477e-05
-8.60413341635275e-06
-2.50728975536582e-05
-5.00036349640368e-05
-7.75454182423988e-05
-3.45023791123536e-05
-5.16190168035905e-05
-2.97428546981052e-05
-1.16502078807479e-05
-1.94497921423218e-05
-4.24102089025528e-05
-4.20782189513958e-05
-5.57595942090392e-06
-3.14436436156803e-05
-1.61102623606188e-05
-2.15699237904001e-05
-1.08544079883678e-05
1.91638781095984e-06
-2.423197245119e-05
-3.14640182544029e-05
-3.06170689024396e-05
-6.50104235304742e-05
-1.2452183789183e-05
-2.99989758568635e-05
-1.83207482007203e-05
-2.92884023517055e-05
-9.96346250305328e-06
-2.25442576493365e-05
-2.97597437704908e-05
-2.66536287426607e-05
-2.62724990704044e-05
-2.081928816417e-05
-2.32367332008496e-05
-5.95473105579945e-05
-8.30379680978263e-06
-2.7587288904616e-06
-4.3103836762e-05
-2.20168926740358e-05
-3.46184978436698e-05
7.26799076822004e-06
-4.98641409338969e-05
-3.55153034298139e-05
6.6512838318267e-06
-4.28664885425476e-05
-2.9782500466472e-05
-2.83698009299385e-05
-4.82756122433717e-05
-3.68646634192064e-05
-5.71548006522448e-05
-1.57236914256769e-05
-5.03364579524598e-06
-1.67853420162613e-05
-4.24249191329393e-05
-3.04366963446375e-05
-1.05935165477396e-05
-2.69504367178851e-05
-2.20031745873251e-05
-5.22833044390338e-06
-1.54343782273289e-05
-3.8299066672315e-05
-6.39502244275272e-05
-4.68345224500403e-05
-2.65114480415533e-05
-1.41968308569537e-05
-6.92978060364218e-06
-3.64379172570566e-05
-1.84262658575413e-05
-1.18686613272142e-05
-3.33585965344559e-05
-4.09032760132569e-05
-2.69408467333678e-05
-2.31891124764184e-05
-2.58497893298153e-05
-1.85799209042613e-07
-5.3513514746203e-05
-2.51761972031893e-05
-1.52041806869941e-05
-1.92549043533969e-05
-4.43588406791672e-05
-3.72721924909585e-05
-4.83364310363841e-06
-2.86042062787014e-05
-2.2604597824432e-05
-3.65085942488733e-05
-4.15174974969235e-05
-4.04103155936627e-05
-1.36406485261848e-05
-2.32973693025467e-05
-4.04450475688858e-05
-1.67263662461805e-05
8.44700075395865e-06
-1.60314691699796e-05
-3.16777066387074e-05
-3.44535339197709e-05
-4.47945621878735e-06
-2.19718317454161e-05
-1.44085427547178e-05
-4.35891579918627e-05
5.21090570964882e-06
-4.17313390771746e-05
-1.52448880502009e-05
-4.19756564549105e-05
-2.75538261480021e-05
-3.62087064291795e-05
-4.94914902604781e-05
-2.33787787959798e-05
-6.98421069635841e-05
-5.42003840931985e-05
-3.49503834514287e-05
-2.08762435573909e-05
-4.77926221048596e-06
-4.35853574309126e-07
-3.44705310146793e-05
-3.60500143694942e-05
-1.38153660676003e-05
-4.32036659355984e-05
-1.30259908189003e-05
-2.71098277502505e-05
-4.98753860225438e-05
-5.35500368093562e-06
-2.42782456182229e-05
-2.40684338246014e-06
-2.0058048250245e-05
-4.02320189056226e-05
-2.05589645314075e-05
-1.52976740303488e-05
-4.60907242037281e-05
-3.84861648612098e-05
-2.96810112045881e-05
-1.50882733103068e-05
-7.27539748324853e-05
-5.42041144784069e-05
-1.18355898317287e-05
-3.1503857664652e-05
-1.75679346686364e-05
-9.33016060029039e-06
-4.92928928656775e-06
-3.35710519993489e-05
-2.29864281056715e-05
-1.26817802679439e-05
-2.05663668371771e-05
-4.56687090515016e-05
2.5107538943052e-06
-7.50914244432534e-06
-2.36097870904296e-05
-5.44906735775163e-05
-1.4304317575405e-05
-1.09675987741277e-05
-1.2967715172843e-05
-2.82478495865173e-05
-4.84087014356808e-05
-1.22153737310012e-05
-2.36563046671375e-05
-2.97630412067903e-05
-1.55466465332248e-05
-3.55283764337156e-05
-1.64271384308428e-05
-2.38418427968415e-05
-1.9176937915161e-05
-1.05492024686107e-05
-8.36729679976333e-06
-4.87636862027233e-05
-4.0282361732349e-05
-3.53173132310161e-05
-4.37260994208815e-05
-2.78784469194214e-05
-5.79721262662335e-05
-2.09444325020598e-05
-5.57763852284274e-05
-3.79826536303638e-05
-2.84651962706221e-05
-3.2014080805424e-05
-1.07562924798723e-05
-2.51607669057361e-05
-4.06276711786358e-05
-4.75157433880035e-06
-2.24860100735388e-05
-3.34933706240974e-05
-3.43120565607993e-05
-1.29507872588238e-06
-3.04688807368949e-05
-4.2615912124172e-05
-2.54496026142768e-05
-8.92659358840151e-06
-2.41913991978892e-05
-7.04818234392295e-06
-6.49402311151874e-05
-3.368361167102e-05
-2.336783349908e-05
-2.79518199918755e-05
-4.33749780781611e-05
-3.01317449002209e-05
-9.94855040488631e-06
-1.56917993991826e-05
-4.42032761641861e-05
-3.11014206449694e-05
-4.60430674205228e-05
-1.75692287726786e-05
-5.5744364499373e-05
-1.9536835560152e-05
-3.65243344882838e-05
-2.12597456695811e-05
-4.79074888451577e-05
-1.43210697634887e-05
1.42895699474324e-06
-3.33454058576676e-05
-3.14943916966709e-05
-2.57902087418175e-05
-3.10337058553169e-05
-3.03841173431849e-05
-2.49003719056841e-05
-5.46721296068848e-05
-2.76799550784183e-05
-3.66156778159441e-05
-7.221146598446e-05
-4.19167709657917e-05
-4.17051671050674e-05
-4.76790863213624e-05
-1.43543084893757e-05
-2.0571835674851e-05
-2.67140137616694e-05
-2.26027231667828e-05
-5.14710653471447e-05
-2.28852624497937e-05
-3.7299603293396e-05
-4.80624192617005e-05
-2.97588659547963e-05
-2.76891749825435e-05
-2.10794748301088e-05
-2.50969334678967e-05
-1.06325444958549e-05
-2.89260104745989e-05
-3.48712425751473e-05
-3.46987537734722e-05
-2.86023672934897e-05
-3.00689769306852e-05
-3.74250862767393e-05
-3.60101082638282e-05
-2.29538718751779e-05
-3.52812377661464e-05
-2.82779397950099e-05
-1.77159923925349e-05
-3.32893898248459e-05
-1.78515699231753e-05
-2.05598863082581e-05
-2.77964499491977e-05
-2.16536856011007e-05
-5.30509709625598e-05
-7.38712819714311e-06
-2.1616159534415e-05
-2.21080980851114e-05
-3.796429758504e-05
-2.43618776027306e-05
-1.55421715001851e-05
-3.60668551096898e-05
-3.62971022183491e-05
-4.0029139683021e-05
-2.83043506637276e-05
-1.42104071951214e-05
1.48044193889468e-05
-1.03625058047196e-05
-6.62389698446232e-06
-2.8382929911878e-05
-3.61149755872071e-05
-3.63012925733021e-05
-4.50347083637345e-05
-3.61849185545512e-05
-5.58364321898037e-05
-2.80259124871167e-05
-2.29568855123464e-05
-2.43813439265479e-05
-1.42777487819553e-05
-3.69269036250997e-05
-2.01614979322694e-05
-3.59121758821683e-06
-4.83615864012031e-05
-1.96206470942639e-05
-1.7431383080328e-05
-1.27392397223558e-05
-2.31756139934095e-05
-5.7635280537429e-05
-1.91355056397531e-05
-4.07422170161031e-05
-5.28027154041157e-05
-5.79963823845037e-05
-2.23163502136213e-05
-1.20108820422961e-05
-4.74809021219936e-05
-4.9811803611231e-05
-1.47534391918733e-05
-3.99516394572216e-05
-2.02578014239181e-06
-1.95082254900839e-05
-6.05704181992795e-05
-2.31380180115734e-05
-3.92420493283097e-05
-2.24425983236522e-05
-1.96163352488056e-05
-4.27395220985926e-05
-2.50907854930791e-05
-4.63439865808558e-05
-2.49284988569132e-05
-3.34191004166674e-05
-3.59388754601011e-05
-2.35016434681541e-05
-1.60398644309624e-05
-4.01329896192072e-05
-4.57420100089924e-05
-3.44505275177591e-05
-3.7757941364052e-05
-3.76356285751319e-05
-8.47632878501305e-06
-3.47821708355154e-05
-3.76932151795367e-05
-1.35735240058603e-05
-2.94422092619781e-05
-1.87290020589513e-05
-4.39809167983726e-05
-4.86142489852279e-05
-3.40991451555671e-05
-1.43827488560724e-05
-2.48016426194721e-05
-2.93430983299019e-05
5.79244306311045e-06
-1.11349650244683e-05
-5.09890233364455e-05
-3.15177170159153e-05
-3.56479694113021e-05
-4.33720697319281e-05
-2.50040935980354e-05
-3.75766825002396e-05
-3.19303866699771e-05
-2.02385981898706e-05
-2.91976051525663e-05
-2.69281281256434e-05
-2.72588573345646e-05
-4.47100280632894e-05
-1.29140428988935e-05
-2.36838090534927e-05
-7.83554716563147e-06
-2.12233291822615e-05
-2.29921730580752e-05
-5.2774194142278e-05
-2.3709979789271e-05
2.21161237343694e-06
-1.15992886246392e-05
-3.58638266207958e-05
-2.35470707138963e-05
-3.69586609008939e-05
-1.2909996243693e-05
-1.84789925867097e-05
-2.17729236779509e-05
-3.4902880630496e-05
-4.23955758158937e-05
-4.17724938836108e-05
-4.37864733897553e-05
-1.71947596339267e-05
-1.99988693569634e-05
-6.81359999097117e-05
-3.00205095478608e-05
-2.79980002603076e-05
-3.58227733810166e-05
-3.62012504745453e-05
-2.62596674039809e-05
-3.18114654125358e-05
-5.06390172533804e-05
-3.23171045187413e-05
-1.92246065361123e-05
-3.82940414227322e-05
-1.39441770773088e-05
-2.25125880166857e-05
-3.22654291612464e-05
-3.0027499822264e-05
-2.54684231864415e-05
-2.928547426803e-05
-3.15441669172504e-05
-3.95510300303373e-05
-4.35748781831654e-05
-4.69542050402371e-05
-4.81806078779056e-05
-3.77107042924668e-06
-3.11398470524931e-05
-1.69217848845467e-05
-7.11036567071537e-06
-1.45478032864673e-05
-3.51134783015853e-05
-3.84350142405159e-05
-1.43149618234985e-05
-2.59539864909054e-05
-1.75688321948178e-05
-3.42619560653037e-05
-3.46974683500484e-05
-3.92651371606323e-05
-2.39282620684414e-05
-2.63140158352905e-05
-4.70731019683196e-05
-8.86683416123119e-06
-1.04566638146919e-05
-1.4933045251879e-05
-1.1802152928393e-05
-6.20889926732649e-05
-5.46674811685244e-05
-2.48893196267393e-05
-1.45583067394661e-05
-2.02080565859063e-05
-1.68482165012138e-05
-2.66752081473628e-05
-6.11677953133064e-05
-1.89763955685412e-05
-2.74530839431685e-05
-3.23318572011868e-05
-1.58002928945305e-05
-4.10947466811372e-05
-1.05808751626263e-05
-4.56676685264302e-05
-2.83462808886924e-05
-2.31553773732506e-05
-2.56223102397947e-05
-4.7249632723337e-05
-5.54669205911788e-05
-2.43639321882995e-05
-3.17935909046598e-05
-4.80903496361137e-05
-1.6378112253319e-05
-3.64132484214122e-05
-3.23965407017394e-05
-1.9249804227053e-05
-1.62244567614921e-05
-1.47824820375149e-05
-6.82576944881962e-05
-2.00788715165437e-05
-8.55071455145963e-06
-2.32517266289951e-05
-1.89099813055433e-05
-2.54964906947783e-05
-4.33708044200185e-05
-4.58882070060558e-05
-2.78436857673594e-05
-4.98457276126476e-05
-6.68456082982139e-07
-2.01535223964522e-05
-3.60704364184622e-06
-2.38939871703972e-05
-4.95669494291914e-05
-8.68493888779882e-06
-2.76359453599458e-05
-3.09939549119204e-05
-1.62552767692285e-05
-5.30318411621507e-05
-2.31082654502148e-05
-1.13062668987119e-05
-2.33270322259857e-05
4.23038587192789e-06
-4.06265182229525e-05
-3.8397054905942e-05
-5.29473608227192e-05
-2.88274013972897e-05
-3.91265373873003e-05
-2.27984473148422e-05
-3.84267619593121e-05
1.43388103613034e-06
-4.37050641368748e-05
-4.72783677942764e-05
-1.55675036535447e-05
-2.58712812606228e-05
-5.98014776542845e-05
-5.15707811535653e-05
-2.34328374106062e-05
-3.6710375345157e-05
-2.4152212090317e-05
-2.77452164556269e-05
-2.29035105005442e-05
-2.98898406681163e-05
-3.403348038008e-05
-2.24075951898619e-05
-5.307636792337e-05
-5.33710810656064e-05
-3.74288995738372e-05
-1.80392374086151e-05
-4.5023761329993e-05
7.79198981028193e-06
3.11407262736366e-06
-5.24005611689645e-05
-5.1320861809079e-05
-2.3080439384522e-05
-3.64336490181288e-05
-3.6041712390342e-05
-2.19418168934923e-05
-2.17490646063572e-05
-3.76063126216088e-06
-3.463163311069e-05
-4.37948014144334e-05
-2.60351990558051e-05
-4.42558695840332e-05
-2.31977084129662e-05
-3.62926744804789e-05
-3.65869521678899e-05
-1.42669543577654e-05
-3.15337722920103e-05
-3.26498155701583e-05
-3.70871855031463e-05
-4.36930377690201e-05
-2.49105510046728e-05
-2.15536863217864e-05
-3.40705658133251e-05
-1.94454666417035e-05
-9.97066553776524e-06
-4.17333003166721e-05
-1.133835650922e-05
-2.19327339279808e-05
-2.13292544272559e-05
-2.00252500622509e-05
-4.95003380284166e-05
1.66634994062901e-07
-1.34629090223512e-05
-5.13277571466483e-05
-6.84573836319816e-05
-2.29337517911397e-05
-4.30442068738093e-05
-4.45421960450966e-05
-4.31649853165202e-05
-1.38681411539588e-05
-3.4214845786233e-05
-4.06518272778354e-05
-5.26201972665319e-05
-2.26027131657708e-05
-4.06189140661906e-05
-2.37644865173639e-05
-4.44589482657394e-05
-8.05655295616732e-05
-6.06001735580191e-05
-4.10575768868831e-05
-2.48393516231134e-05
-1.98767244157745e-05
-2.64054879501163e-05
-2.40890676784003e-05
-2.51623184539291e-05
-6.72144634296995e-06
-2.92385573513508e-05
-2.97726653034667e-05
-1.85451440431222e-05
-1.33055507018059e-05
-3.61123335473885e-05
-3.0203851678105e-05
-3.48710009067045e-05
-4.33916949474397e-05
-4.5203237972037e-05
-5.64029126468138e-05
-1.60838041342829e-05
-3.43112059411724e-05
-6.26551018904265e-06
-4.31052702351103e-05
-3.44432129801703e-05
-1.14261480704222e-05
-3.81819583500515e-05
-5.33660498054768e-05
-4.90185173964005e-05
-3.79695497544775e-05
-2.83792755928909e-05
-5.42376836143921e-05
-2.3488578508885e-05
-4.53174109459591e-05
-2.87926130135739e-05
-4.18678645890072e-05
-4.10797402697801e-05
-3.07405954960052e-05
-2.96053128550143e-06
-3.17149444424167e-05
-3.24463271845739e-05
-3.47570807253534e-05
-2.38923392248641e-05
-3.38445517711315e-05
-1.05098168567918e-05
-5.10758137843248e-05
-2.51139703913263e-05
1.47677622145581e-06
-3.67695601842314e-05
-3.97008335188205e-05
-5.00586228332346e-05
-2.13394444945089e-05
-2.701656120432e-05
-3.11020468915052e-05
-3.49661792926998e-05
-6.31184476899704e-05
-2.29429036570553e-05
-1.54574250973091e-05
-2.54940590536923e-05
-1.04523658451726e-05
-2.71705967394581e-05
-3.74630117985724e-05
-1.99240704338893e-05
-4.04208161790603e-05
-9.60388105662516e-06
-1.04301292506297e-05
-3.80629079526251e-05
-1.85533355046628e-05
-3.82044728101491e-05
-3.18044104948948e-05
-2.89096187462137e-05
-1.61853338997024e-05
-3.08698417519542e-05
-2.55323352383269e-05
-2.14868297407596e-05
-2.07872675917366e-05
-2.36418754280445e-05
-5.92420997882253e-05
-1.32383459610392e-05
-1.76347510572572e-05
-1.61997223372905e-05
-2.04163001690462e-05
-3.19121286377321e-05
-2.54409259321178e-05
-3.257709231129e-05
-1.67189248661513e-05
-1.70605152593498e-05
-2.57389146904247e-05
-1.106600353268e-05
-3.64239977525167e-05
-4.03381765908271e-05
-3.17497116621497e-05
-3.5602580497811e-06
-3.93981305721473e-05
2.76719067766554e-06
-4.30050101163382e-05
-8.65373444013441e-07
-1.83266465152231e-05
-1.75596693909057e-05
-3.14536184964272e-06
-3.65498089993981e-05
-5.20049247302032e-06
-3.89226558456315e-05
-4.25522475410785e-05
-4.00830569152482e-05
-3.06612213701821e-05
-5.79966746622424e-05
-4.81291221380636e-05
-3.70545378299786e-05
-4.22156421743874e-05
-1.32214843669765e-05
-8.29869386690064e-06
-3.86244933490146e-05
-5.30967917527433e-05
-1.92192497638018e-05
-1.4660040226635e-05
-5.37369347996588e-05
-4.57833725542541e-06
-4.51256812830482e-05
7.57275744967865e-06
-4.00638284307542e-05
-3.41010103170022e-05
-5.04497326121552e-05
-3.1185740057355e-05
-3.50637331500708e-05
