# Supplementary material for: Research on computational propagation and identification of mine microseismic signals based on deep learning
Source: PLoS One. 2025 Oct 22;20(10):e0334641. doi: 10.1371/journal.pone.0334641 (PMC12543183; doi:10.1371/journal.pone.0334641)
Supplement: S8 Data — (ZIP) [file pone.0334641.s008.zip › 000100900002874.xlsx_0.txt_24.txt.txt]

-3.7912588650277e-05
-2.81679636573993e-05
-4.54328846333305e-05
-2.22810552400614e-05
-3.04544596717467e-05
-2.62067958694036e-05
-9.79953780238558e-06
-2.60399668187309e-05
-4.4908228994004e-05
-3.90487252325557e-05
-4.69575322051203e-05
-4.61327864652185e-05
-3.62855258463931e-05
-1.21821452075837e-05
-6.45743926490528e-06
1.61246852280164e-05
-4.73023470425896e-05
-5.08380049890405e-06
-1.07057957872939e-05
-2.19702516509209e-05
-2.04071307073028e-05
-1.89885530860457e-05
-4.00500488484855e-05
-3.97664968092582e-05
-1.02082214941525e-05
-2.11547667593562e-05
-2.08579373039907e-05
-3.65600739949746e-05
-5.41177455551954e-05
-4.45617528401085e-05
-1.78110015230521e-05
-1.72573060475667e-05
1.13007317483739e-05
-5.83750254288315e-05
-1.74599941926105e-05
-3.90024836069896e-05
-3.43933647539217e-05
-1.09285056640801e-05
-5.35952061852335e-06
-2.4037207049915e-05
-4.29855589261688e-05
-1.99991055779498e-05
-4.19503319442796e-05
-1.28129170158614e-05
-3.58111952892008e-05
-3.570492287242e-05
-4.90993807450383e-05
-9.52749834730512e-06
-3.89605616819768e-05
-2.1941251758586e-05
-5.48713938923337e-05
-1.9004100201166e-05
-4.0558856281963e-05
-4.21995988134093e-05
-2.92588234515042e-05
-2.29105090102985e-05
-1.21391402103331e-05
-2.66618572578139e-05
-4.82088022359556e-05
-3.78270294915103e-05
-1.29921966605617e-05
-2.47932734734657e-05
-2.74031818704252e-05
-3.77436855063308e-05
-3.66266773406481e-05
-1.18374893991282e-05
-6.36633329879223e-05
-1.79430608649972e-05
-3.00754695954589e-05
-5.73243701991051e-06
-5.09335846393534e-05
-3.73736910769332e-05
-5.15971171033666e-07
-2.94696413607213e-05
-2.3608001161663e-05
-1.74672763496958e-05
-4.49435050637332e-05
-1.82800498970362e-05
-1.62065300411124e-05
-4.03461513427387e-05
-2.18004040537014e-05
-2.45822755730763e-05
-3.25382255462403e-05
-3.28481977544738e-05
-1.05556690539489e-05
-3.36550178812984e-05
-3.54869071915424e-05
-3.52555433421485e-05
-1.53994274235812e-05
-9.59168075374529e-06
-3.50447361125969e-05
-4.0582587124257e-05
-2.74583586211623e-05
-3.97899322580204e-05
-5.87368536372912e-05
-2.90563136178562e-05
1.28632586483248e-05
-5.38137860411868e-05
-3.32799583360037e-05
-4.09822877965519e-05
-3.04938809020727e-05
-2.90854118132934e-05
-3.29637296246308e-05
-5.49988893182757e-05
-5.22998843122227e-05
-4.25885319250533e-05
-2.51096366732253e-05
-3.52204465944291e-05
-1.9343325864043e-05
-2.44072093341348e-05
-2.65861642288136e-05
-1.56837375023705e-05
-3.58423018644253e-05
-2.63894087153626e-05
-2.90274202852371e-05
-3.0512648929382e-05
-2.1745034264959e-05
-3.80251278200945e-05
-9.54774922875429e-06
-1.33209043486001e-05
-3.5711703953157e-05
-3.01985698383843e-05
-4.05194865795214e-05
-3.59708976116142e-05
-2.44429045095548e-05
-1.7967270445146e-05
-1.73484061268462e-05
-2.51823811857557e-05
-3.45623055342575e-05
-3.38007550505769e-05
-1.60526119469514e-05
-4.46276060967922e-05
-3.53564461259521e-05
-1.53205957314652e-06
-2.85184932128686e-05
-2.60857089063318e-05
-2.26542353627778e-05
-9.09719639643147e-06
-2.91557782119284e-06
-1.73834845622775e-05
-3.72692266803999e-06
-2.66103693590233e-05
-1.67512468086141e-05
-3.09954315213224e-05
-3.39351853407964e-05
-4.07829338197047e-05
-5.58552930483515e-05
1.90297948800356e-05
-7.18446467365018e-05
4.8836791386147e-06
-1.1282584083413e-05
-5.72503720693036e-05
-2.13894175763197e-05
-1.88724839672542e-05
-2.43989568769509e-05
-2.63702059514797e-05
-7.61012083617823e-07
-2.45634097920129e-05
-3.71815348953515e-06
-2.47301880123629e-05
-7.45215054245023e-06
-9.55359817191029e-06
-1.34531750211612e-05
-5.74057523979723e-05
-2.28644493694557e-05
-6.26560684351823e-06
-3.0466873951899e-05
-4.91656651706897e-05
-2.90379891596434e-05
-1.18239845172612e-05
-4.55438809928948e-05
-4.42521139531002e-05
-1.75252943358348e-05
-2.45949661383433e-05
-3.25120000316697e-05
-2.97402258992983e-05
-2.35915857556238e-05
-2.15455968543124e-05
-1.22009546337532e-05
-3.32284260306529e-05
-1.32672688127386e-05
-5.05962111121879e-05
-1.40850631059356e-05
-1.96286870566145e-05
-3.50621013770582e-05
-3.53867794601633e-05
-5.8734749709688e-05
-1.52781075018368e-05
-2.66321681317699e-05
-4.11701229654267e-05
6.28821305482927e-06
4.42667465102862e-07
-1.94426587531789e-05
-4.27092386927936e-05
-3.86775483456283e-05
-3.28515308264611e-05
-5.20441812552165e-05
-3.07130795267989e-05
-3.14003324100924e-05
-3.37510371446678e-05
-5.51003001809161e-05
-3.52139297082886e-05
-1.29117080457645e-05
-4.01941640790636e-05
-4.59727609020027e-05
-3.42770027530212e-05
-2.12367109188932e-05
-3.50910386827684e-05
-2.45259887148117e-06
-5.56704942820615e-05
-4.58914999164214e-05
-4.74958927471206e-05
-4.85279742862955e-05
-2.62305849938237e-05
-6.35245217885299e-05
-3.6200373962196e-05
-5.40045895018497e-05
-3.29574377749219e-05
-4.65350851267223e-05
-2.80823267284361e-05
-1.9834589410812e-05
-8.30427631256592e-06
-3.2836105788347e-05
-1.26380138021116e-05
-4.15988753739201e-05
-2.78552561013819e-05
-2.84006422792733e-05
-3.93787566158197e-05
-1.93229411772141e-05
-4.50194386017726e-05
-3.11996863915478e-06
-4.57283448051855e-05
-2.20196562397253e-05
-2.0856117945374e-05
-1.91084613420085e-05
-4.75236026229901e-06
-1.65787964858707e-05
-1.3481172533715e-05
-7.07496774198594e-05
-2.50244456055798e-05
-1.23754392484388e-05
-3.55415660886163e-05
-5.82992047383311e-05
9.31516078803607e-06
-3.04047554843255e-05
-1.86005233993465e-05
-3.16040811344652e-05
-3.89649687857202e-05
-3.81799601456653e-05
-1.66139569020407e-05
-1.81542528262864e-05
-3.03073646859889e-05
-1.81108277420582e-05
-3.09175900970388e-05
-3.42165854226301e-05
-2.02085526549068e-05
-4.02358488101857e-05
-2.00366006349455e-05
-5.94863817017452e-06
-5.00401255018156e-05
1.56365365964575e-06
-3.59462502684051e-05
-1.11816538138846e-05
-2.11040549111878e-05
-1.3642282567869e-05
-2.73796165274744e-05
-2.88301756328986e-05
-2.19507169795592e-05
-1.35969441279174e-05
-6.0120440483263e-05
-5.71722040487117e-06
-3.310618770447e-05
-2.49797898569776e-05
-1.90716358735955e-05
-3.72524491034467e-05
-4.05473856328339e-05
-2.35327570707396e-05
-5.86803628448736e-05
-4.64602495737671e-05
-1.46810767415063e-05
-2.48539228828807e-06
-5.10401552987562e-05
-5.62180225025522e-05
-2.78249168125633e-05
-3.72110849256647e-05
-2.69184123086617e-05
-1.40410616079531e-05
4.6987665275673e-07
-2.86907476119222e-05
-5.04908138121506e-05
-1.61995972770411e-05
-5.17319173125438e-05
-2.84784419215293e-05
-2.60541949070425e-05
-2.17041735732968e-05
-2.67203744779747e-05
-2.03398067847142e-05
-3.49607246669533e-05
-5.42184523511925e-05
-3.11390108540329e-05
-3.60256122930034e-05
-1.65016441194851e-05
-4.14072201794457e-05
-3.50779272469102e-05
-4.76291327411467e-05
-2.75370932567156e-05
-1.45177434935788e-05
-2.00734403017288e-05
-2.86673334842509e-05
-3.53387750166525e-05
-1.4868868444104e-05
-2.92699599894506e-05
-3.6056657647837e-05
-1.84418358523032e-05
-1.26389732877799e-05
2.34023761827964e-06
-9.07752932372633e-06
2.03803058525635e-05
-3.32541619208643e-05
-3.84882100268846e-05
-6.19313178349138e-05
7.19594441894054e-06
-4.10633301808933e-05
-3.13353785579915e-05
-1.7987378027175e-05
-3.66657130338791e-05
-1.92700782207482e-05
-2.17937953754468e-05
-7.50083749897854e-05
-1.1416527726456e-05
-4.27529028172712e-05
-9.63040391491669e-06
-5.75001981082247e-05
-1.69894071755252e-05
-3.01214066246355e-05
-3.94409553384453e-05
-2.05316139789707e-05
-8.35369342337626e-07
-1.13829223964842e-06
-2.67551850667378e-05
-3.5582544173856e-05
-3.30704091825697e-05
-3.37730365604758e-05
-2.92661286554238e-05
-4.87487577382459e-05
-1.69750549307875e-05
-3.65147656191465e-05
-3.73945323065076e-05
-5.43230354912315e-05
1.67216540855199e-05
-1.04823178761265e-06
-3.1019225676042e-05
-4.21506918612044e-05
-6.98686558314605e-06
-5.16122618095609e-05
-3.00804873727454e-05
-2.74452099199003e-05
-9.16117800157033e-06
-3.50232740330457e-05
-2.68292673520998e-05
-3.07588546004887e-05
-8.50578452711858e-06
-1.82364832580422e-05
-6.14665111076351e-05
1.07565954440942e-05
-5.36532876610052e-05
-3.06294278592058e-05
-3.02138524177415e-05
-1.93189933622442e-05
-2.02547378269992e-05
-2.74923038495797e-05
-5.32128954522471e-05
-2.16259497348583e-05
-3.94723560258162e-05
-2.56412705893435e-05
-1.44135300535775e-05
-4.02951376461909e-05
-1.43921542249818e-05
-2.15239657843072e-05
-2.45534564757383e-05
-3.85592667178088e-05
-4.26658105012537e-05
-2.31227873099191e-05
-4.83955724243703e-05
-9.29943840940192e-07
-3.1735357513583e-05
-2.38928875330627e-05
-2.31740873078494e-05
-1.57786159072848e-05
-1.411494848843e-05
-2.73786628599925e-05
-3.06256977758506e-05
-1.08667034887213e-05
-1.77215950773538e-05
-2.6000584699876e-05
-3.41670983287839e-05
-1.23038994324789e-05
-4.47123369520252e-05
-4.09724139655176e-05
-3.39559143735831e-05
-1.8797698253759e-05
-3.52927481976392e-05
-4.64441152305081e-05
-4.76401343660239e-05
-4.04405563841597e-05
-4.64538471818971e-05
-5.16117653243379e-05
-6.51073582126044e-05
-2.71518922852851e-05
-1.10732599119892e-05
-1.8862986856861e-05
-2.67715267608802e-05
-2.32176136614916e-05
-1.69223961858857e-05
-8.90591885905548e-06
-1.78452440075626e-05
-3.89626353452811e-05
-2.91994007494362e-05
-4.6497132912714e-05
-2.07248220582159e-05
-1.18742787167972e-05
-1.79095983984746e-05
-7.02148629699518e-06
-5.53739330641214e-05
-1.09072396150885e-05
-3.17954548905187e-05
-3.19952088759282e-05
-2.54468070943304e-06
-3.0092828024834e-05
-3.39925094073343e-05
-3.63818229598414e-05
-2.29316242735944e-05
-3.18959711153069e-05
-2.69912491808794e-05
-4.90970311663454e-05
-1.83841143671303e-05
-1.73704125330192e-05
-2.33354649305623e-05
-1.79480925023879e-05
-1.90990818418512e-05
-1.15160956075986e-06
-4.42711430084431e-05
-9.68335509818195e-06
-3.439883374108e-05
-2.39789686142968e-05
-4.49256514892274e-05
-3.36504579103435e-05
-1.53398101615439e-05
-2.92269504516735e-05
-2.92490344886268e-05
-3.66652079855952e-05
-3.21424227484958e-05
-2.62431721860139e-05
-3.26387218329739e-05
-3.45662391695723e-05
-5.00822780497005e-05
-4.58464579076864e-05
-2.16856729762042e-05
-4.11246359329145e-05
-3.58182972568691e-05
-2.82592042928261e-05
-1.31716004439853e-05
-4.01822018688541e-05
-3.38404223410882e-05
-4.67151704691891e-05
7.32280681983786e-06
-3.17717147399923e-05
-5.32427111766515e-05
-2.75271447893026e-05
-2.83093596592049e-05
-3.004353675636e-05
-4.37019029912919e-05
-2.7212820251347e-05
-3.71077810974449e-05
-6.53795795695924e-05
-2.84647965029643e-06
-2.23928869555142e-05
-1.53034613291667e-05
-4.13500553568017e-05
-8.47021205854411e-06
-5.05192246224093e-05
-7.05839785686411e-06
-2.66274740595204e-05
-1.0781040499483e-06
-8.17030698727341e-06
-3.90007892168833e-05
-3.18898244142186e-05
-7.21216213175816e-05
-4.42339475791604e-05
-3.38563605312231e-05
-3.40961039706519e-05
-1.91029129427219e-05
-6.48867598139875e-06
-3.97813176057721e-05
-1.7049946676144e-05
-4.52612014576621e-05
-4.21969663020031e-05
-5.78456059101433e-06
-2.24118877523752e-05
-1.58415635713927e-05
-3.57233800512227e-05
-5.60325944341441e-05
-4.92607751169323e-05
8.75923556826653e-06
-3.91734189348788e-05
6.04294586603175e-07
2.73816332594305e-06
-3.70083884651198e-05
-3.86669716606141e-05
-4.10880209427438e-05
-3.11556813682059e-05
-5.04942265478749e-05
-1.57727295954721e-05
-3.27763224783872e-05
-2.54461413593527e-05
-4.70636545959968e-05
3.27986084689388e-06
-3.51953385518333e-05
-2.15070558611567e-05
-3.24175302557606e-05
-2.25383540372983e-05
-3.30430993761675e-05
-2.69948878257049e-05
-1.11391210648143e-05
-4.79345533875546e-05
-1.605439781553e-05
-3.46773411716439e-05
-3.12889311656948e-06
-2.31464519123493e-05
-4.02165297384995e-05
-2.34071815428651e-05
-2.02261144105502e-05
-7.13349930616809e-06
-2.07748352811805e-05
-6.47745562523539e-06
-5.08854799781653e-05
-3.70298627409974e-05
1.18238415749741e-05
-3.3661277583208e-05
-4.46180701422571e-05
-4.90074047143949e-05
-2.78276980236932e-05
-3.27997047570085e-05
-3.21509608468646e-05
-4.14155376977368e-05
-1.40162434080027e-05
-3.08759461511202e-05
-4.04615138446765e-05
-2.82983119458844e-05
-3.27262013074634e-05
-3.13765026466762e-05
-2.81089552497258e-05
-3.93291493667232e-05
-3.89857843735695e-05
-3.13599557061334e-05
-4.94530571038835e-05
3.60735862269195e-05
-3.25441328308791e-06
-1.17657063403476e-05
-5.61700557119915e-05
-2.42244681659532e-05
-1.12290235358676e-05
-2.40538738661849e-05
-3.90847880505204e-06
-8.93962814450393e-06
-5.15218639554724e-05
-4.1335558270688e-05
-3.77609371748899e-05
-5.36477024651042e-06
-1.39016545957944e-05
-4.51096938524507e-05
-2.72877517786988e-05
-1.02823996865198e-05
-3.04734156087465e-05
-4.1602878053776e-05
-3.6290774672978e-05
-3.20495963739769e-05
-2.83689390599041e-06
-4.71686721652596e-05
-2.90299981025193e-05
-3.38580323610551e-05
1.25519776991929e-05
-3.07143462863505e-05
-3.0273731981487e-05
-2.40427858622665e-05
-7.39649371210454e-06
-2.0974957384346e-05
-1.72981601540617e-05
-3.71946937783818e-05
-4.74606775671123e-05
-1.94557892511684e-05
-2.92612201351817e-05
-1.48925862864448e-05
-2.96023865201241e-05
-1.18949156049727e-05
-2.45840425356815e-05
-4.33311574437062e-05
-3.01628867104342e-05
-1.26913523089841e-05
-2.18222917117014e-05
1.37297324906019e-05
-4.07872884177257e-06
-1.40705694292975e-05
-9.70024915987537e-06
-3.5017876558035e-05
-2.11065049580032e-05
-3.42487748944413e-05
-5.83105753716374e-05
-3.12914453410586e-05
-1.3565519404283e-05
-5.07035751045518e-05
-1.49981749252266e-05
7.39778852466188e-06
-4.29765508672849e-05
-3.6431370091371e-05
-7.50410505554841e-06
-7.57013214807244e-06
-2.05200283946838e-05
4.39197732586984e-07
-2.90228999380651e-05
-5.66279554873293e-05
-1.51183413160927e-05
-2.93453431066395e-05
-1.92909230787881e-05
-4.71419200692631e-05
-4.34015343408636e-05
2.45113652370694e-06
-2.98328943967251e-05
-3.49777839128589e-05
-3.73196536441256e-05
-4.66453484484392e-05
-3.37188014939069e-05
-1.72546576519194e-05
-3.0661866368137e-05
-2.06651965944907e-05
-1.7457829389042e-05
-4.77931656399005e-05
-4.05039072032955e-05
-2.38186467783298e-05
-2.86590571816205e-05
-5.51889101992458e-05
-5.73746710620509e-05
-9.13991452599088e-06
-2.93824590771509e-05
-5.30444695126958e-05
-1.1025874713412e-06
-5.86508872005004e-05
-2.42921295694143e-05
-2.08338698871445e-06
-2.66784537057982e-05
-2.47268270592814e-05
-2.17585201647608e-05
-2.00876856993084e-05
-2.17723744322556e-05
-2.25478986851339e-05
-2.56400137145594e-05
-4.48972314944206e-05
-4.65926355476047e-05
-9.82235554148443e-06
-2.9492364027192e-05
-2.55492609685586e-05
-1.53982890477703e-05
-4.10942550521261e-05
-3.82310635641989e-05
-1.64591755232552e-05
-1.76118221222401e-05
-2.27545347353169e-05
-2.75345114165066e-05
-7.3791899339607e-06
-5.97433084234663e-05
-4.24867864693571e-05
-2.12419244377764e-05
-2.71260374156058e-05
-1.11500850295833e-05
-3.27242566522817e-05
-4.08299895310401e-05
-2.48976954823374e-05
-1.37492361999719e-05
-2.24919001539159e-05
-2.82491541873431e-05
-8.32702181944376e-06
-2.98651619542661e-05
-3.37984191913993e-05
-8.99639159999373e-06
4.97844313672896e-07
-4.69195405275101e-05
-1.07875000076926e-05
-4.92262846079914e-05
-3.56377209894019e-05
-2.70106718706296e-05
-4.10167616511128e-05
-3.8535640207072e-05
-2.80928864319162e-05
-1.85324023719647e-05
-2.58320451975539e-07
-3.86103161696365e-05
-4.04789730121922e-05
-3.11389881161993e-05
-4.5955501106623e-05
-2.2881160176266e-05
-5.35196879451536e-06
-1.76643563416593e-05
-4.74494849338256e-05
-1.47374213822684e-05
-3.9773242539415e-05
-8.98358514968297e-06
-2.77444715939595e-05
-3.27955243144411e-05
2.09572894711999e-06
-5.30083438371475e-06
-1.27337370843765e-05
-1.6532535372351e-05
-1.77290532501149e-05
-4.97485412972691e-05
-3.20951106890779e-05
-1.88009502710933e-05
-1.56323111973109e-05
-1.08273327583043e-05
-3.45377491704665e-05
-3.46435618537893e-05
-6.31223147565722e-05
-2.22260824054553e-05
-2.04763757715958e-05
-1.69977548086325e-05
-3.60835453163499e-05
-2.28871770806298e-05
-3.61552355492243e-05
-8.51630804471903e-05
-4.31143098228906e-05
-7.91296765705428e-06
-3.05808575901225e-05
-2.15291689033392e-05
-3.89157126306391e-05
9.11637212679756e-06
-4.60600190024174e-05
-2.96802052308866e-05
-3.03709517507699e-05
-9.18967488108099e-06
2.31190918985456e-06
-2.532280567377e-05
-5.92533508776206e-05
-7.12407014914163e-06
-2.02288539097371e-05
-3.28343253558805e-05
-1.96826937420207e-05
-2.65891251762775e-05
-2.85798941419408e-05
-2.06742211772198e-05
-1.68022458894853e-05
-2.51777639791214e-05
-7.23332672555899e-06
-3.53669099535132e-05
-4.76180183546917e-05
-5.58691619504104e-06
-3.45409059788749e-05
-2.30434762222227e-05
-3.96301495576034e-05
-2.06490935038608e-05
-4.86419134915006e-05
-3.32168201059804e-05
-7.48108779864704e-06
-4.14062243246127e-05
-4.89146962020114e-05
-3.21957804410238e-06
-4.26634382453941e-05
-4.13361936876319e-05
-2.19990318061938e-05
-4.46691167289954e-05
9.51849969694652e-06
-1.44350419300313e-05
-3.99178097376914e-05
-9.1924436837097e-06
-9.19144607777025e-06
-5.85650123150326e-06
-1.72274541611007e-05
-3.3353844031386e-05
-1.74586783954565e-05
-1.06053112289164e-05
-2.52647870820652e-05
-5.42179900184058e-05
-3.77670901529037e-05
-2.26851675366485e-05
-4.22077888857266e-05
-1.67443054594034e-05
-5.29535941566058e-05
-4.13734896603003e-05
-2.5833375015204e-05
-2.36331078738993e-05
-9.00593373234613e-06
-2.37752165125323e-05
-2.15212354913311e-05
-1.03251073206045e-05
-2.83148935574729e-05
-2.60998415374532e-05
-2.85188587961747e-05
-5.74057313920904e-05
-2.0242089371146e-05
-1.43347082762286e-05
-2.87363664448918e-05
-3.63680022165415e-05
-2.50451581646714e-05
-3.54522815147393e-05
-9.56121381725752e-06
-2.66111868255579e-05
-2.80224761177355e-05
-4.86404678774e-05
-3.1456784322683e-05
-3.60071508140901e-05
-4.69077134747836e-05
-1.66789987595005e-05
-7.83351053280384e-06
-3.72178845045495e-05
-3.77491715124423e-05
-2.15382458309411e-05
-3.8013426644901e-05
-2.03715521120851e-05
-2.83799093341299e-05
-1.0028704052853e-05
-6.18251557029517e-05
-3.27072351941302e-05
-2.97335811968461e-05
-2.08860698615438e-05
-5.60428225724636e-06
-1.94385725010707e-05
-4.80981978097133e-05
-8.20011343489718e-05
-1.72541805191634e-05
2.05972891997497e-05
-3.40874548357181e-05
-4.29307303736379e-05
-5.51821964065898e-05
-2.15557509939505e-05
-3.28181216245451e-05
-3.74681665515455e-05
-1.82916809433273e-05
-4.23819832951964e-05
-3.22950085819027e-06
-1.81031071730516e-05
-3.5661828021456e-05
-1.5962388881572e-05
-2.93075132558338e-05
-3.29451492347582e-05
-5.88981432735562e-05
-2.73440285180533e-05
-3.86890205751963e-05
-2.68329694066874e-05
-2.66854953879525e-05
-1.20927153459252e-05
3.70864671166302e-06
-6.70190888640735e-05
-3.22889891469933e-05
-6.58193627895037e-05
-9.96742146766336e-06
-2.86531720832502e-05
-5.91370375162404e-05
-1.29718572869433e-05
-3.726327302534e-05
-2.49322464610517e-05
-4.9885829539354e-05
-1.73799580716385e-05
-8.65488617018931e-06
-3.51108860117184e-05
-1.06314893500482e-05
-2.44151779971147e-05
-2.23034901375647e-05
-4.31758637626769e-05
-5.20301038834366e-05
-1.98828204741609e-05
-8.43649986764122e-06
-1.47923241412281e-05
-5.52702178797936e-05
-2.31422143823469e-05
-2.67807059988891e-05
-2.05513519079739e-05
-4.41292837683421e-05
-1.56636355719346e-05
-1.97228087533137e-05
-1.36842192023418e-05
-3.29865741570971e-05
-3.56020883431152e-06
-4.48801550442439e-05
-4.54796272940708e-05
-3.71066267104473e-05
-5.16938517561077e-05
-5.20435920686475e-05
-3.418919968166e-05
-3.21081030244256e-05
-4.09552651502636e-05
-6.02415790876747e-05
-2.52189491724713e-05
-4.04970650527895e-05
-3.81966427811615e-05
-1.98439833866911e-05
-1.50174472835519e-05
-3.99534582953185e-05
-1.49531510098776e-05
-2.14751479734935e-05
-4.53197439401765e-05
5.1012156446103e-06
-3.26330176302497e-05
-2.31773058615216e-05
-1.82801981654862e-05
-2.85319402120451e-05
-1.948276991038e-05
-3.43147220575641e-05
-3.64142798287086e-05
-1.4518505470451e-05
-5.17877234240507e-05
-3.4350643167206e-06
-3.60376098092322e-05
-3.13135524628064e-05
6.84303627157531e-06
-1.53525852264754e-05
-5.7868035061828e-05
-4.11113278438729e-05
-4.23493504483257e-05
-3.07323882273168e-05
1.48181064355882e-05
-2.34421735377967e-05
-2.16005294920497e-05
-6.83716900327309e-06
-3.74987415194878e-05
-3.54646830446591e-05
-5.04105801338762e-05
-4.67890403825521e-05
-2.96790816918881e-05
-4.23135207831543e-05
-3.75300681204091e-05
-1.45858550012612e-05
-3.8454142786596e-05
-1.93649922120994e-05
-3.26827218855658e-05
-1.47474928028349e-05
-4.49351024606791e-05
-2.47215709290404e-05
-4.43765053395151e-05
-1.88922541779153e-05
-2.114321987246e-05
-2.84892067870375e-05
-3.40927476510925e-05
-2.52672977875051e-05
-1.70841528412124e-05
-5.07064878148104e-05
-1.20137589359429e-05
-1.0417761416944e-05
-3.26228821436079e-05
-3.50379138932531e-05
-5.28407289856123e-05
-1.29856018313499e-05
-2.01779337011139e-05
-3.32301292377369e-05
-2.50074189355184e-05
-5.24314236343016e-06
-4.33329719438701e-05
-4.53445263256776e-05
-2.08000347694079e-05
-1.6337745712055e-05
-1.43697764914382e-07
-6.00896853851928e-05
-2.76518227205514e-05
-2.39459846708703e-06
-4.97204010031562e-05
-3.3357385275953e-05
-2.38154750404802e-05
-6.30626172969676e-05
-1.74725363593768e-05
-3.44201185416148e-05
-4.88591977772617e-05
-2.38784905308456e-05
-1.42098558353114e-05
-8.88359213029901e-06
-3.21204413907847e-05
-2.39567257537766e-05
-3.4561077471068e-05
-4.12546958646299e-05
-2.04196715465117e-05
-3.12314009385959e-05
-1.24330239980137e-06
-1.10641306541402e-05
-3.0935166512946e-05
-2.74218079801128e-05
-1.39704143311344e-05
-2.86282252208967e-05
-3.17853187531355e-05
-1.28224922209349e-05
-1.99141207036068e-05
-1.86110648482637e-05
-2.44232003180873e-05
-1.55636400805538e-05
-4.52735978547815e-05
-4.06223602420504e-05
-2.56023605068948e-05
-1.24248223137001e-05
-2.81091306676624e-05
-3.77158720886664e-05
-2.97727574792313e-05
-4.48329703282155e-05
-2.53190828537855e-05
-2.72683979015242e-05
-5.68848604942118e-05
-6.85279130047728e-05
-2.80464938074141e-05
-2.4061561125374e-05
-3.34399959410508e-05
-1.25803275657916e-05
-2.0784073700731e-05
-2.42839353933618e-05
-4.63936041226911e-05
-4.17750654359397e-05
-4.91438530799953e-05
-4.44361234689216e-05
-4.94763684006022e-05
-3.96919377536111e-05
-1.32815834534355e-05
-1.68562009374446e-05
-5.32833600923177e-05
-2.99033217943389e-05
-5.17046243703737e-05
-4.08156081279694e-05
-6.87365284906131e-05
-3.43556278392869e-05
-2.29726323327246e-05
-2.2767320876364e-05
-4.06638989546684e-05
-6.60934895863546e-05
-7.78639791718644e-06
-9.25536789321084e-07
-4.30889040420477e-06
-3.29021866627213e-05
-5.05138974746748e-05
-3.09918319433977e-05
-1.53423522972744e-05
-2.71917799801334e-05
-5.79066393683949e-05
-2.97363983871141e-05
-3.8736913499547e-05
-3.73288203295107e-05
-2.57461416564614e-05
-1.84488427115579e-05
-2.98328010236753e-05
-2.33742936859472e-05
-4.10200015164162e-05
-4.98689833018777e-05
-1.28251623756573e-05
-1.40308956759721e-05
-1.98376006573646e-05
-3.18164653800246e-05
-2.54239258183922e-05
-3.28287547017844e-05
-2.37383364902191e-05
-2.48551121278804e-05
-3.6662976467385e-05
-3.83086700097443e-05
-4.04959525287667e-08
-3.72336604267097e-05
-4.03209384532906e-05
-2.54105949413442e-05
-1.54219913805338e-05
-9.61513859312613e-06
-2.60629225933805e-05
-1.87781067586813e-05
-1.2525096280562e-05
-4.01080063012702e-05
-1.79010679043417e-05
-3.95269169968162e-05
-8.30255572142705e-06
-2.88070700338165e-05
-3.9074238262662e-05
4.79622813005997e-06
-2.91529229274003e-05
-1.9489648282321e-05
7.46134101332905e-07
1.11109329872784e-05
-1.45396643180231e-05
2.17882711444487e-06
-3.10218243005427e-05
-3.23422895597891e-05
-2.43643571554043e-05
-7.9352999237533e-05
-3.20752928522361e-05
-1.79234363945472e-05
-8.02434529138986e-06
-2.0791734897878e-06
-2.29836704439006e-05
-3.2944624053289e-05
-5.72102630611595e-05
-5.32137545059889e-05
-4.5009345463254e-05
-2.59038341554672e-05
-2.60794562292651e-05
-1.75062961766409e-05
-3.91267447859123e-05
-3.36198977397405e-05
-1.1774144386775e-05
-4.86526361937748e-06
-6.15096812118112e-05
-8.56728961084749e-06
-4.77247994701348e-06
-3.42832098320481e-05
-2.61851031774999e-05
-2.52500701185223e-05
-2.69850725229274e-05
-2.53889146685406e-05
-5.1184279865098e-05
-1.88405527852435e-05
-2.95992719492069e-05
-9.59010156325032e-06
-3.95555164051262e-05
-3.23292191943111e-05
-9.28860346002725e-06
-9.02517842684153e-06
-2.22477762135777e-05
-8.92282150094024e-06
-1.36410900470738e-05
-4.34536947016463e-05
-3.17831043144651e-05
-1.7916336621189e-05
-1.64204475492215e-05
-2.47394210729252e-05
-4.92212358839903e-05
-3.68944300484439e-05
-3.8061458359687e-05
8.45406380309836e-06
-5.55563489913295e-06
6.76552748390796e-06
-3.18738336352266e-05
-2.01037794548672e-05
-4.24994811931318e-05
7.96630950810502e-06
-4.20926789015591e-05
-1.54367014720232e-05
-2.26994674329557e-05
-3.56323866351883e-05
-3.44574798721326e-05
-3.16007692383269e-05
-4.45895066049775e-05
-6.21202332783017e-06
-2.8356647695774e-05
-4.23808460692206e-05
-7.5999228335009e-06
-3.30957099709837e-05
-4.86569747045672e-05
-4.53093506509282e-05
-4.05892015355705e-05
-4.68684741287297e-05
-3.52272730948978e-05
-5.59480645560944e-05
-1.57234863007262e-05
1.42601062253233e-05
-4.68966769219516e-05
-1.31338863731373e-05
-5.10332089690792e-05
-1.93767459625606e-05
-6.13055648010164e-05
-2.9225446567787e-05
8.71183900225007e-07
-4.07939804608463e-05
-2.76895113414075e-05
-3.45245313673356e-05
-5.95986471078801e-05
-8.93295464006858e-06
-5.10720054202624e-05
-2.70816791477704e-05
-1.15568846488477e-05
-2.77230140232047e-05
-2.16250646837986e-05
1.36768951172779e-06
-3.48040396288765e-05
-1.32115692596365e-05
-1.88763643092595e-05
-1.98085141431349e-05
-2.97473686612059e-05
-4.11653343700448e-05
-3.10889767490215e-05
-4.11014255604133e-05
-1.59071125222326e-05
-2.81233429292377e-06
-2.70354633000799e-05
-3.17796161032947e-05
-4.11429103135079e-05
6.56022507213089e-08
-3.4170843732713e-05
-3.32662453053709e-05
-2.40164469337902e-05
-4.91425942587407e-05
-1.30996965642504e-05
-1.35004908891902e-05
-2.42454154229678e-05
-6.79519196453559e-07
-3.70106443455064e-05
-2.29903345737223e-05
-4.9595651209166e-05
-3.09085504630166e-05
-2.81686556411214e-05
-3.43606866412593e-05
-2.71861622911675e-05
-1.67702867123881e-05
-4.45370516694934e-05
-3.28924336242727e-05
-2.62440938533519e-05
-4.42658952716139e-05
-2.07550506763762e-05
-2.1157971377385e-05
-2.18774481929998e-05
-3.67596332511768e-05
-1.91555603254485e-05
-2.25338752163856e-05
-4.29319065272726e-05
-4.93695034045428e-05
-3.84812641470544e-05
-1.71279111680794e-05
-2.02475275682346e-05
-2.77482638403718e-05
-4.41409881462135e-05
-1.00985944482028e-05
-6.13669021025712e-05
-2.35549649314079e-05
-3.87288708419017e-05
-3.53266086210227e-05
-5.58231736252424e-05
-2.13961730369533e-05
-5.85061088238681e-05
-2.00332079411559e-05
-2.46943662719866e-05
-2.81613257063414e-05
-1.26733325501814e-05
-1.59763182405107e-05
-2.62607970796514e-05
-4.38414430773408e-05
-3.77820451126089e-05
-5.12719312846053e-05
-2.28545541446962e-05
-1.55747661730084e-05
-2.65027986624413e-05
-5.09473873042889e-05
-3.94381484665888e-05
-3.90148191457971e-05
-3.31044148466997e-05
-2.49723275077179e-05
-9.2632265223973e-06
4.17362361107543e-06
-3.64018554516242e-05
-3.30004220454387e-05
-2.12486847393427e-05
-7.64130298249111e-05
-4.80309679888759e-05
-5.61673510739355e-05
-1.20131635826731e-05
-4.5717696779197e-05
4.25373150343439e-06
-4.61797593800043e-05
-2.22262728742943e-05
-4.44518641216332e-05
-9.87142352711408e-08
-3.53127097864081e-05
-2.6780492683302e-05
-1.95973971457044e-05
-1.15662778030509e-05
-3.04884805803683e-05
-3.24400101615185e-05
-3.41756259061526e-05
-2.27081316048688e-05
-2.7788138611096e-05
-4.87801415049935e-05
-2.00764880901506e-05
-2.1063867874346e-05
-1.30810768856343e-05
-4.27202475435974e-05
-1.28938126592716e-05
-1.01252165164931e-05
3.69623035624229e-06
-5.70468570515379e-05
-2.71405673616655e-05
-3.14011291117652e-05
-2.89864193808482e-05
-3.89314242016026e-05
-5.48146654266085e-05
-2.33641723945203e-05
-3.66624100467127e-05
-3.39302297387735e-05
-5.78490242145502e-05
-1.2167234635104e-05
-1.27754958419466e-05
-4.77407049475335e-05
-1.86855291973434e-05
-3.06746025809965e-05
-6.89026627588316e-05
-3.51249746695095e-05
-3.39430138515e-05
-4.35574668790068e-05
-5.52200528837696e-05
-6.99576666094266e-06
-4.57330468546357e-05
-3.89741855391286e-05
-2.90663204963488e-05
-3.53667300015722e-05
-4.622009659673e-05
-1.9710347867537e-05
-4.81558555346185e-05
7.88931707266395e-06
-3.27603300738802e-06
-3.24913601640841e-05
6.27045541506038e-08
-7.14458547465184e-06
7.30567644733929e-06
-4.32412564529648e-05
-7.69280126745968e-06
1.01055458756868e-05
-4.11080593640507e-05
-2.59058026802593e-05
-3.22173137351146e-05
-2.2284429806004e-05
-3.46815104412968e-05
-1.51948469397077e-05
-4.07313066782057e-05
-1.8452701987661e-05
-2.6649124291278e-05
-5.05735277744611e-05
-1.80052432976751e-05
-2.24709682570869e-05
-4.95346650897089e-05
-1.49187391241408e-05
-9.74839475976213e-06
-1.37949805447274e-05
-3.78125780481731e-05
-2.40245014671729e-05
-4.27263581337256e-06
-2.42722017894886e-05
-1.70763682305082e-05
-2.09022294991052e-05
-5.07306258003764e-05
-2.48060107527409e-06
-1.86510579788865e-05
-2.24403125302222e-05
-2.93028584859511e-05
-4.89888664209953e-05
-3.83218864646373e-05
-2.27162979166633e-05
-4.13806285160494e-05
-4.78124784780518e-05
-2.79663482799978e-05
-2.28809000508488e-06
-2.25970904122745e-05
-2.39814414938786e-05
-2.82812774506647e-05
-4.16279420172918e-05
-2.44339192158512e-05
2.77258321652183e-06
-1.27543643136235e-05
-2.39441636392613e-05
-1.07907325259416e-05
-3.93895978163898e-05
-4.43422812452422e-05
-1.06146508144601e-05
-4.65668375047428e-05
-4.98794520485306e-05
-3.08770891936863e-05
-1.09367693743175e-05
-4.16970962761998e-05
-3.18001809971037e-05
-3.09241169241504e-05
-1.89950730109463e-05
-1.92386894465373e-05
-2.36556130392e-05
-4.03720540268829e-05
-2.62250083659173e-05
-3.6383806665548e-06
-4.91094435910887e-05
-5.14380132358933e-05
-1.86136413386165e-05
-3.38519407918873e-05
-4.04138660135882e-05
-2.52655152437282e-05
-4.37478373555852e-05
-3.46516390732934e-05
-4.41301818803461e-05
-3.46746701229299e-05
-9.51585275690429e-06
-4.96134022354717e-05
-1.70132426667249e-05
-4.18106486714265e-06
-3.28993515158283e-05
-4.02591891129468e-05
-2.49198016279187e-05
-5.70531497542096e-05
-4.23610184343105e-05
-4.04528761162397e-05
-2.15378914092375e-05
-5.08609166158253e-05
-1.05665489919432e-05
-2.67399405896193e-05
-4.22611488421813e-05
-8.87610338764043e-07
-2.45773172651814e-05
-6.74627577354483e-06
-4.15196247517519e-05
-3.4105297685312e-05
-2.34435438371916e-05
1.54814359416175e-05
-9.97429648340201e-06
-3.79353961734007e-05
-4.87587709242796e-05
-1.9561133367805e-05
-1.24003959844044e-05
-4.23038364042231e-05
-5.64002660953369e-05
-5.05459494658959e-05
-3.98965094411988e-05
-1.2877352672202e-05
-3.4063159682272e-05
-4.41388766330871e-05
-2.55996258105909e-05
-1.71210281868583e-05
-5.3942293974508e-05
-2.78147064780028e-05
-2.07264513730326e-05
-3.98222828113715e-05
-1.40228018230599e-05
-5.81038349109999e-06
-2.90658692024731e-05
-1.97109285748917e-05
-3.51061836025384e-05
-1.98132880952384e-05
-3.74396007721364e-05
-3.99929789715567e-05
-1.73865771956177e-05
-2.33024951847761e-05
-3.58047554109402e-05
-1.04564390705654e-05
-3.06429997041782e-05
-1.85486141026812e-05
-5.27514073851162e-05
-4.13246404015608e-05
-3.87033955600046e-05
-3.15257996393954e-05
-3.44435064212862e-05
-1.45043496155675e-05
-1.53137819231008e-05
-4.07959297471276e-05
-2.79420460282342e-05
-5.62101356572731e-05
1.9873999083592e-05
-3.08690472565769e-05
-4.24153185849109e-05
-4.07074086358283e-05
-1.87566713379776e-05
-6.42164210010496e-05
-1.61783057154919e-05
-2.78852902297321e-05
-2.3601155751026e-05
-3.16356054350349e-05
-4.80373605840499e-05
-2.39622279756734e-05
-2.52070809793043e-05
-2.05189701134941e-05
-2.4363157944211e-05
-2.45438755992988e-05
-1.81604013995924e-05
-2.3477745819134e-05
-9.93900028258842e-06
-1.41064874751746e-05
-2.01623959654715e-05
-2.51075473885118e-05
-3.2687963772095e-05
-7.58861994070305e-06
-4.0959811217816e-05
-8.1227959655399e-08
-1.89228594247876e-05
-2.83584593699492e-05
-5.04109655835596e-05
-2.91646529261848e-05
-2.63210119837245e-05
-1.90617310657422e-05
-5.95618832147122e-05
-9.65133678792205e-06
-1.14212913506376e-05
-2.35323210576041e-05
2.35817535906997e-06
-2.48572004925015e-05
-1.57526136938778e-05
-5.95355678844172e-05
8.74440994010472e-06
-6.39066742887027e-06
-2.89635689625504e-05
1.14771019586553e-05
-3.64628115818797e-05
-3.93841178411898e-05
-2.63202171771268e-05
-1.98827701061816e-05
-2.99406893737354e-05
-1.77157925179645e-06
-4.40562443767359e-05
-4.86125717755681e-05
-3.81759431074562e-05
-2.75642665763192e-05
-2.54478544559831e-05
-5.28813928161532e-05
-1.59006278067798e-05
-6.46619575826555e-05
-4.89612788252232e-05
-5.50884630752104e-05
-3.92104522594169e-06
-4.09584577021088e-05
-2.41769643983054e-05
-4.77874746909009e-05
-2.04537043840926e-05
-4.07933785060576e-05
-1.54003207547345e-05
-2.32843636735239e-05
-5.35775813145555e-05
-2.56127067607683e-05
-4.16329393120698e-05
-2.03974277686871e-05
-3.55207831515336e-05
-2.91815143179901e-05
-2.86308055875267e-05
-3.14795537694486e-05
-3.02986126166947e-05
-3.99090903740172e-05
-3.27974049146301e-05
-3.69087162099827e-05
-7.28044666224347e-06
-2.26785548415468e-05
-1.53957066526544e-05
-5.68340978228535e-06
-2.94777007835635e-05
-4.5751154426753e-05
-2.08469209794731e-05
-1.96034451616854e-05
-2.64868465133321e-05
-4.35581724127211e-05
-1.86844803760771e-05
-1.2344274867774e-05
-3.43924726098964e-05
-3.47149956721304e-05
-2.63612600265138e-05
4.99054143383112e-06
-4.81687950185331e-06
-3.72379471525814e-05
-2.39555623844331e-05
-2.59397617651779e-05
-4.61767515099887e-05
-3.38162026832588e-05
-3.15689746253704e-05
-6.20755878229472e-05
-3.88255181610033e-05
-4.3142131812657e-05
-1.31571141951381e-05
-4.20398302614958e-05
-2.2450592370293e-05
-1.2318606213903e-05
-5.97519877587075e-05
-1.16189376666684e-06
1.1293063140908e-05
-3.79108879308938e-05
-1.25283964266294e-05
-4.00707234940797e-05
-3.85012118963143e-05
-3.24757415382067e-05
-3.40992189551925e-05
-4.91293782990774e-05
-2.18220200153363e-05
-1.50147987727833e-05
-3.14776548356989e-05
-2.85090735580099e-05
-4.17069161615025e-05
-2.37494940560004e-06
-2.91930233825043e-05
-2.09066610649984e-05
-3.37062561601576e-05
-4.2472508426948e-05
-1.95277838884691e-05
-2.02852908457628e-05
-7.14461941151185e-06
-3.48722887985292e-05
-1.32371631664698e-05
-8.37546795636814e-06
-2.72339143700086e-05
-1.54844853643306e-05
-5.1530751358268e-05
-2.08809897665273e-05
-3.83129477081452e-05
-2.91668389560361e-05
-3.06089322620994e-05
-5.67684846744951e-05
-2.06227140204465e-05
-1.35517990354027e-05
-1.87729782852751e-05
-2.04767319862592e-05
-2.64947729617371e-05
-1.5590931897183e-05
-4.1552973757546e-05
-4.58828161697053e-05
-4.69152838027832e-05
-2.88409551581498e-05
-2.42199302637038e-05
-3.56545943975983e-05
-3.5531511600855e-05
-2.02632264139466e-05
-1.80858427686033e-05
-3.50543735070763e-05
-1.78624980934389e-05
-4.56340166285556e-05
-5.71241044137012e-05
5.8828509674555e-06
-6.91947419182578e-05
-1.65395815170186e-05
-3.56930380762461e-06
-1.28940929382196e-05
-4.08328359763177e-05
-1.20305490574276e-05
-1.7392311546794e-05
-2.61487027431049e-05
-2.06997762337899e-05
-2.27557989170884e-05
8.23531196650508e-07
-2.14948020881977e-05
-3.64658324967115e-05
-2.01023754034776e-06
-3.0579778472505e-05
-3.29584140520357e-05
-4.23254164994466e-05
-1.81181875758665e-05
-5.2839007254845e-05
-1.78204366896339e-05
-2.30029947867029e-05
-4.56973964721828e-05
-1.99434637564054e-05
-2.50971792675396e-05
-1.5825450475423e-05
-3.59147222206018e-05
-4.82517253991052e-06
-4.66044296928674e-05
-1.56882267167372e-05
-1.12429800515964e-05
-1.37804511568675e-05
-3.01826115500153e-05
-3.97555524283243e-05
-6.07482164433364e-06
-2.09042247598054e-05
-5.45165749381962e-05
-5.05659598788406e-06
-4.89060755474724e-06
-4.58184473047948e-05
-5.43787506530612e-05
-2.09291255412634e-05
-3.30686430190193e-05
-5.18663382623963e-05
1.0980384697202e-07
-4.66159848738416e-05
-3.30059782923216e-05
-1.21751963149274e-05
-2.8414682730373e-05
-3.58247799981671e-05
-1.09386461239509e-05
-6.89779152860076e-06
-2.49619584227101e-05
-2.27154544181844e-05
-7.85572867251744e-06
-2.44140026813685e-05
-4.18673843671818e-05
-3.92780951927385e-05
-3.95842228416419e-05
-1.416512031192e-05
-3.84691855027609e-05
-4.85987703524594e-05
-5.33149248295211e-05
-1.17247108381269e-05
-5.10844651354488e-05
-4.87770555935839e-05
-2.86686345994317e-05
-1.12764523487501e-05
-5.09412806496822e-05
-3.94820206595475e-05
-1.60203750179037e-05
-3.04013644669658e-05
-3.20434189639329e-05
1.00998145594322e-06
-2.12585304289138e-05
-2.86026290023601e-05
-3.10349605691453e-05
-3.65292759438685e-05
-5.9514043585398e-05
-1.62965117621617e-05
-2.20043800195328e-05
-2.24529280466924e-05
-3.55277712966512e-05
-3.63310177408529e-05
-2.75565804034357e-05
-5.23269590331701e-05
9.19914372474097e-06
-1.76166186429184e-06
-4.05215636217808e-05
-6.75500101623282e-06
-2.59965839979784e-05
1.2513133273478e-07
-3.9546318615122e-05
-2.87321648067588e-05
-2.66782266043509e-05
-4.35823540011402e-05
-2.11675274028421e-05
-2.05034504098514e-05
-3.81367568480005e-05
-3.07372035874573e-05
-3.33517969595143e-05
-4.33847514468967e-05
-2.17888658762196e-05
-5.03114784277129e-05
-1.55223267623292e-05
-3.21311225785144e-05
-2.73941158939715e-05
-2.38786197258312e-05
-3.01356863924356e-05
-3.60592179706922e-05
-2.05186597077483e-05
-2.78939275947453e-05
-3.3429035190627e-05
-3.43192516239053e-05
-3.28929668374659e-05
8.58733728947356e-06
-3.52282461097677e-05
-3.83574663776437e-05
-5.62210320888576e-05
-3.70840846797478e-05
-4.02189825062475e-05
-2.52220270840701e-05
-4.13350301869074e-05
-2.57254558011513e-05
-2.26512753152551e-05
-2.83977560760463e-05
-1.97436354262781e-05
-2.27969204143935e-05
-1.82897273958242e-05
-2.69073477873259e-05
-4.80448739033474e-06
-4.54339387923656e-06
-2.21368527554153e-05
-1.80816206057678e-05
-3.84213634479745e-05
-3.05276773013234e-05
-4.01396494201528e-05
-1.91893428359744e-05
-3.54235446060589e-05
-2.41943113490053e-05
-4.13534011870084e-05
-3.58559427478779e-05
-4.72990793709825e-05
-4.80356489765076e-05
-3.49708906828423e-05
-3.39952363323817e-05
-4.88461191649552e-05
-2.16985869719932e-05
-2.74260790829139e-05
-4.53243224311256e-05
-1.34808709032615e-05
-2.43460988541872e-05
-7.87237798380997e-05
1.61838780805464e-06
-2.9757697553784e-05
-1.97355934676137e-05
-2.05797572321847e-05
-2.58786606860331e-05
-3.19013990507948e-05
-1.64697566130638e-05
-8.29190112134737e-06
-2.9404189016394e-05
-5.11868155639815e-05
-2.84637497156048e-05
-4.30484003894175e-05
-3.69392319887584e-05
-3.44362036573434e-05
-4.7352231998314e-06
-3.25897677294097e-05
9.43049033218255e-07
-4.252369894236e-05
-3.28829351571935e-05
-2.34369415438327e-05
-3.89572765472766e-05
-4.0548751257131e-05
-3.1275479669375e-05
-2.28079732920584e-05
-6.52546789730623e-06
-4.46765580993799e-05
-6.79975558811827e-06
-2.16875937158437e-05
-2.82762595691153e-05
-2.76046159541061e-05
-4.01202093650247e-05
-2.04453436722096e-05
-4.8968690831118e-05
-4.35649895206027e-05
-3.01545192601995e-05
-2.24074794543404e-05
-3.25793336058558e-05
-2.65884208118532e-05
-2.93159215419133e-05
-1.93432451381591e-05
-3.96075934791557e-05
-4.58861215353666e-05
-1.54380489864773e-05
-2.62146251333785e-05
-5.18885367145973e-05
-2.51484882580304e-05
-3.72497186456269e-05
-4.33502627532228e-05
-7.00504329528707e-06
-1.99914447899177e-05
-3.7727980209753e-05
-2.59219379077019e-05
-4.1684588277989e-05
-9.30390913549848e-06
-1.24812702687737e-05
-3.21811907916338e-05
-5.25793863035415e-05
-4.8493063012034e-05
-4.48989372593385e-05
-2.86649061892589e-05
8.23351634473982e-06
-2.96436256195714e-05
-6.99204316177981e-06
-3.38370347936736e-05
-6.74170576469519e-05
-4.82723078011796e-05
-2.67673590762065e-05
-3.89362935558637e-05
-2.04069691730675e-05
-9.7121326003788e-06
-1.47996752846655e-05
-3.66564751995876e-05
-2.98682504648098e-05
-3.79409764491456e-05
-4.29852335366703e-05
-2.2836009411139e-05
-1.6866404978134e-05
-1.16951774574859e-05
-1.82994018505628e-05
-3.29824408292024e-05
-1.33579851397375e-05
-2.50234726555069e-05
-2.10185621326225e-05
-1.53504519863942e-05
-3.56924961989036e-06
-1.29908155745176e-05
-5.33442612995079e-05
-2.86493964045252e-05
-4.67505211807274e-05
-6.89553590512532e-05
-2.69430372179764e-05
-2.32694030230835e-05
-3.90932643276032e-05
-2.17154180532878e-05
-5.26828982385406e-05
-3.48193480804119e-05
-2.5602730779256e-05
-2.84828159195968e-05
-3.9660153509792e-05
-4.92435040290822e-05
-2.505590710434e-05
-4.62678180600001e-05
-4.61067051645871e-05
-1.96196808847905e-05
-1.20420954350843e-05
-5.62091619751625e-05
-4.20229012120385e-05
-2.61489730804264e-05
-8.49000335963162e-06
-3.82655830668053e-05
-2.87477330606409e-05
-4.1749931099024e-05
-3.79554873561295e-05
-3.02600523857677e-05
-1.15976894957787e-05
-4.5284235583703e-05
-1.81354591470547e-05
-2.10941151560513e-05
-1.3746504555486e-05
-2.88350568825502e-05
-3.48397774645229e-05
-3.10625937293225e-05
-9.77128743998791e-06
-3.28815086236075e-05
-1.17726316613625e-05
-3.0493516024584e-05
-4.37448139321894e-05
-3.33340466896107e-05
-2.62166935331555e-05
-1.24583427608002e-05
-4.54877030950433e-05
-4.37088895738505e-05
-8.23192939953397e-06
-9.20330710784157e-06
-2.79236778264297e-05
-9.59321842315578e-06
-4.28507933973684e-05
-4.96592204158179e-05
-3.2767475478952e-05
-3.46887088396755e-05
-2.07497995270066e-05
-1.97431765025872e-05
-3.89760593043045e-05
-4.89663729817319e-05
-4.37725259164199e-05
-4.05289732718221e-05
-2.25148566720602e-05
-1.84045451155345e-05
-2.51485311181267e-05
-4.64927140915784e-05
-3.74790175270691e-05
-3.88875535780184e-05
-4.53002358166267e-05
-4.67545127448438e-05
-1.12123295998547e-05
-1.06584101431515e-05
-2.8731771012139e-05
-4.54654039798507e-05
-2.75531812484909e-05
-3.28128492954295e-05
-5.13790834200598e-06
-4.57782561713968e-05
-1.51280608692687e-05
-2.53869185559743e-05
-3.755911015906e-05
-4.02538789558313e-05
-9.46361396359689e-06
-2.32297272862113e-05
-4.24500447651453e-05
-3.39059595724835e-05
-4.71796935181561e-05
-5.64762035023484e-05
-3.70006996463928e-05
-4.69835546570125e-05
-5.30352917128156e-05
-4.69995458265156e-05
-1.90908080672687e-05
-1.06933249200025e-05
-2.61645680348017e-05
-2.1045090860261e-05
-1.43638032460288e-05
-4.1253556220193e-05
-6.29174615735704e-05
-3.23833314617046e-05
-4.66537207961977e-05
-5.32844496772448e-06
-3.86020351118547e-05
-4.4160566549493e-05
5.70441086902245e-06
-3.65640211413162e-06
-8.93222134105717e-06
-4.99961450662968e-06
-2.60391648863876e-05
-1.40926834803246e-05
-4.46705506183325e-05
-7.62385523802518e-06
-2.90424816139153e-05
-2.21096345832879e-05
-4.96817945746149e-05
-3.01873847306229e-05
-1.09939658648207e-05
-1.96059153093784e-05
-2.76500144762943e-05
-5.01536456505605e-05
-2.5656333382906e-05
-1.52940090700335e-05
-3.3792475653134e-05
-5.5958607779934e-05
-3.62549996558633e-05
-1.695544873453e-05
-1.15666330018519e-05
-2.3790370849754e-05
2.36174107447327e-06
-3.52652272142648e-05
-3.35846410813983e-06
-4.33654668647575e-05
-3.89959769832839e-05
-1.62163045431457e-05
-2.50898250921799e-05
-2.52770987933288e-05
-4.27464592145025e-05
-2.76951242610689e-05
-2.11737005449878e-05
-1.41035642881177e-05
-1.54014590850572e-05
-2.99873615933033e-05
-2.58513001211751e-05
-7.85669390624284e-06
-2.35623340182463e-05
-3.45161456104425e-05
-5.41793908718101e-05
-3.20774873870953e-05
-6.59953968383365e-06
-2.9606573147145e-05
1.72848818479618e-05
-2.95259007695635e-05
-6.43012777928995e-06
-1.47581405087637e-05
-2.71658198514361e-05
-2.02087890652056e-05
-4.22466091687272e-05
-8.31908046456163e-06
-3.92169470727177e-05
-3.04787127228598e-05
-7.07789073024581e-05
-2.23517005982591e-05
-5.04970568702935e-06
-4.18754189931456e-07
-3.13703173455114e-05
-1.38453184040185e-05
-3.15366183149134e-05
-2.08246287880819e-05
-4.50807183475682e-05
-6.65142942750443e-06
-5.19993012377116e-05
-3.9355141134566e-05
-4.71059081457879e-05
-4.47108765954259e-05
-1.78478665061184e-05
-3.12693955171818e-05
-2.30286454292238e-05
-2.63549459500019e-05
-3.15149028507579e-05
-2.46464503848969e-05
-3.84511522106938e-05
-3.00849545938649e-05
-4.26770008319861e-05
-9.13251539902286e-06
-1.91695050504423e-05
-3.73861662507062e-05
-3.44106349911315e-05
-3.34717295949814e-05
-4.73855150482698e-05
-4.23005598524862e-05
-3.28336661773108e-05
-1.92936681628014e-05
-3.31599126435105e-05
-5.73358749337456e-06
-8.93337694742468e-06
-2.02419222549551e-05
-2.43422541001614e-05
-3.96894254154435e-05
-3.0513687096313e-05
-3.76204021837592e-05
-4.13654175608054e-05
-2.69430682768612e-05
-1.40468707281127e-05
-5.14163531020108e-05
-2.89289323842885e-05
-5.35357290039741e-05
-6.05502690478666e-05
-3.29014874316942e-05
1.85455556184518e-06
-1.23525478526283e-05
-1.13828674440695e-05
-3.68780966896507e-05
-2.42759932630377e-05
-1.52828249226721e-05
-1.0293961627025e-05
-2.43849496353544e-05
-4.74848922782812e-05
-3.33591103446928e-05
-1.63087529437767e-05
-4.8797576662923e-06
-1.20834694395026e-05
-5.39827848291497e-05
-3.28455485443728e-05
-4.48198995875701e-05
-3.41599943100915e-05
-2.62252527354756e-05
-4.06875725426308e-05
-1.78921919601375e-05
-4.34045433895681e-06
-2.54784268734977e-05
-2.69688955363885e-05
-3.9458535824835e-05
-1.76889215538893e-05
-1.10144388255844e-05
-2.3408409934713e-05
-1.95576844054514e-05
-1.09962829032595e-05
-3.08438709665653e-05
-4.03871198398742e-05
-1.01278196280832e-05
-3.61193987455614e-05
-3.14348340268369e-05
-4.10451084553101e-05
-2.54382230227858e-05
-3.29420349909165e-05
-5.03269052757664e-05
-3.03482517257354e-05
-2.52616424871641e-05
-2.74593541058067e-05
-4.77349410987258e-05
-3.88763100171688e-05
-4.29983588410811e-05
-6.71460347115129e-05
-2.43691470051372e-05
-1.81700862602544e-05
-4.37630428195778e-05
-1.26862587769761e-05
-8.33355922924127e-06
-5.43377562416742e-05
-5.1396289997393e-05
-4.58936629178513e-06
-1.62519836487727e-05
-5.79698376197696e-05
-1.32128139415193e-05
-2.19103406043298e-05
-4.06411334604948e-06
-7.05547870864807e-06
-3.28211906589717e-05
1.05795732055195e-05
-3.79687848164804e-05
-4.64901874497968e-05
-3.5553262040959e-05
-1.60074691525649e-05
-4.46500034429685e-05
-3.87224514021039e-05
-2.98474190223366e-05
-3.29521797065102e-05
-1.34010512375064e-05
-1.09657300613674e-05
-3.74214927875004e-05
-2.13754646885691e-05
-4.948891365043e-05
-2.871631484379e-05
-4.15245375155797e-05
-1.3615233499268e-05
-1.33399811265171e-05
-4.00877266098072e-05
-2.54769671031617e-05
-1.44487032170526e-05
-5.31999974127133e-05
-1.83117683951619e-05
-1.84953852416185e-05
-5.19423564541473e-05
-1.92799199059557e-05
-6.68613820532064e-06
-2.60803104443994e-05
-3.96027994153499e-05
-1.81700902113193e-05
-2.96210323607944e-05
-5.87884544169582e-06
-5.70487622959506e-05
-6.70311147305815e-06
-1.07501150927695e-05
-2.96815133981114e-05
-7.94791948498518e-06
-5.12337352050939e-05
-3.4493234025612e-05
-2.20946419448924e-05
-1.86248315346858e-05
-2.89001405252801e-06
-3.2483803409789e-05
-2.24940327122527e-05
-1.88256929676498e-05
-2.92964902389095e-05
-4.38012553433151e-05
-2.19299952661631e-05
-1.85400298535373e-05
-3.35535211928035e-05
-1.60815297023428e-05
-4.81991478777873e-05
-2.61158205473762e-05
-4.4278687561326e-05
-4.12532649065164e-05
-2.8127475448958e-05
-1.41007816351039e-05
-1.77038209704794e-05
-2.38705537911427e-05
-1.91859664014855e-05
-3.59082317574554e-05
-6.6352994503271e-06
-3.82949163574748e-06
7.75868351616044e-06
-2.45580657318526e-05
-3.50302713017239e-05
-6.29169623363638e-05
-6.29619592205925e-05
-1.71301748825844e-05
-2.12518618369395e-05
-3.34691985265071e-05
-2.26734906413357e-05
-7.28100786331033e-06
-4.75437754719323e-05
-3.08689656686619e-05
-3.4983402235648e-05
-2.92986949557901e-05
-3.03726279116521e-05
-4.06884290622181e-05
-2.809628216046e-05
-5.78517513571921e-05
-2.04894899374871e-05
-5.02455307995446e-05
-2.663608284427e-05
-2.46255116717728e-05
6.82295876406991e-06
-1.76311238779808e-05
-3.26948163341309e-05
-5.61340731248565e-05
-2.99545647918756e-05
-2.52871226887884e-05
4.39424114800927e-06
-6.95066794766867e-06
-2.08297686383578e-06
-1.40650843092304e-05
-2.7302956704361e-05
1.08545690141687e-06
-1.97748760345954e-05
-1.52809864090017e-05
-9.45882532739876e-06
-3.61777923899088e-05
-2.08746045019764e-05
-2.81320850793463e-05
-3.29471926683021e-05
-3.44144938813908e-05
-2.86691394757033e-05
1.80738596783763e-06
-5.89314285387054e-05
-5.42907406052774e-05
-3.73374241141956e-05
-3.70750237891752e-05
-5.22129456311208e-05
-5.13212583749823e-05
-2.85304322509148e-05
-3.42298283699441e-05
-6.5761672022407e-06
-4.03645911435773e-05
-6.42603450962522e-05
-1.29480677557091e-05
-3.51493148896293e-05
-1.2173376659758e-05
-1.97439189920116e-05
-8.4566168627198e-06
-3.45647439448924e-05
-2.44356739516701e-05
-2.31330278881651e-05
-1.41741558436779e-05
-4.09706543067052e-05
-3.43776618229394e-05
-1.81448501745806e-05
-3.41892455757002e-05
-3.28865465510836e-05
-4.06301383857239e-05
-1.70364230622454e-05
-1.15730712560378e-05
-3.38366293870852e-05
-4.15131926747032e-05
-3.32302355660585e-05
-3.73004922595459e-05
-3.40615545170261e-05
-3.38569285041117e-05
-5.97721099487981e-07
-1.45518993620106e-05
-3.8145095203721e-05
-9.07951320878172e-06
3.68739998731807e-07
-3.61832893283198e-05
-3.4775115877669e-05
-3.36874271148777e-05
-1.63072390358994e-05
-1.02850482469996e-05
-1.92512039876438e-05
1.58203554860414e-05
-2.65080841407227e-05
-4.77162252006526e-05
-2.90952881014019e-05
-1.50571177439571e-05
-2.45093784529526e-05
-1.99602522012166e-05
-1.60428922025676e-05
-5.55770288014272e-05
-2.74863508414847e-05
-4.30995335484832e-05
-1.20365250767074e-05
-2.33193086198857e-05
-2.49813512512911e-05
-7.35008025386126e-05
-1.35390941486088e-05
-3.41858224567864e-05
-2.98231365351282e-05
-5.39422265301325e-05
-2.08594455665789e-05
1.64116981101761e-05
-2.81488179104931e-05
-3.57999015352616e-05
-1.63208862611432e-05
-2.75567480072735e-05
-4.36431999429236e-05
-5.96106049544673e-05
-3.81257127640225e-05
-2.7153417892776e-05
-1.01775272093564e-05
-9.69624863844553e-06
1.2335493984933e-06
-3.64823781102236e-05
-5.17184547519943e-05
-3.40088882518735e-05
-4.31122224332279e-05
-4.11502873813154e-05
-4.36810468629991e-05
-4.41172587355804e-05
-2.17904753452342e-05
-6.21594447020294e-05
-5.99674477646949e-05
-5.05334439385639e-05
-1.46047792892485e-05
-3.32996298648835e-06
-2.54131316849051e-05
-3.53045322158699e-05
-4.61853144366355e-05
-2.53632981638018e-05
-9.69552850002736e-06
-2.12203578758083e-05
-2.27448935033113e-05
-1.16086343019582e-05
-2.51069569580178e-05
-2.83746810954904e-05
-2.28100896359053e-05
-3.17032429587403e-05
-5.66724693489795e-05
-2.57443174219935e-05
-3.2745958419856e-05
-1.34770411193003e-05
-1.18579547486417e-05
-2.30314613014524e-06
-3.55555744394767e-05
-4.3173994951781e-05
3.84118827012755e-06
-5.12970653683993e-05
-3.95013984830567e-05
-5.28944183054291e-05
-7.76137936978224e-06
-2.59878116010001e-05
-2.79454922344528e-05
-5.92665020909051e-05
-1.68515214507152e-05
-4.46502794720115e-05
-5.0591889798819e-05
-3.68866006424124e-05
-5.26905232428604e-05
-1.89019413205753e-05
-2.49903703394262e-05
-3.17685271609305e-05
-2.2640652432676e-05
-1.957776102656e-05
-2.91512723173433e-05
-1.28327683505945e-05
-4.61173145894093e-05
-5.43785977587651e-05
-9.72463071264685e-06
1.02230544573027e-05
-3.11536286958225e-05
6.28056488231097e-06
-4.75728022825624e-05
-2.54328530129708e-05
-4.92070329133209e-05
-4.20484186777662e-05
-5.22712929540098e-05
-3.80457771930841e-05
-3.90589604170696e-05
-4.49997923000966e-05
-3.22798933051517e-05
-7.15456481845245e-05
-1.80411309542356e-05
-2.95808278398832e-05
-1.84280304763394e-05
-4.01223382455461e-05
-5.50373798681763e-05
-2.08300936239056e-05
-8.03873694436851e-06
-6.23605743387783e-06
-5.64262345226072e-05
1.64180846614971e-05
-1.53792109761666e-05
-1.54730517741201e-05
-2.23050816304789e-05
-3.00244626459208e-05
-2.52487268727678e-05
-4.0729488905803e-05
-4.41144592108179e-05
-5.40010333124607e-05
-1.61449593555749e-05
-2.9610389553401e-05
-4.56816070037113e-05
-3.53457953799242e-05
-4.19484565587168e-05
-3.52835285820636e-05
-3.46246462505685e-05
-6.26892065344362e-05
-3.4337541284525e-05
-3.48078549807107e-05
-2.69805971708816e-05
-2.2225653838773e-05
-4.05826351647311e-05
-2.9037811500027e-05
-7.72976974201346e-07
-5.85747693560434e-05
-3.10117786597421e-05
-3.65895287618905e-05
-2.32837809232903e-05
-2.86221178829738e-05
-2.04879183174897e-05
-1.38765239278462e-05
-2.77569885506645e-05
-2.27779900210318e-05
-1.06495588068752e-05
-3.73568491138568e-05
-3.34909766515059e-05
-4.8612735929312e-05
-1.49468679786553e-05
-1.46851806917328e-05
-3.05643045589507e-05
-4.8066760147774e-05
-1.31758670593437e-05
-4.18083428942727e-05
-3.69958319631261e-06
-1.72711012619589e-05
-4.66980286982046e-05
-1.12948632720835e-05
-2.30197889202908e-05
-3.93253471923878e-05
-2.01645418873852e-05
-2.36165252401682e-05
-4.54510323048182e-05
-3.21147172495165e-05
-4.37592725429388e-05
-2.04379786443655e-05
-9.2907950325176e-06
-4.76222056326767e-05
-3.79838563368111e-05
3.88046977809186e-06
-3.34741678341899e-05
-4.40487688247435e-05
2.02869916798911e-06
-5.26117057737082e-05
-8.00493690952092e-06
-4.11085110395506e-05
-4.26317197270058e-05
-1.57237940040274e-05
2.24910123884274e-06
-5.32106017188703e-05
-9.64118257984696e-06
-2.973948552214e-05
-2.82409280890638e-05
-2.96042290972864e-05
6.4362616666959e-06
-3.73780938449447e-05
-9.67055413103483e-06
-2.22098974296133e-05
-2.42398448486107e-05
-4.68597760621085e-05
-6.21068939095231e-05
-1.11518073536001e-05
-4.50195077279336e-05
-3.27775565734665e-05
-3.66956403732975e-06
-2.18354893369749e-05
-2.72340325400792e-05
-4.18126148573279e-05
-3.00834629866593e-05
-2.56515414561067e-05
-4.62278647870271e-05
-1.93077735099012e-05
-8.96344550069666e-06
-3.52374988407474e-05
-1.64153321573086e-05
8.12981120063352e-06
-2.89701735189546e-05
-2.33892252103303e-05
-5.99935728299769e-05
-3.30816172379639e-05
-2.66041744888611e-05
-1.96862471443742e-05
-4.74371764887675e-05
-2.33054257637116e-05
-2.26334399443323e-05
-1.54924021364854e-05
-2.5109447125919e-05
-3.32607565889685e-05
-1.88045917205236e-05
-1.30559392021305e-05
-4.37883269145443e-05
-1.7998561965412e-05
1.39048791912371e-05
-7.20178737439106e-06
-2.65235306764825e-05
-2.19297396331593e-05
-3.24043649069991e-05
-4.97379670703118e-05
-1.42021147311689e-05
-1.80897231910278e-05
9.52647953634598e-06
-1.59137281810078e-05
-4.55818548220316e-05
-3.06464856399179e-06
-5.06532150993924e-05
-2.04472082451397e-05
-3.03503217328981e-05
-3.74598841331684e-05
-2.69905126554756e-05
-3.09286684920752e-05
1.86898567524562e-05
-2.29192396779653e-05
-5.24696922098427e-05
-2.82275123322743e-05
-4.1335619084924e-05
-2.56899407912467e-05
-2.21567081967598e-05
-2.60342153107643e-05
2.69449364015942e-06
-1.0817860148198e-05
-4.579995027043e-05
-8.56873886803157e-06
7.80789939033602e-06
-1.93575239595504e-05
-4.95211807808597e-05
-5.95598462870977e-05
2.5351428984716e-05
-7.2002492311432e-06
-4.76853006345207e-05
-2.51815998111056e-05
-5.9389875039471e-05
-5.20388181806069e-05
-2.34036776645441e-05
-1.50834664879619e-05
-3.38880782918069e-06
-3.7482946407167e-05
-2.52748945823909e-05
-5.33747694328018e-05
-1.55411107512138e-05
-2.70866613999328e-05
-4.96480596426924e-05
-2.32148196410804e-05
-4.33060902363839e-05
6.87904992096195e-06
4.55360098179422e-06
-3.07727119167902e-05
-2.43461352175476e-05
3.09333900058801e-06
-2.67155194810656e-05
-2.33984115295622e-05
-3.16304837512512e-05
-4.34332836565733e-05
-3.71850128836872e-05
8.30039760962926e-06
-4.31547060020913e-05
-4.37797403320146e-05
-4.90307866412516e-05
-1.04023879757275e-05
-1.66987335737005e-05
1.82780930043788e-05
-3.91664380766506e-05
-2.56442374671373e-05
-3.75944656933606e-05
-5.84034702159623e-07
-2.35348238887837e-05
-2.73006867507243e-05
-3.76065263224126e-05
-2.94066482995766e-05
-3.17998562013301e-05
-2.40249085919447e-05
-2.40331073647861e-05
-7.56330290438364e-06
-2.24425506405892e-05
-1.44799309345481e-05
-2.21808663892667e-05
-4.22304346677467e-05
-2.20369928349568e-05
-3.58405913777025e-05
-2.43139344450447e-05
-4.80722418274767e-05
-1.19284464138946e-05
-6.80872916530116e-08
-1.66946282030669e-05
-4.26712913941815e-05
-6.29989792963423e-05
-2.41673022733522e-05
-2.71010938537659e-06
-3.50807180206656e-05
-4.85949971632055e-05
-2.08660920304236e-05
-2.27847562485468e-05
-3.41366747622165e-05
-4.74849168576646e-05
-4.50753155558095e-05
-3.26547185932687e-05
-3.53179190261838e-05
-5.48941605342941e-05
-2.32088019615062e-05
-3.08372936004308e-05
-3.68187990303305e-05
-1.95754916511792e-05
-4.46759246880172e-05
-2.14495854868473e-05
7.79058947239499e-07
-5.31405589788556e-05
-4.52754051931216e-06
-2.76344557849694e-05
-1.14433950202634e-05
-2.86999518818617e-05
-9.39341339821488e-06
-1.78376189465967e-05
-3.87269408225695e-05
-4.84274519291547e-05
-1.05658935957729e-05
-1.07963568940267e-05
-8.71080032847813e-06
-3.43417188637874e-05
-5.03000339009815e-05
-3.32964035627168e-05
-1.57677666745638e-05
-2.10693035129909e-05
-2.35219294648147e-05
-1.33196773245117e-05
-2.02163929938124e-05
-3.2515987495017e-05
-4.12767765760896e-05
-2.36579276194057e-05
-1.071383620887e-05
-3.39517207535732e-05
-8.74069683617618e-06
-3.17021104323314e-05
-1.86452063020527e-06
-2.69052015161699e-05
-1.35045746183025e-05
-3.41882286716043e-05
-3.76535078554194e-05
-3.28435053754027e-05
-1.6972561514458e-05
-2.0314758113908e-05
-4.46429373786119e-05
-3.18192274930363e-05
-4.24241086055514e-05
-3.21311804536299e-05
-5.1023062991853e-05
-6.61501146252929e-06
-4.84409553584893e-05
-3.05334168034641e-05
-3.98275114844036e-05
-2.00089048993777e-05
-2.7365123294085e-05
-1.50673547092804e-05
-5.12979835790501e-05
9.53427923394272e-06
-2.42143558302475e-05
-3.80132280389987e-05
-5.25982575453231e-06
-3.89062102814392e-05
-2.82840861859025e-05
-1.5769515699178e-05
-2.64299056661246e-05
-3.12462316612486e-05
-3.53628749855324e-05
-6.13352516387238e-05
-1.78413761096551e-05
-7.19184552141877e-07
-2.16633510362252e-05
-4.21530598446337e-05
-1.92413222219641e-05
-1.9895648231947e-05
-3.24167626731192e-05
-4.29047613251327e-05
-2.29779227184931e-05
-2.12245924218879e-05
-3.62786906131141e-05
-3.24764164486305e-05
-8.16677205164632e-06
1.47740312981451e-05
-2.20748187678185e-05
-3.55745491720099e-05
-2.07485910037571e-05
1.64340549453794e-07
-1.84710103765212e-05
-1.7378056765879e-05
-2.1455051170542e-05
-9.96547204904106e-06
-1.38209730954902e-05
-7.30556130792942e-05
-4.86317114787725e-07
-2.24890876911127e-05
-2.7924711712365e-05
-3.05784038378784e-05
-2.72434724078906e-05
-2.8438148054669e-05
-1.55771257136772e-05
-2.01285077099489e-05
-1.25300756322652e-05
-2.8544193236868e-05
-2.36905949492676e-05
-3.00172426827338e-05
-5.30428280306974e-07
-3.86119434317579e-05
-2.23777633700744e-05
-3.08939847718209e-05
-8.65511374745517e-06
-1.94472231874994e-05
-2.52429438134277e-05
-4.49526418716879e-05
-6.68112723672405e-05
-1.6809600201202e-05
-3.6583864836546e-06
9.42961894290863e-06
-4.44695820764747e-05
-2.32672347734545e-05
-2.50430572580749e-05
-4.51071435800171e-05
-1.5413312296013e-05
-1.29382658362098e-05
-5.22532569191524e-05
-8.4598317121921e-06
-1.33179541234775e-05
-2.71002777208715e-05
-1.46259591179849e-05
-1.24605498551673e-05
-4.95601666082556e-05
-1.8243704738861e-05
-2.33477726655878e-05
-3.74250561668118e-05
-1.53360632706513e-05
-2.17760430795495e-05
-5.82149874785441e-05
-7.93478461708367e-06
-2.04228747113326e-05
-7.31247291944422e-05
-3.58936316428586e-05
-3.85299513512312e-05
-4.70124747675345e-05
-5.65992354552379e-05
-1.90718271651936e-05
-4.12029775657821e-05
-3.03066214786936e-05
-2.65702411790466e-05
-3.10518893883533e-05
-3.48694183324508e-05
-2.38863316472522e-05
-4.08256638498414e-05
-1.34913742623518e-05
-3.47565433613955e-06
-4.94616827276289e-05
-3.14595220308148e-05
-3.68460763042834e-05
-3.08595420217531e-05
-3.67750963642561e-05
-2.16685511892849e-05
-2.64458705837122e-05
-2.42135477362564e-05
-3.1328052397565e-05
-1.25997291880757e-05
-2.0549095089403e-05
-4.50021942130071e-05
-1.27346415525894e-05
-2.63470612506796e-05
-1.38598272687994e-05
-4.11321643799404e-05
-4.46541639602703e-05
-3.58908203322732e-05
-1.32110337323097e-05
-3.95373503185112e-05
-1.31503538767523e-05
-5.11110399674951e-05
-3.13787661001075e-05
-4.56455026941804e-05
-3.07521076304128e-05
-2.01750162439531e-05
-4.67056745077531e-05
-7.50173077973814e-06
-4.74641891909211e-05
-3.24348235381776e-05
-4.80532278139462e-06
-1.93044666924301e-05
-1.15382293317178e-06
-2.57437170448907e-05
-2.5972417076986e-05
7.58129530737209e-06
-2.99627712665484e-05
-3.29957444776754e-05
-3.9518974116027e-05
-3.99166295166813e-05
-1.63327849741197e-05
-1.75030924504715e-05
-9.93240433070765e-06
-5.59315774588559e-05
-3.90206981523708e-05
-2.7226281254099e-06
-3.08922435128797e-05
-3.02702836703045e-05
-2.11477761086626e-05
-3.38243800795602e-05
4.62840480127607e-07
-3.90726908554373e-05
-1.85755484480249e-05
-1.76774821300471e-05
-2.02020051499778e-05
-2.34798081603715e-05
-2.5335111320569e-05
-4.6167768763752e-05
-3.38932102484598e-05
-3.78962450683217e-05
-1.10555867749161e-05
-3.21042207473274e-05
-6.48080432211928e-06
-1.80663777441039e-05
1.61747205884406e-06
-5.95613201711038e-05
-3.20339422247514e-05
-1.89265994037317e-05
4.55888365005885e-07
-3.45496426381437e-05
-7.47263446881886e-05
-4.27963190911868e-05
-9.72422849924879e-06
-1.66299564405249e-05
-4.76591984702386e-05
-4.81053736320364e-06
-1.96591927241255e-05
-3.38444824721315e-05
-5.86241875980477e-05
-1.83844007616736e-05
-3.06523842136338e-05
-3.71304492307938e-05
-2.04861554312283e-05
-3.90977602663006e-05
-2.00400204521656e-05
-4.4579257893243e-05
-4.23122446359344e-05
-4.31239223530248e-05
-4.04523331685055e-05
-2.31566890192843e-05
-1.76884270066303e-05
9.78844424399776e-06
-5.34464676426126e-05
-4.46219755953342e-05
-1.93636621072462e-05
-4.1679150423541e-05
2.87379115367207e-06
-3.60255696179547e-05
-4.98178972687236e-06
-2.92732930451669e-05
-1.71870298860154e-05
-2.77653749659632e-05
-5.50258443417737e-05
-1.13734565037474e-05
-5.68188110422525e-05
-2.50836234488508e-05
-4.42899147780579e-05
-4.68262290932123e-05
-3.23045745910167e-05
-4.84851009983442e-05
-1.7041853962436e-05
-2.96006720337723e-05
-1.92109320517105e-05
-3.79373380711736e-05
-2.68748763080246e-05
-2.860309586073e-05
-2.21429094829761e-05
1.51023379082782e-05
-3.5777044014238e-05
-2.78426983773012e-05
-5.53535297611945e-05
-4.5735662425162e-05
-1.79732214820531e-05
3.48532290646049e-06
-6.74100782325301e-05
-4.80912524574126e-05
-1.6731816790517e-05
-3.2911371243827e-05
-4.9284941777417e-05
-6.31748344790443e-05
-4.74403716031936e-05
-1.76904320101172e-05
-1.91714529344669e-05
-4.43523027562752e-05
-2.54614946907715e-05
-2.08045421846338e-05
-6.00182690646237e-05
-1.3909864255925e-05
-4.73787488990586e-05
-2.05664980126506e-05
1.26101018105137e-05
-4.65872098860902e-05
-1.59825066252864e-05
-3.38680241850246e-05
-3.67278624049087e-05
-3.48615561321116e-05
-5.55698991137701e-05
-6.75095502293287e-05
-3.94773867453453e-05
-3.39680667691951e-05
-4.84617405924818e-05
-9.00257291825667e-05
-3.64507825760983e-05
-1.1936777014445e-05
-3.26417041756296e-05
2.37623840840943e-05
-4.64657648854449e-05
-3.36385464432618e-05
-1.37490846829431e-05
-1.13324082129465e-05
-1.90423614293079e-05
-4.34824328872496e-05
4.73666745628226e-06
-2.38481559829557e-05
-2.47366125246206e-05
-3.47471534114231e-05
-3.44649677356573e-05
-1.83946815215781e-05
-3.06387460180622e-05
-2.87088870219393e-05
-2.96189911717488e-05
-3.06671646080562e-05
-4.91983827453447e-05
-2.14337354067556e-05
-1.76353160803595e-05
-3.70981889484433e-05
-3.17889115575465e-05
-4.79439076574968e-05
-3.19701054981122e-05
-2.40951547213935e-05
-2.24318514866969e-05
-2.01606406592809e-05
-2.57025846126584e-05
-1.71992252322138e-05
2.62781749171958e-06
-3.87693588793108e-05
-4.10383418065595e-05
-6.196319682667e-05
-3.97229313659267e-05
-4.15785328513352e-05
-2.32135620840938e-05
-1.88316293925899e-05
-3.88072618805564e-05
-1.54060934875361e-06
-3.25243220209687e-05
-4.53713484935785e-05
-3.55649392710944e-05
1.24423271067086e-06
-3.19153167079671e-05
-3.11302759117867e-05
-2.93545887542948e-05
-3.122443213125e-05
-5.69178941755849e-05
-2.05339965532571e-05
-1.94588027542997e-05
-1.77492381493546e-05
-3.77204210784971e-05
-2.98081371038647e-05
-7.12707580994115e-06
-6.50359205439202e-05
-7.24895617318581e-06
-2.45220707901681e-05
-1.60383319302586e-05
-1.96433280775034e-05
-2.60555803881258e-05
-4.33649151748619e-05
-2.5255126956301e-06
-1.21235088812907e-05
-4.66352503834826e-05
-5.38649005775731e-06
-4.72252496770686e-05
-5.64025710035685e-05
-8.06462997665144e-06
-1.08131889716231e-05
-2.56166871441466e-05
-7.02862262071072e-06
-1.55427223537591e-05
-1.91421716969672e-05
-1.33261072778139e-05
-3.0796211713078e-05
-1.30873552531062e-05
-9.6026753525102e-06
-1.83787863611415e-05
-8.01144217626344e-06
-3.09839111791248e-05
-2.67637295296451e-05
-4.92931105225894e-05
-5.55204857004028e-05
-5.16605003604965e-05
-7.17840424356744e-06
-1.53502951294263e-05
-1.78730459438893e-05
-3.8161369326539e-05
-2.83690779154145e-05
-1.88326428054578e-05
-4.5489645063036e-05
-3.35998142998941e-05
-1.82712912891483e-05
-2.71771104259228e-05
-4.41545230689926e-05
-2.40295989757633e-05
-1.85746706960898e-05
-2.66159469938076e-05
4.70248735429833e-06
-3.22740468362226e-06
-5.72840517107072e-05
-1.0121172948765e-05
-4.09218409668376e-05
-1.43802400431379e-05
-2.43969638233519e-05
-3.25657977992016e-05
-8.33261921387107e-06
-1.374965825691e-05
-3.81631691330465e-05
-4.12521733451264e-05
-1.54564002013519e-05
-1.89936670212597e-05
-1.05061401618449e-05
-3.57658679461448e-05
-1.12017572699834e-05
-4.0200786712831e-05
-2.69889782196867e-05
-2.69186993911701e-05
3.28379262755326e-06
-3.85612003787566e-05
-3.63299434605415e-05
-2.72839685450162e-05
-3.31388277902258e-05
-2.98841236925955e-05
-2.61028481034858e-05
-5.4465998736114e-05
-9.93656236262018e-06
-3.39787998512929e-05
-2.08877616685253e-05
-4.00495215425649e-05
-5.77304726870124e-05
-5.61665598392992e-05
-5.02008085249508e-05
-3.63954117985905e-05
-4.36981024713368e-05
-1.28704877432844e-05
1.43249708369976e-06
-2.29999539113932e-05
-2.36300701851048e-05
-3.55140203779191e-05
-2.06445505917864e-05
-5.2413578634339e-05
-3.38586158363199e-05
-7.99157556456088e-06
-1.96764641204198e-05
-2.71261827777035e-05
-4.21536213884985e-05
-3.62571890028335e-05
-1.93286971690575e-05
-1.56331773762406e-05
-2.87738108654665e-06
-3.88454046075565e-05
-3.8319658960542e-05
-2.17480944456904e-05
-1.64682916848692e-05
-1.97670319420576e-05
-5.65455042297977e-06
-2.96029995003478e-05
-4.59903637513687e-05
-3.52639986307823e-05
-1.19617471409688e-05
-1.93006929549745e-05
-1.77434351469567e-05
-2.56110343669988e-05
-5.21951079410176e-05
-1.90459293653947e-05
-6.13852942897021e-05
-4.14489057046845e-05
-4.00301907355868e-06
-5.614065403053e-05
-1.86157168906951e-05
-3.31798600618e-05
-5.18373302594439e-05
-1.66937569650073e-05
-4.68321801075152e-05
-2.71388514388708e-05
-3.71267618854093e-05
-3.26832547892636e-05
-2.12350479062121e-05
-3.36616831120592e-05
-2.95896880162215e-05
-3.60505617964966e-05
-2.73963024831047e-05
-2.79527731423013e-05
-4.31105974728675e-05
-1.29502842591704e-05
-2.99971818825029e-05
-3.45960972929715e-05
-3.85710488695094e-05
-1.76266181220787e-05
-4.49390505352025e-05
-5.50412343888397e-05
-2.22151215985022e-06
-3.20085695970437e-05
-2.6234734978184e-05
-3.10334835918305e-05
-2.67885354021459e-05
-1.85503913760722e-05
-5.49292682636977e-05
-2.97865857804045e-05
1.41243996585863e-05
-4.85144656926022e-05
-4.11551844053622e-05
-3.2672944423296e-05
-5.35089368099109e-05
-5.07486609620921e-05
-1.99979372793759e-05
-3.68457785159706e-05
-8.00057700145436e-06
-3.42944701641774e-05
-2.64192783761742e-05
-2.35469125313273e-05
-2.07926746936992e-05
-2.88638782231095e-05
-5.33315762440087e-06
-2.22881258908691e-06
-1.42100107592628e-05
-2.53813734086611e-05
-5.47849966299828e-05
-2.48724612986073e-05
-1.19607540713874e-05
3.7942421777323e-06
-4.55071750850624e-05
-1.01419039141516e-05
-1.60191530363668e-05
-2.68743673169467e-05
-3.17976713670431e-05
-2.77755888193871e-05
-2.35531316779495e-05
-3.32364263462817e-05
-3.11349402013941e-05
-2.47303142545606e-05
-1.43819768270432e-05
-2.44887823990193e-05
-4.34663887157613e-05
-4.04633207229968e-05
-3.25159511912404e-07
-1.44274502805491e-05
-2.76611313024649e-05
-6.07772004521989e-06
-3.6894048973641e-05
-1.98128314919422e-05
-1.87023566205422e-05
-2.94666705685702e-05
-3.02621143522884e-05
-4.19255332560923e-05
-5.49642813692082e-05
-1.04678897866618e-05
-3.38705315459462e-05
-3.30854339019206e-05
-2.59392047600736e-05
-3.6665621102532e-05
-3.02867720582568e-05
-5.9037642656215e-05
-1.42579665309138e-05
-2.71761209123276e-06
-3.29507686250977e-05
-6.54378916499144e-05
-3.00208479674414e-05
-2.41959758909992e-06
-3.98278618120172e-05
-8.68316621758473e-06
-4.51618130335444e-05
-3.70678071073235e-05
-4.42497811373253e-05
-4.18866722520802e-05
-1.92347115756271e-05
-2.05380387580588e-05
9.16673098534921e-06
-8.59978238607638e-06
-2.78309623438914e-05
-3.15747475928691e-05
-5.19832059616754e-05
-5.5511741815342e-05
-1.85425753638742e-05
-2.31242979017506e-05
-3.85986521889574e-05
-1.68166596370953e-05
1.90059415678396e-05
-5.01046168231894e-05
-2.70363683058249e-05
-2.6009906924329e-05
-4.25615451096773e-05
-3.17824825808548e-05
-3.47370502812031e-05
-2.08683400429354e-05
-3.96985520251586e-05
-4.2347295342975e-05
-1.41699133271954e-05
-1.08799747494487e-05
-2.17147735293461e-05
-2.9675145732165e-05
-4.46089932690405e-05
-3.60346949704867e-05
-2.5352695399446e-05
-3.4411267102429e-05
-1.8433408204021e-05
-4.44231750041154e-05
-2.91387007821236e-05
-3.46609313771334e-05
1.27669285436984e-06
-4.43566093895238e-05
-3.25896232147224e-05
-3.1313646763069e-05
-2.43503449073992e-05
-4.54851735546633e-05
-4.65281774206002e-05
-5.24530146529328e-05
-2.68772152688674e-06
-2.66599151541988e-05
-2.22609912114031e-06
-1.80325844250288e-05
-2.14124062591409e-05
-3.5856123470992e-05
-2.41610746915788e-05
-1.49549968965995e-05
-3.50634798205171e-05
8.44629988840918e-07
-3.26054456152895e-05
-2.57652532277724e-05
-2.32879582009403e-05
-2.8192174846445e-05
-1.50128062293361e-05
1.88120016429115e-05
-1.58746792187879e-06
-2.69308454997657e-05
-2.99605516192552e-05
-4.77787723778118e-05
-9.54290941771808e-06
-1.53924203561778e-05
-4.39522643944788e-05
-2.23009642058052e-05
-4.99242776196278e-06
-1.50141363645001e-05
-4.53888170113892e-05
-3.74645087207506e-05
-2.82143363978262e-05
-3.85525451301918e-05
-2.90741911707673e-05
-3.36911362825221e-05
-3.37177598262053e-05
-1.99463145300011e-05
-2.6295249515844e-05
-1.77616407997613e-05
-4.39870920774816e-05
-2.04596255547339e-05
-3.16250102126183e-05
-2.94497449478661e-05
-2.07374801452816e-05
-3.38193681759577e-05
-3.49624375106882e-05
-3.34483609936454e-05
-3.43019111375322e-05
2.64064685436711e-08
-2.31751819116011e-05
-3.10866829370531e-05
-2.10015574746743e-05
-4.60473865016866e-05
-3.16038466890436e-05
-5.32501701360898e-05
-1.40145505964648e-05
-1.87807932207592e-05
-2.777149963458e-05
-1.7170940922531e-05
-1.90501088483833e-05
-2.87020541352969e-05
1.3472167210822e-05
-2.50709398702983e-05
-1.42998913719494e-05
-2.95958138792458e-05
-4.90525983622119e-06
4.28329379501658e-06
-6.17437593319426e-05
-9.03241370968426e-06
-2.20419120175012e-06
-4.8280386117405e-05
-2.02494682192643e-05
-4.0547639394702e-05
-1.66528015967981e-05
-3.2528914747572e-05
-3.3315451832354e-05
-1.2428876350865e-05
-1.66813296887635e-05
-1.39493693343812e-05
-2.84297581862247e-05
-1.10415563204442e-05
-2.19186021065255e-05
7.64866914944715e-06
-3.94286832816112e-05
-2.92150333698586e-05
-3.99304695048132e-05
-2.3934235202472e-05
-3.40365250641161e-05
-5.293356935253e-05
-4.9341811759523e-05
-4.36523563700941e-06
-3.94140316249767e-05
-2.1822963068037e-05
2.00981549742623e-06
-2.61048907047467e-05
-3.32014072709116e-05
-2.89621958008508e-06
-2.71741380885258e-05
-1.68381405681992e-05
-4.32234028413796e-05
-3.10933313773883e-05
-3.68402255343306e-05
-1.86053502388287e-05
-2.91446131581679e-05
-2.61459865236841e-05
-3.54302069692122e-05
-2.22542803305635e-05
-4.12693380128996e-05
-3.73453836019979e-05
-3.53705928069474e-05
-4.58921001967521e-05
-3.71663289159324e-05
-4.58121994778073e-05
-1.52482748009044e-05
-2.77779798570695e-05
-3.65022775754252e-05
-1.14203321704742e-05
-3.22678899671183e-05
-2.76182683913007e-05
-3.65789808966899e-05
-2.78740763701043e-05
-3.5834528713975e-06
-7.85291865327601e-06
-2.39507419179617e-05
-4.206759718862e-05
-3.34778515312513e-05
-2.12400786449274e-05
1.65325641021986e-05
-3.33539474248006e-05
-6.60219482536795e-06
-1.83653675214088e-05
-4.52292211779417e-05
-6.73890174312259e-06
-4.86098048492967e-05
-2.56704453209736e-05
-2.72165975504963e-05
-2.91775571177956e-05
-2.38735036809557e-05
-4.49055639464698e-05
4.16112038205621e-08
-2.57651465093208e-05
9.85838743765689e-07
-2.67257796098996e-05
-3.76595211208455e-05
-1.46370861553963e-05
-3.38239611064993e-05
-3.27705977135975e-05
-1.34218220551714e-05
-4.26955241349417e-05
-1.99136814820461e-05
-3.15242867179807e-05
-3.63790588204607e-05
-3.47116860290453e-05
-1.06456331444257e-05
-2.99646371172801e-05
-2.7641750701108e-05
-5.14219632395427e-06
-3.03314753245895e-05
-3.33219173496762e-05
-2.53928259299125e-05
-5.1720440175227e-05
-3.79744336451593e-05
-4.75695549907767e-05
-2.67671867848728e-05
-7.72330812217568e-06
-4.86660194779293e-05
-4.88685612794295e-05
-3.83891461918932e-05
-6.92967812293976e-06
-5.18784222602811e-05
-6.98060938562894e-05
-2.89303679703358e-05
-3.39958003244641e-05
-3.71532800583577e-05
-2.43858875586984e-05
5.09229364475026e-06
-3.38227141983926e-05
-4.14618124535968e-05
-2.31952209871683e-05
-2.49938236035225e-05
-1.36060796325019e-05
-7.90473667059681e-07
-4.22960454711795e-05
-4.34732415386064e-05
-3.07502105092723e-05
-3.65155128812155e-05
-3.31643798843614e-05
-2.42192803133952e-05
-5.26260797658621e-05
-3.75903731375722e-05
-4.00588618666257e-05
-2.65098163789374e-05
-3.55332431389262e-05
-4.15093246253617e-06
-4.12054848227333e-05
-4.64680056715957e-05
-3.15067581822002e-05
-5.41568817439801e-05
-3.57986398196488e-05
-4.41832874677375e-06
-2.53623852541727e-05
-2.12915082343712e-05
-3.0620483134002e-05
-4.30151887056424e-05
-4.48336088594851e-05
-1.32005349978553e-05
-5.73339056745486e-05
-1.68985519046948e-05
-3.72578626528536e-05
-4.76229524983509e-05
-2.08358804439866e-05
-1.23366599022417e-06
-3.82061951140115e-05
4.14008415266959e-06
-3.69681387170756e-05
-7.3518056583706e-06
-1.6478939299948e-05
-6.21325515517664e-05
-2.54791968428611e-05
-6.29434896595345e-05
-2.80599325087044e-05
-4.5018608520276e-05
-3.50161342299938e-05
-3.66857942565514e-05
-1.69925658845015e-05
-3.04593953347226e-05
-4.92338497056887e-05
-5.58650847830456e-05
-3.36215443445783e-05
-3.94377963028641e-05
-7.04236400153903e-05
-1.51658203316637e-06
-5.09232273100396e-06
-3.28647087960982e-05
-2.8439883768115e-05
-3.19533050538539e-05
-2.99600270508203e-05
-2.35760476334516e-05
-2.17250607116251e-05
-4.00232884569494e-05
-7.34675315069498e-06
-5.97712054170073e-06
-4.14315288734115e-05
-2.01599240157945e-05
-1.78356853182451e-05
-2.56275185187361e-05
-2.19572337454047e-05
-4.40297974699041e-05
-3.49023623040734e-05
-2.12616751214795e-05
-3.50389419561086e-05
-2.2496680223178e-05
-1.36304266102828e-05
-3.18870276846415e-05
-2.58733048713959e-05
-3.01228439249537e-05
-1.95091704249059e-05
-2.57298821838993e-05
-4.925143601993e-05
-4.22069804483168e-05
-6.10232879747002e-05
-1.03752585866716e-05
-3.75837841687997e-05
-4.27036413958627e-05
-3.51217104412e-05
-3.39476148378139e-05
-1.72076674370608e-05
-2.10793814938397e-05
-6.88335053791244e-05
-1.60674888842063e-05
-3.26566686468051e-05
8.7046125215122e-07
-5.24856978252652e-05
-2.79020757851476e-05
-2.21403070930649e-05
-2.31687300198512e-05
-5.67433188044928e-05
-3.09767604404144e-05
-2.31737479524094e-05
-6.34628479379873e-05
-6.69266490548321e-05
-3.68450348871781e-05
-3.7876772243422e-05
-2.07864729110209e-05
-2.92803706220771e-05
-2.81337349065515e-05
-4.40961971600713e-05
-2.41926726593082e-05
-1.03113735754548e-05
-3.00804573843135e-05
-3.03264902375023e-05
-3.49887811504671e-05
-1.59336479297257e-05
-1.79443330585811e-05
-2.21547578670661e-05
2.63828818229062e-05
-4.14412132495484e-05
-2.69549438517949e-05
-2.04676474897683e-05
-3.6820907108451e-05
-5.82868998722518e-05
-3.00116292953779e-05
-3.00648167749266e-05
-3.33661914104072e-05
-1.77062441560397e-05
-4.62594277002874e-05
-3.43051405749893e-05
-3.51362312222015e-05
-4.14569083398903e-05
-3.05584877865717e-05
-5.83941861089231e-06
-5.13011028922193e-06
-1.52610951683701e-05
-2.96865866980816e-05
-3.20496545405402e-05
-6.02204774112757e-05
-2.05539038609777e-05
-3.5720160622253e-05
1.87396184311224e-06
-5.22063732513581e-05
-1.82388402856132e-05
-1.49706366353291e-05
-3.05370696508693e-05
-7.31563717554954e-05
-4.51614256149334e-05
-4.58550467958828e-05
-1.80230663555262e-05
-5.3314487536434e-05
-3.15837985143752e-05
-3.71922370326598e-05
-3.20122644125994e-05
-4.44281499160517e-05
-2.49152513264808e-05
-5.5228844459877e-05
-3.91355798578143e-05
-3.5890972231187e-05
-2.76313797558623e-05
-3.12249956907608e-05
-5.79581816693693e-05
-2.05516467058335e-05
-4.08166327977326e-05
-2.73755282749947e-05
-1.23776046730015e-05
-4.34244681391536e-05
-1.9321002013692e-05
-4.14617562275669e-05
-5.683737773835e-05
-1.60440063271846e-05
-1.58171188421207e-05
-2.87117560539262e-05
-7.29762591037459e-06
-1.636063872564e-05
-4.18009601153122e-05
-1.97584852837396e-05
-3.67432441429308e-05
-6.20195220448184e-05
-2.69938644715069e-05
-1.34842815710823e-05
-4.15433516819818e-05
-2.57032973718648e-05
-1.43980013624896e-05
-3.37061858329109e-05
-3.21876561274682e-05
-3.17716804540177e-05
1.873716832051e-06
-5.30258582332249e-05
-3.17910564684481e-05
-1.08055706933982e-06
-4.07077138490663e-05
-1.0832890104687e-05
5.2551976663831e-06
-2.63235799401885e-05
-3.54105218049142e-05
-2.81987214435808e-05
-2.36724440528681e-05
-3.07335740884823e-05
-3.52612881233912e-05
-1.37904627827719e-05
-1.09911280768426e-05
-2.00932298703465e-05
-2.53216949192441e-05
-3.40420331098069e-05
-4.01667285206084e-05
-3.72314708714757e-05
-1.52551132787106e-05
-4.60575948453847e-05
-2.46132001817117e-05
-2.97292411096126e-05
-2.61752432250996e-05
-2.60077579421428e-05
6.50639498392956e-06
-3.09021874410984e-05
-5.23196483899064e-05
-3.9585877520509e-05
-3.32860248970689e-05
-4.18910156343871e-05
-4.88109434755872e-05
-3.19684485122823e-05
-1.90470710342322e-05
-3.25787325346046e-05
1.48014876948493e-06
-2.27425145133547e-05
-3.05514982736696e-06
-2.85929831372555e-05
-6.39037787933437e-05
-2.83045391984111e-05
-1.08158061567971e-05
-3.70856686460967e-05
-3.66713150181246e-05
-2.18084410307757e-05
-1.97040559352349e-05
-1.08905470212619e-05
-3.7822279720918e-05
-1.09011744197263e-05
-2.22413802962166e-05
-2.40871489771843e-05
-4.28973689616407e-05
-6.2482220246315e-05
-1.22340080057599e-05
-2.54300316761228e-05
-6.48921103272626e-05
-2.41398584617501e-05
-5.40486317187367e-05
-2.2556516569597e-05
-1.71562843169117e-05
-1.98991068227404e-05
-1.83125346604571e-05
-1.67556716352798e-05
-1.16982309216709e-05
-4.09014940444528e-05
-3.82958615511595e-05
-2.21941434227373e-05
-3.81583855908627e-05
-7.04217441390719e-05
-2.78608721174845e-05
-4.82240197417469e-05
-2.99503379285955e-05
-1.72936884840259e-05
-1.07486654243234e-05
-2.39502156664168e-05
-4.09055212185212e-05
-1.84358560007609e-05
-1.96362646702586e-05
-3.95327002902649e-05
-4.47928644055348e-05
-9.66615365371512e-06
-1.19964871887958e-05
-4.10406570817608e-05
-5.51538435666432e-05
-2.25888488743298e-05
-3.25994372649754e-05
-4.09555569483444e-05
-3.53890931071439e-05
-1.39664926932794e-05
-1.4241545471111e-05
-4.47075848464683e-05
-7.328749790655e-06
-1.09613415777636e-05
-3.84706509731376e-05
-1.67119292342087e-05
-2.36369729228806e-05
-9.89688164093875e-06
-3.21010226760213e-05
-4.26514533623636e-05
-3.95629278514024e-05
-2.88270300302135e-05
-3.36980964262388e-05
-1.75681939759713e-05
-3.31810105110983e-05
-3.58434131059061e-05
-6.72366425839868e-05
-3.65566511445994e-05
-2.51023079143312e-05
-3.44980114563746e-05
-2.49077295190192e-05
1.64168883920302e-05
-3.88174431675382e-05
-5.23475666083526e-05
-2.8120328035453e-05
-2.84361547453354e-05
-2.77676722634114e-05
-2.54298360948206e-05
-1.93771736176631e-05
-1.49354245311467e-05
-3.86808163422441e-05
-4.89372623282861e-05
-1.35260069999845e-05
-2.2994557960918e-05
-2.68341030617416e-05
-2.57440085137862e-05
-2.39269119695883e-05
-6.11751808147873e-05
-2.52516679707989e-05
-5.37085314489754e-05
-5.13268859706339e-05
-7.59211335451894e-06
-3.6350616240701e-05
-3.13239525534482e-05
-1.11642060487778e-05
-4.59841786960827e-05
-1.78497064427856e-05
-2.40307542858514e-05
-5.13053809792187e-05
-4.15336654753385e-05
-2.63367788892645e-05
-3.37681140516223e-05
-3.6107148424021e-05
-1.84461031991401e-05
-1.05465130299142e-05
-1.41688552588844e-05
-1.53988632759922e-05
-9.69325209150056e-06
-1.52526886822031e-05
-3.45988574787314e-06
-3.72670198791936e-05
-5.43123808376155e-05
-1.79326761370349e-05
-3.54667783381937e-05
-4.14378857812706e-05
-5.70562081129363e-06
1.1543305520797e-05
-4.53656510639457e-05
-6.61823233195506e-05
-4.93662989001994e-05
-1.90099433719154e-05
-5.04438340630782e-05
-2.19734149584958e-05
-5.35966680518707e-05
-2.16547821320108e-05
1.59525239182034e-06
-3.19127550545845e-05
-2.82291469497121e-05
-4.63892891796738e-05
-3.28305897259172e-05
-3.94903201801769e-05
-1.71317495495803e-05
-1.92580402789786e-05
-1.53583037580449e-05
-4.74441538177049e-05
-2.40234673387497e-05
-4.29986318467036e-05
-2.8937215211459e-05
-4.3784351990797e-05
-2.64026282536387e-05
-2.61786253239844e-05
-1.2499702497924e-05
-5.35641974112696e-05
-6.41682449610549e-06
-3.3248673198194e-05
-5.17444631423524e-05
-3.06764400105149e-05
-7.67003916604355e-06
-3.99795197826764e-05
-3.70185281576028e-05
-1.90027127362761e-05
-4.46041244476583e-05
-8.3952164565294e-06
-7.69841452151944e-06
-7.76866573365652e-05
-4.41366928556206e-05
-2.27949271797792e-05
-1.87187438719698e-05
-1.37844514046448e-05
-1.36332849024909e-05
-1.61972893126663e-05
-3.60148875456475e-05
-3.35148553799552e-05
-5.29800249934781e-05
-4.49843825570769e-05
-4.28839428266165e-05
-2.93274876112172e-05
-4.65078907182282e-05
-2.86018052169541e-05
-1.78402547311435e-05
-1.31480932601883e-05
-4.03439281926041e-05
-1.09245815784083e-05
-2.59935066932356e-05
-1.23539707251172e-05
-3.03402190946593e-05
-3.18289206745995e-05
-3.47428648506357e-05
-1.58250422937482e-05
-5.55783208366878e-05
6.48937221821518e-06
-3.21952570215355e-05
-2.31568550290532e-06
-2.63778817329846e-05
-4.56722614997345e-05
-2.7593073794698e-05
-4.51360762103945e-05
-4.15859354109628e-05
-1.77000751194318e-05
-2.85341558559221e-05
-1.36438883406711e-05
-4.3552668080023e-05
-3.60489891177521e-05
-2.91821250716427e-06
-3.7292211154434e-05
-1.79767239687615e-05
-3.81710219408731e-05
-4.79765561464516e-06
-2.95428739150178e-05
-1.28970658741917e-05
-2.38507471378064e-05
-2.5843933957113e-05
-2.67294267025039e-05
-1.1933390060211e-05
-3.51730403085042e-05
-4.77699547703368e-05
-4.05053696358836e-05
-1.42994686910138e-05
-6.3492121430197e-05
-3.36554373109623e-05
-2.8911995659526e-05
-2.02658510123502e-05
-2.10658248643529e-05
-9.59295939159591e-06
-2.33844980320691e-05
-1.76623738556791e-05
-2.34271570967305e-05
-2.87331434551804e-05
-3.36546868644507e-05
-3.07351603674674e-05
-2.55962833372586e-05
-3.44408216194131e-05
-4.65872714628492e-05
-2.88652237531267e-05
-3.79277216489728e-05
-2.22234730435886e-05
-6.02117102801058e-05
-2.36605856693898e-05
9.28888603237515e-06
-2.75940792696203e-05
-5.28719602628154e-05
-3.66557915442117e-05
-2.01235468159511e-05
-5.49802601021277e-05
-2.41673104619543e-05
-3.83260896663718e-05
-8.08988517984212e-06
-1.87181653645941e-05
-1.95054399196018e-05
-2.90910714754942e-05
-3.67433238550222e-05
-6.43599530012788e-05
-1.85238270909307e-05
-4.24699964792861e-05
-3.91801416640292e-05
-2.36860219422267e-05
-2.85085754510108e-05
4.74588523116941e-07
-1.71873578393192e-05
-4.313732418926e-05
8.76240550557785e-07
-3.71735419534192e-05
-4.42895611208963e-05
-5.42542539503093e-05
-3.17307452918722e-05
-4.57818293631444e-05
-3.56824359247845e-05
-3.03220344238699e-05
-4.6183467238911e-05
-9.838718774405e-06
-2.22785522309583e-05
-3.98004141900521e-05
-1.65652850494411e-05
-3.61220607097389e-05
-1.75997241007127e-05
-4.28297838956375e-05
-2.36591607834714e-05
-4.82472055566582e-05
-1.72825321180477e-05
1.20139290509901e-05
1.68229492836351e-06
-2.09149684277244e-05
-3.40460108860836e-05
-1.21581453772968e-05
-2.58404775675173e-05
-1.45204700733069e-05
-4.61415132539994e-05
-3.85872304732126e-05
-1.14129215144913e-05
-1.52074223416924e-05
-2.03847689052465e-05
-3.49913494663111e-05
-3.58949125772865e-05
-3.67020479850188e-05
-3.62550663351855e-05
-4.50988016346372e-05
-1.04423735620535e-05
-4.73545377248061e-05
-2.85840732318415e-05
-6.96724165890488e-06
-2.11231992467015e-05
-2.70640653128008e-05
-1.82580533196859e-05
-3.8551222825107e-05
-3.84917603702687e-05
-2.43234125039756e-05
-5.80299177893064e-05
-2.71281625409882e-05
-6.79378729248121e-06
-3.1777037498427e-05
-2.38094764291557e-05
-4.53332423997264e-05
-2.35156636102457e-05
-4.68290169515026e-05
-3.52154910993527e-05
-5.12008392997393e-05
-3.90091760435552e-05
-2.82457680037246e-05
-3.98593131559541e-05
-6.03256643978454e-06
-3.5004180359914e-05
-2.17225573423236e-05
-2.85714112215646e-05
-2.47122085646563e-05
-3.85723602866619e-05
-4.23948059193179e-05
-2.43555174659603e-05
-7.32664551688352e-06
-3.91500221880758e-05
-4.23793692711123e-05
-3.87826804973087e-05
-3.15912666185343e-05
-2.75102562427398e-05
-1.61181169351006e-06
-4.6651551881481e-05
-2.24366045403201e-05
6.13434691281053e-06
-3.59021760834161e-05
-1.77346160443074e-05
-2.98019082157041e-05
-2.46650068435736e-05
-3.56504459000281e-05
-9.94269651240842e-06
-2.19124691693055e-05
-3.56143495208734e-05
-3.50442752024244e-05
-2.48166742222126e-05
-3.25272827745021e-05
-2.16975863208098e-05
7.25711605648935e-06
-6.72147915563357e-05
-2.24300875277563e-05
-4.43110717690493e-05
-2.58621307389199e-05
-2.77759222209873e-05
-1.3483126482683e-05
-3.59985763200877e-05
-4.11219583218545e-05
-2.21793692661043e-05
-2.58052161998778e-05
-2.61221378591808e-05
-4.97256542709676e-05
-3.90287512959661e-05
-2.95149251477764e-05
-2.6837203498644e-05
1.36128904683544e-05
-1.50898434897414e-05
-4.2730917268993e-05
-1.47146546351111e-05
-6.66593140426647e-06
-5.61495169318584e-05
-4.79879759124735e-05
-4.38609022728702e-05
-1.85087829893331e-05
-6.72941431423623e-06
-4.69172702342957e-05
-2.62391272488558e-05
2.30494714538981e-06
-2.11207344298685e-05
-6.91077050048628e-05
-2.84394923776654e-05
5.2115432178331e-06
-4.17655736734155e-05
-2.01518527634518e-05
-3.11703438668453e-05
-8.7885882857896e-06
-5.59419618371658e-05
-3.3185940742384e-05
-9.69394480243917e-06
-3.02916635463904e-05
-2.32733150129947e-05
-2.54394380414781e-05
-5.10009976433733e-05
-4.14011960544111e-05
-3.66192980657982e-05
-3.48039362836757e-05
-2.70610202883994e-05
-1.36337551987047e-05
-1.19649310890617e-05
-2.44040164603914e-05
-1.41490568356829e-06
-6.11590482189669e-05
-3.15617671692871e-05
-1.42219533772714e-05
-4.01850337819574e-05
-1.38724208920736e-05
-4.05186825754456e-05
-2.13194025335624e-05
-3.88296561278159e-05
-3.92357965825567e-05
-2.16490600529993e-05
7.53247040360071e-06
-4.40281817419654e-05
-4.10932942765354e-05
-3.05330896599323e-05
-3.88435492639694e-05
-2.81862303842145e-05
-2.19088731548328e-05
-1.31022554617242e-05
-3.18427649666318e-05
-2.2866516001164e-05
-1.84095082715408e-05
-2.96831307217778e-05
-9.72639551068614e-06
-3.18043109796946e-05
-2.09602951843399e-05
-3.18072326003709e-05
-2.81005732171344e-05
-3.65798419179323e-05
-3.03600621120815e-05
-8.21077798933317e-06
-2.18199937670675e-05
-2.4146025960424e-05
-2.36631735021996e-05
-2.05817181598006e-05
-7.2580266449153e-06
-2.93686022444899e-05
-3.98199441165791e-05
-4.52261578703962e-06
-1.53007550662365e-05
-1.18597253222026e-05
-2.06561985840612e-05
-4.06626761060155e-05
-2.96730841625408e-05
-3.45999821396791e-05
-4.10203871402354e-05
-2.95191376299073e-05
-1.76000367139251e-05
-2.40035840713349e-05
-1.86577701085993e-05
-1.90802166851085e-05
-3.14616393617663e-06
-2.75408703886374e-05
-2.62335473989166e-05
-6.64211846302367e-05
-2.94654997330935e-06
2.79476422618323e-05
-3.140537875804e-05
-3.91512390723182e-05
1.18418895699914e-05
-4.65015382184707e-05
-2.2914445794144e-05
-1.76527909464837e-05
-5.05385073364451e-06
-1.91821404164609e-05
-3.56605314119413e-05
-1.36384141762947e-05
-3.6858724343499e-05
-2.69437956002712e-05
-1.56082664858054e-05
-3.5327592092271e-05
-3.34447288274459e-05
-5.36673432478081e-05
-3.23927202693634e-05
-2.39028674385025e-05
-2.51196343908408e-05
6.39781457760581e-07
-5.32559358779887e-05
-2.66226656394727e-05
-1.85259203158387e-05
-6.10230778403206e-06
-3.67990665423226e-05
-3.52427915617929e-05
-4.37849357852134e-05
-2.85823236300948e-05
-6.79642663643944e-05
-4.49436541585467e-05
-4.76914953693605e-05
-4.2763342033618e-05
-2.96974359275297e-05
-3.3343897094061e-05
-8.69826233896096e-06
-1.46480418172447e-05
-2.14143166934486e-06
-2.43048107954604e-05
-1.90055909386238e-05
-2.96974007109608e-05
-2.37901274418376e-05
-4.16080114551571e-05
-1.34461132665977e-05
-3.13282175778563e-05
-1.22302244333373e-06
-2.89912087683657e-05
-3.97426266061016e-05
-2.94159878207987e-05
-2.62161470900367e-05
-2.77067820138656e-05
-3.91816177209065e-05
-3.78829230765856e-05
-4.12460823615047e-05
-3.03857353994525e-06
-2.89750506472998e-05
-2.3683841999762e-05
-2.49114448909749e-05
-3.23601582812761e-05
-3.25225397507353e-06
-2.03327856038184e-05
-2.2877098171906e-05
-3.6141664099826e-05
-4.08095924066546e-05
-4.68062657393665e-05
-6.26373861453646e-06
-1.52214052665381e-05
-2.94970445984663e-05
-2.2525577895237e-05
-4.06133864419125e-05
3.68351538476414e-06
-1.5094310465926e-05
-3.42907799474689e-05
-7.4305008445929e-05
-3.65203719294903e-05
-2.77999043780987e-05
-2.00895548312706e-05
-4.73200471274222e-05
-3.77327810410434e-05
-4.50409158895494e-05
-4.29785081467144e-05
-1.93780804721841e-05
-3.04937151822002e-05
-2.44003092102103e-05
-5.26648019556623e-05
-3.20611517051767e-05
-8.19313177179434e-06
-2.54564241655611e-05
-2.54161216622062e-05
-1.90704787622229e-05
-4.86155461519068e-05
-1.37888835784848e-05
-2.68103677544337e-05
-5.01349002806636e-05
-4.00643756027692e-06
-4.04789964711372e-05
-3.55449052477789e-05
-2.16235711241904e-05
-8.4067487373017e-06
-5.32303102370287e-06
-9.72825188776547e-06
-3.38480298679914e-05
-1.20127480354829e-05
-5.19617705213501e-05
-3.32652054882278e-05
-2.12856620861108e-05
-2.5281353990024e-05
1.80090762870382e-06
-2.93147827210113e-05
-4.27659395161421e-05
-3.53808311826151e-05
-2.29957194860961e-05
-3.16181388557904e-05
-3.94306379359156e-05
-3.47166553919888e-05
-2.33497043849479e-05
-8.93112259796922e-06
-2.32015445176553e-05
-1.56551601476763e-05
1.42465120977096e-06
-5.10628659167414e-05
-1.69685644472757e-05
-2.01486702438613e-05
-3.9608353400554e-05
-1.96693833047089e-05
-3.86500373283618e-06
-3.66704409933987e-05
-2.98630982469099e-05
-5.4084828402758e-05
-2.3013775351509e-05
-2.04745640029908e-05
-2.93594187601338e-05
-4.49033289086548e-05
-2.73419599778599e-05
-2.72367448651293e-05
-1.88727566102244e-05
-1.8949151065703e-05
-3.7178786807223e-05
-3.60280945162259e-05
-1.73670755085262e-05
-3.00153498614574e-05
-7.13312244377554e-06
-5.82067755724799e-05
-2.27128846571502e-05
3.73359674391694e-06
-2.19311424404342e-05
-2.32772849223335e-05
-2.20186884817787e-05
-9.99569175981439e-06
-3.64127440132538e-05
-2.8619161863418e-05
-1.54832071763055e-05
-4.11941292265461e-05
9.10820120218745e-07
-4.32084711059598e-05
-4.65889406797826e-05
-2.29011760218774e-05
-5.24929312107463e-05
-3.65333657905836e-05
-1.90691165846675e-05
-2.87571039783502e-05
-3.27941845711446e-05
-4.34861818215856e-05
-4.15691606398649e-05
-3.5506848345382e-05
-3.50812375479229e-05
-3.73642679866432e-05
-1.15190845860266e-05
-3.31779389413091e-05
-2.88998756734893e-05
-3.86530538681746e-05
2.68182602429202e-06
-1.41889634004106e-05
-2.44108724768063e-05
-9.92081303097109e-06
-2.5521008980364e-05
-2.43993271507034e-05
-5.08093640890425e-05
-6.51280467174515e-06
-2.29575580792014e-05
2.63462447093178e-05
-1.44652630788934e-05
-3.03413118524702e-05
-1.99530315894264e-05
-9.77668596893857e-06
-2.65997860407672e-05
-5.39531554310911e-05
-1.1425391099091e-05
-3.15969730170757e-05
-2.86176645446107e-05
-5.71277508113799e-05
-2.03412990782265e-05
-1.64094206489884e-05
-3.61412984869315e-05
-4.35399819325559e-05
-3.32702787657816e-05
-4.31269318589952e-05
-1.18214843467108e-05
-6.6730389725327e-05
-2.89530498059215e-05
-2.02159864649783e-05
-2.74265755739397e-05
-8.78869433386618e-06
-9.5800907773196e-06
-9.50890424273681e-06
-2.50271397389692e-05
-3.23375175212008e-05
-2.49559385674725e-05
-4.38763327145152e-05
-1.72825259699924e-05
-4.67850482853269e-05
-3.43294545245899e-05
-2.97311497542652e-05
-3.13245860973766e-05
-2.63659122563986e-05
7.45372871212567e-06
4.45916460177608e-06
-2.55020772084884e-05
-2.51392956760293e-05
-7.81424429526931e-06
-2.44912198556543e-05
-4.78619672939214e-05
-5.04871765056484e-06
-3.03411286211921e-05
-2.86874584956402e-05
-2.60671806547459e-05
-1.69577845429032e-05
-4.66058217156334e-05
-2.10295130675935e-05
-3.57064645672189e-05
-2.07426596459192e-05
-2.44913635898553e-05
-2.140136102873e-05
-3.29579686834443e-05
-3.74813955642435e-05
-2.28807232996156e-05
-3.30142296942932e-05
-3.38648805566293e-05
-2.82577126735085e-05
-1.49859722667087e-05
-9.66889837780957e-06
-1.7507859196141e-05
-1.4425186019312e-05
-3.28171448139009e-05
-1.65581078345776e-05
-5.88851684792208e-06
-1.89641746976378e-05
-1.05009479198518e-05
-3.91731175884473e-05
-2.15571580659936e-05
-1.31765069238798e-05
-1.43276536690721e-05
-4.38441622288724e-05
8.06366118874451e-06
-2.30001003974049e-05
-3.85573012433612e-05
-4.81322334821342e-05
-1.0083491766043e-05
-1.99719863228051e-05
-2.60530234393701e-05
-3.32236929535891e-05
-1.20944108013687e-05
-4.95134142528219e-05
-5.96819623634369e-05
-3.68774003123187e-05
-1.44851719262014e-05
-2.00440788767453e-05
-2.77014224573014e-05
-2.98601442988161e-05
-2.35064150432205e-05
-3.07501277661915e-05
-2.68422073214403e-05
-9.47320270415262e-06
-3.82530925442549e-05
-2.63103675588212e-05
-1.79027547127031e-05
-1.84830064381126e-06
-3.91581170624433e-05
-2.94384430813628e-05
-6.16377895047012e-05
-2.64118371169749e-05
-3.46012129984854e-05
-1.98540147022698e-06
-1.30835782178893e-05
-3.45636745900449e-05
-3.39269998514559e-05
-2.76107738048646e-05
-3.87267001497484e-05
-2.3863992916883e-05
-2.21651267976765e-05
-1.53371803674118e-05
-1.61268481173642e-05
-4.93155572666068e-05
-4.96262382559447e-05
-3.52003299687971e-06
-4.50892336708416e-05
-5.47388753775013e-05
-3.10192058871633e-05
-2.07423776766477e-05
-3.42220799463757e-05
-2.52156430323392e-05
3.65396367535164e-06
-2.23276138166705e-05
-1.12263622624455e-05
-1.77832707599851e-05
-3.78635236087801e-05
-2.7321221572302e-05
-3.34187479413164e-05
-2.91455879958834e-05
-2.73514814944138e-05
-3.2954610516362e-05
-2.80972364164924e-05
-2.37026831459811e-05
-3.32954384324953e-05
-3.36137548742896e-05
-3.05419493485157e-05
-2.05762295116715e-05
5.11995508117049e-06
-1.1722778432292e-05
-4.84599370584559e-05
-2.98745042366702e-05
-4.68645703637314e-05
-1.7450677419946e-05
-3.50537129567481e-05
-7.83481262438815e-06
-1.19612947696806e-05
-3.444108208963e-05
6.78148464984109e-06
-1.69835981204655e-05
-5.65261623703129e-06
-2.24876280206654e-05
-1.04085381874086e-05
-5.22960887155243e-05
-1.79346003502752e-05
-2.84338073018985e-05
-3.52385670497602e-05
-4.45177980549179e-05
-3.06711102791131e-05
-1.7546565323802e-05
-4.82254328510675e-05
-2.7202938313333e-05
-2.79369628843524e-05
-2.30617997107022e-05
-2.00523086313771e-06
-2.4252399778183e-05
-3.01142712404185e-05
-3.78186574064204e-05
-6.20069057342358e-05
-3.3207450423408e-05
-2.6951635919554e-05
2.18136449757301e-06
-1.76980519822183e-05
-3.35718643304549e-05
-2.29106863581684e-05
-2.25534791541927e-05
-4.58536813862826e-05
-3.75429934905317e-05
-3.00229671805204e-05
-3.75023198267164e-05
-1.27131359843018e-05
-7.23959501669281e-06
-3.78505131374591e-05
-4.86750828584994e-05
9.17953470110907e-06
-4.30641944467445e-05
-7.2515127218136e-06
-6.27859973905463e-05
-2.59766542354544e-05
-3.38802673359546e-05
-1.22306245392147e-05
-4.34377684921251e-05
-2.79669693648569e-05
-3.18396334816173e-05
-4.50437068992888e-05
-3.7475012887334e-05
-2.45872077584847e-05
-2.58431406126835e-05
-1.67897743604399e-05
-1.01121290870122e-05
-2.73999652438856e-05
-1.79204453999358e-05
-7.39813105748503e-06
-1.54737229683573e-05
-2.62651196604555e-06
-1.12516927778475e-05
-4.09675755333366e-05
-2.30498573799901e-05
-6.58688188949912e-06
-1.12926346953023e-05
-2.09231134936976e-05
-2.53948108505558e-05
-4.53834685847749e-05
-3.77707983362739e-05
-1.81680787245915e-05
-1.42240922252247e-05
-3.99107690693331e-05
-2.3269501605186e-05
-2.01488825336694e-05
-3.57624237510054e-05
-2.80820187305358e-05
-2.26682936311275e-05
-1.17208586844259e-05
-2.44233871217535e-05
-9.83400740315537e-06
-3.37710353939808e-05
-3.6636229599684e-05
-4.33361895403479e-06
-1.87171525943733e-05
-4.05767391559405e-05
-7.46718779564255e-06
-2.85402940813913e-05
-2.65057077832685e-05
-1.86723811313769e-05
-3.1586012033449e-05
-4.72281873891285e-05
-2.37669398445758e-05
-5.08315018959001e-05
-2.96432118205191e-05
-1.68602454771292e-05
-3.16680473311655e-05
-3.9332803245034e-05
-3.38392464716995e-05
-2.4417374477893e-05
-2.9628122965725e-05
-4.31271181001384e-05
-1.87354011255771e-05
-3.85245834524808e-05
-4.38302429022063e-05
-2.92550239285172e-05
-3.26668040345928e-05
-2.36066611053295e-05
-2.0252187871206e-05
-4.02950718371317e-05
-3.72738304384142e-05
-4.8214840394593e-05
-2.74320754775709e-05
-3.08365287913314e-05
-1.29336726229651e-05
-3.73685547568248e-05
-2.81437756635554e-05
-3.89094468607076e-05
-6.635781648188e-05
-5.78070970779346e-05
-2.99614477447501e-05
2.0609775313595e-06
-1.53447054900259e-05
-6.72331309690112e-06
-1.36615008248528e-05
-5.83157102852802e-05
-3.87737677978073e-06
-1.59436230543895e-05
-3.42149093732883e-05
-2.91562404316568e-05
-1.60041304811388e-05
-1.99675954350245e-05
6.08597265984436e-06
-6.36615620707005e-05
-4.21198344054278e-05
-8.7624490441174e-06
-2.09206812240438e-05
-4.59192127424847e-05
-4.397365831681e-06
-1.86867951259339e-05
-1.96037142608814e-05
-1.91868565348583e-05
-3.4617053075841e-05
-3.11501544700116e-05
-2.3743092295533e-05
-6.13500165335274e-05
-1.90159351537594e-05
-1.94038904103091e-06
-4.25778021282058e-05
-2.09623765623127e-05
-2.07773272019053e-06
-3.34154625640147e-05
-4.27731831570477e-05
-3.03288501022554e-05
-3.1323958090374e-05
-3.6901613683605e-05
-2.26106415982596e-05
-2.79107209352285e-05
8.5853263349155e-06
-2.41567100129895e-05
-4.06113536784078e-05
-1.0127252194081e-05
-5.9513855635576e-05
-4.70695938438494e-05
-2.65174916584031e-05
-1.89290085419592e-05
-6.81848152603786e-05
-1.38423770930457e-05
-3.30780891296583e-05
-3.97897135367856e-05
-2.92384365462966e-05
-2.27567263477534e-05
-2.43768820653438e-05
-5.49367491054768e-06
-2.0089560842725e-05
-1.86236078265804e-05
-5.28492749216708e-05
-3.614325107518e-05
-2.08314109150181e-05
-2.44896092971005e-05
-2.64267133147236e-05
-3.01023443055442e-05
-3.95210073763322e-05
-2.68589878850363e-05
-1.40148922241191e-05
-4.7758916276592e-05
-1.45107421043081e-05
-2.35105555230195e-05
-2.34806771864434e-05
-3.69841881237132e-05
8.07023645925706e-07
-4.90427454678043e-05
-7.59407693087147e-06
-5.46790413321755e-05
-4.58957848537831e-05
-6.99844074414974e-06
-4.19988454140563e-05
-2.8951798987607e-05
-2.85402054787157e-05
-2.53591074643991e-05
-8.19451287395423e-06
-5.03488402166631e-05
-2.35645987926169e-05
-2.47634533617948e-05
-2.52219231846849e-05
-4.17952839265266e-05
-6.58747886560601e-06
1.33153503143439e-05
-2.2695517091386e-05
-1.698912071895e-05
-1.94025146261951e-05
-1.86207607084475e-05
1.64635985531335e-05
-2.56059897809793e-05
-2.23571291467396e-05
-4.00305256674491e-05
-2.8727113538749e-05
-1.94701660252275e-05
-1.76391509532568e-05
-1.18131024194995e-05
-1.77475786608722e-05
-3.99318304726909e-06
5.27719536543768e-06
-7.90214244907165e-06
-5.05309518671995e-05
-7.11313979843214e-06
-3.30236282332919e-05
-4.26691063189106e-05
-5.71151078820855e-06
1.303717779616e-05
-2.42194529585839e-05
5.44312449967282e-06
-2.32330530202447e-05
-4.31656525156958e-05
-1.8503132112423e-05
-2.38153465676971e-05
-2.69590175593402e-05
-7.92205083931458e-06
1.71627253803323e-06
-3.79519174029093e-05
-3.45388649467363e-05
-3.02179578355235e-06
-3.12808395449295e-05
-3.84007762794521e-05
-3.19269157728199e-05
-3.04972052166032e-05
-3.06294514764102e-05
-9.94329717082689e-06
-2.34132479465148e-05
-3.50231461245858e-05
6.60520690956037e-07
-6.87643849536325e-06
-3.77675994024487e-05
-3.12338958943176e-05
-1.17456047592723e-05
-2.53167839048751e-05
-9.08360823417555e-06
-4.79625553920389e-05
-2.38696344930362e-05
-1.53768015955952e-05
-2.63808946670849e-05
-2.24934979246148e-05
-1.93973077292565e-05
-3.29239572387498e-05
-2.02336367522593e-06
-2.28767167018227e-05
-3.41671947146703e-05
-4.02805982323594e-05
-5.12452132286181e-05
-3.38439164492198e-05
5.58227749721195e-06
-1.29779648461255e-05
-1.51727624971165e-05
-3.90180247889757e-05
-2.21343067358127e-05
-1.94720047958532e-05
-3.70168966677905e-05
-4.34193178098229e-05
-1.1698912189523e-05
-1.70118032936903e-05
-1.76840935623379e-05
-6.52635014945428e-05
6.83619119718991e-06
-3.10443077029573e-05
-2.48197036503143e-05
-9.77355930595644e-06
-2.93086488527118e-05
-3.45669726753668e-05
-2.53070231903702e-05
1.00772579275057e-05
-4.028588017933e-05
-2.06945887760809e-05
-2.69389142335106e-05
-1.50855188060649e-05
-2.58378563578836e-05
-3.64297546385679e-05
-3.89142031290868e-05
-3.09205047909633e-05
-4.35731789984949e-05
-1.43529972116554e-05
-1.58142403204055e-05
-3.06208254439555e-05
-1.58830823085891e-05
-2.51907976503481e-05
6.51870478131851e-06
-1.14408223121812e-05
-4.70241817640881e-05
-4.86302578857822e-05
-3.37705041525172e-05
-3.1453567113658e-05
-2.58304838747575e-05
-3.73960151758184e-05
-3.54914643390289e-06
-2.1225252575839e-05
-2.88050365481455e-05
-4.077426291531e-06
4.6227973972799e-06
-1.20267083903614e-05
-3.98587948474535e-05
-3.51259305734154e-05
-4.45447450303282e-05
5.66828101611441e-06
5.31510240640251e-06
-4.55882840242512e-05
-2.89237074958204e-05
-2.35670464376336e-05
-1.58672840021355e-05
-3.56536499776275e-05
-3.63356527785012e-05
-4.63108231856039e-05
-3.30524155278255e-06
-3.00009265770761e-05
-1.7182098429656e-05
-2.70743212443505e-05
-3.84625170884324e-06
-1.39396734095202e-05
7.28747602188563e-06
1.80164957142331e-05
-4.36326862360382e-05
-2.36247047828883e-05
-3.07019660970197e-05
5.12355812210392e-06
-2.06192727004308e-05
-6.79658039159621e-06
-3.63420481538805e-05
-4.93437320777367e-05
-3.24595059516449e-05
8.31904768762851e-06
-6.34452941958475e-06
-6.21487855577535e-06
-3.7911989396993e-05
1.30764157945863e-05
1.3214800608054e-05
-3.10305219832902e-05
-1.98640220852708e-05
-2.93231131565595e-05
-1.52049768057293e-05
-1.3688187886438e-05
-1.7664366475294e-05
-3.77356203124636e-05
-3.14882631581302e-06
-6.35305041021965e-05
-3.64780510877468e-05
-5.47007659757318e-05
-2.25694915723746e-05
-3.62697406956013e-05
-1.7445822654373e-05
-2.12475998082772e-05
-5.61366676297574e-06
-3.28843860537243e-05
-1.24257808201384e-05
5.16297224374209e-07
-1.48922236269237e-05
-1.70941333656464e-05
-4.55409278432894e-05
-1.3041455513788e-05
-1.70572433693447e-07
-1.5499682241624e-05
-5.83248115704281e-05
-3.29907505990706e-05
-2.11580003111199e-05
-3.12488421884877e-05
-2.27716634285812e-05
-4.73527605037461e-05
-1.35487404259877e-05
-2.27343094018723e-05
-1.71350726968976e-05
-5.73486049668222e-05
-9.05106728149138e-07
-4.71815725226313e-05
-1.35977331454211e-05
-2.42873843545849e-05
-3.37431380655612e-05
-1.56037184307916e-05
-1.57715074205836e-05
7.07906600338822e-06
-3.38858875745778e-05
-2.54144936712169e-05
-3.15358556043835e-05
-2.84908137212527e-05
-1.97980803070416e-05
-4.13640501927268e-05
-2.30831279673435e-05
-5.46131304769739e-05
-2.5054623093434e-05
-6.44824411019534e-06
-3.27179440535652e-05
-3.41421144308887e-05
-1.35164527880143e-05
-3.47363177348716e-05
-2.73260093922625e-05
-2.84788803586582e-05
-4.89105914656864e-05
-2.32656187588883e-05
-4.93302631906323e-05
-1.62180118589353e-05
-4.70656289890227e-05
-2.81633571286398e-06
-2.79129320276307e-05
2.09531170077559e-06
-2.76183680741249e-05
-4.40813366719951e-05
-3.31441199229373e-05
-3.62952415312118e-05
-2.19709677988783e-05
-4.42173153041605e-05
-4.40440722035989e-05
-3.61065660868412e-05
-1.21714258159282e-05
-4.30554237688737e-05
-3.86194030564291e-05
-3.42334183814448e-05
-1.59600300216642e-05
-3.6179448950506e-05
-4.64687873498452e-05
-2.74844387993792e-05
-7.7396255300417e-06
1.02381374020254e-05
1.53426259326526e-06
-8.1483584132365e-06
-3.10640897128873e-05
-2.15323830152436e-05
-2.48152846876602e-05
-2.46142808518878e-05
-3.40103831838156e-05
-5.25305795257623e-06
-2.81805445516157e-05
-1.77103283211982e-05
-8.01253967938829e-06
-4.22693091525413e-05
-2.674248505499e-05
-1.97003405739291e-05
-3.70637739466296e-05
-3.18435310793539e-05
-3.3712932825025e-05
-1.90616309133921e-05
-4.8757118818105e-05
-2.50342496910738e-05
-3.09486614002513e-05
-3.52170645198912e-05
-3.12613892299183e-05
-6.77503395518521e-06
-2.81407447134481e-05
-3.96120154582951e-05
-5.31977497712645e-05
-3.76053838532809e-05
-1.98292601494254e-05
9.96555310808881e-08
-1.28443476752674e-05
-1.67512949983084e-05
-2.92732177628829e-05
1.16474719306221e-05
-7.56031396940552e-06
-1.39924347255515e-05
-1.3818385614856e-05
-3.97497257005885e-05
-1.43328244598167e-05
-3.88729861371674e-05
-2.06210980358054e-05
-3.77017345364213e-05
-4.64494804149281e-05
-1.46135766960325e-05
-2.08973581009389e-05
-3.36262570747803e-05
-3.79682211899623e-05
-2.02188618313196e-05
-4.41977377049899e-05
-1.13894795591594e-05
-3.31297452562453e-06
-3.10203439441732e-05
-2.83373983876872e-05
1.12197066850566e-05
-3.05564356031453e-05
-1.96207999110445e-05
-3.65096138068261e-05
-1.17150353751687e-05
-2.44884907153663e-05
-4.15154823171408e-05
-1.27263827216975e-05
-2.10220554110051e-05
-3.2469258906258e-05
-4.78912453286324e-05
-1.60503756813561e-05
-1.77900194367726e-05
-9.32329071541661e-06
-1.20688046942315e-05
-1.94452510629955e-05
-3.78391647657473e-05
-1.3325485092051e-06
2.11974936251749e-05
-1.85001218264527e-05
-1.49202460895588e-05
-1.02441560587035e-05
-3.2692357732207e-05
-9.06784952103638e-06
-1.45710421399245e-05
-5.57481105749855e-05
2.85625358258395e-06
-5.05038490343533e-05
-3.29179752248858e-05
3.67552882760413e-06
-1.87483372864302e-05
-1.29001020391398e-05
-1.98251095827364e-05
-3.21905605716413e-05
-1.34359575087925e-05
-3.92616178382975e-05
-6.01409395608741e-06
-3.14422651568114e-05
-2.56795357120857e-05
-2.07227078590137e-05
4.3807805326537e-07
-2.88087827770467e-05
-2.01096515777657e-05
-4.22823332415337e-05
-9.05584718918031e-06
-2.88514130474739e-05
-9.3246640712859e-06
-6.54205502415636e-06
-2.65273006939773e-05
-3.76108715958099e-05
-2.70158940573299e-05
-6.9904232871284e-05
-1.70014507476045e-05
-4.1066770100972e-05
-3.99364226225289e-06
-2.54645735243268e-05
6.86878112625149e-06
-2.44480663519555e-05
-5.72698844134011e-06
-2.74259691576383e-05
-2.85006972338867e-05
-4.47531877118582e-05
-3.98424559493724e-05
-4.25702059393277e-05
-2.95603116222782e-05
-2.55161557088312e-05
-4.15332149786834e-05
-3.74901119249828e-05
-1.5504762401795e-05
-4.26551744042202e-05
-1.81723972408387e-05
-6.35480739098947e-05
-1.26144513350983e-05
-2.96559203932756e-05
-3.05200515278721e-05
-2.93949044033766e-05
-1.71366941495479e-05
-2.60329736034046e-05
-3.66240780666028e-05
-5.10876268614316e-05
-6.50378785794676e-06
-3.02545648090431e-05
8.86749598058238e-06
-1.11536461983001e-05
-3.52079024798132e-05
-2.85510978421054e-06
-1.9644863220547e-05
-3.92819778113554e-05
-2.5549305354221e-05
-3.25637234171522e-05
-2.6896051258553e-05
3.9500380358023e-06
1.42436703361807e-06
-2.98084908117699e-05
-1.07092491496486e-05
-2.25055322514352e-05
1.08102135400186e-05
-2.16451308289402e-05
-4.39238837291307e-05
-2.12433936064512e-05
-1.86965381803286e-05
-4.18089953929233e-05
-9.87978382609536e-06
-2.42995747101013e-05
-4.1197272418248e-05
-1.55973413891108e-05
-2.81520639187617e-05
-4.68818230999766e-05
-2.99518643273021e-05
-3.2824671590031e-05
-5.44835235916336e-05
-3.85547091836722e-05
-1.86700957850613e-05
-2.99060676578409e-05
-3.8044262555661e-05
-2.02998783259453e-05
1.41174446159253e-05
-1.27565630673729e-05
-4.80238430996331e-05
-3.54886846138506e-05
-2.11565367952667e-05
-2.4777734174843e-05
-2.71421345768795e-05
-2.19557640962689e-05
-2.81274402325902e-05
-2.54036530389573e-05
-3.33370010067647e-05
-3.17540219658757e-05
7.17875945292623e-06
-4.00345908985436e-05
-2.78612191953872e-05
-5.24032906150996e-05
-4.40336198274801e-05
-1.64221923923916e-05
-3.07744548171259e-05
-1.69049057044215e-05
-2.22997890644148e-05
-1.06935219879356e-05
-4.74472282992046e-05
