# Supplementary material for: Research on computational propagation and identification of mine microseismic signals based on deep learning
Source: PLoS One. 2025 Oct 22;20(10):e0334641. doi: 10.1371/journal.pone.0334641 (PMC12543183; doi:10.1371/journal.pone.0334641)
Supplement: S8 Data — (ZIP) [file pone.0334641.s008.zip › 000100900002875.xlsx_0.txt_24.txt.txt]

-8.48733547921509e-06
-2.43184821802529e-05
-4.75498862011762e-05
-5.09693523210294e-06
-6.14209531605119e-05
-2.23760512472439e-05
-6.46692129920405e-05
8.93676956876993e-06
-4.18358439400289e-05
-4.49364542322724e-05
-2.47969744189603e-05
-3.58685425803331e-05
-4.62667747877305e-05
-9.73270285970465e-06
-1.40015331379326e-05
-3.35026327436255e-05
-4.64127720806441e-05
-2.63941567274366e-05
-2.14467780280195e-05
-1.12445632935819e-05
-1.65521366129706e-05
-1.5330946787607e-05
-4.43564231707411e-05
-5.38575640837474e-05
-2.62255630586325e-05
-5.07710606552466e-05
-7.96025368061412e-06
-4.52699297233517e-05
4.22773776942466e-06
-2.99396080646706e-05
-9.99381976386369e-06
-1.99129424048593e-05
-9.34378879798291e-07
-5.4090780111887e-05
-3.22939306829874e-05
8.43281017821326e-06
-2.16625593215341e-05
-6.82745679969237e-05
-6.45279603394271e-06
-1.97146909611816e-05
5.06064659641115e-06
-4.37129901914433e-05
-8.3560219224659e-06
2.45341593829903e-05
-9.80347641474964e-06
-1.74260991610101e-05
-2.61788295090441e-05
-1.34084520764275e-05
-2.33968799235302e-05
-3.30640650810104e-05
-1.98784803285547e-05
-1.56217341289323e-05
-3.43372908716214e-05
-5.71593644804759e-05
-3.82036895824319e-05
-1.57129699929337e-05
-1.65364108662554e-05
-2.54372342134287e-05
-2.99777679222369e-05
-4.6848034407992e-05
-3.07892381299223e-05
-3.38721796373511e-05
-3.89381042462193e-05
-1.40433777411928e-05
-2.08463033623527e-05
-1.15734963436186e-05
-3.31704654914239e-05
-3.82283539299298e-05
-4.80565537359527e-06
-1.63536217635367e-05
-2.57968726284419e-05
-4.29587688899751e-05
-3.97150713603364e-05
-1.10721158553474e-05
-9.34830499471837e-06
-3.58316471200197e-05
-4.40731068854228e-05
-3.88047842813367e-05
-4.52194397006594e-05
-5.16521868418109e-05
-4.43120867604753e-05
-2.26641836690849e-05
-1.34304409600789e-05
-3.72090196810483e-05
-1.44253756618411e-05
-1.03197883096992e-05
-2.75080606511573e-05
-2.78623247571486e-05
-1.40884047737016e-05
-2.49765993961414e-05
-2.00642271129326e-05
-3.68314037938506e-05
-3.92396762782621e-05
-4.89912909640557e-05
-2.53336194755044e-05
-2.72523105701414e-05
-6.00581285617597e-06
-3.80144316534724e-05
-9.71955123084075e-06
-1.22165003964029e-05
-1.18736756485824e-05
-1.42629108467752e-05
-4.16272476821602e-05
-5.38476238748646e-05
-5.24767040152032e-05
-2.33347860488903e-05
-4.57159458206417e-05
-2.51613331557035e-05
-1.05088766707527e-05
-3.03058375571912e-05
-3.02387521464348e-05
-2.3011794587423e-05
-3.51114287249159e-05
-3.701856208829e-05
-2.47255767388263e-05
-3.77935584976622e-05
-3.88687022318322e-05
-3.06615391283662e-05
-4.96177375353974e-05
2.15074854666149e-05
-3.00093575564545e-05
-3.08297442805138e-05
-4.44932603202327e-05
-2.03695095504707e-05
-3.01603375569101e-05
-2.8814870571265e-05
-1.84173643358408e-05
-4.87897260119748e-05
-3.13053614138231e-05
-3.20167677156626e-05
-3.25939478670053e-05
-4.00955582415127e-05
-6.07708764479835e-05
-1.95581843225928e-05
-2.59086662775869e-05
-1.43357493258852e-05
-4.74558816360908e-05
-2.62097088385992e-05
-6.27258674879222e-05
-2.68891816480954e-05
-1.0670018396747e-05
-4.78610545358173e-05
-1.75493547857516e-05
-3.16842434338147e-05
-3.26829508858366e-05
-4.64670905840919e-05
-3.29495922217868e-05
-4.16114535502034e-05
-6.8238425986779e-05
4.5280195721556e-06
-2.03868539191663e-05
-1.0701717722463e-05
-4.19354939981629e-05
-3.61989274390419e-05
-3.06138148640051e-05
-4.84335256012361e-05
-3.48842961184651e-05
-6.10543761657263e-05
-4.30814712245648e-05
-5.36785559430379e-06
5.78072491362471e-06
2.1892735606787e-05
-3.50437176708808e-05
-5.477421176545e-05
-4.50099459061403e-05
-5.53464438645007e-06
-4.62130903773689e-05
-3.01814317567999e-05
-5.58998976765456e-05
-1.22569224780426e-05
-2.38410771143911e-05
6.97518653901141e-06
-2.37811638439948e-05
-3.08878135326115e-05
-6.07453251039551e-05
-2.20995466270303e-05
-1.86368543468788e-05
-1.94252664162187e-05
-2.55030577619065e-05
-4.3087885974962e-05
-2.68654004300772e-05
-3.28447987516515e-05
-1.08191800293178e-05
-3.25605018650701e-05
-8.19547031772321e-07
-2.12398946819494e-05
1.08111112250018e-05
-6.05602110347747e-05
-1.96780606334909e-05
-3.46642634308641e-05
-4.99725591199797e-05
-4.20778327649958e-06
-1.967398854964e-05
-1.51384714820165e-05
-5.42050047999579e-05
-1.80371267792602e-05
-3.39615507681267e-05
-5.49211776505988e-05
-2.76744225462835e-05
-4.90646453993272e-05
-4.34421414752912e-05
-2.6875280937453e-05
-4.19901611210486e-05
-3.91976736185153e-05
-1.46124072279989e-05
-4.08084482172548e-05
-1.63201858600515e-05
-1.77255662628773e-05
-4.90545075937998e-05
-3.46368195077797e-05
-2.80572349711616e-05
-3.05075486954943e-05
-3.86137398562242e-05
-2.69101689389102e-05
-3.07364512087766e-05
-5.10002028065937e-05
-3.10938441497626e-05
-3.35269374900082e-05
-2.46138386652246e-05
-6.32834694390865e-05
-2.15007665511776e-05
-7.45655456416484e-05
-1.13011653361041e-05
-4.47727430686462e-05
3.47469308718345e-06
-4.58108863725274e-05
-1.01644267711697e-05
-1.98453759600577e-05
-5.69621009030651e-06
-6.85333100616989e-06
-2.81194008614386e-05
-1.13894008389022e-05
-1.90802488650729e-05
-1.64982085040768e-05
-3.9217892394787e-05
-4.66651127220387e-05
-3.2512818196516e-05
-2.52087235380839e-05
-4.87853953316656e-05
-7.17067693456245e-05
-2.38261454656982e-05
-5.12466700401372e-05
-1.48117068513575e-05
-5.3991058421414e-06
-6.32421549185485e-05
-2.45696416041714e-05
-3.44305120619424e-05
-3.76986085807036e-05
-2.60052151937372e-05
3.93041262365899e-06
-2.01141858657657e-05
-4.78823257009764e-05
-2.3272002168592e-05
-3.17049072827567e-05
-3.11692548997392e-05
-3.84028390852516e-05
-2.10570688828768e-05
-5.10505959578e-05
-3.32683688010914e-05
-3.01851121257771e-05
-4.37469040940131e-05
-3.5106544556812e-05
-4.69420331292422e-05
-5.31596204772803e-05
-1.55484328595949e-05
-3.78462551536015e-05
-2.70340167243945e-05
-1.6260147631979e-05
-9.17608182413354e-07
-3.74066299163666e-05
-2.52699991609633e-05
-2.22671288882368e-05
-4.36496430381292e-05
-7.14191294516278e-06
-4.06441089652487e-05
-4.54574530608217e-05
-1.21932532025823e-05
-3.91832826281937e-05
-2.14376222287441e-05
-5.16682573543171e-05
-3.22780708685162e-05
-2.74556648737707e-05
-5.44928087110435e-05
-3.70881229872963e-05
-2.7038617202342e-05
-3.95498915509693e-05
-6.18421198967195e-06
-2.91343618497084e-05
-6.05272917822583e-05
-1.93254691235411e-05
-6.70968997953905e-05
-3.74642685735947e-05
-3.203702202409e-05
-3.73668042770827e-06
-2.99705348269833e-05
-3.82228562702341e-05
-1.24504010915061e-05
-1.9260541018616e-05
-1.31203384944999e-05
-6.10017325525704e-05
-4.11500791089027e-05
-1.86003505708767e-06
-3.58028433267418e-05
-2.11106193500151e-05
-2.20821233300818e-05
-5.32824348767824e-05
-2.08550947989415e-05
1.02933477649372e-05
-3.3667244454903e-05
-3.15091158245928e-05
-1.05514854294081e-05
-3.8315890221867e-05
-1.11340117995811e-05
-5.05502542491973e-05
-4.85399130858093e-05
-3.93022108845975e-05
-6.27304787221289e-05
-3.30808579570073e-06
-4.08120746922594e-05
-1.99685075054251e-05
-4.25934935118932e-05
-2.55201843233402e-05
-4.34822613830955e-05
-2.51711770201617e-05
-5.21507864730612e-05
-5.54407269209511e-05
-1.6479118236976e-05
-2.84423550927248e-05
-3.71998718438628e-05
-2.68911625948502e-05
-5.0031417224592e-05
-4.15332315063624e-05
-2.03848996822408e-05
-2.37569459443365e-05
-2.01096502255828e-05
-1.71862313466411e-05
-2.08995728299767e-05
-1.66632196331328e-05
-1.5201313979341e-05
-2.92602184741136e-05
-1.19447722364033e-05
-5.06141618604735e-06
-3.52348429480922e-05
-1.5764827455203e-05
-3.2132106554035e-05
-4.10996375788832e-05
-3.78848501952362e-05
-1.67797010891088e-05
-4.68615944645422e-07
-3.72242086070496e-05
-1.6197875590894e-06
-5.11227712148588e-05
4.20642161655611e-06
-1.57886305816652e-05
-3.93788860414281e-05
-4.01937326628867e-05
-1.77604790161245e-05
-3.24487005588787e-05
-2.65869376752837e-05
-9.96375515705093e-06
-2.53982116151504e-05
-2.55315450751142e-05
-2.87813664939907e-05
-2.24328975418901e-05
-4.09892921405101e-05
-1.30928444677961e-05
-5.14772119721476e-06
-2.62711238850252e-05
-9.80149261204911e-06
-5.99204274479561e-05
-1.97754661142441e-05
-2.13420586608162e-06
-3.73293917819015e-05
-4.21313679380016e-05
-3.02311967698051e-05
-2.61942150564445e-05
-1.26853234599463e-05
4.61207428010071e-06
-4.30204941961173e-05
-2.69639931877818e-05
-4.36906544837531e-05
-4.65213084674479e-05
-2.91730848318958e-05
-1.7805767347181e-05
-2.05365219969633e-05
-6.69393119437325e-05
-4.70522595817218e-05
-3.66894527935891e-05
-1.62581827271727e-06
-1.99300439902618e-05
-1.58536936079473e-05
-3.65434658609441e-05
-2.90842446185183e-05
-1.63373677210684e-05
-1.89868150634245e-05
-2.36186255313992e-05
-4.24623139731373e-05
1.44130222190725e-05
3.65157721799755e-06
-2.88746113863962e-05
-6.43140483774781e-05
-3.4617482738789e-05
-2.73023149331162e-05
-1.33184973743579e-05
-4.72841921561387e-05
-3.17490368941621e-05
-4.32868981827564e-05
2.66308509244263e-06
-5.4031623588581e-05
-3.09648293824469e-05
-3.55009251930572e-05
-3.78065244713733e-05
-1.78535306100572e-05
-3.77600784165603e-05
-8.1281199208417e-06
-4.52654399726715e-05
-4.4686611947869e-05
-2.87649735615749e-05
-2.80670036033441e-05
-3.92270913554982e-05
-3.47393545179374e-05
-3.16203570687054e-05
-3.08451181223959e-05
-2.76757676924712e-05
-3.04385848950616e-05
-2.09015049523612e-05
-4.3835761828037e-05
-3.38552380622801e-05
-2.90132149392921e-05
-4.80584396618766e-05
-2.92635083720462e-05
-4.2251482625931e-05
1.66828426750043e-05
-1.76634665751207e-06
-8.49018642781949e-06
-3.51999179647588e-05
-4.97360406668207e-05
-2.64927190800985e-05
-4.52411793170365e-05
-3.9327374968422e-05
-2.75381517090654e-05
-7.48835799563021e-06
-1.2854834140028e-05
-3.35446585862744e-05
-1.04666184720527e-05
-2.95411543332832e-05
-1.94361519107892e-05
-8.64420437433791e-06
-3.45998959027617e-05
-3.59583017560928e-05
-2.16357000778062e-05
-1.09261867424283e-05
8.12300958328169e-08
-5.45274910646946e-05
-2.6251422187116e-05
-5.25894855529031e-05
-1.93137876899833e-05
-1.82986979813643e-05
-4.14815931451842e-05
-1.81108682827716e-05
-2.7352598144381e-05
-2.33105397983357e-05
-2.21524168296896e-05
-3.31170855270109e-05
-9.76785107276536e-06
-3.31306224162624e-05
-8.43725135119566e-06
-9.81919822765694e-06
-4.67647091071825e-05
-3.31227961421595e-05
-1.16146945142879e-05
-3.80073547093468e-05
-4.37489247454374e-05
-4.38998091889316e-05
-5.02432329221378e-05
-2.14204416793761e-05
8.0728713500753e-07
-5.20989350622356e-05
-3.09667270056846e-05
-1.1526090701787e-05
-4.22750068268086e-05
-2.98763884377879e-05
-4.25215576446189e-05
-3.4662754070572e-05
-2.82643550136225e-05
-3.69413809085834e-05
-4.39049507855831e-05
-2.1053251423959e-05
-2.83203765151268e-05
-1.58619876629554e-05
-1.56673187112197e-05
-4.91948607206004e-05
-1.48866020553684e-05
-2.79791594917845e-05
-2.12444618710516e-05
-2.94945511660769e-05
-2.0023162638518e-05
-1.94585249706607e-05
-2.11466047528491e-05
-1.62133861650691e-05
-3.08174137814195e-05
-2.75251838267653e-05
-4.59208359131137e-05
-2.73057569478553e-05
-2.67299646579154e-05
-2.5162379640341e-05
-3.00839557090369e-05
-1.47548454707664e-05
-2.90687215173639e-05
-1.89349091030866e-05
-1.08112206329652e-05
-1.651194720891e-05
-4.92693556361824e-05
-9.00587146060047e-06
-4.86704894899343e-05
-3.24307492724956e-05
-3.29062704730606e-05
-9.96332146239962e-06
-3.36961385017426e-05
-4.79458909753141e-05
-4.3826178016369e-05
-3.24262202859317e-05
-2.34082680596987e-05
-2.47508922775184e-05
-1.89307140088358e-05
-5.93800160835094e-05
-2.21198553813793e-05
-2.72324131143243e-05
-1.82307626741619e-05
-3.58974057157882e-05
-3.73522593518384e-06
-5.12781922105626e-05
-1.45804899945571e-05
-2.76420146087887e-05
-4.03081169467801e-05
-2.03589743605573e-05
-2.67621526702223e-05
-2.39681045959217e-05
-2.43961022781517e-05
-5.77767840666523e-05
-3.76281313870711e-05
-3.54141026109927e-05
-6.31320257144059e-06
-1.06164451967814e-05
-1.23035713723779e-05
-2.16468473389227e-05
-7.84941888353146e-06
-2.45567507752625e-05
-2.90910772910326e-05
-3.91796962655929e-05
-6.67367486519296e-06
-3.11518872882593e-05
-4.02140098213205e-05
-2.88605543712103e-05
-3.12422267047266e-06
-3.70144913738361e-05
-4.85072295052073e-05
-2.94464185295467e-05
1.92551335684111e-05
-2.10199617502589e-05
-5.94016193589219e-05
-5.23181549975442e-05
-3.37053509346457e-05
-2.21715712610938e-05
-1.69667525402309e-05
-2.83188171414075e-05
-4.07048476077688e-05
-3.93062272771273e-05
-1.8194543479124e-05
-2.46738960384496e-05
-1.9407671617598e-05
-7.22070284793365e-06
-3.09112500124653e-06
-5.72767030439597e-06
-5.25559706707411e-05
-5.61005986155916e-05
-4.46015700213657e-05
-2.4776339692361e-05
-6.63124579281189e-06
-1.24761506814443e-05
-2.62176208301021e-05
-1.61032677857509e-05
-1.49894850404241e-05
-3.62693789231419e-05
-3.1253711869017e-05
-2.36379983995926e-05
-3.62263426556349e-05
-1.38437660475743e-05
-3.39952193496626e-06
-2.12090983154016e-05
-2.49466305154859e-05
-1.7295727979011e-05
-1.40123227024839e-05
-5.11135492304233e-05
-2.25326952128853e-05
-2.29806417307065e-05
-1.93351140422984e-06
-5.87292442228974e-06
-2.21042135789523e-05
-6.8309812031606e-06
-3.99492273295439e-05
4.83285392168455e-06
-1.14490255534625e-05
-5.11248530332177e-06
-3.6208590495056e-05
-2.76777991794819e-05
2.97868726390349e-05
-2.30123060198508e-05
-3.11668432237825e-05
-3.99894939968196e-05
-2.97857889771409e-05
2.24723440287312e-05
-4.40655782905583e-05
-2.09339458857889e-05
-8.25860504787342e-06
-2.64489466561532e-05
-4.49907853370068e-05
-3.97496116351086e-05
-3.56994027640772e-05
-1.83645343720649e-05
-6.76947569527096e-05
-2.89324391061555e-05
-1.91101869621734e-06
1.75198171426535e-06
-3.14757607663402e-05
-3.40710191055862e-06
1.04546808998989e-06
-1.35097698014382e-06
-2.92857242741046e-05
-2.38518841177311e-05
-1.50572667195748e-06
-2.19969622308222e-05
-4.41057641530934e-05
-2.88155958616429e-05
-3.83244601544291e-05
-3.01561606029565e-05
-2.67658955697572e-05
-2.7913752872734e-05
-2.66275440725653e-05
-7.23045297322662e-06
-3.63815983470086e-05
-3.35987933563738e-05
-1.87830042128289e-05
-1.74319260480728e-05
-5.51499361947497e-06
-4.93446593070496e-05
-3.35223554274546e-05
-3.61239963848257e-05
6.38145144008164e-07
-4.07456297682022e-05
-4.99843620105494e-05
-3.17717423179016e-05
-2.4607322204516e-05
-4.05394825810654e-05
7.40777604554813e-06
-3.80018182347506e-05
-3.78361548851213e-06
-3.84902850570417e-05
-6.15811206679964e-05
-5.19147190335393e-05
-5.62149249046011e-06
-5.35661693983067e-05
-2.65935226588504e-05
-2.71467933942397e-05
-1.18400869485026e-05
-4.98783541894615e-05
-1.35106209163527e-05
-7.13653004569868e-05
-3.71684986012142e-05
-2.01716410694624e-05
-2.94318536991302e-05
-3.69656339273759e-05
-3.30793973738824e-05
-2.9321640477727e-05
-3.32066749678486e-05
-9.36896194599647e-06
-3.52126226127538e-05
-3.00300565660116e-05
-1.36186977704071e-05
-1.45098034549986e-05
-2.56011452287913e-05
-4.56731042232406e-05
-3.37536057591612e-05
-3.5870758959011e-05
-3.13086114783003e-05
-1.63637228295805e-05
-3.42061856943517e-05
-2.99227049037875e-05
-1.68615602073152e-05
-3.01453869352542e-07
-3.37781773742951e-05
-1.87188472431948e-05
-4.680148073488e-05
-2.9599733396878e-05
-1.47851892453772e-05
1.27426317707222e-05
-2.95315008656365e-05
-7.55486294361256e-06
-1.09480006705512e-05
-1.81720067138647e-05
-4.76997531912735e-05
-3.34303165949022e-05
-5.56265463983105e-05
-2.55609347775171e-05
-3.61967593505584e-05
-2.97000833694856e-05
-5.52639860715622e-05
-3.19300468780277e-05
-3.35443311026945e-05
-3.50178360343109e-05
-1.86197470376123e-05
-2.75993648812526e-05
-5.84715106645737e-05
-3.27335790899145e-05
-3.34888894280952e-05
-5.47908050769282e-05
-3.58210730643735e-05
-4.9063797227674e-05
-3.00654326151198e-05
-3.17118010347412e-05
5.8939521967207e-06
-2.30551997568105e-05
-5.81934580173189e-05
-2.64759004707225e-05
-6.87076567626043e-05
-6.85213840452254e-05
-1.26975070499954e-05
-3.92496796926515e-06
-6.68387147784096e-06
-5.66981513174519e-05
-4.57229579653725e-05
-4.77526044972437e-05
-2.46541587804205e-05
-3.50526185776484e-05
-6.3495748554222e-05
-2.198463534502e-05
-4.36177143521223e-05
-1.80095137186007e-05
-3.6976029089152e-05
-2.6587118690106e-05
-4.51894553756581e-05
-8.10451001789034e-06
-2.79436827963637e-05
-2.66274733032899e-05
-2.25773373407863e-05
-4.33039671367119e-05
-4.38529883901776e-05
-2.25890345117922e-05
-2.75257322935788e-05
-3.01423476758176e-05
-3.86027806659091e-05
-2.69256132654315e-05
-2.4436141231858e-05
-2.11596474851018e-05
-3.10454194391859e-05
-4.98211413631434e-05
-1.36155086146184e-05
-3.28630181102764e-06
-6.74019890706658e-06
-3.2495807396915e-05
-4.27814505291975e-05
-4.23908506495099e-05
-6.14330025442261e-05
-3.32515536659827e-05
-2.79026778023324e-05
-2.50513381881919e-05
4.17522945699409e-06
5.79367128562623e-07
-2.72616592080964e-05
-3.99524497292591e-05
-2.32215589555714e-05
-3.62102864354987e-05
-4.36133903762538e-05
-4.37419829582733e-05
-4.16238030801213e-05
-1.30992319019537e-06
-3.2549692705772e-05
-4.18043789273414e-05
-4.38704542115816e-05
-2.58631460767084e-05
-9.77763964899015e-06
-1.7255321827206e-05
-3.00336671126953e-05
-1.76586839051457e-05
-4.80046390877712e-05
-2.69952982756463e-05
-2.97000801283904e-05
-2.32253271943327e-05
8.89754840066334e-06
-2.59775572958994e-05
-2.02681846305703e-05
-4.94049356156539e-05
-2.90514133806748e-05
-6.00542843907566e-05
-4.1662586863342e-05
-1.42925656590042e-05
-2.37501440335967e-05
-3.05824914157252e-06
-3.58756463197671e-05
-2.67775603146455e-05
1.07148432954226e-06
2.1221142139186e-06
-1.37621499337363e-05
-3.38566308614857e-05
-4.00471419888284e-05
-2.12102082944472e-05
-9.97763299992355e-06
-1.24699845980231e-05
-6.03944672963748e-05
-3.28079750879348e-05
-1.03892710481212e-05
-6.65029515649164e-05
-9.53185784140573e-06
-3.97865623846133e-05
-4.47857552323496e-05
-7.06761687744419e-05
-3.94956674757849e-05
-4.82700626117874e-05
-1.57021192433342e-05
-1.6483794637281e-05
7.29522739404202e-06
-3.52944126121805e-05
-1.96984735556888e-05
-6.71819769349506e-05
-3.85103523284252e-05
-1.8453143996125e-05
-3.98006429289471e-05
-3.14539848328832e-05
-7.17907569352184e-07
-1.36497030595463e-05
-2.68020273762008e-05
-2.91126187552668e-05
-1.48686060278571e-05
-3.14733997807105e-05
-1.33328609257133e-05
-4.37380611628821e-05
-2.47185363420771e-05
-9.59647019349891e-06
-3.96614565239506e-06
6.36979949064719e-06
-3.60730974697777e-05
-3.83107328702423e-05
-2.27912832567747e-05
-2.20035534329658e-05
-5.33248389472995e-05
-1.99102656179248e-05
-2.58392747887542e-05
-5.29923771742441e-05
-1.00639607351917e-05
-2.52366158422096e-05
-4.16550139469386e-05
-3.1763888162625e-05
-2.77117165073905e-05
-4.25040160415606e-05
-2.89514283942175e-05
-2.44256357890068e-05
-2.66795277254871e-05
-1.89062733127136e-05
-5.0049030706165e-05
-2.7272931217345e-05
-1.46930804727233e-05
-7.63610772442627e-06
-3.99852077688166e-05
-5.65993619048961e-05
-1.33747511928622e-05
-2.36282490682111e-05
-1.53884227614921e-05
-4.9736638558925e-05
-1.98035578011312e-05
-4.90139700946149e-05
-4.07796339197172e-05
-2.06524502761606e-05
-4.47010241558908e-05
-9.29704549923276e-06
-7.86560120951411e-06
-1.87492862060533e-05
-2.63842094972468e-05
-3.82747013046025e-05
-1.2809650523485e-05
-5.72478397062888e-05
-4.80777094086584e-06
-1.87833883003359e-05
-5.31849917788096e-05
-3.99537995719218e-05
-1.83261769656785e-05
-3.27825165857161e-05
-1.99896495420127e-05
-5.10676712121924e-05
-5.4533923822868e-05
-2.06788023893672e-05
-2.70420695317949e-05
-3.6893906805821e-05
-6.5032721485089e-06
-1.41356008943195e-05
-2.56226540385518e-05
-2.07095010730781e-05
-1.33902682921709e-05
-3.80865332439716e-05
-3.78377939083123e-05
-4.24936339179656e-05
-9.67064174476625e-06
-5.00985762580588e-05
-1.22632180852563e-05
5.69855294435157e-09
-4.66456069598825e-05
-1.57049200982904e-05
-1.11447983915546e-05
-1.09462033003425e-05
-3.0849054321035e-05
-3.46424520209179e-05
-1.6476788304063e-05
-3.58542448021253e-05
-1.37816049971544e-05
-3.72508546906148e-06
-4.56266736496877e-05
-3.75936038396769e-05
-2.05394144206308e-05
-4.41713106447252e-05
-4.68740913866291e-05
-2.90894448341999e-05
-4.57329153873104e-05
-7.13035627936693e-05
-7.65628235250344e-06
-5.26023693988256e-05
-1.3585477563947e-05
-5.1562562067409e-05
4.29719799245811e-06
2.96381576120422e-06
-5.87318460182527e-05
-2.4327572432094e-05
-4.14937663190082e-05
-1.27686457977015e-05
-3.36728654202812e-05
-3.2054617841808e-05
5.16471649051689e-06
-2.02094185343642e-05
-5.97177419758683e-05
-3.88335364264583e-05
-2.96558105594502e-05
-1.04379227833028e-05
-2.39014530955062e-05
-3.16215160761152e-05
-4.73920731228994e-05
1.22785560007028e-06
-5.29732448534788e-05
-1.12054534388377e-05
-5.38525576584479e-06
-7.35132838273118e-06
-1.37273274394463e-05
-2.8500049862409e-05
-3.88747118309793e-05
-2.35342072846855e-05
-2.86699217983716e-05
-4.21421478785354e-05
-2.88450949201172e-05
-2.82529092569366e-05
-3.5218191878067e-05
-3.74857160429975e-05
-2.18360347553023e-05
-9.86422896384038e-06
-3.85958367433683e-05
-3.95056657902334e-05
-1.73456383121382e-05
-7.57283933839934e-05
-1.8722337988453e-05
-4.83617778902345e-05
-3.72391941134493e-05
-5.64199479124486e-05
-4.18101158346475e-05
-2.28138552672243e-05
-1.53709795030803e-05
-2.10779661289666e-05
-2.80023216386091e-05
-4.60160137329654e-05
-2.81083721331566e-05
-2.62125992067517e-05
-2.43767463309734e-05
-5.05544731579e-05
-4.02611752109506e-05
-4.51811423931446e-05
-4.00769762535927e-05
-8.69572512486931e-06
-1.65471277629971e-06
-1.13166869521476e-05
-2.46780441665378e-06
-4.18787838903798e-05
-5.78232583673568e-05
-4.91834204925121e-05
-2.87331081769286e-05
-4.7778551766813e-05
-1.87937340961821e-05
-1.76996233567828e-05
-2.97217902038679e-05
-3.9883336623583e-05
-3.12820675587925e-05
-4.2897280703441e-05
-4.09683540178601e-05
-2.00861480262635e-05
-6.27371499174078e-05
-5.78828962863669e-05
-2.37590878757508e-05
-3.40861729057619e-05
-1.63523318005118e-05
-3.95478546735692e-05
-3.22349663404739e-05
-1.31296952589014e-05
-2.87402447723371e-06
-3.36495820305413e-05
-2.96565813302613e-05
-3.13218135293807e-05
-2.13321318352784e-05
-2.95584572222305e-05
-1.80600261947304e-05
2.42753448123647e-06
-1.89495923628527e-05
-5.73843551041256e-05
-4.95593783359474e-05
-2.43842591635915e-05
-8.74672950091295e-06
-2.06003390028071e-05
-2.5718411166903e-05
-8.84174649361505e-06
-4.08362707944669e-05
-5.16448317723055e-05
-3.98696965299816e-06
-5.81089359849027e-05
-2.46964872690388e-05
-3.48061185403441e-05
-2.80038682495483e-05
-1.5282577245905e-05
-4.35675043387672e-05
-2.3565234037779e-05
-4.04840895938153e-05
-8.87817697134858e-06
-1.47896824432757e-05
-5.50786240101349e-05
-4.26182764637746e-05
-1.52382814714852e-05
-3.40600123622797e-05
-1.32768126830399e-05
-2.42101901793259e-05
-4.30334275776266e-05
-3.94453912799053e-05
-1.16407786775727e-05
-8.04704959905299e-06
-2.13245444013275e-05
-4.08140021376236e-05
-7.17809962533204e-07
-1.17510773782071e-05
-2.30177428760527e-05
-6.44924317750426e-05
-2.69172059072277e-05
-4.82359511909716e-05
-5.40034711171379e-05
-3.70477005277019e-05
-3.01025834299078e-05
-1.18928511620488e-05
-4.12621068245523e-05
-1.66858867917862e-05
-7.45020176296205e-05
-3.55438963385363e-05
-1.62621959209097e-05
-2.16185286596823e-05
-1.13526810246484e-05
-1.1767047337201e-05
-3.46858492029345e-05
-6.60869554168109e-05
-2.93057721114812e-05
9.12924602492355e-06
-2.01326878303238e-05
-2.6101274747839e-05
-6.06728726138684e-06
-3.20586799670795e-05
-2.87877078411744e-05
-3.04787890440029e-05
1.48957322254005e-05
-3.47568232631895e-05
-2.71925010022051e-05
-3.48369636914863e-05
-1.32036437891297e-05
-3.37873505105958e-05
-1.30850367549619e-05
-4.51742293126291e-05
-3.93839520700181e-05
6.29271005992808e-06
-7.1858845113639e-06
2.60635052623471e-05
-5.53462282335742e-05
-1.80901453923681e-06
-2.31042566551845e-05
-5.63630248090833e-05
-1.27125320512525e-05
-3.74898907067464e-05
-4.37181143473868e-05
-5.02878250688384e-05
-4.8794517503892e-05
-6.11676402976665e-05
-3.54319358805566e-06
8.13529629549543e-06
-4.28867582676723e-05
-4.88415370503032e-05
-3.42676381277964e-05
-2.67228715019576e-05
-4.2291897985496e-05
-3.92497256708577e-05
-1.83856174180257e-05
-2.79546615252543e-05
-1.28033954197021e-05
-3.28731378129809e-05
-3.67174736278801e-05
-8.26048486246413e-06
-5.64328739050922e-05
-6.40296259376095e-05
-2.12155968201142e-05
-2.88252181039445e-05
-3.62097677758745e-05
-5.07454795087824e-05
-3.27263746168632e-06
-2.66719330584712e-05
-2.473887085567e-05
-2.89546814187977e-05
-2.46528715146602e-05
-2.03709903256484e-05
-3.64667500214149e-05
-4.74042312919058e-05
-3.15272907151233e-05
-2.29311973107971e-05
-2.86235147261278e-05
6.13401352106821e-06
-4.53507836208916e-05
-4.30622169427126e-05
-3.42692403509385e-05
-2.98376854438984e-05
-2.99581832383585e-05
-2.9107340696269e-05
-3.58932151636348e-05
-3.09747434731837e-05
-3.65965481616637e-05
-2.59926687780345e-05
-3.35377927774816e-05
-4.98674633307246e-05
-2.41365977946876e-05
-2.2981148104932e-05
-7.01323314634547e-06
-3.10214139514309e-05
-1.68257027513034e-05
-1.93299374507752e-05
-3.6881007157519e-05
-3.66015335048294e-05
-1.89219418144524e-05
-3.09758812795706e-05
-2.43320896899657e-05
-4.19681991674324e-05
-7.85851326999736e-06
-7.72916851054479e-06
-1.19123186228658e-05
-2.86685950268097e-05
-3.66623593610195e-05
-1.84902059824891e-05
-3.76324420248669e-05
-2.43698906408581e-05
-3.17065710317725e-05
-1.61799361801772e-05
-3.50680028961403e-05
-7.7587161876526e-06
1.69268454744056e-05
-6.47657852981911e-05
-7.29960355411055e-06
-3.44902301930132e-05
-2.40729489068986e-05
-3.3011581334277e-05
-3.35681324357966e-05
-3.03223914697449e-05
-4.38681448167494e-05
-3.04016033270464e-05
-1.7957076385297e-05
-2.19039335966023e-05
-3.92666564269831e-05
-2.0762744667712e-06
-2.81293679414381e-05
-1.96539801236655e-05
-2.3054517666321e-05
-4.64320866801294e-05
-3.40520903059908e-05
-4.54631624947728e-05
-1.03523606224603e-05
-4.23119458312056e-05
-1.73411383468612e-05
-5.08598042433767e-06
-4.31891216801547e-05
-1.5997720077025e-05
-4.38550241044829e-05
-2.15470562977517e-05
-3.59464993603859e-05
-2.72683329784204e-05
-2.9782650709529e-05
-5.16968255794034e-05
-2.96539092302793e-05
-2.50735008866691e-05
-4.09265482890159e-05
-8.00842434015166e-06
-3.70241223556802e-05
-6.36849401513402e-05
-3.08302613124201e-05
-5.02083092755558e-05
-4.3378978217992e-05
-2.11506936172559e-05
-3.61589459118285e-05
-4.28072268669872e-05
-1.5268923105676e-05
-3.43864815809556e-05
-5.83106619617595e-05
-9.13363047359219e-06
-2.82864418534062e-05
-7.70022178910102e-06
-2.68465538527325e-05
-3.89014362166379e-05
-2.84859554891201e-05
-3.9286167409927e-05
-4.41887866834525e-05
-2.48774708760123e-05
-3.2621245010256e-05
-9.67808753939153e-06
-3.57296531680244e-05
-1.25269412126814e-06
-2.64785677928217e-05
-3.20841983424109e-06
-2.74738675078699e-05
-6.08402885444052e-05
-1.68703836346198e-05
-2.30443670313033e-07
-3.19857439034969e-05
-8.33381543971655e-06
-2.38448489627662e-05
-5.97323166695536e-05
-1.21850501625212e-05
-4.34318909455651e-05
-2.92554604392766e-05
-5.15204659809171e-05
-2.60211340576126e-05
-1.93790973664606e-05
-5.38734446319362e-05
-1.72035834510475e-05
-3.77082727229572e-05
-4.36444655480568e-05
1.8033088300411e-07
7.98326808968497e-06
-4.71515261030083e-06
-4.23357513630613e-05
-1.20007107408856e-05
5.08030332920762e-07
-3.71784493446397e-05
-3.71410688216189e-05
-3.24316607394036e-05
9.98806882686595e-06
-1.83264404792165e-05
-4.06695575563748e-05
-3.37543175261435e-05
-1.52588597158296e-05
-1.50072460787199e-05
-2.97374267476218e-05
-1.44904679841702e-05
-4.09323477163677e-06
-2.6496050361926e-05
-3.83558108145611e-05
-7.09482808464241e-05
-1.76209299208235e-05
-2.76596313748556e-05
-3.7162746379806e-05
-1.62886587058995e-05
-3.87486182989614e-05
-3.68090195839948e-05
-1.28362407761633e-05
-3.68340463373805e-05
-5.75133354076672e-05
-8.12787716019204e-06
-4.41755598243932e-05
5.97699659338658e-06
-1.24257173048662e-05
-2.31615742753241e-05
-3.56629036581557e-05
-4.83893562051804e-05
-5.48072396403448e-06
-2.50757731124941e-05
-5.64329256087378e-05
-2.78349241130553e-05
-3.06110048718438e-05
-1.53951338186333e-05
-3.98968688660518e-05
-3.28991402625291e-05
-4.56498419574902e-05
-2.5968064067844e-05
-3.01939284664455e-05
-2.50106632197794e-05
8.71671428521918e-07
-3.1147311756935e-05
-3.7709300759428e-05
-5.26818149666199e-05
-1.83358676359904e-05
-7.53730178800716e-05
-2.90942429361889e-05
-1.02930256773187e-05
-5.56512730736396e-06
-3.38152396632232e-05
-3.6776202375097e-05
-3.18798330389257e-05
-3.94401989727932e-05
-5.80565185379922e-05
-5.21988067254386e-05
-3.74273430148862e-05
-3.11405390104697e-05
-2.30214459434508e-05
-3.57127074308936e-05
-5.35300248691678e-06
-4.57276493131226e-05
-3.41424409853988e-05
-1.54189126790591e-05
-3.87602031505914e-05
-9.34341096434436e-06
-3.35082687099038e-05
-4.10084932710334e-05
-2.05377218101893e-05
-3.76833954950218e-05
-4.247269844147e-05
-3.36976997340364e-05
-1.23098653820183e-05
-6.94004504249064e-05
-3.38514675801274e-05
-3.0085582244518e-05
-2.97598988067533e-05
9.83182706354078e-06
-3.04004887015293e-05
-3.82560970127334e-05
-1.77244558316755e-05
-5.92927068714009e-05
-8.99963795738861e-06
-5.15931356100801e-05
-5.99118356047384e-07
-3.98154495816446e-05
-4.05561800407196e-05
-1.08460975861556e-05
-2.13917643254942e-05
-4.47252371231525e-05
-9.66046520741622e-06
-2.89892223978663e-05
-4.90755501808416e-05
-2.861941879727e-05
-5.37952916168726e-05
-2.2340033712067e-05
-9.92558721941158e-06
-2.87268239373231e-05
-6.30370972465516e-05
-4.99569658740672e-05
-3.95173751950212e-05
-5.01502272167604e-05
3.86372694863529e-06
-2.19347656159223e-05
-2.53814047447861e-05
-2.11575305476224e-05
-1.80142369960016e-05
-2.65680394714637e-05
-3.25463835647187e-05
-2.1109706929776e-05
-2.03303135522596e-05
-5.80873948405791e-05
-1.48030312557076e-05
-2.91224631770871e-05
-2.5758322711713e-05
-4.45532778389767e-05
-3.23529204211771e-05
-1.80516814197811e-05
-2.58980307488854e-05
-3.11359878412358e-05
-1.71883716132748e-05
-3.61480617064242e-06
-3.06011521889753e-06
-4.79679336817747e-05
-6.43251785961496e-05
-4.4073373356048e-05
-2.27090677171508e-05
-4.33851744559008e-06
-4.57302190729846e-05
-1.87698128174919e-05
-5.23287562819321e-05
-1.45841398324728e-05
-3.13980907685837e-05
-3.44402543236559e-05
-1.02700332528382e-05
-6.23966237183969e-06
1.0059376861831e-05
-2.55624803086515e-05
-1.80467989415819e-05
-4.13460143925943e-05
-5.60834571805386e-06
-3.31426325387634e-05
-1.93496374663359e-05
-3.85581449795824e-05
-5.54210479085946e-05
-4.31808039733568e-05
-5.50253230338546e-05
-2.89890055702575e-05
-5.20273095532537e-05
-3.42732272982154e-05
-3.31881087073508e-05
-3.04012092295353e-05
-2.51145858116053e-05
-3.40231545880543e-05
-3.03002014176024e-05
-1.87320864459107e-05
-1.16802227421345e-05
-4.2464689905394e-05
-5.87718812752009e-05
-5.48948855907171e-05
-6.03515888421955e-05
-2.48531254925808e-05
-4.31505389027302e-05
-5.15196064379895e-05
-2.68528440214391e-05
-1.04797275585758e-05
-2.73934061905306e-05
-4.11008271797022e-05
-2.80770316351015e-05
-4.05282241380556e-05
-1.92168622235827e-06
-1.82536562034722e-05
-6.90327519950166e-05
8.93396473566057e-06
-5.5024640573837e-05
-2.87628238248103e-05
-1.60931988808558e-05
-2.40787490338504e-05
-1.92890363154363e-05
-3.83487222830864e-05
-4.45667930453492e-05
-1.95095135247721e-05
-6.7298036850575e-05
-1.16847133920029e-05
-5.03817954031779e-05
-3.52760038955157e-05
-5.32163717322392e-05
-2.52086078866128e-05
-8.67719362997194e-06
-5.67539603423776e-05
-1.22147165172267e-05
-4.19803992669746e-05
-2.61987063039968e-05
-4.00273231703059e-05
4.23362139729728e-06
-4.13762451805407e-05
-1.94885432752061e-05
-4.31652417404984e-05
-1.72939896862181e-05
-2.61113847235909e-05
-1.13547505797967e-05
-7.55473049194851e-06
-1.23329760060656e-05
-1.38748283873835e-05
-2.19616313040935e-05
-1.4700706755321e-05
-6.33450633783163e-05
-3.32389412776585e-05
-2.25117252472036e-05
-1.55308340157276e-05
-3.08824922051131e-05
-1.11267351501053e-05
-2.21847518537255e-05
-3.73660397268313e-05
-5.12031672052046e-05
-2.10457310207498e-05
-9.22629583306409e-06
-2.39555920308518e-05
-3.33243174593148e-05
-4.1686401407796e-05
4.46022044116629e-06
-5.31399494971035e-05
-1.18560870869624e-05
-4.44665839158956e-05
-3.46130982459012e-05
-3.70076080211525e-05
-4.33190871834148e-05
-3.96262221668641e-05
-3.57575512364067e-05
-4.87860848701947e-05
-3.33113611575269e-05
-4.64951226449475e-05
-2.58949876127949e-05
-3.15271286436554e-05
-3.63722394311326e-05
-4.85725452732647e-05
-3.28451084004102e-05
-3.0176350763569e-05
-4.00318666704531e-05
-3.61974377455394e-05
-4.70110146567094e-05
-2.32541871923915e-05
-3.6240739716484e-05
-1.28960025828536e-05
-2.45139911196288e-05
-8.54697661155047e-06
-3.68480186845307e-05
-2.50136876890667e-05
-3.27142106416766e-05
-1.34782691902087e-05
-3.42523747036932e-05
-2.39569093613683e-05
-3.56265662520179e-05
-4.51938517782095e-05
-9.94902222485415e-06
-1.24702384626617e-05
-3.61088703880143e-05
-1.40007220573544e-05
-9.52995648125056e-06
-6.23750266368142e-06
-2.4269364415822e-05
-9.5396571028993e-06
-4.39501284888501e-05
-5.16304208590811e-05
-4.0480622630691e-05
-3.56810033319561e-05
-2.65050228237118e-05
-2.47786603935254e-05
-3.39238796083013e-05
-2.98057321599267e-05
-5.30275068395722e-05
-4.92236542365647e-06
-3.88747547844482e-05
-5.80071167311415e-05
-4.39325947005883e-05
-3.14718114295085e-05
-3.10587839196095e-05
-4.739269742685e-05
8.674317454022e-06
-3.49401699798922e-05
-2.90584157372216e-05
-1.95052627029755e-05
-3.05323940755004e-05
-1.89197222339387e-05
-3.10854722575094e-05
-1.93493613625679e-05
-1.34572647882408e-05
-1.86950452109444e-05
-2.76658973840958e-05
-5.59778629414003e-05
-5.19535648823622e-05
-3.83107322885428e-05
-3.85368172656237e-05
-2.01633048784008e-05
-4.90740708765235e-05
-1.41379061124674e-05
1.11845850663242e-05
-5.08279666544548e-05
-3.64089901755556e-05
-1.09842779830267e-05
-3.13625380761311e-05
-3.279174397991e-05
-3.52028478545676e-05
-1.66725487903185e-05
-2.89764439542924e-05
-4.3085976982828e-05
-2.94901897691454e-05
-9.90704614381039e-06
-2.48932338409055e-05
-3.26908974931401e-05
-4.66027884413732e-05
-3.13958871625505e-05
-3.02378332054679e-05
-3.23209427760781e-05
-4.38905643376675e-05
-5.28375380989158e-05
-2.1331697594153e-05
-3.04096154623034e-05
-1.35258003078391e-05
-6.00737154929063e-05
-1.58671671440044e-05
7.14178884578879e-06
-2.9552723232916e-05
-3.12700352319199e-05
-2.84542999932819e-05
-3.79244717866739e-05
-4.22015347334386e-05
-7.10359466562926e-05
-5.32076537127333e-05
-3.34219502703762e-05
-3.68939719134699e-06
-2.2183373749198e-05
-1.32594804829898e-05
-9.96440638282417e-06
-4.47830431515692e-05
-5.77390335729004e-05
-3.23413715835119e-05
-2.71321211769388e-05
-1.49109498167306e-05
-4.3701983425924e-05
-3.07285490287451e-06
-4.12893952152885e-06
-2.7518878204628e-05
-4.56045681013255e-05
-2.09773650265838e-05
-4.82623962497843e-05
-2.013129269177e-05
-2.18812240617476e-05
-2.92471511953847e-05
-7.25082075591324e-06
-1.4911165268609e-05
-2.75842211470715e-05
-2.93331022688567e-05
-2.12270319611822e-05
-2.71550928253884e-05
-3.81478073789223e-05
3.79973779791626e-06
-4.88918137552276e-05
-2.67776426961356e-05
-3.01814939921395e-05
-1.22251817807359e-05
-3.74681634665554e-06
-4.58048668704766e-05
-2.48522261924279e-05
-1.87900671685487e-05
-3.42001982234338e-05
-4.75943313762545e-05
-2.17930789292289e-05
-2.53001337585323e-05
-5.70033329358242e-05
-1.40295993795665e-05
-2.68874324203486e-05
3.77798382345789e-06
-2.18835553674586e-05
-2.31537985422992e-05
-1.47510567630154e-05
-3.27316887985346e-05
-2.61269007677578e-05
-6.32258832051652e-05
-2.50536697572228e-05
-3.54498089403353e-05
-2.771816877733e-05
-4.94881693733016e-05
-2.87064431942814e-05
-4.0589020628368e-05
-4.71945189088216e-05
-3.61487820309381e-05
-9.88255249018086e-06
-5.0755982316349e-05
-8.98473653672368e-06
-2.63999173097274e-05
-5.09883113013079e-05
-1.84417151372537e-05
-3.7616612276856e-05
-4.16900203934957e-06
-4.59585542822414e-05
-2.03968797278272e-05
-6.30956440794445e-05
-4.68335971501793e-05
-3.32223587283083e-05
-2.43011810060261e-05
-1.5998717638037e-05
-7.67496729014169e-06
-2.07157343127963e-05
-3.91648163238875e-05
-3.75483892172624e-05
-3.48318885150016e-05
-5.66089709864477e-05
-2.468472952683e-05
-2.72929192755315e-05
-1.30392910498792e-05
-1.78480727099761e-05
-2.81444671118584e-05
-3.21388711621367e-05
-2.95082883390285e-05
-4.13910764114475e-05
-5.3328594622655e-05
-1.86059707175314e-05
-4.67860992312859e-05
-2.37431682349539e-05
-1.77002487807986e-05
-2.08090578149166e-05
-3.05803441857569e-05
1.14934148716806e-06
-7.45258273827531e-05
-2.74681061534755e-05
-4.08587892527808e-05
-3.89724676655642e-05
-4.76008435735402e-06
-1.31758336021835e-05
7.73648000140956e-06
-1.72997349514776e-05
-1.86714603227068e-05
-4.1664421404483e-05
-2.66721928470274e-05
-2.9978465104133e-05
-3.05308385249882e-05
-1.84991911036136e-05
-2.49855397650384e-05
-3.79600940518788e-05
-2.98412421434003e-05
-1.95472473911053e-05
-4.15076385299558e-06
-2.39052002202781e-05
-5.33892484461046e-05
-3.2814339737156e-05
-1.86357221196793e-05
-2.20424360395614e-05
-4.00926591123764e-05
-3.15562509724842e-05
3.46682439618971e-06
-1.28381264633612e-05
-2.44265754735418e-05
-2.47052603336527e-05
-2.10953235223067e-05
-4.01263181672134e-05
-2.14573384373399e-05
-2.06453868139077e-05
-4.77427309331984e-05
-4.76946539138738e-05
-3.83684844582828e-05
-5.05662242828361e-05
-3.44480416170584e-05
-3.1734521129658e-05
-2.11802565722323e-05
-4.51454558220148e-05
-3.80412307832756e-05
-4.01487112202221e-05
-3.14366567655972e-05
-2.54262994542768e-05
-2.12213632337528e-05
-5.22558932059565e-06
-1.87282174002966e-05
-6.28653589363881e-06
-9.69209856282802e-06
-3.83961874203921e-05
-4.6786871110576e-05
-3.75369651312699e-05
-1.3378612542628e-05
1.18646277721114e-05
-2.89357474675537e-05
-2.64894321536892e-05
-3.18255923243115e-05
-3.69999432361167e-05
-3.43754109095673e-05
-1.9411609461496e-05
-2.17823633751093e-05
-9.91040724024141e-06
-2.04049223494794e-05
-2.31320397016792e-05
-5.12624291363409e-05
-3.52054669967009e-05
-3.4685699663203e-05
-6.79587272211478e-06
-3.14638295855029e-05
-2.69663465638563e-05
-9.63583416167511e-06
-1.05306554735325e-05
-4.03703934540355e-05
-2.2329779025035e-05
-3.92384394131729e-05
-3.58928816698102e-05
-2.7715878893533e-05
7.31339997574488e-07
-2.11115573250135e-05
-1.67248560536568e-05
-2.72090484621924e-05
-4.43517416256514e-05
-3.55119767200963e-05
-3.55945913834103e-05
-1.53218003536577e-05
-4.38682061404048e-05
-2.48715502940832e-05
-1.08288192269407e-05
-1.26569370315314e-05
-4.78758853409512e-05
-2.95008226790042e-05
-3.9789344164999e-05
-1.70156672040925e-05
-2.46358029029809e-05
-1.31418552415273e-05
-2.24651312762088e-05
-3.7017688893413e-05
-4.29478776778851e-05
-2.74212029321324e-05
-2.94756675592133e-05
-4.44022620495111e-05
-2.85598827604034e-05
-4.43085015887061e-05
-2.40072248789841e-05
-2.25600728475613e-05
-1.18928434611159e-05
-5.66176256647659e-05
-4.53602608744773e-05
-6.08830747330429e-07
-3.41141551046817e-05
-3.96249423347614e-05
-1.88519786754481e-05
-3.69347115889621e-05
-4.03509004406998e-05
-1.46547922529915e-05
-5.51722590641796e-05
-5.46904354706213e-05
-6.87091272860833e-06
-3.36063814864557e-05
-3.87723049007376e-05
-4.48622814993826e-06
-1.279192660699e-05
-3.72132974920696e-05
-2.67723344843519e-05
-4.39094694265534e-05
-2.54190665526862e-05
-2.93737333566822e-05
-1.59000947121186e-05
-5.65646908489957e-05
-4.57505422382422e-05
-2.90613539514152e-05
-5.32911500360716e-05
-5.06349979201478e-05
-1.06071417528865e-05
-2.85487964447894e-05
-2.3801672664971e-05
-4.13851781963308e-05
-5.64075175990161e-05
-2.35325141879673e-05
-2.20427561839196e-05
-5.14766303564756e-05
-3.19210251332488e-05
-1.59206217064076e-05
-2.64085517601631e-05
-7.00245473716382e-06
-2.01103158352359e-05
-3.1121975433364e-05
-2.41531602351648e-05
-1.80224399514426e-05
-5.13431560079188e-05
-1.66407462803561e-05
-6.14373153621206e-05
-1.84006632321775e-05
-4.08136941580955e-05
-2.53109554380009e-05
-2.38049073836724e-05
-4.07133857635317e-05
-1.08909040402301e-06
-1.05541614578085e-05
-4.3563761052485e-05
-3.20685572046274e-05
-2.63001757259798e-05
-2.78979593398282e-05
-2.446798307326e-05
-4.46830339498403e-05
-5.60096820338308e-05
-1.80137014115309e-05
-3.15249029450562e-05
-1.03544492283075e-05
-4.78238076430539e-05
-3.28039847053037e-05
-2.94070696343127e-05
-3.41777070608187e-05
-5.17156852656006e-05
-3.264985138972e-05
-2.32754290730545e-05
-4.55863603974451e-05
-2.8711126283941e-05
-4.62833568907215e-05
-2.4944155011878e-05
-2.50682276317507e-06
-1.71853217807445e-05
-3.68451981281328e-05
-2.95614181969538e-05
-2.52838376412334e-05
-4.07311654965081e-05
-6.29618693176758e-05
-2.09963530931843e-05
-1.86619596615689e-05
-2.0664252138995e-05
-4.08545475697652e-05
-1.64441561914644e-05
-5.28854495974785e-05
-2.80821137988824e-05
-4.32521610811315e-05
-3.8961601472266e-05
-3.98558097322933e-05
-3.20761874624641e-05
-1.96313023624452e-05
-3.14581072416497e-05
-1.49969711535719e-05
-4.70975132778247e-05
-4.17967578581767e-05
1.62348985977418e-07
-1.41085214392756e-05
-1.58782230018662e-05
-7.04415183424296e-06
-2.14687250312368e-05
-3.45523711306268e-05
-3.66991945753085e-05
-1.19972178311485e-05
-7.23981298364959e-05
-4.23343380901149e-05
-2.97956509996901e-05
-3.16004229122484e-05
-5.98760914864673e-05
-6.43369816105667e-05
-4.82739040676876e-05
-3.16514444646277e-05
-1.76851039631961e-05
-8.64296635233313e-06
-5.55937496807424e-05
-5.15816848589676e-06
-5.27857135438124e-05
-3.38982593153861e-05
-9.0192962250007e-06
-5.39564843832402e-05
-1.08466534916661e-05
-1.88691963261453e-05
-2.96760848630057e-05
-4.99983336395632e-05
-4.59548029656655e-05
-3.04018883140263e-05
-4.22054078489514e-05
-1.54921517609754e-05
1.4188696132008e-05
-4.10617645380926e-05
-4.85101404029769e-05
-4.38486325015335e-05
-4.16203307745095e-05
-4.21209236622034e-05
-2.27189349518537e-05
-2.27072049067447e-05
4.67617897473222e-06
-3.97924088254557e-05
-2.39905579754673e-05
-2.53100726469663e-05
-6.72831123835758e-05
-3.83936328053208e-05
-1.91336441366172e-05
-6.7917943099858e-05
-3.02038535405529e-05
-1.47176773803391e-05
-1.36375402137539e-05
-1.34019672731224e-05
-5.42029187929175e-05
-1.00835682122983e-05
-3.34799947708847e-05
-4.40284831833067e-05
-3.84449764811717e-05
-3.09882290665987e-05
-3.61506536603002e-05
-1.01528021519764e-05
-2.13071789724868e-05
-1.11602038183819e-05
-3.72426762240859e-05
-2.17074294569719e-05
-2.9782456802449e-05
-1.66241609967967e-05
-3.3708693095568e-05
1.89213725786158e-06
-3.56100474935647e-05
-3.40311855074293e-05
-3.19478967894938e-05
-3.46554558436353e-05
-2.72818794431964e-05
-4.60257222402206e-05
-2.92428797963814e-05
-2.33044409271288e-05
-4.16902568008597e-05
-3.02280778163302e-05
-2.65850342521693e-06
-3.14625080993759e-05
-4.81306283103528e-05
-3.70925708766692e-05
-2.12097615445014e-05
-1.0116869487572e-05
-3.53255500870618e-05
-3.03097077872325e-05
-5.95423957927909e-06
-2.3948181381833e-05
-2.36271328699786e-05
-8.59070628435712e-06
-5.56374913724679e-05
-4.18478540765249e-05
-5.5787241682383e-05
-2.73448348893245e-05
-5.98988690863821e-05
-2.20174488137573e-06
-5.11910894952857e-05
-8.26060202489111e-06
-2.14271878320804e-05
-5.33776557235097e-05
-3.89960527420618e-05
-6.15359231707195e-05
-4.62718557228507e-05
-1.55049808096603e-05
-2.81970445270044e-05
-2.61033578023137e-05
-7.24195577301753e-05
-5.75131342109611e-05
-3.05842604963197e-05
-3.97212926200673e-05
-2.80360390927588e-05
-4.69888056811635e-05
-1.44608805401178e-05
-6.12876229253941e-06
-5.96944894216675e-05
8.93566033667101e-07
-1.05455815605923e-05
-1.40845861709617e-06
-3.12568669555678e-05
-3.37271536408914e-05
-2.36868269867558e-05
-5.10555650787797e-05
-3.86224324656783e-05
-2.29778510362573e-05
-4.06152535276324e-05
-1.60258125210028e-05
-4.21963055881341e-05
-3.09731707737255e-05
-2.24223521676023e-05
-3.1206891367678e-05
-3.87804870958025e-05
-2.54568828812248e-05
-5.61575895878139e-05
-3.84627640593441e-05
1.42866668871577e-05
-2.56472580550781e-05
-5.5314871749089e-05
-1.49045818456134e-05
-4.20893156797563e-05
-1.01363955413523e-05
-3.04548826565539e-05
-1.57429484545929e-05
-2.90440983359348e-05
-1.03573296868902e-05
-5.44619483275279e-05
-6.08538184683731e-05
-2.09469238771973e-06
3.41536836917311e-06
-4.60176692958256e-05
-1.91758740434597e-05
-3.03742040313915e-05
-3.22905735086812e-05
4.40907051734332e-06
3.85183680400474e-06
3.60771252061732e-06
-1.27098949383124e-05
-2.93436189917501e-05
-4.64337567203655e-05
-4.22048439376394e-05
-2.68664496986524e-05
-2.07216858830618e-05
-2.75124843636038e-05
-1.40991304333469e-05
-1.46037767869772e-05
-9.63532986637005e-06
-3.23415597737455e-05
-2.59391166290756e-05
-2.20631625242637e-05
-2.71276006810215e-05
1.22014279976132e-05
-3.59816534443771e-05
-3.00823184055334e-05
-3.87151675633334e-05
-1.84241151028738e-06
-9.50168422361149e-06
-3.76980464946722e-05
-2.75116723364458e-05
-4.68134822627622e-05
-1.96227151418475e-05
-1.12161756448983e-05
-4.36639947224877e-05
-3.22996516712756e-05
-1.67151777717362e-05
-4.23140136298127e-05
-3.88729142552779e-05
-3.89293301826904e-05
-3.08355472201097e-05
-4.30842920745718e-05
-2.90967748865386e-05
5.25220161565158e-06
-6.72740273323235e-05
-2.7836353555132e-05
-4.34353855265074e-05
-6.77264756672852e-05
-7.09937362047898e-06
-4.2916488332714e-05
-4.75574999340511e-05
-3.29146773852715e-05
-1.83629610150072e-05
-2.92710261326943e-05
-3.59286140713172e-05
-3.15915944104963e-05
-6.02318241821008e-05
-1.78141281567463e-06
-4.45051380010809e-05
-4.95125270572932e-07
-5.75554743560336e-05
-2.58863111172654e-05
-1.2129609528465e-05
-4.02371465697863e-05
-2.57065676872532e-05
-2.82723146144484e-05
-3.25362329602263e-05
-3.37928741636801e-05
-4.6070574590798e-05
5.82490411240372e-06
-5.35712765776358e-05
-2.90982700842854e-06
-3.21942192288404e-05
-1.63776718917919e-05
-2.8376592852436e-05
-3.17073349959305e-05
-3.30603162142367e-06
-7.42721464449543e-06
-2.15336952911008e-05
-2.04572176044362e-05
-1.7371424708419e-05
-3.84313295405967e-05
-1.07647474249147e-05
-6.45141294666535e-05
-3.25601843075906e-05
-4.60575390189955e-05
-2.72777177105139e-05
-3.15085477141644e-05
-1.86162564224819e-05
-4.1814780215723e-05
-1.56526793676238e-05
-4.12359741300579e-05
-1.82435361055036e-05
-3.36389682204222e-05
-5.81693182570125e-05
-1.5721345936898e-05
-8.44639459274109e-06
-1.62505081267144e-05
-3.92416077938292e-05
-1.99815163997747e-05
-2.76338354424404e-05
-3.47415908868783e-05
-3.18586997183742e-05
-3.41972819795787e-05
-3.09647950146304e-05
-2.55594513460996e-05
-1.23760731623394e-05
-3.53912010298991e-05
-2.81282391469614e-05
-3.74623348358705e-05
-1.99645094566675e-05
-5.48058175581683e-06
-8.24058555823255e-06
6.99697820434894e-07
-4.74455132229159e-05
-3.07359336268639e-05
-5.29887603679885e-05
-2.90757584842781e-05
-3.07289876216305e-05
-3.81080632780136e-05
-1.44350088560437e-05
-3.10658434537745e-05
-8.93644250631946e-05
-4.14453403641068e-05
-4.27252807388368e-05
-7.61871026269653e-05
-5.18328519323276e-05
-2.5347099546686e-05
-3.95064291383156e-05
-1.77510013325556e-05
-1.75745886094729e-05
-2.25073272484361e-05
-1.93314793856035e-05
-2.78397130505875e-05
-6.06842767978691e-06
-2.85676898569797e-05
-3.37622214908386e-05
-1.68374091869803e-05
1.5065800579613e-05
-3.06786510186441e-05
-2.18936158231391e-05
-3.11736888349942e-05
-3.80490729840911e-05
-3.88940460767172e-05
-2.87273053341053e-05
-3.62533180057663e-05
-3.07921440558126e-05
-6.83535949709416e-05
-1.75569633291211e-05
-3.13147723561414e-05
-2.82560405067382e-05
-3.45098694047197e-05
-2.86545725500797e-05
-1.10164947418677e-05
-2.50409840780482e-05
9.36116716951661e-07
-2.51024190669925e-05
-2.61957739065259e-05
-3.89141265612277e-05
-2.75954886289956e-05
-3.80249902187234e-05
-1.59289879146696e-05
-5.77726499019125e-05
-4.31803336656354e-05
-6.06779022507638e-05
-2.25650627620634e-05
-2.5960957045159e-05
-4.78169236646439e-05
-4.78376074917304e-05
-6.46951329084673e-05
-4.8130462107022e-05
-2.65840192927112e-05
9.20413233839952e-06
-4.5880001085937e-05
-1.83237979973019e-05
-2.19357218530727e-05
-6.42164523951658e-06
-2.05538596487176e-05
-4.26044063148935e-06
-1.52506548736248e-05
-1.88083639707681e-05
-5.85131159471503e-05
-5.91148332659401e-05
-3.81577178189538e-05
2.26074108939031e-05
-3.23879401273184e-05
-2.85821258720183e-05
-2.47541038655104e-05
-3.13542488994938e-05
-4.43170069686205e-05
-5.04874031053385e-05
-6.84225097161434e-05
-4.80052459432682e-05
-1.38189775630169e-05
-2.07881484950546e-05
-1.33051647279558e-05
-5.59835787552699e-05
-2.65103163129163e-05
-5.06904837816878e-05
-4.81819861906643e-05
-4.41978832057336e-05
-3.20057969109996e-05
-4.24268107259285e-05
1.35361474618594e-06
-2.74806142245155e-05
6.97018104146407e-07
-6.49013415533793e-05
-2.92828173180312e-05
7.04308285708826e-06
-1.76737183135012e-05
-3.34252369117739e-05
-2.81781312603954e-05
-3.79052139506354e-05
-2.12034890960421e-05
-6.79580635994594e-06
-1.80824461962649e-05
-2.57289506263482e-05
-3.84050803533259e-05
-2.76381289002025e-05
-2.74728303540298e-05
-2.50651402094615e-05
-2.62808309588901e-05
-5.47363597342759e-05
-2.92143299047751e-05
-2.21522815637527e-05
-3.85017644318784e-05
-3.48597871232815e-07
-2.41762999109094e-05
-2.05066358700047e-05
-4.10859807316467e-06
-2.00539828820325e-05
-2.09660268242086e-05
-5.45316192338098e-05
-3.24388964843055e-05
-5.84519021723723e-06
-4.7207331026564e-05
-2.75895879503418e-05
-6.54935708247082e-06
-1.29548196840735e-05
-1.10279081886322e-05
-2.96115414783459e-05
-3.23340452163271e-05
-3.60201026096626e-05
-7.59237344428524e-06
-4.95150912755897e-05
-8.97837318977686e-06
-1.90641763157007e-05
-3.40225300082268e-05
-3.18241419567992e-05
-1.26145386654751e-05
-1.64472840878584e-05
-3.89834151763851e-05
-5.17450378882647e-06
-3.00695731145729e-05
-3.43734569642678e-05
-2.07497137569126e-05
-3.57725321016188e-05
-4.65985265942456e-05
-3.28412603373555e-05
1.72698247599208e-06
-1.63876810341646e-05
-2.07722722022166e-05
-2.3768173896374e-05
-3.5439414582994e-05
-1.54104151045958e-05
-3.10728487987952e-05
-3.42602435964539e-05
-3.18180911632991e-05
-2.73899850500847e-05
-6.75077691412366e-06
-4.26718819029726e-05
-2.5387790001888e-05
-5.21217771857475e-05
-2.75890414614447e-05
-1.38863317292829e-05
-4.78698162666946e-05
-1.95671503559231e-05
-3.23200445213502e-05
-1.87501676269092e-05
-4.22111222772561e-05
-2.01616505170435e-05
-3.48933035026879e-05
-3.14953802614213e-05
-3.01997753797396e-05
-4.21144192080648e-05
-5.24067005557651e-05
-4.85804618838622e-05
-4.69795290192504e-05
-1.31603031316689e-05
-2.01639478869829e-05
-4.3194878277963e-06
-4.27794336069291e-05
-2.35576897750734e-05
-2.71499625264399e-05
4.22839406856838e-06
-2.76117150763383e-05
-2.93660596096586e-05
-2.24997024965702e-05
-2.23618175495341e-05
-3.12405831140676e-05
-3.45830033728579e-05
-8.41329710815012e-06
-1.70257280828141e-05
-3.24684566050275e-05
-1.22696734755786e-05
-3.98473290354123e-05
-9.5445001754569e-06
-5.13418489025181e-05
-4.23707279232749e-05
-1.37140006215854e-05
2.19012103426502e-06
-4.47065202786542e-05
-4.60363443978222e-05
-1.06913824067185e-05
-4.01843095946388e-05
-5.56222920210845e-06
-4.83941000552331e-05
-4.44733613562205e-05
-5.2768679930152e-05
-4.4872350593173e-05
-3.86744014928169e-05
-2.35769367644931e-05
-3.13672989604452e-05
-1.10025363068905e-05
-2.93154761650452e-05
-3.29826966753215e-05
-2.62508109653915e-05
-4.04096806224182e-05
-2.83398953538192e-05
-1.3697856371325e-05
-1.29695860104459e-05
-4.5223237267703e-05
-1.25269005663591e-05
-3.95047464635246e-05
-1.45515354992785e-05
-4.52804469848957e-05
-1.50064616482855e-05
-4.44018318791575e-05
-3.10620509586228e-05
-2.36423390059311e-05
-3.60868953887769e-05
-2.39772082941079e-05
-1.94825004711067e-05
-1.49565856817493e-05
-3.27502094845092e-06
-2.69823721403147e-05
-3.4838175145269e-05
-2.45349719347888e-05
-2.63803410708329e-05
-2.95430048965979e-05
-5.16639184016932e-05
-2.74735998773202e-05
-1.19753448399485e-05
-3.84750326799506e-05
-2.72092921568604e-05
-1.79385897022534e-05
-5.10852543813925e-05
-1.30925651454974e-05
-3.53343659605856e-05
-2.80779260015619e-05
-4.46063704065358e-05
-6.41345536991963e-05
-8.51585719969123e-06
-3.03585289559772e-05
-9.37393784980226e-06
-2.99889604921688e-05
-4.07029206761765e-06
-4.04669285967394e-05
-4.72716265110288e-05
-4.6997750580808e-05
-1.36064722334738e-05
-1.81506917373632e-06
-4.01899486004495e-05
1.4361479838771e-06
-2.42377604460385e-05
-4.66851550807527e-05
-3.02154977293417e-05
-3.46630140344796e-05
-2.40904953275777e-05
-3.36204946044771e-05
-2.09194844468021e-05
-2.27755607998668e-05
-1.46455509733833e-05
-2.05877975965224e-05
-2.86566675682916e-05
-9.88429309906917e-09
-4.57338354539518e-05
-4.84801556727574e-05
-3.60201149430393e-05
-1.18886198016328e-05
-4.0747893381662e-05
-1.69592651747596e-05
-2.86840326909971e-05
-4.02260183002376e-05
-4.04097407108969e-05
-6.63134062217431e-05
1.51831551950643e-06
-2.45154758847139e-05
-4.32181625594535e-05
-4.85681831620939e-05
-2.7715861822112e-05
-5.78209455917915e-06
-5.02551277040094e-05
-2.75828699376953e-05
-5.79880792004846e-05
-2.53711890719881e-05
-1.40973982861905e-05
-1.7312628365022e-05
-2.55824935062282e-05
-8.29246345985782e-06
-3.7048633636802e-05
-3.98886167506303e-05
-3.96696420117088e-05
-4.88697444670557e-05
-1.11597593848725e-05
-7.55775070894504e-05
-7.51856985929258e-05
-4.4497932787764e-05
-3.89169135763296e-05
-2.82993573346065e-05
-3.31503872127687e-05
-2.45296804573449e-05
-4.82238561273875e-05
-1.53635727109885e-05
-4.85209006647011e-05
-6.37733013939782e-06
-1.166111254275e-05
-2.48012773584452e-05
-7.4600510624141e-05
-1.86161239231272e-05
-1.63525900872344e-05
-3.06180388558342e-05
-6.18480454098647e-06
-5.54708164002461e-05
-2.38593594064534e-05
-4.94667288244234e-05
-6.62746280475612e-05
-4.07996655386038e-05
-1.86501843903975e-05
-2.00711582829611e-05
-3.99905313545622e-05
-1.34752454487343e-05
-6.07005141155722e-05
-9.54714522897252e-06
-3.54552738059263e-05
-5.46301023550215e-05
-1.15195232041447e-05
-2.21610775609148e-05
-2.50080019841726e-05
-1.50481403223718e-05
-3.11326063290241e-05
-2.18253670920738e-05
-2.30050233710412e-05
-3.23644149032982e-05
-7.79302068368833e-05
-6.80830904104911e-05
-3.57480293329604e-05
-2.60054749337768e-05
-5.61728986769719e-05
-2.30179358801237e-05
-3.06094671182446e-05
-3.46858358303152e-05
-5.74274840586658e-05
-4.82111988780881e-05
-3.3491252896562e-05
-4.68787969567425e-05
-1.59876672502106e-05
-4.54202216618177e-05
-5.82136664264975e-05
-1.50758234599418e-05
-3.08175660861383e-05
-1.96990797207421e-05
-3.51921273065079e-05
-2.375870010542e-05
-4.13281961333292e-05
-1.36124589845555e-05
-2.15382949136983e-05
-4.48999249777282e-05
-2.25946752794831e-05
-7.34302719883296e-05
-2.94997036706987e-05
-4.02554661631632e-05
-5.00557784256275e-05
3.33593491261425e-06
-4.10010718988456e-05
-2.83664783647753e-05
-2.3681925377328e-05
-2.45765229315188e-05
-1.92061276379201e-05
-3.72120992221139e-05
-9.50256154174242e-06
-2.50436324253526e-05
-2.92361744695263e-05
-8.38772242692052e-06
-6.20793931358725e-05
-2.68049161474602e-05
-1.64957886463502e-05
-3.69316451285617e-06
-3.55820997550712e-05
-1.84601078128402e-05
-1.26863656402382e-05
-3.69790986668572e-05
-4.72907746582699e-05
-4.77080437483445e-05
-3.4567813922814e-05
-3.55741392901773e-05
-3.2511326771482e-05
-1.30057498904293e-05
-2.51223609645266e-05
-5.65647770212163e-05
-3.66387959026813e-05
-3.25925636205446e-05
-4.86303696134142e-05
-1.84427946305325e-05
-4.01372578476761e-05
-1.92969455883402e-05
-1.44876826614115e-05
-3.57894058415528e-05
-3.16841245207791e-05
-1.26715211348961e-05
-3.10728996027634e-05
-3.3910000321907e-05
-3.32657777638008e-06
-5.21644389512101e-05
2.461613320383e-06
-3.30016195979683e-05
-4.16900389962498e-06
-2.08660137657225e-05
-5.55600963190514e-05
4.08285391702574e-06
-3.61692009052645e-05
-3.88408961373647e-05
-5.81943958406833e-05
-6.33117943426811e-05
-6.00872775147804e-05
-8.48744872452565e-06
-3.29143256908609e-05
-4.79347103204111e-05
-4.67402631403737e-05
-6.66306305396767e-05
-4.87411202076712e-05
-4.21621287578632e-05
-2.91160412840218e-05
-3.02866979142212e-05
-1.61949376694691e-05
-3.78641775941231e-05
-3.49986061814174e-05
-2.81703625746232e-05
-2.66382521556309e-05
-3.78815459700426e-05
-2.80902829024401e-05
-2.65063332518607e-05
-4.59452144025478e-05
-1.63657656114038e-05
-3.06852063274426e-06
3.26184896774275e-06
-3.26610218205594e-05
-4.39930856575101e-05
-3.44682640900171e-05
-4.2273739471704e-05
-3.47097409289323e-05
-1.05814515293966e-05
-4.20203168932224e-05
1.40206972382893e-05
-1.0202924529505e-05
-2.31090569954341e-05
-4.53557643404079e-05
-2.41444625223156e-05
-2.57132902222088e-05
-2.75802338348587e-05
-1.41530580998036e-05
-2.60495769431427e-05
-9.47126539374961e-06
-3.80712733949637e-05
-3.4703350303477e-05
-1.44265144379969e-05
-3.20886529782886e-05
-1.81301953689268e-05
-4.6405609020828e-05
2.31160107825618e-06
-3.72811974455819e-05
-1.4086351435745e-05
-9.91200549379988e-06
-2.80797026901386e-05
-1.29212307927833e-05
-2.20672664300608e-05
-4.49189325837626e-05
1.47603536128028e-06
-8.18278245827345e-06
-2.74712672748969e-05
-1.97870665365939e-05
-5.01607867447868e-05
-3.74218104708928e-05
-3.80631216838868e-05
-3.79881009782807e-05
-2.95899376693035e-05
-7.43882590111431e-05
-2.26127386685075e-05
-4.36423584186902e-05
-3.83587030940424e-05
-4.5167110235801e-05
-5.40915898579897e-05
-8.87536966373179e-06
-3.87268972589157e-05
-4.99180768126622e-05
-8.4121344111432e-06
-6.13552703749001e-06
-1.85541291646041e-05
-2.45631966337607e-05
-2.02940475296596e-05
-6.13190413422182e-05
-2.98067040736782e-05
-1.60853262513709e-05
-3.18725613006517e-05
-2.55776292540318e-05
-3.14352828148632e-05
-3.25184974569401e-05
-2.87194218034221e-05
-2.55107620554458e-05
-4.4414308002939e-05
-1.9946890472263e-05
-1.29019102522653e-05
-4.33770254803366e-05
-2.77526527702277e-05
-3.05714626633824e-05
-4.17944054842154e-05
-4.12494584828063e-05
-1.88619609223374e-05
-1.53508640062347e-05
-4.86078528099088e-05
-2.97135497167518e-05
-4.77597906092664e-05
-2.01438012533025e-05
-3.16099606162118e-05
-5.83550153091873e-05
-1.6668802669069e-05
-3.75397134850901e-05
-8.2013757105068e-06
-2.14756202898756e-05
-3.45895839584588e-05
-2.16567503548957e-05
-3.68362922210943e-05
-1.50608982242385e-05
-1.6858953778232e-05
-7.14457545123594e-06
-2.6562038117695e-05
-5.80536909570199e-05
-6.35194180088107e-06
-5.34520579155891e-05
-2.18612082633122e-05
-2.18415033821331e-05
-5.9494683606532e-05
-2.69063174931938e-06
-2.54345030633506e-05
-2.87604039837112e-05
6.02381099013423e-07
-2.08155629994785e-05
-2.65766229628301e-05
-2.73980066738052e-05
-5.12556653970813e-05
-2.89014366844382e-05
2.39974608074033e-06
-4.86854681283314e-05
-3.20853773544997e-05
-3.29554509577731e-05
-1.55863917854383e-05
5.60843505889522e-06
9.32533195782508e-06
-3.52464997390093e-05
-1.75773482179784e-05
-3.35871073119402e-05
-2.79437853323925e-05
-4.57870975229393e-05
-1.36567181135087e-05
-4.54873752077517e-05
-3.18363965754105e-05
-3.43623238108704e-05
-4.15707701636077e-05
-4.72397705004619e-05
-1.33099588313657e-05
-1.75265420571129e-05
-3.41781020521987e-05
-1.7677433205555e-05
-2.87562719943553e-05
-2.91913704181402e-05
-5.87908149781744e-05
-2.33794934565876e-05
-3.89077649272547e-05
2.34595859029751e-06
-2.86573395435229e-05
-4.2259303596848e-05
-8.8666197521704e-06
-8.50514994016174e-06
-3.6936490841946e-05
2.02393692250149e-06
-2.85939773391839e-05
-2.63157770901436e-05
-4.15314650424954e-05
-2.08754926736402e-05
-5.17970194101248e-05
-3.10136633715763e-05
-2.39970330960383e-05
-5.02003331142806e-05
-8.43576929343824e-06
-3.69281711854245e-05
-2.31184967617976e-05
-4.17538308332292e-05
-2.50586693929721e-05
-5.80181212339075e-05
-1.19417206622517e-05
-3.42848979221553e-05
-3.3023252127535e-05
-3.52153509857839e-05
-2.51320254697893e-05
-3.08230815162794e-05
-3.62130112588432e-05
-4.08161794964402e-05
-3.45659156756501e-05
-1.79066414292331e-05
-2.11991513183712e-05
1.19563227399278e-05
-2.12338140258355e-05
-1.04462311813394e-05
-2.23405440146427e-05
-6.19599796428489e-05
-1.18085265163773e-05
-5.42384433734726e-05
-3.56735561817925e-05
-1.88344570403916e-05
-3.42886058706529e-05
-3.82379890989367e-05
-5.90350214465903e-05
-1.02860288458437e-05
-3.87793306234476e-05
2.94909484052522e-06
-1.97010481702088e-05
-2.78470346101042e-05
-2.21386549195829e-05
-3.81498226418388e-05
-4.04396896544699e-05
-4.1678637956653e-05
-3.33686848635631e-05
-1.13222117747733e-05
-2.43463356342867e-05
-1.95008110549855e-05
-5.09882870103531e-05
-1.22623903732336e-05
-3.00358267431882e-05
-3.18371124667025e-05
-6.57845685912074e-05
-3.97646749679599e-05
-4.19944703655231e-05
-7.23261684159751e-05
-2.55773911513244e-05
-4.57565510748192e-05
-5.00715213765837e-05
-3.37605819493255e-05
-4.13711493054975e-05
6.06902519225625e-07
-3.11177263795305e-05
-2.06584193050187e-05
-2.76972671354751e-05
-3.31155547473748e-05
-2.68222791120153e-05
-9.16851928670061e-06
-2.79918043077858e-05
-4.03283734078359e-05
-5.4041704893465e-05
-2.70525991871304e-05
-4.13680214454771e-05
-3.49472633145313e-05
-5.03683602079309e-05
-1.80632392100142e-05
-1.55137669915374e-05
-2.16686433088763e-05
-3.03478658344216e-05
-4.87693589463274e-05
-3.51806225459932e-05
-4.38359882121063e-05
2.07741830830671e-05
-1.75470854113606e-05
-2.67006695927635e-05
-1.5062074948528e-05
-3.5219637557174e-05
-2.46206411112677e-05
-9.66470124547451e-06
-3.72796275930437e-05
3.74158720764203e-06
-2.06090696968866e-05
-2.70583808700104e-05
-1.36333552621264e-05
-4.13888863301186e-05
-2.83297839535017e-05
-2.73008663708686e-05
1.8777096352509e-06
-2.03952803351018e-05
-4.48453710846931e-05
-2.58991770547931e-05
-3.93943425286536e-05
-5.51060984334627e-05
-4.61526116543441e-05
-2.43009763716905e-05
-1.8806669732076e-05
-2.91751049143089e-05
-4.19355297521737e-06
-2.3888556212619e-05
-4.32419516720248e-05
-2.54354327290043e-05
-5.57539086933011e-05
-2.36376181025229e-05
-4.13218363482153e-06
-1.93357202784579e-05
-1.86407085980047e-05
-2.1420788307503e-05
-2.71948427942546e-05
-2.53912414583779e-05
-1.29246529835059e-05
7.65498313425734e-06
-3.61799115413461e-05
-2.4588124922135e-05
-2.80177978270773e-05
-3.46036858873762e-05
-2.98093546388236e-05
-3.69171573990647e-05
-2.87911960049073e-05
-4.12269632167416e-05
-2.40465575042033e-05
-2.92126565444666e-05
-2.13148761774559e-05
-4.2227450987792e-05
-2.81169941694359e-05
9.24816048169119e-06
-8.95460103118613e-06
-1.28623139145211e-05
-3.7225232205141e-05
-8.54587987500359e-06
-3.09191811676182e-05
-3.44710294311491e-05
-3.68787357163775e-05
-2.55820956992149e-05
-3.94049900015391e-06
-2.65878314437843e-05
-4.0590864495046e-05
-2.19862762293089e-05
-4.52864946830285e-05
-3.69657863301209e-05
-3.95558074084819e-05
-4.42709732578295e-05
-2.37564047608462e-05
-2.2981113631297e-05
-1.93064293599212e-05
1.16932345441369e-05
-2.86470223247042e-05
-2.50206741003214e-05
-3.36918198696972e-05
-2.54071650235212e-05
-2.95790896401183e-05
-1.60110501557072e-05
-8.24453824347522e-06
-3.33090807269763e-05
-1.38705205365365e-05
3.0096662915549e-06
-1.86480118562217e-05
-4.60594945506016e-05
-6.23015125201035e-05
-3.75885077453803e-05
-4.11006621624724e-05
-9.10873109592328e-06
-3.84788836183755e-05
-2.82209875950855e-05
-4.77296732208486e-06
-2.23915170213197e-05
5.84250151809113e-06
-3.66315746404993e-05
-6.42386927512738e-05
-3.3209785611386e-05
-1.37382889328076e-05
-1.55687488755825e-05
-8.86778458440448e-06
-4.25104410906603e-06
-6.12464298572977e-05
-4.05840063564155e-05
-7.90340321224156e-06
-3.80663653975603e-06
-4.00048946976362e-05
-3.65016271989024e-05
-5.12036302870056e-05
2.82767546866043e-06
-2.74012580020385e-05
2.07180276932738e-06
1.4493873762954e-05
-5.85883929873129e-05
-3.4926744461523e-05
-2.86074077535042e-05
-2.98139241128971e-05
-2.65069383932363e-05
-2.19221690895805e-05
-2.64210442450969e-05
-2.58469506778829e-05
-1.10140489313397e-05
-1.12845438391496e-06
-2.28446788185316e-05
-2.03517845536289e-05
-3.65731741921642e-05
-3.44247270021061e-05
-2.89845135379504e-05
-2.17444603385574e-05
-3.30948784998724e-05
-3.10433742177978e-05
-6.20176038621003e-05
-4.59739015777847e-05
-3.65117766246394e-05
-6.01926365605417e-05
-2.91821277153535e-05
-1.26568853931709e-05
-4.3534876240581e-05
-1.58128027407021e-05
-3.33129213385795e-05
-3.62655695119941e-05
-1.91927847295014e-05
-3.08321154903652e-05
-3.17891944032602e-05
-3.48949206610161e-05
-3.92138620433359e-05
-1.89602549763674e-05
-2.64655876974806e-05
-2.60484659980073e-05
-1.58899494713514e-05
-5.76294409178947e-05
9.36425816668678e-06
9.07875825499035e-06
-4.25529395554588e-05
-2.47910395495721e-05
-4.95459657757743e-05
-6.36062632694231e-05
-2.87516083792586e-05
-1.79295445271017e-05
-2.16742056442344e-05
-5.74817375219103e-05
-3.46652653646357e-05
-3.10182689894815e-05
-4.21409815642193e-05
-2.6429372970612e-05
-2.53038622040496e-05
-9.52146092443625e-06
-3.80259517718813e-05
-3.17578917963797e-05
-3.91774286996493e-05
-2.3173519781381e-05
-1.37954911684563e-05
-1.39450315677139e-05
-1.19145124245536e-05
-4.28945761000807e-05
-3.50992334899765e-06
-2.2821535550933e-05
-5.55150286209597e-05
-4.51620716809646e-05
-4.50883791689984e-05
-3.18900097388952e-05
-3.00423864080586e-05
-6.73120468200564e-05
-2.0841998070311e-05
-3.28542283990544e-05
-2.52085434759544e-05
-4.70251495242547e-05
-1.19752556359784e-05
-1.55116569399673e-05
-2.1846084445309e-05
-9.26941915819241e-06
-2.9011188753818e-05
-4.95272307255231e-05
-3.00830249064863e-05
-2.35617539278021e-05
-3.34047460035458e-05
-2.6037438603793e-05
-1.56119792681888e-05
-1.85330591599389e-05
-2.58056731716134e-05
2.92175887166707e-06
-2.72589333920266e-05
-4.96394279837685e-05
-3.54896509083203e-05
-2.9133482367986e-06
-5.18679173197641e-06
-3.56932241928247e-05
-5.62271265119653e-05
-2.6577746155106e-05
-3.14554464281799e-05
-4.82578078064803e-05
-2.21561511514594e-05
-3.78499159486352e-05
-1.39682699546734e-05
-3.98174494382476e-05
-1.06263082799872e-05
-5.12220478308537e-06
-1.40825505473528e-05
-1.82064110107071e-05
-1.88665844369238e-05
-3.56325792627872e-05
-8.17658593678707e-06
-2.80686281308183e-05
-5.59321550425954e-05
-3.0713665225656e-05
-3.93818926922431e-05
-4.517614601401e-05
-1.06325551926647e-05
-2.29640736748799e-05
-2.17208287390316e-05
-3.4429621887825e-05
-3.60762881646051e-05
-4.3415565935271e-05
-1.60007472657691e-05
-3.04458020122776e-05
-3.46610991110086e-05
-2.72282042631098e-05
-2.48094410885034e-05
-2.78311821615739e-05
-7.12758477386259e-05
1.30211100594052e-06
-4.9894866597163e-05
-2.83167761768267e-05
-3.82546732462575e-05
-4.23206421256498e-05
-3.12580953896679e-06
-4.37160770517446e-05
5.57340729561107e-06
3.89935394304578e-06
-2.93056892143484e-05
-3.67766592382724e-05
-6.01024692772232e-06
-2.31278492330886e-05
-1.43755291955428e-05
-2.63019403412178e-05
-4.46995958992442e-05
-3.41193927299246e-05
-5.07413285181529e-05
-6.40006273410693e-06
-4.25427088705162e-05
-2.42550421744239e-05
-2.17560177672642e-05
-2.75670845254214e-05
-7.68142240553074e-05
-2.33442224148372e-05
-6.08930877506155e-05
-1.6609443399471e-05
-9.82532102839117e-06
-1.81959623572783e-05
-6.1485806415932e-06
-3.7731712369343e-05
-2.42408042220185e-06
-4.26896482941689e-05
-9.95769791431154e-06
-2.56176246384129e-05
-1.73602054569038e-05
-1.19478813322783e-05
-2.15926869079953e-05
-5.78105565208647e-05
-4.5577286829206e-05
-3.67207279453431e-05
-2.8051946734651e-06
-3.4445621926649e-05
-4.79622330247424e-05
-4.45351147673516e-05
-2.45038397216609e-05
-3.94850373712709e-05
-8.9453221460595e-06
-1.68430068663317e-05
-3.71419859256942e-05
-3.31344230960232e-05
-4.76125914078865e-05
-4.02980017291972e-05
-3.06717758160635e-05
-2.22657352962263e-05
-2.23723946699749e-05
-2.17377499112661e-05
-4.20700372765192e-05
8.73069960205952e-06
-4.18738393286312e-05
-4.62283926541872e-05
-4.69855401623189e-05
-6.60158084597335e-06
-2.13689741583911e-05
-5.76974652566848e-05
-2.49106593531361e-05
-5.64278919723535e-05
1.12713281152635e-05
-3.44845387570276e-05
-1.40193200081825e-05
-1.42910315609467e-05
-2.73692944106749e-05
-1.8376044959978e-05
-8.02742745026242e-06
-3.93063385946158e-05
-4.08741961798651e-05
-2.8073560733732e-05
-3.44489565473204e-05
-1.11160936492993e-05
-9.29004575385123e-06
-1.47996944690258e-05
-1.70757456291489e-05
-2.3908333455447e-05
-3.89105879896062e-05
-2.1006017648902e-05
-3.59564154727661e-05
-4.18601662570909e-05
-1.90010065579723e-05
-5.17074058151308e-05
-2.47504474242593e-05
-2.55553861953381e-05
-3.42278010924264e-05
-5.95667860743036e-05
2.18920210537233e-05
-1.44186512632989e-05
-2.7915740871161e-05
-3.63133457756641e-05
-5.28619454940026e-06
-4.19454485146005e-05
-5.95723795361574e-05
-4.21118514526066e-05
-1.25213928501309e-05
-2.55362403114594e-05
-3.85460633712434e-05
-1.81164731478014e-05
-5.17187657168615e-05
-3.77091391073889e-05
-4.39599614178969e-05
-1.45298709134475e-05
-3.7737041352469e-05
-7.03504189428057e-05
-1.72227549162028e-05
-3.58295522278289e-05
-3.24713145609719e-05
1.35853461482981e-05
-1.22835926165139e-05
-8.27576915904784e-05
-3.98205684143941e-05
2.38578393703286e-05
-3.44813971740259e-05
-2.29710409366901e-05
-1.68840013771533e-05
-2.05626685519751e-05
-7.42901085786184e-07
-1.09883731709575e-05
-3.9956773810393e-05
-2.17846398061827e-05
-2.08386266214512e-05
-5.54963803985237e-05
-4.21973661680512e-05
-3.60638935446703e-05
-2.67346661185893e-05
-1.16634212375643e-05
-1.46867566607036e-05
-2.47704547587222e-05
-9.20963910103845e-06
-3.65604794970875e-05
-3.28705673860889e-05
-2.66142120976803e-05
-4.29750548936744e-05
-5.68936954804356e-05
-4.37758742683414e-05
-3.48173066815719e-05
-2.92877964056266e-05
-3.49897223770378e-05
-6.47631634239815e-05
-3.01315835654751e-05
-2.81346087765246e-05
-2.02853092386932e-05
-3.59243761315024e-05
-2.3896065932247e-05
-3.3393436896589e-05
-2.80934724609081e-05
-2.75756759693319e-05
-5.64835493828017e-06
-1.8716964802563e-05
-5.02275834471164e-05
-3.00284679976114e-05
-2.25897150119745e-05
-2.0786985629032e-05
-1.27335675470229e-05
-3.26990321180916e-06
7.74043586430808e-06
-1.1155370697172e-05
-4.82204062787937e-05
-1.1890531578748e-05
-5.01206316469262e-05
-2.50345392428567e-05
-4.24843638104773e-05
-3.0367394090295e-05
1.29675582123092e-05
-5.18196839766971e-05
-3.43365260646797e-05
-3.97161896740069e-05
-4.1032079302066e-05
-7.40754246577502e-06
-4.46633919195813e-05
-3.67753980482737e-05
-1.16431497204642e-05
-2.38340898355907e-05
-2.63477245370051e-05
-5.62088904329913e-06
-2.14710286850551e-05
-2.80096037845105e-05
-1.85471971772656e-05
-2.96169596362477e-05
-4.4990589063106e-05
-6.51174835887604e-05
-1.46976542691611e-05
-1.72709213735169e-06
-3.79704670007207e-05
-7.69956540278804e-06
-8.2374057512064e-06
-9.07323433125211e-06
-2.13162039576363e-05
1.40995749309426e-05
-5.26545573468784e-05
3.26205115736401e-07
-4.25889560167565e-05
-2.61177365503993e-06
-2.97056601031236e-07
-4.28763057265828e-05
-3.31755029360315e-05
-2.32033097690016e-05
-4.16162672802833e-05
-2.00658047462062e-05
-4.75712988054873e-05
-2.22623321156551e-05
-2.42394331020279e-05
-3.7307272211908e-06
-2.47514335910861e-05
-4.40342217579268e-05
1.0649160341114e-05
-2.17589673743103e-05
-2.11691102175849e-05
-1.35664467976329e-05
-2.37687323305807e-05
-2.26678044679715e-05
-4.25340802004299e-05
-2.6453632824059e-05
-5.02745340133692e-05
-5.31238245922355e-05
-1.98737980897292e-05
-6.09412235222788e-06
-2.54553986053338e-05
-4.00670146099866e-05
-2.97848521905805e-05
-3.40474074057099e-05
-4.56600285216822e-05
-5.46345721612712e-05
1.29138050229049e-06
-4.75119703737569e-05
-3.31052250291821e-05
-4.25099231862871e-06
-2.76233614786382e-05
-2.6788885975197e-05
-4.49530999708421e-05
-2.50655937112726e-05
-4.02655456907995e-05
-1.27560709721274e-05
-4.28690255622789e-05
-6.45684265672272e-06
-2.56198117172365e-05
-3.32324664092471e-05
-2.95614280359526e-05
-3.11432952872188e-05
-8.45094426041013e-06
-2.25349171560231e-05
-1.54186524116764e-05
-1.86322284276577e-05
-3.40267812778781e-05
-2.74954099296114e-05
-4.19569317652511e-05
-3.10417772372553e-05
-1.79957934023225e-05
-7.79143141262543e-07
-1.91470977884075e-05
-6.00733010540918e-05
-2.42601745734339e-05
-3.28684890185792e-05
-4.77671730919737e-05
-3.12247566183377e-05
-4.04150569869963e-05
-3.00520820420098e-05
-4.89183656140174e-05
-2.61419579884587e-05
-6.59954139640042e-05
-3.02400502594366e-05
-4.78659338737419e-05
-7.32914280832304e-05
-5.24424551919084e-05
-1.30395496135264e-05
-4.73462924101694e-05
-5.6963627604644e-06
1.76116535907303e-05
-2.63660114205686e-05
-2.65895425714831e-05
-1.77429331561418e-05
-1.39672731650108e-05
-7.17002541259037e-06
-3.67968147339517e-05
-3.18232328875255e-05
-2.83075715519764e-05
-9.745142622504e-06
-3.47488403774178e-05
-2.2549066724018e-05
-3.89929868304601e-05
-2.30741149903602e-05
-3.70346202214709e-05
-3.42932003921745e-05
-7.02713334899194e-06
-1.02154387575766e-06
-4.06300746314453e-06
-4.57977998147661e-05
-4.53761723201503e-05
-3.23806387322841e-05
-4.55646387627875e-05
-2.54595301665341e-05
-4.04938905630466e-05
-2.46059811437907e-05
-1.61547291815216e-05
-4.51842430896368e-05
-8.38106702171452e-06
-3.17949087275455e-05
-3.46529821489314e-05
-2.87033413931139e-05
-3.17542421486641e-05
-3.61340540085997e-05
-1.23512916431726e-05
-4.2283040161784e-05
-8.81539747778551e-06
-2.4101207387137e-05
-3.80918017716623e-05
-4.65897428028425e-05
-3.50988972752916e-05
-4.21993345715168e-05
-3.34348022308451e-05
-1.34900478510744e-05
-3.27037300573837e-05
-3.4112581490415e-05
-2.24115021929387e-05
-2.03300069272567e-05
-1.58231954319553e-07
-3.38184814194695e-06
-3.4579381001664e-05
-2.51654116638027e-05
-2.08478348611615e-05
-2.68115153062214e-05
-2.45605084946185e-05
-3.34485516366546e-05
-3.17548564740269e-05
-1.01368872695089e-05
-5.34622136290615e-05
-2.75292875019273e-05
-1.72789067155674e-05
-4.6162312770597e-05
-6.09502945366663e-05
-5.24394750236286e-05
-7.71950487136316e-06
-2.16164996400717e-05
-3.17114745577064e-05
-4.06783580492941e-05
-3.08161506738759e-05
-5.21644910123836e-06
-1.56647253084107e-05
-3.92117046203035e-05
-2.62835139291371e-05
-1.11912451263417e-05
-2.80145882089714e-05
-2.61576146349376e-05
-3.74739910396937e-05
-4.83697271373713e-05
-3.59984346913205e-05
-1.81018487662746e-05
-3.97817554677958e-05
-3.12738185413926e-05
-2.63367842406435e-05
-4.00062410052612e-05
-7.33965234954273e-06
-6.63371290345504e-05
3.12417678597597e-07
-3.76845763584307e-05
-2.26412251198886e-05
-3.88382292891205e-05
-1.01795799935073e-05
-1.42877828330604e-05
-1.89327794479847e-05
-5.73045787052353e-05
-4.41511050725499e-05
-6.96168983639755e-05
-1.97999157776054e-05
-2.82811349394121e-05
-2.74579451587061e-05
-3.18962002928885e-05
-3.13511667311055e-05
-4.59149052385518e-05
-3.27875936062409e-05
-4.43608831611067e-05
-2.52067139237228e-05
-3.83239623886287e-05
-1.14829443525857e-05
-3.65595044651769e-05
-2.22032055403808e-05
-2.28816756487183e-05
-3.57027497320425e-05
-2.0196529609894e-05
-5.96690935557774e-05
-2.29197045023639e-05
-1.85239513805009e-05
-1.95250455686759e-05
-3.25314158210514e-05
-2.2480142615654e-05
-4.66783524965633e-05
-3.51656984019335e-05
-4.33385180434425e-05
-3.68193455601161e-05
-3.57799177377239e-05
-5.3547354538071e-05
-3.02824028026659e-05
-4.34208019304332e-05
-3.71523156087863e-05
-3.9214057273574e-05
-2.37480264250444e-05
-4.92972199077304e-05
-6.53677636463443e-06
-2.10632652976395e-05
-3.26620853488391e-05
-4.0189164600393e-05
-2.48000412218642e-05
-2.89260397024219e-05
-1.05134591502443e-05
-3.53108079876952e-05
-2.0854473317143e-05
-2.04125154699627e-05
-3.00302521540146e-05
-3.47733803756238e-05
-2.68602979893216e-05
-3.07801005498166e-05
-1.96716844971783e-05
-1.26262099430001e-05
-2.77474307384509e-05
-3.14029742975786e-05
1.35746554991744e-05
-1.77882433686799e-05
-3.81097498210539e-05
-2.31209164469302e-05
-1.47866700012252e-05
-3.1147256272653e-05
-3.40399891081773e-05
-5.42108523550482e-05
-1.63327583492598e-05
-3.77562465051458e-05
-3.63206365821296e-05
-5.79724382082806e-05
-2.69212801758481e-05
-3.12976122355527e-06
-3.38371987550832e-05
-5.97708752450736e-05
-1.93181165978751e-05
-3.48086132218943e-05
-3.16501175035181e-05
-3.41618965786126e-05
-2.13030858497079e-05
-3.36653168901241e-05
-6.1560258346175e-06
7.73214829755214e-06
-2.8336416671816e-05
-3.79781415133962e-05
-4.15008743108739e-05
-2.12125516309927e-05
-3.33964308111478e-05
-2.86726536549141e-05
-2.74354170928014e-05
-3.42904068450356e-05
-1.28128902814811e-05
-8.47144418686789e-06
-3.84601280760637e-05
-2.65222981369259e-05
-3.0273101083681e-05
-3.7926371267897e-05
-5.44444189681822e-05
-7.0566765828094e-05
-3.56410522026529e-05
-3.00266891450954e-05
-2.53692159015285e-05
-4.15887492331334e-05
-4.68634074341328e-05
-3.89548538509518e-05
-1.48401311833225e-05
-2.21339313841673e-05
-3.07341441954781e-05
-4.84547973720756e-05
-2.50100520799801e-05
4.26277706116887e-07
-3.3284580238972e-05
6.30281250373969e-09
-5.18717170613459e-05
-2.39642334952346e-05
-3.50252752785886e-05
-8.27312114819808e-06
-5.60438183115416e-06
-1.8333965734303e-05
-1.49308118714343e-05
-5.6017059545573e-05
5.20590820367362e-06
-4.79766119806137e-05
1.50589292510309e-05
-2.89074155102812e-05
-2.84819831314881e-05
-3.78528553959615e-05
-2.30226363514075e-05
-3.57994316373622e-05
-3.57912545773126e-05
-3.32797781631283e-05
-2.04794681538428e-05
-3.62652612932247e-05
-1.75640240075264e-05
-2.60314200957693e-05
-1.330336540318e-05
-3.7660767007582e-05
-7.35729545870486e-05
-2.90862903412728e-05
-3.21955680558352e-05
-5.55769119888639e-05
-2.46332344925938e-05
-2.29876981172391e-05
-1.69103968665359e-05
-4.380687472731e-05
-2.85772490188516e-05
-1.59462985608271e-05
-2.51479169895587e-05
-5.42835474337218e-05
-1.13278547218315e-05
-5.0275100458012e-05
-3.64648510184403e-05
-5.25980648901439e-05
-4.52371388382802e-05
-5.97885224139686e-05
-2.53601878438751e-05
-4.48720839795384e-05
-4.72869047211674e-05
-1.47806212320285e-05
-3.01904262886372e-05
-3.4870495786321e-05
-6.38984579178873e-06
-4.00824109677348e-05
-1.67434784881373e-05
-2.65351943397221e-05
-9.68336954669917e-08
-4.77862083144176e-05
-3.91681702254875e-05
-1.30897294946508e-06
-5.12035088959349e-05
-3.62433156560115e-05
-2.20213725236654e-05
-2.97467286635953e-05
-7.37957861869307e-06
-2.67749472095395e-05
-3.5751291921268e-05
-2.79313808022297e-05
-4.87414883011217e-05
-2.88298727416457e-05
-2.76975893238645e-05
-2.64581305653709e-05
-5.24201264555355e-05
-2.09181423426553e-05
-5.00989624059321e-05
-3.69907572857665e-05
-4.19753726323424e-05
-4.58340057629966e-05
-5.85160064224229e-05
-2.3050508250948e-05
-3.25754208092401e-05
-1.68215631996086e-05
-3.41101749971779e-05
-2.66154904473886e-05
-4.57162239303388e-05
-3.1872552892544e-05
-1.17096511424325e-05
-4.31588249324726e-05
-3.40208941586962e-05
-5.62247323025746e-05
-4.25679347861672e-06
-2.50817130576112e-05
-5.27032016305607e-05
-3.02057456958809e-05
-2.705223592797e-05
-2.24885788811979e-07
-1.91768036182112e-05
-1.2846405275259e-05
-1.49351431257868e-05
-1.12983682622239e-06
-9.673408749158e-06
-2.78594713950496e-05
-2.99911008215687e-05
-2.80764551784422e-05
-1.64395967938202e-05
-4.31184563090617e-05
-3.9165812272188e-05
-4.14967099499839e-05
-1.02445602202703e-05
-2.27132998515758e-05
1.19774514185555e-05
-1.65288894346758e-06
-3.16344179868857e-05
-3.37726181667826e-05
-1.22365036321447e-05
-5.86772632848344e-05
-2.63324846656455e-05
-4.01547326159927e-05
-4.19308127597954e-05
-1.27107522029467e-05
2.85877986183112e-06
-4.85361127232103e-05
-5.34263521719152e-05
-5.48820802059824e-05
-4.4794560935062e-05
-4.16652656570292e-05
-3.10545417363105e-05
-6.3827510325157e-05
-2.29837402783515e-05
-4.67683597152019e-05
-3.83060142872936e-05
-3.76140329541957e-05
-1.24517005631816e-05
7.67741771066062e-06
-1.79098624015371e-05
-2.52044667617126e-05
-3.65749941490764e-05
-2.62030412464708e-05
-1.5513391327417e-05
-8.76188905787663e-06
-1.92506601273601e-05
-5.25321563998586e-05
-2.64778651323734e-05
-2.8657274943023e-05
-2.15899511803696e-05
-4.70798581223382e-05
-4.32913587004818e-05
-8.27898761282883e-06
-2.72435494197504e-05
-2.9853433885085e-05
-2.56073145594155e-05
-5.16070761377378e-05
-4.50526811273057e-05
4.42222645568933e-06
-2.61020960860444e-05
-4.21127265728703e-05
3.89084312890467e-06
-2.66719213195308e-05
-3.26463354363727e-05
-2.88034718519892e-05
-1.81138724119915e-05
-2.82379194817649e-05
-3.23673627050417e-05
-4.68952331101285e-05
-1.16563499484665e-05
-1.42555590434755e-05
-3.84659641499897e-05
-3.88822089096039e-05
-4.22093035238674e-05
-5.15520039944184e-05
-2.81947203523768e-05
-4.92532830384665e-05
-3.31548180336112e-05
-4.86262757583924e-05
-2.76847491159366e-05
-2.51236950913744e-05
-1.43567883756648e-05
-1.8610291192138e-05
-5.14054683056205e-05
-4.02747577357943e-05
-1.07059556264396e-05
-6.39139171554683e-05
-3.03986313462121e-05
-4.7336254505003e-05
-7.10774484728504e-05
-2.94274424305914e-05
-7.63585573536841e-06
-4.73965546634217e-05
-2.51014765849327e-05
-4.22962688002821e-05
-1.7492234877802e-05
-2.8851462474439e-05
-5.84651370150791e-05
-3.51177454647619e-05
-2.81716736160185e-05
-2.79910993669348e-05
-5.57865067525954e-06
-5.36190572715365e-05
-2.42050080444936e-05
-2.06915380331046e-05
1.00764566406506e-05
-4.18776789827963e-05
-3.73411900299772e-05
-3.67044227647158e-05
-4.79030433864665e-05
-2.61772097505758e-05
-3.01007609492264e-05
-2.72209188970643e-05
-7.88186520173336e-05
-4.504627229342e-05
-2.72025946318886e-05
-4.78235393625697e-05
-2.26222672950716e-05
-2.95717890922885e-05
-2.35692267653197e-05
-3.0922542523265e-05
-2.75257228402408e-06
-1.36011445663082e-05
-1.5397178109128e-05
-3.43794236607118e-05
-3.08110377620774e-05
-3.25629934464707e-05
-1.13357587720341e-05
-2.20713361966165e-05
-1.24153874951884e-07
-1.19111340635098e-05
-6.08384536491054e-07
-1.61381978631894e-05
9.09783848638406e-06
-3.48119262921831e-05
-1.06849731675847e-05
-1.96059375666552e-05
-4.78431238397872e-05
-1.98852149046755e-05
-3.21302606851151e-05
-2.93415182105079e-05
-3.62530606739153e-05
-3.32267880968204e-05
-8.10188730441e-06
-2.46525434332914e-05
-1.43604250752636e-05
-3.48296171740503e-05
-1.47484410627848e-05
-1.41428787451653e-05
-1.62839490989772e-05
-2.34548666951949e-05
-5.01347213289117e-05
-1.6872694056141e-05
9.7937223146564e-07
-4.25930712505054e-06
-3.44470036859196e-05
-6.73258958751332e-05
-4.48055810577544e-05
-5.09392355092534e-05
-3.81127938688749e-05
-1.07562234539743e-05
-1.97850661232889e-05
-3.83309341368721e-05
-4.20013392796206e-05
-4.58776164944252e-05
-2.70631607664852e-05
-1.52237873387596e-05
-1.05547433070363e-05
-4.59571947056017e-05
-3.77127299900874e-05
-2.61563490845351e-05
-1.28672044463155e-05
-8.32767405854942e-06
-2.39452774308258e-05
-1.94291380401886e-05
-4.29164411430685e-05
-2.70882194402294e-06
-1.95141317151842e-05
-4.04396521039925e-05
-2.31642675008615e-05
-2.91423220014697e-05
-2.42355366048409e-05
-5.27716076178047e-05
-4.06030541241698e-05
-3.29096605378165e-05
-2.9209358953199e-05
-4.6868954884304e-05
-1.40161137228377e-05
-8.22523276463957e-06
-3.14457649405523e-05
-2.44738751220047e-05
-1.72329354023431e-05
-2.07415597436067e-05
-2.73848522169799e-05
-2.69163713837696e-05
-4.56774074115828e-05
-1.4833165396843e-05
-4.93140607261527e-05
-2.88318887464225e-05
-6.77921106685636e-06
7.37874767119869e-06
-2.29249192548037e-05
-4.55929510472735e-05
-2.55592748462207e-05
-1.87093173101752e-05
-1.26211678574112e-05
-4.46133657869562e-05
-2.6911541321674e-05
-6.29691288134703e-05
-2.03537329683917e-05
-4.20600028765611e-05
4.95997177320823e-06
1.32603596893134e-05
-3.26326736939254e-05
-4.35823685438086e-05
-4.91800590211448e-05
-3.21135592164555e-05
-4.41716147834081e-05
-5.43503434749194e-05
-1.72521065093829e-05
-5.79515333835605e-05
-2.08010266513656e-05
-2.82956745470945e-05
-9.88009577931613e-06
-5.50819952473639e-05
-3.89890022312382e-05
-3.93248436690981e-05
4.49686813027198e-06
-5.34104899320178e-05
-2.55589311825276e-05
-2.2333860827996e-05
-3.22047686319206e-05
-3.60824796408701e-05
-1.48300137297932e-05
-3.52531009834313e-05
-2.03521006650652e-05
-2.79693521307277e-05
-2.53944546161488e-05
-4.13990654700593e-05
-1.94083967874683e-05
-3.59964091233264e-05
-3.33075168877663e-05
-4.64690286493673e-06
-2.66495618554567e-05
-2.75686738932102e-05
-2.72564269394681e-05
-2.11723832823092e-05
-5.0444695886365e-05
-3.01492125168819e-05
-3.35865975519355e-05
-1.742763722763e-05
-2.44125253579588e-05
-1.68425698394808e-05
-3.75843499908895e-05
-2.09825609547667e-05
-3.20818612470137e-05
-4.08281028175927e-05
-5.29872713716392e-05
-5.30198524121448e-07
2.77020877602704e-07
-2.55025672029892e-05
-7.81552600910103e-06
-3.2488252007064e-05
-6.28373208632108e-05
-9.73444256934053e-06
-2.25357709178303e-05
-4.58239657454944e-05
-6.00503715400164e-05
-1.56002105015345e-05
-4.25264020809213e-05
-4.96205778808441e-05
3.61275629632818e-07
-4.31871284968358e-05
-4.79511368847936e-05
2.40261023727099e-06
4.3387069771248e-06
-6.10388776721974e-05
-8.85373821360405e-06
-4.56331605799835e-05
-2.56802185432146e-05
-3.59883142068172e-05
-4.23323043461993e-05
-3.72126491223409e-06
-2.46569276941655e-05
-2.85344840306066e-05
-2.96840685183459e-05
-2.77489431172959e-05
1.59478648504824e-05
-3.03658340957386e-05
-5.92061567753754e-05
-2.02238681067518e-05
-3.25429677415417e-05
-4.77468268881046e-05
-2.8333171612522e-05
-5.18257244843959e-05
-2.2244362716915e-05
-1.32087921327474e-05
-3.56069713280969e-05
-3.69371057586552e-05
-3.35241625088246e-05
-1.47474850930609e-05
-6.41458466377955e-05
-3.37927083880236e-05
-5.69063513509904e-05
-2.64951685415883e-05
-9.53811714457427e-06
-2.99021482728166e-05
-3.71456724406189e-07
-4.19315707824373e-05
-2.60972998808701e-05
-1.66081994287013e-05
-2.32477827960366e-05
-3.6450787375604e-06
-1.00188720917347e-06
-3.42191457995237e-05
-2.91684947200574e-05
-3.00453901897835e-05
-3.80212611564182e-05
-1.20670482474604e-05
-2.35554755955972e-05
-4.1339782465151e-05
-1.41181338548206e-05
-4.08268353794317e-05
-6.20827714461665e-05
-4.34847956977721e-05
-4.87458278487048e-05
-2.28466329793298e-05
-1.97653200838485e-05
-4.86477583534603e-05
-4.45426961624601e-05
-1.15472455365889e-05
-2.74388380304937e-05
-6.52443922754916e-06
-2.03115404069025e-05
-1.67165999552539e-05
-4.2109392931525e-06
-2.73175084404102e-05
-2.29957811393719e-05
-2.76577473749856e-05
-2.93813032890677e-05
-2.04257313838323e-05
-3.08196692671433e-05
-4.35811359669279e-05
-3.112190945309e-05
-4.14816793884699e-05
-6.87963617214514e-05
-4.1906535399036e-05
8.65775969557507e-06
-4.07941120392279e-05
-1.21244827294851e-05
-2.02412418197892e-05
-2.17358170680194e-05
-1.87567859305405e-05
-4.13973608212416e-05
-1.89735851098714e-05
-3.45730991140424e-05
-3.09679823328306e-05
-4.34400586576811e-05
-2.46685695828964e-05
3.86232417441178e-06
-3.60343868140345e-05
-2.77191139979179e-05
-2.50374522618026e-05
-2.40102905467586e-05
-5.11172999953596e-05
-6.028653608144e-05
-2.449390132335e-05
-5.41636710474331e-05
1.75912768345826e-05
-2.19098654683144e-05
-4.39910442502876e-05
-3.67725482966431e-05
-4.67747136929134e-05
-3.38008772613928e-05
-1.69266521611289e-05
-5.36487363212897e-06
-3.11483347862424e-05
-1.75984939828559e-05
-2.06445953335975e-05
-3.22308052082493e-05
-4.93164673581566e-05
-2.38717286292226e-05
-1.5539683464284e-05
6.64987696785089e-06
-1.80698389226979e-05
-2.46997844245549e-05
-5.00429290849907e-05
-4.59006586545028e-05
-2.0621662563009e-05
-2.22795624003799e-05
-1.22852120672573e-05
-3.66317517932674e-05
-4.21375345764483e-05
-1.4243735051315e-05
-4.21897751466567e-05
-4.91087725728807e-05
-4.49655196867352e-05
-3.28723950820324e-05
-1.35098169858755e-06
-2.2228031347425e-05
-4.62618013064199e-05
-3.60187934923708e-05
-1.48356527238124e-05
-1.58422133464028e-06
-1.37821234233631e-05
-1.73449130804036e-05
-1.76109940385124e-05
-5.36817102769408e-05
-1.47185992976355e-05
-5.20998252476337e-05
-7.14277353222916e-06
-2.54338296397229e-05
-5.27558300335179e-05
-2.1964056404578e-05
-3.609085471822e-07
-5.45418328726176e-05
-8.92317435409479e-06
-2.88906749265468e-06
-2.71827918806463e-05
-7.43410007569467e-06
-3.06700762930866e-05
-3.83834075623372e-05
-2.78391369985418e-05
-5.98243715565315e-05
-2.64816435154878e-05
-4.755059327885e-05
-3.74631125940125e-05
-5.92978235608438e-05
-2.59092840672527e-06
1.07449153869771e-06
-5.33365319843082e-05
-2.09712717968579e-05
-3.87792960533463e-05
-2.11100767861349e-05
-1.27977328229123e-05
-3.83905430661479e-05
-7.01571253498081e-06
-1.61541930806638e-05
-2.6522230696534e-05
-3.77402018320167e-05
-3.58161551947637e-05
7.67080852526443e-06
-4.34669343420433e-05
-5.78809709441128e-05
-4.6720244021347e-05
-9.30307639899861e-06
-2.50020215172263e-05
-1.26711824210359e-05
-2.66966342144288e-05
-2.79747256542392e-05
-1.21120736282529e-05
-1.62798980528723e-05
-2.06657525411926e-05
-5.35823114275781e-05
-1.41760196319567e-05
-9.06620992005771e-06
-3.01572120947699e-05
-1.09874885080581e-05
-1.46153300408509e-06
-5.31306601967973e-05
-7.7132925678454e-05
-3.48853746789134e-05
-9.24431963065489e-07
-2.64149437105046e-05
-3.20548560737012e-05
-8.99167225279239e-06
-2.22962243180157e-06
-2.73807112923919e-05
-3.33288662759355e-05
-2.80906882460401e-05
-4.52963604189158e-05
-4.131587391228e-05
-4.8529841763661e-05
-1.45009256583822e-05
-3.64191066507668e-05
-4.63720301144881e-05
-5.70124263108593e-05
-2.40037334326877e-05
-6.69265937370894e-05
-4.58573676315639e-05
-3.97289659866925e-05
-1.8404149980627e-05
1.92026817218654e-06
-3.06908109046745e-05
-5.4426811341165e-05
-4.74115211311618e-05
-4.13473706002891e-05
-1.21553645299994e-05
-1.34886318876021e-05
-4.69542635461123e-05
-1.61534937652039e-05
-2.8202304867211e-05
-5.19132449942134e-05
-3.87905436915778e-05
-3.482238417296e-05
-1.63874688544658e-05
-2.54544951344748e-05
-3.01636978729928e-05
-2.27582249716695e-05
3.31037738765851e-06
-2.84593903633827e-05
-3.38447966978658e-05
-4.82911309986413e-05
-2.25595743130351e-05
-2.17628558827573e-05
-2.33787697889658e-05
-2.29110261342402e-05
-3.66210759609433e-05
-3.57128073171873e-05
-3.4469209040079e-05
-9.22580354987639e-06
-3.33957163533198e-05
-1.62960407722759e-05
-3.63305534850222e-05
-4.98799445156258e-05
-2.05348889772857e-05
-6.0499561586616e-05
-5.22494001176952e-06
-2.59852612706028e-05
-3.20370415674425e-05
-4.35056973228551e-05
-2.89292996228897e-05
-3.57719356672919e-05
-1.72917992329638e-05
-5.47259754823946e-05
-4.61224715206304e-05
-3.03581898775631e-05
-2.67780937375949e-05
-3.83605147030435e-05
-3.04951284377915e-05
-3.2882565828014e-05
-5.66513464969595e-05
-1.38977428686996e-06
-4.86039473764899e-05
-2.32364150489744e-05
-3.06599661803911e-05
-7.19209876955517e-06
-1.69728085307441e-05
-6.31420080352098e-05
-2.70020205211395e-05
-2.22674030109047e-05
-3.88809675658937e-05
-1.03077683173375e-05
-1.82315254875537e-05
-4.00788118593747e-05
-4.58880263290921e-06
-3.75233032063287e-05
-2.36609268778879e-05
-4.53578316639984e-05
-3.74200871828338e-05
-1.7945302020535e-05
-3.53237073792796e-05
-3.174304299504e-05
-5.46223128970714e-05
-1.40332743850324e-05
-1.46742474282839e-05
-3.67701565743604e-05
-2.91764955184827e-05
-1.02893288819694e-05
-1.30885254295184e-05
-3.83122190269577e-05
-3.44223339669845e-05
-1.59141323685641e-05
-4.58987943123652e-05
-4.6722660663904e-05
5.59178414043638e-06
-5.61589774748271e-05
-4.10622465479672e-05
-2.92842265026406e-05
-4.65443892831841e-05
-3.03577987816829e-05
-2.24106929903524e-05
-3.3730016964549e-05
3.58035528411815e-06
-3.54315382196727e-05
-2.55371584592129e-05
-5.43783239098302e-05
-3.8208232554153e-05
-3.41640278757904e-05
-4.17514123451787e-05
-1.89526164061375e-05
-4.44897428080329e-05
-2.235066290548e-05
-4.13585948580994e-05
-4.73476362379879e-06
4.74438861149185e-06
-2.4667419223286e-05
-1.93525845332105e-05
-4.42607231765478e-05
-3.89373804448638e-05
-4.78216950823192e-05
-3.11978106975677e-05
-2.94890147395351e-05
-4.11122222187235e-05
-6.1262046241991e-06
-2.28855596978652e-05
-8.10001575852503e-06
-3.49219772801681e-05
-1.47847182994847e-05
-2.91592244550268e-05
-3.12456649329074e-05
-1.15820251536602e-05
-1.39048269490565e-05
-1.69769181220551e-05
-1.8159125771435e-05
-1.98515020296919e-05
7.33284201436554e-06
-6.60417692530948e-06
-4.70617936783325e-05
-3.31080632452185e-05
-2.93852664816866e-05
-8.82298487374089e-06
-8.52417145899759e-06
-3.94628469588674e-05
-1.61537086678051e-05
-1.62940417426177e-05
-1.59791859154456e-05
-2.76185606814798e-05
-3.7129218091631e-05
-4.23374001445753e-05
-4.83829866208444e-05
-4.56401306022567e-05
-1.2670099441843e-06
-2.02554764606091e-05
-2.17239146237119e-05
-1.67987360867757e-05
-5.05861637204548e-07
-3.0127986205948e-05
-3.50180211956992e-05
-2.81128021609277e-05
-3.0469728978043e-05
-4.44128345529827e-05
-5.05400517214129e-05
-1.32147234975027e-05
-2.8905383837781e-05
-2.50220769898453e-05
-1.39211193214071e-05
-4.1490839277535e-05
-4.76377734470961e-05
-4.11270648697957e-05
-5.78332625415909e-05
-7.75322188337196e-06
-2.81987602019004e-05
1.66723103932967e-06
-2.31774200762994e-05
-5.40166022373164e-06
-4.88638231378381e-05
-3.06218548047992e-05
6.62996492412537e-07
-3.46483716621701e-05
-2.59180033377375e-05
2.7701951537841e-06
-3.56744182951323e-05
-9.87807823399751e-06
-1.46157507401534e-05
-3.36606751900313e-05
-1.68456222293399e-05
-3.28895419736347e-05
-4.4389306035958e-05
-3.71784600872592e-05
-2.54307793947643e-05
-6.05559493213156e-06
-2.16612982932445e-05
-1.71070166321852e-05
-6.40618642034565e-05
-2.44628939356461e-05
1.75652133452187e-05
-1.46426898396482e-05
-2.27212925642895e-05
-1.49735797664035e-05
-3.2990406101396e-05
-1.4419573135159e-05
-2.50951798193989e-05
-4.72827613238e-05
-4.00904561107538e-05
-3.56634122282286e-05
-4.7763038685259e-05
-1.38438681133652e-05
-3.31624989070252e-05
-2.44416544591192e-05
-2.79294505808148e-05
-2.44369892328082e-05
-1.39395589162055e-05
-3.08431789134532e-05
-3.36284961339806e-05
-5.585249770587e-06
-1.1174933207453e-05
-4.0160937154868e-05
-1.60675365391396e-05
-3.11949632594426e-05
-1.31109760612086e-05
-6.8739789773549e-06
-8.17505591882998e-06
-3.24114168606873e-05
-3.9905699975331e-05
-7.96961097520107e-06
-2.37787262937829e-05
-4.74525155924457e-05
1.41476313009125e-05
-2.90903308042473e-05
-3.47615123633219e-05
-4.43130980672897e-05
1.03257578817904e-05
-3.23256276142325e-06
-3.72781206891169e-05
-3.70995644189554e-05
-2.36066013328127e-05
-2.84330113569245e-05
-4.74105657783162e-06
-6.40938297554448e-05
-1.69221719957047e-05
6.90640823975494e-06
-3.42259735482962e-05
-2.35234297205956e-05
-2.3037314566733e-05
-5.23774096137436e-05
-1.41318615922455e-05
-3.1768929812665e-05
-3.60870841151122e-05
-3.02120369285443e-05
-3.08404723984261e-05
-3.42523501086564e-05
-3.87801354913073e-05
-2.50510209198319e-05
-3.51679752427955e-05
-3.0383609009372e-05
-4.63786201827827e-05
-1.55357962670212e-05
-4.48993374537769e-05
-3.75921888867158e-05
-1.36163456611511e-05
-4.22800216130794e-05
-3.04293527686815e-05
-3.12302801558566e-05
-3.57847563447193e-05
-2.87467069814122e-05
-1.27171381806703e-05
-2.08880868993686e-05
-5.66880210076804e-05
-2.5684679388594e-05
-2.81747851378067e-05
-2.71836831602158e-05
-3.04258346784322e-05
-2.17343585996065e-05
-2.31220984700823e-05
-2.54691069554815e-05
-2.02408321238906e-05
-2.77912802022407e-05
-1.77829631097804e-05
-5.16219483677127e-05
-7.35508095578725e-05
-4.23698053496396e-05
-3.80229253380271e-05
-4.52668800014617e-05
-2.4380732124583e-05
-3.45947015436074e-05
-2.21098892197095e-05
-5.77893577124284e-06
-3.34688120652544e-05
-2.64609497979879e-05
-4.66948841545138e-05
-5.60129604668298e-05
-2.59966386549778e-05
-3.77261477288372e-05
-2.21799759513734e-05
-1.13110735603629e-05
-2.15427082043946e-05
-5.25999634857729e-05
-2.06284879490813e-06
-1.88191213740067e-05
-1.73801198068953e-05
-4.22931977002626e-05
-3.75603177479344e-05
-1.52773828368167e-05
3.3145861486028e-06
-4.51465517917899e-05
-3.5506029383572e-05
-1.9512236796265e-05
-5.15988705102684e-05
-6.47794962515227e-05
-5.05849584481017e-05
-4.77597165254404e-05
-2.0372368116001e-05
-1.7288750154205e-05
-3.66032951950277e-05
-5.01803248297028e-05
-1.33575849495507e-05
-3.83837395236717e-05
-3.77386537813879e-05
-6.48792245860183e-05
-2.52284456586684e-05
-1.69603366832632e-05
-1.33459483154011e-05
-2.40337897695872e-05
-5.15076554333043e-05
-1.41337011591908e-05
1.304778614712e-05
-1.65710733256132e-05
-2.27207474011686e-05
-1.05863693017539e-05
-3.60175442218274e-05
-1.3283631195754e-05
-3.0766001123592e-05
-3.41279113663592e-05
-5.55305059517011e-05
-1.09280098152877e-05
-6.45081404180554e-05
-2.61405970323548e-05
-3.130428856945e-05
-4.34644308462746e-05
-5.00022907950323e-05
-4.80377547992703e-05
-1.00242769740906e-05
-2.72710721837519e-05
-4.36329599713685e-05
2.54335731940586e-06
-2.37060144083424e-05
-3.3088581684569e-05
-2.13454835963991e-05
-2.35279240496959e-05
6.95606897540869e-06
2.28096765645425e-05
-3.78736740936346e-05
-1.07098766652068e-05
-5.10160844219992e-05
-1.95185326709935e-05
-7.32475198923727e-06
-1.62913209682842e-05
-1.41012350282251e-05
-1.63674009578394e-06
-1.9140537679973e-05
-3.67558488487599e-05
-1.08127687535175e-05
-5.29191072837595e-05
-4.18744544968883e-05
-3.25138558157243e-05
-2.90277620497401e-05
-3.78992381277862e-06
-1.15852531192463e-05
9.73290931235253e-06
-1.69861408609774e-05
-3.60766527780218e-05
-2.67780789744643e-05
-3.39515710235298e-05
-8.54199680052528e-06
-3.51489825446101e-05
-4.62593973838524e-05
-8.25545687678592e-06
6.92509628488831e-06
-7.05081046774842e-06
-1.96646532873183e-05
-7.33175174457937e-05
-2.26962637205237e-05
-2.51583880063653e-05
-2.03809972783499e-05
-3.26843201793825e-05
-6.13644652169613e-05
-4.9599798061307e-05
-1.5764153135163e-05
-1.06777051681889e-05
-3.51711252530582e-05
-3.26042150813355e-05
-3.02402506207591e-05
-1.34774069330897e-05
-4.7222008455309e-05
-1.79276650829231e-05
-4.96915044061196e-05
-5.73046420308816e-05
-2.47381770789986e-05
-3.13351177903473e-05
-3.80572282137912e-05
-3.12287851804431e-05
-1.60766866617238e-05
-1.73846533720447e-05
-2.66405609652442e-05
-1.91051201594487e-05
-1.71574280348477e-05
-4.91821461488795e-05
-2.28140555725862e-05
-1.89684444049167e-05
-1.86704551755823e-05
-4.42239809564662e-05
-5.01866610862727e-05
-3.08868806271935e-05
-2.92266588307825e-05
-1.9420425570233e-05
-4.62054396864948e-05
-1.92950294849223e-05
-8.51147672383475e-06
-5.88347445072662e-05
-1.02616620996607e-05
-7.43861310681328e-06
-4.79657837256621e-05
-2.678857547984e-05
-2.93956605114987e-05
-5.47522386020282e-05
1.20488806416447e-05
-3.95681279873939e-05
-2.83868096754517e-05
-4.89971491657566e-05
-3.71906907177871e-05
-2.71363780643747e-05
-6.64973395762781e-05
-1.97306959236703e-05
-2.1187573023167e-05
-1.57762551889479e-05
-4.374184268152e-05
-3.79936009651148e-05
-3.90463561006038e-05
-1.10396198947e-05
-6.77348594608298e-05
-6.48282424804754e-05
-4.61683182885238e-05
-1.44832743762008e-05
-6.34107073707475e-05
-6.56458793733437e-05
-2.55794859732262e-05
-7.17965030227102e-05
-7.22263504988542e-05
-1.96771963708549e-05
-5.27021352784595e-06
-1.79383579276215e-05
-2.11691629259387e-05
-2.20054500296659e-05
-1.6734587906874e-05
-1.06705886250987e-05
-2.1418942521363e-05
-5.65434485141113e-05
-2.07427329393258e-05
-3.16509481458145e-05
-4.8512391577131e-05
-1.10360368056837e-05
-2.00606644813196e-05
-1.95399937024846e-05
-3.11102652484989e-05
-8.96452394033947e-06
3.11537365752147e-06
-2.52946204614635e-05
-2.94707373824838e-05
-3.95495026774583e-05
-3.55680150253595e-05
-4.23251752438887e-05
-4.55241842129762e-05
-4.74464099877182e-05
-2.4596248522767e-05
-1.79137192387448e-05
-1.80841822698162e-05
-4.06245184200599e-05
-3.38789275629005e-05
-1.18199750377991e-05
-2.62862326398954e-05
-1.592409670337e-05
-5.44934808451855e-05
-2.14811452308535e-05
-3.34114271618349e-05
-6.26120625649631e-05
-1.70688618171566e-05
-3.85882216570658e-05
-2.84555757567221e-05
-4.22219787358434e-05
-3.69874964556628e-05
-6.13910623519714e-05
-3.18498070339352e-05
-5.73201786587358e-05
-3.49707322961072e-05
-3.52674611334967e-05
-4.57515377914086e-05
-1.99364213362906e-05
-4.24882394897335e-05
-8.15204475471431e-06
-1.60771991320269e-05
-3.16709733255003e-05
-2.74839217927151e-05
-4.70926320717594e-05
9.79881458422203e-06
-5.03964813151934e-05
-2.63770591871724e-05
-1.77490631664921e-05
-2.882172340144e-05
-4.10290041270944e-05
-2.03341118612874e-05
-1.85990600637165e-05
-9.74128690455067e-06
-2.87983332682568e-05
-3.58662626837733e-05
-9.59474117705653e-06
-2.00348706949337e-05
-4.87606347118232e-05
-4.22511525858435e-05
-2.62616460135607e-05
-5.88968256006351e-05
-4.35307521829995e-05
-2.48204725842736e-05
3.92357377968299e-07
-1.80238030370812e-05
-3.72718448998541e-05
-4.53907436251005e-05
-1.85967084546692e-05
-4.34818651068762e-05
-3.21852404221498e-05
-5.54876939779462e-05
9.18029868708789e-06
-1.07480129171458e-05
-3.13381059284726e-05
-6.64896375412214e-05
-3.32445971061599e-05
-2.86364789247654e-05
-8.48576468830898e-06
-3.70911899506655e-05
-5.26585270038676e-05
-4.64686106145118e-05
-5.34228538746918e-05
-2.40252330765252e-05
-7.71979399791954e-05
-4.09812847694444e-05
-1.53709458432431e-05
-1.80847589755528e-05
-4.13359625617212e-05
-3.46898689656058e-05
-2.37127996701894e-05
-1.28435207178163e-05
-2.66540080053585e-05
-5.47532744536244e-05
-1.3340886251829e-05
-3.94320676999148e-05
-5.31902210468725e-05
-7.47731933849261e-06
-2.80756538574413e-05
-3.38142392102754e-05
-3.79745783000768e-05
-6.00311347493811e-05
-5.14693408418376e-05
-2.29584299894487e-05
-7.93558398860552e-06
-6.05713148272996e-05
-4.28904962584877e-05
-6.27530840890867e-05
-3.47202415493738e-05
-5.41123016223463e-06
-2.11924851046617e-05
-3.94901372192606e-05
-1.97248192582453e-05
-2.91123864235622e-05
-2.15274116045689e-05
-2.39431366350952e-05
-2.54863206089896e-05
-5.28747198095785e-05
-9.95364793556786e-06
-1.6085500836124e-05
-3.84647976527303e-05
-4.51586255059841e-05
-3.41341603370311e-05
-2.53717607616164e-05
-4.90226723713601e-05
-2.84452918702899e-06
-2.81108213782417e-05
-3.32296267569518e-05
-3.55778117011904e-05
-3.15330419605184e-05
-3.99240857431434e-05
-6.28937626678091e-06
-2.02969040113821e-06
-2.31794922059825e-05
-4.33369309960843e-05
-2.96630564832369e-05
-4.67539151035057e-05
-5.54863223113237e-05
-3.71970180864314e-05
-3.10235714453704e-05
-8.79300711600056e-06
-5.98631544440939e-05
-3.12585272041196e-05
-3.54667095184394e-05
-1.22111723796651e-05
-1.85395785020801e-05
-2.5197550498815e-05
-2.00626494525598e-05
-4.97337083808088e-05
-4.07089764128452e-05
-5.43340467780825e-05
-1.54635453231266e-05
-2.53494535095909e-05
-3.07105648605541e-05
-1.44269875708914e-05
-6.37163932601342e-05
5.23190983275389e-07
-6.62489224090787e-05
-2.62969891896946e-05
-3.16767269754067e-05
-2.47821795309999e-05
-2.49402044439411e-07
-4.03688161147974e-05
-5.5685268326703e-05
-6.63817340385978e-05
-3.97836036690958e-05
-2.00803469400871e-05
-9.55675766502748e-06
-3.7661354259666e-05
-3.21978330723093e-05
-3.62308769244401e-05
-3.06370550271308e-05
-5.9757235821439e-06
-4.63167144625939e-05
-1.84912146546509e-05
-2.02612685233065e-05
-3.59268600762377e-05
-3.43363921426116e-05
-4.67325424287287e-05
-4.12553966287662e-05
-3.48959720161213e-05
-1.9821423086577e-05
-3.59885221362511e-05
-2.64730466152345e-05
-9.52380987129007e-06
-2.84946539573853e-05
-8.07749666720875e-06
-3.88913512733411e-05
-6.67091275474854e-05
-5.1944215209102e-05
-5.57105669037783e-05
-2.76992981310417e-05
-1.20877153083143e-05
-2.94352331474184e-05
-3.29419086046696e-05
-1.62257056026677e-05
-2.20890678311758e-05
-9.5975766627985e-06
-1.57961903010072e-05
-2.21825986901335e-05
-3.41522868580746e-05
-1.50563722061144e-05
-1.40490365562188e-05
-2.24795553421333e-05
-3.51360446065938e-05
-2.69357389507881e-05
-2.32643432646678e-05
-3.7381859201119e-05
-2.38758509477585e-05
-2.19582967939685e-05
-4.71963915776273e-05
-6.46708256620965e-06
-5.81453800480686e-05
-1.09178714145207e-05
-3.30942952653033e-05
-3.81935947914107e-05
-3.39766807524407e-05
-2.89488885382535e-05
-2.06102311825032e-05
-4.596492868702e-05
-2.50433283025736e-05
-1.13087139818058e-05
-1.35005958360736e-05
-4.57998806440326e-05
-1.50748879938798e-06
-8.02583338658494e-06
-2.99402623813838e-05
-4.89557986896862e-05
-1.89926522888315e-05
-4.58382490025295e-06
-7.7248616614998e-07
-1.57720029541515e-05
-2.36405056223998e-05
-1.84566910764098e-05
-2.42555795656398e-05
-3.6040010955883e-05
-4.94132606354676e-05
-2.53726635727201e-05
-8.30697564323196e-06
2.16133937882402e-06
-2.51182431227947e-05
-2.51250018219919e-05
-4.41886278746093e-05
-6.46190740203724e-05
-1.55023332995682e-05
-1.33212739667864e-05
-2.41259035036257e-05
-3.79710795974326e-05
-1.55163842948921e-05
-5.57276853380332e-05
-4.20300177162384e-05
-3.74632023226852e-05
-3.22979883914969e-06
-1.39719082927206e-05
-2.89681297390479e-05
-5.76672533412159e-06
-4.10280632857951e-05
-3.08554733066181e-05
8.85511927140281e-06
-2.01820490940945e-05
-2.74055324605441e-05
-1.71286538600905e-05
-1.57430815780759e-05
-1.24881205525572e-05
-3.58370899030745e-05
1.00183946737897e-05
-2.13818328303201e-05
-1.52306731628344e-05
-2.94443453706208e-05
-2.32610121683389e-05
-3.49436020921082e-05
-3.71475722975223e-05
-3.74945533736068e-05
-4.35749408495455e-05
-1.6872808263139e-05
-1.7591892982567e-05
-1.14616823214398e-05
-1.15382967838294e-05
-3.19588570152062e-05
-3.47076045186318e-05
-4.67078644181489e-05
1.18507295809768e-06
-2.8949155341407e-05
-5.67239580801993e-05
-1.19055804690694e-05
-4.38728390588278e-05
-6.37864550783963e-06
-4.91414088520773e-05
-1.4020654717696e-05
-4.70517312706123e-05
-1.39837214901232e-05
-4.08087441863412e-05
-1.38856557688913e-05
-5.74889451618027e-06
-3.44549880519216e-05
-2.15078902873938e-05
-3.44782718217831e-05
-3.07289237466864e-05
-3.03570885822891e-05
-2.53695129949946e-05
-4.58578496105572e-05
-2.11442180213842e-05
-1.92023519752989e-05
-2.08910269946628e-05
-4.18744062818478e-05
-2.37188260123083e-05
-5.49269143598231e-05
-2.02750337709962e-05
-3.22591720741906e-05
-1.96854008546331e-05
-5.12198259097966e-05
-3.58406716014702e-05
-2.18438775980989e-05
-1.63282972083114e-05
-3.71487954364403e-05
-2.96024310319381e-05
-1.88441264198885e-05
-1.17211316947164e-05
-3.79119367653767e-05
-3.1254355995888e-05
-6.29796334736458e-05
-1.81234007667359e-05
-4.02061612017792e-05
-2.5744943644249e-05
-4.63396907813101e-05
-1.74940464500608e-05
-4.12841231453985e-05
-1.5820720406549e-05
1.049772812408e-05
-2.81059226552879e-05
-2.4814542142619e-05
2.11074211457321e-06
-6.75413865186882e-06
-6.73997741665212e-05
-5.73473437215501e-05
-4.37398160928889e-05
-2.97578283564641e-05
-3.27139364263794e-05
-7.06690608559842e-06
-1.51187874822745e-05
-1.68308262137572e-05
-1.63714659092666e-05
-4.62509113057837e-05
-3.79516765222048e-05
-3.02040779161911e-05
-8.29292719109699e-06
8.34539619926325e-07
-2.80562008936547e-05
-3.11097367868261e-05
-5.44194294819986e-05
-4.03878911096294e-05
-6.2897157926558e-06
-4.81945878319032e-05
-1.29280359296896e-05
-3.08186601898892e-05
-2.85461846667532e-05
-5.81003040692852e-05
-1.01039948941348e-05
-2.20441733010492e-05
-9.18911776111368e-06
-3.0746474819403e-05
-3.26714241232252e-05
-3.53999568557011e-05
-1.57222857275636e-05
8.55676672764313e-06
-4.21238195294828e-05
-5.08071619394662e-05
1.4564332089783e-05
-7.23049664062503e-05
-2.95985334007863e-06
-2.69511283887468e-05
-7.70690170625159e-05
6.14767865756161e-06
-1.6299776479556e-05
-7.05007080512352e-06
-4.62888918333853e-05
-4.83414928531299e-05
-3.71065379147175e-05
-4.13256172420941e-05
-4.77017151092469e-05
-2.91027651190804e-05
-4.27337356825955e-05
-5.94691643854468e-05
-2.23569201453998e-05
-3.30912335461366e-05
-4.07817631264025e-05
-1.33002705841056e-05
-6.73288989363315e-05
1.08692150840332e-05
-2.62841689012862e-05
-2.52256806936355e-05
-2.73552632150527e-05
-2.3035199122161e-05
-2.79425092165778e-05
-3.75442611320569e-05
-2.95713035607801e-05
-6.07039718571994e-05
-4.55962417967911e-05
-3.51009843850113e-05
-2.28802927065123e-05
-3.29847387797515e-05
-3.32698468318596e-05
-4.0284842553516e-05
-4.05860085467329e-05
-4.21124102741399e-05
-2.00199682604675e-05
-3.85553916154255e-05
-4.2276666063578e-05
-5.12440839280551e-05
-2.8191167590241e-05
-3.1722751402207e-05
-4.42255062301969e-05
-2.01796306964674e-05
-4.23221353859209e-05
-1.46389150319261e-05
-6.42824323654242e-06
-5.5845502108408e-06
-4.78050542236315e-05
-1.1107848193987e-05
-1.30729821678535e-05
-2.1754347535565e-05
9.34568217851261e-06
-4.99168887017565e-05
-3.04458638536989e-05
-2.46868960808667e-05
-1.89850449293201e-05
-6.10811573087602e-05
-3.82592929604139e-05
-2.75544742974329e-05
-1.98005997167774e-05
-3.00859672515449e-05
-2.7285063817428e-05
-6.36651848085973e-05
-3.86282075610637e-05
-4.17463180047901e-05
-2.37695850104927e-05
-3.43085677448783e-05
-2.30193879010509e-05
-5.90653253650484e-05
-5.02444326392475e-05
-3.86751721383677e-05
-8.66048425858629e-06
-2.30714434847479e-05
-7.63313245709797e-06
-1.10295682468489e-05
-3.29521982586562e-05
-4.16733277838398e-05
-1.02509852085203e-05
-1.24389484148626e-05
-3.55350283515727e-05
-3.38156171503194e-05
-2.22026665150655e-05
-1.57126891573039e-05
2.5229531074096e-06
-4.10403464559478e-05
8.64084760004867e-06
-2.72108624825388e-05
-1.24956243307148e-05
