# Supplementary material for: Research on computational propagation and identification of mine microseismic signals based on deep learning
Source: PLoS One. 2025 Oct 22;20(10):e0334641. doi: 10.1371/journal.pone.0334641 (PMC12543183; doi:10.1371/journal.pone.0334641)
Supplement: S8 Data — (ZIP) [file pone.0334641.s008.zip › 000100900002876.xlsx_0.txt_24.txt.txt]

-3.75023455210345e-05
-1.43300055774039e-05
-2.45539269440971e-05
-4.66356417914734e-05
-1.80024905482071e-05
-3.19658878736115e-05
-2.62718954280715e-05
-3.51537135550904e-05
-1.48792712455652e-05
-3.93072444401688e-05
-1.45988516391976e-05
-2.68946684547171e-05
-4.18958939747819e-05
-3.52506813358415e-05
-1.66179158080603e-05
-2.77024332582884e-05
-5.29531665915707e-05
-2.90526358208867e-05
-3.95600855751224e-05
-2.92876430743353e-05
-3.15310228367735e-05
-6.57381567845345e-05
-1.04618059741919e-05
-2.76943063666208e-05
-2.93266820435494e-05
-2.61967529974117e-05
-5.93319379694654e-05
-4.76095242144867e-05
-5.99252958460731e-05
-2.07954725555018e-05
-2.26891479649328e-05
-1.99824594819978e-05
-2.88188956818869e-05
1.08155530090127e-05
-3.35215284540986e-05
-6.76228752419348e-06
-6.39205425858685e-05
-1.60931396542822e-05
-4.31392669809874e-05
-4.57499955182236e-05
-2.76079314404307e-05
-3.37396422408911e-05
-3.08582196932307e-05
-4.58059027867353e-05
-1.68115027932634e-05
-1.21848283705872e-05
-5.12209509627663e-05
3.89353174752766e-06
-9.33396120922675e-06
-4.59983517405437e-05
-5.95110396489164e-05
-2.25128947386079e-05
-4.34559187037948e-05
-3.26856770888217e-05
-1.77434196062608e-06
-2.0177368353581e-05
-3.74723088942972e-05
-2.80638667871086e-05
-3.76466845414026e-05
-1.31809286191712e-05
-3.06505944292982e-05
-2.60408509293487e-05
-3.2141466129009e-05
-3.3980048017801e-05
-1.55972360488446e-05
-4.02188515827876e-05
-2.43582613697034e-05
-3.22214419711222e-05
-3.52635581513689e-05
-2.12680067630984e-05
-5.34018550105931e-05
-5.27372525034563e-07
-1.60128227718762e-05
-5.22080154302805e-05
-4.20660020003055e-05
-5.43949286499023e-05
-2.6507484736214e-05
-2.84923246608643e-05
-4.94619273413164e-05
-5.98925277222957e-05
-1.40387345186777e-05
-2.91185544486333e-05
-3.3794518181873e-05
-5.53332515736415e-05
-3.92869083155792e-05
-3.20596229278184e-05
-4.01662808990784e-05
-9.51675180016537e-06
-2.18324333772632e-05
-2.08046774835679e-05
-6.1733014839676e-05
-4.16171541671617e-05
-1.45131750657471e-05
-3.0270481231289e-05
-4.45809271017156e-05
-3.26677105625133e-05
-2.10971205185289e-05
-2.62777115351338e-05
-3.30419146019966e-05
-3.39801492947004e-05
-3.49012741246003e-05
-3.88525171058004e-05
-2.22747427580527e-05
-6.57416257654994e-05
-1.22093146261842e-05
-3.36256720194049e-05
-6.93719607447217e-06
-5.17560192489974e-05
-2.97744823291732e-05
-4.41832966813695e-05
-5.04136499322394e-05
-4.24608822661249e-05
-2.16083002890053e-05
-1.75534717636877e-06
-4.54831123649844e-05
-2.82218371256087e-05
-1.23493594145634e-05
-4.61623196111018e-05
-9.35242641275717e-06
-1.96740554727127e-05
-5.4309085300155e-05
-7.25454775273481e-05
-3.99583349087463e-05
-1.77850030526757e-05
-6.51147807835964e-05
-2.46270001169487e-05
-3.20279479714318e-05
-4.78342946900634e-05
-2.9275353020581e-05
-1.41902435863379e-05
-2.9412535190401e-05
-3.07740094691209e-05
7.99914046589816e-06
-5.51903578579145e-05
-1.63436579499232e-05
-1.53729069604519e-05
-1.03353933557759e-05
-2.53790457504833e-05
-1.41308651492385e-05
-3.93947777599862e-05
-2.80266636252913e-05
-4.88932723458979e-05
-2.07743225834325e-06
-1.70137083971555e-05
-3.71132460238917e-05
-3.99164679774101e-05
-4.46502355711683e-06
-4.46659673303245e-05
-2.79519330348393e-05
-3.14362242833783e-05
-2.6346914067354e-05
-3.18126107902368e-05
-4.04144608268161e-05
-1.71606924813916e-05
-3.98443165050467e-05
-3.74964634531925e-05
-1.43201982690594e-06
-2.48684014910641e-05
-3.15143208204704e-05
-1.01993436407141e-05
-2.15346982287965e-05
-4.51817339600205e-05
-3.89817838636734e-05
-2.15012040120966e-05
-4.16452468070423e-05
-2.90983560207154e-05
-4.3353863298885e-05
-1.88080472609873e-05
-3.33261705566766e-05
-3.17434706049145e-05
-1.84133797777328e-05
-3.16058305768803e-05
-1.8981353503379e-05
-8.53013544919762e-06
-3.42764243833507e-05
-5.85392547733192e-06
-4.59128833482708e-05
-3.4638917560617e-05
-3.4337665577675e-06
-3.34004203579287e-05
-4.57270636395961e-05
-7.78285390393594e-06
-3.26419772886474e-05
-4.79382617281347e-05
-5.05138132080625e-05
-1.15385115150745e-05
-1.13013131831858e-05
-5.33023837308767e-05
-4.37540915610603e-05
-2.97920882480803e-05
-1.67638604128801e-05
-3.97271512991658e-05
-5.52368228530606e-05
-4.14035781743521e-05
-2.46535872664213e-05
-2.25275154836495e-05
-2.15376676710739e-05
-6.454212969953e-06
-2.6544571845034e-05
-1.16063844092543e-05
-1.26701522304778e-05
-6.09755125511985e-05
-3.58271580019205e-06
-1.68732581627223e-05
-3.3791533763692e-05
-3.33171625354834e-05
-3.21510586630254e-05
-3.34676841501721e-05
-1.04679399837383e-05
1.95822063002168e-06
-2.15563830490466e-05
-1.03433779764694e-05
-4.20205123884732e-05
-2.17535031383191e-05
-1.86692887187421e-05
-3.94710072954904e-05
-1.83198441774603e-05
-2.70058293391878e-05
-4.5684301005855e-05
-2.41941760252196e-05
-3.57159350492583e-05
-3.45535173733994e-05
-2.09301427813263e-05
-3.78720737265999e-06
-3.09782010406332e-05
-3.71616686069197e-05
-1.29732143254482e-05
-4.56882841093091e-05
-4.9772833905745e-05
1.15104961098905e-06
-2.60214755968214e-05
-3.50866504609038e-05
-3.15797697033757e-05
-2.14808701801153e-05
-1.15985317581007e-05
-3.66919610724775e-05
-4.57627700697447e-05
-3.23080939296022e-05
-5.1972048025847e-05
-6.11520353926237e-06
-3.10048747764406e-05
-7.12726084170826e-05
-2.37490592641356e-05
-1.075977263342e-05
-6.21603419460628e-05
-2.21470619908973e-05
-9.83274805021852e-06
-5.91660889861245e-06
-1.76765417487309e-05
-1.68941482040915e-05
-6.49609524071326e-05
-4.83880511298645e-05
1.06696018417472e-05
-3.40906921530293e-05
-2.30122713683288e-05
-3.32934708515939e-05
-2.60032036550297e-06
-4.92264766077149e-05
-2.8083447304206e-05
-4.51950241423707e-06
-3.54809811511724e-05
-9.04030866583354e-06
-2.37047069827115e-05
-2.85000085328346e-05
-2.22244977207857e-05
-4.72339164757327e-05
-5.78352642313403e-06
-3.09270380041392e-05
-1.84202370053271e-05
-2.73623302415136e-05
-2.96247276280684e-05
-9.24753098619419e-07
-6.34954713622267e-07
-4.49058514016193e-05
-2.6997105238671e-05
-3.56858928389363e-05
-5.9716274716267e-05
-6.36677115855257e-05
-2.88066590410933e-05
-3.62031944078773e-05
-4.07233469583364e-05
-9.97329443759118e-06
-4.25758662271253e-05
-2.84477919370776e-05
-3.55410769436593e-05
-1.27354000183284e-05
5.69540882841291e-06
-1.03952871401542e-05
-5.15281215365704e-05
-4.88858923188589e-05
-1.56181354477066e-05
-3.33549040697579e-05
-3.27290575676767e-05
-4.37555041800288e-05
-5.77093880373989e-05
-4.46693405153788e-06
-5.94251240928554e-05
-2.08058799993471e-05
-2.21650421600117e-05
-2.110095619087e-05
-1.84712609526761e-05
-3.56370664201042e-05
-3.05370896204352e-05
-5.15356618480096e-05
-1.93015855543098e-05
-5.02438963322047e-05
-6.57430324027669e-05
-9.27042592649146e-06
-3.64148472368513e-05
-2.44058629790303e-05
-3.7577704697178e-05
-2.76049454816904e-06
-2.95670478619052e-05
-4.44729577553913e-07
-3.88595317482255e-05
-1.42529270444049e-05
-3.74945040651308e-05
-3.74428276207274e-05
-2.27982595554829e-05
-5.53492393930283e-05
-3.28287603739238e-05
-1.874410079463e-05
-1.72100365130052e-05
-2.13516600171791e-05
3.26734009458342e-06
-5.86577260032421e-05
-1.18273141123383e-05
-3.70664549369109e-05
-1.99455649292551e-05
-5.60601968755087e-06
-5.32298765696535e-05
-3.74997054844005e-05
-4.31978611968116e-05
-1.94783534917533e-05
-3.58501749573516e-05
4.90572717143241e-06
-4.36610326189985e-05
-3.78619879268848e-05
-3.00401460257008e-05
-5.0120147578106e-08
-2.8384616420996e-05
-1.10132502333143e-05
-1.91476389201009e-05
-2.97257963182671e-05
-3.81579161671511e-05
-1.59559534733761e-05
-6.02410363071991e-05
-2.54295358245044e-05
-3.05496462868545e-05
-2.52616468828117e-05
-3.92010057042047e-05
-3.14295711845918e-05
-4.3540915476314e-05
-6.12813704892275e-05
-3.62425676559516e-05
-2.53947020630448e-06
-4.52053072745864e-05
-1.73853806843344e-05
-4.82303307252535e-05
-2.13679678065555e-05
-1.31106196301118e-05
-3.07171714770289e-05
-2.43342371296725e-05
-3.33278858589475e-05
-3.09582147163733e-05
-1.53566836312297e-05
-4.88682551742465e-05
-4.91259230539749e-05
-3.74116659078349e-05
-5.50107766840886e-05
-2.799568317899e-05
-3.29380551417191e-05
9.74071717383945e-07
2.13892767021362e-06
-1.17880773933091e-05
-1.69874545379391e-05
-2.54660287031258e-05
-1.88193878067852e-05
-6.29464495302843e-05
-7.4581451344254e-06
-1.83171912471026e-05
-3.54666134698842e-05
-1.16452745847177e-05
-3.58129596342067e-05
-2.48461137978335e-05
-4.26005588830738e-05
-3.56701528234382e-05
-2.48222603155862e-05
-3.15604700937656e-05
-3.81414236392438e-05
-3.66951952656788e-05
-3.14978939262779e-05
-1.69303372832965e-05
-2.57004666392218e-05
1.00006251709326e-05
-6.50675741425484e-05
-4.0270493196353e-05
-2.08252625124546e-06
-4.30709924971692e-05
-3.22873811959022e-05
-1.87352983313589e-05
-4.03214768359137e-05
-1.56185116027684e-05
-4.09245316652192e-05
-3.31699645693971e-05
-4.06029244565442e-05
-2.61960675014214e-05
-4.20424969606648e-05
-2.23603671739138e-05
-3.92718641394772e-05
-4.50367529784223e-06
-1.57574899565223e-05
-3.44277406692159e-05
-5.76335512108947e-05
-2.15942005568997e-05
-4.09753710341156e-05
-2.58972831696407e-05
-1.96036782473882e-05
-4.72863886899927e-05
-1.98085804785178e-05
-4.87869458175553e-05
-1.91310507610527e-05
-2.44452626020193e-05
-3.0920896335323e-05
-3.48836707406481e-05
-2.70131046453589e-05
-3.29484167692283e-05
-4.80959243081388e-05
-9.07493328115055e-06
-1.94938220653501e-05
-2.7848794539125e-05
-2.39230324601647e-05
-1.01033251796169e-05
-3.86975702421185e-05
-3.03485582124085e-05
-1.11207258779233e-05
-3.35736743030614e-05
-1.64342143080873e-06
-4.0395279524621e-05
1.88428642646767e-06
-2.56922537458523e-05
-3.20018612149049e-05
-3.0518927549765e-05
-9.03886046894427e-06
-3.72024494357767e-05
-5.85233770359878e-05
-1.87925815176995e-05
-1.70333772146946e-05
-4.38857284447295e-05
-1.72084189742367e-05
-7.11629007806052e-06
-2.60304615570589e-05
-5.30069834851598e-05
-2.86956381244232e-05
-4.1415977315254e-06
-1.99743389969707e-05
-1.47360673020971e-05
-4.19060400383127e-05
-2.26881713549516e-05
1.53096111674246e-05
-8.2354993809193e-06
-3.7667564031346e-06
-1.87856491678571e-05
-1.37884925585662e-05
-1.4142188676289e-05
-4.57002790807082e-05
-3.68372472522882e-05
-1.33742980451844e-05
-2.42884831462946e-05
-2.2587927034324e-05
-4.04239557752935e-05
-5.82033270853945e-05
-3.98867631021789e-05
-4.27326575265996e-05
-3.36773444589068e-05
-1.75104350135741e-05
-4.79039003079522e-06
-3.58714608353976e-05
-9.42300679231273e-06
2.44480576926694e-05
-1.12695809767726e-05
-2.20217913956722e-05
-5.06058898758049e-05
-3.05048888237986e-05
-9.81120642451185e-06
-2.65166945597343e-05
-2.7540661849752e-05
-3.38729414405402e-05
-4.88478092225899e-05
-4.82035868760898e-06
-3.67951189417798e-05
-4.66589079112174e-05
-2.95513517382413e-05
-1.29748672993341e-05
-4.0943099428065e-05
-3.76569707289154e-05
-2.79104797103774e-05
-4.10905291760446e-05
-3.9217534928626e-05
-2.43766590158325e-05
-3.07496140362593e-05
-3.07299605306272e-07
-3.44196491027423e-05
-4.17973296663282e-05
-2.36435371371195e-05
-2.90388856650565e-05
3.35842783613072e-07
-4.78536565424179e-05
-2.12698341990996e-05
-2.34241178024687e-05
-3.69919227577679e-05
1.3136618618481e-06
-2.87752502644944e-05
-7.06117388820789e-06
-7.61655675355026e-06
-3.79749829078386e-05
-3.8924266113716e-05
-2.90504377555027e-05
-2.40313248938204e-05
9.44571615191187e-06
-1.28677485978675e-05
-1.49871365509624e-05
-3.99258767385983e-05
-2.90938781822677e-05
-4.31875320152111e-05
-2.60842270600427e-05
-3.56633085705115e-05
-6.7327438082441e-06
-1.88548960211271e-05
-9.43877139691138e-06
-2.19843714168879e-05
1.0006295246287e-05
-2.16338525477877e-05
-3.27198254389306e-05
-3.54338871910801e-05
-7.5764801699662e-06
-1.36423772131059e-05
-3.19543613396122e-06
-5.63739025129726e-05
-4.75479836082534e-05
-5.21183571109696e-05
-4.4130953211671e-05
-1.2484258890064e-05
-2.44482164261083e-05
-2.29388955117086e-06
-3.10886217367638e-05
-4.56495492088984e-05
-4.86803658690072e-05
-1.66449493638053e-05
-7.15205919492047e-05
-2.93627448197291e-05
-5.1104524469776e-05
2.22277966509694e-05
-2.56598215947744e-05
-2.64784531489309e-05
-1.65457399278355e-05
-2.33958414623542e-05
-2.9201829527854e-05
-2.64331517401306e-05
-5.11989429335091e-05
-5.21880671597401e-05
-7.48535277012655e-06
-6.84046246365201e-06
-3.11097455948957e-05
-1.17835325971349e-05
8.28763436281458e-06
-2.99730662397378e-05
-1.08342179618811e-05
-3.2801807837391e-05
-1.03851896551092e-05
-2.356443095584e-05
-1.14999700555687e-05
3.87925252263029e-06
-2.18303074447682e-05
-1.40724459005144e-05
-2.09755360423413e-05
-3.62926305493158e-06
-2.4492654557237e-05
-2.23076846790391e-05
-2.63810312603209e-05
-1.71648242181155e-05
-4.2627360337094e-05
-1.67464947637948e-05
-1.62520272221157e-05
-7.76377254851256e-06
-1.85905164671726e-05
-5.23511308038816e-05
-7.16239497495547e-06
-3.54857997651438e-05
-3.91979402487932e-05
-2.83345221425313e-05
-2.14607358386446e-05
-3.72528667945244e-05
-1.98081203756328e-05
-1.87127318925092e-05
7.46515302188632e-06
-2.42335531677179e-05
-3.79637437093638e-05
-2.03302026073193e-05
-3.43220594238375e-05
-5.96883502421853e-05
-5.7680925321591e-05
-3.78497702669524e-05
-2.71155143108614e-05
-3.92040019519571e-05
-1.89079762794907e-05
-1.75715740115398e-05
-2.32190254398259e-05
-1.44979167325957e-05
-2.968669125154e-05
-1.3357845545916e-05
-3.8418547271408e-07
-4.81084969072098e-05
-3.00886044000327e-05
-1.63145325152731e-05
-2.81223333421527e-05
-1.15142159262718e-05
-2.56523746056665e-05
-4.44629160046896e-05
-8.6652278076676e-06
-6.01809972002169e-05
-3.57095349978759e-05
-3.30184619305201e-05
-5.49494880015848e-05
-4.37371568644558e-05
-2.25236762097372e-06
-2.71671616087193e-05
2.43024257708858e-06
-4.22801122953636e-05
-3.30857881831274e-05
-2.61937267469903e-05
-2.30979296744719e-05
-2.98260785794408e-05
-2.32714362945232e-05
-3.44766351318597e-05
-8.08019045499095e-06
-1.96116240072173e-05
-2.37349449022494e-05
-2.55552193788697e-05
-3.06093274558571e-05
-3.82534580608213e-05
-1.7942730811571e-05
-4.10912280612249e-05
-3.2228086958517e-05
-1.06726087171934e-05
-2.93871733439981e-05
-1.29851303782606e-06
-5.36459730135927e-05
-1.72098824568016e-05
6.17802251911297e-07
-3.09664016322804e-05
-5.01696558448734e-05
-3.48166826629133e-05
-9.50851400834747e-06
7.39786155379899e-06
-4.59092738220362e-05
-2.51204720479531e-05
-2.16732777499261e-05
-4.12375359774123e-05
-3.26469858243566e-05
-2.61821772985291e-05
-2.63075757776374e-05
-1.72154486145566e-05
3.71924460669611e-06
-3.01165894713771e-05
-4.28509779052498e-05
-4.06156694851267e-05
-9.01927039127859e-06
-3.41962422731871e-05
-2.31003479503135e-05
-2.39552382041428e-05
-2.3174574009524e-05
-2.20159914749841e-05
-2.5537472563939e-05
-2.25213670897549e-05
-4.91605878683761e-05
-1.46847673136629e-05
-2.60844856263497e-05
-5.65733997321662e-05
-1.76226872491947e-05
-1.82524920908131e-05
-5.54213940733999e-05
-4.14774456264633e-05
-8.8394668526251e-06
2.30711807431391e-06
-3.02987804178334e-05
-2.52959043266673e-05
-3.39474853576879e-05
-4.45206673236589e-05
-2.53974077897852e-05
-1.2859227295331e-07
-4.16461713613124e-05
-3.49916416895517e-05
-1.18716059841319e-05
-2.2666205848194e-05
-2.27085988940125e-05
-2.44335639345335e-05
-2.97799117324544e-05
-5.87633392651609e-05
-3.2741258898614e-05
-1.08208892496685e-05
-4.26583733128999e-06
-4.24358536114751e-05
-2.8027214781583e-05
-3.81665915386446e-05
-3.08651076564673e-05
-3.32867715861222e-05
-1.53134881106345e-05
-1.62560297987699e-05
-2.81078634012828e-05
-1.4947234072386e-05
-2.63926031352922e-05
-4.03859483895094e-06
-3.70835152708642e-05
-2.13064294627333e-05
5.00578572067058e-07
-4.31339303607514e-05
-4.92909643988243e-05
-2.22545669726545e-05
-2.419265317096e-05
-2.27340534952381e-05
-4.37672334277864e-05
-9.11458199261036e-06
-2.16514789003896e-05
-2.35569681495566e-05
-4.5323081379728e-05
-1.19611121935989e-05
-2.80680938764996e-05
-4.25513139994102e-05
-1.56178678340842e-05
-1.12923441993676e-05
-2.28833102494613e-05
-1.97835497144877e-05
-4.79349932944765e-05
7.1361414911128e-06
-4.46928952740094e-05
-1.47316415226995e-05
-3.08342533994744e-05
-5.95066772697775e-05
-1.54337965756686e-05
-2.77212327123587e-05
-3.2485646758699e-05
-3.4483338821892e-05
-2.57407317456789e-05
-6.11141314714956e-06
3.42471592756145e-06
-9.00604818072975e-06
-2.93336237015977e-05
-6.75857139482916e-06
-2.49271430258669e-05
-1.76100829388562e-05
-2.76825238304694e-05
2.11178593080315e-06
-2.98421894193271e-05
-2.77198581030743e-05
-2.58960655695256e-05
-5.61147894210568e-05
-2.75983198104055e-05
-2.31928223031651e-05
-3.56948085343199e-05
-1.98009468667477e-05
-1.02602613502658e-06
-1.74164992122238e-05
-9.93228643867384e-06
-2.6525504479795e-05
-3.72127818250152e-05
-3.06853898950034e-05
-9.51804533350418e-06
-4.34329143770984e-05
-3.08953496378803e-05
-3.337315000036e-05
6.30105135859296e-06
-2.15860126324752e-05
-1.07315068818055e-05
-4.40825977278428e-05
2.4570523213175e-06
-3.22419015335025e-05
-3.20817979161536e-05
-5.09217385376849e-05
-3.04225702074652e-05
-2.50196904067957e-05
-2.43454237968484e-05
-1.72905667241617e-05
-2.65532808611916e-05
-3.00558058729845e-05
-5.06831963179509e-05
-4.95583064523246e-05
-1.28339955646676e-05
-4.46976785491608e-05
-3.05999579198605e-05
-1.20091716382941e-05
-3.46163949169901e-05
-3.62384834530349e-05
-4.43149021208633e-05
-1.86801766158247e-05
-1.21925365861453e-05
-2.45455903265843e-05
-2.90021410067443e-05
-7.79994824521616e-05
-3.20271793354621e-05
-1.60358446150652e-05
-6.01878264636652e-05
-1.61512377763278e-05
7.32771026394338e-07
-2.41775766092372e-05
-7.40150049322202e-06
-2.00326381655002e-05
-4.93305856121043e-05
-1.03980623612811e-05
-2.02000628921515e-05
1.45077740809068e-06
-2.62043637711704e-05
-4.24659548659884e-05
-1.61107511568843e-05
-3.05867350880096e-05
-3.40258475152088e-05
-3.59399068106186e-05
-1.16831245965745e-05
-6.29580231811405e-05
-4.76658207299183e-05
-3.47381097230353e-05
-8.93443798677908e-07
-1.42647785845415e-05
-2.64572719942386e-05
-4.0044707638383e-05
-3.11526564674363e-05
-1.22677967495105e-05
-4.10533491788234e-05
-5.09534482041021e-05
-2.7513785240587e-05
-1.73088060480235e-05
-3.49725992795375e-05
-3.81807084561701e-05
-1.31104123461305e-05
-1.32575088551929e-05
-2.44505664425687e-05
-2.55955005724006e-05
-6.79295401492886e-05
-2.69113653847692e-05
-2.10755991647424e-05
-9.65903187980622e-06
-4.10629845573785e-05
-3.24820898981573e-05
-1.00929766223995e-05
-3.45960579916785e-05
1.35964936509875e-05
-1.07120189544344e-05
-1.46479184986988e-05
-3.20240917992513e-05
-4.19664358424609e-05
-3.88126152548667e-06
-2.88925108548515e-05
-4.15200832723744e-05
-2.95845278943624e-05
-2.00932204000384e-05
-4.99999371609748e-05
-4.15538343375125e-05
-4.82110181700459e-05
-3.41595306990125e-05
-1.44102760671759e-05
-4.63277361307758e-05
-1.1432728529404e-05
-3.92039172456237e-05
4.51379294238557e-06
-1.06530232661742e-05
-4.32404119973729e-05
-4.13223795057534e-05
-1.86997385046887e-05
-1.59399272393592e-05
-4.53276244915946e-05
-4.14841599574919e-05
-2.68433102319168e-05
-3.94271928263424e-05
1.70522438494868e-05
-2.55723151930023e-05
-2.27432470148758e-05
-2.91740114561027e-05
7.911293497984e-06
-2.25990303150598e-05
-3.61994009591216e-05
-3.49438446005155e-05
-2.07554795219847e-05
-2.30473089510303e-05
-1.64385575496032e-05
-3.87152198843718e-05
-1.81083483672992e-05
-1.32796631763567e-05
-3.04567140711871e-05
-2.88856307091317e-05
6.43387502818471e-06
-5.36247237281214e-05
-4.88649390294047e-05
-3.82041011454792e-05
-5.08697749374053e-05
-3.38152502919419e-05
-4.43382074277888e-05
-2.86419154136941e-05
-4.45173762624739e-05
-2.95624367474669e-05
-3.64702191293468e-05
-8.30747946280096e-06
-2.58645470596568e-05
-6.21119016330409e-05
-3.8512680518251e-05
2.72604587619102e-06
-4.136848657365e-05
-1.79471091387433e-05
-1.70392056350184e-05
-1.99321660461387e-05
-1.73324593679805e-05
5.91399522946494e-06
-3.68366681384761e-05
-4.66823654285704e-05
-3.561537971441e-05
-5.84494727714337e-05
-3.49663764283738e-05
-1.59440104458066e-05
-3.69417491884288e-05
-2.98336105076982e-05
-2.98609798201661e-05
-5.444333175197e-05
-2.30437145107424e-05
-2.73096698565255e-05
-4.52069382734855e-05
-4.18465344438788e-05
-3.0114843048958e-05
-1.06223645785292e-05
-2.74370886590988e-05
-1.49449855532206e-05
-4.06172115781547e-05
1.02875796490585e-05
-3.54879715147222e-05
-3.64063673315031e-05
-2.08010220099698e-05
-2.62109679664695e-05
-3.33937695421077e-05
-1.81899770391845e-05
-3.08121837374159e-05
-2.1793814691315e-05
-3.02909353350786e-05
-2.46185095595209e-05
-2.31494738909367e-05
-4.03625351630759e-05
-5.40741201999869e-05
-9.85003421780073e-07
-3.70321609452496e-05
2.13674597169402e-06
-4.51743793325376e-05
-1.551856873711e-05
-3.58966303181801e-05
-1.06286931264206e-05
-2.63056841875208e-05
-8.36725755775557e-05
-4.78094126870116e-05
-3.23703454999087e-05
-1.57782823788868e-05
-3.64796489260178e-05
-7.92787527016827e-06
-3.34756896455428e-05
-3.225565855562e-05
-6.44844032725508e-05
-1.12239060469819e-05
-2.27520424986466e-05
-1.09095475988836e-05
-1.3193475801214e-05
-4.77995673559644e-05
-2.05018308357053e-05
-1.54328913389554e-05
-2.42208439280306e-05
-3.20893984927834e-05
-4.53768463953177e-05
-3.85302421923003e-05
-1.41668303471754e-05
-3.41393759758723e-05
3.75664647340678e-06
-4.56534195027361e-05
-9.99967109029193e-06
-2.88833191468181e-05
-4.70074740037117e-05
-3.30098947717798e-05
-4.1815854001979e-05
-3.58915312743034e-05
-3.16905912961611e-05
-4.69547065184271e-05
-1.97320041639532e-05
-2.33141348759056e-05
-3.30476017342336e-05
-1.51540796770908e-05
-2.58714590842796e-05
-2.20009714180468e-05
-4.62967604070245e-05
-2.76404427002454e-05
-4.01946402512024e-06
-7.44645310516637e-06
-1.50289814627917e-05
-5.41496764051675e-05
-1.55383943194735e-05
1.04079268541466e-05
-2.66833626803505e-05
-9.82846797681814e-06
-6.62695389948342e-05
-2.51093900675115e-05
-4.33202755752997e-05
-1.06340945245971e-05
-1.38191087837544e-05
-5.67812091947414e-05
-1.22502729621634e-05
-2.03647537943861e-05
-6.18815249467075e-05
-2.02095757197402e-05
-1.65331099728123e-05
-4.5806300461491e-05
-5.30487391895237e-05
-2.50482271859829e-05
-3.73819487100319e-05
-3.80929662748543e-05
-8.58258672731905e-06
-1.06293074149739e-05
-1.06091228924711e-05
-3.72602065610268e-05
-5.13292650798315e-05
-2.96749435483747e-05
-2.39356446216451e-05
-5.92974058289124e-05
-1.51511524749688e-07
-7.22559986371894e-05
-1.93701965578066e-05
-2.27547572021861e-05
-3.62859381219573e-05
-3.53554949159386e-05
-5.18568031000556e-05
-3.31797238077238e-05
-1.35525458846751e-05
-5.41275494294876e-05
-2.05936988760799e-05
-2.87768887758995e-05
-3.69563586806733e-05
-1.14764113515525e-06
-2.44915897945693e-05
-5.01563245384971e-05
-1.81405623278621e-05
-3.79340007835459e-05
-2.75846167861252e-05
-3.1146354495265e-05
-2.4441232863017e-05
-3.62542892034749e-05
-3.39164968180578e-05
-2.16925381135076e-05
-3.70898536633826e-05
-2.07313340655516e-05
-1.85836168198023e-05
-2.42308190304815e-06
-2.54683448447676e-05
-3.03307825589049e-05
-2.69184086846326e-05
-1.47947961147032e-05
-2.83965033029577e-05
3.77888207365817e-06
-8.12272761847791e-06
-1.71336170393993e-05
-5.92987984061174e-05
-1.70960911240916e-05
-4.73926698515429e-05
-3.25419656921154e-05
-1.67841203008637e-05
-2.6804754301557e-05
-1.2777720102963e-05
-2.45678237156352e-05
-4.06840928221395e-05
-1.93782019397764e-05
-1.04002653468326e-05
-2.22709879205407e-05
-1.89841666728625e-05
-3.00927971337131e-05
-3.61531702803159e-05
-1.36260343626558e-05
-3.60560795960023e-05
-2.86438085067059e-05
-1.51022427503275e-05
-5.32100845245292e-05
-2.92458086702548e-05
-4.17926874634445e-05
-3.28640938685839e-05
-3.86593121081379e-05
-8.37482774979541e-06
-1.97400477541176e-05
-3.95629929022688e-05
-4.04717250924292e-05
-1.62397029165476e-05
-3.58894503285984e-05
-6.43094586893056e-06
-2.83453965299781e-05
-1.2956287733173e-05
-2.28638487617391e-05
-3.84624854944006e-05
-4.02758829742432e-05
-2.65026366754908e-05
-2.23217007740575e-05
-3.24291823016691e-05
-3.59187545837776e-05
-4.82834205285049e-05
-3.956023445848e-05
-1.94131016191075e-05
-2.76692804943248e-05
-3.02248413136885e-05
-4.17207520641869e-05
-3.55418527077817e-05
-4.92042325401369e-05
-6.20574892248364e-05
-2.13917464089829e-05
-1.33915925913866e-05
-3.0227734276248e-05
-1.60334459468585e-05
-7.93461950494064e-05
-5.03156948928162e-05
-3.11456412066531e-05
-1.0363318867808e-05
-4.98174578953248e-05
-1.83829934002237e-05
-3.34255326873352e-05
-2.8651768509412e-05
-6.99026658055527e-06
-5.64770424806855e-05
-2.30491235302302e-05
-3.98904241941143e-05
-5.71763536182498e-06
-3.35538185504688e-05
-1.46261553691961e-05
-3.32094262587899e-05
-3.75814180843782e-05
-2.97528889236249e-05
-3.24848391381504e-05
-3.69285893523162e-05
4.96686278666501e-07
-1.17340904322713e-05
-1.69783399344191e-05
-3.56455869617291e-05
-2.40579458388893e-05
-3.2526170684005e-05
-8.33872459381421e-06
6.02037775447781e-06
-1.54406647041335e-05
-2.39440139042398e-05
-2.09337160458212e-05
-3.47802540093356e-05
-2.98408605145726e-05
-1.95230523722223e-05
-3.56715420234938e-05
-2.4561025386216e-06
-2.17715703099017e-05
-3.06766673029937e-05
-6.71847589823662e-05
-1.8417458171827e-05
-5.59593487057432e-05
-2.84789839044306e-06
2.55027011327064e-07
-3.71234027405228e-05
-2.18365809178854e-05
-1.23531862564375e-05
-2.7026919077065e-05
-1.70827157894485e-05
4.1874785288629e-06
-3.37701243163789e-05
-4.85646457173088e-05
-1.45927757955648e-05
-2.66389682771065e-05
-2.07715487002181e-05
1.35110950566244e-05
-2.21233874669844e-05
-3.3733025116555e-05
-1.45314056139966e-05
-1.53918071193759e-06
-6.05797393430145e-05
-4.55182084912188e-05
-3.32547015613761e-05
-5.54484614904127e-05
-4.78310267940456e-05
-3.38214789354751e-05
-4.02121132918007e-05
-1.04160204657732e-05
-6.9724271610103e-06
-2.85808440189104e-05
-4.07524335632027e-05
-2.5690412908223e-05
-2.73834260381026e-05
-1.98679246346412e-05
-4.29422790627934e-05
-3.3038921637147e-05
-5.71844216039332e-05
-2.77885981061915e-05
-2.344765748925e-05
-4.61709746885437e-06
-4.53482450586772e-05
5.21043781822032e-06
-6.20423879906813e-05
-4.92523737485163e-05
-3.66498776156679e-05
-2.80091464650594e-05
-4.79176655549517e-06
-5.08072026416138e-05
-1.74482963222593e-05
-2.22008828861547e-05
-3.13478058864686e-05
-1.06958612624387e-05
-2.35849492518058e-05
-2.5362201609442e-06
7.25852177639113e-06
-2.4500373754319e-05
-2.41271741717765e-05
-3.31263491720671e-05
-3.63674217068651e-05
-4.71298585407617e-05
-1.40815955891526e-05
-1.78983920066445e-05
-1.02874433405696e-05
-2.20265141568603e-05
-7.62917056180383e-06
5.2767286135835e-07
-2.58201868801186e-05
-1.38793742819434e-05
-3.31608347513226e-05
-4.08774480108519e-05
-3.29598684129138e-05
-2.91314002313845e-05
-1.81906918168313e-05
-3.72582615336441e-05
-4.1351223059833e-05
-9.98542301624401e-06
-3.24364798655516e-05
-4.36907752217349e-05
-4.89239014192066e-09
-9.28891948582072e-06
-1.9398278716268e-05
-4.50279937267594e-05
-1.92031123351688e-05
-4.55792526098463e-06
-2.17986545679943e-05
-2.29238562078565e-05
-2.48937738918748e-05
-6.03346774651179e-06
-2.5732366361336e-05
3.9108971866816e-07
-3.88738094714624e-05
-2.89038668940964e-05
-1.21660417331806e-05
-3.75711282116421e-05
-7.05240717069985e-05
-9.21836824275377e-06
-4.16476402590515e-05
-2.16488588002513e-05
-3.49106969059006e-05
7.28718487213485e-06
-2.7609945818452e-05
-6.28740479092818e-06
-2.37046758401383e-05
-4.18631122718122e-05
-7.26106231576039e-07
-1.19729517981679e-05
-1.40750594589005e-05
-2.27004097451418e-06
-5.35124615087658e-05
-5.18181194573899e-05
-2.02033791697271e-05
-1.3982685782668e-05
-3.10133144302774e-05
-1.04411509069537e-05
-3.55000361505037e-05
-2.88032274309138e-05
-4.96642186576993e-05
-5.98635488914755e-05
-3.83194265597189e-05
-3.13818107687055e-05
-4.35501220538141e-05
-2.33582225349508e-05
-2.10910035557665e-05
-2.48780159260989e-05
-3.006998096655e-05
-3.28601244422946e-05
-2.88440459845236e-05
-3.18213532326974e-05
-9.57080944985853e-08
-6.42305048876226e-05
-1.60636510603988e-05
4.93974649197042e-06
-6.05313757490928e-06
-3.83806185621441e-05
-1.15203963688488e-05
-3.91498312921732e-05
5.63953567293064e-07
-5.54535939712334e-05
-3.86663927465701e-05
-2.43028844580534e-05
5.74793642468317e-06
-2.59002686266545e-05
-1.12521326859578e-05
-1.71400986001201e-05
-5.62008126606717e-06
-3.02959141159759e-05
-2.92155519427017e-05
-3.12713204787596e-05
-1.44876390534092e-05
-3.67152976200212e-05
-2.63839503441284e-05
-1.41736724697666e-05
-1.0433319325036e-05
-4.53825083560175e-05
-1.83353409365203e-05
-2.76965296121752e-05
-5.28216981218786e-05
-2.43945553461793e-05
-5.90756437125805e-06
-1.01119804507023e-05
-1.79922013190923e-05
-1.96013988351738e-05
-4.14945986797643e-05
-3.92317396438015e-05
-1.68908905828702e-05
-2.22178218203034e-05
-3.6083493686249e-05
-3.69210486630318e-05
4.14277203496285e-07
-3.78893079700278e-06
-1.59951675759293e-05
-4.30298213061381e-05
-1.74726291472754e-05
-5.21131141304014e-05
-2.4357762535344e-05
-3.46253333876747e-05
-4.6321140238551e-05
-4.30992285109506e-05
-3.98092787958025e-05
-2.36760863142529e-05
-3.30265827486818e-05
-4.18260119936925e-05
-4.08918416116971e-05
-5.43560501438742e-05
-2.83514928888839e-05
-2.31398640882527e-05
-4.48940034447349e-05
-1.11249202596649e-05
-3.29258086547974e-05
-3.86982432470045e-05
-7.14015372037699e-06
-4.04329174550659e-05
-1.99652367659435e-05
-1.921816652245e-05
-4.18326031251762e-05
-2.78524957591088e-05
-3.84653033256266e-05
-1.26349091050162e-05
-1.37839824938486e-05
-3.10032969321495e-05
-2.09812228168477e-05
-2.02490926592102e-05
-1.15403478040838e-05
-3.98492256905857e-05
-4.25897770395874e-05
-1.86171614017112e-05
-4.56140956419432e-05
-3.58015143822902e-05
-4.96386056939837e-05
-2.16108344225585e-05
-1.85311257710542e-05
-1.33285027490028e-05
-1.63856377966196e-05
-3.57148763123984e-05
-5.06666263342409e-05
-1.97488965632885e-05
-3.59792728895837e-05
-3.30120064073376e-05
-3.33932208539934e-05
-4.54830069844229e-05
-4.56861237493319e-05
-2.66318090637555e-05
-3.27223132671842e-05
-7.29847103977785e-06
-3.95239900215737e-05
-1.33747744889072e-05
-3.46196985237132e-05
-1.61463503769787e-06
-4.28887393606732e-05
-4.27609559072162e-05
-3.26473973252215e-05
-2.15698110811918e-05
-2.1758145145874e-05
-3.83452048674786e-05
-4.15193722719747e-05
-1.03799537573733e-05
-2.96567875218845e-05
-1.39022458949549e-05
-1.3036225789576e-05
-2.21969035117073e-05
5.09204950994904e-07
-4.6111007802329e-05
-4.66487301968847e-06
-5.49801695310592e-06
-2.60023229787922e-05
-3.91349901407428e-05
-2.28047658923179e-05
-5.15893806631088e-05
-4.744468665723e-05
-4.50380574778852e-05
-7.98310320850222e-06
-2.14725304223301e-05
-3.45696584941655e-05
-2.92048167160349e-05
-4.08556597925754e-05
-4.13824169023449e-05
-2.67315507184364e-05
-2.31644215919192e-05
-1.060328563299e-05
-3.12458348646874e-05
-1.81658973227439e-05
-3.07626295427647e-05
-3.51503700970142e-05
-5.78525883326406e-05
-3.55830807752351e-05
-3.6899765299551e-05
-2.0353820932147e-05
5.219968971207e-06
-4.91470413679315e-05
-2.88894797379183e-05
-1.8440061071354e-05
-3.6449663770554e-05
-1.15147928922468e-05
-3.12930879504399e-05
-4.09131868271888e-05
-1.4196078123582e-05
-3.22971081967103e-05
-4.53511884275052e-05
-1.04147361827414e-05
-3.11291015698262e-05
-3.35322230430764e-05
-4.03568737181473e-05
-4.48094582894491e-05
-3.03319923929763e-05
-3.77501877337992e-05
-2.59850547674323e-05
-2.86941357524479e-05
-2.90585184699549e-05
-5.60959290281692e-06
-1.96150590957675e-05
-2.20772980202277e-05
-4.50677849454644e-05
4.41572248432544e-06
-2.14645019649222e-05
-3.94152135174901e-05
-1.51640504215948e-05
-5.43077720626998e-05
-6.27877040145102e-05
-2.17856443249631e-05
-2.86005723631889e-07
-3.64105824941479e-05
1.29526838372531e-06
-5.8701286389708e-05
-3.7651021927259e-05
-1.10244984882205e-05
-2.90787285292303e-05
-4.33015823410626e-05
-2.02986241659116e-06
-4.7024192953622e-05
-1.13633164463783e-05
7.97869079894212e-06
-5.21510615562569e-06
-1.61617460749084e-05
-2.62631546768795e-05
-4.62803037093729e-05
-1.35664297301946e-05
-4.91227958107547e-05
-1.23036493821395e-05
-1.60111339019516e-05
-3.48979965584985e-05
-4.21700454345904e-05
-4.63302848684227e-05
-1.41613359296241e-05
-1.97260362144458e-05
-1.78969250123425e-05
-3.81417943282809e-05
-1.31968377962829e-05
-1.28650004409614e-05
-1.7627175482627e-05
-4.30981985899811e-05
-2.79540261370772e-05
-4.21743556196608e-05
-1.46480014043187e-05
-4.79475872639313e-05
-3.1966893884287e-05
-4.40287090141024e-06
-3.11429365386461e-05
-3.5925545107505e-05
-2.30536396248142e-05
-4.09411460854115e-05
-1.97380730371882e-05
-1.30570956469543e-05
1.48631136624236e-06
-2.28156015763822e-05
-5.53988323937257e-05
-4.71120618654355e-05
-1.43159393452405e-05
-4.4699107308559e-05
-2.67065109303336e-05
-1.52765978614092e-05
-4.91917774525766e-05
-6.72693441172096e-06
-5.32007811114002e-05
-5.29264020446461e-05
-4.35159321266435e-05
-3.16619515303432e-05
-1.94429551405101e-05
-2.7425410382858e-05
-1.1420015471021e-05
-3.48354928531842e-05
-9.02844702451792e-06
-1.30068523882828e-05
-4.24270875814988e-05
-5.10717787855937e-05
-2.12556417981514e-05
-5.29016293244948e-05
-1.21667171598364e-05
-3.10040953963831e-05
-3.71659081182816e-05
-4.52464809574357e-05
-2.98573296094509e-05
-3.88552567149331e-05
-3.01544009076772e-05
-3.24486018720667e-05
-3.15476308913731e-05
-3.51039500228846e-05
-2.38401075014231e-05
-2.88075250952048e-05
-2.83855415760196e-05
-1.17611659233378e-05
-2.80456105711079e-05
-5.77949139175683e-05
-3.38304850947758e-05
-3.43992808369488e-05
-2.25119257367359e-05
-8.04065169846267e-06
-2.49399566035578e-05
-5.33109575799189e-05
-1.94661139132535e-05
-2.36745050128108e-05
-2.30358476918524e-05
-3.97143840639861e-05
-1.10716847970806e-06
-3.61135933677043e-05
-1.85508285359083e-05
-3.82687260194383e-05
-1.70523112884285e-05
-1.53186160140895e-06
-5.93898886089965e-05
-3.54559360592693e-05
-4.64134568349487e-05
-6.0167465577902e-06
-5.71068973703069e-05
-2.53558945984491e-05
-2.47287078683951e-05
-2.32209425325278e-05
4.21265081889329e-07
-1.06689996824365e-05
-1.96429265381395e-05
-2.25702854785747e-05
-1.75709862320508e-05
-1.13348270365892e-05
-2.23072494093186e-05
-1.42978699503219e-05
-3.4502737700426e-05
-1.11025602914104e-05
-2.56415803523813e-05
-3.02728183881283e-05
-6.46220368496913e-06
-4.13240449381732e-05
-2.83711311305234e-05
-2.35190542856401e-05
-3.91041744835198e-05
-3.15704012514554e-05
-3.51173442159775e-05
1.65253829673121e-06
-6.18792929196759e-05
-5.25143430731242e-05
-6.58366436619938e-05
-3.2858298434375e-05
-2.55461457307017e-05
-1.2676969320932e-05
-3.42826527439149e-05
-6.41247283370595e-05
-1.47397241944983e-05
-2.87330354479334e-05
-4.16804818812335e-05
-3.61270147490115e-05
-6.64708957918975e-05
-3.83520691485587e-05
-3.20666173314757e-05
-3.71356104800335e-05
-2.0000583485849e-05
1.37528155158358e-05
-4.13100609790532e-05
-3.89055732926005e-05
-2.81371252804949e-05
-3.7598689884471e-05
-2.78358095541953e-05
-1.33535304893184e-05
4.56354040525752e-06
-2.59751077555169e-05
-5.62673346715054e-05
-2.30400540704809e-05
-1.25597798559789e-05
-1.715757589023e-05
-4.84732791564201e-05
-3.21604737175056e-05
-1.30828251777111e-05
-5.14945360277767e-08
-1.87597075215423e-05
-1.78024003606178e-05
-2.5522866362976e-05
-3.21583712350536e-05
-3.58108573098621e-05
-1.91636516205058e-05
-2.83357365615003e-05
-2.25257018320526e-05
-3.06838786158815e-05
-3.46770951852594e-05
-4.6522805578913e-05
-2.76285737248381e-05
-4.19624996630686e-05
-3.48753037941067e-05
-4.34664703882701e-05
-4.87068868165047e-05
-2.33980598741542e-05
-2.6217113123679e-05
1.09062387401807e-05
-1.40652468889277e-05
-4.39324014813867e-05
-2.58330988344478e-05
-4.53453493307023e-05
-3.50543089141215e-05
-3.27363267771904e-05
-2.41135634504383e-05
-2.35080150215312e-05
-2.42731543282711e-05
-1.73788182633492e-05
-1.46951883811711e-06
-1.39217496238765e-05
-1.00450474278248e-05
1.2291901579947e-05
-4.54402962931988e-05
-2.28595206639927e-05
-1.68172521048253e-05
5.48344979639897e-06
-2.31325135141409e-05
-3.31521408136533e-05
-4.13005658925389e-06
-1.01808913137189e-05
-2.11016260065141e-05
-5.78498456189352e-05
-9.5779382189864e-06
-1.88829553496584e-05
-3.71826276268412e-05
-3.70896655285944e-05
-1.38034153157664e-05
-4.76183950196457e-05
-1.36984523158778e-05
-5.15930427043777e-05
-4.32659648206297e-05
1.94735348210872e-05
-2.23744161680004e-05
-3.98601083617394e-05
-3.70164383191628e-06
-2.39391508869924e-05
-3.23556553073278e-05
-3.3516305442244e-05
-2.92267580081338e-05
-1.03166733185657e-05
-1.14417236841566e-05
7.23404781889483e-06
-5.06180088924248e-05
-8.11189711734412e-06
-1.02700694724448e-05
-2.98886558153917e-05
-7.03292533074145e-05
-3.07856966663512e-05
-1.37807402273296e-05
-3.30554338195122e-05
9.58598883111265e-06
-4.26453676961193e-05
-2.64805556866599e-05
-4.28277188766292e-05
-2.92779953164218e-05
-4.68699336541641e-05
-1.20162134914501e-05
-1.12724145067433e-06
-1.94966638254174e-05
-2.15150434255792e-05
-2.76034137937674e-05
-1.27312176095994e-05
-2.5282981907064e-05
-2.02362156713048e-05
-4.59317675650448e-05
-3.35469063688242e-05
-1.65991204668086e-05
-3.2108359533391e-05
-4.2116049901541e-05
-5.32939300183362e-05
-1.63555203281236e-05
-3.48618631406288e-05
7.27817792197037e-06
-1.94578760263768e-05
-2.4120064842711e-05
-2.88590475586101e-05
-3.13440072427694e-05
-3.97547288141789e-05
-1.58889593150904e-05
-1.23159719318598e-05
-4.87416411984306e-06
-2.11643047934385e-05
-2.02704123907129e-05
-1.66181267155365e-05
-3.33704671918122e-05
-4.78686798900816e-05
-5.05521284182831e-05
-8.73237314311918e-06
-4.78816373156236e-05
-1.81627392836898e-05
-2.0763779411935e-05
-1.03142235947846e-05
-3.39585476295247e-05
-4.28602320188188e-05
-5.04040602279615e-05
-3.46510431440958e-05
-4.44003416772417e-06
-1.86872248414677e-05
-8.02950690903418e-06
-3.02700094084563e-05
5.98426980911795e-06
-2.67089562006502e-05
-2.78871210506996e-05
-2.06010588076585e-05
-4.21820377502731e-05
-4.74177942254464e-05
-1.4120947791322e-05
-5.99819416888399e-05
-1.71192736941875e-05
-1.32967278603149e-05
-1.80135679391181e-05
1.45531919845194e-06
-1.78502850240867e-05
-5.11603890868022e-05
-4.52793532532646e-05
-2.47298267989674e-05
-1.96701010320452e-05
-2.81407943491823e-05
-5.67169718476277e-05
-1.51534280601393e-05
-3.4570899388203e-05
-4.28476416563112e-05
-3.56381541636144e-05
-4.87210589615085e-05
-2.99760449750959e-05
-7.60477083403677e-06
-4.0747899520527e-05
-4.60098386400735e-05
-1.85838181454168e-05
-3.91075219594361e-05
-3.95033999491417e-05
-6.36154906298865e-05
-3.33044425878812e-05
-1.3975217270472e-05
-2.80213611541783e-05
-3.386078584889e-05
-4.14699057208515e-06
-3.95822677606288e-05
-3.69299568006169e-05
-1.90895509462165e-05
-1.38199773187205e-05
-5.30297140015215e-05
-3.5946143859544e-05
-2.77544253879855e-05
-4.9077825550115e-05
-4.39812277480553e-06
-2.56332998575809e-05
-1.51825942939666e-05
-2.11999186332708e-05
-2.36658280147608e-05
-2.77711593441137e-05
-1.92628729748677e-05
-2.18395772374607e-05
-4.68466314018912e-05
-3.25597181917208e-05
-4.93525717701659e-05
-4.82780444634067e-05
-3.06911630611727e-05
-2.31006927927277e-05
-2.17109300996935e-05
-1.43356384688271e-05
-3.75316580249777e-05
-7.6695155766882e-06
-2.32874164427777e-05
-2.37513839958823e-05
-6.57119434903797e-05
-5.06604369500373e-07
-1.52551339311237e-05
-8.18418045406975e-06
1.07299449901987e-05
-4.95783033399109e-05
-3.58797454938057e-05
-2.95159898158816e-05
-2.47542458524038e-05
-5.20085592018219e-06
-2.6153903251438e-05
-3.43284718389176e-05
-1.43176098563107e-05
-5.81158379101828e-05
-4.07252899334448e-05
-4.53525099097935e-06
-7.02892909931203e-06
-3.95680473699017e-06
-5.25968834461608e-05
-1.36755637521765e-05
-2.8521809619429e-05
-2.06219905361319e-05
-4.34564983726693e-05
-3.83723394310789e-05
-3.44029071232171e-05
-4.20352857150709e-05
-2.93544024568542e-05
-9.46298535165734e-06
-5.23520494693503e-05
-1.97578782533216e-05
-2.98276551503468e-05
-1.84837136939546e-05
-1.39443458765646e-05
-5.34666047824948e-05
-3.64772127960532e-05
-3.05650358228096e-05
-2.73539866892255e-05
-2.0833387904128e-05
-8.0958677677487e-06
-1.81995277508904e-05
-8.73558687576069e-06
-4.51681385965439e-05
-1.30920239428884e-05
-1.65838248881327e-05
-3.07979035247318e-05
-2.89689687081722e-05
-6.54306979158592e-05
-2.50010489991145e-05
-3.08453143877592e-05
-3.30414610363641e-05
-1.54115586714248e-05
-5.01462219692409e-05
1.25617442248645e-05
-3.48287083631061e-05
-2.57155000096189e-05
-3.47497658742171e-05
-4.61102037279898e-05
-3.68326178197666e-05
-2.91952493139453e-05
-5.38602492059666e-05
-2.40133453924874e-05
-2.99478889435225e-05
-4.28101810684739e-05
-3.88432835713171e-05
1.62780430588524e-06
-3.58259215230013e-05
-2.3094875131654e-05
-4.42321788285308e-05
-4.89565095494407e-05
-2.84100874531402e-05
-4.19280879382682e-05
-4.33982196914547e-05
-2.57406683630233e-05
-2.28167313543978e-05
7.43145972809703e-06
-4.25652342241862e-05
-9.82606466877396e-06
-2.43536819112279e-05
-4.85455947433903e-05
-1.10777049882224e-05
-4.32501522341005e-05
-3.0840368795279e-05
-4.30551466161698e-05
-5.23351718529598e-05
-4.36172882217596e-05
-2.67433760785837e-05
-7.95577742072919e-06
-4.40388624255004e-05
-6.94588941914838e-06
-3.21058745844409e-05
-4.10004908308354e-05
-4.07278422678516e-05
-1.50024329718552e-05
-5.28333183737452e-05
-2.34357877298185e-05
1.4581304330165e-05
-3.06179874054799e-05
-4.96539678785523e-05
-3.67120423331639e-05
-4.31050206857342e-05
-3.33370253671904e-05
-2.08454217869516e-05
-5.19603668646113e-05
-1.3136213661778e-05
-3.33809968771804e-05
-3.01523484749317e-05
-3.1029337029534e-05
-2.62457031919511e-05
-2.40878960727937e-05
-3.29583296176719e-05
-1.41374547978317e-05
-4.07077211652027e-05
-3.03413698485566e-05
-1.4930537913247e-05
-2.61488014367482e-05
-4.23100219333307e-05
-4.74529260053074e-07
-4.78720945208577e-05
-4.65718085951306e-05
-2.94416155378141e-05
-3.03117905989276e-05
-4.97215810594365e-05
-4.49777426339325e-05
-2.25009229379372e-05
-2.91467622146096e-05
-2.8621972426188e-05
-5.24943566468783e-05
-4.87095848702968e-06
-1.23506249557512e-05
-1.2714213642825e-05
-3.08828406734002e-05
-3.52559931895086e-05
4.52122071935676e-06
-3.58176753828745e-05
-2.04671232766231e-05
-1.74262092030515e-05
-1.22598976894201e-05
-4.38714116574284e-05
1.16443945293219e-05
-4.90122278202666e-05
-3.39985306704535e-05
-1.75895029689016e-05
-1.80394755111823e-05
-2.0993228471358e-05
-2.9407909386693e-05
-5.41020424688076e-05
-2.71523181564237e-05
-2.52682089099727e-05
-1.94941292197433e-05
-2.10134849351624e-05
-3.40668599413966e-05
-5.01177270006766e-07
-3.83813292436113e-05
-2.78282429479166e-05
-4.13136575749694e-05
-1.90352200304154e-05
-2.90642360385111e-05
-6.94124115818095e-05
-2.9127770581073e-05
-4.55893703519411e-05
-5.27367704076014e-05
-1.0146736441242e-05
-2.54971821857621e-05
-2.37040909347817e-05
-2.68776682838519e-05
-3.21161893196523e-05
-3.6192990926674e-05
-2.76594193422987e-05
1.95804036375675e-05
-2.59646563907306e-05
-5.70627996459674e-05
-3.01921967529232e-05
2.60002311086472e-06
-4.43200488933934e-05
-3.22120575081763e-05
-5.46131239511192e-05
-9.05304195038482e-06
-2.8992073946143e-05
-1.0696873728095e-05
-9.42313280884167e-06
-5.81160925859032e-05
-5.0941535785665e-05
-6.56607989212255e-05
-1.82707745451108e-05
-4.24774765513761e-06
-1.70803726090328e-05
-5.89674751829185e-05
-4.46320104704565e-05
-1.0793671253255e-05
-3.17091545253207e-05
-1.61701462902669e-05
-8.07046656494781e-06
-1.60551445060189e-05
-3.38475723405683e-05
-4.54374912246361e-05
-5.5807948852432e-05
-3.43607893947205e-05
-1.51505028154844e-05
-2.30412188014947e-05
-4.21551142631153e-06
-5.16593789953821e-05
-4.30789303785361e-05
-2.57424326875295e-05
-4.28137253855531e-05
-5.37185566983596e-05
-2.13216447081711e-05
-3.95401666564083e-05
-2.57854055057354e-05
-5.28840062059401e-05
-3.32174482913452e-05
-4.19054420611238e-05
-3.31176647540622e-05
-4.39796940389729e-05
-2.01282887524831e-05
-3.63390271582175e-05
-2.87525501738166e-05
-1.32907565843044e-06
-6.5687670587917e-05
-1.96572922430986e-05
-2.91039432785289e-05
-2.09040822795916e-05
-4.12054028424097e-05
-3.09888670258341e-05
-1.69620464633003e-05
-5.72879055955518e-05
-3.23683784922947e-05
-4.94160679817244e-05
-1.04217593532722e-05
6.17387200258916e-06
-8.94083530434707e-06
-3.15745723310505e-05
-4.67093106624736e-05
-2.12814819816293e-05
-3.46133218269454e-05
-3.92665020921818e-05
-3.81891668923178e-05
9.8801586625971e-07
-2.2590316230482e-05
-7.29736867100281e-06
-4.43333709925439e-05
-4.78990387870152e-05
-4.03885628691124e-05
-2.61518668880766e-05
-2.47995271671866e-05
-1.17340090492405e-05
-3.58879880537203e-05
-3.81134150359842e-05
-5.21089536784782e-05
-2.59519830563026e-05
-3.27917144374661e-05
2.8917333810453e-06
-3.09327424436347e-05
-1.90488009930744e-05
-2.98809844983216e-05
-3.36335534895841e-05
-1.45404864769678e-05
-1.25622882807897e-05
-2.98538788178416e-05
-4.25304115157519e-05
-1.37228876973045e-05
-3.40176148751729e-05
-4.53608896647269e-05
-4.52602201870478e-06
-4.78559629698711e-05
-5.4020900201936e-05
-3.20789639606621e-05
-2.16155844106521e-05
-1.3004616442275e-05
-4.08362208051936e-05
-3.91830641036051e-05
-5.24341389774387e-06
-5.09971220745611e-05
-1.86349685615932e-05
-4.43655915786406e-05
-2.30859247884156e-05
-3.52317412367331e-05
-4.58000749653114e-05
-2.49646425770908e-05
-2.75100710636152e-05
-1.31506796758033e-05
-1.49198965093041e-05
-5.670733428592e-05
-4.32121429096958e-05
-1.88727691778615e-05
-1.40174562311917e-05
-2.54960646086971e-05
-1.13205324263714e-05
-5.19436472128918e-06
-1.75837453548478e-05
-1.64079835380311e-05
-1.92830804748505e-05
-3.09757122397136e-05
-5.32599179704355e-05
-5.22942669405358e-05
-9.7520859194855e-06
2.96674760230798e-06
-4.89859701251132e-05
-1.26002632711419e-05
-3.2179317052328e-05
-2.75074800270326e-05
-1.07055976668893e-05
-1.53867720062133e-05
-2.1493968748097e-05
-4.40432670003802e-05
-4.51654629998386e-05
-3.50717486289792e-05
-1.45602224145263e-05
-3.44042115918569e-05
-3.47504296155859e-05
2.99780592045926e-06
-1.80238137186845e-05
-5.0643587024243e-05
-2.94132757708079e-05
-1.66618189293259e-05
-2.8083357798123e-05
-1.17168739143472e-05
-2.46646974445755e-05
-2.40200936745375e-05
-2.99693677975197e-05
-3.74011053755933e-05
1.85416998906401e-05
-7.03358341170952e-07
-2.36681252668168e-05
-5.42419014036381e-05
-5.2178300944631e-05
-3.58233060144748e-05
-3.8762228591806e-05
-1.22169556995006e-05
-3.07729849643657e-05
-1.30677450005092e-05
-4.01362523931442e-05
-3.4611458612957e-05
-5.1379712616331e-05
-2.93878961076218e-05
-5.48946065231324e-05
-1.50354104046485e-05
-2.77714509067505e-05
-5.69633718066152e-05
-2.00159057988305e-05
-4.32503681790181e-06
-4.02125954759681e-05
-6.19716372544393e-05
-1.32561640192595e-05
1.03344803706927e-06
3.81761257577983e-06
-5.7619082418832e-06
-2.69922851485989e-06
-4.05569059350999e-05
-4.45582992049838e-05
-2.96493421937805e-05
-2.04211195794365e-05
-1.54313697214043e-05
-4.17335548450917e-05
-2.62194256673216e-05
2.81268502226975e-06
-2.87107742145438e-05
-4.16380504524824e-05
-4.87211463050501e-05
-4.86114865980727e-05
-2.77452508649807e-05
-1.22630523132934e-05
-3.85439216107038e-05
-3.33040787776085e-05
-4.18555570050832e-05
-5.31359030465312e-05
-5.13272135357456e-05
-3.31818539610041e-05
-9.24802955667349e-06
-5.52494522373024e-05
-4.83471038606321e-05
-3.8610886438242e-05
-2.20725253322141e-05
-2.44509383861753e-05
-6.98439215415252e-05
-2.30179144023972e-05
-4.98153941280159e-05
-4.40675020019509e-05
-3.67499409366109e-05
-3.74492666014417e-05
-4.80486176776246e-05
-2.36413844335393e-05
-2.29787861103828e-05
-1.95231114113207e-05
-4.98617023296858e-05
8.47574483820201e-06
-3.35507534780858e-05
-3.86907174757309e-05
-5.06334938521397e-06
-4.77903820592617e-05
-3.34713968049046e-05
-3.41166950928765e-05
-2.92369575089764e-05
-3.054697444568e-05
-2.89129465725016e-06
-3.871457714757e-05
-2.3528103770694e-05
-6.63581959213534e-06
-1.5672748186329e-05
-4.72618342013475e-05
-4.5290970932533e-05
-2.52439223096812e-05
-2.28554410989467e-05
-1.99910607804584e-05
-3.25633406215073e-05
-1.49888581413317e-05
-3.00342793676527e-05
-5.42806884793102e-05
-3.93548486825465e-05
-4.39545711686962e-06
-1.75478824531598e-05
-2.35287214589059e-05
-3.81460138184914e-05
-3.60844925674656e-05
-5.07478091373866e-05
-2.32033315584174e-05
-1.63069367692685e-05
-3.44063759350416e-05
-1.19280644011531e-05
-5.86182317056019e-05
-3.57554270965275e-05
-7.40300083641944e-05
-2.29517887857885e-05
-2.79715365110747e-05
-4.09601230244711e-05
-3.92513896926152e-05
-2.00399827738882e-05
-3.5371578152369e-05
-2.90371367151325e-05
6.41606736365484e-06
-1.37383581713957e-05
-3.79033206145696e-05
-1.23270971204107e-05
-2.65438805051444e-05
-5.27642343231649e-05
1.08853942520304e-05
-4.13192490804855e-05
-4.37737684623686e-05
-3.8080756756258e-05
-5.08442319282729e-06
-4.81100735122957e-05
-4.36970530484581e-05
-1.21581543602684e-05
-2.51437922965817e-05
-6.17402790413055e-05
-2.11458646833247e-05
-5.86980267438716e-05
-7.12693368294829e-06
-6.65160405965501e-05
6.21253299450403e-06
-2.46697339789636e-05
-2.62748532020237e-05
-2.72468611223696e-05
-4.076582325725e-06
-5.23631131376451e-05
-1.09617205989682e-05
-2.75943065414645e-05
-3.9011181022341e-05
-3.52326050870523e-05
-3.39375790496999e-05
-1.27369920344943e-05
-3.35512845144217e-05
-3.37838533763905e-05
-3.91237297990229e-05
-4.44665713337203e-05
-3.7511447253005e-05
-2.5414298727889e-05
-2.26686976381366e-05
-2.05959315401584e-05
-6.00051017095062e-05
-3.18995500169363e-05
-5.4701564163046e-05
-1.89301002338698e-05
-3.07540396850644e-05
-3.8939785439008e-05
-4.76361399389351e-05
-4.29661162667649e-05
-3.31984462622772e-05
-1.56152952974538e-05
-1.20607647650683e-05
-2.30765615004211e-05
-2.81637645688303e-05
-4.31411461407338e-05
-9.44274161326182e-07
-1.13187756772353e-06
-4.14195749801034e-05
-4.1132834924478e-06
-2.06115379188198e-05
-4.94046259960604e-05
-2.63479171485948e-05
-1.8945225779412e-05
-2.62739358397395e-05
-3.87163282844691e-05
-8.64259592841489e-06
-3.9801159175229e-05
7.5261982620177e-06
-1.65903915375105e-05
-3.05960471260326e-05
-1.81681326311221e-05
-2.08622183335228e-05
-1.50453297217271e-05
4.23757020875261e-06
-4.14337971732458e-05
-5.41433313349937e-05
-5.17065085573324e-05
-2.62401201758643e-05
-3.21512503691239e-05
-1.2515400024929e-05
-3.65327317806557e-05
-3.37113621826529e-05
-2.86908239831452e-05
-3.23479757067105e-05
-4.76948838061905e-05
-4.01472576036746e-06
-3.82839834290219e-05
-4.17003045653895e-06
-5.69208533854002e-05
-3.78510783868184e-05
-3.98538461240527e-05
-1.66574755778717e-05
-3.45983307178325e-05
-5.26412854580243e-05
-2.66397458716448e-05
-2.37448029412441e-05
-4.93949155035601e-05
-3.93466748590436e-05
-1.70857764455878e-05
-3.31774208720996e-05
-3.73311870366525e-05
-4.66909556671294e-05
-5.00622744380117e-05
-1.24314077198875e-05
-1.9613021889342e-05
-2.45404576314247e-05
-3.72546973652015e-05
-3.56791347433153e-05
-3.30116770596068e-05
-4.07328076253499e-05
-1.41473200640484e-05
-2.43490966142139e-05
-3.79330478910734e-05
-2.54063159043948e-05
-1.01064123945695e-05
-2.8303070537532e-05
-1.75035956348076e-05
-2.07843761545101e-05
-1.27139173865092e-05
-1.02683579567844e-06
-3.15594865996606e-05
-2.25458826940032e-05
-2.29803283933893e-05
-2.0937943208656e-05
-8.11526387916538e-05
-3.22338604391131e-05
-4.56423766874891e-06
-1.44281381081031e-05
-4.71826295543212e-05
-3.1829290850072e-05
-4.49933709796094e-05
-3.3841176866824e-05
-4.6404084456359e-05
-4.11064860822066e-05
-5.34234813144114e-05
-3.07813549917121e-05
-3.32441781559351e-05
-3.37705385224014e-05
-1.12176776937403e-05
-3.54983004392212e-05
-2.5418067691471e-05
-3.98576630662792e-05
-4.38600735660172e-05
-3.25622497783346e-05
-2.2086513107975e-05
-4.68936334771781e-05
-2.25728084706986e-05
-3.0740190355351e-06
-1.87090209857973e-05
-3.44531654460544e-05
-4.29599959511271e-05
-3.67912511140218e-05
-3.54035903090045e-05
-6.7579559091246e-06
-4.69887280630633e-05
-1.7010942851088e-05
-1.09587033611332e-05
-4.53547357205258e-05
-4.12601359153157e-05
-2.79325850428982e-05
-3.37939221389384e-05
-2.63757763037462e-05
-2.94463838982919e-05
-1.83006330379907e-05
-1.78175622150044e-05
-1.74896822320856e-05
-1.56730811355768e-05
-1.80713961588979e-05
-2.62752627510315e-05
-1.66355712073113e-05
-4.21347974280351e-05
-4.60242199961853e-05
-3.65215206936276e-06
-5.8820758916973e-05
-3.56621860179984e-05
-2.29009885893684e-05
-2.77762244759929e-05
-1.79375166115248e-05
-9.60994805088757e-07
-1.6668033343526e-05
-5.61694032926515e-05
3.50544906803829e-06
-2.75887717774928e-05
-5.52994776070221e-05
-3.28884503004005e-05
-2.89640126234906e-05
-3.21040540225297e-05
-2.66053930062454e-05
-1.9825403184135e-05
-2.39053386787422e-05
-5.41377235403942e-05
-4.32606063691523e-05
-4.91676510894007e-05
-2.82496411923091e-05
-4.36522655460594e-05
-3.9000892558122e-05
-2.14908119409136e-05
-3.98111919011707e-05
-2.47634018553148e-05
-5.29685155834262e-05
-2.14958278151485e-05
-8.21368278719514e-06
-5.78991188299877e-05
-4.11954487701146e-05
-2.21366851111273e-05
-3.17543143755184e-05
-2.69650091315704e-05
-6.47791040622469e-05
-3.21442331822485e-05
-5.78341521902927e-05
-2.51338424801217e-05
-3.2488342615901e-05
-3.18974827623149e-05
2.09350127780909e-07
-2.38919580516999e-05
-3.60764475605258e-05
-4.6102166525823e-05
-3.12172523386893e-05
-2.1713657821563e-05
-2.98646226264739e-05
-6.61817383869754e-05
-3.28220923808557e-05
-1.37158423148983e-05
-3.53225277548316e-05
-2.94688297453293e-05
-1.48066320125819e-05
-2.34736679599707e-05
-7.18477705504463e-06
-2.07924816045467e-05
-1.6352782693306e-05
-3.1300148845887e-05
-6.00050662715786e-05
-2.36527728009384e-05
-3.90444604287967e-05
-2.35570977026603e-05
-3.22904606401034e-05
-2.39125870978727e-05
-4.93507092388879e-06
-5.60579733645277e-05
-2.95358531952147e-06
-1.50944345837182e-05
-3.74882997232519e-05
-6.59252618512833e-05
-1.76263031792576e-05
-1.33408728923564e-05
-4.84233899662832e-05
-3.14998429708708e-05
-1.38897853950458e-05
-3.62633821721768e-05
-1.39861083498648e-05
-8.67215195719897e-06
-3.47475157051457e-05
-2.94051528363767e-05
-4.7296961936518e-05
-3.76056790652221e-05
-8.8700605139579e-06
-4.71262951855316e-05
-2.63948939449609e-05
-2.17904447586927e-05
7.83556919347174e-06
-2.01699210046114e-05
-4.24661729757854e-06
-1.09321734907196e-05
-3.64917408037374e-05
-1.34986688027334e-05
-5.40579827722057e-05
-3.59386257755218e-05
-1.64153486395208e-05
-1.46128039327307e-05
-2.31008709381229e-05
-2.57879067944587e-05
-4.28619600644681e-05
-4.48502204335872e-05
-1.03971981593327e-05
-5.04315649835707e-05
-2.05861596045348e-05
-3.0472396470355e-05
-5.79025481964599e-05
-2.32177355297126e-05
-3.66285980663332e-05
-3.14231374775108e-05
-4.62890639614063e-05
-5.99291075995459e-05
-3.37239601301527e-05
-3.72033581805051e-05
-2.6010454785408e-05
-1.91525513564109e-05
-2.8092913688097e-05
-1.16051767259177e-05
-1.20625372628274e-05
-3.32577044097786e-05
-3.10602234833589e-05
-5.43982784283741e-05
-3.10828109605691e-05
-4.1550419017493e-05
-1.61390769924249e-05
-1.46120960336893e-05
-2.14318442422523e-05
7.24108969824428e-06
-2.9223397450805e-05
-3.39117843054721e-05
-3.78581281963988e-05
-1.86100505695028e-05
-1.72835763468865e-05
1.78876572724117e-05
-2.90059607253494e-06
-3.18665548705828e-05
-2.9172547013114e-06
-2.22898222661341e-05
-1.8548836202617e-05
-1.09033176093248e-05
-1.88992785990909e-05
-4.28839058501765e-05
-2.25389334456655e-05
-2.08408443851645e-05
-2.88763821029348e-05
-3.22620515900334e-05
-3.51107891743374e-05
-2.68476468978773e-05
-3.36423191128344e-05
-2.07362053492958e-05
-1.52330952988363e-05
-3.39293742960733e-05
-2.7258931737297e-06
-3.23893303602741e-05
-3.97443615888922e-05
-1.30557501114827e-05
-3.04276593186784e-05
-2.16386084679486e-05
-6.57056112387867e-06
-1.84661304204743e-05
-6.87302270224158e-05
-3.11845714398229e-05
-4.32615610766967e-05
-4.18081318855034e-05
5.3143491204746e-06
-2.61038134830862e-05
-2.89800522073946e-05
-3.36238662218157e-05
-4.5585768469911e-05
-5.25508274043224e-05
-3.24624218336703e-05
-3.91153746878732e-05
-2.61277794770442e-05
-2.3491933146554e-05
-4.80270252421063e-05
-1.58649120236069e-06
-6.4085548652871e-06
-5.98225144732577e-05
-3.05742767600172e-05
8.94715180450345e-06
-2.96059736553388e-06
-3.17295532483219e-05
-2.94298235369311e-05
-1.96160828343888e-05
-5.35282201490825e-05
-5.49279164614493e-05
-4.66353950871377e-05
-4.57076803777927e-05
-4.53126037297875e-05
-4.16002262679692e-05
-4.1989881437843e-05
-2.63770623463652e-05
-2.51502095420638e-05
-3.0875012767964e-05
-2.34491420311218e-05
-2.63115553620028e-05
-3.75956117929238e-05
-1.43058874366572e-05
1.21506038454562e-07
-2.0058686683764e-06
-3.76131245348903e-05
-1.87842345515127e-05
-3.5707444101633e-05
-6.02073298601874e-05
-4.36634424667228e-05
-1.55017834270526e-05
9.86162227530181e-06
-5.28077793080495e-05
-3.59586175310486e-05
-2.84946837282127e-05
-4.74487507326725e-05
-1.76343266472965e-05
-2.98370319061252e-05
-4.41858658667931e-05
-3.15799640584947e-05
-2.74260003408528e-05
-2.83135811497837e-05
-5.08436320123646e-05
-3.33078606760575e-05
-4.34693817644199e-05
-2.63254938140391e-05
-1.22216179298246e-05
-4.52274598326982e-05
-6.73357384405803e-05
-1.99583142615658e-05
-4.74832550514872e-05
-1.54833378098921e-05
1.45584587322623e-05
-4.92918820950668e-05
-2.51392440483333e-05
-1.16359018179606e-05
-2.68757768639098e-05
-4.00693267082302e-06
-2.64013139208006e-05
-3.14528610619318e-05
-4.118741347044e-05
-2.30494750615399e-05
-1.17278641671703e-06
-4.89665682840731e-05
-1.00005810336106e-05
-2.8856781371787e-05
-2.50355931420395e-05
-3.31806146372548e-05
-2.2681333989025e-05
-3.33914665716972e-05
-1.87992795937077e-05
-3.77641701824095e-05
7.8592939472717e-06
5.93119726023144e-06
-2.54992083198542e-05
-4.80464936846092e-05
-4.91893086862265e-05
-2.03335719966967e-05
-4.6610112875305e-05
-9.46880240636939e-06
-3.66232080459318e-05
-4.06766584709227e-05
-2.64713525459541e-05
5.69453756920466e-06
-4.81212793157439e-06
-2.08166306688708e-05
-3.0994788837413e-05
-1.87328050153312e-05
-4.38440689147214e-05
-7.25834580715311e-07
-4.24031767983289e-05
-4.07692255993409e-05
-6.17031990130705e-06
-1.20928812941598e-05
-1.91058388672952e-05
-4.28602217362008e-05
-5.55162523018119e-05
-4.60843963400747e-05
-6.65743741156139e-05
-2.29140599727607e-06
-5.44882762889548e-05
-4.46900690080785e-05
-1.63456637383337e-05
-1.87888979172342e-05
-6.00234458588829e-05
2.87401899651673e-06
-1.86003438806398e-05
-2.90551617287638e-05
-2.94215275287176e-05
-2.72342399774704e-05
-1.18920715257219e-05
-1.97519881197582e-05
-1.06678473907874e-05
-2.46921784809672e-05
-4.04295262104687e-05
-1.86668960755258e-05
-2.93584890383932e-05
-4.63766824540272e-05
-3.26405633869931e-05
-3.9290811075136e-05
-2.38744201977481e-05
-2.99995335165684e-05
-3.90277555665646e-06
-2.95992281822555e-05
-3.7191835629267e-05
-2.03468713667621e-05
-1.94953078774086e-05
-5.36727488370501e-05
-4.11400263331045e-05
-1.97788242366582e-05
-5.01407948586998e-05
-4.045373231574e-05
-2.95331623521106e-05
-2.37933368090315e-05
-2.64781677761779e-05
-2.71366180022333e-05
1.88942044029582e-05
-2.13840881276865e-05
-3.91314859264239e-05
-2.84907013093837e-05
-3.38857283049203e-05
-4.0021615702228e-07
-1.21222934238188e-05
-2.98241893228528e-05
-3.95406611851334e-05
-2.74349968505392e-05
-1.26145923091116e-05
-2.39756277727436e-05
-3.67676399031283e-05
-3.03599270565172e-05
-1.64259884905996e-05
-3.90981776631109e-05
-2.93137243663955e-05
-1.69726514577299e-05
-2.53237802552492e-05
-1.96106371085644e-05
-4.97776438404185e-05
-2.4756856315675e-05
-3.57663166609705e-05
-1.31847470674115e-05
-1.80275673918386e-05
-5.67919932459908e-06
-5.72943852968725e-05
-2.49928967903256e-05
-3.62907431847751e-05
-1.18420426067725e-05
-3.54182819169209e-05
-4.69447508174303e-05
-3.60380079668554e-05
-2.9919936762973e-05
-4.48308192240584e-05
-5.18188622873037e-05
-4.87493436713722e-05
-4.41560483847935e-05
4.67326026246474e-06
-3.33876167583981e-05
-2.23637002249635e-05
-2.44126285893097e-05
-4.4573957804932e-05
-3.57103609165433e-05
-4.87741544400662e-05
-3.07754350516514e-05
-4.09627686757486e-05
-1.71736820281459e-05
-3.08565087418356e-05
-5.41802819965232e-05
-5.74864791664863e-05
-4.73250134443556e-05
-3.31138267345979e-05
-3.49185352996061e-05
-5.39655560893855e-05
-3.23875507717353e-05
-4.79302328980286e-05
-1.79664114666555e-05
-4.13043236405889e-05
-3.26244562123079e-05
-3.4735856875064e-05
-2.61336117613273e-05
-3.2374847387906e-05
-2.1856839322336e-05
-4.46175461379845e-05
-3.39071780909931e-05
-3.20377231272714e-05
-1.32994705179706e-05
-4.78568155692671e-05
-2.76454071190005e-05
-3.84908205171755e-05
-6.44707399593127e-05
-5.03905540780298e-05
-6.09373966107361e-05
-2.29033227608781e-05
-2.32231140863548e-05
-3.18889114601863e-05
-7.71720435738273e-05
-5.3270932036207e-05
-5.34876458265951e-06
-3.40730497168516e-05
-5.5210248774841e-06
-1.27557996722005e-05
-6.20131460787039e-05
-2.88315774197128e-05
-4.36768555849217e-05
-2.63610348776534e-05
-2.78196177661872e-05
-2.16259319293195e-05
-9.69878436742868e-07
-4.7614424366207e-05
-6.88415806454241e-05
-3.45688845546317e-05
-2.64420992512399e-05
-1.74798026265053e-05
-3.73625193448178e-05
-3.201291861509e-05
-3.17454581921132e-05
-2.29893720382274e-05
-3.30610829200341e-05
-3.31986597485272e-05
-1.05000900859818e-05
2.28921331011471e-06
-2.88160232528084e-05
-1.91669727171067e-05
-4.76036798442651e-05
-3.51995698798514e-05
-2.94560885110226e-05
-3.5890455242154e-05
-3.88289669650824e-05
-2.61195123827046e-06
-9.76931620085932e-06
-3.6282811051844e-05
-5.75181445066001e-05
-4.14829252941847e-05
-4.80651429918298e-05
-1.87882999108534e-06
-4.66121712711825e-05
-2.02959876874064e-05
-1.61146442155046e-05
-3.94582449552951e-05
-6.72346106389485e-06
-4.95339231904003e-05
-1.70442161981843e-05
-2.40172618900868e-05
-4.32137464243135e-06
-5.52588639712477e-05
-4.62935890970753e-05
-5.84041814110875e-05
-2.61915598329115e-05
-4.62567604485087e-05
-2.25577794475441e-06
-2.02036111428744e-05
-4.91042235617774e-05
-2.74687726688441e-05
-3.09494528031411e-05
-2.7740424506403e-05
-2.39530710312577e-05
-5.59102589177113e-05
-1.42283813397866e-05
-1.70332998374829e-05
-3.90762711220411e-06
-2.62642834042871e-05
-3.82945577520542e-05
-3.83106427035002e-05
-3.8141079756485e-05
-1.3307363425319e-05
-1.716182387121e-05
-2.98668149254472e-05
-5.28605693879347e-05
-4.17067923571895e-05
-2.74984165244596e-05
-3.81057035576281e-05
-2.1328119096064e-05
-3.95147875267313e-05
-3.85109488280337e-05
-3.63861777863012e-05
-4.39284383892581e-05
-3.95306035095539e-05
-3.63465167120526e-05
-3.52991803533757e-05
-6.54458390483993e-05
5.32583395139505e-06
-3.79519045145136e-05
1.90383279153037e-05
-2.9493898231587e-05
-4.46439584237211e-05
-4.8842617278388e-05
-2.58894053957256e-05
-5.42244001010906e-05
-4.41975561109342e-05
-4.13392669544163e-05
-6.5737855188133e-05
-3.36325402274335e-05
-6.68731923072243e-05
-5.37968501219529e-05
-1.46974624601887e-05
-3.27564233506835e-05
-2.39505088809646e-05
-8.77746341779467e-07
-1.75321132114763e-05
-3.64831617624814e-05
-2.72987659096042e-05
-3.37734294287721e-05
-2.42209431089421e-05
-4.77783638563887e-05
-3.57647770222773e-05
-5.04559646465111e-05
-2.19162240019317e-05
6.87383543624637e-07
-1.39750466300387e-05
-3.5024935796359e-05
-1.61320354204329e-05
-3.42655090159435e-05
-4.529026192952e-06
-1.65489389897714e-05
-1.75377471940611e-05
-2.04029493663804e-05
-3.06102816405034e-05
-6.96709786622691e-07
-1.28232852354882e-05
-5.58235514919999e-05
-4.25339775029447e-05
-3.97347076191965e-05
-1.66616994370904e-05
-5.59680624523257e-05
-4.00209056113335e-05
-1.6034651101231e-05
-4.01299095835019e-05
-4.12298065939337e-05
-1.73319186809815e-05
-7.4583606838151e-05
-2.19760456256283e-05
-4.55442441789854e-05
-1.60239250300143e-05
-3.03950576750354e-05
-5.28037729521576e-05
-2.37776440067068e-05
-8.48117112269404e-06
-1.63693342671642e-05
-3.99413253423114e-06
-2.87154917575945e-05
-3.98795990753128e-05
-2.40955069629819e-05
-4.61815323102122e-05
-5.70027615001521e-05
-3.99629042171419e-05
-4.54844262535267e-05
-2.99247845906551e-05
-1.31832890036999e-05
-2.05659838036405e-05
-8.02303336255938e-06
-1.29128363944861e-05
-4.28399596230604e-05
-1.69639576275868e-05
-3.67719863215799e-05
-9.64163680419522e-06
-3.33785739088575e-05
-3.56848432412765e-05
-9.03971310025107e-06
-5.32981152450158e-05
-8.7530619292525e-06
-3.40676239512875e-05
-9.00781798359762e-06
-2.04936617463628e-05
-3.77679749514952e-05
-1.48365636135047e-05
-5.05785766738982e-05
-3.40954928062503e-06
-2.55565101886527e-05
-4.9344005713684e-05
-2.33543295229287e-05
-3.03732563411568e-05
-8.60304629646837e-06
2.72597735257317e-05
-3.76720919291689e-05
-3.45985048525316e-05
-3.49170392585566e-05
-8.80767940681379e-06
-4.05364039375937e-05
-1.50069163601382e-05
-1.54712774625593e-05
-2.36684435756773e-05
-2.16197567012694e-05
-4.15919192008816e-05
-5.28526394150895e-05
-1.88224627197112e-05
-4.27089569198261e-05
-4.17369507479811e-05
-1.07293026413797e-05
-5.72832241436816e-06
-4.62163632916938e-05
-1.94069322395355e-05
-2.58288544976901e-05
-3.73424532155078e-05
-1.98387234714061e-05
-5.38637900868964e-05
-4.74637083286211e-05
-2.57674810996969e-05
4.67097064079548e-06
-2.13762121202648e-05
-4.53484300972032e-05
1.24722711290785e-06
-1.67212174920253e-05
-4.87072050673112e-05
-4.53819539218599e-05
-3.61575613453674e-05
-4.50077511802207e-05
-3.45351768522483e-05
1.05104320781543e-06
-3.7779355818482e-05
-6.86089764149601e-06
-6.59805861489594e-06
-2.25324253971935e-05
-3.88476420559765e-05
-3.7896994747919e-05
-4.52491155404341e-05
-2.77897020540836e-05
-4.28951297093384e-05
-1.71728949464138e-05
-5.18760231384277e-05
-3.87221625029238e-05
-3.30474389134208e-05
-1.52539367373829e-05
-4.14877012059006e-05
-1.81333119154838e-05
-4.81533481954524e-05
-2.2382185370719e-05
-3.71936281009439e-05
-3.53943783526844e-05
-4.39792522840332e-05
-1.89536458037386e-05
-3.09299291249203e-05
-1.95000664832345e-05
-3.4952807676185e-05
-1.42901736163033e-05
-2.94282731614271e-06
-1.02704016456909e-05
-3.49139696850791e-05
-1.88948353492965e-05
-3.78859192217483e-05
-3.63183853981234e-05
-4.81278003680292e-07
-4.03594692044016e-05
-1.65102184876496e-05
-3.34073726632368e-05
-2.39468474412142e-05
-4.51066873058246e-05
-6.71143663879517e-05
-2.57345363632816e-05
-1.81231437432104e-05
-1.07430752278232e-05
-2.19877669829258e-05
-4.95902373366231e-05
6.19750080374463e-06
-4.0412448566391e-05
-1.74911166306936e-05
-1.46983343577407e-05
2.13220284504567e-06
-4.26669131097857e-05
-4.90767754622255e-05
-3.69953960808779e-05
-3.20906202309262e-05
-3.42077629727153e-05
-3.23370896362432e-05
-1.47126851233816e-05
-2.12047469050468e-05
-2.86504209345408e-05
-1.28029303948357e-05
-3.44386276042941e-05
-2.8317710591505e-05
-3.47343526291743e-05
-2.46130228430077e-05
-3.29282983493773e-05
-7.72134125741121e-06
-2.06892564790391e-05
-3.52575162091538e-05
-3.06010686343338e-05
-5.06223154114593e-05
-1.53518952248622e-05
-3.66017466792575e-05
-3.85051049106632e-05
-3.43301539350021e-05
-1.48606158601083e-05
-2.61867572129944e-05
-2.67186141150114e-05
-5.97953907826943e-05
7.33904799663648e-06
-7.86438786694671e-06
-4.11159681514646e-05
-5.6657549278953e-05
-4.4315184463538e-06
-5.68554126354002e-05
-5.52722305820315e-05
-3.59052750744804e-05
-4.02655021477016e-05
-3.63996192386333e-05
-4.61283408100121e-05
-2.48757894094436e-05
-1.96961097873308e-05
-4.01511471343047e-05
-1.46654928877577e-05
-6.03180299623289e-07
6.68069843476211e-06
-2.95161070023972e-05
2.5738637199315e-06
-5.49460386729538e-05
-2.8119304465749e-05
-3.2878739152704e-05
-1.47937334474694e-05
-2.08735537519289e-05
-1.94873828316024e-05
-5.56914792791678e-06
-3.16577445596225e-05
-4.02833209079998e-05
-4.26725968579005e-05
-1.81793037855879e-05
-1.9959834605614e-05
-6.06357544452603e-05
-1.21246584984232e-05
-3.96809588483529e-05
-4.38287486616966e-05
-3.01208895841621e-05
-4.51311596657908e-05
-1.90815718838519e-05
-2.56584277356423e-05
-1.77789890585511e-05
-2.04727481639131e-05
-4.22796883300316e-05
-2.49562305693519e-05
-3.01104561194509e-05
-1.56210972478379e-05
-4.03886896670468e-05
-1.22446443842676e-05
-1.64512197564452e-05
-1.73379888062262e-05
-2.3577415551833e-05
-3.17535188672954e-05
-1.18540024181901e-05
-1.93270347663898e-05
-5.29513335847694e-05
-2.69108019177868e-05
-2.32533057487735e-05
-2.78492379905153e-05
-5.01347383438267e-05
-1.32585778448168e-05
-1.56901507427293e-05
6.18215676915656e-06
-4.67319659155904e-05
-1.38698355133977e-05
-5.77342114485134e-05
-1.47758848769803e-05
-2.86523200643551e-05
-9.78340029812738e-06
-2.11436712171202e-05
-1.30654788959883e-05
6.25366921382046e-06
-3.19185732251839e-05
-5.58936791674728e-05
-3.4009111784202e-05
8.38807475302298e-06
-8.63962204158795e-06
-3.85935276684825e-05
-8.0215843978066e-06
-1.07262268568647e-05
-2.99313721693499e-05
-4.0967483600962e-05
-3.97508902155564e-05
-3.04829806275608e-05
-1.77642139212675e-05
-1.57901416582919e-05
-3.7833206317192e-05
-6.49411330321266e-05
-1.48166284665674e-05
-3.87622737931461e-05
-2.72126274135351e-05
6.1753875150239e-06
-3.32720325731896e-05
-3.78948113322999e-05
-2.4791403766325e-05
-2.49448132340587e-05
-2.60437359442136e-05
-3.86484375237659e-05
-3.87566832534387e-05
-5.32997743725512e-05
-1.53513227465308e-05
-3.54716639597949e-05
-3.12928333260002e-05
-1.60732802941875e-05
-3.48265296571787e-05
-3.19223007070411e-05
-5.45407380777905e-05
-2.64712952018207e-05
-2.44643826414838e-05
-3.88746627642711e-05
-3.96907884390132e-06
-8.05125387206017e-06
-3.62385390209224e-05
-3.8461838331575e-05
-1.64142891885266e-05
1.54170021767081e-06
-2.1085965251732e-05
-2.39545290333732e-05
-2.45117326733264e-05
-2.21224910674456e-07
-5.89745674432071e-05
-2.76546836368374e-05
-3.01161865743677e-05
-5.19685465096363e-05
-3.98020376819877e-06
-4.89928581791598e-05
-6.77050967014654e-06
-1.5234616284948e-05
-2.48593726879184e-05
-2.61241071921675e-05
-2.58829091681661e-05
-4.06778327286858e-05
-5.17403171205318e-05
-4.53270410958015e-05
-3.32197841803965e-05
-4.24365382852281e-06
-6.43750551322402e-05
-4.56230648267999e-05
-2.63823891465147e-05
-3.27682650750112e-05
-2.35548562870212e-05
8.29534715628912e-06
-2.71608206716959e-05
-1.73011871358738e-05
-2.49451706195989e-05
-2.58242834658777e-05
-2.97019800421789e-06
-5.3126143492198e-06
-1.4766728240622e-05
-4.62325924872941e-05
-5.03546950290841e-05
-4.69589446816882e-05
-1.64966055509092e-05
-2.93732249989754e-05
-1.99093679886233e-05
1.40910885507464e-06
-1.76506288043209e-05
-5.3580689620132e-05
-2.58633975971552e-05
-7.17193919203097e-06
3.9568213175296e-06
-3.90342541770241e-05
-3.57216268970261e-05
-3.25809656884574e-05
-4.05956607886208e-05
-1.66030935017904e-05
-2.32877370719612e-05
-3.87820499281669e-05
-3.0889114511319e-05
-1.23469101962652e-05
-3.07332024404066e-05
-2.837637308593e-05
-3.32842183413241e-05
-2.02727875978153e-05
-7.4406304454812e-05
-2.02484359212055e-05
-2.28902157793992e-05
-6.04697808134393e-05
-2.56673675293673e-05
-3.56211460144798e-05
9.7327806617972e-07
-3.37866541287187e-05
-3.64331348362166e-05
-1.16259908258922e-05
-2.98067627816852e-05
-1.95883061196972e-05
-1.81419863703293e-05
-4.98131823853363e-05
-5.29749014112197e-05
-3.97912496357149e-05
-4.53861268281171e-05
-2.91644875062835e-05
-5.28686282026885e-05
1.03111841793074e-05
-3.87275499758349e-05
-4.03911366832025e-05
-2.41356278954783e-05
-6.68041241418325e-06
-1.95035975912584e-05
-2.56278355703678e-05
-3.66387366300333e-05
-3.92866822234236e-05
-1.96564710678544e-05
-4.62473903069274e-05
-6.76861081153436e-05
-1.74321328979594e-05
-2.16521707117777e-05
-4.79519479805913e-05
-3.94879743493029e-05
-2.22971241828617e-05
-1.10788256961369e-05
-3.42051974422776e-05
-3.78356574967492e-05
-2.89989523052619e-05
-2.52221995551166e-05
-3.68398694342788e-05
3.53584971640177e-06
-2.9130220326321e-05
-4.19929559692416e-05
-3.0359626461833e-05
-1.61484668515116e-05
9.38174354165475e-06
7.42360272511817e-06
-1.97439408819715e-05
-1.20980055166166e-05
2.85827670736542e-06
-3.01063444411696e-05
-2.60511123805051e-05
-3.4172613883415e-05
-3.68696558813435e-05
-3.2086313615595e-05
-1.48049812708575e-05
-6.128972604383e-06
-2.11134473293549e-05
-2.20556535640035e-05
-1.49615127441074e-05
-1.12999447441148e-05
1.47605735260013e-06
-1.87066441161563e-06
-1.19354632889559e-05
-2.80722623572692e-05
-3.99309528958009e-05
-9.19021648363246e-07
-2.59675453613982e-05
-3.32393335855567e-05
-1.98256622564978e-05
-1.97170667191074e-05
-4.32467397542107e-05
-2.22885257895481e-05
-3.23195737443735e-05
-1.70548133960529e-05
-1.99688848948574e-05
-2.28027547081908e-05
-4.14400375896171e-05
-3.54183254945606e-05
-5.7478048055732e-05
-5.29665655068815e-05
-3.8037568785952e-05
-3.14089018388253e-05
-5.10299826476205e-05
-6.20092140016873e-05
-3.3757889894732e-05
-4.88906988823648e-05
-3.93434138716044e-05
-2.76517358637177e-05
-2.73583598583734e-05
-1.20752329380298e-05
-1.80788435269805e-05
-3.51821254902673e-05
-3.88780254930715e-05
-4.48438318629799e-05
-2.75119337890156e-05
-3.55573287787805e-05
-5.57350944311984e-05
-6.35560093095588e-05
-5.63474549261664e-06
-2.19025531104781e-05
-3.42823795666846e-05
-1.17819089979011e-05
-3.47610395608115e-05
-2.53059813614482e-05
-3.63069076694876e-05
-4.12615444029738e-05
-6.22060420211766e-05
-3.78306309786714e-05
-3.72967980452805e-05
-2.65809968881129e-05
-1.14307549498193e-05
-2.84774091810815e-06
-3.32593647946176e-05
-2.96550641306044e-05
-3.75750304603297e-05
-3.39434046363358e-05
-3.30614847763934e-05
-1.87994370341614e-05
-4.20937773559858e-06
-3.27481366109847e-05
-2.18672525498315e-05
-1.5897440141221e-05
-2.26557309555507e-05
-3.96585028186984e-05
-4.46833167964773e-05
-9.98516287140049e-06
2.29511571945152e-06
-4.9293294140346e-05
-2.4597210729351e-05
-4.48403769714321e-05
-2.53844379539882e-05
-8.10598936621772e-07
-2.20637785636244e-05
-2.43437824265617e-05
-4.9637762563307e-05
-1.8714912176829e-05
-3.29376379414428e-05
-2.77560479193098e-05
-5.95577138845641e-05
-2.44926006790472e-05
-4.07751146534763e-05
-1.53407082918019e-05
-4.59318529332879e-05
-9.70956304587906e-06
-2.14626769829735e-05
-4.20680244481071e-05
-1.52719154416152e-05
-1.68753726263639e-05
-6.95295993009547e-05
-2.65494099873851e-05
-2.65281679424568e-05
-1.22961405382252e-05
-3.97205137309734e-05
-5.4046034698311e-05
-2.37349615381366e-05
-5.07764852153385e-05
-3.19578641742e-05
-3.15413246750829e-05
-4.07878245862502e-05
-1.89809667227966e-05
-3.01004542680664e-05
-1.80411679422063e-05
-1.53449673302216e-05
-3.30149828842649e-05
-4.08302104463229e-05
-1.19728679197067e-05
-2.27554681307269e-05
-1.89932894167119e-05
-3.11410260406532e-05
-2.80511682227918e-05
-1.85559635528845e-05
-1.94377290024344e-05
-5.02824924311415e-05
-3.46627257403497e-05
-2.27929414492355e-05
-2.82474806166294e-05
-2.27051746368359e-05
-6.89964843905867e-05
-1.58947601864785e-05
-3.31087754244561e-05
-3.60769951684227e-05
-2.67771420494592e-05
-2.70336106432117e-06
-1.88405323958931e-05
-1.79275034463494e-05
-8.15419456829485e-05
-4.84500996706224e-06
-6.2824363406518e-06
-7.59493666877526e-06
-5.20453887664102e-05
-4.09499649688105e-05
-5.1200047176119e-05
-4.77592683449663e-05
-4.11822238911626e-05
-2.6890424420978e-05
-6.52940164335841e-06
-7.40595669120056e-05
-1.76547804320542e-05
-4.37854650373634e-05
-4.58050106465738e-05
-3.79054033800366e-05
-4.08892093112417e-05
-2.82180940651882e-05
-2.61217233120751e-05
-3.0354921921261e-05
-4.09315850315375e-05
-2.58816395846532e-05
-4.03726632264489e-05
-6.97876811269284e-05
-5.79480084903117e-05
-3.88265637502737e-05
-1.18460137774882e-05
-1.83223023517769e-05
-6.92256666987032e-06
-3.42490174319476e-06
-4.08372118280278e-05
-1.2657722562099e-05
-3.72960111976791e-05
-2.40468610699663e-05
-3.57341882793852e-05
-1.27773502724207e-05
-4.74856296015404e-05
-1.88497447190226e-05
-2.48867178661431e-06
-2.61077485521245e-05
-4.2960374520617e-05
1.20590108690485e-05
-3.32963599623976e-06
-3.44768324662367e-05
-1.4934917588829e-05
-2.62760919893396e-05
-4.90845177986187e-05
-3.63200095839182e-05
-1.9492398048061e-05
-3.59398787970898e-05
-2.93073647280737e-05
-4.51808139659155e-05
-5.27607977758532e-05
-1.52084837959915e-05
-1.52260242355874e-05
-2.77859558678548e-05
-4.6407879012889e-05
-2.99317462860448e-05
-2.74954724058873e-05
-1.18842661362717e-05
-5.79227848361744e-05
-3.73095182236337e-05
-4.81128804959485e-05
-6.03930393874245e-05
-2.10908627026783e-05
-1.38467651247069e-05
-2.38117670299819e-05
-1.73116419942561e-05
-2.93435012650014e-05
-3.49580223267084e-05
-3.89740534687461e-05
-2.98129051130991e-05
-4.32341520120056e-05
-3.24887086040747e-05
-3.93451816125645e-05
1.77485753945935e-06
-3.0635307360912e-05
-6.03790865414534e-05
-7.80531774911436e-06
-1.86740251931231e-06
-1.86333835759585e-05
-4.73207410214148e-06
-2.87076546635191e-05
-5.08657069891392e-05
-4.36893815813088e-05
-2.35543682835279e-05
-4.07062545922761e-05
-1.17915053719263e-05
-8.46957734139264e-06
-6.41215923212404e-05
3.31563103814152e-06
-6.05867836196839e-05
-2.54697484424693e-05
-1.96593769884162e-05
-5.23993521221843e-05
-6.81820866364987e-05
-4.0853259446381e-05
-5.11999751499997e-05
-5.01805687258317e-05
-3.05961545135192e-05
-3.58454197863513e-05
-4.14508559908446e-05
-2.37700551604629e-05
-2.12180276290643e-05
-2.76479067252347e-05
-5.05561123792425e-05
-2.89476475559812e-05
-4.43163161391324e-05
-2.1065614127458e-05
-2.16214298941068e-05
-2.34134504154103e-05
-3.0781367520826e-05
-2.43783298830669e-05
-2.77163438493214e-05
-3.83176012233572e-05
-5.01777222026556e-05
-2.65249749975557e-05
-1.5299951300468e-05
-2.76421400135533e-05
-1.03514098235596e-05
-4.75421594538685e-05
-3.53673104236689e-05
-4.53201988841971e-05
-1.79542074030226e-05
-2.24977677912976e-05
-3.77896026034682e-05
-3.45933474055687e-05
-3.26555321363849e-05
-1.00279399985571e-05
-5.049494401946e-05
-2.68739267514309e-05
-2.30208174387143e-05
-2.0023635645586e-05
-4.50956150761494e-05
-2.66274245744698e-05
-3.8109503661243e-05
-1.02836657470718e-05
-4.49627486277636e-05
-1.80502921426417e-05
-1.27359676846046e-05
-2.16506401147232e-05
-5.35280105202671e-05
-4.79471258852289e-05
-1.17719231913304e-05
-8.23519295009852e-06
-3.64336972740546e-05
-2.50473892203544e-05
-1.378075602845e-06
-2.70170949023843e-05
-2.73524629370115e-05
-2.89489268819965e-05
-5.09002117609268e-05
-4.46166160757762e-05
7.11293809340053e-06
-1.16191130863989e-05
-1.96652855994923e-05
-2.12695478614216e-05
-4.59103643069568e-05
-5.84898589814014e-05
-3.70379797505297e-05
-4.05100952023299e-05
-5.60214187188495e-05
-4.3847925016314e-05
-4.26159493743784e-05
-3.45480151057482e-05
-2.06032900890844e-05
-5.49461183749255e-05
-3.06214474717222e-05
-2.83326541214202e-05
-6.05872750477137e-05
-7.59340943854992e-06
-2.25316267285946e-05
-5.46925839856965e-05
-2.64071990746494e-05
-5.30854014375825e-05
-2.63597099360315e-05
-2.50588451598391e-05
-5.6100380179972e-05
-4.79819868617963e-05
-3.0196127883826e-05
-5.35060166906834e-05
-2.05062870855974e-05
-9.73572815639208e-06
-3.85792603107509e-05
-3.37000635505092e-05
-3.25881899661287e-05
-3.58918770077713e-05
-2.11195483708707e-05
-4.26163796723725e-05
1.00742222002079e-05
-1.89669417182927e-05
-3.14105643039117e-05
-1.24886679281708e-05
-5.29940159946429e-05
-2.12185385006292e-05
-2.51376159748088e-05
-1.88577659169363e-05
-3.68519862245599e-05
-5.93544913071453e-06
-1.97013000185167e-05
-5.19402368233419e-05
5.40531951268093e-06
-1.3088956786933e-05
-1.38373429808588e-05
-3.29062123928416e-05
-4.45731070260396e-05
-4.6308994746153e-05
-4.56359108858863e-05
-8.3698342070294e-06
-2.56467866027785e-05
-1.11293951746902e-05
-3.3742652804345e-05
-5.28852011444781e-05
-1.71252569251066e-05
-1.65306702783542e-05
-9.29344339961529e-06
-5.23141205158681e-05
-1.19373888321447e-05
-2.79838833285002e-05
-4.84237858236905e-05
-2.96600715214661e-05
-4.03896808099752e-05
-4.87180354858503e-05
-1.93179904185458e-05
-2.48567307383781e-05
-4.43737478619327e-06
-1.52279931973721e-05
-3.55926215100524e-06
-3.21596132345727e-05
-2.44415501971969e-05
-9.13763454762478e-06
-8.42670345981778e-06
-1.67056635022887e-05
-5.14329851081652e-05
-1.64625529973041e-05
-1.49964575739859e-05
-2.15855373346286e-05
-3.64805415817758e-05
-9.94320464272491e-06
-5.25389056794306e-05
8.30559008779931e-06
-2.01710794050962e-05
-4.25099080747171e-05
-2.89986224364889e-05
-5.51785905083495e-05
-5.66312108680269e-05
-3.70490855024836e-05
-3.59575060778527e-05
-4.36137444655603e-05
-4.7889215346536e-06
-4.95091557283209e-05
-2.30291135126937e-05
-2.4898407031372e-05
-1.8583884980126e-05
-2.21066594556336e-05
-3.48399153144075e-05
-1.97482295695034e-05
-2.48034635880016e-05
-1.81249628292231e-05
-1.30490683750969e-05
-6.65913469963712e-05
-3.04949828477239e-05
-3.72163344364561e-06
-3.23112283207012e-05
-4.68814816019259e-06
-2.05892821615797e-06
-1.99453098828778e-05
-5.70769842798413e-05
-4.09485794264789e-05
-2.70656462064128e-05
-2.78576158760498e-05
-2.83414413156908e-05
-5.05815803217084e-05
-5.72895630994908e-05
-4.20463327062002e-05
-2.46483648369549e-05
-4.62940196781801e-05
-2.5362832505236e-05
-2.54955772182033e-05
-4.86815896435676e-05
-4.35529699080554e-05
-3.0924338820655e-05
-1.90694750191173e-05
-1.61806320115339e-05
-2.9265492570589e-05
2.72325057013001e-05
-4.82662365109346e-05
-1.77027513297083e-05
-2.26000534359647e-05
-2.97286778208683e-05
-4.0938781971195e-05
-3.51630276644787e-05
2.31323297477702e-05
-5.16853789270078e-05
-9.39288939734897e-06
-5.50371904705639e-05
-4.98638655192314e-05
-2.36991638762109e-06
-5.20000293900565e-05
-3.65463131018439e-05
-1.84139886577602e-05
-4.97546844185504e-05
-3.86479246132335e-06
-1.62439395943672e-05
-2.57910950021447e-05
-2.10328019302774e-05
-7.10068783089621e-06
-4.89184817159262e-05
-5.33857199195222e-05
-2.20940609274088e-05
2.31483519129253e-06
-3.54549501555576e-05
-4.33444137383063e-05
-5.01856864124322e-05
-3.38502625701697e-05
-2.53826940207619e-05
-4.29609575384854e-05
-4.25482273049072e-05
-3.24276000987757e-05
-2.06592399255654e-05
-4.22467462056464e-05
-2.06645443539886e-05
-2.40688619079258e-05
-3.89982822315135e-05
-4.22436389182217e-05
-4.65204009333115e-05
-7.88515753063553e-05
-5.5955232792943e-05
-3.25946693068597e-05
-4.16138944402423e-05
-3.1606360196033e-05
-3.0681221464311e-05
-5.31142025555507e-05
-3.96985917558185e-05
-2.89208460870028e-05
-2.3391714720411e-05
-5.12740141360016e-05
-3.17917803269717e-05
-2.97830686651169e-05
-2.49895738607221e-05
-1.63007040926001e-05
-3.96649994137811e-05
-1.11096822213847e-05
-3.18094917238745e-05
-2.76987335964695e-05
-1.97117314169865e-05
-3.29506824923379e-05
-4.7395115849685e-05
-3.50957080946185e-05
-2.38119357445097e-05
-3.8859201903044e-05
-4.0592296582976e-05
-3.99359513587256e-05
-5.49935975135923e-05
-5.49247895685388e-06
-2.81779796047467e-05
-5.2167994552549e-05
-3.94461042869798e-05
-1.12037455583989e-05
-3.22520385346683e-05
-1.335309997955e-05
-3.52537292139089e-05
-2.6777378138889e-05
-1.04561564516757e-05
-3.74979371305205e-05
-3.15445006927682e-05
-1.37852268241181e-05
-4.52923387909564e-05
-3.49468858657865e-05
-2.10037212071084e-05
-2.62458213625451e-05
-1.13344801739898e-05
-4.20110257238518e-05
-4.39361279959628e-05
-3.33788553580343e-05
-6.10228494087345e-05
-4.09259482372702e-05
-3.93755945764902e-05
-8.4840383244614e-06
-6.36213605041315e-05
-3.26067012457563e-05
-3.8227682313974e-05
-4.89436045019126e-05
-4.0542564568067e-05
-2.1652298355414e-05
-5.04507547974954e-05
-2.97750686704696e-05
-4.01841855371052e-05
-2.40286358018197e-05
-5.99628013858317e-05
-4.31173402403029e-06
-2.04838002241178e-05
-9.71308573703067e-06
-2.14545157818106e-05
-5.77926488162101e-05
-3.24091119765992e-05
-5.39257571784011e-05
-6.87772085119618e-05
-2.54639443350277e-05
-2.72667556997804e-05
-1.59581726166555e-05
-6.02686429628865e-05
-1.42092773212526e-05
-3.31891964049054e-05
-5.70696011869194e-06
-1.05811399291976e-05
-2.34509017158098e-05
-6.09911655982589e-06
-1.28781274380171e-07
-5.17231864329356e-05
-1.49331350330927e-06
-4.00280823558645e-05
-1.48586817943684e-05
-2.53336692881349e-06
-4.98106986977888e-05
-3.05966115750184e-05
1.55688179035599e-06
5.60680691078797e-06
-4.25562312473313e-05
-2.41545406719025e-05
-3.83918134872636e-05
-2.8753128959346e-05
-1.93381997032235e-05
-3.17686810336803e-05
9.43583719675647e-07
-3.9151629569921e-05
-3.1259851482323e-05
-1.4222958711719e-05
-2.88940801367534e-05
-1.79349288037128e-05
-4.60990316875853e-05
-2.79103426111722e-05
-2.55001219395774e-05
-3.47757680781259e-05
6.58179901498779e-06
-1.22297764482573e-05
-4.4169532041504e-05
-9.85568928106962e-06
-9.85937226770332e-07
-2.12363650982149e-05
-1.77438719169132e-05
-3.02961888859975e-05
-3.33196619655973e-05
-3.16767128272985e-05
-5.24561347696456e-05
-2.83744037327501e-05
-8.11081054116138e-06
-2.0895233555568e-05
-2.667429710998e-05
-2.63994963622235e-05
-2.72691259944352e-05
-3.9098397486174e-05
-2.68818844953877e-05
-1.51859940580504e-05
-2.30056925007368e-05
-4.40438881218596e-06
-2.21900031278737e-05
-1.44836987074258e-05
-1.62981171135147e-05
-4.53938348848368e-05
-3.08262063487542e-05
-2.40693658170447e-05
-1.59328904593197e-05
-1.0522593947e-05
-1.41658571053731e-05
-9.85710957098747e-06
-1.93897941682557e-05
-1.54295080862681e-05
-2.21402669430168e-05
-1.26201490409117e-05
-4.39262113801291e-05
-4.73264231491258e-06
-3.01106700644617e-05
-4.28706694440299e-05
-4.77556434129646e-05
-1.8234411952748e-05
-4.30283613207225e-05
-4.83507674660431e-05
-1.73996719711822e-05
-2.52037404953693e-05
-3.21726202341573e-05
-6.79432581393156e-05
-1.44325662131727e-05
-2.42950444844969e-05
-3.32393603076577e-05
-1.51363376675844e-05
2.66961125762221e-06
-3.13144477118452e-06
-8.01272917386765e-06
-1.30600057165504e-06
-3.01104561040922e-06
-1.68609706825104e-05
-1.41693216243715e-05
-1.48548641390864e-05
-2.23509553819304e-05
-2.69474417348103e-05
-2.6861079966194e-05
-6.71426684061731e-06
-5.64981150126764e-05
-2.80325771122898e-05
-3.56104820461674e-05
-1.51441032493608e-05
-1.47886724456874e-05
-3.30883584840071e-05
-2.05121831727062e-05
-2.10209063806027e-05
-4.24882521906841e-05
-2.85156453961186e-05
-2.46962293903013e-05
-1.87998014524645e-05
-2.77484932057793e-05
-4.47826102176941e-05
-1.83014165899578e-05
-2.27533086888928e-05
-4.37145330094675e-05
-3.96845259672338e-05
-2.34633433928979e-05
-4.46822553856917e-05
-3.28742563480766e-05
-5.10723327948669e-05
-2.15490793653584e-05
-4.00608032817881e-05
-2.82433716456613e-05
-1.27083905613092e-05
-2.2173161249111e-05
-1.36515324467794e-05
2.46521049297619e-06
-5.4175968095213e-05
-1.06154105043061e-05
-1.65867414450132e-05
2.29153131128496e-06
-2.83042697028657e-05
-4.6976602894409e-05
-4.21463106808433e-05
-3.32525945903923e-05
-4.233085000061e-05
-1.55240679463652e-05
-4.04959690149855e-05
-2.92670625745942e-05
-2.08581589013849e-05
-6.316111865391e-05
-2.25068057131336e-05
-1.70814100369425e-05
-2.53134733222203e-05
-2.8455440608458e-05
-2.3214372929737e-05
-2.51855818946129e-06
-4.21007843116595e-05
-3.42975043132151e-05
-4.78933753700645e-05
-3.46789197514455e-05
-3.66450283526883e-05
-1.59837780843795e-05
-4.25127570422424e-05
-5.43119718278052e-05
-1.02988741200843e-05
-1.97967217182471e-05
-2.98925372832212e-05
-4.27447888811057e-05
-4.99024920347571e-05
-1.96770269589599e-05
-4.74495062490001e-05
-1.43290719290369e-05
-2.43510588089188e-07
-1.90378207360132e-05
-2.25229668117786e-05
-2.40506569910479e-05
-3.07454039753071e-05
-2.99990567080288e-05
-3.1955659363606e-05
1.12950060944885e-06
-4.19386198538064e-05
-4.05248503797023e-05
-1.31934408567005e-05
3.82310596761215e-06
-3.40589090713959e-05
-2.83090452170046e-05
-1.32327609049729e-05
-4.95232608343599e-05
-4.79606920291787e-05
-5.28121226054967e-05
-2.73868404940097e-05
-2.28555329764105e-05
-3.22052297679548e-05
-1.3014310113913e-05
-5.08368933854769e-05
-5.1011637779115e-05
-3.50136429394705e-05
-1.92982717439513e-05
-5.9597512604767e-05
-3.59823015994577e-05
-4.22723511728547e-06
-3.28383403381633e-05
-3.02878612816497e-05
-3.53421538746501e-05
-2.39260384297439e-05
-2.17624174127351e-05
-5.14276445694149e-05
-1.02457572444096e-05
-7.44530075644355e-06
-1.6164940942221e-05
-6.67397286292456e-05
-2.45524983069978e-05
-4.27587096462123e-05
-3.93670077952154e-05
-1.56301441433635e-05
-2.79125405882339e-05
-4.42016388672161e-05
-2.56183562370218e-05
-2.46232024086858e-05
-5.01765644184643e-05
-1.17705115298256e-05
-2.77618591744736e-05
-4.11887915433946e-05
-3.22758494484635e-05
-1.65151399262499e-05
-1.75143527357964e-05
-2.31308969831793e-05
-8.53015241500458e-08
-5.2288057540145e-05
-1.0999509160946e-05
-3.31104488878201e-05
-7.43829023336293e-05
-3.53298352501356e-05
-3.08347580260328e-05
-3.06945470754737e-05
-1.38870891261881e-05
-1.58533462969629e-05
-3.76510255173447e-05
-1.98753732652216e-05
-2.1611295669137e-05
-1.06716655393442e-05
-6.56067565674444e-06
-4.75514097349203e-06
-7.6036519409175e-07
-4.43794525777123e-05
2.72959377520393e-06
1.65043292988399e-05
-2.58844184990008e-05
-1.99157889563837e-06
-2.06284108716187e-05
-2.90077166717974e-05
-4.54321316481757e-05
-5.35339393359114e-06
-6.73648002765219e-06
-1.21975479114736e-05
-3.52792039666863e-05
-3.43859142512717e-05
-3.73009696965785e-05
7.38249626600167e-06
-4.66215578864676e-05
-1.68840973084154e-05
-3.2219002389401e-05
-2.82286647973238e-05
-2.52005385195685e-05
-3.93160215015592e-05
-5.55819166057136e-05
-3.13769115262138e-05
-2.71383604711688e-05
-3.4802760119655e-05
-1.3295896958484e-05
-2.83284689906619e-05
-2.90377990275487e-05
6.14484845190547e-07
-1.18626104602746e-05
-5.06905331452893e-05
-4.77578931547424e-05
-4.23886213085124e-06
1.37557253918502e-06
-3.9708385345752e-05
-3.68430500385672e-05
-1.1221554377004e-05
-7.07334538848932e-06
-5.30167412336182e-05
-3.39793950495029e-05
-3.05969927582972e-05
-2.87445095626417e-05
-1.59351096074789e-05
-6.84886520318735e-05
-3.21562291735043e-05
-3.4414583372743e-05
-6.81450207837064e-05
-4.12037637950171e-05
-2.785599641779e-05
-4.60001528547875e-05
-5.66126281813777e-05
-3.06394063354956e-05
-1.14454318851736e-05
-2.49225274632057e-05
-4.71317804776949e-05
-4.98356331075454e-05
-3.45608488330111e-05
-3.96537838232683e-05
-5.23634930590223e-05
-4.75304643898204e-05
-3.05428652290492e-05
-4.41049230372795e-05
-2.14856572488016e-05
-1.15067832087468e-05
-1.96089371986108e-05
3.25794638820183e-06
-4.23958735473255e-05
-1.33862046756965e-05
-4.48881538884001e-05
-2.12619663460527e-05
-8.62433134821669e-06
-4.61340541047269e-05
-1.97162600038779e-05
-4.33675023085908e-06
-1.27498515819862e-05
-4.34608393985545e-05
-3.33143822435376e-05
-5.72438613001988e-05
-1.08907385212373e-05
-1.40517324753158e-05
-2.31093567453043e-05
-1.95704680222566e-05
-2.47668697439309e-05
-3.3902458321295e-05
-3.30912558093593e-05
-2.74443583126492e-05
-6.25455652751807e-05
-3.67668480541558e-05
-9.35652550041685e-06
-3.84037970950782e-05
-2.76174441230273e-05
-3.73140535505644e-05
-2.1443075835587e-05
-2.62157223986282e-05
-2.15409124356804e-05
-3.26879227436783e-05
-4.34213277745678e-05
-4.17437733272824e-05
-5.75263958580084e-05
-2.64359654444606e-05
-1.85585185872047e-05
-1.11556030476715e-05
-5.60933014913306e-06
-4.02518456656806e-05
-3.3194748153161e-05
-8.25782560498201e-06
-2.63381222566388e-05
-4.06100525163838e-05
-3.80611296529858e-05
-4.27607807883793e-05
-1.34522795142943e-05
-5.43418064094491e-05
-1.33460997644359e-05
-2.75694382093948e-05
-6.19425561264247e-05
-2.66487478793842e-05
-3.58753970098794e-05
-3.31605865882107e-06
-1.55540880640935e-05
-2.5467363812181e-05
-2.91733306508959e-05
-1.19517843429201e-05
-1.77986683228906e-05
-4.89341680734956e-05
7.77984243749361e-06
-2.40863135338001e-05
-5.48165731590202e-05
-1.33802295241009e-05
6.30421879200033e-06
-2.05301202287169e-05
-4.1237233668744e-05
6.08499541393352e-06
-3.05346244705183e-05
-2.06757004952293e-05
-2.1271788282845e-05
-5.31672884407948e-05
-2.16260060287816e-05
-8.51105937122223e-06
-7.71526302389169e-05
-2.99510307664074e-05
-2.85616962805113e-05
-1.03285236096008e-05
-5.88693554873192e-05
-4.34323748586556e-05
-4.84520020293247e-05
-1.57751562521509e-05
-2.72038897569052e-05
-5.02920298880759e-05
-1.17210083977897e-05
-3.55221603935932e-05
-4.79920818920812e-05
-1.60632846246989e-05
-2.85736996495454e-05
-3.21673970834688e-05
-3.42262222441329e-05
-3.03065130148837e-05
-2.81736310272676e-05
-9.21115749696945e-06
-5.82981396157415e-05
-2.97540370567067e-05
-2.56046825238887e-05
-3.54019634770154e-05
-7.99867743026547e-06
-3.60088468540009e-05
-2.35502986385952e-05
-3.52280328287979e-05
-1.83220958833031e-05
-3.9708594501453e-05
-2.47489687060381e-05
-5.72672551546655e-05
-2.79429850954711e-05
-1.89645062270371e-05
-2.25550599013937e-05
-6.35314655514939e-05
-2.12949239249259e-05
-1.07761517062251e-05
-3.3297911935632e-05
-3.64631850643866e-05
-3.61304154461621e-05
-2.82494138919608e-05
-4.85009077117861e-05
-2.30503403000282e-05
-1.05214322225269e-05
-7.84898930885305e-06
-1.35163395866984e-05
-3.76899791516304e-05
-9.6994939950492e-06
-2.44675039035486e-05
-2.1779356418841e-05
-4.91236524143112e-05
-4.20881172052221e-05
-3.36594801589226e-05
1.60968240589003e-05
-1.24811029456988e-05
-3.54376489857735e-05
-2.69776809812316e-05
-4.66946726876942e-06
-9.22490206383746e-06
-3.03680185852609e-05
-5.81454729613707e-06
-3.60319994343062e-05
-1.90109498522612e-05
-4.67140144192158e-05
-4.37584982732416e-05
-4.11635036387487e-05
-3.57839465114964e-05
-4.63762634382588e-05
4.24320102701864e-07
-1.29416751387873e-05
-3.84414486595894e-05
-4.90467946127875e-05
-3.7669122088571e-05
-3.96794010670447e-05
3.49067615511966e-06
-7.3886633778734e-06
-3.03704391542193e-05
-2.21609828800094e-05
-4.0571787807121e-05
-3.76196373814946e-05
-4.08176019930425e-05
-4.4418955969104e-05
-2.64842911841621e-05
-2.05889050562107e-05
-2.43654157663318e-05
-2.49271995687774e-05
-1.6758924869547e-05
-9.76620107772265e-06
-4.40006401920681e-05
-1.76108361540203e-05
-2.52398346574829e-05
-3.95933709507813e-05
-5.59295760515166e-05
-5.30369102040773e-05
-3.70104701264038e-05
-2.05664554940156e-05
-3.48943214904025e-05
-3.66202408970782e-05
-3.84677107366152e-05
-3.26881802164977e-05
-2.2123773800236e-05
1.38344416269507e-05
-3.8766136793524e-05
-1.24900249791991e-05
-3.24716920524036e-05
-3.01254970158172e-05
2.37168860778323e-06
-1.9054986759984e-05
-1.65530649545092e-05
1.26615468529259e-05
-1.71726919548565e-05
-4.45676624615808e-05
-1.09466362836779e-05
-2.38572301683226e-05
-1.79803484959882e-06
-5.68206149447705e-05
-1.15454430077682e-05
-2.79226800328678e-05
-1.83574346117251e-05
-2.07176488325198e-05
-1.47383809254779e-05
-4.07986873378526e-05
-3.28933063071694e-05
-2.08565193776469e-05
-1.93641665395409e-05
-2.66268135900323e-05
-1.24453362581539e-05
-2.10872905285297e-05
-2.99044228288311e-05
-2.69636314117246e-05
-2.40252247835883e-05
-4.22032445484647e-05
-7.27366740264825e-05
-3.04561871257288e-05
-1.2803740384527e-05
-2.28950684788354e-05
-4.19343680768108e-05
-3.26165466281507e-05
-2.06538158624008e-05
-4.13743263776307e-05
-2.73194626812219e-05
-3.79565085590432e-05
-2.90127457154575e-05
-6.75536989964997e-06
-4.01902937372672e-05
-1.79210382490261e-05
-4.54111390105521e-05
-1.53060323635518e-05
-2.21011190302622e-05
-2.24008398995027e-05
-4.32109388615518e-05
-4.23810132746928e-05
-3.83863444809412e-05
-4.07542327581661e-05
-2.16225084244684e-05
-3.07217147790876e-05
-4.06137971042745e-05
-1.90880108949921e-05
-1.03117514304754e-07
-4.27642675516247e-05
-4.00238798831084e-05
-4.18877218319321e-05
-2.33545032089166e-05
-4.13775532524378e-05
-1.05512996805531e-05
-4.44818495888059e-05
-4.90962059422147e-06
-4.86730620435609e-05
-1.88593320856476e-05
1.1630936361233e-05
2.35243099454511e-06
-3.52558526913274e-05
-3.68259959933387e-05
-4.43519380661467e-05
-6.08076789321254e-05
5.88299975247424e-06
-1.54083850562526e-05
-3.91069344169446e-05
-5.55254844311291e-05
-2.23301857057812e-05
-5.64559854399528e-05
-4.97344901884131e-05
-5.10308494191838e-05
-4.84221650744103e-05
-2.45039901535312e-05
-5.27499578069549e-05
-1.36639180299984e-05
-1.81396997329397e-05
-4.12439984167674e-05
-2.74991368057374e-05
-3.48053060062187e-05
-3.90992583716884e-05
-1.22429565282948e-05
-4.1085756864269e-05
-7.41929284814621e-05
-3.7211730471556e-05
-1.80435875187651e-05
-2.83182301996111e-05
-3.34558727995309e-05
-1.40958599828914e-05
-4.36345098983848e-05
-3.09655288447936e-05
-3.41618627295316e-05
-4.93447170507001e-05
-1.26061605988697e-05
-1.73346432534353e-06
-4.6293560998381e-05
-3.55547882145342e-05
-3.22153637960137e-05
-3.02265050328957e-05
-4.2359099022262e-07
-3.17051693205099e-05
-1.41652182215842e-05
-7.27795985682363e-05
-4.98667381538156e-05
-2.77683307544341e-05
-4.78036973091095e-05
-1.7699642335988e-06
-3.01390344347987e-05
-3.64347062187872e-06
-1.33876036478405e-05
-9.28511846628904e-06
-3.40538339898789e-05
-3.06743656053953e-05
-5.18460179831002e-05
-2.60166454302384e-05
-1.33257522416544e-05
-3.01420634965134e-05
-3.08331465755017e-05
-3.19710085680388e-05
-1.02232751653813e-06
-1.9681674306637e-05
-4.02710161226268e-05
-3.77062175057376e-05
-2.3794980823262e-05
-1.13428681449627e-05
-3.70355370844944e-05
-3.15311618967332e-06
-4.88534573359687e-06
-2.70494685690303e-05
2.64666873057365e-07
-4.35751962960978e-05
-5.79574912204467e-05
-3.16840832094563e-05
-1.97012687407179e-05
-1.56914678042763e-05
-1.27528952488996e-05
-2.84656433520326e-05
-5.2861874676702e-05
5.59384824745179e-07
-5.64976474066739e-05
-3.47888102385423e-05
1.47337742674056e-06
-2.12352352627503e-05
-4.13047035670501e-05
-8.14511349141957e-06
-4.09701850727805e-05
-4.8231815064012e-05
-5.75051599421426e-05
-4.33893827007714e-05
-1.32347740997266e-05
-3.70294097632473e-05
-1.42612581518457e-06
-1.52126136612904e-05
-5.35459504248906e-05
-2.81523085483009e-05
-9.99887895619494e-06
-2.53370500737876e-05
-3.40410462812044e-05
-2.51398558803447e-05
-3.43761796960266e-05
-3.04568953729603e-06
-1.7310911844461e-05
-8.14834073066066e-06
-4.09654827299001e-05
-3.42313156185788e-05
-1.61090392991056e-05
-1.82348443959491e-05
-4.5576963865842e-05
-5.4719724284784e-05
-1.09259212385226e-05
4.33327341534488e-07
-2.81274129256449e-05
-1.76089424396596e-05
6.95343153540526e-06
5.83135566374355e-06
-4.48942973083948e-05
-1.8499966964598e-05
-6.1999022747022e-05
-6.0130770048085e-05
-1.63323176810988e-05
-1.31664803277732e-05
-1.17956486795291e-05
-3.19714787124092e-05
-6.19755486795673e-05
-3.4268931630325e-05
-2.64407103008415e-05
-4.08062751380731e-05
6.52032994940394e-06
-3.26841772671008e-05
-2.72580213830021e-05
-8.12701544577874e-06
-1.25723524705472e-06
-2.55856652446225e-05
-2.67089250519973e-05
-5.90710928105436e-05
-3.00097412719166e-05
-5.86553319529239e-05
-3.82491608001632e-05
-3.13869160318305e-05
-2.09722292092876e-05
-3.9965132367334e-05
-1.23786959624158e-05
-7.4753011060071e-05
-2.00626776581319e-05
-9.22706186536887e-06
-2.0785035475658e-05
-1.40047894037546e-05
-1.36292795651013e-05
-3.44962269141442e-05
-2.14458301317051e-05
-3.9344476568663e-05
-2.73501406818025e-05
-3.50556623481133e-05
-3.79922373046897e-05
-1.93494708881107e-05
-2.72860974496115e-05
-1.35673479131432e-05
-5.37822184880715e-05
1.50929519431557e-05
-4.44497814930727e-05
-3.50456746266817e-05
-5.29929347480508e-05
-2.96202687942677e-05
-4.4966319645375e-05
-3.16002607723262e-05
4.22282572276044e-06
-5.01671910991258e-05
-1.45215374961008e-05
-3.95334752471202e-05
-5.17067584397142e-05
-1.33861962450196e-05
-5.10140747644546e-05
-5.23188219077355e-05
-2.58906446345166e-05
-4.27713745095033e-05
-3.21207502993801e-05
-2.61858104697443e-05
-3.82725309933683e-05
6.81812618896612e-06
-8.78740689471197e-06
-2.47262425287388e-05
-5.28109366195449e-05
-2.34198711809219e-05
-4.62021745080756e-05
-5.14856360754609e-05
-2.90494003682446e-05
-2.04864706539085e-05
-2.63439447150286e-05
-3.99342610221432e-05
-3.48681943143473e-05
-1.96144083903239e-05
-2.68203406185608e-05
-3.16336258303453e-06
-3.89938615659132e-05
-1.88371839924377e-05
-3.57655669204238e-05
-2.5872744749476e-05
-9.72614845639912e-06
-4.90277958984219e-06
-1.70431058224174e-05
-4.03203575486512e-05
-1.17031494912521e-05
-3.51131282354436e-05
-3.14186088070692e-05
-2.2963758267923e-05
-5.5559843102955e-05
-1.54347743183354e-05
-5.37803098421113e-05
-2.10764961406737e-05
-4.26312600023454e-05
-4.12214214431076e-05
-1.46659413510538e-05
-1.77302753452903e-05
-2.14919416257276e-05
-3.28621111626994e-05
-1.20943617501677e-05
-4.32745724344997e-05
-4.75447293098737e-05
-4.25494315590255e-05
-5.39026227006495e-06
-3.1779780634199e-05
-1.77705442539976e-05
-3.77185807554328e-05
-2.80569943345827e-05
-3.6391279854137e-05
-2.71750429785514e-05
-3.31863226974871e-05
-1.83938762654525e-05
-2.4940102402245e-05
-1.47412801804039e-05
-2.19595895903131e-05
-1.49804667290459e-05
-2.18243449899535e-05
-3.16380524932914e-05
-4.23052156694126e-05
-2.79171246512237e-05
3.5690485463287e-06
-3.21758566328893e-05
-6.43907485154638e-05
-2.36310156623596e-05
-3.02232010114487e-05
-2.29952189328193e-05
-1.67795604531752e-05
-4.30894500433305e-05
-2.0774344791736e-05
-2.80192576148457e-05
-2.54468557938515e-05
-6.66304310359542e-05
-6.24316893125184e-06
-1.29249959588278e-05
1.47937589621959e-05
-1.85276738488505e-05
2.01043192520411e-05
-1.06907173004075e-05
-4.12525874795721e-05
-4.17650165520632e-05
-1.88569906436001e-05
-2.80267710177008e-05
-3.80284172542297e-05
-5.07352901877646e-05
-4.59648246269681e-05
-1.71686576613566e-05
-3.49883551141138e-05
-3.78733326234113e-05
-4.20542970670704e-05
-1.67023336627735e-05
-5.60504862536624e-05
-3.57199477434649e-05
-3.58902914002997e-05
-2.0502977804803e-05
-3.03067232969017e-05
-2.48500853093263e-05
-1.69605883754551e-05
-4.19832626846708e-05
-3.73651373100098e-05
-2.45630274884735e-05
-2.37670852904783e-05
-1.81465967158852e-05
-2.20460514279704e-05
-1.42923681815144e-05
-7.05522571594082e-05
-1.72046753166777e-05
-1.83389049926728e-05
-5.09992647580979e-05
6.05458689898281e-07
-2.09540866089748e-05
-4.80750041424381e-06
-3.65432629747651e-05
-5.33881739280618e-05
-3.34895547078426e-05
-4.255787473893e-05
-9.59575112446621e-06
-3.11398203270399e-05
-9.13986384736276e-06
-3.71209595151296e-06
-3.70675097908959e-05
-2.62591062945939e-05
-2.0005583165931e-05
-3.23388124569849e-05
-3.27151778369679e-05
-3.19522710280523e-05
-2.64894193612873e-05
-5.87181677554939e-05
-1.32638334341322e-05
-4.56738109222743e-05
-3.89251641981201e-05
-6.56075139075062e-05
-2.77234995832573e-05
-6.69664468819336e-06
-3.7821944922996e-05
-4.21375525718271e-05
-2.34274641150657e-05
-2.5514725194778e-05
-2.9309964015118e-05
-3.6736847011374e-05
-3.5732057757407e-05
-2.40033079147237e-05
-8.98616313329368e-06
-3.18661668532761e-05
-3.75898824305011e-05
-4.63049716121141e-05
-2.58760698087499e-05
-3.06110130864101e-05
-1.37277808393475e-05
-2.01978265351348e-05
-2.12701147023895e-05
-2.16855615527482e-05
-1.77788426578313e-05
-2.21302687911223e-05
-2.6839062130027e-05
-5.77377974022096e-05
-3.45809434295308e-05
-3.05150024294913e-05
-3.76383992600901e-05
-2.78572041756594e-05
5.09894357548428e-06
-5.76442227270076e-05
-9.84062717804703e-06
-3.00165468126404e-05
-3.00879183619428e-05
-5.38415989323249e-05
-1.95121009213876e-05
-1.86837816225485e-05
-2.44225481179239e-05
-3.28171554260141e-05
5.90081392751642e-06
-1.16777386400115e-05
-3.26530670712158e-05
-2.54577447607551e-06
-4.09331268558987e-05
-3.91822639950565e-06
-2.20531036320754e-05
-1.95121282338388e-05
-4.22096450481006e-05
-4.93000309569087e-05
-2.27307684000268e-05
9.02336571835061e-06
-5.2707116727171e-05
-4.25334035677779e-05
-3.7667174860121e-05
-1.46185876367394e-05
-1.14681318432781e-05
-6.13120938982263e-05
-2.08373212478738e-05
-1.87829021135939e-05
-4.02425296612061e-05
1.11236733788273e-05
-6.27171160981143e-05
-5.17722536566281e-05
-3.71722970731816e-05
-3.8187673084944e-05
-3.07802678104454e-05
-1.00542172973813e-05
-4.39121861561916e-05
-2.86553959857232e-05
-2.27677022569136e-05
-2.2597385301586e-05
-9.42310117926796e-06
-5.24668617481276e-05
-3.74213145237671e-05
-2.44058830080662e-05
-3.62014251706824e-05
-4.9680800410298e-05
-2.18476723754382e-05
-1.91732930598725e-05
-7.27485201343047e-05
-2.94949233222492e-05
6.7161958593994e-06
7.79775955513857e-07
-3.02999554375606e-05
-1.03542053849211e-05
-5.7344828258054e-05
-2.54125558184049e-05
-1.48298122094496e-05
-1.20954133640996e-05
-1.86295287136551e-05
-1.5023729671812e-05
-4.03186332898561e-05
-4.0979602384235e-05
-2.02953345774973e-05
-2.38199992800103e-05
-3.54315241778516e-05
-3.1458496606629e-05
-3.54525413068136e-05
-1.91532724065614e-05
-3.30207642403659e-05
-3.45480907773276e-05
-2.0666666506767e-05
-3.57261612138754e-05
-3.47744456908884e-05
-4.45646317037837e-05
-4.94819376217192e-05
-2.95468568097497e-05
-3.30007671935168e-05
1.00513656840905e-05
-4.0276103769112e-05
-2.61171797530177e-05
-1.66734640381769e-05
-2.38150975740319e-05
-2.47851941566598e-05
-2.60354497999091e-05
-1.65761859386766e-05
-2.07094804683327e-05
-4.7155349166409e-05
-4.95483298367812e-05
1.78545181237446e-06
-1.02962022924296e-05
-1.69967294527384e-05
-4.29273803969112e-05
-2.19466195180233e-05
-2.33808779031125e-06
-7.16642757159841e-06
-4.52385790429831e-05
-4.92942884926044e-05
-5.74015703029143e-05
-1.18301205637407e-05
-1.46754752736129e-05
-2.68943765848791e-05
6.38423011131826e-07
-2.48363189801731e-05
-2.29070419645496e-05
6.00116715445238e-06
-2.07450285669319e-05
-2.35139078997012e-05
-4.18313658377598e-05
-1.65123839834198e-05
-4.95032690491029e-05
-2.28829100069499e-05
-2.6198914064204e-05
-1.3638302267007e-05
-1.2929706757496e-05
-2.10866773521784e-05
-2.36199753639799e-05
-3.40709544650724e-05
-2.40243726027717e-07
-5.08624136453361e-05
-2.46892958123443e-05
-2.00492810905949e-05
-3.96177218791648e-05
-3.65501234538583e-05
-4.00743077074194e-05
-4.55580511338499e-05
-5.23351613561923e-05
-1.03097484078474e-05
-2.41390185153035e-05
-2.7392421116096e-05
-4.26232957926578e-05
-4.0384645674057e-05
-3.76619186332571e-05
-5.43994463378718e-05
-2.70043483996121e-05
-3.858662687805e-05
-4.42530881246022e-05
-2.56114975499138e-05
-1.45251291841815e-05
-3.11115053215851e-05
-4.74604538746396e-05
-3.52196943569397e-05
-3.80121914773071e-05
-2.93119165595315e-05
-3.34066864920565e-05
-4.98403877740981e-05
3.74563879217214e-06
-3.03797011212943e-06
-5.03906322855538e-05
-4.7675111877871e-05
-2.43781222396285e-05
-5.15555974401333e-05
-8.77808254875325e-06
-1.91454113067147e-05
-6.11657340336019e-05
-2.61408942807636e-05
-1.17524439498003e-05
-4.33949848511671e-05
-1.41727033357756e-05
-3.15468561713994e-05
-2.30271592910906e-05
-2.62938836283782e-05
-1.3971663887678e-05
-3.86166055302513e-05
-2.14847304156503e-05
-4.06805208186456e-05
-3.29406020698514e-05
-1.43866699706049e-05
-4.80821057060385e-05
-3.2967878185748e-05
-4.51596497046038e-06
-3.96927824688052e-05
-6.02807045798486e-05
-4.19922914941497e-05
-1.59409352645877e-05
4.76741381914735e-06
-4.47055093774679e-05
-3.7632111339742e-05
-2.34107239733612e-05
-3.42724210525933e-05
1.23756164050561e-05
-3.23431592756519e-05
-4.28146663103473e-05
3.79795436295669e-06
-1.20652224407609e-05
-5.46893561176822e-05
-5.10467069895087e-05
-2.17599614654759e-05
-1.6749356231815e-05
-1.86712224477622e-05
-4.53052252887111e-05
-2.99867685705672e-05
-2.45598297261995e-05
-4.70532349780602e-05
-2.26938419297213e-05
-5.52460101198367e-05
-4.12537301462034e-05
-4.5072542641552e-05
-4.43989235028074e-05
-2.31104059267017e-05
-1.35305961082934e-05
-3.4647667508838e-05
-4.90572419380033e-06
-7.30852236416123e-06
-1.67647199961095e-05
-3.268747595932e-05
-8.59938753620029e-06
-1.72260358243496e-05
-2.40629860691359e-05
-4.81850712357089e-05
-4.2410570108912e-05
-5.23169379166346e-05
-4.39933331424455e-05
-4.26412485432388e-05
6.8318389258102e-06
-3.88097083967379e-05
-3.39941482721005e-05
-3.90530796519897e-05
-4.35258168773272e-05
-2.33743346798118e-05
-4.18794206331227e-05
-1.59433707823152e-05
-3.32397470337597e-05
-3.00539988840094e-05
-1.74035836540136e-05
-2.1815959609425e-05
4.70445678636311e-06
-3.28121031154695e-05
-1.11208409284794e-05
-3.08226562676044e-05
-5.12785481756586e-05
-1.63637794477351e-05
-2.61734967594328e-05
-3.72869516523837e-05
-1.2293468936999e-05
-4.81346842749533e-05
-1.79641906354628e-05
-6.49083130987972e-05
-5.02941991242003e-05
-4.232813720237e-05
-5.82867574880692e-05
-9.99673174635513e-06
-3.9424466293035e-05
-1.85524098027754e-05
-1.95623475216573e-05
-3.63074296515762e-05
-3.02706050966513e-06
-4.77402091340111e-05
-3.06852955752572e-05
-3.56249100372334e-05
-1.84257342462958e-05
-1.16649538340453e-05
-3.27297556415422e-05
-4.24341370593567e-05
-1.56858543002169e-05
-3.30835477638928e-05
-2.76228276686965e-05
-2.87801725920456e-05
-3.67057300474876e-05
-2.68940683277969e-05
-5.0480537455295e-06
-1.84604919780903e-05
-2.69326122578191e-05
-2.54505751794628e-05
-2.64446594108936e-05
-2.2234574986886e-05
-4.66885605566574e-05
-6.42294241719894e-05
-6.41248881505885e-06
-2.35529153603674e-05
-1.39733822452905e-05
-3.48201266964714e-05
1.42501948586071e-05
-3.18988034142114e-05
-3.22468949068322e-05
-3.31879304835686e-05
-3.53231030753647e-05
-3.47486231423082e-05
-5.87343529491496e-05
-2.65019057344562e-05
-2.36807161583983e-05
-4.36092259677546e-05
-4.13255504220182e-05
-3.42872614112119e-05
-4.84512416572931e-05
