# Supplementary material for: Research on computational propagation and identification of mine microseismic signals based on deep learning
Source: PLoS One. 2025 Oct 22;20(10):e0334641. doi: 10.1371/journal.pone.0334641 (PMC12543183; doi:10.1371/journal.pone.0334641)
Supplement: S8 Data — (ZIP) [file pone.0334641.s008.zip › 000100900002877.xlsx_0.txt_24.txt.txt]

-9.05448075898968e-06
-2.95660739077418e-05
-1.36517881600274e-05
-6.8632048933743e-05
-3.74794154396779e-05
-2.37968110595377e-05
-2.32945178470903e-05
-3.50634023539143e-05
-8.29403360378575e-06
-3.41057401826319e-05
-5.06511703256405e-05
-3.12884011250341e-05
-1.66178884114532e-05
-7.55252120642034e-05
-2.9252421829771e-05
-2.33862876259914e-05
-9.89259109928389e-06
-4.24356850421344e-05
-6.61936373853974e-05
1.50249615320376e-05
-1.8480933349431e-05
-2.88745008509437e-05
1.5393282766028e-05
-3.22307692537134e-05
-4.38602517015002e-05
-3.72800232615923e-05
-2.27998308752882e-05
-6.06258460762736e-05
-5.05707410663164e-06
-2.11868438340657e-05
-5.94344265874686e-05
-5.09345848081934e-05
-2.43683202229136e-05
-1.01531324118888e-05
-2.60483337602042e-05
-3.23033459436157e-05
-2.12512983430352e-05
-2.82297016478199e-05
-1.4734551742392e-05
2.33366035782267e-07
-2.57311394446601e-05
-2.78328962381912e-05
-2.66741973136108e-05
-2.97065578656e-05
-1.65972993649295e-05
-3.6787747838813e-05
-3.34573566133874e-05
-5.57022128489118e-05
-3.46537416396144e-05
-4.99191757337616e-05
-8.79549278895346e-06
-4.19119355558834e-05
-2.80720740263639e-05
-2.69551718833202e-05
-1.80274575535751e-05
-6.19273228055169e-05
-6.59234249464607e-05
-1.28340380481324e-05
-2.79750529426486e-05
-4.08587158792006e-05
-4.35004055866194e-05
-1.47410766427136e-05
-3.7333595779211e-06
-2.86196928031413e-05
-3.7631071624739e-05
-3.42533571449449e-05
-3.3606717266012e-05
-3.5913214862283e-05
-2.50513679993145e-05
-1.9668840681385e-05
-2.52194911887406e-05
-2.31048222232329e-05
-2.23808887123298e-05
-2.26654239982956e-05
-1.53454468570415e-05
-2.44398171050554e-05
-2.67277418154539e-07
-2.68407928117016e-05
-3.93884095705333e-05
-3.54714890962242e-05
-1.35871247928654e-05
-4.9569325318204e-05
-1.8884686081229e-05
-9.99723505362157e-08
-4.04960288162445e-05
-2.95353875729129e-05
-1.5384520577788e-05
-1.3970670707659e-06
-5.47062461598777e-05
-3.87273318253849e-05
-2.83850388750012e-05
-3.10930665320969e-05
-3.00281682343238e-05
-1.39169290290683e-05
-1.70412594040287e-05
-1.64449042999413e-05
-2.12824761562925e-05
-2.75494502431102e-05
-3.83179110428583e-05
-2.52283419939778e-05
-4.25142863062572e-05
-1.67821913788433e-05
-2.45988674910308e-05
-2.67690420878272e-05
-2.53845943075892e-05
-2.30577252412846e-05
-2.60144910045239e-05
-1.75381047237774e-05
-2.73519390211211e-05
-5.47907101526045e-06
-3.46157886016548e-05
-5.18289037350445e-05
-4.9755105327769e-05
-4.71497878163666e-05
-3.974532425176e-05
-2.87623390439431e-05
-2.16659812507771e-05
-4.63652069760992e-05
-1.28639702390557e-05
2.40888592964428e-06
-5.72504378298951e-05
-1.61503276428889e-05
-8.65566716940496e-06
-3.47288208832252e-05
-1.11672055103124e-05
-1.87580040281411e-05
-8.46060132725303e-06
-2.92240775735508e-05
-3.22066671729758e-05
-5.23636601676942e-06
-3.4293451386501e-05
-5.42215607899986e-05
-4.16251003187455e-05
-3.54393546175555e-05
-3.37110499149721e-05
-2.66769888587862e-05
-1.61506227914054e-05
2.32108087048692e-06
2.19679950037352e-06
-3.567929066157e-05
-5.159549418737e-05
-2.02579846027703e-05
-8.24238332907881e-05
-2.76959318050453e-05
-4.06364891402286e-05
-6.21641143821842e-06
-2.90520609275144e-05
-6.10420368462049e-05
-3.33616414234409e-05
-2.35099068856179e-05
-6.83008640451422e-05
-3.12892170814077e-05
-4.27679798217614e-05
-5.60591096607732e-05
-2.1342802692858e-05
-5.2478007386168e-05
-2.98152069015169e-05
-4.13767612872172e-05
-3.38336919750484e-05
-1.89020964476435e-05
-3.81649825128084e-05
-5.18234439313012e-05
-3.20665227586631e-05
-2.76363554667867e-05
-3.95625188295496e-05
-2.48564432064549e-05
-3.09380561648953e-05
-1.94065466566365e-05
-1.82958944538156e-05
-5.23835177197407e-06
-1.61911257257256e-05
-2.293638291094e-05
-2.75840727968937e-05
-2.57790729351812e-05
-1.92290051113846e-05
-7.15630364984518e-05
-1.06097507191659e-05
-3.2192633842469e-05
-4.16874014634563e-05
-5.04647958870319e-05
-3.81295752417578e-05
-4.88569555790353e-05
-3.66784877836054e-05
-5.90630319350963e-06
-2.37400616931234e-05
-4.7466126508892e-06
-6.21654339187991e-05
-6.1346301145743e-05
-3.64434641572274e-05
-1.78096694059793e-05
5.32034818491951e-06
-1.59428489334859e-05
-2.27948081637298e-05
-2.04837767772318e-05
-5.59060920082546e-05
-2.75994131992566e-05
1.59281686230532e-06
-4.37002726102068e-05
-4.36178659973617e-05
-5.45786920629168e-05
3.44871621013391e-08
-1.04513108469343e-05
-4.67835473180114e-05
-2.25530758066683e-05
-2.92108490632488e-05
-2.2563737429041e-05
-1.82576539796214e-05
-3.62627443388456e-05
-2.27059544204293e-05
-5.73523467172272e-05
-2.03020320812938e-05
-2.57030757739664e-05
-2.90671551654849e-05
-2.29037506726405e-05
-2.11654424774128e-05
-2.79396836574845e-05
-3.61574327466158e-05
-3.13103054503367e-05
-4.03573312242805e-05
-3.53938238481575e-05
-3.33557157585407e-05
-4.43391593064622e-06
-2.98524332183854e-05
-2.15219222357021e-05
-3.90800952881435e-05
1.40840933387886e-06
-2.4964320685394e-05
-2.74599932262292e-05
-1.52998556984837e-05
-5.1009730401458e-05
-3.77890672937384e-05
-2.41568672551825e-05
-1.72496194227073e-05
-4.73250054248708e-05
-4.15448118825795e-05
-2.91286598551651e-05
-5.94964513359942e-05
-1.74607564659051e-05
-2.76380029113327e-05
-5.00302859354114e-05
5.13466506494084e-06
-6.27153295503538e-05
-3.77866324805897e-05
-1.37217488110643e-05
-2.55004680409437e-05
-3.94995752209166e-05
-3.07807219411294e-05
-4.81408877646296e-05
-2.72385365356318e-05
-2.60849663908393e-05
-3.16180459692533e-05
-3.34799522473981e-05
-1.31783052038454e-05
-3.06952804491976e-05
-2.96390364323491e-05
-2.3953809375461e-05
-7.80568359719721e-06
-2.169412156929e-05
-4.37825635984699e-05
-1.18771716051318e-05
-4.66144830671506e-05
-2.26946111350826e-05
-5.45645596685042e-05
-4.63880618592997e-05
-7.15122025184593e-05
-4.33353503124495e-05
-1.80344794789967e-05
-7.2354980548867e-06
-2.88149699933371e-05
-1.36235766651527e-05
-2.54344988078207e-05
-5.03158550446913e-05
-6.37177416698072e-05
-2.62591434989369e-05
-2.00586193107758e-05
-4.00117690024255e-05
-4.81298007779478e-06
-4.0883031143971e-05
-3.67818335410715e-05
-1.65170055860254e-06
-2.18670277887276e-05
-2.76745480370042e-05
2.00515528588641e-06
4.69483351128487e-06
-3.2492935206463e-05
-4.16218246906733e-05
-3.21793427511193e-05
-1.63287433143121e-05
-1.88911992417229e-05
-3.17535846037575e-06
-3.57592019784318e-05
1.14509116921256e-05
-6.72372028351385e-06
1.52335758627099e-06
-3.97640284416834e-05
-4.5166660857829e-05
-9.87243822341757e-06
-3.49833379456358e-05
-1.51542134402464e-05
-7.45732461850589e-06
-3.6153388774949e-05
-3.86855394414127e-05
-2.68212402202856e-05
-4.47534559926634e-05
-4.86427023304989e-05
-1.31948126854485e-05
-1.35249231842944e-05
-3.20636473920698e-05
-2.71639986221521e-05
-4.22013218185254e-05
-4.98877685823676e-05
-4.07208549689548e-05
-7.91891473737417e-06
-4.01605844397619e-05
-2.80405058633366e-05
-7.9955113161587e-06
-5.89954521610411e-05
5.46576457643266e-06
-7.43833228400795e-06
-2.42007356420646e-05
-2.50508347991242e-05
-2.27172044771357e-05
-1.998843330464e-05
-3.60747744558474e-05
-1.22581521820697e-05
-4.33605546444863e-05
-4.06647162433511e-05
3.03000420376191e-05
-3.9141902339964e-05
-2.15912377055834e-05
-9.71121344076212e-06
-2.611122495827e-05
-4.56930460810974e-05
-1.23743453860642e-05
1.97387500594411e-05
-4.18351147850604e-05
-3.98614128769854e-05
-2.0558137985055e-05
-3.22667439813511e-05
-2.39291154637776e-05
-2.01681784738452e-05
-4.90690641517422e-05
-3.81922403103966e-06
-1.12076433992391e-05
-3.30465310005056e-05
-2.41125909604818e-05
-3.48065147470868e-05
-3.96171582336482e-05
-3.86223330059392e-05
-3.56768250155902e-05
-2.12466301185249e-05
-2.95774652350329e-05
-4.24668076989414e-05
-2.80020176442689e-05
-4.33513335282002e-05
-3.77716663863102e-06
-1.28603806001292e-05
-2.2718825973583e-05
-5.80166667014396e-05
-7.16404094285132e-06
-1.87571767550234e-05
-4.0577507693065e-05
-3.43198749994864e-05
-3.20408450113714e-05
-5.62858815548432e-05
-4.1437452746511e-05
-1.67123251759266e-05
-2.86761226432915e-05
-2.43827548652513e-05
-6.17909075656887e-05
-3.31805872825952e-05
-3.97676492224062e-05
-4.64185634587438e-05
-1.8840662190635e-05
-3.22820986928138e-05
1.19420314682155e-06
-4.35502659175951e-05
-6.62521170589602e-05
-7.04843765805478e-05
-2.12255737403763e-06
-3.642657862485e-05
-1.94305358737299e-05
-3.03423266479907e-05
-2.4541042412556e-05
-3.43275115102987e-05
-1.08317225968364e-05
-2.15501551472682e-05
-2.87608827800077e-05
-1.14155161191655e-05
-4.32081417024584e-06
-4.8408988989625e-05
-3.37114464897826e-05
-3.97606561869924e-05
-4.04299170103412e-05
-1.55649399553896e-05
-5.58625130777229e-05
-1.12688080518786e-05
-2.05196830396356e-05
-2.86504889714384e-05
-9.19115012703121e-06
-3.71808100433939e-06
-2.48977531678321e-05
-5.25736999609628e-05
-5.06327314116556e-05
-2.03835364903298e-05
-1.21750374589119e-06
-4.02257543160245e-05
-1.65849069673074e-05
-2.16165018375805e-05
-2.84465092433235e-05
-2.93456675824773e-05
-4.58864897631438e-05
-5.0367333024549e-06
-3.49064246556427e-05
-8.02606532882508e-06
-1.52250616797601e-05
-2.91385596517197e-05
-4.2356531752697e-05
-4.48644976140823e-05
-5.43988929887051e-05
-2.23519616200588e-06
-3.98225682102331e-07
-2.88556887901013e-05
-4.51692106541582e-05
-2.54441045411717e-05
-2.30696217512824e-05
-4.06173734521278e-05
-3.82884171890574e-06
9.54995726056349e-06
-5.92776575207389e-05
-1.76643689479992e-05
-2.95594615188112e-05
-7.2211308267466e-05
-3.47243763417615e-05
-4.09355866473383e-05
-2.89777687472309e-05
-1.10727986806374e-05
-1.4291110203369e-05
-4.3364124534394e-05
-4.42952234297269e-05
-2.56784623045328e-05
-3.69951526415979e-05
-3.6591618290784e-05
-6.45871308533149e-06
-2.46041766557088e-05
-2.41523039126813e-06
-3.12967671251079e-05
-1.17325145010346e-05
-3.77050294762702e-05
-3.39240788872578e-05
-6.76467775226086e-06
-3.20286356487213e-05
-5.30940544180605e-05
-6.13834178943798e-06
-5.85122588510069e-05
-2.84838281403536e-05
-3.36146260941886e-05
-3.2767026487549e-05
-2.17710785292892e-05
-4.35039434993596e-05
-4.14875254007354e-05
-3.23303449034409e-05
-2.27256305942493e-05
-2.99275198012199e-05
-4.68596941671039e-05
-3.36677235133764e-05
-2.57828899706501e-05
2.54450267870801e-06
-2.2946708847316e-05
-2.58847262717398e-05
-5.27969479913652e-05
-1.16694363232251e-05
-1.84520941721983e-05
-2.78645450318039e-05
-1.57322298952361e-05
-5.06388282037119e-05
-1.89947190499151e-05
7.69384676156758e-07
-5.32409036640852e-05
-2.45934830284704e-05
-1.90006600809572e-05
-1.53570045305487e-05
-2.83747377835402e-05
-1.8932263660019e-05
-1.77175761497504e-05
-3.34021775869249e-05
-5.48075293665376e-06
-7.16254008727048e-05
-1.7722041609299e-05
-5.77271272515416e-05
-3.22121792116959e-05
-3.56628062643761e-05
-1.0288145823585e-05
-4.15787693965202e-06
-4.91459601779312e-07
-1.44839616298203e-05
-1.61674193655668e-05
-2.72126957329224e-05
-3.63493415182114e-05
-3.66339251075408e-05
-5.05454499806757e-06
-1.91930714990638e-05
4.1753817388996e-06
-5.78324421393597e-05
-1.68993697179886e-05
-3.20814520849926e-05
-9.04823832992902e-06
-1.6311104478523e-05
-2.74773180626483e-05
-3.26078155676356e-05
-4.09326608440453e-05
-1.39336455168401e-05
-3.6637204495607e-05
-2.09807547900104e-05
-2.40813257166615e-05
-1.98359571609119e-05
-8.12900091425532e-06
-3.54418184760618e-05
-6.26290167700176e-06
-2.33311579958256e-05
-4.17642226349007e-05
-2.46266335840922e-05
-3.86200810709968e-05
-6.15185383559027e-06
-5.39220860133127e-06
-5.75499691735838e-05
-7.57187721148469e-06
-2.31214775293355e-05
-1.25393493711383e-05
1.98288231696323e-06
-3.53910656403204e-05
-1.81290162539663e-05
-3.3206068439071e-06
-3.7427939891616e-05
-1.28966875227562e-05
-3.3086086167886e-05
-3.18462851805185e-05
-2.26104220111157e-05
-2.74109005395189e-05
1.66817757859279e-05
-2.11244487248523e-05
-1.59562045400168e-05
-1.48949454576727e-05
-2.24822779486806e-05
-1.65288939116843e-05
4.16337067926379e-06
-1.84749430713254e-05
-1.69184521306724e-05
-5.00908965349572e-05
-1.76977969500036e-05
-2.82556386802677e-05
-3.95898412870609e-05
-1.72053643038671e-05
-7.28371352295676e-05
-5.38716761441337e-05
-3.52799027869999e-05
-3.5389714829732e-05
-5.20459926069826e-05
-4.86679371399622e-05
-2.93518158278533e-05
-4.57221492232428e-05
-5.49606010909682e-06
-3.1349710419006e-06
-3.74377663374051e-06
-3.00300674874546e-05
-3.03107053787446e-05
-1.44092998398258e-05
-3.84097939981505e-05
-5.65103630025715e-05
-4.46473452484361e-05
6.06680701682243e-06
-7.4553617254498e-06
-1.85085613330615e-05
-3.69665953788532e-05
-3.111251856832e-05
-3.38015997826973e-05
-2.13291202820787e-05
-3.73424362365017e-05
-1.04069271123777e-05
-6.99893377543009e-05
-2.34893221350814e-05
-3.55572535738308e-05
7.25018539947286e-06
-4.43822793919611e-05
-2.38988564783872e-05
-2.12046192425818e-05
-3.55215020187152e-05
-1.44546067090364e-05
-2.27499999335854e-05
-1.89973903237396e-05
-2.37100824707662e-05
-1.43442634681173e-05
-1.54575321256719e-05
8.0825332372954e-07
-2.034050031084e-05
-2.34981990998643e-05
-1.13280902446829e-05
-5.90889139106476e-05
-2.48395294803151e-05
-1.37596579599699e-05
-4.46168946366445e-05
-3.02886757261225e-05
-5.41668737066839e-05
-2.5909065151806e-05
-1.10503409435933e-05
-5.70792567056299e-05
-2.37315013841883e-05
-4.27371983822074e-05
-2.46418450508605e-05
-8.38448341833028e-06
-3.98780665082614e-05
-3.75314447354596e-05
-4.41628725149453e-05
-5.17515666461071e-05
-4.15128796449062e-05
-4.62938933561657e-05
-3.93418046476373e-05
-6.57328590212471e-05
-7.04914416181759e-06
-2.60756644967855e-05
-5.79485830536048e-06
-2.71156605383658e-05
-1.52553530995706e-05
-3.10605167101242e-05
-5.2055761055452e-05
-3.6991170345065e-05
-1.12887667759686e-05
-4.93810890953846e-05
-1.17474483705316e-05
-3.52746254970585e-05
-2.81627574512861e-05
-2.4773398722523e-05
-3.76329143010844e-05
-1.79573015713614e-05
-5.53748453216806e-05
-5.15392407432075e-05
-3.23170919975975e-05
-4.11178447345568e-05
-6.47211751141666e-05
-1.5744672805999e-05
-1.78428891991161e-06
-3.10197329548251e-05
6.30824381926722e-07
-2.33696460991101e-05
-3.20479086107967e-05
-3.75013972975113e-05
-3.56427544293039e-05
-4.67514039817878e-05
-2.14063989534076e-05
-3.3877561013635e-05
-1.86276849223691e-05
-5.00377961480968e-05
6.77173428687025e-06
-3.28029495666021e-05
8.45176792682056e-06
-4.68719522512304e-05
-3.08980613493494e-05
-2.09273949068205e-05
-1.87071436416139e-05
-1.16512458422842e-05
-2.28391024941906e-05
-3.22390388304574e-06
-2.76389921026431e-05
-4.14454271219729e-05
-2.50222830303751e-05
-3.29938706554334e-05
-2.69909254591424e-05
-3.02950099499067e-05
-1.98366678757914e-05
-2.88433383151792e-05
-9.12310948457194e-06
-3.10896258812999e-05
-1.93893449649421e-05
-4.03609171497857e-05
-4.52926527362827e-05
-1.30690065696837e-05
-4.89212264925937e-05
-2.23870091820429e-05
3.91413897049091e-07
-4.51635359560322e-05
-5.3549980908728e-05
-3.63842432088987e-05
-4.82157700409927e-05
-1.7094224132916e-05
-3.136108383985e-05
-4.84596532239615e-05
-3.39747932448996e-05
-1.2138449919079e-05
-3.55684410858437e-05
-1.5669070324186e-05
-7.33742256228275e-06
-2.71393682738155e-05
-4.34893668122277e-05
-2.05813880770965e-06
-5.15241206398254e-05
-5.12872186876819e-05
-2.83068911358998e-05
-2.19417010502115e-05
-3.36369765704361e-05
-4.43322238973475e-05
-7.24643603403955e-06
-3.05296124554497e-05
-1.14988646415167e-05
-4.25919778608061e-05
-9.36253335137596e-06
-3.918368539594e-05
-4.28639983722359e-05
-1.78041850468321e-05
-2.2830559998771e-05
-2.84221956473504e-05
-3.42049343523955e-05
-3.0941002981079e-05
-4.86726505956632e-05
-4.86215999957147e-05
-2.54077111632217e-05
-2.58058792405599e-05
-5.93362331635552e-05
-1.16656862823025e-05
-3.17839606482626e-05
-1.68445423898735e-05
-2.16238830919641e-06
-2.56116309963123e-05
-4.03881738088911e-05
-2.58500018872704e-05
-1.29141981198394e-05
-3.07011023285415e-05
-2.9535495074889e-05
-1.92828668432603e-05
-1.96132067740536e-05
6.54282967019247e-06
-3.86665463051857e-05
-2.926746816734e-05
-4.49913060182045e-05
-2.81855581122652e-05
-1.94681632487807e-05
-3.73287491443336e-05
-4.15937300033571e-05
-4.24436394732343e-05
-5.02142122547926e-05
-2.6614186103779e-05
-8.55108617099049e-06
-4.63972173989764e-05
-2.0019403228119e-05
-4.15480976148595e-05
-4.31504428657575e-05
-2.91342282806755e-06
5.5271198834057e-06
-3.47095684570487e-05
-7.01293059779994e-06
-2.15180109961711e-05
-4.13870028101313e-05
-6.40006635574381e-05
-2.45032560279501e-05
-4.95463299405377e-05
-3.51242458248115e-05
-3.02788699473259e-05
-3.05029111745458e-05
-2.90609936922264e-05
-2.4618855526493e-05
-4.56245468237267e-06
-4.64499445401186e-05
-5.52304199844687e-05
-2.56884793439118e-05
-4.09558747058197e-05
-6.45350393304621e-05
-2.39325655682236e-05
-1.78804143020712e-05
-2.04069885222444e-05
-2.53059133923316e-05
-7.09080249352906e-06
-1.95809249753916e-05
-8.48083898736342e-06
-1.51442730916851e-05
1.91030329937206e-07
-1.57008565080529e-05
-4.89155277706342e-05
-4.52440876398203e-05
-1.03224799006789e-05
-2.25743540864408e-05
-4.75779038251158e-05
-3.40532914640285e-05
-2.36589860573434e-05
-4.97564466820178e-05
-4.68102676999344e-05
-3.0131146961702e-05
-2.7386843930481e-05
-1.56324208776045e-05
-3.29096953455313e-05
-2.62592805925612e-05
-1.21668793073117e-05
-5.90478076526867e-05
-3.65909628148846e-05
-3.87949128723086e-05
-2.19459072152378e-05
-1.37612351911016e-05
-1.74006864596897e-05
-9.93508902634008e-06
-3.97378210837449e-05
-1.58141744932944e-05
-4.34238852470297e-05
-1.29671002387022e-05
-7.7987511374095e-06
-4.75300107319967e-05
-4.88282685009926e-05
-2.55064329737253e-05
-3.2712858726558e-05
-3.55762693393699e-05
-1.32964156796154e-05
-5.60700909888031e-05
-3.47863681275749e-05
-3.71200471024122e-05
-3.86218501637548e-05
-6.64426177791806e-06
-5.08356046857552e-05
-4.00618793860088e-05
-1.92638164944056e-05
-5.08646514148582e-06
-2.02211592642657e-05
-3.01428304324607e-05
-8.58368394156729e-06
-1.62284178628787e-06
-3.3673976333169e-05
-8.34613060168632e-06
-3.71528333346197e-05
-2.5465582987586e-05
-3.1906115466266e-05
-3.63985089581077e-05
-2.15490011401304e-05
-5.83778691900237e-05
-4.46241617559333e-05
-3.3936295196096e-05
-4.21318912536522e-05
-2.76309686281693e-05
-4.6381065083143e-05
-4.64900502608694e-05
-2.27070448768816e-06
-3.91340516724669e-05
-3.96957027085172e-05
-4.18982105377661e-05
-2.53069976359325e-05
-6.55280854886734e-05
-4.93630805767389e-05
-4.48790750938019e-05
-3.85460198889359e-05
-3.43769217578657e-05
-4.11972535340055e-05
-3.09252266954261e-05
-2.20327038391872e-05
-4.49605530924814e-06
-3.61881966102192e-06
-4.55542742626816e-05
-5.34889468976324e-05
-2.09599744515667e-05
-3.79946685473752e-05
-2.51525217725504e-05
-4.42618245202093e-05
-2.20591766236353e-05
-5.94189574489239e-05
-3.70805696855051e-05
-2.77140107299982e-05
-2.26233101172158e-05
-4.65241485727436e-05
-3.92251285838462e-05
-2.40825432761179e-05
-3.97765377613856e-05
-5.7321225832095e-05
-3.80642159001676e-05
-4.2694648377446e-05
-5.50348402062937e-05
-4.4075638950059e-05
-1.89394651149833e-05
-4.60757368650239e-05
-3.31767888192266e-05
7.49657444733316e-06
8.66564527339974e-06
-3.02681255626356e-05
-3.60037682471277e-05
-3.57102871768416e-05
-3.09295286338113e-05
-3.33886481968973e-05
-5.17662505932625e-05
-2.89754265968594e-05
-1.0314775762154e-05
-2.94188927598441e-05
-4.73951806953483e-05
-2.53107301025369e-05
-2.15514007289641e-05
-2.43182117551865e-05
-1.65998790237694e-05
-2.53704149602714e-05
-4.28214778405804e-05
-3.84537950070273e-05
-5.49736910358401e-05
-4.10618421172685e-06
-3.64481406444426e-05
-4.77369522887182e-05
-2.7726875902756e-05
-1.52271571965707e-05
-5.0553431642085e-05
-2.4124149645878e-05
-4.74638745788576e-05
-2.90529933703214e-05
-1.48714581931989e-05
-3.75508926719253e-05
-2.73522000912193e-05
-2.03045430083728e-05
-3.95506869467949e-05
-4.17308989465824e-05
-4.06003106182509e-05
-3.77943451673482e-05
-3.54778355364848e-05
-4.20591957031575e-05
-2.78840386069053e-05
-5.60958652438309e-05
-2.770584006773e-05
-2.01827567337205e-05
-2.63392820526837e-05
-4.6952682660544e-05
-8.58233200012116e-06
-2.40303780990197e-05
-4.89253223429889e-05
-1.13580583259756e-05
-1.33247809831854e-05
-5.30137745588726e-05
-2.8951874438302e-05
-6.54956827157131e-05
-4.88076688049907e-05
-3.68764617283682e-05
-4.41617071032996e-06
-1.07422389452559e-05
-3.88513725799107e-05
-3.5824613113543e-05
-3.69621215351272e-05
-3.14140800154627e-05
-1.72693163296728e-05
-2.50967426197897e-05
-3.29713848053593e-05
-2.93550164039115e-05
-4.64543604303521e-05
-5.10766055901104e-05
-4.68490920372405e-05
-1.509507714102e-05
-8.59088563601687e-06
-2.27651020002179e-05
-7.08082258268064e-06
-3.8549056110583e-05
-2.32842299520147e-05
-2.45220228970792e-05
-3.95494282011827e-05
-1.49647846775343e-05
-2.79566415663443e-05
-2.30896627528109e-05
-1.41263324855396e-05
-3.82618049303805e-05
-3.80848034475313e-05
-1.71164402637408e-05
-4.20964173522545e-05
-2.94893009239968e-05
-4.63920530385503e-05
-2.00052886955114e-05
3.92131774288869e-06
-2.28243396929188e-05
-3.55200656834602e-05
-4.76553285534646e-05
-5.03725946228175e-05
-5.80457794907539e-05
-4.94794638184662e-05
-1.64119860673992e-05
-1.85987473868291e-06
-4.89287510943211e-06
-1.03686243260292e-05
-4.27169840169885e-05
-4.20454574840052e-05
-2.87121487872344e-05
-2.53200417351491e-05
-1.17087707148688e-05
-1.16656979966251e-05
-5.14487715936968e-05
-3.60905507501756e-05
1.75215918497988e-06
-2.83983338767707e-05
-2.15435395492206e-05
-4.6528327854848e-05
-1.52621303169566e-05
5.21577935547056e-06
-4.47811939610527e-05
-3.37104561040128e-05
-5.46387881625676e-05
-1.67980523650962e-05
-4.67143560189445e-05
-1.90770834631139e-05
-1.5666926102957e-05
-4.62488988207556e-05
-3.36312223383295e-05
6.69709927834074e-06
-2.1677251754609e-05
-4.3190493198804e-05
-2.961618628013e-05
3.34885125110955e-06
-4.41828383738048e-05
-4.92381048185868e-05
-3.35731424941138e-05
-5.29060407211331e-05
-4.23693980161132e-05
-7.11852802171329e-05
-3.62901826147047e-05
-2.27925689059155e-05
-3.74941872641983e-05
-3.04089391646001e-05
-6.4503217493594e-05
1.52250175767944e-07
2.27152232439038e-06
-4.0518444034305e-05
-5.07699141717922e-05
-3.3371898023957e-05
-2.10582031479888e-05
1.32280036145869e-05
-3.88073694721253e-05
-1.80590195471075e-05
-2.99877688908418e-05
-3.87786399980181e-05
-1.78349407081644e-05
-3.59895360713679e-05
-2.81333779164252e-05
-2.85854251548127e-05
-3.83707624677732e-05
-2.55707141650391e-05
-5.14915074813169e-05
-4.63726005910021e-05
-3.38205209372924e-05
-4.60446710606378e-05
-3.50077009186312e-05
-3.95236767568365e-05
-4.2948348738944e-05
-2.46362064289797e-05
-9.35520078062102e-06
-3.36079882802109e-05
-3.69433408695779e-05
-2.57087081735107e-05
-2.38788217012858e-05
-1.38955794753013e-05
-5.16476082144988e-05
-7.51308021477352e-05
-8.15150297372409e-06
-3.79576519381042e-05
-4.83208126304352e-05
-8.41059963813379e-06
-3.01518537173323e-05
-2.25682176457629e-05
-3.76911276939044e-05
-3.34551764684795e-05
7.13414909970519e-06
-1.82844836897313e-05
-4.50651647085148e-05
-1.39380294756621e-05
-3.71223130778958e-05
-1.38883849968163e-05
-4.30818788022178e-05
-7.57545427066099e-06
-3.01219295474943e-05
-2.55766813101496e-05
-3.54517093821134e-05
-4.07902681623238e-05
-7.32201737444941e-06
-1.66757584494225e-06
-4.61797006743816e-05
-4.16204609360512e-05
-1.90461383273153e-05
-1.29862945121294e-05
-8.83030064948939e-06
7.96030688310897e-06
-4.21041546013433e-05
-1.98955939184181e-05
-5.2865104533054e-06
-2.10043719769763e-05
-2.5889254595636e-05
-1.369100278552e-05
-3.62609004262795e-05
-2.85125569354669e-05
-4.59139268547123e-05
-5.4630042234471e-05
-2.0988306190075e-05
-1.18270525950049e-05
-8.20653147305323e-06
-3.70614354444915e-05
-8.21319180451911e-06
-3.07447198191538e-05
-3.56840993359306e-05
-4.5779267407086e-05
-5.19494843432126e-05
-5.33349870134496e-05
-3.91940205162427e-05
-1.215181012756e-05
-3.68053528883815e-05
-3.0385919439579e-05
-2.67584700097721e-05
-3.65331973000864e-05
-5.77074052840043e-05
-2.05832448173069e-05
-1.75869683016634e-05
-3.37424189747881e-05
-2.97183691505666e-05
-5.47160036865335e-05
-5.79466685103163e-05
-4.62001010163012e-05
-5.17889499882108e-05
-2.0956660014284e-05
-3.11573832162881e-05
-2.95725412599172e-05
-3.63555741803294e-05
-4.08658817190853e-05
-3.75863416025121e-05
-3.35386581322776e-05
-3.45949494646756e-05
1.28336150725782e-06
-3.4311840961816e-05
-1.64707398153104e-05
-1.56277678306593e-05
-1.95145063647804e-05
-4.39290746940122e-05
-3.73660082397799e-05
-5.48556895024173e-05
-4.15293783095143e-05
-4.18587278538812e-05
-1.85988437232197e-05
-2.28708481807505e-05
-1.6945790170531e-05
-3.59263778799241e-05
-1.00312778265203e-05
-2.86755654882722e-06
-3.5479129929854e-05
-4.57973524663992e-05
-2.75834718543162e-05
-4.95760329313608e-05
-3.51546835018209e-05
-1.4293061911724e-05
-6.01466051330268e-05
-4.99699684398427e-05
-2.42923989012267e-05
1.25881960508229e-06
-5.30044111960446e-05
-5.05828432079249e-05
-1.71640763003945e-05
7.24244199663789e-06
7.4043234894868e-06
-1.90124880384736e-05
-3.10141705444565e-05
-4.29081071745713e-05
-2.83007546094681e-05
-5.88481818933775e-05
-1.44099005576644e-05
-3.93615071450368e-05
-1.13104234897588e-05
-1.15815100785471e-05
-3.51494214596146e-05
-2.09148383206972e-06
-4.30293657483546e-06
-4.94373493971918e-05
-2.85960859785456e-05
-4.06912073116937e-05
-2.08880363466219e-05
-3.15386851875902e-05
-5.41666789087211e-05
-3.0902215162263e-05
-6.89223270821964e-05
-2.18345750661776e-05
-3.60477513595512e-05
-3.13140296268442e-05
-4.00201430337937e-05
-1.3779082908486e-05
-3.6798345513791e-05
-1.88260283465068e-05
-2.24315872098186e-06
-3.12664720860764e-05
-4.17220297781205e-05
-1.19922471181494e-05
6.28010389511679e-06
-2.81915912525318e-05
-3.24986916684224e-05
-4.10564151123305e-05
-2.72717277392619e-05
-1.97122877604596e-05
-4.47724297971579e-05
-3.74348717434142e-05
-2.64070976789038e-05
-2.32125203476246e-05
-7.35135694387627e-05
-5.88359021842973e-05
-8.67103753508744e-06
-3.37120706684939e-05
-6.61859911138993e-06
1.27676772671973e-06
-2.79925946980559e-05
-3.51269289806372e-05
-2.54514818378439e-05
-5.33121510894239e-05
-6.27415694580437e-05
1.59513918036925e-06
-1.5569771053918e-05
-2.51337640341695e-05
-5.72762404984123e-05
-3.75111974960781e-05
-1.66343286143747e-05
-4.20681730012504e-05
-1.59912726505648e-05
-1.8736557971812e-05
-3.88654197457415e-05
-3.69549783734346e-05
-1.3228566149196e-05
-3.4926298358103e-05
-3.93948004181211e-05
-1.76505579862994e-05
-2.7399519512709e-05
-3.03815221419111e-05
-8.41091415849964e-06
-3.13555974582784e-05
-2.81077448387577e-05
-3.66053914701436e-05
-2.26048100334967e-05
-5.18712611155106e-05
-4.16330272830155e-05
8.151473627192e-06
-1.28901831246138e-05
-2.98556269358893e-05
-2.45748648789723e-05
-4.27058090962431e-05
-4.11282699652818e-05
-2.61508860306077e-05
-1.40222295525457e-05
-4.16254402488523e-05
-4.97894436934158e-07
-3.29616086437206e-06
2.7912388540231e-06
-4.44864714949084e-05
-2.08744020124418e-05
-2.77897035103133e-05
-2.33496856217868e-06
-9.53863594794788e-06
-4.0369594454182e-05
-2.33882164323414e-05
-1.71798646028001e-05
-4.74379939527169e-05
-1.4923466250479e-05
-3.8142918044665e-05
-2.84219265338613e-05
-2.89190468118772e-05
-3.49583679199537e-05
-4.27292099021584e-05
-3.91082120895803e-05
-2.77919354235418e-05
-3.49145177848509e-06
9.23126036768008e-06
-3.25212453475103e-05
-5.27120998635331e-05
-2.63054637533182e-05
-4.2822382563986e-05
-2.13499341435626e-05
-1.68695666125478e-05
-9.27008016646696e-06
-1.71589646671842e-05
-3.53576471545133e-05
-3.07080627682173e-05
-2.76163612605178e-05
-4.13696993582523e-05
-4.01430282184468e-05
-7.69761283038505e-06
-4.31894421385905e-05
-1.03074313380202e-05
-2.39485960011526e-05
-2.238058486894e-05
-4.52569495686217e-05
-3.53174216845649e-05
-5.83261283459515e-05
-3.54107795650919e-05
-2.53960399018411e-05
-4.42661963635603e-06
-1.39611383658739e-05
-1.83047188265086e-05
-2.74839970649105e-05
-3.75582164251789e-05
-1.35479232041725e-05
-3.01958851459775e-05
-2.48968232875441e-05
-8.83173439239832e-06
-4.06115508164233e-05
-3.35397205717382e-05
-1.52347100950181e-05
-2.16668562104655e-05
-1.43105112699375e-05
-2.46605244796096e-05
-3.71826115931179e-05
-2.70081350049032e-05
-3.51617889444441e-05
-6.74907350478085e-05
-2.04752313805594e-05
-3.05283236619492e-05
-3.14902192001618e-05
-2.54196182836908e-05
1.48426472041005e-05
-4.10906645326847e-05
-3.21748387388856e-05
-3.87448266708501e-05
-2.25295527973488e-05
-2.38306919868721e-05
-9.00986651500183e-06
-3.44436546455136e-05
-5.31124385281342e-05
-1.94738392529727e-05
-1.05252194258478e-05
-3.40072783041237e-05
-1.70058464353255e-05
-1.13800647536662e-05
-3.4697463949547e-05
-3.43089297364693e-05
-1.95195994615441e-05
-1.29482448947065e-05
-6.7149756951668e-05
-2.06841502298452e-05
-2.88675443370582e-05
-2.53748819675473e-05
-3.54445353984119e-05
-3.59847079362848e-05
-1.83087228994423e-05
-2.75156666266943e-05
-3.3632992269126e-05
-2.20264849842024e-05
-1.24056696404094e-06
5.12708745916159e-06
-2.44436319565501e-05
-1.91802143226428e-05
-7.1679447736673e-06
-1.31032472923984e-06
-4.865958734523e-05
-6.03501283799496e-05
-1.14293330524957e-05
-5.76307248711863e-05
-1.28903492331301e-05
-2.09234237248073e-05
-4.52261649815399e-05
-2.54064017329777e-05
-2.97103410305309e-05
-2.4097061094519e-05
-4.38134374256154e-05
-3.03720586978012e-05
-2.36065159492638e-05
-4.60633996064235e-05
-5.1813987832621e-05
-9.35120844679838e-06
-2.95535270652605e-05
-4.39433267225159e-05
1.93812528565461e-06
-2.83289402965625e-05
-3.37279597098812e-05
-1.80419610070918e-05
-3.84461287387809e-05
-2.76139989332195e-05
-2.65067402653819e-05
-3.99700048864324e-05
-1.79959655755473e-05
-1.59367609675143e-05
-3.09930432077135e-05
-1.6913682076864e-05
-2.51124303643581e-05
-4.73955864181984e-05
-4.55214622259933e-05
-4.12551707863468e-05
-3.48317399776993e-05
-1.41873341649572e-05
-3.51605568276427e-06
-3.65969943845315e-05
-3.43279133951579e-05
-4.89049266844133e-05
-1.23230003680309e-05
-3.95233559476826e-05
-1.9433228951596e-05
-2.41569402325065e-05
-2.74097889115029e-06
-1.43541367570195e-05
-4.04538318090653e-05
-1.82234955240777e-06
-3.9840015421165e-05
-3.08010853128882e-05
-1.54135281441287e-05
-1.28232711542028e-05
-2.05276052741852e-05
-5.1841688496819e-05
-2.45568846953465e-05
-1.61401786626232e-05
-5.1697401802517e-05
7.23059192983044e-06
-2.06863704484232e-05
-2.02359592895293e-05
-2.37207621072776e-05
-3.40734198089634e-05
-3.93845575532448e-05
-5.30362488643865e-05
-3.96541725770218e-05
-4.23855994287615e-05
-2.7392909173426e-05
-1.53014281314281e-05
-3.43238288343861e-05
-4.355459479443e-05
-6.37313079326473e-05
-2.36544716982146e-05
-1.45009507579213e-05
-2.8774776136012e-05
-3.08900091202429e-05
-1.31511378225429e-05
-3.33839951538036e-05
-5.73510732092688e-05
-3.38642472241349e-05
-5.46777058037049e-05
-4.76437356182698e-05
-2.13276151342733e-05
-4.37122494608063e-05
-4.4758095380738e-05
-2.88210593228954e-05
-4.33335573914622e-06
-1.79608008725502e-05
-4.97160272629754e-06
-1.15983653399931e-05
-7.01278625759292e-05
-2.81908632053928e-05
-2.37935624527637e-05
-7.5707648566905e-06
-4.12535864238716e-05
-3.91147642277809e-05
-5.71781463983873e-05
-2.71422478292177e-05
-3.94655233945157e-05
-8.9801217512624e-06
-2.78523581511691e-06
-9.27763808765936e-06
-3.60915822036387e-05
-3.23013722424516e-05
-4.85147463250841e-05
-3.89389986854142e-05
-1.83420037634298e-05
-4.20275037087958e-05
-5.28662880961232e-05
-1.40886217293377e-05
-4.55075222871403e-05
-3.01532684106952e-05
-3.06856710686319e-05
-1.67147535428612e-05
-4.0096640100277e-05
-5.38723028966999e-05
-2.21642117034253e-05
-1.37083664159428e-05
-1.3309674640301e-05
-3.93855194195768e-05
-5.13727080970382e-05
-3.33749119625893e-05
-2.09535009719129e-05
-4.24996210282201e-05
-3.49891625001294e-05
-2.05604946063381e-05
-4.00500271522766e-05
-6.31960664738915e-05
-4.05951782949603e-05
-3.14284073847936e-05
-2.3235815154108e-05
-8.70540270443085e-06
-5.11637025404948e-05
-7.66010052773102e-05
-2.95081986377991e-05
-1.6278876607144e-05
-4.36284128146178e-05
-3.12286761669032e-05
-1.08454955183062e-05
-2.02760131246671e-05
-4.76414403411379e-05
-1.05754295487708e-05
-4.94159934219787e-05
-2.17988634003253e-06
-5.37717427933466e-07
-2.19643832096522e-05
-1.45569964942909e-05
-2.21180750453194e-05
-9.44727050053024e-06
-2.66668956731968e-05
-1.63374300616421e-05
-2.11147389037077e-05
-4.95438510833159e-05
-6.50989954007701e-06
-2.83202721211393e-05
-1.17939231998057e-05
-9.18749273422045e-06
-3.12808390793295e-05
1.31518022024124e-06
-4.14588646921959e-05
-1.9542684716208e-06
-4.12040388537856e-05
-3.76282372949939e-05
-1.21702694932825e-05
-3.73817652659089e-05
-5.94289005501959e-05
-3.78163919786671e-05
-3.69146450957173e-05
-2.71702282958274e-05
-4.49583709813647e-05
-4.14039994491084e-05
-1.79123801625871e-05
-3.39121445400366e-05
-4.85853654265376e-05
-8.18174521231897e-06
-4.33563998956106e-05
-1.37582005082297e-05
-3.63668151412193e-05
-5.99921269341337e-05
-2.20300180634275e-05
-1.81206200834306e-05
-1.1284202232361e-05
-1.29995135874784e-05
-5.08226932915262e-05
-6.09376989768053e-05
-5.20621686655643e-05
-3.8772645572512e-05
-3.1728349270963e-05
-2.10331325747872e-05
-4.33175581075071e-05
-1.18578481301692e-05
-2.79707923599346e-05
-2.74143014781632e-05
-2.81063006134214e-05
-2.54241552464926e-05
-6.07454843555262e-05
-2.37464068153549e-05
-2.73432148668952e-05
-1.50660479588956e-05
-2.54862612666578e-05
-7.84852484172312e-06
-3.64845763159241e-05
-3.84033897049566e-05
-4.2815213498008e-05
-1.43724492931406e-05
-6.09225176333696e-05
-1.23201706058659e-05
-2.18294888905535e-05
-2.77012422774794e-05
-3.9856217026565e-05
-6.87436674626653e-05
-3.99276992619757e-05
-3.75588033015751e-05
-2.74261824246258e-05
-2.75917402919678e-05
-2.32378972843423e-05
-1.11058661671592e-05
-5.40551254607871e-07
8.03143951199806e-07
-4.39111913226159e-05
1.40393723643686e-05
-1.59477056833381e-05
-1.3877037554876e-05
-4.47161925225328e-05
-4.96945807357266e-05
-4.95986325379664e-05
-1.44719655456066e-05
-2.56778902199823e-05
-4.35881755913307e-05
-2.86546952913233e-05
-8.38862590113363e-06
-4.81028912510861e-06
-4.00292666880337e-05
-2.68202697820406e-05
8.98931364683754e-06
-3.85653392627618e-05
-1.02669116287216e-05
-3.17963020916212e-05
-9.49215592611443e-06
-9.08108703913426e-06
-3.5519711426184e-05
-4.92353946939251e-05
-1.22453953188734e-05
-5.16785254386352e-05
-1.51756440007969e-05
-3.75832543626736e-05
-2.41468463983885e-05
-2.33613668319451e-05
-3.37490761841534e-05
-1.97243667177678e-05
-5.16503706900908e-05
-5.18996119968318e-05
-4.00248582146157e-05
-3.06361425692037e-05
-3.2684342046008e-05
-5.59180173539602e-05
-2.4873190902846e-05
-3.13435827673743e-05
-3.93711585090384e-05
-3.87193582170653e-05
-5.27310655511781e-05
-1.86637545685989e-05
-2.68278100254239e-05
-3.2689954444761e-05
-5.24296357465523e-05
-2.5393596712564e-05
-6.11938674870593e-05
-3.80448100984772e-05
6.81932450397113e-06
-1.87153098685769e-05
-3.14057617833458e-05
-9.24239414468688e-06
-1.57034869895361e-06
-2.79655800831695e-05
-2.88655807727731e-05
-2.18367898289443e-05
-3.46153577773404e-05
-4.07994473786751e-05
-1.48958204689256e-05
-6.78258472380329e-06
-5.80867235789006e-05
-2.16855764609553e-05
-2.42602360545293e-05
-3.27082158554685e-05
-2.44075321705126e-05
-9.39605527362907e-06
-3.44265404228995e-05
-2.74002790507075e-05
-2.12367603514767e-05
-2.80350081791607e-05
-3.75745264840593e-05
-3.51727206725658e-05
-2.17145332509407e-05
7.13603574812177e-06
-4.95736159520424e-05
-2.17871794381506e-05
-1.26119641924194e-05
-4.34804248241032e-05
-2.71082166959096e-06
-4.35649713700886e-05
-2.96942146114698e-05
-5.22368729993588e-05
-5.30974900441254e-05
-4.93409250323295e-05
-9.82739140166946e-06
-1.71020457803006e-05
-2.47829587710014e-05
1.47649517293096e-08
-2.09412611785657e-05
-2.92947594120441e-05
-3.78051905963995e-05
-2.98890813413602e-05
-3.52582817365836e-05
-1.60212836522861e-05
-7.2558092347287e-06
-3.39086040111252e-05
-2.76304776251821e-05
-1.9790696019418e-05
-2.89775557806516e-05
-1.88815780189887e-05
-2.70781656752926e-05
-4.5111618718573e-05
-5.66870880579162e-05
-5.02440999503386e-05
-1.63874640359262e-05
-9.73828493074122e-06
-3.33046888024452e-05
-3.91181766378026e-05
-3.59981871491309e-05
-3.57527685716649e-05
-2.78348701124457e-05
-1.17601876601088e-05
-3.83502111161629e-05
-5.08515083870226e-05
-4.6366056350174e-05
-2.19829057857703e-05
-2.58741275990273e-05
-1.95871719669075e-05
-1.00599457306296e-05
-3.33419939946253e-05
-4.03116669591092e-05
-4.0172921961149e-05
-3.02241664652322e-05
-3.11842822858288e-05
-4.18015681126061e-05
-1.20926837790862e-05
-1.79394637968744e-05
2.07879540497765e-05
-2.03372878900273e-05
-7.65457927242307e-06
-1.94759161735738e-05
-1.71041611354752e-05
-3.06459581684048e-05
-5.95720135137586e-05
-1.85937462908529e-05
-1.37917863112156e-05
-3.20190723478348e-05
-3.84257411998959e-05
-4.29054219667046e-05
-8.23454659244223e-06
-5.60301390844356e-05
-5.09926517281035e-05
-4.4527351940315e-05
-3.00647180992428e-05
-1.94500215594904e-05
-4.44215832313424e-05
-6.30759448622037e-05
-4.68845645290499e-05
-4.86333565160456e-05
-3.04831916024428e-05
-2.47973443059167e-05
-2.81374131929677e-05
-2.23295252955513e-05
-5.21266523424418e-05
-4.38738525852406e-05
-5.08402807445155e-05
-3.3659340240407e-05
-1.67522016230802e-05
-1.26159888501479e-05
-3.54839340471584e-05
-1.90555171819048e-05
-3.94250451262188e-05
-4.42923648118671e-05
-4.50068556879731e-05
-5.76446089888204e-05
2.62327888193491e-06
-7.70570368685924e-06
-3.16735277899341e-05
-9.24810227452352e-06
-2.17480791620722e-06
-2.54797149542706e-05
-2.54238226494146e-05
-1.01118443076228e-05
-1.65103317119913e-05
-5.47817877010962e-05
-1.69739618643604e-05
-4.34908364347821e-05
-3.59749540704406e-05
-5.38966133086756e-05
-5.02421446070009e-05
-5.837025385844e-06
-5.57428460930588e-05
-2.67563183437668e-05
-3.32600585264967e-05
-5.01370348894966e-05
-2.25813290852291e-05
-2.84138329554771e-05
-1.97662199184626e-05
-3.12184833690965e-05
-3.8593471679355e-05
-4.44698237462553e-05
-3.82736530564351e-05
-2.98650413313768e-05
-3.29571648589025e-05
-3.26506643220831e-05
-3.70745413843268e-05
-3.45493282529246e-05
-6.58751783718046e-06
-5.27577314283237e-05
-3.21355509113148e-05
-2.54125271233642e-05
-3.78501788135976e-05
-2.00378569149033e-05
-4.96668521396363e-05
-2.35731948603945e-06
-1.17276801006861e-05
-6.63376234204975e-05
7.96372760452801e-06
-1.8040993064129e-05
-3.12161212297952e-05
-3.12157928962903e-05
-3.86300951568648e-05
-4.52494788686916e-05
-1.66089764727255e-05
-3.92627126648379e-05
-2.04908249096115e-05
-1.46125111240422e-05
-4.5023084703089e-05
-4.0881337591787e-05
-1.61296631603877e-05
-1.6805737019075e-05
-2.66046200506756e-05
-4.05382773526808e-05
-4.19757025166212e-05
-5.3923866196738e-05
-4.59622624464277e-05
-4.70393044127156e-05
-5.09300217852626e-05
-6.64951081365233e-05
-1.59731828354071e-05
-4.24087136833709e-05
-1.89068679631576e-06
-3.4480210917123e-05
1.28217196907371e-07
-3.30599703835701e-05
-5.03371686489632e-05
-4.15021227279554e-05
-3.91450793081433e-05
-3.59975850134894e-05
-2.91782083949835e-05
-2.20890138248767e-05
-5.78191217549857e-05
-1.34725686040422e-05
-4.15319482002459e-05
-1.45277988861604e-05
-3.01709235170985e-05
-9.66412744582842e-06
-2.49385085600975e-05
-2.83251078725428e-05
-4.51304426357639e-05
-2.90860603610423e-05
-1.75077231538454e-05
-2.13489482554929e-05
-4.80222177733405e-05
-4.98533751263137e-05
-3.69775589327186e-05
1.15912180224002e-05
-1.80992397862506e-05
-2.10961522345723e-05
-2.32442308516262e-05
-4.24149857751553e-06
-2.16869458364029e-05
-4.27488566295043e-05
-5.14907703857225e-05
-2.34668166777231e-05
-2.86607473148208e-05
-4.01532066772043e-05
-6.82931926824404e-06
-2.47764105520869e-05
-3.25426334276937e-05
-4.54496361947364e-05
-3.48618104387644e-05
-1.55893851690968e-05
-4.06886487075136e-05
-1.66247780408768e-05
-1.67084765060445e-05
-1.71586905912242e-05
-3.73672285772057e-05
-2.20657007055138e-05
-2.95713605785089e-05
-4.35946943283247e-05
-1.20515533883709e-05
-7.3159767585248e-06
-2.29606610930735e-05
7.05897530041801e-06
-2.71834696656313e-05
-2.76173014718403e-05
-1.9266437789252e-05
-3.69252133455565e-05
-2.70225559515704e-05
-5.8755797514027e-05
-5.16921917240834e-05
-1.70389892674553e-05
-2.04722066934555e-05
-3.58780193439604e-05
-3.72560537972437e-05
-3.86057731861614e-05
-3.16429716736331e-05
-2.04321558566718e-05
-9.0482986253518e-06
-3.92141517233205e-05
-2.04768665350389e-05
-3.32018117695315e-05
-1.24994660145975e-05
-3.18857765737023e-05
7.65652779428504e-06
-8.98773012810996e-06
-6.36291906380092e-05
-2.66574206964087e-06
-3.09461879466583e-05
3.68563930694279e-06
-1.52182871464193e-05
2.11587174269184e-06
6.88253774269891e-06
-3.97408941150595e-05
-2.94730844940927e-05
-3.23324610364334e-05
1.6403134623128e-06
-1.90374996702883e-05
-2.25222038730545e-05
-2.08484530132043e-05
-3.25692621039434e-05
-6.71513810957759e-05
-1.50356439567468e-05
-1.83358922897106e-05
-1.73989132152549e-05
-4.14341990879151e-05
-3.15443511302966e-05
-2.42562128553458e-05
-3.41637009950013e-05
-2.61768873956237e-05
-3.1920370543723e-05
-2.62326645372534e-05
-4.69813998506089e-05
-1.71506257186674e-05
-2.49562893304603e-05
-3.47536218202057e-05
-5.16854820399895e-05
-3.02221883656321e-05
-5.32209064739375e-05
-3.78035789344364e-05
1.15971642508014e-05
-1.90484844074053e-05
-2.12775682567146e-05
3.01774627919127e-05
-1.63315291176663e-05
-4.86788687636385e-05
-8.36807880870589e-06
-1.43145443388829e-05
-2.52621199937316e-05
-3.18171720610045e-05
-3.21424381607382e-05
-2.79800561237601e-05
-1.52496347643114e-05
-2.59462217578875e-05
-5.86673622705224e-05
-3.95889893807928e-05
-4.00107776530253e-05
-2.42992351536386e-06
-9.29181224263513e-06
-2.58869892339982e-05
-2.75941795133386e-06
-6.31157901915726e-06
-8.00877858369077e-06
-4.58316143728336e-05
-2.8908018008686e-05
-3.37190438144415e-05
-3.06746245392453e-05
-3.33073891445991e-05
-8.54533530943839e-06
-4.33634528987437e-05
-3.15002207793152e-05
-2.41112374987181e-05
-2.97655228538895e-05
-3.45698415463792e-05
-1.99044800130848e-05
-4.14904166923273e-05
-4.03354215086217e-05
-5.32238453024619e-05
-3.7907725115931e-05
-3.0486226991013e-05
-3.52513737051073e-05
-2.34121353184744e-05
-1.12282579360446e-05
-2.62747516576963e-05
-3.19950990628857e-05
-5.927735595928e-05
-4.73377760893911e-05
-2.14647187243974e-05
-2.44304943581131e-05
-3.0791899470249e-05
-3.06006343251399e-05
-3.49931900163532e-05
-4.06427382529631e-05
-2.66206546372992e-05
-1.52888805878058e-05
-2.68833471182578e-05
-3.51627942558228e-06
-3.31282937381411e-05
-5.04449079676261e-05
-4.51140422201428e-05
-3.04033731576268e-05
-4.30708747999582e-05
-4.64223110244217e-05
-5.13998949351667e-05
-2.91095878292327e-05
-3.31795356979671e-05
-2.34781474481726e-05
-4.5755119147662e-05
-2.10521073052015e-05
-3.45087914140038e-05
-3.48856153175745e-05
-2.82805572249833e-05
-2.04199303230947e-05
-3.5758658070871e-05
-4.67347014593988e-05
-2.90327498037836e-05
-4.15446731411489e-05
6.65744837924628e-06
-6.15677586210551e-06
-3.24461327674254e-05
-3.17197843276658e-05
-2.22197277672391e-05
-2.67753964256652e-05
-2.16485611395532e-05
-1.26624618540224e-05
-3.01580272085811e-05
-4.02621087899993e-05
-2.43005292290391e-05
-3.69373729556119e-05
-2.00176099525331e-05
-2.73177698532112e-05
-3.9122216252977e-07
-6.75615950628775e-06
1.06042312966303e-05
-3.01393072037998e-05
-3.62042545166937e-05
-1.25215896132841e-05
-3.20089941743635e-05
-4.41831642892544e-05
-1.85923305822415e-05
-5.19493931874593e-05
-6.27306077775977e-05
-3.56201147737123e-05
-5.44951376351393e-05
-3.74529012274706e-05
-2.3838406281477e-05
-4.39977506093781e-05
-4.24557513575596e-05
-5.26789513361583e-05
-4.98120359744129e-05
-4.45343439364931e-05
-4.76365048085727e-05
-4.51519940206969e-05
-2.24695794922278e-05
-6.31516708073981e-05
-1.76118092719644e-05
-1.04097051560602e-05
-3.0827182178391e-05
-5.162492013988e-05
-3.38744173660078e-06
-5.76890923247258e-05
-3.2987084131459e-05
-2.10878886181818e-05
-3.87654358695962e-06
-3.27461114724484e-05
-2.09853672943043e-05
-2.70550091278217e-05
-4.22954875171921e-05
-2.84521301798847e-05
-2.4244108846609e-05
-3.62749717743407e-05
-3.80118250639717e-05
-2.42984239862371e-05
-5.46251486766957e-05
-1.47071452488599e-05
-2.35117952992522e-05
-3.91661680618075e-05
-2.72602648100502e-05
-2.18542465887115e-05
-4.63591332304472e-05
-3.04817253502409e-05
-1.39690545185888e-05
-2.93763886566583e-05
-1.12298714605778e-05
2.315611594326e-05
-3.90696372105417e-05
-2.44703065830967e-05
-3.59828163257025e-05
-2.73464465117212e-05
-4.58444526064699e-05
6.7571673545769e-06
-1.35014319443079e-05
-1.81814609044018e-05
-2.45939340508301e-05
-2.52374869343268e-05
-2.81701949382366e-05
-5.9469052867378e-05
-5.62950166093382e-05
-1.9741869462217e-05
-3.65147234396121e-05
-4.26577047220424e-06
-1.30621454338101e-05
-4.19823205736223e-05
-3.15912921737988e-05
-1.33143489137088e-05
-3.07953858570092e-05
-4.6787777156279e-05
-2.7012068080432e-05
-3.74869793745025e-05
-1.87014988895456e-05
-2.75539192858466e-05
-6.86764860770753e-06
-4.27565985882839e-05
-2.84012583822486e-05
-3.42142874622354e-05
-1.24068854469576e-05
-4.7403639087208e-05
-4.78404848755864e-05
-2.91022903011574e-05
-6.72970832497191e-05
-6.25308033658538e-05
-7.74975192737041e-06
-1.70032097856343e-05
-3.26063421983467e-05
-1.97718711090763e-05
-6.16284502839133e-07
-9.75893707522161e-06
-3.65796381827129e-05
-3.05750645911245e-05
-2.87336242144857e-05
-2.2826310882226e-05
-2.84533654214496e-05
-3.82431652973072e-05
-4.56489041129661e-05
-4.24164719666697e-05
-4.17587778228866e-05
-4.08979143300607e-05
-5.36028438335772e-06
-5.7108061603015e-05
-2.48860867805162e-05
9.50428435745598e-06
-3.48149495668077e-05
-2.31446771329055e-05
-1.27739739091972e-06
-2.123701816223e-05
-3.94700203142515e-05
-4.52633200286533e-05
-4.69757792425837e-05
-2.91845955590464e-05
-4.09095026190826e-05
-1.2484919629433e-06
-3.43914132731636e-05
-3.49820540323291e-05
-1.33294686828971e-05
-2.17923587533132e-05
-3.91711002790745e-05
-1.39724812066859e-05
-4.51359582686199e-05
-5.93007767990573e-05
-2.71903845529976e-05
-4.06820887204828e-05
-1.07639031189526e-05
-2.9492046364441e-05
-4.28213247431573e-05
-4.22952180963725e-05
-5.58063453843239e-05
-2.55516939835408e-05
-7.26158497690264e-05
-3.18278966504997e-05
-1.75763743214937e-05
-4.39859605782956e-05
-1.82545783137005e-06
-3.57413223366514e-05
-2.47926187561532e-05
-7.53369372744375e-06
-3.52487079615304e-05
-3.62707629228237e-05
-2.71652980199094e-05
-5.26226575393157e-05
-2.17748936151394e-05
-1.90429237556856e-05
-3.2200795256445e-05
-7.09803394558897e-07
-3.54675755148782e-05
-1.57862610127568e-05
-3.12454375725775e-05
-1.42626534093307e-05
-3.22958924831278e-05
-4.23206129895899e-05
-4.89987994854704e-05
-4.92063869246312e-05
-1.43559304559641e-05
-5.02751722812869e-06
-3.36829565164358e-05
-4.1170548033895e-05
-2.74015570410059e-05
-5.40153745047417e-06
-2.70866801326199e-05
-3.23149940513326e-05
-1.27923347864218e-05
-2.52851991356388e-05
-3.82349115944469e-05
-4.52102013977987e-05
-5.0965211459614e-05
-4.13629519100266e-05
-9.20443013678906e-06
-1.61859044187987e-05
-3.14509215557638e-05
-3.58908936200081e-05
-2.72216456120096e-05
-3.05934843505e-05
-2.23572527950484e-05
-1.5386680581996e-05
-5.14808636870431e-05
-6.88920960877381e-07
7.30213642228223e-06
-4.5098252465125e-05
-2.38419468741349e-05
-5.09641269659307e-05
-4.51926010920226e-05
-6.31178352860615e-05
-1.85026798881466e-05
-4.74665456481461e-05
-2.41425305839202e-05
-2.51732151100136e-05
-3.39865328846444e-05
-1.14639668779246e-05
-4.70867611261906e-05
-1.68442802298942e-05
-1.85592870399161e-06
-1.9954046027917e-05
-4.05512017646503e-05
-1.7572510294271e-05
-3.04766821456846e-05
-3.67451043467349e-05
-1.56442368273707e-05
-3.38569111057973e-05
-2.49423356388767e-05
-1.27362838007019e-05
-2.65374499276047e-05
-1.55864228149315e-05
-2.18356094310706e-05
-5.4181286243929e-05
-3.87642076689138e-05
-3.44254915060271e-05
-1.39459560754478e-05
-2.71880955363477e-05
-2.51692957673653e-05
-9.58363049536607e-06
-6.12919275250719e-05
-3.45811154982199e-05
-3.44620021907052e-05
-5.21437109049715e-06
-4.14113115808343e-05
-6.40081861723997e-05
-5.44443370007859e-05
-1.8572872839205e-05
-3.66834452108845e-05
-3.72436283221318e-05
-2.01635576594854e-05
-3.52902334050576e-05
-1.92345651270547e-05
-3.59140751301851e-05
-6.22652491609924e-05
-3.38684471545662e-05
-3.28361995115063e-05
-3.25665104982403e-05
-1.36734657567378e-05
-2.01211708406149e-05
5.50205972502783e-06
-2.72077514857311e-05
-3.13675168915922e-05
-1.33592143412171e-05
-4.02405474424118e-05
-6.5521688430821e-05
-5.67511660444637e-06
-2.53426064864121e-06
-3.45079424449814e-05
-3.82532203642696e-05
-1.50737378822305e-06
-2.70986710907915e-05
-2.20171842992818e-05
-1.86361593348679e-05
-3.84301238173519e-05
-1.34523067414097e-05
-1.8684091203996e-05
-2.59765227254098e-05
-4.31037875461914e-05
-2.17317859325298e-05
-4.45370933792482e-05
-5.47277646531363e-05
-5.29384216665784e-05
-5.2679089025644e-05
-3.38579659838655e-05
-9.44282429751998e-06
-5.02709185644449e-05
-1.31474513970527e-05
-3.03986894354367e-05
-3.76307105412702e-05
-2.46520570007881e-05
-2.57908856619824e-05
-5.73075925584204e-05
-2.6645978260505e-05
-2.53438692568948e-05
-5.14663815080869e-05
-3.31201798942034e-05
-4.98104971372015e-05
-3.58503339524972e-05
-4.29150588032646e-05
-4.29444758582754e-05
-8.19026818274577e-06
-2.83576554251708e-05
2.14022357304459e-06
-4.37552551082313e-05
-2.50171153829175e-05
-8.37454613402432e-06
-1.40353221865792e-05
3.7858443071077e-06
-7.40811122864861e-06
-2.42010973165417e-05
-1.29547410711754e-05
9.55331585098859e-06
-2.12855792461355e-05
-2.54904765694944e-05
-1.471590021867e-05
5.56748506123664e-06
-2.42032924594243e-05
-4.93889157035815e-05
-3.61754266327357e-05
-2.07591126465722e-05
-8.23177904104402e-06
-4.53751557049215e-05
-4.28030636666668e-05
-4.28512734592444e-05
-4.28256388997548e-05
-2.26139587885171e-05
-2.45175706256069e-05
-3.28539951749451e-05
-3.83032329600084e-05
-4.50137960209035e-05
-6.03782674797813e-07
-6.49305271957566e-05
-1.57595461278113e-05
-3.85602155962635e-05
-2.72630451648362e-05
-1.02477562188348e-05
-3.84965504763715e-06
-2.49650379502545e-05
-1.72342335031819e-05
-3.82179990511596e-05
-4.29445422883842e-05
-5.2480071471585e-05
-3.101485779702e-05
-1.60120316807754e-05
-4.81634021632294e-05
-4.73325982824622e-05
-2.31654723697727e-05
-4.85537265438375e-05
-2.30984989401447e-05
-8.65516823623985e-06
-2.64025200989545e-05
-4.76633976059461e-05
-2.64930377613156e-05
-3.8414970771675e-06
-3.4214104854675e-05
-5.65823755882319e-05
-3.88715360596254e-05
-1.95877400384404e-05
-5.44476013557264e-05
-3.38847344625226e-05
-5.58450017246976e-05
-2.86227300303996e-05
-4.8719895690314e-05
-3.25079754088279e-05
-4.37134172748634e-05
-1.40463005084828e-05
-3.80023173336151e-05
-2.39156016122325e-05
-3.55908392308621e-05
-3.31844869424065e-05
-3.61443171768111e-05
-3.37145150000585e-06
-2.48372548243943e-05
-1.31828966857384e-05
-3.22799195533793e-05
-1.680092778832e-05
-2.5407663425811e-05
-3.23092372577812e-05
-5.16968073719719e-05
-9.9152939407967e-06
4.97451200913185e-06
-3.7356482853212e-05
-2.49755430689433e-05
-2.14145463425374e-05
-3.0799766396554e-05
-7.43778275128276e-06
-3.73923844417883e-05
-2.21735011083374e-05
-3.76511516255322e-05
-4.25298311975294e-05
-1.32710628515356e-05
-1.97275760184297e-05
-7.71665875270651e-06
-4.20581439123166e-05
-7.16888652610267e-06
-2.7659575988007e-05
-2.13617359314211e-05
-1.85405681296772e-05
-1.88344006393557e-05
-5.95747274805252e-05
-1.49761731256955e-05
-1.03978546676654e-05
-1.59992668834311e-05
-5.04612471091117e-05
-2.48632722130749e-05
-1.91387997476624e-05
-1.92852399938248e-05
-4.17200136206924e-05
-1.97483586343012e-05
-3.16647392672139e-05
-1.07952938053445e-05
-3.4331850725433e-05
-2.53769022168947e-05
-7.80093743939213e-06
-5.90996111558823e-06
-3.58332925834906e-05
-5.68263131630513e-05
-1.49257867538474e-05
-2.72186309144476e-05
-3.26120966565333e-05
-2.98364959844559e-05
-2.28926932133333e-05
-1.34879622598757e-05
1.3906839700917e-07
-1.42873735555457e-05
-2.79635264892037e-05
-4.72765894621809e-05
-3.58296751461187e-05
-2.29364455383217e-05
-1.79752879679889e-05
-5.53481485786584e-05
-1.79154999009736e-05
-2.14616008796903e-05
-3.78552281349732e-05
-1.32493149716794e-05
-2.16913783279666e-05
-4.21460395889527e-05
-6.73221690062688e-06
2.665479595164e-06
-4.5932156410504e-05
-2.09712143947829e-05
-1.99577206427288e-05
-2.50297006591602e-05
-2.48521459907977e-05
-7.5740286474319e-06
-3.11420271682094e-05
-4.03342826952886e-05
-2.48822199973635e-05
-3.58978875681682e-05
-2.08081662891285e-05
-4.05794137958015e-05
-2.39485446473727e-05
-2.18980210587933e-05
-4.6128524692509e-05
-5.6007669273081e-05
-3.12502863427636e-05
-3.25934525602018e-06
-2.02887650182788e-05
-4.69401244590976e-05
-3.8916785492463e-05
-3.3939618111391e-05
-3.33016596220623e-05
-6.71310305534706e-06
-4.45195497341406e-05
-4.65027136135226e-05
-2.13529342610181e-05
-3.0189755958378e-05
-3.0131465164563e-05
-2.69565093777598e-05
-4.02480450553809e-05
1.20664762779155e-05
-2.27692209825539e-05
-6.27533990898412e-05
-1.2870445979162e-05
-3.71150598028934e-05
-2.30491695157129e-05
3.23994325440705e-06
-2.12233134020426e-05
-3.56085130985277e-05
1.50454907876122e-08
-1.46560200267659e-05
-3.75809622985641e-06
-3.17720174036263e-05
-2.55714850198688e-05
-3.02950379531413e-05
-1.48447920286881e-05
-2.9992356376149e-05
-7.34804888148653e-05
-4.65502157048658e-05
-7.45902720092116e-06
-1.94890855538324e-05
-5.36980764681285e-05
-1.93913949906462e-05
-3.17535706267957e-05
-1.52254447573103e-05
-3.76878434850057e-05
-1.14929019187559e-05
-8.28520549082872e-06
-5.12047227061027e-05
-2.09752690466527e-05
-1.31446972000732e-05
-2.51492417749333e-05
-2.5509224276766e-05
-4.42918922253516e-05
-3.08004854760721e-05
-2.77597657504216e-05
-4.56867268654909e-05
-3.80250044708342e-05
-3.09277696055464e-05
-1.82607860216713e-05
-4.61938840784745e-05
-3.06980732074175e-05
-3.98023027670831e-05
-9.52698428819228e-06
-1.58865309310332e-05
-2.85043085469728e-05
-1.1017212211088e-05
-3.80398431452192e-05
-2.27354433170707e-05
-1.3294763791063e-06
-4.36314674390014e-05
1.33813140156239e-05
-5.84503592668097e-05
-2.13978103938996e-05
-5.87043277462557e-05
-4.98701427260787e-05
-2.22546479782629e-05
-3.18518137268895e-06
-1.5596131527744e-05
-6.09627800139147e-05
-2.57014818064618e-05
-6.07236472471102e-05
-3.29457863235987e-05
-1.22206611176935e-05
-2.38266331051799e-05
-2.08684743446695e-06
-3.21637314866708e-05
-2.52090962741508e-06
-3.95603512929741e-05
-1.80346778557362e-05
-4.01033913429433e-05
-3.00370224047778e-05
-4.91218844148753e-05
-1.76745282643935e-06
-2.87735824038974e-05
-6.29613809738897e-06
-2.69673810654197e-05
-2.21080884516817e-05
-7.58369102156027e-05
-3.28551183321627e-05
-4.86152274125922e-05
-2.18546387559342e-05
-1.9920735328157e-05
-3.30735922439514e-05
-4.90377411422789e-05
-8.45447983657486e-06
-1.78213684363049e-05
-2.37230111216001e-06
-9.38758371642728e-06
-2.02332226309552e-05
-2.16687970924285e-05
-9.89527874700563e-06
-1.96078065049951e-06
-2.25016055245616e-05
-9.50722865876835e-06
-4.80749917455715e-07
-1.23146619938033e-05
-2.24068730772215e-05
-3.01190038608708e-05
-4.50170423608961e-05
-1.93490599392648e-06
-3.49148531242574e-05
-2.80506868125179e-05
-1.25568433990978e-05
1.8699956880009e-06
5.08637748301486e-06
-2.77887767276645e-05
-1.87529952949228e-05
-7.90883035732388e-06
-4.59135616689692e-05
6.69728423869057e-07
-1.2297603843813e-05
-5.321207672335e-05
-7.44041195399607e-06
-1.65265319620404e-05
-3.43783717396022e-05
-4.44930384953745e-07
-1.39308643507626e-05
-1.31333386558707e-05
-3.01407826757722e-05
-2.90466724212969e-05
-3.0946438604375e-05
-2.90766786936803e-05
-1.4718142499593e-05
-3.36489161060622e-05
-2.88746048878638e-05
-2.98347578065643e-05
-7.06093175208621e-05
-5.14633996519339e-05
-4.40856523396217e-06
-1.53001063568824e-05
-2.86732854912695e-05
-1.5175173214488e-05
-1.15642363917499e-05
-2.67622234289378e-05
-4.25939282343603e-05
-5.93190812502365e-05
-3.45843943322242e-05
-4.11613559058038e-05
-1.40108503240988e-06
-3.38450012639081e-05
-1.74741358641864e-05
-3.08514314828099e-05
-3.83904898711284e-05
-2.13434295381788e-05
-1.45608597795508e-05
-5.25198575249346e-05
-4.23279663501696e-05
-4.05990793153838e-05
-1.62687307117226e-05
-4.81230148817881e-05
-1.90289290829095e-05
-4.56803420456526e-05
-4.52051526145479e-05
-5.26294459654101e-05
-3.78552459873496e-05
-1.22251601754429e-05
-3.2125383943862e-05
-5.38258453210457e-05
-3.47248495266149e-05
-4.53398434753392e-05
-2.30658319640665e-05
-2.78768185081321e-05
-1.76619534634708e-05
-3.69497064647999e-05
-8.96758059861745e-06
-3.43989879507505e-05
-2.58134184800464e-05
-2.51083154576911e-05
5.26833716209918e-07
-3.10314654896891e-05
-2.37062524439974e-05
-2.30818611433028e-05
-3.93226549736772e-05
-4.34740338669927e-05
-5.58833388666425e-05
-3.46897597902117e-05
-4.08467540358207e-05
-4.79780225428359e-05
-2.58520854405512e-05
-3.59578569582939e-05
-5.85602903293033e-05
-1.43252221892149e-05
-3.88004972090956e-05
-9.446516451388e-06
-2.96770211192646e-05
-3.56322693993704e-05
-1.80950094987626e-05
-2.32104605952354e-05
-2.51955730882198e-05
-2.88501368142047e-05
-5.58155701360236e-05
-1.22849841763047e-05
-3.97899025329306e-05
-1.36553975817956e-05
-2.23065975696291e-05
-5.44390085147303e-05
-2.12162229988574e-05
-9.58363091965104e-06
-2.39478349839677e-06
-3.95660684676586e-05
-1.41140672176943e-05
-2.2636611943569e-05
-3.43136753307186e-05
-3.65662980010908e-05
-1.89616502574625e-05
-4.90633520282717e-05
-4.35849326328842e-05
-1.91713338497434e-05
-3.65285686783334e-05
-4.07279760694394e-05
-5.56290870098798e-05
-6.55781234528782e-07
-4.77271721011682e-05
-1.57188351106392e-05
-5.50196272365941e-05
-4.5708534265347e-05
6.32561793922335e-06
-1.98660687971654e-05
-1.71840718800083e-05
-1.7125385030177e-05
-1.26631854150579e-05
-1.5042381527397e-05
-9.76939484618465e-06
-2.25240221662593e-05
-4.2218410677611e-05
-2.39268530019775e-05
-3.55660409375452e-05
-2.47037261417353e-05
-4.10525451656114e-05
-3.78694867841018e-06
-3.86359450175375e-05
-5.71100688361522e-05
-3.72290940659197e-05
-7.52148157436078e-06
-5.76269326536207e-05
-4.99510147258887e-05
-1.1418175179326e-05
-3.56106644968624e-05
-3.38367922518043e-05
-1.45950556046871e-05
-4.02736264999483e-05
-3.23955472803355e-05
-2.44222509933419e-05
-1.46824865991961e-05
-1.43782188293936e-05
-4.38668500813028e-05
-3.94119572025201e-05
-3.42742563319925e-05
-4.92920053848328e-05
-8.68790534516844e-06
-2.13814100169109e-05
-3.58312591945146e-05
-2.1393341193672e-06
-1.840321848512e-05
-1.09045733036719e-05
-4.30216649665784e-05
2.9379187597814e-05
-4.73176729854982e-05
-3.02005218886058e-05
-2.96398619123812e-05
-3.79978339966289e-05
-1.72416798674155e-05
-7.57801806475346e-06
-3.24978373580916e-06
-1.55486195588979e-05
-3.55357346969907e-05
-1.02451797216917e-05
-3.32957970508746e-05
-3.96613170841214e-05
-2.48785877092294e-05
-2.95643910506231e-05
-4.7363256662059e-05
-3.37724203623016e-05
-3.07961306136991e-05
-1.41318948593887e-05
-4.59853217587656e-05
-6.03275000729213e-05
-6.14282027618438e-05
-2.41715417843362e-05
-6.5803095948468e-06
-3.3879245488397e-05
-1.15013535559492e-06
-1.96410473747263e-05
-6.78404682294716e-05
-4.38460884257268e-05
-4.08211881930031e-05
-4.24736181943198e-05
-2.26151951190831e-07
-4.11189724655167e-06
-6.15271777320544e-05
-4.41453472943527e-05
-3.78614709568266e-05
-1.42208583206534e-05
-3.62198141720074e-05
-2.48717242388035e-05
-4.3788657497003e-07
-1.80895709446118e-05
-2.71118294432855e-05
1.48329492746466e-05
-6.20225903446282e-05
-1.57471235383637e-05
-4.03824457112517e-05
-2.46804634407164e-05
-4.16292234681906e-05
-2.87818697812159e-05
-4.42943326514761e-05
-5.64907589038019e-05
-3.64339724574163e-05
-2.18615744921826e-05
-1.67141395542011e-05
-3.33412244087652e-05
-2.40950402129565e-05
-3.70410916682971e-06
-5.38248974665576e-05
-2.50782790042571e-05
-1.83574172956385e-05
-2.32718030202296e-05
-2.21024087342643e-05
-1.94604876736472e-05
-4.21017279814807e-05
-1.27390016887679e-05
-3.517785097522e-05
-2.96302090173396e-05
-1.70200672181242e-05
-2.67528622411967e-05
-4.63921703549232e-05
-3.97144932344235e-05
-3.51990625099759e-05
-3.6720929268667e-05
-4.02724765939188e-05
-2.75480551600766e-05
-2.11054119157439e-05
-3.05477308403709e-05
-1.81466460875008e-05
-3.81394237165977e-05
-3.5165842248766e-05
-1.79411431163206e-05
-4.08493246682042e-05
-8.16959099055328e-06
-3.35138876604368e-05
1.24649297406563e-05
-2.05231287936837e-05
-9.85113440820688e-06
-3.10817149323053e-05
-3.10322928577403e-05
-4.42882383051316e-05
-2.6304828258582e-05
-2.59162222137388e-06
-2.57855361730015e-05
-1.08203118498169e-05
-4.23471118509031e-07
-1.57309024411526e-05
-2.69778462756471e-05
-2.84644478793123e-05
-1.35930625505523e-05
-3.88624170280946e-05
-3.3926309760918e-05
-8.26032366801779e-06
-2.04545756793174e-05
-1.90168762023626e-05
-3.41585671143339e-05
-2.24709570307881e-05
-2.01954365707147e-05
-2.05522999594355e-05
-9.22940612615037e-06
-2.95733391435523e-05
-3.60172676555681e-05
-3.05479422877882e-05
-2.79551731884889e-05
-1.1581909947055e-05
-8.72605621523157e-06
-3.54941498944807e-05
-3.6667113560805e-05
-2.67431592977012e-05
-3.239242306688e-05
-4.24499057964685e-05
-6.39495208009885e-05
-4.26642172237944e-05
-3.78429253094278e-05
-1.61502244485784e-05
-7.02753470467971e-06
-2.1580469844164e-05
-1.89459600038309e-05
-3.59943077871189e-05
-1.49057174637385e-06
-2.53222523471487e-05
-5.38491863790942e-05
-2.26550779734639e-05
-2.88153564711666e-05
-5.82100010930793e-05
-2.10233013300789e-05
-2.09595578561609e-05
-4.13257083203639e-05
-3.34588525989996e-05
-4.91713210204031e-05
-5.05709612979453e-05
-2.92448465818507e-05
-2.572026599911e-05
-5.00943353717241e-05
-1.2608536289265e-05
-1.66667859767937e-05
-4.72043980314064e-05
-2.54740874755285e-05
-1.54376692327958e-05
-4.44676924000233e-05
-2.37570949875102e-05
-2.4013743298857e-05
-3.80046647416467e-05
-2.58498990983403e-05
-2.65432251606763e-05
2.73734373219285e-06
-3.53097312857663e-05
-3.73744558293555e-05
-1.58377329298998e-05
3.5560276560094e-06
-2.059470060643e-05
-3.54749033591731e-05
-1.61505136126564e-05
-4.51601566455942e-05
-2.09427669941632e-05
-4.25976220716853e-05
-2.61597313619455e-05
-1.20031565688825e-05
-5.57397764958929e-05
-2.32886197989788e-05
-3.09315509339892e-05
4.41181726085203e-06
-1.64430076056043e-05
-4.99025997653275e-05
-1.50719436161902e-05
-2.01470328079259e-05
-2.85997147062384e-05
-2.94407608310458e-05
-2.49953315865282e-05
-3.83213219398425e-05
-2.81558034369066e-05
-4.30975459166881e-05
-3.51102435420948e-05
-4.51424890798407e-05
-4.58841108768309e-05
-2.89285827371415e-05
-2.80702889144633e-05
-3.46307256803972e-05
-4.61736821118514e-05
-4.72804131258962e-05
-3.81333474384148e-05
-1.63199262657461e-05
-5.80992561698957e-05
-1.96921458099142e-05
-1.56066440304443e-05
-1.74999697503881e-05
-3.69231691203578e-05
-4.60812629874423e-05
-5.25008790804099e-05
-3.41672826002475e-05
-2.19595257683025e-05
-1.67892947210513e-05
-5.01456334175851e-05
-3.84123295165162e-05
-4.03241961916313e-05
-1.92671563207177e-05
6.78472098555433e-06
-1.109534530026e-06
-4.12142733734661e-05
-3.30068684064205e-06
-1.29244286134338e-05
-4.52211571009782e-05
-2.43587924903985e-05
-4.60061240800653e-05
-2.08450140589907e-05
-4.89807022035086e-05
-9.31724952316281e-06
-3.08776323857744e-05
-1.83467390891276e-05
-1.33569686820282e-05
-1.72976221041281e-06
-4.04077224966123e-05
-5.29697737512582e-05
-4.93297755031847e-05
-4.21012340881157e-05
-3.63292047026858e-05
-3.39896449435389e-05
-3.74767445857027e-05
-4.68567482553369e-05
-1.9571808467427e-05
-2.42136699096586e-05
-2.17424031297333e-05
-3.86366119091579e-05
-2.71625153292047e-05
-3.98820929613557e-05
-3.29955925724998e-05
-5.93394948833514e-05
-2.08469429335984e-05
-2.82795813896538e-05
1.7666857809987e-06
-4.50809932273114e-05
-2.10129343652378e-05
-1.38979956759658e-05
-3.07740383608267e-05
-2.07241279022517e-05
-3.82241021100844e-05
-2.95844264629203e-05
-4.42261479827519e-06
-5.74227047679208e-05
-2.69841415004962e-05
-1.7497593061095e-05
-3.83482865598593e-05
-2.43236243250808e-05
-4.51401851439827e-06
-3.23306780422153e-05
-1.51485874454325e-05
-1.9227018466401e-05
-1.81875021724391e-05
-4.66097835948566e-05
-1.25457653236626e-05
-1.80577537383901e-05
-2.58473075609437e-05
-4.48495161123592e-05
-2.84535073534097e-05
-4.4567143757657e-05
2.2799065170881e-06
-4.15362036006785e-05
-6.25747368095292e-05
-3.55128654734646e-05
-3.10845429752071e-05
-1.05785599533549e-05
-1.89163433555003e-05
-2.81718350757337e-05
-4.42905453588775e-05
-2.95378015367392e-05
-2.79176507627089e-05
-2.01114945218556e-05
-3.93257551850204e-05
-3.03111708129946e-05
-5.84022077525741e-05
-5.38598686923743e-05
-5.04503105360638e-05
-2.63427487065563e-05
-1.65964414914038e-05
-5.07055353700627e-05
-6.15688447506765e-05
-3.84455834549142e-05
-6.54772205190341e-06
-3.82336440725782e-05
-5.18319300795213e-05
-2.89663365660913e-05
-1.82259388083562e-05
-3.90051947037481e-05
-1.40855151036532e-05
-2.8144800196952e-05
-2.30453176653712e-05
-5.42452258604164e-05
-2.58219404003502e-05
-3.46311971187535e-05
-4.23201061885296e-05
-4.09013203339287e-05
-2.51987306083271e-05
-7.60061300595049e-06
-5.84189423407991e-05
-3.87028615388262e-05
-2.91461562929696e-05
-6.61254409377878e-05
-2.2299307370547e-05
-4.68387042759849e-05
-5.98278122597831e-05
-5.70324250863504e-05
-4.71853117861082e-05
-6.09394982321275e-05
-4.31960635067735e-05
-1.29845335730862e-05
-2.5376137977845e-06
-1.72236574317241e-05
-3.48957875182263e-05
-3.55222766714969e-05
-5.65367618952565e-06
-3.22964633865783e-05
-1.89045955201843e-05
-4.40433397686561e-05
-5.94781345465129e-05
-2.74730891931588e-05
-2.80716871663591e-05
-3.16940357525611e-05
-2.71929218349937e-05
-5.74895323378636e-06
-4.07709512652939e-05
-6.99347521722388e-05
-3.26607560353769e-05
-4.21148988941014e-05
-3.75543007523551e-05
-2.08696164680289e-05
-1.15790645398997e-05
-3.04903382004133e-05
-4.86867339238645e-06
3.01380256479798e-06
-2.22837476578707e-05
-2.25496354706593e-05
-4.4990198529272e-05
-1.39333450685262e-06
-1.03971417118244e-05
-3.3815009432787e-05
-4.75450692828115e-05
1.15231340894177e-05
-1.91293971212714e-05
-3.21314519956515e-05
-1.78685117807086e-05
-3.13162532493661e-05
-1.61066901787933e-05
-8.89338192365778e-06
-1.08300655172297e-05
-3.10284595054636e-05
-3.23545335196135e-05
-2.05534295639425e-05
-6.09741474639548e-06
-2.27434819233409e-05
-3.31897796914434e-06
-4.93027831031759e-05
-2.02171567847385e-05
-4.69625924111108e-05
-1.52514348162262e-05
-4.28083367819672e-05
-9.26011139351268e-06
-4.79758867519115e-06
-4.51446840969474e-05
-3.22610324701503e-05
-8.88582681491283e-06
-5.63977168262831e-05
-4.4316639356525e-05
-4.17664212446594e-05
-3.35378095366347e-05
-6.28679417839466e-05
-2.02045884426471e-05
-5.34157414981497e-05
-3.39832720774444e-05
-2.43096821154091e-05
-4.38085025985293e-05
-3.21060825251e-05
-2.61146107166048e-05
-1.96138924786622e-06
-2.57121006338699e-05
-2.9574577965745e-05
-2.50541645492322e-05
-3.32357434208527e-05
-2.55847963917022e-05
-2.07287208958921e-05
-2.98119336430559e-05
-3.34691846906156e-05
-5.13098233817031e-05
-1.24965769920683e-05
-3.62774916552506e-05
-2.87742730768144e-05
-3.416181548476e-05
-2.56883017525557e-05
-1.04675014817535e-05
-4.84550950893678e-05
-2.47987302003431e-05
-2.07518962353493e-05
-6.6083217078406e-05
-3.04428450763614e-05
-7.67436124353956e-06
-8.23942895971363e-06
-2.41412530520285e-05
-1.53050004312508e-05
-6.16642370206886e-05
7.04729848296178e-06
-1.98548748873665e-05
-3.24772147650295e-05
-2.36317291340312e-05
-2.20195299560081e-05
-6.13552836666801e-05
-3.04849318972902e-05
-4.55873060120798e-05
-2.91714835353359e-05
-3.04055850020732e-05
-1.61844961259225e-05
-2.24015441857501e-05
-1.02018291326833e-05
-5.05848320435575e-05
-5.29816742625136e-05
8.24287416216149e-06
-1.68015580641222e-05
-2.43204626479148e-05
-5.11482399914788e-05
-2.08913848345012e-05
-2.58213940068211e-05
-1.971736442075e-05
-3.68474399691113e-05
-4.01484702820595e-05
-4.18879213577191e-05
-2.80803977688425e-05
-8.40691493935346e-07
-2.04068443191948e-05
-2.17510018506359e-05
-4.66881191308319e-05
1.65521262765388e-05
-2.61901608529425e-05
-1.44491429689759e-05
-3.65409953272124e-05
-5.47868087143451e-05
-4.16893859497655e-05
-2.42320255027034e-05
-3.05709774131719e-05
-8.73968859624329e-06
-2.01340583502292e-05
-3.740400150756e-05
-2.59036440130969e-05
-2.26049150246794e-05
-5.28060444992887e-06
-2.47821754067758e-06
-4.83597841107434e-05
-1.79575581233501e-05
-2.75222760817117e-05
-3.33108085088269e-06
-1.5286732162628e-05
-2.25245106171936e-05
-1.8614196157675e-05
-4.22980609392627e-05
-1.68134565529383e-05
-3.74419022899701e-05
-1.74719962234861e-05
-2.38854661000394e-05
-2.65967059113241e-05
1.89779906207283e-06
-8.56090700424628e-05
-1.99862650169695e-05
-2.98752092078743e-05
-5.00204632460096e-05
-5.60376938165654e-05
-1.65430100007194e-05
-4.01141740461393e-05
2.47202942333048e-06
-2.60716050532336e-05
-9.03476230872037e-06
-4.74841468653852e-05
-2.38775791330586e-05
-1.08663840790332e-05
-3.97839217664814e-05
-2.48960940981938e-05
-1.8991909154225e-05
-4.40791043556378e-05
-5.94449548351328e-05
-3.65333564692223e-05
-2.17783304942656e-05
-4.22388999192331e-05
-3.9687107674111e-05
-3.50154017708972e-05
-2.2682472671119e-05
-3.85352852460302e-06
-2.23925528766197e-06
-1.80713087339078e-05
-3.99050184849025e-05
-9.50589594677646e-06
-3.78780481383278e-05
-2.97345398352688e-05
-3.84697707759336e-05
-5.93545614849885e-05
-5.27605001209834e-05
-2.40970145292734e-05
-1.72844042496479e-05
-3.54734112618461e-05
-2.89800196040795e-05
-1.65238538874889e-05
-3.96454750520175e-05
-2.29758381051704e-05
-2.53807645286062e-05
-3.83929538333159e-06
-2.64158254497433e-05
-4.46510865007579e-05
-2.97009777766857e-05
-2.75407589758679e-05
-6.7671131197871e-05
-3.10899673913327e-05
-3.38556823160916e-05
-3.83667211567825e-05
-4.9202899490915e-05
-2.47201479877195e-05
-1.09243568415234e-05
-3.5395658845409e-05
-3.79374706740434e-05
-4.8252761996163e-05
-3.42649155920447e-05
-1.68226696573603e-05
-4.85460585396868e-05
-2.50678114713257e-05
-5.27592761758063e-05
-5.08137580589384e-05
-6.52025067079675e-05
-1.03807641835286e-06
-3.87683053734342e-05
-2.71100285036446e-05
-3.47148774321728e-05
-3.76525454011482e-05
-4.3199673913731e-05
-2.93556850659199e-06
-2.50042674123636e-05
-1.11691652029223e-06
-4.26322862934457e-05
-2.19641459790984e-05
-2.75633916897901e-05
-6.2443783704938e-06
-1.86407624387999e-05
-3.53442226867844e-06
-1.81663697050759e-05
-6.13954587788647e-05
-2.85833722203424e-05
-1.89963066799056e-05
-2.97930993807809e-05
-1.53098784272597e-05
-1.66361699974664e-05
-1.50507657261032e-05
-3.69474547526843e-05
-4.86874648061792e-05
-2.64225476235298e-05
-1.40972637935992e-05
-5.28540546735797e-05
-4.9307688219701e-05
-2.78747604658505e-05
-4.6643449740229e-05
-1.91740851147326e-05
-4.46272692986374e-05
-1.22105973784775e-05
-2.20987817340843e-05
-9.1845035174238e-06
-5.35119382396405e-05
-3.02238493982234e-05
-3.15621121651007e-05
-1.32416721449395e-05
-7.74903060703253e-07
-2.41173926107986e-05
-1.65052292979448e-05
-1.51842896782289e-05
-7.64500656622344e-06
-4.25536492224582e-05
-1.81493614227231e-05
-3.87965906521124e-05
-4.06860329227906e-05
-2.23654184106547e-05
3.17100757716081e-06
-6.52050569736356e-06
-8.83901541985248e-06
-3.05307468975594e-05
-2.99745959261915e-05
-1.30697644295761e-05
-1.05694325770661e-05
-1.81965215669849e-05
-1.95463699526934e-05
-1.7534615279829e-05
-4.40118159655764e-05
-5.24780932723785e-05
-1.53841008593498e-05
-8.62740840844509e-06
-3.16094393585357e-05
-3.27272088457434e-05
-4.05670236515552e-05
-4.84173337394536e-06
-2.83312481703621e-05
6.8619747309836e-06
-5.74922332731275e-06
-3.81354204742403e-05
-2.60715282598834e-05
-4.31045815220439e-05
-2.34628972559426e-05
-2.9329078980446e-05
-2.10445042663408e-05
-3.29740036382818e-05
-3.0881939598926e-05
-3.9026628031495e-05
-1.10987077898403e-05
-5.81977942094056e-05
-4.65380918768752e-05
-4.44705479261551e-05
-5.08615767288541e-05
-1.82987278660111e-05
-5.48034205431809e-05
-4.25927731453491e-05
-5.23587987142878e-05
-1.92633578482059e-05
-3.98752079721038e-05
-1.3742362501534e-05
-1.42327972134041e-05
-2.49782139968552e-05
-4.06648706286679e-05
-3.1170474590861e-05
4.87630844575999e-06
-4.34618077138691e-05
-3.39768784396449e-05
-1.14499407034672e-05
-3.49017407264243e-05
-6.53092945428165e-06
-5.81164714115686e-05
1.96519189009236e-05
-1.76000033723633e-05
-3.01145411314047e-05
-1.45580181095692e-05
-3.38958128980989e-05
-2.19499836733671e-05
-1.07404800856665e-05
-6.09318528558872e-05
-5.6185230786644e-05
-2.96921058893167e-05
-3.80285742117411e-05
-1.56608848889619e-06
-4.14044789057521e-05
-2.99304403827364e-05
-5.18229159881613e-05
-1.06229890287646e-05
-4.58256413256451e-05
-2.70186172766811e-05
-1.28302454259847e-05
-4.8090536813253e-05
-6.21593799219484e-05
-3.84880343024885e-05
-1.19820956501572e-05
-3.58525019332173e-05
-1.8057876161565e-05
-3.69805731209258e-05
-2.63757847696239e-05
-3.95471275896002e-05
-3.31540655039994e-05
-2.96880438593872e-05
-2.13457258582585e-05
-1.22954332505522e-05
-3.50762631638979e-05
-2.76700140219011e-05
-4.53932143301195e-06
-2.72191195415661e-05
-5.58247325744758e-05
-4.05401321317345e-05
-4.33389036126591e-05
-3.87999808143662e-05
-2.82640581433257e-05
-3.66299812316255e-05
-5.72826069263313e-05
-2.43382516198911e-05
-3.2811647146092e-06
-2.31245339344477e-05
-4.42356032414422e-05
-3.44144080869194e-05
-5.35230304798185e-05
-5.95252006142277e-06
-2.88487843380979e-05
-2.12763860103704e-05
-3.41427185775548e-05
-2.19797265387794e-05
-3.70052639152467e-05
-6.31947899366604e-05
-4.78477524358327e-05
-1.17705232181433e-05
-4.40694418797005e-05
-2.88630073286884e-05
-1.80692449471744e-05
-4.46643675599013e-05
-3.14196561202953e-06
-4.07727479488055e-05
-3.69677426547265e-05
-4.83616621224095e-06
-3.59766115752505e-05
-4.37617765508148e-05
-3.71362923878008e-05
4.50412276730129e-06
-4.92381393832217e-05
-3.21578403223164e-05
-5.17057117984083e-05
-4.20574743103662e-05
-4.3013554659856e-06
-2.600866535204e-05
-1.61116031554451e-05
-7.4423138519643e-06
-2.1772082014019e-05
-1.69824134024997e-05
-3.22044268563787e-05
-4.62635796780959e-05
-3.32330437561449e-05
-2.36316445101044e-05
-3.940118535426e-05
-6.6482137397841e-05
-3.57836331258822e-05
-1.54042265479117e-05
-4.56656836292278e-05
-8.41892458205762e-06
-5.04605749670734e-05
-1.42901081084322e-05
-4.50974649104605e-05
-3.47768821427706e-05
-1.24921871229212e-05
-3.41461921781419e-05
-1.90345343593798e-05
-4.37117606894941e-05
-4.21371027177156e-05
-3.20945019157259e-05
-2.27781226573425e-05
-4.20082118850705e-05
-2.51178000740945e-05
-5.29036641596651e-05
-4.36854749832324e-05
-5.97187773148548e-05
-2.85271328984524e-05
1.96690262123589e-05
-1.43178185613799e-05
-4.29618150896055e-05
-3.42765720125648e-05
-1.89850346703017e-05
-1.87830186996466e-05
-3.2672948132969e-05
-5.66683885702224e-05
-3.98852079169643e-05
-3.27299235522298e-05
-2.91097030910134e-05
-2.8500482151226e-05
-1.32351816508959e-05
-2.37122361831267e-05
-3.2671939260456e-05
-3.05311946796256e-05
-5.91918056756704e-05
1.25336433387552e-05
-2.74987478109694e-05
-1.77552028178703e-05
-7.11291135077438e-06
-3.81791512024028e-05
-5.17107339163796e-05
-2.45463326080469e-05
-4.37673303357787e-05
-3.57005110740228e-05
-9.4364699792687e-06
-2.2564111991195e-05
-3.60961030262432e-05
-2.78707974341686e-05
-2.29783250444663e-05
-1.71346747952331e-06
-2.00507128223513e-05
-4.21878386499172e-07
-1.6862046505214e-05
-3.42390754427746e-05
1.82574045904746e-05
-1.75062005923886e-05
-2.59840984441675e-05
-2.03248085536392e-05
-4.77701117684583e-05
-2.51023793958562e-05
-3.76982968462439e-06
-1.92649805649309e-05
-1.49215060212669e-05
-2.36683550014651e-05
-3.2380892757706e-05
-1.37628125282471e-05
-3.46179603150007e-05
-2.32853807179969e-05
-4.4482118474867e-05
-3.39472494065103e-06
-3.51972671348857e-05
-2.1728182892138e-05
-3.43310373634281e-05
-5.83881178927723e-05
-1.39824719480507e-05
-5.57164476421106e-05
-5.49703835074636e-05
-5.67588452691099e-05
-4.29844727675888e-05
-3.33353974013124e-05
-2.8687378788398e-05
-3.24517762217525e-05
-3.13087834510951e-05
-4.73280803886501e-05
-3.10751584369585e-05
1.26404665054467e-05
-3.2489494338074e-05
-3.64091259645831e-05
-1.45827118259669e-05
-4.14714595572638e-05
-2.68843219481228e-06
-1.13833628333066e-05
-2.8178130818599e-06
-1.99347491943517e-05
-2.91753317452353e-05
-2.96425005745478e-05
-1.78620942133975e-05
-2.08619445396074e-05
-3.59169801790784e-05
-2.33539952603518e-05
-4.90518557142949e-05
-4.98023760779494e-05
-5.09136333057863e-05
-3.61642166940365e-05
-3.60681857280368e-05
-1.92031684847991e-05
-1.64403415048103e-05
-9.67308160513854e-06
3.90178503014383e-07
-1.62218740137115e-05
-1.79237055832313e-05
-4.43309011725371e-05
-3.80982413952956e-05
-2.48339945463334e-05
-5.67768878132199e-05
-5.90718525524603e-05
-3.19287438475469e-05
-2.25518898858748e-05
-3.5420821614332e-05
-1.79140321736462e-05
-2.05803335202115e-05
-1.85708821456319e-05
-2.46547321955879e-05
-6.45342661921109e-05
-1.35182604625012e-05
-2.75949431567014e-05
-6.85267956151594e-06
-4.29454664054645e-05
-4.64090421213577e-05
-1.64554097730564e-05
-2.1850095079397e-05
-5.59007265628156e-05
-2.66862906654571e-05
-7.91588745471648e-06
-1.98248977489198e-05
-2.49740843503235e-05
-1.75845175856466e-05
-1.58585996496558e-05
-2.77257970461065e-05
-8.78760253314257e-06
-1.4546531463659e-05
-4.9829122691065e-05
-6.04477306250574e-05
-3.5444922534758e-05
-1.39175298136899e-05
-3.98440531677343e-05
-5.42934594987383e-05
-2.42081918918335e-05
-4.78705056639606e-05
-1.37813164671824e-06
-1.08332565527116e-05
-4.9418618135275e-05
-3.70544443462378e-05
-9.60178120343776e-06
-3.45099263907752e-05
-3.71720972587608e-05
-4.81490318924321e-05
-3.96353917981956e-05
-4.74189168343279e-05
-2.32645721984655e-05
-3.03038375487491e-05
-9.74117766422784e-06
-5.12936614542593e-05
-5.75143988612442e-05
-3.69896185118871e-05
3.92159331758838e-07
-2.68580598249421e-05
-3.41722333309709e-05
-2.4427814307264e-05
-1.36970439774678e-05
-3.1040918844152e-05
-5.83935268113572e-05
8.42299282634248e-08
-5.73903314769142e-05
-3.43624902952542e-05
-5.2890582391037e-05
-3.29653240054214e-05
-4.31474756805924e-05
-4.76777256815063e-05
-3.65949918304703e-05
-3.46942723192766e-05
-3.76426897071221e-05
-2.6235029651678e-05
-6.55779540337373e-05
-2.3931709234638e-05
-2.64318402927925e-05
-2.15469006545893e-05
2.10044357185211e-06
-2.18758822092193e-05
-6.31978069538438e-06
-3.7088947487698e-05
-3.477284620156e-05
-2.93207533817192e-05
-6.62102818684428e-05
-3.70923990510256e-05
-2.09329491645701e-05
-3.44864795012099e-05
-1.38946376483922e-05
-2.51458373688413e-05
-3.43156832999767e-05
-2.73759409360085e-05
-1.57211965666787e-05
-3.21089712279261e-05
-3.60227401291068e-05
-1.96787238378436e-05
-3.03346426138856e-05
-2.78342141526036e-05
-3.0136030327843e-05
-2.5199204323955e-05
-3.35903343728148e-05
-3.24517578246044e-05
-3.05854516271237e-05
-3.23803008554342e-05
-3.06875328779791e-05
1.43579979019429e-06
-4.16716699557971e-05
-2.63130115170926e-05
-4.41817836828538e-05
-1.8097095089256e-05
-2.71333973750025e-05
-2.36081715191637e-05
1.82125551369226e-06
-2.49986899112829e-05
-3.94915490480572e-05
-7.4206368970542e-05
-3.16010400779764e-05
-2.11619521341446e-05
-1.45210243227972e-05
-2.44859916856426e-05
-1.69188427679633e-05
1.63272581990754e-05
-3.65035452544261e-05
-1.11539929763718e-05
-4.40418288194305e-05
-4.28256356104632e-05
-4.4047602542509e-05
-1.19707207240538e-05
-1.91587103613061e-05
-3.36792174884386e-05
-2.36082529267712e-05
-2.7699951025678e-05
-1.58534160542743e-05
-2.27518354238778e-05
-1.34637515668645e-05
-2.26316383172349e-05
-1.95343130307969e-05
-8.22981162324134e-06
-1.55579956657455e-05
-3.41244447092651e-05
-2.49353469801089e-05
-2.80653564185037e-05
-3.14938538566139e-05
-3.3912450475098e-05
-5.31086736945166e-05
-1.89290316217405e-05
-2.39199299734903e-05
-6.52140839031558e-05
-3.03632624544069e-05
-4.58213813096008e-05
-3.84094462895751e-05
-4.5673754998591e-05
-2.73643134125907e-05
-1.17433317489452e-05
-2.56338802820234e-05
-3.6392886038924e-05
-3.57409031976495e-05
-3.79714266544538e-05
-3.15105465921402e-05
-8.82001225337692e-07
-1.06202760908338e-05
-1.23001098301629e-05
-3.51395396667134e-05
-1.46267701334758e-05
-1.41010163821406e-05
-1.90616769774866e-05
-2.01734953482037e-05
-3.67578959270409e-05
-3.13168262165274e-05
-4.13954961328645e-06
-9.79592245820612e-06
-5.34693083087214e-05
-3.79594776846077e-05
3.89610962798804e-05
-2.50328518937665e-05
-2.4483306136412e-05
1.16743114388036e-05
-5.90734260828658e-05
-2.9116315495528e-05
-1.23235517017032e-06
-3.19692242553412e-05
-2.93812986462668e-05
-4.52960767445066e-05
-4.51900972399234e-05
-2.19884931086616e-05
-2.25242342988034e-05
9.08234544419012e-06
-2.67453798947125e-05
-4.81489609743751e-05
-2.0138671571154e-05
-1.54967000665239e-05
-4.09659195250584e-05
-1.48736001014901e-05
-1.70455124788259e-05
-3.62494261209736e-06
-2.53934299873975e-05
-1.74423700987067e-05
-5.44004717107719e-05
-3.76286726985598e-05
-3.80401331386907e-06
-2.84792974321373e-05
-2.93654407640143e-05
-4.3715243498083e-05
-1.77175339374342e-05
-4.37003124337696e-05
-3.43404295015942e-05
-4.38096138396675e-05
-3.22422309733289e-05
-4.91767701540488e-05
-1.54698888112811e-06
-1.41662605417291e-05
-7.57745395868337e-06
-1.22120734329505e-05
-3.97739411856078e-05
-3.43619535737923e-05
-3.29724639457589e-05
-4.30243354238166e-05
-3.13136014207831e-05
-4.64970092594274e-05
-4.75449317739404e-05
-2.06146363301909e-05
-4.85729015804141e-05
-5.21871168708103e-05
-3.84946580686034e-05
-2.63076564796716e-05
-2.11886886485987e-05
-4.29453642092819e-05
-6.3096218778137e-05
-4.09484836108729e-05
-3.75513417516e-05
-5.12094225232189e-05
-1.86695985405941e-05
-2.98765355336944e-05
-2.75681157994006e-05
-5.24947606995216e-05
-6.72925372766442e-06
-3.98090306375912e-05
-4.0383117384231e-05
-2.9360630459715e-05
-3.92925345678334e-05
-2.96597041421421e-05
2.251860807291e-05
-5.66505513417808e-05
-2.90438992018708e-05
-7.86877622422631e-06
-2.97338462354479e-05
-4.05741556639144e-05
-3.70601234714046e-05
2.08076961570209e-06
-5.0511338420899e-05
6.00253733501943e-07
-2.86406042572292e-05
1.24172714665524e-05
-4.69504105092005e-05
-4.79889507753598e-06
-3.198587770452e-05
-1.81477407256769e-05
-5.21825463535031e-06
-6.15033255988426e-06
-2.88471145499773e-05
-1.0164475748591e-05
-9.11230871771408e-06
-3.29559542747886e-05
-2.68914474953292e-05
-2.81404042152197e-05
-3.07531633078264e-05
-2.62802424892722e-05
-2.09784357982565e-05
-4.77731643425004e-05
-3.34322145236458e-05
1.8767908195432e-06
-6.13245990990149e-05
-2.20440373665358e-05
-2.53303143746473e-05
-4.07124137347977e-05
-3.20332514244614e-05
-2.92203880190139e-05
-1.59950372050757e-05
-2.6978043709834e-05
-2.70911835029063e-05
-1.41216613346251e-05
-2.88514998473065e-05
-3.94838377230641e-05
1.99808772658355e-06
-5.95880770433922e-05
-6.328097041934e-05
-3.84417018530671e-05
-2.50818424577909e-05
-4.13833627925051e-05
-3.85547159423531e-05
-2.54574307680878e-05
-3.41767952867859e-05
-3.05012526667809e-05
-5.83879497413895e-05
-2.27215378495381e-05
-4.08830323928379e-05
-3.11508527847465e-05
-3.60249036056182e-05
-3.39843626095811e-05
-2.72121215172653e-05
-2.28282114726614e-05
-4.71919170639156e-05
-7.36852855396508e-06
-1.03952928327356e-05
-3.3511479239302e-05
-4.3705276018726e-05
-4.22052597702083e-05
-5.29357782856908e-05
-1.75277882040881e-05
-2.46109673405457e-05
-2.163789171623e-05
-3.74064865967977e-05
-9.10899781986625e-06
-4.18444892291266e-05
-6.92224113110541e-05
-1.28576879120059e-05
-2.57606239723025e-05
-2.47067817825995e-05
-1.74723357969788e-05
-3.00292531522736e-05
-1.93842399536609e-05
-2.16331276108524e-05
-2.09131958145254e-05
-4.02660765252705e-05
-6.52934732805857e-05
-5.10033194232464e-05
-1.19594970596927e-05
-3.16609558335017e-05
-2.54252468554171e-05
-6.04266342720649e-05
-1.88336061024523e-05
-4.05740057323903e-05
-2.35320767939594e-05
-2.10686305488802e-05
-1.28923325287485e-05
4.07397495589656e-06
-4.9807706716775e-05
-1.52509513464871e-05
-1.68955607982269e-05
3.89023599639847e-06
-3.46711279028343e-05
-9.16789308385804e-06
-2.99826405753473e-05
-3.78279374250609e-05
-4.16674584097137e-05
-6.51953776076373e-05
-3.61323160094296e-05
-4.56786709347974e-05
-7.29295127262963e-06
-2.90108593691366e-05
-2.80550949199279e-05
-4.44613336104067e-07
-4.13336467941201e-05
-5.23173376859595e-05
-5.54554709969647e-05
-1.63439821310529e-05
-4.58414195790163e-05
-1.33389623485153e-06
-5.74062832737798e-05
-5.41594218866266e-05
-1.57707552512233e-05
-2.591388727838e-05
-2.83766676162184e-05
-1.57589610301101e-05
-2.47996444010132e-05
-4.44602349234302e-05
-2.03496351901076e-05
4.84289302672964e-07
-8.21901319842456e-06
-3.93127103034227e-05
-4.93129941416374e-05
-3.20252782121986e-06
-1.54000866973556e-05
-4.84116543051559e-05
-1.94695620254737e-05
-1.54087374110231e-05
-9.88423066421598e-06
-4.52914628778472e-05
-3.08642361196699e-05
-1.39618180665021e-05
-4.58914252592986e-05
-2.80468163114923e-05
-2.71085587374038e-05
-3.44327456057428e-05
-2.62523273775897e-05
-4.87978502924319e-05
-2.99691091772746e-05
-1.64273521903763e-05
-3.54522711645235e-05
-4.01385741826335e-05
-2.85773264991405e-05
-3.22567235330087e-05
-4.80208957992411e-05
-3.75722384333926e-05
-3.35138891848495e-05
-2.18765875846445e-05
-3.67975961577675e-05
-4.41251091600689e-05
-1.02462821202922e-05
-4.30432715825362e-05
-5.61296092731518e-05
-1.00879961570256e-05
-2.69401933642232e-05
-4.20847954042247e-05
-4.50885517006198e-05
-1.05798664244634e-05
-2.23984001336466e-05
-2.04733435400948e-05
-2.44409312801407e-05
-4.05936719629145e-05
-3.5544253777454e-05
-1.91569465695319e-05
-2.54530156525143e-05
-2.98687682443225e-05
-4.8492611605931e-06
-2.75820758464465e-05
-4.49693782765092e-05
-2.74902118909681e-05
-3.18517384143602e-05
-3.63777179248178e-05
-3.32780787364966e-05
-3.64010529362401e-05
-5.4898763848858e-05
-3.06514560852354e-05
-3.5184438918e-05
-9.11681031393811e-06
-8.92191318674339e-06
-4.97812149537386e-05
-3.34629316316827e-05
-3.26135093530139e-05
-3.35933460919376e-05
-2.79004681249786e-05
-5.41553563287741e-05
-5.06952358241391e-05
-6.49488663337453e-05
-2.44777009858054e-05
-6.71422225971084e-06
1.24612564363667e-05
-3.02043463904442e-05
-3.57416872947287e-05
-3.55888693775273e-05
-8.72371848314028e-06
-3.38372330859908e-05
-3.97402774477779e-05
-1.17754765485234e-05
-2.26709347957354e-05
1.48519304987518e-05
-3.2381046529917e-05
-3.56118100366333e-05
-2.69455683390242e-05
-3.79132989268155e-05
-6.31253650857698e-05
-4.16593398784183e-05
-3.94289914742417e-05
-6.89928065871852e-05
-3.04111884378568e-05
-4.08610190289522e-05
-1.14987274737406e-05
-1.98452681693653e-05
-3.05393794012672e-05
-3.39643404893267e-05
-2.95861211754275e-05
6.82097351692396e-06
-4.92298098450358e-05
-1.16582771880286e-05
-2.22525003326727e-07
-1.70950213031921e-05
-4.14928842752876e-05
-3.05378183177607e-05
-4.09031887000852e-05
-2.93954613799711e-05
-3.05044625810132e-05
-1.45183760502791e-05
-1.16388563269118e-05
-2.95993566013521e-05
-2.13375242942366e-05
1.10152444260585e-06
-2.90719164402075e-05
-2.90543578857348e-06
-4.41707617658314e-05
-2.26872877698828e-05
-1.63330806398251e-05
-4.4346824664366e-05
1.40109421484698e-06
-7.4767114676252e-06
-2.9756449942465e-05
-2.87648871194616e-05
-4.97158448666819e-05
-6.49892210452188e-05
-2.74399210691836e-05
-4.84314808483596e-05
-2.71083255178453e-06
-3.04732930391634e-05
-2.60791990390951e-05
-7.59002132046903e-06
-2.66213534328656e-05
-9.12728791515258e-06
-3.7053135681557e-05
-3.39888598501425e-05
-3.8251800968148e-05
-5.49238220734183e-05
-2.11084679772208e-05
-4.66741168946264e-05
-2.49858360848474e-05
-2.48456488647634e-05
-4.25336457476049e-05
-1.14514651967082e-05
-6.99829131741061e-05
-4.11791707397833e-05
-7.10022946722819e-06
-4.35488153159188e-05
-3.39637883370343e-05
-2.98588131690651e-06
-4.92046195831098e-05
-1.20460164889176e-05
-3.15645292505359e-05
1.20361856139934e-05
-5.57453729582234e-05
-3.24877044740718e-05
-5.63727075251028e-05
-2.62772423687684e-05
-1.85540366448227e-05
-3.05929035272625e-05
-3.61730537344892e-05
-2.2001941216547e-05
-2.47556965757673e-05
-3.39194528493069e-05
-1.44579583121699e-05
-2.51428640748166e-05
-1.74842064218535e-05
-6.33934929739371e-05
-1.60015688949609e-05
-1.75972733294265e-05
-2.36139291441488e-05
-1.84091256082527e-05
-2.37372832025493e-05
-3.75755096883459e-05
-6.21109763334524e-05
-1.61765143817269e-05
-3.58285553222935e-05
-3.12657133695577e-05
-1.9979019518215e-05
-3.00005112739626e-05
-1.09589320720874e-05
-2.76224163252159e-05
-2.85056981697154e-05
-3.8344134921104e-05
-4.70557600916605e-05
-4.57475967619478e-05
1.13879034804091e-05
-4.97951029868195e-05
-2.89775180450309e-05
-3.14569366191801e-05
-1.49183024397664e-05
-8.76022168619724e-06
-2.37345809013103e-05
-1.84131576092723e-05
2.05413376290709e-05
-2.02878054729538e-05
-2.51636685971381e-05
-9.89201384419244e-06
-3.56503426548609e-05
-3.89432007310336e-05
-5.37083634571131e-05
-5.6643915501111e-05
-4.94935002662084e-05
-5.700506253662e-06
2.65603560673274e-06
-1.66468089871898e-05
-4.52516409779423e-05
-3.75840606365555e-05
-1.8915877607554e-05
-2.23804633962388e-05
-6.8925265685717e-05
-5.77717258449274e-05
-3.66707223953989e-05
6.65974888676808e-06
-1.55135621138483e-05
-4.82976070712706e-05
-9.47781136199341e-06
-2.87439358970374e-05
-4.7423154674352e-05
-2.21700061912456e-05
-1.64443755909338e-05
-3.83207297600504e-05
-4.23328282665477e-05
-1.95122055496241e-05
-3.97558798876571e-05
-8.55511948611703e-06
-3.90164808784284e-05
-1.93254579090542e-05
-3.0208367648158e-05
-8.35103151258363e-06
-1.91609272216215e-05
-5.54304234470914e-05
-1.94587921715432e-05
-1.37553208104504e-05
-2.50636460589444e-06
-3.20634583559511e-05
-4.9991160451449e-05
-5.73879960941699e-05
-2.96429251240824e-05
-1.134348407608e-05
-4.26180843723134e-05
-3.7623771290263e-05
-5.93430995092119e-05
-1.40850717819628e-05
-9.07287153329509e-06
-4.44346438410097e-05
-4.85392534080896e-05
-3.60475567715889e-05
-3.65010427227102e-05
-2.2202238678856e-05
-2.37837677106825e-05
-3.22913306136228e-05
-3.53502965748318e-05
-2.32976530846646e-05
-2.46015471600011e-05
-4.56362675960862e-05
-1.67844387603456e-05
-1.36420195584012e-05
-1.89828082352475e-05
-2.16090194696324e-05
-2.17993273411164e-05
-4.68684995351242e-06
-3.36510632675175e-05
-2.51979576331735e-05
-2.68290358242839e-05
-5.28242647453882e-05
-1.48053999483324e-05
-1.85407132360569e-05
-4.06533698862121e-05
-6.21920926418377e-06
-3.72825595394603e-05
-2.72749566969204e-05
-4.45713325720936e-05
-2.91182424478001e-05
-2.08203136482516e-05
-2.83998687041443e-05
2.62369656633356e-05
-2.00765196652299e-06
-2.83707912458077e-05
-3.83993947672331e-05
-3.21262822778712e-05
-1.41524722255938e-05
-4.66144564175795e-05
1.96878089264166e-05
-2.43794435200132e-05
-1.99020624914806e-05
-3.83922533709356e-05
-1.20661121438144e-05
-4.38748005715026e-05
-2.35093353446262e-05
-2.12640401210206e-05
-2.57977066166891e-05
-5.01597639638768e-05
-2.22915879201356e-05
-1.63652060205662e-05
-3.72840948617702e-05
-2.03153062848799e-05
-3.06021463039535e-05
-2.06745269082691e-05
-5.25292063661615e-05
-2.64552336591559e-05
-2.95098573691569e-05
-3.09353649809731e-06
-4.60058117873345e-05
-3.83018667404023e-05
-2.55717391988116e-05
-3.12374692025317e-05
-1.94963417972826e-05
-6.22848208186706e-05
-3.68146810719487e-05
-4.5358868558175e-05
-4.80095073282408e-05
-2.91275887032364e-05
2.77916473236165e-05
5.05106199600366e-07
-3.62928687604221e-05
-3.43947422324974e-05
-1.8677442655068e-05
-1.91022506748861e-05
-4.72563977409347e-05
-2.33947382001035e-05
-6.12955291225063e-05
-6.26914632685147e-05
-2.1818006228402e-05
-5.73008610523449e-05
-6.66360940914558e-06
-3.32023910585155e-05
-1.91401446645687e-05
-3.99536838298262e-05
-4.17912917023552e-05
-4.94069952955818e-05
-1.4943024213557e-06
-7.25030351657699e-06
-3.7971479986265e-06
-3.59060776005966e-06
-1.32009926052963e-05
-4.19654120980964e-05
-3.08906290526961e-05
-1.69372165565266e-05
-3.19355993880439e-05
-6.4515020962584e-05
-4.92620540782909e-05
-1.22352948667541e-05
-3.51980613024195e-05
-3.21457299127591e-05
-3.0140485074813e-05
-1.387582751849e-05
-9.89501340836226e-06
-1.99375192140276e-06
-1.46962771741814e-05
-2.63472933006524e-05
-3.74710395682575e-05
-1.64803276494156e-05
-3.93606499577885e-05
-1.83601478941595e-05
-4.48566314776806e-05
-3.88070681419487e-05
-4.29189275184309e-05
-1.46808632986395e-05
-3.42999036079708e-05
-2.283915850736e-05
-4.87611895880916e-07
-4.1274320088489e-05
-1.30128994229204e-05
-4.28749444961947e-05
-1.17252359311832e-05
-3.17673992121217e-05
3.3463338257834e-06
-2.05471213919955e-05
-3.32549336634648e-05
-3.55935672969072e-05
9.17665872451344e-06
-4.0783357708237e-05
-5.20724861286191e-06
-3.72321273225892e-05
-4.35700145457109e-05
-3.92347311686678e-05
-4.5541837613844e-05
-5.50343236347018e-06
-3.10005563901567e-05
-3.0186737486617e-05
-2.47882833110184e-05
-1.93620854201319e-05
-1.86994711400407e-05
-5.51273914686489e-05
-1.97394895590285e-05
-1.05891432999442e-05
-3.42099491632367e-06
-1.23129269072855e-05
-1.26964587365437e-05
-1.45130822503438e-05
-4.20840323821711e-05
-5.86030221171424e-05
-6.70210211322533e-06
-1.32995881414921e-05
-1.38758367070611e-05
-2.70148536944337e-05
-3.30637415578773e-05
-3.39905318335785e-05
-6.04962017419216e-05
-5.26508309607619e-05
-2.91770488813756e-05
-4.54230551228676e-05
-3.89760842505982e-05
-1.73831010537416e-05
-2.96616295697596e-05
-4.22141922315959e-05
-9.60380809063663e-06
-2.54263370844356e-05
-5.21482884127137e-05
-5.8513233072025e-05
-1.45210089808711e-05
-2.7030488321354e-05
-2.47262518385075e-05
-3.10213392722207e-05
-4.48787268724163e-05
-3.37519120098583e-05
-2.7265724614159e-05
-2.47627925071806e-05
-1.6218255319813e-05
-3.77990980966655e-05
-2.9957163592897e-05
-4.99395089290281e-05
1.63825665229138e-06
-3.73738053826614e-05
-4.75535094435562e-05
-6.25311556184221e-05
-6.23160007638196e-05
-2.28768750701626e-05
-1.39603323984839e-05
-1.91446692188133e-05
-1.87196055520962e-05
-1.2073471655252e-05
-2.57475774141376e-05
-2.23051122833536e-05
-4.32022514343662e-05
-2.79722150916156e-05
-5.31652919071023e-05
-6.51051727034496e-06
-5.97774406707393e-05
8.94340356516855e-06
-1.06269684392179e-05
-1.5513368212497e-05
-1.8818215377875e-05
-4.13347541595366e-05
-4.0390259650741e-05
-3.13406279939553e-05
-2.577012576245e-05
-2.74246952764291e-05
-3.41253621937588e-05
-2.43325636333827e-05
-2.5858266433682e-05
-3.6833281202984e-05
-2.49053359658619e-05
-4.27974582630128e-06
-3.40453413599008e-05
-4.71381857662788e-05
-3.02053260443043e-05
-2.5047084286626e-05
-1.96572819630426e-05
-1.8037715431852e-05
-4.63108826958545e-05
-5.31294127620036e-05
2.98440708788332e-05
-2.67621995491351e-05
-3.80449226827855e-05
-1.61859625146961e-05
-2.74396286145074e-05
-5.55067821248458e-06
-1.2462111294559e-05
-6.89275133497435e-05
-5.23742764744218e-05
-3.54569173212482e-05
-3.54095011840948e-05
-3.69932010156287e-05
2.36381166588247e-05
-1.22085471529234e-05
-4.37515061203915e-05
-2.90923218512746e-05
-3.77976279944803e-05
-5.95928838014117e-05
-2.42548160811234e-05
-3.05730012349993e-05
-1.91430176280495e-05
-5.04016066945086e-05
-2.44783686498106e-05
-2.97963574674664e-05
1.97841009006463e-06
-3.9459366529478e-05
-2.35075436107466e-05
-2.3469862045932e-05
-2.2572928425042e-05
-3.0784834389885e-05
-5.84644555890344e-05
-1.46868303192976e-05
-2.54229544602464e-05
-9.48467090000247e-06
-3.64354685477736e-06
-3.46641792656851e-06
-3.40658645973642e-05
-2.13444122864113e-05
-4.39470926460968e-06
-3.15414338979694e-05
-2.63401038717035e-05
-5.59141160981362e-05
-2.49574281542428e-05
-4.60948523856454e-05
-4.97605119720225e-06
1.56744637265247e-05
-1.64407878389873e-05
-4.52843442050994e-05
-4.50952240580661e-05
-4.24190943286631e-05
-3.21578356134375e-05
-8.39706663532534e-06
-2.55863875162381e-05
-4.22096869307295e-05
-4.88741356111618e-05
-3.84371772702094e-05
-3.25066894623567e-05
-5.14404078532525e-05
-1.28969264345112e-05
-7.12661022512399e-06
-4.02684498704292e-05
-5.94046935874029e-05
-4.51451989306203e-05
-2.81614928148902e-05
-5.58740219014094e-05
-4.82447464503306e-05
-1.6884875948764e-05
-4.02618705141558e-05
-5.64403938715711e-05
-2.40665859350198e-05
-1.36317753801465e-05
-3.38349514540017e-05
-5.21025704732454e-05
-4.52745149081857e-05
-3.05205870663414e-05
-1.53940912963567e-05
-2.09584840725039e-05
-6.1915036076668e-05
1.41219701933758e-05
-4.53208957192686e-05
-8.07930674883431e-06
-2.75220406519628e-05
-1.93088361786613e-05
-3.24092494584575e-05
-1.4482704750755e-05
-3.86956392698467e-05
-3.04751226647932e-05
-2.76336972513194e-05
-5.24518581977398e-05
-2.10544556779581e-05
9.49786541167927e-06
-6.2984576131359e-05
-4.49809117365827e-05
-2.57740998568955e-05
-3.03530325840422e-05
-2.16751732094153e-05
-2.25346142677963e-05
-8.05903039917193e-06
-4.72164749998328e-05
-2.46083199474819e-05
-3.34431317531619e-05
-1.74006871469441e-05
-2.75021582063064e-05
-3.36258298122431e-05
-2.28012909056487e-05
-1.22503292962158e-05
-2.59285797379597e-05
-2.77291402638217e-05
-2.2527146952684e-05
-3.15828883469131e-06
-9.776975286053e-06
-5.09665097066804e-06
-1.43635204242063e-05
-4.02207255064089e-06
-2.81867106456658e-05
-4.61660578868819e-05
-1.23074933631733e-05
-3.81591123031441e-05
-1.61993866140667e-06
1.98916514437191e-05
-7.04539478960254e-06
-4.66286107824768e-05
-4.92759904392294e-05
-5.0342686646655e-05
-3.74450236909463e-05
-2.92771691777799e-05
-3.20753367667751e-05
-1.62101098593326e-05
-6.61173321405434e-06
-3.67043872505607e-05
-3.60916633503678e-05
-2.70435556081326e-05
-2.89124215265237e-05
-5.82575858518148e-05
-2.71369071453857e-05
-1.82234139293481e-05
7.69343686721685e-06
-3.24146594992633e-05
-4.15840909817417e-05
-5.41206137578369e-05
-6.69480157504622e-06
-3.5909914448599e-05
4.7839315629885e-06
-1.87854188555836e-05
-1.91280413755088e-05
-2.91228080449797e-06
-3.10431952658899e-05
-2.88736121134293e-05
-2.88405044148102e-05
-4.24388869852189e-05
-1.82079956089901e-05
-1.26425027078268e-05
-3.00051915861127e-06
-2.10203649560002e-05
-1.42344297683852e-05
-3.16104883174319e-05
-4.07724791710193e-05
-2.17546202127332e-05
-5.39609503857215e-05
-2.04365028661384e-05
-1.61933295037847e-05
-8.23954097996274e-06
-4.89558481110421e-05
-2.35398818158069e-05
-5.44818375482215e-05
-2.23738620237276e-05
-3.92254986862998e-05
-1.3528230999417e-05
-3.38255458593766e-05
4.94951959290448e-07
-4.93886328031808e-05
-4.91070053845245e-05
-1.55500046854441e-05
-1.17235076173084e-05
-3.29283117623878e-05
-3.16829966740906e-05
-3.91067399245974e-05
-3.67436726667984e-05
-1.35578704893801e-05
-5.04387264516908e-05
-3.70027701956725e-05
-1.93511637283819e-05
-3.34013880144292e-05
-3.7095767670951e-05
-6.21678179311105e-05
2.80688973476155e-07
-4.34825289837225e-05
-4.598735752883e-05
-2.9282756719596e-05
-3.01137346260037e-05
-1.18250222816101e-05
-5.67790897083815e-05
-3.50320513952977e-05
-3.69490950366451e-06
-1.80472933326132e-05
-4.81580233894509e-05
-3.07437304045417e-05
-6.85720690034207e-05
-4.03282264212384e-05
-2.36810875600675e-05
-1.42490161250262e-05
-5.29870930555548e-06
-2.42177903154582e-05
-3.72215438584091e-05
-3.42507707608047e-05
-5.56026325747936e-06
-4.17057905982331e-05
-3.92350381709399e-05
-1.71457021701183e-05
-6.81684614865191e-05
-3.98783663336022e-05
-2.26148010637586e-05
-5.32968564726574e-05
-3.88210757868644e-05
-2.38561788458471e-05
-3.83568952836802e-05
6.79445724036948e-06
-3.09796577991971e-05
-1.86570442116119e-05
-2.38684170946169e-05
-3.6684079113023e-05
-1.39673643555292e-05
-1.54506966497646e-05
-2.89018367449753e-05
-1.02592628317675e-05
-5.72368628232704e-05
-1.67862657859028e-06
-2.57522790039119e-05
-1.78048134234887e-05
-4.70645309082908e-05
-5.22790330653776e-05
-3.08000489014598e-05
-4.76099914667996e-05
-1.823613728914e-05
-5.82936066281186e-05
-8.22556913399184e-06
-2.12854327139497e-05
-3.45323180951624e-05
-3.01693717523231e-05
-3.00908722606488e-06
-3.80234803045395e-05
-2.68396822552473e-05
-1.74117250199404e-05
-2.22101727673339e-05
-3.22666026695211e-05
-1.96113761306614e-05
-2.92998939592927e-05
-4.03155687011981e-05
-1.58276849820386e-05
-4.17725595338058e-05
-3.7733431219978e-05
-3.55820249353682e-05
-2.27986567326788e-05
-1.30357474268621e-05
-8.43509461240378e-06
-1.34882661787504e-05
-3.44136914575289e-05
-3.67387164786691e-05
-9.93205118803638e-07
-1.67937851247614e-05
-1.05077336947216e-05
-3.16754345144555e-05
-6.93321531125094e-05
-3.55343633740628e-05
-2.8943440560507e-05
-2.66746996467282e-05
-2.21717340581001e-05
-3.98805211912465e-05
-3.78136839914202e-05
-3.26021246940225e-06
-4.46426260033628e-05
-4.63985844299294e-05
-1.08268323504122e-06
-3.50853203603352e-05
-1.65535411758509e-05
-6.7844245106151e-05
-7.38454203320446e-05
-1.43333030433375e-05
-4.33915614616481e-05
6.42086724878156e-06
-2.6185470588189e-05
-3.42801808253649e-05
-4.59567051953648e-08
-2.61223173207914e-05
-4.84010037105822e-05
-3.36151486056815e-05
-1.28282734872275e-05
-3.4333625970568e-05
-2.33252728477054e-05
-4.21573841517778e-05
-1.70344946114624e-05
-4.7538038463743e-05
2.69465207077417e-08
1.05521198483993e-05
-2.21336819735531e-05
-2.34105118330957e-05
-3.75940429024206e-05
-5.51659765682157e-05
-4.31819622575052e-05
-4.53915720636952e-05
5.05569665904155e-06
-3.88578780156962e-05
-5.06556389810943e-06
-3.14337544940569e-05
-2.53621275702455e-05
-1.3411414426866e-05
-1.2442515584053e-05
-2.41524535742328e-06
-3.25274328184597e-05
-2.47005026609856e-05
-5.84881438657488e-06
-4.21452996516286e-05
-4.07545133318917e-05
-3.7308434286356e-05
-3.87451397980104e-05
-2.92774371093841e-05
-4.64162917028448e-06
-5.91890546796128e-07
-3.80981615403678e-06
-3.01521596554081e-05
-4.51263299894003e-05
-1.84619234864097e-05
-2.90641500737601e-06
-2.58592008946567e-05
-3.13647769369849e-05
-4.57389544997342e-05
-4.55009419657423e-05
-1.28298687918648e-05
-4.20059461653894e-05
-2.86698151526863e-05
-2.7333349203807e-05
-3.73581721830259e-05
-2.7652058020803e-05
-4.38045287962199e-05
-3.60502821918954e-05
-1.79158756551506e-05
-3.11476700751635e-05
-1.42869837725404e-05
-9.2203378475462e-06
-3.11751852670902e-05
-2.825142272784e-05
-3.54251186872988e-05
-2.23455593018526e-05
-7.43959597510285e-05
-5.20441612979336e-05
-4.04101144560381e-05
-1.49445214627525e-05
-4.07087902598648e-05
-6.74107830440658e-06
-4.23659558865078e-05
-3.4588920773456e-05
-8.62279965998482e-06
-4.8101000234918e-05
-2.04986023530008e-05
-5.76235658687471e-05
-4.50464580019305e-05
-3.6245225711457e-05
-3.8756063557274e-05
-2.71953166465925e-06
-4.39570857250613e-05
-3.46807226623902e-05
-2.75183803873437e-06
-6.33775595093758e-05
-1.82825546186098e-05
-3.11026216428858e-05
-4.68686401409357e-05
7.0640244296157e-06
-3.91628725166459e-06
-2.86872212840928e-05
-1.56207332213294e-05
-6.93293915814942e-05
-2.81238895417519e-05
-2.13605115629072e-05
-6.02979261880989e-05
-3.47648921664067e-05
-4.00753204500656e-05
-6.88988769522947e-06
-1.5865864388123e-05
-2.2990999037399e-05
-4.51681538926e-05
-1.16036466298546e-06
-2.88351952269535e-05
-2.95893324781366e-05
-4.80711081279481e-05
-2.53769791124164e-05
-2.54841508103226e-05
-2.33460963601177e-05
-1.84159554142362e-05
-2.09824760170133e-05
-2.09586178487142e-05
-3.81777445618674e-05
-2.89445620095427e-05
-5.87783313661076e-05
-2.6772873215704e-05
-5.75271309364582e-05
-4.04683654295462e-05
-3.39574015547495e-05
-3.07309961346875e-05
-2.87608439505021e-05
-3.65298309375399e-05
-2.96538728369436e-05
-4.07598813030717e-05
-5.70386512521592e-05
-2.82531200845647e-05
-1.5515587272737e-05
-3.19945438382722e-06
-5.36662265394665e-05
-3.86010398217923e-05
-5.97521518919825e-06
-4.17780435830221e-06
-3.46831966368816e-05
-2.00249344570497e-05
-3.58659828203705e-05
-4.85656527852862e-05
-3.88619021894362e-05
-3.88966773026289e-05
-3.68563163956503e-05
-2.85937100612804e-05
-5.43238801834543e-05
-3.11862383023429e-05
-3.87948609219044e-05
-3.03922412739995e-05
-3.25184320596601e-05
-5.04661895495553e-05
-2.36633309562073e-05
-1.97859659595306e-05
-5.93757671324701e-06
1.94804243637331e-05
-3.76164062338848e-05
-2.74716709960988e-05
-5.72056655328062e-06
-1.72971430070567e-06
-5.58869796832818e-05
-2.79285577709531e-05
-3.9379499185351e-05
-2.191710295901e-05
-6.06122149362968e-05
-2.73916686513134e-05
-2.97130211319289e-05
-3.37445543563401e-05
-4.37411205596419e-05
-3.74980219586117e-05
-5.03003838734524e-05
-2.04903252602262e-05
-2.18349860552776e-05
-1.85081830679898e-05
-1.42401862062917e-05
-3.20506669641606e-05
-1.09131375573786e-05
-5.2040704363316e-05
-5.19959356252588e-05
-5.00243125068317e-05
-1.19677243076062e-05
-4.79032602822854e-05
-2.89035976949411e-05
-3.27695239905036e-05
-4.49472533835374e-05
-1.30062676040998e-05
-2.89935570644463e-05
-2.31454308476649e-05
-2.41219634106325e-05
-5.06597102737153e-05
-2.93423375287422e-05
-2.38684020186229e-05
-4.24190065939166e-05
-4.62041659463129e-05
-3.62206783415933e-05
-3.38076697163366e-05
-5.67320200256452e-05
-2.82080312687589e-05
-2.94846380718335e-05
3.13877598416522e-06
-4.87211445783624e-05
-2.90125169775318e-05
-2.11657493017718e-05
-1.85282659041953e-05
-8.85280362898289e-06
-4.82993856469392e-05
-1.60481698882784e-05
-4.6610548104681e-05
-1.65943680279466e-05
-8.8317393867094e-05
4.66870120317327e-06
-1.05704958576801e-05
-4.26538366903294e-05
-4.91523305946776e-05
-2.39047294303466e-05
-1.22220639035104e-05
-4.712388249676e-05
-4.6997802707084e-05
-3.55720447829987e-05
-1.86587071363036e-05
-1.29628675312367e-05
-8.29868393076133e-06
-3.30585442322967e-05
-2.08228376902006e-05
-2.33372753749705e-05
-6.08489103254874e-06
-3.89256812898133e-05
-6.00004170119066e-05
-5.80058382054677e-05
-1.11439465525233e-05
-5.03987166253698e-05
-4.15010596705445e-05
-2.67107404750449e-05
-3.57687458136955e-05
-3.17779321315627e-05
-3.78329544869656e-05
1.37376402055161e-05
-3.09092158200939e-05
-5.67889576867311e-05
-3.47107648753543e-05
-8.81804417731082e-06
-1.99183047076742e-05
-5.71890527517037e-05
-4.10194278986149e-05
-4.23895687738436e-05
-3.72748923464892e-05
-3.74596507569367e-05
-4.41598539285279e-06
-2.01807807120603e-05
2.09581238908178e-06
-1.45204480565442e-05
-1.28694469218162e-05
-4.70118055233971e-06
-3.51755665950075e-05
-3.21491075903607e-05
-2.45910669356438e-05
-3.63128009292026e-05
-3.18572011754673e-05
-2.91872318754899e-05
-2.23126510027719e-05
-1.96720395169436e-05
-5.11218056689562e-05
-2.91833662625843e-05
2.16263596413034e-05
-1.20013886992151e-05
-2.99249730267196e-05
-1.45586977842367e-05
-2.63284168529524e-05
-2.8730742119586e-05
-3.58428815744268e-05
-4.41552761375099e-05
-4.3442677819059e-05
-4.25864761440225e-05
-2.03682656101618e-05
-2.39499791218059e-05
-2.89736328207349e-05
-7.52099554292055e-05
-1.74126466293019e-05
-1.27188826315311e-05
-1.49832828946445e-05
-1.98649139580524e-05
-5.39310346144348e-05
-1.98706930148587e-05
-1.91349398714575e-05
-3.17729902405348e-05
-8.94478887210794e-06
-6.69383419164261e-05
-4.45933392310115e-05
-4.25037653364799e-05
-3.76916589596545e-05
-1.15538415426014e-05
-2.23812890899953e-05
-5.03413455557386e-06
-3.23737946286565e-05
-5.1502670376723e-05
-2.9612594139642e-06
-2.39303728772574e-05
-2.84834978016816e-05
-1.37938444805824e-05
-2.44143566238697e-05
-4.90932513687633e-05
-1.1899120142928e-05
-2.91929368553291e-05
-6.34176902809068e-05
-3.3775395477261e-05
-3.05704159461409e-05
-4.63718226082695e-05
-2.76237926292049e-05
-2.04847314688235e-05
-3.56423595417659e-05
-2.09123321176777e-05
-3.67148008793296e-05
-1.3152936798945e-05
-3.46485619875624e-05
-9.94962950547601e-06
-9.80950365682286e-06
-1.20561842857992e-05
-2.06616362159469e-05
-1.43234585673386e-05
-2.69068004242172e-05
-3.04580707582949e-05
-3.67888138477432e-05
-4.51694738016673e-05
-9.19649103988292e-06
-5.30901352063751e-05
-5.0966477140558e-05
-3.71987209311874e-05
-4.4474295659175e-05
-5.0625338210551e-05
-1.78904103742927e-05
-1.40238809295755e-05
-2.30586400108779e-05
-1.20995192379722e-05
-2.88303448111056e-05
-1.44392165156398e-05
-2.01974952047999e-05
-2.27920976011044e-05
-2.74112297227233e-05
-3.82309739624089e-05
8.26576646594136e-06
-2.39778309004425e-05
-4.02313312148339e-05
-2.02564062527609e-05
-4.40700184286948e-05
-1.77173678082827e-05
-2.31338309486777e-05
-2.62030084500865e-07
-8.10164192056386e-06
-1.08257772279669e-05
-5.4013251822081e-05
-2.90748239485291e-05
-2.01168725981426e-05
-3.42823770022092e-05
-4.91548301814791e-05
-4.43223995974755e-05
-3.7164983254433e-05
1.90023813933388e-06
1.78855521685265e-06
-8.05644448947471e-07
-4.25448120091738e-05
-1.94982111380357e-05
-6.20324304416649e-05
-3.48654044666111e-05
-5.93568197166797e-05
-2.29073624595486e-05
-1.25743900727607e-05
-4.77340181629053e-05
-2.35113412269578e-05
-4.81727397782213e-05
-2.30449497006592e-05
-2.52028329450673e-05
-2.18862847652008e-05
6.25229260489265e-06
-3.62477131026157e-05
-4.48524851898601e-05
4.15897476078211e-07
-2.51487524096557e-05
-7.48397332947331e-06
-1.78463172862947e-05
-2.13284120270912e-05
-3.68057072968918e-05
-2.77798579257125e-05
