# Supplementary material for: Research on computational propagation and identification of mine microseismic signals based on deep learning
Source: PLoS One. 2025 Oct 22;20(10):e0334641. doi: 10.1371/journal.pone.0334641 (PMC12543183; doi:10.1371/journal.pone.0334641)
Supplement: S8 Data — (ZIP) [file pone.0334641.s008.zip › 000100900002878.xlsx_0.txt_24.txt.txt]

-3.25692313530626e-05
-2.07922287697027e-05
-3.31777442118663e-05
-7.96973861389159e-06
-5.20264878293107e-05
4.97648002092983e-07
-4.23978172642088e-05
-4.51422366960472e-05
-1.24448094156231e-05
-5.21187565224726e-05
-6.02818980559709e-05
-2.24992223879108e-06
-2.55864389374716e-05
-3.69141366044618e-05
-3.63469759275884e-05
-3.24650059413718e-05
-2.18267299602205e-05
-3.57752028878209e-05
-5.6241130644904e-06
-3.66975457476026e-05
-1.81718891605231e-05
-4.2358406648843e-05
-4.36781005240562e-05
-5.04418849293441e-05
-1.74880858706896e-05
-4.55679118075288e-05
-3.57065741178599e-05
-1.82867847214817e-05
-2.22446718169122e-05
-9.63498883265617e-06
-3.05404491050409e-05
-1.30848569856421e-05
-3.71190941291325e-05
-3.45662287184339e-05
-2.57640018952063e-05
-4.69879029114461e-05
-1.63089922383049e-05
-7.42239238017401e-05
-2.62157185745648e-05
-3.58026526806883e-05
-2.76133666490184e-05
2.97848600317373e-05
-4.49524165691499e-05
-2.50815964487109e-05
-4.27151373581877e-05
-2.45804277503245e-05
-2.16642885846079e-05
-4.19157628307829e-05
-3.79139875893734e-05
-2.47648807235574e-07
-3.75667211152754e-05
-3.15282601788333e-05
-3.89460103039768e-05
-3.51517013911659e-05
-2.65427816488886e-05
-3.18276206635232e-05
-4.93844288299731e-05
-5.19505904457366e-05
-4.42784898066682e-05
-4.23946279947259e-05
-5.08252182616595e-05
-4.08100223384696e-05
-3.3750692140867e-05
-2.48764850976769e-05
-3.96679140937132e-05
-4.2165543014943e-05
-3.23098589490177e-05
-3.09215707618094e-05
-1.50846339242993e-05
-9.76043204074636e-06
-6.39823983635825e-06
-3.93397552284688e-05
-2.41887825844864e-05
-2.38379262557167e-05
-3.76604514893824e-05
-2.97140443925255e-05
-2.12531959394473e-05
-9.32701218066538e-06
-1.21751642089691e-05
-4.5610215455286e-05
-5.15035281916511e-05
-1.48543894245595e-05
-1.32327614936346e-05
-1.33288344175565e-05
-2.17153127939658e-05
-3.85309468900675e-05
-4.98828505297031e-05
-3.4589430118792e-05
-4.99349894542444e-05
-6.51682663873319e-05
-1.09725654847227e-05
-1.52653929448679e-05
-4.20463855420568e-05
-3.01631315343782e-05
-3.06132049108655e-05
-5.83942003331546e-05
-2.0093471043746e-05
-6.20412532708947e-05
-4.73724502258814e-06
-2.48775195787441e-05
-4.25671247653462e-05
-3.56011210740118e-05
-4.41526667579505e-05
-4.47892528147638e-05
-3.25841253191915e-05
-4.50423461995876e-05
-2.60930017249421e-05
-2.99159733201544e-05
-4.41001622545032e-05
-4.10499978129212e-05
-1.35679632036967e-05
-4.30919220497152e-05
-1.7279755902869e-05
-4.45689114691621e-06
-3.07208497446375e-05
-2.01089924167313e-05
-4.28987964267996e-05
-2.04652605995652e-05
-9.38296020442399e-06
-2.10589711513053e-05
-2.71437343114918e-05
-1.03384183740811e-05
-1.95743196068739e-05
-2.08514349263806e-05
-1.99528100508429e-05
-3.06807651567326e-05
-3.10228883827626e-05
-3.23261621262877e-05
-3.31481674245393e-05
-6.87626927333517e-06
-3.07384435270596e-05
-2.07895131147009e-05
-2.06633841272459e-05
-3.23455496183912e-05
-1.27281885022003e-05
-3.71723304763081e-05
-5.59345277948781e-05
8.00182336046201e-06
-5.0841977454035e-05
-3.77043783783945e-05
-1.62856287402318e-05
-2.83342273376878e-05
-8.70330100135814e-07
-4.19015746621406e-05
-3.15844015471486e-05
-3.14550071118362e-05
-3.73997180581159e-05
6.88193435657648e-06
-7.22629317596696e-06
-4.89579899149579e-05
-2.83383342701016e-05
-2.82914377926801e-05
-1.11381407882613e-05
-2.89778768202655e-05
-1.54054496258951e-05
-2.94997288697045e-06
-4.86274209341341e-05
-3.30604680535967e-05
-3.38247928211011e-05
-4.17127865859046e-05
-1.92130482678511e-05
-7.80820985375079e-06
-3.36609792944974e-05
-3.82546799168928e-05
-2.9486176393486e-05
-3.77967821849005e-05
-4.56846081233051e-05
-4.59364280669478e-05
-2.52992201782992e-05
-2.8492728293438e-05
-4.81741220377615e-05
-3.76822874999008e-05
3.29530664606687e-06
-2.62532581938823e-05
-1.57637227345549e-05
-3.9716650319828e-05
-4.20581964318414e-05
-1.84766668821147e-05
-4.40517603804076e-05
-1.77543899838741e-05
-1.88527765855228e-05
5.07993530455789e-06
-9.04252689918599e-06
-2.51193539272505e-05
-5.51736827830707e-05
-1.84196157751243e-05
-1.61101948814431e-05
-5.57840009954305e-05
-4.05461447668558e-05
-2.47955334857201e-05
-7.50454163634262e-06
-2.5047682681649e-05
-3.18394412820098e-05
1.07195826092908e-05
-2.52926380341673e-05
-3.79614024763074e-05
-4.11969215547856e-05
-2.08348435501728e-05
-2.61528483310354e-05
-3.8948998875047e-05
-5.92818005878499e-05
-2.56360984557428e-05
8.38006605987379e-06
-2.91166314121747e-05
8.41229885483448e-06
4.01132991081394e-06
-1.30558922850169e-05
-3.09982532730166e-05
-5.29749313483753e-05
-4.49093505533068e-05
-5.04891587748638e-06
-5.91292715085837e-05
-5.0664890782923e-05
-4.44494241848631e-05
-2.28983760626642e-05
-5.96774095866044e-05
-1.88342524560305e-05
-1.84040963359545e-06
-8.23119561905396e-06
-2.96886449567067e-05
-3.73543672208946e-05
-2.54913383036828e-05
-4.19369446365121e-05
-2.39640687056198e-05
-1.98465417693958e-05
4.44917312007662e-08
-3.74489316954876e-05
8.77184459857891e-06
-2.61716923939341e-05
6.55259764263701e-07
-4.00987912863165e-05
-5.4991315819333e-05
-1.16586404199468e-05
-5.91588507318985e-05
-2.40213542181864e-05
-3.28827414259799e-05
-5.49172735088151e-05
-1.37535029317366e-05
-3.79256172545445e-05
-4.44177318004256e-05
-3.6375565154802e-05
-2.31020651884488e-05
-4.147872493116e-05
-3.82531025706415e-05
-2.71682515435033e-05
-3.98654237835458e-05
1.47669013653288e-05
-2.04196967172734e-05
-3.14617429723411e-05
8.83042233893935e-07
-2.34224772376266e-05
-2.46169508030848e-05
-5.43944313584412e-05
-2.89995487556336e-05
-1.45811151205555e-05
-3.77499275559677e-05
-4.02652133086458e-05
-3.00743962466876e-05
-1.31506458240052e-05
-3.64205479839807e-05
-2.84140552777624e-05
-6.05113038263243e-05
-4.29877261858464e-05
-3.36702736438175e-05
-2.65884134385738e-05
-3.07228100702478e-05
-2.55165035992924e-05
5.23459444453439e-06
-4.50066361044577e-05
-1.45736604896195e-05
-4.87797054228741e-05
-2.94693074614286e-05
-1.24208344834111e-05
-5.80878986251703e-05
-3.0583349976404e-05
-4.06262981343643e-05
-3.46601414455537e-05
-4.47271517142653e-05
-3.73390157378272e-05
-1.28343938404907e-05
-4.51689975460954e-05
1.06120837975241e-05
-6.89111008264408e-06
-4.35989983706373e-05
2.87655833777423e-06
-5.6484663402899e-05
-2.97584251471864e-05
-3.06174227353769e-05
-4.6344664194855e-05
-1.5670595023195e-05
-2.04420026155601e-05
-2.28916583337093e-05
-5.54267032252722e-05
-3.11189376780645e-05
-3.47751901440548e-05
-2.8453487274702e-05
-1.11113205224404e-05
-3.88998442926047e-05
-2.62912617095402e-05
-4.22925233612532e-05
-4.71941597704912e-05
-2.89545160986454e-05
-2.30687500247455e-06
-3.23853351921342e-05
-1.57645442265528e-05
-4.85800393202429e-06
-5.0692525614138e-05
-2.12941484476021e-05
-3.26395683486549e-05
-1.77644550424396e-05
-2.88080840230428e-05
-1.86482979518032e-05
-1.45797305025536e-06
-2.13069348598206e-05
-2.04411671730077e-05
-2.51960699928536e-05
-6.09363397774019e-05
-6.8610541416312e-05
-5.01788351654331e-05
-3.31813305579594e-05
-2.81536567936663e-05
-3.956894307359e-05
-2.88862907018797e-05
-5.79485633853087e-05
-2.55676195562158e-05
-1.99172858482173e-05
-3.35935526645761e-05
-3.76774608918121e-05
-3.80295600438541e-05
-1.10217444421464e-05
-1.89242318064278e-05
4.62840792171686e-06
-6.27410422469224e-05
-4.63986055115193e-05
-4.90250617549489e-05
-5.32171636289767e-06
-4.28961446039459e-05
-2.7074805019392e-05
-1.45103739289036e-05
-9.58405144555338e-06
-3.88922409491148e-05
-1.61677933169182e-05
-3.98236039864086e-05
-4.40182625607028e-05
-3.49599913648365e-05
-4.8084879788286e-05
-1.82521327941963e-05
-2.32801963364946e-05
-4.31876997174742e-05
7.11513546844058e-06
1.44404790442345e-05
-3.5326952873133e-05
-5.31148299022636e-05
-4.70285672709883e-05
-3.65256686887789e-05
-2.83488007088767e-05
-5.97830780814442e-05
1.37620582733347e-05
-2.49582373819955e-05
-2.60591262153554e-05
4.10278016678836e-06
-2.01390373758782e-05
-4.32380402823121e-05
-4.56156150442851e-05
-3.80923863664745e-05
7.57207936882755e-06
-2.74774147786583e-05
-2.00740519915232e-05
-3.17711070476668e-05
-3.31114587814736e-05
-3.68061702030292e-05
-4.50381754950445e-05
-4.00384568775862e-05
-1.23553501656034e-05
-4.36598513015286e-05
-5.61470338331692e-05
-4.3246135389915e-05
-2.86806715249597e-05
-4.14212412904173e-05
-1.75218929428975e-05
-2.70148818275571e-05
1.85844537556289e-06
-1.30748897658555e-05
-7.51772212609482e-05
-3.55755935766738e-05
-3.77754277141217e-05
1.84896044698965e-06
-1.16585848604381e-05
-3.67925269283703e-05
-3.37417508396352e-05
-2.89841050311817e-05
-2.74600910283685e-05
-6.48300203534986e-05
-4.12611177502725e-05
-2.43296260357238e-05
-9.29742291672638e-06
-6.22039725094002e-06
9.32826741351027e-06
-1.2349793293499e-05
-3.13542604974771e-05
-3.4021917305546e-05
-2.50707515635702e-05
-5.10456396986394e-05
-2.64158427388753e-05
-4.65922704862038e-05
-1.13260311122822e-05
-3.38198301506367e-05
-2.38136140373687e-05
-4.60578112111665e-05
-2.59412914662667e-05
-2.58533605068706e-05
-2.88879456923872e-05
-4.44240827302369e-05
-8.57126538573241e-06
-1.48046132501727e-05
-2.42579168025298e-05
-4.91913145805013e-05
-4.43792940166229e-05
-1.35196280874786e-05
-4.82940535050899e-06
-2.94510066354292e-05
-3.73548427635325e-05
6.84099658517217e-06
4.7326432551601e-06
-1.46565901699969e-05
-2.65292875006539e-05
6.5612413767212e-06
-3.72663706690418e-05
-6.12705974579873e-06
1.68514640418573e-06
-5.38897358404171e-05
-4.05748085513334e-05
-3.06837330218393e-05
-3.6361003317559e-05
-4.10695157660026e-05
-1.69303026649382e-05
-1.67250747195949e-05
-6.41558879661554e-06
-3.27052577050317e-05
-5.29969691174098e-05
-2.36088537205878e-06
1.6202681664394e-05
5.40748306897779e-06
-3.50264625959824e-05
-2.7821640633733e-05
-8.77877026694997e-06
-1.91240248517822e-05
-1.76955648087075e-05
-4.7721509390522e-05
-2.51108234897812e-06
-6.28325187438419e-05
-3.15104482356906e-05
-5.86312760191249e-05
-6.72149471331273e-05
-3.50419901442877e-06
-2.98444744988544e-05
-2.3283745812345e-05
-2.03517906733611e-05
-3.97088817966669e-05
-3.78696532629222e-05
-1.80412488828561e-05
-3.10648616912466e-05
-3.18199590062847e-05
-4.2657793626867e-05
-6.86031245225051e-05
-2.85898553282239e-05
5.89724079833429e-06
-3.06475118529623e-05
-3.18694884386445e-05
-3.489296182257e-05
-1.99587322591412e-05
-2.29300611101331e-05
-3.57951398278256e-05
-4.63267645151218e-05
-1.55374605596171e-05
-4.81012932796535e-05
-2.37080378029961e-05
-2.60905407834102e-05
-5.14340229044981e-05
-1.71980191588156e-05
-4.10676053399492e-05
-3.79354833629926e-05
-2.93708136391484e-05
-1.98340248461329e-05
-4.71227020878131e-05
-4.89699554048896e-05
-4.81484059595388e-05
-2.2545200198878e-05
-1.8195108670421e-05
-2.86279424789864e-05
-3.34235857412178e-05
-3.57615185392101e-05
-4.15427546880232e-05
-8.89702524861408e-06
-4.36745486192797e-05
-4.24595363340969e-06
-3.05835179205509e-05
-2.10217760511706e-05
-4.4396814221168e-05
-2.93692588179439e-05
-3.40705448777713e-05
-5.82571282762175e-06
-2.16320953746319e-05
-4.09252473227156e-05
-5.68146774554606e-05
-3.21472398194527e-05
-4.73503842895595e-05
-2.20967861941437e-06
-2.28411718077789e-05
-2.73685001683478e-05
-2.7576101046895e-05
-4.10128858777281e-05
-1.33405874809548e-05
-2.37166260893649e-05
-2.34714927026794e-05
-3.89366616932653e-05
-7.00892720524321e-06
-2.24009138584764e-05
-2.91635381725745e-05
-2.53502155157673e-05
-3.98732380030771e-05
-2.91149491116844e-05
-1.57051550952212e-05
-1.79234605929574e-05
-4.38208067059703e-06
-1.51839048117167e-05
-2.50068393693924e-05
-2.89414523874758e-05
-1.8130138667735e-05
-3.3163072792375e-05
-2.22182130532962e-05
-4.33525331641825e-05
-5.15253830765352e-05
-2.818413841155e-05
-2.69695347247122e-05
-3.93592005216466e-05
-2.22926135858298e-05
-3.85866449507855e-05
-3.65418360684356e-05
-3.66332726930668e-05
-3.23203252748321e-05
2.929621185185e-06
-2.17399138145946e-05
6.66387124966972e-06
-3.50603386325262e-05
-3.42676942410674e-05
-3.03124975684861e-05
-6.21679683259968e-05
-1.75727030363345e-06
-3.73647059132086e-05
-2.35182798884733e-05
-5.10832263328688e-05
1.5361476767131e-05
-4.92012739888385e-05
-3.08308321093841e-05
-2.86004976751777e-05
-2.03247848721252e-05
-1.661648936581e-05
-2.7863437822754e-05
-1.09634917319805e-05
-3.13271879649975e-05
-8.34175814086482e-06
-1.99973137589136e-05
-3.07975461130862e-06
-4.04688614884184e-05
-2.52461083282007e-05
-5.36948679623026e-05
-4.82262572284501e-05
-1.50292693778127e-05
-1.97089382148284e-05
-2.15633229222039e-05
-2.90594104352539e-05
-3.00471207660853e-05
-3.25962516401547e-05
-1.58072009295863e-05
-5.19878050198359e-05
-2.21426257935948e-05
-2.30114316693095e-05
-3.74064001227785e-05
-3.65627344172203e-05
1.41384037432701e-05
-1.99871153069217e-05
-2.12796927322506e-05
-5.88698444042914e-05
-3.2211249560532e-05
-1.19077232851066e-05
-1.39490647996364e-05
-1.16531993055422e-05
-2.42867435092372e-05
-3.4946781105708e-05
-3.19429953274977e-05
-4.06477495329717e-05
-1.03300053323378e-05
-3.14615663534009e-05
5.89402157847143e-06
-1.82951290401673e-05
-2.25469087784042e-05
-2.80826011455822e-05
-6.9783887408439e-06
-3.02055878135483e-05
-4.26225071777558e-05
-4.11247160936125e-05
-3.40260831384697e-05
9.12211277130876e-08
-4.10549053952039e-05
-2.67765387918342e-05
-1.71440722650333e-05
-4.76525922921388e-05
-1.51481735798143e-05
-4.9804056271427e-05
-2.97783804865355e-05
-2.57980410158542e-05
-4.68838714618068e-05
-4.04665101401326e-05
-2.32567078691252e-05
-2.98923563996439e-05
-3.24942823649047e-05
-6.77595168953334e-05
-2.55888665383902e-05
-7.14412197806839e-06
-4.000354285016e-05
-4.45696288409999e-05
-3.6636862948012e-06
-4.17729737126127e-05
-3.6518234206892e-06
-5.10346847732075e-05
-4.77106655753541e-05
-3.42524583464079e-05
-6.08662028545891e-05
-3.51032787141144e-05
-3.34834559577109e-05
-3.86729337428364e-05
-3.93936123509038e-05
-4.87448184625978e-05
-5.25566717873206e-05
-1.5154690541741e-05
-2.35481260252518e-05
-2.88562519846498e-05
-2.86908195656178e-05
-1.60188211309209e-05
-2.66237239101076e-05
-1.78967574531986e-05
-2.26117589153329e-05
-1.74922958251192e-05
-1.93133669269707e-05
-1.83407761763245e-05
-3.0639263188615e-05
-4.57393066036151e-05
-5.45124426299056e-05
-4.68786974436758e-05
-5.40961381988487e-05
-1.26093422506349e-05
-6.80176248957979e-05
-2.96075714665512e-05
-4.89143405156747e-05
-4.02776331790151e-05
-2.56392447003801e-05
-2.86045516188151e-05
-2.44330473078836e-05
-5.60630485128642e-06
-1.6646548506609e-05
-3.62225218362194e-06
-3.87962487698496e-05
-3.85566546987051e-05
-5.89240783367191e-05
-2.84430128859257e-05
-4.40469620734379e-05
-1.98826391905051e-05
-3.16640322452421e-05
-3.5208004022727e-07
-3.17546003758591e-05
-3.14575925694955e-05
-3.94458754251866e-06
-2.47245926051582e-05
-8.19638171200926e-07
5.30302216861581e-06
-9.44106382792067e-06
-2.71715574673827e-05
-4.47824528294996e-06
-5.31633356296493e-05
7.68382404171318e-06
-2.64277210853211e-05
-4.80579799769446e-05
-4.96279453929844e-05
-6.37765039978911e-06
-4.29389531100877e-05
-1.54349252393561e-05
-7.85935531306369e-06
-2.4900753727356e-05
-4.26817172356879e-05
-4.34171243909322e-05
-4.87539935161733e-05
-8.21630460820071e-06
-5.64582762439467e-05
-4.71074799257625e-05
-7.32391675031961e-05
-3.00386342716118e-05
-5.25316216771239e-05
-2.65446534272891e-05
-2.73008831620174e-05
-3.3617469010204e-05
-3.0822729203353e-05
-3.6165552846076e-05
-2.33002285013619e-05
-4.71465629903003e-05
-3.78970564773269e-05
-1.99541552260926e-05
-2.25857842645171e-05
-2.13680769265478e-05
-4.97677618224354e-05
-2.82412853308167e-05
-1.71212364572874e-05
-5.34174166165331e-05
6.24043074353951e-06
-1.82982079598548e-05
-3.24668597117634e-06
-1.62506534332601e-05
-3.19027551925186e-05
-4.33096674830696e-05
1.00672989621648e-05
-3.36739255319453e-05
-2.07874124055603e-05
-4.21299730257179e-05
-2.83990298537343e-05
-3.92929672043741e-05
-2.6364778387515e-05
-3.35418453367254e-05
-3.03499209480452e-05
-2.26873734358404e-05
2.23083278224729e-05
-4.41982708495854e-05
-2.44120886870729e-05
-4.22135467217656e-05
-1.04185913437002e-05
-3.25414665581204e-05
-3.73262682215934e-05
-2.37877318691076e-05
-2.27548676813584e-05
-3.87061367250545e-06
-2.56883079057063e-05
-3.23326954458139e-05
-6.85536863097495e-05
-3.56240704377892e-05
-1.88250995444362e-05
-2.58551482961362e-05
-2.23094755641814e-05
-3.23135053873303e-05
-1.87882060587937e-05
-1.97255724715021e-05
-4.14671723201397e-05
-2.73590009030126e-05
-4.51309665729056e-05
-3.75907409841864e-05
-1.66769932901781e-05
-1.18910711423148e-05
-4.6577938050108e-06
-4.14180151808188e-05
-4.80652154253649e-05
-3.32157565408526e-05
-2.07527608714005e-05
-3.76234389500871e-05
-2.92671879015005e-05
-3.34239161000434e-05
1.43129554064032e-07
-3.60193885212473e-05
-4.11277855039784e-05
-2.63848338312918e-05
-4.19423101457266e-05
-3.45650986765379e-05
-2.3238828026587e-05
-2.60723578299434e-05
-4.13967650383604e-05
-2.07825216959776e-05
-5.58388655940745e-05
-2.18846201315871e-05
-1.86878480715668e-05
-3.90080483790916e-05
-2.88698920223873e-05
-6.08611729787177e-05
-5.39202654101952e-05
-1.73288490518426e-05
-1.74895567305465e-05
-2.54749206002313e-05
6.30580562784868e-06
-9.31815142720062e-06
-5.9862785670438e-05
-3.0250397477669e-05
-4.60437298161095e-05
-3.18145971538377e-05
-3.08214020317442e-05
-8.16082569569136e-06
-2.6206805605191e-05
-4.18572699255948e-05
-2.97063830121681e-05
-4.78339534054141e-05
-2.05739406216e-05
-2.77610441254776e-05
-1.60918648302373e-05
-2.15582949268281e-05
-2.99607769371747e-05
-2.32398423309311e-05
-2.4640954288498e-05
-4.02145678707214e-05
-2.84098957137475e-05
-3.79356486810686e-05
-5.78510100270725e-06
-2.96882560916513e-05
-2.22597041775569e-05
-2.95771363987884e-05
-5.8293349730725e-05
-5.58797687873024e-05
-3.82146976353868e-05
-2.55713032682526e-05
-1.63665146063165e-05
-5.44357908699232e-05
-2.92934329742482e-05
-3.8480022560899e-05
-1.70622786500213e-05
-3.30223534252908e-05
-5.32714569522082e-06
-4.08894325626194e-05
6.71715822873292e-06
-1.86888909296502e-05
-1.55767687824399e-05
-1.60743885278861e-05
-5.81176070201931e-05
-4.76306981106087e-05
-3.11962765283044e-05
-3.11811512747788e-05
-4.26923842355181e-05
-3.47611699208354e-05
-5.13632472439626e-05
-1.87534300925604e-05
-2.48279194668572e-05
-3.98051866181828e-05
-2.50457165843469e-05
-3.06406318362924e-05
-6.00099757896635e-05
-3.91166789838823e-05
-6.78080211155391e-05
-1.62482951689452e-05
-2.69967480855486e-05
-2.37799180410214e-05
-6.02623026896198e-05
-2.34299072265232e-05
-2.59777065755932e-05
-4.94194658200578e-05
-2.99792652960639e-05
2.59372949741008e-05
-4.26808844310938e-05
-1.01590549208679e-05
-2.44131631754231e-05
-3.90218743342211e-05
-7.96038797787513e-06
-6.36791968193027e-06
-2.83909616842587e-05
-3.83940737589673e-05
-5.0541057425665e-05
-4.10622970687493e-05
-1.80194628249933e-05
-2.90590611389541e-05
-3.39263954275882e-05
-4.83924591624699e-05
-3.81239803149842e-05
-2.12733639702711e-05
-2.43616780707839e-05
-3.8814249767535e-05
-1.0202885775658e-05
-2.35931253078215e-05
-3.85384140477674e-05
-6.11664465655544e-05
-1.94885265155278e-06
-4.21041508002173e-05
-1.04087243868919e-05
-5.78563057650967e-05
-1.40055783937312e-05
-5.53685153186804e-05
-1.37690904645334e-05
-1.93064007839854e-05
-2.1073157263871e-05
-2.22386451537689e-05
-2.57999700183265e-05
-4.6202902397164e-06
-2.42491972784647e-05
-1.9205976619522e-05
-5.29886924930412e-05
-3.33414762099408e-05
-4.2815506154043e-05
-1.0449191127999e-05
-2.28285974889699e-05
-8.82708217154625e-06
-4.5455361254482e-06
-5.14985965040381e-05
-1.26100312837302e-05
-1.04404550101026e-05
-2.11091053981288e-05
-3.66215268143182e-05
-1.06601283411102e-05
-3.93356725133586e-05
-2.03187984531665e-05
-1.29141787009136e-05
-1.59328124544785e-05
-5.27302103143517e-05
-4.63025257556887e-05
-8.57429227126198e-06
-4.41396521698796e-05
-6.5251361609724e-06
-1.42991624015403e-05
1.78521785583923e-05
-3.85249145417478e-05
-2.15808128869999e-05
-9.5549801058533e-06
-5.11547372102421e-05
-3.11997811804611e-05
-4.45157173676805e-05
-4.4814553953292e-05
-3.67422879842189e-05
-1.93105593002578e-05
-4.45408502528725e-05
-5.26321805619146e-05
-4.95234683411776e-05
-6.93229691589812e-06
-2.74244543200682e-05
-2.44346268445708e-05
-3.10937070193632e-05
1.83465703578349e-05
6.7793930159777e-06
-3.42710405372822e-05
-3.95666816396196e-05
-3.7173335587147e-05
8.74358683974818e-06
-9.7777657693372e-06
-3.5284538016871e-05
-3.40326949313693e-05
-6.30741084232706e-05
1.13096263428049e-05
-2.33964411867087e-05
-1.39838485002991e-05
-6.44099543600973e-05
-3.19316662375799e-05
-5.46482166324854e-05
-2.71694746986015e-05
1.84776065077697e-05
-2.04907381407085e-05
-5.02863490005228e-05
-4.54974736361091e-05
-2.44006672071745e-05
-3.24629394588498e-05
-3.44062942482536e-05
-2.4278280067857e-05
-2.42598035034272e-05
-3.24747202087821e-05
-3.17271828796966e-05
-6.723704800619e-05
-3.08120025573661e-05
-4.71442550165849e-05
-1.93636919460931e-05
-2.2864376271818e-05
1.69507858525601e-05
-4.79746198484386e-05
-1.66363317100702e-05
-1.21019294457042e-05
-5.20635521647233e-05
-1.72074175437626e-05
-9.02759027091e-06
-2.55520119651847e-05
-9.08320624106155e-06
-1.7374481326428e-05
-2.41373144876006e-05
-4.34579587657277e-05
-6.79422207630611e-05
-5.21224112132626e-05
-5.2230039212933e-05
-2.20347101610067e-05
-3.89738270773758e-05
-6.08686899825282e-05
-3.43995100818422e-05
-2.69025569142392e-05
-1.89310172653164e-05
-5.85490961945339e-05
-3.60660600955199e-05
4.34213526641356e-06
-1.9822232701767e-05
6.59374891059612e-06
-3.34220576276628e-06
-2.81250750632703e-05
-2.72744408252815e-05
-4.7253765182841e-06
-6.37632337822234e-05
-2.04820798112963e-05
-2.63478503268887e-05
-3.42817465412967e-06
-4.35691956443638e-05
-5.92764982871234e-05
1.31785095424827e-05
-3.34473857201613e-05
-5.94680845533883e-05
8.11998998075171e-07
-1.08652292064089e-05
-5.43730640632222e-06
-9.39382210073364e-06
-2.40852254115253e-05
-2.9781912620883e-05
-4.04478898337712e-05
-1.20641762050944e-05
-4.75181063291306e-05
-1.75538783825092e-05
-7.10270112529856e-05
-2.2549070447443e-05
-1.63065619069705e-05
-1.90532616990404e-05
-1.51307270115303e-05
-4.03865785780609e-05
-1.95886621275157e-05
-1.52664091655834e-05
2.84379514848007e-06
-6.78868416899145e-05
-4.11644988784063e-05
-2.23545876916957e-05
-5.10670884728678e-05
-5.88086306260791e-05
-2.90980868165666e-05
-3.2943199717173e-05
-1.74127196952834e-05
-2.73801228979277e-05
-1.35143237133584e-05
-2.88267881078566e-05
-3.81676624065021e-05
-3.99147970949719e-05
-3.37487048883273e-05
-5.31305335113057e-05
-2.89093779041845e-05
-2.81161916426249e-05
-3.14278511904164e-05
-1.27529132762136e-05
-2.78000099106262e-05
-2.258402093103e-05
-2.41087900813927e-05
-3.256467164812e-05
-1.28072832598527e-05
-6.04513754625703e-05
-4.50450816677472e-05
-3.47442181955623e-05
-3.54379311718556e-05
-2.71041079753381e-05
-2.73943071968431e-05
-6.6228664102103e-06
-2.18293694322617e-05
-5.78510503807691e-05
-1.54313889729111e-05
-4.37862545922539e-05
-2.29252269835217e-05
-4.89761865442583e-05
-3.87233805225262e-05
-4.32023349722131e-05
-6.63200856247784e-06
-3.07240985016462e-05
-3.97717640008852e-05
-5.40533699086938e-06
-1.75123348745549e-05
-2.00074793277181e-05
-6.68531202002856e-05
-1.9093827483896e-05
-2.69172949757834e-06
-1.6526691513618e-05
-3.23839943942931e-05
-1.17376808507425e-05
-1.56924166304903e-05
-1.68739990028701e-05
8.65215700817309e-06
-4.23489982435425e-05
-4.6324979539447e-05
-3.48331289461906e-05
-2.52987774032331e-05
-4.7082054353235e-05
-2.94573205238263e-05
-3.78694619145842e-05
-2.58735535145572e-05
-1.64694492134208e-05
-2.28688940516277e-05
-4.62944282796617e-05
-5.45752865636814e-05
-3.9116906971322e-05
-5.15353104126093e-05
-6.9857470303626e-06
-3.41758068094198e-05
-3.02822259147023e-05
-5.68845502971685e-05
-1.21728478985378e-05
-1.09421671697188e-05
-4.00470860792987e-05
-2.79924361060118e-05
-4.51196330466404e-05
-4.48576894893396e-05
-9.23472187850207e-06
-3.51333967558191e-05
-6.90374526256544e-05
-9.66892389751109e-06
-1.78752351631781e-06
-4.97721854312585e-05
-1.18977237511283e-05
-2.60537351371566e-05
-2.23521577041421e-05
-1.35143228191641e-05
-4.54580727504123e-05
-5.05725706453425e-05
-2.56714192201079e-05
-5.57955067837346e-05
-5.49687441944075e-05
-2.64362702100752e-05
-7.98137637509725e-06
-3.03624808417663e-05
-1.48581976607558e-05
-2.35274442912223e-05
-3.6810402070851e-05
1.00196404556523e-05
-4.10100534589913e-05
-3.86128346947989e-05
-4.23248804794644e-05
-2.38319517627653e-05
-2.28894889201703e-05
-1.59793677628077e-05
-2.92655400588281e-05
-1.48975803665049e-05
-5.19405558864005e-05
-1.416190259953e-05
-3.24957846912987e-05
-3.74424653018899e-05
-2.02507610518108e-05
-4.70059301577759e-05
-3.36142931711834e-05
-3.95930066661966e-05
-2.19375793277513e-05
-1.00797384508975e-05
-2.60098723093947e-05
-1.24143710244151e-05
-3.03982018114686e-05
-9.50333131741993e-06
-2.85522528878814e-05
-2.20545901042483e-05
-2.2306537801079e-05
-3.1167550749671e-05
2.16266474723525e-06
-2.17170226525321e-05
-3.69219315196774e-05
-3.24187943696078e-05
-5.16468721423495e-05
-1.61246381413213e-05
-3.75589323706951e-05
-5.98908832845445e-05
-2.43069373880272e-05
-4.46019758479094e-05
7.93495957657148e-06
-4.92630501622477e-05
-3.82266426368248e-05
-2.01738866606631e-05
-1.11871159722702e-05
-4.98551606043725e-05
-3.17526337898864e-07
-1.73887743545496e-05
-3.99660187162894e-05
-2.35148917615064e-05
-3.62368837115281e-05
-3.7690523662302e-05
-5.87221229588463e-05
-4.58891663305118e-05
-2.30910613298822e-05
-2.58811222834145e-05
-3.60169450741721e-05
-4.7357949138377e-05
-2.06071205764545e-05
-1.76882017833827e-05
-2.76646042576047e-05
-1.21770551163529e-05
-4.04794460557868e-05
-2.85760203484335e-05
-1.77096156581215e-05
-2.22040491751501e-05
-9.33571443466632e-06
-3.51021246336499e-05
-2.80501542159379e-05
-3.9196385577592e-05
-4.16840762138616e-05
-9.64480843238642e-06
-4.41783888516432e-05
-1.20622510419528e-06
-2.53641066121207e-05
-4.1467535850875e-05
-4.50723469522495e-05
-3.6287344147916e-05
-3.94286227081882e-05
-3.13055808701567e-05
-4.57939742022868e-05
-3.29734130270109e-05
-3.04747475054747e-05
-2.0559970600818e-05
-2.13773321204669e-05
-2.44094406793474e-05
-2.18995059983219e-05
-9.34831614615514e-06
-9.55050116801914e-06
-1.08269882743754e-05
-7.16134162434207e-06
-5.60805255351986e-05
-2.49138510177584e-05
-4.60326718428129e-05
-3.63126563782623e-05
-5.07292533839502e-07
-3.54072835875348e-05
-2.13854221861177e-05
-2.47042931511009e-05
-1.29729804978719e-05
-7.63553724002004e-05
-1.30941515919793e-05
-2.15967782172224e-05
-3.14342918410041e-05
-1.64552347438124e-05
-1.40434850045492e-05
-4.48567280227271e-05
-8.82237184235882e-06
-4.18290662131578e-05
-3.05115639475845e-05
-5.0508333095564e-05
-4.62416195924909e-05
-4.35515065857695e-05
-2.76331808252393e-05
-2.9716630578749e-05
1.45916831471169e-06
-5.69606715539814e-05
-5.82371049232756e-05
1.07386387182415e-05
-1.28463127789877e-05
-3.42287074325228e-05
-1.79059612716362e-06
-1.28731877250339e-05
-4.94842490417302e-05
-4.00079175440564e-05
-5.27133502079586e-05
-4.187577211108e-05
-5.70202552914032e-05
-4.85453528414993e-05
-4.77322476830306e-05
7.42734934459821e-06
-3.5646868973732e-05
-3.33701201941908e-06
-3.34129087820787e-05
-2.22319735148333e-05
-1.14535520809451e-05
-1.19221083145599e-05
-3.44902320705109e-05
-2.8706292403462e-05
1.57150336727677e-05
-4.64727609657911e-05
-3.93789304762953e-05
-2.76365564815705e-05
-2.43512498312161e-05
-4.26860405133351e-05
-9.5444421982823e-06
5.66183938026876e-07
-4.62845914525888e-05
-3.08007163941889e-06
-1.52959106363601e-05
-3.80418801774626e-05
-2.10718483131945e-05
-5.18996072428933e-05
-3.24544746533514e-05
-9.092569244295e-07
-1.56726134099167e-05
-3.7915035931386e-05
-6.01707824160781e-05
-1.89623796845495e-05
-4.91848274518288e-05
-5.05415226718155e-05
-4.31921011809539e-05
-3.7752449605344e-06
-1.68844365743494e-05
-3.18666060245796e-05
-3.18511183234056e-05
-3.36504277037436e-05
-5.05321272088307e-05
-2.69873126205319e-05
-2.14074444244248e-05
-3.21020020340446e-05
-1.68011691851422e-05
-4.35944262115507e-05
-1.63609136013319e-05
-2.26330313602229e-05
2.4182155830949e-06
-2.40149644589532e-05
1.14411931426255e-05
-3.27234866278702e-05
-7.24962838956815e-06
-3.35374231697798e-05
-1.64191081824379e-05
-5.28078596298933e-05
-2.30079941661074e-05
-2.54262100009898e-05
-2.10903698830375e-05
-4.10458554359045e-05
-1.24423296972758e-05
-3.94054410216958e-05
-4.6590612403105e-05
-2.91813492466639e-05
-1.48868226377179e-05
-2.46277362786247e-05
-4.49128896777055e-05
-2.40535269339022e-05
-5.89598445062983e-05
-4.89288431038436e-05
-2.40564887145344e-05
-4.89898181001372e-05
-1.28051764904683e-05
-2.36416484792324e-05
-3.44177619000883e-05
-5.07381794898394e-05
-2.69199322456909e-06
-4.26656533254708e-05
-2.7162928679268e-05
-4.10853662307998e-05
-5.43583511106464e-06
-2.40367512399916e-05
-4.03238296428212e-05
-3.34046101462546e-07
-1.33734798901587e-05
-6.11346386651097e-05
-6.56644312420382e-05
-5.83307867369325e-05
-2.20296068362236e-05
-8.65631904626271e-06
-4.05933897190095e-05
-3.18354204543947e-05
-5.31087139827548e-05
-1.26986658307389e-05
-5.30851916352174e-05
-2.89290474424123e-05
-2.68791973591988e-05
-3.41776515032798e-05
-3.48761864355285e-05
-4.92462639858388e-05
-3.12312476052658e-05
-3.63897643254073e-05
-5.42295860190009e-05
-3.34586129312736e-05
-8.87685157921352e-06
-2.2845347567038e-05
-3.17292513718789e-05
-3.2478468292242e-05
-1.78158545238863e-05
-3.57954158675967e-05
-4.90059714100451e-05
4.7336544729172e-06
-3.14881147718952e-05
-2.23862728259157e-05
-2.42278373813169e-05
-1.90139592777104e-05
-3.40048381797023e-05
-2.82300005758845e-05
-2.7521737626538e-05
-2.15800350539813e-05
-2.74963443736236e-05
-4.9194122633818e-05
-1.29177695790527e-05
-1.01880810019304e-05
-4.15523243737284e-05
-3.46223910298916e-05
-3.34663866506977e-05
-2.93521493598181e-05
-2.67343629256636e-05
5.11146604245718e-06
-2.9928778890317e-05
-2.11550247650613e-05
-4.6252615544024e-05
-3.65172987877458e-05
-4.05132091440928e-06
-6.69398619419393e-05
-1.99330805239299e-05
-3.55708955527327e-05
-3.2232270351811e-05
-4.27072293788516e-05
-4.87676326239012e-05
1.10411454075921e-05
-3.6558551992545e-05
-4.97108052306026e-05
-1.83580537823769e-05
-3.8430088820388e-05
1.77229615428532e-05
-5.66235578696227e-05
-3.49130408103607e-05
-4.21560263232857e-05
-3.95416176093342e-05
-5.95852672337492e-06
-4.33883373149215e-05
-3.1542990693819e-05
-1.59717550398099e-05
-4.75947357214159e-05
-8.35694106221331e-06
-1.27335055482697e-05
-6.37647629462575e-06
-3.78152445302936e-05
-4.82282200315234e-05
-4.52173239872766e-05
1.80403608003867e-06
-2.17454100102542e-05
-4.58351515622473e-05
-3.27690287264438e-05
-3.6865287895952e-05
-4.14233365517975e-05
-2.19092987232648e-05
-2.41313157310925e-05
-1.02399240199658e-05
-1.90597714376127e-05
-1.69529923112711e-05
-1.71430480535152e-05
-3.21646709317005e-05
-4.32310730964638e-05
-4.19118202794976e-05
-1.27998936771225e-05
-2.53340080825166e-05
-4.36079319550265e-05
-4.17653684506213e-05
-5.30423551723216e-05
-3.9197939671028e-05
-4.86151110501054e-05
6.63516717643582e-06
-2.06960748835081e-05
-2.26330325551115e-05
-4.25997938113546e-05
-1.40372270033398e-05
-3.47644013633076e-05
-4.67069177300385e-05
-4.04697657159142e-05
-1.14577788479589e-05
-4.39740328831452e-05
-9.53466030459133e-07
-3.01619068595804e-05
-3.48335003529011e-05
-4.00042579004275e-05
-1.69856426736932e-05
-3.51885746973148e-06
-3.70076660771102e-05
-1.81420509342512e-06
-3.63039873077399e-05
-5.81933449038983e-05
-1.0633368036746e-05
-4.83898088514079e-05
-3.88543651955416e-05
-5.07980437072772e-05
-1.22500273663801e-05
-1.79260010513495e-05
-5.49946235878209e-05
-4.47764321734912e-07
-3.23012129847319e-05
-3.471993420327e-05
-4.8745088983308e-05
-5.87045340992232e-05
-5.14002302160257e-05
-3.46080500967738e-05
-8.3338198246383e-06
-5.09729136556141e-05
-2.11603882037156e-05
-2.75845686337004e-05
-9.91320998417706e-06
-2.15873657657103e-05
-1.64221053453475e-05
-5.4579972469849e-05
-1.04667784503388e-05
-4.86139121960272e-05
-7.07913938476947e-06
-3.73897221407698e-05
-5.3588584582662e-05
-1.66067155725545e-05
-3.70885016880373e-05
-6.40667730960872e-05
-1.66062431103619e-05
-3.66726119293654e-05
-8.15628255009501e-06
-3.38795682368473e-05
3.99109852600641e-06
-1.21809167033049e-05
-8.14996873327389e-06
-2.51623161880968e-05
-3.36833741232312e-05
-1.0615416081234e-05
-4.21288089584848e-06
-4.32265439540525e-05
-1.07383572644667e-05
-9.26254167854036e-06
1.04774549175212e-06
-3.42446717846421e-05
-4.41439526322691e-05
-3.59977123714976e-05
-2.0186046486314e-05
-4.36809375107276e-05
-3.12139082152945e-05
-1.11971770528192e-05
-6.61533101347444e-05
-2.3119887021531e-05
-1.89862926407615e-05
6.4490823842048e-06
-8.44801864095964e-06
-4.32333103327625e-05
-1.64930865515574e-05
-3.00335855654775e-05
-4.26169829211162e-05
-2.60742759805065e-05
-2.76423363725265e-05
-4.40200061607077e-05
-1.75312801941947e-05
-3.85756789994183e-05
-3.45834268680458e-05
-2.79839997436226e-05
-2.15732388850546e-05
-4.20396887594593e-05
-4.21254994094718e-05
-3.96323918756258e-05
-4.86141205469391e-05
-3.0554959701041e-05
-2.69229794414384e-05
-1.79577845050392e-05
-8.33849917368555e-06
-2.00838435767558e-05
-5.51339922024755e-05
-1.23203778567105e-05
-1.59447671176879e-05
-4.96094684501512e-06
-3.87659435444899e-05
-3.8586604510784e-05
-3.81624208929628e-05
-5.46542725718237e-06
-5.41519519130144e-05
-4.04853309729859e-05
-6.04840149437509e-05
-3.0603333187529e-05
-2.16615962163887e-05
-2.34567719208713e-05
-1.68510652010544e-05
-4.06384613485538e-05
-2.61549416079276e-05
-4.9898483091599e-05
-3.16339463567728e-05
-2.26467161538152e-05
-3.38463631100242e-05
-2.41119160159854e-05
-2.72188780389933e-05
-2.88312137175413e-05
-4.28658481690405e-05
-6.10854592622025e-05
-2.88709430951329e-05
-3.05326700608383e-05
-4.82295327207202e-05
-4.23607622815425e-05
-4.41861131330833e-05
3.9309746034281e-07
-5.52113725249248e-05
-1.32292950561097e-05
-3.87299011732601e-05
-5.56103580029908e-05
-5.61750964482159e-05
-2.61579159376227e-05
-1.16478994459263e-05
-2.73533163102686e-05
3.59397689905382e-07
-2.28558228125046e-05
-2.25866697181071e-05
-3.48075874410142e-05
-1.48280135696456e-05
-3.70037913930638e-05
-5.14634462694097e-05
-3.59591858583051e-05
-2.48232333223045e-05
-3.90994336036716e-05
-4.37738968358421e-05
-2.49717749094737e-05
-2.5610214266456e-05
-4.24650164027098e-05
-1.90295444137944e-05
-4.34324634808612e-05
-1.01581150334436e-05
-2.842691309409e-05
-4.90863550435329e-05
-4.9131701305706e-05
-2.8490542567825e-05
-3.94206594850445e-05
-1.07626740445071e-05
-3.54412243964313e-05
-5.92424236347985e-06
-1.47961400190524e-05
-1.06300700221783e-05
-3.65612302128823e-05
-4.54875529385299e-05
-5.35892986616815e-05
-5.05615125288047e-05
-3.10247651777885e-05
-2.39500961289502e-05
-3.77000296242828e-05
-5.2683551606679e-05
-3.89506023069005e-05
-7.28619118838405e-06
-4.42325917295362e-05
-1.19358976797915e-05
-2.85160238781072e-05
-7.32793272723578e-05
-4.26541921236855e-05
-7.9174002438886e-06
-5.17165500905285e-06
-2.48207478999337e-05
-1.2629408029108e-05
-2.74006457516052e-05
-1.56690382142467e-05
-3.40144140425126e-05
-3.81917853781024e-05
-1.95310913947189e-05
-4.81620161093214e-05
-4.12841473300296e-05
-1.26475486655872e-05
-1.08795762617652e-05
-1.18497792697461e-05
-2.44138272914233e-05
-2.240100516205e-05
-3.13589503178168e-05
-3.43813828559892e-05
-3.75172946157529e-05
-3.37787179747104e-05
-1.06014985181521e-05
-2.85163262303449e-05
-7.17884570389848e-06
-1.86646844047826e-05
-9.57437606780338e-06
-5.29749531753231e-06
-4.86380388592607e-05
-2.90143311803545e-05
-1.78996200096639e-05
-3.37978487547978e-05
-2.76896330081708e-05
-3.89551050846269e-05
-5.32531530153014e-05
6.40863104961644e-07
-1.08426032346351e-05
-1.54557362808245e-05
-3.71787850794995e-05
-1.73128921517456e-05
-4.56407206816443e-05
-2.0064695009904e-05
4.11473166072902e-06
-1.23001937619851e-05
-2.05124166367504e-05
-3.93432837607608e-05
-4.12707621751519e-05
-3.12158975116933e-05
-3.05465834662055e-05
-3.43541935094655e-05
-2.97007747032473e-05
-3.31171349120687e-05
-3.07597319109769e-05
-3.62596466000233e-05
-1.46536672137403e-05
-4.71549925528058e-05
-4.65498959743066e-05
-1.15534743429063e-05
-3.84598681004101e-05
-2.66465812108804e-05
-2.59456909865319e-05
-3.98494820791136e-05
-4.77521969100543e-05
-2.63317641208806e-05
-1.96585033809717e-05
-4.93813456651475e-05
-2.47449782971655e-05
-2.66326696308978e-05
-3.91758524847767e-05
-4.0249339485156e-05
-6.61438868337836e-05
-2.5190991140376e-05
-2.4385372276579e-05
-2.6386487448001e-05
1.30159666325069e-06
-3.46995237573888e-05
-5.01733479928606e-05
-2.91275296801816e-05
-4.28761229422634e-05
-2.72792051586699e-05
-2.60197215286864e-05
-2.95261921030533e-06
-3.63092562309935e-05
-2.78590970610226e-05
-4.67417458645315e-05
-4.91191034189571e-05
-4.5825455071176e-05
-2.69016654866301e-05
-3.67201623210393e-05
-4.01581221975882e-05
-4.19563735555897e-05
-2.57719561574788e-06
-5.1699812602675e-05
-4.88710955484421e-06
-1.63011857011947e-05
-1.20425772627583e-05
-3.37787951334635e-05
-2.48373713410553e-05
-4.74575269798306e-05
-2.82879452430922e-06
-2.73578113239406e-05
5.22609641196293e-06
-2.39321361824968e-05
-2.54414028358303e-05
-6.83214504250913e-06
-8.84183163967865e-06
-1.20537873727075e-05
-2.47888454280809e-05
-1.54324690660495e-05
-3.34359970070195e-05
-3.78112357865962e-05
-4.34664637397742e-05
-3.6496544941053e-05
-4.72559179108887e-05
-4.62627667199596e-05
-3.67290504764092e-05
-1.92994934373517e-05
-3.07060957983145e-05
-6.24299429901313e-05
-1.53457291315913e-05
-4.52811231119153e-05
-7.17245147557689e-05
-3.79951345584851e-05
-4.25008077380119e-05
-1.27441185315082e-05
-2.00762878674633e-05
-3.11210567467352e-05
-3.21698699800681e-05
-1.59176586538607e-05
-4.48980383725345e-05
-1.38567929200784e-05
1.01402580258395e-05
-4.21523297142091e-05
-4.05323719631888e-05
1.01861758239585e-05
-2.90125314185355e-05
3.25365038784033e-06
6.37301073633643e-06
-2.88663346327769e-05
-6.39190756788665e-05
-1.08798265175747e-05
9.40183757541963e-07
-2.73446642320723e-05
-5.60805737500126e-06
-6.29043001402445e-05
-1.68167498541063e-05
-4.04693466773089e-05
-1.05402770755535e-05
-3.60242909427295e-05
-1.81432364362247e-05
-2.78026844140989e-05
-2.9727773148599e-05
2.10310144349218e-07
-2.57275251156759e-05
-3.67384435762006e-05
-3.83041073075258e-05
-1.6412737351553e-05
-1.48460917836736e-05
-2.32594436065597e-05
-2.77399255034736e-05
-1.89610212392647e-05
-2.67158696479492e-05
-1.11943494983964e-05
-3.28899284022468e-05
-6.33491503604084e-05
-6.20273480226589e-05
-4.24254736655871e-05
-3.62138954473344e-05
-3.83287293618685e-05
-1.0269158481934e-05
-4.42632613328682e-05
-1.480564345639e-05
-2.45602020193742e-05
-3.10998932764435e-05
-1.78383177999255e-05
-5.40544935686066e-05
-5.29679981466322e-06
-2.19529848693854e-05
6.9876649247303e-06
-1.83111248633279e-05
-3.75093556116439e-05
-3.06448772152407e-05
-1.38857580827219e-05
9.32170449728752e-06
-2.5353637649013e-05
-3.38827621132784e-05
-2.24365774002008e-05
-2.67835420198559e-05
-1.85512576538646e-05
-6.4919215499078e-06
-4.18818765988155e-05
-1.25887201265464e-05
-2.59689670366881e-05
-2.69613520972231e-05
-2.8810121952901e-05
-2.68389813353977e-05
-7.18339041585649e-06
-1.75688187812995e-05
-1.12642167446541e-05
-1.75109541000688e-05
-2.97776602938317e-05
-3.41810397909473e-05
-1.1706064273975e-05
2.49806068754864e-06
-3.55581664744374e-05
1.90454355379368e-06
-2.31573161770844e-05
5.98732101661717e-06
-2.09511054711645e-05
-3.70576577086112e-05
-5.50913936710501e-05
-3.99732595736907e-05
-2.48836479913696e-05
-2.11645339644276e-05
-2.62188726895568e-05
-1.60458399825636e-05
-3.06718901280359e-05
-4.37245319837938e-06
-3.67932866862607e-05
-4.43916613896129e-06
-1.94054424643388e-05
-1.52443533356026e-05
-3.72764015172017e-05
-1.51331261806633e-05
-3.03632262497789e-05
-4.41036537789147e-05
2.28068330067559e-06
-2.5387648975309e-05
-5.77886139164659e-05
-3.99464108273152e-05
-2.74501520641711e-05
-9.57712771907809e-06
-2.56078111056029e-05
-4.70769183841882e-05
-3.16474498001286e-05
-4.82101595055617e-05
-3.9917730267273e-05
-4.60429925592752e-05
-3.4459913723561e-05
-3.07876479004688e-05
-1.46513801022032e-05
-3.69463720441848e-05
-3.307142532945e-05
-3.10083191572143e-05
-2.85108576455788e-05
-4.59409986488003e-05
-3.94328699231544e-05
-1.74596120968461e-05
-2.03086934957833e-05
-2.9641634951943e-05
-1.26986542948781e-05
-1.91059469269422e-05
-2.16235598292056e-05
-3.01606662647756e-05
-3.65593427401619e-05
-2.00835145516718e-05
-2.73100108136435e-05
-1.76461489910261e-05
-3.51900969597968e-05
-4.17553935188031e-05
-5.55581181136405e-05
-3.65660450416211e-05
1.73883936914035e-05
-3.39857899313937e-05
-7.66429182729285e-07
-4.62587502637835e-05
5.96047546835959e-06
1.63900990831705e-05
-3.74525340211474e-05
-3.66563026238946e-05
-1.71902550664811e-05
-2.6162169841682e-05
-2.96604591592296e-05
2.0712539082473e-05
-4.43345838233059e-05
-2.64842081027629e-05
-4.67318089169583e-05
-2.85713316467003e-05
-1.46320855753744e-05
-2.74363707055202e-05
6.32158398567674e-06
-2.12794481513824e-05
-1.05293030610196e-05
-3.1587647043381e-05
-4.41039920012104e-05
-2.12427113714797e-05
-6.01728683322809e-05
-1.96445297363187e-05
-4.75722481916725e-05
-4.60117336035494e-05
-1.34753390826147e-05
-4.3871574935633e-05
-2.81847978828515e-05
-2.15598624572093e-05
-4.45196367459764e-05
-3.03872056398574e-05
-4.92830347542136e-05
-7.73944527387394e-06
-2.83634868116586e-05
-4.86871241348576e-05
-2.9323238717503e-05
-1.24818248347266e-05
-6.60043561641369e-05
-1.95427423222304e-05
-1.69985464589596e-05
-3.4738034760176e-05
-4.23616604069833e-05
-5.7162653689589e-07
-4.35567176535026e-05
-4.21343918679829e-06
-1.13614540020346e-05
-3.77022515593954e-05
-2.9264137506108e-05
-4.11049669156307e-05
-3.91942002178564e-05
-2.77598134832101e-05
-2.14764101059456e-05
-2.12223992947633e-05
-3.98448017417259e-05
-7.18719610280929e-06
-4.18375136738881e-05
-4.6744858336905e-05
-3.96550267635014e-05
-2.32891578511706e-05
-3.37907455860627e-05
-3.62911842209529e-05
-3.72410298960056e-05
-3.55863803258398e-05
-5.09007595416434e-05
-4.95245491258927e-05
7.65572417337793e-07
-3.06129777402783e-05
-4.48568065761018e-05
2.05823119851727e-05
-1.30198379669117e-06
-3.13168191837965e-05
-5.02541282638179e-05
-2.59378427645122e-05
-2.18016241847336e-05
-8.85822077262921e-06
-1.22672914507395e-05
-4.38307753691567e-05
-2.31251290712087e-05
-3.10594488867838e-05
-2.54037014783485e-05
-4.13472157503187e-05
-1.43064385191343e-05
-9.48193187877906e-06
-3.38106769306623e-05
-4.83772021584277e-08
-8.57300351434052e-06
-6.01811065130689e-06
-2.18172851557162e-05
-1.48563785512599e-05
-6.28739480814314e-05
-5.24939050160387e-05
-3.52218897554845e-05
-3.30115413283728e-05
5.16330943825938e-06
-2.02238708284442e-05
-1.35523391990587e-05
-2.10989536013872e-05
-4.22244719077144e-05
-2.13245855148738e-05
-7.91910967191846e-06
-4.37602736489654e-05
-2.91930017985838e-05
-3.17281651207726e-05
-2.59782218450508e-05
-4.54471936634657e-05
-3.11786959408253e-05
-6.89516382049574e-06
2.69195233773687e-06
-7.46002054096539e-06
-2.7814415139004e-05
-5.47074798795724e-05
-1.7990404933111e-06
-2.67939692131589e-05
-5.46950599797932e-06
-5.72985030327737e-05
-4.32411895133867e-05
-4.84743494989385e-05
-4.7291523511897e-05
-2.58212939205391e-05
-5.06639061966255e-05
-3.04399130544128e-05
-1.34152688705874e-05
-3.027100692735e-05
-4.55029385286814e-06
1.55735468212976e-06
-4.30276821445551e-05
5.31755004338063e-06
-1.95905810405379e-05
-1.49797778922232e-05
-2.61356527367183e-05
-2.70206908656528e-05
-4.81189297277119e-05
-3.99328526139873e-05
-4.5845355081231e-05
-3.07164975434128e-05
-3.38536973234737e-05
-1.29721777646996e-05
-2.59117205978162e-05
-7.32567007010857e-05
2.0032479081856e-06
-2.49978123241681e-05
-4.07032669255792e-05
-3.90998510393533e-05
-4.09885505150301e-05
-2.76168834314598e-05
-2.46999724004715e-05
-4.12340575246565e-05
-1.44618760051414e-05
-3.72037265009101e-05
-4.7906962144925e-05
-2.28939631870233e-05
-4.26578731472697e-05
-3.17896877714838e-05
-4.24348364122143e-05
-2.7229212589026e-05
-5.60632524883175e-05
-3.33572123969366e-05
-2.3183688769255e-05
-2.49659854361475e-05
-3.08236308670183e-05
-4.46813765813643e-05
-2.02800591152993e-05
-5.10301597869969e-05
1.18270185978357e-05
-1.42167905624451e-05
-3.04209632311516e-05
-4.61642832008234e-05
2.018650242693e-07
-3.92976138924431e-05
-4.54219440450282e-05
-1.63045081517957e-05
-1.6386209241942e-05
-4.6584741811452e-05
-2.28916923714981e-05
-3.51626470774101e-05
-2.85327345051137e-06
-2.81890477835738e-05
-3.2717757866908e-05
-4.72663393121675e-05
-5.00669631243683e-05
-3.33074672380813e-05
-3.86694936343442e-05
-4.10371738077707e-05
-5.48991763541278e-05
-1.95196089523735e-05
-2.86249818938247e-05
-2.64274381209868e-05
-5.74880814795182e-05
-2.37984486918874e-05
-5.16858357083619e-05
-3.43056912542939e-05
-1.63846411748633e-05
-3.56087842448786e-05
-6.16926721472964e-05
-3.02701937497245e-05
-5.09971103469157e-05
-1.84744555255543e-05
-3.71572137267328e-05
-3.73126031292589e-05
-6.48760907400287e-05
-2.76975149701294e-05
-1.3955254644091e-05
-3.34664511217446e-05
-4.31253728431141e-05
-3.66698113546857e-05
-4.58307716497231e-05
-1.09633308941336e-05
-1.88913330895384e-05
-1.98352462967362e-05
-2.86576379703128e-05
-1.46180226007454e-05
-1.85683238515496e-05
-3.96062909508905e-05
-2.5099105750856e-05
-1.70594893422288e-05
-4.90129450398315e-05
-1.44320884485807e-05
-1.14845609020232e-05
-2.81716609340083e-05
-3.25807957750365e-05
-4.72270432752859e-05
-5.464989251519e-05
-4.17264175354418e-05
-3.67235938103135e-05
-7.67127869050055e-06
-3.53433036301094e-05
-3.17361659047655e-05
-1.95078887241548e-05
-2.5042207145631e-05
-4.68572636635831e-05
-7.1946317812214e-06
-2.3233349414687e-05
-1.55752025251568e-05
5.55654777109289e-07
-1.4438248531565e-05
-5.99337616612528e-05
-4.50660825536935e-05
-5.21121247921537e-05
-2.25789055119841e-05
-4.98976374347844e-05
-2.92343101102428e-05
-1.25588073225362e-05
-1.55911923136488e-05
-1.91863162989253e-06
-8.22783589933508e-06
-2.69049861719436e-05
-3.1242670148841e-05
-2.46031555094031e-05
-4.24351690758033e-05
-2.9622408322935e-05
-3.42288418417586e-05
-3.19691546151329e-05
-2.50929095218117e-05
-1.63031183838953e-05
-8.79349087128833e-06
-3.9487446452489e-05
-3.48770876721092e-05
-3.17780419571469e-05
-5.26095179206792e-05
-4.59735616680618e-05
5.61442549411928e-06
-3.96084240372793e-05
-3.37432207230718e-05
-5.7928654184632e-05
-3.78610999477724e-05
-4.76739117615964e-05
-3.14521425668261e-05
-6.25087712001799e-06
-2.33085363778977e-05
-1.59242750500405e-05
-2.88243879257974e-05
-4.20648549962157e-05
6.40919116475214e-06
-1.85299030516221e-05
-4.04144790601233e-05
-4.78526448147337e-05
-3.47426570052077e-05
-1.16748495797167e-05
-4.88417317667052e-05
-5.61407480043113e-05
-3.38267158292566e-05
-5.66483295656601e-06
-4.56570977202636e-05
-5.80674177376958e-05
-3.21543714405382e-05
-2.56883371146092e-05
-5.27035874612591e-05
-3.78039572322154e-05
-3.41170315069516e-05
-2.93153067941967e-05
-1.22534542969137e-05
-2.62645445605867e-05
-3.98883432847729e-05
-5.60151838201225e-05
-5.26511547604278e-05
-2.57139974535665e-05
-5.170512724436e-05
-1.28249145828827e-05
-2.79707553628005e-05
-8.68544823704619e-06
-9.59830626755895e-06
-6.7866444423343e-06
-4.31234780508902e-05
-5.66661190953287e-05
-4.94566614619893e-05
-2.551530905675e-05
-2.45538862641607e-05
-4.04556159432132e-05
-3.4760846422619e-07
-1.98947293891537e-05
1.03540532703643e-06
-6.45163885488328e-05
-3.45584728917549e-05
-1.05911363403585e-05
-5.83072430548468e-05
-3.82973731393131e-05
-4.04874770961535e-05
-5.74750231731014e-05
-3.47540943341568e-05
-3.13198612354363e-05
-1.22358240389107e-05
-1.59952661342401e-05
-1.74714822284131e-05
-3.66515160420205e-05
-4.21195629569014e-05
-4.54909597931445e-05
-3.0732393194269e-05
-3.26732320375444e-05
-5.47284843199484e-06
-2.75738399556126e-05
-2.82525644295396e-05
-4.27346507372596e-05
-1.06315012600113e-05
-1.56909571369924e-05
-4.11382609290528e-05
-4.33428441860052e-06
-1.83349849514243e-05
3.94762670175231e-06
-1.75130809589198e-05
-1.75900735891976e-05
1.45028067338952e-06
-3.2906691569485e-05
-2.89993274330175e-05
-2.08916857840145e-05
-3.19401297394689e-05
-1.27923108500863e-05
-2.24633210884353e-05
-1.26059939629734e-05
-1.14662251829144e-05
-2.95931347973324e-05
-1.57866766961277e-05
-1.00580982365027e-05
-4.36622549979024e-06
-4.74135287714573e-06
-2.74516355483168e-05
-3.23805382519799e-05
-5.08580707743402e-05
-3.62719442331177e-05
-3.15299174241916e-05
-3.41615274159976e-05
-1.90467904846511e-05
-3.73070507348342e-05
-2.02388321936284e-05
-5.16010313488342e-05
-3.2410987224494e-05
-3.63159731874187e-05
-2.96769308233489e-05
-3.91799358660713e-05
-7.33306629718807e-05
-3.6576968213189e-05
-2.78668783949622e-05
-6.27555085140371e-05
-1.49482948263969e-05
-2.54522319314479e-05
-2.82224877288362e-05
-7.01821094357461e-06
-2.59006808021955e-05
-1.30081166286786e-05
-2.7808268228429e-05
8.42092473833207e-06
-3.01913146578872e-05
-1.0260234222965e-05
-1.0681926861998e-05
-1.00335456257686e-05
1.20762365527255e-05
-1.60577165168288e-05
-2.67915619092695e-05
-1.28803738999571e-05
-1.56638971243171e-05
-3.8935328760754e-05
-4.35712479919835e-05
-3.49088668102675e-06
-2.58063619813726e-05
-2.95254104448398e-05
-3.74918148519795e-05
-2.81899173287197e-05
-2.39752170964588e-05
-4.65876937617162e-05
-6.50602329523337e-06
-3.59333312240644e-05
-2.08798372631554e-05
-3.14607623328889e-05
-3.71749288739783e-05
-2.86921210445337e-05
-2.30204800959066e-05
-3.18129550221699e-05
-3.82316066514214e-05
-1.04991253046121e-05
-4.28296148101459e-05
-3.54127547840854e-05
-2.58997937822756e-05
-3.03621566864243e-05
-3.27221872623434e-05
-5.83929570727593e-05
-1.54939977531318e-05
-1.79293428300838e-05
-3.87303819615582e-06
-5.90042332204567e-05
-1.86518854400559e-05
-4.10674468407327e-05
-2.30013515275299e-05
-1.02193396720229e-05
-3.76283174657086e-05
-2.3299780057406e-05
-5.64522279451818e-06
-2.12665893354261e-05
-3.83175897100673e-05
-2.5525945471136e-05
-2.27831946336724e-05
-1.36344585376133e-05
-2.76380159328839e-06
-2.29876814649063e-05
-2.3778236519129e-05
-2.17451767796253e-05
1.57375627242292e-05
-3.6116135378962e-05
-3.47529106468502e-05
-2.45655141811171e-05
-4.7932131343047e-05
-1.9328780953147e-05
-2.36760144341862e-05
-3.79392076500781e-06
-2.80080784299693e-05
-3.24988112699761e-05
-4.06906510390215e-05
-1.227056735971e-05
-5.37394381224774e-05
-7.10968797537088e-05
-1.68565985893488e-05
-3.96834312429041e-05
-3.2163752132397e-05
-3.36681931814187e-05
-3.38235277394166e-05
-3.95482942204275e-05
-1.19539501871623e-05
-2.87274622824461e-05
-7.4557465819396e-05
-3.22801312950512e-05
-1.80119488474614e-05
-1.21572003696756e-05
-4.75458248761715e-05
-2.2025330592916e-05
-6.71198448876094e-05
-3.67976482681424e-05
-1.70304480131522e-05
-2.48750683988072e-05
-3.97337498753229e-05
-3.34286055521096e-05
-3.65180249669014e-05
-1.43415096120632e-05
-3.85014561691194e-05
-4.89446262273333e-05
-4.05201857125218e-05
-2.37884093171695e-05
-4.88089043507088e-05
-4.66973366687901e-05
-1.60315895356655e-05
-3.67130359356427e-05
1.98074350310747e-06
-2.49486866982962e-05
-2.67591824390422e-06
-1.46445716590193e-05
-1.03922779376323e-05
-1.86151362525476e-05
-2.88149434928724e-05
-3.08441881096288e-05
-1.5548455234196e-05
-3.08450005833739e-05
-6.33398393224071e-05
7.62383139119136e-07
-5.4472102271211e-05
7.48049164165606e-06
-1.33028258849901e-05
-3.44794519851052e-05
-1.07767005932713e-05
-2.88714517762868e-05
-3.59029799429217e-05
-1.30963049847021e-05
-5.05515396056728e-05
-1.95401386141907e-05
-1.5458841459543e-06
2.90678950246416e-06
-1.1138049627454e-05
-2.2134013647074e-05
-3.99115632304928e-05
-2.23381412247363e-05
-2.01769165814577e-05
-1.52577169450623e-05
-4.71126854727457e-05
-9.69801143739513e-06
-3.00856112041606e-05
-2.18669079720582e-05
-8.95648757187416e-06
-3.608020958195e-05
-4.62972897250755e-05
-2.5256025709907e-05
4.89146341961911e-06
-2.74892700779002e-05
-3.54163841405719e-05
-2.72609190994672e-05
-3.24667012292435e-05
-3.38067285355651e-05
-2.58864363950371e-05
1.14794001700291e-05
-3.67363752103106e-05
-1.9340599364348e-05
-1.73365139691984e-05
-1.88270206413409e-05
-2.22523844238809e-05
-4.66912125890374e-06
-2.5101255914011e-05
-5.2798155555177e-06
-5.51459134389256e-05
-4.60030818710521e-05
-5.39907418849832e-05
-5.17197476739676e-05
-2.46190638462038e-05
-2.95491289569258e-05
-4.81156263054676e-05
6.9344830739819e-06
-3.36423117315838e-05
-6.77755058937598e-05
-3.04620745521146e-05
-5.26890546465247e-07
-2.01526980067288e-06
-3.49776799622392e-05
-5.2596460345741e-05
-4.56575358144588e-05
-3.55604661306443e-05
-4.83266420197311e-05
-2.93717174647748e-06
-5.34237024073065e-05
-1.34956734494515e-06
-2.59998755090549e-05
-1.8859740353081e-05
-2.51821900806514e-05
-2.56254448284929e-05
-3.32738416364054e-05
-4.14768629055023e-05
-5.12715339770465e-05
-4.25480073820763e-05
-3.01132832496638e-05
-5.34499560256174e-05
-4.09198722420237e-05
-3.94730969403955e-05
-3.02178708303785e-05
-4.43304539245926e-05
-2.04519647163963e-05
-3.1426639258255e-05
-5.00232753301625e-05
-3.5472504605532e-05
-1.85658318202713e-05
-2.47341404437714e-05
-3.08650899131313e-05
-1.61769005976786e-05
-8.2438949246499e-06
-4.44521698391876e-05
-5.83458323670959e-05
-5.29728664498259e-05
-3.84364574667907e-05
-2.97833308616614e-05
-2.51052553300226e-05
-9.16591040538829e-06
-3.41180537925292e-05
-4.31744855718369e-05
-6.48283414085187e-06
-4.49647002212755e-05
-7.06705015188594e-06
-2.03151076651965e-05
-4.93718378440618e-05
-3.37377975565901e-05
-6.1812168887717e-05
-2.25521028722091e-05
-5.48794811630508e-05
-8.80832895086681e-06
4.55839256823149e-06
-2.1546249987998e-05
-3.09523059069503e-05
-2.54831897233305e-05
-2.35355564871712e-05
-1.39193599587172e-05
-2.53156951517959e-05
-5.007408738733e-05
-4.13962486265757e-05
-1.35412660430491e-05
-5.90747839943988e-05
-3.65977947614182e-05
-4.73995540682587e-05
-2.40277620149051e-05
-5.81636706069126e-05
-1.40017189936829e-05
-2.98517347358905e-05
-1.72602391324449e-05
-4.54083144134173e-05
-2.05453414186733e-05
-1.93909650565336e-05
-3.25238683378436e-05
-5.62610382218987e-05
-2.09636045385362e-05
-4.44428139386295e-05
-3.9512299405577e-05
-4.93435058329487e-05
-1.62010104954786e-05
-1.84469654878909e-05
-3.99203146916171e-05
-6.15003487987661e-05
-4.87799688243899e-06
-9.77148812864929e-06
-4.46075051894236e-05
-2.74789898656335e-05
-1.04800888629592e-05
-4.29076219685673e-05
-4.56171232256042e-05
-3.28657235489266e-05
-2.12875097197054e-05
-4.73536393044889e-05
-3.74096122885229e-05
-4.26810413959564e-05
-8.91487712092237e-06
-4.36608224521095e-05
-2.58725342498954e-05
-2.14140384123112e-05
-3.62055857341016e-05
-3.92954640856732e-05
-1.37173658433404e-05
-3.91605037167707e-05
-2.89955585193369e-05
-1.13738857953096e-05
-7.21014105797031e-06
-3.04292514470259e-05
-1.50535342040311e-05
-3.53643211063364e-05
-2.76532673125469e-05
-3.2806102772219e-06
-2.24669848162896e-05
-3.51507337839056e-05
-2.2200773063966e-05
-2.4052532331596e-05
-3.88721550787966e-05
-1.53256711283545e-06
-1.45762765762645e-05
-3.32103733553085e-05
-4.23868214456669e-05
-3.08983879862032e-05
-2.43608107214401e-06
-4.30632084108199e-05
-1.67769293725126e-05
-3.60290052914318e-05
-2.05083422704818e-05
-3.21460968203775e-05
-4.82652171138215e-06
-1.55595428882571e-05
-2.20690946614171e-05
-3.19820051143966e-05
-3.97268959765805e-05
-7.3810430289953e-06
-2.0012455978179e-05
-3.05382359859154e-05
-1.37570807503026e-06
-2.84937264672984e-05
-2.22814374510528e-05
-1.25325500098225e-05
-3.72057742614489e-06
-1.70079671641481e-05
-4.86708622489841e-06
-4.48376939286208e-05
-4.62920399550259e-05
-3.31984976659674e-05
-1.8535133280818e-05
-2.46104519995152e-05
-5.19129587855321e-05
-1.69395646975021e-05
-2.0542839590967e-05
-2.07212244188744e-05
-5.0815375980554e-05
-1.20605833786277e-05
-8.7772566367396e-06
-4.59541543381445e-05
-5.64877909070644e-05
-1.8400691503428e-05
-3.7037264237769e-05
-1.3172818027607e-05
-2.60883277057834e-05
-1.55523490420779e-05
-1.5103162539842e-05
-9.82071851531123e-06
-4.02159748355444e-05
-1.80373075766074e-05
-1.37680986615337e-05
-1.39643031455758e-05
-3.16453014046138e-05
-3.26148914429373e-05
-4.19214406658479e-05
-2.50877714215734e-05
-2.25257896638404e-05
-1.56655353870968e-05
-4.63385183909776e-05
-1.65774691454046e-05
-2.61203072397961e-05
-3.53521072931981e-05
-3.80749175649728e-05
-2.69048527673052e-05
-9.88525457154104e-06
-1.35446942500481e-05
-5.02638400360124e-05
-3.03267739609086e-05
-3.13029466080419e-05
-2.71203740901413e-05
-3.67346694824958e-05
-3.32082735486561e-05
-8.23302384422914e-06
2.0374633084497e-06
-3.75594431425057e-05
-2.44256404624688e-05
-2.65475521366885e-05
-3.54395551688115e-05
-3.8579200827027e-05
-2.39266062029908e-05
-1.24843863650993e-05
-4.41858081344516e-05
-3.48161718072017e-05
2.62079364413565e-07
-3.87453820916945e-05
1.3094893190971e-06
-4.6365094818941e-06
-7.14195980449078e-05
-3.37768605917003e-05
-4.77874526627079e-05
-3.33467088554144e-05
-3.32786810392762e-05
-5.30153498929881e-05
-2.25643024864918e-05
-3.35750356919224e-05
-2.03633993246013e-05
-5.22841030579057e-05
-1.2394290399348e-05
-3.75854663347511e-05
-2.83813638216664e-05
-4.44791188449314e-05
-3.03487403465908e-05
-2.55458365246652e-05
-1.64713166570376e-05
-2.86370904552957e-05
-4.13051079404399e-05
-1.12286700990121e-05
-3.33862356615486e-05
-3.15444679927597e-05
-4.0658320126563e-05
-2.4031665085753e-05
-1.39853611461104e-05
-4.34181313456758e-05
-1.81379748576168e-05
-3.92916398977138e-05
-6.0732685911376e-05
-5.50761815634935e-05
-1.71227766890339e-05
-3.20548374155939e-05
-2.8889431234098e-05
-1.90336726186763e-05
-3.45345180236963e-05
-1.62148540961059e-05
-1.9046068013151e-05
-2.78618949531424e-05
-2.33364197389557e-05
-3.63565145164575e-05
-3.10204274392497e-05
-1.76306275721082e-05
-2.75919617845872e-05
-6.97417219982978e-05
-4.29960472380941e-05
-1.79870904354023e-05
-2.22000372966211e-05
-3.61489845091689e-05
-2.15647380109477e-05
-4.08435998665239e-06
-2.80409078019802e-05
-4.18454810641805e-05
-3.53731856759093e-05
-1.99196317564507e-05
-2.94607353935444e-05
-1.58599267788325e-05
-5.77625644995337e-05
-1.08708165078866e-05
-2.17765698170858e-05
-2.99612457816031e-05
-5.82323246436228e-05
-3.98480471874745e-05
-4.23532154709341e-05
-4.98354759823157e-05
-2.57299876612454e-05
-1.77870913879846e-05
-3.32748618087245e-05
-1.5325857357337e-05
-3.21300560165259e-06
-4.57084118060307e-05
-2.99692989811489e-05
-3.12085152596104e-05
-2.40660150935824e-05
-1.35875948843774e-05
-2.54024787424953e-05
-2.3439210833543e-05
-1.01537176874653e-05
-1.12937279023453e-05
-1.23951336362537e-05
-1.83956429150408e-05
-2.60680224356605e-05
-3.54271802871045e-05
-2.23757580692035e-05
-2.47848038729654e-05
-4.55186278523094e-05
-1.71844978449902e-05
-2.54824582503616e-05
-3.27820978864915e-05
-1.74779175270509e-05
-2.46315163029013e-05
6.66025724225711e-07
-4.54428993270282e-05
-2.72347878349082e-05
-2.28720591047493e-05
-2.53766461778634e-05
-1.448825364116e-05
-2.59396074509265e-05
-2.65304137933956e-05
-7.25814939430063e-06
-9.21261284884538e-06
-3.1913258078289e-05
-2.00385701094681e-05
-4.37555175752325e-05
-3.30201045741911e-05
-3.59944760494998e-05
-2.63231990209868e-05
-3.27477753890776e-05
-4.95009455538791e-05
-1.7828603487172e-05
-3.64483770915424e-05
-2.58765033044066e-05
-2.43846705216023e-05
-3.37656758205009e-05
-3.05514070772468e-05
-2.46409365603203e-05
-1.76437484635034e-05
-5.8354535776605e-05
-8.03596610515027e-06
-3.52610883056116e-05
-9.39379010289149e-06
-4.74982365558926e-06
-3.2567065702124e-05
-1.69173205326393e-05
-3.73048197950591e-05
-8.62699132647148e-06
-4.99860546687731e-05
-4.93534819925464e-06
-2.03580409213859e-05
-4.22265815833917e-05
-1.10187350973065e-05
-2.26721797615925e-05
4.50273421929127e-06
-4.3584535533763e-05
-2.76241572273339e-05
-4.35425549516229e-05
-4.2310873698153e-05
-1.59576719222581e-05
-4.59466029102852e-05
-2.56347712960488e-06
-1.79626081794754e-05
6.33730202084271e-06
-1.60007345635902e-05
-2.71107801726519e-05
-6.34771734339001e-05
-7.89982520102674e-06
-3.63784264628863e-05
1.02992131024664e-05
-1.80513350928948e-06
-4.74333845066157e-06
-4.54625685395873e-06
-4.90312497442423e-05
-3.61651904420465e-05
-2.94404298561739e-05
-1.85242611799164e-05
-6.75569031093461e-05
-6.37695183325953e-05
-4.61231869567351e-05
-2.53646277865787e-05
-2.58432720567569e-05
-4.74421014550305e-06
-3.84332971134859e-05
3.20638498641168e-06
-3.34818222425796e-05
-4.65246640792912e-05
-4.34882738618363e-05
-1.60828301351474e-05
-3.64564787556513e-05
-3.47075993198968e-05
-3.44920665113113e-05
-6.27303253582111e-05
-2.78515201763482e-05
-2.37922040452529e-05
-3.31724260832558e-05
4.0589180748147e-07
-2.52118713237701e-05
-1.4485510981948e-05
-5.22030127217392e-05
-1.48880106868075e-05
-2.94278171565968e-05
-3.0418044379681e-05
-3.41593672813645e-05
-5.24452583579618e-05
-2.85986288579729e-05
-2.58317641946844e-05
-2.27596152929843e-05
-1.0833705650631e-05
-1.60282544025214e-05
-2.15005027578772e-05
-1.91313816489553e-05
-5.52336147174402e-05
-1.34906709871189e-05
-9.12060969919159e-06
-2.7432339240077e-05
-5.9209918008062e-05
-5.1909558403617e-06
-4.10153702182101e-05
-3.11766188448475e-05
-7.57881538802749e-05
-4.01016410504616e-05
-2.80437879742246e-05
-3.53216243856258e-05
-2.06658269730945e-05
-1.27412182992794e-05
-3.89574921904998e-06
-1.39566583452349e-05
-2.18665472359845e-05
-5.60905896534318e-05
-5.27672289615841e-05
-2.90915084676118e-05
-2.5701734759228e-06
-4.32895601746236e-05
-4.53697757457994e-05
-3.31478978979579e-05
-2.87902323899886e-05
-1.358151929383e-05
-4.62429174200634e-05
-2.65444049015918e-05
-3.84729639506023e-05
-5.8507443946438e-06
-2.78708546133381e-05
-3.37183818898142e-05
-2.46816654387745e-05
-3.03093415192427e-05
-5.00449655415861e-05
-3.53676006514979e-05
3.65059236131989e-06
-1.36993850277763e-05
-2.84098504359626e-05
-3.80997541952911e-05
-1.8921630607985e-07
-1.31284003804197e-05
1.63510879179026e-06
-2.48247728148287e-06
-1.50340845584416e-05
-2.25747956274447e-05
-4.62832828618426e-05
-2.72275746783059e-05
3.82579184828708e-06
-2.88071560505081e-05
-1.44549780047395e-05
-5.1900615807797e-05
-1.614219615785e-05
-1.38975747989959e-05
-4.28955873727786e-05
-4.98440097023e-05
4.94627216990612e-06
-1.4412927940028e-05
-3.66270592161345e-05
-2.80810297320147e-05
-3.54456600658475e-05
-4.70455381077912e-05
-5.31892765680292e-06
-5.3734251700064e-06
-3.41210694989939e-05
-1.87876770590579e-05
-7.70891758612563e-06
-4.22372288766351e-05
-7.00976320183323e-05
-5.2534281800979e-05
-2.49086764660317e-05
-2.7780365209271e-05
-5.2945023491682e-05
-3.65164820611683e-05
-3.08959164736085e-05
-1.05275208503585e-05
-7.03505817264437e-05
-3.50714003732467e-05
-2.76748211947352e-05
-5.78584377955885e-05
-4.43900240992453e-05
-2.45900229927989e-05
5.3630637813047e-07
-3.62660698650207e-05
-2.03735476941025e-05
-1.68523351809795e-05
-5.25599480370394e-05
-3.0733131293953e-05
-3.56826871854662e-05
-4.0307208392111e-05
-1.47108935858697e-05
-1.91391347157432e-05
-6.91715657277532e-06
-2.86412616209926e-05
-2.74778250530884e-05
-2.07409617538759e-05
-1.98633803678148e-05
-3.97110655353365e-05
-5.09631780898379e-05
-6.15998053484995e-05
-4.10911173036442e-05
1.09341297253913e-05
-1.57712731264839e-05
-2.70790414821771e-05
-2.93036545245258e-05
-5.93077719319324e-05
-5.03390363502196e-05
-5.53195830426001e-06
-3.86185193073357e-05
-2.92047019073814e-05
-2.29922139011931e-05
-3.23693384884122e-05
-4.16317162572303e-05
-4.9740363270036e-06
-2.6105071624875e-05
-1.70779315724612e-05
-1.47102208340802e-05
-4.9402164421944e-05
-9.91241202853139e-06
-3.86425713147818e-05
-1.02533432474906e-05
-2.6859867782275e-05
-1.1755203392547e-05
-4.24083665671723e-05
-1.64526264883551e-05
-4.57977230169761e-05
-1.60663286648388e-05
-6.17217286041493e-06
-5.77074607847845e-05
-3.86198665475644e-05
-3.11810907988613e-05
-2.68440431566984e-05
-2.95044630732228e-05
-2.80431361623524e-05
-1.46321818642483e-05
-5.85278849163804e-05
-3.32503983348231e-05
-1.66782089962065e-05
-1.25046284002324e-05
-1.94632503151881e-06
-3.63025240306604e-05
-1.50098627416262e-05
-3.0367948318373e-05
-3.19614911131406e-05
-1.4669126689877e-05
-3.08331633361715e-05
-4.52793714824082e-05
-3.02454325940181e-05
-3.05151152658216e-05
-3.33092653788661e-05
-2.27937988996971e-05
-2.6082892165893e-05
-1.91993678260471e-05
-4.92895797902104e-05
-3.06716402355935e-05
-2.06134867850662e-05
-2.41385552568774e-05
-9.51405142752093e-06
-2.89610398264783e-05
-4.7280293771791e-05
-2.59100915573146e-05
-3.99342454175463e-05
-2.17947769963244e-05
-4.45342955658208e-05
-1.65168881107152e-05
-6.49402787962583e-06
-7.18555885730073e-06
-4.23769277778357e-05
-3.19570047057826e-05
-3.88275011711709e-05
-3.88355838830404e-05
-2.66758366918253e-05
3.04114782184331e-06
-4.35240315637297e-06
-4.71684871027027e-05
-3.43750701870198e-05
-4.20424084665288e-05
-4.32838686270075e-05
-1.59937926388851e-05
-3.39475262330974e-05
-5.68705225357275e-05
-3.16769143306142e-05
-3.4793824771869e-07
-3.62565464149036e-05
-2.12227788504899e-05
-1.42345187473651e-05
-3.88740588975774e-05
-2.55998802544502e-05
-2.2834968291986e-05
-4.7006917308918e-05
-8.40193048619578e-05
-2.17326434084362e-05
-2.07424325239923e-05
-1.66220483576555e-05
-1.75199549929981e-05
-2.41211833116415e-05
-4.11371344405604e-05
-9.49891753043776e-06
-9.07686531660308e-06
-5.72968545531345e-05
-2.70008393899788e-05
-2.12010393831397e-05
-8.74807151558388e-06
-1.10619279108236e-05
-8.22213730375085e-06
-4.75457734072109e-05
-1.02380231440756e-05
-4.06135773500814e-05
2.4979660190367e-07
-4.34269477406396e-05
-5.23174411758619e-05
-5.16744045317689e-05
-3.98079411420354e-05
-2.33825856807708e-05
-3.18657680960435e-06
-3.65334131319434e-05
-3.2821814647788e-05
-5.13455593161174e-05
-1.49850211074756e-06
-6.79104822511467e-06
-3.52765827650031e-05
-4.05691867902892e-05
-4.19478221788222e-05
-4.00872429058576e-05
-2.65551999828329e-05
-1.4273832437357e-05
-5.96900634309561e-06
-3.15428510081034e-05
-2.03065205877356e-05
-2.19895827667164e-05
-1.10170247127418e-05
-8.88707525370154e-06
5.48010288982084e-07
-4.9919180708044e-05
-7.23279675042244e-05
-2.87041221224195e-05
-3.18712723384176e-05
-4.23311937168102e-07
-2.12602439795003e-05
-2.30951595666635e-05
-1.8032456345129e-05
1.58430863675973e-05
-4.81943727731394e-05
-1.29778398989705e-05
-6.35932404465542e-06
-3.2014996873855e-05
-3.11885490671333e-05
-2.51585296852701e-05
-4.56973467674156e-05
-2.32531630369052e-05
2.09994848301572e-06
-2.15273788851718e-05
-3.54629896138316e-05
-1.47150481323122e-05
-5.24034197895062e-05
-2.74735176567806e-05
-3.64323802095254e-05
-3.82622012268721e-05
-2.55158566485499e-05
-8.56012030618172e-06
-3.67640414701816e-05
-3.17099658233526e-05
-1.29294394596055e-05
-2.34772241408763e-05
-2.65077499262885e-05
-5.23164407192905e-05
-1.57428280069718e-05
-3.57196606936166e-05
-1.02189554240093e-05
-3.25485432649727e-05
-2.61119300475857e-05
-4.74792462119143e-05
-2.660475234088e-05
-3.02758843128773e-05
-1.56711460986739e-05
-7.46074207704117e-05
-2.73150718615345e-05
-9.89830071361641e-06
-5.25262049146348e-06
-6.03413843487098e-05
-1.44833177074909e-05
-3.35435896660333e-05
-2.79086572584983e-05
-4.57664816649784e-05
6.77908133755085e-07
2.44686197054429e-06
-3.58270033178297e-05
-1.19363249896108e-05
-5.21430811541071e-05
-1.58009986579638e-05
-4.84225868057934e-07
-2.07675093077718e-05
-3.09176443700772e-05
-1.898752177093e-05
-6.85698733402658e-06
-2.9113882997846e-05
-2.49669894268957e-05
-7.68721918445629e-05
-2.14691093316198e-05
-3.57990318919562e-05
-4.51550467376685e-05
-2.06266456174839e-05
-1.95665232525707e-05
-2.58125592146028e-05
-4.42550074607924e-05
-3.81876297270924e-05
-5.10825527678734e-05
-2.74287876471223e-05
-5.80731999952847e-05
-3.14290062898411e-05
-3.20659321543526e-05
-6.46054895811621e-05
-5.20860316602689e-05
-2.23952996145248e-05
-2.74280813661941e-05
-3.19301162921513e-05
-1.21524031820127e-05
-5.68664236087562e-06
-3.30684277656659e-05
2.08453489844801e-05
1.33085928469102e-05
-1.20523491048883e-05
-4.00485068165927e-05
-4.08604263652823e-05
-1.69861284676059e-05
-3.87002893715902e-05
1.76013249298961e-05
-3.39569288877615e-05
-5.85597528376165e-05
-6.03556506287576e-05
-3.64941218446441e-05
-2.69384177517651e-05
2.83423424514269e-06
-2.85493946627767e-06
-5.56699748077e-05
-4.65877280590871e-05
-1.88853382472192e-05
-3.21142406193748e-05
-1.81392449435697e-05
-1.19349280290239e-05
-2.99145950202289e-05
-5.2133187087871e-06
-5.56397800274853e-05
-2.36857477613917e-05
-3.65664260343523e-05
-3.7700815540254e-05
-3.85684668932529e-05
-5.18061100513635e-05
-4.35397455143728e-05
-7.02871828616114e-05
-3.7579567355508e-05
-4.74349580343872e-05
-4.02878206719445e-05
-2.67843941095826e-05
-2.17661207598912e-05
-4.98804594576322e-05
-2.94952030743642e-05
-2.59141398085083e-05
-1.43659737588001e-05
-5.31019054211191e-05
-7.7484774392467e-06
-7.93091536704202e-06
-4.10510008874169e-05
-8.2313793547855e-06
-1.66721200661899e-05
-2.69564320462583e-05
-2.52953386813706e-05
-3.45443041372683e-05
-1.46757090197005e-05
-4.13140244127678e-05
-3.87891614065576e-05
-3.76866341609351e-06
-2.8978031341199e-05
-2.20359482362025e-05
-3.66693211711024e-05
-4.25273977570535e-05
-1.63173685932382e-05
-7.85198153284958e-06
-2.69325716946085e-05
-4.34366899141279e-05
-2.80977262916353e-05
-1.17198261695649e-05
-2.93237733990361e-05
-2.59129695337412e-05
-2.54625859833632e-05
-2.42000473139856e-05
-3.2432133410274e-05
-3.09365548725264e-05
-2.26190497742491e-05
-4.17384213348484e-05
-2.22104481955328e-05
-2.73476831533186e-05
-2.92242610909728e-05
-2.95505215643034e-05
-4.11430246653484e-05
-4.47912259070313e-06
-5.10010363573197e-05
-3.03241764468434e-05
1.11528779243736e-05
-4.15100716028502e-05
-4.77361417413032e-05
-3.05684461707646e-05
-3.23794562638677e-05
-3.45580548256864e-05
-7.32490112919572e-05
-2.10494584814174e-05
-3.19123943152442e-05
-1.53762675472007e-05
-3.08695046110184e-05
-3.94179127313851e-05
-2.47061187644768e-05
-5.70444499438004e-05
-3.60039912452174e-05
-2.79467528614961e-05
-4.97310170834896e-05
-2.93751923407461e-05
-4.49382767177727e-05
-3.12060788513942e-05
-3.89949751250234e-05
-1.26514042590243e-05
-4.23018263164481e-05
-1.20604906158556e-05
-6.8298462206421e-05
-2.66341356964424e-05
-5.78679655641315e-05
-2.96684353277996e-05
-7.83461953263859e-06
-2.51968732051394e-05
-4.03808185667516e-05
-2.95298298547419e-05
-1.11768463961618e-05
-4.31235958382713e-05
-3.33082540182473e-05
-3.88126514637255e-05
-2.92398709873104e-05
-4.35002439156475e-05
-7.64350629033417e-06
-3.01566340616736e-05
7.99398398072555e-06
-3.258582921533e-05
8.32108909767428e-06
-1.8557293283551e-05
-2.49708398342969e-05
-5.5224584552362e-05
-4.03936020172941e-05
-8.01158297827794e-06
-1.9831023644376e-05
-2.86322933929558e-05
-4.51131388596226e-05
-1.56995082366404e-05
-2.10044234629333e-05
-7.38427511348613e-06
-3.54428368651764e-05
-2.70559740181235e-05
-2.71875029567887e-05
-6.84983764091705e-05
-5.89708651929483e-05
1.53281537550583e-06
-3.26860496146889e-05
-1.20005290828507e-05
-9.06631337576022e-06
-4.03436965914601e-05
-3.27722754843448e-05
-1.65993853225671e-05
-1.76724055891544e-05
-3.71878376571111e-05
-4.35978522155606e-05
-2.01170048179444e-05
-8.11247384173453e-06
-3.08658775794767e-07
-2.86924096515555e-05
-3.11218476200472e-05
-3.76317720072902e-05
-2.78855713554103e-05
-2.84542603822173e-05
-2.76332565371398e-05
-3.28617044430461e-05
-2.51773713636828e-05
3.71861083290116e-06
-2.06479297049658e-05
-4.13294447990058e-05
-4.96717707967779e-05
-4.47849120813561e-05
-2.79017307560765e-05
-4.46849930512951e-05
-3.59716275892362e-05
-3.56064150931489e-05
-2.73917634460925e-05
-2.37673833470866e-05
-3.2078614777376e-05
-2.83702246424721e-05
-7.55726841357598e-06
-3.05782694669621e-05
-3.63507295858732e-05
-2.88941040740501e-05
-2.72541661347538e-05
-3.01417387863932e-05
-1.0267629267998e-05
-4.30763252411514e-05
-4.27100640354436e-05
-2.29313949276541e-05
-3.3752512746951e-05
-3.63283301374465e-05
-3.22627251562075e-05
-2.00900992684017e-05
-1.46683101871256e-05
-1.99210875646914e-05
-2.8587652355951e-05
-4.23620970957179e-05
-4.9264046134683e-05
-4.84329316631144e-05
-4.41438001367614e-05
-4.65841119196995e-05
-2.0482487017373e-05
-2.80478255328451e-05
-1.80299649204899e-05
-7.87717907516022e-06
-4.01096441725983e-05
-2.12789596909824e-05
-2.15323832324851e-05
-3.70766172716328e-05
-1.68965239900689e-05
-3.9149569951385e-05
-2.89183447918998e-05
-3.36917219534255e-05
-2.79419755843693e-05
-3.21494532213555e-05
-2.15099176059295e-05
-1.60140760499458e-05
-3.73414137369869e-05
-3.1348190196406e-05
-1.75947056341889e-05
-1.2555716124738e-05
-3.76382189344211e-05
-5.99590949491772e-05
-9.7448864606009e-06
-2.79517137507513e-05
-2.71369099550589e-05
-2.73251510357208e-05
-1.74909613736362e-05
-1.70882596092536e-05
-5.74405994248509e-05
-6.10112451962116e-05
-2.72338477775043e-05
-3.44613324742441e-05
-2.81228147490001e-05
-4.9093033969381e-05
7.39570167227648e-07
-3.45717576906736e-05
-3.19765926769996e-05
-3.52890415250489e-05
-2.41658948660783e-05
-1.82764516124068e-05
-4.05217562685359e-05
-3.82258122541261e-05
-4.45339891834828e-05
-2.95800731909445e-05
2.84707850129301e-06
-2.15554666796922e-05
-2.89151050113485e-05
-3.67115789307094e-05
-4.99460421578493e-06
-1.83614833677004e-05
-3.83052803789915e-05
-3.08277284948862e-05
-2.68915799952981e-05
-3.40391430994568e-05
-4.08436648717035e-05
-2.1604467296247e-05
-4.68573629825457e-05
-7.1229835606633e-06
6.73854870301988e-06
-1.97971649830874e-05
-3.94992261571315e-05
-2.16687452776188e-05
-1.24133852076028e-05
-1.48958746816835e-05
1.01576348515924e-05
-2.03571322327778e-05
-1.41894144359943e-05
9.96954044583554e-06
-1.00336417806371e-05
-3.83728712749908e-05
-2.53732711520499e-05
-5.90633483971744e-05
-2.25053739498091e-05
-1.9754844617128e-05
1.72333825386102e-06
-2.1101263465063e-05
-6.25109683922752e-06
-3.71014656680434e-05
-4.9586740470862e-05
-1.43735650911341e-05
-2.07991460200523e-06
-4.21186903865529e-05
-1.13529693809673e-05
-4.30580138514954e-05
-3.34863569714694e-05
-1.1289511769451e-05
-6.13412622445011e-05
-3.39651838888398e-05
-2.82411488675096e-05
-2.70563274599756e-05
-2.67842696971003e-05
-1.73731359320159e-05
-6.79977008520345e-06
-2.14646721796629e-05
-2.44618935348243e-05
-3.71667357278536e-07
-9.59181461222841e-06
-2.43893962665526e-05
-5.20323924871375e-05
-2.88154214911306e-05
-5.9060951687016e-05
2.48527076839534e-06
-2.93176866983901e-05
-2.71972275694469e-05
-2.7605584797889e-05
-3.16936812672311e-05
-3.22853053746784e-05
-3.06030734639486e-05
-2.95799196979855e-05
-5.61694379697771e-05
-2.36521043009132e-05
-7.13481134671151e-07
-3.12917523640984e-05
-1.02359700831782e-05
-1.5208957491218e-05
-4.25933040826396e-05
-3.28505116665005e-05
-2.67679648195421e-05
-3.12692912322261e-05
-6.94963546297247e-06
-6.58369740024834e-05
-4.10239717650605e-05
-6.19331060507278e-08
-2.71171379723953e-05
-3.07132571684186e-05
-1.96139199569015e-05
-2.41828574782594e-05
-4.10937899468083e-05
-4.15946500489542e-05
-2.00169918154816e-05
-3.37922863803042e-05
-6.07196595625062e-05
-6.15152715201468e-06
-2.39937991688436e-06
-2.19611213185437e-05
-5.62948986968253e-05
-2.34162861830107e-05
-4.25813432164668e-05
-8.79805456415615e-06
-2.27699930889163e-05
-5.03305660907403e-05
-3.58338170034924e-05
-3.02981540243001e-05
-2.30648715510919e-05
1.05067239378502e-06
-4.97278353121773e-05
-2.41544572555051e-05
-1.26398049879895e-05
-4.59040221376535e-05
5.14844750219428e-06
-1.82630427024918e-05
-2.25674106897658e-05
-3.17293162444143e-05
-5.44990146939829e-05
-4.23500315094056e-05
-3.05465839537276e-05
-4.44148911102716e-05
-2.4694342949106e-05
-1.55345448702655e-05
-8.99737195609297e-06
-3.6076251624497e-05
-4.28282247854329e-05
-4.89237004232266e-05
-1.97680651167341e-05
-3.66104894269448e-05
-3.96668633042603e-05
-1.39002310452133e-05
1.91457388028513e-06
-6.30447870064087e-05
-3.60342783137272e-05
-5.82959915884835e-06
-6.60157739439536e-05
-1.16921031613491e-05
-7.89331345146661e-06
-1.78440804378706e-05
-8.74551015408943e-06
1.75103197701685e-05
-2.41792078803273e-05
-4.96217944061413e-05
-2.47701152946418e-05
-4.09941309935735e-05
-1.93433481993104e-06
-2.80702180716303e-05
-3.34531437652048e-05
-1.48095963248863e-05
-4.40063514155824e-05
-3.2747178447614e-05
-4.00970820792337e-05
-1.93724466326294e-05
-2.68075862225003e-05
-2.63014377320787e-05
-3.64731229345945e-05
-1.34115436212773e-05
-2.96542511564487e-05
-3.02509205970678e-05
-5.6400755519072e-05
-3.03683249586264e-05
-1.90121986571933e-05
-2.94110416122056e-05
-1.60887441437185e-05
-2.01435798677248e-05
-4.13766863715015e-05
-3.19631706511174e-05
-4.10421849930683e-05
-1.47481648951428e-05
-3.8029939052557e-05
-2.10794755088502e-05
-3.23310190892506e-05
-4.73105594869098e-05
-2.70782117186943e-05
1.04702546215131e-06
-1.85632971432649e-05
-2.5267384689277e-05
-2.4176845530968e-05
-2.30915235020531e-05
-3.02869572962057e-05
-4.26652312074683e-05
-3.42687485676357e-05
-3.02446024149387e-05
-3.6034024343368e-05
-3.44354821119819e-06
-2.28537147388912e-05
2.3582003358928e-05
-4.45547062504809e-05
-4.16448854068331e-05
-3.35506113062124e-05
-3.50544778959948e-05
-4.76077681610742e-05
-4.11296282471638e-05
-2.12444195404874e-05
-4.58481657561082e-05
-2.98105427425886e-05
-1.49423413761528e-05
-2.03757573615564e-05
-3.22313302038755e-05
-2.86000972851326e-06
-2.42580880394283e-05
-7.51600697796022e-06
-9.47746301685346e-06
-2.30590251093626e-05
-5.77995932287306e-05
-2.24398689198362e-05
-1.97347219368725e-05
-4.10618795657698e-05
-3.48136708028339e-05
-4.2219473915198e-05
-5.48179534529924e-05
-4.68866093833778e-05
-3.68269933703071e-05
-2.3099586582997e-05
-9.73312169233836e-06
-2.00150596625658e-05
9.24189542028543e-06
-5.15271848825371e-05
-4.40105697541518e-05
-3.61772350095063e-05
-5.28732088530966e-05
-4.45679097514555e-05
-2.38651585374553e-05
-2.3012553382473e-05
-1.43974901698447e-05
-9.75279372508442e-06
-4.22647867914323e-05
-1.5988397040737e-06
-5.15504642347537e-05
-3.94478949664383e-05
-5.69912529672242e-05
-3.38084875082544e-05
-3.47543222385585e-06
-3.520763015132e-05
-3.89186765283899e-05
-3.91599753382373e-06
-6.87372773359842e-05
-4.23063878661435e-05
-4.43730123582137e-05
-2.83094339284242e-05
-6.16439306085902e-05
-2.15810806167584e-05
-3.63747527635798e-05
-6.01241331857974e-05
-3.82524429800553e-05
-3.47021091832178e-05
-2.0035169576887e-06
-2.76966311468517e-05
-2.44924063764028e-05
-3.94425009855828e-05
-3.70919969479168e-05
-1.35518742818983e-05
-4.68864640606872e-05
-2.98068774824784e-05
-4.966418615832e-05
-3.74705760095478e-05
-6.54456729892914e-05
-1.31909889800943e-05
-2.05088623939461e-05
-3.54810017623285e-05
-6.37505819227491e-05
-1.08931584832036e-05
-2.1103822988072e-05
-1.55666316623851e-05
-4.02973516036739e-05
-2.57380004118654e-05
-4.4772997264731e-05
-5.80250622603978e-05
-4.65229116138555e-05
-4.28361216145263e-05
-1.7417240151997e-05
-3.93962538031298e-05
-2.30944043230431e-06
-5.03538836550531e-05
-2.01143183415754e-05
-4.15958966936976e-05
-3.56529185555282e-05
-5.87727529916086e-05
-6.15049455456925e-05
-3.94390245892806e-05
-1.96407857516823e-05
-2.24577271750092e-05
-2.20865685754011e-05
-1.20833566121561e-05
-2.83492327748407e-05
-3.39682937895095e-05
-1.62304129101266e-05
-5.81936368867303e-05
-3.33817434374095e-05
-3.5571762785879e-05
-3.84167932841781e-05
-5.98944828197589e-05
-2.65343329391011e-05
-5.92922717068182e-05
-2.16612681045964e-05
-4.02936186463903e-07
-2.68650223373078e-05
-3.42066498944996e-05
-4.52784335103992e-05
-4.91769956970775e-05
-3.46481839730614e-05
-5.13001106424577e-05
-4.97220048859162e-05
-5.00249154713477e-05
-5.0182008934856e-05
-2.0502849653071e-05
-8.77552277282042e-06
-6.07347324506441e-05
-1.59261485310543e-05
-2.20120840158294e-05
-1.9928284272715e-05
5.6299935032796e-06
-2.25518880604868e-05
-1.25935800746131e-05
-2.21538927843371e-05
-3.34778619460577e-05
-2.92641313557872e-05
-1.25075658981624e-05
-1.53415842006599e-05
-5.11580746658653e-05
-5.26495519242765e-05
-1.80515679777634e-05
-4.88177518058551e-05
-3.36624328358078e-05
-1.81907378389807e-05
-1.08867705947066e-05
-3.71673870484185e-05
-1.17124484683982e-05
-3.51470079745879e-05
-4.08829933984735e-05
-1.17501703096716e-05
-3.90393106783122e-05
-3.10732704799122e-05
-4.10528968078572e-05
-2.19756001075621e-06
-1.49963418922723e-05
-3.63207900221807e-05
-1.60628057475431e-05
-1.78378073640657e-05
-4.69105793673085e-05
-4.03356440337636e-05
-3.0086199432438e-05
-2.24009877914777e-05
-2.08778737941972e-05
-3.53308709629883e-05
-2.92067604089645e-05
-4.30078298279059e-05
-2.87250130989213e-05
-4.40837430556926e-05
-3.18425684660903e-05
-4.07635764061024e-05
-2.1530503188773e-05
-6.95162718332901e-06
-5.62995949016654e-05
-6.14731707300984e-06
-7.68039843059725e-06
-3.00185823127216e-05
-3.27209024821659e-05
-3.27463760212913e-05
-2.85717751491884e-05
-4.40105173047247e-05
-3.88470311586716e-05
-3.68412561161569e-05
-2.15295912367096e-05
-2.39346598368412e-05
-3.61716905404618e-05
-3.21840965903109e-05
-2.74713437610763e-05
-3.22017487200252e-05
-2.49242118635939e-05
-1.46470259505296e-05
-5.10302257623172e-05
-5.37593780043673e-05
-2.61709362083333e-05
-4.29196985415503e-05
-4.80774133098509e-05
-7.10693162090136e-05
-2.94087321099555e-05
-1.46974936701884e-05
-4.07628693062861e-05
-1.12736279287478e-05
-2.78898602418508e-05
-2.06922764023726e-05
-4.42129673215885e-05
-2.37350608651596e-05
-4.19697079247198e-05
-2.73434600972326e-05
-3.85960620774743e-05
-3.36803736537227e-05
-2.31173778032133e-05
-3.80609659544321e-05
-2.86218595929989e-05
-2.84484319001305e-05
-1.89450466512375e-05
-1.45901234555612e-05
-3.08210993845692e-05
-2.28659880966061e-05
-2.58034013419063e-05
-3.0712952828085e-05
-3.04220812929081e-05
-9.02116053493344e-06
-3.06647449832818e-05
-9.02695782918378e-06
-4.87056088736807e-05
-2.1508589378415e-05
2.26511857390202e-05
-3.45288596103068e-05
-2.18718216865667e-05
-6.30334014888866e-05
-4.50703221827176e-05
-1.70687103413626e-05
-1.72143459033502e-05
-1.10197097400954e-05
-4.04517537017584e-05
-1.92821115513086e-05
-1.63790481582798e-05
-2.56531298754652e-05
-2.93155583376594e-05
-1.61773926074702e-05
-1.14579389862738e-05
-4.56860711303178e-05
-1.3510051665585e-05
-3.35718109102015e-05
-9.76398709026981e-06
-5.11524232422566e-05
-4.38552979785524e-05
-2.32732531000143e-05
-3.79982198458143e-05
-3.28633950774952e-05
-2.94603848799932e-05
-2.67790193608628e-05
-1.47793214587345e-05
-2.69515430203884e-05
-2.82955508692914e-05
-2.12025145276744e-05
-2.25349897739903e-05
-4.73329904348602e-05
-2.66361012494893e-05
-1.78083175937746e-05
1.73278043822476e-05
-3.79035499584856e-05
-5.15711518669967e-05
-3.48064726342242e-05
-8.51695803174368e-06
-1.93344279768311e-05
-2.63310070515661e-05
-3.28947860616387e-05
-3.33793685905806e-05
-1.33524705598797e-05
-3.95127765713451e-05
-4.07140579234465e-05
-3.3791199330616e-05
-3.04573473365807e-05
-5.01796503236251e-05
-3.94995215212817e-05
-1.79717112566087e-05
-3.63369206692299e-05
4.59842086453241e-06
-1.71077482592002e-05
-8.44811001483589e-06
-2.26372272578337e-05
-4.84093442083725e-05
-3.22366471090453e-05
-7.94997823848569e-06
-4.81988579448868e-05
-2.72607594312076e-05
-2.8656549427158e-05
-5.0870774869622e-05
-2.6647645159746e-05
-3.54153547869676e-05
-2.79533549525105e-05
-2.70899275033737e-05
-2.96607623938414e-05
-3.91900010502226e-05
-4.54406606330541e-05
2.6358710761783e-06
-3.74043222709816e-05
-5.23457191124017e-06
-3.47207621736927e-05
-5.08068802388861e-05
-3.56943837599651e-05
-1.91821262606111e-05
-2.00217958760304e-05
-2.38122285931419e-05
-2.2765168813205e-05
-3.13575592258792e-05
-3.04116279642608e-05
-3.73430622397468e-05
-1.974047161694e-05
-2.50237526078759e-05
-8.7946919941765e-06
-4.23159091607058e-05
-2.21162017268576e-05
-1.77792720729627e-05
-1.6728714632501e-05
-8.95928540025875e-06
-5.7232673359211e-06
-2.2870487333517e-05
-3.57709590698152e-05
-3.48238005147382e-05
-4.49257571653118e-05
-2.91653737621074e-05
-7.48331854604168e-06
-4.45955860333893e-05
-1.04566816534951e-05
-3.24744265662983e-05
-3.50377534594333e-05
-4.83691304725633e-05
-1.50915675067715e-05
-3.30399170018102e-05
-1.56074832578544e-05
-1.69548214538971e-05
-3.17071167055597e-05
-3.2325946702781e-05
-3.99347041318948e-05
-2.48330734071171e-05
-4.69317737789027e-05
-2.02735351605575e-05
-6.71498069236787e-06
-4.52035473449786e-05
-1.59699976789268e-05
-2.65912020998638e-05
-2.03501622716847e-05
-4.56916984616739e-05
-3.20203286331818e-05
-3.69599031009006e-06
-1.35473067052502e-05
-3.15493574394345e-05
-2.87582456222368e-06
-2.52062494278462e-05
-2.57238237257868e-05
-1.29886838263196e-05
-2.86512089745416e-05
-4.57117359200193e-06
3.29321306432119e-06
-6.0916498592125e-05
-2.58799487343041e-05
-7.79562316854488e-06
-2.86900352359884e-05
-2.00770567833117e-05
-4.47718390269142e-05
-1.93552854932845e-05
-5.49372044993451e-05
-6.57069327118496e-06
-4.49000859632403e-05
-4.4411522583207e-05
-1.08510207103821e-05
-4.81361638635242e-05
-3.49397955207668e-05
-1.73282015572434e-05
-1.24709580084718e-05
-5.64909413968124e-06
-2.04183949916547e-05
-7.84425041501143e-06
-2.57155121481802e-05
-1.44088063383664e-05
-3.27225717186318e-05
-3.20825021070157e-05
-3.51187759169792e-05
-2.35971265387007e-05
-1.99086513866358e-05
-2.92273280602289e-05
-1.49999296795473e-05
-1.45990863020093e-05
-2.25675568516458e-06
-1.3009314789569e-05
-4.01056840085254e-05
-4.46088193421764e-05
-5.15804283000493e-05
-5.50370887851471e-05
-3.82863331973226e-05
-3.10666643160632e-05
-2.86444312690063e-05
-4.08631512451018e-05
-3.62760668870255e-05
-4.96485769768198e-05
-1.9650850730679e-05
-3.40027684953561e-05
-5.59562147170384e-05
-2.11449341666704e-05
-1.73624338796572e-05
-3.0405050540677e-05
4.0612836801614e-06
-5.30541550434687e-05
-3.94066317598681e-05
-2.98254897579538e-05
-3.99869075155944e-05
-3.53602664543309e-05
-2.35569659943765e-05
-1.41245249823799e-05
-6.17234131235666e-05
-1.7521266650592e-05
-2.53486640941361e-05
-1.96468868001081e-05
-2.98855220026134e-05
-4.18010729673844e-05
-4.34790420352258e-05
-5.42263048001517e-06
-4.49461874789278e-07
-2.98654164334827e-05
-4.09550031035273e-05
-2.76564045253026e-05
-1.96189072239506e-05
-9.95240412427964e-06
-2.84108645304565e-05
-3.0089270064725e-05
-2.44083908458118e-05
-3.41121188442108e-05
-2.04236196486892e-05
5.3351904235702e-07
-8.49373721006456e-06
-2.59197067846936e-05
-3.21883898713769e-05
-2.51517600844979e-05
-2.76040402106149e-05
-2.72280741435406e-05
-5.24243535654233e-05
-4.77616361822402e-05
-2.86494976488616e-05
-2.67910363081586e-05
-3.01619674177716e-05
-5.66182259918565e-05
-1.6796396119741e-05
-2.48014516767358e-05
-5.29681244093273e-05
-2.22496368692195e-05
-2.32673364252061e-05
-3.06694150814288e-05
-5.91322708517025e-05
-6.0789769525465e-05
-1.39250116192829e-05
-4.89991980152968e-05
-3.2227212031285e-07
-1.88863670579327e-05
-2.60451132256796e-05
-2.33832764155059e-05
-3.29741607022939e-05
-2.58658893962041e-05
-5.46100048801014e-05
-3.46590488344478e-05
-3.37061309233198e-05
-7.92855224436482e-06
-2.16534452802702e-05
-3.71555395614504e-05
-3.63305589020314e-05
-5.86431686532897e-05
-1.97539659699911e-05
-2.36096132900467e-05
-8.54397034573663e-06
-4.73715295592789e-05
-5.35929382741426e-05
-1.855271751585e-05
-2.11341377607186e-05
7.41419710194186e-06
-1.80190489427984e-05
-2.75226108399245e-05
-2.38037345931774e-05
-2.28406800748069e-05
-3.91108441303343e-05
-2.79380988850401e-05
-2.71473135397727e-05
-5.31942963254546e-06
-2.16772954012836e-05
-5.14523784453718e-05
-3.16060214980861e-05
-1.06534503632069e-05
-1.51020880962719e-05
-5.08249747623017e-05
-4.43382794653252e-05
-4.46587986442311e-05
-2.12090145564581e-05
-5.06666696375874e-05
-6.60426196717536e-05
-1.16525364037796e-06
-1.75018240868915e-05
-7.34427849486304e-06
-2.58339393092655e-05
-5.96594440119162e-05
-5.45776772357884e-05
9.9984107995e-06
-3.66669407818659e-06
-5.0363338183932e-05
-3.29817546865545e-05
-4.38269387292488e-05
-2.14109556185192e-05
-4.6533860693873e-05
-2.95765127394234e-05
-3.6303543478352e-05
-3.57916009123681e-05
-2.99153724307525e-05
4.6706273708929e-06
-3.85289297128953e-05
-3.23718174065552e-05
-3.34381160833462e-05
-4.87393664761933e-05
-5.09037278805044e-05
-4.05119458432399e-05
-5.97671853369016e-05
-3.17368639441007e-05
-3.54796297145639e-05
-2.97309758811282e-05
-3.5684410646957e-05
-4.71742188266385e-05
-2.26642902151441e-05
-2.48700202605118e-05
-5.51068528813182e-06
-5.01001421029351e-05
-4.13175695173764e-05
-3.37567009490913e-06
-3.4535671867683e-05
-2.12692378448713e-05
-1.19406414454757e-05
-1.86111481931074e-05
-5.60515339253309e-06
1.7013609160408e-06
-3.11264365030981e-05
-2.89509139565161e-05
-3.48942130169729e-06
-2.43618638193221e-05
-2.98885178674523e-05
-1.78315982073979e-05
-4.69187593786827e-05
-5.56623484508273e-05
-3.28029971516929e-05
-4.02562787938834e-05
-4.21400741902127e-05
-3.47066340984261e-05
-4.05948344458232e-05
-1.41422364108759e-05
-2.17475101025103e-05
-2.04969653507638e-05
5.5193530358995e-07
-2.11279466521244e-05
-2.66093019282225e-05
-1.61698189349026e-05
2.18051404242093e-08
-2.78985400789064e-05
-2.98352920407017e-05
-4.03242421787487e-05
-2.84050483706374e-05
-2.3473336832541e-06
-9.61008353469782e-06
-4.3785186392792e-05
-3.64433474271987e-05
-1.41579814225969e-05
-1.39093499542383e-05
-4.82787023019036e-05
-2.01639924488457e-05
-4.60348007003324e-05
-1.94683091954903e-05
-3.63115275212769e-05
-4.60122107151515e-05
-4.11830836305539e-05
-3.93412147718719e-05
-4.90230489746688e-05
-3.32689239107294e-05
-3.87987095110467e-05
-1.55130281563017e-05
-3.72017900343846e-05
-2.78356620365175e-05
-6.25017521423161e-06
-3.05154711531344e-05
-9.29083913536998e-06
-3.66756574483915e-05
-4.58950830155255e-05
-3.61323854788102e-06
-3.15034255049596e-05
-5.22228340474566e-05
-2.29233092951102e-05
-2.00525621373031e-05
-1.48744835071779e-05
-3.76817674361883e-05
-4.1000906329046e-05
-1.77013926149007e-05
-3.63391468692619e-05
-3.06831822853721e-05
-3.92293603927191e-05
-2.74310767644952e-05
-3.49018941929253e-05
-5.8493436580731e-05
-4.83257285858752e-05
-5.46923580756276e-05
-3.48610338127785e-05
-3.64141192706246e-05
4.80873844871054e-06
-9.38192773118608e-06
-2.86100393695027e-05
-2.17896863398143e-05
-3.77357589723487e-05
-5.53054809634842e-05
-2.50489099745223e-05
-2.20551700359297e-05
-5.6548396053572e-05
-1.99446597962106e-05
-1.44525483961549e-05
-4.78054393295183e-05
-3.44242123914126e-05
-2.86397185499473e-05
9.83264738551567e-07
-5.2117447325804e-05
-3.36162933246514e-05
-1.25345171398603e-05
-4.12787754355694e-05
-3.30574635850503e-05
9.48192531392485e-06
-2.73125865089054e-05
-4.80105059834551e-05
-3.08660826238087e-05
-2.8228929392878e-05
-1.88076820638737e-05
-4.25119365569621e-05
-4.00807314443349e-05
-1.87450473672446e-05
-4.1614334419618e-05
-5.64082191263715e-05
-5.6087715630269e-06
-3.52577060393156e-05
-8.59360659992569e-06
-2.50478728610423e-05
-2.73313341580835e-05
-3.82894958428514e-05
-3.70535061603577e-05
-3.10576361792945e-05
-3.57241166169343e-05
-3.91433857770515e-06
-2.35037636613953e-05
-3.92191665629044e-05
-3.6255294746664e-05
1.19484469753873e-05
-3.28567380614328e-05
-1.7611049593657e-05
-1.95174583987183e-05
-3.95247279857925e-05
-3.37235398445422e-05
-7.83423086586911e-06
1.15456552463929e-06
-3.99457705473854e-05
-2.2634528249767e-05
-2.54632012051261e-05
-2.64521843033221e-05
-3.60785167862076e-05
-2.73388644743443e-05
-4.64312858105943e-05
-3.28651460490803e-05
-2.17764202414718e-05
-5.08442338931291e-06
-1.24206709453518e-05
-3.54536162456365e-05
-3.04060711060391e-05
-1.66169257223223e-05
-3.49380862206394e-05
-3.08885241322611e-05
-3.92816751449866e-05
-1.50412379939456e-05
-2.33309091300983e-05
-4.35828316077599e-05
-3.82361618136606e-05
-3.72101924257251e-05
-5.26956820354018e-05
-2.16410613238565e-05
-8.52610848116332e-06
-2.4012040265111e-05
-1.90974520758979e-05
-1.12167860586085e-05
-2.62324378713444e-05
-1.42938417132419e-05
-2.50669360250224e-05
-3.42170692152183e-05
-4.9460572514173e-05
-2.99264519635163e-05
-2.18548574757182e-05
8.08387180948232e-07
-3.78592114877278e-05
-4.35408967072002e-05
-6.34556812207515e-06
-4.06461011689244e-05
-2.81752338616957e-05
-2.84185014489137e-05
-2.68341632050934e-05
-2.95952827045446e-05
-2.31345524897172e-05
-1.90006996894035e-05
-2.39419257713675e-05
-3.34935440008166e-05
-8.02706273759779e-06
-5.61010598143977e-06
-4.52081633710062e-05
-4.24606198101867e-05
-1.74892398177538e-05
-4.11519372341521e-05
-4.20073823456587e-05
-7.46721485136085e-06
-3.28364227470119e-05
-4.15360716631881e-05
-3.31289503280432e-05
-1.83953262250205e-05
-1.57568747809244e-05
-5.07792152771543e-05
-5.32894649524077e-05
-3.90228327128061e-05
-2.08232885360232e-05
-4.5222191451273e-05
-1.57821291217543e-05
-4.40957134602671e-05
-3.20382860964815e-05
-2.01886121765015e-05
-4.0218464211811e-05
-1.74358310333981e-05
-3.31449072361055e-05
-1.31371682187549e-05
-3.29893322855578e-05
-2.49403366536581e-05
-1.15693775200864e-05
-5.96750983944998e-05
-1.48519520829786e-05
-2.0953100935186e-05
-3.60774437459028e-05
-2.77449561691587e-05
-3.50803675964375e-05
-2.06865364869803e-05
-6.34436806524629e-05
-1.52579534309858e-05
-5.56412341079016e-05
-2.45338643598525e-05
-2.69538611733558e-05
-7.4075297974052e-05
-4.09686860194015e-05
-7.23930599827475e-06
-3.7647435135368e-05
-3.63777543811077e-05
-6.01420039165983e-05
-5.36676841028701e-05
-5.37291883938046e-05
-1.9300531603666e-05
-4.74952498004049e-05
-1.42177272009504e-05
-4.46346052427106e-05
-5.07821143097659e-05
-1.87467779680016e-05
-1.77978847281388e-05
-3.20165409056603e-05
-5.27570000344154e-05
-3.15121064629843e-05
-2.65523711234951e-05
-2.66089687186443e-05
-3.03138651466768e-05
-3.74068882641605e-05
-2.43315353021271e-05
-3.35613764177649e-05
-2.54938694621236e-05
-2.0571119368348e-05
-2.59554481054222e-05
-4.68567930318079e-06
-3.46960045490894e-05
-3.88979018338546e-05
-5.95641081843369e-06
-2.4241355687462e-05
-1.40278152149513e-05
-4.51370868932711e-05
-4.48694929642158e-05
-2.95082011558821e-05
-1.79897350105579e-05
-2.64041849290934e-05
-2.82001218665052e-05
-2.69916725033438e-05
-3.52812200775181e-05
-4.23240414287757e-05
-3.81893178100443e-05
-1.70944808730533e-05
-2.35587952553578e-05
-2.34228933521012e-05
-6.92406793596007e-05
-1.99425802400595e-06
-2.54036260364737e-05
-3.85424613667925e-05
-2.96559844169145e-05
-1.4312599649802e-05
-1.93539569104742e-05
-4.89824063663969e-05
-3.65463594740855e-05
-3.16249306445368e-05
-2.98734111139268e-05
-2.62723590386899e-05
-2.87932151270772e-05
-1.32090585797362e-05
-1.30347651364972e-05
-4.13913861932425e-05
-1.34210787267476e-05
-5.98544971183239e-05
-3.96562131774032e-05
-1.640520609556e-05
-1.74494200131407e-05
-3.20685735189114e-05
-1.37395725102322e-05
-2.51133004667114e-05
-2.68938014999636e-05
-2.35703781009292e-05
-2.0666893890527e-05
-4.06962919553714e-05
-3.84679191890471e-05
-2.25399373218876e-06
-1.86737414958266e-05
-2.85924243114355e-05
-7.88636362065137e-06
-1.40791065789451e-06
-7.7753151668112e-06
-4.30277357454715e-05
-2.0004261109241e-05
-2.32394809856786e-05
-2.29240208489657e-05
-1.28779240072946e-05
-2.23287467721998e-05
-2.839112180132e-05
-1.24570074071906e-05
2.13657154763673e-05
-2.16250121097068e-05
3.68373468255508e-07
-5.72512249817953e-05
-4.64172306346161e-05
-2.54487214888748e-05
-2.06596566274269e-05
6.5081450785451e-06
-2.76706336251708e-05
-4.5935784374983e-05
-3.67965526384216e-05
-6.3920129758307e-05
-2.69825345053159e-05
-5.84240247883974e-05
-5.84696061537053e-05
-3.43644215316363e-05
-2.54743017744291e-05
-3.72445179793991e-05
-1.65138341990147e-05
-1.24983001772908e-05
-3.39089765297712e-05
-1.51529799790457e-05
-2.98837573117414e-05
-6.10331520688616e-05
-2.9565011923639e-05
-2.85677452371715e-05
-7.15574424030233e-06
-2.20149317838302e-05
-3.01663745357329e-05
-1.10866784870531e-06
-4.28372861862726e-05
-4.80364464129285e-05
-3.08793168276132e-05
-2.86723300547377e-05
-1.97342185986107e-05
-2.40776755475633e-05
-2.71158529802725e-05
-4.23663343937245e-05
-1.69043819340114e-05
-2.685786437245e-05
-5.30708136301661e-05
-4.91090991048465e-05
-4.90755272933385e-05
-3.61204057801037e-05
-6.13598089163252e-05
-2.22655180823913e-05
-3.54739693148726e-05
-3.57682689514857e-05
-3.13263441792597e-05
-1.3987476685357e-05
-3.56658928195492e-06
-6.1278154133297e-06
-3.5094977492137e-05
-1.34621915059965e-05
-7.27918970276444e-05
-9.65937802561918e-06
-3.79252275334356e-05
-8.19957179535133e-06
-1.02391288067944e-05
-1.24115948697048e-05
-2.08079526937657e-05
-2.3885010204469e-05
-3.21709217967581e-05
-2.75984397049129e-05
-2.26122205367744e-05
-6.2564118879966e-05
-4.21867573696456e-05
-5.44160734656409e-05
-1.97168370435592e-05
-6.12491500334831e-05
-2.27331590238497e-05
-2.03116410690181e-05
-4.2451255791811e-05
-3.31046369426709e-05
-2.02852812332611e-05
-4.81046547806328e-05
-1.21714513248276e-05
8.01840001186781e-06
-4.56644429782537e-05
-5.18858697511509e-05
-1.55596290254099e-05
-3.28788340534976e-05
-3.99051458973474e-05
-2.95247141196909e-05
-4.52801145550861e-05
-8.87836368184374e-06
-4.79518639954852e-05
-2.56211583135976e-05
-4.2664012311337e-05
-3.64969207017138e-05
-7.92927701874349e-06
6.91456964675817e-06
-5.59596541360983e-05
-1.69170698651451e-05
-2.87761378538777e-05
-9.47040945349285e-06
-2.91824393752611e-05
-4.19013206769713e-05
-1.82859255764611e-05
-2.81786435005544e-05
-1.58402428576277e-05
9.06549211090601e-06
-1.92592858685528e-05
-2.47535886912672e-05
-1.65600975066003e-05
-1.82848583203735e-06
-4.08627553969599e-05
-3.84358841592534e-05
-4.79263324418589e-05
-3.90010942234304e-05
-2.29969344625105e-05
-2.26169168992473e-05
-2.85836530304012e-05
-5.53495368511079e-06
-1.99543231725535e-05
-3.1963293853838e-05
-2.54205675637482e-05
-2.02100533810158e-05
-2.74311520290681e-05
-3.66149921910645e-05
-4.50640078988125e-05
-3.5828514956366e-05
-2.26076197543673e-05
-2.20410390064427e-05
-1.65951562076312e-05
-2.87158869481208e-05
-3.31608662835769e-05
-2.21080770967983e-05
-1.74556382053723e-05
-4.28212199365056e-05
-5.4108098845743e-05
-4.94230329269015e-05
-1.71307893404892e-05
-2.24181602909962e-05
-3.43034407691507e-05
-3.23243901073301e-05
-6.32701203419463e-05
-4.12885579586544e-05
-5.55471404769328e-06
-3.51381594622274e-05
-2.96852494146643e-06
-5.73930163771126e-05
-1.56508332046019e-05
-5.403133097086e-05
-2.40082362399103e-05
-2.31848159833663e-05
-2.36926635047195e-05
-2.0861238324919e-05
-2.90295402126615e-05
-3.20067621411019e-05
-5.56363095127778e-05
-3.77420377697919e-05
-4.46379876291374e-05
-6.14160093953596e-05
-3.7332961260333e-05
-4.41615348413877e-05
-3.81094218612237e-05
-2.93878686535699e-05
-2.08214343258687e-05
-1.33283941261572e-05
-3.66901973958181e-05
-2.94289156758251e-05
-6.42894820678045e-06
-2.69238149530363e-05
-4.78455996540524e-05
-2.88337253872489e-05
-5.38416514047171e-06
-5.62456611610663e-05
-3.99701481828317e-05
-2.82028670339784e-05
-3.35020482490142e-05
-2.67401509761338e-05
-2.68587895157642e-05
-2.31039442736811e-05
-7.79021292460201e-06
-3.15230801026255e-05
-1.87872711964544e-05
-3.77051895179491e-05
-5.07233486096546e-05
-2.05967186214865e-05
-3.45999552017977e-05
-9.43458172668825e-06
-3.92180635669697e-05
-1.90502555679074e-05
-2.12031529033317e-05
-2.79329502503845e-05
-7.10560932792422e-06
-4.38336994007965e-05
-1.66921336152335e-05
-2.42961557756497e-05
-4.11091891634381e-05
-2.11590176205639e-05
-4.88462330505476e-05
-2.80081378319669e-05
-6.03667820568115e-05
-3.33475044212721e-05
-5.31831416250231e-05
-2.51856049183092e-05
-4.49199971358031e-05
-3.73313208366909e-05
-2.67208623061514e-05
-4.68091221594342e-05
-1.06689721442826e-05
-2.54090848203692e-05
-3.50253527672221e-05
-3.78294173117567e-05
-2.37766266994202e-05
-2.983807570943e-07
-2.40121708911964e-05
-2.65562274256004e-05
-3.71404078658778e-05
2.98298443535459e-06
-1.82882039843644e-05
-4.95816882938539e-05
-2.94791400582902e-06
-8.09991642097032e-06
-3.07260049401142e-05
-3.66711934168926e-05
-7.94398315465856e-06
-1.83400970953934e-05
-6.96789720320754e-05
-2.10341275022764e-05
-7.0610117490278e-05
-8.3204425101722e-05
-2.33175329180775e-05
-5.0899597076265e-05
-2.1374831285936e-05
-4.3306032072108e-05
-2.58951139561154e-05
-2.46889529817745e-05
-2.51447588189766e-05
-5.56110768771156e-05
-2.54226533877159e-05
-4.47938974874795e-05
-2.95190041314848e-05
-2.30765283197764e-05
-2.87297818485422e-05
-4.47599167295839e-05
-2.39541050605981e-05
-2.63251046451057e-06
-2.0942225507058e-05
-3.26178673920739e-05
-2.643328094255e-05
-3.41709868149669e-05
-2.06879814814331e-05
-1.2953786419928e-05
-3.00663179386371e-05
-2.68282717462926e-05
-3.56852820472968e-05
-8.6102988085119e-06
-4.13585815456248e-05
-3.38880790536677e-05
-2.56781301975716e-05
-1.87915597522941e-05
-3.36665004917833e-05
-3.46792528698065e-05
-1.81366818325854e-05
-3.54824255940112e-05
-5.13732311994933e-05
-2.62404509160811e-05
-3.14948587943989e-05
-4.17861225186272e-05
-2.30003406439157e-05
-3.31266243046372e-05
-3.93047440986388e-05
-5.70467394716002e-05
-1.21313310601174e-05
-1.66627401215678e-07
9.99163137643476e-06
-4.04897674062863e-05
-5.85118249795245e-05
-2.97526226646446e-05
-7.03813277270951e-05
-1.28598325431846e-05
-1.96415246741328e-05
-2.72207186435442e-05
-3.84420750318453e-05
-5.46972475388304e-05
-5.75996508798651e-05
-3.7850025513705e-05
-2.76709612475017e-05
-3.49254323656262e-05
-4.25405527783995e-05
-7.45406654692192e-06
-3.11947600303151e-05
-1.44299939409008e-05
-3.68993807133267e-06
-2.55108511907165e-05
-4.95117634294527e-05
-3.55512820157328e-05
-3.67984176251066e-05
-5.51219751746705e-05
-2.93296886318097e-05
-6.61862573018806e-05
-6.88045073201895e-06
-2.10760798017447e-05
-4.84456598534067e-05
-2.39912441986429e-05
-1.80216477820033e-05
-2.78847159619956e-05
-5.68827171310896e-05
-2.29555250847944e-05
-1.56871573581728e-05
-4.13869761624321e-05
-1.16754595198479e-05
-4.33542803977322e-05
-3.12504274659498e-05
-1.7177240726191e-05
-2.92304739797108e-05
-3.02795726725916e-05
-6.43613733254692e-05
-9.72759336080523e-06
-1.51623946399279e-05
-3.65055510897166e-05
-4.29749418640738e-05
-4.12259916390637e-05
-5.49358243093844e-05
-2.56658717648308e-05
-2.26551869189282e-05
-6.6721421459007e-05
-1.02094941713683e-05
-4.50235153594556e-05
-5.74446049617745e-06
-3.64976952301801e-05
-4.8441048667899e-05
-2.77990361410755e-05
-3.41875573552394e-05
-3.41917964314626e-05
-1.17674968151449e-05
-2.99601293893373e-05
-1.49484562557739e-05
-5.79056387380464e-05
-1.78817574997633e-05
-4.83788800844353e-05
-2.62296195152381e-05
-3.24655345730259e-05
-1.21746767059783e-05
-1.21667093634757e-05
-3.55820259028841e-05
-5.15096179529877e-07
-5.62894396432201e-05
-2.03213673348769e-05
-3.10286525079947e-05
-3.93419826672894e-05
-3.75687899879361e-05
-5.5688294075792e-05
-5.68514053299318e-05
7.24214073905546e-07
-2.07916156438408e-05
-1.95908095083783e-05
-6.58131499225639e-05
-2.04404634633785e-05
-2.39692421235815e-05
-6.82192867084976e-05
-4.90045051007224e-05
-2.06779359327477e-05
1.17972513824768e-05
-2.93744395453264e-05
-2.52931522350309e-05
-2.446945812254e-05
-4.38344966298453e-05
-1.48915657783921e-05
-2.32261308937194e-05
-4.8802771522519e-06
-4.31427162131952e-05
-3.96930856856772e-05
-3.76977210074359e-05
-3.70692284956129e-05
-4.86234545666629e-05
-2.00419176551992e-05
-3.91921707083569e-05
-2.65601292082631e-05
-1.31100569181392e-05
-2.43526771314497e-05
-9.8425450388395e-07
-3.98421558827776e-05
-3.50933182887663e-05
-1.88335247714547e-05
-4.24168340291964e-05
-4.46559556266802e-05
-3.69213758990723e-05
-2.22650081758354e-05
-2.54946637752413e-05
6.81081840372708e-07
-5.99963963739803e-05
-6.82980170596088e-06
-6.34905103825113e-05
-3.36042701211943e-05
-2.38769341304391e-05
-3.19850151197759e-05
-3.02007125776868e-05
-7.04538084322556e-05
-1.01724229673521e-05
-5.11424848475186e-05
-4.86869859296948e-05
-3.65796586088336e-05
-3.92852679263775e-05
-8.73022957188934e-06
-6.93380357683171e-06
-3.34323086327283e-05
-4.91016987478365e-05
-3.25400731867976e-05
1.70664542111813e-05
-2.67162348438723e-05
-2.16156618144906e-05
-2.42695348338975e-05
-3.92927323088377e-05
-2.10651469439962e-05
-2.53784094328998e-05
-2.24315715565661e-05
-4.1697804573354e-05
-2.6014296675333e-05
-5.31333586723592e-05
-3.69996935605263e-05
-4.17437227505664e-05
-3.02073367327103e-05
-4.40444847188015e-05
-3.26265552134603e-06
-4.03956082578656e-05
1.24815151364243e-05
-4.22929025376407e-05
-8.10182320096073e-06
-1.35330979320302e-05
2.17959001465846e-05
-2.17769131917428e-05
-2.47793506613276e-05
-2.66688225421889e-05
-5.82340649981259e-05
-5.29270870943803e-05
-3.69659982423625e-05
-3.8986965615762e-05
-6.97859251733918e-05
-3.91774842750098e-05
-3.40977856742642e-05
-1.02370390686904e-05
-3.24054765114788e-05
-1.57132277645917e-05
-6.33070434166908e-05
-1.85620936233258e-05
9.31291116816371e-06
-1.04453209985541e-05
-3.59320952855379e-05
-3.36205718448248e-05
-3.2865482116036e-05
-1.18604397686882e-05
-3.30955100752824e-06
-4.78649197603025e-05
-2.19979389453905e-05
-2.89236473168453e-05
-3.73026913959358e-05
-3.86557807296702e-05
-1.1311985856009e-05
-4.2680872037446e-05
-2.45129531443717e-05
-2.27839030621091e-05
-4.49269148347467e-05
-6.34211615259425e-05
-6.31071920732475e-06
-4.39905451032247e-05
-2.3934439047035e-05
8.95483162538617e-06
-3.81806236374691e-06
1.46917713876223e-05
-3.46745962295061e-05
-2.75718428281345e-05
-3.72894456392989e-05
-3.88065151689754e-05
-1.66505946508854e-05
6.71500200093666e-06
-3.41555400901184e-05
-5.16910082755733e-05
-5.05252957559509e-05
-8.34184802155764e-06
-2.76794512796222e-05
-2.48922875094933e-05
-7.54064511612637e-06
-3.24549422094171e-05
-2.54541630781784e-05
-2.67546452215535e-05
-2.75040768089103e-05
-3.3603020764579e-05
-3.66390979366612e-05
-5.05571149839157e-05
-2.65853399184557e-05
-1.17507005790833e-05
-4.92150206739311e-05
-2.69114106221931e-05
-4.81568989454735e-05
-5.74847212482309e-06
-2.9220897113366e-05
-2.36792970846952e-05
-2.27651514224101e-05
-4.11052204782478e-05
-4.72702836154418e-05
-2.15039126461037e-05
-3.51948510524748e-05
8.74512790784538e-07
-3.48734595892582e-05
-3.91127343909212e-05
-2.20839543125369e-05
-1.34496642851541e-05
-2.04356266891629e-05
-3.84545601327159e-05
-2.155789014852e-05
-1.78622988227987e-05
-7.02284574473659e-06
-1.38225420651084e-05
-2.72323167763896e-05
-2.16626554233241e-05
1.55349369764013e-05
-1.52812977397845e-05
-2.80266807927594e-05
-3.00050633156306e-06
-7.17947839328582e-06
-5.53748790905425e-05
-4.97913873496654e-05
-1.70395227827905e-05
-1.95318276591965e-05
6.63411143053629e-06
-1.98918881383149e-05
-4.91338962015258e-06
-2.67738534663849e-05
-1.81077501490999e-05
-2.16071233416922e-05
-3.86653479947446e-05
-1.93961997724623e-05
-4.07940967192368e-05
-3.69005718550083e-05
-2.55271999360626e-05
-1.23153369441e-05
-1.907214350049e-05
-1.97297732769686e-05
-4.47834192584236e-05
-3.33158364592919e-05
-5.07843707567418e-05
-4.35311155323557e-05
-3.11826629349247e-05
-2.17647189788727e-05
-1.93287873274072e-06
-4.58442697630417e-05
-6.26247791627563e-05
-4.81642838839635e-05
-1.07358507083685e-05
-1.94593497487274e-05
-1.27161466308683e-05
-1.54221317366518e-07
-2.19225089953163e-05
-3.09527873104925e-05
-3.4060717596408e-05
-3.83274005496353e-05
-2.5323495676971e-05
-2.04323152644477e-05
-2.24693299093346e-05
-2.38596331357197e-05
-1.36829458628798e-05
-3.58390563829741e-05
-3.75131783245353e-05
-3.65272454464367e-05
-4.38958632672077e-05
-1.95789200193546e-05
4.78109996122764e-06
-2.07228446899036e-05
-2.01909215262385e-05
-1.43190867454364e-05
-7.89969851455788e-06
-5.26948196117299e-05
-1.54149130258865e-05
-9.68003863003976e-06
-2.02405353737973e-05
-7.36648785136098e-05
-6.24313993528414e-06
-1.62613938300415e-05
-2.51895805010294e-05
2.58028217545149e-05
-2.40673439160573e-05
-2.26487708498914e-05
5.08355497023914e-07
-4.73015856461926e-05
-2.1501626220548e-05
-4.09801787015176e-05
-2.42422176602497e-05
-1.86066501177449e-05
-3.51027923678943e-05
-4.90049289152735e-05
-1.16169507624446e-05
-2.34866694952325e-05
-1.02644286529636e-06
-2.49259305037222e-05
-3.72223661703433e-05
-4.42263217552296e-05
-7.39847231729319e-06
-4.85037206866152e-05
-4.54135038077657e-05
-2.51516738968831e-05
-3.63576207683421e-05
-2.57071915741197e-05
-1.21449632133839e-05
-3.42101150272838e-05
-4.07459327611382e-05
-2.12770091184533e-05
-1.58500112978467e-05
-3.76337676247777e-05
-5.23128540222383e-05
-3.87692341309048e-05
-2.23819652745267e-05
-5.48108841347077e-05
-5.40643083608478e-05
-3.34543498136097e-05
-4.07142299148539e-05
-1.84015698731459e-05
-4.40568069385687e-05
-8.4532257835538e-06
-2.56454106643014e-05
-2.81098895722969e-05
-3.56522837170921e-05
4.23349642966411e-07
-1.7137305370766e-05
-2.01100738022167e-05
-4.28702670934588e-05
-2.17731744148612e-05
-6.09976056003058e-06
6.6319111639667e-06
-4.23922039334779e-05
-2.63053413918981e-05
-3.82817431699984e-05
-2.29543859186051e-05
-6.89862104227747e-05
-2.90228065479624e-05
-4.75924610707606e-05
-3.62040952859337e-05
-8.42852626039018e-05
-1.8582568052017e-05
-5.12634627585383e-05
-3.66071365403037e-05
-4.00469159227371e-05
-2.99319864299898e-05
-4.39284724492351e-05
