# Supplementary material for: Research on computational propagation and identification of mine microseismic signals based on deep learning
Source: PLoS One. 2025 Oct 22;20(10):e0334641. doi: 10.1371/journal.pone.0334641 (PMC12543183; doi:10.1371/journal.pone.0334641)
Supplement: S8 Data — (ZIP) [file pone.0334641.s008.zip › 000100900002879.xlsx_0.txt_24.txt.txt]

-3.56570012504765e-05
-2.87853645282353e-05
-1.77356364249208e-08
-2.22567112566251e-05
-1.17319445527157e-05
-3.30354939630699e-05
-3.22519274763836e-05
-2.54443086209237e-05
-3.56609947676125e-05
-6.92069275977552e-06
1.27958412300715e-05
-2.33429689972289e-05
-5.36972453429007e-07
-1.70195517700608e-05
-3.76004259662337e-05
-4.04323974406796e-05
-7.55813947800308e-06
-8.20804577649436e-06
-1.61074326692973e-05
-1.89274251112244e-05
-3.61336113311953e-05
-4.22856478861667e-05
-2.47877502155654e-05
-1.21321800902353e-05
-5.35940184046039e-05
-2.20225005645721e-05
-1.93251422180504e-05
-2.26511131915648e-05
-1.31640674506874e-05
-3.40759599123752e-05
-2.9571425600626e-05
-5.26597090669123e-05
-1.13451358326809e-05
-3.92196684833016e-05
-1.43786295226733e-05
-3.1729005594958e-05
-3.54081805055187e-05
-3.22402892713672e-05
-1.68009619044796e-05
-3.33825236028079e-05
-2.85846063400416e-05
-2.86900524744701e-05
-2.81713802386933e-05
3.73776817980677e-06
5.76123083001453e-06
-2.28697170226934e-05
-5.36556292641502e-05
-3.48682358327388e-06
1.05134621875442e-05
-1.49039906939623e-05
-5.82798496670417e-05
-1.73570079984778e-05
-1.59968501976124e-05
-3.3857560969757e-05
-1.98199751995071e-05
-3.19800945496778e-05
5.48078541909653e-06
-3.64328553102107e-05
-2.48435770410684e-05
-4.73795872659467e-05
-4.18494175160493e-05
-1.93656547930913e-05
-1.55002543357709e-05
-3.81053648245528e-05
-4.41749508326369e-05
-4.13857011817475e-05
-4.14653144136271e-05
-3.37371034470152e-05
-1.63182139108809e-05
-3.23622284807542e-05
-3.37255265245422e-05
-1.3665866344439e-06
-2.71236867010087e-05
-1.58710199312279e-05
-1.51990295472597e-05
-3.09232665131607e-05
-3.26058125832772e-05
-5.46007450349787e-07
-1.30513342817228e-05
-2.60177863118565e-05
-1.85712968428078e-05
-3.02271528215554e-05
-1.11976163671408e-05
-1.8755890781883e-05
-4.75090797417141e-05
-3.94792731856363e-06
-3.08649732940038e-05
-1.50329028498583e-05
-2.95815558535232e-05
-5.47316578278417e-05
-3.81731469709545e-05
-2.87231159322359e-05
-1.87046681808429e-05
-4.19182934902797e-05
-2.58172448670553e-05
-3.5950932233024e-05
-1.82097768227892e-05
-2.28424964522644e-05
-2.35504904232938e-05
-3.19258850237748e-05
-1.58704712805176e-05
-3.13506341433826e-05
-6.48945676668651e-05
-3.81523911559234e-05
-3.03925446990471e-05
-5.23367071238195e-05
-3.20232799354161e-05
-2.33355912025223e-05
-2.64618356415342e-05
-2.04815526290219e-05
-1.15778451138365e-05
-3.43387035322579e-05
-3.18523097648214e-05
-1.58344505841845e-05
-3.90171862997089e-05
-1.89498627609297e-05
-3.89739169334078e-05
-1.29004349321677e-05
-4.06795139928638e-05
-3.5609848978163e-05
-2.9267579632534e-05
-4.29970739973081e-05
-5.04777357753038e-05
-2.85933351440403e-05
-4.70608814679272e-05
-3.4139312433919e-05
1.20191823516101e-05
-2.49848384510835e-05
-3.73658100473669e-05
-2.01277649824912e-05
-9.88935258676295e-06
-5.29448301894955e-05
-5.59930802655876e-05
-2.01170319615432e-05
-6.14988317830593e-05
-1.36434824282221e-05
-2.03778870875749e-05
-5.39005114942997e-05
-1.74250347742951e-05
-2.90048796286362e-05
-1.57540761814828e-05
1.16135868820018e-05
-4.20137689249932e-05
-4.59638840644847e-05
-3.23361016591305e-05
-4.02861503619664e-05
-3.32081445449602e-05
-3.65513666725468e-05
-3.16874731796838e-06
-1.30957731564114e-05
-2.14829346753415e-05
-2.50126390010431e-05
-1.39740318398045e-05
-5.46909750629274e-05
-2.07423044262141e-05
-2.09985079983543e-05
-5.523427760152e-05
-2.62596385346983e-05
-9.07372240602069e-06
-3.98373764920207e-05
-2.78024594311175e-05
-4.25195665011546e-05
-5.66184924722683e-06
-3.88309523027794e-05
-4.66709063475771e-05
-2.6286246403869e-06
-2.57201123771085e-05
-3.36829149540652e-05
-1.72412921102305e-05
-2.71074212351836e-05
-7.82015331553241e-05
-4.48395177634987e-05
-5.9627150810947e-05
-4.14559401099263e-05
-9.90341438280676e-06
-1.95454139921418e-05
-3.80013475461362e-05
-2.90125744740799e-05
-4.19584989170138e-05
-1.93711515021248e-05
-4.0509472975046e-05
-3.93251260283078e-05
-1.75971826119582e-05
-4.61026902840854e-05
-2.99165148525393e-05
-2.33894801345431e-05
-2.25825721723932e-05
1.14556752126748e-05
-1.35196675465318e-05
-3.04967721754573e-05
-3.38800065463799e-05
-4.14623184889851e-05
-5.01020271153243e-05
-3.48683378821846e-05
-2.80674652924732e-05
-1.85018596648959e-05
-3.63348256224149e-05
-7.53131783977151e-06
-3.96715911885782e-05
-1.03956687649273e-05
-2.63786765216759e-05
-2.4651590133135e-05
-2.72337966764218e-05
-3.16640250775258e-05
-2.33280929759698e-05
-1.03790050376462e-05
-2.05427463249339e-05
-4.02405664933588e-05
-5.92610603641807e-05
-3.71751926687068e-05
-5.45040345058104e-05
-1.03097547146341e-05
-5.2789602924328e-06
-4.31241981640425e-05
-3.01357319359895e-05
-3.88334147275716e-05
-2.97906490361813e-05
-2.06707582397928e-05
-1.20289748639891e-05
-3.95630373942383e-05
-3.22891641822333e-05
-3.4910616797819e-05
-4.53535689348297e-05
-2.97510175187942e-05
-2.6733939536555e-05
-4.91189836535993e-05
-3.784557508599e-05
-2.72067652774608e-05
-5.16486654145081e-05
-1.65659886834742e-06
-2.30240611148393e-05
-5.17654098746095e-05
-3.73745923205535e-05
-2.45596562525313e-05
-4.2926538383244e-05
-2.84730070867356e-05
-3.0532814422522e-05
-4.72709314475358e-05
-1.90926408295429e-05
-4.46734235034171e-05
-3.74992965752405e-05
-2.24588251403262e-05
-7.29295115893201e-06
-2.29200093105455e-05
-4.88293611083184e-05
1.77618676253886e-06
-6.41184824117451e-06
-1.68223342599116e-05
-1.87424817949396e-05
-4.7023221850459e-05
-3.26170024869973e-05
-5.79777750476695e-06
-3.41841196166413e-05
-3.53121926151478e-05
-2.63608999921909e-05
-5.37178270585243e-05
-4.22479980831274e-05
-3.89111830564897e-05
-3.94737677838171e-05
-2.15123799336853e-05
-5.08887899090002e-05
-4.49420415594809e-05
-2.59820198309903e-05
-3.80528182854512e-05
-2.68526704177587e-05
-1.82158032675139e-05
-3.01868720644398e-05
-4.46743874135966e-05
-3.7315952603812e-05
6.45874452270898e-06
-6.44173694190061e-06
-3.04828548217685e-05
-2.19018700265242e-05
-6.86818789420997e-05
-2.45939546337145e-05
-2.73835842222437e-05
-3.75319312974026e-05
-1.70675514520026e-05
-5.02913128765658e-05
-5.41978030548832e-05
-4.0729473436742e-05
-3.4909053507858e-05
-1.4044985165663e-05
-5.58219537757919e-05
-2.62206155826461e-05
-1.74810055971221e-05
-3.92321029620982e-05
-2.46928929202541e-05
-2.96878018899606e-06
-4.8797147780699e-05
-1.58896061654513e-05
-1.46269925052138e-05
-3.91654230051152e-05
-3.03884899208923e-05
-6.39696852862472e-06
-4.78747431685957e-05
-6.078223599883e-06
-2.7410052700343e-05
-1.074158498007e-05
-2.74365501306723e-05
-2.18557122567512e-05
-1.35470084426684e-05
-8.01091331460917e-06
-4.15456677409622e-05
-3.61538491244566e-05
-6.8253075297196e-06
-6.01696263301006e-06
-2.02474143519295e-05
-3.83662255819197e-05
-3.60839135558798e-05
-4.24878344926385e-05
-3.68089178556022e-05
-4.47063994256032e-05
-1.04797484105827e-05
-2.8592535532788e-05
-2.94332570484262e-05
-3.0689572995282e-05
-9.3731934255254e-06
-1.95847834868861e-05
-1.87936228343063e-05
-5.11249103811106e-05
-7.17976696013136e-05
-2.27512741992762e-05
-9.32750015631875e-06
-5.19534562124267e-05
-8.7532291276997e-07
-1.35001253636372e-05
-2.61505707616787e-05
-3.3692533600119e-05
-5.31698422031706e-05
4.64251389395006e-07
-3.62397109672379e-05
-2.02483869699967e-05
-2.5208825831844e-05
-2.07457415301648e-05
-4.07838853996907e-05
-5.32978592915502e-05
-4.57396988138722e-05
-3.90686751896365e-05
-1.77718279182743e-06
-4.06240105757e-05
-4.45669854412494e-05
-1.41808330433641e-05
-2.0930403562241e-05
-2.23234358213502e-05
-3.84836790290481e-05
-3.88817115340569e-05
-2.92329156076119e-05
6.74552035389908e-06
-3.38212474244231e-05
2.29523366221266e-06
-4.04474613249115e-05
-3.51727261365525e-05
-1.67253893784146e-05
-4.0306827908813e-05
-2.2688188023007e-05
-4.26127718220371e-05
-7.5530976053264e-06
-1.54992774341121e-05
-1.8735060110422e-05
-6.04274430526258e-05
-2.33476728536156e-05
-1.12330224203692e-05
-8.97411188193705e-06
-2.17962719939088e-05
-4.19032778135886e-05
-5.97114361878519e-05
-3.89715293399968e-05
-2.78047046252009e-05
-1.05460401333464e-05
-3.51267522000919e-05
-6.61322604176802e-05
-8.21072373690449e-06
-4.08715167675136e-05
-5.7565985657048e-05
-3.16318993247452e-05
-5.33762203708699e-05
-1.35664781720623e-05
-2.32089741847393e-05
2.52277456181797e-06
-3.90959835879614e-05
-5.04452817089245e-05
-1.37950394257539e-05
-1.33883580329873e-05
-2.49893367412654e-05
-4.93696992403931e-05
-7.02061783077677e-06
-5.30915282464942e-05
-2.13162158188136e-05
-2.32387684826891e-05
-1.92926380394892e-05
-1.80258118857546e-05
-2.50508242323425e-05
-6.32891367003496e-05
-3.48092940733383e-05
-4.91520187835558e-05
-3.39839690132119e-05
-1.5297231659754e-05
-2.3993750098018e-05
-1.62155690188391e-05
-4.86950764410883e-05
-2.52070857331986e-05
-6.83952497773589e-06
-3.22881359411986e-05
3.88444038529376e-06
-8.50194467939849e-06
-4.11674159439171e-05
-6.81084221492994e-05
-3.77121502063106e-05
-3.66011618532671e-05
-5.90415812013199e-05
-3.87327042790845e-05
-1.42323915189505e-05
-3.55260003170237e-05
-4.18392470322254e-05
-3.37283523228867e-05
-4.71895512526621e-06
-4.27495535911875e-05
-6.21229938566555e-05
-1.27165567984984e-05
-4.35830080640772e-05
-1.54911062972643e-06
-3.48700117533984e-05
-2.47780966806309e-05
-1.71308218557326e-05
7.03908066249915e-06
2.16794689018785e-05
-5.50612750397702e-06
-4.2668162737777e-05
-7.3539956554087e-05
1.39033626376037e-05
-1.9462173576976e-05
-1.21458786761738e-05
-3.28219555673905e-05
-2.94217155839689e-05
-4.20315493176471e-05
-2.59304605159614e-05
-2.68783656062131e-05
-9.4772980282806e-06
-6.13799114036279e-05
-4.5274749935002e-05
-7.55864567241503e-06
-4.40536855748604e-05
1.58199332628118e-06
-4.3285174712796e-05
-1.16776565219737e-05
-3.65981509413617e-05
-1.11166770927923e-05
-3.48304330343701e-05
-2.209338315953e-05
-4.52810912342301e-05
-1.39529252683806e-05
-1.56527321041382e-05
-4.93646426557554e-05
-1.91057613895196e-05
-3.50616432544824e-05
-1.10369871412019e-05
-1.19037239453036e-05
-2.45951591657327e-05
-2.93488614579658e-05
-2.8497838171212e-05
-4.92169351689349e-05
-1.71213368769749e-05
-1.14429522620581e-05
-1.20142177833888e-05
-6.08404567992449e-05
-2.11011012842594e-05
-2.15749730239539e-05
-2.9993969251975e-05
-4.29918295705124e-05
-1.07170340655896e-05
4.00535274733809e-06
-5.90336611549107e-06
-2.88093135251268e-05
-3.47496030127864e-05
-3.60159958931304e-05
-2.71677850153057e-05
-3.79308514557518e-05
1.13398488378335e-05
-2.66719582230112e-05
-1.64774539072785e-05
-3.66684198587323e-05
-1.25348372220023e-05
-2.37139714010869e-05
-1.83141984696863e-06
-2.92059259929407e-05
-1.32946282156103e-05
-1.95861862072616e-05
-1.12262226203795e-05
-5.07658040205244e-05
-4.89482423182894e-05
-3.21026635299499e-05
-4.39883914225134e-05
-2.77797629975543e-05
-5.01162937139004e-05
-1.31272524668456e-05
-3.80185294551908e-05
-5.26191048943409e-05
-3.67307777795691e-05
-2.41443193296186e-05
-4.34416108038444e-05
-2.88049655304699e-05
-1.36832810591918e-05
-2.63910384274468e-05
-3.25308377134889e-05
-5.85360646989766e-05
-1.84697543207241e-05
-5.12143387968607e-05
-3.25944199301536e-05
-6.06368317551089e-06
-2.68931299740158e-05
-3.50673737039884e-05
-5.26589474353134e-05
1.54334197513751e-05
-1.80554887047282e-05
-5.43011256752317e-05
-5.53672470383839e-05
-3.88386490524748e-05
-5.64187849573304e-05
-4.50689547678432e-05
-1.22819319094752e-05
-2.7954591879206e-05
-4.99459047051831e-05
-3.89536091368738e-05
-4.03471867276672e-05
-3.19378344923608e-05
-5.50604593405006e-05
-2.83843383393779e-05
-3.03782763150235e-05
-2.28468700328771e-05
-2.33629631572963e-05
-1.19295662745695e-05
-2.80338509286772e-05
-2.12661559947301e-05
-3.9323056185362e-05
-1.20342544974267e-05
-3.60473428029394e-05
-4.29302717002613e-05
-3.65120276237357e-05
-3.20417386101048e-05
-4.40935955079196e-05
-6.2695959029355e-06
-3.43623842060661e-05
-3.94692769042322e-05
-5.06338017569172e-05
-2.57484032755766e-05
-3.23729926729591e-05
-6.38291459942212e-06
-2.68337753415979e-05
-4.41592400449507e-05
-5.4925601952246e-05
1.88167404580255e-05
-3.1502638493812e-05
-5.96246980817005e-05
-4.36131022791848e-05
-5.01147423773566e-05
-4.94707914802971e-05
-2.13114498447379e-05
-2.33482594713335e-05
-2.63774349687974e-05
-1.79648159731454e-05
-1.75435420507264e-05
-2.88070091833019e-05
-2.99018192632308e-05
-4.14087878421982e-05
-6.04940422481584e-05
-1.49005685044057e-05
-2.8323869560699e-05
-3.60926392463249e-05
-4.64283072722323e-05
-4.34390677610484e-05
-1.86234561167185e-05
-3.93008439860461e-05
-1.4695724429106e-05
-1.55445179642483e-05
-2.97430970155222e-05
-2.98958548239159e-05
-3.53419402709501e-05
-5.51312966151164e-05
-3.04311587960561e-05
-3.18895166803623e-05
-4.34854245089259e-05
-6.26792207970811e-07
1.81113142874844e-05
-2.28640455877925e-05
-3.42590652362334e-06
-2.69024198751619e-05
-1.22006348341983e-05
-2.26965995035887e-05
-3.46598647190715e-05
-3.56709011164897e-05
-4.55954042329145e-05
-4.93516392083447e-05
-7.18673032430056e-06
-3.02076190231672e-05
-1.98000370342355e-05
-1.72742333127066e-05
-5.74614778456018e-05
-4.20192011625607e-06
-3.16456986602345e-05
-4.36913743069281e-05
-4.05665541042964e-05
-4.22517402278535e-05
-1.97892413884558e-05
-1.21759256283889e-05
-5.88393690163167e-05
-4.27842063778003e-05
-2.09970502583581e-05
-2.8798838991399e-05
-6.88770065609399e-05
-3.6570907698832e-05
-4.70161775725809e-05
-1.75234188139232e-05
-3.34121748625152e-05
-4.30332885912654e-05
-3.66008398538689e-05
-1.33210916904548e-05
-2.0498432375744e-05
-2.11019380611743e-05
-1.22167831574503e-05
2.8692288974642e-06
-2.18947345336829e-05
-6.70198186246323e-05
9.06472712023461e-06
-4.70496884928144e-06
-4.93114008034493e-05
-2.83585618293632e-05
-1.15338313036765e-05
-3.98637302343386e-05
4.46200800000081e-06
-2.57469615687941e-05
-4.64619294616359e-05
2.37749506735957e-07
-2.71806910762069e-05
-1.63276900150922e-05
-2.48214841779401e-05
-2.61265260199519e-05
-7.19307373066559e-05
-1.49881685106686e-05
-2.40302452391052e-05
-3.7905287617884e-05
-3.33664734426826e-05
-2.13000383838004e-05
-5.08104697656621e-05
-3.87710503332732e-05
-1.04997267804564e-05
-4.35234559253613e-05
-1.07527995287959e-05
-1.51448271915679e-05
-6.0655241152129e-05
-3.80212140831593e-05
-4.43188341384462e-05
-3.78504459953107e-05
-6.62009259070021e-06
-2.12943727899226e-05
-5.5786080510537e-05
-5.6296729011722e-06
-3.81433921145039e-05
-2.0601008403479e-05
-4.71035419820049e-05
-2.56505515057032e-05
-3.60631726500301e-05
-5.21068992201597e-05
-2.03227508773674e-05
-1.67401127140425e-05
-1.89201059533677e-05
-2.36272254966492e-05
-1.95044482473829e-05
-4.2377738474398e-05
-2.81969549450875e-06
-2.76899382058338e-05
-4.180162525804e-05
-3.567048934337e-05
-3.60519419750686e-05
-3.28131490290196e-05
-2.01068467704855e-05
-3.32907189777778e-05
-3.0738858599929e-06
-1.63985973886015e-05
-2.15849179507874e-05
-3.03864927687536e-05
-1.09079785171806e-05
-6.81146202328564e-06
-3.07570908635772e-05
-3.98814355382106e-05
-2.76364264814328e-05
-3.3703373966388e-05
-1.66607608253542e-05
-2.13659884056691e-05
-4.6537254576687e-05
-5.11109745227045e-05
-1.41494694819618e-05
-1.91571684581166e-05
-1.29529238303188e-05
-3.74312601860434e-05
-1.58414532739407e-05
-2.65346104965996e-05
-3.02776143668379e-05
-1.70705226795065e-05
-3.90259573115509e-05
-5.99978715389772e-06
-3.45376979607675e-05
-2.38330380945524e-05
-2.35287843476921e-05
4.77981905479836e-07
-2.36211660091506e-05
-2.27704265850656e-05
-1.73996710508581e-05
-5.63675665068439e-05
-4.88552525588132e-05
-3.55716972146068e-05
-2.92233022121444e-05
-3.29759688148334e-05
-1.09503592003104e-05
-1.54049492286907e-05
6.8216454901951e-06
-2.12614440535239e-05
-2.55514146719399e-05
-4.38922894978647e-05
-1.12385097066572e-05
-3.05824200523135e-05
-2.67224485824894e-05
-3.30311539072629e-05
-4.16289750318347e-05
-9.32677029094653e-06
-3.8520127561123e-05
-1.68086868245114e-05
6.91837537064127e-07
6.32296683882394e-08
-6.15343731229883e-06
-1.28233780699427e-05
-2.80278995669713e-05
-3.63285483176215e-06
-1.60665898083214e-06
-4.37224196577489e-05
-3.47068214425697e-05
-3.84407247976887e-05
-3.34499494694302e-05
-1.7209739058185e-05
-1.84655115946513e-05
-1.68584781731199e-05
-1.18172153332045e-05
-3.39719437870478e-05
1.46142764952678e-05
-2.5919008686451e-05
-4.20443132429723e-05
-2.72600584443011e-05
-1.15333809193593e-05
-2.56872642678433e-05
-2.06266148719217e-05
-1.83982317014239e-05
-7.8941173164279e-05
-3.11609769371206e-05
-2.16406271590695e-05
-1.32311542562746e-05
1.08370253092305e-05
-1.20895596050506e-05
-4.08052922328719e-05
-4.50168424594614e-05
-4.65821674499358e-05
-1.63870274311077e-05
-1.71781347675607e-05
-2.96647303925125e-05
-4.99694657565856e-05
-2.0123142871856e-05
-1.85528694439283e-05
-3.92015455609557e-05
-3.436156121914e-05
-4.11464545384586e-05
-9.68628861801077e-06
-4.02147638265596e-05
-1.75228487381082e-05
-1.07163943040188e-05
-1.56658941334049e-05
-1.28227646504941e-05
-2.04194282615912e-05
1.1097510664818e-05
-2.40074367712945e-05
-2.49013401453731e-05
-2.33151098595066e-05
-2.26934335757134e-05
-4.7040383910476e-05
-2.98373006076717e-05
-1.04732870079569e-05
-3.14751507385739e-05
-3.57659685816366e-05
-5.88285350901357e-05
-4.86780841780069e-05
-1.35847456011499e-05
-3.38204980022851e-05
-5.52663092345543e-05
-2.34245259648839e-05
-3.49379137449031e-05
-5.96201896113179e-05
-1.36251897458175e-05
-3.24357202531805e-05
-2.96247639672764e-05
-2.17812217471813e-06
-2.92349711308751e-05
-2.50266284922204e-05
-7.37286016350099e-06
-3.37881104340453e-05
-2.30356454745222e-05
-4.94359070323406e-05
-2.36871926056311e-05
-3.26747377731242e-05
-2.66564308356859e-05
-2.67826135064e-05
-1.47030446957937e-05
-1.6345579891585e-05
-2.97564904695523e-05
-2.5108457382019e-05
-2.66747568814927e-05
-5.84145444422317e-05
-5.52193659640493e-05
-1.0835549053297e-05
-2.99324785001206e-05
-5.17251494948025e-05
-3.72901508938084e-06
-2.17187860369496e-05
-2.14762695205472e-05
-1.17448410625311e-05
-2.2675984053565e-05
-3.06845934984316e-05
-9.38653818361157e-06
-1.22250383341161e-05
-3.88738820466319e-05
-3.00591765268285e-05
-1.68597247771051e-05
-6.09123098739326e-05
-5.26023538298202e-05
-3.56013866965792e-05
-2.66385409606719e-05
-2.89738182983928e-05
-3.74767443885759e-05
-2.76666522310315e-05
-2.12547789727766e-05
-4.44460492518809e-05
5.02769105587226e-06
-3.15554852906894e-05
-1.85609552488213e-05
-1.8137700282031e-07
-2.46574673262721e-05
2.50581270827916e-06
-6.49687725748749e-05
-1.93452336362161e-05
-6.51121747718863e-05
-5.48860373789599e-05
-1.48184925411839e-05
-1.29076773095637e-05
-5.45659730584308e-05
-2.34757584778657e-05
-4.17637880036639e-05
-2.3778657986601e-05
-3.69440802587489e-05
-3.10174529070475e-05
-1.04033973965569e-07
-2.19116128177149e-06
-1.45595110377689e-05
-2.87635625952053e-05
-3.35695308735594e-05
-1.15039647958776e-05
-8.55733736850226e-06
-2.39189234972099e-05
-3.70710429834415e-05
-5.01297532562794e-05
-2.98630751709728e-05
-6.21460556384616e-05
-1.52478786003187e-05
-5.87654733879786e-05
-2.58296314933477e-05
-4.07558382930282e-05
-5.45900269674377e-05
-8.43919793408976e-06
-4.67491874768175e-06
-4.47177086084682e-05
-4.17166561047704e-05
-2.72980558285644e-06
-2.99413793856035e-05
-2.97457852437077e-05
-5.56612842402466e-05
-1.27009679364445e-05
-1.09503193785519e-05
-3.92997203034809e-05
-4.91101961806612e-05
-8.28083781305454e-06
-4.1808110213151e-05
-2.9882492609028e-05
-2.90586303424171e-05
-1.6562651042571e-05
-1.98741336927554e-05
-3.96037617917655e-05
-4.14338099255591e-05
-2.52510308465126e-05
-2.82143727240953e-05
-5.01549368433374e-05
-4.24677321649434e-05
-4.04830717854409e-05
-1.73416439814051e-05
-1.43224389418977e-05
-2.16382625570389e-05
-3.32543134137277e-05
-1.468287127827e-05
-2.94406049875178e-05
-2.66720457824388e-06
-2.3644827299671e-05
-2.51664180344543e-05
-3.56396140684752e-05
-4.33892720661527e-05
-4.5139981973528e-05
-1.40742595458806e-05
-2.32927560811782e-05
-1.44772929651922e-05
-2.48652568595165e-05
-3.35118787716669e-05
-3.89725054846561e-05
-2.46155697205867e-06
-3.39330414538308e-05
-2.41752921840581e-05
-2.71442600295704e-05
-3.7496631304347e-05
-3.22329975217252e-05
-3.20580589566913e-06
-5.32048505422871e-06
-1.79092746607904e-05
6.15291193562625e-06
-2.92753453671816e-05
-4.87520166882707e-05
6.9297656683325e-06
-4.76882815120541e-06
-2.20464167327e-05
-2.33155894995608e-05
-3.04840877665527e-05
-3.12408600961889e-05
-4.49930606568163e-05
-4.9163791736725e-05
-2.70906592621621e-05
-6.14066076711902e-05
-2.30206479088885e-05
-2.25872927447066e-05
-3.88774512819898e-05
-2.60052867871084e-05
-4.60231362208212e-05
-4.09356316805223e-05
-3.23164418243532e-05
-3.54267354367363e-05
-4.36057000940957e-05
-3.89661743510197e-05
-5.48153142948757e-05
-1.93498107450022e-05
-7.82328425312922e-06
-3.98142479981752e-05
7.67600990272608e-06
-1.60120734720291e-05
-5.75766152734398e-05
-3.90488221302465e-05
-4.11184163228183e-05
-5.13250948743665e-05
-6.33958586394196e-05
1.06597540811629e-05
-1.37709009557959e-05
-2.14359459373201e-05
-2.93455006431828e-05
-4.07537304467926e-05
-7.46143737612455e-05
-1.47469304430778e-06
2.56692965750215e-06
-4.56858618306087e-05
-3.12366219806804e-05
-3.6332641977095e-05
-2.52000061677376e-05
-3.92633578877807e-05
-2.75740835384201e-05
-3.06330147967812e-05
-4.66003269120215e-05
6.65272198029405e-06
-1.51577582435523e-06
-4.44778344198091e-05
-3.20200057144735e-05
-4.18671895173158e-05
-2.12604937257317e-05
-1.63191385636882e-05
-3.25104504832556e-05
-4.02394558210117e-05
-9.74825495041752e-06
-3.32881550805972e-05
-3.59464662219725e-05
-3.41175148981062e-05
-5.80272497699772e-05
-1.03131729201648e-05
-4.41495994429029e-05
-3.56999084478189e-05
-6.35479973843463e-06
-2.04250318458532e-05
-4.32963734947663e-05
-2.38483308908736e-05
-4.92974025406792e-05
-3.73677628521736e-05
-3.13121060968586e-05
-3.96366050023364e-05
-2.15784659835277e-05
-5.23970208816591e-05
-1.51375083038447e-05
-2.08880740681813e-05
-5.36385653169931e-05
-3.06647038036344e-05
-2.55515082385298e-05
-2.49701947988899e-05
-1.09523227998289e-05
-4.07908172815985e-05
-3.03814480671492e-05
-4.77481766731086e-06
-3.84532859059049e-05
-9.28940809445928e-06
-1.61026464520015e-05
-4.37817008163127e-05
-1.96939904375561e-06
-2.87144223266577e-05
-2.47550975492085e-05
-1.68566791271042e-05
-2.32210146923994e-05
-1.27852396468257e-05
-6.33128432587871e-05
-3.80064011800077e-05
-4.18856851593812e-05
-1.85279751359965e-05
-3.51654732894978e-05
-3.60251053999666e-05
-9.72180896386586e-06
-1.26293138062484e-05
-3.49106952950812e-05
-2.51699980103302e-05
-1.38763324449734e-05
-4.98964565606592e-05
-2.81266853513964e-05
-4.12180351534354e-05
-3.84646072463187e-06
-4.133901709295e-05
-1.53185963305487e-05
-1.55820225676116e-05
-4.81206445339273e-05
-2.64470047712914e-05
-3.06235006244997e-05
-1.96470600070527e-05
-3.54233766169683e-06
-2.4616908355238e-05
-2.11872464100316e-05
-3.45777732687692e-05
-2.79225167732242e-05
-5.16752780535212e-05
-4.08566301900141e-05
-4.51576947385446e-05
-1.99042085934721e-05
-8.01586628881228e-06
-2.38716043094526e-05
-3.11313125836517e-05
-5.47816880450793e-05
-3.3618128585132e-05
-3.1592923238687e-05
-4.71037289886708e-05
-2.71634603309079e-05
-1.58648827717873e-05
-4.21997760461447e-05
-2.82820104946606e-05
-3.01020312017792e-05
-8.88647550286784e-06
-4.57036917654343e-05
-7.78990243304052e-06
-1.8095199484151e-05
-4.02714242428534e-05
-1.74674652375875e-05
-7.1104411310822e-06
-3.52774033012876e-05
-1.50638801706853e-05
-2.24849508017564e-05
-1.12338556324335e-05
-2.4897554352931e-05
-5.46004074369782e-05
-3.54670297676342e-05
-1.84501417966523e-05
4.36961719326719e-06
-2.931962929981e-05
-3.67544922112981e-05
-1.07161292289716e-05
-3.11520946885808e-05
-5.65256357777908e-06
-6.03071014571696e-05
3.3398691278865e-06
-4.38392829650986e-05
-3.98935681537938e-06
-3.19387613317646e-05
-3.37400406766705e-05
-4.35732982896775e-05
-5.27274876748033e-05
-6.18306259416689e-06
-3.12198970636351e-05
-9.31812838779737e-06
-1.77724118556489e-05
-3.09301713547229e-05
-6.61711979895463e-06
-4.72840258395416e-05
-6.32223918871866e-06
-4.86160037008551e-05
-2.7520046406152e-05
-3.81618845817007e-05
-3.48085331604346e-06
-1.65457813923428e-05
-4.58233213263048e-05
-1.40513707393714e-05
-3.98234527513344e-05
-3.14626417159242e-05
-3.38990114639979e-05
-2.05271112756325e-05
-6.20774362396571e-05
-1.85685799181086e-05
-3.82038918824288e-05
-1.66579022296766e-05
-2.10381617249083e-05
-2.96695982029358e-05
-3.69375715376106e-05
-5.39824073749918e-05
-2.6806347642732e-05
-5.91818106342805e-06
-3.27761142096182e-05
-7.75849336632099e-06
-3.18323582221611e-05
-3.59379793936603e-05
-2.63450388915967e-05
-1.22984174598408e-05
-3.38771085879959e-05
-2.92324349282674e-05
-3.6450400775742e-05
-4.17152950026374e-05
-6.85104167727805e-05
-1.06089771081121e-05
-2.85000853548073e-06
-2.56993210222911e-05
-2.84273198385653e-05
-4.92795177299028e-05
-5.15910113062557e-05
-4.37328147518136e-05
-1.95871368077498e-05
-7.49737535209572e-05
-3.92829623547936e-05
-3.24970790557501e-05
-5.01405410254325e-05
-2.38549297211775e-05
-3.674236749638e-05
-2.2823140683557e-05
-1.97644037812119e-05
-1.40312115554738e-05
-1.85983491427736e-05
-1.67704804900078e-05
-2.08441616148297e-05
-5.51487356325703e-06
-2.77517687126078e-05
-2.91725903411078e-05
-3.22873328674351e-05
-7.6083640484123e-05
-2.92010978622682e-05
-3.21236056259189e-05
-3.66878363551645e-05
-2.06663948954809e-05
-1.33006542507653e-06
-9.37956896986208e-06
-1.96556365055036e-05
-2.25474601723264e-05
-9.20220726203031e-06
-2.02557447905896e-05
-3.08659713763416e-05
-2.73238092349179e-05
-3.12782135488501e-05
-3.53759782100591e-05
-2.14548089738239e-05
-7.36566527660113e-05
-2.34567360613681e-05
-3.85882754793777e-05
-5.1400400569095e-05
-2.42071950446528e-05
-3.99680060843058e-05
8.54039047356617e-06
-3.63241879167824e-05
-3.03409497823284e-05
-8.27612823497034e-06
-4.5541249654131e-05
-4.4326911408805e-05
-3.37001773570563e-05
-3.12482487626972e-05
-5.01013762984436e-05
-2.48478352235035e-05
-5.91847758830033e-05
-1.88569302830741e-05
-4.73594241077911e-05
7.00277666161866e-07
-1.56115456369463e-05
-6.0797615122645e-05
-9.07645458390823e-07
-1.62655053298124e-05
-5.11880828364423e-06
-2.43279062935272e-05
-2.51886119647514e-05
-3.50183565002511e-05
-2.12609951764256e-05
-1.22424865730827e-05
-6.37157552960614e-05
-4.95538921562907e-05
-2.91603296152097e-05
-1.70378546643654e-05
-2.22318794216171e-05
-6.59925137736157e-06
-3.13999506241135e-05
-3.62642897528791e-05
-2.62144763153407e-05
-2.77882313789348e-05
-1.96538906437932e-05
-2.38764383461151e-05
-3.08260685530684e-05
-2.08902168452595e-05
-2.17905921049338e-05
-1.53221533248491e-05
-3.6827877333292e-05
-3.66113955000553e-05
-1.05670714052585e-05
5.88661410644818e-06
-2.68364286143793e-05
-2.32857479241245e-05
-1.05170871735481e-05
-2.39332310110561e-05
-2.82181751068491e-05
-1.61931205501745e-05
-1.69916957730062e-05
-1.49982379276739e-05
-4.74075845421072e-05
-3.92264392067085e-05
-2.20335975277237e-05
-3.22787886862954e-05
-2.48202116595096e-05
-3.18039977223819e-05
7.68328799014227e-06
-3.18792516321042e-05
-4.21771075015599e-05
-2.70805168911194e-05
-2.14693443380809e-05
-3.2266502250301e-05
-5.36588269454137e-05
-1.54480165278664e-05
-2.99685145326e-05
-2.60844654003134e-06
-1.00534732895072e-05
-2.96516492698199e-05
-2.97108852229839e-05
-3.77178956994929e-05
-1.59519702139163e-05
-2.66432158287078e-05
-1.43658088499807e-05
-3.89168541316614e-05
-2.61022170161298e-05
-2.89970066241996e-05
7.23123934420926e-06
-2.37250593358704e-05
-2.25881358353964e-05
-3.95602593168823e-05
-3.88302816812487e-05
-1.01819115194681e-05
-3.18080179656896e-05
-5.79146607469315e-05
-1.60909742098033e-05
-4.35186858763644e-05
-5.9069266921438e-05
-3.96574593422749e-05
-3.44174225721508e-05
-3.77131241622639e-05
3.83998377538645e-06
-1.91670663789904e-05
-3.31186149058938e-05
-3.66933455029919e-05
-2.39154335044133e-05
-3.02551275212669e-05
-2.4064678188313e-05
-2.31924681873023e-05
-3.44499893637136e-05
-1.99987865354622e-05
-5.03052260988498e-06
-1.80065611797091e-05
-5.72477405655901e-05
-2.55270122580943e-05
-2.98175331509119e-05
-6.97225687254418e-05
-3.43894345913775e-05
-2.8351174084315e-05
7.92641595488654e-06
-4.07735982571915e-05
-1.4914011237644e-05
-2.32687044800945e-05
-2.97943119461926e-05
-5.72605763326871e-05
-4.03061164382969e-05
-4.85327816941717e-05
-2.49684463930302e-05
-2.20834530904836e-05
-2.68510444178416e-05
-1.38019905897022e-05
-2.77689304658693e-05
-4.69556485706212e-05
-2.37267978949772e-05
-1.93347023679831e-05
-8.06850716044875e-05
-4.80493882202015e-05
-5.52233442082917e-05
-2.65920026152404e-05
-3.52745272103428e-05
-2.83874395493603e-05
-5.03860003323013e-05
-2.18062966668516e-05
-2.60641358049375e-05
-1.70449009084561e-05
1.10576667756057e-05
-1.99750660571309e-05
-3.39392225088937e-05
5.78073327762387e-06
-3.27946636266765e-05
-5.63692391177916e-05
-3.25592804173014e-05
-3.30510402236955e-05
-3.04413200989081e-06
-1.50991871690147e-05
-2.27699973932185e-05
-2.78005738977153e-05
-2.8893816234807e-05
-4.50158400966375e-05
-2.29491743284708e-06
-2.86021068416902e-05
-2.89582348973761e-05
-2.21866662955454e-05
-2.9108233939041e-05
-4.16305836912168e-05
-3.82486928889129e-05
-2.79693845744993e-05
-4.8089488208853e-05
-3.71990338446227e-05
-2.75807995863043e-05
-1.72021590334722e-05
-2.38345642946955e-05
-1.16314823765206e-05
-3.3574226441113e-05
-3.35492362779056e-05
-6.21795853052967e-05
1.22776596072078e-05
-1.34916950159914e-05
-3.46718045957162e-05
-3.2800060755847e-05
-2.19338333888904e-05
-5.06516230018885e-05
-2.39367910742242e-05
-8.86990195986263e-06
-2.23648360533429e-05
-4.79195701794879e-05
-2.36855139595355e-05
-2.02857299236135e-05
-3.15817545078573e-05
-1.69301327514631e-05
-1.17464126709587e-05
-1.89991827758017e-05
-1.37065146508527e-05
-4.63107041916794e-05
-1.35863165587105e-05
-2.46588599446246e-05
-2.54200160965007e-07
5.40473325560547e-06
-1.38792441908515e-05
-2.54245659016819e-05
-1.60630632805487e-05
-1.62758149916314e-05
-4.25640290527041e-05
-9.05509982172703e-06
-5.50976258248653e-05
-6.40270939201605e-05
-2.02748011130995e-05
-9.57146598356098e-06
-2.55263136554151e-05
3.2492124707498e-06
-2.74910751032656e-05
-3.37041189413408e-05
-2.00655942498481e-05
-3.19348958042536e-05
-7.91572412700734e-06
-2.84423216025103e-05
-2.39518358667102e-05
7.16998856704076e-06
6.38616466846552e-06
-1.85283960407017e-05
-2.19377392094598e-05
-3.12975483954251e-05
-5.53138222977195e-05
-3.61909064082173e-05
-4.7504155188855e-05
-2.85736458151606e-05
2.86886626426176e-06
-1.63246655864832e-05
-3.35533019231368e-05
-6.00881237568227e-05
-2.19993865433964e-05
-1.32640448043817e-05
-2.48569461499653e-05
-5.59101988123336e-05
-2.19251506700125e-05
-3.30056566759021e-05
-3.3138534009672e-05
-8.91732339174508e-06
-4.09122483842259e-05
-2.62596558837525e-05
-3.91440407477158e-05
-4.03149218117975e-05
-2.93458807968468e-05
-4.97631074071222e-05
-4.11093629364834e-05
-4.75151814290052e-05
-4.33454448937077e-05
-5.12115058391818e-06
-2.43970236447031e-05
-3.32647840375048e-05
-4.65471766799622e-05
7.47665752904325e-06
-2.77303420097939e-05
-4.22161358449731e-05
-2.7846593175567e-05
-7.18620927290147e-06
-3.17278697442179e-05
-6.53738512616586e-06
-2.16428308558589e-05
-4.01467991451676e-05
1.19860974680073e-05
-3.30010398397056e-05
-3.57555536926801e-05
-5.67434463438543e-05
-4.70673565510323e-05
-1.93401452386032e-05
-1.95066937116078e-05
-3.96933902010649e-05
-4.20290114829668e-05
-4.64028599601919e-05
-2.77885971787705e-05
-1.82969625062206e-05
-1.31615333730839e-05
-6.76125964498764e-06
-6.52861640915368e-06
-3.06699959696141e-05
-1.21348728809887e-05
-4.42871556053798e-05
-4.23981544520244e-05
-3.38713952210197e-05
-4.1815436659799e-05
-3.9124508058551e-05
-4.62539970937474e-05
-3.4181165142688e-05
-2.98945810988053e-05
-2.03313290088078e-05
-2.97954052648016e-05
-3.57068416260956e-05
-5.3298387361181e-05
-2.13569688010956e-05
-4.44280641971457e-05
-3.27627223444163e-05
-4.51858687376355e-06
-3.02132123265146e-05
-4.51240194797438e-05
-1.2525762673595e-05
-4.29831773652959e-05
-3.07148780994539e-05
-3.3592917205041e-05
-1.95245250711051e-05
-2.63831154338589e-05
-3.67632576023753e-05
-3.60003004378435e-05
-4.93078414496422e-05
-3.20948711889793e-05
6.90918025593027e-06
-2.66201190223747e-05
-6.6023913056861e-05
-3.77813337031056e-05
-1.27151931061971e-05
-5.2211190293342e-05
-6.05138762250519e-05
-1.74550702546356e-05
-2.07497520029026e-05
-1.27995633194986e-05
-4.72389619827709e-06
-6.28843029677465e-05
-3.37544048772199e-05
-2.28892838947618e-05
-3.86662049867556e-05
-2.5047191461755e-06
-3.86987974425131e-05
-2.74274099231442e-05
-2.97263829973705e-05
-4.84668118929478e-05
-1.28582450072888e-05
-2.24917232539275e-05
5.71641953797803e-06
-4.46889931293716e-05
3.98975031593037e-07
-5.12112544210556e-05
-1.49173136400093e-05
-1.23375678430981e-05
-4.49920017162671e-05
-5.1639550329625e-05
-2.209607232158e-05
-2.58023209115311e-05
-5.26685297696093e-05
3.4942917213008e-06
-3.23774222532433e-05
-4.24251361326765e-05
-8.95862080330575e-06
-1.48934388999384e-05
-5.51905320840228e-05
-2.84329552886845e-05
-1.49760374694135e-05
-5.37917516157984e-06
-3.19152501535267e-05
-3.86999812140275e-05
-1.54170998713803e-05
-2.93816446456698e-05
1.56056305373534e-05
-2.51468014837824e-05
-2.53478740586268e-05
-4.92743168299205e-05
-3.37670486562027e-05
-4.19902515433345e-05
-4.29277098626677e-05
4.23171312660877e-06
-4.55277700608843e-05
-3.42329428838259e-05
-1.3698233533937e-05
-2.09486077597058e-05
4.81000141630504e-06
-3.43129623766671e-05
-2.75654808134421e-05
-5.00116158827168e-05
-3.07521685917799e-05
-3.32597202983316e-05
-3.7226916372072e-05
-3.26766858212785e-05
-5.04943963329958e-05
-2.97358534264634e-05
-1.69952371233512e-05
-3.53160042113384e-05
-2.71307293462529e-06
-2.67652868830898e-05
-4.58758045562865e-05
-5.92942008996667e-05
-2.3976517688299e-05
-3.90065341567027e-05
-6.14796083536284e-05
-5.91924389686385e-05
1.00917820605394e-06
-3.34467948173142e-05
-2.52343262199631e-05
-2.39064325183944e-05
-4.91463827297816e-05
-2.05110591798617e-05
-2.23308977608249e-05
-1.54993261772825e-05
-2.44625977156899e-05
-2.92498158786343e-05
-2.81775837965147e-05
-3.27991803218605e-05
-2.24975514605834e-05
-5.38115950311752e-05
-2.40286816596954e-05
-2.33721527071326e-05
-3.62116938769059e-05
-1.3708325647926e-05
-2.76022827843395e-05
-4.35623227369559e-05
-5.49695401397544e-05
-1.00634052214042e-05
-3.24760406444485e-05
-1.09721661209064e-05
-1.82087951226218e-05
-3.72196699025344e-05
-4.05112675346114e-05
-2.98545422175784e-05
-1.4716813359356e-05
-2.58462068705652e-05
-7.4785074556688e-05
-2.85070255009074e-05
-5.70867090412111e-05
-3.26993641371257e-05
-2.13383542871694e-05
-2.51082315545087e-05
-2.96472114943824e-05
-4.17430731196112e-05
-1.53263251108606e-05
-1.00419520943132e-05
-2.03898521109025e-05
-6.76407770073571e-06
4.55483709299807e-06
-2.3898553285204e-05
-1.87835459607214e-05
-1.72198755723627e-05
-1.86184209068852e-05
-3.81354236912424e-05
-4.34763709892508e-05
-5.14710314236142e-05
-2.44212037969859e-05
-2.97568304992717e-05
-4.71291806308469e-05
-3.48004133562264e-05
-2.39451322831458e-05
-2.77214206369238e-05
-3.33155566770231e-05
-5.35163876006591e-05
-6.00766181613321e-05
-2.09500662362424e-05
-2.54265520888761e-05
-1.89169756162903e-05
-3.50959488315632e-05
-3.38210508973503e-05
-3.36652794973651e-05
-3.54949327598746e-05
-4.00672023182955e-05
-1.61491278458578e-05
-2.24266026068835e-05
-3.05947659104162e-05
-2.38728106499157e-05
-2.33490161832416e-05
-1.7941990693032e-05
-1.20837416859162e-06
-5.83210181494055e-05
-2.26632864599722e-05
-5.7466716767299e-05
-3.22403645110972e-05
-5.3586345923491e-05
-3.69613746385897e-05
-5.86152129959871e-05
-2.73146915537222e-05
-3.40263772830094e-05
-1.08588104350209e-05
-5.24998037761189e-05
-4.28265876801563e-05
-8.02173305974061e-06
-3.28192723570489e-05
-1.97935118294006e-05
-2.10502282613761e-05
-4.10754435774308e-05
-5.04186989549385e-05
-4.19144919241376e-05
-1.34490486182457e-05
-3.16116162266375e-05
-2.98418752370176e-05
-1.25971061907628e-05
-5.01342023991272e-05
-1.18130808897788e-05
-4.30322716348021e-05
-6.88054394631456e-05
-4.6641734512922e-06
-3.22528492447252e-05
-3.2619320527774e-05
-3.02598193157649e-05
-4.82125393536241e-05
-6.03153691062912e-05
-4.79934689331365e-05
-3.37193812557119e-05
-1.05773089483853e-05
-3.07598206672937e-05
-2.88248184227754e-05
-2.32912152397055e-05
-2.18634735027733e-05
-1.77091473759723e-05
-7.10438931407099e-06
-2.71377772697199e-05
-3.13238379820969e-05
-1.40798089423995e-05
-2.70690831764559e-05
-2.24490934859417e-05
-4.39401057846272e-05
-4.73241260091031e-05
-3.01986152313368e-05
-6.15522853019608e-05
-4.53680939510178e-05
-4.71410600497541e-05
-1.91192800882411e-05
-3.11681894987234e-05
-3.36574299606666e-05
1.32715119887434e-05
-4.86194853394126e-05
-3.36661641649909e-05
-9.44238042793633e-07
-1.16505080503048e-05
-2.72731983972692e-06
-3.10487101703102e-05
-1.35613261774824e-06
-4.06145266328304e-06
-3.93479711718728e-05
-5.67336412043614e-05
-1.93723114329363e-05
-5.03924117879903e-05
-6.24658028011594e-05
-1.26170895741418e-05
-1.42980479077813e-05
-1.46705357969954e-05
1.19808850568579e-05
-8.34200785268446e-06
-1.34626711763255e-05
-2.62707247988814e-05
-5.08802361865554e-05
-1.55404858037994e-05
-2.49655560919331e-05
-5.0265635744584e-05
-1.42513765607272e-05
-4.73130544433404e-05
-1.85328249839567e-05
-3.54650155942159e-05
-2.91510013234051e-05
-3.31683027384457e-05
-5.02042842457559e-05
-4.60945062476629e-05
-4.65555235352871e-05
-4.46064111271653e-05
-4.57820551638591e-05
-2.97508386485065e-05
-2.34842293266832e-05
-5.91950032654366e-05
-6.28610962877499e-05
-5.75393299128244e-06
-4.39176267762475e-05
-3.93760591126752e-05
-2.13456082498711e-05
-3.52053566228131e-05
-3.74159797476519e-05
-4.40227777572518e-05
-6.0218543926137e-05
-2.74888635681242e-05
-3.24201792738455e-05
-2.56797619567021e-05
-4.2891329344047e-05
-5.9800423119263e-05
-5.43911301196309e-05
-4.25483206646263e-05
-3.7078327227281e-05
-2.26698784001272e-05
-3.67911940865807e-05
-3.20027793085903e-05
-1.63215118252097e-05
-5.09960069049936e-05
-3.43432690258203e-05
-1.90002675738032e-05
-2.30214153845293e-05
-7.29915343848432e-05
-1.76315789247497e-05
-2.06013367395327e-05
-3.02008091015504e-05
-3.09987616223334e-05
-2.66796169901267e-05
-4.25378481448312e-05
-5.78817820028082e-05
-2.15688345507424e-06
-2.87488390849838e-05
-3.68355048519372e-05
-9.52078176662541e-06
-5.58518924087047e-06
-1.21778293546556e-05
-2.35049221319705e-05
-2.70795316538212e-05
-1.31084118586129e-05
-2.01744520796183e-05
-3.71982065084906e-05
-5.57581659588397e-05
-3.4883082405333e-05
-4.09732602200874e-05
-2.82190556734589e-05
8.41530246495868e-08
-3.62845263802183e-05
-3.73843408897457e-05
-4.92013794476484e-05
-3.02904560718696e-05
-2.22332246641296e-05
-1.40788016026824e-05
-4.49852488556319e-05
-4.92461801025408e-05
-6.35535856475546e-06
-2.86792745414883e-05
-1.64734385358378e-05
-1.30923612804068e-05
-2.32375788516566e-05
-2.65410310674967e-05
-6.24203181794054e-05
-3.41109194744987e-05
1.23222134644145e-06
-3.38641744004299e-05
-5.01931128697239e-05
-2.31790514127113e-05
-4.76809004552253e-05
-5.51950220778394e-05
-2.95904084191651e-05
-3.12676969885911e-05
-1.20000893255212e-07
-6.49793622021178e-05
-4.32630937919182e-05
-1.60924923491495e-05
-3.32219192050635e-05
-1.84561250246139e-05
-1.29204899372694e-06
-8.06661067232318e-06
-3.81715560026044e-05
-4.40121607451898e-05
-6.87450982437039e-06
-4.0018239050672e-05
-7.97071837075351e-05
-4.721434039663e-05
-1.95334601860824e-05
-1.75684556976753e-05
-2.62226347127794e-05
-3.11686765871194e-05
-3.57186973036958e-05
2.70264437970711e-06
-2.60546110829164e-05
-1.72155253978534e-05
-9.04494286793206e-06
-6.90213585019015e-06
-2.8794854313448e-05
-1.00196771010241e-05
-3.55629852131517e-05
-2.6021667134553e-05
-2.58755226181592e-05
-1.79269741504426e-05
-2.49066319245021e-05
-2.70509326520199e-05
-2.66905383545862e-05
-3.96688045990122e-05
-1.66193265737705e-05
-1.70289832215005e-05
-2.09585997845829e-05
-1.59067242789201e-05
-1.83249690499768e-05
-6.00192414043537e-06
-1.72416123484696e-05
-5.56542231255413e-05
-5.00043560615914e-05
-3.94031579752952e-05
-2.08889372238887e-05
-3.99251594333416e-05
-4.82729585843753e-05
-4.56386329522601e-05
-2.49827600466382e-05
-2.10860185510945e-05
2.75555189483217e-06
-2.30306274187239e-05
-3.87966946436597e-05
-2.11024115325999e-05
-2.98322098718268e-05
-9.8400326226604e-06
-2.82986963858112e-05
-2.42682707364863e-05
-1.45612212317759e-05
-1.49843778260851e-05
-3.18865157260527e-05
-3.24908161352593e-05
-2.16062280724619e-05
-2.77670010045097e-05
-1.53191164121086e-05
-4.06799631778436e-05
-3.28315695500144e-05
-3.51171735262476e-05
-1.64915905432503e-05
-2.10335653508176e-05
-3.98252620677211e-05
-5.67405047771105e-05
-2.18742900015017e-05
-5.69952284182978e-05
-5.99315870978955e-05
-2.85197511761354e-05
-2.45017818439676e-05
-2.40254194475122e-05
-3.47172274300528e-05
-2.46904100323554e-05
1.17299011095233e-05
-3.39345138544694e-05
-1.39405506714385e-05
-1.52517300184858e-05
-4.23310436285423e-05
-3.15294120757824e-05
-3.22000018519956e-05
-3.72213562464307e-05
-4.16854771258178e-05
-5.67408011003861e-05
-2.18860605202644e-05
-3.49634272722567e-05
-4.65435857410202e-05
-2.59730664350377e-05
-3.52019485753233e-05
-7.34212856683787e-06
-3.5627237215609e-05
-2.84446948282486e-05
-4.17096075367066e-05
-1.97588914462063e-05
4.66410780139623e-06
-4.26217327613241e-05
-9.85807601203924e-06
-1.15514600052392e-05
-5.26880332315994e-05
-2.56836337368204e-05
-1.55792025502484e-05
-2.86514311333295e-05
-6.15918253340241e-05
-2.27511907052239e-05
-5.56367138081338e-05
-3.97309219798002e-05
-3.85174144423778e-05
-2.11485896194936e-05
-1.86641466697057e-05
-5.08933869928489e-05
-3.20210157224958e-05
-1.19600317882474e-05
-3.89214808498606e-05
-3.20851414885472e-05
-5.52435650764125e-05
-1.91946639822298e-05
-1.85505944054376e-05
-3.48915491000592e-05
-3.66854740142869e-05
1.00151755119323e-05
-4.79385956202765e-05
-4.07350793123261e-05
-3.14011317852201e-05
-1.46500882147657e-05
-4.56533555823286e-05
-4.24225147388825e-05
-5.25202334488577e-05
1.09081518319636e-05
-5.46428736868428e-05
-3.85727415147096e-05
-1.98178759115294e-05
-3.05117490203354e-05
-2.64651596545855e-05
-4.06033536744145e-05
-3.90609263763398e-05
-2.3718325728589e-05
-3.74035775252141e-05
-4.12959376071581e-05
-3.44508631307413e-05
-1.71759809248742e-05
-2.73809555680652e-05
-4.23092307985462e-05
-3.80352471299574e-05
-5.51603891454125e-05
3.01787393735144e-06
-9.96460520062541e-06
-2.25844250161938e-05
-1.91156120305615e-06
-3.99695407706532e-05
-3.52768211684235e-05
-5.47791132996933e-05
-6.68261639192249e-05
-3.38105884787356e-05
-1.44832150952235e-05
-4.55765619064635e-05
-3.84235870931298e-05
-6.74939270079151e-05
-2.94030334949916e-05
-9.79060555907438e-06
-4.99863179500238e-05
-1.51060999431521e-05
-2.58492374547072e-05
-4.53932405229216e-05
3.14953902781054e-06
5.78697349811738e-06
-4.66059433375025e-05
-4.34883457198616e-05
-1.93831507787772e-05
-1.32673820783274e-05
-3.85370899124344e-05
-2.72035949266466e-05
-4.7132286199458e-05
-2.55010155346916e-05
-2.81109204320798e-05
-1.72546836375558e-06
-4.55552012460228e-05
-8.87744481563239e-06
-4.86605108219558e-05
-5.33784993107895e-05
-3.2576931515677e-05
-1.82018824467912e-05
-2.15459462398056e-05
5.01082480708239e-06
-1.3530235190439e-05
-1.71124812063621e-05
-2.91832229373649e-05
-5.52114221437316e-05
-4.25161811089999e-05
-5.25764352479833e-05
-4.69131531386546e-05
-1.90500235885599e-05
-3.0083982257864e-05
-2.99011780506274e-05
-5.54037320065662e-05
4.40641867782249e-06
-3.02185382921083e-05
-4.13510903076376e-05
-2.47559000886613e-05
-4.84281100875411e-05
-9.84561893132609e-06
-4.5485861197296e-05
-2.97322795165311e-05
-4.62272113966071e-05
-3.28873596650958e-05
-1.0982646008353e-05
-3.76334855203252e-05
-3.9029508798857e-05
-4.47319817000772e-05
-3.64464137891914e-05
-4.32516076701988e-05
-1.6143444142658e-05
3.612913839376e-07
-4.2867490281969e-05
-4.54739828181311e-05
-5.02661192104156e-05
-5.42932897195469e-05
-2.24320523089229e-05
-1.09165922430972e-05
-2.84310442966839e-05
-6.53511281347131e-05
-1.38884844241699e-05
-1.62476914862254e-05
-5.44137784412238e-05
-3.80126118058958e-05
-2.73310200619075e-05
-4.6918739686726e-05
-1.7351930960877e-05
-1.92372439996669e-05
-1.93636308533857e-05
-4.21742557952567e-05
8.39376509240505e-06
-1.9716810498062e-05
-1.85028984404696e-05
-2.69595774811318e-05
-2.88962157513536e-05
-5.15041843127881e-05
-3.87632993242995e-05
-3.54564112027654e-05
-4.33107548923679e-05
1.97915951216011e-05
-3.59585310656943e-05
-3.89064989168204e-05
-2.43967715073595e-05
-1.24048934266416e-05
-1.8948928905182e-05
-3.29237050235332e-05
-4.41959349940831e-06
-2.95871769054891e-05
-3.56266601359801e-05
-2.66745547076675e-05
-3.10826665618143e-05
-3.10187566635252e-05
-3.00377129000289e-05
-5.45458609667689e-05
-3.25830768592263e-05
-2.48114831798189e-05
-1.80705958954205e-05
-7.85304765655018e-05
-3.37507953836232e-05
-1.81514041829803e-05
-7.21205377648097e-06
-4.73147722898694e-05
-4.58805390715963e-05
-3.15717105920497e-05
-3.38285787950831e-05
-1.98738402052018e-05
-4.58634639649776e-05
-2.42438667099425e-05
-5.6080016067612e-05
-2.57201618252732e-05
-4.89690199718239e-05
-1.83808865417374e-05
-4.91461300705954e-05
-1.78096027065936e-05
-3.48272309172613e-05
-5.40496351957213e-05
-4.52310468138868e-05
-2.13428885103268e-05
-4.10277192798082e-05
-1.61469078666729e-05
-2.13605294519984e-05
-2.05005043575185e-05
-4.603609293006e-05
-3.91864854093133e-05
1.55722784307613e-05
-5.4034997208922e-06
-3.07069997159339e-05
2.38839378932957e-09
-5.1968066395787e-05
-2.22659668541703e-05
-1.3681776064515e-06
-2.86341746224739e-05
-5.10764573915479e-05
-3.97025327203466e-05
-3.19898138967531e-05
-1.92004083524977e-05
-1.94947267454782e-05
-3.98634988722664e-05
-4.49973872993308e-05
-9.40853288360386e-06
-2.84487718574186e-05
-3.130131649458e-05
-3.14875535251417e-05
-2.5033875171207e-05
-3.62376968278557e-05
-1.44699594550207e-05
-2.14193775935751e-05
-8.91573502022357e-06
-1.1752146770035e-05
2.19222768141298e-06
-2.32750484866208e-06
-2.43184585389956e-05
-5.38455621484706e-05
-3.47700425936545e-05
-1.98514287167154e-05
-1.92900386201433e-05
-3.48622816388834e-05
-3.77059890158261e-05
-3.57012942677529e-05
-1.57276569538953e-05
-6.00348270692376e-05
-3.77410150233299e-05
-3.68873032969167e-05
-4.04834306520447e-06
-3.89301204588925e-05
-3.6038392511327e-05
-2.0513382499564e-05
-2.12829577698528e-05
-1.73613479978525e-05
-2.41682969829032e-05
-4.61166697468861e-05
-2.81408726205834e-05
-3.53598633225848e-05
-2.99785928600667e-05
-2.49753322263964e-05
-5.63983191121693e-05
-2.00166152120738e-05
-3.16067321384674e-05
-9.95477264060888e-06
-2.33221039897504e-05
-3.87317957752783e-05
-3.14181160342223e-05
-4.3389725447389e-05
-3.97535038207758e-05
-3.02184903677676e-05
-2.9454058316016e-05
-2.38361657975015e-05
-3.31471791018788e-05
-2.94392851974632e-05
-2.01002275812125e-05
-1.87006898924475e-05
-5.25668667965297e-05
-2.67074322204042e-05
-4.3750684183223e-05
-3.44281978594404e-05
-3.57480037665085e-05
-2.38894355182737e-05
-3.6451111565725e-05
-4.39126660005495e-05
-1.4728606424834e-05
-3.33486877578939e-05
-1.6306411181391e-05
-3.61945256050771e-06
-2.91354761754191e-05
-1.90236402927246e-05
-2.94938993191462e-05
1.97877537055703e-05
8.54802398815075e-06
1.00118184128845e-06
-2.08529255846021e-05
-3.68892826779968e-05
-8.98524783112121e-06
-2.77368558338506e-05
-5.56652133016403e-05
-3.62651069620598e-05
-5.2639417414654e-05
-2.65244606630838e-05
-2.97324548711587e-05
-4.28287200479197e-05
-3.6116820451487e-05
5.15346291117692e-06
-3.0259087102224e-05
-3.87049363795253e-05
-2.14459085071552e-05
-3.80049952162829e-05
-2.19108251551685e-05
-1.86561803456942e-05
-4.66576835011519e-05
-1.94847325361703e-05
-1.20608562812485e-05
-2.63692426201981e-05
-2.49056260969182e-05
-5.64211677162897e-05
-4.01042901014706e-05
-2.02700951613928e-05
-2.76839244110438e-05
-3.45634136152329e-05
-1.45070989701451e-06
-1.72306306006615e-05
-1.47608840095418e-05
-3.97624588564201e-05
-4.66071071924286e-05
6.43864752960361e-07
-4.5457193227711e-06
-4.04410671013907e-05
-3.01998494847387e-05
-3.10804814420885e-05
-6.96297849577711e-06
-3.70474891882383e-05
-3.08245621410774e-05
-9.50310915369108e-06
-2.51626290272961e-05
-1.4346567447609e-05
-4.53105028419534e-05
-2.93049803477273e-05
-4.93570583980297e-05
-2.20423882975278e-05
3.34208921030482e-06
-3.61180801052639e-05
-9.70821511096446e-06
-2.84556471339782e-05
-3.72576665890996e-05
-4.36630243037119e-05
-4.5911645690463e-05
-6.04345820720113e-05
-4.43101177038921e-05
-7.02283414402965e-05
-3.77098504058618e-05
-2.78141033915344e-05
-3.64073055664787e-05
-3.57696051223868e-05
-4.58284081419071e-05
-1.85896281301635e-05
-2.05139345339833e-05
-2.68281604824739e-05
-3.23531118854571e-05
-4.48787405489378e-05
-3.59059186238176e-05
-1.956644249184e-05
-3.2717042775933e-05
-4.07893504108688e-05
-5.52064717538517e-05
-3.85610523078217e-05
-6.921034726627e-06
-3.30402623766576e-05
-2.04946650244035e-05
-2.53811547367038e-05
-4.88372900995935e-05
-2.9262942350417e-05
-1.3589299831037e-07
-3.60818784118185e-05
-4.61041653315696e-05
-4.68436790844882e-05
-7.88450802751141e-06
-3.34684940377046e-05
-3.44501213381478e-05
-1.13424564118519e-05
-1.16042069663061e-05
-1.09177548940052e-05
-1.43928656282174e-05
-2.38265717465594e-05
-3.22014073412594e-05
-1.71410041800709e-05
-9.32500686841123e-06
-1.68820551196579e-05
-7.0235674966867e-06
-3.83228662922632e-05
-3.20634042698208e-05
-4.58839037949346e-05
-4.91362784406922e-05
-2.90771433391762e-05
-1.52536189730604e-05
-2.6754339101225e-05
-2.09818002000965e-05
-2.35684352802575e-05
-5.5556720247516e-05
-2.98900551963125e-05
-4.70301249918736e-05
-4.46902814791961e-05
-4.22316704039799e-05
-5.53900246963928e-06
-4.07594500748642e-05
-2.00787689842978e-05
-2.76400852159457e-05
-7.15657008971603e-07
-2.67156861080461e-05
-2.82547730865093e-05
-5.41279279597237e-05
-5.76285016122844e-05
-1.57426540123774e-05
-3.35611300653283e-05
-2.62264521293924e-05
-5.42313470293535e-05
1.48007698083651e-06
-2.56235773694255e-05
-3.1389344202917e-05
-2.21925726272073e-05
-6.23753159639556e-05
-3.0365754913155e-05
-5.03329869003223e-05
-5.27178613560984e-05
-1.07831990841377e-05
-5.83087747513751e-05
-2.76022188554329e-05
-1.22229574042569e-05
-4.13174260410589e-05
-2.03767010362763e-05
-9.52948162764433e-06
-4.95602636393862e-06
-3.54928075308941e-05
-2.21019787025615e-05
-3.11293182774155e-05
-5.2527295946277e-05
-2.83725719709973e-05
-2.25000692666936e-05
-4.23956694096359e-05
-2.6338855393457e-05
-5.89411394012898e-05
-3.45548686996872e-05
-1.88038443161383e-05
-2.61443975938807e-05
-1.21001422952501e-05
-2.44221167859596e-05
-2.27596924973066e-05
-1.43882053892196e-05
-4.56580992713662e-05
-2.42872915480938e-05
-5.02885742735451e-05
-4.18416629809572e-05
-1.71799759039961e-05
-5.48575105293347e-05
3.56766511697607e-06
-4.21224175034463e-05
-1.37327308131039e-05
2.66510738522588e-06
-3.88169811165224e-05
-5.64581363089855e-05
-4.04985522678995e-05
-5.71099568385477e-05
-2.15252175073845e-05
-1.00973178287431e-05
-2.86509841242017e-05
-1.0217319660442e-05
5.26793585884839e-06
-5.14035408283406e-05
-2.45602301551206e-05
-7.46074744343618e-06
-1.6937763375263e-05
-9.55826388211602e-06
-3.12130083800062e-05
-3.34310124094427e-05
1.81888779902727e-06
1.18775284239372e-05
-4.00066125100291e-05
-3.15991125723184e-05
-4.09596616677274e-05
-1.3199577963757e-05
-1.17505261572476e-05
-6.12681794796025e-07
-3.02050912641373e-05
-3.24468859265189e-05
-1.0889126833338e-06
-1.9505239011895e-05
-3.20628974486627e-05
-1.82810311290476e-05
-3.04978321137598e-05
-3.96261146150401e-05
-2.34458128535901e-05
-3.70688610374654e-05
-2.37773448319081e-05
-3.42750840539098e-05
-4.93450620827533e-05
-2.46025322278324e-05
-4.72030993231008e-05
-1.61760780570566e-05
-2.95757332939819e-05
-5.47206219512362e-05
-2.87923240116142e-05
-9.96590340659731e-06
-4.91545031498773e-05
-2.3015400348625e-05
-3.25789526830965e-05
-2.47126447374958e-05
-2.49580610124676e-05
-6.13532170338599e-05
-5.47241079160834e-05
-4.78019509233975e-05
-2.4481567208142e-05
-3.27736134594917e-05
-3.63385008945035e-05
-2.74473860196978e-05
-3.23496922644982e-05
-1.24751408721253e-05
-2.53871272395778e-05
-1.52238903832584e-05
-2.76234302068745e-05
-1.60220466331158e-06
-2.49836337366812e-05
-4.054387120499e-05
-5.25392088621733e-05
1.38322779481481e-06
-3.98381166806613e-05
-2.62379900454716e-05
-1.51451388796488e-05
-4.72556425844792e-05
-6.67930288588692e-05
-4.10834332735556e-05
-3.45259630475579e-05
-4.46422580278764e-05
-2.49247922235686e-05
-4.8644244843353e-05
-3.714148463417e-05
-2.02114928953664e-05
-1.11452793719608e-05
-3.93892567590416e-05
-4.63684071846591e-06
-4.53912935575153e-05
5.75296497184416e-06
-1.8462211754052e-06
-4.67608128341e-05
-2.82618202841951e-05
-2.69702913447326e-05
-3.64518090623087e-05
-2.62662276674232e-05
-3.65983772824544e-05
-1.68273540050967e-05
-3.48425764003555e-05
-7.16819713426113e-06
1.02916980975685e-06
-3.03802530535126e-05
-2.31689726394916e-05
-1.40913109168316e-05
-2.49268774055091e-05
-4.21199189542609e-05
-3.50014873717526e-05
-3.23668829922072e-05
-9.05764611837402e-06
-5.55403900752811e-06
-4.39155926502106e-05
-3.97436783516644e-05
-2.38154931529208e-05
-3.09975146877298e-05
-2.48837318424338e-05
-3.03264258243792e-06
-2.12969992681924e-05
-1.61005127970147e-05
-8.86089417804708e-06
4.26771962119758e-06
-1.40000818091316e-05
-8.41415626814667e-07
-5.09998173317601e-05
-4.14704968435892e-05
-1.5814256908689e-05
-3.67208176242333e-05
-1.56603506771034e-05
-2.23878437666803e-05
-1.51213726536735e-06
-3.66549451421462e-05
-2.85426329923898e-05
-3.22774661836022e-05
-3.43782040784429e-05
-1.97937719280928e-05
-1.64425163406664e-05
-2.80929653749248e-05
-3.6964384220204e-05
-3.71688985992693e-06
-2.54900140784331e-05
-4.50408128782427e-05
-3.16616523078509e-05
-3.76311138391445e-05
-9.96706919095142e-06
-2.37553783340793e-05
-5.03926276322686e-05
-1.21655301839206e-05
-2.75201929085118e-05
-5.12496799554981e-05
-2.96281554780724e-05
-1.64145683292437e-05
-5.55519835265089e-05
-1.69776693778457e-05
-7.68099315848767e-06
-4.51268969400689e-05
-9.65267664116804e-06
-2.92439002458164e-05
-7.13656674075903e-06
-2.56722562426785e-05
-6.20758612076121e-05
-4.73509759036079e-05
-4.7533432170122e-05
-2.59558647073551e-05
-4.2172476182437e-05
-2.07127053526464e-05
-3.52845686657344e-05
-5.53602071586988e-05
-1.93726896677341e-05
-2.8200811543964e-05
-1.79282025989723e-05
-1.13862367089047e-05
-3.34170118974816e-06
-3.69698273086532e-05
-4.13632006184393e-05
-6.94035177897236e-06
-2.14839269221236e-05
-3.1099900777778e-05
-1.27764862445302e-05
-3.9267388629765e-05
-2.23755060562885e-05
-2.68078016038208e-06
-4.38194675045053e-05
-5.86071097238306e-05
1.69735948857965e-06
-5.73715541526256e-05
-3.84672681281983e-05
-3.37486935658766e-05
-2.22372512488857e-05
-2.20822860750126e-05
-3.70067615683315e-05
-1.75570250902235e-05
-3.33726374819051e-05
-3.00107618821907e-05
-4.08850181547425e-05
-2.95153482645658e-05
-6.51610810185099e-06
-2.84534993455534e-05
-7.18688823036644e-08
-2.03558369983836e-05
-5.63379437859654e-05
-4.97438152317121e-05
-6.05039199159839e-05
-3.63531219227175e-05
-3.21248592844469e-05
-3.51620670051038e-05
-3.32263896319559e-05
-5.70393437890073e-05
-6.09425527468485e-05
-2.88920417790012e-05
-1.50819945875404e-05
-1.15294989672508e-05
-2.63876901376695e-05
-4.38423882842487e-05
-4.27510481353768e-05
-4.21478663508001e-05
-1.2175500883795e-05
-2.26163213918193e-05
-5.75222970266956e-05
1.05695181657916e-05
-4.9192572508698e-05
-1.08582921885714e-05
-2.63172511267383e-05
-2.32449564894752e-05
-5.21046317173485e-05
-3.20087391666265e-05
-2.0622982794768e-06
-2.08290704699678e-05
-4.02036735871192e-05
-1.57585053040242e-05
3.20081547739522e-06
-1.46469906181355e-05
-3.58340060905449e-05
-2.84969736601072e-05
-2.98367488547591e-05
-3.47655165463487e-05
8.22252575650224e-06
-3.6973445078858e-05
-3.46931981879021e-05
-3.61265620224258e-05
-3.97326075448883e-05
-2.92592422758148e-05
-1.01254211554237e-05
-3.42624805855522e-05
-6.19451063715678e-05
-3.28216200023822e-05
-5.97582517018768e-05
-2.20538179037005e-05
-1.99472496980643e-05
-2.54617682670267e-05
-2.47231582858921e-05
-5.19191145259502e-05
-3.16463458269107e-05
-3.66594863392319e-05
-4.30213554527725e-05
-4.86388688069725e-05
-2.52994896909336e-05
5.73377259371096e-06
-1.71280831490579e-05
-6.04628310865856e-07
-2.69903136959268e-06
-2.8945914902408e-05
-4.11227010703847e-05
-3.66447337688925e-05
-2.59394880472067e-05
-1.34102654571683e-05
-5.10645617580128e-05
-2.31483619308246e-06
-3.15278937602088e-05
-3.88802713561515e-05
-2.45132470711263e-05
-2.74632123426054e-05
-3.29432264340448e-05
-2.56470815593052e-05
-1.48769015399822e-05
-2.51809407913765e-05
-6.15599118606405e-05
-4.69463071825478e-05
-2.31210240957424e-05
-2.55481073522793e-05
-5.26611876825658e-06
-3.07512223708981e-05
-3.60210646569308e-05
3.50800958260178e-07
-2.78761006344023e-05
-4.37286619925914e-05
1.37717393120607e-05
-1.84881111230141e-05
-1.83763140797954e-05
-3.84046452684506e-05
-3.96712849914025e-05
-3.77209873721779e-05
-3.25982801014008e-05
-1.81825371611347e-05
-2.29943252120701e-05
-5.00844554182935e-05
-2.84736262870015e-05
-3.15179949274526e-05
-2.02550526326148e-05
-2.9820826834757e-05
-3.40787730397028e-05
-4.71159015987252e-05
-9.99647317154882e-06
-3.40929452716438e-05
-4.74478376378485e-05
-3.20640358312087e-05
-2.50162728115797e-05
-7.31445686815822e-06
-3.11968020953224e-05
-9.67791436226827e-06
-2.26525731067463e-05
-3.73620044774235e-05
-3.71927136234333e-05
-7.19904079445231e-06
-4.12987939641952e-05
-4.9180772850217e-05
-4.0611184887776e-05
-4.00963155183109e-05
-3.35940486742664e-05
-7.08970977983878e-05
-2.00081084680735e-05
-3.44223187719522e-05
-4.26636137710408e-05
-3.1057447024981e-05
-6.12492771675548e-05
-3.8029611759186e-05
-1.80539797750817e-05
-1.05552447118112e-05
-5.41417174891413e-05
-2.41344714308922e-05
-3.35807282546152e-05
-4.56072856839595e-05
-5.20801185956097e-05
-3.54246920192021e-05
-3.48287826265296e-05
-6.75166528876337e-05
-3.53709072929124e-05
-3.94326778729069e-05
-4.56936848699761e-05
-2.27620980035839e-05
-1.77603680900814e-05
1.73620358691355e-05
-4.74957201323274e-05
-1.37775151812166e-05
-2.27656794853626e-05
-4.10055814007899e-05
-1.41034318636794e-05
-8.93703784949685e-06
-3.01980475215745e-05
-1.77070433427198e-05
-3.15657823057791e-05
9.01361757057011e-06
-1.3606803321731e-05
-2.7072082739821e-05
-3.60436417854889e-05
-4.79874908248462e-05
-3.59487029931885e-05
-3.85160631770875e-05
-2.15965462932953e-05
-2.11237579668585e-05
-2.5368533211942e-05
-1.28756149053371e-05
-2.61496209375991e-05
-1.70575879016076e-05
-1.48590445023498e-05
-3.29179381307608e-05
-2.83832404136063e-05
-5.42624666181473e-05
-4.25630919405045e-05
-3.44053285282821e-05
-2.5537110895913e-05
-2.78435779395193e-05
-4.83909367998071e-05
-1.09758108478024e-05
-2.42439601953468e-05
-3.56887612906377e-05
-1.76915135640895e-05
1.16287970704433e-05
-5.10597746444921e-05
-4.922126036567e-05
-4.51309404333595e-05
-5.55511979811124e-05
-3.75592471967513e-05
-1.00800252487237e-05
3.49406320369631e-06
-3.38350839790695e-05
6.68621005497813e-06
-2.4542334831039e-05
-3.94505303599162e-05
-3.42991972470663e-05
-1.49468422427054e-05
-1.164725469245e-05
-4.55932332010901e-05
-2.80788909476496e-05
-5.55590428158561e-05
1.50395108714176e-05
-2.19863969767226e-05
-1.27597728752536e-05
-3.77987187650017e-05
-2.43290131136629e-05
-2.16388819271437e-05
-4.08830432230952e-05
-3.51602016992912e-05
-3.70994985927909e-05
-4.45585845347935e-05
-4.49794052035969e-05
-5.07839973959961e-05
-8.89797645712919e-06
-7.65705663059335e-06
-3.94315576914151e-05
-1.13385053663845e-05
-6.21487385017286e-05
-3.03050882005381e-05
-2.26143306441873e-05
-2.30109064399286e-05
-2.32886750065384e-05
-2.62271124717853e-05
-3.27320767701999e-05
-5.67213027912867e-06
-2.41053564163824e-05
-1.50987240516944e-05
-1.68386370970191e-05
-2.10861075476575e-05
-1.5623874358399e-05
-5.70777574605645e-05
-2.16889316390759e-05
-3.12170250564123e-05
-3.8582541779574e-05
-3.97547400205002e-05
-2.5704935889645e-05
-1.59104557148544e-05
-1.34822280176915e-05
-1.78158928591338e-06
-1.38324696752349e-05
-4.07857596420848e-05
5.91495852139877e-07
-2.27935200898398e-05
-1.23427743209443e-05
1.09155240571639e-05
-3.06207721648428e-07
-2.83413544714089e-05
-1.26343872450602e-05
-1.57929929928336e-05
1.36014668673451e-05
-4.11039910502341e-05
-2.56672238057042e-05
-1.68228361458197e-05
-3.14447150123302e-05
-1.35576501237716e-05
-4.62357657909e-05
-1.24895855661591e-05
-1.59836215905711e-05
-1.46107854170553e-05
-7.63656230523103e-05
-4.2431754660039e-05
-7.80659790347675e-06
-5.3015450957197e-05
-2.7706573354553e-05
-1.51590994439255e-05
-5.49022435780925e-05
-2.00440501625518e-05
-5.13859639207001e-05
-1.12352863836692e-05
-2.08576427302988e-05
-2.49661147048352e-05
-3.87088629722838e-05
-1.31796157327805e-05
-3.53116446152464e-05
-3.75678994055709e-05
-3.2587079575871e-05
-1.67374228859612e-05
-1.61325583434416e-05
-1.16597044582999e-05
-4.3902422923058e-05
-4.65056356119268e-05
-3.71873336291344e-05
-3.84194147147892e-05
-2.73699206025827e-05
-2.4689705886261e-05
-4.04836421780569e-05
-3.89924048592594e-05
-2.92388878974338e-05
-2.93582093735957e-05
-3.0751272554974e-05
-2.34640436154749e-05
-4.22944150351941e-05
-5.43015221631859e-06
-9.96794948899655e-06
-4.967217102667e-05
-3.73214317794357e-05
-1.9762707514614e-05
9.43358560867433e-07
-3.50292348121284e-05
-1.32689326391652e-05
-1.80077578422572e-05
-1.41327489878896e-05
-4.10677379903543e-05
-1.46173593070644e-05
-2.96568769516965e-05
-2.55139593359197e-05
-3.96737122016394e-05
-5.52110160299808e-05
-4.42562492037294e-05
-2.99494337246549e-05
-1.76715601516802e-05
-4.34379221600624e-05
-2.43766618494395e-05
-4.39374985858029e-05
-2.9776778088624e-06
-1.33161392198678e-05
-2.34403145038529e-05
-1.48721486304099e-05
-3.85047564407856e-05
-9.84338291951455e-06
-2.61884990789672e-05
-1.03908082549951e-05
-3.3160299996016e-05
-3.76550536739211e-05
-3.08584665094608e-05
-1.45402201513902e-05
-5.19830239176513e-05
-1.42021325403168e-05
1.04410022253125e-05
-5.91192903167169e-05
-3.30559506699475e-05
-2.15019774108758e-05
-2.98218235304904e-05
-4.42713928012034e-05
-2.38608099925558e-05
-3.79682999160132e-05
-7.27650055601061e-05
-3.41159574184221e-05
-5.68744913253948e-06
-1.42847124947871e-05
-4.40053675650838e-05
-3.42675418722075e-05
-2.40601003233634e-05
-1.00303523023698e-05
-1.16074923490544e-05
-2.92034575818774e-05
-3.86692942587946e-05
-3.41851021596049e-05
-2.22760168408583e-05
-1.09317021703544e-05
-4.03714412798697e-05
-4.01424857389455e-05
-6.18008081906792e-06
-3.12415570481146e-05
-1.98831359819505e-05
-4.28385017348406e-05
-2.85708965430176e-05
-1.31992467707418e-05
-1.56919994087962e-05
-4.27178341448558e-05
-5.24507487511941e-05
-4.16472099679885e-05
-2.54591014530717e-05
-2.79224310947096e-06
-8.12859239121342e-06
-3.62862155069033e-05
-3.01805569217902e-05
-3.16988483114039e-05
-3.47076696739829e-05
-6.54339871717881e-07
-1.51914308485124e-05
-1.76206384921092e-05
-2.65929746148824e-05
-3.02670048531334e-05
-1.40496004887698e-05
-5.33439315344931e-05
-4.29382169265725e-05
-5.31922586899944e-05
-4.0272164137701e-05
-2.54873360862695e-05
-1.3935846056211e-05
-2.11251179382424e-05
-1.47523610263945e-05
-4.33594792676996e-05
7.21825048739474e-07
-3.95497630356052e-05
-1.60671835595689e-05
-6.25234004873016e-05
-3.1410477880158e-05
-3.04864961690057e-05
-4.76740466020778e-05
-2.75190425985332e-05
-3.56270978281975e-05
-3.73293665690247e-05
4.16531877103714e-06
-3.4277732783902e-05
-7.75283935356584e-05
-1.62410075138153e-05
-1.62024171711535e-05
-3.27622426541276e-05
-2.75890522715794e-05
-8.8270393785157e-05
-1.39973513486294e-05
-2.12334251649391e-05
-3.90914706072509e-05
-4.46687868336449e-06
-2.15992485219682e-05
-3.06044450776948e-05
-5.84411654241946e-05
-1.89259361495608e-05
-1.54191819207414e-05
-1.64309564410951e-05
-2.75403273939553e-05
-7.96320509454305e-06
-3.59900053836239e-05
-1.61787771318503e-05
-4.09384085328964e-05
1.59842611525425e-06
-6.69005577719877e-05
-3.21182523889592e-05
-4.60920299248716e-05
-3.54781760157597e-05
-3.48343318772085e-05
-3.02465771210854e-05
-3.21276861941544e-05
-3.33004392618283e-05
-2.70886025912e-05
-5.417120338605e-05
-2.12769782953484e-05
-2.62377426349539e-05
-2.24729701814361e-05
-4.26624908725122e-05
-3.71196345732346e-05
-3.98724024934269e-05
-2.71714832422773e-05
-4.92397909453518e-05
-5.38288862951197e-06
-3.25563338084777e-05
-2.74041088179913e-06
-4.2515781416125e-05
-6.51674856868542e-05
-2.33398373461907e-05
-6.00328523170332e-05
-3.34455051271748e-05
-4.9387129191193e-05
-5.03999780945754e-05
-2.73248726822709e-06
-6.49463737620414e-05
-1.5157236987695e-05
-1.21476909414897e-05
-2.88598073026631e-05
-3.48827833726372e-05
-1.31634502859193e-05
-1.7494979056454e-05
-5.28235615820215e-05
4.20145129936852e-06
-1.90199601410434e-05
-1.46364492970427e-05
-2.07024972325081e-05
-1.74101141532177e-05
-5.15632475988968e-05
-1.31368136810722e-05
-1.32492934238264e-05
-9.68520695465366e-06
-4.74631460867055e-05
-3.34079298852449e-06
-4.22395034105365e-05
-2.97238411975402e-05
-1.55984933574055e-05
-5.19642969691533e-05
-3.77013670172147e-05
-3.07934985196135e-05
-4.00418935520677e-05
-8.44152230523443e-06
-3.93348994963545e-05
-1.21024421614961e-05
-2.70833645345718e-05
-6.38281584756459e-06
-3.02726558277118e-05
-4.29320752948285e-05
-2.17578599393651e-05
-4.54797339402534e-05
-4.39746024296075e-05
-7.94642736946295e-06
-3.31099439049369e-05
-3.02239712100228e-05
-1.67178356484478e-05
-2.85502468524953e-05
-4.5765279313505e-05
-3.53104172784142e-05
-3.49107129882953e-05
-1.95145299939571e-05
-1.70451289353342e-05
-2.43390147880225e-05
-5.09639570742812e-05
-1.32880613773698e-05
-9.92963900624655e-06
-5.27623152716428e-05
-5.07670341473804e-05
-1.88428237252261e-06
-2.00616408435543e-05
-4.46408089246741e-05
-5.83901556448552e-05
-2.90305185147346e-05
-3.18087124760452e-05
-3.03753401670081e-05
-3.25432925556068e-05
-2.84732349471216e-05
-3.53836380066902e-05
-1.50562028332488e-05
-3.0613585524923e-05
-3.05879240740672e-05
-1.37583571179414e-05
-1.63912682498739e-05
-4.19800872899811e-05
-3.59246169555585e-06
-5.28574040110813e-05
-4.80801365649995e-05
-2.29197654691927e-05
-9.6370533749805e-06
-2.64789870175188e-05
1.39750523741568e-05
-2.13290946746284e-05
4.54228074334087e-06
-3.71475473743532e-05
-3.54286660061227e-05
-3.55756738671441e-05
-1.53833563346139e-05
-6.39763797455652e-05
-2.38554148469574e-05
-2.59720167802211e-05
-1.65836508276346e-05
-4.32339129982718e-05
-2.6493063066675e-05
-1.9261476303035e-05
-2.69741749414934e-05
-3.69434988470169e-05
-3.87945290960416e-05
-4.19628486304628e-05
-2.38214512783046e-05
-1.15186001671574e-05
-3.02162257145334e-05
-2.32613053614368e-05
-3.38429620396184e-05
-3.01003033561186e-05
-3.25294528409579e-05
-2.24960541761961e-05
-3.89806146714088e-05
-3.61577516399448e-05
-2.01076096794429e-05
-1.99164731806897e-05
-2.88233994985008e-05
-4.30338987444993e-05
-1.38269476518868e-06
-2.05998445369472e-05
-2.70003377693596e-05
-4.27170387117754e-05
-2.2805674290427e-05
-3.22774385524117e-05
-4.3838621335037e-05
-4.8244986781148e-05
-1.63937677640059e-05
-3.88808054916818e-05
-5.16334103040513e-05
-4.34807769417718e-05
-2.07081741372569e-05
-3.44179223059109e-05
-1.10018459246439e-05
-1.60021068700851e-05
-4.70739722867766e-05
-3.42068759545546e-05
-4.26524056706469e-05
-3.66445832113447e-05
-1.4636100262792e-05
-6.34239479001785e-07
-2.15261416756341e-05
-2.45151006539492e-05
-4.36046735958115e-05
-4.70961251215115e-05
1.36160665099479e-06
-4.01841236482327e-05
-3.391933258737e-05
-1.86904203933921e-05
-3.72522077876257e-06
-1.34682406090103e-05
6.57666632820294e-06
-2.99000955127028e-05
-5.93383832907866e-06
-2.02819326723852e-05
-4.36478859389743e-05
-1.67254824808305e-05
-3.78421544118921e-05
-4.25422897301095e-05
-3.39065674662369e-05
-2.34315318797398e-05
-5.01915920326937e-05
-4.15481253656759e-05
-4.4214482888532e-05
-3.2890624068825e-05
-2.81538846288685e-05
-2.77549951981543e-05
-2.53044148872261e-05
-4.07254884583078e-05
-9.66121038718278e-06
-2.04656487024692e-05
-5.53575457609316e-05
-4.28179160261128e-05
-3.00520630074465e-05
-1.88402864886884e-05
-4.17204338268659e-05
-3.18362209512981e-05
-3.48236547078273e-05
-1.56113192202721e-05
-3.50874402786985e-05
-3.72371443397442e-05
-7.0089984274897e-05
-5.89954070513596e-05
-4.30405504796597e-05
-2.12853962860568e-05
-1.64982582115588e-05
-2.22553698532255e-05
-3.11426253878751e-05
-2.38163809604444e-05
-3.33443325695522e-05
-1.21887383603356e-05
-4.22479563644361e-05
1.45991740611013e-05
-3.29364578492169e-05
-3.05426719221091e-05
-3.08152870964964e-05
-1.79224483732765e-05
-2.08339458186867e-05
1.05655831456584e-06
-1.33665464936411e-05
-2.78900265220342e-05
-2.63261965852271e-05
-2.14800963046247e-05
-9.58055412528314e-06
-1.78000063281207e-05
-3.80887584940422e-05
-3.05131756004055e-05
-5.74321731587402e-05
-3.7717406807866e-05
-1.06823942441848e-05
-1.86524592954323e-05
-2.90376211823776e-05
-2.63837625053927e-05
-1.99712786044333e-05
-2.8848630311422e-05
-5.925753458148e-05
-2.13313862806673e-05
-2.16922214439671e-05
-2.6880576550593e-05
-2.87950607935914e-05
-3.02639569603904e-05
-8.20464087780733e-06
-4.81957263733047e-05
-6.8516454471124e-05
-2.65603607094751e-05
-2.82546627411319e-05
-1.35104955406166e-05
-3.93461834527763e-05
-4.85550074396871e-05
-2.59300104125101e-05
-1.82717515753671e-05
-2.20733565483171e-05
-4.27554056215143e-05
-6.02711408022811e-05
-2.06099948347088e-05
-3.09446446389894e-05
-3.26049807676413e-05
1.34758954546738e-05
-3.0172781664076e-05
-1.76439180195366e-05
-2.30622864243279e-05
-3.07801705385378e-05
-4.51790494254407e-05
-3.56213173428916e-05
-1.29911271993857e-05
-2.2114052211996e-05
-3.74553018452304e-05
-3.48139823811174e-05
-3.43270271448668e-05
-3.17412132062727e-05
-4.59786522079316e-05
-9.76807127836407e-06
-3.89514301946064e-05
-3.84285776163218e-05
-2.73858617219618e-05
-3.04871728205399e-05
-1.17647140709342e-05
-2.62667707202031e-05
-3.62320036869901e-05
-4.30425759823852e-05
-1.45818278968408e-05
-6.00709783209578e-05
-4.70742106514484e-05
-3.55250132331882e-05
-2.67469799069777e-05
9.52490327224193e-07
-1.86295123776593e-05
-5.2489107298712e-05
-5.2767203862027e-05
-1.8744793371785e-05
-4.34925290368659e-06
-6.10918646203912e-05
-4.39237925151936e-05
-3.54749341066319e-05
4.04521627878639e-06
-4.69458417618785e-05
-1.67029530815523e-05
-2.48647396346095e-05
-1.81183255898361e-05
-3.49317020674544e-05
-2.25796489890685e-05
-4.47782846836955e-05
-3.10977752064223e-05
-2.08494969812083e-05
-2.06280750539678e-05
-1.92568333779389e-05
-3.30692156584754e-05
-1.35581521444248e-05
-3.56128340598768e-05
-2.15130287887241e-05
-3.20022199796669e-05
-3.92627078208893e-05
-3.28808950121527e-05
-5.10081762038452e-05
-3.64891820878263e-05
-2.24410255741041e-05
-6.63589350331962e-05
-2.37230222427103e-05
-3.09171821652234e-05
-5.27405542260684e-05
-2.65555109773589e-05
-1.60254419908394e-05
-1.9632685130252e-05
-2.87999329596078e-05
-2.68021685134407e-05
-3.33241395307507e-05
-3.93757382704624e-05
-3.66757038191197e-05
-2.13005347183268e-05
-3.67508327898448e-05
-4.67787756528783e-05
-3.80062093004007e-05
-2.04757785423199e-05
-4.78046820334297e-05
-1.55942367266935e-05
-2.9789161868185e-05
-4.21025273381717e-05
-6.53554068810389e-06
-2.51238077255445e-05
-4.05608695023423e-05
-3.06064699444106e-06
-5.735509141876e-05
-2.90226658159476e-05
-1.48931346387783e-05
-5.63784402880085e-05
-3.16248585014202e-05
-4.05764809415359e-05
-4.43462957991805e-06
-2.14777698406617e-05
1.01430698283029e-06
-1.43951454335798e-05
-5.55828534560619e-05
-2.01537885709345e-05
-7.05668372485188e-05
-1.43724234966064e-05
-4.78247576103179e-05
-3.74450775934739e-05
-1.62096775140786e-05
-2.24094246856676e-05
-4.00423416344818e-05
-1.81025320288488e-05
-4.66394205147989e-05
-7.31021087779421e-07
-2.30382263916892e-05
-3.93451589881527e-05
-1.69237104498169e-05
-1.07540638609184e-05
-4.76746753995584e-06
-2.15062747177699e-05
-1.43600792483638e-05
-2.61080226848575e-05
-4.10349787618076e-05
-2.83121135433291e-05
-2.07280213193032e-05
-2.38254420281481e-05
2.86882209761229e-06
-1.22635806559181e-05
-3.92334734994732e-05
-1.49715742898591e-05
-1.47696200746282e-05
-1.48648967227149e-06
-1.2413083372564e-05
-6.20679733390209e-05
-5.19283629567505e-05
-1.55806846965059e-05
-1.78759432222826e-05
-4.13149711847498e-05
-2.00024127928558e-05
-2.6169064475261e-05
-1.040013522288e-05
-3.07569721641968e-05
-1.92528535139425e-05
-2.69414963027468e-05
-4.70986766993444e-05
-3.1409351171673e-05
-5.21228098777691e-05
-2.3651088910804e-05
-1.39618916453371e-05
6.22461954259905e-06
-2.51280493381801e-05
-3.84054656697562e-05
-2.32614430132869e-05
-5.91377549077688e-05
-4.83582385428024e-05
-3.14926754522485e-05
-1.98157771789705e-05
-5.01018661463344e-05
-5.58277742991309e-07
-2.84216422868809e-05
-3.50644605029518e-05
-2.09991289486745e-05
-1.02775015329889e-06
-2.13321673555906e-05
-2.74199835895708e-05
-6.24572816953974e-05
-6.81924525664449e-06
-1.55263850831765e-05
-3.60699653523871e-05
-6.6761502373311e-05
-1.20612057312892e-05
-1.00510621032832e-05
-1.91009252812363e-05
3.16056912899035e-06
-2.38306397387803e-05
-1.64200766590752e-05
-9.76953261108969e-06
-4.08023745498134e-05
6.62768006007154e-06
-3.90842561987759e-05
-4.50243067824225e-05
-3.089198979317e-05
-4.45809387391346e-05
-2.61965645533324e-05
-4.6504876517117e-05
-2.79934219679659e-05
-2.91619078713225e-05
-2.28987291900669e-05
-4.26388760089212e-05
-1.04630252206341e-05
-6.3480397253267e-05
-2.6286864729369e-05
-2.79817619584419e-05
-2.5233246061329e-05
-3.77470222920373e-05
7.11593532265519e-07
-2.08901132351872e-05
-3.95535568457357e-05
-3.78323240156447e-05
-6.82004692398157e-06
-1.77715613645715e-05
-2.36848150038778e-05
-4.21809626458726e-05
-4.32976198588023e-05
-3.64427471243257e-05
-4.36242311598268e-05
-5.93600602681089e-06
-2.27578828487278e-05
-1.91665393792157e-05
-1.11016430083228e-06
-3.05041283905827e-05
-2.87905035050648e-05
-2.43340886226835e-05
-2.20397933480805e-05
-5.97272978644082e-05
-4.55276775865411e-05
-3.68937973277999e-05
-2.39126582712499e-05
-2.5876774438004e-05
-4.99429461584987e-05
-3.07683521243486e-05
-2.67041826912606e-05
-8.31397972325109e-06
-2.37152796788267e-05
-6.58947856475146e-05
-4.72055319118955e-05
-4.45405563719951e-05
-2.81445715537208e-05
-3.60835736906869e-05
-1.08460367634027e-05
-2.73280506230146e-06
-2.97797193364083e-05
-6.35638888326823e-06
-5.07991148297251e-05
-2.41293008572901e-05
-8.93312285747583e-06
8.76551371725542e-06
-5.17033672684351e-05
-7.0010536983893e-06
-2.26476442803596e-05
-6.39786647846614e-05
-2.05171286981758e-05
-1.73787901008134e-06
-4.26014732122133e-05
8.9232023451424e-06
-4.62787227755269e-05
-5.13966047365243e-05
-7.69079513778611e-06
-6.29371631149054e-05
-3.04771209782865e-05
-2.80009069472831e-05
-4.18503679880002e-05
-3.0045994234512e-05
-2.57519674582157e-06
-4.77948605172963e-05
-1.57973147493123e-05
-2.55808624555649e-05
-2.23276364535253e-05
-4.06160169574934e-06
-4.59885697218594e-05
-2.49640697852142e-05
-2.76359687253355e-05
-1.77686652248493e-05
-7.01949456898945e-06
-2.65947538261727e-05
-5.05546172730792e-05
-9.37388779915185e-06
-1.12619436851052e-05
-3.25062273946287e-05
-1.576356719874e-05
-4.64775204093516e-05
-4.17526393240517e-05
-3.58342640025906e-05
-2.74085230650655e-05
-3.02958086847916e-05
-1.6280404774138e-05
-5.1312828077631e-05
-3.36597395034529e-05
-1.97790016154775e-05
-1.00010185084405e-05
-3.37238133167732e-05
-2.19942088409179e-05
-4.8982203394797e-05
-6.73919837281989e-06
-1.2353838763313e-05
-4.35414403778023e-05
-2.49966896435848e-05
-2.51962284599743e-05
-3.34634072318505e-05
1.26271353214169e-05
-3.95940722625856e-05
-6.77130287911459e-05
-3.91706814190867e-05
-2.4272267194212e-05
-1.76019616187595e-05
-3.38480771359657e-05
-2.12384992465115e-05
-4.61800357704452e-05
-2.55003510879152e-05
-4.66232004500702e-05
-1.89627303693472e-05
-3.88394389652266e-05
-1.42396374815673e-05
-4.02394159576589e-05
-6.50089404630491e-05
9.7365472511128e-07
-5.15367303563094e-05
-1.14336990686e-05
-2.27346955077447e-05
-5.44084291066021e-05
-2.49516609199256e-05
-3.25680089931147e-05
-2.78144438028928e-05
-3.5930055407827e-05
-2.95685679137846e-05
-4.58491886288423e-05
-6.06365501408343e-05
-4.6186455949435e-07
-1.99720555540969e-05
-6.24432479671454e-05
-4.37165147582123e-05
-4.37657724314173e-05
-3.61340774528829e-05
-2.76770540025392e-05
-8.46897044707058e-06
-2.44461650048619e-05
-3.11252578790143e-05
-2.91096005668115e-05
-3.41196324570516e-05
-2.84646556403404e-05
-1.68390467540588e-05
-3.92296668100361e-05
-3.71996832997192e-06
5.20914442614387e-06
-3.35294096281763e-05
1.28938814782691e-06
-1.93840206664807e-05
-2.44840913323028e-06
-2.45898127416153e-05
-1.90790728582337e-05
-1.24354696448704e-05
-4.8697456652328e-05
-1.94471622919437e-05
-2.46314305784434e-05
-3.68035148800429e-05
-4.2078002550847e-05
-6.38425473603823e-06
-6.39833995539961e-05
-3.98858642076085e-05
-2.41593677935484e-05
-4.01734655522053e-05
-6.65303273950235e-07
-3.02875760573116e-05
-6.75682394946165e-05
-1.36347560166747e-05
-4.2528599321599e-05
-3.73372276132407e-05
-2.07591024018226e-05
-3.41945095920007e-05
-2.7835701121406e-05
-3.54942910438079e-05
-1.07055534109263e-05
-1.90352748642214e-05
-2.22000011313636e-05
-1.43856906716381e-05
-3.53393198550814e-05
-5.6326793682109e-05
-1.22489262146394e-05
-2.68232738350197e-05
-2.63236835832496e-05
-4.66231991501442e-05
-4.45926668402771e-05
-2.87783387145284e-05
-5.77946748570395e-06
-6.22975152302518e-06
-3.55542785770472e-05
-1.01538473745814e-06
-3.69057518244442e-05
-2.60071784436264e-05
-2.19353708250938e-05
-2.33793213332655e-05
-4.30525669269687e-05
-4.17205468599381e-05
-1.10280962435337e-05
-3.28206176629994e-05
-6.90989455127459e-06
-2.90488944187485e-05
-3.35635913542683e-05
-3.32132089974018e-05
-3.4928622783611e-05
-3.60916533847656e-05
-5.2109766615345e-05
-6.1410816755396e-05
-2.45795999737709e-05
-4.0323480420634e-05
-3.81429710763604e-05
-1.45294982004124e-05
-1.94561782304222e-05
-1.55479380220066e-05
-2.36828537915903e-05
-2.81400731810415e-05
-1.63908495503796e-05
-6.16412351357132e-05
-1.70255690937835e-05
-4.23297817405817e-05
-1.69117539073564e-05
-3.18084466919551e-05
-1.68165424291454e-05
-2.13739230533963e-05
8.71052540897681e-06
-3.97094704127208e-05
-4.99167699628817e-05
-5.67719167160366e-05
-2.13094593931709e-05
-1.6423112179901e-05
-1.03105049364389e-05
-1.99773571572807e-05
-2.12307730163831e-05
-5.95174086261118e-05
-2.17208067548145e-05
-2.18759433612624e-05
-8.60464006708097e-06
-2.96714201472883e-05
-4.00016165504669e-06
-3.72461231945451e-05
-4.99913565117864e-05
-3.70463573586921e-05
-2.6903478846273e-05
-3.34128031907868e-05
-1.99090168535348e-05
-5.06356403162865e-05
-4.17791306499647e-05
-3.60530770740787e-05
-2.01174438775348e-05
-1.98223120413933e-05
-2.10794716246687e-05
-2.07247307802025e-05
-1.34340259003883e-05
-2.56127280870789e-05
-1.62916268839271e-05
-1.20714665307985e-05
-2.49585553698041e-05
-3.38821876023519e-05
-7.42006816200566e-05
-2.67726181171889e-05
-3.24272899957589e-05
-3.92670400560999e-05
-1.9915619696352e-06
-2.30088091077627e-05
-2.34797702595051e-05
-4.78651403146669e-05
-5.02482783288483e-06
-3.22803841769503e-05
-1.73429813849121e-05
-1.11852006487593e-05
-4.95411631440842e-05
-1.76738385412954e-05
-1.5825617350105e-05
-2.64288030781457e-05
-4.84236924691815e-05
-2.59058628365409e-05
-2.24035032669098e-05
-1.0843875883737e-05
-4.68101028962674e-05
-3.17869001378984e-05
-1.50406842306767e-05
-2.10671440609546e-05
-4.40700320009044e-05
-1.99536697905137e-05
-2.53254905806706e-05
-5.30413226871912e-05
-1.73206453608685e-05
-5.1300561957096e-05
-6.00853740420873e-05
-4.32397008412057e-05
-3.10882423989848e-05
-3.93882243728447e-05
5.29549752573642e-06
-4.61246096814332e-05
-2.779915393427e-05
-1.63086623417936e-05
-2.31762279792806e-05
-2.09730451963288e-05
-3.66780667034696e-05
-1.92780192390042e-05
-2.20195139004485e-05
1.60880274912417e-05
-1.41136095275692e-05
-2.88073237511389e-05
-3.94235140592939e-05
-1.54676268653605e-05
-4.67053117402412e-05
-1.19366020484354e-05
-2.48292379817241e-05
-5.1143782485238e-05
-3.90690924007969e-05
-4.58549915417064e-05
-7.38385104530005e-05
-2.5244537825793e-05
-2.53790024941486e-05
-4.47798217980819e-05
-1.69910770836777e-05
-2.48007537013029e-05
-2.29732500625476e-05
-4.94132681028683e-05
-4.65868388268531e-05
-1.49125618417569e-05
-6.26482906025563e-05
-6.31641241229091e-05
8.88383710236419e-06
-4.14719037219487e-05
-3.8949504791757e-05
-1.09986703469357e-05
-5.33253336061589e-05
-4.84049996961795e-05
-1.06967439335765e-05
-2.11724932847153e-05
-1.72948640121513e-05
-2.31795741975175e-05
-2.33524337197583e-05
-3.88752767023155e-05
-1.97569006071223e-05
-2.42803090961874e-05
-1.62776105444438e-05
-2.21308484702904e-05
-2.50865268163985e-05
-3.11396345791397e-05
-2.78436891695866e-05
-5.93228475528761e-05
-1.79433963828737e-05
-4.29958055209399e-05
-1.31213479351009e-05
-7.96006344606839e-05
-8.88807875791921e-06
-2.76993865977471e-05
-2.26881109255481e-05
-4.67793362446569e-05
-3.3002312267592e-05
-4.75655764241351e-05
-5.05018735360539e-05
-3.61852468809353e-05
-2.47304644642006e-05
-4.52947242436604e-05
-1.46819443769938e-05
-9.04800891682338e-06
-1.86372925924259e-05
-4.17442546231517e-05
-2.48149332716344e-05
-3.91188552128544e-05
-1.53609848515942e-05
-1.27199705777645e-05
-2.58796448635788e-05
-7.17438504435116e-06
-1.63637063716879e-05
-3.02966078082923e-06
-1.62675358624008e-05
-3.83059580274915e-05
-1.96254828197846e-05
-5.57875742568704e-06
3.42189422566936e-06
-1.50181743560726e-05
-2.98641616419208e-05
-3.10909510867346e-05
-4.53748924124469e-05
-4.06192022249811e-05
-4.47083105074531e-05
-2.52299303124804e-05
-1.33322641791756e-05
-1.19938621358091e-05
-4.41692472770142e-05
-3.9294708664466e-05
-2.32871213282017e-05
-3.11560217730468e-05
-1.68163710961009e-05
-1.94658847967096e-05
-1.70033786182849e-05
-2.20729175558983e-05
-6.20166851300015e-05
-8.07588687953521e-06
-3.22397540459779e-05
-2.48021950345389e-05
-1.89530918900012e-05
-1.85299831022053e-05
-2.02175540131385e-05
-5.01552004508249e-05
-1.38270510618468e-05
-1.40221593782212e-07
-2.66148692522343e-05
-9.45336899001643e-06
-4.69802726138835e-05
-1.84656856357289e-05
-2.98519644782257e-05
-5.22541852935868e-05
-3.17780150280853e-05
-3.87130056159293e-05
-3.27815589975082e-05
-4.01548011792266e-05
-6.39505600215419e-05
-2.96167717072224e-05
4.10357959533443e-06
-1.54622961968483e-05
-3.88256108753396e-05
-2.90801049738692e-05
-2.12547520148852e-05
-1.21262445607532e-05
-4.75188545477483e-05
-4.2073145883653e-05
1.48574974926529e-05
-4.89668890362109e-05
-3.03544146149978e-05
-8.16943335390326e-06
-2.47108385697182e-05
-1.60785831672555e-05
-3.94118064354604e-05
-1.68689732892365e-05
-3.69997374834176e-05
-1.80215753311261e-05
-2.74070095415426e-05
-1.5753496284763e-05
-4.66545080080141e-05
-3.09739557772477e-05
-2.09197333480544e-05
-5.7169428004081e-05
-4.53531070702639e-05
-1.88515269079057e-05
-1.7964459807976e-05
-1.36127335780865e-05
-3.67105755510603e-05
-7.44910438008274e-06
-1.57641425203779e-05
-1.65518730292677e-05
-4.06464198919331e-05
-3.45185271334619e-05
-2.85711174429076e-05
-3.32537447887938e-05
-4.55838158581067e-06
-5.8403264578289e-05
-3.41345996143463e-05
4.13528286288967e-06
-1.29371497604115e-06
-2.87251923966669e-05
-2.40586466908578e-05
-5.45352765958895e-05
-2.37072877635376e-05
-2.56842170544626e-05
-2.89263156806581e-05
-1.75878856334846e-05
-1.70121724695623e-05
-2.77926890991126e-05
-3.65618011059611e-05
-3.96452533420455e-05
5.73070335218054e-06
-8.88820849985796e-06
-1.4792179464355e-05
-5.40174027187001e-05
-2.08223095578641e-05
-7.52059555622168e-06
-3.9861768983876e-05
-5.72928976795147e-05
-7.05055876561584e-06
-9.40394102325497e-06
-3.06280048226972e-05
-2.16368284870173e-05
-2.60369413412337e-05
-6.2549963165623e-05
-1.23339450206952e-05
-2.71495856041853e-05
-3.37158558725612e-05
-2.04656818683846e-05
-3.3584769982817e-05
-2.13029026714679e-05
-2.63241470399448e-05
-3.02959988673898e-05
-1.96113520218446e-05
-5.16637759935408e-05
-2.29429066441534e-06
-2.44009460276684e-05
-2.6723030176898e-05
-4.6672741977945e-05
-3.80880619336705e-05
-1.84640104457439e-05
-6.18021592360771e-05
-3.9211318086654e-05
-3.08099609619952e-05
-1.86078549946149e-05
-2.88072748533837e-05
-2.08754982254539e-05
-2.87223418796298e-05
-5.53862885067216e-05
-5.57756303266386e-05
-4.17709273795186e-07
1.60877748122853e-05
-3.96570957445287e-05
-4.30558150888431e-05
-8.30107465261617e-06
-3.99618156043784e-05
-1.14930520213644e-05
-5.60394638291465e-05
-4.86134766099021e-05
-1.68564651587241e-05
-3.57586518402745e-05
-2.83097103754147e-05
-4.33877965175765e-05
-3.57367588731085e-05
-4.11414573106653e-05
-6.49461068982973e-05
-3.22636142231424e-05
-4.14120937698642e-05
-3.64843694458328e-06
-3.0759647836073e-05
-3.2189004280357e-05
-3.5946619365509e-05
-5.02042884819855e-05
-5.7837567497784e-05
-1.69208580227087e-05
-2.75565188989963e-05
-4.92121144326809e-05
-2.24944872363782e-05
-6.05131073131928e-05
-2.13945982796203e-05
-3.7958548149744e-05
-1.74822736880551e-05
-5.81441243438571e-05
-4.44241197631062e-05
-4.81706757624998e-05
-7.45348607466986e-06
-3.56190640214006e-05
-2.60098447264178e-05
-3.03525178065986e-05
-2.22274433385471e-05
-4.18717536684728e-05
-5.81726794310296e-05
-2.95695732066997e-05
-4.03747230068104e-05
-2.8176595917948e-05
-4.32554451985233e-05
-2.35332146204419e-05
-5.99696781603939e-06
-4.02563419361482e-05
-6.68007098130645e-06
-3.43727445800961e-06
-1.86639906198637e-05
-2.75729438416999e-05
-1.49477941114008e-05
-1.5480498974169e-05
-1.31116213777135e-05
-6.30605340743702e-06
-8.40309382803111e-06
-7.50824037553533e-05
-2.53637456096863e-05
-4.63721733220658e-05
-3.92468081705994e-05
-3.3060766687392e-05
-6.35147034566263e-06
-1.34137653354422e-05
-3.19303126693182e-05
-3.00247187818989e-05
-1.60497436760534e-05
-2.15414067219328e-05
-4.37119577009283e-05
-1.10622864293984e-05
-1.53090161743827e-05
-3.38726405318741e-05
-1.65788217484428e-05
7.72138989093254e-06
-3.05550145296004e-05
-2.5619102803476e-05
-4.60917804670978e-05
-2.20630609071278e-05
-2.87419570631481e-05
-9.89301153699218e-06
-4.030262315744e-05
-4.52812873246139e-06
-2.52699395484134e-05
-1.39811837389437e-05
-6.80970687511959e-05
-2.62687840767411e-05
-2.89505682585355e-05
-5.08761355914562e-05
-1.9397609374277e-05
-2.55074869475248e-05
-2.02378426014659e-06
-5.67243375921451e-05
-3.96873540708208e-05
-2.78295591625707e-05
-1.01683424624706e-05
-3.92411590792807e-05
-1.99225206499488e-05
-3.67331105224288e-05
-2.79452058629225e-05
-2.13183519671004e-05
-3.85624267702672e-05
-1.90613725679395e-05
-3.45039252708313e-05
-4.43539456327664e-05
-2.97806693690103e-05
-1.94485143034044e-05
-1.55670247104842e-05
-2.75785534413679e-05
-2.17569943373229e-05
-2.63909119960333e-05
-4.93258594833395e-05
-3.43485436382525e-05
-2.9851705522987e-05
-3.41282080701014e-05
-7.31856885279862e-06
7.20009018904419e-06
-1.84563384888925e-05
8.65170270541526e-06
-2.08032334500721e-05
-3.51406862615336e-05
-5.88724713517398e-05
-5.14550202441579e-05
-5.22038469081797e-05
-2.30791013978939e-05
-1.83549156574389e-05
-2.37146751139634e-05
-2.90831852663881e-05
-4.27827141864183e-05
-5.82025853007729e-05
-4.56970365217995e-05
-1.30619700956991e-05
-2.32666466650085e-05
-2.2396738969501e-05
-5.54271924784767e-05
-3.77885538256736e-05
-3.96887459881331e-06
-1.37017230233189e-05
-4.32850706496467e-05
-2.8539100594584e-05
4.43561488341413e-06
-3.40260971673628e-05
-4.89235065703364e-05
-2.30559351736647e-05
-3.3219966513197e-05
-1.12524303812581e-05
1.37583482691936e-05
-2.90901946895565e-05
-2.81086413225239e-05
-1.62876349470409e-05
8.35703921040578e-06
-4.38256201681298e-05
-9.86515587637838e-07
-4.756004719089e-05
-1.64554503388377e-05
-3.50295542712209e-05
-1.77503785415993e-05
-2.34199377500668e-05
-2.94544543429526e-05
-6.13074679151613e-05
-2.77131608981586e-05
-6.10775742316895e-05
-3.66244359228304e-05
-2.08432695286637e-05
-3.02145136572232e-05
-3.53908752618074e-05
-2.93990333271377e-05
-4.38589495287274e-05
-5.8431243319708e-05
-1.58014463257374e-05
-3.6846433789537e-05
-1.79127638136452e-05
1.25596692484579e-05
-1.76299500262685e-05
-1.46359585092176e-05
-3.66272575077271e-05
-3.04758312978363e-05
-4.41679619916133e-05
-2.98511005274101e-06
-1.94185013240731e-05
-3.12972596012925e-05
-2.29163590974232e-05
-1.97593724085138e-05
-2.53578272007534e-05
-1.09792181529004e-05
-4.14327763827665e-05
1.46320114782624e-05
-3.3308319647809e-05
-3.07144563876105e-05
-3.36416683958244e-05
-1.47698040407905e-05
-9.63809118862787e-06
-3.04960027534168e-05
-2.83750038918104e-05
-2.50447270148727e-05
-3.98356908402923e-06
-1.0674561855097e-05
-1.78524500124452e-05
-3.89429476005325e-05
-1.0698323372375e-05
-1.11496270695766e-05
-4.08870665045259e-05
-7.1217189155405e-06
-3.27739050707218e-05
-2.42464329261556e-05
-3.66524331014957e-05
-6.48312237352518e-05
-1.69883934765859e-05
-3.00356387615077e-05
-2.36562967009131e-05
-5.64502935208181e-05
2.81799549490172e-06
-3.64363987380731e-05
-3.62101581440648e-05
-2.50749275894451e-05
-8.05381456211397e-06
-2.7893776867331e-05
-4.29928695704616e-05
-4.56788446974684e-05
-2.41198980859811e-06
-1.9380237204295e-05
-3.58891513360963e-05
-1.92281565778186e-05
-1.51917353246768e-05
9.78412076606063e-06
-4.19001656860308e-05
-1.68238309382336e-05
-3.1774880274629e-05
-1.82819134483394e-05
-2.75882679019301e-05
-1.91640227588836e-05
-4.34283425022788e-05
-1.95888347870547e-05
-2.12371713547776e-05
-5.59099899095579e-05
-2.9288174320056e-05
-2.38925771234009e-05
9.58838428990575e-08
-3.17116099755821e-05
-1.55836132679754e-07
-4.15286878980151e-05
-2.28553841311703e-05
-2.21331555751695e-05
-2.72154720985607e-05
-4.1928478971537e-05
-2.81175719856753e-05
-2.56606304096554e-05
-6.18977934377007e-05
-5.99263782103202e-06
-3.19965062765388e-05
-1.89355411661296e-05
-2.5456591276569e-05
4.80480868511905e-06
-6.87135191987515e-05
-3.36017826227695e-05
-1.86695983754012e-05
-5.45334196904189e-05
-3.31123813604724e-05
-1.18271304900888e-05
-3.17692458141902e-05
-3.76669979561794e-05
-9.63461211262128e-07
-3.58104480629878e-05
-3.55996921349098e-05
-3.87002479719431e-05
-8.29260196871022e-06
-1.82437036369743e-05
-3.74563867759906e-05
-2.58275441680917e-05
-2.97742686059667e-05
-2.93542297412451e-05
-2.22577793579509e-05
-4.12287704757977e-05
-4.51351101656768e-05
-7.93528382467733e-06
-4.2171571186593e-05
-3.58152608598505e-05
-4.52329068163931e-05
-3.96003773270818e-05
-2.35722142515247e-05
-2.78446014449123e-05
-2.07587512143005e-05
-1.18704962273526e-05
-2.98603012691247e-05
-3.08995429975403e-05
-4.98440277268014e-05
-3.14564701220428e-05
-3.00960092329118e-05
-3.8070808948575e-05
-4.41138336649634e-05
-2.72781851505139e-05
-3.62024905423209e-05
-5.63073392136184e-05
-3.80820204394281e-05
-4.16490891293588e-05
-4.4901564305162e-05
-2.75783409718564e-05
-2.0013116804455e-05
-1.85942108592231e-05
-5.2635017403333e-05
-2.17030349015585e-05
-3.83322908433047e-05
-2.72154331492784e-05
-5.05769286192026e-05
-2.83161752709451e-05
-3.26253767416615e-05
-1.08306639713654e-05
-2.55523874503317e-05
-2.0346761630685e-05
-2.10438441809367e-05
-1.91788485096364e-05
-2.93557129912231e-05
-5.36582558510067e-05
-6.40575769399758e-05
-2.24704283060712e-05
-1.13751107074117e-05
-5.28264099890331e-05
-3.18759568994157e-05
-1.92202110690558e-05
-1.01104642803945e-05
-2.08553734518096e-05
-5.5413689120289e-06
-2.66594248919569e-06
-2.65601882750437e-05
-4.02443185586668e-05
3.31332537850077e-06
-2.98819996617851e-05
-7.59458630910234e-05
1.43756127284e-07
-3.49131146918151e-05
-3.22202864232628e-05
-4.44090013951322e-05
-9.68960294822298e-06
-2.16686882599387e-05
-1.34804798082549e-05
-3.85062920054855e-05
-2.91250309304862e-05
-5.60587131926342e-05
-4.99941030264785e-05
-4.52756399796527e-06
-1.22898145982784e-05
-4.17211299510245e-05
-3.42245433684963e-05
-3.30698917634816e-05
-5.15033475708001e-05
-1.86832283828685e-05
-1.32670348946027e-05
-2.79811434559948e-05
-6.91310208958698e-06
-6.06473698636224e-05
-3.1755907775302e-05
-2.57349920403155e-05
-1.69568916220135e-05
-1.28264962572572e-05
-1.60786795767323e-05
-1.78594003857429e-05
-2.39371367187434e-05
-1.83325394814516e-06
-5.87394703832745e-06
-3.27419076837979e-05
-4.20317751744133e-05
-1.50334064856487e-05
-1.51694678119154e-05
-3.54099980375275e-05
-2.48629067083952e-05
-5.93524330004535e-06
-2.99388438590529e-05
-6.03104037530965e-05
-3.11228863793724e-05
-1.71993816676352e-05
-3.98236259042616e-05
-2.38259615350965e-05
-5.11759360260663e-05
-3.38997096558335e-05
-2.91409698619788e-05
-2.61458792004881e-06
-3.38086566831183e-05
-1.89210903471009e-05
-2.03955141929917e-06
-3.09633488407856e-05
-2.98245081868847e-05
1.47015269444028e-06
-3.18784430869741e-05
-4.32532174003457e-05
-5.03392306977012e-05
-3.0592694329006e-05
-1.3667915980901e-05
-3.0921082566362e-05
-4.55495185892285e-05
-3.67151766991185e-05
-5.31512250512579e-05
-3.7338784733063e-05
-3.14262254179187e-05
-5.55260847007835e-05
-1.64465173044615e-05
-2.4186831545955e-05
-1.59938547930158e-05
-5.09702425173777e-05
-2.7570626363336e-05
-4.50805456386456e-06
-7.44302010217663e-05
-2.47361542022017e-05
-4.73422959441074e-05
-2.86340697550555e-05
-3.73605062739324e-05
-2.93549743862345e-05
-2.79907039265776e-05
-3.75131837381616e-05
-1.72036331267884e-05
-2.71761361763628e-05
-3.37404435702219e-05
-1.28919644641881e-05
-2.07988198673274e-05
-1.763242113241e-05
-2.98255469690672e-05
-2.36857027537793e-05
-3.23534344860279e-05
-4.10323637281551e-05
-1.99338571591828e-05
-3.55852667572508e-05
-4.69707969802977e-05
-4.19895718327578e-05
-3.58193781356123e-05
-2.37807750009078e-05
-3.10555286085726e-05
-2.40625124837931e-05
-4.40330347171253e-05
-4.3516172402888e-05
-5.75286151065316e-06
-1.71309577392583e-05
-3.31125348968691e-05
-3.44539103571304e-05
-2.39036251434281e-05
-2.30704835088137e-05
-5.03690743353217e-07
-6.05451888628143e-05
-1.29641707581238e-05
-4.16235445976942e-06
-2.71244892943642e-05
-3.01337517845036e-05
-2.89894699633421e-05
-1.17351322622082e-05
-3.89469494598296e-05
-3.34650663371985e-05
-1.75476833880865e-06
-1.00821652951106e-05
-2.1557490153671e-05
-2.57452248865794e-05
-2.85705913834641e-05
-3.25294314832726e-05
-4.23201558058358e-05
-5.08319873182758e-05
-1.36316393547114e-05
-8.2356495999814e-06
-2.81428302160258e-05
-4.36579285925673e-05
-3.67057285862921e-05
-8.02831870599761e-06
-4.41688521447021e-05
-3.13000513471315e-05
-8.68324603533189e-06
-4.21254852486919e-05
-7.05606122107971e-05
-1.20361340716328e-05
-3.11653271374948e-05
-1.15142803473828e-05
-2.8604322884223e-05
-4.46245176848082e-05
-3.74535315278917e-05
-1.78451874857773e-05
1.67325224676936e-05
-4.36348216699939e-05
-5.02394133510743e-05
-4.55213568315491e-05
-1.23590980395594e-05
-2.58913067984618e-05
-1.77679591776107e-05
-4.15095885830691e-06
-6.21200220409491e-05
-7.07590065327181e-06
-2.69402675389105e-05
-2.84489515301554e-05
-3.94481960246001e-05
-4.32527229661439e-05
-2.34180056250081e-05
-1.98971760490331e-05
-2.45987330336439e-05
-2.09632830629407e-05
-4.36095020146593e-05
-4.73464970776169e-05
-2.64778669895949e-05
-1.2596080638776e-05
-4.08616931441585e-05
-5.17944802099209e-07
-4.87404825307477e-05
-2.72350817599e-07
-3.96861941864051e-06
-2.82695812412515e-05
-2.12621228474559e-05
-2.95312156023868e-05
-1.23724162096284e-05
-1.63584771997843e-05
-4.02284730581773e-05
-4.73371593413401e-05
-1.44690002239999e-05
-1.56992278217557e-05
-8.63835640679341e-06
-1.70928830893852e-05
-3.21940393020854e-05
-3.13271036077525e-05
-2.27904186316354e-05
-2.05897922666034e-05
-3.41510540662901e-05
-2.62356657461003e-05
9.34177345267315e-06
-4.48269607328667e-05
-2.39507527616656e-05
-3.26113153612673e-05
-1.2786408695513e-05
-2.36053334889077e-05
-1.79505298368488e-05
-2.9415089823836e-05
-2.80004513686666e-05
-9.9954923919616e-06
-1.55075141118011e-05
-5.15180175460635e-05
-1.14209025375141e-05
-4.04013434567978e-05
-8.57315614024813e-06
-6.15672814805429e-05
-4.2692479332247e-05
-2.13346179293717e-05
-3.70934976011485e-05
-4.27938055774521e-06
-4.8587631700799e-06
-3.12478056814583e-05
-4.26352377315597e-05
-4.31601046834701e-05
-8.51351372207951e-06
-1.97186600095822e-05
-1.44188816384994e-05
-4.18490360867133e-06
6.17071484273326e-07
-5.05637292735448e-05
-3.48388370074836e-05
1.84815255081705e-06
-2.75849653649582e-05
-1.90603836596626e-05
-3.60994372968504e-05
-6.17446681185557e-05
-1.78036984411227e-05
-9.24700933163033e-06
-4.51769717631829e-05
-1.78709897675356e-05
-3.98409836561532e-05
-3.52160569230591e-05
-1.86178027185707e-05
-3.15592426406101e-05
-4.19437538606135e-05
-3.7959021805324e-05
1.59012054039003e-05
-1.45039396095973e-05
-2.16052537505106e-05
-3.71063427410602e-05
-6.36107812605167e-05
-3.79682151863104e-05
-3.58747854752882e-05
-8.57836874954442e-06
5.97588728770412e-06
-2.28147313931544e-05
-3.54057863457321e-05
-4.29482736356837e-05
-3.19395487525759e-05
-6.6910842387844e-05
-3.63558698598344e-05
-2.26817958749773e-05
-2.59585751815673e-05
-2.64573852142224e-05
-3.19115087023117e-05
-4.69120183878932e-05
-5.0036738968533e-05
-3.95255210840784e-05
-2.89554099398404e-05
-3.84253369343032e-05
-1.45924157579033e-05
-4.7359613541033e-05
-2.93792344350836e-05
-2.86232001706141e-05
-2.12136594844183e-05
-4.48116211587856e-05
-2.24549548320849e-05
-2.39962251223158e-05
-4.15458143684489e-05
-6.42119570446958e-06
-2.87842258307079e-05
-4.47650179725406e-05
-4.89103223589474e-05
-3.81952078884499e-05
-3.93249675550349e-05
-2.26303826737001e-06
-4.6227451734457e-05
-3.25762686761487e-05
-2.16235713694781e-05
-5.00325175115677e-05
-3.9917832920848e-05
-3.13449201951015e-05
-4.43360445412893e-05
-2.56132338079929e-05
-1.65516678203347e-05
-4.64719928158959e-05
-3.02152765758698e-05
-3.86733605641299e-05
-2.36684677840028e-05
-5.37884298380448e-05
-4.26641275233058e-05
-2.85685542115992e-05
-2.87910844831568e-05
-3.58486246515816e-05
-2.29425788411101e-05
-3.6965627872034e-05
-1.49975244835905e-05
-3.58974865621333e-05
-1.58597125529491e-05
-3.65669422445786e-05
-1.64903908850415e-05
-5.57291166532818e-05
-1.69728701018609e-05
-2.13959947489235e-05
-4.00660657726699e-05
-2.56280451702403e-05
-4.56909657192558e-05
-1.08827376850769e-05
-3.33481084366198e-05
-1.51003625708084e-05
-3.32359885909301e-05
-3.34556916842731e-05
-1.96357371953151e-05
-4.47694830720539e-05
-2.44921882392839e-05
-1.6338426554528e-05
-3.61375466369269e-05
-4.17040399851225e-05
-1.13735613253669e-05
-2.10833422213413e-05
-3.12372846891727e-05
-4.23597308301462e-05
-1.31193654596868e-05
-2.0261339508576e-05
-3.40416507924571e-05
-3.95592841736749e-05
-1.98820201735482e-05
-5.3299573124253e-05
-5.33309767299065e-05
-3.03194312853363e-05
-3.25486064935884e-05
-2.31127978046105e-05
-4.8243534149833e-05
-2.00266206517488e-05
-3.11828468990922e-05
-2.54694345842568e-05
-3.17694642580448e-05
-2.727144828586e-05
-2.08979419920766e-05
-4.49033828610501e-07
-1.66500898023477e-05
-1.94726936524685e-05
-2.9501851263351e-05
-5.82212080407932e-05
-1.58948700525537e-05
-2.8462561055204e-05
-4.03839392077646e-05
-3.69005763979536e-05
-1.43475998880251e-05
-2.84076482376479e-05
-4.60894918622037e-05
-6.44481870559808e-06
-2.02643687664326e-05
-4.68383916993444e-05
-2.10862682154515e-05
-3.859254995964e-05
-4.08758161262921e-05
-3.46793426941855e-05
-4.87195985004351e-05
-3.12519124349853e-05
-3.57541262601931e-05
-2.73381845921732e-05
-3.43171081391731e-05
-1.70292740263667e-05
-3.54372116722106e-05
-3.90368386652582e-05
-2.18140949655325e-05
-3.54606379056335e-05
-1.20713312296471e-05
-3.72808172012018e-05
-6.35047405009877e-05
-3.14367159247456e-06
-3.47127967696083e-05
-2.37791836138426e-05
-6.65136610682776e-05
-2.24760171201868e-05
-1.65508677165474e-06
-4.75494097259902e-05
-2.46908226627249e-05
-2.49352613895174e-05
-2.35611003540266e-05
-7.60320349199109e-06
-2.96684408572272e-05
8.99650819051655e-06
-2.25809968892733e-05
-2.00798502461026e-05
-3.27323719691592e-05
7.91456807327652e-06
-2.40840350593308e-05
-1.38780780429249e-05
-5.48802687241046e-05
-3.06530642075218e-05
-5.00872417966667e-05
-3.15464428875153e-05
-1.53622636640835e-05
-3.413464121036e-05
-3.21518561235362e-05
-6.85469489968756e-05
-9.02315045568918e-06
-2.6541491746052e-05
-3.63410156729343e-05
-5.72979999409359e-05
-8.44274028210456e-06
-5.39418335506689e-05
-3.3068879260143e-05
-3.12407179397365e-05
-3.75151303629249e-05
-2.98456525313756e-05
-6.77856902033642e-06
-2.32850220904208e-05
-8.05521927800271e-06
-1.71677616409702e-05
-3.65533782061307e-05
-1.68167726334162e-05
-1.35766057292513e-05
-4.87617373512443e-05
-1.40567246530852e-05
-3.47148828118916e-05
-2.47059097391331e-05
-2.69740546210991e-05
-1.12016628148607e-05
2.68220406873378e-06
-2.29288040389897e-05
-4.18847961363506e-05
-7.27727683783671e-06
-4.72198933602112e-05
-4.50625970892748e-05
-5.45717981652132e-05
1.39045683180615e-05
-1.6063516035484e-05
-3.24477200893721e-05
-1.4200629919211e-05
-2.00086476389603e-05
-1.71999266176442e-05
-3.78379669296191e-05
-5.46885161778621e-05
-2.95003363496945e-05
-3.20665389470831e-06
-2.67381639738266e-05
-3.42001754599559e-05
-2.41855442320803e-05
-2.37004241182421e-05
-1.55903164629926e-05
-3.57649028784983e-05
-1.64523401936685e-05
-5.21438478338569e-05
-5.22928034050359e-05
-1.83515626060659e-05
-2.54509250822613e-05
-6.58628740374648e-06
3.84917388087978e-06
-3.63875779071654e-05
-1.9354492344141e-05
-1.17599441900391e-06
-2.62257469223606e-05
-2.70481495257222e-05
-4.51947681296917e-05
-4.62543801272427e-05
-1.40625744001826e-06
-4.65267495693801e-05
-5.80335203523246e-05
-5.58871454297274e-05
-3.0966258963366e-05
-3.58812276056825e-05
-9.42335551344514e-06
-2.91139202965148e-05
-2.58617202983301e-05
-4.05334042497019e-06
-2.63875522604088e-05
-2.95291739795517e-05
-1.88202527495346e-05
-6.75105709598423e-06
-2.32634126062512e-05
-3.80818900365783e-05
-5.30274816940206e-05
-2.38570208755355e-05
-1.64909867997168e-05
-2.92430282807575e-05
-5.31041901173117e-05
-3.04573900045363e-06
2.06359411039176e-06
-1.91963349232655e-05
-2.83716583627287e-05
-1.43764064503739e-05
-3.06656697957021e-05
-2.15749531789151e-05
-3.62419984319222e-05
-3.49126628837904e-05
-1.73449060983379e-05
-2.65136747255533e-05
-3.2019208487351e-05
-2.36805553767713e-05
-1.62541682715372e-05
-3.44744975819666e-05
-3.1975419471004e-05
6.63404847978594e-06
-2.98306856435044e-05
-8.47002408846827e-06
-5.15886207418603e-05
-1.06503805289177e-06
-3.85630176851584e-05
-2.25998631453993e-05
-1.78646113636543e-05
-4.11215819601666e-06
-2.34456856499695e-05
-6.36067453207535e-05
-3.43883808586913e-05
-5.24091097421121e-05
-4.6493885848331e-05
-1.19124529084798e-05
-2.96583396953298e-05
-1.6663478213797e-05
-4.99119299132394e-05
-3.00248565024871e-05
-7.63801126904176e-06
-3.02828704544911e-05
-4.98423567895535e-05
-3.27313293554705e-05
-1.21350273665107e-05
-4.58121103449435e-05
-3.02966604545718e-05
-2.78103408368719e-05
-2.21005492397627e-05
-2.72412928636695e-05
5.51921233514202e-07
-2.54540666873583e-05
-4.78567672733542e-05
-1.56794538699702e-05
-2.78820773892313e-05
-4.82598175854103e-05
-1.98444953078318e-05
-3.3666242017689e-05
-1.91022517100863e-05
-2.95691925415906e-06
-4.87002660330013e-06
-3.73530169935627e-05
-8.14789069304755e-06
-4.85963870697261e-05
-3.13172094413957e-06
4.0572863294754e-07
-2.89926066145655e-06
6.28387931951903e-07
-1.72946223709964e-05
-2.69440222542443e-05
-2.70982336650644e-05
-3.51899980878618e-05
-2.40844543609723e-05
-2.39304166621551e-05
-4.46775021018986e-05
-1.10969053419821e-05
-5.81479830827588e-05
1.22740883144822e-05
5.30597923415712e-06
-3.86044598485187e-05
-4.56060695331183e-05
-2.08817789523215e-05
-5.92774260591612e-05
-7.46687359059337e-05
-1.59542335379941e-05
-2.15137962750345e-05
-1.56188881357267e-05
-5.06734285320051e-05
-2.3591828754485e-05
-1.72351022819759e-05
-4.46833883922251e-06
2.34343728363816e-06
-3.820068366166e-05
-2.00754288502048e-05
-2.77724213600651e-05
-3.95730471315414e-05
-2.69869273093045e-05
-8.26494888283463e-06
-5.0679732825426e-05
-6.00243853676313e-05
-2.61978420668798e-05
-3.85431605984961e-05
-4.90601804190962e-05
-4.56840383070979e-05
-2.87203550195823e-05
-2.02089695420758e-05
-4.69383490307011e-05
-4.86985590645611e-06
-9.05963185065133e-06
-3.48084168200703e-05
-3.79198282338248e-05
-3.62713819799706e-05
-5.55221043924241e-05
-2.92110116300063e-05
-4.17683922995112e-05
-1.2400248720191e-05
1.19163801243853e-05
1.2577372965374e-05
-1.48659059230767e-05
-2.07285625780534e-06
-3.90757879694023e-05
-2.57828986956522e-05
-3.67065898934102e-05
-4.36327561157143e-05
-4.60035239415299e-05
-1.3044828666905e-05
-2.72121587655219e-05
-1.22879122833192e-05
-4.36878289109932e-05
-7.53688929824097e-06
-2.80325830020301e-06
-3.37392943743481e-05
-2.88677754979696e-05
-1.54477350564019e-05
-1.21281520572593e-05
-4.25580329781457e-05
-4.26278504711358e-05
-3.10794889739391e-05
-4.69777470445689e-05
-1.38527299739607e-05
-3.18375760957279e-05
-3.02890038043306e-05
-1.64939561682596e-05
-4.16712867596049e-05
-3.62761229099697e-05
-2.76398821470559e-05
-2.49345987937566e-05
-7.30565236383453e-06
-4.51570339259139e-05
-1.95820612075186e-05
-2.59307121227571e-05
-5.6496486486613e-05
-2.73586885576286e-05
-1.69048972890775e-05
-5.94171656613604e-05
-3.85765887471554e-06
3.22023237762315e-07
-6.02971280269172e-05
-3.62534722329984e-05
-1.60076033127321e-05
-2.39367206565762e-05
-3.39058110945654e-05
-4.11475999900788e-05
-5.37383048881356e-05
8.10329802930793e-06
-1.44685659770947e-05
-1.66357461193096e-05
-3.25315835635965e-05
-6.62260045065159e-05
-3.78945769618825e-05
-2.22743875183675e-05
-3.28659525088657e-05
-1.82473881253261e-05
-1.35000101817771e-05
-2.50758143690772e-05
-2.47197403927789e-05
-5.59274010672281e-05
-1.05128083685709e-06
-2.95811931888299e-05
-1.74469423852249e-05
-3.6221902873638e-05
-3.72391610797749e-05
-3.52270052726326e-05
-9.5137224678912e-07
-2.7437037780122e-05
-1.2325602046723e-05
-3.39630911454364e-05
-3.47564829047976e-05
-9.09684241283268e-06
-3.41507901584905e-05
-3.05605505108069e-05
-2.75059473847722e-05
-3.93023217759271e-05
-3.45622385269612e-05
-3.66448817371812e-05
-4.96795341097944e-06
-3.10606843930742e-05
-5.13429495675989e-06
-2.20222115828285e-05
-3.20278896400019e-05
-5.90085008461562e-06
-2.75627968898772e-05
-1.32763418135993e-05
1.88321201620989e-05
-2.70605475224697e-05
-3.27045602540625e-05
-3.2776880205518e-05
-9.522032065958e-07
-3.90219947173964e-05
-3.2982457785682e-05
1.01004799750199e-06
-1.96276976558953e-05
-3.04642956408511e-05
-5.14635301758602e-06
-3.9129569006666e-05
-2.03523056050644e-05
-3.45753897212143e-05
-5.80157413944424e-05
7.72694595423054e-06
-2.36250037117171e-05
-6.53217431909959e-05
-1.99975967285144e-05
-3.47411280538367e-05
-2.97713351479737e-06
-1.87286667183812e-05
-5.11904382084863e-05
-2.35912448952087e-05
-1.99091790034975e-05
-1.0164368480592e-05
-5.06925727536504e-05
-3.07126475493991e-05
-4.13231417030304e-05
-2.06900060226362e-05
-1.67215285719219e-06
-2.91138547294964e-05
-3.27940592519552e-05
-3.99023733332615e-05
1.89258166247186e-06
-4.52301043570883e-05
-5.95351799276002e-05
-4.65505467176974e-05
-5.25134112858276e-06
-3.06590522239934e-05
-2.76822587041486e-05
1.8808651371749e-06
-3.69400185966993e-05
-1.32009096065733e-05
-4.91634625289855e-05
-1.60936649030399e-05
-1.416922064801e-05
-1.58730181144063e-05
-3.1748879627111e-05
-4.61769134046741e-05
1.91569490491573e-05
-3.26537925578908e-05
-3.36329916209429e-05
-4.81824479828777e-05
-5.54652641470537e-05
-5.07996578722446e-05
1.28326368305544e-05
-2.04424306318201e-05
-5.23527184017041e-05
-1.93140355075653e-05
-2.56482780000027e-05
-1.17061989289294e-05
-2.36083080473641e-05
-9.85391817493213e-06
-2.74159993019476e-05
-2.01352915501048e-05
-3.72042732210424e-05
-3.39843518069422e-05
-3.99917974046208e-05
-2.26485572976935e-05
-3.56733063095883e-05
-7.98551789070048e-06
-1.68710683115952e-05
-3.39830472816434e-05
-6.14744253977932e-05
-2.26295285438861e-05
-3.05259027856858e-05
-4.68886135618004e-05
-2.27420518027683e-06
-3.87650041595532e-05
7.10070832723255e-06
-3.56438860918566e-05
-2.70575014206461e-05
-2.27668313527969e-05
-4.95519636458896e-05
-2.8211965650039e-05
-1.40618860813232e-05
-1.96209612946886e-05
-1.14775944015008e-05
-5.11439688366024e-06
-2.52992222340653e-05
-3.32320386694309e-05
-2.05532083796676e-05
-1.47862146431787e-05
-2.43220456755141e-05
-3.11634056402063e-05
-4.32079693215104e-05
-4.71573489171297e-05
-2.37754260629025e-05
-1.82233514017309e-06
-2.72402007124826e-05
-2.83156746032394e-05
-2.51474879640923e-05
-1.52251019387119e-05
-2.48797353960687e-05
-5.40143900484698e-05
-1.69007825910732e-05
-1.06954456183867e-05
-2.44587326062976e-05
-6.36598340377373e-05
-4.07387906153516e-05
-2.24173537492024e-05
-2.3718205832726e-05
-3.70343762209335e-05
-4.06997815358838e-05
-4.28564908457171e-05
-2.51309190251937e-05
-1.76249083706785e-05
-7.24197180959813e-05
-1.55776874334854e-05
-2.33532832855448e-05
-5.17520860504692e-05
-6.17260217579619e-05
-2.08124152737586e-06
