# Supplementary material for: Research on computational propagation and identification of mine microseismic signals based on deep learning
Source: PLoS One. 2025 Oct 22;20(10):e0334641. doi: 10.1371/journal.pone.0334641 (PMC12543183; doi:10.1371/journal.pone.0334641)
Supplement: S8 Data — (ZIP) [file pone.0334641.s008.zip › 000100900002880.xlsx_0.txt_24.txt.txt]

-2.89949696711707e-05
-3.35106786286501e-05
-2.42346645709124e-05
-2.19227588215281e-05
-5.70487271650602e-05
-2.10902154435994e-05
-2.16896641845802e-05
-3.03003443052316e-05
-3.08580533183422e-05
-6.58994307377185e-05
-8.70103313246131e-06
-4.02761772505074e-05
-3.20315339244091e-05
-8.03144275519437e-06
-2.15600848953831e-05
-2.5648718597019e-05
-3.1723968024418e-05
-3.19869877358138e-05
-2.78918570508275e-05
-9.03543631797447e-06
-2.89793279420456e-05
-2.15741719044755e-05
-4.25851929115771e-05
-4.28198787944312e-05
-1.80427135566001e-05
-3.77518066541978e-05
-5.60566832253638e-05
-6.33153021640948e-05
-5.54233307699188e-05
-5.06830440929732e-05
-1.11979777699442e-06
-1.53869288567031e-05
-4.68072942010885e-05
-4.70502681179347e-05
-2.38782067828012e-05
-8.08249154346044e-05
-1.21329204070835e-05
-8.91611568764952e-06
-3.67841038933555e-05
-1.86248256990613e-05
-3.08264097169097e-05
-1.87008474415667e-05
-3.17013146288687e-05
-3.91526141772475e-05
-4.11936114081958e-06
1.29022117461706e-05
-1.09520529335693e-05
-2.84486303240553e-05
-4.55153472101763e-05
-9.32151357443734e-06
-4.23701077490748e-05
-3.20867280112508e-05
-4.61963537526327e-05
-3.06622280440491e-05
-1.3264495596752e-05
-3.63139427108666e-05
-8.62600701379355e-06
-4.77863355949442e-05
-5.00488966537403e-05
-5.14610038762337e-06
-1.01067182134722e-05
-2.40063611490876e-05
-4.61346191490682e-05
-4.64392405586038e-05
-1.92248150438436e-05
-3.09012274369114e-05
-2.16805889467224e-05
-1.4556954427635e-05
-3.93741940104693e-05
-1.27576635807482e-05
-4.31098448587189e-05
-4.43886911817976e-05
-6.63992501862405e-05
-4.54483481340596e-05
-3.73625028133368e-06
-2.8598899764957e-05
-4.13987718477866e-05
-3.32030523907016e-05
-3.02935878442189e-05
-2.83821691111058e-05
-2.48350238669275e-05
-2.54141419249818e-05
-1.94088976065512e-05
-1.29321098595911e-05
-3.89887416339329e-05
-2.54113802277322e-05
-1.13469029414817e-05
-3.88602290316885e-05
-3.99283134299823e-05
-2.84406985083406e-05
-2.78315212033426e-05
-3.64289639768443e-05
-5.8033530823474e-05
-3.21130569855058e-05
-1.15100963596267e-05
-2.99271528815554e-05
-2.66857341388526e-05
-9.6156674069793e-06
3.12572450897366e-06
-6.32386279647364e-05
-2.08185239088811e-05
-3.11236867930041e-05
3.61986818611101e-06
-1.61982895666819e-05
-1.22122463614698e-05
-4.73205768349358e-07
-4.25872821398954e-05
-5.75319734161106e-05
-2.99222467028751e-05
-3.34122972662233e-05
-5.78248705340898e-05
-1.52401951781285e-05
-3.05455571625317e-05
-7.17009687097836e-05
-3.15040625863625e-05
-4.40663811592754e-05
-3.91351319988712e-05
8.51204174487139e-06
-3.12830799618071e-05
-8.58970644086099e-06
-2.32212311683169e-05
-4.67212550536612e-05
-2.30933488003481e-05
-5.55257808124187e-05
-1.98525017660174e-05
-4.61642905012794e-05
-3.25349479284993e-05
-3.22791408101488e-05
-1.39231260014152e-05
-9.73709466712711e-06
-5.0462925425498e-05
-1.1597508228922e-05
-3.51154749338977e-06
-2.6239441085375e-05
-3.5555249321293e-05
-2.91321759748088e-05
-5.01730616123151e-06
-3.36134446937418e-05
-4.17757986061057e-05
-3.74777168430543e-05
-3.23372305678807e-05
-1.45171243702435e-05
2.92105412365524e-06
-9.40684786828564e-06
-2.71104092037511e-05
-2.47092353705971e-05
-3.51926392666859e-05
-2.92465211551306e-05
-4.65335766972328e-05
-4.88279574815114e-05
-1.41627693763594e-05
-5.40396752612063e-05
-1.35392848527459e-05
-1.28511066729907e-05
1.45842454245864e-06
-4.49471126005415e-05
-6.29208491782577e-05
-7.94101261589207e-06
-2.06887382745227e-05
-1.67774240671268e-05
-2.86363152167775e-05
-9.65528583403266e-06
-3.03411871473943e-05
-7.60503000800693e-06
-3.73873716755472e-05
-4.12735984971293e-05
-3.13655901876079e-05
-2.37648018812879e-05
1.23556656613069e-07
-2.32221915485181e-05
-3.07204614072142e-05
-5.00452786791882e-05
-2.06095059835566e-05
-2.0087676534303e-05
-1.59214014878019e-05
-4.50939060224782e-05
-3.30190619742841e-05
-5.61731655392927e-05
-3.04100118489854e-05
-1.44131253927164e-05
-2.3128344443899e-05
-1.52799835401686e-05
-4.60453985632134e-05
-4.3513585963009e-05
-3.16125415158798e-05
-1.18652927074709e-05
-4.39253040192528e-05
-3.97655551529783e-05
-1.93289864711978e-05
1.70012513631056e-05
-2.52484883786223e-05
-4.39400752061432e-05
-3.97770094035404e-05
-2.8662696815088e-05
-5.8296760351992e-05
-2.63142596932442e-05
-3.0422754679495e-05
-2.87941261821806e-05
-2.01028149290447e-05
-3.36903952369399e-05
-1.11077254021516e-05
-4.71679607233201e-05
-1.74358495084633e-05
-3.76471120252207e-05
-5.75606901394953e-05
-4.03572003177388e-05
-5.16921921800885e-05
-2.26001889730659e-05
-1.27193060552745e-05
-3.22931348404573e-05
-3.55268363724543e-05
-1.51768162262825e-05
-4.48287582547349e-05
-4.06165943415263e-05
-5.52160561962214e-05
-2.79008255183309e-05
-1.93385303810459e-05
-3.68916298703799e-05
-1.58116820017028e-05
-2.66756964813855e-05
-3.83450037595036e-05
-6.28170016576547e-05
-3.66158138054795e-05
-3.07896040870566e-05
-4.41126719964609e-05
-3.25622249738573e-05
-3.3826961425039e-05
-2.34012130422036e-05
-3.02045268339659e-05
-3.01342727519184e-05
-3.10329632331083e-05
-1.18773161192883e-05
-4.54903625852855e-05
-4.75807964622224e-05
-2.95700639453535e-05
-6.58980716843078e-06
-3.39685960720025e-05
-1.22964028113914e-06
-5.06481215202268e-05
-3.06304491606558e-05
-2.98933267533325e-05
-3.29429570049173e-06
-2.71023556742832e-05
-1.9387908116337e-05
-5.28495681205592e-05
-3.24656570856964e-05
-2.36166956854785e-05
-5.74444220969713e-05
-9.1639525689283e-06
-4.58098836448114e-05
-2.95088307262989e-05
-3.33491490921897e-05
-2.5949673163535e-05
-4.39399155040027e-05
-2.31969039503776e-05
-2.44846514100612e-05
-3.60249290848033e-05
-3.50265267676084e-05
-5.99913303009234e-05
-1.64822673830476e-05
1.06990945451356e-06
-2.09544592744918e-05
-4.15791514260571e-05
-1.28675879899188e-05
-4.01414234305507e-05
-3.8396903383966e-05
-4.58450954584111e-05
-3.07788848426092e-05
-4.49937058722353e-05
-5.30577615466667e-07
-3.7132843422195e-05
-5.89165027390567e-05
-2.19637446052337e-05
-1.58821275576286e-05
-2.65533446765883e-05
-3.41910220541322e-05
-6.41398365486484e-06
-7.25239415409393e-06
-4.3593374363031e-05
-1.03813324724286e-05
-3.01406812596568e-05
-4.380963700307e-05
-2.30988350564497e-05
-9.42130123258965e-06
-1.21948172381576e-05
-6.10481189891964e-05
-1.82864308788426e-05
-1.65381468097768e-05
1.00188885444659e-05
-2.55438985235531e-05
-2.29985476385604e-05
-3.63406023910813e-05
3.24044187465701e-06
-4.394393689353e-05
-3.36885036918487e-05
-2.06371822850565e-05
-4.38609279276767e-05
-5.46806871952099e-06
-6.20375992194648e-05
-4.40417348656682e-05
-2.38664490666086e-05
8.70600213976175e-06
-6.54961821575352e-05
-6.50444913631248e-06
-3.59546489863245e-05
-3.84262610796524e-05
-2.23520867343161e-05
-1.96133939058187e-05
-1.5060888079855e-05
-2.75097140983303e-05
-2.80014416879671e-05
-9.07850250055242e-06
-5.15987058727935e-05
-2.81708836947255e-05
-4.40717441682405e-05
1.22401960351678e-05
-2.65812641545029e-05
-1.39038430586691e-05
-4.53138867367074e-05
-5.29024621508463e-05
-3.48411156164074e-05
-9.59946320709751e-06
-3.08822155796461e-05
-1.3412782644344e-05
-2.92832925928558e-05
-3.34322468540487e-05
-2.27977556790428e-05
-3.24808568155473e-05
-7.12192348004635e-05
-1.35967271187751e-05
-8.94101910774031e-06
-1.57457631405136e-05
-1.63718030345791e-05
1.94275737590812e-05
-1.85142452177609e-05
-7.7546587703064e-06
1.11102787815084e-06
1.02592141798866e-05
-1.52010703630425e-05
-4.26748585880978e-05
-2.76644068660642e-05
-3.55769699892646e-05
-2.68731062968162e-05
3.24605723338642e-06
-7.39139801045209e-06
-4.04833881857774e-05
-1.07978125090409e-05
-4.12222411598101e-05
-2.34332505267497e-05
-2.13322568144053e-05
-1.16169425256101e-05
-2.26827288321966e-05
-3.80736445787534e-05
-3.0337474604296e-05
-1.4692936140476e-05
-3.30874622040581e-05
-3.84761093303304e-05
-3.92300143840516e-05
-1.01997827105236e-05
-3.88761043870602e-05
-6.23075331441169e-06
-3.52705758972451e-05
-5.19525787082136e-05
4.19826108077673e-06
-3.74639164273294e-05
-5.84162034008296e-05
-3.32365121139595e-05
-4.28619741686374e-05
-4.0895435682062e-06
-2.36703666320753e-05
-2.94292048549784e-05
-2.51765860622215e-05
-3.16127037469152e-05
-4.49839390815393e-05
-3.73920617946235e-05
-2.02686709075777e-05
-4.12985498123373e-05
-4.34808668090737e-05
-3.61131290924055e-05
-1.85622973117153e-05
-3.11954911339427e-05
-6.57572774956537e-05
-3.01511419056367e-05
-1.66495054666094e-05
-3.69254473169176e-06
-1.69631457652835e-05
-4.10657056060702e-05
-3.85371616726389e-05
-2.16290741861062e-05
-2.11261632602082e-05
-1.00772724514144e-05
-2.13998308034389e-05
-1.32107042151901e-05
-3.89534929157873e-05
-6.87720340876764e-05
-4.676577680319e-05
-2.83322394461548e-05
-4.1006895688406e-05
-6.21019804313066e-05
-3.67052153791438e-06
-9.78664897861676e-06
-2.65147403819242e-05
-5.48099041887068e-05
-5.11469063395205e-05
-1.75331488601602e-05
-3.21458107845546e-05
-2.1345327794956e-05
-2.0649446445918e-05
-3.5674825663746e-05
-2.71033302460468e-05
1.2536790044073e-05
-8.85024741655742e-06
-4.36374711352253e-05
1.12993258326593e-05
-2.08638297589797e-07
-4.07262854326535e-05
-2.51847451807448e-05
-3.62134354368665e-05
-2.33770844276751e-05
-4.81578900922089e-05
-2.62691560670353e-05
-4.0958577334029e-05
-2.18306241102883e-05
-2.67551960730556e-05
-4.27282189091807e-05
-4.24186185126671e-05
-4.22297238372435e-05
-3.46630265849805e-05
-2.99670144875274e-05
-3.53810381718124e-05
-8.78906330764471e-06
-1.01529975602709e-05
-2.92921665709391e-05
-4.35910844075627e-05
-7.4583956121207e-05
-4.65833404547492e-05
-3.47608919995985e-05
-1.11663757111382e-05
2.65088914116577e-06
8.24221332040833e-06
-1.51637977060777e-05
-1.18902210881198e-05
-2.5639149191884e-05
-5.25995675901577e-05
-4.12299841872692e-05
-1.88104440574001e-05
-5.25918134333962e-05
-3.71726031263113e-05
-3.23321895308532e-05
1.7464814332022e-06
-4.56106295057365e-05
-1.21570755680998e-05
-4.59142945650627e-05
-5.43993101550606e-05
-3.85481630719569e-05
-6.30294703790743e-05
-3.35100779782356e-05
-9.91640903429628e-06
-3.44403991591696e-05
-4.08912273525162e-05
-2.65563910492873e-05
-4.62512918364371e-05
-3.86475022307483e-06
-4.52255557364176e-05
-3.27006996718305e-05
-3.29557227660892e-05
-3.00083698923004e-05
-1.44319401348357e-05
-7.14507364646211e-05
-2.27386360509467e-05
-4.64026702587861e-05
-4.88182290189233e-06
-4.96564867263176e-05
-3.24417835286607e-05
-4.10917734237395e-05
-3.25525943222343e-05
-2.69661641414248e-05
-3.74269922015625e-05
-5.19769332160595e-05
-2.0255753791937e-05
-2.30379775802259e-05
-2.71137582797974e-05
-3.50169801558766e-05
-5.22242226439589e-05
-4.82707563966955e-05
-3.79797482111397e-05
-2.47218917589716e-05
-1.61755208633219e-05
-4.02012586805e-05
-4.14755607612356e-05
-4.29544345790397e-05
-2.04811062995396e-05
-1.7432751957949e-05
-3.24265212416566e-05
-4.30646424893946e-05
-2.73248007005741e-05
-3.5363980957394e-05
-4.52955805567914e-05
-2.73565914080672e-05
-3.77787310946498e-05
-3.80220752099092e-05
-8.2711171054635e-06
-1.38317662284765e-05
-3.60767752990005e-05
-1.01678360299639e-05
-2.12575157772716e-05
-4.74094269180678e-05
-4.58378745004982e-05
-2.89892261255155e-05
-4.24342450870499e-05
-1.54125548929414e-05
-2.89870163790862e-05
-4.99563966083053e-05
-2.72226944662968e-05
-4.42275622869019e-05
-1.83409025377425e-05
-7.1445872124046e-05
-2.70977679949548e-05
-2.8423648659512e-05
-4.40339794658302e-05
-2.51412400320243e-05
-4.04539265492358e-05
-1.00532013909386e-05
-3.82592289416541e-05
-2.56076836856199e-05
-2.54990685013272e-05
-1.54744124720562e-05
-2.71334207645434e-05
-2.83122980378191e-06
-3.73794225862837e-05
-3.76153198957087e-05
-2.65121522845624e-05
-2.63649102018695e-05
-1.81352664079713e-05
-3.32413208284118e-05
-6.5177084939219e-05
-2.68979906056632e-05
-3.13644243878488e-05
-4.50624576067851e-05
-3.43020801632084e-05
-2.8861384266569e-05
-3.34984363702912e-05
-2.33154690250737e-05
-4.18954342216164e-05
-6.65150388666675e-06
-4.18286898499729e-05
-3.30888301592478e-05
-1.48155232878828e-05
-7.28103802920753e-06
-1.81217671998055e-05
-3.8626418810802e-05
-4.30676415635165e-05
-3.63932237107088e-05
-1.02634107744901e-05
-2.933601929211e-05
-2.96069278773746e-05
-5.64933549863278e-05
-1.22960050523559e-05
-4.89424930309171e-05
-2.63316603702769e-05
-6.00518124718929e-05
-5.5472002543022e-05
-2.63464641069658e-05
-3.16542579254404e-05
3.92715900522129e-06
-1.19383927266919e-05
-1.23815895150533e-05
-5.60539350116636e-05
-3.2455805334433e-05
-5.44910658765461e-06
-3.65553163490979e-06
-1.55136439268079e-05
-4.52341131315317e-05
-2.08034405878969e-05
-4.12919214205233e-05
-2.74459727682703e-05
-1.02015491760063e-05
-4.53115265859758e-05
-4.1413001208198e-05
-2.02251996540735e-05
-2.49178903918273e-05
-5.0366710063492e-05
-4.21792720461758e-05
-5.26754041418575e-05
1.86388979905647e-06
-3.05860820468012e-05
-2.67596945910152e-05
-4.46087691789285e-05
-2.05803007218283e-05
-3.82683118725335e-05
-4.08110983903145e-05
-5.25284167865423e-05
-3.29826814100828e-05
-3.14840292072896e-05
-2.86699267741364e-05
-3.88829004577997e-05
-4.05826070161734e-05
-4.54387412291981e-05
-4.50877738017723e-05
-2.90413932446267e-05
-2.31996286497417e-05
-4.13524079188776e-05
-2.42662424628939e-05
-2.92157361859537e-05
-1.99401622581716e-05
-9.51267227140604e-06
-6.42431699118562e-05
-1.59180311605211e-05
-3.69401256058046e-05
-2.57684014896995e-05
-2.23689200415799e-05
-4.28070969034968e-05
-3.9302521765725e-05
-3.76700750604361e-05
-2.25987222422401e-05
-5.34194880960443e-05
-1.06836314233226e-05
-1.15961000767903e-05
-4.33682714895352e-05
-2.52198104113985e-05
-3.84075582999014e-05
-5.93770355595809e-06
-6.70810982822713e-06
-4.2025941350139e-05
9.74888844793028e-06
-1.19510847175932e-05
-5.47455511879839e-05
-2.36957604090237e-05
-3.51643936454191e-05
-3.55890780592092e-05
-4.81093900039818e-05
-3.40787077162311e-05
-6.47486091845588e-05
-1.62988803071607e-05
-2.45925310525728e-05
-2.08105925716188e-05
-3.94257986328807e-05
-1.56813577353724e-06
-2.40737677892757e-05
-2.60049400404767e-05
-4.40952598152471e-06
-3.37884078933757e-05
-7.26989395576181e-06
-3.29984553972653e-05
-2.09678410439197e-05
-3.56138537183942e-05
-4.74465384184517e-05
-6.02536167043452e-06
-1.17686632033825e-05
-3.99010979296996e-05
-1.95161516041169e-05
-4.23580621806975e-05
-2.71685125064488e-05
-6.19523410054175e-06
-3.63586509448858e-05
-7.15050592874585e-06
-4.55837016693563e-05
-5.16641347252641e-05
-7.72610458795441e-05
-1.99326535647536e-05
-4.20275812316453e-05
-4.88704593740519e-05
-2.2985651382031e-05
-5.92617829648887e-05
-3.35973426367927e-05
-1.03042498351199e-05
-1.58509129289854e-05
-2.18792310113871e-05
-3.2836965751628e-05
1.25426547341201e-05
-4.73857892669244e-05
-3.41543621731283e-05
-3.99838964601521e-05
-3.37564217592454e-05
-2.93537635033988e-05
1.04327009483366e-05
-4.6537678458283e-05
-2.83844583610837e-05
-4.94650049960008e-05
-3.34173844062769e-05
-4.53004057112372e-05
2.54885412631323e-07
-5.58391696679467e-05
-6.01023773144247e-05
4.11328950819713e-06
-1.66754361492004e-05
7.2461315981448e-06
5.10452950035719e-06
-2.3941425241225e-06
-5.39628577952612e-06
-1.00237511374303e-05
-6.38506185436278e-05
-2.54849891860552e-05
-2.45551972463262e-05
-1.31981838269774e-06
-6.23733658427831e-05
-2.54457036803643e-05
-2.68197532454359e-05
-1.67943737418377e-05
-1.20577776734451e-05
-4.4557656524333e-05
2.80599711451222e-06
-3.67271403710596e-06
-1.50201205253428e-05
-3.09210108671593e-05
-2.19658682398853e-05
-4.99621254749543e-05
-2.02038636977489e-05
-1.87324090281653e-05
-6.45794830480588e-05
-3.5899562939917e-05
-2.42451122640267e-05
-1.88012640730099e-05
-4.16610682491524e-05
-1.9399923739381e-05
-4.64708581968624e-05
-4.45232733612965e-05
-3.14612629960401e-05
-4.63773062406078e-05
-5.800324511608e-05
-6.15150345201953e-05
-3.48992840584162e-05
-4.11855816813797e-05
-3.05986441990614e-05
-3.18974656390119e-05
-3.47575033252057e-05
-3.53341866338981e-05
-3.3808719927637e-05
-2.86494560954362e-05
-8.69728062903469e-06
-2.95137217601107e-05
-2.99773167380308e-05
-3.64631549229402e-05
-3.20676645455403e-05
-3.31985950477095e-05
-2.02644019759361e-05
-2.34734297609831e-05
-4.68447108943088e-05
2.31705094791027e-06
-3.60892639551295e-05
-1.0704190374238e-05
-2.05264916278233e-05
-3.74044532464116e-05
-2.69066812860581e-05
-2.16763065517077e-05
-2.10195420183897e-05
-1.59825688539717e-05
-1.19508372961812e-05
-4.13433594357873e-05
-2.93153565989345e-05
-4.53775725260189e-05
-3.18598204890484e-05
8.36576580183869e-06
-4.35803295698949e-05
-3.72696298612628e-05
-5.03587142063787e-05
-4.83334793435787e-05
-1.96055234663004e-06
-4.34528461061567e-05
-1.44898626314402e-05
-4.07410496690441e-05
-2.1047837931828e-05
-2.47500502292693e-05
-5.59012902627203e-05
-7.4199694873852e-05
-1.53777773202974e-05
-3.47900076619907e-05
-1.89444744577592e-05
-1.78734140389185e-05
-2.60170824224386e-05
-1.72409397179848e-05
-3.64950459835655e-05
-2.95763789708697e-05
-2.6151326939739e-05
-5.89546857737019e-06
-5.25404758463763e-05
-5.42235412021648e-05
-4.00624421821446e-05
-3.59151949942777e-05
-5.07531238651529e-05
-5.73287853334583e-05
-7.66696733799875e-05
-2.05582752649615e-05
-2.41375008913317e-06
-2.81406513721192e-05
-1.00070044527478e-05
-4.36217380616005e-05
-4.23649297021176e-05
-6.73231822173496e-06
-4.31826994394865e-05
-4.36143997728666e-05
-5.05847991555446e-05
-6.0687385555224e-05
-1.14464274259012e-05
-9.8341334710866e-06
-5.85533197550018e-05
-2.90058994941839e-05
-4.34493221827832e-05
-3.09215378484373e-05
-5.10456898829674e-05
-3.18435908565289e-05
-4.75684895763679e-05
-2.73886906209747e-05
-2.54314953004745e-05
-2.12848495577239e-05
-2.73239915440337e-05
-2.14953541197588e-06
-4.49614842085232e-05
-4.43010248148501e-05
-4.41031659312237e-05
-1.90618040878677e-05
-5.36058187818723e-05
-1.35836807396187e-05
-3.35065965194691e-05
-5.33621665139698e-05
-5.5959788823311e-05
-1.10444851133029e-05
-1.6272317416785e-05
-1.29347965360741e-05
-3.30701410063784e-05
7.94244740988891e-06
-5.34519872863692e-05
-2.34706770723279e-05
-2.92021157903502e-05
6.90092889772791e-06
-3.11980674576089e-07
-7.29937614804149e-05
-3.93366372981283e-05
-6.0641003838628e-05
-1.88918016264553e-05
-2.89124985084397e-05
-6.02324495551273e-05
-3.53662568115747e-05
-1.90240907668355e-05
-5.32349276038203e-05
-6.8881307031977e-05
-2.54654821802825e-05
-1.70263398880782e-05
-1.71007435941026e-05
-3.91731292029023e-05
-6.63928956768914e-06
-3.17532326189799e-05
-3.75733338096853e-05
-1.28082032469921e-05
-5.27483393276027e-05
-6.1349501929708e-05
-3.11179845423562e-05
-3.52834592952454e-05
-3.38958103705412e-05
4.18671975754486e-06
-5.2546500284327e-05
-3.04288331435433e-05
-1.77410878002572e-06
-8.9278690765557e-06
-2.42605401753683e-05
-1.8771888854003e-05
-3.4538396277688e-05
1.21325766651893e-05
-3.57135026296943e-05
-3.02588082154522e-05
-4.71087416008411e-05
-3.0439696627448e-05
-6.5466602588136e-05
-1.85733362277401e-05
-2.46286183330624e-05
-3.38723099051049e-05
-4.16064909921939e-05
2.00517640453318e-05
-8.43752207757637e-06
8.55107549544554e-06
-2.90515141586767e-05
-6.27534585987299e-05
-3.30213772364211e-05
-4.22059817245656e-05
-4.66589649699862e-05
-2.83749360159688e-05
-3.36704552581128e-05
-6.61588847232999e-05
-1.40158359004541e-05
-2.10300195274877e-05
-1.92508753069863e-05
-2.27662821638864e-05
-2.26282290904081e-05
-3.97324495560284e-05
-3.7625682852616e-05
-4.19058349806223e-05
-2.26512957025979e-05
-9.40774019714251e-06
-2.54092582951676e-05
-1.44647739705044e-05
-4.43015568264692e-05
-3.83299543803341e-05
-9.26682947971712e-06
-4.30567955731902e-05
-4.03752849392007e-05
-4.21709642192668e-05
-3.2333143595478e-05
-6.095065810616e-05
-2.42909828876978e-05
-3.13447358809537e-05
-4.5536531451515e-05
-3.27276484090344e-05
-2.53601379487213e-05
-2.91358762945358e-05
-3.2051332221229e-05
-3.59800829174761e-05
-2.48104941752976e-05
-4.69807978638907e-05
-1.59211244040493e-05
-4.66296696080719e-05
-6.12331844577269e-05
-3.08333213338131e-05
-5.55971414811736e-05
-1.11722830227848e-05
-3.66739936258738e-05
-3.02950659468979e-05
-4.70145356385531e-05
-3.22245060730026e-05
-1.89737597731648e-05
-3.36430663915424e-05
-2.18782178099083e-05
-3.97589598869052e-05
-4.1948469034399e-05
-9.88254424564071e-06
1.18645889849288e-06
-1.57732567554017e-05
-1.95907323604249e-05
-1.02900972067149e-05
-5.08463122192177e-05
-3.64335937436133e-05
-2.72371431878335e-05
-4.17167932715709e-05
-1.63312374198651e-05
-3.50294256731309e-05
-3.73912516882837e-05
-5.17520586176708e-05
3.0186023587247e-06
-6.33151248164824e-05
-2.7074977155724e-05
-4.28669633385829e-05
-2.85892080079372e-05
-3.06791508876493e-05
-2.74848542994666e-05
-2.93514253313489e-05
-6.44093082719825e-05
-3.50731306624637e-05
-9.98732860460315e-07
-3.24008367246532e-05
-1.11203589078516e-05
-4.57460452373059e-05
-4.5130873218118e-05
-5.65078409542168e-05
-1.14438474438546e-05
-4.53161363475722e-05
-1.83280548935065e-05
-2.11283304021536e-05
-5.46617901840048e-05
-2.13330061284556e-06
-3.78354341587229e-05
-2.31239114318255e-05
-4.54482023236426e-06
-3.25544420508674e-05
-1.50203982414811e-05
-3.31515145758178e-05
-2.1933985678422e-05
-1.7786533192795e-05
-2.01132477802633e-06
-2.09088525409299e-05
-1.69204483189507e-05
-4.5596806051407e-05
-4.57304213976948e-06
-2.01311788559647e-05
-6.38033127792168e-05
-1.83157539836405e-05
-3.94944631695622e-06
-4.13596691590722e-05
-2.16087899240422e-05
-4.40528035839708e-05
-2.14099237499334e-05
-3.35849505176024e-05
-3.38053900427204e-05
-5.12927291792925e-05
-5.73573092740011e-05
-3.9654291860772e-05
-4.79362967451192e-05
-1.88378337483504e-05
-4.13311107662491e-06
-1.60623607001266e-05
-7.57138848227919e-05
-2.95532024828313e-05
-1.0057663123294e-05
-6.52619623930673e-05
-3.1360242223972e-05
-1.39711367273772e-05
-1.99772631951218e-05
-3.63599054984227e-05
-2.07715476874131e-05
-1.53636473306485e-05
-1.21624535081188e-05
-6.35204578195664e-06
-8.4360357284706e-06
-4.07191027291966e-05
-3.0831459966017e-05
-3.56875361762764e-05
-5.50247546587175e-05
-1.95310582214315e-05
-8.14788569564767e-06
5.47895827567847e-07
-6.1470850875399e-05
-5.30374875398102e-05
-2.12584397247003e-05
7.70226906455959e-06
-2.84688968912544e-05
-2.30136924888755e-05
-1.39395255699796e-05
-3.46760786951547e-05
-3.60560888886646e-05
-2.17461933018397e-05
-4.15638225542546e-05
-5.00255259479652e-05
-3.84089360831457e-06
-5.54999421776351e-05
-4.60201738103353e-05
-4.22720573266687e-05
-1.97589777598147e-05
2.35160177279653e-05
1.11272901900861e-06
-2.30214873372485e-05
-2.93067381659476e-05
-1.39718962340389e-05
-2.67752048611842e-05
-2.73388122647117e-05
-3.5817687679833e-05
-3.32634207572896e-05
-4.67951523056603e-05
-2.79537094216845e-05
-1.65977664909306e-05
-2.92575193673744e-05
-1.40988630172872e-05
-2.00334500292381e-05
-1.43149034471362e-05
-8.22991073596419e-06
-2.28066548410149e-05
-4.65594797318029e-05
-2.72285318564075e-05
-2.80410132443354e-05
-3.31203208805561e-05
-3.71318793324071e-05
-2.47898038267814e-05
-2.96697882661415e-05
-3.04104300329053e-05
-5.74311307067823e-05
-4.25219313087099e-05
-1.4305400912038e-05
-2.11674477214574e-05
-1.91082545863463e-05
-6.96939556649848e-06
-2.48146070148128e-05
-2.98245515712439e-05
-3.33834333145902e-05
-4.44244218453492e-05
-3.638821219177e-05
-6.25331001541204e-05
-2.6709616463784e-05
-4.80425378214776e-05
-1.32238115994773e-05
-2.30878489580091e-05
-2.98384360666076e-05
-3.74683427974287e-05
-3.05882833329997e-05
-5.82270143100243e-05
-4.43156125860268e-05
-2.08473769501933e-05
-1.81138922794715e-05
-4.03599488397169e-06
-3.30269341477052e-05
-5.69305595944573e-05
-2.95869959787046e-05
-1.92034150969272e-05
-3.24378774750754e-05
-5.59816717884386e-05
-3.90234308841879e-05
-2.52228579518012e-05
-3.5381580773803e-05
-3.20425303747944e-05
-2.69925676030727e-05
-4.33906012694647e-05
-4.69964238601424e-05
-1.98756850775914e-05
-3.43305484914261e-06
-3.37731198349543e-05
-3.44575116054172e-05
-4.96282105532022e-05
-2.70704002212721e-05
-4.21880427523508e-06
-1.5801430103639e-05
-2.21526803517934e-05
-5.01865615788792e-05
-2.43732318532534e-06
-4.14429854643192e-05
-3.61470128995538e-05
-7.3474988750862e-06
-2.19549292468403e-05
-4.84375047110854e-05
-3.0173717626341e-05
-1.73453736704552e-05
-4.63266980357242e-05
-4.22932702411725e-05
-2.64613907237303e-05
-3.07421793273338e-05
3.55129420999289e-06
-2.00135003378765e-05
-1.63755203974218e-05
-2.85770088206611e-05
-1.29397136503981e-05
7.71433838093214e-08
-2.97736264400827e-05
-3.32328095530222e-05
-2.42038093285052e-05
-1.62701008204464e-06
-1.51066210139737e-05
-3.53396244726781e-05
-3.89808920318464e-05
-1.79111835418353e-05
-3.56249241727095e-05
-3.81806384619497e-05
-6.35868182000205e-06
-3.35058257575942e-05
-1.8643182986338e-05
-2.52847040921512e-05
-6.10053846522379e-05
-4.21669493047107e-05
-4.37489599305251e-05
-2.10201540374889e-05
-5.81917605616215e-06
-3.57568431349456e-05
-2.44772970392324e-05
-4.0497417084837e-05
-4.92619678570454e-05
-6.81919473320929e-05
-4.1149160550645e-05
-2.32847440875551e-05
-3.75136609115696e-05
-4.13053986260617e-05
-3.18044767225797e-05
-5.06494389481941e-05
-2.64162663031439e-05
-2.52013843942903e-06
-3.74518454350263e-05
-3.15201411704788e-05
-3.33463674935307e-05
-4.86326994418076e-05
-1.27218143366658e-05
-6.39650370650526e-05
-5.72078446090745e-05
-2.75189940755944e-05
-7.53668208822351e-05
-2.53528221865669e-05
-2.56339918794969e-05
-3.33219471888273e-05
-3.40085867550679e-05
-2.38698447569828e-05
-5.65317069331763e-05
-3.15757727221177e-05
-5.13063139022383e-05
-5.09785033122173e-05
-5.87245353702838e-05
-1.82334034513929e-05
-2.53813585112865e-05
-7.09576022962353e-05
-1.86697011163249e-05
-4.42299858580879e-05
-3.93945774874261e-05
-1.59640888749682e-05
2.01958518105813e-07
-3.8026393893369e-05
-1.31997429990041e-05
-2.42159831829256e-05
-2.78479384878719e-05
-2.01136736950752e-05
-4.47626782064904e-05
-4.42908087034222e-05
-4.30681354831393e-05
-1.96013283395982e-05
-2.1601093461705e-05
3.2652887313971e-07
-2.01407092483252e-05
-1.3693210265985e-05
-3.90021524867509e-06
-4.40913485569662e-05
-2.5364294564467e-05
-2.40117397427663e-05
-2.3017943850374e-05
-1.66958224542467e-05
-3.06855574567045e-05
-3.41955919402748e-05
-4.33234429674612e-05
-5.41170362480545e-05
-2.85625995774641e-05
2.50206379953571e-06
-4.80201662430295e-05
-4.47096909450267e-05
-3.25362609038244e-05
-1.74257982933077e-05
-3.05434957169497e-05
-2.0537853407834e-05
-3.22849509733163e-05
-3.65180982766503e-05
-1.31683745001014e-05
9.68370128715573e-06
-4.12438501604959e-05
-2.51361121993008e-05
-1.96686245441152e-05
-3.31695733664729e-05
-5.18904950796394e-05
-3.43786926532351e-05
-6.83890718832153e-05
-1.14211158563737e-05
-2.83978571458569e-05
-2.05358526480426e-05
5.64487871398604e-07
-3.92689391297708e-05
6.04637622257029e-06
-5.5066543167864e-06
-4.45577743252926e-05
-3.129010660124e-05
-3.59835817578697e-05
-5.37858916227358e-05
-6.0107755220838e-06
-2.77352896809575e-06
-2.9781316559632e-05
-3.60458092273583e-05
-4.92001308921519e-06
-2.26585002093411e-05
-1.53450158113673e-05
-1.71831497902622e-05
-2.7703747499874e-05
-2.46937846168351e-05
-3.59785720499369e-05
-1.29079063807208e-05
-7.89410696279653e-06
-3.53317549949804e-05
-5.1865017895428e-05
-5.20462136761022e-05
-4.41648697022003e-05
-2.3093819694355e-05
-8.41802232333963e-07
-3.63555345034257e-05
-1.42887331040429e-05
-6.23135049886578e-05
-2.23762585546148e-05
-4.70268587055351e-05
-1.43092979109524e-05
-1.44815539032993e-05
-1.37430681561287e-06
-2.94639416273278e-05
-2.14875487352802e-05
-4.24065706806286e-05
-2.08123910953572e-05
-3.55992357754325e-05
-1.77119197167397e-05
-4.91874520094179e-05
-4.62397075448193e-05
-4.65646169893246e-05
-3.52333496009574e-05
-2.77730209952619e-05
-4.80560334996456e-05
-4.90532375355841e-05
-8.86632471360331e-06
-3.09725096432595e-05
-3.00098775921711e-05
-1.23419719231464e-05
-3.47850127928668e-05
-1.03477071936201e-05
-9.86865910849999e-06
-2.70406573182386e-05
2.91867503454837e-06
-6.97547022149971e-05
-1.68454893480487e-05
-4.13825579256146e-05
-1.08650110569084e-05
-1.42254303452574e-05
-2.70419793070835e-05
-5.54332103123065e-05
-5.30445894743405e-06
-1.7909878794368e-05
-9.79841695129039e-06
-3.46722109408556e-05
-7.72667975511688e-05
-2.57588445828142e-05
-2.05317960028468e-05
-1.80777490203047e-05
-1.04975390368139e-05
-3.66687673686531e-05
-1.5049616362016e-05
-4.67965779849069e-05
-7.56806656029448e-05
1.30531438100266e-05
-2.31653260590952e-05
-3.15909892514623e-05
-4.88462072497847e-05
-6.55971199504698e-05
-3.78022451475819e-05
1.37682250014981e-05
-1.9309158838955e-05
-1.77587840326155e-06
-4.76109036422304e-05
-2.33036652962235e-05
-4.40832070769608e-05
-2.26781743373103e-05
-3.60417220156738e-05
-5.18472647142221e-05
-1.6110997544728e-05
-1.34724088962473e-05
-3.13903803290967e-05
-3.95411550565733e-05
-3.37775288127962e-05
-2.2551482562056e-05
-5.24588705022392e-05
-3.76835617889445e-05
-1.09153144053274e-05
-1.75081094112498e-05
-4.87234371508278e-05
-2.24568107850422e-05
-3.8474865812472e-05
-2.56228708111043e-05
1.40924301059214e-05
-6.45133697122643e-05
-2.74276518245319e-05
-2.24523065301673e-05
-7.17743514449227e-05
2.69424860949869e-06
-4.77753348864901e-05
-1.8417334231562e-05
-3.59484208169076e-05
-2.73948795738366e-05
-9.35313441100481e-06
-2.02834942330716e-05
-2.17273451639311e-05
-4.42415951717051e-05
-2.32905015153945e-05
-1.06350097147539e-05
-3.10506555060593e-05
-5.10963557536234e-05
7.28565482080726e-06
1.58030252043348e-05
-1.03612158649571e-05
-3.91669737398772e-05
-3.82068236040094e-05
-5.86739219714587e-05
5.07357681321413e-06
-5.99666908999694e-05
-6.77628379179445e-05
-2.25644105119365e-05
-2.52049760477904e-05
-2.95841971464444e-05
-2.6552975035267e-05
-3.17480423772952e-05
-1.59839126117766e-05
-5.37974018271189e-05
-3.88994884125822e-05
-8.99563100869333e-06
-4.2107906930985e-05
-6.85715462942206e-06
-5.3860316858446e-05
-2.28152182015634e-05
-2.42515611034314e-05
-2.02401742036964e-05
-2.12939690428957e-05
-3.90289873351304e-05
-9.56611235342552e-06
-2.21260405639628e-05
-5.03039679049798e-05
3.61546601172955e-06
-3.50924969921251e-05
-2.20833349862792e-05
-7.24323047875892e-05
-2.59929788462687e-05
-3.37014747755796e-05
-3.3938902499946e-05
-4.69527482141743e-05
-3.99691498897726e-06
-3.6412418117079e-05
-3.52705300837775e-05
-3.61301288729083e-05
-1.97908860962076e-05
-3.08579492397057e-05
-2.34354095348044e-05
-1.75692733059737e-05
-2.40522359051631e-05
-1.75253935105667e-05
-1.23472927868717e-05
-1.09877741433643e-06
-3.64740921452941e-05
-2.50074331070357e-05
-5.02814863876239e-05
-1.73280436858681e-05
-4.75967950849488e-05
-4.08398164533718e-05
-8.22787960846284e-06
-2.85061780897395e-05
-1.00421936090853e-05
-3.97827559634442e-05
-1.76080147132987e-05
-2.15763648138262e-05
-4.22378455118502e-05
-4.07851547536501e-05
-7.63308628292303e-06
-2.77221059362061e-05
-4.66964079077211e-05
-6.84690218095484e-06
-3.68825912818318e-05
-3.34803887659078e-05
-3.30153731040821e-05
-2.59582438529003e-05
-2.44936338009141e-05
-4.12471210730693e-05
-6.35174011290456e-05
-1.07693941060756e-05
-2.72899657320269e-05
-2.99073855359761e-05
-4.71138522284227e-05
-4.02634309582083e-05
-5.11974651975552e-05
-3.64011537555942e-05
-3.75034022523259e-05
-2.40460323196116e-05
-1.56516562730167e-05
-4.6769070526585e-06
-4.5059930291951e-05
-1.6685546525801e-05
-3.42585839131562e-05
-1.99416569599963e-05
-3.93030707306626e-05
-1.78568192502435e-05
-1.97786646909946e-05
-6.09272872865721e-05
-4.13850162267819e-05
-2.10734812659935e-05
-1.72820417201969e-05
-1.88334392724557e-05
-2.53271198772654e-05
-3.92719461246627e-05
-2.47511477905346e-05
-3.04765109001822e-05
-3.33075192378084e-05
-2.7800848921249e-05
-3.0934345648455e-05
-2.03626586032074e-05
-4.22961931620285e-05
-4.67256847082604e-05
-4.13885260804425e-05
-2.46999597487104e-05
-3.80182989199543e-05
-2.19155285599948e-05
-4.60232194208611e-05
-2.24887195982118e-05
-1.52870590409334e-05
-3.10977671260791e-05
-2.12403915518672e-05
-2.14187270967171e-05
-3.30953918558995e-05
-3.93593808947813e-05
-1.8873276224148e-06
-4.38364406465056e-05
-4.1307163989888e-05
-2.1490546764099e-05
-8.55522165175607e-06
-2.39778014164516e-05
-1.58975892226283e-05
-3.29680305651387e-05
-1.83861318071876e-05
-3.26022864374294e-05
-3.00506750356246e-05
4.83066257279502e-06
-3.83027442157461e-05
-5.50700345988533e-05
-1.60516812629867e-05
-3.12662508862757e-05
-4.89559379981713e-05
-7.39918392286106e-05
-3.70857154546451e-05
-4.11773428861811e-05
-1.59961259763724e-05
-3.57645889464068e-07
-3.44455806493364e-05
-2.28682851606278e-05
-4.56571390047909e-05
-1.17958230254091e-05
-2.50820891692758e-05
-3.78916015309147e-05
-2.89074678718735e-05
-2.07558231764459e-05
-1.19013197169316e-05
-3.42474834097763e-05
-1.62265969560607e-05
-2.53254848359692e-06
-2.60288189151611e-05
-5.3706929688778e-05
-3.32749471211368e-05
-3.19167504247053e-05
-2.78628522879345e-05
-2.49486707499537e-05
-2.67334930368351e-05
-3.07727997792929e-05
-3.06943285620209e-05
-2.84037786844285e-05
-7.89751744005687e-06
-1.80581298185689e-05
-2.07796000526179e-05
-3.22449966165002e-05
-3.17819282785165e-05
-5.27607651910207e-05
-2.25982532309219e-05
-3.46011070446367e-05
-1.37474347975848e-05
-5.36313410526258e-05
-8.20445883421456e-05
-3.04541775074954e-05
-3.32523483862496e-05
-3.70280543857174e-05
-5.54733448838758e-05
-3.40312277744691e-05
-2.46838195287733e-05
-4.13591621118755e-05
-2.16929488756584e-05
-3.37752820581091e-05
-1.05133089819176e-05
-1.18695859292207e-05
-4.21037630852133e-05
-4.95028479558981e-05
-2.69792663880433e-05
-2.52437441895606e-05
-5.96894218426217e-06
-3.74847839611188e-05
-5.10634254221052e-05
-4.05758345995141e-05
-2.55517369575883e-05
-3.08110899685799e-05
1.88120407650603e-06
-9.33824523890585e-06
-3.22237504263269e-05
-6.62262061197093e-05
-3.91926607993678e-05
-3.39323096069123e-05
-2.45438034996506e-05
-5.43738885154308e-05
-4.2099957314687e-05
-3.58362120712845e-05
-1.88144075575358e-05
-2.05055930974749e-05
-4.98896971609459e-05
-2.37510016217279e-05
-3.20839378043651e-05
-1.07560435246086e-05
-1.99957684906753e-05
-1.24269722205464e-05
-2.76024959488222e-05
-3.37099747934952e-05
-4.93796552088172e-05
-5.13903803062447e-05
3.88909249830491e-06
-3.35779710982172e-05
-3.66563584109871e-05
-3.71747675328037e-05
-1.60151827534488e-05
-3.64626517815655e-05
-4.22588110119527e-05
-2.79006889370461e-05
-1.18166580734172e-05
-5.94812340097432e-05
-1.61434543080823e-05
-4.96557501517644e-07
-2.18609755850504e-05
-1.80344257356466e-05
-5.14061425977164e-05
-3.47254151171415e-05
-2.81693674226287e-05
-1.90872722461066e-05
-1.19401202553303e-05
-2.22941339680509e-05
-3.18619695178851e-05
-3.78844300156754e-05
-2.69069300682564e-05
-5.20209705982621e-05
-3.6057288014672e-05
-4.5254798298064e-05
-4.62306642001863e-05
-6.10321464891294e-05
-4.57387452390352e-05
-1.46080673352868e-05
-6.19891451005661e-05
-1.67455057339323e-05
-2.34485462427717e-05
-5.29928174178304e-05
-1.17173454338166e-05
-3.27579547380819e-05
4.95733499870509e-06
-4.34327701630274e-05
-3.86664146813932e-05
-2.65605878780852e-05
-4.31418963192729e-05
-2.30036682743183e-05
-8.13588558791581e-06
-4.84409008473529e-05
-4.01072666887069e-05
-1.26141105234486e-05
-5.38807286663034e-05
-2.99296947509817e-05
-4.40976413238925e-05
-4.11620538078384e-05
-2.51189110381026e-05
-3.25430884454912e-05
-5.33490189446689e-05
-1.89785023155459e-05
-4.73607278029557e-05
-3.82707774234577e-07
-3.81373355212631e-05
-3.37937897304715e-05
-2.90756124009102e-05
-3.95160866309198e-05
-1.34963073698349e-05
-2.44813807884314e-05
-4.08581446169058e-05
-4.85009216588146e-05
-5.67149279243446e-05
-3.21416977962884e-05
-6.18654833898209e-05
-3.33436125660774e-05
-5.05625576855775e-05
-5.75171780973838e-05
-4.32188780876845e-05
-5.24065872906284e-06
-1.65624021186654e-05
-5.18483515963949e-05
-3.7090213995523e-05
-1.36992404962849e-05
-3.95185060487775e-05
-3.18307617952311e-05
-6.05133509354021e-06
-1.86003879197717e-05
-1.89228151286002e-05
-5.82866817637585e-05
-2.96429195362186e-05
-3.51649408597988e-05
-1.60210261608553e-05
-1.71668939510576e-05
-4.64067528909796e-05
-2.29096714740125e-05
-1.5402872892016e-05
-2.71642359214863e-05
-3.96403711407039e-05
-5.65989536028846e-05
-4.20405032226126e-05
-4.86466456132955e-05
-2.96830335917965e-05
-4.18426060898893e-05
-2.64958431413505e-05
-3.98281121467007e-05
-1.57884886399689e-05
-3.50605376938686e-05
4.04443389466094e-06
-1.95917262697426e-05
-4.7316498192561e-05
-3.16679374613092e-05
-3.39149912892679e-05
-4.61364183562671e-05
-2.68510089292967e-05
-2.62831747218665e-05
-3.8494308448882e-05
-8.43237604007783e-06
-1.82876419163267e-05
-3.20917331121927e-05
-1.57108796742712e-05
-5.2090228132082e-05
-3.59272719008859e-05
-9.07894377319352e-06
-2.60688526133812e-05
-6.29658626788742e-05
-1.93856008034104e-05
-3.64633445049891e-05
-2.39121408874027e-05
-1.88895778841972e-05
-4.38122727699786e-05
3.61984733142493e-07
-4.87204830469342e-05
8.71198656871971e-07
-4.6658863228472e-05
-1.31486321350354e-05
-1.56774843837573e-05
-2.30848141825577e-05
-4.0616780102757e-05
-2.55466467028059e-05
-3.13405515171088e-05
-2.31122298889927e-05
-1.5803832529193e-05
-1.50975419153236e-05
-3.54741339588295e-05
-2.60961290537324e-05
-1.33375081672001e-05
-4.48263723946212e-06
-1.02877787869214e-05
-2.75334500133581e-05
-1.72922205831035e-05
-2.62976442867586e-05
-1.60493334805728e-05
1.14447652320759e-06
-5.62337206116968e-05
-3.53667699303883e-05
-1.1671738365385e-05
-4.08937740154547e-05
-2.43250529903809e-05
-3.33280879484123e-05
-2.56708087341791e-05
-2.29104622380804e-05
-1.66310573571277e-05
-2.14646428232289e-05
-2.81936082270278e-05
-2.52014850718237e-05
-2.57740335851726e-05
-5.40504583822311e-06
-2.88570788410289e-05
-1.36442762781269e-05
-2.44025415073415e-05
-3.83038910984505e-05
-3.35396059587329e-05
-1.18329578236272e-05
-1.72579628558412e-05
-1.68267255293016e-05
-2.01557427285012e-05
-1.73386294388134e-05
-5.94251730385154e-06
-1.8299064616787e-05
-1.26086488814545e-05
-3.04814848414345e-05
-7.11712213691571e-05
-3.81650828048045e-05
-1.74297145694022e-05
8.81672964162862e-06
-2.27568950626295e-05
-2.04163795866683e-05
-1.50030238299762e-05
-3.97664997821922e-05
-3.73345094507791e-05
-1.47831244276376e-05
-1.03319252756523e-05
5.01578093161555e-06
-2.73177156821259e-05
-2.01996127810258e-05
-1.78889406736298e-05
-3.72534957030467e-05
-3.6042331512905e-05
-6.3158871401082e-06
-3.44786230085557e-05
-7.30060863071697e-06
-2.04632677574877e-05
-4.55267744260925e-05
-2.28537419082654e-05
-4.56030672050969e-05
-2.38907137530078e-05
-1.96370048286481e-05
1.77734460270579e-06
-6.9844164111662e-06
-4.89442915076342e-05
-4.80055830534453e-05
-1.47427097492317e-05
-5.29811209639733e-05
-2.77359055112291e-05
-4.14296300391466e-05
-2.20570273726241e-05
-4.08996532949731e-05
1.61056083989051e-05
-4.38194430501985e-05
-3.28487150130321e-05
-3.84705635044986e-05
-2.29369699882036e-05
-1.98266955376135e-05
-9.73372637943927e-06
-3.41891736608771e-05
-2.58297770072873e-05
-2.87377020467821e-05
-9.16792472039304e-06
-1.68684356031302e-05
-6.47763269159193e-05
-1.90942105835281e-05
-2.33669245496368e-05
-2.31925438661904e-05
-2.71008979467062e-05
-6.15072232427741e-05
-2.45749823254266e-05
-2.71973694895772e-05
-1.25578605672216e-05
-5.43214662286162e-05
-5.82581090049091e-05
-5.68200408467442e-06
-2.05677357944168e-05
-3.40878905336442e-05
-2.31955491405242e-05
-2.9069801155448e-05
-3.76300369202162e-05
-1.31956473258277e-05
-5.29509239601732e-05
-4.2630039926111e-05
-1.83477694603181e-05
-3.0640153321674e-05
-3.63093521453796e-05
-2.99637091200012e-05
-7.10779930220557e-06
-4.89654879826382e-05
-1.35850413048345e-05
-2.10362333757256e-05
-5.03646481036413e-05
1.63540430917114e-05
-2.85345264000964e-05
-2.70074794796592e-05
-4.14773981411127e-05
-3.22027441046518e-05
-1.90258839403451e-05
-5.78601581533436e-05
-1.73962844294319e-05
-3.78889069179552e-05
-1.93664001679868e-05
-4.56149468029675e-05
-8.72171770706297e-06
-3.40057996428214e-05
-2.56363960636036e-05
-1.98357667232772e-05
-7.80314381852614e-06
-3.05321719378295e-05
-1.73784546656078e-05
-1.05594032895072e-05
-2.57575180905774e-05
-3.92493357788796e-05
-3.27705249896535e-05
-3.23039657544419e-05
-2.65034679512118e-05
-3.07025998836326e-05
-1.25180128669499e-05
-1.73482439606228e-05
-3.28582664234448e-05
-3.05848953954392e-05
-3.51191977920879e-05
-5.9666397996791e-05
-7.85735922797684e-05
-1.76803305838127e-05
-2.15428455708053e-05
-9.65200454658906e-06
-5.31473532243727e-05
-9.23019005402767e-06
-2.94413404031526e-05
-3.29287170410328e-05
-4.15254882563187e-05
-1.99916888835035e-05
-2.90240987591144e-05
-2.78468296835418e-05
-1.74798676425628e-05
-2.88272757722841e-05
-3.78180074535146e-05
-4.03167352255692e-05
-3.28664725164789e-05
-3.94534316066624e-05
-6.72844002945559e-05
-2.90144873729098e-05
-5.39423179632716e-06
-2.72108664141422e-05
-1.96739959253131e-05
-8.80551031257466e-06
-3.73389758296171e-05
-2.50494847560011e-05
-2.24819468641847e-05
-8.64043686393274e-06
-7.8462585040148e-06
-4.32004370987715e-05
-4.73528001660823e-05
-3.17250234263696e-05
-8.9470125405689e-06
-1.53047874725673e-05
-4.05366766001112e-05
-2.78585817268673e-05
-2.12070292206354e-05
-1.48020884091717e-05
-5.22051707756583e-06
-5.12771689786525e-05
-2.91062600685053e-05
8.9667536579698e-06
-2.49972778442363e-05
-2.20926556711416e-05
-5.03936543142078e-05
-2.23297242383635e-05
-7.32735723314486e-06
7.84821264188363e-06
-5.17660902078093e-05
-7.19975763558307e-05
-2.11771230028647e-05
-2.51812787940559e-05
-5.41720297778441e-05
-4.57797176740166e-05
-3.24124170450864e-05
-3.94641066773961e-05
-2.69749814720188e-05
-2.21967682224921e-05
-5.1915277684469e-05
-3.13598505757037e-05
-2.10814182890886e-05
-6.99426782920255e-05
-7.95313523043766e-06
-2.18829230000513e-05
-1.94918296531768e-05
-5.41486515868604e-05
-2.05642703461536e-05
3.78996536660277e-06
-4.63576497195316e-06
-8.55223543322317e-06
-3.93773128448626e-05
-5.38663060418101e-05
-4.72454481812035e-05
-1.90183035093044e-05
-2.17124148395212e-05
1.90986904228174e-05
-2.24918740025906e-05
-3.11106396407521e-05
-1.50942836215296e-05
-1.63432078795967e-05
-4.11588738083806e-05
-3.76668965003022e-05
-3.61573305648522e-05
-1.0727366490208e-05
-3.3654681120459e-05
-4.8819998016887e-05
-3.78456668784459e-05
-3.91128380572173e-05
-5.17848057516056e-05
-5.38939676556136e-05
-3.3092757491219e-06
-4.36569118073349e-05
-4.57441051691204e-05
-2.09937534322844e-05
-3.21189965500752e-05
-4.65028135664222e-05
-4.0677091291377e-05
-4.07279799220384e-05
-2.8344759146508e-05
-3.05186044843108e-05
-1.86267528493828e-05
-1.1460056054438e-05
-1.75159048613566e-05
-3.50273197547144e-05
-3.86954196546897e-05
-5.0649408267036e-05
-2.05577251630365e-05
1.42869287200251e-05
-5.43129354166766e-06
-3.79314643022917e-05
-3.27095687421541e-05
7.9602714500904e-06
-3.36017625811866e-05
-8.33670143802172e-06
-2.00733884336371e-05
-1.21272512395272e-05
-7.15216955744854e-06
-3.07251240387951e-05
-2.55000671621624e-05
-2.99149418110282e-05
-1.67426897794459e-05
-2.13044149267544e-05
-5.49307175564404e-05
-3.94818074592801e-05
-3.09714205302374e-05
3.82883733671715e-07
-1.89770559276376e-06
-2.08194024188075e-05
-3.36629634899483e-05
-4.72417406524148e-05
-1.94504869842832e-05
1.0537221881271e-05
-3.06830113449833e-05
-2.49338052901522e-05
-1.98315533287309e-05
-4.05088317097608e-05
-2.83380340675644e-05
-3.22787000333482e-05
-2.59977263125154e-05
-1.60238318669328e-05
-3.8629712235711e-05
-5.69984325779097e-06
-6.66083528919026e-05
-4.77951988837827e-05
-2.07644800943181e-05
-2.61048207433307e-05
-1.39098340489942e-05
-1.54664108002329e-05
-1.38510006050056e-05
-2.1558214287292e-05
-4.26060589729305e-05
-2.55401138669312e-05
-1.60967858794171e-05
-3.00299698881388e-05
-1.59395211465899e-05
-2.46788735614998e-05
-3.5684729430382e-05
-5.05097491929251e-05
-3.79527039378883e-06
-2.96364774466571e-05
-4.91069071328617e-05
-6.76489395083563e-05
-2.72250683740995e-05
-2.43685252103926e-05
-2.08904717518842e-05
-1.35566830574205e-05
-2.02515498011783e-05
-1.25433912124444e-05
-3.04480099649843e-05
-3.85270356316554e-05
-2.31513793557595e-05
-2.24720302440955e-05
2.14394100093502e-06
-2.46589750889768e-05
-1.62508672889728e-05
-4.51251669540059e-05
-1.82329387557089e-05
-4.17602866260417e-05
-4.78547892455173e-05
-3.26844771062587e-05
-4.62784982899582e-05
-2.48027612292056e-05
-2.54757107085925e-05
-3.00976584163208e-05
-4.04452136475168e-05
-3.22677005782617e-05
-5.81622597127992e-05
-5.28535321665497e-06
-3.4703232593269e-05
-2.53382922466153e-05
-3.47834537220778e-05
-3.21663602561042e-05
-3.67485900141005e-05
-1.23134182750325e-05
-4.64584873929053e-05
-3.20680958562674e-05
-3.83066094376525e-06
-5.89299061677217e-05
-2.02851224173602e-05
1.45730691261335e-06
-4.63612682229921e-05
-2.83010071767917e-05
8.25204999030242e-06
-1.79900524442205e-05
-3.49369691795369e-05
-1.99176932758353e-05
-3.72931762024108e-05
-6.63895884310341e-05
-2.61844907790118e-05
-3.32156334190125e-05
-5.08562129651859e-05
-7.53194148369775e-06
-3.18724136870482e-05
-2.23824595072709e-05
-4.08449098812543e-05
-3.15078629548394e-05
-4.25730231436674e-05
-1.20453886729524e-05
-5.1186378330611e-05
-1.70241630916483e-06
-1.24560268481838e-05
-3.77662163128101e-05
-2.25315014204362e-05
-3.64340717683195e-05
-6.26481954001215e-05
-2.13579882653894e-05
-4.06141938747951e-05
-1.79332902865813e-05
-3.90399960090008e-05
-3.60191523052845e-05
-4.72942137232917e-05
-3.24772160723169e-05
-7.09999460174924e-06
-4.85440787815404e-05
-3.14392435127984e-05
-5.31019848572582e-05
-2.36149511016884e-05
1.77451490152388e-06
-3.58898732901151e-05
-3.12104323135997e-05
-1.97990326467865e-05
-3.53256131511853e-05
-1.14235434012929e-05
-3.85720391585474e-05
-1.60025645399884e-05
-9.21376189966036e-06
-1.56816922774589e-05
-3.9620840867937e-05
-2.30573355609511e-05
-3.7711875295463e-05
-1.72494999645245e-05
-2.33047952741886e-05
-4.56223770105521e-05
-2.21782789740379e-05
-2.23414515561057e-05
-4.35370417936871e-05
-3.41482090705829e-05
-4.35057209138186e-05
-3.25407309751558e-05
-6.73319699588521e-05
-3.72477025574201e-05
-2.91157404726061e-05
-1.31640893272258e-05
4.13831557737394e-06
6.4309576030967e-06
-2.63613474857776e-05
-4.83946547487046e-05
-4.23282425632693e-05
-2.2283054355503e-05
-4.88887957128906e-05
-3.42398718793713e-05
-1.49400297868592e-05
-3.82988092309346e-05
-1.94985561171509e-05
-3.05130197010843e-05
-3.5062140592446e-05
-4.21905017909463e-05
-3.27910350738177e-05
-2.978579808357e-05
-7.17708711116896e-05
-3.59490879680167e-05
-2.93453644535533e-05
-2.12235975953591e-05
-1.93446407130344e-05
-4.18729675510331e-05
-4.00036690955729e-05
-1.89756833114296e-05
-3.19538719062455e-05
-3.31954209630727e-05
-1.22403679954213e-05
-2.44340103997776e-05
6.13827871176177e-06
-2.25533507197661e-05
-4.44248718114212e-05
-3.08806633389043e-05
-7.92839748907754e-06
-4.98833009352021e-05
-3.26492904676561e-05
-4.86330104526579e-05
-1.382273578655e-05
-3.28694357197057e-05
-1.72479947214788e-05
-3.9276523064491e-05
-2.17009937139993e-05
-6.53462295714444e-05
-3.38134709577845e-05
-2.5132476946651e-05
-4.08145754870515e-05
-4.98346573508965e-05
-5.13180602096149e-05
-4.02651656301788e-05
-2.16294544483469e-05
-5.24527492320583e-05
-8.38543209910897e-06
-2.38043368515114e-05
-3.97596081086338e-05
-3.14812515022292e-05
-4.68814615134765e-05
-4.25500303023934e-05
-1.05839489181538e-05
-2.1838537789418e-05
-2.42726794833249e-05
-4.0777878664997e-05
-2.68728715194238e-05
-2.27042406031252e-05
-2.38585860877385e-05
-1.19725391343704e-05
-4.98229042454084e-05
-3.84349454747822e-05
-2.47011869563671e-05
-5.10231563017719e-05
-2.49185383026123e-05
-3.72561129270959e-05
-3.89923080832496e-05
-5.22270105686808e-05
-3.76667975191501e-05
-1.59491260231716e-05
-3.61283709952994e-05
3.54411455200846e-06
1.8687724736352e-06
-1.21506042066265e-05
-2.57927886560171e-06
-3.05284464334773e-05
4.67197788118988e-06
-1.70109760683342e-05
-4.51948492710719e-05
-3.06617422189702e-05
-2.12904656643064e-05
-2.95896284672524e-05
-4.38997653521392e-05
-3.78768036025025e-05
-4.43378142462128e-05
-1.99603252487412e-05
-2.19716504609316e-06
-4.48102133978339e-05
-4.95803773518406e-05
-5.33480474905145e-05
-6.96175943563533e-05
-2.94751995557534e-05
-3.4184456114366e-05
-5.2792763037264e-05
-3.41891312859389e-05
-2.89204087431042e-05
-1.37636247729711e-05
-2.48909225467568e-05
-1.47855892980466e-05
-4.14118072041519e-05
-2.56659219167749e-05
-4.59023619601496e-05
-2.18704399592373e-05
-2.36554761485076e-05
-2.98804999455842e-05
-1.48150170431447e-05
5.18123093257498e-06
-2.34499720993124e-05
-3.44292005320509e-05
-1.01405672479774e-05
-2.63479067680922e-05
-9.53774891344429e-06
-4.07839579950912e-05
-3.81252674070382e-05
-7.61415253676223e-05
-2.50553600105592e-05
-2.52937901707655e-05
-1.69263695655457e-05
-1.79666723433427e-05
-1.24600156341322e-05
-2.53220519703189e-05
-1.62089777629946e-05
-1.5857539448456e-05
-1.0628850612895e-05
-4.02629075736391e-05
-2.43833595452886e-05
-4.20481237575847e-05
7.77826575372844e-06
-8.37771147344458e-06
-4.66107866688092e-05
-3.2427128107012e-05
2.64843699776779e-06
-5.71699011492138e-05
-9.58659372410063e-06
-5.63472140296596e-05
-6.12996268756384e-06
-1.68375012325599e-05
-3.29979480612292e-05
-2.55205296744853e-05
-4.11414708504834e-05
-2.74931024513741e-05
-4.58270863972662e-05
-5.33264633124708e-05
-3.85637323624687e-05
-4.66877457793305e-05
-2.36030861874953e-05
-4.10347648484353e-05
-3.93898342534673e-05
-3.52084598534484e-05
1.9722428659376e-06
3.21886703351636e-06
-4.22380450909459e-05
-2.92438287190282e-05
-3.48639072519917e-05
-2.13741496361695e-05
-3.13747667275704e-05
-4.84672844791798e-05
-8.96458382684326e-06
-9.97404267669934e-06
-5.48144024162283e-05
-2.68075283877647e-05
-3.81609159975578e-05
-3.41999274592919e-05
-2.06406749071365e-05
-4.10397999476567e-05
-5.56345665883598e-05
-1.69770975507875e-05
-3.99900810486112e-05
-4.89641889491049e-05
-3.17897659622699e-05
-3.80378702382457e-05
-3.09799527483752e-05
-1.85326363580073e-05
-3.62346491861877e-05
2.84258277852605e-06
-5.38010156357337e-05
-1.50158757466163e-05
-3.42696169373439e-05
-8.70206414587074e-06
-3.19958738138084e-05
-2.11663687810075e-05
-9.79066177739526e-06
-5.38203898615176e-05
-3.91195679971707e-05
-6.11300461586999e-05
-2.89911920382498e-05
-2.0256216038942e-05
-2.25259302558645e-05
2.36219249836765e-06
-2.13266932250005e-05
-2.76984753290489e-05
-2.92641816986314e-06
-1.85424277838658e-05
-3.6821301883803e-05
-1.71629303474644e-06
-2.36463262323626e-05
-2.75485004128576e-05
-1.10715827021399e-05
-1.64646774790893e-05
-2.61102715433016e-05
-1.84401278523059e-05
-3.64672318411401e-05
-1.65153232822612e-05
-3.56743032516075e-05
-6.13680143170973e-07
-3.11887221547034e-05
-3.47139594391108e-05
-2.40395798847933e-05
-4.11566908876785e-05
-4.86611851917063e-05
-3.94289514989109e-06
-2.12323931451749e-05
-4.80857416102941e-05
-4.70200412990439e-05
-3.85505797264451e-05
-4.43047907798854e-05
-3.01991634190719e-05
1.02198082763804e-05
-3.54940669701563e-05
-6.66991919843826e-06
-2.29834462917237e-05
-1.85485574748129e-05
-3.69611923557242e-05
-2.00260001330312e-05
-3.1667305805474e-05
-1.03703849141112e-05
-2.179941556063e-05
-2.69081722661042e-05
-1.89015510655354e-05
2.78521809360868e-06
-2.74122328853283e-05
-1.06072965766346e-05
-2.8619130035146e-05
-4.77481092547445e-05
-2.31832803791692e-05
-4.42675046853881e-05
2.02854502181605e-06
-4.44240832799648e-05
-4.51366232273917e-05
-1.32074010044032e-05
-1.86383549720861e-05
-3.70562995398364e-05
4.42459943000817e-07
-2.29300675884091e-05
-4.20534526744889e-05
-1.77470392527652e-05
-3.55235862776942e-05
-1.24583893069286e-05
-3.18204921987495e-05
-1.79709825822629e-05
-3.1026831491586e-05
-2.53658284465925e-06
4.46340629763466e-06
-3.44365897616011e-05
-2.52979211786592e-05
-1.65841344673436e-05
-1.96808790835812e-05
-2.66999660242768e-05
-2.10224699688759e-05
-3.4226202256082e-05
-1.66753443975657e-05
-2.10827857394899e-05
-7.75162564560517e-06
-2.2056054878351e-05
-4.33269723889763e-05
-1.75964387540453e-05
-3.67314849554809e-05
-1.96267528818656e-05
-1.20838829794744e-05
-1.66167017683501e-05
-1.88185829593239e-05
-2.38096984632377e-06
-2.84124292537494e-05
-9.42709420614136e-06
-4.31939378935002e-05
-3.77655924982944e-05
-3.96672223246838e-05
-3.67603899869956e-05
-2.93608933010364e-05
-3.01307323558576e-05
-2.90816781733705e-05
-5.85712929427921e-05
-3.24446473383428e-05
-1.99285803822955e-05
-4.43230331430297e-05
-3.31578254803286e-05
-3.85256645659952e-05
-8.87576418493027e-06
-3.2957024291325e-05
-3.86625177326987e-05
-6.68286249404834e-05
-6.35410706612424e-05
-1.05799898002754e-05
-1.20364976860896e-05
-1.47817186473731e-05
-1.2005992480467e-05
-4.34348530521202e-05
-2.17028692382359e-06
-3.72439866804953e-05
-2.33431381385299e-05
-1.69295848394734e-06
-2.33769780421135e-05
-5.00000806973799e-06
-2.99882461518514e-05
-3.97586319903798e-05
2.09761304976499e-07
-2.2482592990772e-05
-3.74030866197966e-05
-1.95883752952816e-05
-4.11100395145126e-05
-3.88563535134786e-05
-3.11766101995921e-05
-4.00819072120339e-05
-8.1491723108417e-06
-2.31486234657144e-05
-4.57203078867869e-05
-1.30364331020824e-05
-3.40975592701663e-05
-4.76724606806928e-06
-1.19757894247162e-05
-5.4571817058571e-05
-4.63224505670267e-05
-3.08798741076185e-05
-4.85340605878693e-05
-5.16502054669714e-05
-2.15971290559565e-05
-1.74786430003141e-05
2.59003481322812e-05
-4.90796505673985e-05
-9.40044946126835e-06
-5.18428440986452e-05
-1.87230303327741e-05
-6.71714019688582e-06
-2.22707287913492e-05
-3.0760650639188e-05
-3.81418536924423e-05
-2.74925429841761e-05
-2.27480244515425e-05
-3.12448200239509e-05
1.30108190201082e-05
-2.96247006454462e-05
-6.16226923179488e-05
-2.39880464802529e-05
-3.90583896228346e-05
-3.69995400775649e-05
-4.84494855442241e-05
-3.64321865425176e-05
-6.59045554540528e-06
-2.36737720852652e-05
-3.49980599867929e-05
-1.88864903909973e-06
-2.09007812313924e-05
2.5848183191111e-06
-4.02037722199549e-05
-1.05714167782311e-05
9.00370711801692e-06
-1.73760185048752e-05
-2.80112266820622e-05
-1.9743548155375e-05
-2.95533349521548e-05
-3.48269775601073e-05
-2.34821560445783e-05
-2.27829051054163e-05
-7.1244178578611e-05
-1.47454413705563e-05
4.67134497959074e-06
-4.86121833594478e-05
-5.53630095833112e-05
-1.7211307098254e-05
-1.57616970811788e-05
-3.95393155935839e-05
-5.49369618439608e-05
-4.36007004014541e-05
-1.96144651500489e-05
-4.79025090952649e-05
-1.60200971864073e-06
-5.40984091404851e-05
-4.20394705811078e-05
-4.16754204595398e-05
-3.68881877017394e-05
-3.21161435868305e-05
-2.84782633773678e-05
-4.59334426089062e-05
-4.45421846760276e-05
-3.01022696295065e-05
-4.23970028088356e-05
-4.48201959822196e-05
-4.48464249875471e-05
-5.02555140255253e-05
-4.14762865030792e-05
-3.6230020101786e-05
-3.20130468732271e-05
-4.18963177724263e-05
-3.26053207689994e-05
-2.61880145410069e-05
-7.93665439516261e-06
2.85255378683738e-06
-1.46571381363489e-05
-2.34466190524399e-05
-1.70161209475623e-05
-1.80559960522129e-05
-2.89195255388692e-05
-1.82704255889496e-05
-2.69909222763614e-05
-5.9642267815559e-05
-4.34030214412955e-05
-5.48376340231291e-05
-1.89085364449882e-05
-3.57916183877533e-05
-1.77661289089911e-05
5.52826959203945e-06
-9.69365641918914e-06
-4.40786697122882e-05
-1.69070093401761e-05
-4.2601497987048e-05
-2.81958813704444e-05
-3.8566224418238e-05
-4.186983573896e-05
-5.04181404021533e-05
-5.38998467809e-05
-2.2187144291917e-05
-2.38913648733829e-05
-2.85687399801871e-05
-2.20589729707181e-05
-2.56377601169829e-05
-4.99087032880261e-06
-8.65010314264323e-06
-1.24974838171764e-05
-1.95185702545863e-05
-3.53179966113859e-05
-1.36002547807975e-05
-3.02688980115749e-05
-2.51230203299434e-05
-3.10596753965408e-05
-2.69761947464544e-05
-4.40009296126587e-05
-2.19885818122215e-05
-3.64109689583364e-05
-1.78985112863828e-05
-4.81436384332744e-05
1.38986273515552e-05
-6.26460130726181e-06
-1.69806650209035e-05
2.84291494689587e-06
-2.56458459223715e-05
5.24384648384725e-06
-3.04694431670916e-05
-1.80754816334974e-05
-2.13535312972564e-05
-4.14375159156347e-05
-2.71604953671652e-05
-1.44231440324055e-05
-1.45390779376076e-05
-4.78279964715486e-06
-1.45112279903146e-05
-1.90837368048175e-05
-5.01888188955225e-05
2.00213653717688e-07
-8.54738988078251e-06
-1.50869977825686e-05
-4.1446432342999e-05
-5.65831082942225e-05
-1.58127761008723e-05
-2.47502927368275e-05
-2.82988705690178e-05
-1.94369616394463e-05
-1.27202402162242e-05
3.28970104690906e-06
-2.74420039534106e-05
-1.87228306416484e-05
-3.03162248129353e-05
-2.41807404455427e-05
4.95628175231085e-06
-4.33554083551488e-05
-8.80729059073403e-06
-2.6345207010568e-05
-1.69404983654851e-05
-1.79450738577647e-05
-3.13467444438302e-05
-1.32859441062557e-05
-1.91667708394179e-05
-2.67610373793498e-05
-1.22465181292898e-05
-3.45222280695424e-05
-4.84934633282207e-05
-2.82180871226735e-05
-2.56875335405061e-05
-1.86758373160672e-05
-7.28717337951734e-06
-3.31239065012488e-05
-4.68384566394395e-05
-4.57645940690868e-05
-2.97660783976931e-05
-1.99243456129631e-05
-2.82286633765253e-05
-2.69826165512289e-05
-3.04995120524072e-05
-5.88128804639475e-05
-2.75944904424242e-05
-2.58693095516259e-05
-6.60729408654419e-06
-3.32308314818526e-05
-1.5790598709056e-05
-1.23976531319222e-05
-2.4517105493115e-05
-3.77399019762431e-05
-3.58710248341383e-05
-4.73087392956092e-05
-3.83455956941246e-05
-6.65259366202467e-05
-1.3734638232647e-05
-3.20500620422014e-05
-2.92052636051542e-05
-2.40112161974341e-05
-4.02394485603518e-05
-6.57939262457241e-06
-2.57203539221974e-06
-1.57956711554484e-05
-5.4309513022572e-05
-5.82166846083403e-05
-4.0321358898e-05
-3.58659334661075e-05
-3.78243287662006e-05
-4.63015322796711e-05
-2.90887175095808e-06
-2.85476771295878e-05
-6.24545484503848e-05
-1.08318176955357e-05
-1.80937664564818e-05
-4.53711272649363e-06
-2.97274524380907e-05
-2.2082929882229e-05
-4.15861025649082e-05
-1.52811100135994e-05
-2.56849173866184e-05
-1.31871267036176e-05
-2.96168397953309e-05
-1.08986932296282e-05
-5.41419283255525e-05
-1.97887989806175e-05
7.02508373462987e-06
-6.31760455044668e-05
-4.60087543629209e-05
-2.96469358711018e-05
-1.91591766068934e-05
-1.66587976315891e-05
-5.9111058565163e-06
-2.21951977660149e-05
-1.35548481167924e-05
-1.98144377079262e-05
-3.87608048170995e-05
-3.30821089404441e-05
-2.86167331681025e-05
-3.38579158047723e-05
-2.10732390898592e-05
-4.82244786339787e-05
-4.58026535116263e-05
-4.33654501364108e-05
-4.64847866077901e-05
-2.75820162714392e-05
-5.49277816467276e-05
-4.24171793179643e-05
-5.58094491834833e-05
-3.74820881142677e-05
-3.94339893732546e-05
2.74720230800834e-06
-6.34768593304398e-05
-3.60719647462162e-05
1.67346345387033e-06
-3.24171828223154e-05
-3.5529270343756e-05
-2.46008691050321e-05
-1.53956473934593e-05
-1.6351968807973e-05
-6.73182138691129e-06
-1.54133670354857e-05
-2.82858005828993e-05
-1.90433908578635e-05
-4.17316871813475e-05
-4.55707056823746e-05
-3.99584418380545e-05
-9.0106676461813e-06
-5.08651932288745e-05
-1.36823303170586e-05
-4.2589278704e-05
-4.1950162331003e-05
-4.04401190776285e-05
-2.12950176731174e-05
-1.38940221489411e-05
-2.81965562623141e-05
-2.86196860737815e-05
-3.2091675979067e-05
-7.83174348709319e-06
-2.14582709041263e-05
-1.59587678024018e-05
-6.12328738439077e-05
-3.29289268262184e-05
-2.81361962711259e-05
-5.09903399246265e-05
-3.35341772657124e-05
-3.17654951410443e-05
-1.27482450766197e-05
-3.31820358745006e-05
-2.63815247801442e-05
-2.25012174309547e-05
-8.57177666511752e-06
-1.28462148362189e-05
-3.55696842561425e-05
-3.84437900537973e-05
-3.54211807701503e-05
-1.20200698586776e-06
-5.86505206399983e-05
-3.74169418266044e-05
-5.98749660675882e-05
-2.9100147311819e-05
-3.03070550253006e-05
-3.48043056449674e-05
-1.28038376035994e-05
-9.08794082118132e-06
-3.49321787806929e-05
-2.46086385285547e-05
-6.01212221483663e-05
6.9765179056319e-07
9.94883069383283e-06
-2.83189040984862e-05
-2.69093997476633e-05
-3.47727040617507e-05
-2.1441907170812e-05
-4.01423191359441e-05
-8.33678640233926e-06
-3.13104802842128e-05
-4.46903591990958e-05
-4.02864997152817e-05
-2.61685288711866e-05
-4.61504609039748e-05
-5.25871769607653e-05
-3.00324022311337e-05
-2.34146092204065e-05
-6.98823849814488e-06
-5.64059819246284e-05
-2.53243401267272e-05
-3.55189219806816e-05
-2.88034603736655e-05
-3.4381495535008e-05
-3.0208283198715e-05
-2.2282268593386e-05
-3.82900212146887e-05
-1.61178303482966e-05
-3.07661142066215e-05
-5.10539329947459e-05
-3.8855831205863e-05
-1.47603763023991e-05
-4.75772047151534e-05
-6.28900121971992e-06
-5.83437981788802e-05
-2.58372876529808e-05
-3.99839117963216e-05
-4.42056102015402e-05
-1.95405206499554e-05
-4.09866497111433e-05
-1.31528482171274e-05
1.26322810861913e-06
-2.12473862381971e-05
-2.60647271449576e-05
-4.12342762941561e-05
-1.12742494569126e-05
-2.50975810107053e-05
-4.16944494668505e-05
-3.5757069210279e-05
-1.13682332876214e-05
-3.48484211104027e-05
-8.36518016686157e-06
-4.93916252374483e-05
-2.50214181160734e-05
-2.61729752922929e-05
-4.11664497918498e-05
-7.1022272843611e-06
-2.29415586450796e-05
-4.38906208228732e-05
-5.045460054184e-06
-3.81832030034607e-05
-3.95702937175297e-05
-5.8824030392036e-05
-3.66398944022681e-05
-5.77940267173532e-05
-6.28124794782995e-06
-1.42457198251071e-05
-3.56597231106266e-05
-4.60882566467311e-05
-3.26590615431782e-05
-2.33008428259902e-05
-3.31298392369666e-05
-3.00599966173667e-05
-1.02496977664926e-05
-3.37190610681217e-05
8.38129726985645e-07
-3.61003551725221e-05
-2.30741139958134e-05
-1.38923164344274e-05
-6.52640998598136e-05
-6.40868082226474e-05
-5.39055813352001e-05
-4.89635942697161e-05
-3.14694114272652e-05
-5.56509930081285e-05
-3.27141459116329e-05
-1.80970883871887e-05
-1.51030363946511e-05
-4.31967228712574e-05
-1.72634372973993e-05
-2.67261064714655e-05
-3.46246250547148e-05
-4.26436837456488e-05
-3.88677095887544e-05
-4.88399509199171e-05
-4.15872350005228e-05
-3.78300464538847e-05
-1.17279698453083e-05
-7.84137654589373e-06
-4.53302132294872e-05
-1.48546643966595e-05
-3.79209703485013e-05
-5.26365951697937e-05
-5.29669584665708e-05
-5.25585008323792e-08
-3.03011122343838e-05
-2.34627450660772e-05
-3.41295015635475e-05
-1.20714866624524e-05
-2.72923584796063e-05
-1.15679904381431e-05
-2.05433866388721e-05
-1.36272045444472e-06
-4.13207433855948e-05
-2.9412458014858e-05
-1.39731214382363e-05
-4.28498784643444e-05
-2.24002122018017e-05
-2.54057082111871e-05
6.49047129013108e-06
-3.27162114348903e-05
-8.94001718278444e-06
-2.84463524353728e-05
-8.14895077193475e-06
-2.41880224029098e-05
-3.50654245852599e-05
-2.42850915543016e-05
-1.15330679509053e-05
-3.31911529852271e-05
-4.37500267892427e-05
-2.53946216143993e-05
-7.82693119356419e-05
-3.00188543918713e-05
1.25319271540876e-05
-2.56439625629833e-05
-4.85039688138175e-05
-5.43372489299554e-05
-2.05323472256359e-05
-3.85631682163506e-05
-1.00114792028656e-05
-1.46271541980749e-05
-4.58939730878306e-05
-5.27003570756863e-05
-9.18281323541483e-06
-2.73556947428277e-05
-1.1779007197065e-05
-2.59934052656931e-05
-3.62691055997861e-05
-2.82029310725731e-05
-3.97292077443671e-05
-5.65386113324123e-05
-3.25113920343842e-05
-6.79279885729959e-05
-2.1550367041628e-05
-4.18692386080406e-05
-3.09689188573949e-05
-4.38715749556925e-05
-2.90951058747221e-05
-2.95064435601299e-05
-2.21168859777388e-05
-1.87525099215657e-05
-2.59287961139418e-05
7.49765808366425e-06
-3.88111914361855e-05
-3.00319429757298e-05
-3.11512531729965e-05
-2.61254311915333e-05
-2.78866467722398e-05
-6.27010162586534e-06
-5.25905670504485e-05
-4.26077948932678e-05
-2.50786747643279e-05
-5.53637113100153e-05
-2.25135065721828e-05
-3.35236829288435e-05
-4.19150028704991e-05
-2.97071007781489e-05
-5.14885014655057e-05
-3.43602672468078e-05
-4.33362665838005e-05
-2.92227437817637e-05
-2.71963369656266e-05
-3.21310226120883e-05
-1.09455310532768e-05
-4.43936257903182e-05
-2.65835988620983e-05
-2.72154343173003e-05
-4.92195171395427e-05
-5.06035345771472e-05
-4.63076401611877e-05
-4.31241504103616e-05
-3.87200787113503e-05
-3.15150033723356e-05
2.99364627123222e-06
-2.85383614944542e-05
-1.38573071011095e-05
-2.64884122549669e-05
-1.1603769193726e-05
-3.29014309984955e-05
-6.56638648865098e-05
-1.98824030155369e-05
-4.27726659273865e-05
-2.60786177899591e-05
-3.40026001489162e-05
-1.02981977421441e-05
-3.38261804563753e-05
-1.31958505048741e-05
-4.00809844382862e-05
-1.89890623655605e-06
-7.48786080943687e-06
-1.51122214355711e-05
-3.64739049688521e-05
-2.35002047519863e-05
-5.47569175281654e-05
-2.84359330453671e-05
-4.88139946356824e-05
-5.37908664832283e-05
-3.13235154606884e-05
-2.79120035920147e-05
-2.19092774832603e-05
-4.99633511623714e-05
-1.36470964504899e-05
-2.38984111513885e-05
-2.58593663575666e-05
-1.59776828052562e-05
1.00270032688103e-05
-4.62009854802984e-05
-4.67514489030384e-05
-2.44066932075057e-05
-3.12943245028429e-05
-2.14339647668075e-05
-1.30621822038056e-05
-7.48506120898858e-06
-4.2317601854258e-05
-2.74614633190952e-05
-1.54793489253478e-05
-1.38818169310896e-05
-4.79825865917124e-05
-8.45823778755882e-06
-2.68858400052792e-05
-2.60680887250783e-05
-3.08422737300268e-05
-8.3334687089167e-06
-1.22688968067451e-05
-5.23272211097506e-05
-1.86915750667431e-05
-3.60977477722302e-05
-2.56599170696617e-05
-1.91559235310737e-05
-3.14285759890623e-05
-5.15848336927245e-05
-7.08514582045226e-05
-3.89106114396563e-05
1.68558948649484e-05
-4.57610120348922e-05
-3.3861797906025e-05
5.23537103771422e-06
-5.11865177160418e-05
-3.66896856612557e-05
-6.24441576261881e-05
-6.18047278043674e-06
-3.29624605673985e-05
-1.73951060299759e-05
-1.65956512156039e-05
-2.5787506905342e-05
-3.40812877383797e-05
-1.75266180688668e-05
-4.9323393473982e-05
-5.7920492993201e-05
-8.40023520060335e-06
-3.58170785177137e-05
1.80828043367825e-05
-2.66649310247518e-05
-3.71778416117796e-05
-2.03184569553056e-05
-3.6852055174503e-05
-3.47179060514794e-05
-4.41987132112156e-05
-7.42900251969157e-05
-4.8329283257177e-05
-5.29627567657147e-05
-2.61410906905279e-05
-2.13303740480597e-05
-1.01483175271632e-05
-4.52724012326357e-05
-5.73104386506318e-05
-3.47733148280609e-05
3.22998946052531e-06
-2.67674862395491e-05
-3.88688489928014e-05
-4.34588401675016e-05
-3.18104652863545e-05
-8.02466202613295e-06
-5.35551868563949e-05
-3.64736295060896e-05
-4.87572610318037e-05
-4.02316159686969e-05
-6.56690929791573e-06
-4.09899259431917e-05
-4.22959935572426e-05
-3.16784119498025e-05
-1.65605775050006e-05
-3.97584481669931e-05
-3.62935256728622e-05
-4.25671455423152e-05
-4.67851266406169e-05
-4.32520881065702e-05
-3.85512442434659e-05
-5.75469647022041e-05
-2.9236322758759e-06
-4.16247348182365e-05
-5.88314342253978e-05
-6.73904536776655e-07
-1.63975448726418e-05
-1.36598657980842e-05
-1.74874178812798e-05
-1.36665789828586e-05
-7.40274971605633e-06
-4.14543439405267e-05
-5.87926766014317e-06
-7.02292587917823e-06
-2.00639530045633e-05
-1.47586246296158e-05
4.35078210774794e-06
-2.67332466682146e-05
9.8419261546206e-06
-5.20467569860153e-05
-5.1793763345812e-06
-4.25907837313626e-05
-2.48702910368924e-05
-2.67482484202308e-05
-6.04389267627048e-05
-3.1466526923087e-05
-3.43433976373352e-05
-2.57383472641593e-05
-4.19189078363217e-05
-1.91357548191123e-05
-4.1065318656351e-05
-1.24728011377763e-05
-2.27783352921871e-05
-5.22838632961436e-05
-2.87382972788731e-05
-2.41416939371353e-05
-2.68588150943509e-05
-4.57048993611214e-05
-2.95275308205912e-05
-3.88183121608605e-05
-2.64906145627393e-05
-1.06542184066733e-05
-5.26234885184213e-05
-3.25061292088112e-05
-2.45283842899714e-05
-1.50633031333095e-05
-2.65732232492304e-05
3.65285471786025e-06
-2.63968924130203e-05
-2.22372907858264e-06
-2.16224445804849e-05
-8.24447036185402e-06
-3.28429869522954e-05
-2.25935284815874e-05
-7.99756922905242e-06
-4.56694888120242e-05
-4.27267386501169e-05
-2.13616446013108e-05
-3.22510662203788e-05
-2.09727413833952e-05
-1.50140960613707e-05
-3.19519473503371e-05
-4.00196022288872e-05
-3.43636917549893e-05
-1.06297805952908e-05
-3.24640990180793e-05
-3.6043704069882e-05
-4.76892679851193e-06
-2.7949382541205e-05
-3.89437665184807e-05
-1.80491542044638e-05
-4.58908990837994e-05
-2.52576382323616e-05
-3.37320965973159e-05
-2.72331401136442e-05
-3.19974715701135e-05
-7.18874269115574e-06
-3.63536105209798e-05
-2.27265179828127e-05
-2.2777773533722e-05
-5.9091071588844e-05
-2.29762750325075e-05
-3.00954684914088e-05
-2.85900357865176e-05
-2.58674409051894e-05
-2.00502511649961e-05
-1.49878146113793e-05
-2.22991931580639e-05
-1.5571636468341e-05
-1.47455260591839e-05
-2.40710381101945e-05
-3.68661025508257e-05
-4.76786326115795e-05
-2.79018327553975e-05
-5.77683648372117e-05
-2.94664667366639e-05
-4.42689995961745e-05
-1.94172803374169e-05
-2.69796756987691e-05
-2.70940349587203e-05
-8.23445351170313e-05
-2.13505875873171e-05
-6.01835556959489e-05
-7.5540794427234e-06
-2.73189962721651e-05
-3.40675691962464e-05
-5.86156294825568e-06
-2.19741085357036e-05
-6.79028587775757e-06
-4.44147363625143e-05
-2.57397423844573e-05
-2.02144888280387e-05
-4.82647140796394e-05
-2.86017134167327e-05
-5.18249378992986e-05
-4.17900526048169e-05
-7.96559181914691e-06
-2.79321526376299e-05
-9.77751077045847e-06
-1.82379894617766e-05
-4.15991449821854e-05
-2.6141138023209e-05
-3.09785569568829e-05
-1.61078012937312e-05
-1.39285077998501e-05
-4.60707032015074e-05
-3.005687830792e-05
-1.66166714030083e-05
-2.05458907476675e-05
-5.87587119344707e-05
-4.68205153958481e-06
-1.12432279012733e-05
6.79417631751059e-06
-4.97753862985762e-05
-2.61845246024783e-05
-1.75857395832782e-05
-3.37365437857873e-05
-2.71140013853798e-05
4.88236242377735e-06
-3.95185974300685e-05
-1.27583564417317e-06
-3.07252335530006e-05
-1.8478882234063e-05
-3.27595548795924e-05
-2.75709900635695e-05
-1.49832420519933e-05
-1.66487494384277e-05
-2.00241482527705e-05
-4.23798939694952e-05
-7.91088609461778e-05
-2.67969561481295e-05
-2.98797230137815e-05
5.26244056398265e-06
-1.63321059850978e-05
-1.96283929956411e-06
-1.14532110615818e-05
-6.43842450941835e-05
-4.50776164696528e-05
-2.35855033270816e-05
-3.86766282036528e-05
-6.68268858195361e-06
-3.14785420054886e-05
-2.27014379201615e-05
-4.01797622169556e-05
-1.12306314705902e-05
-4.53054681442422e-05
-2.72145834855816e-05
-3.94216729128037e-05
-4.13221715723488e-05
-1.87157788396217e-05
-2.12182480641273e-05
-2.30681012877779e-05
-1.45353178016044e-05
8.72556437356261e-06
-8.85179246378909e-06
-2.45069643351598e-05
-3.42985164940114e-05
-3.95368061240671e-05
-1.51937517475727e-05
-2.31522176912927e-05
-3.56797485339632e-05
-4.31634383423887e-06
-6.03606786006422e-05
-3.0582488290274e-05
-3.66856789386955e-05
-5.51329760313518e-05
-5.05732835834775e-05
-4.33344310585067e-05
-5.88804867371678e-05
-3.36758248939305e-06
-4.8293439903203e-05
-3.30907277825887e-05
-7.6020127482472e-05
-5.57509457427583e-06
-3.09201479650769e-05
-2.79099927308036e-05
1.65427337021942e-06
-6.05904523247761e-05
-1.98087803961031e-05
-4.86864389845731e-05
-7.6335962537918e-06
-2.79080354393304e-05
-3.17664290440078e-05
-2.55407621877595e-05
-3.10069152633829e-05
-1.80827978221893e-05
-1.00203604351117e-05
-4.1200864804751e-05
-1.5017558787954e-05
-6.9665443057467e-05
-1.7411922890685e-05
-4.10048228559584e-05
-3.53795234809543e-06
-2.30067986262282e-05
-3.68508235673816e-05
-3.67971277022928e-05
-2.71464545154163e-05
-4.89165502036459e-05
-1.53937201417434e-05
-2.34207559644711e-05
-1.83427548472931e-05
-3.05799893984563e-05
-2.77735160011668e-05
-3.5304299458135e-05
-3.80221388234972e-05
-3.37216083057196e-05
-5.64821046495882e-05
-3.04109601491183e-05
-2.03887260156128e-05
-2.90920930272617e-05
-2.79455367926947e-05
-6.17768120722262e-05
-3.11998287570499e-05
-3.69643328850764e-05
-4.69380137362754e-05
-1.95374766393322e-05
-8.58935870705938e-06
-2.27962335840525e-06
-5.51975372430921e-05
-1.45045450573399e-07
-1.61442544255321e-05
-2.22688817285829e-05
-1.95300473826442e-05
-9.58591296695932e-06
-3.44737119309945e-05
-1.16968421780917e-05
-3.77546630467662e-05
-3.56012837646059e-05
-2.4322275481739e-05
-1.94887356029217e-05
-2.05905081455793e-05
-3.37969969152131e-05
-3.97956374310358e-05
-3.29720829664983e-05
-1.25423876244845e-05
-5.13024472884354e-05
-2.09818125964973e-05
-5.40660711579567e-05
-1.66093961592682e-05
-2.54500410086518e-05
-4.91284021826288e-05
-2.65413740853473e-05
-1.89264049711698e-05
-5.38944701118483e-05
-8.94314418310596e-06
-2.88087100063465e-05
2.518933925673e-06
-3.17898596602947e-07
-3.80413590628971e-05
-2.57246950479604e-05
-3.27387652312547e-05
-3.44644247681105e-05
-1.37947334760042e-05
-4.18131588878231e-06
-2.06450852911314e-05
-1.71194501342581e-05
-3.87939274361422e-05
-2.13173309785858e-05
-3.62907068225885e-05
-3.63916470775136e-05
-2.20381375727239e-05
-2.76993569300799e-05
-9.02832668494216e-06
-3.22154529199607e-06
-1.88220602292587e-05
-4.6498432663966e-05
-5.4608065223067e-05
-2.85277540764457e-05
-3.82719344042848e-05
-3.2706344540256e-05
-1.73318434149713e-05
-2.41882716502625e-05
1.36764056325371e-05
-4.04786447243744e-05
-4.6411411005386e-05
-2.2006130837944e-05
-5.95922094432321e-05
-3.14865290124881e-05
-2.47965065268537e-05
-1.26824570271721e-05
-4.16030883813594e-05
-2.22970491524016e-05
-2.5794902503649e-05
-1.29272126072432e-05
-1.93667753885997e-05
-4.37873444131932e-05
-2.44776058879633e-05
-5.69466308488176e-05
-3.79864328889993e-05
-9.55119201404525e-07
-3.79969934543013e-05
6.58321080392345e-07
-2.54367679659036e-05
-2.7956190274158e-05
-4.00686748309526e-05
-4.46257350561389e-05
-4.00148927439341e-05
-5.40991625285176e-05
-9.26965161393421e-06
3.52926934986912e-06
-3.58699265981822e-05
-3.50334727062471e-05
-7.58754395865354e-06
-2.27274502462611e-05
-3.80246624375002e-05
-3.46828962377122e-05
-1.73852761283175e-05
-1.64663069397719e-05
-5.12165131410943e-05
-5.60221302679138e-05
-3.56481871124274e-05
-3.75476387039727e-05
-5.50600354802318e-06
-6.01056653444109e-05
-5.55593232980632e-05
-7.40167403020053e-06
-3.49383287651709e-05
-4.43336978258188e-05
-3.60658354356555e-05
-3.1175940251324e-05
-2.97263688298866e-05
-3.42002072527945e-05
-1.40311983955788e-05
-2.5309752673555e-05
-2.59451083771472e-05
-3.62398758674262e-05
-9.38835164465562e-06
-1.70047659804313e-05
-2.6795569048188e-05
-1.00301099547952e-05
-3.12395223457246e-05
-4.03809652201211e-05
-5.00043799152669e-05
-2.12288782152237e-05
-2.50997260336848e-05
-3.50487678974708e-05
-2.80921649005266e-05
-4.55877111465461e-05
-1.78195180321587e-05
-1.9438899099848e-05
-4.14732395359735e-05
-1.72622200441524e-05
-3.74466511869916e-05
-1.27038038649975e-05
-1.04738766645803e-05
-2.2092868471261e-05
-4.28134493292912e-05
-3.14057419551577e-05
-2.88401596008541e-05
-2.21319703499977e-05
-3.26616101618465e-05
-3.32761848947451e-05
-2.47109515956181e-05
-5.45691343487204e-05
1.6328131642205e-05
-7.03760307939634e-05
-3.45043670799872e-05
-3.5392676806517e-05
-3.22405544611232e-05
-2.14309147714112e-05
-1.46267919581357e-05
-3.2418067316844e-05
-6.02902831262447e-05
-1.22953924429889e-05
-1.59442770737241e-05
-1.98335726176988e-05
-3.23451133702289e-05
-2.20705634659494e-05
-4.87448092388939e-05
-1.9458022565458e-05
-4.28677558027025e-05
-3.14901484379286e-05
-1.69831331142374e-05
-2.80610563276724e-05
-3.544531892874e-05
-2.27644686426868e-05
-2.30064469123619e-05
-1.85701592815072e-05
-4.17806778819698e-05
-3.87422093283678e-05
-1.47744769780498e-05
-5.14660120650468e-05
-1.52114823033285e-05
-5.93594244230365e-05
6.6921335112531e-06
-4.58361695514194e-05
-4.1343770378744e-05
-2.99730413821352e-05
-3.02416426847996e-05
-2.49775746778382e-05
-2.60237743090214e-05
-6.25398464070668e-05
-4.954911548642e-05
-6.16253084755694e-05
-2.55428372213483e-05
-4.69002033775173e-05
-2.26719468927603e-06
-1.57082186917001e-05
-2.40008950516373e-05
-4.69336697355111e-05
-3.62131333658606e-05
-4.61932655102886e-05
-1.92892935930403e-05
-4.05328224477335e-05
-1.70177469682327e-05
-3.8028322928112e-05
-4.54731389596124e-05
-9.15980848468007e-05
-4.80977594557233e-05
-5.08415214149416e-05
-2.00712856648006e-05
-7.94169725715551e-06
-5.21275038634379e-05
-7.56447051402131e-05
-4.27893261061169e-05
-4.85630814570201e-05
-3.40996855039472e-05
2.52829386526597e-06
-2.72326550270671e-05
-3.16861464849801e-05
-1.9641037479871e-05
-3.75389805016849e-05
-6.20990336282337e-05
-9.33219412073102e-06
2.18299109561762e-05
-1.85893366115048e-05
-2.31054042456242e-05
-3.36745339299759e-05
-3.76002960765692e-05
-3.8654619133103e-05
-2.14597804444601e-06
-1.06175535504989e-05
-2.10028877818344e-05
-5.77269514020905e-05
-2.81520432428093e-05
-8.08671331152143e-05
-4.27848886807119e-05
-2.94683472050924e-05
-5.94764750928857e-05
-6.38787002707188e-06
-3.05384400047747e-05
-2.29674750711214e-05
-3.40958321225775e-05
-1.35286191721423e-05
-5.35990584805753e-05
2.71322807673598e-06
-7.24953408806829e-06
-3.47119688802528e-05
-4.29502208341122e-05
-3.56972427955884e-05
-5.77319811270328e-05
-4.01771953816496e-06
-6.2861440231881e-05
-4.79299716306683e-05
-3.38059071806581e-05
8.0288525585626e-07
-1.01836651165298e-05
-2.60273215150937e-05
-4.77305317496186e-05
-2.8107743717352e-05
-6.01879815452349e-05
-2.93233918017902e-05
-2.8210209842974e-05
-5.89987820633999e-05
-3.27427553028935e-05
-2.09859852251889e-05
-3.43986533978163e-05
-2.29085614367387e-05
-4.7421574239868e-05
-1.83209024607185e-05
-1.78606621838824e-05
-2.47794711842023e-05
-1.27166621976389e-05
-1.15852956938962e-05
-3.76933689336911e-05
-2.52139454923429e-05
-5.29644747461632e-05
-1.56988618216334e-05
-2.00730276992798e-05
-2.28498457013433e-05
-3.73008829262989e-05
-4.80540624559923e-05
-3.6344477333324e-05
-4.30103096707412e-05
-3.26180833237178e-05
-9.41589371070218e-06
-2.23949627228009e-05
-1.97387947330436e-05
-1.38191862030263e-05
1.95227099754086e-06
-1.83206324951525e-05
-1.47586596333503e-05
-2.94480951965242e-05
-5.21415605861953e-05
-2.23449147754512e-05
-2.65216996634798e-05
-6.52499523768015e-06
-1.08211569639959e-05
-3.73392297648369e-05
-3.88005584370174e-05
2.278070949091e-06
-2.17595683271815e-05
-4.19157327648102e-05
-3.34070865679651e-05
-1.08269592666389e-05
-2.05816554504719e-05
-1.74093528134522e-05
-4.28090958379876e-05
-5.78830123860131e-05
-1.18564684546552e-05
-4.3415706903612e-06
-2.33974702251022e-05
-5.4550425193589e-05
-6.53392473143734e-05
-4.57067241611987e-05
-4.28268526500848e-06
-2.37716962976912e-05
-2.90784619100101e-05
-2.41532298029116e-05
-3.92456639269924e-05
-1.75048828251784e-05
-5.85476326769226e-05
-6.68638165525966e-06
-3.30136574717955e-05
2.01959759005172e-06
-3.77998038704635e-05
-6.04565887035151e-05
-2.97822399938047e-05
-5.27566299646114e-05
-3.94227938838608e-05
-1.37987540731226e-05
1.18863231076902e-06
-3.210692669267e-05
-4.55338761768229e-05
-6.06409244461047e-05
-4.26427461684148e-05
-3.18981511280799e-05
-1.4474103659661e-05
-7.3927856678483e-05
-2.83503523527463e-05
-3.79735422938914e-05
-3.25552542439934e-05
-4.85617844801425e-05
-3.22893252851615e-05
-8.99661109556311e-06
-2.69646336361622e-05
-1.33090519092607e-05
-1.73212508627327e-05
-1.35465433421318e-07
-5.48567080292924e-05
-1.06323612805018e-05
-6.36087713998347e-05
-2.77447788449695e-05
-1.40865760984468e-05
-1.56038557117406e-05
-2.41492979614346e-05
-3.22376825378583e-05
-2.35110967766897e-05
-6.44229729293893e-05
-2.51410361529799e-05
-5.84772720448787e-05
-3.86662464690594e-05
-1.28159660591395e-05
-2.32109864532469e-05
-1.43410671245127e-05
-2.67868149800099e-05
-1.35007754751629e-05
-1.0440676389342e-05
-3.20000274747247e-05
-5.727256219908e-05
-4.70690568988101e-05
-2.96935636811582e-05
-2.20530890421531e-05
-1.41913094796114e-05
-2.17501841283793e-05
1.22927864662177e-06
-2.01088381522503e-05
-1.62787797267949e-05
-4.71205455867458e-05
1.24398946279102e-05
-5.33661143590884e-05
-1.80558656361815e-05
-3.35294675959813e-05
-4.46792262928826e-05
1.06078242534769e-05
-1.349785324878e-05
-2.50595295298024e-05
-2.16251559107028e-05
-6.22736698711913e-05
-4.82491686739803e-05
-4.91105946808604e-05
-3.5226212323537e-05
-2.29966693861952e-05
-2.78638158655022e-06
-5.45585870518571e-05
-1.02834197889687e-05
-7.05338399218939e-05
-4.71949696443386e-05
-1.17468466991652e-05
-4.72280400959731e-05
1.06872732156329e-05
-2.42355149332442e-05
-3.53328793586964e-05
-2.74359561316088e-05
-1.36048610407157e-05
-2.43794602928756e-05
1.8437867496282e-06
-8.82291080778563e-06
-2.66684908525816e-05
-3.25272050695868e-05
-2.91763404396155e-05
-5.07322674432611e-05
-5.34953366505468e-05
-1.81841177866086e-05
-4.35004085163361e-05
-5.8619341522189e-05
-1.80115934362674e-05
-4.51474794627537e-05
-1.51269152798472e-05
-1.20156665355156e-05
-1.5177183359028e-05
-3.63615461017217e-05
-2.38133578002473e-05
-1.37721709911566e-05
-5.09531441180545e-05
-3.37955486350222e-05
-4.23816747162888e-05
-4.03647032106379e-05
-3.65227135040759e-05
-3.81882597220686e-05
-2.12401622995608e-05
-3.26155818063228e-05
-4.9471729322073e-05
-3.05103944273794e-05
-2.27904585114761e-05
-3.24666820322917e-05
-2.93942039227308e-05
-4.06691786563768e-05
-3.46933069469544e-05
-4.61331941879778e-05
-1.90340331306817e-05
-4.02846940059286e-05
-4.66422612085239e-05
-4.08424920991228e-05
-1.76602549533724e-05
-5.83671356127087e-05
-3.78480602403823e-05
-4.26159401063619e-05
-3.05584810624636e-05
-2.84198037699946e-05
-3.63994312018695e-06
-3.46009320763968e-05
-2.97023367573754e-05
-1.71710460548173e-05
-5.71976177038196e-05
-5.16059400738048e-05
-1.26142332310003e-05
-4.51939336250856e-06
-3.86187195271485e-05
-1.85602029294603e-05
-2.74869447096489e-05
-2.09243761512503e-05
-1.35488890610464e-05
-2.7257471169869e-05
-5.31632643181758e-05
-6.36423306438295e-05
-4.32549457356437e-05
-1.90636750641337e-05
-2.00529707280567e-05
-3.43170109148899e-05
-3.32455264483815e-05
-7.43198344359939e-05
-3.60679323434248e-05
-4.00391627025058e-05
-5.04884002104372e-05
-3.1558974684253e-05
-3.2980676100584e-05
1.51267714839246e-05
-2.40284818386698e-06
-3.81635447100877e-05
6.3304244375301e-06
-2.60827482062967e-05
-1.65087537320987e-05
-4.69435526460478e-06
-5.40739376679278e-05
-1.74718932647801e-05
-1.73411778478719e-05
-1.29103144933377e-05
-2.01628703372841e-05
-3.84367605937373e-05
-1.09783216359794e-05
-4.87939921373051e-05
3.27828046655722e-06
-4.09956247426428e-05
-5.82193125905058e-05
-3.17319816050578e-05
-2.25388617673842e-05
-3.1335150301028e-05
-9.44282684204913e-06
-8.1382820174234e-06
-1.69455734576126e-05
-6.50735181039946e-06
-3.32242039818982e-05
-2.55716332041904e-05
-1.65965347843508e-05
-2.85277335574765e-05
-3.02023709429595e-05
-2.76744218408278e-05
-8.50956658912313e-06
-2.67787373878916e-05
8.64919714473712e-08
-2.33137127682365e-05
-3.74475141044126e-05
-7.15964972254601e-05
-4.40789360477246e-05
-4.15333324995069e-05
-3.12254539002473e-05
-5.21128030980492e-05
-1.82586106573035e-05
-1.98976897590373e-05
-8.9967869025839e-06
-3.39708349553625e-05
-4.684302433955e-05
2.48461895711703e-05
-1.01093396252381e-06
-3.24327706543806e-05
-4.33324421832547e-05
-6.44807900819171e-05
-5.99166339065448e-05
1.79638260013394e-05
-4.59164999784219e-05
-5.27128083506447e-06
-2.37131529757409e-05
-9.97410474521196e-06
-5.26898637694499e-05
-2.85707008636109e-05
-4.97778284424052e-05
-1.96805472920144e-05
-5.34241678192075e-05
-3.15559781615136e-05
-1.92847337223397e-05
-2.83858150165866e-05
-3.21107479084659e-05
-8.87633135518039e-06
-2.37625739990258e-05
-1.12246662705918e-05
-1.60964811490774e-05
-4.92534452979588e-05
-1.23974530788578e-05
-4.71940795928151e-05
-2.93162181957978e-05
-5.37841400155861e-05
-1.42305499635495e-05
-3.1067218933272e-05
-3.68732111339618e-05
-3.24027460125679e-05
-1.52048753380576e-05
-8.44687203296881e-06
-2.2127758429819e-05
-1.33198581594405e-05
-5.08345530522642e-05
-3.77014009230745e-05
-6.20626889480268e-05
-7.889465593708e-06
-2.49579468060171e-05
-5.22676788796595e-05
-2.8538455970166e-05
-5.1742513983751e-05
2.56757965222165e-06
-2.66378066166219e-05
-3.69868073582595e-05
-2.75444550892893e-05
-3.86014068891096e-05
-2.74856139909534e-05
-3.45389366379248e-05
-5.63708287153754e-05
-3.17467448138051e-05
-6.56086272982145e-05
-4.41910955968105e-05
-1.75898596925992e-05
-1.64871678074441e-05
-4.17623277470275e-05
-2.24814942677167e-05
-1.8942418417484e-05
-2.35509972726651e-05
-5.50294536601918e-05
-3.12997604257743e-05
-3.0448185777682e-05
-9.47076101920725e-06
-1.94050258060707e-05
-3.71145259656618e-05
-2.77544765968182e-05
-3.55822298985126e-05
-3.4241109414403e-05
-2.57601501858644e-05
-2.77398333675531e-05
-3.58824094990985e-05
4.39021139616682e-07
-5.63865959291164e-06
-4.10563925984782e-05
-2.07100123106963e-05
-6.96317566872496e-05
-3.65577469212672e-05
-4.38867186871093e-05
-4.79008554617062e-05
-5.24546611709596e-05
-3.08698328017171e-05
-1.99758544729349e-05
-1.98495961706441e-05
-2.73998109940505e-05
-3.80680884633619e-05
-5.48185811393591e-06
-2.43572908034459e-05
-6.11099128706644e-05
-3.23834009641066e-05
-3.84698799348371e-05
-4.21199830906484e-05
-4.320829607248e-05
-4.94235256610494e-05
-4.62956285990576e-05
-5.18651593028246e-05
-3.86128739441515e-05
-4.79847689978907e-05
-2.51486857353584e-05
-3.26377570467488e-05
-3.09237804958712e-05
-3.05619654196235e-05
5.29865307192014e-06
-4.18787481838057e-05
-4.16875105582342e-05
-3.90129297288554e-05
-8.04982603076448e-06
-5.59840486824443e-05
-6.79629967622201e-06
-4.74127545729791e-05
-5.88440135482557e-06
-3.10531570036884e-05
-3.23605431253838e-05
-4.63037152626406e-05
-4.01632000603331e-05
8.6466943924141e-07
-2.39898854307208e-05
-5.62380101642018e-05
-6.86225445768468e-05
-3.05435092034532e-05
-2.27652868838562e-05
-4.65370010031967e-05
-5.92142598341966e-05
-9.63376068998167e-06
-5.79583167989191e-05
-2.33200166249753e-05
-4.34408561137392e-05
-8.76746321814621e-07
-4.84618281005111e-05
-5.04591110157891e-06
-1.10018893441348e-05
-3.00666996133429e-05
-3.17985162193817e-05
-1.96992702673592e-05
-2.29839053842048e-05
-3.12569747513147e-05
-3.21670767354861e-05
-2.38665659696927e-05
-6.54793170574305e-05
-3.27297938841566e-05
-5.03788003431581e-05
-2.13778619109257e-05
-5.18055146081061e-05
-2.31021048704385e-05
-4.5147495785441e-05
-3.08334323528365e-05
-1.0051804332482e-05
-2.82815240818953e-05
-1.92319225309219e-05
-1.44132883833696e-05
-4.23245958786709e-05
-3.37214153702626e-05
-8.81597037121687e-07
-3.57333645801282e-05
-2.95396120431393e-05
-5.33287111810133e-05
-2.86809836753884e-05
-2.01387900509859e-05
-3.93923587520548e-05
-2.38809757875662e-05
-1.51360286709364e-05
-2.52710463412717e-05
-2.11286774722274e-05
-1.37782629148035e-05
-5.27851616389958e-06
-3.14304844744855e-05
-2.49201778456559e-05
-4.48423472520119e-05
-6.92498071087602e-06
-1.77189321171597e-05
-1.61899691187834e-05
-3.9842013515045e-05
-1.47554095343107e-05
-4.49848359856185e-05
-1.41569537070408e-05
-7.5214040054749e-06
-1.56330796994142e-05
-3.98256833458782e-05
-3.20993089501751e-05
-1.10026047374111e-05
-3.20187631796079e-05
-1.99399673000692e-05
-3.79412058209991e-05
-3.43982013206431e-05
-1.97174122709553e-05
-5.86304595546263e-05
-2.36047557856959e-05
-5.05687728082861e-05
-3.02518437958664e-05
-5.88473738370797e-05
-6.89413285463839e-05
-3.50496191662595e-05
-3.67554682199673e-05
-3.28186063776257e-05
-9.5795174594201e-06
-6.56862756912594e-06
-2.39071795036351e-05
-2.96309503240608e-09
-1.41982225598075e-05
-3.50997268075295e-05
-7.29125826414811e-05
-3.35106346981674e-05
-2.86716370516325e-05
-2.57483489978093e-05
-3.28080941605825e-05
1.74949747953936e-06
-3.38730145286332e-05
-6.35629573787175e-05
-4.54852512944167e-05
-3.99371192561832e-05
-2.92501378783754e-05
-3.49560943036443e-05
-3.8272022696334e-05
-1.75232762043789e-05
-5.1463406417701e-05
-3.70958652400788e-05
-3.74275665160249e-05
-2.9916386780215e-05
-4.1368292285846e-05
-1.62815164420716e-05
-2.9581601445242e-05
-4.95069428156734e-05
-2.99949605270152e-05
-5.65177900255982e-06
-2.62743984121295e-05
-3.99127509261557e-05
-2.33303849114678e-05
-8.27029683720083e-06
-3.64991662220104e-05
-3.12773449836543e-05
-2.78196326973662e-05
-3.76238560114016e-05
-3.76346067218832e-05
-3.9100903553692e-05
-4.72778248710925e-05
-5.0608343369751e-05
-4.10874366945021e-05
-2.8975031604638e-05
-1.65760790812878e-05
-3.99251533565723e-05
-3.135356685484e-05
-3.42471989894408e-05
-4.04641446146169e-05
-3.09637418719604e-05
-8.51926159053212e-06
-3.98267609248141e-05
-4.49422007365437e-05
-4.04568353090317e-05
-6.40901768293916e-05
-2.26626108332971e-05
-2.6663765708927e-05
-3.3850396194885e-05
-2.42219337199558e-05
-5.02946681343462e-05
-4.84010367645647e-05
-2.31740215302594e-05
-4.25431317879254e-06
-3.04315174724106e-05
-2.39827103981683e-05
-4.39247433035835e-05
-3.52955937401776e-05
-2.41580992090706e-05
-3.37349568347892e-05
-3.47005168956072e-05
-3.43949203198111e-05
-5.82241800845146e-05
-2.87295311744642e-05
-2.8904793585228e-05
-1.84275947831326e-05
-4.04978876666778e-05
-2.69963003494576e-05
-1.35089176394459e-05
-1.28053194472898e-05
-3.94930387322156e-05
-5.26123518464307e-05
-2.71368422961424e-05
1.98422598334511e-06
-4.44540002167219e-05
-3.51045209778698e-05
-2.97882693526552e-05
-4.16453316682086e-05
-1.34933496740029e-05
-1.84186457968333e-05
9.2341096436036e-06
-2.13653756930298e-05
-3.64484618487141e-05
-3.21867580989515e-05
-2.15414037930938e-05
-6.57247746391821e-05
-1.3247387179651e-05
-4.84056432162283e-05
-5.61446264407819e-06
-1.58801406562465e-05
-2.83155504188797e-05
-3.49065432766822e-05
-6.1296108082137e-05
-2.86593007480241e-05
-4.71491102986717e-05
-2.62133249021014e-05
-2.97154698858368e-05
-5.11720948521539e-05
-3.04569404751496e-05
-4.6961312049831e-05
-5.45530528882542e-06
-6.63144850429121e-05
-4.0474059279105e-05
-2.57146875931432e-05
-4.08600845128859e-06
-1.49910584797465e-05
-3.72460164536662e-05
-4.94748212832649e-05
-6.04398591252536e-05
-5.84393180511161e-05
-4.75334889358181e-05
-3.94868933132661e-05
-1.95527981430359e-06
-2.79905249737574e-05
-4.18362715351182e-05
-3.08147367775703e-05
-2.88820409259634e-05
-6.04674715634368e-05
-2.83566660707362e-05
-4.46655701803425e-05
-2.5878878554584e-05
-4.80546793026059e-05
-2.96197963585854e-05
-1.70561256797611e-05
-1.13735140635151e-05
-2.79565266450294e-05
-4.04531608473181e-05
-4.15004958257458e-05
-2.97047332534354e-05
-5.91011824010056e-05
-1.09128884952762e-06
-5.63770544459488e-05
-4.26997846919229e-05
-2.60049067860086e-05
4.92607067581542e-06
-2.59016091405887e-05
-6.96593800058387e-05
-1.48780754950826e-05
-2.79037558858399e-05
-3.00531786710038e-05
-3.49616607049265e-05
-6.61007225436855e-06
-1.76055896827865e-05
-2.39246379257758e-05
-9.65376845550559e-06
-1.7765125073032e-05
-3.73126829954193e-05
-4.32866314570913e-05
-1.45663038331531e-05
-3.97249987146737e-05
-2.71108780097092e-05
-4.0076534775885e-05
6.62500140295411e-06
-1.8034067322502e-05
-2.97780511650131e-05
-5.20852336126707e-05
-4.2854256938083e-05
-2.6941176123655e-05
-1.95862730284862e-05
-1.41832871866197e-05
-3.87237362031347e-05
-1.49706745030433e-05
-3.57384742672991e-05
-3.21377825747181e-05
-9.43621006369092e-06
9.70098360643781e-06
-3.07547551044259e-06
-1.28470966803983e-05
-3.1208605919929e-05
-3.17507405315973e-05
-9.17911427541771e-06
-2.87547183088092e-05
-6.55770157944048e-06
-3.71725371990481e-05
-1.16149259716798e-05
-2.76726869697192e-05
-4.54467707044143e-05
2.4506328940628e-05
-2.80120289665461e-05
-3.42678142234873e-05
-1.566970159076e-05
-4.46830367797501e-05
-6.31375601626558e-05
-1.90762373364753e-05
-9.22272478259898e-06
-4.45871621328532e-05
-3.16483886475436e-05
-4.07734738241617e-05
-2.15632719919937e-05
-3.12918746186298e-05
-2.64606759181882e-05
-1.58914318942045e-05
-1.4820704834098e-05
-7.92558832428699e-06
-3.41545686541619e-05
-2.2491644891037e-05
-3.67874411792037e-05
-2.49085848596357e-05
-2.87050596696868e-05
-2.80555643585175e-05
-3.7916464070472e-05
-2.99965866436804e-05
-2.54821475368016e-05
-9.56180415343905e-06
-2.21835358663098e-05
-3.48875924646608e-05
-3.46747369931241e-05
-5.57048326677805e-06
-4.35329364940802e-05
-4.79899331585077e-05
-1.68987185974812e-05
-2.79415028423993e-05
-3.12509969020354e-05
-3.38814611479517e-05
-3.08259522511543e-05
-4.07380159329002e-05
-2.47077079525365e-05
2.03955770750266e-06
-2.16722837759785e-05
1.15936053149245e-05
-3.6320574060636e-05
-1.95453565574604e-05
-1.80427662605163e-05
5.58250821013004e-07
-7.60342174774815e-06
-6.3948385653919e-05
-3.96064027706093e-05
-2.85967543217593e-05
-2.38982642362343e-05
-2.17796768990353e-05
-3.66732686244064e-05
-2.93404835467828e-05
-3.09136652226116e-05
-1.99462701968627e-05
-5.97780736429024e-05
-4.54586791846228e-05
-3.18763067353898e-05
-1.90389335152171e-05
-1.37203462544069e-05
-4.26137228185549e-05
-3.5517939367952e-05
-3.95711178805244e-05
-6.08362998881868e-05
-1.32508827492771e-05
-1.66669095639129e-05
-3.11154394954837e-05
1.07776141266416e-05
-2.94990179652257e-05
-5.40843476791105e-05
-1.36375571132306e-05
-1.15135198948978e-05
-1.25469318646186e-05
-2.63586456663228e-05
-6.95400894317991e-05
-4.02528477423714e-05
-2.82920882945838e-05
-2.12042422581987e-05
-4.97505316837537e-05
-1.76016176050162e-05
-3.85993311579327e-05
-3.13231910678222e-05
-2.06694232270516e-05
-1.50796764000856e-05
-2.18432855943044e-05
-1.5359984371183e-05
-2.33020969526337e-05
-3.67554042626825e-05
-2.39076678567308e-05
-1.7707262659301e-05
-3.89324328522396e-05
-4.58326771017505e-05
-5.69316359543737e-05
-3.79272828306618e-05
-2.63955796706433e-05
-3.02810381278665e-05
-3.80525328944863e-05
-2.8245661431545e-05
-1.26682321980253e-05
-2.36670419871441e-05
-5.63178656481944e-05
-2.36512256038043e-05
-2.02291340649367e-05
-4.29482608379743e-05
1.36876714847335e-05
-2.11135460880807e-05
-1.34773743723171e-05
-1.25871247310216e-05
-4.47879014829836e-05
-5.0117634489473e-05
-4.63898758123423e-05
2.83502993833066e-06
-5.06849316095604e-05
-5.88804137916551e-05
-5.05866836524681e-05
-5.30933923016981e-05
-1.50126147101965e-05
-4.14137619064572e-05
-2.0844426832441e-05
-1.70551337184409e-05
1.00453413999153e-06
1.36572579064208e-05
-3.0753063319191e-05
-3.58768505144793e-05
-3.76720203691937e-05
-1.61307619333539e-05
-5.11721706823613e-05
-1.85838831146145e-05
-3.52381666398123e-05
-3.70152911076049e-05
-2.41811554853527e-05
-2.21102416917274e-05
-3.60376767172366e-05
-3.98167587949614e-05
-5.02758097577031e-05
-1.97127900626035e-05
-8.36809357473044e-06
-6.35685127944022e-05
-5.51841419497687e-05
-5.3832114714204e-05
-4.7272905971911e-05
-3.63852558652339e-05
-6.23225972795529e-05
-2.46719756569244e-05
-3.15863252272207e-05
2.21458022598449e-06
-4.95886169859982e-05
-3.52614393732969e-05
-5.54780196461302e-05
1.71874881153564e-05
-1.70574896289208e-05
-2.9269288624947e-05
1.95293496648049e-06
-1.21158261371653e-05
-2.88145485767153e-05
-2.36157784403134e-05
-7.25311320836299e-06
-1.01762324270833e-05
-3.02897928434197e-05
-5.58014364915203e-05
-2.41332681728971e-05
-4.07322952300354e-05
-2.47260717594954e-05
-2.0751788253181e-05
-5.38741554712668e-05
-4.26183752722824e-05
-5.60858195267308e-05
-1.2821247147687e-05
-5.96763700015359e-05
-4.25778872478845e-05
-3.93774533890688e-05
-2.63976105320692e-05
-6.74239876897077e-05
-6.25967111473604e-05
-2.65960298395659e-05
-2.88700172098197e-05
-2.65161157799253e-05
-3.50182911618554e-05
-2.51300554356993e-05
-2.62715184960055e-06
-6.19244806716272e-06
-3.92965265212607e-05
-9.38073596891946e-06
-4.62245022365957e-05
-1.15442020232307e-07
-2.82418734967771e-05
-1.94659770884062e-05
-6.65262484342431e-05
-3.60993565236257e-05
-2.45765502034341e-05
-2.25083441291314e-05
-4.51974855490687e-05
-3.68215038788739e-05
-1.91373988138424e-05
-4.23067307994289e-05
-5.84397081690419e-05
-3.65441403893714e-05
-3.82072994234254e-05
1.37373705777744e-07
-2.48813558382523e-05
-2.98214862057615e-05
-5.45994003580296e-05
-2.41065887787497e-05
-5.41986813926642e-05
-4.50537225143458e-05
-3.55045513379858e-05
-1.76853543711947e-05
-3.96705301517216e-05
-2.51245979665297e-05
-2.57216771447974e-05
-5.5259538207458e-05
7.31393061140802e-07
-7.42738200174514e-05
-1.43283115473302e-05
-1.8568521397606e-05
-1.08708457537885e-05
-4.56154390426682e-05
-2.42094504916372e-05
-1.42642679823193e-05
-2.49940206909603e-05
-4.16201970271226e-05
-1.98012018744388e-05
-3.45282478942551e-05
-6.58523555233238e-06
-2.51273795346439e-05
-2.84552322763188e-05
-3.80476924250546e-05
-3.04648910626805e-05
-4.57140519650014e-05
-2.15936602397503e-05
-3.55577631058326e-06
-2.99883729456402e-05
-3.65398464420782e-05
-2.02807639321786e-05
-3.94558571290909e-05
-3.10228396226469e-05
-4.66363018441389e-05
-1.88862509695639e-05
-2.75457611206873e-05
-3.72288956987312e-05
-1.85905264993408e-05
-3.33151718745809e-05
-8.06750971470725e-06
-4.19362366874282e-05
-2.76610134651998e-05
-4.11335435095579e-05
-1.36873935021187e-05
9.57915802492505e-06
-3.9920397975698e-05
-3.60080963914921e-05
-3.07136768855547e-05
-3.15910583848444e-05
-5.51007469743638e-06
-2.94989675321148e-05
-1.76148913828711e-05
-2.90041702052068e-05
-3.35537621299075e-05
-9.71245552765096e-06
-1.06850149446497e-05
-3.2818175951622e-05
-3.82082151787565e-05
-3.09051774147808e-05
-2.24737659367802e-05
-3.98351367678414e-05
-1.762761655468e-05
-9.35330236237634e-06
-7.6971592189217e-05
-1.66360478493111e-05
-3.31543863603358e-05
-2.91075582652751e-05
-3.26412640213364e-05
-1.55268046576806e-05
-2.85845914909449e-05
-4.14638849733938e-05
-9.91181888906357e-06
-3.77115053392792e-05
-3.2690697541531e-05
-4.69778153273919e-05
-3.97429839697274e-05
-3.20155521218811e-05
-1.4515093614112e-05
-1.27472625412588e-05
-4.8909170231272e-05
-2.06753021015821e-05
-1.1433185215968e-05
-6.65980095801552e-05
-4.48872352331653e-05
-2.3759674811902e-05
-4.5310527188824e-06
-2.14104362450221e-05
-8.42936044711222e-06
-2.44786692470805e-05
-2.41013844315448e-05
-3.44866987729301e-05
-1.41054479334858e-05
-2.8631848813921e-05
-1.56515010609247e-05
3.04618279564906e-06
2.13468376935825e-05
-5.07377817029737e-06
-3.78438583388071e-07
-2.91282126488973e-05
-2.03797778505852e-05
-3.45595727406383e-05
-2.76636784850166e-05
-2.28178774647445e-05
3.90810625234884e-07
-3.03648310771949e-05
-3.65272109693268e-05
-3.22744450013404e-05
-3.59447720982063e-05
-4.52281262973883e-05
-2.29259268306996e-05
-4.33873711783625e-05
-2.53686824760106e-05
-3.65304999612502e-05
-2.6266753241377e-05
-4.32606123129627e-05
-3.62473508831903e-05
-2.63245053597631e-05
-2.58825353898363e-05
-4.77825955782919e-05
-2.09153296325442e-05
-1.34661428465899e-05
-2.40100274719395e-05
-6.35944317105031e-05
-9.62287814878464e-06
-1.44424688505301e-05
-2.04619837920795e-05
-4.38046700728107e-05
-1.02975342287373e-05
-3.13678178372847e-05
-3.11150894699271e-05
-1.20164727632219e-05
-4.33626243449363e-05
-3.72773589698349e-05
-3.4771420697538e-05
-4.8988198728445e-05
-3.26544715908377e-05
-3.95581802311448e-05
-6.53332956690738e-06
-2.9168500211572e-05
-4.11651847018548e-05
-2.80226540476218e-05
-3.5339082133575e-05
2.73959769622846e-06
-2.23988730145076e-05
-3.1364009315932e-05
-2.25774043500055e-05
-1.47289220478722e-05
-1.07733238744827e-05
-3.13749747260624e-05
-4.54801338192828e-05
-3.13191392983699e-05
-7.85991649822061e-05
-3.79659829707279e-05
-1.36366639964192e-05
-1.54563434948875e-05
-1.84003139636064e-05
-2.18418523959376e-05
-2.216019596793e-05
-3.68517605140325e-05
-2.76681415395404e-05
-3.90771120743956e-05
-6.84712316692154e-06
-2.32899657903618e-05
-3.22915343901505e-05
-4.10488458854031e-05
-3.07903973726021e-05
-4.0185416768327e-05
-2.7657525506894e-05
-5.17002849841143e-06
-1.09508960591019e-05
-6.12910229320908e-06
-1.56493823962569e-05
-7.31392485160943e-06
-4.66080819623648e-05
-1.69736102891926e-05
-4.61655740124178e-05
-4.80536758846822e-05
-3.26483943119206e-05
-6.12422546851035e-05
-2.6999798095395e-05
-5.17723203245001e-05
-1.14514953332037e-05
-1.56942448741413e-06
-2.95850939265808e-05
-3.03182857038844e-05
-3.02888378422623e-05
-5.40900799797753e-05
-2.18144193639073e-05
-3.93923091561187e-05
-6.34152368017318e-05
-5.42429192778546e-05
-5.6422919577605e-05
-2.98454936672082e-05
-4.04421527519345e-05
-3.39747643277145e-05
-3.37828858152926e-05
-3.70404352921691e-05
-3.63657279297636e-05
-2.74602705086662e-05
-3.77450442902905e-05
-3.54160357590032e-05
-8.76300125598546e-06
-1.82344309328367e-05
-1.39528749932665e-05
-5.34746952647119e-05
-1.45654360163098e-05
-3.08466526580831e-05
-1.74977545374193e-05
-2.8419617484834e-05
-3.86537728315078e-05
-1.77544357344161e-05
-5.27995208812661e-05
2.02814472086678e-06
-1.36607420587899e-05
-2.71969084893066e-05
-3.38762087007168e-05
-3.1213165650647e-05
-4.70687263912547e-05
-1.09966745042393e-05
-4.76172745255216e-05
-4.65030051106855e-05
-3.91291945526353e-05
-2.83929022701237e-05
-5.7519814445062e-05
-5.29804674811782e-05
6.42063003869576e-06
-6.74196653211487e-05
-3.53060670126431e-05
-2.56352612750674e-05
-1.83663872173268e-05
-4.07187118677698e-05
9.64244328286809e-07
-3.65533073981468e-05
-3.002329115325e-05
-4.40290959410418e-05
-1.2349267490368e-05
-7.57380736409431e-06
-2.5354130710106e-05
-4.95003165295256e-05
-2.80205110572706e-05
-2.80328471207421e-05
-2.57480897655227e-05
-4.97522054565449e-05
-3.32682513283992e-05
-6.01892075795161e-05
-4.30966491767303e-05
-3.32014278017965e-05
-1.27770490860157e-05
-2.15850440383945e-05
-3.53381038615258e-05
-4.41159070218807e-05
-3.46126328422702e-05
-4.73414173004947e-05
-5.78854505407607e-05
-2.30102217502905e-05
-3.88713899588066e-05
-4.56122815302629e-05
-4.00549086064791e-05
-8.75544221042111e-05
2.41074859569136e-05
-4.29890663082568e-05
-4.43647415947151e-05
-1.6299872280111e-05
-3.52590671189657e-05
-1.43919498202676e-05
-3.50861604273535e-05
-4.15168480190343e-05
-5.20821587614969e-05
-5.30918975886094e-05
-1.71213663665352e-05
-1.38342168487609e-05
-1.70792089612725e-05
-1.22249263138622e-05
-5.53469781875617e-05
-1.88538005758037e-05
-2.43810387167565e-05
-3.35541919835393e-05
-4.60057960416888e-05
-3.37989854780932e-05
-2.17864559160709e-05
-1.32931422823234e-05
-4.38884271581527e-05
-2.75903270127137e-05
-3.01019250837805e-05
-1.90909416665573e-05
-2.83673134847837e-05
-4.20817618229859e-05
-1.73506347467961e-05
-4.14544816496258e-05
-7.19612545812994e-05
-1.4802888841644e-05
-4.18169049931081e-05
-4.13415565798332e-05
-2.53630655404093e-05
-3.2407131317692e-05
-4.39874935389594e-05
-2.57113536995844e-05
-1.98169179903717e-05
-1.33916378251022e-05
-1.06872681073728e-05
8.74600451636444e-06
-3.49228437357603e-05
-3.49798513410233e-05
-3.8312855520745e-05
-2.33075991563272e-05
-2.81793072274337e-05
-1.2387884494234e-05
-5.43282498640217e-05
-1.02168312968604e-05
-2.11842893091275e-05
-4.48065681242391e-05
-3.21264835578244e-05
-2.02560248728472e-05
-2.97335221728132e-05
-4.28410889750803e-05
-3.17823327643534e-05
-9.73360069563765e-06
-2.96474153403633e-05
-5.23194915588322e-05
-1.49675678689353e-05
-3.93756521818706e-05
-4.21658575870733e-05
-3.6136164543675e-05
-7.92113861994127e-06
-5.16761641368915e-05
-3.91664276186003e-05
-3.23736234456015e-05
-3.26982710207426e-05
-4.73629541117892e-05
-3.71931491041626e-05
-3.08431875596255e-05
-5.98480773309369e-05
3.4093957375094e-06
-3.16773222657675e-05
-2.36150220509109e-05
-1.0931129593215e-05
-4.21951847407617e-05
1.44544560756319e-05
-3.55915917164785e-05
-4.78805263894435e-05
-2.6383131986449e-05
-4.50304283202376e-05
-1.95878081736712e-05
-1.93085247926313e-05
-2.87632194165887e-05
-4.89352440309225e-05
-4.6851083934181e-05
-2.51638264720025e-05
-2.78849345259623e-05
-4.10843315455043e-05
-6.03389695819569e-05
-5.81892704843013e-05
-3.18269413037203e-05
-1.34364564019515e-05
-4.32927333390302e-05
-9.89074505212203e-06
-3.00909880342279e-05
-5.14433606460855e-05
-5.06281437814057e-06
-3.6933856843434e-05
-2.79389264726351e-05
-1.63127649020231e-05
4.76542070905007e-06
-3.66289055952783e-05
-1.12195849741345e-05
-1.31671616652868e-05
-2.63201365865907e-05
-9.00730988178963e-06
-4.39010471186149e-05
-3.51161392521611e-05
-4.49894465350815e-05
2.12898136090467e-06
1.13211009339045e-06
-3.24363089658155e-05
-5.46635755197406e-05
-1.10964716968822e-06
-2.21804914357739e-05
6.03108798593641e-06
-4.72926233698099e-05
-3.29364531970811e-05
-9.25506120367523e-06
-4.30625118804247e-05
-1.94394360977591e-05
-1.6701791738366e-05
-3.35008041531147e-05
-3.19399623914296e-05
-2.44002974252156e-05
-5.29163910426983e-06
-2.48885420554169e-05
-1.66536943674967e-05
-2.29238078688802e-05
-4.89449246442591e-05
-2.12381272023183e-05
-3.7957282735022e-05
-1.65806827264709e-05
-1.65973803758402e-05
-3.10344844752818e-05
-9.92816019405543e-06
-2.26319303661256e-05
-1.90880216340003e-05
-2.34615870119397e-05
-1.86822943169214e-05
-3.82945715424075e-05
-5.68588229048725e-05
-1.83451214411516e-05
-3.64258471879803e-05
-4.45653173311699e-05
-3.47814570903373e-05
-3.0277546889657e-05
-2.68568101918541e-05
-6.154066654795e-05
-4.32071897113976e-05
-1.53771679296533e-05
-4.11952235680956e-05
-3.75719743816593e-05
-3.09727459135937e-05
-3.41503528170876e-05
-2.19777171020085e-05
-2.32194352548456e-05
-2.17331784182411e-05
-6.75159317003854e-05
-1.68817035561463e-05
-2.17346649733571e-05
-1.39746096167056e-05
-3.86945435625216e-05
-2.53400534279132e-05
-2.98038084960074e-05
-1.18041044031911e-05
-2.08980697212117e-05
-2.35345049327579e-05
-6.02253324211355e-05
-1.97147345922462e-05
-1.51875654934837e-05
-1.20681224340404e-05
-2.12080517626984e-05
-2.0382120802754e-05
-1.87277213741006e-06
-1.83830969670014e-05
-3.29950786895197e-05
-2.07060717122813e-06
-1.53778533036139e-05
-2.6362071962809e-05
-4.97008452286813e-05
-3.43766245578465e-05
-1.71066343234532e-05
-6.05273405436444e-05
-3.55586098193025e-05
-3.97316914841653e-05
-8.51244083468997e-06
-1.48927066775726e-05
1.35945904259256e-06
-2.74950250754571e-05
-2.83135378860421e-05
-2.87801490883469e-05
-1.09205058242561e-05
-3.08700076792501e-05
-2.77327436757312e-05
-3.06904339177477e-05
-7.5549855115273e-06
-3.79869823070397e-05
-1.08011584003524e-05
-2.90496377061441e-05
-1.46572760894232e-05
-4.55988059237989e-05
-2.79446205177485e-05
-6.10343004007147e-05
-4.53796515048405e-05
-1.67173096192798e-05
-2.77022854728406e-05
-2.00687767328791e-05
-3.85832136049965e-05
-4.4053787547106e-05
-4.48176822475219e-06
-9.24138534641892e-06
-4.86671901855355e-05
-2.73092387667649e-05
-3.62911453603209e-05
-1.2096506528767e-05
-1.5989724238227e-05
-2.06810875060649e-05
-1.80088418253704e-05
-1.46512944642436e-06
-6.07738032210097e-05
-3.94856950745231e-05
-2.61908974200166e-05
-6.27255125635552e-05
-9.96789855405481e-06
-4.26467003447087e-05
-4.36062773587335e-05
-4.46252312371879e-05
-1.20962502475113e-05
-7.64163134833139e-06
-1.45415531700778e-05
-4.22129967557191e-05
-2.14686204541041e-05
-4.74275644119948e-05
6.17546988608035e-06
-2.83148349122458e-05
-1.16688914461092e-05
-6.46705491081338e-05
-2.7924280380955e-05
-4.48473991720297e-05
-2.83327524780187e-05
-3.16500979200342e-05
-4.58387145271278e-05
-3.45677688179251e-05
-2.62956210626436e-05
-2.94423856582929e-05
-2.2180001283815e-05
-5.60437995153865e-05
-4.52405744219487e-05
-5.31010029943494e-05
-1.62875575992007e-05
-1.37681078638505e-05
-2.56851265951697e-06
-4.9608703879215e-05
-3.3345833443365e-05
-4.58298751827137e-05
-2.31742383690178e-05
-3.59931412983717e-05
-1.39659183765776e-05
-4.5997504129255e-06
-6.04491095882694e-05
-2.01594260408738e-08
-3.3704108876087e-05
-2.08471449882941e-05
-2.93632089697867e-05
-3.55967063818982e-05
-5.36662594985494e-05
-4.98969078584354e-05
-8.78338050847864e-06
-1.16768917442327e-05
-3.17378955958503e-05
-4.46495745389633e-05
-3.20809544236992e-05
-1.37776189716671e-05
-2.77488620214576e-05
-4.01834079909778e-05
-7.38671484521851e-06
-1.49618204326007e-05
-4.64735433962039e-05
-2.54283043596276e-05
-1.99882510239831e-05
1.30596999541004e-05
-5.5033045028413e-05
-4.78279487410164e-05
-2.20882815711324e-05
-2.25132525704686e-05
-3.06897742166592e-05
-3.54685321401655e-05
-4.00006407047324e-05
-2.97594253667819e-05
-4.15507539025238e-05
-3.02919535372602e-05
-3.49406407143492e-05
-5.04626088213368e-05
-3.57393883049274e-05
-2.71264252370555e-05
-4.36583456422625e-05
-5.75960098566485e-05
-3.22558412233037e-05
-2.2815710224716e-05
-1.31900601280906e-05
-2.93653327720344e-05
2.16069129638924e-06
-4.32760565938362e-05
-2.09634173553978e-05
-2.07461518842463e-05
-2.42516337931522e-05
-1.48761398498646e-05
-4.41492929493677e-05
-6.06666514862802e-05
-2.20772609133606e-05
-6.42153260348535e-06
-3.1797838537012e-05
-2.01345557276097e-05
-2.40782288955726e-05
-3.22213819784478e-05
-3.23563581363992e-05
-4.37269271043852e-05
-4.02497462965573e-05
-2.12328961813467e-05
3.15053739650303e-06
-4.54811845298153e-05
-1.82097054149361e-05
-2.31266496572961e-05
-1.97381486420238e-05
-1.08561715545272e-05
-6.21356059684839e-05
-4.56741371848833e-05
-3.47168971651899e-05
-2.14182814328149e-05
-2.66944114574908e-05
-1.76825852974421e-06
-4.58420992865363e-05
-4.51300020772708e-05
-3.69421005497105e-05
-4.3718909963573e-05
-4.11399680698636e-05
-2.8712890180468e-05
-4.14902424584941e-05
-1.45336834566364e-05
-3.02570049402467e-05
-1.75178787854937e-05
-3.40161387403525e-05
-3.45973996928871e-05
-5.61279587965199e-05
1.99885338473836e-05
-6.9754527756309e-06
-2.03992115203939e-05
-1.40571170353459e-05
-6.78670826561501e-05
-1.63316158674161e-05
-3.10002794877314e-05
-5.33236883003836e-05
-3.9152319333794e-05
-2.87684087225921e-05
-4.88809821531449e-05
-3.49108819031308e-05
-2.02050728448195e-05
-2.96820275955147e-06
-5.98955269328897e-05
-2.05367033124911e-05
-2.00795447427223e-05
-1.17326209329607e-05
-3.93359776551042e-05
-2.64855189470567e-05
-2.54846247737256e-05
-3.07911746841737e-05
-1.55397561771702e-05
-1.50123681023186e-05
-3.75167577414731e-05
-3.16057517878283e-05
