# Supplementary material for: Research on computational propagation and identification of mine microseismic signals based on deep learning
Source: PLoS One. 2025 Oct 22;20(10):e0334641. doi: 10.1371/journal.pone.0334641 (PMC12543183; doi:10.1371/journal.pone.0334641)
Supplement: S8 Data — (ZIP) [file pone.0334641.s008.zip › 000100900002881.xlsx_0.txt_24.txt.txt]

-3.10503809092709e-05
-9.01743243318454e-06
-3.70973857477181e-05
-9.52678580106561e-06
-4.68370498816495e-05
-4.32727503961071e-05
-4.46654610305416e-05
-4.10459654831369e-05
-2.85103485648946e-05
-5.38019521852976e-05
-4.96801828926766e-05
-1.06219560368571e-05
-3.41514083829475e-05
-9.09578164788391e-05
-4.1366495910665e-05
-4.50129061392085e-05
-4.32277954009322e-05
-6.35983996504327e-05
-1.18051590742723e-05
-5.43253055541496e-05
-3.02634679697851e-05
-9.53408763905405e-06
-3.54314067462911e-05
-4.8422444815093e-05
-3.13518783793997e-05
-2.3716417656021e-05
-3.98088811294925e-05
-1.57748802691054e-05
-3.69440067484042e-05
-4.36419480509349e-05
-2.73254445454348e-05
-3.0524024602589e-05
-2.31850265825247e-05
-2.68953741599562e-05
-3.77279815877462e-05
-6.6981146143066e-05
-1.19305599674571e-05
-5.17156731691255e-05
-2.45310394397237e-05
-7.86862411999796e-06
-3.61189793625592e-06
-4.05456108004847e-05
-2.72515142481715e-05
-7.17686084750956e-06
-5.11508937537589e-05
-4.51370023872037e-05
-4.50132347062934e-06
-2.1542442292115e-05
-1.24043013212485e-05
-5.44204378578126e-05
-4.27070790426753e-05
-3.73312939939297e-05
-2.22347334972536e-05
-1.30445113142023e-05
-2.95710600481962e-05
-3.07568166980784e-06
-2.96943041315508e-05
-2.71917508088924e-05
-1.56750284986575e-05
-5.20523251815622e-05
-3.54054337805487e-05
-3.90006125769329e-05
-3.93694897173352e-05
6.09176542203306e-06
-3.11137766882744e-05
-3.27605868815499e-05
-2.7293775484517e-05
-7.13474193441637e-06
-5.83516237164178e-05
-3.39537075713638e-05
-3.86738534878238e-05
-1.93654995211423e-05
-6.3453609283652e-05
-1.81395962272167e-05
-4.26204174487415e-07
-5.47554595013739e-05
-1.19013641847115e-05
-2.12629678559182e-05
1.47468110886049e-06
-2.20391293219569e-05
-3.24911237467384e-05
-3.11188424039665e-05
-2.27941554506378e-05
-4.93123752020269e-05
-2.11518450608507e-05
-4.33927976722243e-05
-4.81390137017099e-05
-1.93735165175247e-05
-2.22954798399144e-05
-2.48415602459062e-05
-1.11166522538106e-05
-2.32335114709036e-05
-3.1359498662367e-05
-2.43798542839126e-05
-5.11493037249455e-05
-5.27108756450199e-05
-3.01855195098176e-06
8.33428144200073e-06
-3.14262392680599e-05
-4.21486406107645e-05
-3.25908479713323e-05
-2.80403623878217e-05
-1.2804873443529e-05
-5.2038004304524e-06
-1.70971517976236e-05
-7.82587341872482e-06
-1.67252578685483e-05
-3.39135772157218e-05
-4.99380114640504e-05
-2.70495577711258e-05
-5.95794687714253e-05
-2.60382601996281e-05
-4.56506980026098e-05
-1.20885742926893e-05
-4.34282463401039e-05
-2.84982615233621e-05
-2.05959012101194e-05
-3.10576238112204e-05
-3.09670734494236e-05
-2.46107475856285e-05
-3.48853330658807e-05
-3.44392429158035e-05
-2.26314310221064e-05
-7.08731307852456e-05
-5.12528332713507e-05
-4.22961623438268e-05
-3.4855772378714e-05
-3.51871981349422e-05
-2.9958446465801e-05
-2.14121004420456e-05
-2.55499665027558e-05
-2.54593980687764e-05
-4.89048715603301e-06
-4.77028782687627e-06
-3.63747840384204e-05
-6.80988702134301e-05
-1.65372092944927e-05
-2.04083524567757e-05
-5.01031500731556e-07
-7.29422535266864e-06
-1.06476348075281e-05
-2.47435530190396e-06
-4.17505915233853e-05
-9.46325034306664e-06
-4.56900881502636e-05
-4.78136919709912e-05
-1.80099345683977e-05
-3.81787459897919e-05
-9.2916105403188e-06
-1.90444744080688e-06
-1.47850399871225e-05
-5.43391952486802e-05
-4.97877966198055e-05
-3.52585797183085e-05
-3.8983885955316e-06
-2.40683207684432e-05
-6.38216511103873e-05
-1.62831827512051e-05
-2.37989477581226e-05
-3.84065094514311e-05
-4.3339933694778e-06
-2.52223808426112e-05
-2.67482675033406e-05
-3.94287641392795e-05
-2.58869747909152e-05
-4.04755141495543e-07
-1.715585169929e-05
-1.57160187826464e-05
-1.50726275712736e-05
-1.21849902543235e-05
-1.2962082944143e-05
-4.15355533851842e-05
-3.6631947112667e-05
-3.15130176780866e-05
-3.77159652691734e-05
-5.1146276556767e-05
-7.15479366054707e-05
2.28756157558324e-05
-3.6602947050508e-05
-6.58398531355253e-05
-1.62702825073199e-05
-2.40048206422802e-05
-1.99399698745431e-05
-6.61212593961813e-05
-3.95746072406365e-05
-1.56333531260028e-05
-2.01840602853756e-05
-1.72242660266071e-05
1.15175117686422e-06
-5.73180516045858e-05
-3.69056066347907e-05
-5.85609641582787e-05
-7.77840786731864e-05
-2.83220602564114e-05
-3.70041690522224e-05
-3.44937015369877e-05
-2.89562434013528e-05
-3.32886084270107e-05
-3.44898581158185e-05
-3.59081311210044e-05
-4.00576604129928e-05
-8.12780112761294e-05
-4.57056136991841e-05
1.19493182184467e-05
8.37246691536826e-07
-3.78825198342919e-05
-1.35798915247397e-05
-2.73913358676508e-05
-5.43296895849261e-05
-3.06001347914746e-05
-3.858660017037e-05
-4.57101387449474e-05
-2.26707911768101e-05
-2.23792517089267e-05
-2.52429400155565e-05
-6.32412516425178e-05
-2.98607198662596e-05
-5.36294636680001e-05
-2.27009643015007e-05
-1.51738794437071e-05
-4.22085497907039e-05
-4.09370472048394e-05
-3.45487023280384e-05
-1.85583744225829e-05
-1.50058537380558e-05
-2.74419111971222e-05
-5.3130739190822e-06
-2.86629685832439e-05
-2.05551969872342e-05
-5.06644017986396e-05
-6.45472056323836e-05
-3.56886025930517e-05
-1.1196987065822e-05
-3.76360888574136e-05
-2.41815975385037e-06
-1.96766062431488e-05
-3.20890641674856e-07
-4.51977570230075e-05
-7.07506659145499e-06
1.39283140829199e-06
-1.47137416387715e-05
-4.48357609392414e-05
-3.69103239806079e-05
-4.46826511363031e-05
-1.82623586367374e-06
-1.19608400428603e-05
-5.54147673558246e-05
-5.97396870187464e-05
-3.89830760862795e-05
-5.36590462387787e-05
-2.69767702101298e-05
-6.89912836194338e-05
-3.82888832910574e-05
-3.53303733835181e-05
-3.26690798483954e-05
-4.76259266402149e-05
-2.61713832717263e-05
-5.17089910882414e-05
-2.30011629355199e-05
-5.32999920129133e-05
-2.00946391815008e-05
-1.75928947732459e-05
-3.99834220780911e-05
-3.79862168036769e-05
-4.2907604393756e-05
-1.90229086256014e-05
-1.88777513468597e-05
-1.59845397017742e-05
-2.87473858711642e-05
-3.77608155609087e-07
-2.69417602773723e-05
-4.22754133770838e-05
-3.62665006961978e-05
-3.75934726743384e-05
-7.34614041705634e-06
-1.46485779903116e-05
-2.48517857787159e-05
-5.69247306974165e-05
-2.72325557795441e-05
-1.26602800642391e-05
-2.47069308149019e-05
-1.67915222075987e-05
-2.44061482372069e-05
-4.73441817524507e-05
-5.35492864556018e-05
-1.21967390927719e-05
-3.38119305243329e-05
-4.47384175266418e-05
-4.31707075965779e-05
-1.84507985818248e-05
-2.87392485696708e-05
-2.93834490214916e-05
-4.78127486536992e-05
-4.00190833226456e-05
-1.7259822072447e-05
-2.5058525068505e-05
-2.6634052861694e-05
-8.08626328569025e-06
-1.20608376115562e-05
-1.40419610148703e-05
-4.28450935813683e-05
-9.5231791332646e-06
-5.5203610884888e-06
-1.21623438538195e-05
-3.16187332584166e-05
-2.61076192626487e-05
-1.03113232714188e-05
-2.61794515744067e-05
-2.596732128944e-05
-5.77008819666477e-05
-4.01298569951302e-05
-5.19532942121135e-06
-2.51071496810341e-05
-2.39591070930377e-05
-5.05890276155132e-05
-4.29429543969423e-05
2.16469574216817e-07
-5.73318076573816e-05
5.08518116745123e-06
-3.73995830279516e-05
-2.2112686695588e-05
-2.62669083515361e-05
-1.88548071142752e-05
-2.92930697627521e-05
-1.03196794387395e-05
7.70789629316148e-07
-6.80188394850683e-05
-1.72503282873829e-05
-1.85907391778825e-05
-6.9123096920171e-06
-1.41427523528276e-05
-1.0855951789003e-05
-1.53138212980748e-05
-1.94651201854641e-05
-4.88593303785656e-05
-3.26243091317723e-05
-2.52478475531338e-05
-4.35609459645457e-05
-3.42927120214607e-05
-1.41498356108087e-05
-2.13694040055002e-05
-3.09452608651611e-05
-3.08153314706149e-05
-2.30149641977324e-05
-2.31104431938259e-05
-9.48499446191656e-06
-7.37700414660255e-05
-3.72433411333826e-05
-2.29459640728989e-07
-2.1923590217679e-05
-3.0885781265302e-05
-2.37193649077858e-05
4.3166488416839e-06
-3.99352590098113e-06
-4.21435767888537e-05
-3.4213896494383e-05
1.23596152775025e-05
-3.68777501400614e-05
-5.98968425361095e-05
-1.08033526657205e-05
-2.25688432769077e-05
-5.30358999848252e-05
-5.22188072336269e-05
-1.75518580556894e-05
-3.19775978617721e-06
-5.60372977393086e-05
-1.23688523955124e-05
-4.41944046005919e-06
-4.78069245416698e-05
-5.14079249908601e-05
-1.79899330867511e-05
-3.4355824633934e-05
-5.27592418353874e-05
-1.3130336096309e-05
-2.96283096706684e-05
-2.51939275399009e-05
-2.89364640392004e-05
-4.63682532756558e-05
-2.82800103388495e-05
-1.16116591646237e-05
-1.37764024041402e-05
-1.83994285605156e-05
-2.9366771042058e-05
-3.22696445784817e-05
-2.28149242524347e-05
-2.85208909109991e-05
-4.2924626819803e-05
-2.67036567071684e-05
-4.36354670864607e-05
-2.92514561992515e-05
-1.75806618678248e-05
-1.84895174621389e-05
-3.50006353096716e-05
-6.30116978743321e-05
-4.62866488659702e-05
-1.94676743297323e-05
-1.9426863834485e-05
-3.40192750135952e-05
-1.18720814011829e-05
-2.30316237664863e-05
-4.09397105896653e-05
-1.24265985448662e-05
-4.40544644464851e-05
-2.43961266093548e-05
-4.03606617947482e-05
-3.46165025712284e-05
-3.89605355774415e-05
-5.97277594983705e-05
-5.25438521096389e-06
-9.12702387884871e-06
-4.83152602867409e-05
-4.09635172426284e-05
-5.60401265308031e-07
-5.56738489007678e-05
-2.55704696305247e-05
-9.46602228504034e-05
-2.90747007485009e-05
-4.98245498531128e-05
-5.49086372218507e-05
-4.70042716375668e-05
-2.60596541129967e-05
-6.27535950602318e-05
-4.64183923727185e-06
8.64733618110977e-06
-1.17882699723391e-05
-1.83413718005583e-05
-3.11861241233543e-05
-4.88608141089074e-05
-2.23711752657222e-05
-3.28076667133047e-05
1.39968751391511e-06
-1.14292645639877e-05
-5.00019337330322e-05
-2.71835112235276e-05
-2.57070791023435e-05
-5.35641350844585e-05
-2.68561495017897e-05
-2.51534700816671e-05
-4.66586850789024e-05
-2.75228396599641e-05
-1.99969796579256e-05
-4.70877407265811e-05
-3.80849834213009e-05
-3.15759169704769e-05
-2.90913701491225e-05
-2.42575036495371e-05
-2.65502885276817e-05
-4.42829479361523e-06
-6.57648057457708e-05
-4.36241739592636e-05
-2.59583419858888e-05
-4.31283770800573e-05
-4.02424645866928e-05
-2.3192113016501e-05
-3.36428932089216e-05
-2.29626710518698e-05
-1.88181798597769e-05
-2.04237305799899e-05
-1.97528092615056e-05
-2.44483194518702e-05
-2.49455520246111e-05
-2.38784054557662e-05
-3.20899454232832e-05
-2.23929857752088e-05
-2.28634332373115e-05
-8.45044783670619e-06
-4.20619593942452e-05
-2.47676509483718e-05
-1.0515854389069e-05
-5.55646014104694e-05
-2.57001309646565e-05
-3.71522146106703e-05
-4.22908265194895e-05
-5.33215442282595e-05
-3.65887837539144e-05
-1.24149009657611e-05
-2.85489686907041e-05
-3.17207541448651e-05
-3.30420667284038e-05
-1.93388015320797e-05
-3.03875766494919e-05
-2.20256183984561e-05
-1.06541132179856e-05
-1.51421297154363e-05
-1.63287159190405e-05
-3.92790146398565e-05
-2.5680057754773e-05
-2.8345723586385e-05
-3.18188103855219e-05
-4.96085526157953e-05
-3.82909562895897e-05
-6.08338542403282e-05
-3.94865590477162e-05
-1.68813799222166e-05
-1.24926728662758e-05
-7.29482654081763e-05
-5.21728391553721e-05
-2.83854981646884e-05
-2.722634431188e-05
-2.55290099335106e-05
-3.49217724285998e-05
-4.74851071783768e-05
-3.6292053259576e-06
-6.19366882607196e-08
-3.19780946279069e-05
2.67949710092108e-05
-2.34675120780319e-05
-2.348581392517e-05
-1.81975127976275e-05
-6.17139023291329e-06
-4.12348472721681e-06
-1.94242016967745e-05
-6.45903240068944e-05
-3.01033843905275e-05
-4.29894116864635e-05
-6.24689546638927e-05
8.54950347007434e-06
-2.00526958703756e-05
-2.40500976549823e-05
-3.14741078174315e-05
-9.89886875955526e-06
-3.06302580215038e-05
-2.17407058316749e-05
-4.45886192130428e-05
-3.60217668811565e-05
-2.72658800945852e-05
-1.97125604819377e-05
-5.33177859608237e-05
-4.06898977808964e-05
-4.87741510000083e-05
-5.2230915470072e-07
-1.61973944064307e-05
-1.893928178972e-05
-1.2430263945959e-05
-8.02558768799816e-06
-4.43791093082126e-05
-4.31053229300139e-06
-3.97697451050216e-06
-2.28463649543276e-05
-2.73294805934082e-05
-3.00331431076234e-05
-5.25661550096121e-05
-4.05463556273619e-05
-3.42603220960039e-05
-2.26198952181343e-05
-2.53078604826164e-05
-6.60625794170224e-05
-1.75358478972869e-05
-1.12547141827304e-05
-1.27949099317165e-05
-8.5385620236564e-06
-7.50753466354993e-05
-5.08342776490638e-05
-2.98065823399167e-05
-3.41697050124398e-05
-2.74784770785851e-05
-4.41819679863098e-05
-1.11317011215309e-05
-3.12307528548948e-05
7.27198638976575e-06
-4.70378694210745e-05
-4.21970590205653e-05
-3.63010769327276e-05
-1.69726410547573e-05
-2.95353869122074e-05
-2.16407766363341e-05
-4.29336547911642e-05
-4.13962823270957e-05
-3.26952544430267e-05
-4.11956390677645e-05
-4.00987647782094e-05
-2.68911037125285e-05
3.05614025810623e-06
-2.25621494037033e-05
-3.72745652537653e-05
-3.23010647094585e-05
-3.17575776386178e-05
-3.57155090693234e-05
-3.35645294212066e-05
-2.93569363958148e-05
-1.99513308639592e-05
-2.66707013785362e-05
-1.95753203045856e-05
-2.90304480856601e-05
-2.49292708897188e-05
-2.05259404308532e-05
-2.13189049395456e-05
-3.85980047542551e-05
2.73808102236618e-05
-2.3763826457524e-05
5.3388682956361e-06
-1.09332527390569e-05
-2.85698855575596e-05
-2.67888866549217e-05
-3.66281681397329e-05
-4.88357463680527e-05
-6.4357801076447e-05
-5.10453057527921e-05
-2.84310325271666e-05
3.08290141108858e-06
-6.76588741768909e-05
-2.9411228003649e-05
-4.07754628979128e-05
-4.00143902268055e-05
-3.14556235148436e-05
-7.4284174470188e-06
-1.90044033748275e-05
-2.34484998134793e-05
-3.13830394292033e-05
-4.64737882389638e-05
-1.37449460516524e-05
-2.78756105485441e-05
-4.61147293542154e-06
-1.44724355318987e-05
-2.84633760743638e-05
-2.9251185914316e-05
-2.85023200573138e-05
-3.27014649411127e-05
-4.36158281788178e-05
-1.24399496381669e-05
-1.0445548515019e-05
-1.67770396603918e-05
-1.78472551546252e-05
-4.94506665491262e-05
-4.21519654354264e-05
-3.3682179212898e-05
4.73583201004497e-06
-3.26484560589861e-05
-3.20965751950393e-05
-3.59920483588888e-05
-4.39573439525732e-06
-7.04696334862708e-06
-1.44545047790648e-05
-1.68601858060671e-05
-2.65093828489465e-05
-3.83167315534321e-05
-3.68032420007162e-05
-4.48149416912039e-06
-3.28817367510411e-05
-4.27137985818892e-05
2.08009830706359e-06
-1.65060143438322e-05
-2.59685091023568e-06
-1.61127058876343e-05
-6.53447358024402e-05
-3.35107447786278e-05
-1.94904835609049e-05
-2.67879921413189e-05
-1.24896202812006e-05
-3.14678805320467e-05
-1.46612380992108e-05
1.10959443415741e-06
-1.92538419814104e-05
-3.90884993039881e-05
-2.89456924207331e-05
-2.08975299594178e-05
-3.58872583173865e-05
-3.82931526590277e-05
-3.93967962279569e-05
-4.43543809081591e-06
-9.74805186209359e-06
-9.30769494612294e-06
-3.95134111937445e-05
-5.71214923326877e-05
-4.01094707709694e-05
-3.8274697375356e-05
-3.04049732119007e-05
-2.99800106693966e-05
-1.12702050874627e-05
-3.20809835374222e-05
-2.30012640626095e-05
-3.81057059594051e-05
-2.4649327787454e-05
-2.604648548853e-05
-1.5081316291145e-05
-2.32516944477312e-05
-2.76236422127384e-05
-1.45488433900021e-05
-2.24025609494817e-05
-2.5361679914204e-05
-2.35371108252321e-05
-7.51661715835278e-06
-2.34549925381211e-05
-1.58992514718963e-05
-3.59246982153678e-05
7.82759020103531e-08
-4.50696499612907e-05
-5.85923792895508e-05
-3.38517087862293e-05
-3.55187319548742e-05
-4.02921002154097e-05
-6.11893205939271e-05
-5.71296650476871e-05
-2.62478113048206e-05
-3.30990804561666e-05
-3.4281027996908e-05
-5.01312510930582e-05
-3.44899652112691e-05
-2.77079409486461e-05
-1.63064038402926e-05
-1.85886610476913e-05
-4.39369218938972e-05
-1.97756601384116e-05
-3.33097747120335e-05
-3.54324061788958e-05
-5.53789172489245e-07
-5.37343653584594e-05
-1.80273123657478e-05
-6.55689571508565e-05
-4.05019873539208e-05
-4.71939117156014e-05
-5.63810691559812e-05
-3.06286098072013e-05
-2.23316073539997e-05
-1.80171187862458e-05
-3.95096006016068e-05
-6.53610740195949e-05
-4.10480548412122e-05
-3.12989050304361e-05
-1.3246934766402e-05
-2.25272525433642e-05
-2.19595427405283e-05
-6.17192165622787e-05
-4.90310917989892e-05
-1.99302564025503e-05
-2.7371797667859e-05
-5.23887963448043e-05
-3.34043243871588e-05
-3.14576269416481e-05
5.50656795945696e-06
-3.12378535947048e-05
-6.15966464737344e-05
-3.28506866843993e-05
-2.96014741988972e-05
-4.7939661388879e-05
-2.78798925193046e-05
-4.27058923635693e-05
-4.97246171825409e-06
-1.83339748952886e-05
-3.72135265306611e-05
-4.48185286272081e-05
-4.77467658030782e-05
-3.22846901974565e-05
-5.14753665467859e-05
1.66118830113505e-05
-6.22337197526706e-05
-6.01031202616254e-05
-1.4324689898348e-05
-9.48975410642279e-06
-4.79112385931812e-05
-2.88556705318218e-05
-4.46239075834529e-05
-5.65990298957683e-05
-2.79641885482584e-05
-4.445498311986e-06
-1.0623369882675e-05
-3.24226983038573e-05
-3.91089455696847e-05
-2.69383180787035e-05
-2.21450170142003e-05
-3.56074296834918e-05
-5.1861613533144e-05
-2.62012204272435e-05
-2.58032833344804e-05
-2.54855737306225e-05
-3.09920650058431e-05
-3.42452598715067e-05
-4.4283485092869e-05
-5.0271250848897e-05
-1.99210948444079e-05
5.44409941736297e-06
-3.20080505666394e-05
-2.47102159242283e-05
-1.71149322555849e-05
-4.91183635716189e-05
-3.03606697785655e-05
-4.83052244664828e-05
-2.41263269032392e-05
-5.35986757436722e-06
-2.01968902850652e-06
-1.12248046464558e-05
-2.78314175178788e-05
-2.48409305925017e-05
5.84813739928308e-07
-4.55066979634857e-06
-3.1403469564941e-05
-6.72129885000264e-05
-2.07845686659347e-05
-5.6230741736554e-05
-4.02991404210941e-06
-3.05651918410663e-05
5.62291571450458e-06
-4.38837326883907e-05
-6.0138964765798e-06
-3.13306086557189e-05
-4.25886766579692e-05
-2.33286296236632e-05
-2.58032627214251e-05
-4.92587303071226e-05
-2.72720445473671e-05
-4.84102104297396e-05
-1.70072644408549e-05
-3.72912381128576e-05
-4.54888911704637e-05
-4.57578527170043e-05
1.67102733559508e-05
-7.70081684897566e-05
-1.88478631298854e-05
-1.80532009023491e-05
-2.89719081365523e-05
-4.79479391491676e-05
-2.26651120495635e-05
-5.0393792349892e-05
-4.56246092377423e-05
-3.45461414781557e-05
-8.39400488422493e-06
-9.73695336014665e-06
-2.81753756977195e-05
-2.70136277848744e-05
-2.85598895476068e-05
-1.63501980300115e-05
-3.31270083779245e-05
-4.49428082871831e-05
-3.41168773788348e-05
-2.3507572762449e-05
-2.50599215993849e-05
-3.52143291132148e-05
-3.98498949072773e-05
-4.48870053745069e-05
-4.4315220072121e-05
-3.91700717417181e-05
-3.23323448072584e-05
-1.03107790156549e-05
-3.18441810430863e-05
-2.84595473004275e-05
-3.02750751016164e-05
-3.28055519394629e-05
-1.75787797197756e-05
-4.45819026063781e-05
-3.32045287933124e-05
-1.18886063283797e-05
-1.67207711571383e-05
-4.17195257154267e-05
-2.55978965677225e-06
-3.34988365565998e-05
-5.45745717541818e-05
-1.56362925957032e-05
-1.44332132040152e-05
-5.11188810323841e-05
-3.32535257533358e-05
-5.70464345518579e-05
-1.28114688092772e-05
-4.72128386223318e-05
-5.37504107856536e-05
-4.09900832468872e-05
-3.96462509889373e-05
-7.27434371466256e-05
-3.4998227032757e-05
7.2945140971821e-06
-4.01037106627683e-06
-3.63100606345525e-05
-3.40961393473113e-05
-5.14282147322184e-05
-1.99691356232018e-05
-2.14483179164134e-05
-6.23121270466235e-05
-5.00623776708754e-05
-3.82702248815632e-06
-3.92132692149038e-05
-1.85205165760976e-05
-2.24428557441103e-05
-2.92673450693312e-05
-1.37208984563568e-05
-2.60633052217702e-05
-2.88480807293259e-05
-4.60908259511724e-05
-1.93718297352913e-05
-3.40562399527072e-05
-4.69321228609504e-05
-1.35176445640902e-05
-5.75852581771258e-05
-5.36254470778549e-06
-5.09595500230215e-05
-3.72659513484667e-05
-3.04831062048272e-05
-1.56518977970505e-05
-2.97860953583988e-06
-5.74337546207404e-05
-2.05209082844915e-05
-2.70413782068162e-05
-2.67718975159885e-05
-3.51372596543783e-05
-6.20561483487519e-05
-3.1933281576146e-05
-4.03521329067449e-05
-4.82468725018014e-05
-4.35186290804664e-05
-3.0304807328546e-05
-2.99794154817863e-05
-1.02242072055162e-05
-5.01630082366446e-05
-1.87348960403844e-06
-3.30097233122892e-05
-4.14509616306204e-05
-3.52978851847811e-05
-2.2099034802876e-05
-4.67307118812176e-05
-2.32974308897916e-05
-6.00052255007478e-05
-3.59773306230875e-05
-1.13631279761538e-05
-4.55921109286325e-05
-4.29069297203915e-05
-3.73300253194128e-05
-4.87226657536252e-05
-4.52068985538545e-05
-1.27094795497154e-05
-2.6571245381832e-05
-2.6114301306155e-05
-2.99627158054985e-05
-5.908722694272e-05
-4.34308513521748e-06
-9.0329893267641e-06
-2.11148336636247e-05
-4.1327410444266e-06
-5.00547895481561e-05
-8.44213310153752e-06
-5.62004238215455e-05
-3.68617202055827e-05
-3.27656794428223e-05
-5.9219152712906e-05
-2.11866382313537e-05
-9.65777010536627e-06
-4.74605239497655e-05
-1.90095469312916e-05
-2.05247140442962e-05
-4.35543353910888e-05
-2.7638240864784e-05
-5.37476113139521e-05
-3.60228763245625e-05
-2.41364300790728e-05
-2.60448000898613e-05
-9.49036007912294e-06
-2.49068917603236e-05
-2.89781635898416e-05
-2.82848338163875e-05
-5.89842890540476e-05
-2.59474715627501e-05
-9.10360700754424e-06
-1.29788995882842e-05
-9.27683424631436e-06
-3.4478877182207e-05
-4.896887577182e-05
-3.7922045163896e-05
-2.04711435402974e-05
-5.09142534017276e-05
-3.5678430698826e-05
-3.82274446891779e-05
-1.03594151193663e-05
-4.1183864716594e-05
-3.46976738182781e-05
-1.23909109174877e-05
-2.11021405724566e-05
-2.7307586513681e-05
-1.06164244211132e-05
-3.86816235860599e-05
-2.35368657508682e-05
-5.5356901598121e-06
-4.27292511605913e-05
-1.85522461662836e-05
-3.84509601485622e-05
-3.62344594123175e-05
-1.00556859008059e-05
-1.29794003907889e-05
-3.71685468590722e-05
-3.16739738819376e-05
1.63106854667347e-06
-6.80010281041327e-05
-2.03252060140192e-05
-1.40745611468967e-05
-2.13714521170091e-05
-3.26177640388856e-05
-3.64036366506572e-05
-2.86246453879206e-05
-4.8752096079752e-05
-1.8744640969835e-05
-1.74137742581037e-05
-2.83088611489434e-05
-1.45323037938431e-05
-1.42969985277311e-05
-1.40575171198767e-05
-2.51303091773207e-05
-7.41388241495888e-05
-1.24797512170599e-05
-1.79903308320155e-05
-3.90519153239121e-05
-3.4821059342027e-05
-3.27940755989283e-05
-3.97799566057586e-05
-2.30786965311735e-05
-2.69014898171684e-05
-3.74432435504503e-05
-2.61060610999794e-05
-3.57564673070275e-05
-7.02565304502616e-06
-1.78740301089254e-05
-3.38092018447581e-05
-1.93663290237667e-05
-2.74142395648273e-05
-2.01082159825211e-05
-3.62029332602123e-05
-1.35649807109502e-05
-1.94956142591307e-05
-4.0205342297939e-05
-3.09307418698761e-05
-2.49127327089706e-05
-2.9979723768658e-05
-2.84132775901786e-05
-3.95455972786745e-05
-2.21104368660037e-05
-4.6874620983809e-06
-3.60834905038668e-05
-6.82009908821239e-05
-6.25422797739929e-05
-2.98201054950323e-05
6.14411307328865e-07
-3.30673966211503e-05
-4.81211634687679e-05
7.79187648075568e-06
-4.55322414784297e-05
-3.23179716737584e-05
-6.35985786456794e-05
-2.69026503831933e-05
-4.68474660314885e-05
-3.69760252502578e-05
-5.18190401084815e-05
-4.67722454645143e-05
-3.36282590790772e-05
-2.10929259204226e-05
-5.10535746901914e-05
-3.58861396587335e-06
-5.67979750418883e-05
-2.6328220400611e-05
-3.56425478779531e-05
-3.43712063492847e-05
-6.50992142919067e-05
-3.35841314921681e-05
-2.62336163797053e-05
5.57637008526901e-06
-3.30325119515324e-05
-9.66950185285186e-06
-3.02927161310992e-05
-4.84274787962366e-05
-3.62075745161739e-05
-5.69285847272572e-05
-4.60402214533203e-05
-3.60682440319041e-05
-2.28898840307576e-05
-5.38112848475918e-05
-9.11888855266779e-06
-3.37562741389866e-05
-5.48156697215694e-05
-3.09377803133938e-05
-5.2094396185385e-05
-5.07326770867294e-05
-2.66692141849485e-05
-1.05572457467974e-05
-5.34893940543681e-05
-3.4938516003996e-05
-2.1214616264715e-05
-4.80760109318288e-05
-3.60541018459307e-05
-2.20441854531519e-05
-6.36281105670698e-05
-3.53800916585511e-05
-6.67249900201849e-05
-6.5473771652269e-06
-3.99587659881343e-05
-4.875232994253e-05
-2.81729843834705e-05
3.96385648992075e-06
-9.58556198091727e-06
-2.42723100733424e-06
-2.72265633490645e-05
-5.08576664889811e-05
-3.59357373144752e-06
-1.93518944337994e-05
-4.28472536056138e-05
-3.67804007733938e-05
-1.88930518036694e-05
-1.79722361036676e-05
-1.13092204267145e-05
-3.66623806907807e-05
-2.26747905944337e-05
-1.07223573683321e-06
-1.81374706056133e-05
1.44720580795751e-06
-3.38457009945237e-05
-2.60351220520321e-06
-5.7899355656772e-05
-9.30350540700979e-06
-1.95511988183984e-05
-1.45802564085927e-05
-2.05511274194692e-07
-4.18881253766042e-05
-2.42490091820087e-06
-2.06835528345162e-05
-2.95040880400018e-05
-2.38002531676566e-05
-1.25767731876106e-05
-3.48269254947401e-05
-2.73453962825311e-05
-2.56992962181521e-05
-5.21267754715774e-05
-5.85848494588301e-05
-2.37582688041968e-05
-1.84499886987774e-05
-8.06623646442374e-05
-3.85716141070764e-05
-4.32488104668403e-05
1.79106345779179e-06
-5.37648681962184e-05
-7.69087534671166e-05
-6.5574824368026e-06
-1.80751678529166e-05
-2.72063527731308e-05
-2.4716467313679e-05
-3.08201286838118e-05
-1.01992201664425e-05
-7.55047361889678e-06
-2.01819665395885e-05
-3.7482156298432e-05
-2.11038701354674e-05
-2.14484833928112e-05
-2.06734093147943e-05
-2.66153690219076e-05
-2.46493162760859e-05
-2.10634965607807e-05
-9.2700068803325e-06
-2.32739947611766e-05
-2.45128074199312e-05
-2.2448070970821e-05
-2.99482381210642e-06
-4.49817911070084e-05
-1.57332308995038e-05
-4.40786843247463e-05
-4.65879029624036e-05
-2.50597464885462e-05
-5.44049184453778e-05
-4.26789043436904e-05
-1.14206092364517e-05
-4.80478803311203e-05
-2.03941823839635e-05
-3.66272874017153e-05
-7.12226964117832e-05
-2.9630312829468e-05
-3.25979680261966e-05
-3.46000961663494e-05
-5.79039106742924e-05
-2.52439628241892e-05
-5.61251819683711e-05
-3.17889445570774e-05
5.80571030364592e-06
-1.37947141828663e-05
-3.01174390421897e-05
-1.30808134245513e-05
-1.24093039666341e-05
-1.61711702527346e-05
-4.03059791539798e-05
-1.44379194145236e-05
-5.21076828059972e-05
-3.52681731343361e-05
-3.11406258347637e-05
-4.01581194813928e-05
-4.33683063248444e-05
-1.71945613019421e-05
-2.88989911717463e-05
-3.10907087209981e-05
-4.71181812586508e-05
-2.28023227079119e-05
-2.73044867915721e-05
-1.00296510900617e-06
-3.89053647122867e-05
-1.61103255800476e-05
-2.0893713169101e-05
-3.22502083904063e-05
-3.86126417155851e-05
-3.73541840080054e-05
-2.44979683577973e-05
-4.62452915808578e-06
-4.21046955734247e-05
-6.03072545903217e-05
-1.64409690155743e-05
-5.82734559249523e-05
-1.67343260247259e-05
-3.65575426692728e-05
-7.4965670064269e-05
-4.55495216364095e-05
-9.58982071440461e-06
-2.36988974893983e-05
-3.3769070586224e-05
-1.16899073047235e-05
-6.190932787061e-05
-2.5537073193892e-05
-3.22038141370067e-05
-3.37127659080717e-05
-8.40517205844305e-06
-9.53504756605428e-06
-5.41029485498603e-05
-3.05356487061566e-05
-3.74152298470756e-05
-1.92545696354279e-05
-2.05609559593024e-05
-4.67467393555895e-05
-5.61094413160228e-05
-7.07518300769735e-05
-2.50162233596812e-05
9.62720223086642e-06
-7.65148875895013e-05
-6.36858704681619e-05
-2.2357903732605e-06
-3.32376471247876e-05
-1.43904371499316e-05
-5.28719012426224e-05
-1.22941575023127e-05
-2.97240735609493e-05
-2.36027890844913e-05
-1.32875902675893e-05
-3.06181481432184e-05
-4.87920316918731e-05
-3.96982785629026e-05
-2.9723233982919e-05
-3.47750494321887e-05
-9.63264883106838e-06
-3.44562006313449e-05
-4.30750004837856e-05
-3.63899108263947e-05
-3.23228700329513e-05
-5.89520949673485e-05
-3.04036773306934e-05
-4.59443613941515e-05
-4.2731905539532e-05
-4.65160675295602e-05
-1.73338527202318e-05
-6.13236088508854e-06
-3.14241190330345e-05
-4.73703763188025e-05
-4.30999138536566e-05
-1.36556700828801e-05
-3.76614718996354e-05
-4.73309466995715e-05
-3.58462005809584e-05
-2.44890540057259e-05
-3.36471892700184e-05
-1.44894474259532e-05
-2.50213642292968e-05
-3.61657697913645e-05
-3.13727862688963e-05
-2.82384093290243e-05
-1.64509416039261e-05
-2.8072493039336e-05
-4.9487093842777e-05
5.03846146251039e-06
-4.02523812945657e-05
3.17266603721586e-06
-5.78936344797792e-05
-6.62780467683387e-05
-2.57797461421528e-05
-2.90549325135089e-05
-2.40608795858142e-05
-1.18413563567253e-05
-3.66056593529793e-05
-3.45947765507628e-05
-2.7536203054667e-05
-1.53480981770298e-05
-5.26747003373892e-05
-4.18417812371896e-05
8.07882956996204e-06
-3.59453142165127e-05
-3.64799260162979e-05
-4.29810041318428e-05
-6.30051933462644e-05
-3.23000374704262e-05
-2.24836723377637e-05
-3.78382711121508e-05
-2.81388612731817e-05
-9.92804131013025e-06
-2.65027528479434e-05
-3.68734900971184e-05
-4.11195159662805e-05
-3.28025825221724e-05
-2.70091038949439e-05
-1.50572889059697e-05
-5.42355173065084e-05
-7.13801270514489e-05
-2.26937360030946e-05
-6.88614349109329e-06
-3.78226565475889e-05
-3.1594577324148e-05
4.67776687199782e-07
-2.39335563567036e-05
-3.64147566624878e-05
-5.69088192060525e-05
-2.26331740311691e-05
-7.6830601478647e-06
-5.34832747770249e-05
-9.26707182851559e-06
-2.57190780099903e-05
-5.38587469987021e-06
-3.53302591395011e-05
-1.70508903854403e-05
-3.41405276878597e-05
-5.26315607602328e-05
-3.74499928551894e-05
-3.67289883666891e-05
-5.34906720219604e-05
-4.96341268134115e-06
-2.19353795983515e-05
-3.76376543342898e-05
-1.3851926614155e-05
-4.49039421627309e-05
-2.75403882125197e-05
-2.78310257325666e-06
-2.90810127703386e-06
-5.44346946109692e-05
1.00955650029084e-05
-4.75989326643196e-05
-4.96595987909878e-05
-1.00312575294652e-05
5.13867428381551e-06
-1.73659039804233e-05
-3.36755615738694e-05
-1.79303506408413e-05
-3.84718507040443e-05
-2.89726297811737e-05
-3.99262737199268e-05
-5.36710126162817e-05
-4.72188917189945e-05
-2.94548187791155e-05
-3.5298628769603e-05
3.74112303230346e-06
-1.7590062794158e-05
-3.40196171721099e-05
-4.21098343359583e-05
-4.65621771222443e-05
-2.70307681249653e-05
-4.54804446881709e-05
-3.77444248440958e-05
-8.91379543865326e-06
-3.66078436884023e-05
-4.64242777601753e-05
-2.41687947480864e-05
-3.89155054656767e-05
-1.30187320081708e-05
-2.33660740587349e-05
-3.98555715168239e-05
-4.08021685253421e-05
-4.26059688561084e-05
-1.55666516026673e-05
-7.5390789481463e-06
-3.13667366771955e-05
-1.61911279610769e-05
-9.1898095715873e-06
-2.55837685666331e-05
-2.48241089459657e-05
-4.48015140477969e-05
-3.61903081214797e-05
-3.68080235133021e-05
-6.41776845665459e-05
-4.76702630286836e-05
-4.78711573144087e-05
-1.75383260769133e-05
-1.13785922229055e-05
-1.10387656476336e-05
-2.00935593223173e-05
-3.68574727425209e-05
-2.0471670104793e-05
-1.0102894283656e-05
-3.04948876435722e-05
-1.53664833642763e-05
-2.9657335780265e-05
-2.56684561727573e-05
-2.23407628505734e-05
-4.13776388870609e-05
-4.4083792911002e-05
-3.18001292810843e-05
-2.7174615466816e-05
-6.37839428062249e-05
-2.73387706795398e-05
-4.17006128876368e-05
-2.3740649146981e-05
-3.25665495519963e-05
-3.17008716769624e-06
-5.40893256772909e-05
-3.01088657467393e-05
-5.39578117861562e-05
-3.47505446337924e-05
-1.71891189049787e-05
-2.79550594397349e-05
-4.45083927139869e-05
-3.72750244243833e-05
1.01642271672525e-05
-2.39227539842285e-05
-3.85072659572037e-05
-3.83639139596532e-06
-1.77796874750501e-05
-3.67834625064375e-06
-2.24792459232006e-05
-1.95634239137066e-05
-1.36117605111181e-05
-3.13260785166563e-05
-2.80487810672225e-05
-6.39134570282946e-05
2.33822953574555e-06
1.57071709282616e-06
-1.52061272636333e-05
-2.13093453042945e-05
-7.58447565912997e-06
-3.81229728514326e-05
-3.13084406817117e-05
-2.31559647056383e-05
-3.48443339906408e-05
-3.21730889805499e-05
-2.9906130414739e-05
-3.05832196909608e-05
5.10258916981154e-07
-9.31174356397587e-08
-1.5897273402694e-05
-1.66609497935956e-05
-2.97446702760635e-05
2.60785724282169e-06
-3.53151291023529e-05
-2.36655972374134e-05
-3.80883089144413e-05
-2.6041326006633e-05
-4.87814372136227e-05
-2.31057978093553e-05
-4.4349315234585e-05
-4.51192530327772e-05
-1.71674961635049e-05
-1.91006715720929e-05
-1.15374691450548e-05
-3.96418493096172e-05
-2.99336868322771e-05
-7.60602763619659e-06
-2.31532420683323e-05
-1.07128099351239e-05
-2.96986345493697e-05
-1.09853251438762e-05
-2.21487816694853e-05
-4.76830562883505e-05
-4.26850158162879e-05
-1.53245368994365e-05
4.04571387395933e-06
-3.32315485586362e-05
-4.88152396705444e-05
-5.22275165298134e-05
2.54425601085319e-06
-4.73273804359594e-05
-2.48576451278695e-05
-3.19019611575744e-05
-5.29323487090885e-05
-4.53780584202628e-05
-1.55908061170611e-05
-3.0225449453458e-05
-4.19693421933859e-05
-1.74699547804822e-05
-3.66910810937005e-05
-1.60828240649564e-05
-3.96531719788916e-05
-5.60288110939445e-05
-1.9562805873806e-05
-3.38237570017242e-05
-6.17001943419613e-05
1.96430359727282e-06
-4.64985048240046e-05
-5.34432458346291e-05
-9.36436197977701e-06
-4.63052586691841e-05
-3.20823522156829e-05
-4.87328033362227e-05
2.7476006702159e-06
1.4283429406358e-05
-4.08237456282985e-05
-3.08507726639815e-05
-1.37234614166404e-05
-2.38378387792144e-05
-3.41851971953966e-05
-3.47297404343547e-05
-1.71997188292725e-05
-1.86908129114596e-05
-3.08241239139337e-06
-2.92736134030322e-05
-1.94557419902601e-05
-1.75812929472851e-05
-4.24664983634816e-05
-3.75312904649423e-06
-1.4720783103434e-05
-1.65869732788337e-05
-6.7571944627147e-06
-5.55666708286819e-05
-3.04024363623365e-05
-5.0381405354944e-05
-1.67709725629292e-05
-2.69387146722435e-05
5.21400458358311e-06
-1.59423047747039e-05
-3.67814621028055e-05
-4.15335815515934e-05
-1.88699871876205e-05
-5.66952012252539e-05
-6.61994472822571e-05
-4.77699299526552e-05
-3.6479471323912e-05
-2.14282551745369e-05
-1.64897406526162e-05
-1.64864149703506e-05
-2.00739201126135e-05
-5.13405211626022e-05
-4.2615110921868e-05
-3.34534951938082e-05
-5.45388469503916e-05
-1.57534251702011e-05
-4.63231330417604e-05
-5.94033350783219e-05
-2.27326454564408e-05
-4.39449034617806e-05
-2.54073150763799e-05
-6.13856513387647e-05
-4.45649078948377e-05
-5.77603663957472e-05
-7.98278923442187e-06
-2.48767360420653e-05
-5.12499983688943e-05
-2.39523186436872e-05
-5.30807140499001e-05
-4.40764798222506e-05
-4.42998681655563e-05
-2.72277320096319e-05
-2.45696810668595e-05
-4.75985229693423e-05
-2.17689989056791e-05
-2.7876888790016e-05
-4.41830312369305e-05
-8.79661176739598e-06
-3.62045277314947e-05
-2.4010222190629e-05
1.69035841645626e-05
-2.22725482657522e-05
-1.25552049754527e-05
-2.62014700005864e-05
-4.57623558930737e-05
-2.97759285114589e-05
-3.60005483571826e-05
-1.83727124449724e-05
-8.94617118317548e-06
-2.91770810278568e-05
-3.39396823767996e-06
-3.71658710098921e-05
-1.20672590909739e-05
-1.86760839912909e-05
-3.34894784552645e-05
-2.53608057785352e-05
-2.7896247358517e-05
-3.92127996198085e-05
-5.19826959014355e-05
-2.28049409181845e-05
-3.27918283515017e-05
-4.00608509020837e-05
-3.68570725683827e-06
-1.32804437532809e-05
-1.90755710189932e-05
-3.51459863433918e-05
-4.95706382539188e-05
-1.3837191139206e-05
-3.30149691553511e-05
-8.05645268112264e-06
-1.76585910679633e-05
-4.52315303146915e-05
-3.47907115996299e-05
-4.13247845674736e-05
5.48216198031264e-06
-5.58071464544641e-05
-7.98464428629277e-06
-3.33182207382169e-05
-1.17387146100731e-05
-3.61961893480931e-05
-3.76984357310515e-05
-3.13307169455476e-05
-3.83199563795874e-05
-4.38814315904757e-05
-5.72281725531757e-05
-4.31677425779188e-05
-3.7021811793027e-05
-1.88809865626638e-05
-3.09402030269275e-05
-3.35068133332661e-05
-2.04475018162323e-05
-2.77959536412184e-05
-3.68611272480604e-05
-5.48850977871843e-05
-3.54801794639051e-06
-2.14728740624973e-05
-5.85927362390987e-05
-1.75852502580014e-05
-1.43775530382498e-05
-5.47939215355735e-05
-1.249495523376e-05
-2.65102149624575e-05
-2.37740251995594e-05
-3.51557335818432e-05
-1.55150767199073e-05
-2.99219716554839e-05
-5.56061596845082e-06
-2.8914469454614e-05
-3.2599958379336e-05
-3.18418314263986e-05
-5.13915951672489e-05
-1.82402399189472e-05
-3.27504326552437e-05
-4.71903255375855e-06
-1.72518092153101e-05
-2.61787404886758e-05
-3.2405771680686e-06
-5.27070637965449e-06
-3.73848485300575e-05
-5.71061727645143e-05
-2.70048189472727e-05
-6.64291238728899e-06
-4.21303426699813e-05
-2.97845678277169e-05
-2.43909211690749e-05
-4.49230899053557e-05
-9.93363474462384e-06
-3.99970180807445e-05
-2.99436904988283e-05
-1.53380808444243e-05
-4.37841143333926e-05
-2.95009465005774e-05
-1.6422857759322e-05
-5.30535336262344e-05
-3.97079561377939e-05
-2.55549088727097e-05
-2.43197069103224e-05
-2.65143369908037e-05
-4.15139492385791e-05
-2.27105525115262e-05
-3.31849087719648e-05
-3.51300344906811e-05
-4.08651243821925e-05
-6.97491925969499e-05
-3.71000390649302e-05
-3.11440117555237e-05
-4.02845647070858e-05
-5.75498543598162e-05
-2.30464982184544e-05
-3.90169036271076e-05
-3.72154740584584e-05
-3.78561731676608e-05
-6.02698405146459e-05
-2.86338067676602e-05
-4.80265480031876e-06
-4.14782890634755e-05
-1.89400564271498e-05
-1.34474063315829e-05
-2.88101288474022e-05
-4.23145987169844e-05
-1.98865346727392e-05
-1.93703942662281e-05
-3.17321861661666e-05
-4.28049211693316e-05
6.35515271922823e-07
-2.52623500359177e-05
-5.55481573905843e-06
-5.88297042939776e-06
-2.96626409405083e-05
-9.03720529569157e-07
-3.59688145347532e-05
-4.12075134835134e-05
-3.81260339100183e-05
-2.72714961789158e-05
-2.5260002881473e-05
-9.492952031969e-06
-2.63032624609306e-05
-4.66128530069623e-05
-3.93809292015784e-05
-2.55840650889215e-05
-2.57496471452695e-06
-1.20019054791548e-06
-3.65112832891224e-05
-2.3073184405017e-05
-4.04761347875281e-05
-1.50206388274017e-05
-3.81271482565321e-05
-1.52172820490175e-05
-6.14025422326884e-05
-3.46910042654138e-05
-1.50811861166433e-05
-1.46045792112062e-05
-6.48678298540264e-05
-4.67676964585695e-05
-4.02948185448991e-05
-2.9502211204395e-05
-1.03916233418299e-05
-2.12553758908376e-05
8.65073998025905e-06
-1.31417420168064e-05
-3.28350196986538e-06
4.24679810068015e-07
-5.22732715323691e-05
-2.51550267411482e-05
-9.12126830827342e-07
-1.0967040237041e-05
-1.11100943741994e-05
-3.4212567961152e-05
-3.63846107431642e-05
-3.35922952951423e-05
-2.85237372734032e-05
-3.55277881030421e-05
-6.05451711552914e-05
-1.15995413251956e-05
-1.30120553107438e-05
-1.1055867829343e-06
-4.62677548435954e-05
-1.42146150056892e-05
-3.65460143069175e-05
-1.54361712604561e-05
-6.23900836484788e-05
-3.03406260817181e-05
-3.91706293571821e-05
-4.05626269345328e-05
-1.73602250520712e-05
-4.23432471380171e-05
-1.78977129910307e-05
-5.92680789997807e-05
-3.98422078650428e-06
-3.34665424717917e-05
-1.35401236237248e-05
-3.83444009442525e-05
-1.60543088752868e-05
-6.19897086032908e-05
-6.42900931424993e-05
-2.92303029289315e-05
-3.82950667720791e-05
-4.84756848931718e-05
-2.98043605156061e-05
-2.58791050206151e-05
-6.5939987471484e-05
-1.7021412091559e-05
-2.2164110652972e-05
-2.69464632852919e-05
-3.25907224578323e-05
-3.20604367458258e-05
-5.11278829288304e-06
-3.63565303910088e-05
-1.84914441267751e-05
4.18295095598121e-06
-6.15215280202369e-05
-3.54999296015951e-05
-4.15213307704799e-05
-2.91624827008051e-05
-2.36574444942901e-05
-9.15941993796913e-06
-6.33894761191921e-05
-5.27759332836787e-05
-7.02963171834725e-05
-2.64424265127499e-05
-7.49382236482459e-06
-9.72468738269276e-06
-2.7028732365046e-05
-1.87881741889571e-05
-7.77826414302894e-05
-6.05104243115515e-05
-3.84602444457653e-05
-3.57144828967713e-05
-1.42442899890223e-05
-4.37586948837073e-05
-3.05673147245739e-05
-1.86706101545591e-05
-5.38516472900601e-05
-3.09725070666545e-05
-3.6710216273849e-05
-2.18454880399487e-05
-4.71755382183747e-05
-5.61582643204337e-05
-4.11172352735909e-05
-3.03812065773045e-06
-2.87681398544688e-05
-6.43875976139135e-05
-1.8183336281314e-05
-5.69025947334065e-05
-1.25591034460632e-05
-2.80929393484604e-05
-3.05708882190487e-05
-5.16312885209051e-05
-3.92532539100919e-05
-8.0286652503051e-06
-4.29992253122e-05
-3.13742155803377e-05
-5.82646679815119e-05
-4.17197812696927e-06
-2.22988495973838e-05
-5.08729319019663e-05
1.82005745639997e-05
-4.13892297715719e-05
-1.22274179878435e-05
-5.22518259083862e-05
-4.10777752660716e-05
-2.95688903452653e-05
-3.50536825458396e-05
-2.98822361995533e-05
-1.60483650472781e-05
1.4628870770649e-05
-3.54874649263168e-05
-1.5315925046759e-05
-6.48566876522504e-05
-4.40720898780916e-05
-3.53264709783978e-05
7.32216901170147e-06
-8.70843410301511e-06
-2.74471565571398e-05
-1.30281013216117e-05
-2.92561965458981e-05
-4.16759311591104e-05
-2.33964752829941e-05
-4.47862763145374e-05
-5.24666354048025e-05
-2.7983538441825e-05
-1.90684432881101e-05
-2.77887985668116e-05
-4.44972985523728e-05
-3.25504093881679e-05
-3.80997668752288e-05
-2.18709317741623e-05
-4.8020715842038e-05
-1.92974272387878e-05
-1.24723769867359e-05
-4.44409519307438e-05
-6.82385640352303e-06
8.89915855412041e-06
-2.59933557187789e-05
-5.34902047852465e-05
-4.11055619948947e-05
-2.82478876803404e-05
-3.29333964429972e-05
-3.18719742703702e-05
-3.2553161988625e-05
-5.56672623982766e-05
-1.52399638646298e-05
-2.59793653817315e-05
-3.30519975903896e-05
-1.69101534221129e-05
-4.846986867719e-05
-2.5209333811535e-05
-2.28554200283428e-05
-6.20244751406905e-06
-3.62898075258366e-05
-6.24217404773632e-06
-1.21790970770918e-05
-2.35855820610755e-05
-1.65323653997573e-05
-1.65035599985912e-05
-1.41770727749134e-05
-2.5451115300467e-05
-5.56464565503526e-05
-8.20776602869514e-06
-1.10223875847768e-05
-1.64367849741764e-05
-3.43909952526603e-05
-1.01252115970169e-05
-4.5345347545195e-05
-1.66957907804261e-05
-2.72201281949368e-05
-3.94322081599931e-05
-6.26154137886865e-06
-2.62906017711621e-05
-2.71335349062248e-05
-3.99890367429581e-05
-4.1834240449442e-05
-9.39000179970239e-06
-1.29862336116919e-05
-7.46680069240147e-06
-2.85256811741741e-05
-3.2771160076052e-05
-4.65547572159522e-05
-4.13101903214156e-05
-3.16683067914152e-05
-1.81542720180363e-05
-9.77995453491462e-06
-4.61400185506941e-05
-2.79621072230327e-05
-2.96135160183815e-05
-3.90775422729711e-05
-4.2236693026235e-05
-2.09121554841459e-05
-4.64819609119921e-05
-3.73183160538086e-05
-3.76808188701902e-05
-5.21516117805937e-05
-5.20816035178973e-05
-1.16829861328649e-05
-2.33137417071408e-05
-3.40945424119405e-05
-4.2975296976465e-05
-2.84046100740438e-05
-2.13499258890233e-05
-1.77639082269899e-05
-4.4661036688322e-05
-2.23145089815706e-06
-2.67059462345887e-05
-2.42378213626582e-05
-2.32515089780493e-05
-2.09181003531312e-05
-9.60470238621044e-06
-3.44151055698853e-05
-3.94276825409986e-05
-4.92870848141708e-05
-2.58103974607921e-05
1.85270151784798e-05
-2.49906579294055e-05
-3.69582836219085e-05
-4.04454633310206e-05
-3.47383780419558e-05
-1.18368517944529e-05
-2.66801176394813e-05
-2.33918798696763e-05
-1.92744246439302e-05
-1.11636546816899e-05
-2.00908650053638e-05
-1.63050706723383e-05
-7.18710296065294e-06
-7.64400193353008e-06
-3.31495474658319e-05
-6.24410838544776e-05
-1.6775497253225e-05
-2.15863758990268e-05
-2.70474520575297e-05
-4.41514029550355e-05
-4.81000704729916e-05
-2.75883212335655e-05
-2.33258451230279e-05
-4.5323815587571e-05
-1.37084981924898e-05
-1.72441752056157e-05
-4.38535585500294e-05
-2.3381117762737e-05
-2.39276579998347e-05
-4.91327273054549e-05
-4.49525392759152e-06
-2.48179743045676e-05
-4.20043209393607e-05
-1.49585932832223e-05
-2.04615622722596e-05
-1.21970481092581e-05
-2.65365136988872e-05
-3.72530208153457e-05
-1.25907899849478e-05
-2.46376073596152e-05
-4.74700045172639e-05
-4.5777293947997e-05
-4.07547492571368e-05
3.36717491947253e-06
-2.35158145862655e-05
7.39099286971004e-06
-3.7638451767073e-05
-2.220769252724e-05
-2.02593227827137e-05
-1.60540212993062e-05
-2.95583645007441e-05
-1.91994378510815e-05
-4.17344007312423e-05
-4.00072670811741e-05
-1.71470174881858e-05
-2.95939132398675e-05
-3.31135455416593e-05
-2.97338497644317e-05
-3.05354769649301e-05
-2.22484996345229e-05
-8.81473217454694e-06
-1.5496314302911e-05
-6.40600485560639e-07
-3.03058212037753e-05
-6.91654990332087e-05
-1.00402022301605e-06
-7.07345339206465e-05
-2.90032799354692e-05
-2.11154864926046e-05
-4.39691332435469e-05
-4.92331947312243e-05
-2.13643234039241e-05
-6.69043110435865e-05
-3.22670123858302e-05
-4.681264468451e-05
-2.33706830595274e-05
-2.75786304060591e-05
-5.52105065420268e-05
-1.36598908098716e-05
-3.63225063144351e-05
-4.66905086378496e-05
-4.13572541114946e-05
-1.59856286123729e-05
-2.01213063613149e-05
-6.69596628745495e-06
-2.57050895423031e-05
-4.66624673491838e-05
-1.2993717535145e-05
-5.78146580783446e-05
-3.90985778423309e-05
-1.42699634068686e-05
-1.49006284737342e-05
-5.09158516335343e-05
-4.22640652150282e-05
-2.80257451776492e-05
-2.18499861136292e-05
-1.38088402983433e-05
-7.29828529471824e-05
-5.38207122042975e-05
-2.25767148591248e-05
-3.12461844769634e-05
-3.314373400462e-05
-5.76308259575495e-05
-2.94778343390639e-05
-4.19485297435878e-05
-2.5712990462969e-05
-2.3709683375263e-05
-4.59015796705981e-07
-2.83175879022209e-05
-3.11107319075277e-05
-7.47459076417909e-05
-4.7967269686288e-05
-6.0267943526162e-05
-4.42668492280729e-05
-3.81230847523173e-05
-3.83129775038958e-05
-3.35682236141561e-05
-1.13430438754306e-05
-4.21499365000918e-05
-2.49779760415759e-05
-4.01560256506231e-05
-3.68613104756889e-05
-3.01068962658709e-05
-2.02572154465861e-05
-4.63511270795646e-05
-3.37697302797334e-05
-3.09643147650003e-05
-1.27362210219383e-05
-4.09862755471137e-05
-5.28790515859144e-05
-3.82612927815599e-05
-1.16825123102461e-05
-2.64635699776629e-05
-4.70366579598389e-05
-2.06324656663719e-05
-1.5563273236252e-05
-5.3006238083574e-05
-4.42371839265337e-05
-5.80456899428125e-05
-3.95288608068912e-05
-3.01891432666273e-05
-5.09169995750173e-05
-1.11445060381717e-05
-9.29333279501476e-06
-4.49192555832117e-06
-2.57969936091502e-05
-1.10129665564771e-05
-4.57389278395921e-05
-5.9543324365156e-05
-5.98982091581226e-05
-1.54004541815275e-05
-2.40607497505204e-05
-5.77117462654059e-06
-3.69297099055078e-05
-3.87775085045015e-05
-3.11868740918404e-05
-2.93618313269973e-05
-3.88368114196893e-05
-2.30209141113374e-05
-2.23613076669714e-05
-3.70420156004313e-05
-1.11568669875521e-05
-1.73415044676016e-05
-1.27454944252567e-05
-2.61869238114597e-05
-2.91725523586933e-05
-1.37974066395349e-05
-1.05284587092513e-05
-7.22375661984665e-07
-5.4073834902757e-05
-1.78251132857202e-05
-2.48014682847713e-05
-3.5034615529117e-05
-7.72128121115444e-05
-5.41811304516592e-06
-3.72157307606268e-05
-1.71276141978638e-05
-1.89373673887667e-05
-1.56885919020573e-05
-3.43314547112198e-05
-3.10779147406194e-05
-6.91628409576051e-05
-4.10409827091241e-05
-1.46956040238899e-05
-4.0660111317865e-05
-2.57758134003428e-05
-2.35143224124866e-05
-5.39683624559806e-05
-5.92097388263818e-05
-5.88246851514667e-05
-2.20968061872415e-05
-4.76057904562736e-05
-9.61081208874304e-06
-3.52034725515197e-05
-5.99034253484596e-05
-1.55916781888795e-05
-6.81687142295304e-05
-3.13517439646484e-05
-3.11612022444893e-05
-3.83703399716661e-05
-3.91344785573908e-05
-3.73743687216659e-05
-1.71034379400964e-05
-5.81349101227397e-06
-3.07488334727656e-05
-3.2067873369718e-05
-1.32993831319487e-05
-7.08493796903303e-05
-3.73152653185533e-05
-4.20171156625626e-05
-1.1715448351846e-05
-4.55551938302641e-05
-5.89136334324161e-05
-1.13832939963217e-05
-5.02995862437031e-05
-1.41093683385839e-05
-3.47579449480606e-05
-5.52232485885558e-05
-3.74444412783977e-05
-2.32262003696672e-05
-2.95629107857796e-05
-2.56792409258171e-05
-2.38972954601502e-05
-3.7411110432206e-05
-3.89574861242712e-05
-4.08100835734558e-05
-1.34713405042519e-05
-3.73548129065979e-05
-1.86451531142892e-05
-1.82825027623354e-05
-3.79875774818656e-05
-1.56952709898156e-05
-4.38375851939945e-05
-2.85981044111645e-05
-1.97185228514106e-05
-1.41477725350547e-05
-5.44850296245545e-05
-5.78648840139412e-06
-2.81275281657756e-05
-2.29918426457591e-05
-4.09325857182718e-05
-8.94581974840067e-05
-3.47434123285966e-05
-2.73372734406453e-05
-1.82758651180062e-05
-3.74843095245031e-05
-1.64032050847729e-05
-5.53449794977785e-05
-3.09330558190391e-05
-5.48574440654613e-05
-2.43586515136432e-05
-2.90111441782772e-05
-8.92133934513292e-05
-2.54113740011098e-05
-5.55894568538966e-05
-2.34789405518869e-05
5.08622873809196e-06
-2.81717173233614e-05
-1.37229062502467e-05
-5.70547655964591e-05
-1.74478380287135e-05
-2.33126407068762e-05
-2.86476907530903e-05
-2.75150049573695e-05
-1.96136324507031e-05
-2.29189707317849e-05
-1.44153037644335e-05
-6.06900909825273e-05
-3.7105687717686e-05
6.78324777935701e-06
-4.41951322599434e-05
-4.02330396423753e-05
-6.07987303481314e-05
-1.03987211067597e-05
-1.44216628503343e-05
-1.23793200908631e-05
-4.07286784250679e-05
-1.53564355682807e-05
-2.56697021758241e-05
-2.66449023193455e-05
-2.85313422539243e-05
-3.11175790546914e-05
-7.84967449490758e-06
-1.90680885258933e-05
-4.18953754816893e-05
-3.88128848950807e-05
-1.30067970780945e-05
-5.93702265810731e-05
-5.29094629881598e-05
-2.44092218922783e-05
-2.48024904334974e-05
-5.09788787029387e-05
-5.45047931070954e-05
-1.26634356031014e-05
-1.94722142647551e-05
-3.72697165970313e-05
-1.80347152942082e-05
3.2780371823722e-06
-1.884690031791e-05
7.86816314088275e-06
-2.94539131320744e-05
-5.56364307209245e-05
-1.37508091973217e-05
4.43436078500998e-06
-3.69818931722989e-05
-1.27046879214848e-05
-4.15316978043175e-05
-1.78171879866724e-05
-1.95508296251923e-05
-4.25001836488145e-05
-2.2835147232184e-05
-2.49250612827248e-05
-3.69453261515263e-05
-5.15336150544718e-05
-3.08040498026999e-05
-1.68785551774591e-05
-4.91473753562637e-05
-1.8089283110614e-05
-2.43245692531966e-05
-5.32816193686657e-05
7.08034385922401e-07
-4.68786457394981e-05
-2.41716109433736e-05
-3.74507098351326e-05
-1.45937881467282e-05
-4.16643278373955e-05
-3.91986984565573e-05
-4.71643592264788e-05
-2.87655796760553e-05
-4.11829796105129e-05
-4.50838128079098e-05
-2.22473675806831e-05
-3.40066555559289e-05
-3.64068675044587e-05
-1.91599443450623e-05
-1.6614971840329e-05
-3.5014612591022e-05
-1.6215547368729e-05
-5.42297699426523e-06
-3.68854414301447e-05
-4.30963981942601e-05
-2.87609261971029e-05
-5.18810727267415e-05
-1.49481628764939e-05
-2.52623505972557e-05
-1.36375020954268e-05
-1.22328034986149e-05
-4.88698394572701e-05
-2.08803412922586e-05
-4.7099190386311e-05
-2.77713567259574e-05
-1.32777065154906e-05
-1.19605441497449e-05
-8.36777642207609e-06
-2.18522750635095e-05
-1.82374427996696e-06
-2.65988156264664e-05
-1.28480683403978e-05
-3.11942371124662e-05
-3.04958191583156e-05
-5.46284122093644e-05
-2.88067069928688e-05
5.92567398210854e-07
-3.81412924921571e-05
-4.24026237582274e-05
-5.84217602665589e-06
-1.96239412403778e-05
-3.74791251697833e-05
-3.33626270374434e-05
-3.56530231863772e-05
-3.53724829651009e-05
-2.47114801122048e-05
-1.66209937488028e-05
-2.98689163556123e-05
-1.85849302735501e-05
-2.15927246738446e-05
-2.71523206953467e-06
-4.49646425210601e-05
-5.68544410293714e-05
-1.3988848315058e-05
-4.53766792885492e-05
-2.39014814492912e-05
-2.52758364623771e-06
-2.81710398550888e-05
-4.64385198578332e-05
-1.26491667893426e-05
-6.17098055254062e-05
-1.92597348477974e-05
-2.90238100395273e-05
-2.14328741842998e-05
-2.69606579320638e-05
1.39452996960781e-06
-3.15482889297619e-05
-5.10890697654207e-05
-3.3534919422567e-05
-1.60728781737109e-05
-3.7719534205298e-05
-2.98212615281676e-05
-4.73379811556594e-05
-6.0721153517364e-05
-1.80246558859226e-05
-4.1444044157109e-05
1.66278455127212e-05
-5.12665873040668e-05
-2.88100900452618e-05
-2.73225788518666e-05
-5.59531111157188e-05
-5.06312905211426e-05
-4.95452255497508e-05
-1.95152948661758e-05
-4.53511916153884e-05
-7.62865437927532e-06
-3.51589851801271e-05
-2.02996953381729e-05
-3.3638748757287e-05
-5.41508036707595e-05
-3.05759430363037e-06
-5.05907839423925e-05
-1.60761711272708e-05
-5.05013428214255e-05
-2.859892865477e-05
-6.1418396957138e-05
-3.28261611587341e-05
-4.67955021514548e-05
-2.87163843849274e-05
-2.28331181743756e-05
-1.54851409144402e-05
-3.32076158989942e-05
-4.62052409458054e-05
-2.68225308246306e-05
-2.20427319601109e-05
-3.86141328887352e-05
-4.56439680642641e-05
-3.17163904557387e-05
-3.56082838187612e-05
-3.07438753044751e-05
-8.27508088369197e-06
-2.19325709381586e-05
-3.01634334251947e-05
-7.06843999939619e-05
-1.50324027683506e-05
-3.47469647247881e-05
-2.02371087285745e-05
-4.68044546743713e-05
-3.93429585026566e-05
-3.17227591644762e-05
-3.11537091866683e-05
-3.25339510235599e-05
-2.05703429312744e-05
-4.80286717881811e-05
9.21005915859914e-06
-2.13039152564005e-05
-4.15769968412648e-05
-2.24978654973103e-05
-1.52562968353967e-05
-2.35493511001497e-05
-2.63551498712566e-05
-4.29784940538154e-05
-4.0600224802694e-05
-2.9701397570848e-05
-4.97053163960217e-06
-1.28814617242082e-05
-1.25973254264647e-05
-5.74877542536418e-05
-3.66097673910804e-05
-3.10511383735773e-05
-3.77738100616249e-05
-1.69882320563469e-05
-3.00305669294691e-05
-3.80788697479805e-05
-1.43115304188024e-05
-3.26011761130619e-05
-2.54204123447652e-05
-2.81929114252268e-05
-2.60119107828403e-05
-3.44481148630408e-05
-6.89127595306985e-06
-3.59775487737352e-05
-1.14082923492826e-05
4.96757076889512e-06
-4.57820094122954e-05
-2.78179384613569e-05
-5.11618137408629e-05
-5.65797996271494e-05
-6.55230879313186e-05
-2.2666141328161e-05
-1.66702482259602e-05
-2.68535631301425e-05
-5.65116727483461e-06
-1.80706001067065e-05
-3.90854036893633e-05
-3.20648723597009e-05
-3.49633634602117e-05
-1.38469513249055e-05
-1.92018896773698e-05
-1.34002120302082e-05
-3.00527697036656e-05
3.65778486941285e-06
-1.75512862404665e-05
-3.66584539933947e-05
-6.39402199330938e-06
-1.57413442454203e-05
-3.33565945716858e-05
-1.37334311756208e-05
-4.36317952390449e-05
-4.96862080436181e-05
-1.18067932230439e-05
-3.98408421349702e-05
-3.19657445650572e-05
-1.16799202646123e-05
-9.83824525243898e-06
-2.34616054267533e-05
-2.16085613733468e-05
-3.17450721811197e-05
-3.75017704197962e-05
-4.34867839894602e-05
-1.98842526551806e-06
-2.3286288643527e-05
-5.93317728267237e-05
-1.66748438697081e-05
-1.66099200386492e-05
-4.38246821308792e-05
-3.17150592290328e-05
-2.31194799333455e-06
-1.93933419557609e-05
-2.59387166811904e-05
-2.80946976765988e-05
-4.34672749384644e-05
-3.75988743444819e-05
-2.85956737232155e-05
-1.99212365094501e-05
-1.74629065644769e-05
-4.3304451942872e-05
-1.66368724180746e-05
-4.69200042425906e-05
-4.30357611881584e-05
-3.62098479085624e-06
-2.8429826906658e-05
-2.68079843691242e-05
-3.18322567990032e-05
-1.44826339711702e-05
-4.76498985305292e-05
-4.16089519262029e-05
-2.12335971531033e-05
-5.79238930027363e-05
-4.81554388767927e-05
-6.34744149884064e-06
-1.81233992375222e-05
-1.54471095935343e-05
-4.35221465588093e-05
-9.83016043216737e-07
-4.64175627340537e-05
-2.86815655519055e-05
-3.33686530317052e-05
-1.15735207129978e-05
-1.97650848150058e-05
-3.31969551378086e-05
-1.55360738452566e-05
-3.26088118932771e-05
-4.19987100786832e-05
-3.66442032417432e-06
-4.27608384219181e-06
-4.22082290175334e-05
-2.66376040403353e-06
-4.13729850165695e-05
-4.58293229064861e-06
-2.95172183630662e-05
-3.91080965764935e-05
-5.23668564910965e-05
-4.83088685139251e-05
-4.08701562608792e-05
-3.00748846406735e-05
-2.06783404625537e-05
2.18344006706534e-06
-2.21067046750118e-05
-4.60077943095647e-05
-1.26782544968416e-05
-3.67927228470911e-05
-2.50664941152307e-05
-3.46149723262828e-05
-9.48608794920666e-06
-2.0675521758987e-05
-2.31172420253824e-05
-5.11353733924108e-05
-2.63026178166149e-05
-3.300041573285e-06
-5.15237510232495e-05
-1.56336498749871e-05
-4.35095640299453e-05
-4.26390273426921e-05
-3.01769016403885e-05
-2.39269613147728e-05
-3.93488386147775e-05
-6.1849517026748e-06
-3.74972830696483e-05
-3.31412582144506e-05
-1.59741409178578e-05
-4.17485787466784e-06
-3.07198786795737e-05
-2.60626006217433e-05
-2.60700379200882e-05
-3.59087639467298e-05
-6.19344763114363e-05
-7.35952971421114e-05
-1.46124586959806e-05
-6.78022257597666e-06
-3.76411286112518e-05
-5.86215495968907e-05
-1.1505127626473e-05
-3.12472785040598e-05
-3.73048352560944e-05
-7.12215522951953e-05
-3.64734971058398e-05
-2.43414814718236e-05
-4.11399202926913e-05
-5.54363608988466e-05
-1.16785704482121e-05
-1.50578732151054e-05
-3.17132447759822e-05
-2.13548347050961e-05
-3.7238156172578e-05
-3.18695247471903e-05
-3.13890837101609e-05
-3.04868871327629e-05
-2.99617583180149e-05
-4.69908260029025e-05
-2.33004383511277e-05
-4.28994172914132e-05
-2.43239697101879e-05
-1.58955925504434e-05
-1.77148102767797e-05
-5.61079080626855e-05
-3.3607373997617e-05
-4.17909436870512e-06
-1.96401851643795e-05
-3.31428031530474e-05
-2.69010546967955e-05
-3.06847441414301e-05
-3.15784626544053e-05
-3.69163817284397e-05
-2.08122100257124e-05
-6.1703548144907e-05
-3.73130173405027e-05
-5.85563651269914e-05
-3.32219446997757e-05
-3.07994299212179e-05
-3.84120532410512e-05
-1.98258445757027e-05
-2.62295727447024e-05
-3.27269075305617e-05
-3.29614100219344e-05
-4.11934332900073e-05
-3.27133284778833e-05
-3.27760370499455e-05
-3.91148405277262e-05
-3.28998062108809e-05
-1.84841660854717e-05
-2.2120428211105e-05
-5.56047688321012e-05
-3.49837875096178e-05
-5.3213996801122e-05
-3.03262415273479e-05
-3.35736546258391e-05
-4.19862952910297e-05
-3.68795225245146e-05
-1.27329919859345e-05
-1.50445269360385e-05
-1.24534648280964e-07
-4.00150938758679e-05
-1.64238598977501e-05
-1.40586660662998e-05
-2.48443591799018e-05
-3.60759474206381e-05
-2.92522564072598e-05
-8.74650441296376e-07
-4.28331487026582e-05
5.41099629916755e-06
-1.67385651864798e-05
7.69135650343285e-06
-3.88942530112938e-05
-3.24276057849279e-05
-1.09877387124687e-06
-3.22457330723782e-05
-3.86333064149569e-05
-2.99897974846593e-05
-2.65206922914958e-05
-6.63577173040077e-05
-5.02817317537859e-05
-4.05068044504207e-05
-3.75110341499897e-05
-2.1895457046635e-05
5.55372148870594e-06
-3.09518566899941e-05
-2.42466652705856e-05
-3.83520679134837e-05
-1.61840130883395e-05
-1.59409616091733e-05
-1.81110770991225e-05
-4.40833840697919e-05
-3.94322164153729e-05
-5.09557034443702e-05
-7.32283356655949e-05
-4.52261117247087e-05
-7.46995329604307e-06
-2.05243011538095e-05
-9.15105512224846e-06
-3.21330554807362e-05
-5.73295869681506e-06
-2.5928119062074e-05
-3.18263544245695e-05
-6.86687425836484e-06
-3.52135508127797e-05
-3.76186187566722e-05
-2.88886269501914e-05
-4.75125180468333e-05
-5.14685861792392e-05
-2.38114489599522e-05
-1.91974565244174e-05
-4.54827645833796e-05
-3.44132566167519e-05
-6.13844223775749e-05
-3.47305567122635e-05
-4.92019867667436e-05
-3.58364290589157e-05
-1.40352591091191e-05
-3.20813799765915e-06
-3.91116257927947e-05
-2.92837036730494e-05
-2.03070920216757e-05
-5.28263077856323e-05
-2.0952410940381e-05
-3.77043583377266e-05
-5.32948559028134e-05
-2.55294478920747e-05
-2.70000202928351e-05
-1.62894392355387e-05
-4.45996244152243e-05
-3.30693399077379e-05
-1.39215185194868e-05
-2.3207861845064e-05
-5.48914151919799e-05
-3.6860612363074e-05
-1.85320166308501e-05
-2.0698898715896e-05
-1.35430392232196e-05
-2.74173569973216e-05
-1.2555680165851e-06
9.86647652046482e-06
-4.74301146919988e-05
-1.94862412158063e-05
2.7810186935733e-06
-4.23451463304338e-05
-4.18149744728203e-05
-5.15297709995778e-05
-1.28100107419713e-05
-6.27983137570939e-05
-2.67452558375207e-05
-5.21840459427103e-05
-3.93992668893466e-05
-3.21183040863326e-05
-6.08785360499903e-06
-3.31112413221469e-05
-1.40429910294805e-05
-4.58763007312182e-05
-2.47246864114515e-05
-3.48079704796344e-05
-2.29409573351549e-05
-3.75949212766384e-05
-6.19079007254793e-06
-3.28126277351125e-05
-6.13598663731347e-05
6.13911767844733e-06
-4.07383992859789e-05
-5.15995114956155e-05
-2.75887407459867e-05
-3.83136514612279e-05
-1.57120466258334e-05
-1.02642868627985e-05
-4.27429230560146e-05
-3.16552999789665e-05
-2.47864722152158e-05
-3.38104139134532e-05
-1.19388324809931e-05
-4.49823379259929e-05
-2.67600970027336e-05
-4.50481733430116e-05
-4.56130677923424e-05
-3.00611127468409e-05
-1.38929912801432e-05
-4.58349603877587e-05
-3.71924456661535e-05
-4.12561802412447e-05
-3.13523912984785e-05
-2.99592054990597e-05
-3.64629199752519e-05
-2.54748213083035e-05
-2.3562814366031e-05
-4.54252551972902e-05
2.47524513946889e-05
-5.40061467224559e-05
-1.12146878808161e-05
-3.22809467332451e-05
-2.72185836082583e-05
-1.04323256083245e-05
-3.28406899473369e-05
-2.70843273536891e-05
1.11796478428359e-05
-2.25548948270164e-05
-1.53661134613214e-05
-2.85956310700188e-05
-4.01994594666816e-05
-5.49575386857845e-05
-5.83668412608923e-05
-1.28294050238948e-05
-1.06275288200018e-05
-1.10943108308265e-05
-2.88810359794251e-05
-3.05892199337515e-05
-4.68010458798577e-05
1.98460891755863e-05
-2.2657659113183e-05
-1.95579869569441e-05
-1.8705840365398e-05
-4.03843073788313e-05
-3.62253386805824e-05
-5.76017352458415e-07
-4.55803581863832e-05
-1.30985417207038e-05
-4.69449918997249e-05
-3.084723992186e-05
-4.74132012310357e-05
-3.18313808024672e-05
-5.52078367397519e-05
-3.46168514427839e-05
-5.24615092228496e-05
-2.55422257544255e-05
-5.50109581041347e-05
-3.35249934667048e-05
-3.08766191181025e-05
-2.67110065530332e-05
-1.57928656855029e-05
-3.16319628649229e-05
9.52358905670073e-07
-1.34519084158956e-05
-1.20895477514482e-05
-1.97156025632996e-05
-3.84430938660342e-05
-2.94100464881505e-05
-5.62422190905726e-06
-4.49287880345436e-05
-3.214785811296e-05
-2.05396069185317e-05
-3.76243061591091e-05
-2.70504466473657e-05
-1.41758963826667e-05
-2.10750681517529e-05
-4.25865386591231e-05
-1.60094238864143e-05
-1.43159306113864e-05
-3.37619460768944e-05
-6.39876170635769e-05
-5.67809046702777e-08
-3.3427826344824e-05
-3.0356825240618e-05
-3.25592309370397e-05
-1.71349444090705e-05
-7.61973640303754e-05
-5.5707744918827e-05
-2.37417672353426e-05
-2.06056545049016e-05
-2.30671054714671e-05
-1.32795107895053e-05
-4.1168253111515e-05
-6.91596985076148e-05
-3.6868753280389e-05
-2.87896557169215e-05
-2.80231162217063e-05
-3.48883045246432e-05
-3.53810541474256e-05
-3.32833718017484e-05
-4.05550902527824e-05
-4.94267108933685e-05
-3.13372961151097e-05
-3.07233252488473e-05
-3.8169277315567e-05
-1.69333229714713e-05
-1.83912342475163e-05
-7.25781982577221e-06
-4.12910666021941e-05
-5.93522710083165e-06
-3.29502303805603e-06
-2.08396774141978e-05
-4.49989589432888e-05
-3.58873995161525e-05
-1.50911762263769e-05
-3.45419513659379e-05
-9.70376854800694e-07
-3.55807969312152e-05
-2.59695042000066e-05
2.08464829858339e-05
-3.42546932656008e-05
-2.26059082694072e-05
-6.76690076042015e-05
-2.57052881716909e-05
-3.70562624393448e-05
-2.65816758969397e-05
-2.70650285080895e-05
-3.21439477138359e-05
-6.68835382105755e-05
-3.07534960372628e-05
-2.90740474051646e-05
-4.18768027339812e-05
-2.0554903603231e-05
-2.32974656738455e-05
-1.63737993175224e-05
-5.26445361068683e-05
-2.70269393741262e-06
-1.88310799843567e-05
-3.00921491596472e-05
-2.2255234086827e-05
-2.02956690829758e-05
-1.1930947785286e-05
-2.74077825328336e-05
-2.11470280134305e-05
-1.96886155166216e-05
-2.52144383375279e-05
-3.42121622498991e-05
-4.79723948516883e-05
-4.29736137818532e-05
7.54840615503656e-06
-3.9340345851143e-05
-3.57416327089055e-05
-2.55244660128236e-05
-3.96977856198916e-05
-5.73391690547336e-05
-1.53387274369573e-05
-2.60824437443965e-05
-4.16619655374578e-05
-1.67383102097183e-05
-1.74299202617055e-05
-1.92903439644413e-05
-5.31584500196791e-05
-2.45937456962566e-06
-3.52257698819203e-05
-2.41844507866446e-05
-6.37903365191819e-06
-4.14098157741501e-05
-9.73218605682409e-06
-2.43865646551079e-05
-2.21621494270998e-05
-4.07110654781005e-05
-1.53054693760722e-05
-5.65245359415558e-06
-8.72425987121804e-06
-4.39017145914173e-05
-4.71658448892821e-05
-2.42430481096656e-05
-4.17139273287911e-05
-4.66136088816923e-05
-2.95402292878886e-05
-1.90978177096259e-05
-2.11788344631959e-05
-1.01878605584498e-05
-1.71997202578369e-05
-1.62309334629667e-05
-3.00486526585602e-05
-3.83260387446848e-05
-2.09276124720659e-05
-2.6077489587316e-05
-4.50294784276292e-05
-2.95217343814926e-05
-3.81417758787899e-05
-2.27156532160216e-05
-4.76010589941071e-05
-1.79489018499701e-05
-1.08324372826105e-05
-4.65035973232382e-05
-4.84779781968333e-05
2.43618812757363e-05
-3.58553833932039e-05
-2.40130184704924e-05
-3.57930875943593e-05
-7.10516148628298e-07
-4.87026652376276e-05
-1.68902859997782e-05
-7.41046115117253e-05
-7.86987543102409e-06
-1.32091590016226e-05
-1.24426966808566e-05
-1.68264932091173e-05
-1.85220013480046e-05
-1.68305838895864e-05
-5.16279721748869e-05
-4.42543422478119e-05
-4.15733666607161e-05
-3.1365220669151e-05
-5.19444658815934e-05
-2.97334356671005e-05
-1.49433866119298e-05
-2.9277960748378e-05
-2.60658245438578e-05
-2.22778023396104e-05
-1.46826328950057e-05
1.78748991208936e-08
-4.24992378060071e-05
-3.24011051978486e-05
-2.33494686631916e-05
-5.49586920710466e-05
-1.55971171646575e-07
-3.37143895645639e-05
-2.55692844776471e-05
-4.62880771714494e-05
-3.95663725241295e-05
8.68136512193194e-07
-4.25133196080793e-05
-3.99262009645602e-05
-5.12677458101613e-05
-2.22352523364992e-05
-2.42902992628626e-05
-4.97050549678514e-05
-4.71907283607602e-05
-4.83118255516431e-05
9.01803743678685e-07
-5.67994533233082e-05
-2.9347876992912e-05
-4.09372670162672e-06
-2.55360274646714e-05
-2.93505053157134e-05
-3.67256886902728e-05
-2.17628598779495e-05
1.26195181852358e-06
-6.71483063890098e-05
-5.69595865860793e-05
-4.89966493001187e-05
-4.92124815822965e-06
-2.2838875687856e-05
-3.32039176307221e-05
-6.32168515318549e-06
-4.21209646473517e-05
9.3888431039443e-06
-3.417478257786e-05
-2.25281201608826e-05
-2.02488560419107e-05
-4.03493125295929e-05
-9.89290100407084e-06
-1.86863853391765e-05
-5.65332664615252e-05
-6.69032198625981e-05
-5.96392405378436e-06
-2.49808872744581e-05
-3.78892518541003e-05
-2.88136442685272e-05
-2.77118639580084e-05
-3.64816822173784e-05
-4.27560282969212e-05
-5.94182640376306e-05
-3.56218232285325e-05
-1.83799333732634e-05
-3.62391828695922e-05
-2.90199477811589e-05
-3.59914514599086e-05
-3.37908739174876e-05
-2.93780415200465e-05
-1.68782019755994e-05
-4.58908430529754e-05
-3.62252701089599e-05
-5.69847916775875e-05
-4.3889298226357e-05
-8.42887119366757e-06
-1.68842657432549e-05
-5.9393180981103e-05
-4.71411047611851e-05
-1.51216743850183e-05
-2.20081187530402e-06
1.93133503387067e-05
3.56294396514042e-06
-3.44370288215257e-05
-5.34687943805889e-06
-2.89023504147721e-05
-4.49082669422096e-05
-1.62023214860792e-05
-2.62246950584052e-05
-5.56125295659605e-05
-3.07331676243363e-05
-2.9446846648744e-05
-2.41612417858493e-05
-4.36707643032436e-05
-4.85324513610147e-05
-5.6323362096551e-05
-2.3636588270315e-05
-5.03355962623914e-05
-4.13914417470762e-05
-1.46642709441586e-05
-4.01259107252012e-05
-7.06305132710175e-06
-4.59518946884854e-05
-4.85184055168682e-05
-3.18585091505809e-05
-2.31407565197175e-05
-6.28870672450867e-05
-9.58001773101509e-07
-1.91613389007232e-05
-5.47257881744804e-05
-5.58765093008265e-05
-2.42659414932913e-05
-3.87666474804694e-05
-6.2364354971791e-05
-3.76937498613625e-05
-1.14857380115893e-05
-3.49824046200973e-06
-4.53969225307297e-05
-3.92445441606767e-05
-3.95066671426543e-05
-2.52336285302663e-05
-1.35111760264235e-05
-1.45105623027457e-05
-4.25404555006727e-05
-2.73091279101542e-05
-4.3759879674889e-05
-1.69291365597266e-05
-1.79412581075051e-05
-4.86878288678184e-05
-2.26603687022032e-05
-3.08098232725725e-05
-2.17844024246173e-05
-2.69266452217025e-05
-1.91077282125269e-05
-3.95387950088527e-05
-2.18013356452308e-05
-5.85699994950292e-05
-2.94951710304287e-05
-2.09715354441116e-05
-2.91218492641176e-05
-4.5315488599056e-05
-4.49540036476127e-05
-7.39907881091275e-06
-1.69038564621258e-05
-4.25197625145126e-05
-1.11246658734619e-05
-2.50636923783648e-05
-3.81965077058041e-05
-9.83677648919255e-06
-5.9856074652486e-05
-4.80586701375563e-05
-3.34639295093035e-05
-4.09298916184325e-05
-1.5788061898877e-05
-2.81140001062162e-05
-5.41394613252206e-06
-3.97761569289643e-05
-2.48075419309475e-05
-3.80052264578633e-05
-3.92009876643986e-05
-6.36072953820497e-06
-1.95261693853143e-05
-3.10148449380006e-05
-3.74508030089189e-05
-2.87563350919348e-05
-2.85212924272674e-05
-3.36256673005168e-05
-2.05777722868126e-05
-4.44589331199879e-05
-7.67659600837975e-05
-3.5253050849326e-05
-3.44683192333196e-05
-3.69975481782171e-05
-3.32829938137627e-05
-4.10027223729908e-05
-4.56390463395979e-05
-2.5846871535776e-05
-4.3389824125018e-05
-2.47946400853826e-05
-6.30254732229503e-05
-3.81698263496905e-05
-7.29647393662753e-05
-6.84864065816563e-06
-4.74226481552094e-05
-2.9915924204456e-05
-4.70026234494306e-05
-3.53213845937308e-05
-3.82920421240617e-05
-3.56356885446229e-05
-4.02713614873701e-05
-1.71203878710577e-05
-4.22285661158633e-05
-3.45448517361102e-05
-3.45760471919743e-05
-4.04630067221922e-05
-4.8447881424906e-05
-4.27199161544561e-05
-2.38877958629781e-05
-2.33193878098007e-07
-4.19443569502839e-05
-4.26547913812512e-05
7.20581759547839e-06
-2.04339175520479e-05
-2.17313559862825e-05
-5.55869476436253e-05
-1.94642526784751e-05
-5.13567674132917e-05
-1.8345748448779e-05
3.63718380041549e-06
-3.12835388670368e-05
-4.43539347692531e-05
-3.65560692816426e-05
-8.48960651168029e-06
-4.37360589038889e-05
-3.79212906283243e-05
-4.43363304517273e-05
-3.89768740717991e-05
-1.58683976060578e-05
-1.9331755962202e-05
-5.35479218702665e-06
-5.85748579470593e-05
-6.80152463374345e-05
-1.70286643181957e-05
-4.8622014079641e-05
-1.65201212759255e-05
-5.98375041808078e-05
-4.57881061337675e-05
-5.08687126281989e-05
-5.34431863333642e-05
-1.91939420777321e-05
-2.40139573162458e-05
-2.35681906753436e-05
-2.58981897372038e-05
-4.13067648822937e-06
-4.50236794870059e-05
1.33702274408339e-05
-3.62264529157403e-05
-3.40193438367376e-06
-2.40192151033851e-05
-3.86861681609863e-05
-5.1792853827059e-06
-2.98645059544754e-05
-4.86928850619176e-05
-1.54850200542709e-05
-3.17604809443302e-05
-3.04730814249736e-05
-2.1279930857004e-05
-6.24188931433295e-05
-3.68288685731624e-05
-2.42516464091612e-05
-2.1705673388475e-05
-4.22052701257687e-05
-1.94912090091938e-05
-1.84501819547583e-05
-4.2759285417294e-05
-1.68457866324404e-05
-1.1666364428277e-05
-4.50887934025109e-05
-4.61965653095756e-05
-1.15240662522366e-05
-3.36655995807041e-05
-2.21886819693494e-05
-1.99265015797332e-05
-6.3159762298736e-05
-2.31523259948323e-05
-3.85332995321026e-05
-2.78470617836841e-05
-5.78255441159574e-05
-2.34231449932799e-05
-6.31984595799341e-06
-2.6591279320268e-05
-3.39952884821299e-05
-1.77834743683918e-05
-1.35617859680405e-05
-5.5065605154573e-05
-5.0532442064235e-05
-3.34732617510635e-05
-3.87182861811184e-05
-4.0260009198776e-05
-3.15607947824211e-06
-6.25050354004224e-05
-4.10065891903861e-05
-1.83640928377466e-05
9.8489033780596e-06
-3.51583300283001e-05
-2.94325092988785e-05
-1.0319587149934e-06
-3.05666282686716e-05
-1.73432446187413e-05
-2.95465849883212e-05
-3.99366459732322e-05
-2.02603743480326e-05
7.39620953418589e-06
-6.16911210139283e-06
-8.34886686175401e-06
-1.98614566538094e-06
-3.36465379415752e-05
-3.42322754609718e-05
-2.63806287270761e-05
-1.16047697568917e-05
-3.63550036193639e-05
-2.68491720280637e-05
-3.42560459090789e-05
-5.01753298144796e-05
-2.88027621949227e-05
-2.28252431369556e-05
-4.69133204124298e-05
-7.70856611886209e-07
-2.98992322048545e-05
-1.6411523170146e-05
1.01735055653888e-05
-3.41360082381415e-05
-3.70005451398044e-05
-4.86930331672395e-05
-2.25396222361984e-05
-1.51255754979572e-05
-7.77279661822128e-05
-1.62202743407945e-05
-1.7256301475284e-05
-3.28594104714309e-05
-5.45166496852407e-05
-5.42681690417406e-05
-3.55237313881152e-05
-3.92586133140048e-05
-2.82608682182084e-05
-2.33916321197469e-06
-3.3864876615886e-05
-2.61098626033771e-05
-2.9030349434614e-05
-2.50785084770139e-05
-4.10899746209311e-05
-3.84038848380309e-05
-9.09558254249157e-06
-5.33427691417967e-05
-3.54450784922595e-05
-4.11671059693642e-06
-1.57578184677761e-05
-3.9788466784412e-05
-2.9820626293898e-05
-3.36617524298859e-05
-2.73895831773595e-05
-3.18173872258216e-05
-1.10016397322854e-05
-4.79962764848363e-05
-3.23969916861697e-05
-1.79657102300292e-05
-2.18333712487251e-05
5.919793244509e-06
-2.6570605882921e-05
-2.12206452515e-05
-1.86596012237344e-05
2.49124224035142e-07
-2.60318509684356e-05
-6.40961068115188e-05
-3.23777375223171e-05
-2.05713146980216e-05
-1.0536810422394e-05
-1.34675677318097e-05
-2.75715161862561e-06
-3.19330851998271e-05
-3.36156649608784e-05
-2.42649394679582e-05
-3.12612717241435e-05
-4.70410738071291e-05
-2.26282262617806e-05
-6.53481081983552e-06
-8.79760349222448e-06
1.22419696276344e-06
-4.73883719233976e-05
-1.884730281446e-05
1.82163640206683e-05
-3.91454394286567e-05
-2.89013913831399e-05
-3.13584623135589e-05
-4.53298850321467e-05
-1.30133949990787e-05
-4.28444830591615e-05
-1.33873898475548e-05
-4.13499043114359e-05
-1.23095569215081e-05
-2.33974934779623e-05
-1.13233061899656e-05
-9.41312593608347e-06
-2.30659062990431e-05
-4.11337820262138e-05
-3.18258543593543e-05
-5.98622057000838e-05
-4.92247524874381e-05
6.76332055922792e-06
-2.64486395993599e-05
-3.78367114366793e-05
-3.35944273817223e-05
-2.38230951636146e-05
-2.44059521886657e-05
9.23945673637174e-07
-9.56186274017643e-06
-2.97181843142306e-05
-3.32795236741051e-05
-2.46801768583282e-05
-5.2410865351591e-06
-2.87639366208262e-06
-1.04868033475064e-05
-1.68134567626733e-05
-2.73877315398399e-05
-2.55896174000798e-05
-1.55815598247326e-05
-2.34995364418794e-05
-7.54673925815113e-05
-2.27876188631909e-05
-5.67524368747083e-05
-5.2144414567788e-05
-2.04144610441497e-05
-3.85904342209247e-05
-3.02897766947681e-05
-4.15666499293884e-05
-5.69225610146491e-05
-1.44588544611694e-05
-1.52314525126813e-05
-2.8766575715327e-05
-2.8301316664988e-05
-4.58897165711817e-05
-4.89958932900057e-06
-2.07378989252274e-05
-3.44107327455185e-05
-5.77313662119901e-05
-2.20941325561158e-05
-1.31709101480656e-05
-4.11096621886982e-05
-4.19397722116011e-05
-2.79431166016454e-05
-5.36434516971277e-05
-5.92008284010217e-05
-2.31921790293278e-05
-1.92139397371292e-05
-3.1446261678524e-05
-4.08711886335927e-05
-5.10789725438782e-05
-3.83966516289366e-05
7.22260927052792e-07
-1.80006538486189e-05
-4.40683220795441e-05
-3.39711858889322e-05
-2.19902895844858e-05
-2.0999963474685e-05
-4.39933008319977e-05
-2.09477289841262e-05
-3.52988021684502e-05
-2.58263608706371e-05
-1.505119684993e-06
-2.77897572017645e-05
-2.23986710021917e-05
-5.69562818695669e-05
-2.72477804493191e-05
-4.95712969126758e-05
-5.49193423262604e-05
-8.99858933353341e-05
-2.99465942166301e-06
-3.13778225901692e-05
-4.42327013024781e-05
8.39350948737409e-06
-4.08170395218182e-05
-3.67003365055239e-05
-7.39224799299832e-05
-1.46958641973859e-05
-1.22006177894844e-05
-3.12812465736844e-05
-3.57873121611865e-05
-4.61781367855126e-05
-2.59294833891453e-05
-4.92374040845091e-05
-3.00941690263655e-05
-3.89408520125414e-05
-4.73826318561959e-05
-3.47350950758434e-05
-1.37847087409714e-05
-3.23577574342149e-05
-1.77129158655667e-05
-9.16887198837197e-06
4.86618701969292e-06
-2.3873719072232e-05
-3.10208002336143e-05
-2.54276626664568e-05
-3.15159974662617e-05
-2.40431972758606e-05
-1.85981146468579e-05
-2.06325040166592e-05
-5.32534165850741e-05
-2.77061686973399e-05
7.82015158087693e-06
-2.62875575640807e-05
-2.94669321259038e-05
-3.47995227130948e-05
-1.44800965730979e-05
-4.63166921912336e-05
-3.93603246610521e-06
-3.46297606014585e-05
-4.43438006004025e-05
-6.6908311693813e-05
-8.58889867553899e-06
-3.82790864929536e-05
-4.07828757763807e-05
-1.91018446510281e-05
-3.52579143488212e-05
-2.25463600387854e-05
-2.82769806166551e-05
-3.02507591494027e-05
-3.8513183638023e-05
-6.80883649124747e-05
-1.69698802708769e-05
-4.79824422692636e-05
-6.33813266991487e-05
-2.05464430992916e-05
-3.01671188798883e-05
-3.75611993364707e-05
-2.02513700433524e-06
-4.91879572633932e-06
-3.47329407060737e-05
-1.10641874777997e-05
-2.48070803720177e-05
-1.92465158725607e-05
-9.14460292350146e-06
-3.4066600408252e-05
-2.3198876097008e-05
-1.66957514325898e-05
-4.59877940695489e-05
-3.96134160133912e-05
-1.66947038007609e-05
-6.39829839156756e-06
1.14526683800923e-06
-3.6109347877437e-05
-2.99796714379698e-05
-4.08588440489598e-05
-3.586550197431e-05
-2.13669377536706e-05
-3.42696629001002e-05
-4.32626159483085e-05
-1.22637021821745e-05
-2.92403501187956e-05
-2.05486055289094e-05
-6.01117323745353e-05
3.7033050358203e-07
-2.80373789618858e-05
-4.32080943573716e-05
-2.01796026866029e-05
-3.71921785715065e-05
-3.47694718489612e-05
-1.91041963095154e-05
-7.53855787584787e-06
-1.7265516739404e-05
-3.915125646699e-05
-1.61654650194137e-05
-3.603027097851e-05
-4.30872000849923e-05
-3.81964163872261e-05
1.25262431720557e-05
-2.88574378661328e-05
-2.79439790324174e-05
-2.92243046084333e-05
-4.7374337740459e-05
-5.09250549685422e-05
-2.24390947775485e-05
-2.11506174561953e-05
-2.33967998998294e-05
-1.69955399596971e-05
-1.33008047992037e-05
-1.51212169931202e-05
-3.77832480263018e-05
-2.40140280206011e-05
-5.36287414669623e-05
-5.02439386219172e-05
-6.6679599888433e-05
-1.13639364176747e-05
-4.02200319751788e-05
-3.6603309470953e-05
-2.95147410558592e-05
-7.17252935980669e-05
-4.04628757886772e-05
-1.38097790871192e-05
-2.7835604071547e-05
-2.89268723503234e-05
2.2114757890114e-05
-1.57799908008645e-05
-4.33195825877031e-05
-6.05248902072717e-05
-2.36384634718965e-05
-3.25728451290092e-05
-7.65477754773264e-06
-4.04164417187015e-05
-1.76036058301632e-05
-4.04325384467704e-05
3.66605069375014e-06
-1.67433600204238e-05
-2.25524235284502e-05
-3.469889350849e-05
-3.27324898363575e-05
-1.9650456812192e-05
-3.14703842749927e-05
-2.45230407120284e-05
-5.2426371012997e-05
-1.2760610928734e-05
-1.23072395067671e-05
-6.66484307282319e-05
-5.74862452902462e-05
-1.8344252567603e-05
-1.09327341095692e-05
-3.71201939227724e-05
-3.61429366962683e-05
-2.18412108561777e-06
-2.35032602470968e-05
-5.25971523200716e-06
-2.1031773299557e-05
-1.21501875816237e-05
-5.86653625290874e-05
-2.70258131176197e-05
-1.88521325095502e-05
-4.09620187214391e-05
-2.56764209065489e-05
-3.15077353394923e-05
-5.95826900344582e-05
-1.98653315909355e-05
-3.98039872257345e-05
-7.20562200478025e-06
-3.71501882025997e-05
-3.19734086216729e-05
-3.9622753215205e-05
-3.34892208693895e-05
-2.30093528964704e-05
-3.84237584488625e-05
-6.00459767552091e-06
-1.63610302840671e-05
1.42529879860149e-05
-7.64039484935374e-05
-6.07111159994946e-05
-2.63361983279141e-05
-6.04755105840944e-05
-1.24419317399845e-05
-3.69549409298006e-05
-2.24544715232836e-05
-3.14439093009002e-05
-1.47789783817864e-05
-6.06135565705787e-05
-2.7165503602095e-05
-2.04319421289499e-05
-2.59052929154442e-05
-2.04974840170122e-05
-3.5164176723169e-05
-1.80585533304789e-05
-8.72350439019866e-06
-1.92237578264251e-05
-5.82926294418479e-05
-2.73253377318084e-05
-7.30279832470528e-06
-5.9205896839726e-05
-2.48389091736063e-05
-6.19128160422706e-05
-2.39044283643885e-05
-2.99794117647088e-05
-1.40354348683682e-05
-1.0528492842639e-05
-1.41766435336178e-05
-3.41396698176951e-05
-2.8505542313736e-05
-1.94452262009593e-05
-2.78730007576667e-05
-1.84469862721856e-05
-1.46269140868674e-05
-3.90511405658497e-05
-4.16064027675438e-05
9.5090657081114e-08
-5.55113936567697e-05
-6.37589529761953e-05
-2.48809523556965e-05
-3.08760054843169e-05
-3.44835517312314e-05
-4.12323319559936e-05
-4.22424325433916e-05
-7.59273757149625e-05
-5.5045187091627e-05
-1.24987630572506e-05
-6.26273477865783e-05
-4.09747737457757e-05
-4.61171647557451e-05
-1.4157361179839e-05
5.16319387556417e-06
2.31750437553281e-06
-2.15515892203205e-05
-1.87591436560504e-05
-5.84013272286836e-05
-2.25710599714377e-05
-1.32676144915844e-05
-4.42806935110714e-05
-3.19680868801247e-05
-1.20062036043152e-06
-3.79484788073954e-05
-2.42165520690842e-05
-2.96830968647088e-05
-2.70679964779404e-05
-1.3307976528505e-05
-3.46602804059078e-05
-2.56967105161584e-05
-2.04292392813743e-05
-5.89123959793535e-06
-2.58405988529017e-05
-4.86585134054133e-05
-5.47225012599145e-05
-1.85309985357742e-05
-2.63071789495263e-05
-2.2734274913708e-05
-5.18573613906274e-05
-3.02962961282281e-05
-3.64133845394115e-05
-9.98435544766752e-06
-4.90750487488034e-05
-4.0136293007677e-05
-3.7968655331742e-05
-3.04121620785865e-05
-2.6713275514053e-05
-8.77219502087936e-06
-4.88997987069536e-05
-2.83577307605992e-05
-2.82275756491226e-05
-5.08827836999034e-06
-4.50387123180339e-05
-2.93423553328779e-05
-2.78720220971917e-05
-5.18722132512732e-05
-6.73723788141218e-06
-4.89404531957226e-05
-5.97274757125032e-05
-6.93416861489486e-05
-3.40869612372951e-05
-4.54684430114362e-05
-1.58744154797346e-05
-3.02064309125446e-05
-3.10952743124747e-05
-2.2971249050964e-05
-1.37263126714461e-05
-4.05358309867849e-05
-3.39985555171084e-05
-2.44463579707465e-05
-7.5520496345475e-06
-3.97124030673407e-05
-3.82326827337666e-05
-2.35837540849866e-05
-2.09378824050849e-05
-5.9101040255289e-05
-2.60958950771737e-05
-1.59414827331415e-05
-4.84634702198652e-05
-3.81894534704475e-05
-1.09812269836724e-05
-1.25323402649534e-05
-3.68074390586777e-06
-3.28941070530053e-05
-1.94688342592583e-05
-1.45780472447029e-05
-4.81830336043468e-05
-5.98320038757794e-05
-2.42652314095291e-05
-1.8058945690768e-05
-4.18510728321206e-05
-3.39702599056587e-05
-3.48955151194548e-05
-3.09534677498092e-05
-2.54948460545565e-05
-1.05952431370224e-05
-4.19150775022149e-05
-1.98376000793191e-05
-3.00689362547949e-05
-3.33535314418486e-05
-3.7540918577373e-06
-1.50810844702797e-05
-2.30911152761263e-05
-1.05819298041808e-05
-2.87246678116217e-05
-3.36934028528767e-05
-3.03735366809888e-05
1.43084895318894e-05
-5.16848936507175e-05
-3.12793753017068e-05
-1.36483628983485e-05
-2.57755680843947e-05
-2.36022353704522e-05
-5.27520755216269e-05
-1.93521870288371e-05
-1.39667108607825e-05
-4.96260393269946e-05
-3.98053089440163e-05
-2.4329974556528e-05
-2.06915498374076e-05
-5.83196007218242e-06
3.21584416431562e-06
-1.30753382067579e-05
-2.74931380530986e-05
-1.99416899403776e-05
-5.92663063989238e-05
-2.1419829178341e-05
-4.39749773730781e-05
-1.93186448138003e-05
-4.16477072046768e-05
-2.20338998165691e-05
-3.72977862911599e-05
-3.72698318665527e-05
-1.95396774592622e-05
-2.58017372736779e-05
-1.74077417296791e-05
-7.62113392923851e-06
-2.52424295020943e-05
-4.88515365819737e-05
-4.98355454021161e-05
3.76658069326142e-06
-4.06102067422632e-05
-3.10179928094614e-05
-2.45422304397835e-05
-4.36268324653438e-05
-2.73780849006925e-05
-9.53582244108735e-06
-3.48554522298118e-05
-4.08243370758321e-05
-2.46756490534626e-05
-3.95406539106838e-05
-2.53175880460887e-05
-1.68322146490715e-05
-2.72611737742251e-05
-1.97853980340825e-05
-2.0900367267218e-05
-2.62706306603281e-05
-4.92147312854075e-05
-1.53759726210826e-05
-6.69882598239021e-05
-3.26120612031013e-05
-8.385207122869e-06
-3.42600149599913e-05
-1.67308827258143e-05
-3.59537738415338e-05
-2.61899491162512e-05
-3.64839697567031e-05
-2.75470124882127e-05
-5.13617379903272e-05
-3.4696948095312e-06
-9.71007732044404e-06
-1.346272121617e-05
-4.17380707472026e-05
-3.45269824213905e-05
-2.50466979618816e-05
-4.85651147789443e-05
-1.4278047907444e-05
-2.50756740573715e-05
-6.05199967690847e-05
-4.21687441097896e-05
-9.78990792954232e-06
-4.58404796668473e-05
-4.7145303210992e-05
-5.29783858699038e-05
-6.49161123071338e-06
-1.73623986517244e-05
-3.43227712861251e-05
-2.8280231476631e-05
-5.78604706862105e-05
-3.1513893885706e-05
-1.21899975308874e-05
-4.55431695411133e-05
-5.64615781208302e-05
-2.98361342131287e-05
-1.41645333004193e-05
-4.96361022561658e-05
-4.32705660122245e-05
-4.30119995074689e-05
-5.59009049549854e-05
-7.25725454572659e-06
-4.55206963951306e-05
-3.37365993415219e-05
-1.54105486128727e-05
-2.87732763162019e-05
-4.6657774035082e-05
-3.94514257127678e-05
-3.93524703737209e-05
-4.18760861871588e-05
-3.29755889843145e-05
-5.32620918944863e-05
-1.78392912970084e-05
-9.57276309494326e-06
1.34255583214949e-05
-1.03410765528096e-05
-5.71164638695346e-05
-1.57577261229666e-05
-4.45189772431633e-05
-6.35479177732081e-05
-1.0757836489788e-05
-7.89980889841221e-05
-3.64373977353336e-05
-4.12358073225162e-05
-5.6559414476655e-05
-1.89877251714817e-05
-1.76156089345847e-05
-3.86524434948842e-05
-6.63280279090323e-05
-2.13474628542447e-05
-1.7086335683164e-05
-3.74401733474906e-05
-5.1446175940799e-05
-6.35492023232122e-05
-1.77490562163077e-05
-3.60106649635626e-05
-4.41251402676789e-05
-3.48495714549777e-05
-1.56851754554044e-05
-2.91933455323807e-06
-2.69475260317201e-05
-4.50564221554036e-05
2.870792681818e-08
-5.0845679801877e-05
-2.23412402092165e-05
-1.38954819773527e-05
-5.01867787239294e-05
-5.49721028329542e-05
-3.54447766817452e-05
-2.35668628641829e-05
-4.61716957021746e-05
-7.5885597278042e-06
-3.64489285814926e-05
-4.57437613957775e-05
-4.42120945489865e-05
-3.39682933181719e-05
-3.39071403070538e-05
-5.38901368185462e-05
-1.23143275705875e-05
-3.65906456132816e-05
-2.63301953304498e-05
-3.60578063259061e-05
-2.08100990904683e-05
-4.61606936519725e-05
-2.47777245030086e-05
1.05942000726774e-05
-2.93801397711112e-05
-3.76044774760967e-05
2.48578294479728e-06
-3.2690531378353e-05
-6.08455039564185e-05
-7.27323768119405e-05
-3.20638598412678e-05
-1.98564985024553e-05
-6.71113721506199e-05
-3.97427550584937e-05
-3.2900608719601e-05
-1.96373710532604e-05
-3.33244303975347e-05
-3.42588000069917e-05
-5.73516911733642e-06
-3.38677446537448e-05
-4.14789422189906e-05
-4.19932270025639e-05
-2.57380742794808e-05
-2.64049527169565e-05
-2.87210571814768e-05
-3.72408687992425e-05
-1.17500839718718e-05
-3.16029491438911e-05
-2.6556096761997e-05
-2.13520667224935e-05
-4.15991848926823e-05
-1.67914820341552e-05
-8.5275455044858e-06
-1.82713730167359e-05
-4.90457494916676e-05
-1.7775649834643e-05
-3.57319252504221e-05
-2.8279473919368e-05
-3.57117597618505e-05
-4.05594418666416e-05
-7.14350922651143e-06
-4.54625426562633e-05
-6.2607662100047e-06
-4.75554658706586e-05
-2.18730944249088e-05
-2.96123003661095e-05
-3.50531125504413e-05
-4.99468068724657e-05
-2.35445717967009e-05
-2.35947501480975e-05
7.37680598586911e-06
-3.80397742294646e-05
-4.16437790755364e-05
-3.6006854344474e-05
-6.52136622624441e-05
-4.83983243611506e-05
-5.85934871888703e-05
-4.19816454009603e-05
-4.17453346508203e-05
-5.22106005935265e-05
-2.97686921955594e-05
2.48999392105095e-05
-2.92950449302639e-05
-1.56530882967281e-05
-2.1650893925973e-05
-1.20969857524656e-05
-4.39498813805399e-05
-4.21670211523278e-05
-2.91336836305079e-05
-6.47126843121122e-05
-2.90292860685859e-05
-3.20488585394379e-05
3.81524378592183e-06
-3.75425668482464e-06
-5.40767328876154e-05
-5.16109805188536e-05
-1.04576413532412e-05
-4.70146247221507e-05
-5.09445770387486e-05
-3.16672776407992e-05
-2.05840110116696e-05
-1.524513121813e-05
-3.46694762686396e-05
-4.0797143677002e-05
-4.43247650493501e-05
-1.43219551912815e-05
-4.85100898197258e-05
-2.42114252700238e-05
-1.35326767749302e-05
-5.08157716595131e-05
-3.84155098633561e-05
-1.65460635970349e-05
-4.06762799434627e-05
-3.87607656262155e-05
-3.83759532030637e-05
-3.48320036577209e-05
-3.03083060596298e-05
9.45654684797852e-06
-4.49762734416543e-05
-4.17767275334147e-06
-4.02380188300416e-05
-1.95459241237474e-05
-1.46697190331889e-05
-4.94151432102042e-05
-1.74411168056775e-05
-1.58118788228331e-05
-5.55040060173215e-06
-3.29292901599034e-05
-3.57229183703626e-05
-3.18773782654963e-05
-3.7109716897575e-05
-1.26886034641148e-05
-4.15341152551571e-05
-1.06376395403095e-05
-3.83890332239053e-05
2.35970925581674e-05
-4.02567296829206e-05
-6.05918885087837e-05
-2.15896448665257e-05
-5.92052758110407e-05
-4.92874427273845e-05
-1.88415339176393e-05
-1.80062291530924e-05
-4.34099220274494e-05
-3.92232883208783e-05
-3.76271260714795e-05
-3.14695423687387e-05
-1.56559110944697e-05
-3.13071392927417e-05
-1.98083517305259e-05
-2.42158273228365e-05
-3.34727324335549e-05
-3.27322739301462e-05
-2.70605218395443e-05
-2.02687370017485e-05
-3.54776547746685e-05
-4.77250825401265e-05
-1.47734839508066e-05
-1.8829797275692e-05
-1.63412047813164e-05
-2.47692095446335e-05
-1.08066897029849e-05
-5.30263227288844e-05
-6.17623391197119e-05
-5.21847360711689e-05
-6.5674495721844e-06
-4.20842360453112e-05
-2.74600234316093e-05
-8.02510313691818e-06
4.6947738980614e-06
-6.13052849770198e-05
-4.32352047060767e-05
-2.93423007621548e-05
-3.01269631580004e-05
-4.72844395796299e-06
-1.8760634366462e-05
-2.6116379626004e-05
-2.8935161387798e-05
-4.02043384979654e-05
-3.04273403020651e-05
-1.06097594296718e-05
-3.77451351260444e-05
-3.53632082433766e-05
-2.75039541502366e-05
-3.25899548535765e-05
-2.6612469180701e-05
-9.21752891578091e-06
-7.63378496981679e-06
-5.33672945189356e-05
-2.22019886032687e-05
-4.50844100554906e-05
-3.28210116704096e-05
-4.42598907946693e-05
-2.41189225787402e-05
-8.74397451520291e-06
-1.73629596505022e-05
-4.09275676375135e-05
-3.09419726278524e-05
-2.05675451535437e-06
-5.44264596642936e-05
-1.8865261862852e-05
-7.85098128434985e-06
-5.96861561537351e-06
-1.43696980831882e-05
-2.64971028685825e-05
-2.49964235481643e-05
-4.34837715026685e-05
-2.50079407046781e-05
-3.58385801295713e-05
-1.07494888515999e-05
-2.06364917027272e-05
-5.51013971512159e-05
-3.04856079225679e-05
-1.68617061259614e-05
-3.6510545382945e-05
-3.89490136726928e-05
-2.75318484668282e-05
-4.38775517411381e-05
-2.69922131689643e-05
-2.38902381379349e-05
-3.29105262025668e-05
-3.34643799597297e-05
-2.50036688058137e-05
-4.98375462411303e-05
-1.70630476978385e-06
-5.0706736105662e-05
-4.74154314115435e-05
-5.57119265025849e-05
-8.32483129570562e-06
-3.26464743081699e-05
-4.64605069171374e-05
-3.23561106508273e-05
-2.95658355865484e-05
-3.00421469838869e-05
-1.48887145367804e-05
-2.98540976408092e-05
-5.3605100811648e-05
-1.48318279941714e-05
-3.71632740206504e-05
-3.55208077816058e-06
-1.40900715705151e-05
-2.9200205654042e-05
-3.05673059165637e-05
1.7689895422419e-06
-2.6540260740365e-05
-4.20047310080455e-05
-5.11712148988549e-05
-3.06271318780026e-05
-4.59661465369581e-05
-3.71222882711447e-05
-3.09601727504114e-05
-2.77887328660946e-05
-4.20518237085282e-05
-5.17881540236766e-05
-4.22212963426504e-05
2.34375469891055e-06
-3.17397736135904e-05
-1.71509337038424e-05
-2.93189420100327e-06
-1.60395385458049e-05
-2.0673247634109e-05
-3.02493355812534e-05
-2.39476652784355e-05
-1.59426433596836e-05
-2.78873169172447e-05
-1.88656839881428e-05
-3.26873874576522e-05
4.33543441678772e-06
-2.66498692783995e-05
-3.66864503423278e-05
-4.17382003305145e-05
2.30271025092546e-06
-4.1309006435933e-05
-4.03952566597972e-05
-1.24389995378733e-05
2.17431825716934e-06
-5.91748260076939e-05
-5.47529544053779e-05
-2.29692876244575e-05
-1.84344182338993e-05
-2.51859722014199e-05
-4.28661306756597e-05
-2.86143173397456e-05
-4.04854190226893e-05
-2.38662549574614e-05
-3.5354689468563e-05
-5.10366425739775e-06
-2.76296155229164e-07
-2.43911012875627e-05
-2.28753681081888e-05
-9.10628705193965e-06
-7.00824069087122e-05
-2.26543969621669e-05
-1.81131501138535e-05
-7.51572781886939e-05
-4.95289865200794e-05
-4.25032331807798e-05
-3.43889863952922e-05
-4.3558888120669e-05
-1.63270389277827e-05
-2.70573754244271e-05
-1.1528113151788e-05
-4.0847791163435e-05
-2.30428080810368e-05
-2.04419933768714e-05
-3.1227959642927e-05
-3.82142762021603e-05
-3.08693086039993e-05
-3.56397670933546e-05
-7.27249971993843e-05
-2.57401825596434e-05
-4.02544718910475e-05
5.47268303445953e-06
-3.47022512065721e-05
-1.98436494738679e-05
-1.75254171310878e-05
-6.60474645040337e-06
-4.30916911604698e-05
-7.58723305234417e-06
-9.06844127387006e-06
-3.16060812293104e-05
-2.29386833535877e-05
-3.41958502496301e-05
-2.08288339950636e-05
-4.28242897964017e-05
-1.61474969849575e-05
-1.65906260856576e-05
-3.16642742441994e-05
-3.60520695521943e-05
-1.13226531663528e-05
-2.01957475476629e-05
-7.86824444549817e-06
-5.41972982432556e-05
-6.37657596187507e-05
-4.44468002185055e-05
-6.4724247937083e-05
-2.60555163203501e-05
-4.20980371989249e-05
-5.10097525216141e-05
-3.80940899103336e-05
-5.77026952841553e-05
-2.30066112502218e-05
-1.47660442122691e-05
-2.74422501772821e-05
-2.5525162973542e-05
-1.87614669208933e-05
-2.11530310426454e-05
-1.95592823574467e-05
-1.45889460174989e-05
2.2698696444739e-05
-5.58623159512435e-05
-5.85531718997797e-05
-1.27696388990849e-05
-3.0914721698874e-05
-3.5413975381585e-05
-3.20646477598214e-05
-4.75826169086627e-06
-9.87862611697572e-06
-4.73622908910999e-05
-2.88244635923815e-05
-3.13061950390094e-05
-1.82737281710808e-05
-2.85805211681992e-05
-2.87815624324581e-05
-2.97955414227706e-05
-4.3902643190977e-05
-5.12896517495861e-05
-2.89831958231041e-05
-2.38874847191284e-05
-2.31988662736062e-05
-2.00326243350813e-05
1.41914638804177e-06
-2.95469448340068e-05
-2.57877539630842e-05
-5.30385182217914e-05
-1.26058508512881e-05
-3.03538091621513e-06
-4.97918792395065e-05
-4.41568501663687e-06
-2.10335022228004e-05
1.90101683202221e-05
-2.79451908632729e-05
-4.83733752506779e-05
-4.79495001239096e-05
-6.1483812012103e-05
-2.23705003344397e-05
-1.66293103131599e-05
-4.27564493292199e-05
1.10947239273436e-06
-2.55076633150873e-05
-3.69685512547985e-05
-4.59307321298487e-05
-3.25827784113613e-05
-4.983547542899e-05
-1.43152054704408e-05
-4.90486785916945e-05
-3.74137028109088e-05
-5.11681621809978e-05
-4.21434896822145e-05
-4.20325132387978e-05
-2.20452941292146e-05
-3.46078754586893e-05
-1.94431372297808e-05
-3.01023221268648e-05
-1.51830143196291e-05
-1.18037851477972e-05
-3.15054582060919e-05
-2.42704348278978e-05
-5.18977603420812e-05
-4.86472490928186e-05
-3.3355047571962e-06
-3.50698220396435e-05
-6.32264492349698e-05
-3.84092260084953e-05
-6.22264285050534e-05
-3.4056881034009e-05
9.78561945326889e-06
-4.20763731552664e-05
-1.96891922218911e-05
-2.306324210429e-05
1.20976708875715e-05
-4.12786803127319e-05
-4.07342216242471e-05
-1.96976599563882e-05
-2.26288303622334e-05
-3.82743379639002e-05
-1.39399470098076e-05
-4.63782273646183e-05
-4.05771949531374e-05
-3.48220307125816e-05
-4.48374840370072e-05
-4.98546663951356e-05
-4.51558464358253e-05
5.07376881361237e-06
-3.10882449383484e-05
-5.18512534554884e-05
-7.43634467870982e-05
-3.21527018833318e-05
-4.27593502004743e-05
-1.94178682793304e-05
-3.33013427191722e-05
-5.4834712030911e-05
-5.46620692282401e-05
-3.3693585083379e-05
-3.43554542808046e-05
-1.79871232281269e-05
-4.48502269197394e-05
-4.40498130455779e-05
-3.97515472721869e-05
-2.71120454823666e-05
-4.21325876921769e-05
-5.52117038430672e-06
-8.44293678396679e-08
-3.70181214796683e-05
-4.18461310625754e-05
-7.03913572543542e-05
-2.97493397840875e-07
-3.7404961034578e-05
-3.65051518781197e-05
-3.2687103954831e-05
-2.98237129152385e-05
1.37834754675271e-05
-5.87167920080971e-05
-2.76490408205834e-05
-2.46680667425939e-05
-3.27483819554557e-05
-3.97865021736809e-05
-3.18135061339008e-05
-4.27746000763984e-05
-6.78226413459782e-05
-5.00195864115212e-05
-2.3769263614402e-06
-2.34174062686241e-05
-5.20957288610585e-05
-3.90363019591368e-05
-4.60012775982368e-05
-1.79023733133272e-05
-3.31882219686577e-05
-7.07208441215469e-05
-8.39521927263187e-06
-3.48972988832717e-05
-1.18897188483422e-05
-4.53456892520224e-05
-2.15962775473838e-05
-2.0854904069045e-05
-9.76811516127162e-06
-6.9044714995843e-06
-3.78464316686999e-05
-2.25652199355149e-05
-2.54564135736613e-05
-3.72551340588074e-05
-1.72505497405458e-05
-3.1071019987532e-05
-1.86889942641121e-05
-1.69671265563518e-05
-5.82106945606543e-05
-3.96768956311278e-05
-6.88085923875168e-05
-2.21975340814392e-05
1.41206433283157e-06
-3.00957248087535e-05
-2.13021714128515e-05
-3.68956410755519e-05
-2.17028506783706e-05
-4.15978353719325e-05
-3.38919121368459e-05
-3.40815008548024e-05
-5.26717705049808e-05
-1.74306718275731e-05
-4.73702069243117e-05
-4.53790095690324e-05
-7.95105948383588e-06
-4.37462199065944e-05
-3.58006826807866e-05
-3.02594936367139e-05
-2.64271843071803e-05
-2.94388931965292e-05
-3.87737038663005e-05
-2.45807005928001e-05
-6.40054356502628e-06
-5.65294977476869e-05
-2.78779626000707e-05
-3.6465189227101e-05
-5.09379100700299e-05
-3.14993151077546e-05
-3.62757387818801e-05
-1.46535645241999e-05
-2.8074157399769e-05
-2.87526605338494e-05
-9.11644823028251e-06
-4.46193818409686e-05
-1.01030871854124e-05
-2.2176746693736e-05
-4.97544417373571e-05
-2.69373088422342e-05
-8.21832774229475e-06
-3.49517839408578e-05
-6.11324098354995e-05
-4.09826271116035e-05
-1.86882841490183e-05
-3.59842419848794e-05
-4.50487306947756e-05
-6.07302674947406e-06
-3.96838254963592e-05
-2.66810648858653e-05
-2.92801140876247e-05
-1.87525789307829e-05
-1.24029254517672e-05
-4.16450035375081e-05
-3.83111143314072e-05
-4.81943075183104e-05
-4.73716992500524e-05
-1.84664716299239e-05
-8.86846014463173e-06
-3.59395625237066e-05
-4.10547484895928e-05
-6.57989854314464e-05
-2.28336025176691e-05
-1.36986952278697e-05
-3.00419863038384e-05
-4.81873127401921e-05
-3.40006408698571e-05
-1.65175675618278e-05
-2.79288889439683e-05
-5.61587686487686e-05
-2.09625732325817e-05
-3.21263571718512e-05
-6.50998306156082e-05
-4.25253925115753e-05
-1.99312261913422e-05
-3.88038813346292e-05
-3.77064885043099e-05
-2.58403412307748e-05
3.27348384548164e-06
-4.13471911957763e-05
-5.09648552940753e-05
-9.91477899471438e-06
-9.84921792677851e-06
-2.58911225565997e-05
-3.63262105314238e-05
-7.8819485253431e-06
-6.76865042652685e-06
-1.85701929716692e-05
-3.73222771216365e-05
-4.41220742542227e-05
-1.46648662815601e-07
-2.94841786892664e-05
-7.45899336728569e-06
-1.450646809425e-05
-1.39814219043617e-05
-4.52917710026833e-05
-3.77804052799904e-05
-3.5756163536111e-05
-7.00738733261091e-05
-2.15450824579927e-05
-2.62518142492575e-05
-4.8900422591614e-05
-2.34361181105773e-05
-4.71143455751137e-05
-1.75452711036847e-05
-1.84939677825617e-05
-2.1909046600743e-05
-1.55252977806168e-05
-3.1334743821158e-05
-3.95647559018898e-05
-3.67946523485923e-05
-4.46008176978516e-05
-1.14441520246732e-05
-4.65476294044337e-05
-1.51504041035279e-05
-3.4106928261886e-05
-6.6579714317018e-05
-5.1430404631175e-05
-2.78041913942956e-05
-4.59732387488927e-05
-1.85817693631284e-05
-2.92344206906045e-05
-1.66818170415953e-06
-3.13009376216003e-05
-3.22179616682778e-05
-2.57143136270753e-05
-3.24713116874086e-05
-4.52264471200487e-05
-8.88397068018254e-06
-4.18243202339403e-05
-5.24006372503783e-05
-5.64082089043402e-05
-2.2477237684424e-05
-3.82809263300576e-05
-2.40528700452407e-05
-3.49405438366068e-05
-6.83291468029627e-06
-3.96489267814402e-05
-3.54957595358784e-05
-1.23424029301857e-05
-2.81205896948171e-05
-2.42932592982951e-05
-5.48883346717488e-05
-3.04379894463079e-05
-3.70489001301793e-05
-2.22396801981143e-05
-2.25465014154048e-06
-4.59742110320523e-05
-7.05273860113465e-06
-6.4693954775683e-05
-2.95719801800431e-05
-2.33564557615154e-05
-6.05405308579516e-05
-1.22464398820099e-05
9.43212681538378e-06
-1.21675574877815e-05
-4.62419054913583e-05
-2.61620789485173e-05
-5.90294329660675e-05
-1.09741882759399e-05
-3.23182681888789e-05
-4.41502288260462e-05
-2.90258624395486e-05
-1.12857072076408e-05
-1.66849542732696e-05
-5.05157905800819e-05
-2.19990962101963e-05
-3.52910220507963e-05
-4.24692777319733e-05
-3.58840983803473e-05
-3.53148672800792e-05
5.76987908596995e-06
-3.77046786020554e-05
-2.21426542758663e-05
-2.80997297066085e-05
-2.7195210553241e-05
-8.0562164290823e-06
-4.8246800624138e-05
-5.338536809991e-05
-4.42236922923997e-05
-2.25148292068622e-05
-5.27321254774376e-05
-3.55826328004712e-05
-2.22820079701157e-05
-6.21991161708465e-05
-5.09662384996718e-05
-1.07391378084988e-05
-5.54744962485823e-05
-1.40548187918822e-05
-1.69215549960724e-05
-2.15010270303116e-05
-2.35973976591919e-05
-3.56289615471385e-05
-6.30882504678197e-05
-8.26137020256349e-06
-1.08134657444387e-05
-5.04347877959132e-05
-7.17225562063633e-05
-3.66597278936868e-05
-3.26055355110727e-05
-2.40052186623115e-05
-3.29237408755734e-05
-5.64888165308729e-06
-8.39903924014412e-06
-6.39832464518456e-05
-7.54506871326217e-05
-2.42279011108812e-05
-5.30009534008874e-05
-1.96234684454015e-05
-2.62362596117348e-05
-1.08457974548471e-05
-5.57938156159867e-06
-6.61556449195979e-05
-2.66605708192762e-05
-3.87128532813956e-05
-2.82581899223687e-05
-2.84781579095489e-05
1.62776295000451e-06
-3.44002754133527e-05
-4.93854728135392e-05
-2.23917816875908e-05
-2.64859605188336e-05
-6.1737788016329e-05
-1.4089679159636e-05
-1.53116333169012e-05
-3.56923702318295e-05
-6.18816902152591e-05
-4.86341707028899e-05
-2.74375971997849e-05
-5.48724471576037e-05
-2.56684884943946e-05
-3.04469573694609e-05
-3.26885308630181e-07
-3.78068337240415e-05
-3.90587326299898e-05
-4.47102234717648e-05
-2.38480672852778e-05
-5.75662472153228e-05
-4.76842167281376e-05
-2.25225186780742e-05
-2.33233659439559e-05
-1.12848088436835e-05
-5.56363439818123e-05
-4.26043057529454e-05
-3.7540660902465e-05
-4.39640653838459e-05
-1.22754624499168e-05
-3.351269442394e-05
-2.32819562919873e-05
-3.85677913129295e-05
-2.94743541335159e-05
-1.32756512382074e-05
2.15539750198391e-05
-4.29979873892128e-05
-3.72462941691486e-05
2.09630448673183e-05
-4.16789288921346e-05
-5.5521169390043e-05
-1.82262585819869e-05
-4.27900835129898e-06
-1.1857337697471e-06
-5.76643205855818e-05
5.6194662857724e-06
-2.70844256449668e-05
-8.77430353940574e-06
-5.22768687476565e-05
-5.23473460765288e-05
-1.56031873572119e-05
-3.72477160397775e-05
-4.24256465511116e-05
-1.0422154830966e-05
-3.35303520273711e-05
-5.39047675713224e-05
-3.72107694399762e-05
-3.03582005465227e-05
-2.4621629863346e-05
-1.76750056608075e-05
-2.79994776865435e-05
-2.71445642194145e-05
3.40309755914527e-06
-4.77214579476297e-05
-1.46223241736942e-05
-6.13203005209379e-05
-4.26034401049778e-05
-3.69276318583031e-05
-2.44296902307591e-05
-4.45489857985416e-05
-4.95758347742539e-05
-1.8388852145254e-05
-5.04967005173675e-05
-5.55832050352763e-06
-3.58980407461907e-05
-4.75899377676415e-05
-2.14069427738551e-05
-3.26074852191307e-05
-3.17737748679011e-05
-1.57677565890557e-05
-3.0848211133744e-05
-4.43014308877379e-05
-1.61109866138368e-05
-2.42147311776217e-05
-2.77093221109764e-05
-9.66674626258141e-07
7.19076435725998e-07
8.53696347844397e-07
-3.32607343013424e-05
-2.81314761767758e-05
-2.85622253725127e-05
-3.90733004764798e-05
-4.99160949663292e-06
-1.03121433180567e-05
-2.0676114510317e-05
-3.95641032325774e-05
-5.05232123750722e-05
-1.62732910236092e-05
-3.02918722410486e-05
-1.62705742535864e-05
-3.26700796655043e-05
1.04844510279489e-05
-4.52285980218398e-05
-6.77395069661549e-05
-3.70690638107462e-05
-1.66892447265002e-05
-2.96208384417455e-05
-3.52411076308262e-05
-3.86760907946433e-05
-1.38759524464414e-05
-1.70134351033776e-05
-5.33562111168735e-05
-5.01740853545918e-05
-4.35042936402458e-05
-3.05315214785247e-05
-1.61367005652926e-05
-2.41311371741881e-05
-3.54567016298344e-05
7.44729455752211e-06
-4.03430099771152e-05
-2.86350926904393e-05
-2.54509705644083e-05
-3.68710090704859e-05
-6.34607100635183e-05
-1.28110145270109e-05
-1.03029264329804e-05
-2.96634195540728e-05
-5.38720601142881e-05
-2.61222503590072e-05
-3.11921742049148e-05
-3.74971002585054e-05
-1.20433617577616e-05
-5.86425902221008e-05
-7.03477289056156e-06
-6.63908598223828e-05
-1.25211851396144e-05
-2.61844342356832e-05
-2.28329961621976e-05
-1.81390868566659e-05
-5.4982591248254e-05
-5.9822551216352e-05
-3.07226133488909e-05
-1.49208416548061e-05
-5.33427688077387e-05
1.73203787337348e-06
-4.26426825956547e-05
-2.22851983837559e-05
-3.5481768657266e-05
-3.76233888106701e-05
-3.00859020285542e-05
-3.37408499884269e-05
-4.60568970861881e-05
-3.54587019230137e-05
-1.9886203425802e-06
-6.11378850132243e-05
-1.28594833099507e-05
-2.08580074717287e-05
-4.1493843172818e-05
-4.27444679604472e-05
-3.2062447816378e-05
-6.06529779464053e-05
-1.01584695798285e-05
-3.70801530787829e-05
-2.10484066122215e-05
-4.69002181027544e-05
-2.5289194229015e-05
-3.20157003518726e-06
-1.3105875720928e-05
-3.21824146196087e-05
-2.49847250110855e-05
-3.22777194298715e-05
-2.96487915466847e-05
-4.20729117082108e-05
-3.38345305881111e-05
-1.51801287800646e-06
-3.5779009108012e-05
-2.90565552912278e-05
-4.31094804280708e-05
-2.60263692575243e-05
-1.85221647998676e-05
-1.25911417409177e-05
-6.47997206060722e-06
-1.48591854028395e-05
-4.78897441257945e-05
4.59272603775813e-06
-2.18554840939957e-05
-1.97218266010187e-05
-3.93752961841709e-05
-5.13251255651997e-05
-4.32270501500093e-05
-2.61466773220413e-05
-3.10285122412076e-05
-1.57230534164196e-05
-1.05211948732197e-05
-3.50058385536729e-05
1.13880418398137e-06
-3.42143249743717e-05
-3.57757155143426e-05
-1.41112501940106e-05
2.12902446276986e-06
-3.16209995125289e-05
-5.06346566372953e-05
-1.6938343608588e-05
-3.57747508671607e-05
-5.03014333700391e-05
-2.50607123518984e-05
-3.24139404252945e-05
-4.48535715774455e-05
-2.36080683764703e-05
-1.14694126440946e-05
-1.5118219081228e-05
-3.33756511189419e-05
-4.55144019001628e-05
-2.93683635590328e-05
-5.6360167397993e-05
-4.51534662286679e-05
3.30147620328016e-06
-2.77045580440097e-05
-4.0159854764447e-05
-5.02586260627596e-05
-1.2719160663247e-05
-5.96037850396306e-05
-3.11311905701774e-05
-6.57129183796569e-05
-2.80927874782513e-05
-3.0774249212928e-05
-2.52486933148183e-05
-3.88161144667274e-05
-5.35790803813486e-05
-2.9395456171043e-05
-7.91886948419815e-06
-1.84194160393716e-05
-3.39414408838376e-05
-1.91405043532877e-05
-2.89722193360289e-05
-2.62093002690585e-05
-3.73964973832903e-05
-2.15916686578536e-05
-1.05339572905756e-05
-1.22460413110365e-05
-1.4005070685524e-05
-2.97508533470201e-05
8.15076407353376e-06
-3.35539486300011e-05
-2.43505823606853e-05
-2.6610037867847e-05
-3.98809976676068e-05
3.96363977206266e-06
-1.83346474429351e-05
-2.59205137186694e-05
-3.32087716716169e-05
-4.6129098447008e-05
-4.53950879564338e-05
-1.82908978067335e-05
-4.370203926944e-05
-3.20637160393293e-05
-1.787382763104e-05
-1.91286848322571e-05
-1.9726198624352e-05
-3.31113932286578e-05
-3.14386821131502e-05
-2.9422840337527e-05
-2.13981638769883e-05
-2.45401072873024e-05
-2.64871064248913e-05
-1.12141981210829e-05
-3.09963960313848e-05
-4.26294452231582e-05
-5.41077720583434e-05
-1.91437890280057e-05
-1.10505770041659e-05
-5.2466385892302e-06
-2.88876031584649e-05
-1.07370570749383e-05
-4.03450108206038e-05
-1.4754167509944e-05
-4.4985098887219e-05
-1.48399682967069e-05
-2.96755269931966e-05
-1.376243808685e-05
-1.54911237155027e-05
-1.63416055973374e-05
-5.70497410276109e-05
-2.5451720746616e-05
-3.71599642158015e-05
-2.73311920117523e-05
-2.47414284385084e-05
-1.46862176640674e-05
-2.97377820184464e-05
-1.22213339315289e-05
-1.82350317712697e-05
-2.42507756018204e-05
-4.87106672638623e-05
-5.79429199056595e-05
-1.87341159737019e-05
-2.59886983046115e-05
5.76767930947203e-06
-2.7885975966261e-05
-2.01134788699512e-05
-2.66956082069648e-05
-2.41587885056134e-05
-3.13625567989776e-05
-2.11011917980959e-05
-4.45993885604646e-05
-2.79008956583991e-05
-1.02166891808132e-05
-4.48994280352533e-05
-2.80288903001813e-05
-2.48684284604219e-05
-5.25837739950319e-05
-4.45113258058786e-05
-1.86743163167698e-05
-4.41273319825021e-05
-5.0754081987917e-05
-2.91787662646339e-05
-1.61362926517212e-05
-4.33436077533249e-05
-3.55810253232526e-05
9.9163401596508e-06
-4.47617944566213e-06
-4.63769216918351e-05
-2.1636794223014e-05
-7.47125523095463e-05
-2.02661781534212e-05
-2.60207065808462e-05
-1.67395769926678e-05
-3.26468511873382e-05
-3.85168406357928e-05
-4.23840671975453e-05
-3.40962698102498e-05
-3.6791347768997e-05
-1.64172164096887e-05
-1.46374601575972e-05
-3.91427022286472e-05
-2.20655244728197e-05
-1.8080074642463e-05
-1.76302263480675e-05
-1.15403875215763e-05
-2.26947596287996e-05
-2.64091869508221e-05
-4.03914936048001e-05
-4.84205466767828e-05
-2.41546941396994e-05
-4.73515004205084e-05
-3.96587664942754e-05
-3.51452680404448e-05
-2.53168339440755e-06
-1.0056814681024e-05
-2.14119483731864e-05
-2.11680860528915e-05
1.28413852435759e-05
-3.35056337114594e-05
-5.71025954316866e-05
-3.49589388647147e-05
-3.52169140911999e-05
-4.03379586468059e-05
-2.67775205156059e-05
-3.55562901698339e-05
-4.51116546852534e-05
-4.31151973624411e-05
-3.81852889267698e-05
-7.02598645687696e-06
-4.02088484940177e-05
-4.12931259894283e-05
-8.11614168012244e-06
-3.13595451042885e-05
-2.64852536687399e-05
-5.37954046216549e-05
-3.16442533426755e-05
-6.05447089772103e-05
-5.6082044594358e-05
-4.78974565109141e-05
-3.98382560137921e-05
-3.80776289575191e-05
-3.57048851685775e-05
-1.35218473863806e-05
-9.38864383549518e-06
-2.14070788219647e-05
-4.18646550031297e-06
-3.15832787560071e-05
-2.45406148574718e-05
-4.0510119983944e-05
-6.76754266262324e-05
-2.77650426391173e-05
-4.74936917678971e-05
-4.84985383524883e-05
-3.91670014660414e-05
-2.02043354676464e-05
-2.72540842762338e-05
-8.44012016413683e-07
-3.17152499623641e-05
9.66423372290927e-06
-4.21472540835101e-05
-3.27893517313913e-05
-2.96208933500825e-05
-2.36699520421439e-05
-4.96884934360231e-05
-4.57892566189102e-05
-2.67279229920886e-05
-1.98380230080617e-06
-4.48709065467871e-05
-3.48315023391566e-05
-2.9119962655795e-05
-3.35558934819106e-05
-4.58770525680254e-05
-3.06345508025422e-05
-2.93359506887043e-05
-2.40126778128559e-05
-4.37895642655349e-05
-4.95210317831908e-05
-2.77358283389043e-05
-4.67126359648948e-06
1.10156755188699e-05
-7.0156492942753e-07
-2.32280033727065e-05
-1.90130085297198e-05
-5.5382598237782e-05
1.6394760882238e-05
1.33667281727834e-05
-1.6324805793467e-05
-4.44967365321702e-05
-1.63103330420728e-05
-6.11360937835883e-06
-2.77480933963548e-05
-2.3957244609456e-05
-5.99200569515321e-05
-1.96753205772105e-05
-5.48160926305154e-05
-5.55652782448616e-05
-3.14306528151883e-05
-3.98274709915941e-05
-4.86535409466973e-05
-3.75102234598386e-05
-9.19336810483498e-07
-2.31810304744637e-05
-3.61486390369544e-05
-6.28691150146667e-05
-2.05956867565538e-05
5.62635240270102e-06
-4.06575566644719e-05
-2.56219530427987e-05
-1.55677800660737e-05
-3.05139114859051e-05
7.72464611690267e-06
-1.75200359642742e-05
-4.03800416832909e-05
-2.40650744097186e-05
-2.04130888394324e-05
-4.98110737033612e-05
-6.39380764995059e-05
-7.11314492339854e-06
-4.71714216771725e-05
-1.51398866035041e-05
-3.45387416108146e-05
-2.4166281413573e-05
-2.5063175670579e-05
2.8186758913739e-06
-5.36059110711793e-05
1.10357057736672e-05
-5.84635459642254e-05
-2.36240904836604e-05
-1.74246244305511e-05
-7.08235268079268e-05
-4.4098497119701e-05
-4.37679341303009e-05
-6.24487691385708e-05
-3.39773794742862e-05
