# Supplementary material for: Research on computational propagation and identification of mine microseismic signals based on deep learning
Source: PLoS One. 2025 Oct 22;20(10):e0334641. doi: 10.1371/journal.pone.0334641 (PMC12543183; doi:10.1371/journal.pone.0334641)
Supplement: S8 Data — (ZIP) [file pone.0334641.s008.zip › 000100900002882.xlsx_0.txt_24.txt.txt]

-5.24595612557904e-05
-4.99723853312306e-05
-1.36612068229308e-05
-3.19888022719941e-05
-7.4267098488845e-06
-2.98460846424779e-05
-1.77214993056604e-05
-5.04472086479869e-05
-1.83298947739569e-05
-4.07534169901008e-05
-3.35404105338911e-05
-3.98222486319157e-05
-3.40578157673786e-05
-1.53148522924394e-06
-4.37480513115548e-05
-1.34168246822022e-05
-4.23256315801099e-05
-1.20004901701672e-05
-3.01907440124259e-05
-5.0606107938805e-05
-6.36275912234754e-05
-2.18816732665624e-05
-7.61967640883379e-05
-3.92982056337983e-05
-1.48106093610223e-05
-3.96460879292016e-05
-3.24506516158914e-05
-1.67279043332037e-05
-5.40697034525957e-05
-6.1453038087786e-05
-4.67809595689413e-05
-2.28273623541553e-05
-2.37102703026633e-05
-1.64318972890558e-05
-3.31691200279163e-05
-3.59449147021027e-05
-4.18727401652553e-05
-2.3489072705501e-05
-5.0681117339015e-05
-4.58674607397724e-05
-5.52775038653002e-05
-9.28562650925471e-06
-2.81225490952879e-05
-3.83090658195218e-05
-2.75125902010584e-05
-4.13886009689119e-06
-2.18551218166006e-05
-8.7229511772795e-06
-2.70347807307717e-05
-4.33249786455204e-05
-5.55549651802688e-05
-3.07063992904994e-05
-9.11384280033706e-06
-4.74713218644061e-05
-2.06276577970979e-05
-6.4750059042203e-06
-3.86730505929584e-05
-3.43466840355952e-05
-4.94599553323807e-05
-6.18015573463918e-06
-4.90197851164945e-05
-5.60568711025458e-05
-2.11476241823264e-05
-2.44602398862592e-05
-3.35404002105903e-05
-8.57780560088176e-06
-2.94512700092402e-05
-3.24633637595512e-05
-2.05099292408764e-05
-5.95486680880346e-05
-7.46822627791412e-05
-1.71062557891387e-05
-2.41617541075771e-05
-6.2954002512965e-05
-1.55653500038536e-05
-3.47585894564391e-06
-1.250290599981e-05
-4.56050888020271e-05
-6.12212253042833e-05
-4.41567482606232e-05
-3.22636312464049e-05
-4.60512570764389e-07
-3.66574014459137e-05
-1.85526423636892e-05
-5.19421306241812e-05
-2.35826024466046e-05
-4.23483722512835e-05
-1.06154463347138e-05
-2.81319139788813e-05
-3.43130994750527e-05
-3.70281828343855e-05
-3.9778262332814e-05
-3.76475328564532e-05
-1.04405679631036e-05
-3.12967321721046e-05
-2.17555520628697e-05
-1.93921642432363e-05
-3.14071072622668e-05
-6.25151233266539e-06
-3.86666512759316e-05
-4.87319816057927e-05
-1.49078118174204e-05
-1.20671749570144e-05
-2.05564928677157e-05
-4.35378786659184e-06
-2.60758776620704e-05
-1.74875572806092e-05
-2.08229193919721e-05
-3.29384293246869e-05
-2.74163445001524e-05
-1.14393167139573e-05
-4.72294140922123e-05
-1.93481486328113e-05
-2.93870500367942e-05
-3.74548328747334e-05
-3.15759419960991e-05
-1.35301108786135e-05
-2.76260594368796e-05
-5.60349798208082e-05
-7.68288169692755e-06
5.5267949417741e-07
-3.78544199071276e-05
-1.35730159449063e-05
-1.83720702292345e-05
-3.01490593239226e-05
-4.78855842721299e-05
-2.74750597773246e-05
-3.19684952380484e-05
-6.20699259200464e-05
-4.22608980463029e-05
-6.51622203100725e-05
-2.32431827985027e-05
-7.39944406727733e-06
-2.09762328496105e-05
-6.491874213155e-05
-3.55509348543686e-05
-2.59518630007886e-05
-4.1010068190114e-05
-5.54231876928605e-06
-4.48285316006114e-05
-2.66025410013948e-06
-1.27646976388593e-05
-5.74795799118835e-05
-1.85780522718706e-05
-6.96977068794653e-06
-2.65536879525258e-05
-1.61301567422412e-05
-4.89693012456502e-05
-5.81855336195197e-05
-2.23401296710152e-05
-1.57241917692085e-05
-6.42007057253983e-05
-4.50058316327633e-05
-3.68079877732142e-05
-1.08557281050844e-05
-2.79973298385189e-05
8.08430033984669e-07
-3.76837593845553e-05
-5.5841419512364e-05
-2.8414572860366e-05
-1.76287475904075e-05
-4.31992817986126e-05
-2.58948189225726e-05
-1.79347593044142e-05
-1.65603013407579e-05
-7.51421108893183e-06
-1.56303837465813e-05
-1.08477102104474e-05
-3.48319258949607e-05
-3.00713466509057e-05
-3.197804400144e-05
-3.02767287601008e-05
-4.36121258496382e-05
2.82003286149948e-06
-3.00109039029868e-05
-3.83178437192132e-05
-2.79240732664234e-05
-1.72958923909407e-06
-5.04083435269368e-05
-4.67748653490629e-05
-1.84591087215259e-05
-6.05993421004755e-05
-3.45035028108716e-05
-2.5741705634833e-05
-2.67533906530567e-05
-2.51561884652605e-05
-5.81060020155233e-05
-4.50735244659504e-05
-3.70035930057408e-05
-5.90479857369077e-05
-3.43776216703881e-05
-2.10767973455396e-05
-3.99752309655185e-05
-5.50631819153395e-05
-4.64431758321016e-05
1.63312098130426e-05
-8.21247209521009e-05
-6.43532825471099e-05
-4.65716219243942e-05
-4.92849024445588e-05
-2.52969318670334e-05
-8.50460342345449e-06
-2.19582152627822e-05
-3.59708082045995e-05
-2.05269443584367e-05
5.09851029779669e-07
-3.95259771920353e-05
-2.45215980653168e-05
-1.13724044179312e-05
-4.84071481129005e-05
-2.18955477971637e-05
-2.41298250234586e-05
-2.37755529141215e-05
-7.75407163362717e-06
-3.73132933822254e-05
-3.74367939217429e-05
-9.73364400089011e-06
-2.03314592011218e-05
-6.38849433875569e-05
-2.52250360747883e-05
-3.62372197968606e-05
-5.01096712029204e-05
-1.17383423358076e-05
-2.40476459210045e-05
-3.00599695593449e-05
-4.03731582609245e-05
-3.27350548905331e-05
-2.64528018916774e-05
-5.14938841362248e-05
-4.59696513825765e-05
-2.99097408348191e-05
-6.55475666317039e-05
-1.43252143317069e-05
-5.01759213149476e-05
-1.94252577223951e-05
-4.47418562632931e-05
-2.65900532628473e-05
-3.9113792819597e-05
-3.36895080036811e-05
-2.48606624041104e-05
-5.44111938057443e-05
-1.74535647074463e-05
-2.96986823550915e-05
-2.03612822522728e-05
-2.68295961321438e-05
-3.18224786051373e-06
-2.41015109819332e-05
-9.18526394844285e-06
-2.41614544862647e-05
-7.78646203310965e-06
-1.32361605651721e-05
-2.22978232176217e-05
-2.05075062651103e-06
-4.14792939217991e-05
-3.21650677410135e-05
-5.39546233939611e-05
-5.42329406867778e-05
-1.93113937475394e-05
-2.72339548333466e-05
-3.47119506139514e-05
-7.68556529744336e-05
-4.15488367100994e-05
-2.97777194150517e-05
-4.55139319526142e-05
-5.85051953849526e-05
-1.96289737686924e-05
9.64436873742631e-06
-5.77271715565431e-05
-6.34431977393141e-06
-3.5158448061389e-05
-3.49309971790671e-05
-4.60486906421074e-05
-6.57254917786275e-05
-6.02197649653981e-05
-3.88253117651417e-05
-1.76153623516393e-05
-3.60889710388902e-05
-5.13669952166745e-05
1.06301368522563e-05
-5.30312605409081e-05
-3.85488792523325e-05
-2.00703871159399e-05
-6.49034390301927e-05
-5.30365042163462e-05
-2.84546201842634e-05
-1.58415841603827e-05
-4.82592191325598e-05
-3.74720059038869e-05
-1.89748424762446e-05
-2.98356579161063e-05
-4.90807692538218e-05
-3.52543576878753e-05
-2.50225438060794e-05
-5.97321618629607e-05
-5.52485080950862e-05
-3.18966635654021e-05
-2.18695651506484e-05
-4.14502398625523e-05
-3.14768294798034e-05
-1.04546072469108e-05
-2.05799922183573e-05
-3.9473955272154e-05
-3.45915347966718e-05
-1.66040181006289e-05
-1.98860956670928e-05
-1.52768311506731e-05
-4.1825949552441e-05
3.47069082075405e-06
-3.88943114157426e-05
-2.02286695727826e-05
-1.60540090023138e-07
-4.63638226746708e-05
-1.80235117602395e-05
-2.41049777883544e-05
-2.55921412171994e-05
-1.81461603823444e-05
-1.41865969368743e-05
-1.74652762809028e-06
-1.60954191217916e-05
-1.68197849701389e-05
-3.26904172485799e-05
-9.76034620683577e-07
-4.73009394049221e-05
-3.19096674008376e-05
-3.84444229652783e-05
-3.92031351365872e-05
-4.0887779257008e-05
-4.74631623602348e-05
-3.18818392680696e-05
-2.99129198767976e-05
-3.66753655940427e-05
-4.45097700156391e-05
-1.51113290358234e-05
-7.88670402569065e-05
-1.87667348675201e-05
-4.34277815333821e-05
-1.92099524721695e-05
-3.01696588441466e-06
-2.83982233433262e-05
-2.76225564459043e-05
-1.53747729135768e-05
-2.91694300888158e-05
-3.85034701964561e-05
-3.92045910395415e-05
-3.65226225450373e-05
-4.27791814206805e-05
-1.92931557908087e-05
-1.32530674105581e-05
-2.01040535922014e-05
-4.71167664912574e-05
-2.75002931497812e-05
-1.77221244735088e-05
-4.6102056166757e-06
-2.7704784835553e-05
-3.62506464684429e-05
-2.88962375671452e-05
-6.78360561417546e-06
-2.73061817337715e-05
-6.53784210733789e-05
-3.63114779519854e-05
-4.41537147863512e-05
-4.79804790394814e-05
-5.75409583000411e-05
-1.68095543234802e-05
-1.03224227630614e-05
-2.60291146088493e-05
-5.28536370945515e-05
-2.66802133010243e-05
-8.15175962245498e-07
-2.7948249858475e-05
-1.95672337030415e-05
-4.28016145731581e-05
-5.36137105282234e-05
-5.04270314343479e-05
-2.67604525453989e-05
-3.11991459397021e-05
-2.50484513559001e-05
-2.14942804297371e-05
-9.8958219827048e-06
-2.12630683546888e-06
-4.82370030534148e-05
-4.88943707153528e-05
-9.31188525750554e-07
-5.35071233015335e-05
-4.1527090968219e-05
-2.7461397206435e-05
-1.3947745448348e-05
-4.10831430003358e-05
-5.27878957655069e-05
-3.843136362053e-05
-5.72577501816728e-05
-3.76167359181851e-05
-2.19738211465334e-05
-1.4114082777084e-05
-4.53087664981546e-05
-3.34853564684546e-05
-1.695885898879e-06
-1.2351379022942e-05
-4.06120183184449e-05
-4.03098526679732e-05
-2.38534161437413e-05
4.56912989487023e-06
-1.30922934976121e-05
-2.99687232975281e-05
-6.32113293182584e-05
-1.1825814603067e-05
-1.91180176510937e-05
-5.16460430308187e-05
-3.25646729709745e-06
-1.45058723056471e-06
-5.63144707112634e-05
-3.78344854238874e-06
-4.97540519836976e-05
-4.58558932534572e-05
-1.82317583589677e-05
-6.61165400261227e-05
-5.7415755152596e-05
-4.72544268284979e-05
8.65010387128886e-06
-1.95008991577467e-05
-2.86390441250902e-05
-5.30222117184774e-05
-5.08044482519483e-06
-2.86343914295986e-05
-4.09482496978188e-05
6.78605807729498e-07
6.74111660431224e-06
1.56806560830704e-05
-2.31375028418674e-05
-1.31213494021353e-05
-3.24938020613448e-05
-1.7792625961284e-05
-4.97217004486194e-05
-6.36012664340374e-05
-4.37766737270426e-05
-2.8163271021448e-05
-2.99091165887143e-05
-2.8613228322873e-05
-2.33734076382958e-05
-3.87465791990266e-05
-5.06415616765377e-05
-4.86629040254572e-07
-6.79241963764283e-06
1.09881279085222e-05
-6.66143117674489e-05
-5.10560312306997e-05
-5.23859539685866e-05
-3.18150541820166e-05
-5.59003406937275e-05
-2.65721155438595e-05
-5.10066698021733e-05
-4.84112433473817e-05
-3.14335738677887e-05
-2.21099945176854e-05
-7.00435156137021e-06
-2.0212155499565e-05
-1.28169385069871e-05
-3.23437376230401e-05
-4.52657755376413e-05
-2.90032948100391e-05
-3.79128857877546e-05
-1.84661031339628e-05
-3.4301865384362e-05
-1.48915028057182e-05
2.04148905897664e-06
-3.59095474596715e-05
-2.26694021409432e-05
-1.98716452484392e-05
-4.56055124118062e-05
-1.21210722316028e-05
1.73015125977875e-05
-3.16886872636635e-05
-5.86784109813771e-05
-1.72584197894696e-05
-8.17912787760716e-06
-1.65763516917579e-05
-1.83247713238367e-05
-3.48209943254906e-05
-5.68625031954394e-05
-4.98936720691585e-05
-2.22469945714759e-05
-3.45543689189862e-05
-3.83929347559673e-05
-3.74916344825151e-05
-3.80348694391137e-05
-2.07426015073547e-05
-4.32248877806093e-05
-2.39072035496678e-05
-4.95214002813604e-05
-3.14190446709561e-05
-2.56949418108315e-05
-2.94043832846538e-05
-5.4194965239485e-06
-3.34417772717762e-05
-2.96792245554456e-06
-2.63847034008368e-05
-3.49694631371219e-05
-5.48743587000231e-05
-1.12223573330179e-05
-3.15327626517269e-05
-5.00874842095509e-05
-2.2377786688423e-05
1.01476175534254e-05
-5.39800281954893e-05
-1.48333295059827e-05
-1.39443947750696e-05
-1.65723768899563e-05
-1.73069197425285e-05
-1.79486933727328e-05
-1.93464597208504e-05
-2.85572738737212e-05
-4.65643858782937e-06
-2.30351336686408e-05
-3.86158361817153e-05
-3.8587890653811e-05
-4.19800549420672e-05
-2.70236365527221e-05
-2.78152338925193e-05
-5.2357953495302e-05
-3.11614770418448e-05
-3.34433298552872e-05
-9.74944285316936e-07
-1.77103848821403e-05
-3.68432005911697e-05
3.85451223635532e-06
-3.98374041961972e-05
-1.19053129942541e-06
-3.24848169696043e-05
-3.41276187416888e-05
-4.08079975703651e-05
-2.12682379264025e-05
-1.91350701352503e-05
-2.90020249418132e-05
-3.92905282243056e-05
-5.27675349721031e-05
-1.17106206419142e-05
-1.30067357147576e-05
-3.31749431703727e-05
-4.64191293010008e-05
-4.27191652298878e-05
-3.08800294418457e-05
-5.77641938768319e-05
-5.26475931615042e-05
-4.15609470419987e-05
-4.33339232902525e-05
-3.83398959156597e-05
-2.83080690246327e-05
-4.30881736275395e-05
-2.19840325503023e-05
-1.19616250722776e-05
-3.77867091202576e-05
-1.02644268879999e-05
-5.30113576641738e-05
-1.6075377336934e-05
1.05782727142557e-05
-4.6974327113465e-05
-1.28214436311514e-05
-2.37682936876912e-05
-1.85713941673328e-05
-5.06667247178305e-05
-3.78961668505726e-05
-3.37415633019407e-05
-3.56787933702217e-05
-5.77810222761259e-05
-7.48637154832147e-05
-3.46209770083469e-05
1.63199313430678e-06
-4.02308410314746e-05
-1.24056656225607e-05
-3.9631272347797e-05
-2.2572998979701e-05
-2.23143899167719e-05
-3.55215654209992e-05
-2.70934569194677e-05
-4.77975619066062e-05
-5.75386025283311e-05
-3.21803328615243e-05
-2.09231365993555e-05
-4.48247467174545e-05
-1.30611264248837e-05
-1.34697863537182e-05
-1.93327671385362e-05
-1.1367787480228e-05
-4.04116072129269e-05
-2.5259846314618e-05
-2.46177029864723e-07
-6.0818210124576e-07
-2.08436636931069e-05
-4.22834892232388e-05
6.36140707084855e-06
-1.77676735958266e-05
-4.04898017382206e-05
-9.43860120843611e-06
-2.49211977133572e-05
-4.91046311356621e-05
-1.36845302833237e-05
-3.56222457384562e-05
-3.11961097738789e-05
-4.3393701615179e-05
-2.12009190441283e-05
-4.2523373168355e-05
-8.46536178988321e-06
-3.31215318493946e-05
-2.29028540355504e-05
-3.62131419987796e-05
-4.64351274418785e-05
-1.79070848958793e-05
-3.77350339623365e-06
-4.01442143201253e-05
-4.73140441693419e-05
-3.53721807411912e-05
-3.49935240704524e-05
4.36261032293491e-06
-3.38373305530967e-05
-3.81976013936174e-05
-6.24400830348234e-05
-5.47921614009392e-05
-3.92449540138259e-05
-3.89972011499362e-05
-3.76370675603077e-05
-1.09571237583197e-05
-1.50809199603442e-05
-6.74205359591401e-06
-2.36135312938806e-05
-3.45768018281002e-05
-4.69498373284787e-05
-3.66256643718544e-05
-5.20456473810416e-05
-3.04079746064911e-05
-2.86583656380078e-05
-2.50024713278827e-05
1.38180877600118e-05
-4.43450600702141e-06
-1.33461638887371e-05
-3.43625112403139e-05
-4.33364881295306e-05
-3.91063862363952e-05
-3.74208151130664e-05
-2.34323173387549e-05
-6.70873051475765e-05
-6.03096739347101e-05
-1.60306247514394e-05
-1.55621198459413e-05
1.76603526268969e-06
-3.62163160327322e-05
-4.65370198014917e-05
-3.10447636557276e-05
-4.30861361813769e-05
-3.20016571413928e-05
-1.60995598574049e-05
-1.71004467473972e-05
5.49718239977067e-07
-4.02306940907419e-05
-5.46149735039185e-05
-2.47073215596359e-05
-4.73501786677569e-05
-1.90929760011475e-05
-3.73530469644375e-05
-2.51576219223973e-05
-3.32337975210335e-05
-9.90874213601772e-06
5.34695489844549e-06
-1.51151593429462e-05
-1.77739351540763e-05
-5.27353611706278e-05
-2.76326106534265e-05
-1.51768907646257e-05
-1.07581090687773e-05
-3.64435688725102e-05
-4.72425331162149e-05
4.41464195166003e-06
-5.58097609520218e-05
-3.35183646285837e-05
-2.04780486720579e-05
-4.79603056740122e-05
-3.80984138670737e-05
-1.02390818195935e-05
-6.16818853302474e-05
-4.62532293963962e-05
-2.07020703727541e-05
-1.83177516632969e-05
-4.84781868671156e-05
-1.96391827285857e-05
-2.31649675801841e-05
-4.87714094089644e-05
-6.00131631043831e-05
-3.08118697197811e-05
-1.62759841979849e-05
-3.36720601497603e-05
-4.45057538289717e-05
-1.92187682785111e-05
-5.74206810770771e-05
-5.15835326149899e-05
-2.35731850043232e-05
-7.15163393952904e-06
-3.96317643630616e-05
-2.95259372710816e-05
-1.89871475718377e-05
9.00188914167146e-06
-2.52915550385679e-05
-5.20780162879192e-05
-2.59757182058585e-05
-3.15199427002566e-05
1.86961900289884e-05
-2.71757308638781e-05
-8.73673199948032e-06
-4.81952503592736e-05
-4.85510067661888e-05
-3.95383960154583e-05
-5.41016531114623e-05
-2.96733054830007e-05
-1.77225292975844e-05
-2.29330300043622e-05
-1.74341366995898e-07
-1.74184580115494e-05
-4.99490217558393e-05
-2.03415149807348e-05
-5.87851573878259e-05
-6.35851522818216e-05
-6.393346989154e-05
-2.18907493166323e-05
-5.49913374910533e-05
-1.596791178821e-06
-4.36957754145913e-05
-2.38557495112186e-05
-3.44512892544696e-05
-3.5375541497462e-05
-5.73894260959792e-06
-5.37730359127118e-06
-5.55350677305136e-05
-1.08454511292854e-05
-5.94342274327739e-06
-2.15149398151618e-05
-1.03190512170227e-05
-4.36081956287087e-05
-1.60709974253561e-05
-2.17655430114309e-05
-5.2509735920361e-05
-1.95438053047347e-05
-2.49381417835452e-05
-3.80668124796036e-05
-2.1448736718148e-05
2.38113193821035e-06
-4.40803682296669e-05
-1.10749865619538e-05
-3.03748639976784e-05
-4.59108182632178e-05
-4.23628798765975e-05
-3.07413744351699e-05
8.17127315671771e-07
-3.84804959489242e-05
-6.89350539600321e-06
-9.3566551043257e-06
-4.3822999112004e-05
-6.95631578690798e-06
-2.76672254938442e-05
-3.07245422100081e-05
-1.2767054797139e-05
-4.97842546455998e-05
-2.35952306978803e-05
-3.87637129833755e-05
-1.62408117169476e-05
-6.1303840201298e-05
-4.15390312193044e-05
-1.13080605650915e-05
-1.07781742273927e-05
-4.09767875877346e-05
-4.30848314770521e-06
-1.1575298345994e-05
-4.06552078814589e-05
-3.87801663548391e-05
-6.62143665949725e-05
-3.62464795885139e-05
-5.42017022442476e-05
-6.02722207634629e-05
-2.10193999107303e-05
-3.3231405950173e-05
-4.13784118080616e-05
-8.34967909526866e-06
-3.38966212035992e-05
1.41501574040248e-06
-3.18610514572055e-05
-2.52199485521009e-05
-4.7356973006903e-05
-4.25634538628713e-05
-2.33714286481068e-05
-4.00083676202356e-07
-2.24418136574411e-05
-2.08978634578803e-05
-1.10467179731695e-05
-4.7949746597285e-06
-5.790458313419e-05
-3.68937134159973e-05
-2.98953657996811e-05
-6.06094383042545e-05
-1.23618974832643e-05
-4.3392813142876e-05
-5.26423708139736e-05
-3.67823364852203e-05
-2.07749474367472e-05
-2.90083077729092e-05
-7.07775531680406e-06
-2.83126639014277e-05
-3.15704075191754e-05
-3.87131238938068e-05
-2.92626225175342e-05
-1.75945697114722e-05
-2.08253089547574e-05
-3.23802878815609e-05
-3.16942156413768e-05
-1.47672162600163e-05
-3.32631154313971e-05
-2.88173384151997e-05
-6.14433358959441e-05
-3.15161986153381e-05
2.39235155618141e-06
-2.30516055903798e-05
-3.750012058152e-05
-1.78776137810644e-05
-4.11377099942542e-06
-1.13672471153824e-05
-1.37033698497263e-05
-4.33265982331299e-05
-1.60915505262778e-05
1.69009654882379e-06
-1.57525366472648e-05
-1.92807283973767e-05
-3.66245918904371e-05
-2.54815890254454e-05
-2.74078509575747e-05
-2.86728057374811e-05
-2.77376125604179e-05
-4.26281343509081e-05
1.24362864440391e-05
-5.92286079720019e-05
-8.54285120891238e-07
-2.04039522382274e-05
-3.23462324494702e-05
-8.79799190303735e-06
-1.84885049620942e-05
-4.52658299963039e-05
-3.99781617735055e-05
-7.40149390756738e-06
-1.50209975030617e-05
-1.18531218070759e-05
-8.46955034535991e-06
-9.84098626209612e-06
-3.20560634200137e-05
-3.47559656300803e-05
-2.76621124034862e-05
-5.11981727500199e-05
-4.07827741737179e-05
-3.27046624748441e-05
-3.66313735254112e-05
-1.09859984070512e-05
-3.90109203467023e-05
-3.82834316152718e-05
-3.80487584972302e-05
-2.82690808809637e-06
-3.68921544520596e-05
-3.42894755425891e-05
-3.7245681250178e-05
-4.02632866135923e-05
-3.1925183889989e-05
-2.69466736387651e-05
-3.17219980013037e-05
-3.04009200886482e-05
-2.39079135200077e-05
-1.76881421752721e-05
-4.61507238342863e-06
-3.47864579496149e-05
-2.52891587751156e-05
-3.0601486896662e-05
-3.04987956490399e-05
-6.61973174816476e-05
-7.31052147615349e-06
-6.73524799766529e-05
-4.73219494683424e-05
-1.42483328540154e-05
-1.59988289141029e-05
-6.59587615207826e-06
-2.9607220307664e-05
-3.49219154984695e-05
-4.3578248844907e-05
3.47371450635285e-06
-6.8571129576369e-06
-2.3884315497903e-05
-3.52811272564368e-05
-3.87802299434102e-05
-4.52952963795984e-05
-5.42071653072592e-05
-2.27638090108839e-05
-2.4115557666382e-05
-3.87550897591395e-05
-8.08648685507622e-06
-4.11458611080035e-05
1.0491312096857e-05
-3.0508001644473e-05
-2.54731784249445e-05
-4.03623664290805e-06
-1.68594893862555e-05
-6.48523813658153e-05
-1.22900213102281e-06
-7.75347795553092e-06
-3.86469697056766e-05
-5.40661814369418e-05
-4.07721584764746e-05
-3.23957629271389e-05
-3.73416537334802e-05
-6.13794274912794e-06
-2.9239244244956e-05
-1.22759349911033e-05
-3.66634298439236e-05
-6.80483271720944e-05
-8.10934297901943e-06
-2.92955677012766e-05
-1.43777841212308e-05
-5.42031989163175e-05
-4.5685397748882e-05
-1.13704026829742e-05
-2.44625238707569e-05
-3.38837986443457e-05
-3.8321268429983e-05
-5.58741133917637e-05
-2.78246749557531e-05
1.83411447081527e-05
-2.9724395950346e-05
-3.76468509307995e-05
-3.10746120610625e-05
-2.85920517870685e-05
-2.59549695318763e-05
-6.15881331972027e-05
-3.52909365492111e-05
-2.47839916930259e-05
-3.32742237289486e-05
-4.27835000152752e-05
-3.23055084990034e-05
-6.15863319702939e-05
-3.14294373661077e-05
-1.76117736756351e-05
-3.57400108623768e-05
-2.12051617270732e-05
-2.53178706618363e-05
-1.03319251963342e-05
-1.71038624928071e-05
-4.73044593119153e-05
-1.37616528223485e-05
-4.88945935063964e-05
-3.57567940329012e-05
-1.6830008948787e-05
-2.88774313916861e-05
-4.36072850889994e-05
-2.743664017828e-05
-2.86223505416173e-05
-2.6663769951643e-05
-6.79002362797147e-05
-4.05387172999229e-05
-2.92723914961021e-05
-5.12244353123204e-05
-3.9555621185768e-05
-2.13407481992848e-05
-4.99653086121509e-05
-3.21795523627407e-05
1.20110558729279e-05
1.06384804782872e-05
-1.88597745195562e-05
-4.01179769011922e-05
-1.91772779344804e-05
-4.57424217299407e-05
-1.76119159853205e-05
-1.36706368415508e-05
-4.62260094731818e-05
-5.21508942325984e-05
-5.55859634220657e-05
-4.33838188923673e-05
-3.22615519618989e-05
-3.03486210012892e-05
-2.20931648754821e-05
-7.01736185680947e-05
-2.88914118189666e-05
-4.32584413727243e-05
-4.88641740393214e-06
-3.68778737215181e-05
-2.60119283131736e-05
-1.66219175664543e-05
-5.48689294712503e-05
-1.38370386262869e-05
-1.36591688319471e-05
-2.21097517659627e-05
-3.16978248169276e-05
-2.58120180558157e-05
8.15338594490969e-06
-2.55154583224855e-05
-4.46853267153836e-06
-2.25660988281697e-05
-6.89213658435433e-05
-4.98252729848954e-05
-1.46098647790314e-05
-1.38514862775594e-05
-1.1659741791688e-05
-1.24437438616759e-06
-1.30365848958552e-05
-1.83877137596254e-05
1.65367579227156e-06
-4.93654278375309e-05
-3.93157082309834e-05
-1.89084507814742e-05
-3.33728916879224e-05
-3.14303180813175e-06
-1.04317715808951e-05
-4.26405154572608e-05
-3.35679260855064e-05
-4.90960025634627e-05
-2.14759202619445e-05
-4.70487427882318e-05
-2.37905295635109e-05
-5.95082168210077e-05
-5.1752932616952e-05
-5.96815768546062e-05
-4.29811498303326e-05
-3.67737590991578e-05
-3.95503016696299e-05
-3.38166914069424e-05
-2.87268808308919e-05
-1.08295853570206e-05
-3.2440699528223e-05
-3.41873781574311e-05
-5.10882821641117e-05
-5.66420515880835e-06
-5.68377098444685e-05
-2.58765006285459e-05
-4.81995451084717e-05
-2.91390615435964e-05
-4.36973777993684e-05
-1.86733371403523e-05
-2.9804416618138e-05
-3.39644611503168e-05
-4.06194414504567e-05
-3.70198357605079e-05
-1.99343346630783e-05
-4.78910864488429e-05
-3.61368742404652e-05
-3.66268059418748e-05
-1.21272941019116e-05
-2.49311702036965e-05
-3.89620614142915e-05
-3.72539004400132e-05
-1.31465349186158e-05
-6.37567564740738e-05
-2.82717238292848e-05
-3.36239991272751e-05
-1.461601618432e-05
-2.36366538947631e-05
-2.61862935004962e-05
-5.35300014806939e-05
-6.99773742452466e-05
-9.57260411893649e-06
-1.0727983160041e-05
-4.48408682596052e-05
-4.00717635215432e-06
-2.22604138536836e-05
-1.14845623122791e-05
-3.15999853480901e-05
-2.25582410890734e-05
-2.64246328660019e-05
-5.89871747944415e-05
-2.43223856862317e-05
-4.21444316721291e-05
-3.78508831181651e-05
-1.76381012810767e-05
-3.38088802101965e-05
-3.93209959272562e-05
-4.00315014600861e-05
-3.07479291198976e-05
-4.04690406421658e-05
-2.5535578637572e-05
-3.03407034062783e-05
-8.54462879154873e-06
-1.77131846116209e-05
-1.80636725706063e-05
-3.31318459409218e-06
-5.03778028401177e-05
-1.6367321788941e-05
-1.80123750094633e-05
3.49903781876882e-07
-3.30395582473329e-05
-1.4975582726176e-05
-1.33893249408013e-06
-1.75610333129251e-05
-5.11600246787793e-05
-3.68218127017162e-05
-3.40295879552354e-05
-4.93686389181452e-05
-4.23123614368513e-05
-1.21349224543811e-05
-1.01876900598653e-05
-1.77576476870971e-05
-2.52031240791778e-05
-1.08256496500313e-05
-3.39403832398179e-05
-2.80663122086828e-05
-2.82616127881847e-05
-4.26790858792647e-05
-3.7106914680625e-05
-2.52439974888079e-05
-3.45088472349008e-05
-5.13009085167648e-05
-3.23874183609046e-05
-3.50947320623259e-05
-4.53100131075558e-05
-3.43955475416855e-05
-1.5407890287907e-05
-2.80367335333403e-05
-6.2143083826305e-05
-4.34983982271122e-05
-1.65515693639569e-05
-4.07814767450056e-05
-4.39070215681747e-05
-2.56488041568834e-05
-8.72786030702125e-06
-4.90326508803766e-06
-5.83494655301776e-05
-3.09846069342201e-05
-2.46033671470256e-05
-6.71233485814412e-05
-4.51131601841253e-05
-2.6732470111283e-05
-1.75588795225964e-05
-1.93994875019215e-05
-4.65800281094623e-05
-3.21199841852092e-05
-2.04363402876191e-05
-3.084642106667e-05
1.44625310134133e-05
-4.22201841748845e-06
-3.39483035798771e-05
-4.59842482923884e-05
-4.20052682084076e-05
-2.4261552354556e-05
3.2335925066698e-06
-2.69002606733504e-05
-2.95723974552316e-05
-2.03815567849328e-05
-4.20315164463725e-05
-3.52346368558558e-05
-4.4616027407859e-05
-2.99948035574796e-05
-2.08846423789477e-05
-3.73232177995081e-05
-3.80302419795141e-05
-3.17555120170721e-05
-1.9403943335411e-05
-2.71382621470722e-05
-2.80078921716976e-05
-1.99058122793873e-05
5.99187172294274e-06
-1.45861874762903e-05
-2.26875080232226e-05
-2.27897202139756e-05
-1.10191958042855e-05
-2.37039463566319e-05
-3.8034078502977e-05
-8.03375896715673e-06
-1.39333680849098e-05
-5.54055818971724e-05
-9.47791159845851e-06
-6.33171429121275e-05
-4.90419999355481e-05
-2.67430333261486e-05
-1.96644600509455e-05
-3.94341760114379e-05
-4.39689301056188e-05
-7.49754817894489e-05
-1.05815541312142e-05
-2.99339257562214e-05
-3.46046812551873e-05
-2.47693819812425e-05
-1.09780150421067e-05
2.14060556943957e-06
-2.34551587302579e-05
-8.6301472333539e-06
-1.07740084453319e-05
-3.93977931103304e-05
-2.95240394147421e-05
-3.73102436087201e-05
-3.38284309222934e-05
-4.5022091787281e-05
-7.93663679883005e-06
-4.01072924654303e-05
-1.99246875059311e-05
-3.17161043089779e-05
-3.10831221664242e-05
-7.17986239115524e-06
-2.18705094305751e-05
-4.28722335613085e-05
-3.20780577849234e-05
-4.03643041117372e-05
-3.59630339029834e-05
-2.50264309644349e-05
-5.45464653484351e-05
3.93238654534854e-06
-1.46142262518361e-05
-4.96632669137037e-05
-5.21667561768836e-05
-3.16389150677938e-05
-4.1095607743687e-05
-2.15106482956059e-05
-2.14130639729958e-05
-4.56579425573214e-05
9.68643688336605e-06
-2.21546822147972e-05
-3.91047538084551e-05
-3.60003590475806e-05
-1.78323150222752e-05
-1.90367108938151e-05
-4.55791152859333e-05
-3.06480241892739e-05
-4.71923095993777e-05
-3.93431869655206e-05
9.6720960328415e-06
-3.23409406430695e-05
-3.30663968809034e-05
-3.63721962318917e-05
-7.98665877038081e-05
-4.35864775190923e-05
-4.09119665008432e-05
-1.07037877637861e-05
-1.42325657518281e-05
-6.9428110438264e-05
-5.54365841510107e-05
-2.40862910641373e-05
-3.35264915090316e-05
-2.70467790173358e-05
-3.35055299633132e-05
-3.89781436100185e-05
-2.38691368505753e-05
-1.84598127487495e-05
-3.53775656667411e-05
-3.30825113233007e-05
-2.90425312021342e-05
-2.94193117690034e-05
-6.52590850913372e-06
-2.81094845897442e-05
-2.99812018192484e-05
-4.08567332269252e-05
-5.23398844994872e-05
-1.34464896096246e-05
-4.5968195209618e-05
-3.80297470991729e-05
-4.30222549402311e-05
-4.84675299131179e-05
-6.93276837871483e-05
-2.65828581200176e-05
-5.02270338609743e-05
-3.29692894012823e-05
-1.91057583649904e-05
-2.59827413114471e-05
-5.23037259709624e-05
-2.80764583608566e-05
1.95622732073965e-05
-8.49666265968445e-05
-2.46036598026564e-05
-5.19099250085045e-05
-4.02940368008219e-05
-1.74727295680667e-05
-3.42293160234709e-05
-2.42037889388517e-05
-4.28947228965982e-05
-1.7477630631425e-05
-1.4280161603338e-05
-6.05181579567362e-05
-2.27086241339961e-05
-3.06248170438941e-05
-5.98001126050191e-06
-3.80609137515109e-05
-5.45315826100678e-05
-1.09486113701897e-05
-1.49699181720515e-05
-4.69489399531784e-05
-7.13176877365718e-05
-2.77786841351326e-05
-2.83752246589086e-05
-2.09101539083799e-05
-5.52558874470972e-05
-2.83441202797686e-05
-1.45898072837725e-05
-3.86923193449459e-05
-3.45291155995131e-05
-3.0826986261395e-05
1.01853469003045e-05
-1.97285250277981e-05
-4.49207754877028e-05
-5.12785970773559e-06
-1.35654114873283e-05
-3.40088474146475e-05
-1.40938174546944e-05
-2.98546641046982e-05
-5.02503755408446e-05
-1.70227972243421e-05
-5.58772637001245e-05
-4.20171378167247e-05
-4.79375410634939e-05
-3.48201895483306e-05
-3.76052974087864e-05
-3.27053487586931e-06
-4.43531927672891e-05
-2.15953142119615e-05
-3.43297520767147e-06
-2.86996082964034e-05
-1.48158776222111e-05
-8.45445248650386e-06
-1.97338894463248e-05
-4.86094438737577e-05
-5.40437574159447e-05
-4.61446477208613e-05
-3.24206880307003e-05
-1.05453716239664e-05
-3.83265171670871e-05
-3.35066304126833e-05
-5.63419356293394e-05
-3.42158976961386e-05
-1.76560182959242e-05
-2.61942356236482e-05
-3.65280387676962e-05
-5.17377930134443e-05
-3.28775052760225e-05
-1.04834500661878e-05
-3.32746727368237e-05
-3.39087640593781e-05
-1.93621193079643e-05
2.3131932862577e-06
-1.90871974390189e-05
-1.10384973424662e-05
-2.56837722441937e-05
-4.35926368991967e-05
-4.79882944349631e-05
-4.6486171526218e-06
-2.64392295360618e-05
-8.74523376479388e-06
-3.44448284773655e-05
-5.21015825288676e-05
-9.36938833188886e-06
-5.27484822393294e-05
-3.39783090777732e-05
-2.86679215197377e-05
-1.18251179365131e-05
-3.68429805575283e-05
6.72803499494442e-06
-1.90192663143384e-05
-3.27060608332029e-05
-3.88930978530809e-05
-5.77028491154348e-05
-3.59947196444206e-05
-2.09960013643656e-05
-3.48162551428707e-05
-3.19079100240125e-05
-4.77702160144729e-05
-5.59489497700427e-05
-3.47279550852229e-05
-7.02756390074419e-06
-3.71438110913618e-05
-3.2653787710538e-05
-3.54229930909061e-05
-5.11717650448705e-05
-4.25486632567589e-05
-3.5009963372098e-05
-5.64295106732908e-05
-4.82095374048432e-05
-1.89247237430893e-05
-1.82193828755511e-05
-7.95999918332282e-06
-2.65995130518256e-05
-3.74413052368003e-05
-9.02193510100223e-06
-3.45270835898753e-05
-2.43320576606478e-05
-3.33520031202254e-05
-3.24739075782472e-05
-1.51171812549807e-05
-1.95437599534553e-05
-1.32416331234582e-05
-1.89806731357352e-05
-2.31680874827891e-05
-2.94777880473e-05
-3.45670985390724e-05
-3.45860321669436e-05
-3.00556074668301e-05
-2.3976957429423e-05
3.90033117410996e-06
-1.46667133685383e-05
-2.46321856429701e-05
-3.3067553077735e-05
-3.78323685885206e-05
-3.69535004380419e-05
-3.67595819038711e-05
-1.1646851381208e-05
-9.30602042202909e-06
-3.08545517115139e-05
-3.67195042702186e-05
-3.38934264449468e-05
-4.31157828051093e-05
-4.64201361151856e-05
-1.55654495221158e-05
-4.41895403831072e-05
-2.6585587876427e-05
7.02009542253029e-06
-2.33284168830752e-05
-3.95993553761593e-05
-3.77796867473512e-05
-5.89391809482981e-05
-3.49519021867392e-05
7.49880367890773e-06
-9.04247162725091e-06
-3.27697068749453e-05
-1.57752191401068e-05
-2.42676784028833e-05
-3.3817911042718e-06
-4.67977233144272e-05
-4.87732714758645e-06
-3.22588640493417e-05
-3.88655491254151e-05
-4.7588150243235e-05
-2.67559894780351e-05
-2.66594713188317e-05
-1.8802838140425e-05
-4.89919331093893e-05
-1.99060894020781e-05
-2.5998048597539e-05
-2.88389970459448e-05
-3.79441580158982e-05
-1.4663342446775e-05
-1.45290067361211e-05
-2.07781949733614e-05
-2.10909262111654e-05
-2.05566821347088e-05
-2.69986790675973e-05
-3.54676184038552e-05
-3.2556615987115e-05
-4.82098446860199e-05
-5.26441004753978e-05
-5.26435490869299e-05
-3.1540023657326e-05
-5.79598877691268e-05
-3.23969866084016e-05
-1.41624983409039e-05
-4.68262018651772e-05
-3.76792056468802e-05
-2.88268435271386e-06
-2.08454446384245e-05
-1.8464110273555e-05
-4.25072577425951e-06
-3.09262008326904e-05
-2.42778867460344e-05
-1.90075676380944e-05
-4.86991061418834e-06
-3.27997856508685e-05
-1.1330550071162e-05
-3.05584189840622e-06
-6.27608365515435e-05
-2.9867828929544e-05
-4.99012622196357e-05
-4.8334305399942e-05
1.75701112106478e-06
-3.45941777177227e-05
-3.54389623779848e-05
-3.66048393776745e-05
-5.18425759033566e-05
-4.32570810407158e-05
-6.36711013264582e-05
-4.86934745201311e-05
-2.26451825992476e-05
-2.74713372227742e-05
-7.70649307112935e-06
-3.48976433464493e-05
-5.09043647808979e-05
-2.89110334955177e-05
-1.23358987942618e-06
-2.54657532710193e-05
-1.40019760359835e-05
-5.03651553572376e-05
-2.98291739753687e-05
-7.54966241840755e-06
-1.89217793122028e-05
-5.3414122713265e-05
-4.67467532494932e-05
-6.21999685192175e-05
-2.33386156120481e-05
-4.52121914350975e-05
-1.11605041100483e-05
-1.88623679980026e-05
-5.04271604843921e-05
-3.03296144822847e-05
-2.70870013887988e-05
-3.96381677053365e-05
-4.57470907347541e-05
-3.23191430981071e-05
-4.18578182858686e-05
-3.42339205798601e-05
-4.34112332318619e-05
-2.90733417222791e-05
-4.85722749394625e-05
-3.86335278583241e-05
-2.74962006522202e-05
-5.03477329629752e-05
-1.21205316535227e-05
-1.35989749474437e-05
-6.10758308962303e-05
-3.52623996748912e-05
-2.95502566362605e-05
-2.46351503597936e-05
-4.69141628495506e-05
-3.31157851929066e-05
-1.74737310814567e-05
-1.04009687821668e-05
-5.68522252195151e-05
-4.25224860330651e-05
-5.07808968938312e-05
-2.78246871764736e-05
-3.39584284343754e-05
-5.7269236029994e-05
-3.41857043787888e-05
-4.1519026150895e-05
-6.93840544502181e-05
-4.84108266662002e-05
-5.56315396021567e-05
-2.78076207574627e-05
-6.4602223002294e-06
-3.51009652339621e-05
-2.25379963237205e-05
-2.19655147478957e-05
-1.26974334003336e-05
-2.04264243719297e-05
-1.39637949576168e-05
-5.97058263667674e-05
-4.14698333427821e-05
-1.36850606221122e-05
-1.64329030237185e-05
-3.28685504855488e-05
-9.1978620811284e-06
-7.48838369589475e-06
-1.5264083487787e-05
-4.54027617511101e-05
-3.37248662223551e-05
-3.03298086638296e-05
-2.72889008473653e-05
-1.68326842899052e-05
6.13204337070219e-07
-2.17747395586448e-05
-1.54730696276604e-05
-3.06133176844816e-05
6.20371461450161e-06
-2.62687247779377e-05
-1.73396009998786e-05
-1.95614826268829e-05
-3.53017754818534e-05
-5.39984639386253e-05
-6.6819119768552e-05
-1.6254740030061e-05
-5.05416953527599e-05
-3.03370415596026e-05
-3.3432886501057e-05
-2.26143618112447e-05
-3.66670558843449e-05
-4.28159629276876e-05
-4.19193901613684e-05
-1.39551963617228e-05
-1.94287297780967e-05
-4.67635930067251e-05
-2.6307048466916e-05
-2.38720493499706e-05
-1.72229851270843e-05
-3.78845011950279e-06
-3.13524377571366e-05
-4.31835085254501e-05
-1.52918304297818e-05
-5.32873753744481e-05
-1.85128517842502e-05
-2.64629239086938e-05
-3.29893387275407e-05
-6.06578497097383e-05
-2.89440816678885e-05
-4.58364945238033e-05
-1.68933975382178e-05
-5.86795705836755e-05
-3.2161952968886e-05
1.53181036229515e-06
-4.54631919174736e-05
-2.1114463088142e-06
-3.00018454009247e-05
7.6670768557555e-06
3.55457918679514e-06
-4.92915768082035e-05
-3.88174408564601e-05
-5.57163809458102e-05
-7.59936706940456e-06
-4.11280956337428e-05
-1.14295370401164e-05
-3.34207497844184e-05
-2.91601995649131e-05
-1.37458676210615e-05
-1.66978851125621e-05
-3.95787704859013e-05
-4.44086394598263e-05
-2.66822181189768e-05
-3.41477323115664e-05
-4.2507398737852e-05
-2.27344655397894e-05
-5.16726455898501e-05
-4.29396544965966e-05
-2.94166061287584e-05
-4.15759145850721e-05
-5.10448914896172e-06
-4.35530678160584e-05
-1.97814587527256e-05
-4.09046796790509e-05
-7.82399378609412e-05
-2.49021494372256e-05
-1.59406993965395e-05
-2.94508287026526e-06
-1.8518403607274e-05
-2.78085635326518e-05
-3.08755756015259e-05
-2.16399049835546e-05
-4.06732442496689e-05
-4.22160941464248e-05
-2.61589955540828e-06
-5.7155976939009e-05
6.13916642874684e-06
-7.40080354329278e-06
-8.06056680917815e-07
-9.86561790111459e-06
-4.34981141494533e-05
-1.99358748713744e-05
-2.65169528027707e-05
-3.24906233012695e-05
9.67912032041211e-06
-3.37434922145719e-05
-1.67175649453359e-05
-5.09491443354528e-06
-2.6837781206561e-05
-4.18811641841445e-05
-2.87136389131238e-05
-4.96753473741036e-05
-5.21674277721388e-05
-6.85451999192287e-05
-1.51177781454975e-05
-1.85908937798016e-05
-3.45451424517424e-05
-1.63887623502709e-05
-5.68525060980509e-05
-1.74620829538655e-05
-3.81466598377153e-05
-5.27493379139729e-05
-3.87657205451139e-05
-1.10797221783343e-05
7.98829319978775e-06
-4.36951958482084e-05
-2.1649401968065e-05
-6.56918146295996e-06
-2.8368647799139e-05
-3.54625431454432e-05
-5.41939613153355e-05
-4.84670640084995e-06
-1.47827048856028e-05
-8.35836979250818e-06
-1.53650366210197e-05
-2.09870365444505e-05
-6.90957572565527e-06
2.6158376513367e-05
-9.41444106812916e-06
-1.12290503270084e-05
-4.99450382451724e-05
-3.57018975824455e-06
-6.23918013802822e-05
-2.67520009117704e-05
-4.97254304434448e-06
2.80517086576043e-06
-1.50474911943262e-05
-2.64309468513514e-05
-4.24648388648865e-06
-1.72054255099713e-05
-1.22973105017592e-05
7.72632281026288e-06
-3.78159445846338e-05
-1.19015060712041e-05
-2.72163103768811e-05
-1.80577771616204e-05
6.44506128409947e-06
-3.05950293776911e-05
-6.40443882545492e-05
-1.81222972015321e-05
-2.6149720052309e-05
-3.21477815200553e-05
-1.89919023046042e-05
-1.27229560200525e-05
-2.06342664593394e-06
-1.66261236437472e-05
-2.52262503098752e-05
1.34620656268814e-05
-1.83669337474512e-06
-8.70703823914328e-06
-2.1752481965577e-05
-2.72988042989978e-05
-2.0487538300816e-05
-2.19651076645183e-05
-3.65666670680111e-05
-2.98518463226075e-05
-1.16210129367469e-05
-3.6000675521293e-05
-2.33528798418856e-05
-5.50314640696818e-05
-3.84586726795518e-06
-3.09860361982248e-05
-3.81073855451062e-05
-3.82534719486656e-05
-2.92180305863839e-05
-3.26024908121224e-05
3.53620848101199e-06
-4.33574837030614e-05
-3.9312130714783e-05
-2.16915227958786e-05
-3.87380838730196e-05
-3.8973458684772e-05
-3.74399180208349e-05
-3.44856072729295e-05
-3.36673453505917e-06
-4.77854175861037e-05
-2.57981407363592e-05
-2.54789209410059e-05
-2.08935862920822e-05
-4.42353418735739e-05
-5.97307370019096e-06
-2.69260990967555e-05
-2.28235841465805e-05
-4.27218236123049e-05
-3.61028349979043e-05
-2.32881234681395e-05
-3.06133487527695e-05
-3.54174737644122e-05
-7.58994537189979e-06
-3.44716716703941e-05
-5.31584088675764e-05
-2.16758302215847e-05
-2.57484907284574e-05
-4.95550413561775e-05
-4.0174754722059e-06
-2.80325663734199e-05
-2.10832165617634e-05
-4.33674383448602e-05
-1.97364694759696e-05
-1.45927416237768e-05
-2.69647168841361e-05
5.39756607180102e-06
-3.50913802504055e-05
-2.26843334180229e-05
-1.69075949756565e-05
-1.44426602374007e-06
-4.04164426915051e-05
-5.34918999786429e-05
-4.03839620596988e-05
-2.0356441356737e-05
-4.32606535664165e-05
-1.20114708876628e-05
2.3320096071831e-05
-2.01400457654473e-06
-3.84391851371238e-05
-1.64948590376548e-05
-3.16502582299126e-05
-3.92895133584311e-05
-4.67530594268112e-05
-4.40752391546312e-05
-5.06540272772819e-05
-3.50393481613502e-05
-3.06241262937449e-06
-2.74643418514417e-05
-4.19163627534207e-05
-4.08547421426447e-05
-1.06681300696614e-05
-3.47844471182126e-05
-5.75180274683972e-05
-5.67390291094592e-05
-3.94324008480723e-05
-3.00797864937387e-05
-5.67288272264703e-05
-7.05389679941335e-05
-3.23213058871517e-05
-2.18458136908202e-05
-2.78702664781626e-05
2.09987552281815e-05
-2.96395060992889e-05
-1.05360803613201e-05
-9.24391360363625e-06
-5.50282411440557e-05
4.03159196040196e-07
-1.53003232502584e-05
-3.14433084370792e-05
-3.68013788503027e-05
-1.61797244559605e-05
-1.13718589422298e-05
-3.00949544716083e-05
-3.90786093897057e-05
-3.79566222961185e-05
-4.36256096958465e-05
-3.51978406307638e-05
-2.88852974942739e-05
-1.59021864431913e-05
-4.69532017833168e-05
-5.73125484479695e-05
-2.96086798910724e-05
-4.23702066002019e-05
-2.01812509598114e-05
-4.10259428287958e-05
-2.83306542885492e-05
-2.14051298151627e-05
-2.96980134167496e-05
-2.25068817376383e-05
-2.96050788417717e-05
-5.29748161768807e-05
-6.26764109472006e-06
-4.04789027028321e-05
-5.0339447454838e-05
-2.57331215883108e-05
-1.81639956877398e-05
-1.7836356756037e-05
-3.17098651431226e-05
-3.76207898480929e-05
-3.99425225171203e-05
-3.10394808726376e-05
-1.30202691151168e-05
-4.8245615338273e-05
-2.49179288218363e-05
-2.16769134053344e-05
-5.30598217045663e-05
-9.30192941691214e-06
-5.36542858199632e-05
-4.4512656280702e-05
-5.47981541561654e-05
-4.64753636564011e-05
7.8649276404464e-06
-6.08642395537187e-05
-3.43013352840865e-05
-5.03720780616338e-05
-2.92007392475903e-05
-2.50166918296296e-05
1.43115498496386e-05
-2.2853867117866e-05
-9.96631034120988e-06
-4.16979053883897e-05
-2.2789822756755e-05
-1.77618685247343e-05
-4.25686139147182e-05
-4.76167933936614e-05
-1.52186858170871e-05
-2.38668974037532e-05
-3.41112272775813e-05
-2.21262517342342e-05
-3.83173097476904e-05
-1.2801304082273e-05
-2.86797898567237e-05
-2.87444193634193e-05
-1.94572600325533e-05
-2.5789922697964e-05
-2.02910269706522e-05
-1.77678092167324e-05
-1.94854721192069e-05
-2.40198883697705e-05
-1.54712331051589e-05
-4.43472041405651e-05
-4.47430868418999e-05
-4.95171657841213e-05
-3.64321993723548e-05
-2.37032469877606e-05
-4.32756267969747e-05
-2.55187145849061e-05
-2.3564852275826e-05
-4.5078881770074e-05
-2.25681837498596e-05
-3.30335236572494e-05
-2.36103645712087e-05
-5.37234296162274e-05
-5.69865491548307e-05
-4.29857999032302e-05
-4.54645050923261e-05
-3.62076309154069e-05
-1.28664789720218e-05
1.0770493257092e-05
-4.96664426228189e-05
-2.90645028180299e-05
-2.96822181889848e-05
-3.71610017292915e-05
-2.78289880451866e-05
-3.3363745589606e-05
-1.41617006674899e-05
-3.59918678926882e-05
-1.51172187075156e-05
-1.75125236343201e-05
-3.59998399241082e-05
-1.38169743598932e-05
-1.59404619543579e-05
-2.05067474108553e-05
-3.30222961333198e-05
-3.25112482222434e-05
-3.24325924974398e-05
-1.44363199244901e-05
-6.09282699510554e-05
-3.52694862587929e-05
-2.20774446779926e-05
-3.40501343531136e-05
-4.60894025233957e-05
-3.89813121515588e-05
-1.62477811993456e-05
-1.9811119782066e-05
-4.83721203034268e-06
-6.7360960042358e-05
8.2680348446119e-06
-2.37552478229248e-05
-2.23337269041915e-05
2.66178619940645e-06
-2.16717948929168e-05
-3.21108415225127e-05
-4.36931164122339e-05
-2.87424975339093e-05
-7.89641123122055e-06
-2.76771310671282e-05
-3.43261120297857e-05
-4.86353485748925e-05
-2.82479005435911e-05
-2.39933250908845e-05
-1.3435928981962e-05
-4.02113241614778e-05
-4.43420739744885e-05
-2.04778872519516e-05
-3.91864229117048e-05
-2.17920053552769e-06
-3.67341556107327e-05
-6.49667529209404e-05
-5.73945138686169e-05
-1.26420772045709e-05
-2.43454818338899e-05
-1.50973530535083e-05
-1.5973225620569e-05
-2.35145086966092e-05
-3.40187545577674e-05
-2.12874433088891e-05
-3.49034577118345e-05
-1.15657868526645e-05
-4.88363962622832e-05
-1.09018288598576e-05
-1.10753223018231e-05
-5.12874306044766e-05
-4.72186515326793e-05
-4.60447909562373e-05
-5.21286340925009e-05
-1.02457294428831e-05
-4.50621706360159e-05
-3.76013820721474e-05
-1.67489616546953e-05
-1.41100533210803e-05
-5.43503335519226e-05
-7.23390117684272e-05
4.3035513224421e-07
-2.5329839382805e-05
-2.84355130692498e-05
-2.82875657990382e-05
-1.95489741396624e-05
-1.95924407847532e-05
-3.33291368383874e-06
-1.5091604451798e-05
-4.47247555894627e-05
-4.33895322820183e-05
-2.6436431032143e-05
-4.65467890762346e-05
-2.26005372160476e-05
-2.4284495589871e-05
-4.79657426953589e-05
-2.02169794232183e-05
-4.16198284811583e-05
-2.85645022797548e-05
-3.33798471594935e-05
-3.2745425545673e-05
-6.23447336569501e-05
-2.31297790291576e-05
-3.66732519760866e-05
-2.91756839379692e-05
-2.39648841939612e-05
-1.51715083429415e-05
-1.87345080618238e-05
-2.14941769195448e-05
2.93729167507916e-06
-5.88546879168541e-05
-3.28926633215017e-05
-3.22077892380932e-05
-3.71925240878035e-05
-1.94089432632992e-05
-6.82437884501547e-05
-4.64442191156357e-05
-4.27030722272532e-05
-2.7896624339197e-05
-3.92380148192044e-05
-7.23581063226774e-06
-3.35622430291985e-05
-3.48964013149439e-05
-2.21219394406851e-05
-4.9645782004751e-05
-3.86983824496487e-05
-5.72399458188687e-05
4.64071151198803e-06
-5.06363637884325e-05
-2.64369892547169e-05
-6.56077907541795e-05
-2.28356933689711e-05
-2.26437564425711e-05
1.76060873399937e-05
-4.1293932172922e-05
-2.40554491643751e-05
-1.03132464982346e-05
-4.74308184035934e-05
-9.33706686673245e-06
-2.24512520872477e-05
-2.02833312831027e-05
-3.5442056442802e-05
4.15099083714986e-06
-2.6037095555121e-05
-2.77758504829834e-05
-8.49488228031208e-06
-3.49987783278765e-05
-6.34848047555161e-05
9.49390848455234e-06
-2.73162347756384e-05
-2.80259085381276e-05
-3.92553073973022e-05
-6.65769583842424e-05
-2.94679849699216e-05
-2.96189825094633e-05
-2.7456166428809e-05
-6.85620822197978e-05
-1.89953961048469e-05
-1.58925103548456e-05
-4.26121746005722e-05
-2.43331357865451e-05
-1.83909641751842e-05
-2.74562269320158e-05
-2.45120399450826e-05
-5.48454442703485e-05
-6.80827109247522e-06
-3.95513825228327e-05
-3.95879850291433e-05
1.34915265992453e-05
-4.64662663630712e-05
-1.92287643399589e-05
-2.94978271141115e-05
-3.02125111415675e-05
-4.19880649502194e-05
-2.11205608229099e-05
-6.4930913800211e-06
-4.82433120160478e-05
-5.7717196342488e-05
-5.85829748825726e-05
-3.22238862672461e-05
-3.27188817713632e-05
-6.413089682691e-05
-4.88652927191668e-05
-1.94500650308941e-05
-2.08323697310042e-05
-1.60984795864344e-05
-2.90240521516553e-05
-2.73951522942463e-05
-3.82729853615721e-05
-4.84533955767799e-05
-6.34169641572792e-05
-3.11834094356131e-05
-3.9592741541124e-05
-8.69445627938138e-06
-4.58970986563063e-05
-4.46529757113011e-06
-2.50000237825876e-05
-3.35989503825055e-05
-2.29228492627212e-05
-4.45419201534441e-05
-3.32055062464313e-05
-6.46656373979459e-05
-4.12170968196876e-05
-3.3074327953939e-05
-2.00420057748267e-05
-5.70745597793341e-05
-5.46451426187057e-05
-3.97771752532266e-05
-2.7188409264824e-05
-4.84295902125871e-05
-1.8692545066221e-05
-3.45024839638352e-05
-3.63672309129459e-06
-2.92575145349745e-05
-1.42934281263344e-05
-5.92485479206845e-05
-3.81791727655934e-05
2.41315206415756e-06
-4.46653379758518e-05
-6.75880207826861e-06
-3.55239872864222e-05
-4.63871052540955e-05
-2.16544007025901e-05
-6.4650950427348e-05
-1.34915701703448e-05
-6.69152889003772e-05
-5.68013095255271e-05
-2.26946107554208e-05
-4.84035140900366e-05
-2.69329879159718e-05
-1.75001223153622e-05
-3.07051399453275e-05
-2.84871583836221e-05
-4.44315931509801e-05
-5.84522959474156e-05
-3.21445289275682e-05
-3.02145543021808e-05
-4.48531876711469e-05
-1.80785960669594e-05
-3.52856812163013e-05
-3.32411040181613e-05
-2.32569005550552e-05
-4.23488165890231e-05
-3.56954921088143e-05
-8.29224242954786e-06
-3.13468498321301e-05
-5.3072876927273e-05
-4.49493202213572e-05
-6.21114462607331e-05
-5.03195725575916e-05
-3.11048325160705e-05
-2.00058593651989e-05
6.92852415916162e-06
-4.63215698943344e-05
-3.68137722551434e-05
-1.4449574491677e-05
-1.03909596451083e-07
-3.53946671629302e-05
-4.89025862654065e-05
-3.32683634020942e-05
-3.71995307771336e-05
-6.61091879172047e-05
-4.1769614027369e-05
-3.5817336704787e-05
-5.04874135137569e-05
-4.09475806657937e-05
-3.3299167107738e-05
-2.97393788015318e-05
-3.62391619181674e-05
-1.92444951969651e-05
3.4335918962546e-06
-3.7766608753748e-05
-2.95953716354605e-05
-2.68877716783381e-06
-5.73511981344155e-05
-3.51138932927385e-05
-2.18058556295983e-05
-2.44794292916125e-05
-6.80537742565778e-06
-3.38956819051302e-05
-4.72194846369503e-05
-1.74328235042165e-05
-4.17552607449304e-05
-5.15608976078334e-05
1.33838712071354e-06
-3.11802222979533e-05
-3.86405813493115e-05
-3.12422101870757e-05
1.21625278877777e-06
-3.74190364330916e-05
-2.23713872831365e-06
-9.42384939656584e-06
-1.27707540266587e-05
1.73887680013174e-06
-2.65329748063824e-05
-1.90008980008679e-05
-3.04688321703131e-05
-4.62945638887518e-05
-7.00359605652664e-06
-3.08279510109917e-05
-2.13961599802143e-05
-3.28081902776759e-05
-4.05200664559113e-05
-1.28743762020989e-05
-6.10121378106052e-05
-5.30510639730762e-05
-4.3731710849846e-05
-1.37368546598254e-05
-5.56495454685116e-05
-2.4743790364639e-05
-4.77721494434894e-05
-1.19324063099041e-05
-4.66791625456349e-05
-3.41796483171231e-05
-5.56218739560697e-05
-3.5878501692828e-05
-4.27101350573069e-05
-1.07249217552519e-05
-3.77726420936541e-05
-3.48795973088481e-06
-4.68035739926213e-05
-5.31983885357404e-05
-4.40731569324266e-05
-7.78709223288066e-05
-5.04309178045861e-05
-2.98672390490887e-05
-8.99518389998447e-06
-1.46586569323585e-05
-2.62050424476919e-05
-3.87802177091721e-05
-1.84155582721583e-05
-3.15966200696062e-05
-3.75850562428366e-05
-1.4906177402188e-05
-4.5229990835082e-05
-3.59641925942175e-05
-3.80387061927294e-05
-4.28495462445698e-05
-4.33077751505834e-05
-2.10211681396254e-05
-1.62742565080837e-05
-3.84313776066623e-05
-2.19757433335848e-05
-1.09917670813409e-05
-2.94471955088623e-05
-1.16854851850281e-05
-6.44931400850084e-06
-1.58890165482143e-05
-3.68934254106506e-05
-2.90946139311816e-05
-2.44945721343555e-05
-2.85791478711555e-05
-2.64008662201678e-05
-1.91858370695568e-05
-4.47316785724803e-05
-4.54434063981864e-05
-1.91556220520205e-05
-4.1130528963307e-05
-3.65165150273448e-05
-3.31376447817464e-05
-2.67236783797e-05
-2.84561657268615e-05
-1.99614766758063e-05
-4.9686440842615e-05
-6.03743386920564e-05
-1.83330757215117e-05
-6.75715191718274e-05
-5.71783112386752e-05
-2.98061751699337e-05
3.20151450933748e-06
-4.71999910493362e-05
-1.37329642265232e-05
-1.82681298283558e-05
-2.84199895536312e-05
-1.99736664949478e-05
-4.07471682840229e-05
-3.61476042436125e-05
-3.62913643910932e-05
-2.12691272200422e-05
-3.16218736924367e-05
-1.68114619141876e-05
-4.98842523141876e-05
-1.8796651661537e-05
-3.43227375526769e-05
-2.29682804347526e-05
-3.04721328280829e-05
-6.99160010822145e-05
-4.22837455761898e-05
-4.326957479979e-05
1.28558138479629e-06
-7.73299208832273e-05
-5.53459781569428e-06
-1.90233152282551e-05
-5.62267754765424e-05
-3.66030098497988e-05
-4.87243579235321e-05
-2.86996945484958e-05
-5.61763040856049e-06
-4.81959141255885e-06
-5.13584258401032e-05
-1.10327631588023e-05
-4.13109432195631e-05
-3.21191593087694e-05
-1.66634425142338e-05
-2.13822819778816e-05
-3.17287712501445e-05
-2.04565911561973e-05
-3.65580215190932e-05
5.03188481090995e-06
-3.03159617447117e-05
-6.06887982946377e-05
-6.2389488476362e-05
-4.80633342947186e-05
-3.01275013557694e-05
-5.11464711177297e-06
-1.31062208762473e-05
-4.8386983376822e-05
-9.44951175144674e-06
-2.96364910344952e-05
-1.82931584274543e-05
-1.78640440792296e-05
-2.15401970717773e-05
-1.16330052425342e-05
-1.48554251968281e-05
-3.31230133033637e-05
-3.09296906942859e-05
-4.37481030176927e-05
-6.65445922202305e-05
-2.5841576059602e-05
-3.47537737173836e-05
-3.43740823506316e-05
-9.31121167748019e-06
-3.73930894699665e-05
-1.48768623830703e-05
-3.03329116307973e-05
-1.58259406496447e-05
-6.07893792270966e-05
-8.16943431967207e-06
-2.05546214889459e-05
-6.22389896268067e-05
-1.57736802939822e-05
-5.0381596685035e-05
-3.70168618012006e-05
-3.43478101417165e-05
-2.72717575074609e-05
-3.22031767894346e-05
-4.83458940557717e-05
-1.96598445213593e-05
-2.57273810517285e-05
-2.14769076813378e-05
-1.12614456349687e-05
-2.63692203307831e-05
-1.68058984622398e-05
-4.1338753175848e-05
-4.65969416236269e-06
-6.44466775600392e-05
-3.62351348801211e-05
-2.19155574012228e-05
-3.79289394031469e-05
-6.42111198929567e-05
-2.02029102126822e-05
-3.6771891399596e-05
-2.37933510250061e-05
-5.70542324489796e-05
-3.48816578815824e-05
-3.12467423995129e-05
-2.37673353752419e-05
-2.68168759965165e-05
-2.50818044513496e-05
-6.39231945216477e-06
-5.93785497649424e-05
-2.28161884849241e-05
-2.44648557722245e-05
-4.83311383767007e-05
-2.8051778540833e-05
-3.46954037101794e-05
-7.2467453753375e-06
-2.93778941008555e-05
-5.17389293557601e-05
-3.56736541331969e-05
-4.22154297135078e-05
-2.29924929866204e-05
-1.70304799283185e-05
-3.52458313329462e-05
-4.00705632645248e-05
-4.89855573786451e-05
-2.73384240210107e-05
-5.9164543211269e-06
-1.79658275100963e-05
-1.28824600505863e-05
-3.60578438161962e-05
-2.01029247714035e-05
-8.383716792336e-06
-2.52139642750684e-05
-4.06157469871996e-05
-3.88425483587007e-05
-3.00284186136941e-05
-6.93335592309775e-06
-2.77651360614541e-05
-2.96710378707127e-05
-2.29727319995498e-05
-6.26826159617849e-05
-5.91069240314478e-05
-2.90678588838226e-05
-3.00527739316223e-05
-2.7295268169618e-05
8.3009892463307e-07
-1.24984533742021e-05
-1.43141479138028e-05
-3.22960571182379e-05
1.05816145716351e-05
-1.41024017666698e-05
-2.64510637820038e-05
-5.09859220326182e-05
-3.73290947759836e-05
-2.85900218500155e-05
-3.49722646669112e-05
-3.83099905015363e-05
-3.76008561387165e-05
-4.79512248321394e-05
-2.78755716423753e-05
-1.34364168826136e-05
-6.58235951446849e-05
-3.85196125923613e-05
-3.54248633156963e-05
-2.61282586013902e-05
-4.07716430512724e-05
-9.05681234665187e-06
-2.51680280485245e-06
-3.10518428267191e-05
-4.3986389648788e-06
-4.04944513555968e-05
-3.57321172967852e-05
-3.754844828494e-05
-3.05816979871695e-05
-5.60578058988291e-05
-2.74885656643872e-05
-1.25981472634843e-05
-2.25234360729844e-05
-3.80360075096633e-06
-2.40069656251354e-05
-4.38122768938712e-05
-7.14324100848661e-05
-1.56400949771853e-05
-1.10331048279356e-05
-1.99527996717267e-05
-1.12647049365182e-05
-2.31644111112042e-05
-5.24281894563736e-07
-2.25856707280042e-05
-2.71408427077965e-05
-2.9909130655151e-05
-3.25409390875301e-05
-2.49621784183586e-06
-8.48033872797625e-06
-4.80488327413987e-06
-3.38261740311819e-05
-2.54244881798228e-05
-3.07904731543972e-05
-3.90399820492577e-05
-3.20899772847478e-05
-1.35990253646026e-05
-2.32118704243391e-05
-4.16498268846034e-05
-3.97350506917316e-05
-3.71348543060932e-05
1.68967190780232e-06
-3.23004887647548e-05
-5.64750286709235e-05
-4.3283658185841e-05
-2.17539823232275e-05
-3.55426780220818e-05
-1.62447952549005e-05
-3.81897962673218e-05
-6.26499800561998e-05
-7.96006008746444e-06
-3.30953282305478e-05
-1.55114277006178e-05
-2.57740251878358e-05
-5.66122432541952e-05
-1.11874516028611e-05
-3.04108594176863e-05
-9.88092503547858e-06
-1.52378337094579e-05
-2.6633475783061e-05
-4.8283757037362e-05
-1.79490032448577e-05
-6.11700364384099e-05
-5.29250959861248e-05
-4.15679457816743e-05
-3.1938462283443e-05
-2.4052157545645e-05
-4.15866814558995e-05
-4.34402802165815e-05
-3.46700241648175e-05
-1.92665919841925e-05
-5.30476879709195e-05
-2.01925425193436e-05
-3.12751433587201e-05
-3.14222198023857e-05
-4.86051307811258e-05
4.23623661034931e-06
-4.07198767411532e-05
-4.09058124412508e-05
-1.92188921655102e-05
-2.34171987300647e-05
-3.62413752753084e-05
-1.86150142701304e-05
-3.79526526485533e-05
-3.43683705503441e-05
-1.51413595737461e-05
-3.36358097629691e-05
-2.94545666480238e-06
-3.08089083888936e-05
-5.35726380176014e-05
1.65571678803473e-05
-3.38900352877486e-05
-6.30449366702995e-05
-5.46079989522132e-05
-2.51385540667984e-05
-1.77022468226731e-05
-1.23156331367037e-05
-2.85296766306086e-05
-2.57396003433759e-05
-1.15200776053897e-05
-3.9406587915796e-05
-4.75227640616328e-06
-1.92664298362735e-05
-1.19956865652319e-05
-3.65850362424533e-05
-1.50452825429114e-05
-3.06082366301829e-05
-3.29088253908828e-05
-2.48234862219623e-05
-6.69887215419432e-05
-2.08290875034363e-05
-6.22440907173673e-05
-3.97649856403064e-05
-1.5382775144853e-05
-2.47467936795252e-05
-4.53413472184685e-05
-2.07997130817512e-05
-4.12397247475598e-05
-3.79960411885065e-05
-5.19566907592941e-05
-4.82306285656166e-05
-2.46194004860666e-05
-4.91616343801451e-05
-1.01052477804273e-05
-3.80288742878691e-05
-3.79930412237042e-05
-1.02942148236408e-05
-2.52965073092798e-05
-4.27431205062441e-05
-2.55239441976654e-05
-2.19424365689234e-05
-1.82932637099204e-05
-5.11395213275516e-05
-4.47228674041857e-05
-3.6069949499537e-05
-3.76322454871236e-05
-5.36320698997436e-05
-3.14959514167886e-05
-1.10346207456233e-05
-5.32274025840364e-05
-2.40621964198529e-05
-1.84101628544501e-05
-2.2525840023724e-05
-2.92731893711632e-05
-1.71028806727954e-05
-2.80424735660667e-05
-3.2850362185603e-05
-1.75607445576703e-05
-4.89735107755511e-05
-4.45566793432982e-05
-3.21133843229682e-05
-2.15273820850748e-05
-3.63983752621729e-05
-5.12123338295046e-05
-9.62850878162031e-06
-4.99004897434833e-05
-1.28866339632027e-05
-3.50986225776239e-05
-8.238771302125e-06
-3.3621300973205e-05
-4.01442623227225e-05
-8.30144075870957e-06
-1.57443092185176e-05
-2.65922600423278e-05
-2.83401033008917e-05
-3.86808060670103e-05
-2.72769320606727e-05
-3.21586603538461e-05
-1.54936989468401e-05
-4.18025683520859e-05
-8.21514846214189e-06
-2.76846224770907e-05
1.10606880601446e-05
-3.80109146202945e-05
-1.49211849219759e-05
-2.76544461682944e-05
4.89686358468899e-06
-3.17268731739636e-05
-3.76470033261105e-05
-4.01745785314748e-05
-4.66051067854283e-05
-4.06365228487962e-05
-2.81506110612592e-05
-2.41037079685467e-05
-2.86614473959999e-05
-4.5291974822226e-05
-2.63306264506389e-05
-2.98328127898742e-05
-6.29435741323017e-06
-2.41338134458704e-05
-4.2404478929683e-06
-4.63095588922998e-05
-4.68242686454244e-05
-9.53534139975582e-06
-4.55838487005875e-05
-3.61252152825105e-05
-4.88551143938358e-06
-1.59806673509784e-05
-2.19486679060332e-05
-1.47575254187242e-05
-2.32778360436106e-05
-1.58562727187296e-05
-3.64831775740522e-05
-1.49223585066243e-05
-2.21225451317991e-05
-2.73107588931823e-05
-2.46471743123707e-05
-1.47517644501198e-05
-1.6603431256633e-05
-1.23999509445017e-05
-3.53381474008326e-05
-7.43457689518638e-05
-1.83410102932305e-05
-2.31583626009019e-05
-4.38874398366069e-05
-1.14018604847431e-05
-8.73550431142241e-06
-6.08705046849266e-05
-7.91271668270057e-06
-2.29094662131898e-05
-3.79594929281273e-05
-3.40480967924006e-05
-5.16995271593832e-05
-1.44279648154943e-05
-2.38650074515535e-05
-2.31299166472629e-05
-2.61048929800102e-05
-4.68275039336361e-05
-1.90033389949852e-05
-1.61871697322017e-05
-1.80244419906682e-05
-1.9784533031876e-05
-6.01558372953764e-05
-2.80458584909616e-05
-3.52977074625139e-07
-1.11269644798085e-05
-3.44742092900707e-05
2.04250378467233e-05
-3.79607626191165e-05
-2.3252703584603e-05
-1.30421076735812e-05
-4.33311006524045e-05
-4.21726540284353e-05
-9.90943270003318e-06
-2.08729846387549e-05
-7.75370887334807e-06
-2.96347923847843e-05
-1.95373536987355e-05
-5.71922741963248e-05
-3.78658432493325e-05
-3.55387945042758e-05
-3.790904407865e-05
6.06617048875439e-06
-1.89672479107798e-05
-2.30627610130016e-05
-5.468096735854e-05
-7.22490725736483e-06
-4.64151071066565e-05
5.01052826151874e-06
-1.5925976485001e-05
-3.75658111373629e-06
-3.85452775870345e-06
-3.64564280405733e-05
-1.03947931576606e-05
-3.48568698119352e-05
-1.37766858313797e-05
2.5885650496599e-06
-4.2180211226691e-05
4.62184672412923e-06
-4.25326544261703e-05
-3.10141118530517e-05
-3.21866073900951e-05
-3.41006078350894e-05
-4.92728927769782e-05
-4.80209943827342e-05
-4.52471938789517e-05
-2.74797768027877e-05
-4.53107154999433e-05
-1.6746659739092e-05
-2.79953436139188e-05
-5.72105093564855e-06
-2.38623793274376e-05
-2.7261726405855e-05
-1.49133545743546e-05
-2.95007003378152e-05
-2.42325905950938e-05
-1.99094177425998e-05
-1.8974527874886e-06
-1.84170002162896e-05
1.55810811763262e-06
-1.89871682908419e-05
-2.77711944181052e-05
-7.12586481140368e-06
-4.09848822386429e-05
-3.20031179914311e-05
-2.06746894854379e-05
-1.88250032823733e-05
-2.63631552159662e-05
-3.61579061642565e-05
-2.91465515929682e-05
-2.29309671609271e-05
-2.72733997508811e-06
-5.58987206122099e-05
-2.47138732699048e-05
-3.55770702055658e-05
-7.49382142354059e-05
-4.08514021080861e-05
-1.59908594904728e-05
-4.96206868357563e-05
1.21356783658336e-06
-4.12412289688735e-05
-2.24184967805586e-05
-3.7307643714845e-05
-4.41809572248741e-05
-1.44602084365564e-05
-3.26750349703448e-05
-1.07810136251696e-05
-4.65974935321785e-05
-1.13102766076855e-05
-3.38672810504191e-05
-2.74133484068332e-05
-4.87247720031691e-05
-3.55519990205522e-05
-2.88133518236208e-05
-2.20959322499947e-06
-1.54933757871009e-05
-4.35433357929344e-05
6.87711521774396e-06
-3.82952786636554e-05
-5.49975885805316e-05
-2.72005940524085e-05
-4.73895245955378e-05
-1.46591502619108e-05
-7.60653754056234e-06
-4.14065941382145e-05
-5.22134213555961e-05
-3.75728676568025e-05
-5.78877819942559e-05
-6.01287326967762e-05
7.33693934591041e-07
-1.05253519369208e-05
-1.59601220179364e-05
-5.49790663868598e-05
-1.9211676247186e-05
-3.60052020771047e-05
-2.3740762758605e-05
-5.89437849228174e-05
-3.77948052391148e-05
-4.29109815673377e-05
-2.93704013959599e-05
-3.00272688259298e-05
-2.08801293395138e-05
-2.28203257292237e-05
-4.39366945015554e-05
-5.26110485199456e-05
-4.4589920866232e-05
-5.19792676415063e-05
-4.20032901832685e-05
-1.87846363709076e-05
-5.70356627408741e-05
-1.13615848309908e-05
-4.73907791095439e-05
8.49135681818356e-06
3.15321997882994e-06
-3.61930115819192e-05
-2.84443629894263e-05
-1.82428530538236e-05
-4.81687895587138e-05
-3.7544751337788e-05
-1.27251508263298e-05
-3.05031970745748e-05
1.47482540916472e-06
-2.97141864837033e-05
-4.22315970871875e-05
-5.46431336878356e-05
-3.26130136174855e-05
-3.55780663421793e-05
-2.21926194256546e-05
-4.52166787005895e-05
-1.60153893860091e-05
-2.97548826306428e-05
-1.51239298191121e-05
-4.82906555049136e-05
-2.04248176144622e-05
-3.57291871755205e-05
-5.17257060450162e-05
-3.55477924866325e-05
-2.98292910480736e-05
-5.93830025266772e-05
-5.00102431385301e-05
-2.98199908396974e-05
-2.3444607682394e-05
-3.34705787073565e-05
-5.62847056827879e-05
-2.75967138199357e-05
-3.64007696336392e-05
-2.17974391982823e-05
-1.38755170849818e-05
-1.87399844110475e-05
1.94085134867173e-05
-2.00739284334774e-05
-3.63765826855356e-05
-3.02930540937489e-05
-1.81790419578841e-05
-6.7429935191672e-05
-3.01944459128684e-05
-1.66089801044619e-05
-3.19251051043056e-05
2.8091334469474e-06
-2.68986212517647e-05
-6.44579496567273e-05
-3.19576338104255e-05
-4.27699130828812e-05
-2.70748032054141e-05
-8.32452063155879e-05
-1.69793261031933e-05
-3.49077795090843e-05
-1.87864124307568e-05
2.52287024112137e-08
-3.13792785172691e-05
-8.81449795931053e-06
-7.88488586120756e-05
-2.0449466791811e-05
-1.10807873014087e-05
-1.70821065197703e-05
-5.08916343693843e-05
-4.57339479333626e-05
-1.8044980905498e-05
-4.8750168068542e-05
-6.06056959952647e-06
-3.27192127381907e-05
-6.07315161547168e-05
-7.80153604049636e-06
-4.37259623166845e-05
-6.12090110061699e-05
-9.9517390036672e-06
-2.35129825788418e-05
-1.82496665203696e-05
-3.34787437494351e-05
-2.72815170896462e-05
-5.30647812579756e-05
-4.12891751115137e-05
-2.36126044532868e-05
-1.84645259735531e-05
-7.10600368299568e-05
-4.95721887274432e-05
-2.82065201757948e-05
-4.66228444360382e-05
-3.68368916086066e-05
3.18836678253229e-07
-4.06580679619934e-05
-1.60927125841502e-05
-4.16301232069044e-05
-2.23386852146311e-05
-2.77939615353074e-05
-3.58891676554089e-05
-1.50186260012448e-05
-4.68815634962687e-05
-3.24389310374315e-05
-1.63297047849602e-05
-8.07847109455201e-06
-3.78593607307392e-05
-3.93248598234264e-05
-4.24708003048179e-05
-5.06233968736521e-05
-6.92227283926523e-05
-1.09917229800483e-05
-5.54370669406006e-05
-3.09701303878121e-05
-3.02041896621059e-05
-2.80819518801464e-05
-2.89711666396541e-05
-2.88004938517571e-05
-2.96330265296692e-05
-1.21798068075652e-06
-4.59633864004791e-05
-2.20692944465217e-05
-5.62468035293058e-05
-1.87900691998675e-06
-6.26247532177191e-05
-2.42319230576431e-05
-3.77953508945825e-05
-4.24940638679226e-05
-8.89197511782409e-07
-2.43457755863044e-05
-2.47497487318405e-05
-2.80424570482587e-05
-6.78803826027947e-06
-1.2044634258824e-05
-2.44106376127658e-05
-2.02533139585089e-05
-4.0246190857656e-05
-3.44573458081096e-05
-2.10812435178262e-05
-2.97521170703407e-05
-1.28156934979891e-05
3.68889854006894e-06
-5.53147116853182e-05
-4.36654687234145e-05
-4.13736901454582e-05
-4.12909039146527e-05
-3.16486574973099e-05
-3.65378827559021e-05
-4.50457260593532e-05
-1.96460090535258e-05
-3.1649365494221e-05
-3.7038750419062e-05
-2.25077328617165e-05
-2.62811983629498e-05
-8.00817564851393e-05
-2.42139310904673e-05
-1.87257934815098e-05
-3.26121540483226e-05
-5.38709868175825e-05
-3.47466917445854e-05
-2.58215786523084e-05
-3.14684139545705e-05
1.95418701901364e-07
-5.09803108738455e-05
-1.17530077576108e-05
7.19655526277209e-07
-4.62240620426873e-05
-2.96491189724181e-05
-1.20282588099423e-05
-6.38993627473494e-05
-2.08557211621399e-05
-1.87315677735809e-05
-3.98204232054897e-05
-2.04819383122267e-05
-2.65492558353485e-05
-3.08227024443103e-05
-3.38301471251019e-05
-4.7753861550665e-06
-2.94980090216915e-05
-4.73001442383974e-05
-2.29348337843062e-05
-2.03628210757226e-05
-1.82620976161424e-05
-1.81876835061967e-05
-1.81345191534843e-05
-9.61434462085357e-06
-3.98247751227904e-05
-3.55052249267947e-05
-2.81723835352396e-05
-4.57027714358446e-05
-1.47930896150497e-05
-4.24301431539484e-06
-3.30052081088305e-05
-3.75925959333375e-05
-2.14115808765816e-05
-5.77572146113107e-05
9.52624120473117e-06
-6.87984461454983e-05
-5.92936517147091e-05
-5.16957752184766e-05
-3.03741928702725e-05
1.09486375473969e-05
-1.59673960875811e-05
-2.64801826437668e-05
-4.75692625917486e-05
-1.5409200497824e-06
-3.51294568740411e-05
-2.48459035468486e-05
-2.16310899855459e-05
-6.38757079597224e-05
-4.96151717938408e-05
-2.04325652302255e-05
-2.74794853361214e-05
-3.90905056470755e-05
-3.48094093636022e-05
-6.73573860222878e-05
4.06529574137429e-06
-3.89289945305418e-05
-1.48793537390114e-05
-2.82257011802625e-05
-2.16077606972147e-05
-2.28551488968851e-05
-4.05213536999599e-05
-4.62564912843199e-05
-3.75623789939289e-05
-1.20547715928361e-05
-1.62768936054152e-05
-3.59645031001782e-05
-3.73253570090571e-05
-2.48475176095383e-05
-1.93978628901256e-05
-5.14399087340081e-05
-4.27057429324521e-05
-1.53620536434337e-05
-2.66058242641829e-05
2.50777355791807e-06
-1.52812416431086e-05
-3.89084727189199e-05
-4.48431508656989e-05
-5.70898273381157e-05
-1.41780234818143e-05
-2.78005089193941e-05
-1.83760072737713e-05
-4.0268551421918e-05
-5.15896274979082e-06
-3.20119939047911e-06
-4.88760939581454e-05
-2.82632489016798e-05
-3.93104070883805e-05
-9.97729758282328e-06
-2.21578537458403e-05
-2.91230069955734e-05
-3.24662970732663e-05
-3.06948873556851e-05
-1.64851152294185e-05
-1.00430765182921e-05
-3.74458094439572e-05
-1.99460648366096e-05
-3.73081885156187e-05
-2.43602558702324e-05
-3.56115528839608e-05
-3.28474115766136e-05
-1.44857477100613e-05
-1.48995766013144e-05
-3.82864807174015e-05
-4.02835131033164e-05
-6.16449369762981e-05
-3.41213752098412e-05
-3.96642886646791e-05
-5.93009694192137e-05
2.22659806761415e-06
-2.35574039356482e-05
-1.891366793343e-05
-2.08834158411711e-05
-1.82937205529481e-05
-2.07546685611278e-05
-2.21959311294494e-05
-1.01734011366956e-05
-3.186981595603e-05
-4.54145833145559e-06
-5.31440331869084e-05
-1.22789748300072e-05
-1.71154501555255e-05
-4.14612951082135e-05
-6.03772141020553e-05
-1.5534631484763e-05
-3.00973835668931e-05
-2.07532537789887e-05
-5.05433657671385e-05
-4.93452335448504e-05
-6.06108596134447e-06
-5.44123962991113e-05
-3.06165501620178e-05
-3.02694925921324e-05
-2.73774394315753e-05
-2.55762746098694e-05
-2.90471072203006e-05
5.11193487377244e-06
-3.07104049016873e-05
-4.08612044126315e-05
-2.82055403630435e-05
-4.77607715219308e-05
-7.622643309406e-06
-1.885528109298e-05
-2.85589280293995e-05
-2.89158539116047e-05
-5.1976041197373e-05
1.76640108774871e-05
-2.79596489518739e-05
-4.32292021922322e-05
-5.36712544881681e-05
-4.5283800154579e-06
1.10894914114571e-05
-4.33272194529317e-05
-5.0973122113131e-06
-5.68356652377309e-05
-6.38717031708621e-05
-4.0568566976037e-05
-4.70710094483627e-05
-3.71768555129843e-05
-5.57228345961066e-05
-5.06164974443249e-05
-3.86639047256183e-05
-2.12684789029123e-05
-1.99508121215681e-05
-4.21918520633934e-05
-3.6941762041959e-05
-3.6348752499893e-05
-3.50152452476023e-05
-3.00824743273233e-05
-4.91558350511723e-05
-3.01218707170497e-05
6.599049908202e-07
-2.70190344040188e-05
-2.13113289066698e-05
-2.27805759680872e-05
-6.1965763946963e-05
-5.35377355916726e-05
-2.14243164858773e-05
-3.51163836782101e-05
-5.66857842653832e-05
-1.22988280622169e-05
-4.55980809430836e-05
-7.72738360162767e-07
-1.468223619085e-05
-4.23399642724901e-05
-4.47344718280624e-05
-2.77091882146563e-05
-3.5684263980446e-05
-3.7485253318377e-05
-1.80368323876837e-05
-4.28246629765945e-05
2.85533221661734e-06
-3.10259596794884e-05
-3.59558818809104e-05
-2.86213166379285e-05
-2.29074652537524e-05
-3.56287472390872e-05
-3.55078858369658e-05
-1.76007308965816e-05
-3.65619226918965e-05
-4.24438861929309e-05
-1.6302341405473e-05
-9.30615248479888e-06
-3.18841875336961e-05
7.47868826142546e-07
-2.74334643480542e-05
1.63021970393066e-05
-1.88752404100773e-05
-4.3455592451577e-05
-5.46322184974021e-05
-2.75742241994425e-05
-9.35001252936604e-06
-1.88727579043716e-05
-5.85545247967635e-05
-2.61221342844886e-05
-4.98056394182694e-07
-2.2820930568401e-05
-3.25507233492075e-05
-2.39779413194161e-05
-2.72290086469384e-05
-4.34991028717294e-05
-2.92505405767748e-05
-2.57582695925358e-05
3.69419164011419e-06
-2.72397419191347e-05
-4.19691809506434e-05
-4.23699636763763e-05
-4.04250487157376e-05
2.85438074436709e-06
-1.85027668431624e-05
-3.15263334377249e-05
-4.10606284257026e-05
-2.50895472252709e-05
-1.21269513876926e-05
-1.65890255573591e-05
-3.89192610970901e-05
-4.1621642656374e-05
-2.06529788575835e-05
-1.74662192460218e-05
-5.97235616724486e-05
-7.84041038634702e-06
9.96354577307353e-06
-5.2172748724439e-05
-1.88349371636388e-05
-7.07857567880374e-05
-3.00136202420272e-05
-9.52375802760824e-06
-2.87523602591978e-05
-3.34337991009011e-05
-2.96606349379949e-05
-2.79693150658618e-05
4.99617213887155e-06
-1.21103638909932e-05
-2.5739344401368e-05
-3.18297883837291e-05
-2.65505099589612e-05
-1.41840857669546e-05
-4.65113780399668e-05
-5.18586064668962e-05
-2.01081635891416e-05
-3.05123547625113e-06
-6.2556846659919e-06
-1.35608362401767e-05
-3.16676756086441e-06
-1.89952901377942e-05
-2.98136162090577e-05
-2.79479206360813e-05
-2.59014939471272e-05
-2.9708190340132e-05
-2.04660088565368e-05
-3.40111149440474e-05
-2.10217987013193e-06
-3.86722504419921e-05
-1.5099004244775e-05
-3.53285379143979e-05
-3.12099216621402e-05
-4.08600714251842e-05
-9.55442476536541e-06
-4.70959519908217e-05
-3.49203674976314e-05
-4.43984273755345e-05
-2.98796293104089e-05
-2.53062797464825e-05
-2.92940296957681e-05
-3.59804821224412e-05
-2.41349084411425e-05
-8.77182664709873e-06
-4.71773845682264e-05
-3.76871683357107e-05
-2.22352019080343e-05
-5.05499142783699e-05
-2.5578388898235e-05
-3.40711977599494e-05
-4.70877739449476e-05
1.44833710543462e-05
-4.13541926101442e-05
-2.34402699273731e-05
-3.67875738822944e-05
-4.52559410749622e-05
-3.79059405585359e-05
-4.09388446495116e-06
-5.93712034793771e-05
-3.17092290837503e-05
-4.06948651127687e-05
6.66649589592588e-06
-9.94567842128766e-06
-4.39347387909631e-05
-8.7600169021262e-06
-2.69272342719478e-05
-4.69066387400924e-05
-3.7247295839261e-05
-4.34525577848458e-05
-4.18345538841737e-05
-3.32826201358568e-05
-6.46562818840207e-05
-1.96707655029694e-05
-5.92654237454064e-05
-5.66461451213126e-06
-3.23626175583301e-05
-2.88382667348422e-05
-2.90815580018024e-05
-4.65285605052414e-06
-1.58218084015872e-05
-3.07615448253936e-05
-4.32365481937152e-05
-3.25245081496797e-05
-2.09192101665809e-05
-5.07357080908657e-05
-2.63688979589031e-05
-1.85767783128657e-05
-4.28536076390322e-05
-1.81383240135393e-05
-3.97506686207783e-05
-3.91506645241107e-05
-2.25266823051989e-05
-4.30961609999996e-05
-2.92358780393855e-05
4.82415940505131e-06
-4.53603296150581e-05
-2.75264907960623e-05
-4.25783293409349e-05
-3.8290081101043e-05
-5.15005191266291e-05
-1.85308908721772e-05
-2.96938117391161e-05
-4.07894933289894e-05
-1.88096178017739e-05
5.12967542348814e-06
-1.94688712223647e-05
-5.08283164049272e-05
-5.03276503182848e-05
-5.88798172719016e-05
-3.82145161580742e-05
-1.69898401057698e-05
-5.27290179546445e-05
-1.76645521838269e-06
3.17974056172211e-07
-3.66793083104573e-05
-2.10667801710269e-05
-4.72047912014321e-05
-4.05915224314223e-05
-4.51272033323705e-05
-1.55313705880009e-05
-5.98768816537818e-05
-3.972105865898e-05
-2.27239249970721e-05
-1.95663435186273e-05
-3.61463816904481e-05
-3.31353680232753e-05
-2.71973185537669e-05
-2.54357909918641e-05
-3.76648655761794e-05
-2.35892238713027e-05
-3.48170269579375e-05
-2.0538528264276e-05
-2.63483218109628e-05
-3.31432293162887e-05
-3.26314113906415e-05
-3.2557466719197e-05
-4.77265783824861e-05
-2.80149747026101e-05
-1.54498377858664e-05
-5.86799266879124e-05
-2.85291349576606e-05
-3.50571151715419e-05
-4.48884662476424e-05
-4.8437500452962e-06
-1.11441085960996e-05
-2.22553068663294e-05
-3.96827467107077e-05
1.17129786169451e-05
-5.3877609921949e-05
-1.05389624844135e-05
-2.86894641968822e-05
-3.65092561535307e-05
-9.59108713903903e-06
-2.52873509229919e-05
-1.00773626515787e-05
-2.4843590172704e-05
-4.5713370083263e-05
-2.24865453078805e-05
-1.54290924073333e-05
-4.27709902995745e-05
-4.14102054691518e-05
-2.45147738423002e-05
-2.92681749285695e-05
-2.89970298221623e-05
-2.40193649027936e-05
-2.81106005445895e-05
-4.88007386054945e-05
-3.32790506386356e-05
-5.24461539458639e-05
9.48133200500851e-06
-4.4274703044516e-05
-2.38346609529976e-05
-8.28316153449923e-07
-2.79733672434722e-05
-5.81243604328631e-06
-4.49559040289863e-05
-1.24449078162733e-05
-8.44210733562537e-06
-2.37565964256947e-05
-4.61510919556984e-06
-2.70518758437222e-05
-1.38938453390153e-05
-7.3618938692817e-05
-3.57248385444177e-05
-2.05339501008384e-05
-3.73585277505641e-05
-2.49067224316601e-05
-5.85061008157706e-05
4.34497473153226e-06
-2.44621344184238e-05
-2.56806620426783e-05
2.60526843999546e-07
2.21961358512952e-06
-5.10966483963267e-05
-4.17030290057786e-05
-4.49201854123345e-05
-3.03798557101123e-05
-4.5325266251223e-05
-2.26901294286868e-06
-1.56804882065177e-05
-3.95917688335249e-05
-6.29706505884303e-05
-4.93114698003328e-05
-1.70679755259468e-05
-2.87417743369707e-05
-2.36054987178359e-05
7.79730366682958e-06
-5.92605164655887e-05
-2.85641488609253e-06
-3.82786726633962e-05
-2.59475010452707e-05
-2.6465600030574e-05
-1.32674481629068e-05
-3.31087035219145e-05
-2.26928427126302e-05
-1.52802283950516e-05
-3.38102899609297e-05
-3.55786372176691e-05
-2.6400130584384e-05
-1.68494780918039e-05
-3.94523558620086e-05
-1.76251997540916e-05
-4.7395024202239e-05
-5.38060793906328e-05
-9.55290667301936e-06
-3.3805861106195e-05
-2.25647027097716e-05
-2.23087224608941e-05
-4.4133968364933e-05
-3.76484914522745e-05
-1.02731899495452e-05
-6.44317863423572e-06
-4.99975540605445e-05
8.46183065760126e-06
-1.12118869952197e-05
-5.38112702441777e-05
-2.67354195508983e-05
-1.57831522159881e-05
-3.45103307855443e-05
-3.41338082631307e-05
-5.45761497820575e-05
-4.46066739877016e-05
-6.11747159368153e-06
-3.52058518069347e-05
-2.92562735176928e-05
-2.76162045549873e-05
-2.72846724911937e-05
-2.32944031237168e-05
-1.96896989578311e-05
-4.22275176710073e-05
-3.16572727531286e-05
-2.28329098758783e-05
-3.4422174167792e-05
-4.26287085703003e-05
-2.36830630807252e-05
-1.93722541545923e-05
-2.04199279090214e-05
-2.5597056624236e-05
-4.44898748042759e-05
-1.54524057948074e-05
-3.42077142649015e-05
-3.29753301236135e-05
-3.38772507674965e-05
-2.11120436255108e-05
-6.32130536424379e-05
-4.64093578914357e-05
-1.27798961895957e-05
-2.87806994725364e-05
7.66859762774896e-07
-2.88010841630071e-05
-3.87049837970833e-05
-1.99503463905629e-06
-2.46339885389692e-05
-2.93877118730998e-05
1.15311082641544e-06
-5.61467627079105e-05
-3.87395882075471e-05
-2.42311071237587e-05
-5.24620337610955e-05
-5.33360687085724e-05
-5.15832937197384e-05
-7.52134965763871e-06
-1.61382949521665e-05
-2.95279892669518e-05
-2.41664394682076e-05
-3.1450694901617e-05
-1.87909079595745e-05
-2.85557245108215e-05
-1.52913805064803e-05
1.94375393561678e-06
-3.9669164667887e-05
-4.16517220743046e-05
-2.27636551654244e-05
-8.87124535254502e-06
-1.49278456846196e-05
-1.08841635789385e-05
-4.68324162755492e-06
-5.18519387727657e-05
-3.06009190416727e-05
-4.67847774712406e-06
-4.67477549972124e-05
-2.88041808081427e-05
-1.76138392244601e-05
-3.70030804958166e-05
-2.41285259072305e-06
-1.44812674845412e-05
-2.00602237287139e-05
-3.66181925073489e-05
7.16826431595966e-07
-3.42740048283896e-06
-2.61882375121759e-05
-4.21678534942506e-05
-2.96469938950835e-05
-3.95013034224443e-05
-2.3424211987033e-05
5.87403404521537e-06
-3.74133295251529e-05
-1.21640819471476e-05
-4.12533910055831e-05
-1.14661719043406e-05
-1.45693916811151e-05
-1.59416187498067e-05
1.20330851556415e-05
-4.03137211491338e-05
-1.64919855738697e-05
-2.12738953890374e-05
-1.81801067482573e-05
-1.79485872399412e-05
4.11100828199719e-06
-7.96645192586271e-05
-2.71802383258637e-05
-5.5786445225519e-05
-5.51133886033556e-05
-3.15178144350698e-05
-2.63711863578455e-05
-2.90278865641044e-05
-3.95113158749893e-05
-3.69848386766167e-05
-5.41442601357473e-05
-3.16756060054601e-05
-3.331813775891e-05
-4.39749727677121e-05
-3.08991841307939e-06
-2.48552672409935e-05
-2.8954113912325e-05
-3.61509869151487e-05
-1.94735348749457e-05
-2.7607425049018e-05
-3.35537515065595e-05
-1.11186515146599e-05
-2.2346808649948e-05
-2.79748967901595e-05
-5.37032348667801e-05
-4.48276601908815e-06
-4.2704885799425e-05
-2.26842047296127e-05
-3.52413212914037e-05
-5.1329552351973e-05
-2.97424921921064e-05
-2.92430853771354e-05
-5.00910919577611e-06
-3.88033778499273e-05
-2.01892516859581e-05
-2.33756761417532e-05
-2.27692939786072e-05
-1.19109121129117e-05
-1.1663762384309e-05
-3.89653125465007e-05
-6.24295330138882e-05
-1.29304494213495e-05
-4.61944135217283e-05
-3.49643600557828e-05
-3.72228290524546e-05
-2.43365019267363e-05
-3.57671311877097e-05
-1.26633275375785e-05
-1.96446707694949e-05
-4.19889347960905e-05
-4.32424784215026e-05
-3.93729407140133e-05
-4.47899621060729e-05
-4.55242407241774e-05
-1.1382298508068e-05
1.65518972040884e-05
-2.40104489067108e-05
-2.71446318317343e-05
-3.6937557895465e-05
-1.79369396961287e-05
-5.34268554627858e-05
-4.36305325504741e-05
-3.37341875758789e-06
-4.21100451641412e-05
-1.9293867708127e-05
-2.63131881315385e-05
-4.61280465598919e-05
-6.20002854194236e-05
-3.36123198609815e-05
-4.2738290763311e-05
-2.46650799689099e-05
-5.70712237785545e-05
-3.43274457052327e-05
-2.91615314805558e-05
-3.67627496285202e-05
-2.290588212901e-05
-5.96057649108921e-05
-3.97045114189032e-05
-4.86659147252872e-05
-3.45205365652177e-05
-3.05609531597073e-05
-3.83709823455535e-05
-6.05495314277411e-05
-5.00152813020594e-05
-3.17892481698849e-05
-9.51725450989025e-06
-3.81048287610547e-05
-5.33125464900806e-05
-1.892933380694e-05
-1.49564197409681e-05
-5.10736646609237e-05
-1.34394931595139e-05
-1.85631671276198e-05
-2.46247813542063e-06
-2.17618867839132e-06
-4.18969676093356e-05
-5.8569665654787e-05
-6.05618091834323e-05
-3.69495135814148e-05
-6.58200999475324e-05
-3.53948607117637e-05
-2.86334809790495e-05
-1.01521842100318e-05
-2.82296550086162e-05
-3.76775783883766e-05
-2.7670295370954e-05
-5.6372604303103e-05
-3.81747037501606e-05
-4.04137411967185e-05
-2.3568321698004e-05
-4.77427882822507e-05
-1.73415048111585e-05
-2.26649628866706e-05
-1.96772425694485e-05
-1.42052403859522e-05
-3.46595575949977e-05
-2.34623648244315e-06
-1.93213035675091e-05
-1.97725753953678e-05
-1.61989995000822e-05
-2.04839450586426e-05
-1.85124464342344e-05
-2.91858598921516e-06
-3.07758067800625e-05
-8.67679234980172e-06
-4.98845247527149e-05
-4.00871316700625e-05
-2.27350943672364e-05
-4.56916158980355e-05
-5.37731611235891e-05
-3.19322273705044e-05
-4.8914696674538e-05
-3.57554678282901e-05
-4.5503812498114e-05
-4.19263694500308e-05
8.03544130702047e-06
8.19760862988113e-08
-4.48166439808834e-05
-1.0555199560715e-05
-8.95141651895503e-06
-1.67716671444275e-05
5.24353624167527e-06
-1.77441817888617e-05
-2.57721650677449e-05
-4.36589484097972e-05
-2.00021181244771e-05
-6.14994614339531e-05
-1.92019714130144e-05
-3.53449868258663e-05
-5.24622076170679e-05
-3.91112414805672e-05
4.48043478152985e-06
-2.14888384712033e-05
-2.83845288411841e-05
-2.94195749120275e-05
-1.84180213057035e-05
-1.96712739850056e-05
-5.09048728584721e-05
-3.0415538523081e-05
-3.39723712728e-05
-1.4587995471697e-05
-4.37737633684086e-05
-3.51416139490158e-05
-2.58650098715468e-05
-3.88490447115265e-05
-1.83945247227558e-05
-5.02910587923064e-05
-4.24496686847382e-05
-4.43729404745958e-05
-3.69660483058329e-05
-2.13032936067309e-05
-1.47300505155551e-05
-4.96653262569214e-05
-5.9943777504201e-05
-1.87088851709648e-05
-4.30802926767973e-05
-1.87149154046708e-05
-4.35273958406247e-05
-3.71274789885018e-05
-7.67855540396019e-06
-2.40696809566371e-05
-5.8699689992258e-05
-4.42760852460081e-05
-4.91799023313342e-05
-2.21607802088606e-05
-2.53112958744128e-05
-1.63519970458709e-05
-9.31650517539512e-06
-3.70815818527249e-05
-1.68555654523948e-05
-4.29309193697586e-05
-2.20832434777738e-05
-3.39754867249399e-05
-2.35280113507777e-06
-1.96249785149579e-05
-6.11849885801666e-06
-5.48920789587405e-05
-3.8780916355383e-05
-2.83656528359008e-05
-4.95167930495011e-05
7.34595982661775e-06
-3.09633898705502e-05
-3.15246007687264e-05
-3.69132717787873e-05
-4.55601402963896e-05
-4.32223389425644e-05
-3.49182508606727e-05
-1.17830875069426e-05
-3.8684563733042e-05
-2.82433245638537e-05
-4.67837868687354e-05
-2.5061740003392e-05
-3.52454330575139e-05
-3.42768068032572e-05
-5.00988760791876e-05
-3.74162496858059e-05
-1.29010632049894e-05
-3.65378177680874e-06
-2.95142564775907e-05
-1.94894078685257e-05
-2.90561802362376e-05
-1.78202180811104e-05
-1.27368154349575e-05
-3.00794931277767e-05
-1.15994031194583e-05
-1.36191893691922e-05
-4.20513492039192e-05
-2.21731954774161e-05
-2.30056284098935e-06
-4.63166750506148e-05
-3.32297983983658e-05
-1.70879855870041e-05
-2.65657826843577e-05
-4.7421758148888e-05
-1.48399184836063e-05
-1.08663513022553e-05
-2.28306285764379e-05
-9.17723485634128e-06
-3.93521225116759e-05
-4.27521597193936e-05
-3.23467841317806e-05
-4.33690217013437e-05
-1.288505544825e-05
-1.10786478546386e-05
-4.51540700756405e-05
-4.18288484059674e-05
-3.25899453311826e-05
-3.18515834279952e-05
-5.67825798147908e-05
-2.03879815327511e-05
-1.28275811069437e-05
-2.45415879593436e-05
-4.12660357229477e-05
-5.43171163660906e-05
-4.94709099898062e-05
-6.26936324422392e-06
-3.28400828426274e-05
-3.83781196690924e-05
-5.62256805902612e-06
-3.41943439400895e-05
-4.33176227542343e-05
-2.85771339736057e-05
-2.62084795038446e-05
-1.83292933463028e-05
-5.10095035639044e-05
-3.80193680783515e-05
4.03341957486518e-06
-5.36761668014126e-05
-4.27365172599166e-05
-1.97123199467415e-05
-3.02057898574622e-05
-1.44331908208367e-05
-5.66183310312005e-05
-9.25163535907651e-06
-5.07293297259711e-06
-3.37450937496998e-05
-2.95961542025346e-05
-2.42879655058213e-05
-2.06132042397225e-05
-2.74991708044048e-05
-3.86284559147669e-05
-1.44871108000392e-05
-2.5088839473963e-05
-3.1493370189628e-05
-1.04555605156279e-05
-3.7356741967135e-05
-6.23097532931805e-05
-3.32761505627317e-05
-1.51876810712753e-05
-1.9501116628715e-05
-5.68315457567964e-05
-5.20073886219041e-05
-3.85314916710806e-05
-3.43156582404869e-05
-6.18791806734469e-06
-6.77675097135972e-05
-8.06820247324777e-06
-1.592816581487e-05
-1.76176370518645e-05
-7.63902490057943e-06
-2.70437108853342e-05
-2.27257402184119e-05
-2.8078075623099e-05
-3.02612125203666e-05
-5.18834374433454e-06
-4.21087776860593e-05
-5.2853494922163e-05
-4.03306449299784e-05
-6.21510174284694e-05
7.00184033065534e-06
1.97968734624043e-06
-2.85365339018091e-05
-4.77271166211821e-05
-2.38907726152731e-05
-2.43816886591773e-05
-3.62393360385767e-05
-4.29653664477711e-05
-3.02386924359373e-05
-4.44760716485968e-05
-5.78869329123189e-05
-1.89575696329819e-05
-3.61577555266345e-05
-2.29441507309442e-05
-5.1571230313177e-05
-4.28977752801019e-05
-5.86041008319993e-05
-1.50160606755492e-05
-4.66689628482685e-05
-1.13759573135582e-05
-1.91855890223617e-05
-2.90976823033986e-05
-1.6002586248599e-06
-1.88829386966872e-05
-2.79771200635344e-05
-5.33212098988055e-05
-3.89666297113169e-05
-1.63707971672043e-06
-1.84094279329245e-05
-4.06395314002847e-05
-2.24206068831297e-05
-2.62669438390954e-05
-3.96951551675204e-05
-1.06992838425173e-05
-3.14762770506732e-05
-4.31412938708295e-05
-4.45289549884993e-05
-2.13117608941679e-05
-2.62594061287131e-05
-8.3054193090591e-05
-1.32465535054769e-05
-2.2959680189769e-05
-4.77619458083461e-05
-5.10610436618684e-05
-1.9950439739367e-05
-1.48184796079646e-05
-2.9752114720292e-05
-3.78022113016822e-05
-2.61520567388404e-05
-7.17566863967137e-05
-3.77012264378769e-05
-1.98493674965279e-05
-5.45358217756951e-05
-2.68193382581848e-05
-5.28824312573749e-05
-5.8783460277562e-05
-2.49351310342778e-05
-3.2915683328461e-07
-2.02795172083653e-05
-3.97457299566027e-05
-1.2330806561762e-05
-2.22478749182195e-05
-5.35994118661769e-05
-2.70904135415992e-05
-5.96200707589425e-05
2.57689043581628e-06
-4.84805126927511e-05
-4.91568161626372e-05
-2.60557949696867e-05
-3.52415402572395e-06
-3.90796782932219e-05
-2.60827789177979e-05
-4.49009299592726e-05
-2.21817916644043e-05
-1.47518249386765e-05
-3.26986746006112e-05
-3.07485735313166e-05
-4.65684547609238e-05
9.37769517132726e-06
-1.2873192404586e-05
1.1060201501936e-06
-3.99792378789494e-05
-3.54865005278626e-05
-4.49118779913534e-05
-2.14396918154214e-05
-5.19390884613509e-05
-1.19651463963404e-05
-2.01322045109712e-05
-7.97314502742952e-06
-2.5908119208205e-05
-3.44040898496627e-05
-1.86612075573689e-05
-1.65187992008993e-05
-2.78226300491666e-05
-4.59458998331725e-05
-9.40910311034434e-06
-1.11718676849642e-05
-2.54384927411446e-05
-2.88926925619139e-05
-2.13848776110532e-05
-2.08515591965826e-06
6.4203840436833e-06
-4.58262960067621e-05
-2.94694079336818e-05
-1.67099598188302e-05
-5.26774078230294e-05
-1.52876497220152e-05
-7.24706395002984e-06
-2.48076399537476e-05
-4.89078985332343e-05
-1.10438253645461e-05
-4.41060354561144e-05
-2.63804857395666e-05
-2.10416047694604e-05
-2.71834293961293e-05
-4.61550340949956e-05
-5.04032529674394e-05
-7.1562087420199e-05
-4.73848882739631e-05
-2.68683818209024e-06
-3.89711037851755e-05
-5.19820409701182e-05
-7.10754009713591e-05
-3.56748969009739e-05
-2.28858174624574e-05
-2.62622008836571e-05
-2.40773892752276e-05
-1.52654869053025e-05
-6.26061479920844e-05
-2.50786036051224e-05
-3.835819489441e-05
-2.64519028378096e-05
-4.1499088454332e-05
-6.2994951046542e-06
-3.9925407755517e-06
-2.62161826337344e-05
-5.40690279081855e-05
-4.9153546426918e-06
-5.97510473063648e-05
-2.69232008954353e-05
-3.033558004839e-05
-3.56806312314903e-05
-1.79418339227426e-05
-5.37031619152001e-05
-8.98864074591422e-06
-4.29231949304161e-05
-4.42740770870416e-05
-2.6013459935922e-05
-3.51571630480212e-05
-1.7716965163683e-05
-2.4392469963572e-05
-1.1827316574157e-05
-1.58464737995004e-05
-2.94327082302094e-05
-3.83859641452261e-05
-5.98241146700582e-05
-3.82954815095468e-05
-6.83217520411237e-06
-4.74753143044566e-06
-1.84653765694542e-05
7.64004082466268e-06
4.82945073527466e-06
-3.83555922329304e-05
-3.72397305936307e-05
-3.09741031376206e-05
-4.04098357096475e-06
-4.40827062348037e-05
-2.41748973998061e-05
-2.83875884534373e-05
-1.86775697442164e-05
-1.59752497947896e-05
-3.46864884556368e-05
-5.41253291134356e-05
6.6684911868488e-07
-3.70555515325249e-05
-3.34518981399711e-05
-4.04721822158964e-05
-2.50385069559856e-05
-2.77280183154901e-05
-7.24771594023845e-05
-5.52822424313113e-05
-4.83050398735765e-05
-3.17942794056189e-05
-2.6422851351416e-05
-2.43411791202981e-05
-2.13788187703732e-05
-5.71443541429273e-05
-5.35211839116952e-05
-5.25490558146848e-05
-5.00805903910156e-05
-2.72995671241185e-05
-2.09043372278151e-05
-3.19564539675096e-05
-7.28634141687535e-06
-3.95583294842593e-05
-4.64582346895442e-05
-3.66650477344746e-05
-3.31018234192128e-05
-2.46342346204969e-05
-2.02867962023412e-05
-1.07133785666255e-05
-2.91536186469974e-05
-1.9318891042546e-05
-2.20116023247569e-05
-2.24153424237961e-05
-4.08337773995529e-05
-1.57117583961181e-05
-4.37058925351238e-05
-3.06233712462912e-05
-3.92970020952003e-07
-1.12287141116117e-05
-5.64391608900912e-05
-5.09897013825042e-05
-6.29431841772438e-05
1.00566140512836e-05
-2.15425640804894e-05
-2.08569986831962e-05
-4.14446249847471e-05
-1.54810851756681e-05
-4.30198613996598e-05
-2.0584329913855e-05
-2.58463724393351e-05
-3.30427116314418e-05
-5.03642979119481e-05
-5.65238876508239e-05
-2.30330463990805e-05
-3.59614445899535e-05
-2.88729525063413e-05
-4.30128895037319e-05
-9.94210201653696e-06
-3.47217068789401e-05
-5.2966574991377e-05
-3.34989993665786e-06
-3.61725410457205e-05
-4.34299313094788e-05
-8.63632674673754e-09
-4.01128511170663e-05
-2.92600090137346e-05
-3.73289236689719e-05
-3.77434576682889e-05
-3.28463950336702e-05
-2.61924988919258e-05
4.52799843179094e-07
-4.1572898917857e-05
-1.89005932124879e-05
-2.83370311613654e-05
-2.52524395846985e-05
-1.66188896868502e-05
-4.54065716010525e-05
-2.73784251239865e-05
-2.12907022455308e-05
-1.76043894934542e-05
-2.35069241367632e-05
-1.78486044446419e-05
-5.80005179363126e-05
-2.55262640209105e-05
-2.3004215043166e-05
-2.27195608923618e-05
-3.28952908951633e-05
-3.64052685304912e-05
-2.45240208898958e-05
-3.22706320780272e-05
-3.2846496192297e-05
-5.68509822600066e-05
-3.03731489334678e-05
-9.67519155363151e-05
-6.25240800625742e-05
-1.20153436166921e-05
-4.33800000441909e-05
-3.41905506286624e-05
-4.8533651111764e-06
-5.14564446901808e-05
-4.96698495687844e-05
-1.7090167389803e-06
-1.85665234502713e-05
-2.12753413397252e-05
-1.67577451679375e-05
-3.13443415558398e-05
-1.28839365911834e-05
-3.69676866985914e-05
-3.08413606700087e-05
-9.13408686788542e-06
-4.0695948086131e-05
-2.01206569723689e-05
-3.80102395359674e-05
-3.40347673352526e-05
-3.13319939946877e-05
-4.79582637764276e-05
-1.60835479148413e-05
-4.67274168132179e-05
-2.63390320165595e-05
-2.77657218829824e-05
-2.47750531146704e-05
-5.10274729529787e-05
-2.58316249780038e-05
-1.68233540044543e-05
-5.53855389062329e-06
-1.00231456033873e-05
-3.26656906572618e-05
2.22135787809202e-05
-1.73936175410334e-05
-6.49898168125775e-05
-8.5358940311615e-06
-4.41319474814343e-05
-4.23930730426819e-05
-3.98184582637141e-05
8.43389575659472e-06
-9.5104247736788e-06
-2.79329472823242e-05
-3.78251008923209e-05
-2.96854190533035e-05
-2.70707107244388e-05
-2.43147446123777e-05
-1.98237564995768e-05
-2.7199902179022e-05
-1.77814782221853e-05
-1.8923097863743e-06
-2.28423001998465e-05
-2.30733035535635e-05
-4.25425274141849e-05
-4.03708439351545e-05
-2.4465199842722e-05
-3.01447520356681e-05
-2.63872252679603e-05
-4.87402951415054e-06
-3.024691714491e-05
-3.86047970412141e-05
-3.63302512933776e-05
-2.41371851243025e-05
-6.41459993621761e-05
-2.34187161319301e-05
-4.58182850526027e-05
-2.28942883492015e-05
-1.77053012198587e-05
-3.00488203414581e-05
-3.20557741961891e-05
-1.19458252893701e-05
1.02361158405269e-05
-2.57665091851581e-05
-4.05946581975029e-05
-3.00531967282407e-05
-2.76144389397262e-05
-5.24324862336322e-05
-2.39981709275439e-05
-3.12809688144878e-05
-2.91727913242715e-05
-1.08047021811067e-05
-3.81923898032397e-05
-3.75434700383669e-05
-2.26753379581813e-05
-6.08427774603715e-05
-1.77301489567846e-05
-3.47010042354743e-05
-4.5469283499125e-05
-2.56804522193479e-05
-2.75937690850627e-05
-2.35974296261679e-05
-1.57095137327613e-05
-6.5167971515035e-05
-4.18442011142205e-05
-5.36894790325969e-05
-3.70374622309655e-05
-3.80175749513224e-05
-3.53676133970696e-05
-4.7401850137299e-05
-1.31247074170755e-05
-7.11489207713832e-05
-1.62260219674235e-05
-3.52295708757686e-05
-2.98379029185017e-05
-3.63576876882012e-05
-1.20211098152589e-05
-1.92612083440363e-05
-4.88939296007645e-05
-3.40525471848086e-05
-3.24419147384133e-05
-2.57300200252237e-05
-4.39608665390758e-05
-2.46461931507839e-05
7.46003295453204e-06
-3.19864142784915e-05
-3.32830326990809e-05
-2.51055050107778e-05
-2.76767241756769e-05
-1.92097973747891e-05
-4.0717280059905e-05
-3.99585332146567e-05
-8.55164149791202e-06
-3.0359684080972e-05
-3.8692304122388e-05
-1.3364192598661e-05
-2.53798305346886e-05
-5.55250632651424e-05
-6.27219217158921e-06
-2.3054070267242e-05
-3.26164788576847e-05
-2.97018659971982e-05
-4.49864267228614e-05
-2.33731354685559e-05
-5.04036003096922e-05
-5.05788803625473e-05
-4.84521721255392e-05
-3.40849158384668e-05
-3.47429772085289e-05
-1.9436330901673e-05
-3.96758982803397e-05
6.45900925766085e-06
-4.30899709754771e-05
-2.36184245994701e-05
-4.50215615091144e-05
-3.48066592348557e-05
-1.8506345025277e-05
-3.00002192506055e-05
-7.91356203546184e-06
6.54216040784381e-07
-1.87836075574903e-05
-4.06817962710046e-05
-1.15892046182774e-05
-1.34743469591341e-05
-3.44746083907243e-05
-6.63629663135895e-05
-2.52518782232563e-05
-1.57662829693032e-05
-4.04087303701989e-05
-5.54206421759213e-05
-2.53902742677647e-05
-2.87096553539207e-05
-4.12460296417101e-05
-3.07236737083055e-05
-3.99409999025976e-05
-2.56504547318819e-05
-3.0559756171384e-05
-3.27414775925373e-05
-4.30530986861113e-05
-3.09193077063002e-05
-2.54205697006115e-05
-2.28576493647308e-05
-3.96330091459812e-05
-1.16521813386714e-05
-2.60556698713836e-05
1.57678310893903e-05
-3.66662447101112e-05
-8.72660878684122e-06
-4.13892343917272e-05
-2.17414792679424e-05
-3.09504622026633e-05
-4.74464116137891e-05
-9.35020836338201e-05
-4.00652004588624e-05
-4.51205307342705e-05
-3.9585314882004e-05
-1.98959393638445e-05
-3.10522203251017e-05
-2.4094666239881e-05
-1.38516126810857e-05
-1.8097289304181e-05
-3.08585069234243e-05
-3.67076021512399e-05
-4.22671755804292e-05
-4.60959515198308e-05
-2.15349889984345e-05
3.24032718779864e-06
-4.06762651043463e-05
-2.69572394386042e-05
-2.71065833731911e-06
-9.16435676928378e-06
-3.26956827213632e-05
-3.61318536821967e-05
-1.36385817094723e-05
-5.99726346675878e-05
-3.61541401022316e-05
-3.00926865699258e-05
-4.90364537223366e-05
-1.23315606282462e-05
-3.41624494809535e-05
-1.395971783175e-05
1.17404107531473e-05
-3.06336309686524e-05
-4.35772421178347e-05
-2.56083450782086e-05
-3.91684547358714e-05
-2.90746107194708e-05
-3.44485137254921e-05
-5.31204862590601e-05
1.88286614585203e-05
-2.7067795946851e-05
-1.28819809092221e-05
-2.17844965923614e-05
-3.08065781685472e-05
-1.68463479282224e-05
-8.35170241366998e-06
-2.19911602350902e-05
-2.79658889295302e-06
-3.16832802743477e-05
-2.1107798885402e-05
-3.28887051014839e-05
3.22642064879072e-06
-3.47702691475987e-05
-4.2439010735797e-05
-2.30900107577435e-06
-1.82210659628741e-05
-3.67397841812402e-05
-1.1235030297335e-05
-2.36316549946136e-05
-3.6867583392882e-05
-1.68082346943149e-05
-6.02922480683497e-06
-6.81396174175389e-06
-3.03815953134699e-05
-1.31184379887221e-05
2.12388413288345e-06
-2.71755105692148e-05
-3.36913173801856e-05
-3.34421103294054e-05
-2.97639754527023e-05
-3.75156712836734e-05
-3.424205759215e-06
-1.76878578973372e-05
-2.89120901025755e-05
-2.65900004961875e-05
-4.25696255873545e-05
-2.8838221340612e-05
-1.84656564244164e-05
-2.75440360685407e-05
-4.7050206197616e-05
-2.44926514176759e-05
-6.99485865074982e-05
-6.15947051108825e-05
-5.02517640389997e-05
-1.46332172291766e-05
-3.27404069379256e-05
-3.98345237971182e-05
-1.21265061138489e-05
-7.05765774796454e-06
-3.56712931064952e-05
-3.1881417226916e-05
-4.17961290356255e-05
-1.55675648132253e-05
-3.77169424146953e-05
-2.93554415281002e-05
-5.82084662910223e-05
-1.08423556327709e-05
-6.48538653046056e-05
-1.96726301883422e-05
2.68451233825085e-05
-4.20627258974489e-05
-3.0997198867068e-05
-5.13448597554616e-05
-4.58956951366967e-05
-6.22576649413401e-05
-3.18320441922187e-05
-4.77946424926186e-05
-1.63800131068637e-05
-1.64019438345634e-05
-1.50663496652409e-05
-1.15531853290959e-05
-2.86294355731412e-05
-2.6681735042834e-05
-3.73497494746359e-05
-4.50962718161705e-05
-3.93015684062123e-05
-2.98652079455435e-05
-1.27481296759301e-05
7.7318383829797e-06
-1.79436661268046e-05
-5.1675957273907e-06
-7.65891754794361e-06
-4.0108945041393e-05
-4.87813120154788e-05
-3.52918990229376e-05
-5.04140573273276e-05
-4.45590093501178e-05
-2.32684066128259e-05
3.14012763801535e-06
-2.82042386472374e-05
-3.19250776685074e-05
-4.78050385194901e-05
-1.97927343811409e-05
-2.835359180658e-05
-4.2623672237166e-05
-3.67596976152378e-05
-2.41825166338834e-05
-3.63732123444484e-05
-1.604359457831e-05
-1.26804120136887e-05
-8.9073688036367e-07
-3.76102723700656e-05
-1.14555204332674e-05
-2.16017904964776e-05
-2.55886176676571e-05
-4.9862267673303e-05
5.8664136945278e-06
-2.43267036620917e-05
-3.66649126921569e-05
-4.1846337042312e-05
-3.71388604977526e-05
-2.12535242868119e-05
-5.83711801472512e-05
-3.23978199388042e-05
-4.53718850464935e-05
-4.18316900380788e-05
-1.95112584832042e-05
-2.58780705124406e-05
-5.46977910758121e-05
-4.0447126606936e-05
-6.40551507386051e-06
-3.77104055191749e-05
-2.7383480778358e-05
8.06198952082094e-06
-2.11918172460929e-05
-6.10696112655555e-05
-2.06473763413921e-05
-3.65041586307423e-05
-5.30310792336608e-05
1.63455506929948e-05
-3.27127015859913e-05
-1.30268995421919e-05
-4.5793432332269e-05
-3.50578218624091e-05
-2.32454351939945e-05
-5.45213876783335e-05
-3.90906961244413e-05
-3.57457284056016e-05
-4.9240386830077e-05
-2.00460873671263e-05
-9.51687812634095e-06
-4.5521119969886e-05
-6.06280163099196e-05
-9.04707490141212e-06
-4.24122792013562e-05
-3.80183046040932e-05
-2.79857986330815e-06
-3.7680531409273e-05
-4.1480872058417e-05
-2.82797608185864e-05
-4.82413200806797e-05
-2.61088302900903e-05
-2.30797010448422e-05
-3.16960241664377e-05
-1.33775913869217e-05
-1.79936357923338e-05
-2.81643306593622e-05
-9.16271444546471e-06
-3.93057177439607e-05
-4.11970741613293e-05
-5.64910645953223e-05
-2.45623521521814e-05
-3.08752860381183e-05
-3.91200430286311e-05
-2.03537778500308e-05
-1.94275504919813e-05
-2.9595003069087e-05
-1.54592477018135e-05
-2.80446666420244e-05
-2.12603520938236e-05
-2.92054080702355e-05
-7.97469424790552e-06
-3.70211100850334e-05
-4.71625372396286e-05
-2.34943826421039e-05
-1.21980715517651e-05
-2.79206415511126e-05
-3.91138516728542e-05
-3.46719376251438e-05
-4.9399847308125e-05
-2.98377725561671e-05
-7.613151570533e-06
-4.78362999644224e-05
-4.00991718171805e-05
-3.90947431628278e-05
-2.60708329174505e-05
-5.17294849485125e-05
-3.24445881666258e-05
-2.15190304627298e-05
-5.74265240421522e-05
-5.1346858603658e-06
-1.44748633907619e-05
-3.57802972517061e-05
-3.59565083071381e-05
-3.72063198159673e-05
-2.30485727224895e-05
-1.23834129165483e-05
-2.13422070545759e-05
-2.93779577058133e-05
-9.13100018564434e-06
-2.77131871857999e-05
-4.73526746062691e-05
-3.01893301763231e-05
-3.84696007087696e-05
-4.56589199637519e-05
-3.24549468361266e-05
-3.78784551397165e-05
-1.74703474146742e-05
-5.74129427486251e-05
-1.3652174633833e-05
-2.95718041759363e-05
-3.72627314497126e-05
-2.89370328915241e-05
-1.39112201048843e-05
-4.41748003784193e-05
-1.11894701848321e-05
-1.7241906512742e-05
-2.8393455895209e-05
-2.0486660538266e-05
-2.5383795479991e-05
-3.84288211491106e-05
-1.58286862890287e-05
-5.44483119954568e-05
-4.01829469953352e-05
-5.46674220515697e-05
-7.94969321932859e-06
-1.35355199340175e-05
-4.87951754920562e-05
-2.63236983969766e-05
-1.97211410210266e-05
-3.86514288115027e-05
-7.62753604217822e-06
-1.91314138067632e-05
-3.57117727645945e-05
-1.70871597505044e-05
-3.17061970487432e-05
-2.42075268517319e-05
-1.66077990016856e-05
-8.68318466807896e-06
-8.53938411113738e-06
-2.88682786244787e-05
-2.04863805612228e-05
-6.44198136031601e-05
-2.61897221836899e-05
1.21314094483316e-05
4.351446419715e-06
-5.14749013299917e-05
-2.94542990916523e-05
-2.95016239802065e-05
-1.90081409732281e-05
-2.97850228062793e-05
-5.38060476957364e-05
-6.30002233323968e-05
-3.47841471927243e-05
-5.69049765632682e-05
-1.72150771373273e-05
-2.35686232931549e-05
-4.75580727813888e-05
-1.43825144078727e-05
-2.19023321989007e-05
-1.51339221983443e-06
-2.30735262420458e-05
-4.7939136140566e-05
-1.55467274988008e-06
-3.60322316934115e-05
-3.73620423410016e-05
-4.39720671647726e-05
-3.00665273419925e-05
-1.33735176249069e-05
-4.02022581623442e-06
-4.04177936031199e-05
-3.62552201920566e-05
-3.09785378473716e-05
-5.51797568731413e-05
-3.96299794355819e-05
-1.56959566797692e-05
-5.23724857475972e-05
-8.08863676837029e-07
7.5399092269207e-06
-2.49127020917901e-05
-2.47374093711658e-05
-5.46271219046445e-05
-1.703112727368e-05
-3.0567255223034e-05
2.63145604532358e-07
-4.91889574818237e-05
-2.49043621806604e-05
-5.49391417265989e-05
-4.24880709871732e-05
-3.90981629150239e-05
-2.02570055941551e-05
-1.90842115146521e-05
2.92162713560898e-06
-4.10283434687675e-05
-1.39502379839688e-05
-7.74183997948549e-06
-6.37818104886224e-06
-4.51556290613117e-06
-1.30188434695866e-05
-2.09847156263211e-05
-1.80101055547354e-05
-5.15792228076246e-05
-5.92076719926225e-05
1.07204414809548e-05
-3.51906794331511e-05
-2.85402991196293e-05
-5.39961828875457e-05
-4.22474953802136e-05
-2.18183474658655e-05
-2.7893876843485e-05
-4.47029596360233e-05
-2.4709274633139e-05
-6.08046423663969e-05
-7.16519409740889e-05
-4.80249413112314e-05
-6.07080110878667e-05
-5.97146904954681e-05
-2.36888753793608e-05
-3.63424653483869e-05
-8.3139910810046e-06
-3.44528103394142e-05
-9.20138444678031e-06
-5.08525500113481e-05
-5.94485438197861e-05
-4.75587700706062e-05
-4.99515004947412e-05
-4.54126213386727e-05
-4.85788184003291e-05
-3.2068980456391e-05
-2.26721947992984e-05
-4.54580714459315e-05
-5.48658282466077e-05
-1.52692494454811e-05
-1.6063951234525e-05
-3.08618093677005e-05
-3.30973911142837e-06
-4.06509109954181e-05
-2.87563308818187e-05
-2.64448389837087e-05
-5.19717203655197e-05
-4.77027124232941e-05
-2.70203782732739e-05
-3.38387328568772e-05
-4.97781296596302e-05
-3.66079818741538e-05
-2.13210550616109e-05
-4.58283101775654e-05
-4.81036708808238e-05
-4.11753171615641e-05
-4.17624617361374e-05
-1.53421811643928e-05
-4.01398490232441e-05
-2.25203410063041e-05
5.91449125165614e-06
-1.82954932247811e-05
-2.70597118681055e-05
-1.94847348513351e-05
-3.07789163200762e-05
-4.60124251446456e-05
-3.46875131912504e-06
-2.42906867915997e-05
-2.94996846061027e-05
-1.86245348279634e-05
-5.17302135648443e-05
-2.91885997417037e-05
-2.92530469706937e-05
-4.74321636893882e-05
-2.65047388445337e-05
-5.66068176281862e-06
-3.05637345227336e-05
-3.08235161375255e-05
-5.10758261984477e-05
-1.20372914603639e-05
-4.457096512056e-05
-7.75956307965985e-06
-1.57527964631589e-05
-3.93834848271817e-05
-1.39915986805368e-05
-4.82144824442271e-05
-1.64064810381217e-05
-1.6451320134349e-05
-1.96670951429484e-05
-3.59683827481722e-05
-5.06887717177912e-05
-7.57592688462674e-06
-1.16110192191853e-05
-5.76424404786909e-05
-6.45377942613202e-05
-3.44217335049285e-05
-1.80996134082214e-05
-4.47103073616465e-05
-4.15437734435038e-05
-2.17582221035382e-05
-5.30378347122641e-05
-8.38059185303992e-06
-3.46169922764809e-05
-2.53377057703308e-05
-4.73783432646037e-05
-5.6066666211617e-05
-3.57038053290903e-05
-1.52091853675786e-05
-2.66859049805357e-05
-1.80960359270055e-05
-3.74423079649024e-05
-3.91702297932173e-05
-4.94824400560896e-05
3.07750262402242e-07
-4.5410743802314e-05
-7.51439445963564e-06
-2.66827645318619e-05
-2.27577552888434e-05
-1.15893005289806e-05
-6.74710729455641e-05
-2.82351465655541e-05
-3.69119504072238e-05
-3.12358243063959e-05
-7.53050676800035e-06
-8.01295560446695e-06
-3.06064162506866e-05
-3.76080133857737e-05
-3.3665573431364e-06
-6.14370672449868e-05
-3.42661937711164e-05
-4.01104155478255e-05
-3.77936348231073e-05
-4.24613095920073e-06
-1.65703423431106e-05
-3.78804815086932e-05
-2.65227215915335e-07
-4.39172688453686e-05
-1.43829143542675e-05
-3.25057557042947e-05
-3.7133034202498e-05
-4.28974030070436e-05
-3.69444514460698e-05
-1.73589004573377e-05
-7.38959396779198e-05
-3.55514776195679e-05
-2.50612524265978e-05
-3.54311979437612e-05
-2.91427720354702e-05
-5.56758652779633e-05
1.74585222337204e-06
-2.67531866937473e-05
-3.28557407753508e-05
-4.44452478812822e-05
-1.89476736654825e-05
-2.55515323390024e-06
-2.70435752390214e-05
-3.09939668944344e-05
-2.61380379491089e-05
-4.49404717915309e-05
-2.7536174978163e-05
-1.03064621032813e-05
-3.74186254783311e-05
-1.95719484824048e-05
-3.94113348581595e-05
-4.00356403029115e-05
-2.00673812753466e-05
-3.17109999992434e-05
-1.79200359822356e-05
-5.91553240080772e-05
-3.01954167430903e-05
-3.53528869948024e-05
-5.70160734454603e-05
-6.66519514014266e-05
-1.04876301996768e-05
-2.19404857103336e-05
-1.08546641317428e-05
-1.12124635117976e-05
-4.07578683955054e-05
-9.21717918312776e-06
-2.74312935960249e-05
-1.59075392214518e-05
-5.98916931671408e-05
-2.18331801844112e-05
-2.75370681680964e-05
-8.02634799031932e-06
-3.47435231434955e-05
-1.44525360447258e-05
-2.84176789514982e-05
-5.12869729681646e-06
-2.31226904125874e-05
-2.37415851607728e-05
-3.49296393576213e-05
-1.19741458440007e-05
7.80722022421578e-06
-2.38691658103581e-05
-3.12601013193769e-05
-2.30308302896332e-05
-3.09987775838223e-05
-3.2549535613715e-05
-2.52471240769289e-05
-2.50224654310803e-05
-2.70246074229905e-05
-1.93028198324146e-05
-3.77080052214797e-05
-3.2780478015603e-05
-3.54722668979845e-05
1.79783994860252e-05
-4.3819507227001e-05
-3.39398778211135e-05
-2.27193363677138e-05
-4.12059118116448e-05
-2.72718802791405e-05
-4.55886252057003e-05
-2.22333812024082e-05
-3.77941939979634e-05
-3.95682987703781e-06
-3.88074302277847e-05
-5.61745846480294e-05
-4.65221771649971e-05
-3.50646671575822e-05
-1.68198234715295e-05
-2.61180561522304e-05
-3.4386631037877e-05
-1.21704581913311e-05
-8.34034831306319e-06
-3.53244144424552e-05
-9.26585779999562e-06
-3.18677550183893e-05
-1.68756939845572e-05
-2.49320321183953e-05
-3.80235845205875e-05
-4.88109694779304e-05
-2.4055068851948e-05
-4.01317513242906e-05
-3.87944192970828e-05
-3.31399719403016e-05
-4.23564074136916e-05
-3.41740412051455e-05
-4.4294402548125e-05
-4.26837520153112e-05
-5.27582696068905e-05
-3.19015925468337e-05
-4.7517081580826e-05
-1.89203973737158e-05
-3.383534506043e-05
-1.46517716739306e-05
-2.90744927760571e-05
-4.06234369076273e-05
-2.38179932274194e-05
-4.9931562078118e-05
-2.06235261119878e-05
-2.38355367009956e-05
-7.01826000976122e-05
-1.43950963823478e-05
-4.34878407656851e-06
-4.59686625594116e-05
-4.73330260251041e-05
-5.38510692128146e-05
-3.42104301356542e-05
-3.30905782753858e-05
-3.70459185191451e-05
-2.29926769524588e-05
-9.2375834095919e-06
-1.80156724428185e-05
-5.37197338521252e-05
-2.07511851993676e-05
-3.81878591424826e-05
-5.18986159206053e-05
-6.02100364742063e-05
-3.76676373238288e-05
-4.01387280498355e-05
-1.89051778227383e-05
-4.5378690919696e-05
-2.83044439538235e-05
-2.50357520178919e-05
-4.09394085786477e-05
-3.57234005443723e-05
-4.26777043767402e-05
-1.38113752056195e-06
-4.18285637049937e-05
-4.71279906487637e-05
-1.36360820982167e-05
-4.70149121598355e-05
-4.63759899135431e-05
-1.23818082330503e-05
-4.00043561585285e-05
-4.68769915873731e-05
-4.09130848254299e-05
-4.66219485279487e-05
-3.71315693653645e-05
-2.83944828706497e-05
-2.84504605056688e-05
-2.05281780740105e-05
-3.06090452314999e-05
-2.22119303052109e-05
-3.97848216164081e-05
-2.6654721537273e-05
-2.22140141821189e-05
-5.0794960956018e-05
-3.11575120553335e-05
1.03003057009761e-05
-3.63137492016395e-05
-5.37950715712562e-05
6.64148321415137e-06
-1.93985203275674e-06
-2.82383720273407e-05
-2.78230361697775e-05
-5.43640203377162e-05
2.871006996698e-06
-9.70807639684792e-06
-8.78996844576469e-06
-3.88423799745679e-06
-1.89992108785904e-05
-3.0287785774307e-05
-4.21793253901611e-05
-5.19392668927393e-05
-1.76135182818829e-05
-3.97741014378268e-05
-4.39189471769249e-06
-3.90499426106371e-05
-5.08409415656394e-05
-3.81834351522464e-05
-3.82556409491886e-05
-2.38663297015263e-05
-4.93257621923983e-05
-3.08436092452371e-05
-2.19839593513132e-05
-2.86426013661705e-05
-3.86236358211368e-05
-3.40349385743781e-05
-4.12671772283531e-05
-8.53005815067761e-06
-5.13660334501196e-05
-2.34570262100773e-05
-2.06760941714564e-05
-1.70353894382676e-05
-2.37461066515275e-05
-3.94979165995967e-05
-4.10249893175639e-05
-2.86838534133274e-05
-2.44013678397574e-05
-4.17214143830932e-05
-1.15223520620703e-05
-3.93439766314861e-05
-3.04035797445467e-05
-1.56720184922056e-05
-4.30341164406673e-05
-1.27468824615908e-05
-7.66371352841045e-05
-1.11218782571903e-05
-4.13416258108906e-05
-4.02277076573393e-05
-2.03899597448362e-06
-1.69499162555137e-05
-4.51802058137024e-05
-1.78128471931557e-05
-1.68543567837345e-05
-7.53277006796608e-05
-2.05636574349636e-05
-1.92093738197734e-05
-4.25910026500292e-05
-1.03111023830952e-05
-8.05602745046111e-07
-1.6750998599034e-05
-2.70007538816824e-05
-6.82191915400991e-05
-1.07094654600445e-05
-5.34303643283231e-05
-2.1054373451048e-05
-3.46430051169475e-05
-4.88814841902321e-05
-4.40822596180093e-05
-2.05347913660424e-05
-3.18152085741522e-05
-4.70193277370436e-05
-4.20709827545178e-05
-9.37488947495634e-06
-1.77248644558691e-05
-3.44570965309774e-05
-2.85322906154383e-05
-3.55903085708067e-05
-4.92217558641639e-05
-4.72765683970217e-05
-1.56260089096274e-05
4.12537887958609e-06
-1.96859599316158e-05
-6.04360244147671e-05
-2.38578173487902e-05
-2.61061784471341e-05
-7.2282156272692e-06
-3.59502928748431e-05
-7.07390807423925e-06
-4.5219363780487e-05
-3.81782240478332e-05
-5.2873046996882e-05
-5.53899378645321e-05
-4.46927778921353e-06
-4.45156086892938e-05
-4.98911831282066e-05
-6.49620761793065e-05
-3.28652297846749e-05
-4.83902388494187e-05
1.4199358190606e-05
-2.11394771367288e-05
-1.76033131042996e-05
-3.58130423436652e-05
-5.11802222019368e-05
-1.67102009772152e-05
-1.48558647909641e-05
-5.53483348312945e-05
-2.75132988962895e-05
-2.36792698196796e-05
-3.79247021806821e-05
-2.51851035540542e-05
-2.33173405584427e-05
-1.61306651609699e-05
-4.78014895753621e-05
-4.87646394729669e-06
-1.89001500758693e-05
-2.34613066360268e-05
-2.95166089142384e-05
-1.42749339457438e-05
