# Supplementary material for: Research on computational propagation and identification of mine microseismic signals based on deep learning
Source: PLoS One. 2025 Oct 22;20(10):e0334641. doi: 10.1371/journal.pone.0334641 (PMC12543183; doi:10.1371/journal.pone.0334641)
Supplement: S8 Data — (ZIP) [file pone.0334641.s008.zip › 000100900002883.xlsx_0.txt_24.txt.txt]

-1.29036346899785e-05
-2.6325120180066e-05
-2.61517553327198e-05
-1.96956968662767e-05
-1.53521321775059e-05
-1.02290463317104e-05
-1.88744763028168e-05
5.98812230302489e-06
-2.23466407783539e-05
-2.65918823146619e-05
-4.25091226851323e-05
-1.08396775415918e-05
-3.2833423911888e-05
-1.95164309756217e-05
-2.6742212733887e-05
-4.45214089501807e-05
-3.95061370468195e-05
-2.55882993384009e-05
-4.16746189396656e-05
-1.79085051546248e-05
-5.30086378508041e-05
-3.53059304498337e-05
-5.46216887928498e-05
-3.88130037421489e-05
-4.72826781867529e-05
-2.6506961797424e-05
-4.22866876838916e-05
-3.75046012834662e-06
-1.9128763372704e-05
-2.59994358991871e-05
1.46551517166627e-05
-5.20322587487961e-05
-2.80137312083858e-05
-1.5873973425761e-05
8.4889392940636e-06
-4.67803870067703e-06
-3.31515723077107e-05
-2.44224531941936e-05
-1.05440975597823e-05
-2.24720013423974e-05
-2.99494963742084e-05
-3.37457224521497e-05
-2.55411224303189e-05
-4.81474594379352e-06
-5.26953346043333e-05
-6.32796600127955e-06
-3.2719554953739e-05
-4.59396802641525e-05
-4.65999673148662e-05
-1.58240771590492e-05
5.83565508370026e-06
-1.55360766302654e-05
-4.08233635408925e-05
-3.33815166174443e-05
-4.1731826273553e-05
-2.22868425441075e-05
-4.0022196049009e-05
-3.00598979825837e-05
-6.38979375846005e-05
-1.56293379895904e-05
-3.63893870054176e-05
-3.56996521583495e-05
-1.76945347641101e-05
-3.14130195360549e-05
-3.09645040541707e-05
-3.97276851176875e-05
-1.38927830747501e-06
-6.91179653117939e-06
-3.72493157821223e-05
-1.71372854617306e-05
-1.14827290483878e-05
-3.06170677170538e-05
-2.74282709337131e-06
-2.03534500093547e-05
-1.44582650465482e-05
1.3631011728148e-05
-4.85602113349389e-05
-1.51839013519941e-05
-1.72899296535818e-05
-2.94752833492775e-05
-2.81767329325827e-05
-3.08605933713538e-05
-5.36710150256205e-05
-1.08730461639881e-05
-2.28409252544582e-05
-3.10759374600474e-05
-5.53030552638348e-05
-4.09467553262678e-05
-2.76837638624301e-05
-2.5044329229008e-05
-4.43862916263311e-05
-5.81192610971061e-05
-4.48955139439241e-05
-3.23921306747372e-05
-3.12209546172648e-05
-1.30114976517155e-05
-4.86579213091277e-05
-4.12583899246192e-05
-1.62835622519688e-05
-4.80935471960049e-05
-2.32515173369549e-05
-3.55001609333339e-05
-1.02260530901552e-05
-2.80400477149929e-05
-3.37498655433484e-05
-2.02786363152437e-05
2.98784896853527e-06
-2.30259996971642e-05
-3.33397130048608e-05
-3.11056670993914e-05
-6.83859650736946e-06
-2.59853208782739e-05
-4.19903164785523e-05
-4.26525711326478e-05
-2.45889043801082e-05
-3.39562887226181e-05
-3.32520824303774e-05
-1.95071459647413e-05
-3.40767669048025e-05
-5.02296102282243e-05
-4.14220290972559e-05
-4.24735478472462e-05
-2.67928457420182e-05
-3.04785450653884e-05
-2.834636613584e-05
-4.91325870893603e-05
-1.83779569323198e-05
-2.67461084582887e-05
-1.89642500174599e-05
-3.87618435437547e-05
-2.92963457744708e-05
-1.55116393216652e-05
-3.88574387895402e-05
-5.34016122513208e-05
-3.04337280787641e-05
-2.43659649628155e-05
-3.2512405596578e-05
2.38723482371103e-05
-2.89228544665772e-05
-1.76018043422537e-05
-3.83712899900277e-05
-4.59211129215178e-05
-4.00394747476263e-05
-2.35235432713708e-05
-3.47049308601541e-05
-1.46239240581726e-05
-3.64583676388587e-05
-2.76560784590496e-05
-5.50939664580378e-06
-1.82048228901296e-05
-2.67631819962779e-05
-1.49734419490509e-05
-2.93453421350881e-05
-2.49022996100402e-05
-2.48274840688603e-05
-2.31193995627618e-05
-3.54745259524078e-05
-2.8186800368092e-05
-1.03586368921488e-05
-2.90142586070595e-05
-4.25774166365444e-05
-3.70115229147012e-05
-3.55163072905542e-05
-6.41667911018584e-05
-2.67604380481568e-05
-2.8372585057781e-05
-3.04330826063538e-05
-2.78043513438212e-05
-4.61678860760324e-05
-9.35037993783125e-06
-4.89155279074635e-06
-4.11665505631634e-05
-4.09106831559106e-05
-3.0403513354745e-06
-2.43640106215592e-05
-2.42649403138473e-05
-5.36613590970118e-05
-1.26443728169056e-05
-2.05657592586487e-05
-3.63003507803938e-06
-2.1476156758004e-05
-3.04107388128282e-05
-3.21788605093197e-05
-2.70912997116778e-05
-2.847552173306e-05
-1.68480564454924e-05
-2.37377900222369e-05
-2.97570009784267e-05
2.2287659230811e-05
-2.41975302592401e-05
-3.11224291233017e-05
-2.93295599842187e-05
-1.48272280739639e-05
-2.31204402609868e-05
-2.18302553448887e-05
-3.40833783462924e-05
-4.96551357122006e-05
-1.74345165578866e-05
-4.88820765391821e-05
-3.58788029372299e-05
-2.28083690620201e-05
-3.74509090032752e-05
-3.44384928516462e-05
-2.38221245829393e-05
-2.30893618930867e-05
-1.92179206513063e-05
-4.06182481468704e-05
-1.83051262818365e-05
-3.80553999060597e-05
-1.08101634635782e-05
-5.56714414471868e-05
-4.89444487263907e-05
-4.37121939175465e-05
-8.89412854251618e-06
1.44779733218122e-05
-4.4128979799798e-05
-5.07087335869352e-05
-5.55049348667654e-05
-1.39299895427868e-05
-4.35602296263742e-05
-5.44992748354846e-05
-2.30232506610332e-05
-6.39076041380059e-05
-3.49926493418854e-05
-8.50012541239097e-06
-2.06710598056933e-05
-1.4893531083828e-05
-4.58169022780285e-05
-8.69113898801995e-06
-2.26388180089909e-06
-1.2234664264312e-05
-3.81338007334846e-05
-1.15605843136479e-05
-5.79670356781499e-05
-3.30041209533439e-05
-2.09687489261893e-05
-4.64773751710102e-05
-1.67630626050409e-05
-3.34051838218075e-05
-2.9686620285416e-05
-8.52266829595062e-06
-1.03516476448923e-05
-5.09202668687869e-05
-2.50127376043744e-05
-1.90258876493819e-06
-4.20825789490918e-05
-5.2175260491117e-05
-2.59618366211215e-05
-5.6070747135868e-05
-2.22073099410357e-05
-8.89620739311572e-06
-4.09863178415631e-05
-8.9634820911539e-06
-2.49918101184506e-05
-2.44857322608443e-05
-4.17773911298657e-05
-4.91131918410969e-05
-1.06025222050773e-05
-5.26295429491394e-05
-4.75522258914663e-05
-1.97824610876262e-05
-3.42549578893954e-05
3.89841912910908e-06
-7.06978372140033e-06
-4.47435136171795e-05
-1.13296284510815e-05
-4.36814958003048e-05
-3.13358650318129e-05
-1.62322560794673e-05
-4.67731087567618e-05
-3.63585746708218e-05
-2.87989374602734e-05
-1.97441563064751e-05
-4.07661851791567e-05
1.12028869991502e-06
-2.13384345787751e-05
-5.54480122524571e-05
-2.46259165230075e-05
-3.25686704577304e-05
-3.6026445145458e-05
-4.33873363440148e-05
-8.68007073437537e-06
-6.19320206112084e-05
-1.65825209818267e-05
-2.91980664488847e-05
-2.73971948808286e-05
-5.45489131249874e-05
-2.50030694289873e-05
-1.08287407836148e-05
-1.93148248235058e-05
-1.34809815000466e-05
-1.61802473407348e-05
-3.58375660490532e-05
-4.43128007005619e-05
-3.21910743784497e-05
-2.09570746656645e-05
-2.31021726464964e-05
-5.27850151945971e-05
-2.99089998637969e-05
-5.35189542828908e-05
-2.04947438514282e-05
-2.99106402145746e-05
-2.30409276399206e-05
-3.81621156891273e-05
-3.594911386419e-05
-8.16262772373482e-06
-3.37926271221049e-05
-5.72476599654311e-05
-3.4321509220451e-05
-2.75800524647576e-05
-5.13737935534316e-05
-1.41080873382419e-05
-3.96525924524321e-05
-3.52681221641644e-05
-4.16449207672887e-05
-7.1315233607843e-06
-2.74877412026002e-05
-2.71648864976365e-05
3.50270107538895e-06
-3.33418317801131e-05
-3.61809378714514e-05
-4.03044270426419e-05
-1.95110466445724e-05
-4.24621493046888e-05
-1.74758248020003e-05
-2.88566336342933e-05
-4.35041106124175e-05
-3.71377256112193e-05
-2.7863586660814e-05
-4.37169128939924e-05
-3.28566546822737e-05
-4.35317993056996e-05
-3.34743768386399e-05
-2.17593744284066e-05
-4.1686087486321e-05
-3.99221379081224e-05
-6.06366895485925e-05
-2.90120579372694e-05
1.77171050822783e-07
-1.24490956896061e-05
-3.40748107378201e-05
-1.16365214156432e-05
-5.92520545657639e-06
-2.15858827789354e-05
-3.60738813264258e-05
-1.36906857707209e-05
-5.61871613877023e-06
-2.47584767799837e-05
7.17921391533142e-06
-3.83305056241411e-05
-2.78957501781651e-05
-7.20438577171353e-06
-2.69931480463501e-05
-3.16244857770354e-05
1.04642592687621e-05
-3.05097190158376e-05
-9.93375099280782e-06
-2.31573695580029e-05
-3.79381307228051e-05
-5.28780527444034e-05
1.67270769956852e-05
-3.93374266477015e-05
-2.68395423861632e-05
-1.06912406067267e-05
-3.36530478714369e-05
-2.55507488582215e-05
-1.52780214127064e-05
-2.96970356919143e-05
-3.11462187429258e-05
-3.89898655565915e-05
-8.51867292863845e-06
-5.33930076104292e-05
-4.76720713136301e-05
-1.64085995282557e-05
-7.51845704368988e-06
-2.49275477654627e-05
2.7753198830382e-06
-1.87532568360865e-05
-4.42876454814555e-05
-1.12485929321973e-05
-4.72749541633426e-05
-6.02201234897333e-05
-3.17747180354688e-05
-1.04445151789712e-05
-8.92373799363491e-06
-1.69902535205644e-05
-1.8338624723378e-05
-2.32185501485486e-05
-1.84694942054383e-05
-3.63794077166811e-05
-2.17367666068536e-05
-2.08234034917719e-05
1.13857581612208e-05
-2.11914975953916e-05
-2.69369378109344e-05
-1.74757833017331e-05
1.44497203876454e-05
-5.20766294398116e-05
-9.46226963063467e-06
-3.66914261352606e-05
-2.81625340244627e-05
-7.12812565293925e-06
-3.94097481395217e-05
-5.21160901297473e-05
-1.95389748897166e-05
-5.32439789588831e-06
-1.80158818531162e-05
-1.42753194282598e-05
-3.31922306251408e-05
-5.06263548910752e-05
-4.70964022316246e-05
-2.33919999603553e-05
-6.28137002909765e-05
-4.33866715378206e-05
-3.02773867791595e-05
-4.18494379867264e-05
-2.74637887563991e-05
-5.37090110817215e-06
-9.88943103143955e-06
-2.38072291032533e-05
-5.84043825023056e-05
-1.54187968996635e-05
-1.21295905616345e-05
-5.02511103614421e-05
-2.6943885148625e-05
-1.33268993804996e-05
-4.08250926488366e-05
-2.74779721647151e-05
-4.14638028436369e-05
-3.14934168825285e-05
-8.86019316711013e-06
-1.96554627256974e-05
-3.20163289207064e-05
-2.65197312408169e-05
-3.60663666507767e-05
-2.54176134861641e-05
-1.76786895461674e-05
-1.96011422044105e-05
-4.07767855769905e-06
-4.09068687024876e-05
-6.06004522748985e-05
-5.58061406263108e-05
-5.98382475476767e-05
-6.24290778990206e-05
-4.67927637832584e-05
-1.19092533102623e-05
-2.15451259803185e-05
-9.27694870450867e-06
-4.9984012494343e-06
-5.64888840320232e-06
-2.5630940671138e-05
-1.99990773197264e-05
-2.00858748954001e-05
-2.44120268034648e-05
-2.58647704737674e-05
-2.88840070789733e-05
-2.22823887135545e-05
4.56979050507052e-06
-4.47318204051637e-05
-3.16720092086854e-05
-2.11688309674497e-05
-5.08718056922152e-06
-2.41512781807491e-05
-2.08977741640223e-05
-3.3673305480071e-05
-5.57676217814764e-05
-3.3909054079334e-05
-2.79291411993188e-05
-3.55591976912021e-05
-4.21943978718747e-05
-6.85851726264178e-05
-2.81913782185797e-05
-4.63325909601048e-05
-3.72355738778565e-05
-5.25183900721814e-05
-4.68921699733231e-05
-4.25002407945132e-05
-3.43727085224866e-05
-3.04061700970432e-05
-1.22636852886736e-05
-5.23913234115386e-05
-4.63494579085468e-05
-2.79334135840164e-05
-1.36088836819599e-05
-2.96314023511328e-05
-2.26939512387249e-06
-4.17133825825845e-05
-2.36946281804732e-05
-3.45222721345648e-05
-3.68215148857424e-05
-4.12105176389924e-05
-2.00280557258529e-06
-2.35085675378294e-05
-2.08029141457379e-05
-5.72039793877585e-05
-6.73765665444262e-06
-3.01751582431231e-05
-6.22183713357564e-06
-2.2429362340437e-05
-5.30451907652194e-06
-2.32379928139674e-05
-1.51094240730792e-05
-3.65350985697807e-05
4.4162756585626e-06
-5.07145161516974e-05
-1.69070883977522e-05
-1.50911674297643e-05
-4.16400895706e-06
-3.11555541813528e-05
-2.21148089820331e-05
-3.96429983638668e-05
-3.13657414528064e-05
-3.17638654821708e-05
-6.07071715121778e-05
-4.39196892934473e-05
-5.77456185602633e-06
-2.00088478851102e-05
-2.53687263239782e-05
-2.26981191495506e-05
-4.50914666442021e-05
-5.15992492787902e-05
-1.10910942058634e-05
-3.66177345010142e-05
-4.31463126694497e-05
-3.94563141250885e-05
-2.81541402794241e-05
-2.35880632219952e-05
2.57874526786497e-05
-2.71813017976609e-05
-2.07592051397683e-05
-4.3774872034425e-05
-7.18654504691284e-05
-1.53888350602319e-05
-3.25495669268688e-05
-3.01440417874364e-05
-4.28851445439214e-06
-3.38573151145599e-05
-2.18526387607576e-05
-4.13246897144004e-05
-5.97064907198257e-05
-5.44549354190581e-05
-2.36402773356539e-05
-1.44909640427288e-05
-1.51256445841649e-05
-4.75120342347857e-05
-3.21164705599158e-05
-6.76568519983138e-05
-3.79356970079054e-05
-2.44685860043697e-05
-1.89830692689887e-06
-6.47552980987846e-06
-5.67348974891908e-05
-3.25809327546705e-05
-1.96167277006062e-05
-3.98176325498805e-05
-4.28403474094396e-06
-1.639931976127e-05
-1.77580657004767e-05
-1.65980544080213e-05
-7.05722973526943e-05
-2.25133367803781e-06
-1.02763232768878e-05
-4.78321909716158e-05
-4.53118013439607e-05
-3.36230354419678e-05
-3.10849761683025e-05
-2.01810274119441e-05
-4.58690928383325e-05
-2.6938358575959e-05
-4.51016379183393e-05
-2.07208806952485e-05
-3.29863593510139e-05
-3.25700470896663e-05
-3.69197991223199e-05
-4.09879515169045e-05
-3.59495780375884e-05
-5.63745775577039e-05
-3.7014667131834e-05
-2.59816615031917e-05
-3.99012519109006e-05
-2.13449180100145e-05
-2.24711736055839e-05
-3.28328446924509e-05
-4.98327469879136e-05
-3.53837793204821e-05
-3.84493901371173e-05
-2.53935141352348e-05
-5.03234055985113e-05
-1.1726637921598e-05
-1.9659184798791e-05
-4.24993488416293e-05
-3.70969943645575e-05
1.4243593290988e-05
-3.98419070946299e-05
-3.70610336592624e-05
-5.5758124655581e-05
-7.89494598414128e-06
-2.13522943100035e-05
-4.11000926140184e-05
-1.42125573627568e-05
-3.97172231723865e-05
-3.38534521802564e-05
-3.24896131449627e-05
-7.82448971353379e-05
-4.50177615117844e-05
-1.64272161015932e-05
-2.45982754452005e-05
-3.99730986344337e-05
-5.04359555666297e-06
-1.64176418691307e-05
-2.69440962861926e-05
-2.73238836508583e-05
-3.90989028179504e-05
-3.09807740268283e-05
2.98100709169842e-05
-4.13678541743803e-05
-2.60584048851844e-05
-4.60455138109367e-05
-4.86973609138662e-05
-4.13752175211124e-05
-4.90215456769462e-05
-6.62801411059144e-05
-4.12873816000381e-05
-1.35496133467066e-05
-5.427333760242e-05
-2.38131250239067e-05
-4.3248551426258e-05
-9.42594276509325e-06
-1.87202090429836e-05
-5.67090259334944e-05
-4.79065757396138e-05
-2.00464521160506e-05
7.91047794724971e-06
-2.31389777000141e-05
-3.90480559686073e-05
-3.43524686757674e-05
-3.84604545459175e-05
-1.22666466808773e-05
1.16433100721543e-05
-3.36068882781818e-05
6.91045465437044e-06
-4.48601759857367e-05
-1.45427507106728e-06
-2.6439164051529e-05
-4.95194597503057e-05
-1.96028600260654e-05
-3.82063639013185e-05
4.00635742159818e-06
-2.40451953004833e-05
-1.19483269162923e-05
-3.60081976912255e-05
-3.13261816364239e-05
-2.35673568243076e-05
-4.6036940703882e-05
-2.66280482479103e-05
-3.07037440252411e-05
-4.91047250086946e-05
-1.37732546414747e-05
-2.04957546732639e-05
-2.01454853578318e-05
-1.13428165294259e-05
-2.87092222089235e-05
-3.92669684181115e-05
-1.57687944322463e-05
-3.0774999297663e-07
-4.02962435145822e-05
-2.04320683106105e-05
-4.53349245940757e-05
-4.55074498724479e-05
-3.6766482849916e-05
-3.61556883791801e-05
-3.72577829448941e-05
-1.53123760436884e-05
-5.2820779637263e-05
-2.50998505142848e-05
-3.43803763740715e-05
-2.9934608139647e-05
-1.07113192503981e-05
-1.83931730235607e-05
-4.49650681898788e-06
-5.05958849678755e-06
-2.66977186555923e-05
-4.88877283675684e-05
-3.54030665706337e-05
-3.61210881703431e-06
-2.04032775516361e-05
-3.17272662426972e-05
-2.75309457121584e-05
-1.18425160855219e-05
-3.35796628479095e-05
-5.58948486525995e-05
-3.52689408021149e-05
-1.84081811485145e-05
-2.53652083786502e-05
-2.55057325477451e-05
-3.76831795238281e-05
-4.46043601681299e-05
-1.83120643163177e-05
-2.15783758726883e-05
-1.04637184457132e-05
-1.74213791943024e-05
-4.61060722890948e-05
-3.73929664325872e-05
-5.61034633584675e-05
-4.30325619014507e-05
-2.02755665666736e-05
-2.91124381326022e-05
-3.5701094005254e-05
-3.33556028852379e-05
-4.391414903923e-05
-3.00254880255132e-05
-7.51107806867602e-06
3.81715645185935e-06
-2.82313389900924e-05
-1.70600065186323e-05
-2.81441496782074e-05
-4.17129680883234e-05
-3.51593177961016e-05
-1.2198165840895e-05
-1.71577593207829e-05
-2.34177135733731e-05
4.33765727561518e-07
-3.13060852943324e-05
-4.63944442775794e-05
-2.81895736393328e-05
-3.58383263741968e-05
1.70017478510707e-06
-1.43827091599987e-05
-2.12031409043694e-05
-1.12097579592936e-05
-2.05712577625963e-05
-5.48243343989507e-05
-2.87362914248995e-05
-3.19382682152972e-05
-1.97963416868048e-05
-3.62650933365704e-05
-3.52019296053342e-05
-2.96303764052529e-05
-2.23000316656414e-05
-2.21128243371263e-05
-2.3528424065072e-05
-1.63286711667904e-05
-1.46045351945944e-05
-1.36981375330264e-05
-2.11047155365092e-05
-2.92433795699942e-05
-3.27523985242239e-05
-7.52622638339544e-05
-1.17269447577354e-05
-2.20919894794898e-05
-7.39280491244496e-05
-5.49530851101348e-05
-3.66341515378389e-05
-5.38321623024693e-05
-1.7218846980037e-05
-3.97118558361019e-05
-2.28294568398191e-05
-4.30117000481488e-05
-3.25565581860992e-05
5.13191712103823e-06
-1.50180145897184e-05
-3.48550711171697e-05
-3.84733801973322e-05
-2.97002486073666e-05
-4.43677124410059e-05
-3.70805429251143e-05
-4.31211392786588e-05
-9.7707193492055e-06
-2.64663907880004e-05
-5.82651931273363e-05
-4.15584587660418e-05
-1.73292143923502e-05
-4.10695714527986e-05
-4.60970203890915e-05
-2.19743244550612e-05
-2.38983392178835e-05
-4.27586404211838e-05
-5.52386418272049e-05
-3.84520260130791e-05
-2.8046693763347e-05
-3.17532886792155e-05
-8.48533598557869e-06
-2.66550611174136e-05
-6.02667537252815e-06
-6.79029106848901e-05
-3.18199089181323e-05
-1.61099459551931e-05
-5.43348521843732e-05
-2.64969270099117e-05
-3.06042734138051e-05
-3.13598220965971e-05
-2.53889335749595e-05
-4.07471769268018e-05
-3.54374516924872e-05
-5.03724269649655e-05
-3.21866515368452e-05
-2.07547546759097e-05
-3.37083582989922e-05
-1.17818034941899e-05
-2.25228987269606e-05
-3.3296577963892e-05
-4.0104776534139e-05
-1.26660583125754e-05
-3.27312156821512e-05
-1.70306158774175e-05
-4.12822390230473e-05
-2.69151805568699e-05
-3.22404134087846e-05
-3.83741846161428e-05
-3.35204484159292e-05
-2.3075524749777e-05
-2.95830243113289e-05
-3.20179181949873e-05
-4.04268587513015e-05
3.22031239226743e-05
-4.02021868657415e-05
-7.04803609230757e-05
-5.25289967051489e-05
-3.66945998948381e-05
-5.95997913106596e-05
-3.73129758937601e-05
-6.40809476240503e-06
-2.50972324263696e-05
-3.55164303264292e-05
-2.79565422761299e-05
-8.50831873175768e-06
-3.38726481847411e-05
-3.81166614326572e-05
-1.1953893655159e-05
-2.39725291856605e-05
-4.63930371453774e-05
-5.25048376843344e-05
-1.75609183416706e-05
-2.54146419185435e-05
-4.65834771783809e-05
-5.82615415710396e-05
-3.47471099871121e-05
-2.76657087392781e-05
-3.60701445247121e-05
-5.86660085600072e-05
-3.0764866864305e-05
-1.82307066243971e-05
-2.03581874167488e-05
-3.14834159665737e-05
-2.13095143145087e-05
-3.77051290949291e-05
-1.24220392709548e-05
-2.53775504255524e-05
-9.70891152001367e-06
-3.76985150729762e-05
-2.88909322403638e-05
-3.17383372443099e-05
-4.10793667788615e-05
-2.53702666007195e-05
-1.57288170417177e-06
-1.44547848288621e-05
-3.72225087106835e-05
-4.54480545063882e-05
-2.060391120586e-05
4.82098773490336e-06
-9.72785592792697e-06
-2.70206632856534e-05
-2.03755633063957e-05
-1.29860022844646e-05
-1.79238830118095e-05
1.14011493752164e-08
-2.76229484646484e-05
4.08338663555035e-06
-3.16196647282437e-06
-2.26110189835911e-05
-5.35178432158178e-05
-1.16175862110808e-05
4.04390898679946e-07
-3.2959293118791e-05
-5.11890991512038e-05
-3.29038873322261e-05
-1.05355518717663e-05
-2.41186126935723e-05
-2.89633480631057e-05
-2.23321145205852e-05
-5.72533133083337e-05
-7.99822310106899e-06
-2.28832018051826e-05
-2.56068783783216e-05
-1.71444032257415e-05
-2.44847006448939e-05
-2.03242414120359e-05
-3.43353669171965e-05
-1.58095336257272e-06
-3.18855682931343e-05
-5.48952621017383e-05
-6.06632376159395e-05
-3.03944315764903e-05
-3.53708463237545e-05
-8.07722763047055e-05
-2.55925964006981e-05
-8.37125022253063e-06
-1.01188207131686e-05
-2.12412332357026e-05
-2.95649339913211e-05
-3.61990952511345e-05
-4.08159471043833e-05
-3.11100679678479e-05
-3.07174068855086e-05
-5.15615696865493e-05
-3.06344305199462e-05
-1.05000108487701e-05
-2.05516443321369e-05
-1.73981663486469e-05
3.67022234535396e-06
-1.45359889888584e-05
-3.31190553941245e-05
-1.31821318659474e-06
-2.07550614073202e-05
-6.44251460511714e-05
-6.04164991365519e-05
-3.61006940760974e-05
-3.73255752795293e-05
-4.28823820213076e-05
-5.61585775049258e-05
-3.78068037438641e-05
-2.80449285607708e-05
-4.93606554702806e-05
-3.46482835380103e-05
1.36487453657925e-06
-6.24229514520555e-05
-2.95817856485842e-05
-2.6246955357398e-05
-4.18068070722691e-05
-3.39190728044961e-05
-3.77474683724045e-05
-4.98620433286348e-05
-3.01291119178541e-05
-5.21532670574774e-05
-2.46269430358719e-05
-1.94752397540783e-05
-3.41096280793879e-05
-3.90711984003016e-05
-4.4264069069321e-05
-3.73815604728509e-05
-4.14083817822688e-05
-3.25620663949787e-05
-1.67809699146457e-05
-3.17125930696849e-05
-2.97603279482696e-05
-4.03511847824131e-05
-4.15729467617139e-05
-1.73802398023513e-05
-1.71736642466654e-05
-5.52706383812489e-05
-4.2430730614541e-05
-5.69026807402887e-06
-8.93638563129962e-06
-2.01683475248547e-05
-1.56283005210555e-05
-4.12100653007199e-05
-6.72610760083772e-05
-2.5967794323655e-05
-3.20484221032029e-05
-4.24596738708926e-05
-1.03782220457799e-05
-4.04172393270583e-05
-5.27553775579619e-05
-2.47435015797662e-05
-2.96856427780902e-05
5.29152733284919e-06
-5.84730872365037e-05
-1.91872806653114e-05
-3.58885546776042e-05
-2.43236444990423e-05
-3.1786072131969e-05
-2.33798850834245e-05
-4.27226729419072e-05
-1.87239360718034e-05
-1.12512471624958e-05
-3.04960847820518e-05
-2.08804983210828e-05
-2.02732426167806e-05
-6.22585726439744e-05
-4.71629497578343e-05
-4.31994377858122e-05
-4.97767785032687e-05
-4.47215175493782e-05
5.29130317384645e-06
-3.99621330362408e-05
-6.25895677059381e-05
-2.31702016461467e-05
-1.49858233101437e-05
-7.3073717446914e-06
5.24241639198224e-06
-2.57361232978122e-05
-4.11218864647999e-05
-2.66436443216744e-05
-2.82143709437361e-05
-1.55102624925286e-05
-2.37573405725956e-05
-5.34182022152936e-05
-2.62910680600724e-05
-4.68037647347008e-05
-4.50406816253359e-05
-2.33837756323585e-05
-1.41572115640621e-06
-3.24823667231786e-05
-2.72161474904519e-05
-1.041228898674e-05
-7.34969764592323e-06
-1.48033437503428e-05
-3.57300989281824e-06
-1.86387983037541e-05
-1.71417583909433e-05
-1.03963713860511e-05
-4.57650903892226e-05
-4.55980133965013e-05
-4.70518730511086e-05
-4.38062265227796e-05
-3.20913107195076e-05
-3.02805303336065e-05
-2.58607464896981e-05
-1.58920193586344e-05
-7.18813781337967e-05
-9.55305778491731e-06
-6.94142288673931e-05
-4.21972683696912e-05
-5.2897059135974e-05
-4.18179029960927e-05
-4.32294846422885e-05
-4.99110688331009e-05
-5.80186640363711e-05
-6.03675433661746e-06
-3.99898805061879e-05
-2.58863755340892e-05
-2.82046904197719e-05
-1.88224537761277e-05
-4.92824696321123e-05
-2.90698079680751e-05
-6.97132733567748e-05
2.86666838138235e-06
-6.22584745160362e-06
-2.4134806924066e-05
-4.70219909440547e-05
3.64464182740668e-07
-6.0856075951231e-05
-3.54225229138701e-05
-3.79277904855627e-05
-2.7102143359559e-05
-5.45987952435507e-05
-1.50682081000926e-05
4.64811261558745e-06
-4.79978693781022e-05
-1.50684558066867e-05
-4.38444197995939e-05
-6.37181057286633e-05
-5.15846478747852e-07
-2.22668694506684e-05
-4.54723098985897e-05
-1.57425322487747e-05
-3.17057278725799e-05
-3.38487584877884e-05
-4.18316022045087e-05
-3.07456076917944e-05
-3.25027519236806e-05
-2.920854142747e-05
-3.43699606710937e-05
-5.59583447313662e-05
-1.80442146098338e-05
-2.45045173230932e-05
-8.1629282969097e-06
-3.61529169129846e-05
-4.08412115521262e-05
-2.12375572860173e-05
-3.16166327399215e-05
-3.73191548237957e-05
-5.31161172359517e-06
-4.58277749473018e-05
-1.13254929925119e-05
-1.51695799736882e-05
-3.92266639220691e-05
-2.0292659205754e-05
-1.88152553023697e-05
-3.23750594222436e-05
-3.84640724574861e-05
-3.04491618182083e-05
-2.86289798831007e-05
-4.9476628235941e-05
-3.49726786456557e-05
-3.39013922866564e-05
-2.72772055692481e-05
-4.38264481652542e-05
-3.40993305912482e-05
-2.81021874699935e-05
-4.35587972554155e-05
-2.48524691847873e-05
-2.15999803199387e-05
-1.59554565443977e-05
-2.09300696431715e-06
-4.30483604779867e-05
-3.77766555285928e-05
-2.79821493432535e-05
-3.49043420416673e-05
-2.31565390764729e-05
-2.57941033455743e-05
-2.43191962557911e-05
-2.19450153547719e-05
-4.41565526336887e-05
-2.82275457851212e-05
-1.45418068321315e-05
-1.40730485068387e-05
-1.59422396410977e-05
-4.19792391133964e-05
-2.32435531949591e-05
-9.79985334959356e-06
-2.75978659494934e-05
-4.51838288361415e-05
-3.00665111227141e-05
-3.44292707530709e-05
-1.34581248376348e-05
-5.86571575274333e-05
-3.57478448706109e-05
-1.47978546800589e-05
-2.1258012936308e-05
-2.46318258564576e-05
-2.23900773499387e-05
-4.52452159627265e-05
-2.39499201423628e-05
-5.22081313802251e-05
-5.22054247431443e-05
-2.42352860306884e-05
-4.85132510851088e-05
-1.76849175153785e-05
-3.01422486248077e-05
-3.80710565249791e-05
-3.52739976811831e-05
-4.95856659075371e-05
-4.11608329719505e-05
-2.36326490151391e-05
-2.86204444323478e-05
-4.16874243959618e-05
-4.51536158894451e-05
-5.49912279218226e-05
-6.46333939665507e-05
-2.29216535882132e-05
-2.41157258476294e-05
-8.39226638630942e-06
-4.08215589806662e-05
-1.61078326649983e-05
-6.98097152215236e-05
-7.12525300315117e-06
-4.62051249370842e-05
-2.36488612407999e-05
-4.36161395567002e-05
-5.24197465056965e-06
-5.3372827113677e-05
-4.79594722771394e-05
-6.02839016540808e-05
-3.16568321486264e-05
-1.57609924684522e-05
-2.44107463838955e-05
-5.48295648543568e-05
-1.0210258811683e-05
-1.894969135938e-05
-2.73892089171909e-05
-5.91659487798665e-05
-2.47537305067109e-05
-3.37792366521978e-05
-4.33713102108583e-05
-4.14307166850851e-05
-2.53209685841381e-05
-1.61145665077578e-05
-4.92562130464374e-05
-5.31533816155523e-05
5.40092423417415e-06
-2.13282549172742e-05
-3.39899732812219e-05
-3.30038278545847e-05
-3.35036378126002e-05
-2.4775580382842e-06
-3.86897857154264e-05
-1.1791409210925e-05
-2.62607369430994e-05
4.19278184727878e-06
-2.86623706477678e-05
-3.18962378914182e-05
-2.99459529032194e-05
-4.73448406864323e-05
-9.25809738871123e-06
-2.49476328713359e-05
-2.31661689998543e-05
9.21097084303062e-06
5.36449909131831e-06
-3.7288350101644e-05
-6.08241603212798e-05
-3.98743916459562e-05
-4.43503141516106e-05
-4.28067570132062e-05
-2.81614151477618e-05
-6.32350143522266e-05
-2.3499402272414e-05
-9.15298684082714e-06
-1.8693838721533e-05
-2.28652640563505e-05
4.56830079994631e-06
-3.88911636180913e-05
-3.98488457977226e-05
-4.84001930889469e-06
-4.7486472437625e-05
-4.56428934506274e-05
-5.4177238622027e-05
-4.85976565850205e-05
-2.78087539473744e-05
-3.74334366268308e-05
-1.19758507013071e-05
-1.62419842558028e-05
-3.51552229493419e-05
-4.6906092740816e-05
-2.38038340635218e-05
-3.93156574894315e-05
2.70925861533625e-06
-5.54331647824303e-05
-2.76918721438627e-05
-2.93649562183707e-05
-5.66578139912771e-05
-3.33098671653646e-05
-3.03144655970582e-05
-6.54805753371734e-05
-1.35293165116047e-05
-1.72965809466741e-05
-2.60886501824543e-05
-1.30455581351474e-05
-3.87014094923085e-05
-8.22670039029044e-06
-4.79796213991875e-05
-2.97808389437529e-05
-5.96347305203965e-05
-1.59478491718099e-05
-2.92308892239792e-05
-1.67709804238715e-05
-2.03303541222686e-05
-2.23115578049969e-05
-3.30962684805663e-05
-1.78940931495357e-05
-4.38211397651266e-05
-1.9565913556701e-05
-1.23624189566937e-05
-3.04601454908694e-05
-2.63379498693156e-05
-3.48766411009012e-05
-2.058783101896e-05
-2.13809658307954e-05
-4.82173266512656e-05
-4.50477112895162e-05
-5.8589060773507e-05
-1.76964691303736e-05
-3.36553069781719e-05
-3.18640084219148e-05
-1.50785095040081e-06
-4.39956727782853e-05
-4.35709966321622e-05
-7.68794864691218e-05
-1.25667996396168e-05
-6.72681041956268e-05
-3.91965201758295e-05
1.70045796125807e-05
-3.75211720261594e-06
-5.44479068367488e-05
-5.49279619819473e-05
-2.26938170607955e-05
-5.69152773427042e-05
-4.91882965494559e-05
-5.24440250737777e-05
-5.17484939462807e-05
-1.97891503789404e-05
-6.38684138517454e-06
-3.32228845987121e-05
-2.49888717144725e-05
6.54207039114842e-06
-1.35631949152279e-05
-2.55764894965442e-05
-2.81173472765275e-05
-7.02868907688414e-06
-2.46020393669456e-05
-1.09136624778731e-05
-5.05378717889677e-05
-2.29949878585589e-05
-6.44207507169541e-06
-8.20229575348485e-06
-1.22617445590176e-05
-3.97876094851595e-05
-5.81681091966327e-05
-4.6851283836084e-05
-2.32225299894977e-05
-2.03196515356032e-05
-3.95614332948366e-05
-1.72724866144488e-05
-4.69736464188909e-05
-6.12995708569659e-05
-5.08556499532946e-05
-1.33184429319259e-05
-3.87627204246877e-05
-4.42216755351766e-05
-5.00141358198688e-05
-3.0676649592541e-05
-1.76288311516995e-05
-4.63042324152929e-05
-2.01088901009053e-05
-4.9294695583953e-05
-2.28910741683317e-05
-5.03541186190488e-05
-2.64330284267254e-05
-2.90642510468144e-05
-7.95544180402644e-06
-4.67837622218018e-05
-4.26538170219777e-05
-4.51083423098977e-05
-2.32566889299645e-05
-1.56628981845245e-05
-2.4867055671733e-05
-1.80039394273326e-05
-2.93849416419388e-05
-4.25718645060763e-05
-7.05370573236238e-05
-4.05909160105959e-05
-3.50886416445927e-05
-3.59790611062414e-05
-1.29117908212703e-05
-5.26809613061685e-05
-1.6940489211504e-05
-4.22355815429715e-05
-3.3035167809871e-05
-3.22435170241607e-05
1.25331695942094e-06
-4.40919417629629e-05
-2.48888680937312e-05
-3.36541232330985e-05
-3.1861353385538e-05
-4.02103082636543e-05
-6.50106192222724e-06
-6.32306544131166e-05
-3.23772354164914e-05
-3.31732429360812e-05
-2.6763183349239e-05
-4.02002787206591e-05
-2.5046438243267e-05
-1.62538644391527e-05
-2.57689143006257e-05
-8.72895433089793e-06
-1.45143903478807e-05
-1.84959963331941e-05
-2.93766602566919e-05
-5.46739767542431e-05
-5.50963360958976e-05
-2.27612657448362e-05
-1.66271433648256e-05
-1.89909308531249e-05
-1.89944993539748e-05
-4.93451566523424e-06
-5.12858215369895e-05
-5.43532337224867e-05
-3.14487854649308e-05
-6.26909990656994e-06
-3.44109160254831e-05
-1.00098979006515e-06
-2.86299066949847e-05
-3.98117563097176e-05
-6.38627899973308e-05
-3.01348151994643e-05
-4.98094968510601e-05
-2.12270025839399e-05
7.17778803125163e-06
-5.56671086473455e-05
-3.39812042337864e-05
-3.1258353974368e-05
-5.00533013487563e-05
-1.18649314584785e-05
-2.13007122743339e-05
-4.95232187490649e-05
-1.55846792987393e-05
-4.74855036194012e-05
-4.80679186782164e-05
-3.55162930851306e-05
-3.27446938456691e-05
-2.28740925435943e-06
-6.44774860239038e-06
-2.0648836813482e-05
-5.00832839717671e-05
-4.35002672485113e-06
-6.80457262587089e-05
-3.02721208553033e-05
-2.23006099546437e-05
-4.46509957050296e-05
-3.11809259148292e-05
-4.05745987854875e-05
-3.61089223214543e-05
-2.10621776768812e-05
-4.37584167010555e-05
-4.97946750187791e-05
-3.20485472779048e-05
-2.72386750083751e-05
-4.11398662823063e-05
-2.14344661166366e-05
-8.27615762692656e-06
-2.08814064400479e-05
-2.35853097057978e-05
9.17546905570635e-06
-3.00607915640255e-05
8.39125934359659e-06
-1.15131332574389e-05
-1.36246630436928e-05
-3.37047167279727e-05
-5.76555230318849e-05
-1.04103795820249e-05
-2.82336089300421e-05
2.23831516892165e-06
-5.18671926179989e-06
-4.09372611257427e-05
-2.52932964327333e-05
-5.57152611913713e-05
-1.48354454097001e-05
-2.95057472566445e-05
-2.64071871088249e-05
-5.07695783843666e-05
-2.37525848394379e-05
-4.49666620827238e-05
-2.65643504894044e-05
-4.16479661826899e-05
-2.68720061654766e-05
-1.7663118896434e-05
-2.25018530660355e-05
-3.72828606597784e-05
-4.60987386962142e-05
-2.28366301763978e-05
-9.17047953670707e-06
-2.8950715548997e-05
-7.28785973854301e-06
-3.2196917841369e-05
-7.70969303347906e-05
3.93414372633826e-06
1.85979395769346e-05
-2.91562374401702e-05
-3.06180057862425e-05
-1.96709634394776e-05
-4.70438721274385e-05
-9.85475850604995e-06
-1.78559363015023e-05
-7.15207974704119e-05
-5.40284298339888e-05
-5.18203032122322e-05
-2.39577750662669e-05
-4.14281730765998e-05
-1.85816568297662e-05
-3.33708029540004e-05
-1.59580347490816e-05
-5.09423213170135e-05
-6.873644806033e-05
-6.70749059076978e-05
-1.87198494056868e-05
-2.03309986054024e-05
-5.13650248343464e-05
-2.42330300056158e-05
-1.33857382021047e-05
-2.07382328173713e-05
-3.31237306787194e-05
-1.74127553569553e-05
-7.93907821469203e-06
-6.07728511099681e-05
-3.63945604908774e-05
-3.81476699162513e-05
-2.49035175579335e-05
-3.75438100436559e-05
-2.72912848178465e-05
-1.88521885621618e-05
-2.46331528372179e-05
-4.21699079720516e-05
-2.84976799544936e-05
-3.22396583814823e-05
-7.31138376927405e-05
-5.174474373968e-05
-3.59808093678693e-05
-4.20357916581775e-05
-3.4602559691622e-05
-3.61507595539291e-05
-4.18441786923169e-05
-2.45594328076726e-05
-1.82939450442502e-05
-2.19567544331335e-05
-2.35748987624216e-05
-3.01188852416684e-05
1.77262488230656e-05
-4.22227414349204e-05
-4.15079286832096e-05
-4.64948024362903e-05
5.22378312634989e-06
-4.80170720651545e-05
-3.29453824403519e-05
-2.85274860326088e-05
-2.56462152237865e-05
-6.56885281601191e-05
-4.81624597797151e-05
-1.85494120572407e-05
6.43184327983552e-06
-2.93721647885997e-05
-4.21657048478161e-05
-3.00847772420752e-05
-3.53919631729378e-05
-1.88758405345733e-05
-4.42505725299775e-05
-3.4743769291412e-05
-2.58915686351303e-05
-2.49653034401022e-05
-2.52009956607138e-05
-2.76549075048191e-05
-4.28641009631194e-05
-2.79746196445047e-05
-1.69227998409756e-05
-2.59289643206329e-05
-1.37606953612065e-05
-3.83571972889785e-05
-2.45604328026547e-05
-7.50581461407921e-06
-1.25492879338824e-05
-3.34656875002746e-05
-5.12688334233996e-05
-3.79664815473935e-05
-2.11853943262039e-05
-1.79768603788314e-05
-2.15950382358228e-05
-5.10404663845474e-05
-1.91001590028437e-05
-4.86408439867526e-05
-5.23641914830622e-05
2.49335712205762e-05
-2.17460280658676e-05
-5.03592400491987e-05
-3.08390564701681e-05
-2.04297276694626e-05
-2.98169265594914e-05
-5.41687269946984e-05
-2.27540059349465e-05
-5.67854847825717e-05
-3.62968877509108e-05
-7.23403151960444e-06
-3.47558861215095e-05
1.6004327388502e-06
-1.59499701215851e-05
-1.97066464122004e-05
-5.05921081822614e-05
-3.04847673872725e-05
-4.28196098206999e-05
-1.05056376336838e-05
-1.59224649051197e-05
-2.26764140380914e-05
-5.61191509907884e-05
8.70292365964907e-06
-3.39501135679494e-05
-4.54048003295191e-05
-1.95748652148026e-05
-2.55070404139161e-05
-4.63693510326283e-05
-4.63784021868218e-05
-2.88756530949144e-05
-3.45449399158771e-06
-2.99008979037737e-05
-3.58594624613488e-05
-4.16130899312554e-06
-1.34673325028487e-05
-2.90080717479856e-05
-2.78860394645159e-05
-1.47093281104446e-05
-5.8011068761071e-05
-3.27597923867729e-05
-3.25257548878409e-05
-2.26003558898569e-05
-3.12034800546537e-05
-3.34974833160596e-05
-1.14011856152057e-05
-1.41355589137413e-05
-6.43167092477032e-05
-1.46704007108022e-05
-4.00709019278717e-05
-2.27699198441765e-05
-2.86609896805795e-05
-3.90481078448573e-05
-3.19861632192709e-05
-4.01805801222988e-05
-2.99460567575253e-05
-3.03756802323448e-05
-5.01155852914152e-05
-2.52385377919822e-05
-2.67345929194025e-05
-7.61468817985699e-07
-3.2023441373709e-05
-3.87779204773576e-05
-2.22014226111522e-05
-4.9772824987091e-05
-5.53379462710495e-05
-5.26537777922784e-05
-1.64034688743127e-06
-2.44459549163791e-05
-4.1233134015444e-05
-5.90116322542305e-05
-1.57701069074243e-05
-2.02646723632996e-05
-5.7517514967855e-05
-4.14527699143011e-05
-1.9530066404298e-05
-8.09239722794916e-06
-2.50103536511533e-05
-7.95836931884058e-07
-1.06108016203798e-05
-4.4461214893693e-05
-3.34490411085675e-05
5.51789577044454e-06
-3.47504695009873e-05
-2.89479777074066e-05
-5.08276369302505e-05
-2.80809670372262e-05
-4.00047665073185e-05
-5.14783597127366e-05
-5.34879116816306e-05
-1.9717471186558e-05
-2.48587677611668e-05
-3.25186834241574e-05
-2.93732764746036e-05
-3.90565574376799e-06
-4.78725331756538e-05
-2.44466779697873e-05
-3.36835426228811e-05
-5.08648081051681e-05
-1.68487088723486e-05
-1.26495344196338e-05
-1.40838805515605e-05
-2.22194566019391e-05
-4.44429662398763e-05
-1.43381769120381e-05
-4.26817488643088e-05
-3.52328992816991e-05
-3.32971985891478e-05
-1.45632097470722e-05
-1.36106905424592e-05
-6.24878372723291e-05
-2.73953167064085e-05
-4.2925720865574e-05
-3.85280949817514e-05
-2.84305293267892e-06
-3.09421462623413e-05
-3.02123252847213e-05
-4.97110584886016e-05
-1.42030289674323e-05
-3.94528557885913e-06
-1.1136021598096e-05
3.34788488090264e-05
-5.03389993287754e-05
-4.48194903958264e-05
-5.97035432873995e-06
-4.35396829460787e-05
-1.8372653865994e-05
-3.78485078808098e-05
-2.28709289885949e-05
-3.88113353129758e-05
-3.73989943957414e-05
-7.66961223360851e-06
-1.57812237690331e-05
-1.94467288075067e-05
-3.61926004381811e-05
-5.51794999065629e-05
-4.06188761097062e-05
-3.69351032987143e-05
-5.16285085452452e-05
-3.15528327894657e-05
-3.6435156406819e-05
-4.16486765211119e-05
-4.36872299576448e-05
-3.24161235884235e-05
-1.49495688778725e-05
-1.4375985833876e-05
-4.35839512905057e-05
-2.34575578680634e-05
-1.34980968358637e-05
-3.16018253179079e-05
9.61792813065241e-06
-2.97712771584825e-06
-1.9446786279855e-05
-3.74906417168578e-05
-5.75969398309044e-06
-4.31416374206562e-05
-3.77168326907987e-05
-4.51622157849489e-05
-1.99532564913158e-05
-3.8166756752806e-05
-4.53214078053489e-05
-4.94319310083156e-05
-2.08660238834564e-05
-3.86286627231017e-05
-5.79722041694471e-05
-4.49054872844961e-05
6.86023167500833e-07
-3.13028541215401e-05
-1.53711751849202e-05
-2.68842090907788e-05
-1.89004756688656e-05
-1.69031935981455e-05
-4.17956807082351e-05
-5.73088770293104e-05
-3.61805245189945e-05
-4.10805931517553e-05
-1.58793658331034e-05
-4.81185019206458e-05
-1.26267228613469e-05
-4.70286373221993e-05
-3.67141185482993e-05
-2.48711088124596e-05
-1.75587960613255e-05
-3.45686113655975e-05
-3.35356765027737e-05
-9.67536587928703e-06
-1.67207082536416e-05
-2.32828163716427e-05
-2.08161019809916e-05
-1.1568726701619e-05
-1.73253249148782e-05
-3.50023332683288e-05
-1.76119861305796e-05
-2.01818983594442e-05
-3.27295506924946e-05
-4.37086415029071e-05
-4.15019239175912e-05
-1.79731502816803e-05
-2.14378655320877e-05
-3.40847919135982e-05
-2.36079282296458e-05
-3.38081989475304e-05
-2.51313929780639e-05
-4.20907447641678e-05
-3.28771179663886e-05
-3.20500844545444e-05
-4.04777745206491e-05
-3.14066702602817e-05
-2.04925859570654e-05
1.45492981320099e-06
-4.34929674817441e-05
-2.12513784407245e-05
-5.18416643728502e-05
-3.18059102102765e-05
-1.76876264914703e-05
-1.85187670392366e-05
-4.34327640917949e-05
-8.18293793485373e-06
-3.33694661627579e-05
-3.32314698470727e-05
-5.76501589902583e-05
-1.23282203135053e-05
-3.24817341415339e-05
-2.521729100866e-05
-3.61776463627965e-05
-3.42270411483625e-05
-5.16952694244023e-05
-1.47376483178156e-05
-4.72943736197139e-05
-6.0844629922108e-05
-1.72370359589137e-05
-5.24587186649577e-05
-2.92670825623039e-05
-6.05705394306715e-05
-3.44998705902947e-06
-4.37304309110233e-05
-1.76199876875004e-05
-5.15990310625107e-05
-4.4456894545807e-05
-4.28702893639846e-05
-1.46660389148151e-05
-2.82876201592072e-05
3.40696988214572e-06
-3.88141271903642e-05
-3.49726355316307e-05
-1.81784094173897e-05
-2.16869087311981e-05
-1.87251836899615e-05
-3.62402482282958e-05
-2.85318171701277e-05
-3.69516348703442e-06
-3.4952251319112e-05
-2.0020338278914e-05
-1.80667684874072e-05
-4.38778680033809e-05
-2.99329592250828e-05
-1.82293543776571e-05
-2.31447201306532e-05
1.06457832481402e-06
-4.63305690326226e-05
-2.89903787982695e-05
-2.09814007985283e-05
-2.285304195524e-05
-7.07859500344826e-06
-4.53676630953768e-05
-4.84721929296929e-05
9.30606947120648e-06
-2.24775521928486e-05
-1.66212603882734e-05
-5.68696111913132e-05
-1.76379605732829e-05
-3.55539914282734e-05
-4.2988207668139e-05
-3.6674952423819e-05
-2.56349594711983e-05
-4.5011008902315e-05
-3.4774399166369e-05
-5.08408008999797e-05
-4.20727443874822e-05
-1.01809995091902e-05
-2.9686068835054e-05
-3.83683520174939e-05
-2.91653548964229e-05
-2.40640463471873e-05
-3.51671955502721e-05
-2.90040776486995e-05
-2.47919585255415e-05
-1.70598810063272e-05
-3.52639247295479e-05
-3.26536597979625e-05
-1.96782559338344e-05
-1.92211925427229e-05
-3.72740064074295e-05
-1.6421685153406e-05
-4.52997386041168e-05
-2.26548056740066e-05
-2.20587652097861e-05
-1.83702399084102e-05
-3.82839791168625e-06
5.94213473504581e-06
-4.0135129156439e-05
-5.51683103134204e-05
-3.3584129123545e-06
-4.05865409047311e-05
-2.60773314588835e-06
-1.40062863792685e-05
-3.03618103972316e-05
-4.7161167165249e-05
-3.67225141267232e-05
-3.25552722271198e-05
-3.03249816083549e-05
-4.1344101838129e-05
-2.85493534907196e-05
-2.63135893039728e-05
-4.86956041962567e-05
-5.62846310155012e-07
-1.68786341042248e-05
-2.6937123913374e-05
3.87734102316827e-06
-3.82374441713973e-05
-4.45584880223995e-05
-2.62159217212714e-05
-2.76265241431293e-05
-2.85802881430478e-05
-4.14501852889125e-05
-2.4437635936563e-05
-3.95169098757986e-05
-2.75332692959235e-05
-3.30944658336264e-05
-3.41429217298044e-05
-1.24697947668167e-05
-2.14737226535025e-05
-5.04133261321078e-05
-5.10634471843513e-05
-3.11647727109084e-05
-3.14510625069374e-05
-4.32315003666729e-05
-4.79216235095309e-05
-5.4106922344408e-05
-1.94951198918647e-05
-5.0013859215293e-05
-4.30731768869975e-05
-2.35559555041862e-05
-3.38426849188698e-05
-1.52999003492279e-05
-3.52463390180034e-05
-2.09389682502763e-05
-6.03368278885301e-05
-1.32979132676474e-05
-3.02162603341149e-05
-1.99929430544692e-06
1.16193836206972e-05
-4.36521438330359e-05
-4.31789831358932e-05
-2.5301237536381e-05
-1.80730745018529e-05
-4.20478421080216e-05
-5.20064342096306e-05
-6.49022491035248e-05
-4.8693734249318e-05
-2.77361760157061e-05
-2.68898691727204e-05
-3.972669639101e-05
-3.94516386705325e-05
-4.41197691229844e-05
-6.06831141212079e-05
-7.19571267541617e-08
-1.87995878076471e-05
-3.37054956032259e-05
-4.15236941936835e-05
-4.79679815852197e-05
-3.54405650957858e-05
-1.88167367767473e-05
-2.28117606726083e-05
-3.2732418132691e-05
-1.73861403052466e-05
-1.80726406276057e-05
-1.94628905876013e-05
-2.65389085288885e-05
-2.75141413274428e-05
-1.96890663268446e-06
-2.5947010971245e-05
-8.00737459805304e-05
-2.43091177226242e-05
-4.62756965063247e-05
-1.54619628951486e-05
-3.23012417544281e-05
-2.13364327317676e-05
-3.93338767783377e-05
-2.11198681727448e-05
-3.6022168201986e-05
-2.07903133656456e-05
-2.06156075083114e-05
-2.19455589799693e-05
-3.65110211284714e-05
-1.27322788278307e-05
-4.67808009840551e-05
-3.51207367994718e-06
-2.43983450841939e-05
-2.03099369503417e-05
-3.29885669257161e-05
-3.71515860111144e-05
-1.20056112897522e-05
-5.12731707572873e-05
-2.3887063858096e-05
-5.43968006126607e-05
-1.4644198139368e-05
-2.09990341728134e-05
-4.804335519582e-05
1.66435634982631e-05
-4.0955553882595e-05
-2.09106115917705e-05
-5.22257615871878e-05
7.5435736444591e-07
-2.74021195258732e-05
-3.42596159506425e-05
-2.35746622011297e-05
-5.23099330009717e-05
-3.29724636129672e-05
-2.607048073199e-05
-2.05525243988822e-05
-3.128606438978e-05
-2.72021710305905e-05
-2.6746684743186e-05
2.65815614722434e-06
-9.33071060801823e-06
-1.21753702837206e-05
-9.45465315484529e-06
-4.96413187922516e-05
-3.88358754977734e-05
-1.70712063630338e-05
-4.0842932606371e-05
-2.82835373023924e-05
-8.07736620556454e-06
-3.53399407183661e-05
-2.71781531250533e-05
-1.73322367182596e-05
-1.32709465000823e-05
-3.13469871655975e-05
-2.03646521787346e-05
-3.12546469457231e-05
-5.78829739092013e-05
-5.20382626431319e-05
-3.47638991487963e-05
-4.00978159810987e-05
-4.26663513881194e-05
-7.98666187616324e-06
-2.84717378523178e-05
-4.25973721529452e-05
-4.18374345432601e-05
-1.84396264953714e-05
-4.27379833901097e-05
-2.94990624789227e-05
-5.49985754713373e-05
-2.37823973239175e-05
-2.22068319908196e-05
-3.20050551129552e-05
-2.18269220943351e-05
-2.27774091024565e-05
-8.60553427008593e-06
-1.58017222874367e-05
-1.62848806738531e-05
-5.29972106469226e-05
-2.31712931642607e-05
-3.55425543610893e-05
-4.74730416501712e-07
-4.83005112317276e-05
-4.50696093063241e-05
-2.12059049048479e-06
-3.73921326514319e-05
-3.01430574784907e-05
-2.43957170255548e-05
-2.93939720204192e-05
-3.18429784831357e-05
-3.04079876914017e-05
-1.42537445564746e-05
-3.57479087761179e-05
-2.05999105094829e-05
-4.54401376183051e-05
-4.04007538533561e-05
-2.22128477842954e-05
-1.36474842174203e-05
-2.89416393241511e-05
-5.51702904179053e-05
-4.62528318930194e-05
-3.3246309540666e-05
-1.75464499645904e-05
-3.05305889196955e-05
-1.79900203211745e-05
-5.85209475682848e-07
-5.18621638543773e-05
-7.72334700983799e-05
-4.82602778053378e-06
-2.42144503793871e-05
-4.27569711347131e-05
-2.61074460513768e-05
-1.80250156532458e-05
-3.11815843761171e-05
-1.85044381843381e-05
-3.04406669176654e-05
-2.13679173520424e-05
-2.9353318479653e-05
-3.82720632461897e-05
-2.15906762840546e-05
-2.6563381593999e-05
-2.06148334292384e-05
-3.32547984789183e-05
-1.9394688275798e-05
-2.58120980199009e-05
-1.46561859792191e-05
-1.04512316268048e-05
-1.82158529482033e-05
-5.64269512271683e-05
-2.08628667652639e-05
-3.12083944930173e-05
-4.4482251446465e-05
1.48113859706811e-06
-2.27478781775854e-05
-3.55146227659895e-05
-4.23694955458323e-05
-2.56990180157684e-05
-3.60640933587765e-05
-5.27485505935106e-05
-8.49957261242723e-06
-3.99267500037766e-05
-3.54292577660342e-05
-1.72376091316485e-05
-1.63720425596371e-05
-3.36190053861706e-05
-6.17010552904702e-05
-6.19693520142306e-05
-2.99875140308083e-05
-2.17210819672655e-05
-7.65989941293634e-06
-8.37414603832003e-06
-2.91453993002014e-05
-2.49466406174036e-05
-4.18592542430106e-05
-3.11492161179932e-06
-9.8100447648762e-06
-6.10665453946907e-05
-4.25817827495285e-05
-3.67369125014666e-05
-3.94988710207595e-05
-3.77566733301399e-05
-2.04342335104706e-05
-3.79381827363107e-05
-4.18061738016409e-05
-4.2995116797414e-05
-8.57791477412465e-06
-2.64129810181279e-06
-1.33656433601937e-06
-1.64010252233858e-05
-4.90709066852775e-06
-3.14804202078927e-05
-4.90649769199008e-05
-2.20858132300855e-05
-3.25790433571787e-06
-2.27236188285146e-05
1.51645903246416e-05
-3.10618332643579e-05
-3.12036793590935e-05
-4.19070132985962e-05
-1.80139198384844e-05
-2.43062286177375e-05
-2.7268143470736e-05
-1.89867387994442e-05
-1.37903390009691e-05
-5.26592170689659e-05
-3.15129801789284e-05
-4.36925449836311e-05
-3.78028223240395e-05
-1.92592360128662e-05
-1.28757657367101e-05
-3.51526830470953e-05
-4.90903741471285e-05
-3.95700266051634e-05
-4.02391650477508e-05
-2.99944780764512e-05
-2.11189507460978e-05
-3.8165047943234e-05
-1.7800246793899e-05
-3.70204418976221e-05
-2.23359093216274e-05
-3.82038743723332e-05
-1.66240910129674e-05
-2.21079656412486e-05
-3.04904087751743e-05
-2.55270615746852e-05
-3.85025818997652e-05
-4.02251593034407e-05
-1.52870713715195e-05
-7.55410088517451e-05
-5.88704956076999e-05
-1.49326297041096e-05
-3.10382099566116e-06
-3.82813008853125e-05
2.85280691335458e-07
-3.1203821050298e-05
-1.76432310741787e-05
-3.65203600822597e-05
-2.56270975724149e-05
-1.79956848741628e-05
-4.38150333126939e-05
-1.64981481899781e-06
-5.22475326187598e-05
-7.77688730361296e-06
-3.4210544358517e-05
-2.65808467337221e-05
-1.57995728279018e-05
-2.72957525586235e-05
-6.05409014196482e-05
-6.6583765203268e-06
-3.19996683167876e-05
-2.6878005511997e-05
-5.92251899512551e-05
-1.50719407094996e-05
-2.50691481000875e-05
-3.59550975904545e-05
-8.45451899543533e-06
-1.88647333898501e-05
-2.42202844177128e-05
-3.10573532523346e-05
1.04586886600543e-06
-1.64654470199418e-05
-4.00031162012572e-05
-3.95323386960721e-05
-3.24812548827146e-05
-3.73810760542281e-05
-5.60023792315145e-05
-4.08975543685867e-05
-1.38366625740773e-05
-5.34215727663734e-05
-1.91699596075807e-05
-4.48883085660628e-05
-4.56210321620899e-05
-3.2876032497177e-06
6.06781512267485e-07
-2.10464341125062e-05
-2.91397494213191e-05
-4.00518730204427e-05
1.16309077779347e-06
-2.04552244704806e-05
2.62109413571615e-05
-2.86573054188126e-05
-2.04444952543095e-05
-1.13854339330144e-05
-3.94321453739839e-05
-1.99853397717981e-05
-4.7869044573517e-05
-4.17364890916762e-05
-2.95443331234831e-05
-5.56573087765446e-06
-3.09829369211638e-05
-3.26024143675739e-05
-5.17771577701878e-05
-3.38417592265682e-05
-2.15465433689217e-05
-2.90628935834782e-05
-2.51876800784674e-05
-2.97484576837128e-05
-4.8187093655106e-05
-3.25324436716343e-05
-3.77916128656486e-05
-2.84815585503385e-05
-3.14904531631721e-05
-6.41364225673043e-05
-1.94517429724217e-05
-7.88862459209217e-06
-4.06258642081693e-05
-2.35608330487564e-05
-6.0971221069695e-06
-2.93025538823679e-05
-2.07301684091662e-05
-4.35202456974524e-05
-7.44767317504256e-06
-3.30187388852921e-05
-2.93169384398364e-06
-2.68264783287438e-05
-9.7612663765895e-06
-1.3805574757075e-05
-4.38935044039121e-05
-1.32698963841733e-05
-5.40605724292153e-05
-1.79267669438522e-05
-2.20167283936578e-05
-2.60404759107551e-05
-5.6179917717649e-05
-5.18638141242348e-05
-4.66241403101132e-05
-3.47563776651079e-05
-2.53115424723521e-05
-3.05229911831967e-05
-1.81927672215458e-05
-3.2209649871787e-05
-4.01483715604634e-05
-2.91314334341644e-05
-2.69913377965479e-05
-3.35520538059045e-05
-1.53327760805944e-05
-2.29767035566339e-05
-6.54699586284413e-05
-7.03672722404566e-05
-2.30169937366009e-05
-4.82729429233486e-05
-6.89518145157009e-05
-2.15953520505364e-05
1.31906569247255e-06
-3.01564037692651e-05
-4.51380868113779e-06
-4.02591004462968e-05
-1.78184495924142e-05
-4.18878646326991e-05
-3.7722273032809e-05
-3.36655460661962e-05
-5.70121629159711e-05
-3.36011182525613e-05
-6.813304111008e-06
-3.29485826678762e-05
-8.48183745639782e-06
-3.52762243089705e-05
-2.55974387063836e-05
-4.69775262554392e-05
-3.16152874210122e-05
-2.06463738555466e-05
-4.65820532737442e-05
-1.56065129107836e-05
-3.23640429385302e-05
-4.11813613791537e-05
-4.1360553091325e-05
1.10084193115757e-05
2.50364452282605e-07
-4.08602459072106e-05
-6.10388217777974e-05
-5.11501886541996e-05
-1.81159738278151e-05
-3.55531110698664e-05
-3.36948720596193e-05
-5.44086676224323e-05
-2.30402836811015e-05
-2.72010248749506e-05
-4.50210241195703e-05
1.04131145252079e-05
-2.25805310540595e-05
-1.57839002317128e-05
-5.441389878248e-05
-3.78615584558481e-05
-2.48826433908439e-05
-2.27024639316077e-05
-2.46179559864344e-05
-3.1968320714999e-05
-4.99785000459308e-05
-8.1973306563681e-06
-3.87790307024604e-07
-1.23638197923335e-05
-3.69109581223812e-05
-2.7751372396807e-05
-4.06214517929461e-05
7.4802897866559e-06
-3.81642934015812e-05
-7.35186560875353e-05
-4.09720969497047e-05
-1.15266453875403e-05
-1.85978725782902e-05
-1.71358101626239e-05
-2.41052700005906e-05
-3.29347603429686e-05
-1.07042288624e-05
-1.2044995700476e-05
-1.13448703850858e-05
-7.93722990815855e-05
-3.51666720917959e-05
-2.22363506178017e-05
-2.26927406393549e-05
-2.57689389131031e-05
-2.00386144901131e-05
1.84571405270044e-05
-4.6237765195529e-06
-3.17446995139047e-05
-6.03783298104025e-05
-1.22296620168626e-05
-4.1257011195651e-05
6.29291875355677e-06
-5.3765209693181e-05
-3.04026526396195e-05
-8.43946436952173e-06
-3.63604555751008e-05
-5.26521302645935e-05
-2.79299023400133e-05
-4.46011605915466e-05
-2.5311903771304e-05
-3.09797417020482e-05
-2.16278359960139e-05
-5.84405573343889e-05
-2.7132104581844e-05
-3.59231381783452e-05
-2.22951916407211e-05
-5.89263739117401e-05
-4.07277656490624e-05
-2.70774629094594e-05
-3.70581694251714e-05
-6.17577046181067e-05
-1.83846695915855e-05
-4.77154338062284e-05
1.47634313956936e-06
-2.93743993526577e-05
-4.22581508194282e-05
-8.54466024261132e-06
-4.30087649379612e-05
-3.87675846007915e-05
-4.5335524022427e-05
-4.64828250746921e-05
-5.80011078616965e-07
-4.69556634336017e-05
-3.50638201884372e-06
-2.68950003882512e-05
-2.22117959318215e-05
-3.73766194289234e-05
-4.97244317438285e-05
-6.28683056919818e-05
-2.91415666344204e-05
-4.12912316444648e-05
-3.41783408570349e-05
-3.73054981943996e-05
-5.68643424941455e-05
-1.31851718826282e-05
-2.8589591393415e-05
-5.4216346777877e-05
-5.48504635910288e-05
-1.44943849946296e-05
-2.55488738681793e-05
-2.07749010876958e-05
-2.02530582083295e-05
-4.20773687569096e-05
-1.44881240555861e-05
-4.50216994405288e-05
-3.68885710069901e-05
-4.15658062549248e-05
-5.94487891223015e-05
-4.92101362149291e-05
-2.36761594295736e-05
-2.64626298769611e-05
-2.32991775356384e-05
-1.418663080681e-05
-2.75186557774601e-05
-2.22869292096828e-05
-3.95445265169766e-05
-3.54724347285741e-05
-4.44373683821702e-05
-3.89111992160665e-05
-1.49061759927987e-07
-7.13868449955867e-06
-1.15476681143263e-05
-4.65189734688679e-05
-3.48845821421808e-05
-3.95544444802977e-05
-1.62728067453356e-05
-3.13315795174455e-05
-5.07620035714437e-05
-9.87882719441396e-06
-5.17183551232245e-05
-2.03161353908279e-05
-8.19665536023808e-06
-4.5349798594164e-05
-3.24845993548421e-05
-4.8185260135824e-05
-3.86788756661522e-05
-3.18836374174694e-05
-2.89768693550626e-05
-5.171278072328e-05
-1.52901236307647e-05
-3.90280340077286e-05
-3.59768407937925e-05
-1.84491425810975e-05
-1.43889363751309e-05
-2.39937974712986e-05
-1.88353096508142e-05
-2.42052188360766e-05
-1.75596637230343e-05
-3.61500437191672e-05
-3.59943362669068e-05
-2.74318528063451e-05
-2.96832729378446e-05
-2.91486409856577e-05
-2.2027419151091e-05
-2.09806247187469e-05
-2.93450047869511e-05
-9.67364132235987e-07
-4.4325312911507e-05
-2.69216363774641e-05
-2.01665167054709e-05
1.52761258050464e-05
-4.29349356158974e-05
-3.03098889257258e-05
-4.27260299126631e-05
-3.83034524946881e-05
-6.35939433465758e-05
-4.78312352330518e-05
-2.79206759296406e-05
-2.8567152144734e-05
-1.43401865174161e-05
-4.075019785126e-05
-1.81437684133138e-05
-5.50452039577356e-06
-1.43059771711036e-05
-3.62906352996224e-05
-7.51300272404024e-06
-2.02657647868767e-05
-2.77325424893561e-05
-1.35781998491462e-05
-1.64116028144682e-05
-1.83998647812425e-05
-2.92493913803766e-05
-3.88886271655834e-05
-1.9622486570896e-05
-3.45054823922926e-05
6.06746697581035e-06
-3.07249284416069e-05
-7.21043001641538e-05
-2.31353065413241e-05
-2.09297152187146e-05
-3.99212538906473e-05
-2.84457433925129e-05
-2.55425372531263e-05
-8.26813234050911e-06
-1.78883971953012e-05
-4.61441733709494e-05
-2.78131289018665e-05
-6.04871113916174e-05
-2.82966759369874e-05
-1.76294118936395e-05
-5.00539450961049e-05
-4.79568862975385e-05
-1.94562504060221e-05
-1.04846816059417e-05
-3.53083634514498e-05
-1.30398207128085e-05
-3.9238850978924e-05
-2.56626205072259e-05
-2.59801611186226e-05
-1.25897484610381e-05
-4.46706535636276e-05
-2.11846548387024e-05
-3.24756533453091e-05
-4.78020752550015e-05
3.27564531706974e-06
-2.92844984096151e-05
-9.70208398874264e-06
-3.22364702173648e-05
-2.69590636129162e-05
-3.16856712638768e-05
-9.32490653466557e-06
-2.44512413516799e-05
-1.97832238757583e-05
2.83425291841508e-06
-3.30144352677644e-05
-1.07155191355378e-05
-1.09247933405063e-05
-4.29183497228624e-05
-3.90954963934243e-05
-4.89266730043465e-05
-3.54781259712509e-05
2.36985517521715e-06
-5.11735205952176e-05
-5.85653476409464e-05
-3.9276527642812e-05
-4.22657133522086e-05
-3.00027370632599e-05
-4.17883114549378e-05
-2.68481922314925e-05
-5.57533895607328e-05
-8.60179111002761e-06
-5.5137690266434e-05
-4.29544475341316e-06
-1.0705040944928e-05
-5.95622489271225e-06
-3.06258957992085e-05
1.62408048872924e-05
-1.56646586638044e-05
-1.83531668890024e-05
-2.82545831318966e-05
-6.19414549273579e-05
-8.78766873948726e-06
-3.90905417781909e-05
-1.59910975901863e-05
-1.27423214990645e-05
-1.03489416280636e-05
-5.03812621102206e-05
-9.65968469639937e-06
-5.26787602518172e-05
-5.65153284566378e-05
-3.09619498748445e-05
-3.30593137377838e-05
-3.84504413377667e-05
-4.30017011209923e-05
-1.346801161041e-05
-2.63968981335082e-05
-3.70426107871182e-05
-2.75975390518968e-05
-3.09319731129008e-05
-4.34406617118346e-05
-3.7595963805242e-05
-2.91828735171731e-05
-3.72165499302701e-05
-3.507552852911e-05
-4.67820368898569e-05
-1.04145052696014e-05
-9.53976856158691e-06
-4.66881738752199e-06
-5.87782469555801e-05
-4.39547688832578e-05
-3.82996860069617e-05
-4.4609416232967e-05
-2.20666087908737e-05
-5.36201501086666e-05
-3.09330834100011e-05
-5.08391509572408e-05
-1.17367266255699e-05
-5.4800338701084e-05
-2.22720588135342e-05
-3.26334727236396e-05
-3.6072906346428e-05
-5.18266084043067e-05
-2.62492934244253e-05
1.4923872109898e-05
-7.14638308005003e-06
-3.64009954318164e-05
-4.72437327139277e-05
5.7764533113559e-06
-2.03190650961551e-05
-3.61160104091005e-05
-6.66353294498079e-05
-4.55139724252011e-05
-2.36419541867103e-05
-5.52516485055571e-05
-2.27159023090502e-05
1.59845183663117e-05
3.68590591579761e-06
-3.36213799382318e-05
-1.31711569883939e-05
-1.9290018168066e-05
-1.39556161279453e-05
-3.38782311875866e-06
-2.06075438864741e-05
-1.0200648007946e-05
-3.1170245211063e-05
-5.0805035065654e-05
-2.23552315860999e-05
-1.56665485819966e-05
-2.33280762958646e-05
-2.89782270791471e-05
-9.96677137578816e-06
-4.50862297282745e-05
-1.11711598460627e-05
-3.58721892686437e-05
-2.78279242356394e-05
-3.5790623793949e-05
-2.83234667127861e-05
-2.05185886581428e-05
-4.69083415643027e-05
-8.7142289469017e-06
-2.83767590476784e-05
-4.06160977305313e-05
-2.04125153828314e-05
2.69165305834376e-06
4.8513801203584e-06
-1.60911052779128e-05
-3.8730752956884e-06
-5.98158458309393e-06
-5.42147866911153e-05
-2.97354273049834e-05
-1.4109276373605e-06
-4.6304209320221e-05
-4.2046185360122e-05
-3.54824576365809e-05
-4.63893103388975e-05
-1.51187929200304e-05
-5.59454717957482e-05
-2.83667959810239e-05
-5.29808516725179e-06
-2.03250408163304e-05
-3.47334684881967e-05
-1.2817739975831e-05
-5.19612432699302e-05
-3.92102900108119e-05
-4.77459295968565e-06
-2.91163268028379e-05
-2.05577245708957e-05
-2.21476939872734e-05
-2.39414402512103e-05
-2.78930330792571e-05
-3.4335705277912e-05
-5.50482180640385e-05
-4.41738855165725e-05
-1.19649243663215e-05
-2.00560093282429e-05
-3.76756514908732e-05
-5.529574634144e-05
-1.35967933540933e-05
-1.5448569415418e-05
-1.20253645233775e-05
-4.89956209029112e-05
-2.31178200104455e-05
-6.24797678085718e-06
-2.75816489556824e-05
-1.87762193112537e-05
-2.33885239049434e-05
-2.40793890918879e-05
-1.46251208742599e-05
-4.16598868360162e-05
-4.02781039456652e-05
-3.9065488377064e-05
-8.11885848931528e-06
-3.12901727031495e-05
-4.5442298062154e-05
-3.02163623293068e-05
-2.9067994528021e-05
-5.74343085851289e-05
-3.67302565973446e-05
-3.36157332804338e-05
-1.12924959767262e-05
-4.91131979699826e-05
-3.3701211259827e-05
-6.15630967980712e-05
-5.83239200271833e-06
-1.44650400535852e-05
-1.64299248220054e-05
-1.89360235885919e-05
-2.38695780216945e-05
-3.32790051135238e-05
2.04971903984729e-06
-2.34827218633302e-05
-5.17100348965745e-05
-2.42485199310157e-05
-1.34242592432574e-05
-9.43779999909683e-06
-2.97361268130005e-05
-4.91602052268416e-05
-2.72607221425543e-05
-4.53569855529157e-05
-4.1311779400691e-05
-4.54728065418591e-05
-9.3958045083791e-06
-1.79380143760517e-05
-3.25561800178399e-05
-2.18373372517366e-05
-3.49909228838525e-05
-3.87317314240649e-05
-3.93826644758316e-05
-1.24790537506896e-05
-1.5367813368005e-05
-2.53855517257837e-05
-2.39635959606651e-05
-1.33906280088049e-05
-1.49707989329498e-05
-2.70744393810968e-05
-4.50899875662689e-05
-2.96977219549952e-05
3.95611569235676e-06
-5.236596608962e-05
-1.99137334881059e-05
-4.34264572799483e-05
-1.9079411930423e-05
-3.38205114470985e-05
-1.52009822616099e-05
-5.69883969055029e-05
-1.91976186361483e-05
-4.28647400680103e-05
-3.3713474211982e-05
-3.49321198992122e-05
-2.72644924512564e-05
-2.92553331202552e-05
-2.08318539347569e-06
-4.89763277178932e-05
-8.81059220794995e-06
-3.33930125107741e-05
-4.88981633651746e-05
-2.39891712353973e-05
-2.8971479774872e-06
-4.00061843238972e-05
-2.24991042998752e-05
-6.56950134609845e-05
-3.09529717193342e-05
-3.68867237350727e-05
-7.69740043577599e-06
-3.6567262357584e-05
-3.68444792243607e-05
-1.74120716075911e-05
-4.58051434452527e-05
-2.39291748886583e-05
-2.89475750406705e-05
-4.76488383386536e-05
-4.64237342981348e-05
-3.88695127303159e-05
-5.41040499329345e-05
-2.35606703981879e-05
-3.73502043969218e-05
-1.42359010402624e-05
-3.3981720890989e-05
-3.70505121695397e-05
-3.21503576261123e-05
-1.42712344224801e-05
-3.80076561011316e-05
1.63993600685729e-05
-1.94819994752859e-05
-2.2945668355037e-05
-8.15217817006646e-06
-2.93257194748444e-05
-1.03329642864571e-05
-1.44199910541431e-05
-4.88794895262939e-05
-4.7526485659182e-05
-4.2740692456565e-05
-3.95850551639903e-05
-2.35991791825157e-05
-5.41235080541369e-05
-4.93954076333641e-05
-1.59375911799652e-05
-1.92114121416309e-05
-5.02540302730443e-05
-2.6065722727966e-05
-1.73210879151355e-05
-3.80200991543198e-05
-3.78106266633645e-05
1.07685148017974e-06
-4.46852950830098e-05
-5.1499689503214e-05
-5.89991952089138e-05
-4.22825316711462e-05
-3.51417854274891e-05
-1.17695411439681e-05
-1.18883626447823e-05
-1.29690814070971e-05
-3.59009306840587e-05
-1.68674810150565e-05
-5.68740014231141e-05
-4.73226613951825e-05
-1.67249826484116e-05
-3.53149981526055e-05
-2.06897322642095e-05
-3.13882770315525e-05
-5.11877081608687e-05
-4.88543516245726e-05
-4.493270674539e-05
-2.34124705182007e-05
-2.52979544695077e-05
-3.69512885380105e-05
-1.74165112421302e-05
-2.80391558459699e-05
-1.53297165316818e-05
-3.40908597286625e-05
-1.63476181233883e-05
-5.74161235466837e-05
-3.28549415188679e-05
-3.28195243983775e-05
-2.17446407755844e-05
-2.64031377989115e-05
-3.52987074666575e-05
-5.13257795352472e-05
-3.5188031987094e-05
-1.69507671852404e-05
-4.81846120898994e-05
-5.04234732511874e-05
-9.5003020125381e-06
-2.98494197128608e-05
-2.50497777709749e-05
-5.48461356548316e-05
-4.21911232876575e-06
-1.40651758504889e-05
-5.64053429321592e-05
-1.5282857798575e-05
5.49988844450551e-06
-1.27726331881528e-05
-2.50039375728473e-05
-1.0762079713159e-07
-3.98146959159764e-05
-4.33679649235641e-05
-4.43080172027228e-05
-1.04432300442912e-06
-3.22611192081975e-05
-5.75278652687333e-06
-1.74180529247507e-05
-3.57156833947626e-05
-3.07351132869173e-05
-2.77125641786169e-05
-1.86968432846839e-05
-5.52118257348754e-05
-5.36639515420146e-05
-2.64742667749773e-05
-3.75738630658205e-05
-1.61296767296588e-05
-2.75188789592917e-05
-1.01624991598176e-05
-3.27562254160957e-05
-3.89613403730411e-05
-1.58350257089877e-05
-1.86752529348792e-05
-4.43964223698081e-05
-2.0211858793709e-05
-1.81782020618732e-05
-3.07734300313456e-05
-4.11432942044492e-05
-4.13490152229833e-06
-2.96524063370684e-05
-2.11349196409319e-05
-2.50557063789628e-05
-2.15258482505765e-05
-3.12023477550049e-05
-2.87441665671726e-05
-2.70280280907537e-05
-3.27682691369428e-05
-1.92766841919688e-05
-3.00449624635848e-05
-3.90304741176845e-05
-2.14118053707437e-05
-1.77263567399171e-05
-2.26662422062756e-05
-1.94491253321355e-05
-5.96544622532638e-05
-3.64884365160032e-05
-3.37507681478477e-05
-1.660061342389e-05
-3.07612884065265e-05
-4.93469632513847e-05
-1.95190389537372e-05
8.38322482014794e-06
-3.89863270838185e-05
-1.26174389076067e-05
-2.89672890689403e-05
-3.7046759739826e-05
-2.99713254096662e-05
-3.95489326261664e-05
-4.73111983631639e-05
-3.48049141414262e-05
-8.4649156097515e-05
-1.78255878260925e-05
-5.50965253070637e-05
-2.48686788817853e-05
-6.36954085163486e-07
-4.92882859186897e-05
-1.85561566136818e-05
-4.79324183001257e-05
-2.79669821974587e-05
2.73164042401248e-06
-2.48869848537208e-05
-1.30029747558302e-05
-3.43928796970595e-05
-3.29856340154686e-05
-4.11080561448576e-05
-2.68794432608189e-05
-3.28608681107247e-05
-1.68926507402368e-05
-1.62918246882406e-05
-2.05495551404857e-05
-4.6898915192579e-05
-3.86932820072267e-05
-2.4022474989664e-05
-3.34141708927858e-05
-3.72525151760833e-05
-2.69749110837908e-05
-2.81572431235455e-05
-2.88298474128832e-05
-3.29730141733774e-05
-4.23486153764112e-05
-1.10962263749066e-05
-2.40467487125408e-05
-3.87564212726093e-05
-3.04745997920552e-05
-5.69435836084696e-06
2.74534098220222e-06
-2.12729485504666e-05
-4.14095235031969e-05
-2.57167553214762e-05
-1.73870557813039e-05
-9.69621970730468e-06
-4.53850496880106e-05
-3.57148452119795e-05
-3.09665527249452e-05
-5.10036095370048e-05
-1.99905249121195e-05
-4.1386542170289e-05
-4.50629578339584e-05
-3.8493632907748e-05
-3.69942843437406e-05
-3.65641479061208e-05
-1.89868771285845e-05
-4.49068749781298e-05
-3.07516701715149e-07
-1.94833016377991e-05
-5.79752970321025e-05
-4.45372297290104e-05
-2.14661354660841e-05
-2.26802515642762e-05
-1.8542859308198e-05
-8.17779204397368e-06
-2.02253455685018e-05
-2.3745856047324e-05
-3.71256012504568e-05
-9.07542121224664e-06
-2.23652683763974e-05
-4.04584200701347e-05
-2.92761695384799e-05
-5.25642439160301e-06
-9.31519393960589e-07
-1.8748220130503e-05
-3.77941998719727e-05
-4.07789051543969e-05
-1.16837281720573e-05
-1.99259459769706e-05
-4.32854866099398e-05
-3.1651536817702e-05
-9.75018195629836e-06
-3.3181865776999e-05
-3.69452635013789e-05
-3.21863506290689e-05
-1.89976091539259e-05
-1.4869872554404e-05
-1.42340623634984e-05
1.38722187497891e-05
-4.85475675353429e-05
-1.7198051028651e-05
-3.44014434186426e-05
-1.46885366339981e-05
-5.52003739944008e-05
-5.07001654643576e-05
-4.01197583170488e-05
1.39816527344404e-05
-4.62514586906844e-05
-1.22116286959888e-05
-3.08267511019378e-05
-2.84220282365941e-05
-2.47621673720442e-06
-5.74251853401808e-05
-2.61590664299335e-05
-4.75555607347761e-05
-5.12090523499604e-05
-2.96553445928364e-05
-7.1598873133124e-05
-3.03853144454074e-05
-3.72121595465558e-05
-2.05781365704402e-05
-1.85856776110562e-05
-2.72674090627029e-05
-3.6507718963389e-05
-3.1777041577879e-05
-3.11187093937738e-05
-2.42751143392417e-05
-3.67515026968508e-05
-3.5362089776886e-05
-6.19642629359005e-05
-1.21098306271286e-05
-5.14958169011749e-06
-3.49054411354429e-05
-5.42047420667906e-05
-2.28191420209733e-05
-1.68056134297752e-05
-4.84229247732721e-05
-2.07516094393866e-05
-3.36993674449943e-05
-1.44179765121953e-05
-3.15383381023507e-05
-5.39966206125645e-05
-5.25252784813244e-05
-4.07505925756918e-05
-3.00251624808791e-05
-3.01409396657669e-05
-1.22021948073126e-05
-3.74209092632467e-05
-2.50539988661264e-05
-3.90619820495589e-05
-3.52699193980437e-05
-1.44058548843711e-05
-1.9137291550391e-06
-2.46849014943838e-05
-2.92676873735577e-05
-4.60941392555024e-05
-4.24705110933909e-05
-2.81097378280576e-05
-1.5929806922762e-05
-1.24510053264716e-05
-3.83038583116023e-05
-1.64577315219687e-05
-4.76474088211026e-05
-6.33887593913892e-05
-4.02593505017698e-05
-2.30965022081207e-05
-2.78454839314913e-05
-2.60182804841489e-05
-1.38551908788188e-05
-2.5859235342586e-05
-2.05747890566929e-05
8.68152777071131e-07
-1.96261266855809e-05
-3.37184343988451e-05
-1.20923369658891e-05
-3.46987914253036e-05
-2.73786305298124e-05
-4.48383262282972e-05
-3.17748207146732e-05
-3.67337006614058e-05
-5.72625685691948e-06
-1.35299748754259e-05
-4.9736828207059e-06
-1.2807916499497e-05
-3.54024335919195e-05
-4.73319696773975e-05
-3.90551248558175e-05
-3.02658392103312e-05
-2.09982689028495e-05
-3.22307640292843e-05
-4.42117530872642e-05
-4.03632712867077e-05
-5.27983137363499e-05
-2.86226775095072e-05
-2.77362197781775e-05
-2.24750140808139e-05
-2.67169106687805e-05
6.50944522663555e-07
-4.23831761500495e-05
-3.83325400758677e-05
-3.43073069429467e-05
-5.71713293383817e-05
-1.23722881508205e-06
-7.81322791178369e-06
-1.94128236051108e-05
-2.18092988682281e-05
-2.35287522739497e-05
-3.96204699197003e-05
-4.93633784750998e-05
-2.14012152931417e-05
3.04187573614014e-06
-3.62216617995706e-05
-6.05025837546472e-05
-3.32278214288901e-05
-1.57987299424059e-05
-4.17216191968094e-05
5.9549065624946e-06
2.39129700563728e-06
-8.97385822549195e-06
-3.62666153201917e-05
-3.28032266908872e-05
-3.71021522320335e-05
-3.59525063219481e-05
-4.17347160467163e-05
-2.09423201031771e-05
-3.07388240855429e-05
1.15107667004316e-05
-2.47976725198803e-05
-6.53652927947986e-05
-3.83071604920061e-05
-2.44868316714235e-05
-5.25789894146083e-06
-1.21190810722805e-05
-5.35236397222273e-05
-3.80431405266972e-05
-3.77315994581309e-05
-4.24643465959257e-05
-4.30834449563318e-05
-1.78917942547001e-05
-3.168476539478e-05
-3.49402019600984e-05
-1.49570624367041e-05
-5.65293239426095e-05
-3.74985898471907e-05
-1.40355771094232e-05
-4.88273361592609e-06
-4.82702828328426e-05
-2.8031082563838e-05
-2.67572107223105e-05
-2.50080750968794e-05
-3.93610135429727e-05
-2.17993360829348e-05
-7.90757505229527e-06
-2.14889222473949e-05
-1.64802087578838e-05
-3.06152343507139e-05
-1.31859662865536e-05
-3.18346599480207e-05
-3.97976921104707e-05
-3.95349385660871e-05
-5.65406734150534e-05
-3.79765571269282e-05
-5.76173223908661e-05
-3.97225989615248e-05
-2.55941541076724e-05
-2.64611599730505e-05
-2.04902480548124e-05
-2.29040045557242e-05
-5.50653713727291e-05
-6.29399984235381e-06
-1.68643011933691e-05
-3.15281337609147e-05
-1.38630737024625e-05
4.80281363697502e-06
-2.29704840727057e-05
-3.75760890918982e-05
-4.46814309837988e-05
-2.76761964477125e-05
-7.45266088984211e-06
-3.25633080214251e-05
-1.86369313913422e-05
-1.11257309558868e-05
-4.48911537557488e-05
-3.54580789818577e-05
-3.04329399953257e-05
-1.25744436168869e-05
-1.97345821852451e-05
-4.70472138091571e-05
-4.51933897984904e-05
-4.21987216483164e-05
-1.98642947709409e-05
-1.52585019824072e-05
-2.44092731858386e-05
-3.94945047220133e-05
-5.05984400161764e-05
-4.8453694590681e-05
1.18437405691965e-05
-1.58046766759837e-05
-3.18631148099244e-05
-2.78405191127449e-05
-2.46340682353507e-05
-1.44427053440715e-05
-5.08153825739415e-05
-2.0666476052404e-05
-4.51435211258047e-05
-1.42167641719047e-05
-4.52550786504735e-05
-3.58454544649337e-05
-1.95875623384838e-05
-4.98142098975926e-05
-4.27968359239998e-05
-3.57859900945211e-05
-1.15982136368544e-05
-3.04666339761623e-05
-2.94368764405047e-05
-2.3926444207193e-05
-2.7800357592208e-05
-5.8517490119492e-05
2.86040022426928e-06
-4.06640072351443e-05
-4.38924440990416e-05
-5.01780240728107e-05
-1.29375738962695e-05
-2.80297801389519e-05
-2.31154766071333e-05
-2.54288272071422e-05
7.78815232328867e-06
-4.08431676955542e-06
-1.78414557950158e-05
-4.86009820468645e-05
-4.1200787384951e-05
-1.81905700132196e-05
-4.61767615075275e-05
-4.10104495691758e-05
-6.4358580492984e-06
-2.71986641498549e-05
-5.05666820212216e-05
-6.01826835326704e-05
-2.48310523316959e-05
-1.72520610990927e-05
-7.31900874300167e-06
-4.42376042040568e-05
-2.95401662837407e-05
-6.24384119932454e-05
-2.65642335425738e-05
-2.77404337939279e-05
-5.89266224600496e-05
-1.74391518087198e-05
-3.61508083878833e-05
-1.93721578120287e-05
-2.17909317913087e-05
-8.68858861860201e-06
-2.73721134100522e-05
-3.22976704373169e-05
-9.72866467894685e-06
-5.94687587650949e-05
-3.1698017948089e-05
-3.1788834466329e-05
-3.58285419900641e-05
-3.16884952573147e-05
-2.56234337760456e-05
-4.08011087554375e-05
-4.12195872257728e-05
-5.53480054770707e-06
-4.42936984839196e-05
-5.16865519370239e-05
-2.64557916795996e-05
-8.37517653672231e-06
-2.4527002392659e-05
-5.4061767881133e-05
-1.90083262905275e-05
-7.48791952794284e-06
-1.02946259615975e-05
-3.25962748796189e-05
-2.35694887660272e-05
-1.4197066853967e-05
-6.63304132114672e-06
-1.81191030940766e-05
-5.82234765649207e-05
-5.03070110462643e-05
-1.40217812833938e-05
-3.68059650198401e-05
-2.26095220180961e-05
-2.47324963813197e-05
-1.42641015059537e-05
-2.77296307989205e-05
-1.07829656584855e-05
-1.91116985060407e-05
-3.19024360049907e-05
-4.74991327054879e-05
1.02322508515824e-05
-1.55230816723407e-05
-4.25462607881306e-05
-5.47226866190357e-06
-2.62892583715171e-05
-1.32955691520352e-05
-4.58471132795424e-05
1.14009572154502e-05
-1.61342754382249e-06
9.95717488509987e-07
-4.01769677613285e-06
-4.05842089091079e-05
9.17720193727375e-06
-2.03200238283735e-05
-2.12357477328871e-05
-1.490680568229e-05
-4.23550938463695e-05
-1.93159282886658e-05
-2.67402628296699e-06
-3.58546616723865e-05
-2.76808530503595e-05
-2.88347239999351e-05
7.27735053075513e-06
-1.8670034011349e-05
-2.78451667587491e-05
-1.11412565778152e-05
-3.68613670231257e-05
-4.76303660166086e-05
-5.31396907152133e-05
-2.39467716935517e-05
-2.49108183645822e-05
-1.98757668215453e-05
-2.50320057209405e-05
-2.1126738116823e-05
-2.50132240748743e-05
-2.53482890994199e-05
-6.41239839968825e-05
-3.25948849564451e-05
-3.86902785537269e-05
-5.97589597448092e-07
-3.71503944182177e-05
-5.26238147718327e-06
-5.6191842248193e-05
-3.71431281744371e-05
-1.96983273553622e-05
-2.40249788305839e-05
-4.45749139936933e-05
-5.75357188137129e-05
-9.51983812299926e-06
-4.4097730267447e-05
-6.2424138437643e-05
-3.64574743298816e-05
-2.95491566823936e-05
-2.34762827921053e-05
-4.11584080213982e-05
-4.69513307335367e-05
-3.08061429582474e-05
-2.83012567950445e-05
-2.08703627985189e-05
-2.75006768999484e-05
1.9547684762182e-06
-2.91748708995443e-05
-3.88890112296439e-05
-1.27958670675169e-05
-1.64334869411096e-05
-3.54850056019399e-05
-2.09461312475489e-05
-3.54666259120333e-05
-7.92161975899819e-06
-3.08265004719367e-05
-3.62335049066923e-05
-6.48465289513035e-05
-1.8881555948006e-05
-5.81435857809873e-05
-6.28503452025495e-06
-8.94900126303519e-06
-6.53098494997989e-06
-3.88112280316992e-05
-1.21409080891489e-05
-2.15511475481176e-06
-5.33221699740744e-05
-4.84639860562803e-05
-2.46468670531262e-05
-1.00573283400822e-05
-2.36102509981767e-05
-2.66116439389322e-05
-2.68558162409005e-05
-3.60271140266538e-05
-2.67295630533099e-05
-4.40297343220062e-05
-1.01875526852653e-05
-1.6656432058977e-05
-2.40688540647117e-05
-2.66516665454313e-05
-2.73678746294666e-05
-3.64871243037885e-05
1.68446138139864e-05
-4.402909877759e-05
-2.78648489403974e-05
8.93507627377591e-06
-4.17908821819477e-05
-1.69055401126621e-05
-3.95424608843325e-05
-3.49493461415511e-05
-1.69925879580058e-05
-3.59028375075999e-05
-1.06832923099627e-05
-1.9402720206737e-05
-2.76959445739764e-05
-2.24672235851635e-05
-4.91531917828469e-05
-2.47737795532898e-05
-1.50274868633417e-05
-1.15830722548464e-05
-4.18507852376314e-05
-1.06873395927049e-05
-3.73674292025109e-05
5.50207187654489e-06
-4.24925119496437e-05
-4.66279756432484e-05
-1.54423842947445e-05
-3.87508154925292e-05
-5.07107908348966e-05
-2.82232767079246e-05
-4.70905137243372e-05
-1.14405306866705e-05
-2.16938762262328e-05
-1.95525219452183e-05
-2.89117514572667e-05
2.42079052101994e-05
-2.70310710783885e-05
-4.56015203983906e-05
-4.63120291035504e-05
-2.57872243464846e-05
-3.7772709981593e-05
-3.25528928549592e-05
-4.20189935087926e-05
-2.5989237924555e-05
-3.49710527248624e-05
-2.31199668508961e-05
-4.92024653408767e-05
-4.79887785057831e-05
-1.80556800501098e-05
-5.91933921073013e-05
-3.36081924664342e-05
-1.98978226913084e-05
-2.09548282157025e-05
-4.59313725749734e-05
-4.87449831623481e-05
-1.7063794552237e-05
-3.37336236543119e-05
-5.44015004368623e-06
-1.51439756442739e-05
-2.65883973301565e-05
-5.65864920903943e-05
-4.66249533043727e-05
-2.65582333807197e-05
-1.14337286940394e-05
-3.98260607757879e-05
-1.87136469069148e-05
-1.44436574705485e-05
-5.11393410565508e-05
-2.22754951284818e-05
-3.13304292463527e-05
-2.39217714252755e-05
-3.08775251865423e-05
-3.72665920596643e-05
-2.01907390282904e-05
-2.78214212487172e-05
-1.60948632984003e-05
-4.62012517121826e-05
-7.6414302197176e-06
-3.59866171330894e-05
-4.77243941652479e-05
-2.00740627744075e-05
-2.33346182531067e-05
-5.13418046041922e-05
-5.70903847264331e-05
-1.32142612716283e-05
-1.00960057347011e-05
-3.99546403994393e-05
-2.62843237506134e-06
-2.55366873834639e-05
-2.35024545941415e-05
-2.57125986111727e-05
-3.75279729015841e-05
-1.28044974137922e-05
-3.71985900861305e-06
-3.40503210819774e-05
-4.95754317602938e-05
-1.91709238989955e-05
-2.26104261362556e-05
-1.40029459305098e-05
-5.8626804109186e-05
-3.05096353075575e-05
-2.01449159881235e-05
-2.26264327740446e-05
-1.34083333702904e-05
-1.91634653562553e-05
-2.42737450992146e-05
-3.18035296556289e-05
-1.75284102594532e-05
-3.00910604143505e-05
-4.44007379979259e-05
-2.15435491817088e-05
-3.14641150600529e-05
-3.58839238442524e-05
-4.71745259304935e-05
1.38451648191647e-06
-3.00531153089043e-05
-3.97917677202281e-05
-1.86589770110817e-05
-2.4449428425641e-05
-4.27262854854897e-05
-9.05841516670364e-06
-8.2790980556928e-06
-1.01883028324798e-05
7.06001832111781e-06
-3.0011211462566e-05
-2.84124618702731e-05
-4.24923515757234e-05
-2.90444567179572e-05
-1.90662384508748e-05
-2.97574534545169e-05
-2.85142041891172e-05
-3.02616439987779e-05
-7.58186260151933e-06
-2.17090501563296e-05
-3.65670631828709e-06
-1.49382544885238e-05
-4.18098143051835e-05
-2.23568521132001e-05
-2.14016221000113e-05
-3.07006587789635e-05
-3.74230503836534e-05
-9.04235108213022e-06
-4.84290817697764e-06
-1.36515710042533e-05
-1.17622298837073e-05
-3.68222983743835e-05
-2.0361497237008e-05
-2.90728820510539e-05
-3.67068345315437e-05
-6.18862663902067e-05
-6.03152502184219e-05
-3.26567828133869e-05
-3.9894156573353e-05
-4.4809070386867e-05
-5.99183902484781e-05
-4.86832010254666e-05
-3.35561532404235e-05
-5.55940643680281e-06
-1.10898126800248e-05
-4.29728625788593e-05
-3.56314060786822e-05
-1.26189974320837e-05
-2.80636088498024e-05
-2.43881528499554e-05
-4.73926464823382e-05
-4.10279630243204e-05
-6.19778951506052e-05
-1.5107644975106e-05
-1.34254496441487e-05
-2.19412575230227e-06
-4.16098545282547e-05
-3.3538368897121e-05
-3.33658072200222e-05
-9.39796862927466e-06
-4.77168873870584e-05
-3.16291841604641e-05
-3.71535633302991e-05
-4.3768405068442e-05
-1.93080367209112e-05
-2.25092392912338e-05
-3.15097552304293e-05
-2.58023748220977e-06
-1.73280342670215e-05
-2.43885397210012e-05
-2.34784320055099e-05
-2.91913221420287e-05
-1.61767093114477e-05
-3.4396323187684e-05
-5.46119212936537e-05
-2.3268516234427e-05
-2.20074813141836e-05
-1.00222423107016e-05
5.77326563939792e-06
-1.04081752304444e-05
-7.46238092667291e-05
-3.87354542140566e-05
-3.04844898999491e-05
-9.55095103317698e-06
-5.00472498045169e-05
-1.64159657645921e-05
-1.42634897083658e-05
-4.58505221026902e-05
-4.68134072242812e-05
-1.33539305456591e-05
-3.15550223661386e-05
-4.02250796719937e-05
-3.31611440018386e-05
-1.85912432534886e-05
-1.96289539402822e-05
-3.34971271424068e-05
-1.52794565818424e-05
-4.92426834284771e-05
-2.67847488029127e-05
-2.68645874891298e-05
-1.41415676283026e-05
-1.36707301779185e-05
-3.60812724492476e-05
-5.44521179089308e-06
-2.8710472479039e-05
-6.08050292295196e-05
-1.56494103988449e-05
-3.05058466772557e-05
-4.75051004720975e-05
-2.68594271200994e-05
-5.93909038104472e-05
-3.57668141589499e-05
-3.54492011069708e-05
-2.05566236357205e-05
-3.44681559527481e-05
-1.69891438975399e-05
-3.96176772683041e-05
1.9548365178305e-06
-2.0442843310491e-05
-2.24523029284231e-05
-5.6010930237277e-05
-2.17279862328163e-05
-4.51663545703994e-05
-1.35455566347818e-05
-4.90529957473971e-05
-2.12566054483508e-05
-6.37539170145787e-05
-2.7599304246296e-06
-9.98623720854822e-06
-1.4213425333262e-05
-1.28440015655975e-05
-5.01689085596881e-05
-2.84202269875178e-05
-3.07394687253491e-05
-3.4096670947253e-05
-1.61044042943776e-05
-3.51858470000428e-05
-2.64253491090913e-05
-2.62670760569859e-05
-1.57124165846017e-05
-2.78166512237268e-05
-1.95213537093221e-05
-2.25999769228421e-05
-5.52768320513034e-05
-5.92026600701651e-05
-3.2312929228928e-05
-3.27435003063426e-05
-4.49781589575873e-05
-4.42910226302718e-05
-1.3512934440412e-05
-4.14368081865826e-05
-1.65052253305135e-05
-2.23926724422188e-05
-2.46990727445623e-05
-3.19263311670188e-05
-1.11850518560593e-05
-3.31550827516214e-05
-4.04619215045078e-05
-4.15082296121429e-05
-1.07117659328638e-05
-2.49248033992992e-05
-2.9585645018191e-05
-5.24264277041843e-05
-4.89767264772209e-05
-1.58694849118684e-05
-2.26778962480306e-05
-2.6764052936681e-05
-3.55848631661243e-05
-3.72899877859717e-05
-2.97930635639075e-05
-1.36071623460145e-05
-1.83035698380598e-05
-3.43682840202151e-05
-3.35009354210682e-05
6.66786133454512e-06
-3.04001536854956e-05
-6.1912150446194e-06
-2.08723727381291e-05
-2.42315765866968e-05
-1.82282914202829e-05
-3.097711810659e-05
-3.02082260966757e-05
-7.61891500386943e-06
-3.45909064848005e-05
-3.05087655324839e-05
-2.64391514113874e-05
-6.941002344139e-05
-5.3271740567312e-05
-3.32381141079384e-05
-4.07745567734515e-05
-2.92314918885337e-05
-2.88978604688737e-05
-1.1997288767344e-05
-3.34231594300839e-05
-3.86931159109544e-05
-8.91222985993753e-07
-1.02343409213263e-05
-3.07115037807451e-05
-2.77808571242911e-05
-2.30754286426001e-05
-3.88259368830171e-05
-3.26435224113513e-05
-2.3830526340993e-05
-1.19239039237093e-05
-2.92576240416748e-05
1.22614984281989e-05
-3.0689615975318e-05
-1.90487617658241e-05
-3.05098187290388e-05
-4.24777541949451e-05
-4.96517078199287e-05
-7.9881028699062e-06
-3.93478207916695e-05
-5.94000789544497e-05
-4.75740979091988e-05
-2.97976765640832e-05
-3.54544558145766e-05
-1.39686838551902e-05
-5.66533338732821e-06
-4.49109133828502e-05
-3.82685220450602e-05
-3.4095599745318e-05
-2.98609489875203e-05
-4.28081351089857e-05
-5.14234590724651e-05
-4.26166697240203e-05
-5.93315649504501e-05
-1.62752119674807e-05
-3.77501249998395e-05
-2.88179755069005e-05
-1.01752739253568e-05
-6.6451264963982e-05
-3.57373325317684e-05
-1.18248018063969e-05
-1.24077108061443e-05
-1.028151352012e-05
-4.98180059695522e-05
-2.65628105644798e-05
-3.29680511159726e-05
9.82413598040399e-06
-7.8234238295359e-07
-6.9890848336887e-05
-2.92443960626217e-05
-5.04537925714922e-06
-2.26405090284456e-05
-2.68932102845571e-05
-3.86368506309986e-05
-1.8597537739314e-05
-8.46241106260319e-06
-3.21209692681867e-05
-7.40326121614837e-05
-1.99773498440342e-05
-3.00985050856974e-05
-4.9871229610933e-05
-3.8560653929608e-05
-1.59479651329141e-05
-4.07943641155104e-05
-3.97809325420343e-05
-3.21761197261005e-05
-6.11906177811158e-05
-3.67531079293122e-05
-1.87981349608483e-05
-6.1308577565829e-06
-2.57946924421328e-05
-3.11339462643499e-05
-2.82763847351917e-05
-4.16909741539153e-05
-4.40550467673368e-05
-7.44296581651534e-06
-4.79848873635823e-05
-1.47584605033054e-05
-2.58928175401924e-05
-4.72059262328496e-05
-2.09208092085026e-05
-3.27224056083357e-05
-3.3788046072623e-05
-5.60852257218442e-06
-1.12413565058475e-05
-3.31436500802124e-05
-5.59133986378572e-05
-8.30245508904475e-06
-2.60354010254873e-05
-1.91738058194228e-05
-3.77848613340052e-05
-3.71914741475345e-05
-7.70552481915311e-06
-3.44009150919766e-05
-1.56674304569669e-05
-4.43099198234056e-05
-3.62186041176319e-05
-3.79044772642992e-05
-1.1488575340369e-05
-3.76312990378551e-05
-6.36373066761624e-06
1.85698410198943e-05
-5.5553243079311e-05
-1.10063781162941e-05
-1.31404304358074e-05
-4.30057149767028e-05
-4.66738514091076e-05
-2.23789178243084e-05
-3.65271228652905e-05
-4.40486912773496e-05
-2.59467036340891e-05
-3.84280846026737e-05
-2.74800439904775e-05
-2.70148474482609e-05
-4.35413802349524e-05
-6.13031608858999e-05
2.64514168679007e-06
-1.25111056919593e-05
-4.03524075998534e-05
-1.7922399109292e-05
-3.48268677847282e-05
-1.08964448425188e-05
-2.22023562981865e-05
-1.2938300091947e-05
-2.88776110772968e-05
-3.43232510171751e-05
-2.32609517682377e-05
-7.52974664371344e-06
-1.99905405065153e-05
-4.98351279232956e-05
-5.30807278436613e-05
-1.2781857726586e-05
-3.111755178803e-05
-2.46401992149813e-05
-5.34424392826401e-06
-4.0910949465702e-05
-2.33169907898368e-05
-2.16615825995292e-05
-4.04944251829379e-05
-7.73402849016187e-06
-1.18277694634836e-05
-2.71849549231513e-05
-4.35014230193849e-05
-3.61938037173539e-05
-1.38541560832563e-05
-5.95311431683613e-05
-5.20824605426764e-05
-1.95817161923396e-05
-3.2378933078907e-05
-2.87823794674752e-05
-2.78274587828758e-05
-2.33782602486244e-05
-2.44189671292955e-05
-4.13778972971412e-05
-2.31445525876164e-05
-5.41421116696858e-05
-1.76744293383485e-05
-1.89128692653581e-05
-1.52203571319943e-05
-5.39982695572968e-05
-4.64451225838315e-05
-5.53301369021795e-05
-6.65860313780879e-06
-1.52879434970221e-05
8.98966310931986e-06
-2.21949867719842e-05
-4.51161173871173e-05
-6.03639260917308e-05
-4.70553139775945e-05
-1.60547687249058e-05
-2.92659625982184e-05
-2.98795063223835e-05
-2.97555860901982e-05
-3.85302942846459e-05
-1.39055454895944e-05
-1.63641927517748e-05
-6.04170900417922e-05
-4.09249027980135e-05
-3.10525221737865e-05
-8.44110131712014e-06
-2.44820533733943e-05
-4.37773173451155e-05
-1.85359192447386e-05
-5.19402826672099e-05
-3.3572546562788e-05
-4.28322360639535e-05
-6.31396682586284e-06
7.82780891011483e-06
-1.2486290857016e-05
-3.75230532218702e-05
-8.80079781458789e-06
-1.86651442788326e-05
-2.80353281500776e-05
-5.49830432507539e-05
-3.6928807818772e-05
-3.59798717720725e-05
-5.56493253158848e-05
-8.9294892115779e-06
-3.26078777305029e-05
-7.47716009644405e-05
-5.64676040244078e-05
-4.21036903171882e-05
-3.8557936275744e-05
-7.92248695904847e-06
-5.85313786411051e-05
-1.3345659185668e-05
-1.16078052173747e-05
-1.7318448858948e-05
-5.6333260914854e-05
-3.4408555375267e-05
-3.00138910385616e-05
-5.80027977682635e-05
-2.30412922814961e-05
-2.11087236603859e-05
-3.61074957329964e-05
-1.30185566841492e-05
-2.61866456529349e-05
-3.14542175257532e-05
-1.32249515504716e-05
-4.34994555401988e-05
-4.10136677871691e-05
-5.85502391597042e-05
-6.23347075783907e-05
-2.75741901900272e-05
-2.65399360984205e-05
-3.55177083036921e-05
-4.12695977609596e-05
-4.65920760808952e-05
-5.74876432179696e-05
-4.87497974624224e-05
-2.89060509181969e-05
-1.83306332873374e-05
5.96552972559295e-06
-1.88646513027782e-05
-7.54949063266215e-05
-4.23498074901597e-05
-4.01282951068599e-05
-1.39796887376582e-05
-4.66279781893445e-06
-3.9157286351206e-06
-2.4529045928131e-05
-3.78734849450621e-05
-2.44971289515959e-05
-1.91524467672966e-05
-8.94250672090779e-06
-4.38118522302402e-05
-1.82165644455749e-05
-3.27827904434027e-05
-2.5952492867798e-06
-5.26611872858538e-05
-4.23774796537428e-05
-3.38557435584354e-05
-4.06363924241619e-05
-3.86587667815081e-05
-2.69467166727301e-05
-1.84114981222715e-05
-2.14616942751489e-05
-5.4258959608897e-05
-1.35921520489439e-05
-2.97717914769147e-05
-5.6318655498426e-05
-2.96756324351158e-05
-2.8865296176082e-05
-3.04151471182177e-05
-1.94566284701423e-05
-4.27773595658326e-05
-2.17950176239934e-05
-1.72811203060486e-05
-2.37085343949486e-05
-2.66453968037469e-05
-4.88224507620761e-05
-2.92438440117196e-06
-1.97150864953696e-05
-2.93594728615918e-05
-5.10260892469525e-05
-1.22800909313934e-05
-1.61094250006528e-05
-2.82754792076777e-05
-4.45034485596603e-05
-4.40732198707083e-05
5.19558394099174e-06
-4.28579714722426e-05
-3.91317958351396e-05
-3.57596779390028e-05
-8.17326332221873e-06
-2.21584171415744e-05
-4.0992287110259e-05
-3.26825891109271e-05
-4.67699663433566e-05
-2.15270012086396e-05
-7.45463916729221e-06
-4.00735926453574e-05
-2.19048846574468e-05
-4.16297370412844e-05
-3.26287957583784e-05
-2.86303468217777e-05
-5.01932044707722e-05
-4.46550865184777e-05
-1.88917078262104e-05
-6.94140044790586e-05
-6.62031302154849e-06
-4.13759235399779e-05
-2.93032447725497e-05
-2.43204726680537e-05
-1.46932372901557e-05
-5.15418096451198e-05
-2.46512790668914e-05
-3.13699179051362e-05
-1.30098367050552e-05
-3.5209307027774e-05
-2.28168262267019e-05
-1.89116368342878e-05
-3.87492911717432e-05
-1.7725521497492e-05
-3.86008654012236e-05
-4.87270465853757e-05
7.05306255617885e-07
-1.75599323342161e-05
-1.47542559421942e-05
-1.7796446185169e-05
-1.64601791161694e-05
-3.70761214367487e-05
9.9833437364374e-06
-3.60977392942956e-05
-1.74960127957332e-05
-2.95272813025872e-05
-1.54354835105548e-05
-2.06460160011326e-05
-9.58373938709559e-06
-5.58925592286641e-05
2.19631872291515e-05
-3.35753958626759e-05
-2.4109194253868e-05
-1.47131975940267e-05
-4.80092832558113e-05
-2.08327870199135e-05
-1.59273089861068e-05
-1.18020596664355e-06
-2.06130988097852e-05
-5.38754736204728e-05
-2.46983733850697e-05
-2.38275314948085e-05
-3.77829287147292e-05
-4.90904328267166e-05
-1.25881490528431e-05
-3.79648983218819e-05
-5.11321978627878e-07
-1.48777269053627e-05
-6.10935844495769e-05
-4.60460663803457e-05
-4.87372371124057e-06
-4.90354901288143e-05
-4.22633173217648e-05
-7.19817056733563e-05
-3.77681460271769e-05
-4.39048686980405e-05
-1.09439756783446e-05
-4.11168229744995e-05
-4.47404458489307e-05
-2.48302527287765e-05
-9.66964300759499e-06
-4.776844456295e-06
-3.42240073956876e-05
-1.11606394023526e-05
-4.83452041580121e-05
-5.53088384025975e-06
-2.20758511961321e-05
-3.55811237429682e-05
-3.09548695707284e-05
-1.89239674874969e-05
-1.85994977832737e-05
-4.04386290517155e-05
-3.66914192045888e-05
-6.47907536485949e-05
-6.36930513520144e-08
-5.18271158211497e-06
-1.52151925058395e-05
-4.51455808512364e-05
-5.03634711364516e-05
-2.85046290202849e-05
-2.25126935478535e-05
-1.55919797321503e-06
-6.04654417721195e-06
-4.74893031573063e-05
-2.92731335647106e-05
-3.41597585228203e-05
-1.46817547746919e-05
-3.40256464978626e-05
-2.82095718869005e-05
-2.20389966152615e-05
-3.82601044393448e-05
-1.69587913331754e-05
-1.29253340927293e-05
-3.49472772975869e-05
-1.28060571037697e-05
-3.33282705279646e-05
2.65635802950451e-07
-2.92961217635333e-05
-1.47718223290963e-05
-2.02435392646062e-05
-2.42258967998444e-05
-2.24972251714798e-05
-2.70127049921978e-05
-5.60147194588883e-05
-3.14626935631756e-05
-4.43310971698763e-05
-1.67570913236016e-05
1.51192067648299e-05
-2.75416109707862e-05
-6.09743706353181e-06
-4.97328368585548e-05
-9.03796440979838e-06
-1.14599246136229e-05
-1.07568001607887e-05
-2.49582092321861e-05
-2.92078568413672e-05
-9.88669672001957e-05
-4.0888316363857e-05
-1.8102712131969e-05
-3.72440132046165e-05
-1.05004217312303e-05
-4.29478136871237e-05
-2.05046223018846e-05
-3.26361997761801e-05
-4.01681819834461e-05
-2.48164526540075e-05
-4.01274107137519e-05
-3.32502904435039e-05
3.408827530683e-06
-2.50934082712552e-05
-1.94352787859817e-05
-3.89202265901758e-05
-5.74281633018077e-06
-5.81726494055258e-05
-1.48495831795631e-05
-2.33220356371505e-05
-4.09922012764867e-05
-4.57337108739563e-05
-6.46275387240971e-05
-2.09137768376247e-05
-3.38985415174239e-05
-1.17753763471873e-05
1.19628703951717e-05
-2.35040608799596e-05
-2.23976337123853e-05
-1.95755463345281e-05
-4.19301960455644e-05
-9.84792272449125e-06
-3.04353906229769e-05
-3.59383183901301e-05
-3.36806427324835e-05
-1.9953636574516e-05
-6.34460377910658e-06
-4.06624954912813e-05
-4.77315564491119e-05
-4.29176966170641e-05
-3.74195170353285e-05
-2.90692647488525e-05
-3.22481541010997e-05
-2.72685573840789e-05
-4.43361878749652e-05
-3.1944708118274e-06
-3.94755996201934e-05
1.28850546028718e-05
-5.28700048626254e-05
-3.85740592521129e-05
-3.20961247636474e-05
-4.46818937018434e-05
-3.7524034118572e-05
-3.6807426716233e-05
-4.41660708340289e-05
-8.96141784707187e-06
-2.39201464245371e-05
-2.90045960746164e-05
-2.88662326641984e-05
-3.19925996983631e-05
-2.42123075557134e-05
-2.78779271857294e-05
-3.8030614568915e-05
-2.40870020004119e-05
1.38325044358022e-06
-3.99129663162939e-05
-1.76721054659779e-05
-9.45924530903283e-06
-2.40158700910933e-05
-2.85430013706418e-05
-2.11570279908541e-05
-2.35017192544555e-05
-3.04519120532011e-05
-3.99909274455851e-05
-3.26458897434516e-05
-2.23830376873071e-05
-2.5504048433304e-05
-3.65422405065709e-05
-1.23181429808256e-05
-2.1529175117276e-05
-3.40686520822472e-05
-2.38168697836345e-05
-2.54005043544097e-05
-4.40834844285208e-05
-2.99385053378723e-05
-5.76425036178796e-05
-2.45532624142494e-05
-2.97108916337172e-05
-1.06382113943804e-06
-5.3042980173611e-05
-4.05461976048374e-05
-5.52781033667785e-05
-5.33742523595391e-05
-3.53348033049446e-05
-2.67290834511984e-05
-5.99033015664898e-05
-3.68207820208887e-05
-2.0890038362598e-05
-5.3914141737582e-05
-5.97084486546698e-05
-2.04980936457796e-05
-4.91331471253671e-05
-4.73913412526625e-05
-3.60152426923625e-05
-2.10290409519877e-05
3.97640102895137e-06
-2.24455767410959e-05
-6.52049378666722e-05
-2.8130270457143e-05
-4.92299378069288e-05
-4.02235193222096e-05
-1.13581403754729e-05
-1.88797085372862e-05
-1.01620102956204e-05
-4.58092314320818e-05
-6.14452229440113e-05
-3.74582899440564e-05
-2.16514116912285e-06
-1.76594593317618e-05
-5.03922025676398e-05
-2.78532692453076e-05
-1.46317108904308e-05
-3.87400659929426e-05
-5.1113750768272e-05
-4.50600333355778e-05
-2.63793710974497e-05
-5.14517860152175e-05
-3.14927944897913e-05
-8.99690247102389e-06
-2.31078675144212e-05
-3.23459561677702e-05
-1.45830202294219e-05
-4.68074028325831e-05
-3.26224625125955e-05
-7.50959278946085e-06
-1.93362102096079e-05
-4.17572532228474e-05
-5.4520148441024e-06
-2.63677766836382e-05
-2.71760171968759e-05
-5.39918137765452e-05
-2.16270713317088e-05
-7.18539625729558e-05
-3.50890067568564e-06
-3.16831658417646e-05
8.31589235335277e-07
-5.53526255238095e-05
-2.24853880389065e-05
-4.60586297380061e-05
-2.80777478336584e-05
-2.20305067200311e-05
1.37822985890357e-06
-4.99886773469376e-05
-6.74615548309018e-06
5.58971056808475e-06
-3.20632248628126e-05
-1.45674079281077e-05
-2.0329797637335e-05
-3.31305340176971e-05
-6.10715066229198e-06
-2.75012523110122e-05
-4.70104264437824e-05
-2.40094650327564e-05
-1.92894347396013e-05
-3.39830507602671e-05
-5.3472923775393e-06
-3.43604777423697e-05
-2.94793817530104e-05
-2.59618334453135e-05
-2.54074270636351e-05
-7.60136405105681e-05
-3.43872254600615e-05
-5.39982525369591e-05
-5.31317790458182e-06
-5.90224863884662e-05
-1.69317883630106e-05
-1.00937413332015e-05
-2.21421967190487e-05
-4.95213033642848e-05
-3.1485215252718e-05
-2.7876898475643e-05
-4.25298894561744e-05
-3.75322550180482e-05
-2.04640403907329e-05
-4.5642117963845e-05
-5.56160079258353e-05
-4.20803132258927e-05
-2.48413994242666e-05
-6.40622704581999e-05
-6.29818776250685e-05
-2.8157550052137e-05
-2.50706416314169e-05
-3.33945142565732e-05
-2.57045415813508e-05
-2.47758119885126e-05
-1.82443629096453e-05
-4.32202807545019e-05
-3.76026590904572e-05
-3.82557119375864e-05
-1.25846745148717e-05
-4.85641718947307e-05
-4.10720740885604e-05
-3.78130127541328e-05
-1.34519052840264e-05
-4.21799609139769e-05
-5.62350524722133e-05
-2.78893851311916e-05
-1.20566650634381e-05
-3.5712712965938e-05
1.11184583480585e-05
-3.08825427845533e-05
-1.04387454370271e-05
-2.80453300286967e-05
-3.93741934952385e-05
-2.35010325909227e-05
-5.40486350826647e-05
-2.15072941771526e-05
-2.14390237896955e-05
-4.41347698809046e-05
-3.18203355351603e-06
-1.38570580044495e-05
-2.56667151190753e-05
-3.71240208862357e-05
-1.96347806215642e-05
-4.05314621060428e-05
-5.37660988799888e-05
-2.35015896948758e-05
-4.72694516812924e-05
-3.2394184787609e-05
-2.76008597115199e-05
-3.1031442265505e-05
-2.81596981760223e-05
-2.82952363837976e-05
-7.23383777202939e-06
-6.16044682852244e-05
-3.94765148771043e-05
-4.1554472005476e-05
-3.22441680259429e-05
-2.04952123216099e-05
-1.20244790240297e-05
-2.20020784126545e-06
-4.91642389393908e-05
-2.9746965082722e-05
-3.02488228492514e-05
-3.5295990159406e-05
-2.2389706933571e-05
-5.99479179726652e-05
-4.42324096157788e-05
-2.58146849750321e-05
-9.54774956176437e-06
-4.10787342869441e-06
-3.28490524334442e-05
-2.3201280999991e-05
-1.25670066280921e-05
-4.81373703965538e-05
-4.3293084212287e-05
-4.603204132221e-05
-7.04109072013402e-06
-3.96606992339698e-06
-5.66328363721982e-05
-3.31622405328324e-05
-2.20975575885966e-05
-1.30719298920978e-05
-5.60220015689195e-05
-1.26350877599044e-05
-2.97265547950477e-05
-3.8711546805432e-06
-4.3255553306496e-05
-5.82430082098964e-05
-5.2039286556536e-05
-1.88007615786678e-05
-3.56079696796748e-05
-5.13640205130196e-06
-5.42038863217071e-05
-5.40517518325571e-05
-3.9003747366916e-05
-2.83556399983304e-05
-1.66357617222086e-05
-1.37279698328066e-05
-2.98239701723796e-05
-2.78491518037268e-05
-1.88645523026743e-05
-1.1371705481163e-05
-2.51872344052304e-05
-2.15379386294374e-05
-2.71018697864434e-05
-3.42226630355239e-05
-1.40731767226685e-05
-1.29193511829151e-05
-4.47477298081664e-05
-1.4706776752976e-05
-2.83247604865385e-05
-4.19215423577297e-05
-1.20994478125614e-05
-3.79079339909663e-05
-3.95837702954187e-05
-3.30022861084129e-05
-4.1393345702351e-05
-5.21247629863549e-05
-3.12948030590295e-05
-6.11673957390273e-05
-5.74127664016316e-05
-2.68040956272695e-05
-1.55562399487804e-05
-4.30815844299671e-05
-3.12347573110898e-05
-5.00367637301746e-05
-5.00739650876675e-05
-2.15645163961187e-05
-3.29665511256026e-05
-3.92439754933575e-05
-4.45957893938031e-05
-5.41497565701887e-05
-2.97128825830203e-05
-1.42139689993035e-05
-3.0793013910415e-05
-2.87729319843118e-05
-1.61619548464252e-05
-3.7182881724035e-05
-4.704710733438e-05
-1.65793044164521e-05
-2.91420024582894e-05
-4.32918188862766e-05
-1.76957516566887e-05
-1.69145569056045e-05
-1.75674137570294e-05
-4.31929970054247e-05
-2.80126291908811e-05
-1.11842703016973e-07
-4.18607591204876e-05
-1.0244201210922e-05
-2.6664360418641e-05
-6.7522049352988e-06
-4.10695136365115e-05
-5.45953691736164e-05
-4.00814280258512e-05
-5.76052268930222e-06
-3.16487831569113e-05
-2.18963669130916e-05
4.27734549801696e-06
-1.34564583160409e-05
-5.67792002080588e-05
-4.68983109920338e-05
-1.4290891850879e-05
-3.29592410161031e-05
-4.00495231009839e-05
-2.44691446110609e-05
-4.52174585407096e-05
-3.19845764246265e-05
-3.97289642553104e-05
-4.97920164433256e-05
-1.59187145124653e-05
-3.36371512965454e-05
-2.38006735696627e-05
-3.72102130515126e-05
-4.03503310023762e-05
-5.38863734656564e-05
-4.56947082526512e-05
-1.71625158893088e-05
-3.13536000472973e-05
-7.04330008222489e-06
-2.57946810032777e-05
-1.13511039641875e-05
-4.22818402448472e-05
-2.87253313359125e-05
-2.21137922844007e-05
-4.09723114087155e-05
-2.69772642043431e-05
-4.68618423892341e-05
-5.512589109291e-05
-4.93987829540345e-05
-2.73470918984281e-05
-1.73784614051435e-05
-1.38345386142944e-05
-4.53563929079333e-05
-1.99309136470487e-05
-3.04620398057008e-05
-3.21043273915726e-05
-4.39531703494626e-06
3.64299969764822e-06
-2.41288135700989e-05
-4.16127943599604e-05
-3.58582496774169e-05
-5.12888453945359e-06
-2.46284385058746e-05
-1.66674055899268e-05
-3.40958490076742e-05
-2.68125383657815e-05
-2.88811224683907e-05
-2.49998227227978e-05
-1.91096921108813e-05
9.5246196933857e-06
-1.66695253165777e-05
-4.39955176552646e-05
-3.17341962018539e-05
-3.41893181760667e-05
-2.60992595139922e-05
-2.54945960046458e-05
-5.81065893850295e-05
2.3856031254382e-06
-1.30510754846029e-05
-3.55273163380923e-05
-6.45427216745039e-05
-4.83783511425992e-05
-3.4230499328939e-05
-2.19539018194701e-05
7.60603719138998e-07
-3.1703837074335e-05
-3.39244814971561e-05
-4.18694018607393e-05
2.15947485840397e-06
-3.98123848977983e-05
-2.73017867093255e-05
-1.47449617772813e-05
-1.50303693283427e-05
-3.87513156574225e-05
-8.19158799783947e-06
-7.64977679076703e-05
-9.70735077724961e-06
-6.09632375393654e-05
-3.08049961676029e-05
-3.09050457959951e-05
-1.668036451298e-05
-3.99680679403775e-05
-4.93192992687174e-05
-4.9980962063569e-05
-5.12179997404679e-05
-4.52336622132434e-05
-2.94414608030074e-05
-3.59093174963592e-05
-3.92587447205141e-05
-8.14798814601609e-06
-3.93438981076743e-05
-3.56524793994259e-05
-2.05130708605985e-05
-1.53341152415976e-05
-4.88375873923167e-05
-3.47890918338262e-05
-2.60369551042043e-05
-2.9167497570166e-05
-7.53462331295255e-05
-1.60647134871697e-05
-3.8022318643787e-05
-5.5214849804645e-05
-1.00039445991339e-05
8.5163491998592e-06
-3.98016102237058e-05
-3.37070178575867e-05
-2.50689336459261e-06
-2.07111859050934e-05
-3.65206273636285e-05
-8.48835682685242e-06
-2.03288594602924e-05
-5.53157830918215e-05
-4.83296895595846e-05
-2.3001932876929e-05
-3.59588785625495e-05
-2.15921674458626e-05
-2.93150753155597e-05
-3.37610026806032e-05
-5.7087162541995e-05
-1.64432990150054e-05
-1.84522218653742e-05
-2.59575714067292e-05
-5.33685351378582e-05
-3.83705942466785e-05
-3.68087970566275e-05
-1.76851428156299e-05
-2.00686453512063e-05
-2.17570849493083e-05
-9.09106003217303e-06
-4.16470276020584e-05
-2.36288780076805e-05
-3.97337280993419e-05
-4.42948662921685e-05
-3.18640819203824e-05
-2.55402521106608e-05
-2.79321772436476e-05
-3.32987961384153e-05
-3.58843886622096e-05
-6.59958908775628e-05
-3.21766217802786e-05
-1.76998487843783e-05
-1.78558924881493e-05
-2.13396963033562e-05
-1.54471886603501e-05
-2.00988716971019e-05
-2.95643753540823e-05
1.6260616019503e-05
-4.39163201504484e-05
-2.30612206569243e-05
-3.35920199053383e-05
-2.05569987597035e-06
-2.21159963283875e-06
-5.91574003302604e-05
-2.08536132246089e-05
-6.64654656283822e-06
-1.26051373427883e-05
-1.43467562085525e-05
-4.04289200963568e-05
2.74912803801338e-06
-5.96566587592856e-06
-3.10094670859055e-05
-4.12278957380925e-05
-3.01889360065456e-05
-1.62994309575546e-05
-3.72116394875025e-05
-1.32655914945299e-05
-3.53690549706323e-05
-1.55707714334973e-05
-5.07989385601801e-07
-3.68811559750464e-05
-1.31116493953285e-05
-2.1304392480583e-05
-2.3479386803133e-05
-6.11912151361901e-05
-1.59443650517601e-05
-2.22417119887957e-05
-2.31033034027278e-05
-2.56526695644524e-05
-3.17142805754252e-05
-2.50896956087263e-05
-3.79994958540309e-05
-2.06236375604551e-05
-1.83750471550248e-05
-1.72220425699671e-05
-3.59561216536527e-05
-1.20149874114311e-05
-5.24113625740693e-05
-1.88578647649897e-05
-3.93823351727267e-06
-3.50339585744115e-05
-2.80371011336246e-05
-1.53386994034666e-05
-1.6464915660634e-05
-4.09224919569936e-05
-5.26607628390835e-05
-1.0779324818125e-05
-3.30165382815281e-05
-2.8178728486595e-05
-2.8584543423262e-05
-1.38297387231679e-05
-1.24581656405521e-05
-3.66540418376732e-05
-4.65835194290582e-05
-1.6182419106867e-05
-4.68681719682058e-05
-1.77586337633786e-05
-4.1946046267592e-05
-5.21996424583587e-05
-1.91830018347089e-05
-3.76659297923796e-05
-6.57834920817071e-05
-5.13874031303831e-05
-5.10709586579105e-06
-3.10381686300798e-05
-1.17921541008862e-06
-3.04907747889391e-05
-2.2863713043497e-05
-2.68321788764666e-05
-3.24184719874001e-05
-4.13646775245684e-05
-2.95722804265025e-05
6.35410317371163e-06
-4.69023384921751e-05
-2.03450955794807e-05
-2.94882672174861e-05
-3.21134026961732e-05
-3.3538715112267e-05
-3.2134005922187e-05
-2.52812810906955e-05
-7.41159119868926e-06
-2.51726660234346e-05
-1.48520424055435e-05
-1.26743999214655e-05
-2.43887648642957e-05
-3.94211897607075e-05
-3.99429549293799e-05
-3.80659164906734e-05
-2.86450849533238e-05
-2.59047842353638e-05
-5.01950850576645e-07
-4.70446339614858e-05
-4.55344811587994e-05
-3.47837234521345e-05
-2.05893069797262e-05
-3.26785904263091e-05
-6.16260811860096e-06
-3.68917601098951e-05
-4.21773879398789e-05
-3.29940880343268e-05
-1.64402772987123e-05
-8.79303228076397e-06
-2.92053006030573e-05
-1.70732675219993e-05
-4.95546359579135e-06
-4.04265340639705e-05
-6.47601224852139e-05
-6.91793652176012e-06
-2.11310363550164e-05
-2.75227223389281e-05
-2.91807412889204e-05
-3.55878070038003e-05
-3.54088402922209e-05
-5.39361993360209e-06
-4.42372145961768e-05
-3.23206548704252e-05
-5.54944771853008e-05
-3.93182346226445e-05
-2.68532236457957e-05
-3.50502445936336e-05
-2.19533892970487e-05
-1.17169254487297e-05
-6.42213577454645e-06
-4.62563955474257e-05
-2.70462825731386e-05
-3.51670357979251e-05
-4.03134919113823e-05
-4.70474420133169e-05
-2.56711539840366e-05
-4.61764601826393e-05
-3.35856496378483e-05
-3.03901388584696e-05
-1.3459056470719e-05
-4.95419702501285e-06
-2.22380982599163e-05
-2.58074207320455e-05
-4.50131547813538e-05
-2.26160879455014e-05
-2.33456452642272e-05
-1.42457906327473e-05
-3.47198775075491e-05
-8.55869496310472e-06
-4.2437436021432e-05
-2.99639292409755e-05
-5.01344469588118e-05
-5.38063041031455e-05
-1.09759039326337e-06
-2.78421687913546e-05
-1.72717485726493e-05
-2.04254921332396e-05
-2.55101689008156e-05
-2.20209128260061e-05
-2.15652610990348e-05
-1.69348317243225e-05
-3.24599920983103e-05
-3.0267699639539e-05
-1.26219383048043e-05
-3.76362408010325e-05
-2.75298269045694e-05
9.07613888298089e-06
-5.33823441717957e-05
-2.67237443739224e-05
-3.12144691496968e-05
-4.00544749534393e-05
-3.00418503396988e-05
-3.82302695866445e-05
2.81453381690307e-06
-2.4885791016829e-05
-4.76047078815356e-05
-1.16925300110382e-05
-1.80334767860621e-05
-4.72900348732865e-05
-2.67450832956967e-05
-1.91931567988858e-05
-2.47428182203089e-05
-3.09628120441113e-06
-2.5778428713212e-05
5.77501129214065e-07
-1.46555089329486e-05
-3.04743372709593e-05
-4.69519441032032e-05
-3.19185893129529e-05
1.23604226697817e-05
-1.64584497330188e-05
-3.79573705129441e-05
-7.80080800607468e-05
1.3584214594152e-06
8.99251785282444e-06
-3.04917886618749e-05
-2.78953943311839e-05
-3.8383031251625e-05
-3.96527850222577e-05
-1.92009954597803e-05
-3.02562041092824e-05
-2.34207695334716e-05
-3.18786629008946e-05
-2.38172788644466e-05
-4.60949200933474e-06
-2.59572533677933e-05
-2.84342055199868e-05
-1.55474736508999e-05
-2.63946773879645e-05
-1.40200864781627e-05
-2.17921868798052e-05
-1.91845867402915e-05
-4.17910665145347e-05
-6.97265121540244e-05
-5.96384746367159e-05
-2.13311184803814e-05
-3.15448543252096e-05
-4.84789570381052e-05
-1.65776859631058e-05
-2.27322499019789e-05
-3.27096468742097e-05
-5.76854660363794e-05
-2.71957358391981e-05
7.72208988489265e-06
-6.96248769458081e-05
7.98519652627744e-06
-6.53305638251365e-05
-2.27723640689053e-05
-1.93147507246994e-05
-2.29199132083267e-05
-2.71727275486378e-05
-4.98720324560974e-05
-5.63220562149946e-05
-5.08798999053622e-05
-3.07277992193161e-05
-3.7918821588409e-05
-4.78941470145045e-05
-4.56918694573013e-05
-3.89129374424159e-06
-5.046404314262e-05
-4.05409117516815e-05
-2.30879809396641e-05
-3.97235042512747e-05
-3.42297429097567e-07
-6.16617155757568e-05
-7.5272289282422e-06
-3.91290156458482e-05
-1.80464416303898e-05
-2.06085674574513e-05
-5.20412638982154e-05
-5.08662850233986e-05
-6.90279945391074e-05
-4.13883254146921e-05
-3.74906682054559e-05
-2.77121675222358e-05
-3.5391179383793e-05
1.15472901562804e-05
-3.63426287652942e-05
-2.13382039964872e-05
-5.479997138147e-05
-5.22884267003672e-05
-6.56440379431898e-06
-1.07956915346753e-05
-2.76810705871353e-05
-8.55453387782951e-06
-4.09709450483317e-05
-5.31228947606208e-05
-1.77936580694195e-05
-5.19900131786214e-05
1.96411061624859e-05
-2.20233061582114e-05
-5.81983993591667e-05
-3.37937756271091e-05
-4.64015077186978e-05
-1.67212755480538e-05
-2.96214376859648e-06
-2.93695923608903e-05
-6.0218865338137e-05
-3.07103557221593e-05
-5.15143402396496e-05
-2.22522289916767e-05
-6.95959325562167e-06
-1.63996045662883e-05
-2.19331594704296e-05
-2.80592348316851e-05
-5.19554923473216e-05
-3.83066344906945e-05
-3.6893127337915e-05
-4.49680640029963e-05
-5.72730338261697e-05
-9.86767966998981e-05
-6.23531872209261e-05
-2.11010922493063e-05
-5.03994864285311e-05
-1.4312316313704e-05
-2.65127230752491e-05
-1.83247438024983e-05
-2.59016791218848e-05
-2.31508339560104e-05
-4.27369923065411e-05
-2.15985648356556e-05
-3.99360283725039e-05
-1.01007608426142e-05
1.09553020170238e-05
-9.14292896041746e-07
-3.40091154032844e-06
-1.66190378355374e-05
-6.49372607763032e-05
-2.68106469104582e-05
2.52359231294087e-06
-2.55052736882252e-05
-4.90655884916163e-06
-5.05293915283383e-05
-4.94241316965136e-05
-5.88632173745442e-06
-9.69262696802012e-06
-2.3284592997328e-05
-3.13644999336939e-05
-7.55948871030093e-05
-4.83964978953965e-05
-8.47964877237729e-06
-3.95286076603893e-05
-3.46493369506399e-05
-3.47837639344693e-05
-7.5046624483534e-06
-2.37804133253676e-05
-4.14646681867401e-05
-1.96935886073606e-05
-2.15075099322269e-05
-2.34529702584981e-06
-1.73027678617326e-06
-2.62185094183641e-05
-5.80272211555277e-05
-1.71300509118643e-05
-2.802918655716e-05
-2.00501953166701e-05
-2.23777556729343e-05
-4.01427064056822e-05
-2.98890728858753e-06
-3.03574384872828e-05
-9.62118826192498e-06
7.03474709137629e-06
-2.91991418904291e-05
-3.11145193666671e-05
-6.53134072443791e-05
-4.43798349963678e-05
-2.59982593430434e-05
-5.48880589114369e-05
-3.74118027611748e-05
-4.79344146377086e-05
2.67483491459736e-06
-3.58326625774855e-05
-2.56876303449984e-05
-5.56786205670476e-05
-2.61755207331687e-05
-4.83655000988908e-05
-2.61554664025798e-05
1.23582428836852e-05
-1.4046427551508e-05
-4.46793026890331e-05
1.80372099629603e-06
-5.97095109431765e-05
-2.44719332706125e-05
-5.11993157240032e-05
-3.50434625610565e-05
1.6960826314618e-05
-6.21240878039059e-05
-3.70835160401828e-05
-6.59431563564727e-05
-4.09152263507993e-05
-4.81520242828021e-05
-3.66276438710689e-05
-4.49418405907512e-05
1.63707216187723e-07
1.37238081652884e-05
-2.44237235102954e-05
-5.04592718843476e-05
-3.58809261522904e-05
6.42337337516237e-06
6.77680136346716e-06
-5.02580167109431e-05
-3.73172631024973e-05
-2.67924594940265e-05
-6.07532111912241e-05
-4.73959671534441e-05
-3.2983985099134e-05
-3.45001228211291e-05
-3.20998614837501e-05
-3.20337919517279e-05
-5.41545171660512e-06
-2.7102952837422e-06
-2.29398421672099e-05
-4.00587958330738e-05
-3.71255109353644e-05
-4.06415104021303e-05
-1.85603859472204e-05
-3.32364090199851e-05
3.41012698231008e-06
-4.58391839074688e-05
-2.37170441013174e-05
-1.35644158866365e-05
-1.46666007905964e-05
-4.39266493994685e-05
-6.37905866855005e-05
2.40354530793513e-05
-5.82406066770726e-06
-3.44170875576612e-05
-1.55817563334834e-05
-1.98852961770169e-05
-5.12390176790857e-05
-2.89626037727631e-05
-2.38786965237691e-05
-6.98886343608806e-05
-6.20812574795421e-05
-2.32878753899324e-05
-1.4590427590026e-05
-2.80999500012193e-05
-2.60578890812625e-05
-1.00652694479972e-05
-1.51217417972306e-05
-1.9551812651844e-05
-4.80330310452605e-05
-4.1431967026094e-05
-2.63732644396531e-05
-1.87067535118359e-05
-3.17322405410716e-05
-1.4444043191499e-05
-8.55428577866246e-06
-2.87414498192508e-05
-2.86658522339007e-05
-1.97619503211439e-05
-2.16928628306609e-05
-3.04575131372605e-05
-5.48672853252402e-05
-3.3068554707677e-05
6.24183922687162e-06
-3.37231884009571e-05
-5.15083426753974e-05
-1.86056371685722e-05
4.88810347168689e-06
-2.01698636725024e-05
-5.66217372657728e-05
-3.93990541154323e-05
-5.9795564568455e-05
-4.36810487409807e-05
-6.97274336597587e-05
-3.71393540191157e-05
-2.48002097864105e-05
-2.84679566963074e-05
-3.16417573702433e-05
-4.97917423491156e-06
-4.67957699186648e-05
-2.67849581215108e-05
4.06918712021075e-06
-3.04114585480345e-05
-2.75445426192663e-05
-1.02141908148388e-05
-3.09276569180253e-06
-1.54866270620338e-05
1.8701716256971e-06
1.45498915196387e-06
