# Supplementary material for: Research on computational propagation and identification of mine microseismic signals based on deep learning
Source: PLoS One. 2025 Oct 22;20(10):e0334641. doi: 10.1371/journal.pone.0334641 (PMC12543183; doi:10.1371/journal.pone.0334641)
Supplement: S8 Data — (ZIP) [file pone.0334641.s008.zip › 000100900002884.xlsx_0.txt_24.txt.txt]

-2.15685199782511e-05
-3.08632756875951e-05
-1.55671640320013e-05
-4.68993055867692e-06
-5.51441685771695e-05
-2.44088615822663e-05
-4.86759629003548e-05
-3.16070195392582e-05
-4.19270948214943e-05
-4.94282063409772e-05
-6.79229858481344e-06
7.38650803828554e-06
-5.04109551154799e-05
-3.63223807502657e-05
-3.69764810416561e-05
-3.99154144311138e-05
-2.03426375498228e-05
-2.7778044476901e-05
-4.53503758057531e-05
-1.82028526679946e-05
-1.45139251041479e-06
-5.455977407583e-06
-4.36337702983826e-05
-2.52483881837755e-05
-1.76547279425179e-05
-1.38190586197318e-05
-2.48786938154842e-05
-3.12618239159204e-05
-1.64606513583473e-05
-1.78288046709821e-05
-3.91607794923436e-05
-4.35276672243868e-05
-1.97212060520972e-05
-1.66211887806407e-05
-4.85671644145326e-05
-3.56336746263322e-05
-5.80568005986805e-06
-3.57693149998775e-05
-2.11168221561297e-05
-3.40356762695264e-05
-1.59750738518179e-05
-4.52623972330975e-05
-2.80402787021721e-05
-3.0693823985861e-05
1.45926894010201e-05
-2.2542898240856e-05
1.61479461989073e-05
-2.9286592629589e-05
-4.42464745437911e-05
-4.02907757621551e-05
-5.60384803817785e-05
-3.05111537401276e-05
-3.83711246623759e-05
-3.49255421382977e-05
-6.37647315100335e-05
-3.9507919974112e-05
-1.25979156665745e-05
-6.45454565865179e-06
-2.07779280506403e-05
-4.25225166294358e-05
-3.59834875128664e-05
-3.80277817843124e-05
-2.90279670487639e-05
-5.65889097671568e-05
-4.09303101046875e-06
-2.9909457926981e-05
-2.90045821874521e-05
-3.73968524489784e-05
-4.0193651270613e-06
-1.5258565658948e-05
-1.32322888246765e-05
-5.5070773093586e-05
-2.51448639265661e-05
-1.00285177819418e-05
-4.60326266689245e-05
-3.04175678364278e-05
-4.19827881561121e-05
-5.45869032563634e-05
-2.82637573884185e-05
-2.49201109775902e-05
-3.63505342448682e-05
-4.067614936258e-05
-6.36034865815121e-06
-3.3929946888163e-05
5.15478138449277e-06
-2.4693132460529e-05
-1.07920860324944e-05
-2.35227095506097e-05
-1.74928732401173e-05
-2.84277710916812e-05
-2.77635629372215e-05
-2.44322001208896e-05
-2.93837534329297e-05
-4.31851107275385e-05
-2.37377197335541e-05
-5.12355325405609e-05
-4.4487172371311e-05
-3.58152151161879e-05
-4.40039080282454e-05
-1.64446846159022e-05
-3.33194589236179e-05
-1.89809399574426e-05
-3.13523215624026e-05
-6.02573831322493e-05
-3.10187688260018e-05
-1.53761144575351e-05
-2.04896245036645e-05
-4.52404732939817e-05
-4.13358863076728e-05
-4.5598763793872e-05
-4.39212362975785e-05
-2.08803688910525e-05
-3.96570939788793e-05
-1.91382238865575e-05
-3.65137882426155e-05
-3.64819030279675e-05
-1.50480872331905e-05
-4.44039133647589e-05
-2.57129524637888e-05
-3.40635651184808e-05
8.34902991094677e-06
-4.50593692487326e-05
-5.2469354552544e-05
3.96873866820844e-06
-5.51571591585737e-05
-3.47969770119353e-05
-1.82438155759903e-05
-4.95909852892339e-05
-2.97255365303664e-05
-4.90325127364289e-06
-4.68844176180884e-05
-5.28154071178619e-05
-7.96287591190685e-06
-4.12848832104549e-05
-2.75925151582848e-05
-2.58572734041076e-05
-3.06532050329519e-05
-2.59738464410141e-05
-4.5845236076013e-05
-3.74283515338517e-05
-2.79869769655488e-05
-1.11225905037887e-05
-1.46356752448319e-05
-4.30156428256556e-05
-2.8654896160228e-05
-3.12684417277293e-05
-5.99494174059826e-05
2.92195278005246e-07
-2.37316867233602e-05
-2.03189322793138e-05
-2.81658083487527e-05
-4.17234533330354e-05
-1.23214667169658e-05
-2.6444830252099e-05
-3.7586260119128e-05
-9.8725492774767e-06
-5.59206246781099e-05
-3.426462983253e-05
-3.81090645119642e-05
-5.10007962730402e-05
-3.50246655521804e-05
-3.81134909567352e-05
-6.85241245853054e-05
-3.35319173746278e-05
-2.08376828752863e-05
-3.50480210717919e-05
-6.74963784302395e-05
-4.04229424377269e-05
-5.2451765516398e-05
-1.31367289447579e-05
-4.12794275889624e-05
-1.07713584615589e-05
-6.78551367890966e-06
1.03669704864442e-05
-3.9120842825692e-05
-5.15397237504075e-05
-3.49040911117361e-05
-2.37510730957479e-05
-2.3332410103603e-05
-2.02816244201755e-05
-2.8211352904769e-05
-4.44751641617243e-05
-3.24022630140573e-05
-4.59601283598806e-05
-3.73804733142507e-05
-1.66628858598321e-05
-2.21574584202636e-05
-1.93234417073705e-05
-4.66636708715584e-05
-3.70399082077764e-05
-2.25729069347039e-05
-3.73494943673061e-05
-3.29858956462084e-05
-1.44124874504702e-05
-2.41175690130894e-05
-2.67052731131237e-05
-4.59170770777978e-05
-6.95906967682992e-05
-6.23426237709009e-05
-4.89913969323812e-05
-4.39322115018257e-05
-3.99323982695833e-05
-2.72650331123511e-05
-2.89591884294182e-05
-7.15459795934873e-05
-2.73917958574884e-05
-3.87675104276164e-05
-2.31023670915883e-05
-2.83930203493171e-05
-1.99457733756923e-06
-1.60126792850622e-05
-4.89201749464066e-05
-4.41061718092715e-05
-4.90603924579684e-06
-1.42026546155348e-05
1.48334890515366e-06
-3.44866571744603e-05
-3.837627279863e-05
-3.9945174207083e-05
-2.1531673828886e-05
-5.24649022263609e-05
-2.88215051055228e-05
-3.47261836085583e-05
-1.11637115899593e-05
-2.53183797876192e-05
-1.63392140259418e-05
-2.24121436778774e-05
-2.39281093654261e-05
-1.69161986490385e-05
1.56990931478156e-06
-2.44252435989662e-05
-3.83651598793496e-05
-1.96098280162341e-05
-3.88689708960904e-05
-2.15601361983956e-05
3.37834207304316e-06
-2.58637553517921e-05
-3.11050999909744e-05
-4.48014304028021e-05
-2.98454874825549e-05
-3.57100121436072e-05
-2.84614910002578e-05
-3.16261194526957e-05
-1.5044666833942e-05
-2.14036984974837e-05
3.7870871839056e-06
-1.72107684142577e-05
-4.83218223389108e-05
-4.8528958347586e-06
-5.64274782738772e-05
-5.22674869722932e-05
-4.46755152472042e-06
-2.26645844590673e-05
5.76778665837984e-06
-2.39847412209704e-05
-1.95964501032635e-05
-2.31232073658989e-06
-2.72326849064236e-05
-3.42260819464118e-05
-4.23706501222537e-05
-4.69151653141667e-05
-3.95014987398732e-05
-5.96939126853657e-06
-2.27147885267089e-05
-5.2330352263504e-05
-5.59543176648977e-06
-5.82712415227721e-05
-1.92024873356129e-05
-5.77356249902495e-06
-4.55683133193351e-05
-2.21674059997939e-05
-4.27648499578575e-05
-2.1392729914825e-05
-6.69869062532911e-06
-1.53003054919333e-05
-4.13521141230006e-05
-3.97919761911915e-05
-3.70050621075926e-05
-2.45111230872056e-05
-4.33626181500468e-05
-2.49641262630358e-05
-3.93673873523088e-05
-3.93065092319955e-05
-7.07057760734178e-06
-1.88102428667359e-05
-3.24965797277865e-05
-2.97229592298397e-05
-2.98091964397012e-05
-4.54382516571066e-05
-2.77398398072451e-05
-4.90908973575801e-05
-2.82077646470361e-05
-4.54169808531245e-06
-3.18487803766717e-05
-2.57643899741778e-05
-4.25770226572472e-05
-3.70525521349182e-05
-4.24529119883372e-05
-5.51531384291426e-05
-1.11501476799314e-05
-4.21532354535351e-05
-2.86572462086673e-05
5.14693100981736e-06
-1.33523119800139e-05
-5.20703489843147e-05
-2.74356392474033e-05
-2.39789142423461e-05
-1.2765363907347e-05
-3.92620237809961e-05
1.87559605525349e-05
-1.21520948921378e-05
-2.52888500583794e-05
-5.18526840176711e-05
-1.42508576830107e-05
-5.70137035544828e-05
-1.42202112173161e-05
-2.15702819058186e-05
-4.033225110502e-05
-2.82691933037765e-05
-3.42778638088256e-05
-2.05599650668214e-05
-1.74673400231005e-05
1.28992155685489e-05
-2.37069151986549e-05
-3.58028841048265e-05
-2.0661840440855e-05
-5.31376330420704e-05
-3.83488323698466e-05
-3.23302259169926e-05
-1.3049846833872e-05
-4.89309825741912e-05
3.10078599712602e-06
-1.53237687241564e-05
-4.31174210722393e-05
-1.00121133086068e-05
-2.8604335326087e-05
-3.990409840514e-05
-3.27784869027636e-05
-5.46191057548527e-05
-2.00824739959643e-05
-7.29440775713114e-05
-4.81305164335922e-06
-5.08785087007081e-06
-4.40580171616526e-05
-4.49341922702004e-05
-2.36056884114815e-05
-6.15465732027531e-06
-4.06825244295963e-05
6.98196164469575e-06
-1.6747324352234e-05
-6.42815156239212e-05
-1.61912149126085e-05
-4.18646680776279e-05
-3.91086816597043e-05
-3.73109430265688e-05
-4.07144461414849e-05
-4.97353318850406e-05
-3.60711520879622e-05
-1.28508416097777e-05
-3.11741757263439e-05
-2.1788944050036e-05
-1.55702709237502e-05
-3.17674961208604e-05
-1.14322453639022e-06
-3.59805054202547e-05
-4.68082082582073e-05
-5.05434282919946e-05
-1.64744809090123e-05
-2.60072377341217e-05
-8.18548058148904e-05
-3.30902743732732e-05
-1.91555185869574e-05
-3.96195327292953e-05
-4.05062153847381e-05
-6.08463744256802e-06
1.49621880406056e-05
-5.52306311881017e-05
-6.06604263062915e-05
-2.40642436598018e-05
-8.06032984030834e-06
-2.59941568855895e-05
-2.54682221375094e-05
-2.24024856613295e-05
-2.94224705880626e-05
-1.72294488110129e-05
-2.7283870237516e-05
-5.43763107216219e-05
-3.99153055102222e-05
-3.6024804028679e-05
-7.29160963173457e-05
-2.06807463476615e-05
-3.61964049609649e-05
-1.26156420697988e-05
-1.7002070174704e-05
-9.65379185638307e-06
-2.86111460597619e-05
-4.61502178864693e-05
-3.5910739692663e-05
-1.28414763396862e-05
-6.55985956945865e-06
-4.01742579143224e-05
-5.01230420682874e-05
-1.82775359968542e-05
-3.82936685029527e-05
-4.73100613087841e-05
-3.62157228952011e-05
-1.52216787031428e-05
7.09305764982615e-06
-3.83210856052807e-05
-2.27109370335959e-05
-8.11960587664675e-06
-4.18833463215638e-05
-1.84110759001918e-05
-2.42786230746656e-05
-1.9867209438807e-05
-3.37305072542043e-05
-2.46013166992806e-05
-3.91540289816766e-05
-4.90584731694303e-05
-2.06877643254459e-05
-3.42213088635613e-05
-5.26504128500244e-05
-3.900917146489e-06
-5.78685430282045e-06
-3.7598357394322e-05
-9.28765724004958e-06
-3.19240486733495e-07
-5.80860380707831e-05
-4.48878151141767e-05
-4.45812903368416e-05
-3.70193727774065e-05
-3.57192519682187e-05
-4.10723355829986e-05
-6.26357061146963e-05
-4.51626633491721e-05
-5.03565050644187e-05
-2.00413770542964e-05
-5.08727738227076e-05
-5.82422528447396e-05
1.93134699642216e-06
-4.25595979371659e-05
-2.51447728034574e-05
-1.70277789053715e-05
-3.43225864208363e-05
-1.05654273002656e-05
-2.97992169739476e-06
-4.36884962399164e-05
-5.02385283520423e-05
-5.47642660398191e-05
-6.62662434765891e-05
-5.50629325805911e-05
-3.44212841955448e-05
-6.44929316017526e-05
-3.52522472142984e-05
-3.47227741792009e-05
-5.65173232453685e-05
-3.45294518081332e-05
-4.4200408824843e-05
-1.20929389486406e-05
-3.32954870937702e-05
-1.47800280033264e-05
-3.71523912019033e-05
-4.66410978532972e-05
3.65660745101387e-06
-1.12777269925675e-05
-3.46661609382177e-05
-3.00116522801181e-05
-5.47357722073536e-05
-3.44180556368222e-05
1.95049299423954e-06
-6.69667774151958e-05
-1.53288402827547e-05
-2.92812725271675e-05
-2.58946872317046e-05
-4.45416492062941e-05
-5.38013400047613e-06
1.11716472212325e-05
-3.93127069022388e-05
-7.50695216622796e-06
-1.985246490874e-05
-3.77083752557806e-05
-2.67639761543992e-05
-1.94205828956231e-05
-4.95556793948391e-05
-2.80254223047413e-05
-5.62848799670084e-05
-1.73506258659421e-05
-4.64886985103535e-05
-4.68401634670336e-05
-1.2796539712643e-05
-7.98959273713309e-06
-2.77274646085671e-05
-4.56061874467846e-05
-3.93358544154965e-05
-3.48068057922184e-05
-1.16756064466933e-05
-1.35140666642104e-05
-3.06434072188179e-05
-2.36292186840797e-05
1.67246377923247e-06
-3.33197637255667e-05
-4.29999081800845e-05
-4.94431442063475e-05
-3.23666386436636e-05
-3.39228291054176e-05
-5.95646950619264e-05
-4.15476208803554e-05
-4.01628859334399e-05
-3.54967098697018e-05
-3.3170977173901e-05
-3.25451007962811e-05
-7.38831116799167e-05
-6.53092983485484e-05
-2.43161782292574e-05
-1.59026039760072e-05
-1.39325055777731e-05
-2.72382121978722e-05
-4.05216134351107e-05
-2.84525308471914e-05
-2.51138554382954e-05
-3.68029578269821e-05
-4.05814132601497e-07
-1.22626526978129e-05
-3.35529578519186e-05
-2.46682508156114e-05
-2.98795103559925e-05
-3.40545263116083e-05
-3.50251795432111e-05
-4.07491491982293e-06
-1.67163874727877e-05
-2.48142404886573e-05
-2.00363525109897e-05
-1.37212891455755e-05
-3.6881851327033e-05
2.09993782808031e-06
1.0032770475754e-06
-5.38986922214897e-05
-4.31399548205086e-05
-2.72090565316197e-05
-1.61642911105915e-05
6.46952763600541e-06
-1.62972004158364e-05
-6.33814551798002e-05
-1.70547105881131e-05
-3.48472305193165e-05
-5.17586171310194e-05
-2.45933582160351e-05
-2.85052883465275e-05
-2.26485464032255e-05
-6.25273496708857e-05
-2.70338077673211e-06
-5.21827165994163e-05
-5.83989097981573e-05
-2.09302010545639e-05
-3.4924534851193e-05
-3.99215222880398e-05
6.11091092632013e-06
-5.26696249341532e-05
-5.00334438496785e-05
-3.42944691903884e-05
-4.15717451500297e-05
-2.14947549659944e-05
1.31793832174926e-05
1.49296181099358e-05
-6.45129945058271e-05
-6.05543945838157e-05
-6.37064087014511e-05
-3.28901559112703e-05
-6.54804918126346e-06
-5.29986833478687e-05
-1.7515177941011e-05
-2.4030320271488e-05
-3.21144904319293e-05
-4.58445116635549e-05
-4.70611879246564e-05
-4.95990567738301e-05
-3.28029889612564e-05
-5.18431510117559e-05
-2.17461470305003e-05
-3.01134208986224e-05
-2.64641959977549e-05
-2.53396058635643e-05
-5.22518177116426e-06
-2.8658440911327e-05
-1.40713236224569e-05
-1.82500131882582e-05
-2.93279833360288e-05
-4.25670031035464e-05
-3.51821596997606e-05
-1.13965687447816e-05
-3.74749038999406e-05
-1.92987785407786e-06
-2.29506586527767e-05
-3.28336058551166e-05
-9.43818384408177e-06
-1.14235916489492e-05
-4.26919104249037e-05
-4.10436609337893e-05
-1.4642706435588e-05
-2.91162560361244e-05
-3.14681991170325e-05
-2.38368768381663e-05
2.2814934576334e-06
-3.0685033583246e-05
-1.15079586796908e-05
-4.05573633636751e-05
-3.44363406582722e-05
-9.06095478719734e-06
-6.7006681910451e-05
-5.4195085560754e-06
-4.03792380460424e-05
-5.04827523692068e-05
-1.88128945965614e-05
-3.04085837773972e-05
-2.63345339469095e-05
-6.58099384109306e-05
-6.2184015739016e-05
-2.89533683334725e-05
-2.88305011763739e-05
-2.51863036265085e-05
3.87389171110325e-06
-3.22002768046846e-05
-2.81027872836935e-05
-5.96712244508332e-05
-1.55214727290606e-05
1.19080917933679e-05
-5.55576228560863e-05
-9.7891261732508e-06
-4.09161450604754e-05
-5.94262236568546e-05
-4.31917062539096e-06
-1.8355800460324e-05
-5.71674825347464e-05
-4.76475042384749e-05
-2.19374497793867e-05
4.49818049524887e-06
-4.18929308273666e-05
-2.70296797872327e-05
-6.62239783386949e-06
-4.15480025898922e-05
-3.77664858637331e-05
-3.56654204341785e-05
7.70044372590736e-06
2.39267114483045e-07
-2.80535307962422e-05
-6.58055930295725e-05
-2.25182800062184e-05
1.43439140480369e-05
-6.8115463298639e-05
-5.17884175959138e-05
-2.80963171409438e-05
-2.54069896590665e-05
-4.0978908362063e-06
-2.93329483089609e-05
-1.76605579914807e-05
-4.83003234783955e-05
-1.32545397894556e-05
-4.71528523764403e-05
-3.74466646596897e-05
-8.15033870631458e-06
8.3021299003794e-06
-4.45123987340186e-05
4.01021561420047e-06
-5.88883541155974e-05
-1.23298387946847e-05
-3.96731144487321e-05
-3.32259992545687e-05
-2.76998473263947e-05
-1.77632536510435e-05
-1.51461993097663e-05
-4.8653529529127e-05
-5.63242416984945e-05
-4.03896461447653e-05
-2.17393408142186e-05
5.57093423149736e-06
-3.1562218380571e-05
-2.45043249656247e-05
-6.05342052471005e-05
-3.66866010543589e-05
1.89591197059529e-06
-4.64245642183973e-05
-2.15355260514032e-05
-6.40012247153944e-05
-2.84361193581248e-05
-4.83363299397361e-05
-3.90164796334134e-05
-2.45208937937862e-05
-3.1750524399573e-05
-1.90750839393912e-05
1.30143054616932e-05
1.02300685701118e-05
-4.64338064832732e-05
1.19722185073344e-05
-1.75352475284588e-05
-2.27085645281906e-05
-1.54364759412791e-05
-3.23488433322217e-05
-3.56082298390977e-05
-2.52231320808137e-05
-4.85260204211661e-05
-4.96509714408057e-05
-2.89424295651319e-05
-3.68438786734434e-05
-2.93674889747049e-05
-6.86807641083003e-05
-4.21464649375045e-05
1.05739432782214e-05
-2.53039440569613e-05
-5.29091408175559e-05
-3.08869612019968e-05
-1.25145417625673e-05
7.68612964319955e-06
-4.61332839333002e-05
-1.54269323835888e-05
-3.65393290258801e-05
-4.94861577017164e-05
-3.8747994597024e-06
-2.12785774673488e-05
-3.78298612891631e-05
-4.83147711201806e-06
-2.44004449764398e-05
-2.85440811421995e-05
-5.29142806979227e-06
-3.8043987458309e-05
-2.60173232332175e-05
-3.72788837981237e-05
-4.64511660435159e-05
-2.40034743909971e-06
-6.2756159678841e-05
-3.85324757276784e-05
-3.48974106713197e-05
-2.15312752628145e-05
-4.38655119902614e-05
-1.71485077461233e-05
-1.25745375232183e-05
-3.71236520561245e-05
-4.26685014277487e-05
-2.10946443842512e-05
-5.06984502904463e-05
7.38229186169547e-06
-2.0965818471689e-05
-5.20473584123464e-05
-1.82150753971236e-05
-4.15921796051859e-05
-5.81527260043579e-05
-1.750160261237e-05
2.06406331260342e-06
-1.19729025684786e-05
-3.51461953325789e-05
-3.54201404086481e-05
-3.06896787264256e-05
1.08145773533728e-06
-7.14671164789668e-06
-2.40280764985117e-05
-1.08321080135251e-05
-1.21754162768248e-05
-3.56017762370993e-05
2.74140966091594e-07
-1.21043564846964e-05
-1.06696183527088e-05
-4.36111147558039e-05
-4.40513723121572e-05
-5.26632822562606e-05
-3.192456050348e-05
-1.51166493544924e-05
-3.41510898362524e-05
-2.28605318861865e-05
-3.02962928972332e-05
-6.01226720030474e-05
-2.08936410295208e-05
-2.29032725087674e-05
-4.83974467036484e-05
-1.25018900706932e-05
2.98827848148068e-07
-5.63267485593065e-05
-5.17395248132953e-05
-4.1310121230957e-05
-1.82791621241011e-05
-7.73620686967781e-06
-4.4195763906486e-05
6.76185786302333e-07
-3.94451549387316e-05
-3.4391532967498e-05
-3.01203877840151e-06
-2.95441376221885e-05
-1.11606574305839e-05
-5.02546667454791e-05
-3.67840108481347e-05
-3.38856471069101e-05
-2.81051744259918e-05
-2.87050395106661e-05
-2.45686126988284e-05
-2.37970693754309e-05
-3.10360912270775e-05
-2.90393286609431e-05
-1.82067804920036e-05
-2.42524373486498e-05
-8.23896058659336e-06
-2.74431971119716e-06
-4.02644864162808e-05
-4.65884913104981e-05
-2.06538745264527e-05
-5.54648812790255e-05
-1.71370647951432e-05
-3.29063519972603e-05
-4.68409762085584e-05
-3.89303224049912e-05
-2.29248602306137e-05
-2.31890051693634e-05
9.21006359424282e-06
-4.3979799673091e-05
-4.42142387117107e-05
-2.54836262895621e-05
-1.88875306315593e-05
-8.71211958120409e-06
-5.12926383272471e-05
-4.60400562900392e-05
7.65478014925297e-06
-4.27223794172541e-05
-1.96883930148091e-05
-3.44217828309059e-05
-6.41357629577837e-06
-3.39832005404788e-05
-2.44850858936059e-05
-4.04049075502507e-05
-1.017525063991e-05
-7.06601479091465e-06
-2.4406373887477e-05
-3.62389895462384e-05
-4.73708259155704e-05
-1.48419902758563e-05
-7.10787735266931e-05
-2.55428770667795e-05
-2.96261146334359e-05
-2.1613723270021e-05
-3.55721208261619e-05
-3.85704748438951e-05
-1.33741054142108e-05
-2.61062671720227e-05
-2.56184530867355e-05
-2.38526398568529e-05
-1.72922262997176e-05
-4.88427100036054e-05
-2.03507347959133e-05
-3.75325808972622e-05
-2.44293840572467e-05
-1.46843027801855e-05
-3.79248260768948e-05
-5.48461472254548e-05
-6.01303943271367e-05
1.0357267376091e-05
-3.98306330477198e-05
-2.82697757514139e-05
1.90190590472959e-06
-5.7034025649128e-06
-4.33856986333867e-06
-4.09144490382518e-05
-2.91352746700769e-05
-4.73042145917914e-05
-5.40396619344839e-05
-2.17288099486957e-05
-2.13669581053627e-05
-2.60450681013903e-05
-4.14225513757806e-05
-2.28802393897342e-05
-3.4181490413774e-05
-2.10420969068695e-05
-4.46480788064003e-05
-3.41726354635694e-05
-5.48736266745403e-05
-1.14107031429868e-05
-1.19531972179258e-05
-3.16858430786245e-05
-6.41242775883421e-05
-4.10913632593695e-05
-2.2433986267658e-05
-1.40631090030314e-05
-2.35304835320843e-05
2.40935749279496e-05
-3.20134113788996e-05
-1.15235609688532e-05
-3.07982891392926e-06
-2.62404886180067e-05
-4.16478626329055e-05
-3.37353236229389e-06
-1.74765391037648e-05
-8.2819099148655e-06
-3.16744394316703e-05
5.16962112573727e-06
-4.09773113914594e-05
-1.79964252615434e-05
-3.92967574829867e-05
-4.04772168339009e-05
-3.50810083483718e-05
-7.39462449401359e-06
-1.9254920207222e-05
-2.88717579910787e-05
-1.44730777439361e-05
-6.01943870048387e-05
-8.61304980443581e-06
-6.37244395112764e-05
-1.97485133389949e-05
-3.48114988490989e-05
-6.48496870289399e-05
-2.97418703407493e-05
-7.2171506400249e-05
-2.42760777031636e-05
-1.20245116870002e-05
-7.14048421300047e-06
-5.38719036510327e-06
-2.83087351033559e-05
-2.09264845193511e-05
-6.37740845504582e-06
-1.61012777465613e-06
-2.35489283785648e-05
-7.28964994153456e-06
-1.65639343655567e-05
-3.84375993068192e-05
-5.05230941860527e-05
-5.37465793415637e-05
-1.83243898393725e-05
-2.98327847656046e-05
-2.27236216646336e-05
-3.23008262852719e-05
-2.39361902333419e-05
-1.8166261729621e-05
-3.90394093372462e-05
-1.88341128809254e-05
-1.93320865448186e-05
-4.21009715571096e-05
-4.39046858834816e-05
7.02045560681636e-07
-4.7142822772889e-05
-1.11439927777118e-05
-1.25333077746987e-05
-5.34851234384373e-05
-6.41455092942541e-07
-2.9263642698827e-05
-5.55824819949105e-05
-3.88116870103849e-05
-4.68585827360295e-05
-2.48018110680561e-05
-4.46048347734503e-05
-4.59531233055954e-05
-2.25356074399112e-05
-1.64983886021069e-05
-2.28520014047354e-05
-3.27657522873279e-05
-2.97339523575971e-05
-3.94636317473703e-06
-1.04212233032295e-05
2.59957796215716e-06
-3.93270964755012e-05
-3.88774262285662e-05
-3.62286326838735e-05
-2.75356117497815e-05
-3.81237776349031e-05
-3.94751542523273e-05
2.4164830560803e-06
-2.17172858752266e-05
-4.72142019504591e-05
-5.05851863405744e-05
-2.33243254650768e-05
-3.91525991915605e-05
-2.99049106421979e-05
-3.89356610526845e-05
-6.30676138339553e-05
-1.77782377586882e-05
-5.06119107114542e-05
-2.35607179716473e-05
-4.25377036270889e-05
1.22633600645508e-05
-2.95571717268954e-05
-2.89191869102182e-05
-3.26785532028219e-05
-4.27023157031216e-05
-1.78758834834682e-05
-4.3066873177946e-05
-2.36058255894832e-05
-2.53961730494e-05
-3.17346787295199e-05
-2.52236844959114e-05
-1.00542372612361e-05
-2.09125314902401e-05
-1.99917892222795e-05
-2.88227738828854e-05
-4.08795060368831e-06
-3.89577742727329e-05
-5.60614093335671e-05
-3.30315934806901e-05
-1.70722998166848e-05
-2.11728348482768e-05
-3.67662012212387e-05
-5.78890543390716e-05
-1.55435147411825e-05
-5.34796146513433e-05
-2.04555786963296e-05
-4.78178258758609e-05
-8.10131049458436e-06
-1.03080368704408e-05
-4.09442801923802e-05
-1.16152103396558e-05
-2.39032103480944e-05
-4.210619422846e-05
5.01731664585561e-06
7.46902540396245e-06
-5.87344062370438e-05
-1.41748157671241e-05
-2.2094064739896e-05
-3.02195698464688e-05
-1.40687668728657e-05
-2.3577225585993e-06
-2.18568661854016e-05
-5.20872295040706e-05
-3.66241568509039e-05
-3.10844769659193e-05
-5.40100648726438e-05
-4.14015854212982e-05
5.11995375345326e-06
-3.83691424384418e-06
-5.11647362511866e-05
-4.21532656950367e-05
-5.22191992079925e-05
-2.32996219394531e-05
-3.54158897782833e-05
-2.79606979073262e-05
-3.03453484128417e-05
-5.51606593648487e-05
-4.42065859729051e-05
-1.81682090170107e-05
-5.51555667689901e-06
-1.99281606447755e-05
-6.08247371084807e-06
-2.60363154388749e-05
-3.50754611184165e-05
-2.74509733799069e-05
-1.44890624262928e-05
-2.54116259191133e-05
-5.11427201072516e-05
-2.39579677588148e-05
-3.80475513007706e-05
-1.90461542569527e-05
-4.37890120720603e-05
-3.47912891492822e-06
-1.46882694984213e-05
-4.22342616042472e-06
1.03213768989714e-05
-3.18210013246865e-05
-4.09501154392967e-05
-2.54785355486636e-05
-4.08277983182629e-05
-2.01838433908942e-05
-3.36221243439696e-05
-2.66267434586844e-05
-3.70275612577608e-05
-4.53263074975097e-05
-3.1404926359021e-05
-2.59259400089747e-05
-3.26288395008978e-05
-1.6402024740638e-05
-9.94892541619472e-06
-2.62133919298679e-05
-1.58620769845003e-05
-5.12367040742963e-05
-2.20814467097591e-05
-2.21562432842264e-05
-1.43503481212235e-05
-2.80449105038734e-05
-2.59810693119542e-05
-2.82549121160538e-05
1.20616507074911e-05
-2.81951069810269e-05
-2.88710497827375e-05
-5.74829956878996e-05
-1.11940511081396e-05
-2.22750781672687e-05
-2.16113932646964e-05
-4.64803251039408e-05
-2.90217739978761e-05
-3.17678108459517e-05
-5.54436005037363e-05
-3.78475756886541e-05
-2.43216256939237e-05
-2.05673207251864e-05
-3.42540918022527e-05
-3.68492224750596e-05
-2.17740290782251e-05
-2.16131907536847e-05
-1.86327655064931e-05
7.13762392807901e-06
1.61088850302253e-05
-6.38053731739286e-06
-2.34407004117561e-05
-2.77748972237558e-05
-2.79558737279204e-05
-2.91281685077415e-05
-4.48915518000522e-05
-4.86892246389414e-05
-3.22261366641586e-05
-2.83956427665644e-05
-1.4847590364221e-05
-2.42560878252135e-05
-3.22580000009152e-05
-1.57586807721278e-05
-4.98245504231251e-05
-2.36754911297107e-05
-3.57806523100112e-06
-1.80294668375168e-06
-2.63174056525086e-05
-2.62662643948387e-05
-5.06408528578575e-05
-1.08562073417753e-05
-2.80346317585989e-05
-6.83801006818054e-05
-2.99485632431698e-05
-5.83335936986655e-05
-3.50687196360387e-05
-2.46578845745569e-05
-4.14899887146984e-05
-4.63660617188453e-05
-1.16517669586492e-05
-3.97291917642387e-05
-3.1994139407149e-05
3.24651701194412e-07
-2.98808208471875e-05
-5.19811404551123e-05
-5.35976488455858e-06
-1.87842002226908e-05
-3.10851937431825e-05
-2.90379899524009e-05
-4.53239854140322e-05
-5.29075600861264e-05
-4.38213512536835e-05
-1.47944837229559e-05
-2.24826030501963e-05
-2.22070998693773e-05
-1.25397058348008e-05
-4.25407974649316e-05
-5.07222077231253e-05
-5.46952736167456e-05
-1.0556377731556e-05
-1.90945618617841e-05
-4.77040615518618e-05
-5.10384084431891e-05
-4.50878733665782e-05
-1.45300729111776e-05
-2.4651103116563e-05
-6.66917346467214e-05
-1.81111121032427e-05
-3.06614707097128e-05
-4.90135990619613e-05
-3.17624731273679e-05
-3.27403257458144e-05
-5.20509943023593e-05
-8.73064864949125e-06
-2.9192546734578e-05
-3.76099525616758e-05
-2.76169007492002e-05
-2.88685998869223e-05
-3.2982183850228e-05
-1.56348570285867e-05
-5.56822972497414e-05
-2.0539999256908e-05
-1.43528131239307e-05
-5.02598911791619e-05
-2.51224951322341e-05
-4.75836601177458e-05
-2.86932614836584e-05
-2.95937522673346e-05
-2.25645351027733e-05
-6.24981468505878e-05
-3.30304171739479e-05
-2.47139219863577e-05
-3.32657209716345e-05
-2.74263408090331e-05
-1.15216199515429e-05
-1.43591584277936e-05
-4.17661869417169e-05
-1.47583719278142e-05
-2.92014773137827e-05
-7.0630758955019e-06
-5.47820095300261e-05
-4.08582041484194e-05
-3.38857479930924e-05
-6.48431211899415e-05
-4.65602911512616e-05
-2.34237684721971e-05
-3.9602107839079e-05
-2.12987562384405e-05
-2.41026590501012e-05
-3.59262438248597e-05
-5.32923874139747e-05
-5.81459182483113e-05
-1.59145634741248e-05
-1.46289253804906e-05
-1.95176427780874e-05
-4.53273105815027e-05
-3.13182781930487e-05
-4.82777003419181e-05
-3.22068560167311e-05
-2.38615535326941e-05
-4.62289992516074e-07
-3.86347141796615e-05
-1.68963254818955e-05
-2.92020312259987e-05
-2.92040071380776e-05
-2.03588151472305e-05
-3.54783469372504e-05
-2.95717402307091e-05
-3.84228871851666e-05
-5.62372110326033e-05
-1.50712142366944e-05
-3.58516130584799e-05
-8.12303520093129e-06
-2.96953069399385e-05
-2.46926072775482e-05
-1.29878557775231e-05
-3.69569241516914e-05
-3.10187897365046e-05
-4.38885663424369e-05
-5.90436985516415e-05
-3.56447543182273e-05
-4.16249815837568e-05
4.06424741711701e-07
-1.41076672081996e-05
-2.0441245604097e-05
-3.0766928971566e-05
-4.92318445507485e-05
-8.09734063448928e-06
-1.62904850535036e-05
-2.91698549056525e-05
-3.93036557881637e-05
-2.32848326084552e-05
-3.01027561255316e-05
-2.75884532923712e-05
-5.87743954016303e-06
-4.44856914241784e-05
-2.52954966388216e-05
4.26886338299676e-07
-1.39571491718512e-05
-4.2311547071557e-05
-1.36011322376934e-05
-2.68732360951447e-05
-5.31227812799344e-06
-2.7022746409618e-05
-2.11333344031896e-05
-1.5665553781562e-05
-3.2226551060169e-05
-2.22204905724933e-05
-5.76990324777216e-05
-1.14199643879036e-05
-2.27387757557302e-05
-3.42922188301798e-05
-8.04809912305249e-06
-3.54015180122179e-05
-1.49230981970627e-05
-1.69644197315712e-05
-9.62933960458138e-06
-2.30946748756519e-05
-4.13677325508693e-05
-1.81547823556012e-05
-3.25291203684299e-05
-1.51398617484233e-05
-1.61838222105756e-05
-3.86381040518915e-05
-6.85310924742504e-05
-4.94523616652179e-05
-1.21466391658119e-05
-1.06049075560887e-05
-8.88736379018138e-06
-8.231139459241e-06
-3.68592393804059e-05
-2.62724004521592e-05
-4.44926852955574e-05
-8.23272599671413e-06
-3.68195363632366e-05
-1.45590286141286e-05
-1.18264049240283e-05
-2.65053158907789e-05
-3.19912231713886e-05
-4.2912555135933e-05
-2.85287802727781e-05
-2.44423262894916e-05
-3.41015409252749e-05
-3.07121669287695e-05
-1.98710244198448e-05
-8.68107168674657e-06
-4.394835191637e-06
-3.57766369647054e-05
-3.9771377434778e-05
-5.64611412625893e-05
-5.88033170265208e-05
-1.71831945565662e-05
-3.69985943470447e-05
-2.42001951042166e-05
-2.25441000303495e-05
-5.4201109615167e-05
-1.59367119978533e-06
-1.49460485414604e-05
-2.95074693523819e-05
-4.62851076022836e-05
-3.172709846411e-05
-3.90188125572234e-05
-3.49146767019207e-05
-2.8079540756466e-05
-3.19127331906013e-05
-5.07844976820125e-05
-4.10862097453237e-05
-1.44052894414971e-05
-2.58105122045926e-05
-3.29709396002607e-05
-1.57823420868351e-05
-3.90446875286668e-05
-2.78266281830249e-05
-2.79835166158742e-05
-8.4060477797059e-06
-2.54599994182789e-05
-6.4716784234688e-05
-4.16570048357048e-05
-3.93559829501815e-05
-2.10943882576231e-05
-1.07179290559735e-05
2.71632228567768e-07
-2.51227638068342e-05
-3.72698352958329e-05
-5.81479843039407e-05
-1.091785638272e-05
-3.51766901298545e-05
-3.25935317856491e-05
-4.56609209821228e-05
-2.52383815030868e-05
-8.08018158029763e-06
-6.00065877007039e-05
-2.89936756285866e-05
-4.39208817787774e-05
-4.50466741724794e-05
-1.80742679628696e-05
-8.50625705879336e-06
-1.03815099709106e-05
-2.8949704401709e-05
-5.30513000543673e-06
-1.67006205307047e-05
1.95152840522866e-06
-1.16448777233175e-05
-5.1909356804388e-05
-2.06555577203474e-05
-1.2341928631452e-05
-3.07863429929483e-05
-3.60870761935847e-05
-4.04913807449343e-05
-3.25702588674933e-05
-6.75148328918954e-06
-3.86498090493625e-05
-8.51793130529985e-06
-4.0958957881821e-06
-3.19055040937678e-05
-3.58282348469707e-05
-1.18346611898833e-05
-1.25718918926742e-05
-2.78561538708702e-05
1.06188255136575e-06
-3.54613968718028e-05
-6.17948575913366e-05
-2.35080081071566e-05
-1.78598148454683e-05
-3.10957880010671e-05
-5.72679382251748e-05
-3.28544767753702e-05
2.31555063381713e-06
-4.14114652776664e-05
-3.67007757690554e-05
-1.18764183121252e-05
-4.40543966460782e-05
-3.94218414520317e-05
-3.93627661221308e-05
-3.26520908954608e-05
-9.50745208958277e-06
-3.14083099330941e-06
-1.89143512621271e-05
-2.42326621836896e-05
4.4919360645281e-06
-1.99615523224893e-05
-4.05012922478167e-05
-1.23234381480283e-05
-3.28464901983612e-05
-2.45961067557678e-05
-3.96919901116014e-05
-1.40836205622144e-05
-5.1970672965696e-05
-6.66372232388677e-05
-2.61768811882229e-05
-1.82818796955243e-05
-2.3009583429933e-05
-5.4384227029889e-05
-4.82773128098e-05
-1.88709891742279e-05
6.17203884376585e-06
-2.64315788320158e-05
-3.78685195733289e-05
-3.09391013555236e-05
-3.68531980425629e-05
-4.49579672302088e-05
-5.09232448514196e-05
-2.16338164004174e-05
-2.95282762585929e-05
-3.83622369535066e-05
-4.32172322352973e-05
-3.49686799381521e-05
-3.85665500488959e-05
-2.65872418093559e-05
-3.8961688648436e-05
-3.25311750533746e-05
-3.40386101526647e-05
-1.48847301873786e-05
-9.28737553707589e-06
-2.90155306743036e-05
-4.56656894512691e-05
-4.25254217874772e-05
-4.17592057387389e-05
-3.02239522751935e-05
-1.66544797736766e-05
-3.87087572293727e-05
-1.64613054732902e-05
-1.9194319208099e-05
-2.20777945392068e-05
-4.03992238573578e-05
-4.14796326148456e-05
-3.54911279411973e-05
-9.56165218113418e-06
-6.61972144591457e-05
-4.05100578145327e-05
-4.17734213265912e-05
-4.98251625818464e-05
-3.35561705002902e-05
-5.03598166689687e-05
-3.38615935177429e-05
-2.97561993411917e-05
-1.54265736600941e-05
-1.43679905713468e-05
-1.95800466097861e-05
-3.64237709213539e-05
-6.37109125110912e-05
-4.2331193375933e-05
-3.95710489161247e-05
-3.9921597211319e-05
-3.91382136264086e-05
-2.66299809133364e-05
-3.77738811611102e-05
-1.42559583845372e-05
-1.53786009023925e-05
-2.85642391518042e-05
-2.12666166592872e-05
-3.13444142796801e-05
-2.4210246922654e-05
-3.18355524070973e-05
-5.83357344881719e-05
-3.89694341474561e-05
-3.18533217376269e-05
-4.99835049823257e-05
-4.40320078143799e-05
-2.79833362146914e-05
-1.24384477124766e-05
-1.39780702046754e-05
-4.32623231814723e-05
-1.38470654231598e-05
-5.02658721459825e-05
-9.14128967305428e-06
-2.97876560697316e-05
-1.32600642832971e-05
-3.00819037779139e-05
-2.89595039044506e-05
-4.52404108727542e-05
-3.39989096338833e-05
-6.4820740325191e-05
-2.32442529265344e-05
-1.75910047017225e-05
-3.39645029116409e-05
-1.08343497524344e-05
-1.9226669381951e-05
-2.51088401401409e-05
-5.07528372420131e-05
-2.74016896872741e-05
-5.31958970891878e-05
-3.50052786456648e-05
-2.89812408071876e-05
-1.6973037893422e-05
-1.80829869023704e-05
3.06390357672645e-06
-3.17274765929984e-05
-2.37529577479864e-05
-3.19322773044574e-05
-4.1402011946136e-05
-5.29776192616149e-05
-3.46411597612e-05
-2.25610501723756e-05
-3.79204339166349e-05
-6.96323117516073e-06
-3.08872553304891e-05
-4.66240833949266e-05
-6.79511997862341e-05
-5.62060501425513e-06
-2.29554831849031e-05
-3.52253339881921e-05
-4.14525519951667e-05
-1.55440764999201e-05
-3.77655477427824e-05
-4.44236294899303e-05
-5.3555446005036e-05
-1.92590103486087e-05
-5.41222535206153e-06
-1.8282077016448e-05
-3.4441057977286e-05
-3.43819964928503e-05
-5.91811014536087e-05
-4.76053727821232e-05
-2.33846857327711e-05
-2.63083983017801e-05
-4.32407503020503e-05
-1.18827290550323e-05
-2.90947177305178e-05
-4.05867484289688e-05
-3.42285316009024e-05
-1.42997750142366e-05
-5.36666596298842e-05
-3.13942401678127e-05
-4.28315184870882e-05
-2.08326499472563e-05
-1.57445147857399e-05
-2.79752747475242e-05
-1.34533154297418e-06
-2.51631439666068e-05
-4.52467636847969e-05
-2.40023626407447e-05
-2.19162716445013e-05
-2.97714925545918e-05
-4.50242828140405e-05
-2.76043690959313e-05
-7.85272577954204e-06
2.97837562849714e-06
-2.74112759415946e-05
-1.91640281815902e-05
-4.0610958443634e-05
-1.24331667071806e-05
-4.26182728563247e-05
-3.29747759050839e-05
-4.13762859400546e-05
-3.42842158852155e-05
-4.38824262114761e-05
-2.57127507892336e-05
-2.48167014220311e-05
7.44695658631695e-06
-3.68481382649422e-05
-2.06288917991012e-05
-2.92207027284094e-05
-2.12056737089264e-05
-2.31192768755779e-05
-4.36791056727524e-05
-8.18867326249979e-06
-5.21606138242613e-05
-3.07826213253989e-06
-9.62814337033685e-06
-4.08840258117075e-05
-3.19027067493776e-05
-4.62171345062118e-05
-3.00037124303626e-05
4.82826435169901e-06
-4.87939567653356e-05
-2.14035655760414e-05
-3.89637225974563e-05
-2.48444430719569e-05
-6.0917870538638e-05
-1.36190677136714e-05
-5.20512317807323e-05
-4.75440230827674e-05
-3.08511664839492e-05
-2.98362909720973e-05
-1.49794623942273e-05
-4.36963169645536e-05
-1.74490391268562e-05
-3.09872415545255e-05
1.24701579493889e-06
-2.88116135876552e-05
-2.53493713815858e-05
-5.66308824387696e-05
-3.02430072626804e-05
-3.45131767810575e-05
-5.51276845991233e-05
-5.80198833649464e-05
-3.20023561279531e-05
-3.81715187964166e-05
-1.03326907177889e-05
-2.9323045727086e-05
-2.06648812469905e-05
-1.75845399318866e-05
-3.45007966587616e-05
-6.36290203197214e-06
-3.79977720209717e-05
-3.47701523043248e-05
-3.69085293892834e-05
-1.44678114398758e-05
-4.48073818511362e-05
-9.09796040750676e-06
-5.53919127104973e-05
-2.30404694123409e-05
-1.72397599204739e-05
-4.58156482229306e-05
-2.18033525877899e-05
-3.39613170384936e-05
-3.25956833471344e-06
-3.74072362176243e-05
-7.29599142203183e-06
-4.63687684256326e-05
-1.24021101105582e-05
-3.9362734638122e-05
-4.74002032082316e-05
-2.20595724652069e-05
-1.69017252932348e-05
-1.5190887032753e-05
-6.26709126271536e-05
-2.55557901466839e-05
-1.46935660519768e-05
-3.31630224283424e-05
-4.41574384271902e-05
-1.8634151363277e-05
-3.25724938860347e-05
-1.14288527083073e-05
1.31694298652458e-06
-4.15956361627931e-05
-3.09451142892593e-05
-3.43774854224034e-05
-1.91468650364663e-05
-2.39970750255871e-05
-3.16016250806473e-05
-3.8834132917619e-05
-5.40249850671346e-05
-4.10988351560859e-05
-2.51498056432186e-05
2.58663587020603e-05
-3.65377341425473e-05
-5.97806343897745e-05
-2.56536739625152e-05
-2.9115649606052e-05
-5.04678791880712e-05
-4.44087700849422e-05
-3.81962638414668e-05
-4.27225274334887e-05
-1.23600404842188e-05
-2.86875898379249e-05
-2.46388625542304e-05
4.65015857563863e-06
-2.81935617614696e-05
-3.35910811721516e-05
-3.22777883931749e-05
-2.34265220294999e-05
-8.14830724807846e-06
-2.82646661326276e-05
-1.43925383116291e-05
-1.08180708530033e-05
-4.090008180137e-05
-3.75172273560057e-05
-3.11053195066185e-05
-3.34844504654482e-05
-6.37652552052927e-05
-3.49042205109588e-05
-1.62405212359671e-05
-1.29672364952653e-07
-4.27014294104613e-05
-3.29049234767703e-05
-5.01085324571588e-05
-7.97597400941872e-06
-3.87741518628688e-05
-4.38497078689256e-05
-2.75753893489595e-05
-1.59745388182507e-05
-4.89314038312379e-05
-2.07639959072832e-05
-5.31633118316551e-05
-2.61112446841143e-05
-4.2891096322367e-05
-7.12187164109595e-05
-3.49450172281281e-05
-2.93995183631656e-05
-2.22402197709855e-05
-1.72162546049717e-05
-4.10701462743935e-05
-4.77165358456612e-05
1.51768885414333e-05
-2.76539692752557e-05
-3.54612495820585e-05
-5.01574632927615e-05
-2.76899303860144e-05
-3.15279115100198e-05
-4.87026944319049e-05
-2.16149150583512e-05
-4.36576060961764e-05
-1.15002999123182e-05
-3.79067715265594e-05
-4.09387957670803e-05
-2.66819797871033e-05
-3.63415674425796e-05
-5.29001252114646e-05
-1.97580645150479e-05
-2.404483399704e-05
-3.06581621583452e-05
-1.88285532484067e-05
-1.79561233911377e-05
-6.18022802079551e-06
-3.92119561803623e-05
-4.93660602098313e-05
-6.59588067894803e-06
-1.61427481187118e-05
-3.65825848826659e-05
-6.50222519381341e-05
-4.53478420938927e-05
-3.63498914209503e-05
-1.97051224521304e-05
-5.0254863110383e-05
-4.33784170530953e-05
-2.94496039302982e-05
-2.39431752862893e-05
-2.65077976571209e-05
-8.43401099926624e-06
-3.20904299602415e-05
-2.35797072621142e-05
-3.62315048175831e-05
-4.46020854509821e-05
-4.94283408531779e-05
-6.67703535497838e-06
-5.67351044891921e-05
-3.15249654769491e-05
-5.47467113864916e-05
-1.76819392559187e-05
-6.47018685330418e-05
-8.72886647734711e-06
-1.61705866277591e-05
-3.29165561901433e-05
-2.64897841307099e-05
-2.78785846060835e-05
3.11580196715817e-06
-4.86222070129707e-05
-4.2113306812463e-05
-6.04864063842814e-07
-5.80599679715103e-05
-4.9848436134119e-05
1.41229267261107e-05
-5.20753540211546e-05
-3.45640119726933e-05
-2.33945142788207e-05
-2.51734660100004e-05
-2.72195524023016e-05
-5.77785686817092e-05
-2.41734455681296e-05
-3.04323463331035e-05
-2.77135017991367e-05
-7.51479718058582e-06
-4.13649597355838e-05
-2.68072853612316e-05
-3.27441482604856e-05
7.58262584877933e-07
-4.09652675280169e-05
-5.26387058314226e-05
-1.45275691163372e-05
-2.31715061672949e-05
-2.98780209762698e-05
-2.54293985915568e-05
-4.58902523371679e-05
-3.58376402034429e-05
-3.38692935636885e-05
-1.83482934204611e-05
9.028157500578e-07
-1.64305193474998e-05
-5.21055876560715e-05
-1.48063436831103e-06
-2.0634511673762e-05
-3.14475621147437e-05
-5.39009272291337e-05
-6.23172007417476e-05
9.84177958374978e-06
-3.66663032486005e-05
-3.88074803344386e-05
-6.44918299511874e-08
-1.69565648608601e-05
-4.80134744819955e-05
-3.79206051759066e-05
-3.20154320082859e-05
-2.39840330966992e-05
-3.22076531894325e-05
-1.60639941964568e-06
-1.76738264191612e-05
-2.6132224722839e-05
-2.28835474404341e-05
-4.11522724415904e-05
9.49203276491523e-06
-1.35285243571532e-05
-2.6369952828532e-05
-2.05967263522761e-05
-4.69281680147953e-05
-1.50720146658223e-05
-3.5683852497935e-05
-3.1788618955956e-05
-2.35470179191628e-05
-1.567398640473e-05
-1.97629814262908e-05
9.41427912867604e-06
-3.66735036016569e-05
-5.53471880111416e-05
-3.4599477228104e-05
-2.66303969250512e-05
-2.29131790300057e-05
-2.01861457689209e-05
-1.91573463249791e-05
-3.56714742622874e-05
-8.49934714152183e-06
-2.19297925135102e-05
-2.9341527456548e-05
-3.20803761550526e-05
-4.48520158161546e-05
-8.4681796485764e-06
-4.04204347148045e-05
-2.39486014656618e-05
-4.36318597399211e-05
-3.26727120295248e-05
-3.16346188815138e-05
-3.17959450247648e-05
-2.74086152670138e-05
-6.56273252031425e-05
-2.99958076815198e-05
-2.92676221258771e-05
-4.53771623947437e-05
-1.55554777169535e-05
-2.60730803184449e-05
-3.67490647719833e-05
-3.24594697912268e-05
-3.23388359096608e-05
-3.97021027037561e-05
-7.61278023640055e-06
-1.09194238610696e-05
-5.92910848677924e-05
-7.63305960735953e-05
-1.77255082632238e-05
-3.17374949892799e-05
-3.12165291741394e-05
-4.4113021498148e-05
1.04331011493988e-05
-4.79449625407073e-05
-5.0562310856533e-05
-2.89702632997831e-05
-5.10748968184803e-05
-1.95765998167826e-05
-2.03098695010745e-05
-3.30028434574777e-05
5.25436193142171e-06
-4.55974757258632e-05
-1.7992305499263e-05
-2.09474848759828e-05
-4.01612722736956e-05
-2.1752044286911e-05
-3.32122939280605e-05
-2.01023216375718e-05
-3.44276697464469e-05
-2.20240611576199e-05
-4.5786201446882e-05
-3.25430145820936e-05
-4.98515872600688e-05
-4.73892086138901e-05
-3.0474766537719e-05
-3.05321819192354e-05
-5.57156128609846e-05
-2.04625203150589e-05
9.74036732931979e-06
-2.43972579805825e-05
6.0058397105381e-06
-2.29697693160786e-05
-5.07439458356322e-05
-3.74136478278395e-05
-2.86772284851219e-05
-3.26622082322781e-05
-2.83263334952126e-05
-4.39481065757885e-05
-2.10052844394641e-05
-5.45597560040025e-05
-2.88384778331048e-05
-2.26725640930617e-05
-4.11096603856071e-05
-2.21379782619385e-05
-4.13099719209935e-05
-7.49821728780766e-06
-4.06318880261865e-05
-1.62867120772221e-05
1.9914349539e-06
-2.95449432940093e-05
-3.17165655345587e-05
-4.22414774296351e-05
-2.62664230097492e-05
-3.39143599467914e-05
-3.89039095141957e-05
-5.38632348610167e-06
3.25674498270995e-07
-3.99512635283437e-05
-1.94095555804809e-05
-5.02429443777601e-05
4.8572771196649e-06
-4.3739456631823e-05
-2.4792729422963e-05
-4.69705903831518e-05
-2.55013627681184e-05
-5.39298364085096e-05
-5.28577800305614e-05
-1.66448736496022e-05
-5.12971069633069e-05
-2.88766469975472e-05
-2.37598881540711e-05
-2.06860984016509e-05
-4.16794721382704e-05
-4.74213505046294e-05
-5.83310907161218e-05
-5.09932269566652e-05
-2.5678257546437e-05
-1.33773741347192e-06
-1.44748338277747e-05
-4.63486734634465e-05
-4.14392872195358e-05
-4.6184718910791e-05
-1.15285308222385e-05
1.12835066587849e-05
-1.72929734071452e-05
-3.56548468794948e-05
-5.53693788181135e-05
-3.94230617258249e-05
3.73588077380647e-07
-2.82200927724252e-05
-1.78050347387404e-05
-5.34395540239181e-05
-4.11311001124755e-05
-3.36730838444134e-05
-2.04269768704107e-05
-4.70001085297733e-06
-2.09103981651777e-05
-1.22751452701846e-05
-1.55578938996466e-05
-2.13254556972224e-05
-2.66614658951135e-05
-3.40098137783896e-06
7.57209477105463e-06
-1.14227746628392e-05
-4.41849295117206e-05
-2.32498092508028e-05
-1.54303907042015e-05
-7.58134734260872e-06
-5.5559339108605e-05
-2.64098019294394e-05
-4.20907247966632e-05
-3.43430851690508e-05
-1.00028935626437e-05
-2.15898851681018e-05
-3.98913967571061e-05
-4.94337244545643e-05
-4.28450473352212e-05
-2.30079866838923e-05
-3.77883566000904e-05
-3.50370507288277e-05
-4.76842024778789e-05
-2.16023066576167e-05
-2.49475774121814e-05
-2.23369492758566e-05
-1.3022656514072e-06
-1.24682675628168e-05
-5.32714156425449e-05
5.81669055776126e-06
-2.45908797375377e-05
-2.66882044626013e-05
-4.55864603428939e-05
-4.97007582561922e-05
-1.67187594003373e-05
-2.87334530753918e-05
-2.67053204474993e-06
-5.93485277785697e-05
-2.20331639114521e-05
-2.59157238961449e-05
-1.86763506175479e-05
-4.52053899738417e-05
-3.53298061712166e-05
-5.4143467376771e-05
-3.69407049768563e-05
-4.36424835216999e-05
-4.56607030293993e-06
-1.05714924064533e-05
-2.2668141404143e-05
-2.18611368203354e-05
-5.55615044119909e-05
-2.61705581486654e-05
-4.23623235258757e-05
-1.36292205848757e-05
-2.41923013778824e-05
5.46035341793276e-06
-1.53211418321407e-05
-2.2578437617776e-05
-3.38932122498468e-05
-4.50469491276611e-05
-1.11888012453585e-05
9.24439221239412e-06
7.8905269520091e-06
-2.106780422042e-05
-1.1964073562096e-06
-2.82556212054334e-05
-6.2689401430576e-05
-1.32487879670842e-05
-3.95547619657123e-05
-3.37727486469453e-05
-3.7035706652725e-05
-4.58692608804823e-05
-2.09918803093532e-05
-3.72528054508979e-05
-2.88164466974555e-05
-2.29531181874804e-05
-4.7703167128504e-05
-2.3009053675028e-05
-1.82092292904721e-05
-3.90368827073513e-06
-1.8590410812193e-05
-1.13298538331072e-05
-3.88451455503999e-05
-5.15110036376751e-05
-1.58081242460618e-05
-1.95657169736433e-05
-2.3899520563224e-05
-1.45627420498099e-05
-3.62955492560763e-05
-3.38397373359784e-05
-3.60427663466711e-05
-2.341934786771e-05
-4.32277880023409e-05
-2.45700955339433e-05
1.10208902448783e-06
-2.29476770414478e-05
1.79403734485332e-06
1.11227214861291e-06
-3.14171771292579e-05
-3.94462964118708e-05
-4.66514834406082e-05
-2.93959363305585e-05
-1.49654460316771e-05
-2.64448426038147e-05
-1.38672576904768e-05
1.25367166353987e-05
-4.66162891028351e-05
-4.05498454143203e-05
-2.05460027740449e-05
-2.40771768908855e-05
-2.94543501740966e-05
-9.72664182032582e-06
-5.95517556478895e-05
-2.88668920946003e-05
-3.01581442275815e-06
-5.04413436859272e-05
-2.89479522323727e-05
-3.95520683240066e-05
-2.58164382639799e-05
-3.32412026631319e-05
-5.16879288351127e-05
-9.5378897506844e-06
-4.6788813672792e-05
-4.44461186581567e-05
-3.5820560814873e-05
1.02118322877334e-06
-4.23524841368897e-05
-4.5000015926248e-05
-4.40300712122246e-05
-2.26028914793207e-05
-1.80731618804468e-05
-1.31375767788532e-05
-1.36510034372951e-05
-2.86506624544184e-05
-1.9061614018261e-05
-4.4874961079275e-05
-2.18312558500574e-05
-3.9959163775739e-05
-3.13308421881045e-05
-3.93308607820572e-05
-4.02830086406526e-05
-7.02071871549083e-06
-3.79068620899667e-05
-5.48611555932409e-05
-5.70171166403159e-05
-3.34331965443587e-05
-3.25984167538835e-05
-2.01394956425393e-05
-3.19380173895034e-05
-5.25571782235625e-05
-5.11004834031462e-05
-2.23980582350951e-05
-5.39991199867454e-05
-4.00180420290006e-05
-2.73464118134949e-05
-4.58322344506146e-05
-4.06969258752482e-05
-1.10121826432024e-05
-1.32223875373192e-05
-3.35840632356332e-05
-3.37813522200192e-05
-1.05894559320223e-05
-5.22610381181807e-05
-5.22273090742266e-05
-1.68525162313528e-05
-5.04465170310278e-05
-2.80277429505268e-05
-2.83996665628129e-05
2.42657956478224e-05
-2.24813257558612e-05
-2.3629638277738e-05
-3.17533090376311e-05
-1.61094293089969e-05
-1.2023044267954e-05
-2.54766790403881e-05
-3.44261199431379e-05
-1.37000128069814e-05
-2.89117859344564e-05
-2.58416493136949e-05
-1.3290981014359e-05
-1.96293104823353e-05
-5.6885585278759e-06
1.09209958265494e-05
-1.09187977272294e-05
-2.61469286509887e-05
-6.5763750290998e-05
-1.9252851357676e-05
-3.95538466350752e-05
-6.17337665004178e-06
-2.75679766448401e-05
-3.81908171148565e-05
-3.45281638848722e-05
-3.58032699346883e-05
-1.63322638479014e-05
-1.68508970057971e-05
-6.00016564641302e-05
-2.79285991251447e-05
-2.61818844947404e-05
-3.30801226527432e-05
-5.58561985782779e-05
-4.88891756426491e-05
-3.65560193888709e-05
-2.26235774850338e-05
-2.62738935224896e-05
-2.17720766398263e-05
-1.73766428143328e-05
-1.49207845894739e-05
-1.60923114783029e-05
-4.24732637610277e-05
-2.06783302313212e-05
-2.89868542910084e-05
-2.98842907861455e-05
-4.22583836399321e-05
-2.48261270660366e-05
-2.42962175248749e-05
-3.00659410042617e-05
-3.86674431725347e-05
-2.96675496974142e-05
7.69544526848208e-06
-1.71021573970653e-05
-2.7366144682082e-05
-5.65376932944803e-05
-3.55797910907853e-05
-4.17026622508962e-05
-2.769126135991e-05
-2.99374374715096e-05
-1.78419490656145e-05
-5.37436193560991e-05
-4.19595105764523e-05
-3.38187244993621e-05
-3.57651459783586e-05
-3.73723888313485e-05
-5.28911693495948e-05
-4.05354505790962e-05
-2.20908853647825e-05
-4.89371992026614e-05
-1.77565969569302e-05
-3.65577040936081e-05
-6.97675972946576e-06
-1.88815610595595e-05
-7.77127757098039e-05
-3.28805088737222e-05
-2.15635713297537e-05
-4.93648939037786e-05
-5.97961065219028e-05
-1.01010523128646e-06
-3.55249479795159e-05
-1.16298185980795e-05
-4.45824437159726e-05
-1.43800457900231e-06
-3.91272284353635e-05
-2.39275997945445e-05
-1.20374286349709e-05
-3.09908194419807e-05
-1.02683791033162e-05
-5.51718754308595e-05
-4.02734521201706e-05
-4.74985180645999e-05
-1.1632852971328e-06
-1.59671109289869e-05
-3.94388807332394e-05
-3.41288393776872e-05
-2.22631034014083e-05
-1.4238461426776e-05
-1.4154815620945e-05
-3.38461711152605e-05
-2.38293057591566e-05
-1.95933398836719e-05
-1.34315478943947e-05
-3.82148489869839e-05
-4.39432864991901e-05
-3.37663118118174e-05
-3.81466272586424e-05
-3.38708044461331e-05
-3.56778507416317e-05
-4.00613444272047e-05
-4.46786191496535e-05
-2.01861295134247e-05
-7.3143700938438e-05
-6.48665484722143e-05
-6.06801521557468e-05
-1.30636031343189e-05
-5.14913661534534e-05
-1.87208387154391e-05
-4.21740602548028e-05
-1.50851918424487e-05
-2.46795186374756e-05
-3.21341559138478e-05
-2.3440929035988e-05
-2.77854579004253e-05
-3.03880139712749e-06
-4.62649874680501e-05
-2.54279257690359e-05
-4.01113301573909e-05
-4.1796967504057e-05
-3.69131650481312e-05
-1.4442154326702e-05
-4.86756461376657e-05
-1.07671096274052e-05
-5.43057135141295e-05
-2.8483642667492e-05
-1.24862698983324e-05
-2.03118302635249e-05
-2.51261034054336e-05
-1.87027837666333e-05
-1.8992821857472e-05
-9.5504790816042e-06
-4.44272434592732e-05
-4.96995486588423e-05
-2.26274687185786e-05
-3.38054295730161e-05
-5.16080851942588e-05
-2.87448979008477e-05
-1.57440221602796e-05
-2.82061651256119e-05
-3.87077587781777e-05
-4.94205680728499e-05
-2.62482106134008e-05
-4.26067444183443e-05
-3.90722584306208e-05
-2.22420188149155e-05
-3.61861215262884e-05
-3.25703677921123e-05
-4.11012486528504e-05
-2.34453571948216e-05
-5.06276766182982e-05
-2.60168007882543e-05
-3.07270303803533e-05
-3.3549115311262e-05
-4.76110451840811e-05
-1.74598849449431e-05
-2.94574522194497e-05
-1.29657006140013e-05
-7.15020321423969e-06
-1.03122601844324e-05
-3.09418073069811e-05
1.04238215424702e-05
-2.25845661453464e-05
-3.5033522220641e-05
-4.51173381940159e-05
-2.66579319947743e-05
-5.09966967053656e-06
-3.71596603950258e-05
-2.02802694311567e-05
-2.16410249964107e-05
-4.00854107810308e-05
-4.97809624623915e-05
-4.47616498885171e-05
-4.17487644901118e-05
-2.3679495174432e-05
-1.97480008670274e-05
-1.78801805293867e-05
-2.09289590238015e-05
-4.44432224503547e-05
-1.59857499474508e-05
-2.27827848523676e-05
-4.55583914387229e-05
-5.6008899535686e-05
-3.5070889412049e-05
-2.98574001890811e-05
-5.80729099073163e-05
-3.10559272554174e-05
-5.58612953293593e-05
-1.23468671947625e-06
-2.87295192116001e-05
-2.7135641630749e-05
-5.10203774746795e-06
-2.47962796351511e-05
-2.96221879581549e-05
-5.43716831081765e-05
-4.71875996870185e-06
-2.7649071399445e-05
-4.21840292057973e-05
-3.37111160940403e-05
-1.79758803188644e-05
-4.79459295419404e-05
-2.24852051154853e-05
-1.96198544288917e-05
-3.38102524881395e-05
-1.93907669085193e-05
-1.77762775239713e-05
-4.0675507201082e-05
-2.69252866369666e-05
-2.19520510580907e-05
2.02416159583433e-06
-4.68370125858097e-05
-2.73980342955887e-05
-3.57739870728341e-05
-3.94913836852768e-05
-2.92827152643394e-05
-3.01571949603867e-05
-7.56009733681033e-06
-5.06180348008479e-05
-2.26529621267672e-05
-8.90424512460313e-07
-4.85652020742373e-05
-3.58206984373583e-05
-4.17760237229305e-05
-7.44874612815366e-06
-3.78791238411297e-05
-5.07224143216251e-05
-3.71868879621445e-05
-3.49098480728913e-05
2.68616454716174e-06
-1.01275835134921e-05
-6.21165327174082e-06
-2.71083542811556e-05
-2.41360550054287e-05
-2.36500291794643e-05
2.31145751715952e-05
-3.53106336792199e-05
-3.95689159004251e-05
-4.90571526962196e-05
-2.3417585209481e-05
-4.40520671566146e-06
-5.93972529864012e-05
-3.49016998648909e-05
-1.46799906945608e-05
-6.20232400662589e-05
-2.31193538845449e-05
-3.03385369462961e-05
-1.82815057949562e-05
-5.74795030608895e-05
-1.16357038174486e-05
-3.34909214935064e-05
-2.33008592989538e-05
3.66042198131268e-06
-1.24170760452582e-05
-2.36476906079574e-05
-3.69720897953114e-05
-4.75528106575495e-05
-3.11728157939499e-05
-4.08897144976548e-05
-6.86239555532777e-05
-3.64390667551171e-05
-4.72352121463098e-05
-5.11291601091811e-05
-3.6971610588845e-05
-1.77986595470482e-05
-2.55601506842628e-05
-2.52791729489212e-05
-4.26435254504534e-05
-5.98967597139949e-05
2.90609213797053e-06
-8.69226484269698e-06
-2.08451411870472e-05
-6.87633239727287e-05
-1.37765338326233e-05
1.52664737485684e-05
-1.82598417289921e-05
-4.8961759916253e-05
-3.42349540507719e-05
-2.49036154261849e-05
-2.57866540820496e-05
-2.21640462087423e-06
-3.72068626899039e-05
-2.38153303505287e-05
-2.81951344821342e-05
-1.35503774423783e-05
-2.05575876397166e-05
-3.62528618723168e-05
-1.65512795547597e-05
-4.01987100777266e-05
-3.50117568048719e-05
-4.97275836828326e-05
-2.62759668690188e-05
-2.61194138177357e-05
-2.25320505194099e-05
-3.47780569642838e-05
-3.46535829410591e-05
-4.36940958056721e-06
-3.87313111862328e-05
-2.30802025586672e-05
-3.56601737367072e-05
7.96910475356687e-06
-5.15770512961599e-05
-4.09125371515518e-05
-1.53842186535912e-05
-2.11231222018916e-05
-1.80202047304626e-05
-2.3822946716261e-05
-1.29005447579605e-06
-3.13895160328357e-05
-6.13971909095809e-05
-3.57427681928611e-05
-3.43851053472853e-05
-2.3289637585077e-05
-4.27558691501512e-06
-3.81547780165831e-05
-3.02978185106997e-05
-3.19433661058789e-05
-6.12360889675706e-05
-1.21645883469038e-05
-4.23912196245594e-05
-2.22993896412827e-05
-1.21318401031975e-05
-3.68741971236994e-05
-2.55581126607759e-05
-1.66378583932962e-05
-4.52660264636613e-05
-3.96067876673642e-05
-2.59398143169942e-05
-2.38162848721029e-05
-3.59879145565028e-05
-9.48714613388861e-06
-3.6427802220127e-05
-2.59263019998325e-05
-4.01063790946173e-05
-2.42271500612667e-05
-1.61315242272606e-05
-1.68963852496011e-05
-2.97480031649879e-05
-1.13613469451173e-05
-3.28489335170617e-05
7.43084021490899e-07
-7.36522733339198e-05
-2.97164944214132e-05
-4.72231080106669e-05
-2.72039569791671e-05
-2.40913313499282e-05
-1.63330167186468e-06
-1.44405293646701e-05
-4.72855722016076e-05
-3.30624835666233e-05
-4.33120730776612e-05
-3.91167238342607e-05
5.62828905306435e-06
-1.22796912277411e-05
-5.47133279630081e-05
-7.07182689979259e-05
-1.05949348025181e-05
1.89262864605925e-06
-1.7514249660031e-05
-4.66678374020214e-05
-2.51949933007801e-05
-3.49365175170686e-05
-4.8145849400193e-05
-2.56896410470302e-05
-8.55718811171546e-06
-3.91649232720692e-05
-4.95553343285395e-05
-2.63124195421967e-05
-1.41750049691251e-05
-3.180239603403e-05
-1.7101787172828e-05
-6.03524406700794e-05
8.72025224850551e-06
-3.07780767239951e-05
-3.99789131810105e-05
-2.57209401147465e-05
-4.36356648549086e-05
-2.37587230900658e-05
-2.16569663493879e-05
-4.63891062832818e-05
-2.28456702397866e-05
-4.1117876935746e-05
-5.48946653031139e-06
-4.50652944611769e-05
-2.68229068156311e-05
1.68471996180933e-05
6.10611432463062e-06
4.82864630983113e-07
-1.92106953373166e-05
-1.09327950175546e-05
-4.95556260900179e-05
-3.35612648580958e-05
-4.40313489133469e-05
-2.20310845729529e-05
7.97188460066754e-06
-3.94162352314111e-05
-4.80084658434754e-05
-1.22605317853413e-05
-4.39014972401914e-05
-2.40209830725694e-05
-2.19896095220547e-05
-1.69249906480049e-05
-4.1287983462494e-05
-2.4872874270983e-05
-2.21708110548927e-05
-4.65861906318541e-05
-9.75501553061871e-06
-4.32108854904472e-05
-4.70652648564589e-05
-6.28455668113578e-05
-2.0115654728015e-05
-1.24913361182597e-05
-4.57562281963582e-05
-1.21905678114525e-05
-3.4682120157063e-05
-2.56932467921677e-05
-2.74943686186319e-05
-3.90232696396698e-05
-2.17884651662981e-05
-1.60438931720264e-05
-2.39444696076105e-05
-3.48013983284511e-05
-5.24102476577241e-05
-2.08447698276994e-05
-1.56459371869168e-05
-6.93023913096164e-06
-3.60291255626759e-05
-3.34874175439559e-05
-4.06925855029629e-05
-2.02704197913616e-05
-2.90190352347298e-05
-4.4659824260951e-05
-3.44007386686841e-05
-2.34653176990282e-05
-4.19301141302806e-05
-8.43473626881708e-06
-2.4016764633351e-05
-8.02282760887526e-06
-8.34043096303201e-06
-2.8119179657132e-05
1.0402572007659e-06
-2.90986475628885e-05
-2.38951853101988e-05
-2.56639822400579e-05
-1.03766262126507e-05
-6.38902754275563e-05
-4.71115207567767e-05
-1.71730131938884e-05
-2.97461792081981e-05
-3.03366707497979e-05
-3.77076882615109e-05
-3.30916063871988e-05
-2.70318377882395e-05
-3.04469393530477e-05
-3.30028481921069e-05
-1.74091662708147e-05
8.29072730606243e-06
-3.0960101470085e-05
-7.37063920670617e-05
-2.01357405987768e-05
-2.38084002502367e-05
-6.47491940751337e-05
-3.60227668075816e-05
-1.61024900074531e-05
-1.45420245694902e-05
-2.82723523486814e-05
4.56111349430209e-06
-8.98709986761214e-06
-3.89885310637956e-05
-6.3116895212503e-05
-4.3545433662971e-05
-2.81626402320078e-05
-1.39969676405483e-05
-6.55232717908437e-06
-3.28475996502968e-05
-2.06385816925242e-05
-1.52915557931048e-05
-5.77703680248925e-06
-1.9984209185245e-05
-2.67024082163544e-05
-2.26013921432294e-05
-1.03011945291589e-06
-4.45951658149656e-05
-4.53928982412669e-05
-7.56384379777175e-06
-3.01947849062787e-05
-2.35935574251811e-05
-3.05604585699392e-05
-2.60715017055889e-06
-6.68713846814765e-05
-5.89783729704375e-05
-6.40008668209453e-05
-1.86351220966929e-05
-2.74877635267484e-05
6.63652149276261e-06
-1.4173552493525e-05
-4.95434914293193e-05
-3.06372976778175e-05
-4.24227878476209e-05
-3.96638267115348e-05
-5.65662937381704e-05
-9.84553330606544e-06
-4.88403580179222e-05
-4.17782925459379e-05
-2.20106878633409e-05
-1.37074223287727e-05
-6.61757556313003e-06
-5.50420598725254e-05
-1.20319930302224e-05
-3.62530048695514e-05
-5.29210954241862e-05
-5.20946184389583e-05
-5.02312556934784e-05
-3.97257128364679e-05
-1.64738032764528e-05
-2.67310007097956e-05
-1.76888701537373e-05
-1.99650836725597e-05
-9.80319883409221e-06
-3.39320189154663e-05
-4.32934127267061e-05
-2.4032513866036e-05
-2.3361758316459e-05
-3.24597698263775e-05
-4.08456061211226e-05
-3.08120243897817e-05
-1.74737433808576e-05
-9.06479714837553e-06
-4.68666557690148e-05
-4.74691132522326e-05
-3.61523297917871e-05
-2.74617780143661e-05
-1.62907458326218e-05
-1.01809748778565e-05
-2.77791634524608e-05
-1.91244080241116e-05
-4.31299030030609e-05
-4.09070389527071e-05
-1.63836945286846e-05
-2.08369743321323e-05
-1.75887548991546e-05
-1.99339368114925e-05
-5.67469088968622e-05
-2.54214236641063e-05
-1.90657071859098e-05
-4.57984347348771e-05
-2.78326638884628e-05
-4.39891418459036e-05
-4.71780777851612e-05
-4.65175891699724e-05
-5.01845347935558e-05
-2.88674860516913e-05
-3.33029210809523e-05
-3.417512330334e-05
-2.97811711959848e-05
-6.5939260323538e-06
-1.67980459619315e-05
-4.65041056673523e-05
-3.03898939164521e-05
-2.86511358463692e-05
-3.22600894895653e-05
-2.39430641551846e-05
-5.6349882349241e-05
-6.8832360570267e-06
-4.67009998132869e-06
-3.41332284044653e-05
-1.69067896744667e-05
4.22593509332928e-07
-6.24582820761778e-05
-5.29537177430797e-05
-4.01982000117568e-05
-1.17041224385354e-05
-2.68627212613313e-05
-1.4720612835881e-05
-1.75798617690505e-05
-2.09846257023617e-05
-2.6927700060724e-05
-2.27168946774815e-05
-1.87196018294351e-05
-1.4131665661167e-05
-5.03365763707094e-07
-2.10339095012792e-05
-9.23374779842524e-06
-2.03671668890011e-05
-4.83043567956402e-05
-2.01649703993198e-05
-2.91341369525901e-05
-1.31801476590163e-05
-1.03221647458398e-05
-5.80091382864103e-05
-4.59269563502263e-05
-4.84586829584643e-05
-3.08827394348919e-05
9.47051814853895e-06
-3.67910779521271e-05
-6.3192858635633e-05
-2.74158018363602e-05
-4.57802480671244e-05
-2.71662823293841e-05
-4.76241864336292e-05
-4.04723664960583e-05
-5.45151972835896e-05
-2.82378309398066e-05
-2.86716633722245e-05
-2.76011305455531e-05
-3.23272676961182e-05
-1.93441883595979e-05
-1.62195395158545e-05
-3.086167923838e-05
-1.9102153997051e-05
-4.25371795382746e-05
-2.33720697259929e-05
-3.29240932704986e-05
-3.0531175095067e-05
-1.08760494546848e-05
2.21680777181731e-06
-4.71612029729875e-05
-6.44053735527578e-05
-2.7706615890221e-05
-4.69540549944562e-05
-3.05849852636392e-05
-6.15248660942762e-06
-3.72898537089029e-05
-1.91201112451117e-05
-2.75290607930306e-05
-5.73391658605766e-05
3.91628932951555e-06
-3.68077953849024e-05
-3.89218353269081e-05
-2.93491694750363e-05
-3.9667979255011e-05
-3.53458907225791e-05
-3.19259109029577e-05
-2.93549450794153e-05
-1.92980590409664e-05
-3.06764466822165e-05
-3.6724034653817e-05
-7.0922763197809e-05
-2.43644655354193e-05
-1.10724178938582e-05
-8.19191197582568e-06
-4.22204645399509e-05
-4.10167280073131e-05
-3.54526417530258e-06
-6.64486343293616e-05
-9.62163617873802e-06
-5.52037556423783e-05
-2.60776001677691e-05
-4.39858854627459e-05
-4.19664202591882e-05
-1.00216876592026e-05
-1.704452591934e-05
-3.32014732932974e-05
-5.75601563843078e-06
-3.3215042003581e-05
-7.00970451452904e-05
-5.07988120582619e-05
-3.11230631384289e-05
-4.1106796398663e-05
-2.92475242700934e-05
-5.66190016059694e-05
-2.38696242496167e-05
-4.22530153142529e-05
-4.10045103117697e-05
-4.07288080271999e-05
-2.05440134377791e-05
-2.30891497239781e-05
-1.56811468845527e-05
-2.10874664071802e-05
-1.78976550973626e-05
-8.2180612674971e-06
-2.80714019226156e-05
-1.53316948004617e-05
-3.52949221408828e-05
-3.47098026936991e-05
-2.50589846778335e-05
-2.69200005437131e-05
-3.60881346298859e-05
-3.69516267141981e-05
-2.09392774509452e-05
-4.15399477245095e-06
1.82365420743961e-06
-7.18626929127356e-05
-3.32989952153134e-05
-2.0452773263035e-05
-1.71970901845944e-05
-4.52476879011242e-05
-1.1756916309104e-05
-1.80584538057809e-05
-6.07453005021995e-06
7.73100757939841e-06
-3.07184124021663e-05
-1.83927630608309e-05
-1.80978081532985e-05
-5.43206248195602e-05
-3.52235764038653e-05
-7.2680672100325e-06
-2.40988761269308e-05
-2.87910264312267e-05
-1.10052359387924e-05
-2.51819494909938e-05
-5.39152152480235e-05
-2.74367683850721e-05
-1.42846897148308e-05
-2.35833410056712e-05
-2.51482300668062e-05
-1.74566800528136e-05
-3.78035592452433e-05
-4.44413832447908e-05
-2.98664340906461e-05
-4.43020837899852e-05
-2.47097745907327e-05
-1.85589537502298e-05
-4.48284843225055e-05
-2.22187158513645e-05
-2.40189532286383e-05
-1.27390771619533e-05
-7.52162994317378e-05
-5.12796832479124e-06
-4.70222837675835e-05
-3.22204334604107e-05
-1.63368788304393e-05
-3.33412458876973e-05
-3.57531660246312e-05
-1.39610025997077e-05
-1.66552651959921e-05
-3.67943486310974e-05
-2.91767836774276e-05
-3.00338366786655e-05
-3.92733869069997e-05
-3.3164353643837e-05
-3.10358006618725e-05
-8.84782622043739e-06
-5.17608602961654e-05
-2.08554594863743e-05
-2.6993661702943e-05
9.81515982937628e-06
-5.44519475148062e-05
-2.14109950690174e-05
-6.15156909558305e-05
-1.81249196293504e-05
-3.95131847094518e-05
-2.27195665957026e-05
-2.94643340613947e-05
-1.03596274743295e-05
-3.87078553686445e-05
-5.44772545275411e-05
-4.69283572847091e-05
-4.53600711269582e-06
-3.30614926106592e-05
-4.23993189063811e-05
-1.57634345846394e-05
-5.0274008973021e-06
-4.06328876583319e-05
-2.95493414111921e-05
-4.13181710523748e-05
-2.82273233315721e-05
-6.04870535330211e-05
-4.79658643374821e-05
-6.08834884513888e-05
-7.97443678357326e-06
-3.80016450894128e-05
-5.17848528114128e-06
3.84014179624491e-05
-1.41489306330534e-05
-2.88926477066876e-05
-2.62245073340749e-05
-2.04750947014759e-05
-7.02080843324912e-06
-1.5097170993724e-05
-1.79658803496138e-05
-3.04792277702213e-06
-6.22945918555422e-05
-3.94879232962471e-05
-3.21873828588648e-05
-7.1822351802054e-05
-1.46383660582403e-05
-1.95743811561537e-05
-7.83479509743002e-05
-1.81701821261248e-05
-2.30688462556181e-05
-4.00903921926997e-05
-2.17492954471199e-05
-2.51832622555823e-05
-5.07066463056976e-05
-6.82740770443817e-06
4.13571422381483e-07
-4.1320866806811e-05
-7.27388549091919e-05
-5.42451385796556e-05
-3.83242944754643e-05
-2.17451265506373e-05
-4.07813530538577e-05
-1.24994502188091e-05
-2.84868213934179e-05
-2.11573772087989e-05
-5.29521362860344e-05
-5.46496005368647e-05
-6.72750559588217e-06
-1.91610549259994e-05
-4.21095518004504e-05
-4.24739336729371e-05
-4.37773741064772e-05
-2.19017931221759e-05
-4.79192306603977e-05
-2.85692633235459e-05
-1.16208097750473e-05
-3.15220344900732e-05
-2.49252485557537e-05
-3.63964687196811e-05
-4.18119717819529e-05
-3.72983760746971e-05
-6.58707169808692e-05
-4.82962082605498e-05
-3.38660300834755e-05
-4.92199334413684e-05
-5.26045610823939e-05
-2.89983608541389e-05
-2.77704873294654e-06
-4.48098784680445e-05
-3.67748427244951e-05
-3.7810234421968e-05
-5.34171110729232e-05
4.23333882742662e-06
-1.29779284131052e-05
-2.08861996601567e-05
-2.26149023317967e-05
-3.49362661907946e-05
-3.39094677996217e-05
-3.59258374506767e-05
-2.54873868273559e-05
-2.85814033185867e-05
-2.96595997052666e-05
-3.06224361432658e-05
-3.46582244031059e-05
-5.98802071762352e-05
-7.03150439311679e-05
-2.58165474290364e-05
-2.56121607527487e-05
-2.77035112180412e-05
-9.69895016828489e-06
-9.16330689632171e-06
-2.85081920102175e-05
-5.90845290419363e-06
-3.67148411874153e-05
-5.09739160132576e-05
-2.51637773578017e-05
-3.33277120686351e-05
-2.01255529883773e-06
-5.06689776634876e-05
-1.92413828565299e-05
-3.38823213080559e-05
-2.23400428707209e-05
-2.25289138050846e-05
-4.18390902563316e-05
-4.48882913405316e-05
-2.83159917009129e-05
-1.44457108753684e-05
-5.29511693137031e-05
-2.47105145186723e-05
-1.56429848305999e-05
-2.05963828468641e-05
-3.58474816107378e-05
-2.97816109348447e-05
-3.08069153789612e-05
-2.0426643864742e-05
-4.1358541322276e-05
-2.89867857894825e-05
-2.75082664208713e-05
-6.24573405374202e-05
-4.90224289583731e-05
-4.8683539213994e-05
-2.88412107022365e-05
-6.04249216067195e-06
-2.34394573534939e-05
-9.57733474083014e-06
-3.52930739024942e-05
-4.87966946534786e-05
-5.68379089865236e-05
1.34587491148157e-05
-8.63802940725828e-06
-2.76079595571617e-05
-2.06785489070175e-05
-3.21993827907043e-05
-2.47955326595865e-05
-2.6441914563394e-05
-2.87833802211776e-05
-1.86311677571346e-05
-1.09628346966214e-05
-9.15627578595685e-06
3.85494684293613e-06
-3.59400248739507e-05
-7.57261299287123e-05
-1.98897235968328e-05
-3.01151084953961e-05
-4.08336699354386e-05
-5.55847560675332e-05
-2.9323262392136e-05
-4.20667656125028e-05
-3.40852300885217e-05
-3.65470208568319e-05
-6.28927541211573e-05
-4.91841125473876e-05
2.36691041809769e-07
-2.93033472655528e-05
-2.38019949685421e-05
-3.0723891481293e-05
-1.71146502915138e-05
-1.38521487099206e-06
-8.7744868529503e-06
-3.24002397808719e-05
-1.7318255562374e-05
4.21698588389036e-06
-1.34649078359481e-05
-2.24419915280811e-05
-2.0779870747048e-05
-3.64222095577243e-05
-2.54190095025254e-05
-1.09975522792874e-05
-3.09770305924721e-05
-5.36473703458901e-05
-1.21303638339564e-05
-5.72897182692128e-06
-3.03386260204136e-05
-4.12002627432637e-05
2.6541396007399e-05
-2.52969898550655e-05
-1.75126537605356e-05
-7.55359248098879e-06
-5.30299721438354e-05
-1.67309093748964e-05
-3.05238522213537e-05
-1.39824555348734e-05
-1.24858554036245e-05
-2.14580448819137e-05
-3.97392124571418e-05
-5.10228080641636e-06
-5.62878961529445e-05
-3.30511938246319e-05
-3.85426967122157e-05
-2.9520721917957e-05
-1.9849650543575e-06
-7.02618815279475e-05
-5.44608046948549e-05
-5.6549976193299e-05
-2.61325594151314e-05
-5.29551825722738e-05
-1.59855508286202e-05
-1.75336725706049e-05
-1.94445040352848e-05
-1.49355361320698e-05
1.60918317884746e-05
-4.13270320752224e-05
-4.94011699164659e-06
-5.26818008462214e-05
-6.42219157651287e-05
-4.04881808745e-05
-2.3009815066336e-05
-3.99270661369746e-05
-6.15052850995504e-05
-4.86504795735447e-05
-2.24332278556229e-05
-4.57063659787062e-05
-2.91584996101007e-05
-6.18162207525081e-06
-5.63543863699196e-05
-1.46125264954277e-05
-3.5710451248048e-05
-3.92860691281123e-05
-1.85802582485878e-05
-3.88009924229834e-05
-5.09447617012048e-05
-4.8197115588078e-05
-3.3239701178006e-05
-3.43531846721429e-05
-3.41599245101886e-05
-1.82919832641566e-06
-6.14959641816593e-05
-2.47214184349406e-05
-2.80703678750763e-05
-2.96779040650616e-05
-2.09473571426755e-05
-6.09582272833481e-05
-1.81636710390289e-05
-3.26808861722524e-05
-4.8717884184777e-05
-4.24767084268172e-05
-3.19897672518105e-05
-1.84653234772829e-05
-1.09840031859648e-05
-3.75390958501505e-05
-2.65815558576815e-05
-3.26574886637079e-05
-1.1584617812716e-05
-2.31056036784372e-05
-1.04674740083611e-05
9.49263322168338e-06
-2.23055710746097e-05
-2.35136176781367e-05
-2.89455676179263e-05
-4.93736178601068e-06
-3.82994110767542e-05
-6.56829016403365e-05
-2.70003324691587e-06
2.03796827564291e-05
-3.26973861786716e-05
-1.37171479018134e-05
-2.15695225841599e-05
-3.80589502493122e-05
-2.54639181391319e-05
-6.16965365327277e-05
-1.41032631966688e-05
-3.96777814285423e-05
-2.80078618559231e-06
-3.52892334317418e-05
-2.43404042184478e-05
-2.10899861468708e-05
-5.53463853070534e-05
-1.20885668577021e-05
-2.47851942695475e-05
-3.97151246725045e-05
-6.68992823563919e-05
-1.65974604067405e-05
-3.81347613828014e-05
-2.27072733742401e-05
-1.33187797701942e-05
-2.38325475362793e-05
-5.38084427003032e-06
-2.75290982886987e-05
-1.97474279802096e-05
-2.70778846205757e-05
-4.26031532149892e-05
-3.95483094180612e-05
4.47237393324564e-06
-2.91038728742915e-05
-2.02230954436918e-05
-6.57061823633675e-05
-2.41592787793998e-05
-2.57629026317158e-05
-4.94510866107151e-05
-7.42557112243521e-06
-1.87783096910439e-05
-3.24522653030316e-05
-8.55247470446104e-06
-4.16077607167815e-05
-1.34243520197252e-05
-2.41413348900523e-05
-3.74709200424337e-05
-1.34680952005436e-05
-2.25769088711259e-05
-3.99828364176149e-05
-3.43248555046508e-05
3.45378114417991e-06
-3.54744272987377e-05
-4.28970682623997e-05
-3.30140118487485e-05
2.13263074649321e-06
-5.66236590593743e-05
-2.61487008565732e-05
-1.16209501688459e-05
-3.46197231726703e-05
-2.24887467499495e-05
-3.12198732987697e-05
-1.8282711585929e-05
-1.65824173811124e-05
-4.0539856644714e-05
-4.95948027238076e-05
-4.05620945006089e-05
-6.36704614995547e-05
-1.86425669936509e-05
-2.0967155022113e-05
-3.81835347081719e-05
-6.19445025554575e-06
-2.26720898729763e-05
-1.20110578086625e-05
-3.63765405528374e-05
-6.33909259642794e-05
-9.25890388861735e-06
-3.06239823774073e-05
-2.41777145145797e-05
-2.05142418855778e-05
-1.95782462649437e-05
-2.71988828897998e-05
-5.5339892450108e-05
-3.92881944836044e-05
-3.00089995542242e-05
-3.90910694545931e-05
-3.77070574694827e-05
-2.89159335349729e-05
-1.21862943223473e-05
-3.36687058008178e-05
-3.01003870963909e-05
-6.99642868392778e-05
-1.82891984218124e-05
-3.11748518786594e-05
-2.62363970197555e-05
-5.49421845726975e-05
-2.14945551590446e-05
-9.90032348319892e-06
-2.25920915659507e-05
-9.76341398726347e-06
-1.75737156965613e-05
-7.03856827209621e-05
-3.6162098602506e-05
-1.91266599426282e-05
-4.06399921312491e-05
-1.75181620366724e-05
-1.72820512616706e-05
2.30836898261401e-07
-3.01530887432634e-05
-3.7190466609535e-05
-3.53530271306972e-05
-5.03599407800309e-05
-6.12257080106499e-05
-4.21982074092704e-05
-3.39491544633933e-05
3.11308603475642e-06
-3.94002704631635e-06
-4.05874824721165e-05
-2.620633798822e-05
-4.42711812941361e-05
-4.50416302172828e-06
-2.14692157805925e-05
-3.36080484488835e-05
-1.86159175342002e-05
-9.48348488992379e-06
4.1445761362427e-07
-1.40999422876338e-05
-3.38712581379369e-05
-4.07392021529023e-05
-5.35292116775643e-05
-2.13942213427252e-05
-1.86441348910563e-05
-3.3217987352802e-05
-2.73977393235158e-05
-5.12097730035449e-05
-3.64911412499061e-05
-2.63209386789296e-05
-1.67893773521519e-05
-3.60549841037252e-05
-1.67855615330484e-05
-3.86825794015539e-05
-2.77324475185162e-05
-4.05278856781754e-05
-4.8847476128019e-05
-4.03845938509407e-05
-4.67653508258029e-05
-2.99223929030307e-05
-1.66314701627913e-05
-3.24245112423639e-05
-1.60953281463697e-05
-5.86148820532053e-06
-2.95859066396722e-05
-2.15743908088125e-05
-3.59006552514676e-05
-2.33768041687815e-05
-3.32375889539941e-06
-8.32708759399932e-06
-4.71991556306116e-05
-4.87056321976197e-05
8.71455231918987e-07
-1.20044251351398e-05
-4.61443785652612e-05
-8.53284228920299e-06
-2.90183717037206e-05
-3.30939544488197e-05
-4.93673971834809e-05
-1.37824591556556e-05
-4.63264477281776e-05
-1.34844859307133e-05
-2.95664474167784e-05
-2.4851212135557e-05
4.49518784869984e-06
-2.26355872336363e-05
-1.25192667440589e-05
-2.60940061455744e-05
-3.39277735038017e-05
-2.02320847539702e-05
-3.24335372763332e-05
-1.99572874964801e-05
-2.84155078736682e-05
-3.19842906270089e-05
-5.95133622205175e-05
-2.38743799581173e-05
-2.58784853568584e-05
-4.8091345078194e-05
-4.65146339360071e-05
-5.21409423922067e-05
-3.30970822290557e-05
-3.81733227435957e-05
-5.9932426937472e-05
-3.18568233339343e-05
-3.08708846089385e-05
-3.59415388436488e-05
-1.88948721969614e-05
-4.33492585060745e-05
-2.40385818968076e-05
-1.92963196327479e-05
-3.79107904652967e-05
-4.22454855055232e-05
-6.3135225641581e-05
-4.46494696895359e-05
-3.47765409876697e-05
-5.63838710200586e-05
-3.67986014846075e-05
-3.79410242243223e-05
1.47915361750889e-06
-7.99168635548808e-06
-1.87868767236183e-05
-2.32099140195562e-05
-3.95374299775199e-06
-2.73047939493864e-05
-4.09205250547407e-05
-4.13483835269963e-05
-1.37048851913217e-05
-2.28406567423482e-05
-1.49065545826138e-05
-8.16094754732521e-06
-2.8930983269523e-05
-2.37264543468822e-05
-5.32212447186487e-05
-3.38291234792059e-05
-4.17244055562102e-05
-2.55995401211025e-05
-1.35144968267467e-05
-4.3524673749584e-05
-3.25372450187613e-05
-2.06156943091148e-05
-1.77659529271351e-05
-4.65939128505898e-05
-4.3108963976809e-05
-6.58291000427155e-05
-5.3433628532212e-06
-1.72817674790469e-05
-6.86610789199625e-05
-2.67028229656382e-05
-1.33238645626128e-05
-3.10128212459386e-05
-1.12594833296996e-05
-2.37315762520229e-05
-3.52098119422422e-05
-9.74313936384045e-06
-2.72574208744786e-05
-2.90425758951149e-05
-3.75179516764434e-05
-3.50797126335813e-05
-3.26825927167153e-05
-5.33621079885344e-05
-3.88707976953592e-06
-1.11756061208677e-05
-3.81988281626887e-05
-1.45831836451888e-05
-3.55897979062233e-05
1.7447812391045e-06
-5.22570811311813e-05
-1.08019948964258e-05
-3.66921217834575e-05
-2.99706479865747e-05
-2.5194116135277e-05
-3.58831777958882e-05
9.9614976379815e-07
-6.4524885557568e-06
-1.63590312558984e-06
-3.30382191872183e-05
-3.14706279701309e-05
-1.30424897715601e-05
-3.39373396248141e-05
1.29400472374812e-06
-4.11945244098858e-05
-4.3179427086323e-05
-4.02788197782149e-05
-1.40433092355719e-05
-6.53142776721504e-05
-3.22907778664141e-05
-5.23002469423253e-05
-3.32681671901701e-05
-2.1425600668545e-06
-1.62419342149367e-05
-1.4494613736042e-05
-3.06017039776314e-05
-4.78754329229712e-05
-2.93219396800332e-05
-1.90695383661199e-05
-2.59730232591298e-05
-9.44630853198469e-06
-5.3388770022497e-05
-5.08058864003078e-05
-1.52078014384837e-05
-5.47276706809848e-06
-1.48710639792757e-05
-4.87936437095896e-05
-3.28939906112234e-05
-3.24087807265863e-05
-5.25547434591289e-05
-3.61324552072763e-05
-2.6772534230222e-05
-3.3351437928926e-05
-4.95931412902399e-05
-3.28199954068395e-05
-5.15896237769979e-05
-3.84748757238377e-05
-4.30369998538767e-05
-6.11031226247109e-06
-1.26866081537191e-05
-3.61527474458541e-05
-2.64712645197267e-05
-1.23058380029224e-05
-5.5304325261134e-05
-4.90070710827611e-05
-3.738819295104e-05
-3.91575878272518e-05
-6.22999264493296e-07
-5.51349866293731e-05
-6.22207579842032e-05
-3.00030310113133e-05
1.09311099273738e-06
-2.48250748354419e-05
4.7451005761777e-06
-3.83868390616211e-05
-3.36153264944269e-05
-2.23356660018663e-05
-1.2734947066821e-05
-2.60790716351093e-05
-3.69854217258728e-05
-3.48367160330635e-05
-7.46357554522872e-06
-2.15003933080939e-05
-5.01671804375435e-05
-1.69819778411588e-05
1.85646388268818e-06
-4.26427539147624e-05
-2.70877047432613e-05
-6.0109037650095e-06
-2.38447565944933e-05
-3.3951679180736e-05
-2.77878925050539e-05
-3.20629925317515e-05
-2.43528985118754e-05
-4.20479233297836e-05
-3.11111941982355e-05
-5.32979183056757e-05
-4.1034353385246e-05
-1.78104355205593e-06
-4.76599064320747e-05
-4.09955874268136e-05
-1.6737549973668e-05
-3.23022208328003e-05
-2.08008579398389e-05
-4.09275599931352e-05
-4.2197646292781e-05
-4.88358956884263e-06
-3.48409485039999e-05
-3.60854487612033e-05
-1.66930825243645e-05
-2.25389554931829e-05
-3.52737332952376e-05
-2.7726812562256e-05
-3.23218546113861e-05
-3.10842164685194e-05
-4.24618291250963e-05
-1.04991749447356e-05
-2.63822641327112e-05
-2.17248345788195e-05
-5.46004575246304e-05
-4.91791174951969e-05
-3.0134432265109e-05
-8.8646680608734e-06
-1.51064196613933e-05
-3.47670826494247e-05
-3.97446089645496e-05
-3.89053648306652e-05
-1.2748719158561e-05
-4.30428934679793e-05
7.97539466278418e-06
-4.13979286793556e-05
-2.20178696557045e-05
-5.5362778046984e-05
-1.40952716680552e-05
-4.42795618155679e-05
-4.03507222268823e-05
-2.12994095317841e-05
-2.92322612517058e-05
-5.72829022358022e-06
2.98837320958248e-05
-4.5587554477889e-05
-6.39824417831577e-06
-1.96744852220034e-05
-3.03207574134818e-05
-1.38080997268792e-05
-1.80541370280194e-05
-5.30282520338607e-05
-3.77590155467202e-05
-5.66778480867286e-05
-4.05568625534259e-05
-3.01989837992189e-05
-1.47901034972248e-05
-2.69102554527453e-05
-1.48581185474124e-05
-4.49915314684457e-05
-3.84931358669419e-05
-2.57727829021353e-05
-9.25310667666356e-06
-1.5041136862458e-05
-2.94969587140237e-05
-3.75204019106057e-05
-1.967811958706e-05
-1.7014562419806e-05
-3.93365572225867e-05
-5.23473969836251e-05
-4.11702025789886e-05
-3.66721774510126e-05
-1.96105704490965e-05
8.54745291903861e-06
-3.87584231273773e-05
-3.51154385362243e-05
-2.20306267023475e-06
-4.92462764802039e-05
-4.97156201303476e-05
-1.68348560376625e-05
-7.47600493607558e-06
-6.39791128897923e-05
-4.96975241790635e-05
-5.89205516715587e-05
4.33828760066609e-06
-2.08552088239661e-05
-1.87143077461234e-05
-5.26404276476194e-05
-1.52908331574594e-05
-1.0673642086989e-05
-2.63439389051097e-05
-1.18664590077547e-05
-1.28277087573128e-05
-1.84504550594739e-05
-2.13861672290399e-05
-5.40637049072468e-06
-3.55662296461795e-05
-1.91505186774796e-05
-5.50208611605294e-06
-5.02112398007135e-05
4.90066175257115e-06
-8.65360085315722e-06
-1.38395092258981e-05
-4.52878811162375e-05
-3.30056038699776e-05
-2.04921130732573e-05
-1.99205293790155e-05
-1.71454482095279e-05
-2.46820099225086e-05
-3.14563261966083e-05
-3.91137072862256e-05
-3.52981702689637e-05
-2.02561322273879e-05
-6.06907302837679e-07
-4.31530275583691e-05
-2.11087511909577e-05
-4.32020850135349e-05
-8.7803508787722e-06
-4.32815660534046e-05
-3.75245754874558e-05
-2.91888235661409e-05
-2.91876356849919e-05
-4.52236342438895e-05
-5.89328770607748e-05
-2.80687147096449e-05
-4.21901302772132e-05
-5.51819370800386e-05
-4.82548350125566e-05
-3.95106251278416e-05
-4.85560067268958e-05
-1.94527741058982e-05
-3.58969809375469e-05
-3.17037122547334e-05
-1.31680905954878e-05
-2.49497980407928e-05
-1.69351774623517e-05
-4.63527035024525e-05
-7.76162109004618e-06
2.46269333570939e-06
-5.18673587060009e-05
-3.35399081262575e-05
-3.29076358807837e-05
-3.41929753173108e-05
-4.85569302587398e-05
-3.13380111497279e-05
-2.96417202267139e-05
-5.11415462014999e-05
-4.36275162605372e-05
-4.13691655513039e-05
-2.42999049477704e-05
-3.8950070574358e-05
-2.26721582163703e-05
-2.0883050503634e-05
-1.21732851993361e-06
-1.21211768352407e-05
-3.70773268474642e-05
-3.12739927872008e-05
-4.01037009802082e-05
-1.90201845571552e-05
-1.42771292895133e-05
-4.40179529245351e-05
-3.40088383587219e-05
-2.27817171639516e-05
-3.21705525713808e-05
-2.88272256582438e-05
-3.98527353425121e-05
-6.41038044993776e-05
-4.22699735539521e-05
-3.29788478318679e-05
2.46668354525622e-06
-3.83261366119435e-05
-3.31058242132331e-05
-1.55049577773422e-05
-4.80043770454153e-05
-3.78892060766529e-05
-4.82079778079031e-05
-2.37544649549511e-05
-2.47433540304596e-05
4.10495956105958e-06
-2.34138573320332e-05
-2.13054566736268e-05
-2.39754759727116e-05
-3.68919498037314e-05
-1.86679888946433e-05
-1.78599658624917e-05
-4.17687494353038e-05
-2.30659581912086e-05
-5.2397769594357e-05
-2.38122512632816e-06
1.4144812827893e-06
-3.82197162827922e-05
-1.65651037269316e-05
-4.72733707050439e-05
-1.84122557491843e-05
-1.69472792158818e-05
-5.64434341350991e-05
-2.48234043383249e-05
-2.78261595483345e-05
-4.99248305190432e-05
-3.78724589427513e-05
-1.85303441377722e-05
-2.40829293103274e-05
-5.32606380392127e-05
-2.11397992590555e-05
-4.15476396049088e-06
-2.29852279973824e-05
-3.28608196541935e-05
-1.38843336698397e-05
-7.78535190473746e-06
-5.61267794353979e-05
-2.14493437371271e-05
-4.0417361108412e-05
-4.95223474033e-05
-3.75917287084594e-05
-5.02777338511715e-05
-3.23247463811376e-05
-5.25815514138538e-05
-3.23797562484796e-05
-5.59471281455104e-05
-5.31397673913535e-05
-1.09955804808637e-05
6.12961967001107e-06
-3.86978770212523e-05
-1.86049317717054e-05
4.93909344462087e-06
-1.3695123861155e-05
-1.37597042293317e-05
-4.46513869132672e-05
-4.15914347364864e-05
-9.10379593735754e-07
-4.5747772567416e-07
1.02331797276255e-05
-1.17172483234577e-05
-3.11841485120691e-05
-5.02746733876022e-05
6.09227724251756e-06
-4.42186260283398e-05
5.1659313202215e-06
-5.78280590007457e-05
-1.82007012960627e-05
1.40532688904792e-07
-3.59259926845072e-05
-4.96264979420206e-05
-3.29713061669927e-06
-4.32568352647137e-05
-5.32116753503852e-05
-1.60224502432843e-05
-2.84971962477641e-05
-3.59439877385705e-05
-1.24394086805432e-05
-8.13815268204277e-06
-3.78652104131587e-05
-2.60928053429401e-05
-4.67910655610065e-05
-3.55519772436774e-05
-2.42807799151007e-05
-1.94828373662175e-05
-1.34340436002185e-05
-8.36351572358059e-06
-3.21067174078093e-05
-3.41742151947395e-05
-1.94312669332772e-05
-3.13175479796781e-05
-3.98304054467864e-05
-1.58860312163699e-05
-1.1713661303835e-05
-5.76257460789042e-06
-5.0679041604692e-05
-3.83895387383876e-05
-2.96532747243974e-05
-2.5957726223607e-05
-3.34651856920293e-05
-4.7192634066946e-05
-2.83320586558754e-05
-1.65128243352523e-06
-3.89271652529331e-05
-2.94971456275522e-05
-1.64529097040186e-05
-5.74393262381437e-05
-1.54123721152525e-05
-2.92987399867643e-05
-3.20537593366629e-05
-3.42346677272141e-05
-4.38820778181581e-05
-1.27231915964447e-05
-2.39037619821782e-05
-3.45576255131091e-05
-3.26957372769387e-05
-9.29334037039488e-06
-3.71218714188906e-05
-1.4975406087383e-05
-3.30400267997842e-05
-2.91035423427383e-05
-6.78411389583848e-06
-3.67510787600225e-05
-5.23105093014106e-05
-4.84356915812391e-05
-4.7652961228167e-05
2.31548912318784e-05
-3.63806939496659e-05
-2.56412952791444e-05
-6.86203167358566e-06
-3.41486285892872e-05
-1.86678801931469e-05
-2.64773925454379e-05
-3.55794482899611e-05
-5.13038734473592e-06
-4.58985687858057e-05
-2.96174775420683e-05
-2.19989731067329e-05
-3.15793768383655e-05
-3.87107133486291e-05
-3.41652533460839e-05
-2.10430222131001e-05
-5.37575339611201e-05
-2.76559617005516e-05
-4.3719811729326e-05
-4.08450307152119e-05
-1.79141006000006e-05
-2.18513009204781e-05
-1.98820602591457e-05
-2.82749645420832e-05
-5.30856629933355e-05
-1.51890938515606e-05
-2.90084782956405e-05
-5.112459242922e-05
-1.95341564209485e-05
-4.53119577726515e-05
-2.9508114162782e-05
-3.77945118231187e-05
-2.69815977427092e-05
-4.81505669860595e-05
-3.1105491434239e-06
-3.51455811723148e-05
-2.14152620799799e-05
-4.69120183893699e-05
-2.13341853236139e-05
-2.03304218291675e-06
-1.07897132301132e-05
-2.88222137955555e-05
-3.66436702873326e-05
-7.90035473041217e-06
-9.67473169563701e-06
-3.07094533043575e-05
-1.92736827274249e-05
-4.27336499716918e-05
-6.27178327767683e-05
-3.40590470113853e-05
-4.53768572086935e-05
1.14553411132653e-05
-1.94633208469501e-05
1.49855362903446e-06
-5.13411077239801e-06
-3.01101026820681e-05
-2.81217578446964e-05
1.06009364952923e-05
-4.52848164308575e-05
-4.01053147670387e-05
-4.52539157731693e-05
-4.17010911099379e-05
-2.41586160271184e-05
-3.98756281714008e-05
-2.73606603825918e-05
-4.55230163135662e-06
-3.65365639896304e-05
-4.3618375009149e-05
-3.29613173400683e-05
-1.70889635097403e-05
-3.12767117994322e-05
-5.0376562495199e-05
-3.51328369345169e-05
-3.26822213625274e-05
6.53174246819475e-06
-4.14033261362686e-05
-3.0172322990817e-05
-1.69917800402853e-05
1.00155058296755e-06
-4.71609047729137e-06
-2.18584525316227e-05
-9.04381869622628e-06
-1.92998090299832e-05
-6.02212899790948e-05
-2.01745381544192e-05
-2.26500864146059e-05
-1.1990841668394e-05
-3.71518860480718e-05
-2.34949368397308e-05
-3.99696834537702e-06
-2.53443149535623e-05
-1.25434463715531e-05
-3.698291954722e-05
-1.29508757032699e-05
-3.47692965094905e-05
-3.33100102842403e-05
-6.67604375679592e-06
-2.54667126172918e-05
-7.3206078070198e-06
-3.52610656792916e-05
-2.70634909705951e-05
-1.96704841939811e-05
-2.68762773128944e-05
-3.73710840999244e-05
-2.60330268009552e-05
-3.11241626735399e-05
-2.45287063154976e-05
-7.11227628657949e-06
-3.68538417730643e-05
-3.73497070732434e-05
-5.20419163266955e-05
-1.22036887072234e-05
-4.98442916556493e-05
-5.36132735200752e-05
-1.47543198929577e-05
-2.28735993021247e-08
-3.76319986840848e-05
-4.02010439348063e-05
1.03123859204125e-05
-1.90148554881269e-05
6.06267689540591e-06
-4.56267699542973e-06
-1.67421298179718e-05
-2.23592990520453e-05
-4.67076916065397e-05
-2.81149370011579e-05
-1.30099138191914e-05
-2.08690280674569e-05
-3.00520059644363e-05
-5.05721230889032e-05
-3.93389222343156e-05
3.5732591254468e-06
-5.32362112299242e-05
-3.8675246523243e-05
-3.65290587340441e-05
-1.47863985494737e-05
-1.58222087194471e-05
-3.09432983392472e-05
-3.63713471406199e-05
-4.21804705122643e-05
-3.7312072789782e-05
-6.12096437913392e-05
-3.99730213818537e-05
-3.59111071250166e-05
-2.02113053453761e-05
-2.01196358773533e-05
-1.43382004150634e-05
-4.62158389544692e-05
-4.96294226354559e-05
-4.73299844323854e-05
-5.36584936451557e-05
-2.19763356317206e-05
-6.41905932012684e-05
-3.0467847201213e-05
-3.51990194310978e-05
-1.67818839402555e-05
-6.02551494898957e-05
-2.95303593290075e-05
-3.40999739275233e-05
-2.12370809100113e-05
-2.64610092900091e-05
-3.00437492194035e-05
-4.6669836047149e-05
-1.8458555831418e-05
-1.26860900458621e-05
-3.3803057049703e-05
-2.65241362482369e-05
-4.40861548724511e-05
-3.03233810664025e-05
-1.55905559574429e-05
-2.73918967484397e-05
-3.9442363679689e-05
-1.76295236329735e-05
-8.39340903873489e-06
-2.16550375472887e-05
-5.81895221301166e-06
-1.01276272248349e-05
-3.1020547513594e-05
-2.36265583000774e-05
-4.65215516151376e-05
-2.82734485737941e-05
-2.05641913271105e-05
-3.25348444556428e-05
-2.71008154550969e-05
-5.35893393615114e-05
-1.02654702640297e-05
-3.55412892134532e-05
-2.5279455042804e-05
-2.0372259646929e-05
-4.16808070977603e-05
-4.88291932926602e-05
-4.87558655214486e-06
-4.05599142300713e-05
-2.75547203319001e-05
-5.08781329872395e-05
-3.66954262481037e-05
-1.97063048356192e-05
-2.18605689850298e-05
-3.63552016081043e-05
-7.13962457712759e-06
-1.9010586434298e-05
-2.96396881216403e-05
-1.7492627045951e-05
-4.11759330513953e-05
-1.55109677314057e-05
-3.15676692841526e-05
-7.49951126501059e-06
-1.11186320995858e-05
-5.97805813327831e-05
-3.46443508236482e-05
1.80515528328679e-05
-3.77074536192858e-05
1.6309249017434e-06
-2.28769986362514e-05
-3.43455371691689e-05
-2.99424976904916e-05
-2.9800791938504e-07
-2.8527593653653e-05
-2.49578652205178e-05
-4.40798856705935e-05
-2.48833291234705e-05
-3.64497199083864e-05
-5.87580863655495e-05
-3.70928355332609e-05
-4.32281720936336e-05
-1.47302873243365e-05
-3.14617671919654e-05
-3.89114714871827e-05
-2.77754606832249e-05
3.71711875831308e-06
-2.12619117424225e-05
-3.7593573193759e-05
-3.47519253836522e-05
-1.67209435647157e-05
-5.02157293915462e-05
-2.17683630182612e-05
-1.49208054915042e-05
-2.56334469436642e-05
-4.6244631254184e-05
-1.80086125355815e-05
-9.95895367473961e-06
-5.91431981886909e-05
-3.02336486292446e-05
-2.63816490787312e-05
-2.40587766355595e-05
-4.19944946211288e-05
-3.36684308882453e-05
-2.95094846607074e-05
-3.18970568203192e-05
-6.41680825935226e-05
-3.88711340211799e-05
1.47345091461913e-06
-4.89277357203964e-05
-2.91010133363881e-05
-3.39360015688649e-05
-1.36432322527896e-05
-2.07043948342767e-05
-4.43863961712267e-05
-4.01494902210849e-05
7.15527756589051e-06
-1.6473297025352e-05
-2.70635636967286e-06
-4.72897358408626e-05
-1.82096339926168e-05
-7.25959465905405e-05
-2.26355377465029e-05
-3.69734565547885e-05
-3.48821548906926e-05
-3.3893183892317e-05
-2.26333851233082e-05
-1.86446758392434e-06
-4.50445618525016e-05
-2.12364396243164e-05
-2.31685165243309e-05
-5.13853549914764e-05
-4.2596846071927e-05
-2.80248071780375e-05
-3.95160219949282e-05
-3.79455614369889e-05
-2.16105333472249e-05
-2.90072246529577e-05
-4.70145675356937e-05
-7.37371398389901e-05
-6.20291117666264e-05
-3.15693915483339e-05
-4.18336199296664e-05
-6.78482708111041e-07
-2.7390513127768e-05
-4.83121492907582e-05
-1.79629212228466e-05
-4.06797630213304e-06
-4.01059489695084e-05
-2.73797603987396e-05
-1.95228268534072e-05
-5.60781338489591e-05
-4.85154099905972e-05
-2.21550803335581e-05
-1.49457032790965e-05
-2.98015733100404e-05
-2.18721637226321e-05
-9.907484707379e-06
-1.19260026884298e-05
-5.1586821397467e-05
-1.57893422764021e-05
-3.03507971028104e-05
-2.70031052695927e-05
-2.34593020842509e-05
-6.39184066998785e-06
-3.07731660904695e-05
-5.24292026879018e-05
-2.22688172621761e-05
-3.33833740542181e-05
-3.53454183242229e-05
-3.61354556752588e-05
-2.81764887475598e-05
-3.02110616746416e-05
-2.16556058257409e-05
-3.6928085660527e-05
-8.8210397086754e-06
-4.50066726666062e-05
-1.63980683089796e-05
-4.19879809343875e-05
6.67309316140438e-06
-1.85847976909091e-05
-2.13506259970038e-05
-1.89382846705982e-07
-3.54619547594927e-05
-5.10749293841134e-05
-4.52384205096715e-05
-3.04026479227423e-05
-4.17298082819869e-05
-4.10571506715059e-05
-5.3586977421351e-05
-1.39004544378394e-05
-4.01279102898333e-05
-3.04763665127814e-05
-3.0112993307775e-05
-3.4701467015227e-05
-3.73103603559265e-05
-3.09652243274185e-05
-1.178726034774e-05
-2.43925720738464e-05
-8.32576119086091e-06
-5.57665684375315e-05
-1.31097132243924e-05
-2.26455576617765e-05
-4.00748829352417e-05
-2.92601374212651e-05
-2.46766074165751e-05
-3.54011395175695e-05
-1.53540327169026e-05
-1.14008674582187e-05
-1.94817202367963e-05
-2.33226030662796e-05
-3.04906432392943e-05
-1.90019347702569e-05
-2.46072840284826e-05
-3.05938068627465e-05
-4.37805819005898e-05
-3.53788788963767e-05
-5.53721299697144e-05
-6.79274053339205e-06
-3.18532709266354e-05
-8.20334619550961e-06
-2.82043549456964e-05
-2.58713624520787e-05
-1.24881347298221e-05
-5.62501054153481e-05
-1.92599207540216e-05
-1.99455183641073e-05
-5.95722442286006e-05
-1.65675761371273e-05
-2.03122345398274e-05
-3.61232840432283e-05
-3.17431071048065e-05
-6.82909067866635e-05
-2.57653663286864e-05
-4.16144998943794e-05
-2.54655293797206e-05
-2.84991741414299e-05
-8.1225599718786e-06
-4.44831286963423e-05
-2.8355730171483e-05
-3.60273990634697e-05
-4.38982473561081e-05
-1.17780451594288e-05
-2.28505729623104e-05
-4.03790598494222e-06
-3.3338405572086e-05
-3.86981609938316e-05
-1.69261636588323e-05
-3.12914179812362e-05
-6.87844800467008e-05
-1.88109031768496e-05
-2.0935171334631e-05
-1.40038635539758e-05
-5.82565157227072e-05
-1.12582027943058e-06
-3.73752008432819e-05
-4.88362476724091e-05
-2.39749607954149e-05
-4.26493025186219e-05
-1.29482739756189e-05
-1.55382528988097e-05
-2.71646085940215e-05
-9.67637353101156e-08
-6.47806921716059e-05
-3.67264021889875e-05
-4.57830705210468e-05
-1.69550006268367e-05
-4.42072612886778e-05
-3.48943907628902e-05
-5.12615282784961e-05
-2.69633806957802e-05
-6.2126864367604e-05
-2.93231895450329e-05
-2.0785433336525e-05
-4.90606720424641e-05
-1.47736079732477e-05
-1.24696061328891e-05
-3.89785148895819e-05
-5.24066257222137e-06
-2.45504927186301e-06
-2.2803141759223e-05
-4.34969010288208e-05
-7.52629991933064e-06
-3.24919735826878e-05
-2.16677551906121e-05
2.60353305869501e-06
-1.39316171278292e-05
-6.31640032460126e-05
-3.39455800066645e-05
-1.7387590826243e-05
-3.06659874389103e-05
-7.73209887082372e-06
-4.04128388658286e-05
-3.45098873298894e-05
-2.77980444288127e-05
-4.01229503717072e-05
-1.48621165750528e-05
-3.00763523299826e-05
-4.9544671790084e-05
-3.85303744454656e-05
-1.71962438734158e-05
-2.66399337117371e-05
-1.35350537831645e-05
-2.48238706713677e-05
-1.72391452935593e-05
-1.53272487798799e-05
-4.5581773725131e-05
-1.33763508355476e-05
-2.32711650131118e-05
-5.17660328406123e-05
-3.5357043587973e-05
-5.10984695836548e-05
-2.70850501783981e-05
1.05150429725277e-06
-2.83235755258032e-05
-2.90634456402201e-05
-4.6492266128925e-05
-3.12125533901019e-05
-2.33419202605263e-05
-2.53724694899075e-05
-2.22981114652101e-05
-5.8140634352805e-05
-4.19117962702835e-05
-2.66939673236249e-06
-8.64120033168863e-06
-4.48750910404951e-06
-1.92887556119544e-05
-3.55606215336001e-05
5.23836671789246e-06
-3.58756172028214e-05
-4.34545403983935e-05
-1.57847170147244e-05
-2.44384014919762e-05
8.25220014244146e-06
-5.32022869518959e-05
-3.37947159957828e-05
-1.46550234885236e-05
-3.34281670212221e-05
-3.28320674204804e-05
-1.16393223511323e-05
-2.86763053049067e-05
-7.47677430601958e-06
-1.76022880694155e-05
-2.77988696133431e-05
-2.71040729170154e-05
-4.61569225093883e-05
-4.2938429599239e-05
-5.58274848848458e-05
-4.26548042397634e-05
-3.01868992325795e-05
-5.34944469912982e-05
-2.48218914756715e-05
-3.59222895116964e-05
-3.86523165755294e-05
-3.24629187056207e-05
-2.1829307271719e-05
-2.84330207741508e-05
-3.30379190226731e-05
-2.44414281691825e-05
-2.73093074996037e-05
-4.76482902400065e-05
-3.05633913249072e-05
-2.0538113014566e-05
7.4870333505653e-06
-4.91931019308344e-05
-1.95200481828213e-05
-3.45956306694037e-05
-2.04743351181963e-07
-3.51815575679441e-05
-4.76332616010652e-05
-2.18748858967265e-05
-4.02885338496095e-05
-2.10181491458605e-05
-2.07101963732256e-05
-5.46813336285871e-05
-1.84786583125452e-05
-2.40874701556788e-05
-3.53227906389836e-05
-3.0217074614922e-05
-4.36674723177207e-05
-1.99846631075388e-05
-3.45470088360094e-05
-2.42810299824892e-05
-3.53525842362767e-05
-4.99162085248077e-05
-3.3146835924609e-05
-3.2054914316421e-05
-2.75335188435229e-05
-4.48425007276744e-05
-1.35012742717437e-06
-3.19961956926239e-05
-2.56054498472167e-05
-5.84062885472839e-05
-2.15725026333072e-05
-3.22283575474067e-05
-4.98207767651851e-05
-3.64223001259584e-05
-4.59118391974738e-06
-3.92309571550744e-05
-4.25192132222745e-05
-2.89508767561727e-05
-6.48667578025454e-05
-4.58853366469948e-05
-6.00203732360104e-05
-4.94136905421778e-05
-2.42256686753012e-05
-2.22003276430609e-05
-4.90109148270261e-05
-3.43498872032596e-05
-4.48423155536832e-06
-2.19105783273582e-05
-5.67449440265255e-05
-5.02060515728044e-05
-4.23488205494201e-05
-3.40893141591371e-05
-3.13717355377524e-05
-4.34338622493367e-05
-1.3327999120092e-05
-3.6499452044848e-06
-1.12746898948055e-05
-2.91882837958267e-05
7.15789918004649e-06
-2.95133976868201e-05
-4.3033372006088e-05
-3.06484650946198e-05
-2.1476622643341e-05
-1.31828278627392e-05
-2.99796702780773e-05
-2.97193403105143e-05
-3.96317947212611e-05
-2.71324085461925e-05
-5.30362024150033e-05
-3.0955872674048e-05
-4.38854389858237e-05
-4.70084325880618e-05
-6.68011193714119e-06
-5.73088641252232e-06
-2.83355134422605e-05
2.280087742467e-06
-3.43624210408501e-05
-3.41766321518843e-05
-3.09279958735816e-05
5.82951019169189e-06
-5.63286095009432e-05
-4.67078744028516e-05
-2.5410077889207e-05
-3.97536112000028e-05
-4.5558537578931e-05
-3.21697379660165e-05
-4.31139769682438e-05
-1.7635489590749e-05
-2.10311155717589e-05
-4.89589622589976e-05
-4.68501860685862e-05
-4.56473545134966e-05
-2.87716338338297e-05
-3.51790870965276e-05
-6.95924041158453e-06
-5.43062007397833e-05
-2.53761590583058e-05
-6.32537131684985e-05
-5.43855604422179e-06
-2.31194626372935e-05
-3.34194109469499e-05
-2.73224908604455e-05
-3.36256454479952e-05
-3.74458541490717e-05
4.24473140140502e-06
-2.51490175128819e-05
-4.34975879451481e-05
-2.09294448018622e-06
-3.63826722698193e-05
-2.80850682589354e-05
-2.60381621430118e-05
-3.86798633652818e-05
-4.22375569677224e-05
-8.89540516756794e-06
-3.87551011171642e-05
-3.56470839224118e-05
-5.36960186547008e-05
-3.25583175708377e-05
-2.71581145195697e-05
-1.11937984828416e-05
-1.48933694317897e-05
-3.30027297338965e-05
-1.48433090281185e-06
-1.3195798837289e-05
-6.7317767467587e-06
-4.00973488226802e-05
-3.13785601848835e-05
-3.43822647642317e-05
-1.06415813001525e-05
-2.09109808245152e-05
-4.50826769713749e-05
-2.2283523557054e-05
-4.37163358840455e-05
-1.20205920065931e-05
-4.5924263368615e-05
-2.37257911604415e-05
-2.60897137284183e-05
-2.27686123680001e-05
-3.32848963413524e-05
-2.65082827530304e-05
-1.79355549246163e-05
-3.751286714189e-05
-4.35055555337336e-05
-1.93082062303382e-05
-9.82310280890603e-06
-3.53118876593392e-05
-5.12032243829726e-05
-5.28259799153479e-05
-1.76802989206255e-05
-5.21453327862497e-05
-1.20514684507809e-05
-4.21568298476756e-05
-2.96839200755477e-05
-3.76660741986039e-05
1.69139976375152e-05
-5.85846089364047e-05
-6.32628968979915e-05
-3.68698096200303e-05
-1.81562960293935e-05
-8.34702414610897e-06
-2.06694549499399e-05
-1.2382761396813e-05
-4.01313037782462e-05
-1.18518002613348e-05
-3.69427701287077e-05
-5.43255096304549e-05
-5.17450596185474e-05
-4.67688032600254e-05
-6.24957183430928e-06
-4.9391814243871e-05
-3.16829142148173e-05
-3.66331668848155e-05
-3.36807028188395e-05
-4.06615528309384e-05
-5.08578747631484e-05
-2.78926828963992e-05
-7.09881052866096e-06
-6.64374447771489e-05
-3.79288092737139e-05
-3.47855775882566e-05
-3.27898030457371e-05
1.16778881148768e-05
-1.17234569758113e-05
-9.90685304968936e-06
-1.88219945917271e-05
-3.15883777003137e-05
-3.46649882272049e-06
-3.76868614437735e-05
-1.48146787930475e-05
-5.78812750262348e-05
-3.87479045267196e-05
-4.63181839415011e-05
-5.15120753122601e-05
-5.58110336317191e-05
-3.64720063216563e-05
-5.10515303286454e-06
-3.4773248270073e-05
-4.93485924792769e-05
-1.38293145119926e-05
-2.17095633571134e-05
-3.31732361660476e-05
-2.18630921499398e-05
-4.60814125917401e-05
-1.14810966863703e-05
-3.07848754881799e-05
-2.93837528072995e-05
-2.73160916526519e-05
-1.88873200215842e-05
-1.70136164300162e-05
-7.60004524005137e-06
8.63932465251827e-06
-4.96123158315918e-05
-4.59179276564306e-05
-3.4181169290536e-05
-4.36073387489704e-05
-2.42452953939432e-05
-3.05578637437018e-05
-4.88757875937607e-05
-2.58813138605175e-05
-3.36339794914067e-05
-2.56086943285793e-05
-2.95653587758978e-05
-2.76121736040527e-06
-2.74195670415146e-05
-3.95397685926329e-05
-1.79969785492909e-06
-4.08805666524372e-05
-3.09289007277295e-05
-2.97784416994591e-05
-4.10550764085135e-05
-2.42348111292756e-05
-2.52124613598658e-05
-4.92796944600531e-05
-3.84418649880723e-05
-3.16162084943386e-05
-1.85843493374075e-05
-2.83268970751575e-05
-1.08697627753679e-05
-2.50009243357218e-05
1.33816341774533e-05
-3.29170297949619e-05
-4.38719784877978e-05
-8.51107844523868e-06
-5.35372978992174e-05
-2.285236114218e-05
-3.85356432305414e-05
-4.32932198282181e-05
-3.51911377075833e-05
-2.43200737922369e-05
-2.54344688148318e-05
-4.06214129797198e-05
-4.16449939120713e-05
-2.65241951581832e-05
-2.80248424133214e-05
-2.77722813035778e-05
-4.99241023775742e-06
-2.57993850898005e-05
-3.89626252937145e-05
-6.16933054548921e-05
1.17565309941145e-05
-4.38584756639126e-05
-1.65774307175163e-05
-2.21953510846156e-05
-2.92037263434846e-05
-2.16502492461007e-05
-1.94182795654899e-05
-1.89581757330527e-05
-7.65816684513109e-05
-2.63092473600743e-05
-2.70845917900518e-05
-1.4825376653066e-05
-3.73980880976968e-05
-4.94119719178813e-05
-1.69885909729964e-05
-2.84939136152094e-07
-4.01645682854512e-05
-2.22984174891337e-05
-3.24428677334622e-05
-3.06826676468252e-05
-3.15317207230703e-05
-3.38616284439144e-05
-6.40303766817547e-05
-3.95756507094145e-05
-2.37172616302894e-06
-3.37141382501009e-06
-3.24912939362567e-05
-3.85175525403071e-05
-2.60369383947965e-05
1.17524028218605e-05
-4.03007175267368e-05
-3.68160859704185e-05
-4.02898341292061e-05
-2.3417907544264e-05
-5.1233663313441e-05
-2.12508246999278e-05
-7.73672200945872e-05
-3.92157974766785e-05
-3.20828204688578e-05
-1.07755595147531e-05
-6.24083177611104e-06
-3.86965101335798e-05
-5.15019795041354e-05
-2.45511854248618e-05
-2.50721163734872e-05
-3.02334573248367e-05
-2.47174703192935e-05
-2.3557865474395e-05
-4.77825033328404e-05
-2.50070208205268e-05
3.71208207813102e-06
-3.21495372290203e-05
-3.94055137361452e-05
-1.71177271690931e-05
-4.46254400215852e-05
-4.01653717191062e-05
-1.23727611147055e-05
-1.49393842183944e-05
-1.68424167941467e-05
-1.01350205996143e-05
-3.58487007269373e-05
-1.61949685898782e-05
-3.42445221474234e-05
-4.21858243306636e-05
-3.20082370690232e-05
-3.18276247236136e-05
-4.76554149116894e-06
-5.42043295330739e-05
1.49276436818981e-05
-4.11426008887315e-05
-6.43334826411594e-06
-4.1672245631605e-05
-4.37900308932809e-05
-2.66855483885667e-05
-3.29715651086642e-05
-5.38131307545519e-05
-2.44917536476536e-05
-4.63858916559305e-05
-3.45749732867256e-05
-1.57632768097655e-05
-1.4744669517906e-05
-3.25968613867837e-05
-2.39071098917196e-05
-4.15468428715662e-05
-2.15429907682927e-05
-4.2688646469539e-06
-1.28974074905116e-05
-1.38918067832346e-05
3.46266931399462e-06
-8.476790458589e-06
6.92256873422501e-06
-4.01468724299822e-05
-3.1117894871142e-05
-1.3981856479836e-05
-1.89576075110491e-05
-5.79229931568123e-05
-2.71489465615142e-05
-1.46767532594883e-05
-1.70803491019224e-05
-4.09988544969687e-06
-2.63314930794926e-05
-1.91156768218391e-05
-3.455935016113e-05
-6.43706947038044e-06
-3.54162125091801e-05
-3.40775051577123e-05
-4.88486571279303e-05
-2.56892982197847e-05
-2.53286161348238e-07
-6.52461145186718e-05
-4.41290826073681e-06
-3.66334991414533e-05
-4.1546479519529e-05
-1.91364273794836e-05
-2.38935233951065e-05
-1.57525594175627e-05
-1.35662307725619e-05
-1.88366473238616e-05
-1.71618497464546e-05
-3.51512815217988e-05
-6.51845074654684e-05
-2.32396873065521e-05
-6.31564133686577e-05
-2.59199879530185e-05
-1.92140005816033e-05
-2.83125187413724e-05
-3.79967174389914e-05
-3.90096145136628e-05
-7.97428248588725e-06
-1.63465012931797e-05
-5.35856334488748e-05
-8.29296081462227e-06
-4.71808288166971e-05
-5.09446859592386e-05
-5.10950478452444e-05
-2.63796998535897e-05
-6.48810395646324e-05
-2.78259486738114e-05
-2.88274101340819e-05
-2.12575638054858e-05
-2.88258689735119e-05
-2.15567272946996e-05
-4.91490457472633e-05
-1.31832424863144e-05
-4.1046270768915e-05
-2.03400552018269e-05
-3.31759027521247e-05
-1.96792367656534e-05
-4.07711582024613e-05
-3.62135657896402e-05
-5.25519275196464e-06
6.87419549210205e-07
-1.77862511439217e-05
4.12168376443991e-06
-4.85910969112775e-05
-3.05501846682198e-05
-3.6513678379363e-05
-2.86536439988701e-05
-5.73448210581431e-05
-4.32781641461769e-05
-3.26108530801476e-05
-3.82368185349342e-05
-1.83464516972261e-05
-4.22470735622699e-05
-1.5657114324649e-05
-3.68624164467122e-05
-6.83447562090996e-06
-2.45322938803933e-05
-1.37989665031362e-05
-2.00374210254689e-05
-2.66552803149204e-05
-4.1475833180492e-05
-4.14391573673425e-06
-1.51858163513266e-05
-1.87942570614816e-05
-4.48869042299756e-05
-2.38309859156797e-05
5.4057187279434e-06
-4.23484447673064e-05
-2.68965673033174e-05
-2.92005412446554e-05
-4.81284262362484e-05
-2.10958458066852e-05
-4.30573192132433e-05
-4.36430525348479e-05
-3.20669250813554e-05
-4.10176216533454e-05
-3.86494206090012e-05
-5.48098755583768e-05
-5.55335764203473e-05
-2.57885314778369e-05
-1.84959012600495e-05
-6.2842397203934e-05
-5.1453991177788e-05
5.00747964715865e-06
-5.14549107040561e-05
-1.0212059938045e-05
1.65440117979649e-06
-2.68789434560957e-05
-5.39975069179251e-05
-3.65873958191047e-05
-3.03492581129103e-05
-2.00905766396582e-05
-3.94571947627041e-05
-4.59829118550349e-05
-1.62932447784233e-05
-1.15284721214421e-05
-3.04693045016825e-05
-3.32652613078671e-05
-5.04551427781103e-05
-3.53125402113443e-05
-1.70026007601085e-05
-3.59041461380119e-05
-3.05657280165215e-05
-2.01173123427341e-05
-4.53407653488529e-06
9.05470006543207e-06
-4.2285602204829e-05
-3.5296112770926e-05
-3.69287998839776e-05
-3.08659435855044e-05
-5.41518035772503e-05
-1.57446718790798e-05
-3.46085638942086e-05
-3.63929395870462e-05
-5.37863090169429e-05
-3.16858640117025e-05
-3.1067649688563e-05
-4.71453021143981e-05
-6.30701187000694e-05
-2.51113903345851e-05
-2.45895359039806e-05
-2.82220177456231e-05
-9.57461265261064e-06
-3.65928263651867e-05
-2.54018757955563e-05
-6.01929269233635e-05
-3.37363979037823e-05
-1.33037578191978e-05
-2.50579221083421e-05
-3.23002095335219e-05
-2.35579784654285e-05
-3.82909392878669e-05
-3.14583730570527e-05
-5.02571833074641e-05
-1.69745758361942e-05
-5.58890007386529e-05
-1.97265516716598e-05
-1.6203303939457e-05
-3.32067387439335e-05
-3.18625195612042e-05
-4.62910027087773e-05
-7.10004112292357e-05
-1.95472031324951e-05
-2.04760257333239e-05
-2.11964968660559e-05
-3.5474478266508e-05
-4.35675610220558e-05
-3.42863322108014e-05
-3.78774622687273e-05
-3.27628188270332e-05
-2.66724381623279e-06
-2.87555825831694e-05
-3.17056216321611e-05
-2.0136523481742e-05
-3.27429323051286e-05
-3.7295827803239e-05
-1.57565541945721e-05
-1.45139603593203e-05
-3.02703135955002e-05
-2.28156535249421e-05
-4.12238147324514e-06
-1.62000030042122e-05
-3.40514693286002e-05
-1.58457148293449e-05
-3.59726228407605e-05
-3.01883966735442e-05
-2.03004692722203e-05
-4.89038156477932e-05
-3.61636290892593e-05
-3.86811243580094e-05
-4.34031359384471e-05
-1.18812859145348e-05
-4.39187059552975e-05
-2.49717767609959e-05
-5.58003835570168e-05
-2.93206362013103e-05
-7.15155111648548e-06
-2.16662628832708e-05
-1.92223600337205e-05
-1.23722373927819e-05
-3.59737745742224e-05
-2.08797943961019e-05
-4.70070904365701e-05
-5.4602106430456e-05
-2.62751820200534e-05
-3.07567383212901e-05
-2.4972292440196e-05
-1.30522722755178e-05
-4.61604685597083e-05
-3.0408319009184e-05
-3.25680462588253e-05
-3.13350731294123e-05
-3.63550659348287e-05
-1.21082383586297e-05
-2.09143839352747e-05
-3.02702580889349e-05
-1.53588391970726e-05
6.21307045021678e-06
-4.84725995746707e-05
-3.57731249961995e-05
-2.66041752450529e-05
5.77655817345384e-07
-2.82858263743055e-05
-6.51748779129984e-05
-3.15631332536814e-05
-6.25569848871443e-05
-3.34284031200026e-05
-1.53316721520249e-05
-4.94888773143289e-05
-2.04505463970911e-05
-1.57562327629004e-05
-9.93867079739084e-06
-5.43400138357752e-05
-3.86055274036116e-05
-4.10788604563726e-05
-5.32697612424709e-05
-2.53628419806847e-05
-5.16783344332448e-05
-5.09910687312101e-05
-5.07317799644211e-05
-4.97225606107989e-05
-8.23001285981028e-06
-3.07138375651737e-05
-2.78683546439406e-05
-9.96526845799531e-06
-2.35471695759749e-06
-7.10657010782808e-05
-4.85194215959644e-05
-4.13767879303535e-05
-5.47351375520687e-05
-5.44332305621387e-05
-2.97725953945145e-05
-4.26657810772833e-05
-1.50068183793695e-05
-2.56699022804326e-05
-2.36494699628912e-06
-3.6550396344392e-05
-5.79457928881862e-06
-1.4536239225838e-05
-5.32688204638087e-05
-3.95752655585308e-05
-1.95082724986963e-05
-3.36669112385624e-05
-2.69202264714728e-05
-3.5854929476684e-05
-3.67090803755236e-05
-4.92171322960074e-05
-3.43108253656931e-05
-4.46275207874352e-05
-1.79307501614936e-06
-2.20213833251855e-05
-2.73563639448822e-05
-1.13131858197935e-05
-5.30829005248404e-05
-1.41229187468279e-05
2.87231948919121e-06
-1.7351938270827e-05
-1.61733581437413e-05
-5.82292328321486e-05
-4.05817842878245e-05
-1.29119217825594e-05
-4.36117725823772e-05
-4.65486313459611e-05
-2.52608818356112e-05
-1.00151212432906e-05
-3.6610713551097e-05
-4.0166609820883e-05
1.42193672523304e-05
-4.2187920535059e-05
-2.24370704524307e-05
-9.40105159147544e-06
-3.6748284657511e-05
-3.53498519894547e-05
-4.8439859910276e-05
-4.88297059667375e-05
-5.58344991079353e-05
-3.9590419712534e-05
-3.40328705751065e-05
-5.81674830405538e-05
-1.25993723710931e-05
-2.06107776775252e-05
-6.08906358667932e-05
-1.00899212078472e-05
-4.01389797600712e-05
-1.18163161716673e-05
-4.4580384845616e-05
-3.49874538956481e-05
-3.68471185758269e-05
-3.32608277763567e-05
-5.4350113300022e-05
-3.42130578563195e-05
-1.83966763759199e-05
-2.05596057199806e-05
-1.28276780999943e-05
-1.24789150723776e-05
-6.13239049760197e-05
-3.22455623899757e-05
-2.1373721940933e-06
-2.48334839096389e-07
-3.90821442340056e-05
-3.76524221657748e-05
-1.53183042587035e-05
-4.39810328277785e-06
-2.05553202947959e-05
-4.23279139718946e-05
-4.32979629807705e-05
-2.90364050114449e-05
-1.29147545931927e-05
-2.05114298164117e-05
-3.54668530632572e-05
-2.22005163902966e-05
-2.05973348605831e-05
-5.89112644467165e-05
-9.48241718143689e-06
-6.26104737448515e-05
-2.52811716878291e-05
-4.55477288316955e-05
-2.5028381260477e-05
-1.82843439452344e-05
-6.18034336547181e-05
-9.34287801912353e-06
-2.03236771478343e-05
-4.3699924866387e-05
-1.06266116884592e-05
-1.79883027043624e-05
-3.78880131330209e-05
-5.12858878882225e-05
-6.18149713188396e-05
-4.9753483499985e-05
-4.36476586330484e-05
-6.13337812394811e-05
-3.23338743857863e-05
-3.78378814661936e-05
-3.18656790609991e-05
-3.45512456683884e-05
-1.44434143585956e-05
-5.6992944795297e-05
-3.24615497405887e-05
1.43365660786067e-05
-1.89281627804082e-05
-3.71060248530882e-05
-1.21390381050469e-05
-2.63471157349656e-05
-1.38125162088286e-06
-8.44751856569931e-06
-2.42722695021688e-05
-3.68474897541885e-07
-4.2751269490816e-05
-3.20787888418592e-05
-1.2521162351417e-06
-4.32615439443989e-05
-1.84863470112893e-05
-1.75494471970035e-05
-3.4076826953909e-05
-4.139407432259e-05
-1.98230574876511e-05
-9.35794904422313e-06
5.40923453741341e-06
-2.09892618960997e-05
-4.31230620294673e-05
-3.60364064778702e-05
-4.1584122070241e-05
-2.10407115227387e-05
-2.79037055411594e-05
-7.64708840127599e-06
-3.09251282274558e-05
-3.15298899834955e-05
-4.51746426248982e-05
-7.75048826199215e-05
-3.19363575240186e-05
-4.37855825592796e-05
-4.57466810129886e-05
-1.850813332068e-05
1.33754767383669e-06
