# Supplementary material for: Research on computational propagation and identification of mine microseismic signals based on deep learning
Source: PLoS One. 2025 Oct 22;20(10):e0334641. doi: 10.1371/journal.pone.0334641 (PMC12543183; doi:10.1371/journal.pone.0334641)
Supplement: S8 Data — (ZIP) [file pone.0334641.s008.zip › 000100900002885.xlsx_0.txt_24.txt.txt]

-3.54243800146185e-05
-7.80969250208998e-06
3.12285684825452e-05
-5.44821506952487e-05
-7.4044095986321e-06
-5.50248586703981e-05
-2.26921502392804e-05
-3.22232760225243e-05
6.26143970954257e-06
-2.11896577754364e-05
-3.566294519673e-05
-2.31969358408514e-05
-2.2434120873705e-05
-1.89819042376218e-05
-2.23332438934375e-05
-2.48052006708274e-05
-1.73979151023342e-05
-5.21500755285022e-05
-4.27669517788252e-05
-2.07054999650375e-05
-3.20798618118727e-05
-4.71318117885338e-05
-4.00514147164166e-05
-3.79063512627922e-05
-1.04806658919014e-05
-7.99072081459092e-06
-2.21667867136406e-05
-4.74683908650158e-05
-1.46688651973212e-05
-5.89074386635437e-05
8.27128991583545e-07
-1.24853843110145e-05
-3.55275681780068e-05
-2.2010169569784e-05
-1.32483459496363e-06
1.2473546735831e-06
-5.39937512299844e-05
-8.52101530262156e-05
-3.89243312378758e-05
-4.08203388605233e-05
-5.94523065135977e-05
-3.86536974303725e-05
-5.4694923609922e-05
-5.98505854091441e-06
7.45734468209792e-06
-3.28316894487081e-05
-3.28085201103769e-05
-7.2952410143371e-06
-3.90246403952964e-05
-2.87725901699368e-05
-1.68468066814648e-05
-2.76968649651586e-05
-1.81151387635176e-05
-8.47908604696567e-06
-1.86120735700634e-05
-5.97369970857476e-05
-5.24562641183488e-05
-2.47966116941373e-05
-2.07499443897359e-05
-5.77102053627608e-05
-2.99268416672292e-05
-1.78040658237307e-05
-1.55875668525845e-05
-2.87907600400604e-05
-6.90044148055309e-05
-4.93705914999127e-05
-2.49077046264832e-05
-2.80585660852325e-05
-9.65770421892833e-06
-1.06974409268819e-05
-3.78415724269537e-05
-2.42065451881996e-05
-7.55090264713899e-05
-2.85375080959435e-05
-2.98725809642641e-06
-2.1709567339868e-05
-3.74742232325177e-05
-4.15164026862381e-05
-5.2433056025106e-05
-3.57595278427952e-05
-2.53436267448114e-05
-6.58165253851732e-06
-4.64782447578356e-05
-2.99254418452245e-05
-3.57254722753093e-05
-2.75461360416964e-05
3.38344383758154e-06
-4.14887105170239e-05
-4.10293015974011e-05
-1.1071634830496e-05
-6.88847190579133e-05
-4.47976323358097e-05
-2.38965685492669e-05
-1.81533193153591e-05
-7.45283133011909e-05
-1.58459503040254e-05
-2.74702529672954e-05
-4.38527601789766e-05
-4.66190574237441e-05
-6.1694662721141e-06
-3.50607057060244e-05
-1.32511318871942e-05
-3.55147025654158e-05
-3.31246233743612e-05
-3.05518058843887e-05
-3.63452739430113e-05
-1.91973241024261e-06
-2.3472325619456e-05
6.7244642012273e-06
-2.18871644696168e-05
-4.3844636506492e-05
-2.00174283593682e-05
-4.15757493339727e-05
-2.01054807161496e-06
-5.30402587678812e-05
-3.32529868747474e-05
-1.69486354201938e-05
-5.03664679569618e-05
-5.48840920015988e-06
-3.5221119364512e-05
-4.99216468474895e-05
-2.14743406029294e-05
-3.46612769513002e-05
-8.15767832476417e-06
-5.36398541108339e-05
-4.0160998438632e-05
-1.30659629102315e-05
-2.50026008202474e-05
-1.46609646991674e-05
-2.00987891060265e-05
-5.0093507268726e-05
-2.96746741302175e-05
-2.07631393230844e-05
-1.5361505566185e-05
-4.39151770935137e-05
-2.2604225211336e-05
-5.39903754133333e-05
-2.16790961386382e-05
-3.97845193381473e-05
-4.42526178819653e-05
-1.16624830232288e-06
-3.47033370168057e-05
-4.10275068274748e-05
-2.0705387211088e-07
-1.66605564355407e-05
-2.64020668218815e-05
-6.38741229536102e-05
-2.67410199441703e-05
-3.20823922635002e-06
-1.43453040420333e-05
-2.51126075462221e-05
-3.74068159080929e-05
-1.85959366628312e-05
-5.32830980691728e-05
-1.25798864988682e-05
-2.22361198239571e-05
-1.38067088960432e-05
-2.79216121701923e-05
-1.32880232418819e-05
1.64118027847263e-05
-1.44604522498598e-05
-5.97266210450924e-05
-2.45494821049734e-05
-2.3302365029558e-05
-2.22425930161108e-07
-2.78016443906172e-05
-3.00435529715068e-05
-7.5994292988527e-05
-3.91367991209165e-05
-9.09088277257557e-06
-5.55097755556892e-05
-3.9867014693723e-05
-1.56419126404991e-05
-2.03015544551491e-05
-5.76014768659789e-05
-2.96257850602729e-05
-4.59044518251024e-05
-2.59405626691086e-05
-2.51406769404854e-05
-1.4736373250161e-05
-1.3623800977452e-05
-2.68156398896362e-05
-2.02222728463411e-05
-2.54711135195238e-05
1.54669767822979e-05
-3.09109989112017e-05
-1.60329232905774e-05
-1.73205963298188e-05
-3.74766688132011e-05
-3.38193568266041e-05
-1.49213716586833e-05
-4.8782754514771e-05
-5.55633313449344e-05
-3.33019787272155e-05
2.47125651168872e-07
-2.09050513289995e-05
-1.40838230057235e-05
-7.51199524908016e-06
1.06815283692888e-05
-1.14837007858559e-05
-3.19865719000948e-05
-2.11944965247675e-05
-2.25654091641322e-05
-3.23991294002548e-05
-1.26729178841996e-05
-4.01438212902795e-05
-3.31328020393923e-05
-8.37936775615307e-06
-2.74512023387657e-05
-5.09890478715029e-05
-3.15627543656967e-05
1.35814389668821e-06
-2.26524510073606e-05
8.85460970152344e-06
-3.52672973397904e-05
-6.41274482113449e-05
-1.16190427911936e-05
-2.32142323066374e-05
-3.83670833625144e-05
-2.30389230635173e-06
-4.05866344351862e-05
-1.46595394435787e-05
-2.17469094311189e-05
-1.83343820353213e-05
-3.34004579656581e-05
-3.88915755538329e-05
-3.17992946817246e-05
-2.47041512919829e-05
-4.45377916165359e-05
-6.43675624253665e-06
7.75043200587397e-06
-2.47906681607419e-05
5.29824263859486e-08
-1.76771940166384e-05
-3.01931377377231e-05
-1.28183531044975e-05
-4.9021427779951e-05
3.10873029906329e-06
-6.36460428562828e-05
-4.65061833808031e-05
-2.97137682466789e-05
-1.20095579407939e-05
-5.19591238931221e-05
-3.66475965714866e-05
-5.71533341414243e-05
-3.74636230664854e-05
-1.69680469086445e-05
-4.29091720713592e-05
3.14970931426557e-07
-3.74023574134984e-05
-4.4288233049804e-05
-5.17364558349655e-06
-1.97118671360479e-05
-4.43413742244812e-05
1.23527642400272e-06
-2.87851446322179e-05
-1.91062312814362e-05
-4.07076265083943e-05
-4.11970441524062e-05
-4.71215347433767e-05
-4.83212492889513e-05
-2.83159786664914e-05
-4.74977501130222e-05
-3.62610245900701e-05
-3.68601799179955e-05
-2.71780117201776e-05
-4.95822720163876e-05
-3.2083531401379e-05
-4.32265632266285e-05
-3.53203244699488e-05
-5.0361857669514e-05
-4.53526295032102e-05
-1.5131947072811e-05
-4.30523471288564e-05
-4.92486666543493e-05
-1.14385506806299e-05
-7.28433092736545e-06
-3.51369529306968e-06
-2.25065751388462e-05
-8.68817630268983e-06
-5.15284051321328e-05
-3.70067724529688e-05
6.04089082607338e-06
1.43491659173179e-05
-7.65758828542787e-06
-2.40891059134874e-05
-6.27845962501808e-05
-1.04622043789899e-05
-3.05407215696936e-05
-1.66467822566323e-05
-3.27516905179689e-05
-5.08171079686404e-05
-4.61317235778437e-05
-2.29881834601554e-05
-4.74726205551864e-05
-1.6775082786422e-05
-2.49918255413121e-05
-4.17897503640058e-05
-4.57946369747161e-05
-3.39313283459403e-05
-2.1351699146636e-05
-1.3352293508789e-05
-5.10449353333642e-05
-4.69627605223621e-05
-7.8496493196748e-06
-7.32580760674729e-05
-5.13095660110862e-05
-2.79106907625002e-05
-4.75637519583889e-05
3.60513262850753e-06
-3.09407164473977e-05
-4.90088141430296e-05
2.5400764451804e-06
-4.26407203052313e-05
-3.09118091522611e-05
-5.8439502521624e-05
-4.94591011599334e-05
-8.32169394304863e-06
-3.81555666560883e-05
-1.98349085393335e-05
-1.97442973002696e-05
-3.8536777221783e-06
-3.73904379311256e-05
-3.28910897705818e-06
-3.64292420497189e-06
-2.61966421449249e-05
-3.48439888785941e-05
-5.27535797890512e-05
-3.69473909383953e-05
-1.82611805780827e-05
-4.27029298260455e-05
-2.19563014689739e-05
-3.3111758075455e-05
-3.6534698262093e-05
-2.54825897141188e-05
-1.74061389940085e-05
-1.30482889245608e-05
-7.70870782878996e-06
-1.78634219489194e-05
-5.90374460223317e-05
-2.78389342534128e-05
-2.18672191496669e-05
-1.24310497743057e-05
-4.41943668355518e-05
-6.87946899410494e-05
4.78210282127093e-06
-2.77722045470084e-05
-1.05478910167097e-05
7.59654303314817e-07
-3.93198606223026e-05
-1.07134189980352e-05
-5.13456234398989e-05
-1.15016672197015e-05
-7.44435442620354e-06
-2.93127813922839e-05
-1.74377159119147e-05
-2.11180368029335e-05
-2.07947578558658e-05
-9.77244354581265e-06
-5.40041368762805e-05
-4.62771767137755e-06
-2.05524396854281e-05
-7.32768702360934e-06
-2.41163473861258e-05
-2.50572224619168e-05
-3.99611385206369e-05
1.33692035552946e-06
-2.14832362237237e-05
-2.2893584469833e-05
-2.70936236318857e-05
-1.17441081707317e-05
-1.25824753663665e-05
-7.15767250233484e-05
-4.01870103964456e-05
-5.11813227231292e-05
-4.30100326283454e-05
-3.33262665143956e-05
-3.83190710457251e-06
2.39567761740398e-06
-6.1836902492773e-05
-2.84383788054225e-05
-2.21889042322362e-05
-3.35241408350773e-05
-1.21156770322713e-05
-6.74950585496449e-05
-4.32971171189219e-05
-2.83133691641114e-05
-9.11129562799585e-06
-4.29728163937915e-05
-3.1915221511552e-06
-7.03610781063127e-05
-2.97748211271554e-05
-6.27286522816615e-05
1.06194888252642e-06
-1.05899702190998e-05
-2.22592510989341e-05
-5.89482832071511e-05
-4.91805304419643e-05
1.03840566631903e-05
6.51567576571428e-06
-2.42322137089158e-05
-3.53727885006056e-05
-3.754421791905e-05
-1.59754776247324e-05
-7.08137027723124e-06
-2.86775682127173e-05
-4.05700517180534e-05
-1.56510938444063e-05
-1.90586607332179e-06
7.41329142959012e-06
-4.27092166014831e-05
-2.85068101175216e-05
-3.0496628479407e-05
-4.94461084373894e-05
-1.86773051007311e-05
3.25965846057788e-06
-6.02531636840053e-06
-2.29537422923119e-05
-2.89811033491315e-05
-1.85739124111462e-05
-1.94480672962404e-05
6.15869758717313e-06
-2.5288108757455e-05
-3.28858506846279e-05
-1.59777735220273e-05
-3.98914805862502e-05
-6.59207149193228e-06
-4.36173656113317e-05
-1.19919257830297e-05
8.36031494037047e-06
-3.96307986480894e-05
-3.8863845489688e-06
8.52479264482175e-06
-7.05214615912758e-05
-5.28933430995288e-05
-9.91374438683904e-06
-4.53495662695697e-05
-3.33427360396649e-05
-1.16539509917624e-06
-3.78009071750346e-05
-1.15935384458228e-05
1.55282279476775e-05
-4.8961179977081e-05
-4.13272766379406e-05
-3.10029690327989e-05
-4.25993884823216e-05
-4.9276597859969e-05
-3.05905384934904e-05
3.61312013906275e-06
-1.15132947354463e-05
-2.78109220123452e-05
-2.7387439901209e-05
-1.36110035376879e-05
-3.89824975013061e-05
-2.42020142585106e-05
-2.61628053010139e-05
-9.85683813734573e-06
8.69567948396163e-06
-1.0442670360639e-05
-3.87289283842922e-05
-3.40544128829629e-05
-2.21823163008655e-05
-8.1860788127326e-06
-3.02503392844039e-05
-3.96842970352593e-05
-3.97154969452441e-05
-4.63278108574856e-05
-7.59494570011136e-06
-1.16856617252647e-05
-8.0563660487786e-05
-3.66238909008463e-05
-2.44796693270163e-05
-2.17151111058724e-05
-1.47928005165962e-05
-3.85299098605339e-05
-3.26187469095764e-05
-4.35087076749262e-05
-2.87293666957398e-05
1.70083030868771e-06
-3.01159643240089e-05
-2.74970216533096e-05
-1.69783430985014e-05
-3.92413941015072e-05
-2.24646785893992e-05
-6.27433926073001e-05
-5.00559053133922e-05
-4.37251466215687e-05
3.71141024396186e-05
1.87655545220266e-06
-6.41558556335761e-06
-8.19725286664348e-06
-1.96028605851765e-05
-8.03720125851421e-06
4.17978488016053e-05
2.11382177086073e-05
-1.09125481811863e-05
-1.44131405526742e-05
-2.37433613826661e-05
-2.25392343251452e-05
-1.4688078926084e-05
-2.07153458150911e-05
-3.33599484270905e-05
1.90430203662329e-05
-2.12123790228475e-05
-4.33476792027851e-06
-4.27175953239154e-05
-7.30708187518351e-06
-5.09409134985598e-05
-4.58789871908151e-05
-1.14942268210148e-06
-1.24811437355877e-05
-6.84026510254846e-06
1.41578094760774e-05
-2.56397351901082e-05
-5.00983550342754e-06
-7.12551812277902e-05
-2.37802270627235e-05
-1.40902087397685e-05
-3.1573923128733e-05
-1.2862240291899e-05
-1.72049988664536e-05
-1.31540646662834e-05
-4.55217430867369e-06
-2.53732345372161e-05
-3.41409100577781e-05
-3.08084381212053e-05
-5.94874288602631e-05
-1.9836366408996e-05
9.08716867433838e-06
-9.61298852397859e-06
-2.69297344124393e-05
-3.81377612434627e-05
-2.64519217688786e-05
-5.55156436207216e-05
-4.48732872723161e-05
-1.88861990043312e-05
-4.98400782795092e-05
-2.01679221157556e-05
-3.66642713940238e-05
-4.19353593803564e-05
-6.10666865215097e-05
-4.37075939661643e-06
9.65699907193812e-07
-4.79905099730419e-05
-3.30438800115905e-05
-3.57984255794752e-05
-4.16429721015482e-05
-4.59889593353884e-05
-1.79122114695457e-05
-1.46107191477638e-05
-4.7614339752122e-05
4.14060560534145e-06
-4.30943725934221e-05
-3.33845206437541e-05
-4.14052414292347e-05
-4.67132283399972e-05
-2.3379907722153e-05
-2.10992489465394e-05
-4.32315974122137e-06
1.62070492211403e-05
-3.28262874209678e-05
-1.68594720609241e-05
-2.88707004757238e-05
8.34391614606509e-07
-1.24000989599024e-05
-4.85226360199379e-05
-2.9108628069769e-05
-4.65860650182836e-05
-2.50804334671671e-05
-5.41013287808143e-05
-2.1487478139462e-05
-8.47537351265813e-07
-1.828768189575e-05
-4.41126163320483e-05
-3.65020300018231e-05
1.88842494117809e-05
-2.14279400746565e-05
-6.38120618174319e-05
-2.63478550312085e-05
-2.24297391281086e-05
-4.03393127829668e-05
-5.05726937590533e-05
-1.29751493354054e-05
-4.92679850554418e-05
-4.29528069040312e-05
-3.51221148427735e-05
-7.15333250835213e-05
-4.4866623221593e-05
-1.66185565496564e-05
-1.55881544311933e-05
-1.15651829477614e-05
-2.71426546500872e-05
-1.15170336350276e-05
-9.8678368098995e-06
2.31797209750373e-05
-2.22528116071597e-05
-3.57091859545442e-05
-1.73571715801793e-05
-4.51808733831276e-05
-3.28770966748742e-05
-3.33937733211973e-05
-4.09363794918209e-05
9.89412462381333e-06
-5.58175398068858e-05
-1.58307582629061e-05
-2.85634396574145e-05
-4.70173862169832e-05
-2.89703234251221e-05
-2.30954249910561e-05
-3.75797225240986e-05
-3.95982360016403e-05
-6.47855521409242e-05
-5.38341071935991e-05
-2.96257387830302e-05
-2.74122861740627e-05
-3.08163471037923e-05
-5.08014246059863e-05
2.91948980202638e-07
2.72575615038084e-06
-4.43343642019363e-05
-1.89882350975898e-05
-3.44493560116141e-05
-4.79246217180239e-05
-3.92153045575619e-05
-1.69979256972675e-05
-5.12749597690356e-05
-2.81140182029868e-05
-4.98297923428623e-05
-4.51840405394011e-05
-2.94020109576335e-05
-3.02349548150942e-05
-2.69132171243059e-05
-5.1197815318546e-05
-2.71928567623754e-05
-2.07597179821023e-05
-2.17800751268756e-05
-2.05434381645113e-05
7.95850789037726e-06
-5.71154086189726e-05
-5.12093350566848e-05
-5.47144794691991e-05
-1.29196206862376e-05
-1.72510399908175e-06
-5.39032646745926e-05
-2.58213961957691e-05
-2.70143053623553e-05
-7.6143364557903e-06
-4.03666716124908e-05
-4.63484336644899e-05
-4.88036653442269e-05
-2.30952706278367e-05
-5.54850880102882e-05
-2.94558323147021e-05
-7.60135352061397e-06
-4.66342450112696e-05
-3.53242225710269e-05
-5.83485943123962e-05
-1.26064897130164e-05
-5.77076154012531e-05
-2.45236070046044e-05
-3.35590547270099e-05
-2.76147086960906e-05
-5.94732540388911e-05
-1.97018720538681e-05
-3.71944325892146e-05
-7.2787453623217e-06
-8.76043676123422e-06
-4.44749909627098e-05
-6.31753824895685e-07
-1.32469646262751e-05
-3.30159340588458e-05
-5.83293166569437e-05
-2.07042379725602e-05
-3.94797205115559e-05
-5.80892644649364e-05
-4.1720769316895e-05
-7.06248691898178e-05
-4.48966787165135e-05
-1.81059046908065e-05
1.49462763600889e-06
-3.51814833793671e-05
-8.67289057029822e-06
-3.42009624892006e-05
-1.27771157691112e-05
-1.562227368151e-05
-4.56375726430515e-05
-1.56741627009609e-05
-3.92282133142183e-05
-1.39884087630723e-05
-3.75157747395615e-05
-1.39752979315427e-05
-3.03284305956549e-05
-3.53575139481145e-05
-1.04291013661194e-05
-1.67143419934773e-05
-2.41673196444341e-05
-3.63770383582424e-05
-5.59713756189867e-06
-1.46014926526751e-06
-3.01842274005688e-05
-4.06997747879032e-05
-3.99853150388288e-05
-3.46067854126361e-05
5.47004174444975e-06
-2.09985022360301e-05
-2.96222873199351e-05
-1.9975607806901e-05
-2.46275236672938e-05
-1.99280023861106e-05
-5.26493397914887e-05
-2.54263702364546e-05
-2.31269705035634e-05
-4.2949248350319e-05
-5.03164247726555e-05
-1.68234747530533e-05
-3.47230800561621e-05
-2.58854111842497e-05
-2.19668337028006e-05
-3.65728775751506e-05
-5.51285726499522e-05
-2.48086566669979e-05
-4.64612565615533e-05
-3.52211326664335e-05
-3.50015437299369e-05
-8.11262562529634e-05
-3.27694083505275e-05
-2.07461260547314e-05
-2.70318639793337e-05
-4.19885901249872e-05
-5.69409640618692e-05
-2.86961659077021e-05
-4.15960873389542e-05
-2.75850848839968e-05
-7.10531365605332e-05
-3.88894231992283e-05
-9.05182714562244e-06
-2.40022304165085e-05
-3.39176376988629e-05
-2.39028382542723e-05
-2.99714117698899e-05
8.37363465650597e-06
-1.11685174566278e-05
-1.29484751067104e-05
-3.14307482602947e-05
1.87668992052153e-06
-4.08092767060252e-05
-4.9178471107549e-05
-1.54239955348573e-05
-1.56774123786421e-05
-3.0857446795333e-05
-3.38153436538479e-05
-8.58505689165616e-05
-6.3690458384866e-05
-2.64438353642491e-05
-1.22009038044782e-05
-3.50984842396868e-05
-8.51545982438106e-05
-5.04991894623368e-05
-4.17486420917591e-05
-4.40924639704391e-05
-2.35427381413026e-05
-1.19108557377146e-05
-4.14831327692925e-05
-7.64966955889269e-05
-1.20477997798814e-05
-2.19932678494446e-05
-2.16738354433677e-05
-1.56154192859006e-05
-7.34280748036244e-05
-3.76606921753502e-05
-8.01543466374301e-05
-3.22051845904822e-05
-2.32169007088209e-05
-4.1456407788982e-05
-4.14766137144034e-05
-1.78332787812284e-05
1.73682942131475e-05
-4.0197176018827e-05
-5.78367512506317e-05
-2.31735739020473e-05
-4.10493429774835e-05
-3.09542939581767e-05
-1.93712027429935e-05
-2.8922832291654e-05
-8.09083831226288e-05
-4.38248967151048e-05
-1.2902418325622e-05
-4.96904171486959e-05
-5.80362494028875e-05
-5.48955456720014e-05
-4.33567220001009e-05
-2.60485311723614e-05
-5.89973305144773e-05
-3.42318235422268e-05
-4.85335130293774e-05
-4.03324900151408e-05
-4.29541399885747e-05
-2.45767140595143e-05
-6.27496374028214e-05
-2.31838659902567e-05
-5.24153553612971e-05
-2.25084135734235e-05
-1.99238486671689e-05
-4.80664896145321e-05
-1.16447702744649e-05
-6.31593833288822e-05
-1.83008046120076e-05
-5.56719709218522e-05
-4.90225739534764e-05
-5.41363674426092e-05
-6.22358491800034e-05
-2.0541793350784e-05
-2.90418680845867e-05
-3.58075890303467e-05
-3.56397734764622e-05
-2.46566531453751e-05
-3.14540242472792e-05
-2.9079086406277e-05
-2.41184796524081e-05
-5.47411222395902e-05
-4.83809061544336e-05
-3.10913098731648e-05
-5.99540514144349e-05
-1.9221193493264e-05
-5.98536601494208e-05
-3.57123384970321e-05
-3.72798892667711e-05
-1.50688326146083e-05
-1.31833771122703e-05
-5.67873644793941e-05
-5.24127642125953e-05
-4.12941179108224e-05
7.42007997804296e-06
-3.20476734499374e-05
-1.32985517960439e-05
-6.13271856904568e-05
-5.63427343496388e-05
-1.25398002090239e-05
-4.45529829078152e-05
-6.31032761670278e-06
-2.62791358613811e-05
-6.20309221903186e-05
-5.40647768274659e-05
-2.80583488660707e-06
-2.1084257602641e-05
1.3478388532224e-05
-2.95331310342283e-05
-4.0620783814248e-05
-4.72199895510416e-05
-3.02082061755739e-05
-3.29248702913166e-06
-9.97113460825491e-06
-4.21659134345537e-05
-6.32899667306542e-05
-1.95159861374233e-05
-2.53904689158298e-05
-5.33559813033941e-05
-5.79234223873623e-05
-2.25591652944959e-05
-3.40771938880726e-05
-3.42141325211077e-06
-4.97595164684667e-05
-2.50453819004551e-05
-3.33019979303202e-05
-3.61893307540461e-05
-2.59979771347309e-05
-2.77645756974247e-05
-4.86031006405267e-05
-4.61801569657687e-05
6.47279882522673e-06
-3.72861628024184e-05
-4.69843883261022e-05
-3.96803355808501e-05
4.74444618165973e-06
-2.31670409789192e-05
-6.57641486532706e-05
-8.96111152606085e-06
-2.75348311869349e-05
-4.20432088800199e-05
-2.85467331465843e-05
-4.54015349024072e-05
-3.6054474496046e-05
-7.20891033247637e-05
-3.29474178654113e-05
-1.42598610075845e-05
-4.26591746513068e-05
-4.17091452919407e-05
-2.84149230761933e-05
-4.93564055202501e-05
-3.17842761727154e-05
-8.13107213323054e-06
-8.25342138405455e-06
-3.71664755994795e-05
-2.72009755285614e-05
-2.22918077208207e-05
-3.0360959183724e-05
-2.21839391769652e-05
-5.0002505169122e-05
-7.05735004113934e-05
-5.92118818666317e-05
-6.09525213783248e-05
-5.38779204720052e-05
-4.03674688687143e-05
-2.63728635187075e-05
-1.39480240576388e-05
1.76580044610636e-06
-3.57425502792276e-05
-1.94630913542865e-05
-1.31124699553308e-05
1.18997796403734e-05
-1.13031827855686e-05
-2.28880972360011e-05
-4.01096827467229e-05
-3.30401519106943e-05
-4.37986342297228e-05
-2.12626841113263e-05
-5.60076926342217e-06
-4.7957366143328e-05
-2.48718817365314e-05
-2.54323899701358e-05
-5.06466597237291e-06
-1.15016919155682e-05
-3.69518022352679e-05
-3.88711450948206e-05
-3.55710506357733e-05
-5.72837029028277e-05
-5.58522492694956e-05
-3.43690320557113e-05
-4.59951308086741e-05
-8.36804884650204e-06
-1.39869264869874e-05
-4.24328225691212e-06
-3.45070764062982e-05
-3.91157399738167e-05
-4.43866962696517e-05
-5.79749253058033e-05
-2.48411453323582e-05
-3.22731002776587e-05
-7.21144970101277e-05
-2.67247209465231e-05
-3.30555951666296e-05
-5.89493144510698e-06
-4.25546501769142e-05
-2.33158654932309e-05
-3.55329134205969e-05
-3.24941269952555e-05
-1.70938410286959e-05
-2.64815111304994e-05
-4.45659770126986e-05
-4.03973042127149e-05
-2.03895585999339e-05
-3.47112908402713e-05
-3.0408686201599e-05
-4.25308368983523e-05
-2.77004986109867e-05
2.4277700471542e-06
-4.018860577416e-05
-4.8836537595084e-05
-4.51286694625039e-05
-2.3557718626278e-05
-4.03994508410687e-05
-4.57505857245716e-05
-4.19667070403434e-05
-3.92655453101748e-05
-2.77818713005956e-05
-2.26593718401137e-05
-6.81404826456659e-05
-1.34383544837227e-05
-3.72546989878001e-05
-1.28582602414436e-05
-3.73698601143914e-05
1.926742075946e-06
-5.76901074679076e-05
-2.82339151870763e-05
6.76781411444968e-07
-3.54889314889611e-05
-4.78320478139891e-05
-1.28936111190616e-05
-5.32436756818373e-05
-5.55103749553748e-05
-1.97084541880392e-05
-4.19087945736101e-05
-2.51731641653871e-05
-1.31226091388966e-05
-9.09054545307026e-06
-2.78240509351448e-05
-4.46727591288672e-05
-3.38163491027835e-05
-4.50189282380623e-05
-2.6907422558778e-05
-8.47129322233229e-06
-2.38445981424413e-05
-4.40807686003935e-05
-4.90869900905057e-05
-3.97240725244084e-05
-4.75416856710004e-05
-4.76566036146482e-05
-4.12642296707385e-05
-3.37186014391011e-07
-1.16402874321865e-05
-4.65138438194873e-05
-2.80241638107582e-05
-4.36595833757596e-05
-1.10117567669314e-05
-1.52969336091707e-05
-1.22211275183273e-05
-2.4975183358053e-05
-4.85559069846732e-05
-6.24766354707921e-05
-5.58583062275102e-05
-5.61886771927277e-05
-7.71543605137131e-06
-3.10232313593981e-05
-3.42647850311264e-05
-4.28715836231783e-05
-6.7136548593592e-05
-5.21482626423563e-05
-5.96390988671179e-05
-5.98979051335095e-05
-1.67650487508003e-05
-5.99276598240659e-05
-8.54262443164659e-06
-6.80563444327058e-05
-3.52973109984615e-05
-1.0301349980722e-05
-5.4366473208885e-05
-7.52682917797671e-05
-5.12292381794023e-05
-6.33435945222112e-05
-3.31240156302532e-05
-5.79067006456958e-05
-1.41898994191333e-05
-3.16762756449978e-05
-4.14242757223597e-05
-2.44026016370868e-05
-1.82413905758976e-05
-5.21136097626147e-05
-3.7953245727783e-05
-4.1629239077511e-05
-3.84122640628188e-05
-3.88698326795355e-05
-1.7162608613848e-06
-1.63016768807638e-05
4.02580370525598e-06
-3.53520492857475e-05
-6.23006940763325e-05
-4.2113217668678e-05
-6.43879266974111e-05
-4.33482761704662e-05
-2.81810435744814e-05
-2.51344581781207e-05
-2.26076674048671e-05
-4.54138824624772e-05
9.68678644377919e-06
-4.3701205677297e-05
-4.35213181241981e-05
-3.75807178147572e-05
-3.7328903617398e-05
-1.37246112687228e-05
-2.84876386158443e-05
-5.36246039694374e-05
-4.48042403026391e-05
-2.55320125144163e-05
-5.4578114657656e-05
-3.03719157290085e-05
-4.92559847870022e-05
-4.98884584502565e-05
-3.08026798350324e-05
-7.79926774813469e-06
-7.34854007332728e-06
-1.5367050507678e-05
-4.87497158594964e-05
-1.55870588042912e-05
3.00227408862231e-05
-2.65487062944454e-05
2.76195145334179e-06
-5.05641249268855e-05
-3.72880179985186e-05
-3.57549618581819e-05
-2.4268491723047e-05
-4.63687710367225e-05
3.09968159172242e-06
-2.03760950471606e-05
-3.14548153115337e-05
-4.00132843584753e-06
-7.99849268949035e-06
-1.05275814527002e-05
-5.13312248111454e-06
-1.8203010122913e-05
-6.84041960502763e-05
-3.79454122889855e-05
-4.20820059599111e-05
-2.82902161823422e-05
-3.70051754360827e-05
-1.64028088853454e-05
-6.21224480103359e-05
-4.12693001002531e-05
-1.16813406083207e-05
-4.55489410197127e-05
-1.35842590732203e-05
-3.5460986639894e-05
-1.47245016979422e-05
-3.75566116152709e-05
-4.60439777037633e-05
-4.75833350393007e-05
-5.00709638384102e-05
-6.45504195418114e-05
-1.82533744484187e-05
-3.99798872891429e-05
-4.63203987083194e-05
-5.22686853673542e-05
-4.81022869211912e-05
-6.21556198108333e-05
-1.2764378356153e-05
-6.09583105233835e-05
-3.0016716889247e-05
1.73729143868388e-06
-2.56197573217417e-05
-5.44531153310647e-05
1.00126507712071e-07
-5.3118534548324e-05
-2.66632200983805e-05
-5.26948279328293e-05
-1.03413904216799e-05
-4.35186984837556e-05
-6.14191550639868e-05
-2.74121940709053e-05
-2.58901324141729e-05
-3.95587561111388e-05
-5.0669362960903e-05
-5.35802142927912e-05
-4.78418749288419e-05
-2.43312771677259e-05
-4.54128186759813e-05
-3.72212560805148e-05
-4.08072660688568e-05
-4.33930018231419e-05
-2.46487486344834e-05
-6.92977798844638e-05
-1.77675480193949e-05
-2.49838707705379e-05
-3.29593904130034e-05
-4.24830184311359e-06
-3.84195326378059e-05
-1.28514580264826e-05
-4.4176668602482e-05
-3.56061913822836e-05
-2.17866622020152e-05
-4.47600947947136e-05
-7.38257924045449e-05
-1.53686710812205e-05
-5.92982193814025e-05
-4.28976364592797e-05
-4.90530846257068e-05
-3.10056098420802e-05
-3.14090603297806e-05
-4.0418939733199e-05
-2.14558158460918e-05
-5.07530817560873e-05
-2.13919319849803e-05
-4.39058021389019e-06
-3.40802112230939e-05
-4.10724943707759e-05
-3.04751545419511e-05
-3.76087333312462e-05
-2.7963943063733e-05
-3.36653040385158e-05
-5.72743988260596e-05
-4.74329696762683e-05
-1.71766562210027e-05
-4.08961382454073e-05
-7.99706833212725e-07
-1.76162797793369e-05
-1.90109673457733e-05
-3.83517331576602e-05
-6.36948049741935e-05
-3.69990756356501e-05
-1.08511686177762e-05
-2.184719193248e-05
-5.55381209079562e-05
-4.49988754404471e-05
-7.37503925338316e-05
-3.97691401401423e-05
-3.66729464431661e-05
-2.42033008656016e-05
-4.2287617705695e-05
-2.73088579547058e-05
-4.57387508675399e-05
-2.3768071098349e-05
-1.88788760065841e-05
-5.97676377779802e-05
-4.21777186743214e-05
-3.98627640400726e-05
-7.17277426003649e-05
-1.4698205787995e-05
-1.53017575485476e-05
-4.16798315632688e-05
-3.80849901217686e-05
-3.54262526322584e-05
7.47258996538461e-06
-7.37600755027882e-05
-4.22082390446473e-05
-1.71004091367906e-05
-4.26489979593786e-05
-4.82810175989705e-05
-3.75367514560674e-05
-7.07425769419961e-05
-3.63084818099936e-05
-1.31254146005292e-05
-1.00175108885868e-05
-3.07549218453027e-05
-6.48859429232303e-05
-1.7982111211365e-05
-3.57285629785635e-05
-4.64697761848713e-05
-2.52935588004476e-05
-5.00166364649505e-05
-2.66045821919738e-05
-2.35385584776265e-05
-3.84313893565382e-05
-3.56664530245189e-05
7.24104727289582e-06
-3.43460650910675e-05
-3.78104618682462e-05
-3.18255291201781e-05
-1.61262954149773e-05
-3.42382095950752e-05
-2.32038680267586e-06
-3.15412756023135e-05
-2.53131795568273e-05
-2.74418471046146e-05
-3.08558783669237e-05
-4.78975715773132e-05
-8.90606481962865e-05
-5.59230582717876e-05
-3.85538280158854e-05
-4.01765896596662e-05
-2.70721929242208e-05
-3.14905278827453e-05
-3.99888859007346e-05
-3.30006949891747e-05
-2.51914323895644e-05
-1.15551844045649e-05
-3.72030537751011e-05
-4.86191441420456e-05
-6.08109711994676e-05
-8.45805149096092e-06
-3.4201360398757e-05
-7.16108544960541e-05
-3.92888921537731e-05
-1.66262847346582e-05
-6.30794012421504e-05
-6.18523666520798e-05
-4.3376808860926e-05
-2.00357037538913e-05
-4.93401214510107e-05
-1.21328283601449e-05
-4.76922857004575e-05
-3.28569697458437e-05
-2.18579894882304e-05
-3.02831067719333e-05
-6.1828564738477e-05
-4.43178985645922e-05
-4.13689616715646e-05
-2.89330608161479e-05
-5.34501156112055e-05
-1.44268859129297e-05
-5.09259522658884e-05
-3.17424918001934e-05
-4.94104669993438e-05
-1.42831995137902e-05
-4.10581575480217e-05
-6.06258475696558e-05
-4.1407173395413e-05
-2.41915697461348e-05
-5.94353520266764e-05
-3.27034524294356e-05
-4.45300984343904e-05
-1.60394673112941e-05
-4.65351498169528e-05
-7.11727159425661e-06
-4.45651045562028e-05
-3.29362211997541e-05
-3.91728530103145e-06
-7.40742451014377e-06
-6.60641205822167e-05
-3.25248781700291e-05
-6.46609044898641e-05
-1.37538071003003e-05
-4.00999989459304e-05
-2.56972726765332e-05
-2.88280026424782e-05
-4.0837613282431e-05
-2.71723810124967e-05
-4.64341750091311e-05
-4.63737578275577e-06
-2.46339451548318e-05
-5.08830026033419e-05
-3.50777212129099e-05
-3.84695251994152e-05
-3.8766539623489e-05
-4.78258616898593e-05
-3.998552835635e-05
-4.24434004683565e-05
-4.8419122760566e-05
-4.6303337691575e-05
-5.52942749389222e-05
-5.58676714491293e-05
-2.55406882536978e-05
-6.17565471720727e-05
1.74818971296383e-05
-3.79823382191034e-05
-3.06251802770659e-05
-4.12385825480266e-05
-2.80312973365507e-05
8.82742552377655e-08
-3.48207666756375e-05
-4.27170760826101e-05
-3.40938570173099e-05
-3.1031614955432e-05
-3.74317417218924e-05
-2.14710020758785e-05
-2.63003557313887e-05
-3.85394607108161e-05
-4.50474115931701e-05
-4.60621666026668e-05
-6.54624423372069e-05
-1.21458362312177e-05
-3.04995420780862e-05
-3.21924922594931e-05
-3.85338061791829e-05
-2.19310551398547e-05
-4.12263791864876e-05
-2.68011569957921e-05
-6.58947990053175e-05
-1.19280685422808e-05
-3.04981522633616e-05
-4.86115954612528e-05
-4.2064390959258e-05
-3.34658466591509e-05
-4.19525456521653e-05
-3.90850518185625e-05
-3.44240306745654e-05
-1.0840196944574e-05
-3.73148466667135e-05
-3.16482526506316e-05
-3.39839572186067e-05
-4.53212129313999e-05
-6.06545335922513e-05
-5.3715875961459e-05
-2.80133476457659e-05
-5.6993406446401e-05
-3.13304647322334e-05
-1.5943915852545e-05
-5.12551039588399e-05
-7.9076914404541e-06
-2.1005297959449e-05
-4.11161197138054e-05
-3.8820895911625e-05
-5.57633771074383e-05
-5.51295332888305e-05
-2.11479781817048e-05
-7.91604681703997e-05
-7.1414550434408e-05
-3.84196528758198e-05
-2.44905783981774e-05
-2.95056792995639e-05
-3.28011031384731e-05
-2.90109241849777e-05
-6.96907348016607e-06
-2.08906671953317e-05
-2.74877029626199e-05
-6.1263969935277e-05
-5.77487439541937e-05
-5.59541096220221e-05
-2.03250279162152e-05
-2.67123190191651e-05
-3.46733078085689e-05
-4.86985815620363e-05
-6.61289406735058e-05
-5.49797131233914e-05
-3.71429475485055e-05
-6.25171238146188e-05
-4.91649417831324e-06
-5.59300491444031e-05
-4.81979628252369e-05
-1.79420603532387e-05
1.27375689992063e-07
-7.80138931561183e-05
-2.87258019202426e-05
-4.15546379944449e-05
-1.72613041044704e-05
2.024094559526e-05
-4.02189311695922e-05
-3.06151972931169e-05
3.52013365815272e-06
-6.21310287414485e-05
-3.98855164991046e-05
-1.82088693167354e-05
-5.31556571325989e-05
-5.99956133223557e-05
-6.42042776363583e-05
-3.01728843249982e-05
-3.54155317422479e-05
6.69864014504974e-06
-1.28604711107985e-06
1.95852050507028e-07
-1.43600565983611e-05
-4.58314328349204e-05
-2.25582808106781e-05
-1.76675744751749e-05
-5.07848138655688e-05
-5.52031856433533e-05
-4.42896098630317e-05
-1.983129932895e-05
-2.22695994983311e-05
-3.00914984958803e-05
6.91545347977502e-06
-3.19605084956978e-05
-5.04522669126249e-05
-4.36572331771091e-05
-1.95611036667663e-05
1.25586410087974e-05
-3.42355535487183e-05
-3.54420213376663e-05
-7.269510601508e-06
-3.36270206807099e-05
-3.83027061246131e-05
-2.85352852739808e-05
-4.1377276492461e-05
-6.86040822118595e-05
-3.90974939727427e-05
-2.93723004470895e-05
-6.34816619849967e-06
-4.67544880470424e-05
-5.3096528362892e-05
-2.76709634753044e-05
-3.40046437712907e-05
-3.63956303645119e-05
-1.34798381351895e-05
-4.9683585106229e-05
-2.89479606232988e-05
-1.52714945690617e-05
-3.7658701877969e-05
-2.41557680857728e-05
-3.41248517248326e-05
-5.90079555495482e-05
-5.62729215170069e-05
-4.59989078065752e-05
-4.69759990769544e-05
-5.02224456005103e-05
-6.17897400752065e-05
-4.00916415956471e-05
-3.41768510784766e-05
-4.10735786147272e-05
-5.89718236257647e-05
-2.42779822909709e-05
-6.74187781299119e-05
-3.49361755543315e-05
-4.33578614782725e-05
-5.34872968395727e-05
-7.12778217520257e-05
-5.55879546803741e-05
-2.30255710291259e-05
-2.35000067013599e-05
-4.38988883374844e-05
-2.27589542682551e-05
-5.57087466306034e-05
1.35019275212305e-05
-3.75888054870888e-05
-2.69973341832618e-05
-3.05558298927011e-05
-4.53666524275175e-05
-1.6136591109547e-05
-1.06759403765872e-05
-2.67507956403264e-05
-4.95350381329195e-05
-4.05614175791293e-05
-9.03905958269801e-06
-3.99600851996811e-05
-3.050708024665e-05
-4.53329411541845e-05
-3.3797773423691e-05
-4.33143033306288e-05
-3.80133871435753e-07
-9.22016180693217e-05
-1.90657532286521e-06
-2.52602606191438e-05
-1.54078361895917e-05
-2.77003120784627e-05
-1.22998967964387e-05
-1.57481178834494e-05
-4.93967040037204e-05
-4.43902931598425e-05
-6.78489378664973e-05
-1.53978961493581e-05
-2.84700836101738e-05
1.64931372438774e-05
-2.28111210416087e-05
-1.86280777018704e-05
-3.15987111311926e-05
-3.91643778032046e-05
-3.52862905390618e-05
-1.52811451554855e-05
-5.33134965064428e-05
-6.12836681781953e-06
-3.88083751389764e-05
-1.72760674943223e-05
6.63849309036031e-06
-2.18897728585142e-05
-2.07435807756598e-05
-3.81367339809117e-05
-2.58420441784727e-05
-2.65123193510237e-05
-3.26650187170096e-05
-2.60666960694918e-05
-4.30474838913105e-05
-2.97435674959828e-05
-1.80769372887043e-05
-2.08996780951253e-05
-1.08534582286939e-05
-6.76109693473643e-05
-1.93569801605448e-05
-6.75969776426008e-05
-7.79494653743217e-06
-2.00848591895637e-05
-2.04453333874654e-05
-6.32166147427351e-05
-1.82532136159624e-05
2.75410343815842e-06
-3.50272655631106e-05
-3.65112335112908e-05
-5.40135491845752e-05
-1.64935394045653e-05
-1.5255220447638e-05
-4.46923806359635e-05
-2.71897514079608e-05
-5.21555240328975e-05
-3.87887609985817e-05
-3.37699151064017e-05
-2.61882277678226e-05
-4.79989767199513e-05
-3.70717278460644e-05
-2.75354759379659e-05
-1.37468456976294e-05
-6.32405777549087e-05
-4.74917959975969e-05
-4.03340390405182e-05
-3.53926170610319e-05
-4.23986717005603e-05
-5.51196645487664e-05
-1.63871743607681e-05
-5.3456397839266e-05
-4.16868616155166e-05
-3.59545611242853e-05
-4.3331648916403e-05
-3.75845564854273e-05
-6.7282221307333e-05
-2.65357392624758e-05
-4.32782460803215e-05
-2.49545100836117e-05
-9.44050367125829e-06
-4.53814418856143e-05
-4.09987908049366e-05
-6.32571673526004e-05
-4.11429352852974e-05
-1.4893807512761e-05
-1.68150268442599e-05
-4.21680175882812e-05
-1.15038854046153e-06
-4.21527613818033e-05
-1.05922662709291e-05
-6.30240154173905e-05
-2.0156180540706e-05
-4.49691806672926e-05
-1.92658223510649e-05
-4.02489955046808e-05
-2.98912478666055e-05
-3.88287939299563e-05
-4.43841805682811e-05
-2.23442252039832e-05
-8.6105096584472e-06
-6.22580683693182e-05
-2.53192881605238e-05
-2.63731709974143e-05
-1.07023874124533e-05
-1.54185691624248e-05
-5.53395794610523e-05
-4.29497253494332e-06
-7.0148637710305e-05
-3.89937228521864e-05
-3.69752834165397e-05
-1.3735984639886e-05
-4.22119565101554e-05
-4.87945410154844e-05
-2.01559920208015e-05
-4.78904838016542e-05
-4.46348024043383e-05
-2.30829596758218e-05
-5.44068726797008e-05
-4.46436691157764e-05
-2.49293759896883e-05
2.45932141059643e-05
-3.6199072414702e-05
-2.48134184693336e-05
-5.3655041098525e-05
-3.95149769425592e-05
-6.55997025361005e-05
-1.98191313497573e-05
-6.28938753091781e-05
-4.46218669570426e-05
-4.44131102181789e-05
-4.11661449471487e-05
-5.07799439973868e-05
-3.1825173400858e-05
-4.60859816844101e-05
-1.48894351559157e-05
-1.8564219074376e-05
-3.48515607598673e-05
-9.34182600528459e-06
-3.44410669334449e-05
-2.81492348283868e-05
1.61654734247757e-05
-2.78988850414082e-05
-6.069361964655e-05
-3.62979618590054e-05
-2.90669650062095e-05
-4.80738270634923e-05
-3.95469611097985e-05
-1.53587533648513e-05
-1.12935045174309e-06
-6.02423214764677e-05
-4.75334780366047e-05
2.39950436236657e-06
-5.70542897857059e-05
-3.34029877160764e-05
-2.20201714686561e-05
-5.22467351842669e-05
-3.36016431484499e-05
-5.02360026505023e-05
-3.52513289618518e-05
-4.77000102720672e-05
-1.82847350931505e-05
-3.0017158597173e-05
-5.31501158932136e-05
-1.48100690925632e-06
-9.82036511581246e-06
-3.62537976931107e-05
-3.71818193087583e-05
-2.87562833074446e-05
-2.91398679233787e-05
-5.31010815170426e-05
-1.48530829256895e-05
-4.41249665765921e-05
-5.94088005238444e-05
-4.79291083049e-05
-3.58413305540308e-05
-3.68467109742496e-05
-2.46381234181608e-05
-3.4134598042304e-05
-2.30298121349395e-05
-2.3122420043439e-05
-1.27469131413289e-05
-4.05834244303381e-05
-4.90502455259531e-05
-3.83111729181852e-05
-2.59196578146392e-05
-3.55523775854838e-05
-4.95397007237931e-05
-7.98909291864962e-05
-5.85403298467864e-05
-5.24517999936258e-05
-3.64179740586142e-05
-3.44632579603272e-05
-3.02231701342244e-05
-2.84313657133786e-05
-5.63632755682592e-05
-3.84592859421975e-05
-5.53064980134889e-05
-7.24054138694257e-05
-2.9572406971053e-05
-6.36708575426974e-05
-3.41031934040058e-05
-3.35467507740617e-05
-6.44299834894784e-05
-5.7933723043349e-05
-9.06300990451523e-06
-7.21340327563898e-05
-1.12443153493458e-05
-5.20433686825008e-05
-5.43071303563732e-05
-4.6190391712052e-05
-2.67063154757218e-05
-1.93102690718601e-05
-2.99747122808376e-05
-2.65897330377654e-05
-3.08183624594187e-06
-1.27215914662251e-05
-1.07302059799559e-05
-5.36902056716987e-05
-3.91311202278033e-05
-1.77984361407651e-05
-4.48976176134304e-05
-3.09055260605791e-05
-6.75216527310695e-05
-4.83148529525526e-05
-4.02790303176213e-05
-6.03220174371237e-05
-3.3353235528493e-05
-6.67653967314356e-06
-2.23230054680164e-05
-5.06353903388688e-05
-2.54306630122529e-05
-3.74905059098718e-07
9.03744555299318e-06
-3.72037399757849e-05
-4.73522322174303e-05
-2.80669040154606e-05
-6.54834993924474e-05
-2.44705012253811e-05
-2.30857889578991e-05
-2.12919800025992e-05
-5.12326665747648e-05
-4.39789585131516e-05
-5.66391466580647e-05
-3.03854144537484e-05
-2.42924168608522e-05
-3.72620788431634e-05
-1.50112726687296e-05
-3.48036567365535e-05
-4.5315509548467e-05
-5.1453594177817e-05
-2.79855681556682e-05
-5.04538967512809e-05
-2.53875453363638e-05
-9.02514060832147e-06
-3.0390881467534e-05
-3.48020647126196e-05
-4.20661585928401e-06
-3.68992173125131e-05
-2.32032849244406e-05
-5.06445172760427e-05
-3.15384076358932e-05
-3.2805615336992e-05
-3.73351442504941e-05
-5.21249221952865e-05
-1.05272450863469e-05
-2.96716495240833e-05
-5.12108484104647e-05
-2.08855975219156e-05
-6.44589411063112e-05
-3.76306494384178e-05
-3.71957629105148e-05
-3.00674941168504e-05
-7.20207615030935e-05
-2.94495366121728e-05
-6.93131932565685e-05
-2.76715778212274e-05
-7.07892953009175e-05
-1.07483261089063e-05
-3.92917607416308e-05
-3.02887502115974e-05
-8.13243359575709e-06
-1.863900786409e-05
-3.88969786211703e-05
-2.83177209697407e-05
-4.61903732126817e-05
-3.93954076844569e-05
-1.91895994227739e-05
-4.20090047364608e-05
-5.20110651177985e-05
-3.92471116548122e-05
-4.46817056336252e-05
-1.40637426783708e-05
-2.14627516148312e-05
-2.21777254887346e-05
-5.29928667157419e-05
-4.37499846887835e-05
-2.45830065902388e-05
-8.9375140700617e-06
-3.66175726172057e-05
-2.71126108463191e-05
-3.19003263684118e-05
-3.01560418502263e-05
-1.29490000575022e-05
-1.26449733917548e-05
-6.38511349110386e-05
-3.7146549467704e-05
-2.8214010973549e-05
-3.80373762138157e-05
-4.72267631350014e-05
-4.16621972338945e-05
-6.93082599449873e-05
-2.12272000388162e-05
-2.95504300320299e-05
-8.25537682844645e-05
-3.20530185654915e-05
-5.51063967030517e-05
-3.940029173201e-05
-3.33289955727328e-05
-5.01271265355712e-05
-5.16811557908205e-05
-2.3067215697668e-05
-1.12178043036169e-05
-3.48829560302818e-05
-3.26582530088302e-05
-1.56273543884273e-05
-4.06392025001251e-05
-5.29022613051746e-05
-4.14648248626288e-05
-2.47513182106055e-05
-1.76788968485186e-05
-9.7247443841035e-06
-4.77800120527416e-05
-5.31710382731857e-05
-7.28649076950124e-06
-8.22401167499736e-05
-3.99673944625894e-05
-3.80883634158884e-05
-5.98351668560909e-05
-3.18459518517613e-05
-3.10483517206825e-05
-3.22105837951153e-05
-5.26716869000108e-05
-6.45641759390843e-06
-2.46525502317795e-05
-3.64913031757395e-05
-3.11986529386994e-05
9.06315623323791e-06
-3.83646016246299e-05
-8.92578261234967e-05
-5.74522609643255e-05
-1.95706329353181e-05
-7.01480186462121e-06
-6.95722372295108e-05
-6.47095768972825e-05
-2.11540243629665e-05
-1.5872143012169e-05
-2.385798431591e-05
-2.36529529094415e-05
-3.90833802158271e-05
-3.19873681453965e-05
-1.83402641809075e-05
-7.18237357406767e-05
-2.0448922913584e-05
-3.1881316894244e-05
-5.21800814241022e-05
-3.18527254339207e-05
-3.95940934300431e-05
3.08148705732115e-06
-2.7527574104815e-05
-1.48448325333212e-05
-2.81231531116594e-05
-3.81068324166524e-05
-5.51053817654354e-05
2.65861322150494e-06
-2.40283552375601e-05
-5.43564907268496e-05
-3.34032532998395e-05
-3.46319742320032e-05
-5.19228861227715e-05
-4.04715149387345e-05
-4.81983444814918e-05
-3.04520296845714e-05
-4.39871594637408e-05
-4.7447814346336e-05
-4.3802255456102e-05
-5.16368924521811e-05
-2.92483673945424e-05
1.71697272813999e-05
-3.09548835176434e-05
-4.79388041491673e-05
-6.90453617851299e-05
-2.60622933259144e-05
-2.76487738225153e-05
-3.21789193068553e-05
1.03340586261925e-05
-3.00417315197664e-05
-2.24513579495542e-05
-3.02426639643888e-05
-2.19929695861079e-05
-2.13316903283038e-05
2.86615048396476e-06
-3.84834294082783e-05
6.09190310748949e-06
-6.88453058111887e-05
-3.02433490262534e-05
-2.07777677319643e-05
-2.71896657022846e-05
-4.94859653114716e-05
-2.34626887505786e-06
-3.69298968024725e-05
-2.10751580463431e-05
-2.88307012393758e-05
-6.1845038091727e-06
-1.12750121536852e-05
-3.5741286187148e-05
-3.39263088011568e-05
-3.87763961446602e-05
-1.22437184252614e-05
-2.85462415636261e-05
-5.54055074808055e-05
-1.52833837240379e-05
-2.68043222453637e-05
-2.6755434109926e-05
-4.26693500785112e-05
-6.0036247793757e-05
1.81392343703291e-06
-2.56699932845118e-05
-2.50497724763139e-05
-4.59810995887008e-05
-4.41395961405561e-06
-6.79787943913963e-06
-2.45957543922023e-05
-1.20162911519208e-05
-4.86626246478181e-05
-3.63676416816677e-05
-5.41972840854684e-05
-4.55443563371228e-05
-3.65320490515364e-05
-1.50760525576016e-05
-3.80232396680996e-05
-2.02211797236208e-05
-2.1600923612559e-05
-3.92132702403334e-05
-1.33809805933759e-05
-3.1127080579772e-05
-5.31558137044374e-05
-4.35821085283909e-05
-4.84046323461638e-05
-4.97254206560216e-05
-2.55685157753631e-05
-1.6229528676576e-05
-3.6994777577078e-05
-2.01148776646434e-05
2.51191504054589e-06
-2.68052748911111e-05
-2.21375302485732e-05
-4.86260797335818e-05
-9.84261209870225e-06
-4.66322581966421e-05
-3.7361312723587e-05
-4.35550497466835e-05
-3.40122258829365e-06
-4.86843430077517e-05
-5.95928709693895e-05
-4.95848647933131e-05
1.41215017816201e-06
-3.36227496287569e-05
-6.83493565084658e-05
-1.57406882436311e-05
-4.22088637862986e-05
-3.45258547430609e-05
-1.01132646337098e-05
-5.5206287755498e-05
1.86417657425798e-06
-4.27659676668472e-05
-3.68521479310211e-05
-5.00308048868971e-05
-2.88609146437448e-05
-4.35237537227889e-07
-3.51865591260736e-05
-4.10174376247933e-05
-4.00622205277763e-05
-4.49192039806028e-05
-5.71711069741867e-05
-7.26262423428192e-05
-4.08523634204433e-05
-6.59260592965415e-05
8.77674144525519e-06
-3.6874383891113e-05
-6.6458785052095e-05
-3.09503403988781e-05
-4.28843266609433e-05
-6.54269329036016e-05
-6.17286144949589e-05
-7.69603181052999e-05
-1.90220340794491e-05
-2.09596167534641e-05
-2.89429190678252e-05
-4.11625740997124e-05
-4.06641050423506e-05
-1.65522391112579e-05
-3.85921553684107e-05
-3.90104549548146e-05
-4.42537331955123e-05
-6.21471919874551e-05
-3.21724865917938e-05
-4.8585240246445e-05
-3.28303526190331e-05
-3.30033130461559e-05
-2.0184645235253e-05
-5.45824213252191e-05
-6.47934623480078e-05
-4.19613728677304e-05
-5.95303909288065e-05
-1.57304194362485e-05
-5.27721737723801e-05
-5.01936501211587e-05
-4.07897910005677e-05
-6.22574072150743e-05
-1.90641832681972e-05
-1.55422246209533e-05
-3.89765180918905e-05
-4.36004184322838e-05
-3.75910299795781e-05
-2.56430800474816e-05
-1.63844887442582e-05
-4.67139305113082e-05
7.51796036620575e-06
-3.71176469961036e-05
-5.65926531216745e-05
-6.62142124140207e-05
-3.6326566368768e-05
-2.33935990815258e-05
-2.82048791522852e-05
-2.27297160955412e-05
-4.24578904074894e-05
-3.85425024308171e-05
-4.7297867355377e-05
-4.42590612684364e-05
-4.13666127526013e-05
-7.96571594687342e-06
-5.89024849354544e-05
-3.70888167348781e-05
-4.23656107678299e-05
-9.92791192043578e-06
-2.9115500806716e-05
-2.03194365587176e-05
-3.49108983726467e-05
-4.05007504059257e-05
1.19548112202032e-05
-1.92252708917049e-05
-3.75398295006761e-05
-1.79166836348353e-05
-4.01021225848876e-05
-3.21158083674388e-05
-4.14940999286043e-05
-2.63511925017906e-05
-4.87419535233491e-05
-4.65095279524583e-05
-5.09822655301738e-06
-2.05680987450738e-05
-3.57234336229898e-05
-2.73568575109209e-05
-2.932854048181e-05
-7.87544530876923e-05
-5.39464005506846e-05
-3.36596367906445e-05
-1.96964129010772e-05
-6.19698850180882e-05
-5.14286402426875e-05
-3.62894307391453e-05
-1.77427929261408e-05
-3.9321822150869e-05
-3.02958926559072e-05
-5.06174058458745e-05
-2.77842354929911e-05
-1.72290807369153e-05
-6.04924645091204e-05
-1.67195681569898e-05
-3.2524593241832e-05
2.169843688465e-06
-3.54286352129277e-05
-2.22613163438575e-05
-3.04072332822449e-05
-4.92258482123497e-05
-4.53579391211631e-05
-6.19656171693258e-05
-3.40564404006052e-05
-2.27787966644129e-05
-1.34173074090245e-05
-2.03849564195917e-05
-3.05472646555534e-05
-6.3571659227434e-05
-3.9930681130738e-05
-2.87292293457319e-05
-3.07532348389043e-05
-1.39169119972645e-05
-2.70871284600314e-05
-4.75289635737195e-05
-6.11430464489734e-05
-6.12131003630099e-05
-4.7658412268095e-05
-4.26846978692837e-05
-4.97550459804536e-05
1.28045223449681e-05
-2.10364824131593e-05
-4.66748202493006e-05
-4.44655324995707e-05
-6.46778212347491e-05
-2.6019250450905e-05
-2.10934162486574e-05
-3.41464985918431e-05
-7.82607955232862e-05
-4.57227051549293e-05
-3.33343544538767e-05
-5.96439567943022e-05
-3.8328661290551e-05
-2.78993780263783e-05
-5.40933825407612e-05
-5.17572573751487e-05
-2.70424460865166e-05
-3.7809238964627e-05
-3.87465325672575e-05
-1.11032645946112e-05
-2.24899723160094e-05
-3.93137075508399e-05
-4.73102204896497e-05
-2.74847825098856e-05
-3.9409465291868e-05
-4.61198281232878e-05
-3.01681410741605e-05
-2.82698660019583e-05
-4.11668788631886e-05
-5.25998295941556e-05
-5.76507978494256e-05
-4.67247257534928e-05
-7.77059550683219e-06
-2.43084494184478e-05
2.40362472451197e-06
-6.67916192055581e-05
-5.62675691684051e-05
-2.3547725870618e-05
7.74192212246598e-06
-5.70370297513509e-05
-3.76917207828049e-05
1.74469191037928e-05
-2.57914382341063e-05
-5.22511722532618e-05
-3.10899341869834e-05
-3.11104787259826e-05
-5.40721313994717e-05
-3.03380639959798e-05
-5.0470851113637e-05
-3.90770268127778e-05
-2.95910916010499e-05
-1.89759845047689e-05
-4.84169907513908e-05
-3.56601922175123e-05
-3.45399144396482e-05
-3.87503346360288e-05
-4.9103854923474e-05
-4.059511929329e-05
-4.80248596789361e-05
-3.09911794142556e-05
-3.97896800537003e-05
-9.34995399058108e-06
-2.89062598985298e-05
-2.70467264294447e-05
-3.48727764166476e-05
-2.80806074779003e-05
-3.67400215927659e-05
-2.71388460686481e-05
-2.22065496367517e-05
-8.34149740376563e-06
-5.88614128662115e-05
-2.3122350330677e-05
-1.47580393180685e-05
-1.88103361219443e-05
-1.75413678319674e-05
-3.44196779489295e-05
-3.07111985981446e-05
-6.42085374896868e-05
-2.31985497542545e-05
-3.55200059827277e-05
-4.53603614027261e-05
-5.57833999235365e-05
-3.52351948994002e-05
-4.78180277411303e-05
-4.60930040114258e-05
-3.05731402831764e-05
-5.78354346339435e-05
-2.05095703683033e-05
-5.69718593533509e-05
-8.4318358696275e-06
-7.17958061066565e-06
-1.54147157435633e-05
-3.2050870060713e-05
-5.37802023574599e-05
-5.51364712237952e-05
-4.51218090971512e-06
-3.14018388609166e-05
-3.27125054191188e-05
-1.40133255310533e-05
-3.53593663861862e-05
-2.9159838533752e-05
-1.42146411492994e-05
-2.42378516225656e-05
-3.87693731642255e-05
-2.21228444089247e-05
-3.22113178865114e-05
-1.17951837641298e-05
-3.47212550752219e-05
-2.28338664026463e-05
-3.37832745461545e-05
-2.58240821654864e-05
-1.35126141550156e-05
-2.4780253370215e-05
-2.3328106674456e-05
-3.50391391011372e-07
-3.41574530647474e-05
-3.77858580259044e-05
-2.03105910741623e-05
-2.8319793422784e-05
-4.6682319099649e-05
-1.74714262232708e-06
-3.65986001876765e-05
-4.67050201361498e-05
-2.31967443680946e-05
-3.60423706472607e-05
-2.42389115363732e-05
-3.81647824845554e-05
-4.00305343451462e-05
-1.9166172253619e-05
-4.92019683536952e-05
-6.34816002914676e-05
-5.79087022427942e-05
-5.33885057162081e-05
-2.95322630854417e-05
-3.17317037418127e-05
-3.41378688964982e-05
-7.59121350911825e-05
-6.91517654684633e-05
-8.7072808852796e-06
-3.06010980870911e-05
-3.1688594438297e-05
-2.65932476088156e-05
-3.37013971365488e-05
-1.06410613453327e-05
-2.6836067279689e-05
-1.73928055631206e-05
-1.14053136753896e-05
-2.81237065742172e-05
-5.52043992354448e-05
-5.53950990873573e-05
-4.20519948014047e-05
-5.95307420211884e-05
-3.54595999982849e-05
-3.70385227544256e-05
-1.29782557893989e-05
-4.15181011767872e-05
-2.82833142570556e-05
-1.41741162599768e-05
-4.98480346622976e-05
-4.15734047611604e-05
-6.78442190768382e-05
-4.83508250023003e-05
-1.50323338754168e-05
-2.3896924976093e-05
-4.8437024399012e-05
-3.52891066341335e-05
-6.84363325868673e-05
-5.26811107791189e-05
-3.29839200022944e-05
-4.31261660607486e-05
-7.65172812129572e-06
4.05631195367398e-06
-2.78104500232295e-05
-1.67075850279543e-05
-2.96116553188834e-05
6.88436384720756e-06
-2.29282366299173e-05
-4.50952596770272e-05
-3.70028694198286e-05
-2.73254223136556e-05
-1.85444936454238e-05
-1.44908406981413e-05
-2.73283113409404e-05
-5.28866278930729e-05
-2.92394894332107e-05
-6.19771857544529e-05
-2.06216847851349e-05
-3.01942277312486e-05
4.32352171384818e-06
-2.1674051409827e-05
-2.48258781079576e-05
-4.53637793129215e-05
-2.55087176214569e-05
-1.08924352312051e-05
-4.20349905250352e-05
-2.3818128549185e-05
-2.93604330836416e-05
-3.51736600261937e-05
-4.36141850662509e-05
-2.47677316065623e-05
-1.05762689852924e-05
-2.95172930135702e-05
-2.33914383729483e-05
-3.24082459194942e-05
-2.84031243728957e-05
-2.74442324268348e-05
-5.45346135243952e-05
-3.75034250202648e-05
-5.0295978744804e-05
-5.46841646698034e-05
-3.27614235599265e-05
-2.67068125402936e-05
-3.67311950967974e-05
1.24709826647282e-05
-5.67582031589405e-05
-4.87473124888104e-05
-2.01563939013265e-05
-4.24213308144752e-05
-4.00196525990312e-05
-4.19028157238889e-05
-1.71259713431446e-05
-4.69227214403541e-05
-7.77006946669474e-05
-6.29666062387069e-05
-5.47719346136826e-05
-2.64726595003717e-05
-2.91887822205235e-05
-5.8896301668288e-05
-3.37097037390684e-05
-3.38252753812543e-05
-2.31565665207995e-05
-4.49466951629435e-05
-3.69688856036466e-05
-1.8651869264306e-05
-1.66096782596941e-05
-2.53162305166175e-05
-2.037836538948e-05
-3.87541548694093e-05
-2.47780503741527e-05
-3.50813331084031e-05
-3.17117173847425e-05
-5.47178341641687e-05
-5.05059340841442e-05
-4.35007033991255e-05
-5.92419223622221e-05
-3.18031562825051e-05
-1.02702281403015e-06
-5.20126387394717e-06
-2.08509340823727e-05
-4.76580678567346e-05
-6.75649799254992e-05
-2.65248809880137e-05
-2.95401580563331e-05
-6.37701406591981e-05
-1.72113804007094e-05
-6.70854940909069e-05
-4.98741228361875e-05
-1.30818834895446e-05
-2.61972787882913e-05
-3.76568317970307e-05
-4.98934926839292e-05
-6.64233196805471e-05
-4.54326422629155e-05
-1.29603719491405e-05
-2.27919779276359e-05
-2.9600642936342e-05
-4.64486492160353e-05
-4.12339755750323e-06
-4.14945176932246e-05
-5.46633834272559e-05
-4.16053310071109e-05
-2.36364261006826e-05
-2.97707571683639e-05
-1.38301131570128e-05
-3.15397597437548e-05
-4.96426624459658e-05
-3.82639463991742e-05
-1.47658033953375e-05
-4.01907733574062e-05
-3.66781992541739e-05
-3.10794448972667e-05
-4.14949652077821e-05
-4.05688686607834e-05
-3.29320788182464e-05
-3.54517991592961e-05
-3.1967721150405e-05
-3.33229742788553e-05
-3.36877472021539e-05
-2.55763472705941e-05
-6.48544876579147e-05
-4.74771778207427e-05
-1.30990844554652e-05
-1.10979983144193e-05
-1.45328507083291e-05
-1.96903748248702e-05
-3.74034121040113e-05
-2.52112582637925e-07
-4.44965438292924e-05
-5.172056035998e-05
-4.7066493637997e-05
-5.96666235670057e-05
-2.06536267584257e-05
-7.57596196327885e-06
-5.64448914625031e-05
-3.53478926431201e-06
-7.50660933159939e-05
-4.1272203331049e-05
-2.1147484342869e-05
-3.57585791719423e-05
1.86414079021433e-05
-3.91423569439665e-05
-8.99205096653697e-06
-3.86604982083641e-05
-5.20593171396152e-05
-6.14553547392e-05
-3.8665934075645e-05
-3.6150620347649e-05
-5.16014912225682e-05
-2.39572247255205e-05
-4.37186530279521e-05
-6.18925836140056e-05
-1.73275992461974e-05
-2.20557081164992e-05
-5.25079189589503e-05
-3.24076358789774e-05
-6.14171485853401e-05
-5.86377432657232e-05
-2.65373655382766e-05
-7.27162472995386e-05
-4.10836051768403e-05
-3.42881694678765e-05
-1.16476921861515e-05
-1.47321157775185e-05
-1.27389996495857e-05
-3.1422874548074e-05
-2.44484063593911e-05
-5.2139032822025e-05
-8.9690102362736e-05
-1.9200303374989e-05
-1.47127237531645e-06
-4.85128990599648e-05
-5.26317534567285e-05
9.59314075984565e-06
-2.88307448767631e-05
-5.55791869925118e-05
-3.50795757405471e-05
-4.94133970351116e-05
-3.04206310385978e-05
-3.98592357240773e-05
-2.06452630984629e-05
-3.14297952849177e-05
-2.63325744145495e-05
-1.9106681725606e-05
-2.98341113095118e-06
-1.13557172584152e-05
-7.40198973881381e-05
-1.2179024166894e-05
-5.98211931474814e-05
-4.70487336250671e-05
-5.4779337787323e-05
-4.89024145300005e-05
-2.28198842441325e-05
-2.81984554206721e-05
2.92241043558397e-06
-2.75140479549848e-05
-2.19077618840921e-05
-3.44309278919577e-05
-3.45618080017648e-05
-4.56983469701868e-05
-4.44211953801118e-05
-1.73882186357449e-05
-1.05104766716766e-05
-1.02372710122891e-06
-1.04851957899113e-05
-4.31779561545753e-05
-6.46789267803621e-05
-4.11215136661504e-05
-4.6224956982838e-05
-6.99534196944097e-05
-3.97297907067503e-05
-6.53923222009502e-05
-3.06033067176413e-05
9.9709838681029e-07
-1.51652937132086e-05
-1.42913879896746e-05
-2.83812909766782e-05
-1.26881522309657e-05
-4.49204322163715e-05
-3.11375363955575e-05
-6.37999409352584e-06
-6.55741077744417e-05
-3.43725167574097e-05
-3.15368409422957e-05
4.22658156152196e-06
-3.34619179719354e-05
-4.9114976129807e-05
-1.34584886362597e-05
-6.16141002035195e-05
-3.37191157159862e-05
-3.42236708706584e-05
-3.86962608994558e-05
-6.36946073971936e-05
-5.6023538697151e-05
-2.15537627088385e-05
-2.47139905084459e-05
-1.26639231795567e-07
-2.550295445031e-05
-4.16434515940988e-06
-6.24544757557222e-05
-3.28656013312965e-05
-3.2292856639841e-05
-1.4195520404827e-05
-6.52373275554076e-05
-4.07826983487428e-05
-5.17296270343345e-05
-5.95310027553372e-06
-4.03498695392274e-05
-1.08550763852327e-05
-3.75794333536984e-05
7.18326182006019e-07
-2.05230635091615e-05
-6.02349131251851e-05
-5.07483599759669e-05
-2.6278760880095e-05
9.48530033406289e-06
-5.85703239585788e-05
-1.35129238201429e-05
-5.21706799800767e-06
-3.49437223437593e-06
-4.98310614568308e-05
-3.59001065772975e-05
-1.32318903641326e-05
-8.48553127108334e-06
-6.13363615247421e-05
-3.08466889299005e-05
-1.65824254361868e-05
-3.60333020480382e-05
-4.63293947447885e-05
-5.19000695991234e-05
-5.9721997131521e-05
-3.19933745360744e-05
-3.62808253242001e-05
-2.79920068525728e-05
-4.96337984050436e-05
-7.07804546337709e-05
-1.37792232820572e-05
-4.06315146948188e-05
-3.57671969525858e-05
-4.72719579042038e-05
-6.03866807610007e-05
-7.17522579542396e-05
-4.25010925816367e-05
-2.33322172668135e-05
-4.46668610248043e-05
-7.01806305984162e-05
-2.52344675838116e-05
-1.66313951326767e-05
-1.67437936437403e-05
-4.9576000806414e-05
-1.06475985428907e-05
-6.27176189705599e-05
-4.57339629032681e-05
-3.17584676158781e-05
-4.72784317513116e-05
-5.44776996722988e-05
-3.32867777372707e-06
-4.82595891297778e-05
-7.38718832605153e-06
-2.42831990660748e-05
-4.47591881345139e-05
-4.36732048179033e-05
-2.2383929608824e-05
-4.56659733262854e-05
5.22423732554476e-06
-3.29704302616558e-05
-4.3463851091954e-05
-4.0307242902935e-05
-4.36002575163935e-05
-3.61851094919988e-05
-1.93849107944431e-05
-3.74397895166406e-05
4.49956037176446e-06
-1.65532229222858e-05
-1.04286576874644e-05
-4.71937354584246e-05
-3.95045268936371e-05
-3.31278934743215e-05
-1.41017527345924e-05
-1.06510824784947e-05
-1.54769332687782e-05
-4.24542346323764e-05
-6.10796212680825e-05
-3.58935415466392e-05
-4.73291674993297e-05
-4.95093058372103e-05
-3.3328605259937e-05
-2.99425644093396e-05
-1.88910413716457e-05
-4.89637267359716e-05
-5.24340516367092e-05
-1.64871324776914e-05
-5.31336712923082e-05
9.07196162352546e-06
-2.47919996418168e-05
-1.1954484213758e-05
-4.6185675721809e-05
-4.33296309375889e-05
-3.90809020684246e-05
-3.053494210267e-05
-4.87729802657754e-05
-2.38992941658064e-05
-3.85261370074239e-05
-3.84872510923645e-05
-3.2461525671231e-05
2.65609912726314e-06
-4.63180625829966e-05
-3.31444618248472e-05
-4.23177375656991e-05
-4.86123378164845e-05
-4.52521963975056e-06
-4.97484675403328e-05
9.4852398259006e-06
-2.43299027314295e-05
-3.25725366671994e-05
-3.47913135567731e-05
2.72061272548433e-06
-2.24489016269852e-05
-5.57073046265414e-05
-1.71835934033991e-05
-6.07843270537378e-05
-4.80244848611708e-05
-7.9624093758565e-05
-3.31798346527318e-05
-4.10402952049012e-05
-1.07955674720511e-05
-1.11782334468758e-05
1.27408413853584e-05
-1.63838904751131e-05
-6.70018514503861e-06
-2.96577766078709e-05
-6.13374360896834e-05
-1.65257126956369e-05
-4.65288632153486e-05
-2.17005635932584e-05
-5.24003413490818e-05
-3.55963569404407e-05
-6.3345360619353e-05
-2.97840556880782e-05
7.89971508584988e-06
-6.7595622858526e-05
-2.4668643367385e-05
-5.15693356780521e-05
-3.21290841810231e-05
-5.43991303998103e-05
-4.56363976737717e-05
-4.06820700775452e-05
-2.22893221722964e-05
-3.02160406287828e-05
-4.41614377174111e-05
-2.32636759547277e-05
-3.58690900400807e-05
-4.418413856996e-05
-4.65839704813773e-05
-4.45916186795827e-05
-9.89342477657204e-06
-3.09650557292726e-05
-4.80211139534519e-05
-1.23383378757699e-05
-2.88195022103753e-05
-3.53304042474156e-05
-1.34028637839123e-05
-5.77198319299086e-05
-1.36267782197253e-05
-2.79833067308028e-05
-1.65032727837715e-05
-3.85553105856178e-05
-1.3454712524554e-05
-2.69564836801305e-05
-5.28332800735391e-05
-3.45332466883513e-05
-2.6144932026059e-05
-1.18354962338484e-05
-3.39648274448572e-05
-1.4763145322172e-05
-3.81305164571601e-05
-3.67624758209672e-05
-4.59384762789643e-05
-7.03594235237656e-05
-4.31610936603188e-05
-2.76345175585873e-05
-3.04034365704006e-05
-7.54362575166386e-05
-3.70259389616984e-05
-6.2123305140806e-05
-7.50063686947349e-07
-2.16689982520278e-05
-4.37039378872111e-05
-8.1200833354747e-06
-8.49401412860657e-06
-3.84055912975259e-05
-5.75866763099475e-05
-6.4628462965819e-05
-3.72110337279387e-05
-5.22444859275751e-05
-7.34285544722077e-05
-2.83828193214957e-05
-4.87381912269058e-05
-5.21041911346371e-05
-4.40901600271181e-05
-3.00454805885505e-05
-2.77324123880063e-05
-4.50670616559324e-05
-2.85933440302806e-05
-1.84991439484664e-05
-2.01702254031154e-05
-4.77951437602257e-05
-2.5875007144104e-05
-4.21334343380839e-05
-1.04414556587718e-05
-2.63814918197475e-05
-6.28452582728699e-05
-5.3406474244538e-05
-1.63640412947594e-05
-5.65722109150095e-05
-3.65604815287053e-05
-2.7485724283137e-05
-1.92929580485747e-05
-2.77293240372892e-05
-2.1101476549837e-05
-2.79864427514773e-05
-5.1095665636908e-05
-1.99362728834788e-05
-1.28837872574043e-05
-2.92133342877658e-05
-5.52167610084385e-05
-2.87233283148523e-05
-5.99475934956925e-05
-4.24469221542563e-05
-6.60773299081928e-06
-4.97585198693649e-05
-2.91676629859158e-05
-2.62271102148698e-05
-4.44034140556253e-05
-2.09581133795627e-05
-4.26401104486016e-05
-3.41085483136546e-05
-4.29595026222802e-05
-1.97784067847793e-05
-6.31609589286084e-05
-4.84958926531754e-05
-3.59662942567377e-05
-1.40805699316275e-05
-4.3363305563445e-05
-1.83744342660249e-05
-4.3863085219727e-05
-2.46332166411331e-05
3.71391622667475e-07
-4.85782577681214e-05
-1.60518284378528e-05
-2.49523586363603e-05
-7.02266539190494e-05
-4.60485853549342e-05
-8.2993302554912e-05
-5.55433819733384e-05
-4.26167131533435e-05
-1.92570514702111e-05
-5.02268840934995e-05
-6.95573772181076e-05
-4.82713449878117e-05
-2.12788275368288e-05
-4.50860369751226e-05
-4.40185751098111e-05
-5.85118070236038e-05
-4.34811521046779e-05
-1.47252238021807e-05
-4.45077923160822e-05
1.05867837149927e-06
-2.51796773086193e-05
-1.4697009961376e-05
-1.51222363957303e-05
-7.08802300658829e-06
-5.73080970364343e-05
-2.62930868376394e-05
-2.86964745981946e-05
-3.61052135096507e-05
-6.04556565354263e-05
-5.62486439210086e-06
-4.75907794462865e-05
-5.82016739645352e-05
-4.1248697030706e-05
-6.30986886211738e-05
-3.58139910405796e-05
-3.65804021718417e-05
-1.42866298303439e-05
-6.74719349767105e-05
-4.28175772112247e-05
-4.88373037653229e-05
-5.38390975973323e-05
-4.2677409866489e-05
-3.98438246554292e-05
-6.1448707342915e-05
-2.55226801083275e-05
-1.74848423020523e-05
-7.50521298355054e-05
-5.20329180666207e-05
-6.13895397227606e-05
-4.63792369906386e-05
-2.09947097127033e-05
1.7728642327828e-05
-5.97204201405359e-07
-1.28001909219494e-05
-1.93809921938501e-05
-6.20697229410299e-05
-3.0265792829819e-05
-3.84457142762744e-05
-5.62619702336643e-05
-5.64568013117981e-05
-5.48776234591001e-05
-2.69219529527687e-05
-3.49017611735791e-05
-3.26900414092501e-05
-3.32785982791241e-05
-4.32557571434057e-05
-6.03409712175891e-06
-1.63529928904771e-05
-1.9316680780074e-05
7.66803563010616e-06
-2.67582949312193e-05
-1.57554630382633e-05
-3.5715084467654e-05
-1.40594036455798e-05
-3.3311371938064e-05
-5.66145661213605e-06
-0.000114401723847272
-4.8435143386584e-05
-4.67339551100441e-06
-1.39102686920813e-05
-7.39673089505257e-05
-5.31137559429629e-05
-1.95681594872511e-05
-2.22472834359923e-05
-3.14383704475684e-05
-4.83220673096289e-05
-5.05284820667376e-05
-7.89347635100305e-05
-3.04614785162615e-05
-5.84895539315167e-06
-5.52749378601709e-05
-1.38565471648011e-05
-1.27356693937714e-06
-4.53889734448673e-05
1.30143670935257e-05
-3.24400976689874e-05
-7.01649822173129e-06
-2.12653618875827e-05
3.84936663689861e-06
-4.15518532977702e-05
-1.74046516067934e-05
1.01512599496966e-05
-1.59011809629489e-05
-4.67594053188053e-05
-3.26276536333449e-05
-3.20781331927097e-05
-2.69733560272554e-05
1.21692959458245e-05
-3.74890188833454e-05
-5.98296434093464e-05
-3.87784500725041e-05
8.80343239596263e-07
-4.59224959946441e-05
-3.36803542563974e-05
-1.67682127656604e-06
-5.92771234430534e-06
-3.49895523286747e-05
-5.01658835839635e-05
-3.00152505672507e-05
-2.91297210193451e-05
-3.12907859065567e-05
6.90081770458313e-06
-1.1510457778723e-05
-1.53850190524557e-05
-2.79644209427856e-05
1.40736684014792e-06
1.0612869587747e-05
-4.02831576573773e-05
-5.17598188165822e-05
-8.38285733850756e-06
-6.41146263953376e-06
-3.34864067411849e-05
-6.74843360552544e-06
-3.88773731290512e-05
7.06986807384621e-06
-4.3993114393994e-05
-5.59525933308991e-05
-2.93453770456956e-05
-3.58548329950521e-05
-3.62743915456023e-06
-2.9268532181575e-05
-3.56953218443919e-05
-1.12327936059021e-05
-1.8202851176863e-05
-3.27479823516328e-05
-3.35391173583106e-05
-1.68863806797948e-05
-3.89347325765141e-05
-1.31882281414104e-05
-3.95060798130659e-05
-3.06833954946646e-05
-2.26392303351125e-05
-3.10476265555873e-05
-2.49815621999944e-05
-4.33075713718299e-06
-5.56141089679567e-05
-1.17966901449522e-05
-1.6848371210151e-06
-4.67500646526251e-06
-2.48262740449502e-05
-2.84101402787142e-05
-4.53911116914231e-05
-3.10917600726996e-05
-2.45936316742492e-05
-4.91661007137582e-05
-3.86328903467686e-05
-5.86725013168769e-05
-5.85588453546779e-05
-3.31961216652345e-05
-4.54580964194814e-05
-3.68911904116297e-05
-3.04585356931098e-05
2.00673833132281e-06
-4.58071655244124e-05
-1.10186758037084e-05
-4.84895149238112e-05
-3.08451542434672e-05
-5.24432927987479e-05
-4.05572474268142e-05
-3.90927026953975e-05
-3.63229793880841e-05
-1.51607744990477e-05
-7.10365957627238e-05
-4.93195302216425e-05
-4.35841172095813e-05
-2.18944115506511e-05
-5.42659392305774e-05
-4.24284763056926e-05
-1.3806923489631e-05
-3.50109120174606e-05
-4.21725234736894e-05
-2.22878070532615e-05
-6.35457279559626e-07
-4.98229718959118e-05
-2.02364076323771e-05
1.37947625168133e-05
-2.70788986958866e-05
-5.42127553555842e-05
-4.53706461423311e-05
-3.21200769139761e-05
-2.20208629549135e-05
-6.25174196964027e-06
-1.01172516218442e-05
-2.01449559921598e-05
-3.72026123584574e-05
-4.85184818252073e-05
-4.3624200591168e-05
-4.83117895085887e-05
-3.00505618944341e-05
-1.38625323551667e-05
-5.29029025146452e-05
-2.4496308236703e-05
-2.3656661543746e-05
-2.66603491050017e-05
-4.56363160501692e-05
-1.14299001021689e-05
-4.46952990149704e-06
-3.75990532584668e-05
-3.12813837790708e-05
2.22747018980973e-05
-2.14660621981436e-05
-5.38986377621143e-05
-3.98817276902918e-05
-4.16384553815379e-05
-3.99340966544988e-05
-1.23486332085152e-05
-2.0879499391171e-05
-5.03260154635678e-05
-1.17602569175247e-05
-3.11850149733576e-05
2.36863623286243e-07
-7.10641805479206e-05
-2.33275413548158e-05
-4.54641450002739e-05
-3.71533150550644e-05
-4.62446507869183e-05
-2.07326916062451e-05
-2.01660009475748e-05
-4.77955508586989e-05
-2.0394181492102e-05
-5.21943680156791e-06
-5.0451131334845e-05
-5.16309225427432e-06
-1.43903447456871e-05
-4.99630867022178e-06
-5.50759185351706e-05
-3.98178449717293e-05
-2.10857930691818e-05
-1.55089661123029e-05
-1.30642953909146e-05
-6.74516538069793e-05
-1.83768292660796e-05
-4.20396470909843e-05
4.90489498121519e-06
-4.94479826640358e-05
-3.2282922472421e-05
-4.10403135381675e-05
8.46627019808909e-06
-4.62455731903317e-05
-6.25196948277081e-05
-3.73561123306362e-05
-2.19737779169175e-05
-2.14735921741253e-05
-3.28676507351769e-05
-2.17284878558006e-05
-2.52446698877252e-05
-5.8255109717568e-05
-2.06498693630697e-05
-4.70701452328385e-05
-6.97044543992937e-05
-4.53617934539501e-06
-1.3523889142619e-05
-5.15148376757857e-05
-2.09469246476387e-05
-3.08544224935752e-05
-4.32286994385311e-05
-2.30715132953476e-05
1.62678484177303e-05
-3.76660995055792e-05
2.53048757254883e-05
-2.2553133127897e-05
-2.36931674614868e-05
-4.7418553704201e-05
-2.43071418880604e-05
-7.72781451613301e-06
-4.92616968484133e-05
-3.78345135845413e-05
-1.30414776735235e-05
-6.14226398379536e-05
-3.30293876736387e-05
-2.98349158833237e-05
-2.5165113711526e-05
-1.93396448715258e-05
-1.7727333092452e-05
-4.90258156404054e-06
-3.1342048459641e-05
-2.01702096868075e-05
-3.92423067059773e-05
-3.97626064829185e-05
-2.02630461922889e-05
-7.87652271083506e-06
-6.78547396728053e-05
-3.71519760233956e-05
-6.89314567768999e-05
-4.47681978288132e-05
-4.56239550599777e-05
-1.84051729257243e-05
-1.28008273784272e-05
-1.98151009032998e-05
-5.47316202700884e-05
-3.95244786409101e-05
-3.00589339173863e-05
-3.7938984374234e-05
-4.28676967165224e-05
-3.90951828546874e-05
-3.86225889968159e-05
-5.49673449553542e-05
-6.90220112556407e-06
-3.47539085699158e-05
-5.50980230262249e-05
-4.21138671268063e-05
-9.85020356258516e-06
-4.36311207038655e-05
-8.93598958200323e-06
-3.63326939955165e-05
-6.50492454418687e-06
-1.21994052071144e-05
-1.76433862338978e-05
-2.13889726840722e-05
-3.53677838097894e-05
-2.66289333910559e-05
-2.67648862975637e-05
-4.55538209256894e-05
-1.97055527759356e-05
3.57149872801262e-06
-3.27693730586166e-05
-5.81665443547636e-05
-3.35750464344997e-05
-5.70991793890797e-05
-2.64605470920302e-05
-1.45589448286935e-05
-1.23417110553409e-05
-3.2288481434667e-05
-3.56168616028505e-05
-3.16297789605657e-06
-5.33424818669151e-06
-4.82773149338187e-05
-2.90654864778693e-05
-3.04434876947064e-05
-4.11084010866653e-05
-1.79434578617008e-06
-1.34575601064198e-05
-8.25405019967859e-05
-6.29872282986017e-05
-2.32502200654803e-05
-6.25222086754416e-05
-6.26705780020379e-05
-4.01620571658317e-05
-3.31926587818807e-05
-3.65593259459699e-05
-4.17119813024651e-05
-5.6620694459149e-05
-2.11298594900805e-05
-3.91148635595324e-05
-5.05321917325798e-05
-3.94508938473134e-05
-1.26677609973899e-05
1.07928933079581e-05
-3.63607320190918e-05
-3.84859691273217e-05
-4.07207834303217e-05
-3.37059793845887e-05
-2.16291993812326e-05
-3.06312434279778e-05
-4.40069368713604e-05
-2.40354528246044e-05
-2.26649676832818e-05
-3.0601203519879e-05
-1.51364391725126e-06
-4.17411085071347e-05
-4.68734440402131e-05
-5.47410672526941e-05
-4.7324740536345e-05
-1.77289353242758e-05
-5.091449162535e-05
-3.68002567669635e-05
-3.2827675846862e-05
-2.85320964700119e-05
-5.10935267268092e-05
-2.71688908863656e-05
-2.57545340248273e-05
-1.89858887137659e-05
-4.06128439489822e-05
-8.94641781589752e-06
-4.82473600091622e-05
-4.1032650519249e-05
-4.91699136997168e-05
-2.92203129830773e-05
-2.89607958338665e-05
-6.48264208333557e-05
-1.56899738917714e-05
-2.87917828928349e-05
-4.69368363074442e-05
-1.58037472435967e-06
-1.72356799228844e-05
-4.18216661636168e-05
-8.4668275737357e-05
-3.07741629875918e-05
-4.05977332472711e-05
-3.70553146599018e-05
-6.30607765755908e-05
-2.50802705197694e-05
-3.1038089962365e-05
-6.16638692757584e-05
-1.5479627669738e-05
-5.58656054962298e-05
-6.23670323351396e-05
-3.57194472455306e-05
-1.55767572457028e-05
-6.26259329987304e-05
-5.63050095563124e-05
-5.18699812514058e-05
-4.09621631203463e-05
-6.98371406188197e-05
-4.09745153177512e-05
-2.98572919259096e-05
-1.66450470677495e-05
1.31789990918324e-05
-2.03443999888297e-05
-4.72618731900318e-05
-3.15116254365353e-05
-3.77021915406644e-05
-3.28466417304119e-05
-3.72823502353251e-05
-2.07530720695662e-05
-1.04365725374028e-05
-3.89921357137025e-05
-3.76873179862222e-05
-3.39488414976492e-05
4.79684970778132e-06
-6.55340738188276e-05
-2.79526250976857e-05
-4.68575544742896e-05
-3.32175481144161e-05
-4.73687432994829e-05
4.67142443387295e-06
3.60394581161909e-06
-5.77280700410212e-05
-3.08377916974835e-05
-3.39146796901776e-05
-2.23437672676424e-05
-2.61567779676219e-05
-2.21197257340583e-05
-1.54711824193739e-05
-5.25511012774689e-05
-4.27544985741326e-06
-1.9345503208549e-05
-5.21038354809643e-05
-3.34682956939916e-05
-2.88794142837493e-05
-1.84730934493094e-05
-4.9450570778336e-05
-3.84985303502472e-05
-5.49669177067077e-05
-2.73072174729609e-06
-3.00705342228722e-05
-4.44118481001224e-05
-4.81367423948536e-05
-3.82383809465068e-05
-5.75598642254156e-06
-2.3450659550123e-05
-2.9306849795208e-05
-6.6073433041445e-05
-1.35054364527312e-05
1.56752589512563e-05
-5.30188850689574e-05
-5.8355314930034e-05
-5.12916931451782e-05
-7.03822468189249e-06
-6.00936115262409e-05
-2.49726346595242e-05
-4.48324282125554e-05
-2.80349688322838e-05
-2.18776087117998e-05
-4.67091546361683e-05
-3.7725468363571e-05
-4.68298592955095e-06
-2.1853858896413e-05
-1.04418848083822e-05
-4.94671781544596e-05
-8.26176121656683e-06
-3.53034704056846e-05
-2.14540293590626e-05
-2.76364568902599e-05
-1.98592577253666e-05
-1.02060357698981e-05
-4.71424315893727e-05
-5.69118817359158e-05
-2.9297965751754e-05
-4.59765638432831e-05
-6.53862752700848e-05
-5.34308396465424e-05
-2.6306292508246e-05
-2.14271245990463e-05
-1.73981743122836e-05
-2.88662126082852e-05
-5.6885930510177e-05
-5.40460147604828e-05
-4.34612347238425e-05
-3.57732247444159e-05
-4.32807078518277e-05
-1.1137456783958e-05
-3.7324300522412e-05
-6.53740793373167e-05
-3.38816356627945e-05
-4.71852561666639e-05
-6.21571748475226e-05
-5.35511887073988e-05
-1.60676490561757e-05
-6.41152365472019e-05
-3.37115976296419e-05
-5.96672110135193e-05
-5.12948751570824e-05
-3.93956400722971e-05
-5.16808252043068e-05
-3.5376948010275e-05
1.92495132091634e-06
-4.29174690129189e-05
-3.1125105027082e-05
-7.58941948754541e-06
-2.27830285946078e-05
-3.80053649437121e-05
-4.15109407700778e-06
-2.15621954453393e-05
-1.15392887873992e-05
-4.4012598575133e-05
-4.35644559274023e-05
-4.82085618467193e-05
-2.35898081407931e-05
2.54235140468149e-06
9.10606894857909e-06
-2.14162905612929e-05
-5.68989822296449e-05
-2.69439712599483e-05
-1.03323081400593e-05
-3.39838495562623e-05
-2.46330289472799e-05
-1.41772478223192e-05
-2.69286149604826e-05
-1.67552626277897e-05
-4.87273288087062e-05
-1.79366815160124e-05
-4.52918529043365e-05
-1.42747838946447e-05
-5.51586535912743e-05
-6.22462893058385e-06
-1.05707800805115e-05
-2.83949880405442e-05
-2.96243229863022e-05
-3.15301845143824e-05
-3.46020586048763e-05
-3.98074820704113e-05
-5.45477319901318e-05
-4.25644314823289e-05
-3.44692451967633e-05
-2.23406207453416e-05
-3.50126853470248e-06
-3.1201796259886e-05
-3.78000962786139e-05
-5.71077593042739e-05
-3.46726446217542e-05
-4.03025549319058e-05
-1.99610686403284e-05
-2.48209420931899e-05
-5.14978808905463e-05
-2.20701581874064e-05
-4.82371842630543e-05
-3.1969614893121e-05
-5.08471688730611e-06
-1.5355488762799e-05
-3.97205673259844e-05
-7.07427115344062e-05
-3.31770630019247e-05
-2.11861919231128e-05
-2.66764072080092e-05
-6.06333659228162e-05
-1.71261197024466e-05
-2.53686979285481e-05
-3.73845240064923e-05
-7.76547630471749e-05
-1.96901391124692e-05
-1.28339487186517e-05
-2.63854899645551e-06
-7.15002086920414e-05
-5.12345424481808e-05
-5.27500838732388e-05
-2.74429416561158e-05
-6.73720376186904e-06
-4.61678180478261e-05
-3.80251762664807e-05
-7.01981609842958e-05
-4.34379602097415e-05
-3.64217761930288e-06
-5.42470280367001e-06
-2.22420686561309e-05
-4.11989003545777e-05
-4.35360742945431e-05
-6.72691945961678e-05
-3.1521040276211e-05
-4.24951202643821e-05
-4.14463819860073e-05
-1.42160363600424e-05
-3.63382498958687e-05
-1.86224583593957e-05
-4.9394988335469e-05
-4.13245599419641e-05
-1.36151528872318e-05
-4.82930302365478e-05
-5.98982069064534e-05
-2.91565513376892e-05
-3.29335479706771e-05
-3.53133594139752e-05
-1.31799064248806e-05
-5.07428546850444e-05
-5.46578961267175e-05
-6.33837139259215e-05
-4.98064776987584e-05
2.61759199740281e-06
-5.68097852615101e-05
-5.55811271804557e-05
-1.86556142901407e-05
-4.58179004350931e-05
-4.15987661086031e-05
-2.8379186159878e-05
-2.83043167293287e-05
-3.51599370716113e-05
-6.82509361243907e-05
-4.79609224778924e-05
-4.27781763370355e-06
-3.54684827529926e-05
-4.66013046863432e-05
-3.42706601674708e-05
-3.89637423792142e-05
-8.51580336788923e-06
-2.61939517773715e-05
-3.42687240983222e-05
-5.57157188443482e-05
-2.67499609011829e-05
-2.73587066593524e-05
1.67597819044226e-05
-3.5612389016308e-05
-7.1202392472628e-05
-3.0317126693755e-05
-2.84445097947498e-05
-5.37654400797893e-05
-1.80455480149269e-05
-5.26942426478901e-05
-6.25408668905861e-05
-2.67574466340326e-05
-5.7776970898397e-05
-6.73763749877857e-05
-5.22325872391539e-05
-5.68823073725361e-05
-3.90544237423149e-05
-1.90425568406217e-06
-8.67859235512362e-06
-4.74748557725199e-05
-2.2728861411794e-05
-4.23303084185495e-05
-4.3785537241836e-05
-5.8850311332023e-05
-3.87497481708375e-05
-3.42136531421953e-05
-4.83564258590131e-05
-4.84671499253636e-05
-2.17615883642922e-05
1.8934425435572e-05
-3.56768391018984e-05
-3.32255050489358e-05
-3.02650466008057e-05
-2.51442207439154e-05
-4.02714117948671e-06
-1.24478113509397e-05
-6.42206431887813e-05
-2.68227719086766e-05
-5.41638262967062e-05
-1.13604488775088e-05
-1.88479516063586e-05
-4.29820828008999e-05
-3.80146271854732e-05
-2.67062552762189e-05
-3.7167115778354e-05
-3.78302719826833e-05
-1.62670595768222e-05
-4.38984907037487e-05
-2.73041592197605e-05
-3.36513401754017e-05
-1.65421890843632e-05
-8.47870578935171e-05
-2.35057885889494e-05
-3.42532635546059e-05
-3.15454988333001e-05
-4.8239194907442e-05
-3.38233795472274e-05
5.40660984657876e-06
-5.27443944101241e-05
-2.91549107576781e-05
-3.68451079532556e-05
-6.75209506245942e-05
-2.87559234102299e-05
-4.94484632530793e-05
-7.98505919520475e-05
-2.23384998735358e-05
-3.68918635976732e-05
-6.99735617391003e-05
-4.50576954999059e-05
-3.08731864742412e-05
-3.1476978035126e-05
-6.2358858701184e-05
-2.551436025785e-05
-1.1668638606582e-05
-1.44938404543736e-05
-2.10523839068514e-05
-3.72217396594591e-05
-5.49957248229335e-05
-5.42388951760373e-05
-1.54419469046728e-05
-5.90276270770337e-05
2.69772901570919e-06
-3.85787782066231e-05
-3.57210948124872e-05
-5.09223440989724e-06
-3.66870586055114e-06
-5.39517178239192e-05
-3.03286165617935e-05
-3.58498247459021e-05
-2.83108632184939e-05
-6.78330284596784e-05
-3.47409506999153e-05
-4.37661075389842e-05
-3.79524075220218e-05
-1.94652470380736e-05
-2.40437269630768e-05
-6.34664689525372e-05
-1.66451429973595e-05
-3.22416900875072e-05
-4.21085477539883e-05
-3.1927204027038e-05
3.57661084251442e-06
-6.31926545072904e-05
-3.56950330310855e-05
-4.23453875112851e-05
-4.92662196360889e-05
-7.08494128349613e-05
-8.52596981967335e-06
-2.03566299091815e-05
-7.4196607204255e-05
-1.76370134425745e-05
-4.52883843515627e-05
-3.30280752473043e-05
-3.63659824827484e-05
-2.25418667973453e-05
-6.94573203793966e-05
-3.7705946226351e-05
-1.52351274319634e-05
-2.17345653611982e-05
-3.31859367347474e-05
-1.23547213419448e-05
-4.37782797608052e-05
4.01774580834403e-06
-5.01847101815659e-05
-4.94834491285542e-05
6.50598977128711e-06
1.5574852570192e-05
-4.10031640581744e-05
-2.34754026758079e-05
-8.81703319945361e-06
-3.94963622202784e-05
-3.0293919761656e-05
-8.45381357197607e-06
-5.95390991471616e-05
-2.14053646071108e-05
-5.29886582286162e-05
-5.62128082113037e-05
-1.71467588331738e-05
-3.768155359797e-05
-3.64641172798045e-05
-3.91771513058867e-05
-2.3192990471345e-05
-2.1489921724107e-05
-2.75635691627068e-05
-5.25375238443352e-05
-3.43625424993213e-05
-2.59937037111961e-05
-5.25853502542602e-05
-9.77213646567213e-06
-4.17406339352401e-05
-5.34350216336332e-05
-9.63108444987155e-06
-2.02262660463176e-06
3.86279740160787e-06
-2.05976138438761e-05
-4.35385894360726e-05
-3.90862250875411e-05
-1.85184566536623e-05
-4.54589753991099e-05
-1.57218195921828e-05
-4.03495622506974e-05
-5.14217520750616e-05
-1.7528458798724e-05
5.47475717544467e-06
-1.68463474050756e-05
-4.28150907221296e-05
-1.0293760447659e-05
-6.02905918472464e-05
-5.82559934698902e-05
-4.07822853067949e-05
-6.82517265257407e-05
-5.74879986409822e-05
-3.03059503637919e-05
-3.08402132265878e-05
-6.01910283949643e-05
-3.6157896057672e-05
-5.74230544245456e-05
-3.13992582763822e-05
4.21824912131724e-06
-0.000100663316637685
-1.57526276892772e-05
-1.6057026481637e-05
-5.62636931029136e-05
-7.65876855151267e-05
-6.57688826248629e-05
-4.88051230564512e-05
-2.02686231930077e-05
-4.22594225244826e-05
-1.42184927253862e-05
-4.0510876701724e-05
-5.73612740750249e-05
-2.73400383433183e-05
-3.48207722159136e-05
-7.18849769384401e-05
-1.65859342244487e-05
-1.33549279582557e-05
-1.10235770289747e-05
-4.75161253778338e-05
-5.17854203760644e-05
-1.00069509615303e-05
-5.30200235742066e-06
-2.70375045379657e-05
-3.63604297892495e-05
-4.54507176906034e-05
-1.65798946166936e-05
-6.11047861290229e-05
1.3513608113502e-05
-3.75988878612286e-05
-8.42472017883989e-06
-1.52701490893964e-05
-2.70221609358645e-05
-2.35927448024417e-05
-5.36848615444159e-05
-3.91063080671648e-05
-2.65997995188162e-05
-3.37422025489319e-05
-3.80122461149192e-05
-1.31732313502833e-05
-4.72735411398914e-05
-1.66795664118418e-05
-3.75106229158588e-05
-2.73276828390542e-05
-4.61896018173348e-05
-2.464086141191e-05
-2.53060358796843e-05
-1.57622447210989e-05
-4.34308460144462e-05
-3.05249609399104e-05
-4.99942028736441e-05
-3.8726246385032e-05
-3.30444641591819e-05
-6.08346384550666e-05
-3.4639662108887e-05
-6.20603709002538e-05
-2.49590589553666e-05
-5.06034206095891e-05
-5.39357761717568e-05
-3.83001342587858e-05
-2.15002322786226e-05
-5.17860101768636e-05
-5.73245999509405e-05
-3.90263797667975e-05
-1.93243925302432e-05
-4.67273080727248e-05
-2.33555478443103e-05
-5.05013550819486e-05
-3.25590925153957e-06
-3.33710933142031e-05
-3.48194548680015e-05
-2.55359231973943e-05
-3.80163199618932e-05
1.54214321935809e-06
-2.65476556937288e-05
-5.07594315763431e-05
-1.29972447960243e-05
-2.76858422996581e-05
-4.93339891794759e-06
-3.41938543676643e-05
-3.1819552621243e-05
-3.17921451481573e-05
-1.96462004423333e-05
-7.20782701695797e-05
-9.84712808056818e-06
-2.41811650089054e-05
-5.02664743993478e-05
-5.91712182675246e-05
-6.3365195776511e-06
-2.37898618468801e-05
-3.97760506039965e-05
-2.72125343838668e-05
-3.72472898206932e-05
-1.64100300047563e-05
-3.53605162709443e-05
-5.7469493798245e-05
-3.4428687732876e-05
-1.77531686236902e-05
-3.1946455211094e-05
-2.253145476502e-05
-7.26889990285892e-05
-5.75520464579475e-05
-3.51879081775512e-05
-6.30040805949578e-05
-4.58732831051088e-05
-2.30725079673919e-05
-4.61178263298409e-05
-5.28148394347798e-05
-2.7137149597949e-05
-7.03322324702199e-05
-2.11469495071962e-05
-4.9266786545206e-05
-2.49660087461021e-05
-2.45334631929354e-05
-7.57147755989961e-05
-2.61089980781658e-05
-2.62715874729072e-05
-7.42354676317163e-05
-4.30966084774796e-05
1.08197335519894e-05
-1.74923993585946e-05
-2.78095713156701e-05
-4.27405271473007e-05
-3.75495885482443e-05
-4.85505589736236e-05
-3.30022105402259e-05
-6.10042885257328e-05
-4.52424206236467e-05
-4.81264683825721e-05
-2.93149148481084e-05
-6.13464671136021e-05
-4.82694115481566e-05
-6.25532904215644e-05
-3.31101013312697e-05
-1.21239246801503e-05
-4.80265929606959e-05
-2.06601035302152e-05
-2.25637635517665e-05
-2.74976258690831e-05
-3.92463456215069e-05
-3.50421059033648e-05
-3.50213185126091e-05
-5.51975601449501e-05
-5.99844966837714e-05
-2.97843332743349e-05
-3.02457420553843e-05
-3.62696207034423e-05
-3.84088320400343e-05
-3.07083947972983e-05
-3.39463714143572e-05
-4.7824343058682e-05
-7.41185098305032e-05
-2.46245977479495e-05
-4.86411655011469e-05
-5.02542262135546e-05
-3.65195777696294e-05
-4.78073834503087e-05
-2.6655736489968e-05
-3.93840198249568e-05
-4.39202806229767e-05
-2.63731316455163e-05
-5.23879334235545e-05
-4.50525536122854e-05
-5.92310585813791e-05
-2.63323697355819e-05
8.43803941444305e-07
-9.8406728256973e-07
-2.40117328653163e-05
-2.90903184464996e-05
-2.83618880711927e-05
-3.78077947738508e-05
-1.26246699312845e-05
-9.8164016475289e-06
-2.03024253493739e-05
-3.90246815137935e-05
-2.386075003795e-05
-4.37798168715554e-05
-4.65190886499668e-05
-4.08878734652779e-05
-5.88909305722495e-05
-1.13487286138116e-05
-2.92986795292959e-05
-3.549487688143e-05
-3.30731294911906e-05
-2.38357966461198e-05
-1.68813211640982e-05
-1.13047008134236e-05
6.6987118284028e-07
-4.90663710931471e-05
-3.93097038737212e-05
-2.71921962752806e-05
-3.39543464845547e-05
-4.01721317449022e-05
-9.25357130196614e-05
-1.10868343440249e-05
-5.96986983988686e-05
-4.76923778101794e-05
-3.22006556675886e-05
-4.91905539966473e-05
-6.88527883060334e-06
-3.08428023645688e-05
-3.51705518937636e-05
-2.66830388363176e-05
-4.43941604062755e-05
-5.64544376771339e-05
-9.82912797643437e-06
-4.0852525654248e-05
-1.1876498526988e-05
-2.01568531076277e-05
-2.00209239468743e-05
-7.10613009999611e-05
-4.25675974640165e-05
-1.17366468053093e-05
-2.4758390077799e-05
-6.48247629550853e-05
-4.27531610509973e-05
-4.40052819958981e-05
-3.70935633068216e-05
-5.14331239608507e-05
-4.53779769514981e-05
-5.65582039627289e-05
-1.91240129257841e-05
-3.83649649774927e-05
-3.30836832368396e-05
-4.91432467063371e-05
-2.00150347532036e-05
-4.82179646202777e-05
-3.4545515023249e-05
-3.47668765869958e-05
-2.4772544205344e-05
-2.8566955299722e-05
-7.56337666475498e-06
-5.96867417803927e-05
-8.08076320639318e-06
-2.35781150983392e-05
-7.21123602753467e-05
-5.03425964486057e-05
-5.08998321090097e-05
-4.04217270258379e-05
-3.60164462388283e-05
-3.88123713606109e-05
-1.0557669111591e-05
-4.144346308766e-05
-4.81846971973138e-05
-4.13324963398161e-05
-1.40537530588177e-05
-2.68426277518867e-06
-4.42568214882477e-05
-1.91612263086897e-05
-4.14036337531242e-05
-3.11703484785474e-05
-1.30589877478298e-05
-1.77750721723483e-05
-1.97845299512055e-06
-3.55982856509306e-05
-2.73680054529982e-05
-4.93169114593827e-05
-5.08966073460265e-05
-4.74218305747809e-05
-8.10804643650957e-05
-1.42137323368099e-05
-7.01677077870761e-05
-1.0396349178287e-05
-3.66338892261769e-05
-4.16404926585783e-05
-3.07065376265661e-05
-2.43167170747407e-05
-3.37769434195555e-05
-3.0820497230939e-05
-3.27995686508353e-05
-5.35615038325165e-05
-4.63397976134482e-05
-2.30458965618775e-05
-4.93081154269958e-06
-5.00318512527835e-05
-2.69215974298374e-05
-2.29929356731753e-05
-1.21420961638233e-05
-5.03409545988604e-06
-2.88363759137486e-05
-1.78726222848548e-05
-7.57653172924358e-06
-2.09246519650649e-05
-1.6710032737262e-06
-5.41319546627168e-05
-2.8907403421498e-05
-3.26000669702857e-05
-2.5568187220732e-05
-2.78886412054498e-05
-6.07218131448052e-05
-1.12776012980318e-05
-5.4058752095287e-05
-6.76611788606139e-05
-7.94076819538906e-05
-4.32976956001208e-05
-1.39314607242608e-05
-6.60703246012584e-05
-3.21600864532858e-05
-5.38388386248393e-05
-6.16207330799422e-05
-7.07613615837812e-05
-3.12481517533135e-05
-4.31365769836936e-05
-4.95681524035246e-05
-2.00180849093918e-05
-1.53782584714907e-05
-6.93839409077718e-05
-3.11390608047728e-05
-3.49926155158867e-05
-6.51388578561776e-05
-3.68619274102888e-05
-1.6527038897259e-05
-1.96488439200357e-05
-6.08127867861429e-05
-3.43227600629305e-05
-5.62972696511611e-05
-3.74085558800197e-05
-1.01112374970392e-05
-2.42948652195599e-05
-5.50204717704095e-05
-5.59193461115607e-05
-2.61795091836031e-05
-3.841891241242e-05
-4.06585283286123e-05
-3.2330400091867e-05
-1.95074434758799e-05
-6.83655647401858e-05
-1.40333068159612e-06
-2.01646279736831e-05
-2.10475257974058e-05
-2.27786066372694e-05
-3.9882634373262e-05
-2.15388666987208e-05
-3.42185639531435e-05
-2.56016513156501e-05
-1.47732500162738e-05
-4.76867990364375e-05
-2.33895670577715e-05
-3.54510868823154e-05
-4.33553759010387e-05
-3.08596327791902e-05
-4.32903085986409e-06
-3.89766000328619e-05
-1.97533893710551e-05
-3.39480125952872e-05
-3.18612502358012e-05
-4.21655042752556e-05
-2.21529765872132e-05
-3.76322044475344e-05
-6.46216601816306e-05
-4.74634142780182e-05
-6.6193111842656e-05
-2.92235691519112e-05
-4.75379943243797e-05
-9.27376510310387e-06
3.38996803732176e-07
-4.1449130359467e-05
-2.66815882977918e-05
-1.58581512175629e-05
-2.39012486878517e-05
-3.52329527932064e-05
-5.30611042873134e-05
-7.99697860022549e-05
-1.06479795094909e-05
-7.959187666119e-05
-1.71611224176424e-05
-8.16161318659604e-06
-4.82489780297286e-05
-1.54533493503405e-05
-3.93186176289553e-05
-4.52063310782333e-05
-1.90977775447716e-05
-2.08771923448867e-05
-4.74254672490447e-05
-3.80474131509071e-05
-8.12705623056745e-06
-3.8790891036543e-05
-5.43950512587244e-05
-2.33319968632292e-05
-3.68713051647133e-05
-3.9453379986332e-05
-2.93150725352559e-05
-3.75488514563643e-05
-2.45194941822087e-05
-4.68466003934394e-05
-2.44405257428073e-05
-1.57654996920676e-05
-5.60059956647461e-05
-2.44108077757539e-05
-3.18226643199387e-05
-4.3536152974024e-05
-6.62461227989678e-06
-5.76097114166734e-05
-6.37743094155532e-05
-3.34900572463672e-06
-5.38838595388233e-05
-4.96996041329571e-06
-3.90993333052805e-05
-2.30789130622981e-05
-3.45432448854853e-05
-1.43981989805083e-05
-2.93725062017737e-05
-2.37438000635642e-05
-2.98020713049792e-05
-8.17991259339313e-05
-2.30704092983974e-05
-3.94900413421822e-05
-3.48938776732362e-05
-4.50168843343116e-05
-4.2292736074184e-05
-3.59926949220318e-05
-5.79300527788662e-05
-3.75331492277727e-05
-3.45725795578768e-05
-1.27008702628362e-05
-2.11328682492012e-05
-4.06401457567136e-05
-2.02415586693541e-05
-5.51256198249216e-05
-7.56080790612312e-05
-2.2438442655027e-05
-2.17060522360777e-05
-2.33281459748591e-05
-2.74116215918926e-05
-5.81344474608144e-05
-2.60836595167602e-05
-3.59810056481788e-05
-3.16013378642518e-05
-3.11223867562865e-05
-3.49475905756714e-05
-2.24469473589248e-05
-5.91305645622164e-05
-2.87080038405905e-05
-1.84920810429517e-05
-6.3980307823941e-05
-3.61250552954006e-05
-4.8007535534324e-05
-2.67990389818631e-05
-3.30887059378181e-05
-3.62939817957542e-05
-7.74707823964347e-05
-5.17205068395557e-05
-4.87960147978181e-05
-2.32162701084503e-05
-2.80659532558552e-05
-4.30818711592918e-05
-3.34239751721591e-05
-6.66047274246819e-05
-5.60068210088378e-05
-1.46546809327219e-05
3.10387531041362e-06
-2.44209693986333e-05
-1.791620566143e-05
-4.12362271888067e-05
-3.45010763559405e-05
1.11909158100145e-06
-1.81612204889226e-05
-4.59671208152203e-06
-5.65637706766192e-06
-2.26955769150161e-05
-3.88890368891994e-05
-3.33923484045905e-05
-3.00464369453065e-05
-1.69753444669366e-05
3.72435884564726e-06
-4.6442852564483e-05
-3.37027354313245e-05
-3.02385189555106e-05
-5.91744923211523e-05
-3.11373287587833e-05
-4.74337668591913e-05
-1.30941398658574e-05
-1.24529231587314e-05
-4.21667212187884e-05
-4.62335567864595e-05
-1.3419689359715e-05
-4.08446058271232e-05
-6.05998259073569e-05
-3.37251631606206e-05
-1.05896975950333e-05
-2.91879647636398e-05
-2.73033872941755e-05
-7.72896361136753e-05
-4.3012351692224e-05
-4.59912905305153e-05
-1.87057998070966e-05
-2.86746669801736e-05
-3.45873046620134e-05
-1.74212947991896e-05
-4.13679871523835e-05
-5.98202982024171e-05
-3.40462733042359e-05
-2.72322319104798e-05
-4.98813743719219e-05
-3.07252852614989e-05
-2.18015728077451e-05
-4.92801114841616e-05
-2.23351749602531e-05
-3.68240452716833e-05
-2.45966802364601e-05
-4.49198071082869e-05
-2.89606020373411e-05
-4.31447483254279e-05
-3.47914310456511e-05
-4.08496592096527e-05
-6.44205265788571e-05
-5.5232329551757e-05
-2.65080441360916e-05
-5.52312829426246e-05
-3.31406839802261e-05
-1.1176522649261e-05
-3.37268389545094e-05
-5.53395995014772e-05
-1.40143777617361e-05
-4.93840990022845e-05
8.25773673785634e-07
-3.13129301724519e-05
-7.10001853473386e-05
4.8836236100588e-06
-6.50277056004195e-05
-1.68567017482611e-05
-4.20201843405513e-05
-3.81318951955214e-05
-1.67197440049202e-05
-1.69004033855019e-05
-1.88058921665573e-05
-1.77444288785027e-05
-7.46031790625464e-05
-4.1316471361644e-05
-5.95274844848723e-05
-6.40944058154498e-05
-2.11031203035097e-05
-5.2699206682359e-07
-1.92190084309283e-05
-2.79267060809123e-05
-7.58347313074225e-05
-1.74345061370812e-05
-3.30503552634983e-05
-2.66923050950929e-05
-5.62607724364363e-05
-5.94609669087883e-05
-6.98414241135775e-05
-4.3199985831676e-05
-1.93889578951738e-05
2.25817554094223e-05
-1.5947448050724e-05
-8.39688024096352e-06
-5.66735998074545e-05
-4.55657613524996e-05
-4.29755887689583e-05
-6.61701268860632e-05
-3.22315783962843e-05
-1.48410650262651e-05
4.16048081975753e-06
-1.71877650107756e-05
-2.92750086912805e-05
-4.72946402438458e-05
-3.7034688936899e-05
-4.38564623895335e-05
-7.08433469951575e-05
-3.92028673473578e-05
-4.67944969415941e-05
-1.94600254526616e-06
-4.39030930614874e-05
-3.85330111437253e-05
-3.01926777710187e-05
-4.75786401989441e-05
-3.07343733800758e-05
-2.32937408002444e-05
-4.95251492059865e-05
-4.57504363553141e-05
-4.22095917924481e-05
-4.66664605840806e-05
-1.94029652591045e-05
-2.59148326115382e-05
-2.06304737313127e-05
-2.68771237209073e-05
-5.74730330809903e-05
-3.87015656600422e-05
3.36278793495157e-06
-2.29701767984586e-05
-6.48371588442081e-05
-3.15486255179592e-05
-2.34232738064161e-05
-2.90015222605623e-05
-2.97710950650992e-05
-4.64121682335315e-05
-3.82947998064034e-05
-5.17150217018622e-05
-2.04058899741559e-05
-3.78679249548975e-06
-2.18643898716795e-05
-3.6780430464084e-05
-3.71082385965483e-05
-2.13945098896912e-05
-1.05582188740602e-05
5.79150987057454e-07
-3.80004965049469e-05
-4.84291171304916e-05
-2.83545650776198e-05
-4.88464962958728e-05
-2.48876300701442e-05
-1.64137854826703e-05
-3.47424075845755e-05
-5.16819543576305e-05
-2.55702633004873e-05
-8.13570486516584e-06
-2.91846075573873e-05
-3.91476608077123e-05
-3.50546841815135e-05
-1.22600850245971e-05
-4.09721482322476e-05
-3.03737233213367e-05
-5.83170299419973e-05
-3.78948672840137e-05
-4.65566629466261e-05
-6.82196586340269e-05
-5.44444916406408e-06
-2.01932465556451e-05
-4.13522972349328e-05
-2.39638474443732e-05
-5.9920325010464e-05
-3.50002758149313e-05
-2.779808023988e-05
-7.05223590924667e-05
-2.56750324411542e-05
8.78037158576713e-06
-5.81899899795941e-05
-7.95186235637348e-05
-2.08315663901584e-05
-7.35191213276867e-07
-6.30647655868909e-05
-6.50172791872831e-05
-3.09414759751898e-05
-1.20598706026997e-05
-8.12917779009175e-06
-1.126859769247e-05
-3.18787983607452e-05
-5.97679533364483e-05
-5.31136452224027e-05
-1.76804533766682e-05
-4.01846804991311e-05
-5.28019298375102e-05
-2.60509046485133e-05
-2.28754484000549e-05
-2.52612148895402e-05
-1.99905562566346e-05
-3.74926898225462e-05
-3.5259897889649e-05
-3.50420569072633e-05
-1.32447375010502e-05
-2.38064242316591e-05
-2.09164127833018e-05
-8.00947709428308e-06
-5.85437627676747e-05
-3.56789919521732e-05
-1.37965275448144e-05
-1.4173639746588e-05
-2.47396130901155e-05
-5.54420142962146e-05
-4.56411347280886e-05
-2.44723172639166e-05
-3.89039969206656e-05
-4.29606529602136e-05
-5.51313584128809e-05
-3.18500609395221e-05
-3.7201495292293e-05
-2.65043310258023e-06
-1.30273638487894e-05
4.62218458517838e-06
-5.56720747608842e-05
-3.33071384531959e-05
-1.0200641449534e-05
-6.52972084373955e-05
-3.33685207426789e-05
-8.71980356940245e-05
-2.70026826645159e-05
-3.51904843948536e-05
-5.6989251825324e-05
-3.33719793359336e-05
-3.98283560611671e-05
-3.01185942232208e-05
-3.69988370369317e-05
-2.5374033359022e-05
-6.82483377051706e-05
-1.65765544121442e-05
-3.85447712315607e-05
-3.21517648620666e-05
-4.29115606999986e-05
-2.55508864953799e-05
-3.30603577876323e-05
-3.09367485979202e-05
-3.31826735710963e-05
-4.92741267130476e-05
-4.10362566389406e-05
-2.27222372958446e-05
-3.67803676426035e-05
-3.49743310771106e-05
-3.69570569988088e-05
-4.43291138447057e-05
-4.76389151352299e-05
-3.70850609668805e-05
-2.13277374399926e-05
-3.32449753731604e-05
-3.81166827414683e-05
-9.96745157026931e-06
-2.74012865314034e-05
2.63907457632358e-06
-4.01319221352595e-05
-1.6302887053865e-05
-5.01183434625181e-05
-3.77058095397332e-05
-5.61416439644381e-05
-2.96644609217733e-05
-2.08791611647536e-05
-8.89185051716218e-06
-2.5381912606272e-05
-5.06847640799733e-05
-1.38874312065504e-05
-4.62668584473317e-05
-3.30615810416355e-05
-3.90688889556165e-05
-2.39483375059903e-05
-1.2017285548884e-05
-3.79250548499508e-05
-5.75191975375554e-05
-2.74530421422353e-05
-8.14503815473325e-05
-4.46167958341921e-05
-3.77134845990741e-05
-4.77631185593482e-05
-1.20332300571702e-05
-1.45815000790638e-05
-1.33786584911174e-05
-2.18049094428401e-05
-5.09283746246896e-06
-3.53223608844216e-05
-1.48125069819685e-05
-2.66175759430943e-05
-4.37746851097178e-05
-4.48961850242192e-05
-2.71463154384726e-05
-4.5079344859679e-05
-1.97843812869617e-05
-1.11362700909259e-05
-4.22620368207654e-05
-2.26031117167733e-05
-5.66296676534864e-05
-1.68298820016974e-05
-3.3898899966716e-05
-1.1163400423375e-06
-3.93010490215857e-05
-3.58769151069351e-05
-3.86073631314094e-05
-4.11126482833e-05
-1.53301407272326e-05
-4.9616660658481e-06
-4.84219192449448e-05
-2.09703948402402e-05
-4.42539229887645e-05
-3.26296458883522e-05
-7.43744955344357e-06
-1.95747017554255e-05
-4.67133697928696e-05
-3.15479432897087e-05
-3.12033164461552e-05
-4.93415376458152e-05
-3.1733408772076e-05
-9.91768120940836e-06
-6.02871245739543e-05
-1.54494166593294e-06
-5.40405192497089e-05
-4.34542218001788e-05
-5.45119961493838e-05
-1.53108190739584e-05
-2.51774070613504e-05
-5.34894739492243e-05
-1.0048254980607e-05
-8.44850079304312e-06
-8.61501579552488e-05
-5.42654549242926e-05
1.23316339011371e-05
-5.38701481157371e-05
-5.33677248024214e-05
-1.11592793746344e-05
-1.7025765097653e-05
-5.76581830268352e-05
-5.95088034506581e-05
-1.2102604472011e-05
-5.64305625101489e-05
-5.171516000929e-05
-7.05865665393236e-05
-4.61741780813323e-05
-3.73764416197095e-05
-8.60792870685755e-07
-4.38388342440978e-05
-5.14505209832012e-05
-4.83243438206698e-05
-1.10367893082938e-05
-3.02455425140472e-05
-4.26117667549233e-05
-2.97028266999151e-05
-3.53849365931387e-05
-3.9017012350897e-05
-3.69513936493491e-05
-7.46095799601223e-06
-3.00167256062946e-05
-5.99107618560405e-05
-9.22735741275306e-06
-7.63883335665786e-05
-3.51329472409888e-05
-4.42745644952869e-05
-4.46583044095453e-05
-4.26783079609458e-06
-3.36611089296404e-05
-3.03890315059696e-05
-1.98349376984834e-05
-2.62211545018477e-05
4.52531384534092e-06
8.9016668998236e-07
-2.69348555911127e-05
-3.44966142437702e-05
-6.29282938327698e-05
-1.79882952665778e-05
-3.03601858932925e-05
-6.18204080079856e-05
-7.42149202514361e-05
-4.20682817762155e-05
-3.57641175181644e-05
-2.32602589771044e-05
-1.46951165191228e-05
-6.87574961852717e-05
-4.16422929330512e-05
-3.94976294524341e-05
-1.4368003908896e-05
-4.45475592784762e-05
-6.31991495293299e-05
-1.65018675318517e-05
-6.11080138184419e-05
2.06339513404415e-08
-1.98175406318906e-05
-5.10117526587938e-05
-2.18055387563336e-05
-6.05605430650829e-05
-3.06754658904877e-05
-3.34187357171206e-05
-4.82098917093359e-05
-1.16515619869642e-05
-1.86147678805717e-05
-7.41792902812354e-05
-4.02932556993741e-05
-5.6401169064149e-05
-2.82036556392828e-05
-2.67087644722176e-05
-3.92407167852823e-05
-4.03500880226281e-05
-1.58282418590519e-05
-4.0495411825585e-05
-4.15859718512604e-05
-3.34550485061939e-05
-7.02400235737584e-05
-3.81481437303259e-05
-1.80962071102305e-05
-4.01245558546137e-05
3.97884134003013e-06
-6.45122400706348e-05
-5.65105753220097e-05
-4.88425785096952e-05
-2.92485596196188e-05
-2.5788042363982e-05
-3.4904052947684e-05
-5.64664374170776e-05
-3.93630254038624e-05
-2.28920554681847e-06
-1.61905760705882e-05
-2.64680312600574e-05
-1.99543639776637e-05
-5.397851088484e-05
-1.39544781937413e-05
-1.41855728742813e-05
-3.7117678643609e-05
-4.49834760477798e-05
-8.81182823497878e-05
-4.95809398873199e-05
-2.61038314052311e-05
-3.13377614997562e-05
-1.73715559697176e-05
-5.26787373984558e-05
-2.70191756389114e-05
-4.52368735203874e-05
-7.64014482446604e-05
-3.24911242867661e-05
-8.38158198918566e-07
-1.8179193437996e-05
-2.90185513048122e-05
-4.23415540262368e-05
-4.45814141126259e-05
-3.1791869139767e-05
-4.45536948055173e-05
-2.45812570339977e-05
-7.03323682887563e-06
-5.96705920146044e-05
-3.05107679424703e-05
-3.66616065635946e-05
7.43215444893133e-06
-2.90898228667609e-05
-5.08768209210903e-05
5.11147702092245e-07
-3.25668005478664e-05
-2.61437340839137e-05
-3.37042457780768e-05
-5.22886620014332e-05
-1.3785661047524e-05
-2.61099399999264e-05
-2.64109416439177e-05
-1.42573704349111e-05
-3.15493812301485e-05
-1.30498751855108e-05
-4.12331308383491e-05
-3.83268217978037e-05
-3.49164653338123e-05
-7.01263855824864e-05
-4.29170935275562e-05
-5.19759636599686e-05
-1.64287047871567e-05
-6.55618219281007e-05
-5.87972411040525e-05
6.21126662150424e-06
-3.22480798063129e-05
-2.14738381474561e-05
-1.25893997150369e-06
-1.5787433534378e-05
-3.46083852062777e-05
-3.58170609609532e-05
-3.39026680512289e-05
-8.07694965027776e-06
-1.38107958614545e-05
-6.44307610586334e-05
-5.52201877786019e-05
-7.77229540665162e-06
-4.74216132212746e-05
-3.01805169652934e-05
-4.49296075090418e-05
-4.67231231629002e-05
-3.67654411529752e-05
-6.57904566612316e-05
-4.46721222350321e-05
-4.48786239870098e-05
-4.48134501359026e-05
-1.6031659772635e-05
-6.33537985658054e-05
-8.66542641046467e-05
-5.85900241547526e-05
-4.8894115157512e-05
-3.6739752385092e-05
-4.76437808936716e-05
-2.5461894827619e-05
-3.61634927931332e-05
-3.07096061312917e-05
-4.58087826729943e-05
-5.85551339919506e-05
-2.5448523748858e-05
-2.77954204348014e-05
-4.44291860508855e-05
-5.84876421278609e-05
-4.50965153774692e-05
-3.78354163850142e-05
-5.4012652520602e-05
-4.17503849915742e-05
-3.01424620134464e-05
-4.27831581352926e-05
-4.0900621254444e-05
-1.0473872851915e-05
-4.81511051385064e-05
-3.04724581753247e-05
-3.39621046735356e-05
-2.20231743145957e-05
-1.69909152360137e-06
-5.03866802348901e-05
-2.16836651747301e-05
-6.71752205795722e-05
-5.04231717287417e-05
-2.66984835779602e-05
-4.33733698408684e-05
-6.25322773000785e-06
-1.87268863786999e-05
-1.35851942331794e-05
-2.94518836087802e-05
-5.79835583423075e-05
-3.5864320762014e-05
-1.04131102596373e-05
-6.70392645763645e-05
-2.31615961281404e-05
7.27543946635148e-06
-2.52553402378346e-05
-7.89274252071488e-05
-2.58937256199617e-05
-1.65244746029035e-05
-3.86559834957835e-05
-2.57655471502775e-05
-3.09732304413693e-05
-1.74904949616392e-05
-4.9173354507783e-05
-2.68435326548578e-05
-3.04050524547591e-05
-3.70945853145399e-05
-3.49303840472877e-05
-1.2820887881276e-05
-1.75436576022067e-05
-1.51579071050743e-05
-9.17884058067835e-06
-4.02972313841638e-05
-5.56438084107974e-05
-4.11085800341425e-05
-1.6442404081867e-05
-3.41606660899751e-05
-1.54024545541416e-05
9.31856788632783e-07
-5.69522899214812e-05
-6.94986785410921e-05
-4.70127799773436e-05
-7.225053994161e-06
-5.71731110397239e-05
-1.6545630662501e-05
-3.78199906294332e-05
-6.13398060785429e-05
-4.11167298936691e-05
-3.4201303741927e-05
-1.0798487131099e-05
-2.09138705994462e-05
-6.91765056619503e-05
-3.18538707547218e-05
-3.79266539286605e-05
-5.92443840729549e-05
-1.98804424036733e-05
-3.53205561932407e-05
-3.15953152568903e-05
-3.11341381163078e-05
-4.39610226549518e-05
-4.0608981172149e-05
-6.16619836433009e-06
-3.4987734533478e-05
-2.50271149586063e-05
-6.45537923876435e-06
-8.44168325532491e-05
-3.82843668627062e-05
-4.29496864298379e-05
-4.339436376547e-05
-6.382160191379e-05
-3.00923289815555e-05
-3.25768466763658e-05
-5.29830505769526e-05
-2.1252552031115e-05
-4.17192807195747e-05
-5.12662738632107e-05
-2.90671326491025e-05
-4.30183013041485e-05
-3.81440289803307e-05
-2.8143118779436e-05
-6.06632437972326e-05
-5.98074239239809e-05
-3.85278098536881e-05
-3.89448634191276e-05
-4.05122671989507e-05
-4.12172626931735e-05
-6.13087257061141e-05
-3.37163934366071e-05
-1.81910822556779e-05
-5.56252411029712e-05
-3.43766638530591e-05
-5.388249876535e-05
-2.79475339980396e-05
-5.64888495387258e-05
-5.02878442763891e-05
-4.98284287461693e-05
-3.53538211240036e-05
-8.4868603442913e-06
-3.60641382625404e-05
-3.52542702141549e-05
-1.32412692731238e-05
-8.2463532881934e-05
-1.962298849472e-05
-2.21760357670553e-05
-1.84358125955495e-05
-4.62175998274509e-05
-2.84506280047247e-05
-2.4904602694151e-05
-2.62487462487751e-06
-5.72484581738133e-05
-1.0704783174433e-05
-1.55513106293263e-05
-5.19802787313107e-05
-3.42771514035483e-05
-1.97154312281637e-05
-1.5135528717072e-05
-6.65410900349052e-06
-4.09337564386598e-05
-3.15227270526699e-05
-2.35481798557876e-05
-4.91906054184843e-05
-1.12851225496115e-05
-1.34412626373522e-05
-3.62257610786644e-05
-3.86621947070771e-05
-6.72035618720821e-05
-3.60436109712456e-05
-5.42543356399151e-05
-4.73082840649937e-06
-3.92061079522651e-05
-7.01954870609057e-05
-2.15906154811264e-05
-4.16432156535971e-05
-1.75718930145017e-05
-1.81809259836757e-05
-4.45050841584823e-05
-4.26326431720605e-05
-2.28511134763025e-05
-2.55188657760724e-05
-2.99856498294734e-05
-2.75125646503213e-05
-2.81084264851082e-05
-3.18795927186127e-05
-4.07557385436896e-05
-2.2785109698458e-05
-5.10214198553947e-05
-2.88692413032394e-05
-4.06516989462868e-05
-5.73720471780207e-05
-2.36780276713461e-05
-2.76029199137529e-05
-2.73874751526198e-05
-6.48987276656637e-05
-5.14295603525167e-05
-1.56104305822893e-05
-5.48225712912425e-05
6.92337759000957e-09
-4.3165040305825e-05
-1.49132932202587e-05
-1.85279119843019e-05
-3.44723844531867e-05
-2.00373568377342e-05
-4.55288161700552e-05
-4.5129535424323e-05
-1.63625421007844e-05
-3.20552971670878e-05
-6.72738392138092e-05
-3.04556482461203e-05
-3.94992476314983e-05
-4.26738914234193e-05
-5.43133706765692e-06
-7.46907659837983e-05
-7.34914490079011e-05
-1.54517595944428e-05
-2.33703136049149e-05
-5.55943137795163e-05
-4.41903577598826e-05
1.25699829004837e-05
-5.46160866639454e-05
-4.08547240525011e-05
-6.59035107075553e-05
-7.63005099580348e-06
-3.23892831831828e-05
-1.15239585645207e-05
-2.8889917348293e-05
3.55742555175218e-06
-3.50315247530409e-05
-3.11002203941971e-05
-7.62450345005172e-05
-4.9547541511208e-06
-5.06547973740393e-05
-1.1772493483802e-05
-1.86249125010564e-06
-1.34304961576367e-05
-2.11988930542761e-05
-3.81959207736643e-05
-3.46729798329165e-05
-3.45902675516315e-05
-4.56360770825218e-05
-2.05861230583582e-05
-2.96081495390245e-05
-3.2183897854347e-05
-4.54961547543826e-05
-1.16129745413073e-08
-3.4322072071795e-06
1.04073206965533e-05
-4.24814487908368e-05
-5.06011664106782e-05
-5.10898218174895e-05
-2.22713427153296e-05
-3.02612119469982e-05
-4.7710492553192e-05
-2.1781626172127e-05
-1.69525378696084e-05
-6.89915835570749e-05
-3.33698610492424e-05
-3.86714989055115e-05
-3.10301133387613e-05
-4.91070277287523e-05
-4.19878260787223e-05
-3.3434111550168e-05
-3.67647526452378e-05
-3.85817007443034e-05
-1.8331422599533e-05
-3.76179372398254e-05
-6.89873705931172e-05
-5.58264653825104e-05
-5.90474532269125e-05
-4.77058047537926e-05
-7.48329310943029e-05
-4.44740188826643e-05
-5.43191793330776e-05
-2.7119285753747e-05
-3.19992699469239e-05
-1.99496901319034e-05
-1.97823272802533e-06
-2.80266955574448e-05
-5.05497135853519e-05
-4.73138024915356e-05
-5.05922172880818e-05
-6.95032362525189e-06
-1.20339833833779e-05
-5.05811513523832e-05
-6.94253011698232e-05
-1.04477592172647e-05
-4.22887172868593e-05
-1.64000604507714e-06
-2.43831705103634e-05
-2.03691231848439e-05
-2.87084574937188e-05
-5.84707993827342e-05
-6.46020531052214e-05
-3.36038331251662e-05
-5.80660611217593e-05
-2.50824740565e-05
-2.97604594090025e-05
-5.79383103537763e-05
-2.53537660648575e-05
-1.56658393233278e-05
-2.65766663739229e-05
-3.56050896334201e-05
-2.66009263979961e-05
-3.68622442028019e-05
-1.11504298091608e-05
-3.60529901545655e-05
-3.61516181094023e-05
-5.82056400413947e-05
-2.88984657247807e-05
-3.18597149989305e-05
-1.68761215599909e-05
7.85647247277424e-06
-5.55925924427627e-05
-5.28225452018828e-05
-2.13832321336148e-06
-1.41523471795136e-05
-3.16564037964062e-05
-3.88903165331076e-05
-3.64688381952859e-05
-4.69198633917157e-05
-9.70105283055248e-06
-4.20418552352883e-05
-5.52414577628704e-05
-5.01898456315744e-05
-2.26655026445129e-05
-3.02086874712097e-05
-3.8017466872435e-05
-3.01040283928095e-05
-3.73558450637978e-05
8.68675050451219e-06
-2.99225676514754e-05
-5.742004105244e-05
-3.48069852044888e-05
-5.17851754680372e-05
-2.19997445709366e-05
-3.52708588719168e-05
-4.93345954508109e-05
-3.71646318868711e-05
-5.30329106634823e-05
4.78056962883927e-06
-5.02392272581194e-05
-3.65148140812975e-05
-4.64506088081395e-05
-6.57234087033433e-05
-2.84230153015768e-05
-2.76600707761595e-05
-3.32265385117929e-05
-5.4995997333562e-05
-7.44053767649664e-05
-5.53922612865221e-06
-2.27115696150026e-05
-7.18981285488256e-05
-4.3964360018307e-05
-5.06809866134624e-05
-4.05824110601241e-05
-2.23354642684574e-05
-1.80169034762257e-05
-3.26361181007242e-05
-2.57559649949922e-05
-5.83548326827743e-05
-5.9086515642187e-05
1.28325644029252e-05
-5.79572687788386e-05
-4.46829918006344e-05
-2.47147145585891e-05
-5.23484703258488e-05
-5.2125046106418e-06
-5.2158988684408e-05
-3.07259328656757e-05
-3.71182789991727e-05
-4.06073425823059e-05
4.9684424574136e-06
-3.70036111903577e-05
-3.27391422058717e-05
-3.05266977006159e-05
-2.74424380727012e-05
-2.92992846789063e-05
-3.94527399367795e-05
-4.46850417483421e-05
-3.93348945347935e-05
-7.52710556833863e-05
-2.17102834060234e-05
-3.17858662596339e-05
-2.91275595703903e-05
-4.61833762199045e-05
-3.67313525605108e-05
-4.66953884802146e-05
-4.61298304127577e-05
-1.63608380755193e-05
-1.63559318461015e-05
-2.68035135741739e-05
-4.81246633910165e-05
-4.52954264309441e-06
-2.11773017714998e-05
-3.28171792563516e-05
-5.26609659700055e-05
-3.75648803738837e-05
-6.06074024744307e-05
-2.66154186544946e-05
-3.96088161938286e-05
-3.46847456825125e-05
-2.23676975290644e-05
-1.77803348312439e-05
-2.45344596375259e-05
5.50827228177817e-07
-6.66041823891486e-05
-2.39621087280989e-05
-2.36775297472518e-05
-1.42167643420019e-05
-3.47484418352926e-05
-4.05282683941413e-05
-2.77741796663836e-05
-2.97506976567075e-05
-5.72643507913868e-05
1.4658850579722e-06
-2.86891074162892e-05
-2.57411282503648e-05
-2.51917411667025e-05
-1.47503288346414e-05
-4.04166641234633e-05
-2.81640611597674e-05
-3.76649104475925e-05
-1.04493251239713e-05
-1.9893230336038e-06
8.61011051817668e-06
-4.44601424681672e-05
-4.57858877194449e-06
-5.70697396262562e-05
-3.1289145828573e-05
-9.33384387844886e-06
1.38462851434093e-05
-2.99567959037463e-05
-1.80705278493811e-05
-5.11055635639998e-05
-5.09087195160129e-05
-5.81372990840951e-05
-1.75133865530189e-05
-4.94154257063757e-06
-5.40477140548764e-05
-4.67394130141314e-05
-5.14824221318639e-05
-3.83733940329395e-05
-4.89585879131106e-05
-6.15830485277057e-05
-5.62519202287841e-05
2.10085832054745e-05
-2.48572896137958e-05
-7.43081565371352e-05
-2.81436094794054e-05
-3.48908568872574e-05
-2.05547530480057e-05
-2.24504025096598e-05
-2.18302220049682e-05
-3.9779560217596e-05
-2.7151704505517e-05
-3.36699387666408e-05
-5.58740702598118e-05
-3.03131016303276e-05
-5.88446835574611e-06
-5.46595654905292e-05
-4.25776929793705e-05
-2.24595579643598e-06
-1.74532587153916e-05
-3.63818582499707e-07
-1.77699977309885e-05
-1.37255192051817e-05
-1.8255011456287e-05
-1.19370990373533e-05
-3.44628148620204e-05
-3.36745423833533e-05
-3.13817995511238e-05
-4.37885361731484e-05
-2.97644800565655e-05
-4.75487855522951e-05
-8.99001620702612e-05
-2.01696503871043e-05
-4.29128424603681e-05
-5.52609375122601e-05
-1.55963081008753e-05
-1.96126575492469e-05
-2.32933417387807e-05
-5.97889252695293e-06
-6.46252621918978e-05
-1.12163845373689e-05
-3.2757718773452e-05
-3.50270584049975e-05
-4.02478690090631e-05
-3.47678603521927e-05
-2.81001465719153e-05
-4.76417340978075e-05
-4.28608388091601e-05
-3.26078525256793e-05
-8.70854288844153e-06
-2.37017676614378e-05
