# Supplementary material for: Research on computational propagation and identification of mine microseismic signals based on deep learning
Source: PLoS One. 2025 Oct 22;20(10):e0334641. doi: 10.1371/journal.pone.0334641 (PMC12543183; doi:10.1371/journal.pone.0334641)
Supplement: S8 Data — (ZIP) [file pone.0334641.s008.zip › 000100900002886.xlsx_0.txt_24.txt.txt]

-2.92659954997328e-05
-3.76472480575673e-05
1.16920491181347e-05
-4.8157345949119e-05
-4.16014062240768e-05
-1.84259851535933e-05
-2.34148478574017e-05
-2.00652948174038e-05
-4.47061035408037e-05
-4.81998084407073e-05
-1.42463754159913e-05
-2.76489931000298e-05
-4.17582655621175e-05
-4.88013586189572e-05
-1.11269957437047e-05
-1.47026037643741e-05
-5.91806463034118e-05
-2.25742122846045e-06
-2.59772530622475e-05
-9.84199618307853e-06
-4.69251970560876e-05
3.2206562340612e-06
-4.02779551274231e-06
-5.79201703450333e-05
-3.58657126189398e-05
-5.08098566265721e-05
-5.54759934701967e-05
-5.9296973501289e-05
-3.58452750953017e-05
-6.53743223250614e-05
-4.7581603417387e-05
-3.18841073941798e-05
-3.90648896635532e-05
-1.26594031339093e-05
-4.76143083066019e-05
-2.27751334731079e-05
-2.56463163171532e-05
-3.91580586942558e-05
-3.50436572320059e-05
-4.76921084808958e-05
-2.93087277618924e-05
-1.37717288023494e-05
-2.44561323405864e-05
-3.75960321129578e-05
-5.59688971415235e-05
-2.08272302034054e-05
-3.36723990642236e-05
-2.39309169616074e-05
-1.40242684755594e-05
-5.65423376412393e-05
-1.80939124344916e-05
1.45722599902722e-05
-3.4121273184691e-05
-5.12705210819987e-05
-3.42868541357708e-05
-3.026332955247e-05
-1.60921217618731e-05
-2.25916719676412e-05
-3.27128358958218e-05
-2.26416930205362e-05
-6.67085906478877e-05
-5.99597820094282e-05
-7.23892385345195e-05
-3.77592297170539e-05
-3.34257796361055e-05
6.14397696396758e-06
-5.00363381208809e-05
-4.06945040290796e-05
-3.0148352246094e-05
-5.07107534132491e-05
-6.15779482737156e-05
-6.26721814112717e-05
-2.41762451010679e-05
-4.02968810174563e-05
-3.77843197540873e-05
-2.42276636118097e-05
-2.68027282177658e-06
-2.92911803067391e-05
-1.75949963756176e-05
-4.31554016088825e-05
1.17186282391147e-05
-2.32953050206718e-05
-2.07938634712129e-05
-4.41711420857971e-05
-3.216382392656e-05
-2.35998330714277e-05
-1.16809024541248e-05
-4.3304610367306e-05
-4.06156258655288e-05
-4.03955197826697e-05
-5.05011157362427e-05
-2.84672107065409e-05
-4.10593528531073e-05
-3.97924953092088e-06
-5.50417769385657e-05
-3.26697016528056e-05
-1.09933764397636e-05
-3.69169565619684e-05
-3.35185485792945e-05
-4.03086250547808e-05
-4.18698091769645e-05
-2.60553715284347e-05
-2.77545219871264e-05
-2.45907027428284e-05
-1.66389875772501e-05
-6.43055421617665e-05
-3.27497141273105e-05
-5.56358928718578e-05
-4.59519919675655e-05
-2.98806934589832e-05
-2.16925377241855e-05
-5.0439087511206e-05
-1.78916075245067e-05
-4.82408412128529e-05
-5.98271806280665e-05
-1.61430938178973e-05
-1.43339148602058e-05
4.09563757226857e-07
-6.70636456130415e-05
-2.92922351659811e-05
-5.31516452807787e-05
-6.89849199692246e-05
-2.71245892629671e-05
-3.0324749590993e-05
-7.66392296006238e-05
-2.58727264211414e-05
-2.68124921482719e-05
-4.07175564181298e-05
-3.42765698261795e-05
-3.95444591539463e-05
6.34123245519877e-06
-2.50439686828465e-05
-6.08852531101969e-05
-4.07245438043261e-05
-7.01096766645254e-05
-6.30932955639019e-05
-4.40503851801618e-05
-5.47747967403928e-05
-4.22141687014003e-05
-6.98419899829904e-05
-3.86711386640725e-05
-1.96346026064981e-05
-3.66922365735693e-05
-1.20802067947786e-05
-2.33032198847919e-05
-4.40921910817151e-05
-5.80948183840648e-05
-1.87433184638045e-05
-2.63550542550236e-05
-4.93086208985119e-05
-6.05701469067671e-06
-2.73020241842949e-05
-2.15276213435076e-05
-2.64488673523468e-05
-2.47675750250233e-05
-6.35482277222679e-05
-2.81171604706193e-05
-6.71522461524309e-05
-2.71175909132531e-06
-4.12006481501062e-05
-5.10723916374749e-05
-4.35085930036042e-05
-2.58296915054478e-05
-5.7754070389066e-05
-3.12212941756353e-06
-2.66310835705781e-05
-3.4389439119536e-05
-4.00877901539339e-05
-3.72877263770576e-05
-3.97196310293501e-06
-1.55172095302465e-05
8.65944632733105e-07
-4.62192740490062e-05
-4.4490456473548e-05
-6.90919374006277e-05
-1.91853366413564e-05
-5.53292234073111e-05
-2.41305574869615e-05
-2.54611932034953e-05
-1.67180387104101e-05
-6.97216620156561e-05
-7.00865554844789e-05
-4.38116384741523e-05
-4.13001191713478e-05
-3.15332316151814e-05
-1.96664600462812e-05
-5.48797412309325e-05
-3.7597022318157e-05
-7.83866362088193e-05
-5.00549262363563e-06
-1.76045548649132e-05
-2.31800476969549e-05
-5.03560475920943e-05
-5.63758157292284e-05
-3.18825756587357e-05
5.6521047895389e-06
-4.44814663799419e-05
-2.10495091607686e-05
-3.52144620895174e-05
-3.07220520798337e-05
3.47269595647008e-05
-5.64824283739476e-05
-5.2214785043554e-05
-5.90366260105772e-05
-4.67060640039958e-05
-2.7662518872873e-05
-7.85018228438418e-05
-3.46861101545537e-05
-3.87462543031196e-05
-2.2468554713011e-05
-3.86768889211537e-05
-2.07510250640562e-05
-4.55158015260777e-05
-4.86236230757617e-05
-4.04569593843188e-05
-1.82549070856754e-05
-5.84105580809365e-05
2.22502437315929e-05
-3.3276330785946e-05
-4.72774959817585e-05
-3.71930592798356e-05
-1.8489730533608e-05
-3.72202494930452e-05
-4.55139785420954e-05
-3.03809301513456e-05
-3.56165835189091e-05
-1.4396657102984e-05
-3.61406114653796e-05
-4.326385242599e-05
-4.42848145031093e-05
-8.18795410084064e-06
-5.94432222004403e-05
-4.9028580676857e-05
-3.90549541213089e-05
-6.1549549023939e-06
-2.22937943680217e-05
-1.07328945854872e-05
-2.97052264962929e-05
-6.12007144052125e-05
-3.72923059252161e-05
-2.00867192802045e-05
-2.37390265201282e-05
-4.94152773017794e-05
-3.00941144346466e-05
1.07697185672321e-05
-5.77544988697289e-05
-6.13589026403435e-05
-4.67713461982361e-05
-5.65614191179059e-05
-5.10633061931099e-05
-4.22095751302239e-05
-1.05618605026037e-05
-8.68081024383104e-05
-5.71179551432401e-05
-8.94653939076942e-05
-6.92791435673295e-06
-3.72901783173196e-05
-4.61766848844461e-05
1.06200642199691e-05
-3.19760354640236e-05
-4.97416311689935e-05
-3.07176942686392e-05
-2.7808783183851e-05
-6.26424256355034e-05
-2.81770681704783e-05
-4.56981869795158e-05
-1.59819351201221e-05
7.70939327315615e-06
-1.92405758416033e-05
-2.30372658997449e-05
-2.47165556925781e-05
-3.79123751404352e-05
-3.63597153464487e-05
-7.71804735186412e-05
-2.2304436311835e-05
-3.88529753791584e-05
-2.23353677463631e-05
-4.41340702306895e-05
-2.42871402937445e-05
-3.00172031646706e-05
-2.86419057035223e-05
-4.68290740792131e-05
-7.28814002694093e-05
-2.86623224451911e-05
-1.56132502998733e-05
-4.19209652203288e-05
-2.43187820838539e-05
-2.65290509936854e-05
-4.21762014820203e-05
-3.71571306369487e-05
-5.37913542136118e-05
-5.86963096532016e-05
-4.26652158826668e-05
-5.19177247864541e-06
-3.97851051179514e-05
-2.69745317639668e-05
-1.72208509269872e-05
-5.35962162296616e-05
-3.23633482880066e-05
-4.49645735878588e-05
-2.78904079521919e-05
-5.62670417289373e-05
-3.2542404460634e-05
-1.01777563389382e-05
-1.80758548152104e-05
-4.99867703667508e-05
-4.24328990537102e-05
-2.39156918055065e-05
-6.10846401026011e-05
-5.55803672362594e-05
-1.72780582651048e-05
-2.65100601596005e-05
-4.57299566824554e-05
-3.45751716761328e-05
-2.51438169141224e-05
-4.04444546806352e-05
-4.37232417850955e-05
-3.54001880897958e-05
-1.04611457072575e-05
-4.91966926535297e-05
-3.6975357528959e-05
-8.22082083850533e-05
-4.11753713712662e-05
-3.2728842994491e-05
-5.24222418448275e-05
7.66571482096631e-06
-7.6204966941686e-06
4.85289580798771e-06
-2.82267331785927e-05
-3.43372714900054e-06
-6.36071753779422e-05
-5.52793239953383e-05
-4.15698662768964e-05
-2.52324885539501e-05
-1.70764484636336e-05
-4.31647491895297e-05
-2.52440549086977e-05
-5.53109281061637e-05
-2.33722276685384e-05
-5.69636875572905e-06
-3.54324022691791e-05
-3.72945479768902e-05
-3.82484141717565e-05
-4.37297648296489e-05
3.12412077158848e-06
-3.83795383574601e-05
-3.30366587575952e-05
-3.57509325467601e-05
-2.69489860366171e-05
-3.41757485686466e-05
-2.44714046429256e-05
-5.27632416021003e-06
-6.91091487431267e-05
-6.07682154427025e-05
-5.82061721875247e-05
-3.23642456014918e-05
-2.74872971176405e-05
-3.08496357993779e-05
-4.47957456187191e-05
-3.0672914051462e-05
-4.27879214499666e-05
-2.65854792292894e-06
-7.33807409486496e-06
-2.45235550140559e-05
-2.19934457177653e-05
-3.94433238935213e-05
-3.84466346311438e-05
-3.64614698877877e-05
-5.62434766908971e-05
-6.39304770988069e-05
-6.00719146614799e-05
-3.14311921786315e-05
-1.44159270267456e-05
-4.94633079906761e-05
-9.95158888232885e-05
-5.8168278584494e-06
-6.50413356183098e-05
-4.94038705169827e-06
-5.03087724056721e-05
-4.88279429348024e-05
-4.87948849982898e-05
-5.76840854429535e-05
-2.53432313942373e-05
-3.48965011032113e-05
-4.76318061617423e-05
-0.000105331830618001
-5.68547773869343e-05
-4.85136681996336e-05
-1.20311067946815e-05
-4.66130407935657e-05
-3.20380797543462e-05
-5.74384184656107e-05
-4.04027675639574e-06
-2.9340425798801e-05
-2.37389053567394e-05
-2.74480611960582e-05
-7.08876489720857e-05
-3.61703332820446e-06
-6.83896124377272e-05
-1.64996679699406e-05
-2.07057943069e-05
-3.71756299010376e-05
-4.10099550511112e-05
-2.03802337759273e-05
-5.61914718674978e-05
-3.66123929047279e-05
-2.80914466043269e-05
-7.55612431067523e-05
-5.85823639262806e-05
-2.09582197523445e-05
-2.56701679314404e-05
-1.25024042645711e-05
-1.46467656882661e-05
-6.98935885022075e-06
-5.43507424696858e-05
-1.22381427316478e-05
-5.08851861743886e-05
-2.61509641726888e-05
-4.55606690381016e-05
-3.8108646448608e-05
-8.52766066331769e-06
-1.06849104441345e-05
-2.69804562353256e-05
-4.47749326709723e-05
-3.62417197238723e-05
-5.5899197777973e-05
5.34504948325972e-06
-1.90476423059439e-05
-5.7223817157995e-05
-3.41264208164504e-05
-1.18937070211746e-05
-2.63628536763066e-05
-1.25819928928161e-05
-2.86445907102396e-05
-3.71460964391864e-05
-8.22150264897421e-05
-1.32669941228534e-05
-8.39226762751874e-06
-2.68836850369431e-05
-2.93910786340575e-05
-2.38804558758439e-05
2.2286283429558e-06
-3.97070083670477e-05
-1.33627416391462e-05
-3.26579015818302e-05
-2.70070605267549e-05
-2.69309394441011e-05
-3.61301843000529e-05
-2.34875797595441e-05
-5.38029213853354e-05
-2.96028585883706e-05
-2.34570702160668e-05
-3.69330472829557e-05
-2.0688555620858e-05
-5.81138996634122e-05
-3.25791258825396e-05
-5.37229386466862e-05
-3.12822335865482e-05
-3.80374140301412e-05
-4.68570914205142e-05
-2.00899325743031e-05
-2.22012906425187e-05
-2.21418278201806e-05
-2.78762100975712e-05
-2.94121713312445e-05
-1.71528337752454e-05
-3.18042239503467e-05
-2.75519118173836e-05
-1.19587276219503e-05
-5.44308298747641e-05
-3.6291136416676e-05
-1.40754098108227e-06
-1.97197908820801e-05
-3.88477028585998e-05
-9.14935835070878e-06
-4.0382541573894e-05
-1.13825982088777e-05
-3.07605136709161e-05
-1.47964601627871e-05
-3.44817177611251e-05
-4.88352065457862e-05
-4.76687928726867e-05
1.33696015999195e-05
-5.15958780705368e-05
-4.42280435835535e-06
-4.87302608586019e-05
-6.08423467994218e-05
-8.37355709668271e-06
-4.07537530639245e-05
-5.5266139810722e-05
-2.98536650277701e-05
-3.56861286468509e-05
-4.75438981917984e-05
-6.44894572220797e-05
-7.02895490259406e-05
-2.87168311628082e-05
-3.20497096385493e-05
-3.54066409814177e-05
-5.18124051120684e-05
-8.0975465537725e-05
-4.87483070471643e-05
-2.7257722047647e-05
-2.17047731486415e-05
-4.85713525186823e-06
-1.26971392744093e-05
-3.34184931077387e-05
-3.64138194624687e-05
-4.46559530874314e-05
-4.9721575291995e-05
-3.98835365427001e-05
-5.00537767495696e-05
-1.83259823122442e-05
-1.87848614594219e-05
-2.28248763864418e-05
-1.12997241376732e-05
-6.82847609712539e-05
-6.23234003293733e-05
-2.1530752923117e-05
-5.93205787266286e-06
-3.69747167665777e-05
-6.03703572255232e-06
-6.57649631743417e-05
-5.34181186398308e-05
-1.99982703314965e-05
-1.79735487163125e-05
-3.08164636863077e-05
-2.86974009609398e-05
-2.61821180139536e-06
-2.75733207199323e-05
-9.28342947222252e-06
-1.48862949608913e-05
-6.19599975036815e-05
-3.07986267927798e-05
-1.26238646704737e-05
-9.72842184314546e-06
2.26417509609823e-06
-3.80693818979022e-05
-1.62231432981287e-05
-1.7181846124413e-05
-4.6002665944043e-05
-9.82481581901526e-06
-3.72823739927445e-05
-6.15261795048958e-05
-2.18565891995051e-05
-1.40839513416407e-05
-8.08369153777647e-05
-3.25912038198801e-05
-1.46177854036706e-05
-4.63909184274598e-05
-2.65376958640872e-05
-1.35351065695167e-05
-2.63678549884781e-05
-2.02751724241811e-05
-3.07101439223141e-05
-3.04617121631353e-05
-3.40308872499621e-05
-4.23352839316972e-05
-5.40513973370068e-05
-1.1159873419194e-05
-5.85906310113911e-05
-7.66827251762468e-06
-3.04599151311406e-05
-1.51905424531114e-05
-3.80384735039901e-05
-2.93191583013262e-05
-1.97010678031904e-05
-2.51253813904521e-05
4.09008998800707e-07
-5.08888376236748e-05
-3.6516348125925e-05
-4.40103250568612e-06
-1.02827475968958e-05
-3.89076716141423e-05
-3.66807830013611e-05
-5.50956881600552e-05
-4.84758985948705e-05
-2.71813540602935e-05
-3.95373886280489e-05
-3.88037047176234e-06
-4.95544753083536e-05
-2.5540295466734e-05
1.94669046777446e-05
-3.05106925154553e-05
-2.61044034166315e-05
-5.99542509492687e-05
-2.41669369047803e-05
-6.87246494220693e-05
-3.8918740042015e-05
-2.37714044525145e-05
-1.99283742773107e-05
-3.6518452590165e-05
-1.42553297976608e-05
-2.25600350529924e-05
-4.49908137253543e-05
-5.48113597105268e-05
-3.31049984418478e-05
-3.68270253999928e-05
-3.75280891292692e-05
-4.79881780506938e-05
-1.22599667328125e-05
-5.96986146436401e-05
-4.57073682741804e-05
-4.44171611403376e-05
-2.12947172274007e-05
-3.77421812454694e-05
-5.5914480968078e-05
-2.85604610026667e-05
-3.62041393289242e-05
-3.86064270872852e-06
-5.83468004271161e-05
-4.05815860565241e-05
2.32326421920688e-06
-7.24072056270985e-05
-8.08444568975075e-05
-2.00479257928992e-05
-3.22433741327565e-05
-2.92919627129003e-05
7.63482094789988e-06
-6.53312734999589e-05
-5.85989639684255e-05
-4.3912787278294e-05
-2.2209462787473e-06
-4.67235595064095e-05
-7.70792488389589e-06
-2.30889439012954e-05
-1.84714343197967e-05
-4.43627132543868e-05
-1.59471157476049e-05
-2.50462452986711e-05
-2.89345118065764e-05
-5.38048815993326e-05
-4.05260917736546e-05
-2.83594188868333e-05
-3.39273965225995e-05
-4.18703859226358e-05
-2.90922881483981e-05
-4.82753068102994e-05
-3.08501824625421e-05
-2.26485921054353e-05
-4.07172300840531e-05
-4.59643460393328e-05
-1.75355358816776e-05
-2.69999309658144e-05
1.11787729297997e-05
-4.98813630253567e-05
-2.98472357207718e-05
-3.18038610783336e-05
-2.8481004972436e-05
-3.45499341267128e-05
-5.92765390510599e-05
-2.6174170429612e-05
-6.44892473699779e-05
-1.17947439899128e-05
-6.50527511633921e-06
1.45853365485366e-06
-1.03385439334422e-05
-3.46638356205305e-05
-4.501339491954e-05
-1.1917639298112e-05
-2.33484531683514e-05
-1.85898987663131e-05
-9.57495404664059e-06
-3.90599826867892e-05
-1.60867986814243e-05
-3.55070033529808e-05
-5.57324533076351e-05
-7.53651613320254e-05
-1.88388834801769e-05
-1.64322595811685e-05
-3.47755970739554e-05
-4.69730681303275e-05
-7.9719850841403e-05
-3.05644332713763e-05
-5.96515997137162e-05
-3.5203559045431e-06
-3.90624446060487e-05
-3.56416554856102e-05
-6.26365991433964e-05
-2.44937525899409e-05
-1.52886830288633e-05
-4.35960052962306e-05
-3.7361367010515e-05
-3.62990229559308e-05
9.20174842582074e-07
-5.85360263818252e-05
-3.04659033886934e-05
-4.35615189052215e-05
-4.49894529251437e-05
-2.27749844414363e-05
-1.55917476795387e-05
-4.21999206190127e-05
-7.76918727225813e-05
-2.72842351593828e-05
-2.87127272763323e-05
-2.50398329943867e-05
2.57643860640351e-06
-3.93001334844645e-06
-5.66992406830474e-05
-4.87843254893401e-05
-3.69259787207075e-05
-5.66245518561224e-05
-6.45677737909318e-05
-2.62252653065778e-05
-1.02462157502888e-05
-8.21390651511119e-05
-2.77779794725094e-06
-4.06691546708293e-05
-3.11979550186127e-05
1.93067675265899e-06
-4.52496288855746e-05
-1.73561431421838e-05
-4.26700276569825e-05
-2.8593146187384e-05
-4.38268794784347e-05
-3.05727635118988e-05
-3.94341886654569e-05
-3.99700974940079e-05
-4.69267403341718e-05
-5.91411619760815e-05
-7.93806322677085e-06
-6.22366969564182e-05
-2.48483415105992e-05
-3.80626905087315e-05
-2.93704357322264e-05
-4.77284533142403e-05
-5.58396543278241e-05
-5.47622097373705e-05
-2.57576070458247e-05
-2.79968609382497e-05
-5.2196291999931e-05
-5.90469947775985e-05
-6.10138133630608e-05
-3.37838594175092e-05
-6.2273380630342e-05
-1.76049100852449e-05
-3.77045195842012e-05
-3.69843639932546e-05
-1.33909473841334e-05
-3.71115067683147e-05
-2.32321020024875e-05
-4.16475390868266e-05
-3.11651835724787e-05
-2.74962459883003e-05
-3.03657922098241e-05
-2.08393613818794e-05
-5.8189010033889e-06
-4.8517082441026e-05
-3.28918427866945e-05
-5.03186243806379e-05
-2.25826501989225e-05
-1.33177183384113e-05
-7.52350581511365e-05
-4.81985407566508e-05
-3.87497865375562e-05
-1.53862882893994e-05
-2.77582989515411e-05
-3.58424430816997e-05
-1.65560816425771e-05
-6.44702867250229e-05
-3.58954557035442e-05
-4.73708302353489e-05
-4.15811314841527e-05
-2.54116820506797e-05
-3.54067738980767e-05
-5.34003893198559e-05
-6.03349926764376e-05
-2.04173487325391e-05
-3.82338772552778e-05
-3.11129332485482e-05
-5.33152980603911e-05
-3.94354864172999e-05
-6.95335419676007e-05
-2.26963168377602e-05
-5.29105337198099e-06
-5.00840214646452e-05
-3.83379612100444e-05
-2.2379332080641e-05
-5.86894407062723e-05
-2.01494740322729e-05
-3.12054093342883e-05
-3.13964880921364e-05
-2.63664587907672e-05
-1.64910579391887e-05
-5.31045513169684e-05
-5.29827054401976e-05
-4.30731543750516e-05
-5.0173347878433e-05
-1.52621344296705e-05
-9.12612358938796e-06
-2.93087160506448e-05
-9.77645530878763e-06
-5.57866374233114e-05
-5.54715446855017e-05
-2.99386097684383e-05
-3.67280883788779e-05
-2.32971596631848e-05
-1.95987072066449e-05
-2.83897208406225e-05
-1.66021849527742e-05
-2.48049913143529e-05
-4.56763142335904e-05
-4.00600915579289e-05
-1.90333970419937e-06
-4.47532683587476e-05
-4.78104003555922e-05
-2.63303182663297e-05
-1.64114192093544e-05
-4.92619957977237e-05
-2.52569212788212e-05
-3.26238411796647e-05
-3.61791442552443e-05
-3.57153875942227e-05
-5.29218350818532e-06
-3.74610713504034e-05
-4.54555693590899e-05
-5.46468120786659e-05
-5.88308879149352e-05
-5.79065558184225e-05
-2.60654010444111e-05
-6.05043599186073e-05
-3.46795506244238e-05
-4.75037708227975e-05
-5.27570944377134e-05
-1.47821913311874e-05
-5.80340156517602e-05
-5.85789423940057e-05
-1.3900754430916e-05
-2.38367614107561e-05
-5.39263697069092e-05
-2.93338284444339e-05
-3.45343989062527e-05
-4.26726535146992e-06
-1.66389663578386e-05
-1.15503116410991e-06
-7.25783620644423e-05
-3.48280309576196e-05
-6.65037734289182e-06
-5.4106316354837e-05
-6.8984273328552e-05
-9.23045633971235e-06
-4.27503298286288e-05
-1.97338962026576e-05
-8.53111182152489e-06
-3.61734114977631e-05
-4.50766818846204e-05
-3.42077642291304e-05
-2.48536841877763e-05
-2.06537076738573e-05
8.54799833625633e-06
-2.67455471106884e-05
-2.29710009176796e-05
-1.43047825203007e-05
3.95276471945375e-06
-5.64269347542861e-05
-3.91813622028166e-05
-1.94554618689181e-05
-4.61135013012903e-05
-1.61785687958648e-05
-1.64127073465025e-07
-4.95481920659071e-05
-7.64588500960929e-05
-5.68218129576425e-05
-6.37061527242983e-05
-2.94755431327589e-05
-1.58634122527951e-05
-6.27699711065708e-05
-6.58046493786035e-05
-4.03454939447517e-05
-6.33849477418959e-05
-2.82185700846091e-05
-2.59678084694828e-05
-6.4858160637703e-05
-5.3562415495216e-05
-9.01314020524276e-06
-4.88327952335147e-05
-4.29614199030957e-05
-8.63890643177697e-05
-3.87076255275992e-05
-2.47772222491899e-05
-2.59585589366442e-05
-6.68654957739011e-05
-4.4536344442194e-05
-5.54008380346376e-05
-1.29541715216771e-05
-4.04875167924015e-05
-2.95187187491147e-05
-1.64329415781081e-05
-2.16960601503161e-05
-1.12400904185348e-05
-2.50561798581035e-05
-1.05721096135035e-06
-1.13910857277343e-05
-4.92514775465229e-05
-1.76905245150272e-05
-3.0289123482824e-05
-3.31961824662757e-05
-1.79127615376959e-05
-2.76461982497218e-05
-2.12172788555481e-05
-3.07483384456104e-05
-7.44358303298289e-05
-1.18843616327677e-06
-2.11926387912462e-05
-2.79736884869031e-05
8.61592535636826e-07
-4.10326042450064e-05
-6.62588877454117e-05
-6.46673019767304e-06
-2.46537046535016e-05
8.87313222078462e-07
-6.64065305040481e-05
-3.11059967770125e-05
-4.60948969836647e-05
-4.53813483936382e-05
-6.6646724723184e-05
-5.16717154807378e-05
-1.72527893333206e-05
-1.50424393152874e-05
-2.53947519640784e-05
-3.56196316726266e-05
-3.29129485740131e-05
4.17144632464194e-06
-4.18752726486549e-05
-3.07380831596788e-05
-2.94082835998682e-05
-4.89056203536119e-05
-5.04467893216284e-05
-6.50045436889173e-05
-6.05103096232883e-05
-2.26698976783184e-05
-4.59324031048893e-05
-2.72445694158771e-05
-1.35577242131252e-05
-2.38213346109978e-06
-3.51156984824712e-05
-6.04956452806314e-06
-4.09446460892166e-05
-3.65076884621086e-05
-4.49703156212628e-05
-1.78189269182783e-05
-2.3040125094333e-05
-6.16463728960308e-05
-2.58347644315519e-05
-3.64044252339261e-05
-1.30447235284417e-05
-2.5936246249368e-05
-4.25393265498743e-05
-6.33998990847094e-05
-1.82455691096317e-05
-8.92761046906153e-06
-3.72341610591463e-05
-2.42832228521973e-05
-8.6887131727765e-06
-5.20932772458018e-05
-2.80291029951467e-05
-4.70658450339443e-05
-3.90005982320138e-05
-4.6399373666917e-05
-2.1462567958267e-05
-1.53110510243801e-05
-6.72388446230544e-05
-2.83197852346553e-05
5.47796087600734e-06
-7.15411496843092e-05
-3.31293303392585e-05
-5.87950763431718e-05
-5.28489428879004e-05
-1.69218216390718e-06
-3.41794515865059e-06
-3.03888057570308e-05
-5.69417499799767e-05
-1.89847190992557e-05
-3.15466909795324e-05
-5.93365689604517e-05
-5.49831461180786e-06
-5.83094245009822e-05
-1.63013483115177e-05
-1.31552249352024e-05
2.68195117817612e-06
-4.95032132837145e-05
-7.56155435505066e-05
-3.08063415053647e-06
-4.24984624339322e-05
-5.50735475432159e-05
-9.92880712570355e-06
-3.18120572448635e-05
-1.87393759623156e-05
-1.27064572748183e-05
-3.86592010585566e-05
-5.22112883835686e-05
-5.23900646586397e-05
-1.28744359972497e-05
-6.79774087127359e-05
-2.24190174414557e-05
-4.03598543470362e-05
2.88458803300869e-05
-3.01209624942561e-06
-4.16894557324142e-05
-3.35360128940303e-05
-4.1895291111281e-05
-1.19266004834973e-05
-2.69609162849327e-05
-5.55933775984196e-05
-3.73248509800767e-05
-5.81373988231117e-05
1.5590713242335e-05
-3.29776775465431e-05
-4.38435200917432e-05
-1.06389406579538e-05
-1.98384183405104e-05
-6.47930468053466e-05
-3.17173646161634e-05
-2.9676787978759e-05
-4.64040710398919e-05
-2.29007578897796e-05
-2.97789740075833e-05
-4.93232474882087e-05
-2.13533138037862e-05
-1.56813755429236e-05
-5.18518933100926e-05
-4.65684340217992e-05
-3.10439638943626e-05
-4.30100601769803e-05
-3.41130377516955e-05
5.91646525458695e-06
-4.27457809016709e-05
-7.11115831435711e-05
-2.8177992375047e-06
-3.21639332971663e-05
-2.49693868771495e-05
-1.39428886331743e-06
-3.76119376762015e-05
-9.02284366776081e-05
-4.78114382836005e-05
-2.70677962485683e-05
-2.84217925641696e-05
1.402538705874e-05
-4.86238089810938e-05
-3.92220782764698e-05
1.410495953295e-06
-3.07827807893908e-05
-5.65724188391727e-05
-1.89424510755641e-05
-1.79396373367334e-05
-6.46608589579051e-05
-1.94935796280129e-05
-2.15867420829317e-05
-4.60270161538851e-05
-1.81589743441268e-05
-3.27063504612947e-05
3.00904473937247e-05
-1.5158353668044e-05
-2.42640874193226e-05
-4.29173237194005e-05
-8.44018135648115e-07
-3.02420034854459e-05
-2.64639800030697e-05
-4.08611229689884e-05
-5.58579835041182e-05
-5.34514311173182e-05
-1.19899231854108e-05
-4.30362920235389e-05
-4.2870192102417e-05
-3.83581835743203e-05
-4.24836204188671e-05
-5.56223080347929e-05
-3.57861896859013e-05
-4.82556700320572e-05
-7.44309911237874e-05
-2.15927975156643e-05
-2.16524903874168e-05
-2.24998478306244e-05
-5.8132965803903e-05
-4.75350312468036e-05
-1.04799937275178e-05
-2.06470745349924e-05
-2.41497215873382e-05
-1.6208070397595e-05
-2.96190652717169e-05
-1.95231571170245e-05
-6.07605455230181e-05
-4.30567426925498e-05
-2.89982889496757e-05
-5.80108302868981e-05
-5.23245659433404e-05
-4.24765885755965e-05
-5.3123391166573e-05
-1.63717236809835e-05
-2.27344351224049e-05
7.70600355053541e-07
-4.44245960399224e-05
-7.79366354532784e-05
-4.2019922480394e-05
-2.3845867010443e-05
-3.10248207640296e-05
-1.79391945152679e-05
-7.16920945146415e-06
-3.71441159547453e-05
-3.2763267532937e-05
-4.62811470511992e-05
-4.53260433537964e-05
-5.10468978947893e-05
-5.97885090209627e-05
-1.71182494275904e-05
-2.79277089498652e-05
7.13231067387626e-06
-9.69926800461775e-06
-1.56876066376268e-05
-4.09436174661802e-05
-2.43929872457485e-05
-6.59762545039574e-05
-1.98581957017006e-05
-2.72346098216734e-05
-2.04293674534039e-05
-4.92111548358503e-08
-5.37704966585981e-05
2.40674890065995e-05
-1.79378439293224e-05
-2.31653359275795e-05
-2.44563010799836e-05
-4.62340549977334e-05
-1.90283820963626e-05
-4.43949259231209e-05
-5.0342072121825e-06
1.41173559420834e-07
-5.18668314276187e-05
-8.35411049740381e-05
-3.91648940844816e-05
7.8259764637959e-06
6.74214138695835e-06
-6.52052057933326e-06
-5.31532658761341e-05
-1.65313834787349e-05
-8.73266990928344e-06
-3.03784023327586e-05
-3.80457656522941e-05
-4.69154885746584e-05
-3.53190217682323e-05
-1.2813372168917e-05
1.75961227510091e-06
-5.13139359834956e-05
-4.25674366053604e-05
-1.3665748456456e-05
-3.62313308310003e-05
-3.96839043268934e-05
-2.56815032508019e-05
-1.23631801871039e-05
-2.14794834180055e-05
-3.48445634871677e-05
-1.26305388862764e-05
-6.60185112026577e-05
-5.22342840018885e-05
-4.64720550341655e-05
-1.33319603738538e-05
-3.31087038325915e-05
-1.03596387970204e-05
-2.3263632989051e-05
-6.15467340703925e-05
-4.7267759630392e-05
-2.20178817564512e-05
-5.03240186342938e-05
-1.12015615235558e-05
-4.19806075319353e-05
-2.11872380909921e-05
-5.44081238040217e-05
-2.35577996681987e-05
-3.7394468677952e-05
-6.92405318775572e-05
-5.83132095503828e-05
-4.73354241290231e-05
-5.83513211922742e-05
-5.47454410078179e-05
-3.53250807803008e-05
-2.21739888286886e-05
-4.59103259978595e-05
1.02310686700056e-06
-3.54470366919935e-05
-2.49857812134578e-05
-6.80784030549549e-05
-7.98518500471992e-05
-2.1165187982029e-05
-2.08288486850418e-05
-3.79094903985947e-05
-2.61635376674831e-05
-5.63242699357953e-05
1.4595428094349e-05
-3.15584569051232e-05
-6.62358700592644e-05
-3.43868665842495e-05
-9.45401667050843e-06
-2.16874208755713e-05
-4.44232444006555e-07
9.09396213291913e-06
-3.43946602774607e-05
-4.80559684266828e-05
-2.35879185227127e-05
-5.19097490018044e-05
-4.74292750252006e-05
-3.07209696626323e-05
-4.16185021144887e-05
-1.11310664666562e-05
-3.95554528502994e-05
-3.55322633044859e-05
-2.08192228517214e-05
-5.13312010267053e-05
-3.12325405971436e-05
4.6284480020681e-06
-5.71241324510343e-05
-6.31651820388313e-05
-5.7475233332347e-05
-5.59320888494936e-05
-7.77262921499443e-06
-1.6965315050812e-05
-3.12952881143033e-05
-4.52441336798116e-05
-5.46667814738266e-05
5.10059222884396e-06
-6.45834251366273e-05
-1.66179732441194e-05
-5.22075453093611e-05
-1.69199953267289e-05
-3.82491103213653e-05
-1.07246577583805e-05
-2.78044454833124e-06
-4.95795964627121e-05
-4.38405937827039e-05
-2.61694252605852e-05
-2.21608248565128e-05
-2.06182069739517e-05
-2.69050734894867e-05
-4.26645645140277e-05
-2.54074351001581e-05
-5.49767581773269e-05
-3.37369449271388e-05
-5.57545510557879e-05
-3.39611698877446e-05
-4.5326848040702e-05
3.47161123199538e-06
-1.28720440987826e-05
-3.13912945311632e-05
-5.32624739284166e-05
-4.57526848496598e-05
-3.09966468333434e-05
-4.05136473569115e-05
-3.83794865301203e-05
-2.67502170061659e-05
-3.07158237041048e-05
-7.23415798878986e-06
-1.41019031485128e-05
-1.44268652319201e-05
-4.42477230963321e-05
-8.67001042593811e-06
-1.49119815092491e-05
-3.48603193752313e-05
-8.2519992026261e-06
-3.02022229118156e-05
-2.68976300839337e-06
-2.9154641397618e-07
-3.19249592630045e-05
-3.22565492525251e-05
-3.28050859280706e-05
-3.3156720740309e-05
-3.04664619258798e-05
-5.84621133983641e-05
5.44255110504176e-06
-4.18569968905623e-05
-5.97560393083632e-06
-4.34657447008183e-05
-1.39563089564582e-05
-1.41299600873845e-05
-3.86460414139316e-05
-3.78647487723147e-05
-2.43193870110631e-05
-3.20772620333989e-05
-3.39821520312472e-05
-3.7003033312124e-05
-5.51549744186378e-05
-5.13109037665877e-05
-2.91366177579037e-05
-3.66417908768681e-05
-2.98740816459136e-05
1.41073982300118e-05
-3.58084947940065e-05
-4.12052866601771e-05
-2.59793007089127e-05
-4.79280091601594e-05
-5.56433462564427e-05
-5.01860962725402e-05
-1.76017824007363e-05
-3.88554912849485e-05
-3.22768524755398e-05
-3.34857243264156e-05
-2.82495111376422e-05
-3.64147625378809e-05
-4.8483396997537e-05
-5.03932664279509e-05
-2.85873707703566e-05
-2.50629909611163e-05
-4.03739246444507e-06
-5.09908354501897e-05
4.21817339398782e-06
-4.36211251326606e-05
-4.6136899586134e-05
-6.26304917846709e-05
-2.18892514927409e-06
2.37452064777251e-05
-4.15764049654703e-05
-3.82534330840506e-05
-4.02172127996284e-05
-4.16110189444833e-05
-3.57125160042277e-05
-1.96477558677509e-05
-3.48268057357003e-05
-2.07627547262001e-05
-4.46078131934411e-05
-6.42836256491924e-05
-7.57711598615567e-05
-3.44349116010698e-05
-4.26027883827782e-05
-2.89520968931501e-05
-2.62378710888283e-05
-3.15793880599404e-05
-2.01122448715114e-05
-3.71627151874053e-05
-3.31723581559625e-05
-1.17858213488718e-05
-1.3951304138675e-05
-1.73955682290915e-05
-5.45893308260433e-05
-5.32401309498137e-05
-7.27813849601609e-05
-5.78498578114424e-05
-1.49366564870284e-05
-4.97553532372418e-05
-1.86084692428865e-05
8.15504637913325e-06
-3.42035785817287e-05
-5.91565816229136e-05
-3.51135750076282e-05
-4.55964960834205e-05
-4.2903569017661e-05
-4.64738746815523e-05
-8.38001092748715e-05
-6.98355537611982e-05
-6.09083533217843e-05
-1.94827612763946e-05
-4.43690488249273e-05
-1.39666138863287e-05
-2.16964875580599e-05
-1.6655599558834e-05
-7.70790101012443e-05
-5.11397068380075e-05
-1.94407292947822e-05
-1.9539382281554e-05
-2.85362156065194e-05
-2.40140439457257e-05
-4.73505866853015e-05
-4.47579761541916e-05
-1.49583501225048e-05
-1.80883793005389e-05
-4.01582391525544e-05
-9.84648800931679e-06
-2.10694557074126e-05
-1.86322498490788e-05
-4.45822139603274e-05
-3.21791886701659e-05
-2.89020660893219e-05
-2.90821150756777e-05
-2.82606278622955e-06
-2.87929826055864e-05
-3.2125557869105e-05
-4.49715121847902e-05
-3.69545588054803e-05
-2.57512027841594e-05
-2.28087192991032e-05
-1.78287063644706e-05
-3.86480485248141e-05
-3.37827195109416e-05
-1.91155739405541e-05
-1.72643031707451e-05
-5.76749518203542e-05
-5.46383593793984e-05
-2.27422579250353e-05
-1.85895024126085e-05
-3.6290708923877e-05
-4.09701459804359e-05
-5.97401339053371e-05
-2.49672916011033e-05
-2.0813271758947e-05
-1.88730221452508e-05
-5.72480120478619e-05
-3.99785213824005e-05
-3.41529274373077e-05
-3.5026275295513e-05
-2.71865998422362e-05
-3.06445648884335e-05
-1.89643205510519e-05
2.67153859835854e-06
-2.18485484366906e-05
-6.0334188227456e-05
-3.0748520888138e-05
-4.09163278436902e-05
-3.0641065963328e-05
-6.63053275427341e-05
-9.37195433900124e-05
-1.42734848784255e-05
-1.58822396903245e-05
-1.96205108516426e-05
-1.4662728485247e-05
7.73622698480345e-06
2.75469944439189e-05
-5.60977130051083e-05
-1.98677943923577e-05
-2.44072204198138e-05
-4.59657937262425e-05
-3.47847575281522e-05
-3.39197583413984e-05
-2.76005964393363e-05
-1.6640601515497e-05
-6.18184617283834e-05
-1.5700490596688e-05
-1.83063220059905e-05
-4.58114887320141e-05
-5.02699310356868e-05
-9.29088012710032e-06
-4.53719032748001e-05
-5.63187947005608e-05
-5.1964964908811e-05
-5.40327499651627e-05
-1.62724385472648e-05
-5.50780920615464e-05
-4.39815957155746e-05
-6.6931601284129e-05
-3.7894125652172e-05
-5.33622955061508e-05
-2.10609998973537e-05
-2.58322683622534e-05
-2.82627833272337e-05
-4.34127921142721e-05
-5.89627527312971e-05
-1.01682475855889e-05
-2.73521071207921e-05
-7.43376843328977e-05
-3.38637477827172e-05
-6.27184275731461e-05
-3.35645794917473e-05
-3.71271611540274e-05
-1.20483454431379e-05
-3.79879873882671e-05
-2.11511411355551e-05
-6.03333152708578e-05
-2.78144107416175e-05
-4.26624072273815e-05
-3.04317156253019e-05
-3.9512267278042e-05
-1.28064345108821e-05
-9.29254301936899e-06
4.24155373405763e-06
-4.8703415420385e-05
-3.7231069733918e-05
-1.40712289048063e-05
-3.51697491166895e-05
-6.61885982868242e-05
-3.63053717723247e-05
-4.25852360040767e-05
-3.68720664415379e-05
-5.24413876803354e-05
-8.3386564171443e-05
-4.79004221930354e-05
-2.03876706266458e-05
-1.14905083628171e-05
-3.9722769995279e-05
-5.55051796041506e-05
-3.33022085615376e-05
-5.64998358003461e-06
-1.40010217255987e-05
-4.94536394336165e-05
-4.2008843465936e-05
-2.13084461146115e-05
-3.75975586730796e-05
-7.15155332851269e-05
-1.74745918082359e-05
-2.6190176658009e-05
-3.26453462367068e-05
-3.1011372151001e-05
-1.09091954147739e-05
-7.29788733481136e-06
-2.14467934343102e-05
3.11892831102617e-06
-1.12304854990873e-06
-2.79833039039999e-05
-3.1474988080329e-05
-3.83955400179033e-06
-4.90401375894436e-06
-4.71960755566373e-05
-1.4727977763973e-05
-4.73642858576313e-05
-1.69793384312522e-05
-3.55585338553242e-05
-5.6270988606522e-05
-1.20145643838131e-05
-2.5389996157198e-05
-2.67427533775641e-05
-5.11596236139378e-05
-3.38092042511458e-05
-2.74014869217965e-05
-4.59961977112203e-05
-5.45468352771319e-05
-5.23379063536991e-05
-4.51539516092122e-05
-5.95448104581065e-05
-1.71923542812867e-05
-2.58775402048465e-05
-4.04793737761322e-05
-3.41112874313877e-05
-5.01970878161183e-05
-3.13993739111296e-05
-2.74297637206337e-05
-3.56431953134985e-05
-7.73568923034015e-06
-2.06441596212799e-05
-3.37590067828966e-05
-3.40576389096803e-05
-5.39956985419507e-05
-3.10781190192102e-05
-3.81770602235914e-05
-4.31008144092752e-05
-3.31695132375082e-05
-4.37904935983072e-05
-5.40096532563817e-05
-7.87775808348801e-06
-4.98499998778398e-05
-5.57718672890715e-05
-5.32280116295462e-05
-6.31758534771278e-05
-5.55144098323523e-05
-7.37229012282177e-05
-1.24111604579284e-05
-4.78443768565046e-05
-4.38869224229111e-05
-6.63642979902982e-05
-2.45323105925988e-05
-2.64010978627609e-05
-3.23865052998596e-05
-1.23499341676475e-05
-3.47467779392206e-05
-5.21090340328141e-05
1.65364759720931e-05
-3.60117651659797e-05
-4.31088913367659e-05
1.45551811683993e-05
-3.95833764109789e-05
-3.67315603756412e-05
-6.82932776781562e-05
1.00193555697468e-06
-5.32147444978933e-05
-3.75845487190118e-05
-5.85883001418057e-05
-1.06461576887348e-05
-5.03868635102477e-05
-1.27286479840545e-05
-6.268539450097e-05
-3.06710931695763e-05
-7.49802550359082e-05
-2.59017683446366e-05
-5.14440338529688e-05
-4.84277483633249e-05
-1.09633940903769e-05
-7.40309005834418e-05
-3.57693702801104e-05
-4.41630846542578e-05
-2.79315252155897e-05
-4.15144725674405e-05
3.44683175435522e-06
-2.9977185631145e-05
-5.7229917344871e-05
-5.66711293289056e-05
-3.04540391133818e-05
-1.53306338757541e-05
-2.4030864434929e-05
-3.03422815024662e-05
-2.65955696276505e-05
-7.31998814914947e-05
-3.08259753832763e-05
-6.52101847966304e-05
-1.6730461785097e-05
-4.38307269546805e-05
-3.0638487238101e-05
-4.52525095871363e-05
-2.65893375573357e-05
-1.13949405103175e-05
-4.65926959494882e-05
-7.25681439020351e-06
-5.35281617386468e-05
-4.75165687181623e-05
-4.42711487014809e-05
-3.95429121879013e-05
-8.15606971475939e-05
-4.42223758431659e-05
-7.53322800993303e-05
-2.93977756278653e-05
-3.83804532198189e-05
-3.73196123020839e-05
-2.63052966100041e-05
-6.03794732708447e-05
-5.13521773704689e-05
-5.22212996866319e-05
-4.20245758421231e-05
-2.92223711468276e-05
-1.18637896444036e-05
-4.53411847783403e-05
-1.76070387072881e-05
-6.45340188627845e-05
-5.82826688973834e-05
-1.17009224303028e-05
-5.07228729619836e-05
-3.85211392520633e-05
-1.32351617747487e-05
-3.10801294621594e-05
-2.65535941265197e-05
-1.47228210707491e-05
-3.87963030184201e-05
-2.67510677477799e-05
-2.65164039560383e-05
-5.18657646398685e-05
-2.01652920614742e-05
-4.34697771104396e-05
-4.57265432623769e-05
-5.38558385154439e-05
-2.80019605045574e-05
-5.02172633438946e-05
-3.96426685158579e-05
-3.23820117782245e-05
-4.11169100806536e-05
-2.64038598491218e-05
-1.54075484996706e-05
-5.15249748142971e-05
-1.70735195419412e-05
-3.14560134686247e-05
-4.1112958462258e-05
-3.94277212990597e-05
-1.75813560543969e-05
-5.33269106486596e-05
-8.55262588829461e-06
-4.10421853571493e-05
-4.29491934788512e-05
-4.34453578164655e-05
9.80019856036944e-07
-1.15166583339114e-05
-3.43027829533171e-05
-4.23280218764474e-05
-3.92204591312466e-05
-3.7500275787342e-05
-2.73928318375921e-05
-3.11404532464394e-05
-3.52162246211591e-05
-2.75613940399108e-05
-2.21412103258753e-05
-2.01586575635916e-05
-4.7391959760914e-05
-4.03576022508015e-05
-2.47883188294779e-05
-2.12269735308574e-05
-4.66405994429149e-06
-3.02046571931879e-05
-6.63127588368379e-05
-5.34831070192513e-05
-7.82192285126262e-06
-3.20814603344424e-05
-5.04357386392941e-05
-1.04739103119758e-05
-6.0185736869246e-05
-8.51538484871931e-06
-4.221883518951e-05
-2.75441365051944e-05
-2.61137478989469e-05
-5.74160930959783e-05
-2.60439032090898e-05
-4.34776172133519e-05
-2.8218256824179e-05
1.01957430347059e-06
-9.88341753271917e-06
-5.71067860504761e-05
-3.66613155628333e-05
-5.32722650897263e-05
-4.29567109351727e-05
-1.03886596723987e-05
-2.16348073063433e-05
-4.19853705516426e-07
-1.55678903277723e-05
-3.36774715681106e-05
-3.55495978374274e-05
-4.57942911230101e-05
-6.39243154893604e-05
-3.40663560121792e-05
-2.79490502466842e-05
-5.77111298144756e-05
-3.5824981989631e-05
-1.64893627688555e-05
-4.7564127670907e-05
-3.94012848243254e-05
-3.84173489182752e-05
-1.49494014011447e-05
-2.33372008621713e-05
-4.44435386070909e-05
-2.6253455360845e-05
-3.92879097782146e-05
5.77325803240003e-06
-5.12143609018301e-05
-7.85934853318488e-05
-2.29368230887374e-05
-4.03863124969844e-05
-2.56735867460997e-05
-2.99084199913583e-05
-5.60663943708556e-05
-2.70325110665806e-05
-2.96230587202691e-05
-2.1041484066713e-05
-1.64848984821263e-05
-1.9568354647487e-05
-3.86476130222542e-05
-6.84369836545157e-05
-4.19952806584409e-05
-1.19872865329787e-05
-3.5197094288445e-05
-6.36950830001661e-05
-3.41607231308294e-05
-6.54897262746748e-05
-5.66344821844823e-05
-4.62827768167116e-05
-5.1851282894194e-05
-3.15722198594749e-05
-1.83235040286411e-05
-4.64485697357094e-05
-2.69660582610189e-05
-2.87539264314081e-05
-3.64790171967943e-05
-1.72182891778826e-05
-2.28249758739634e-05
-5.25104487231352e-05
-2.34615904574903e-05
-5.76574707790112e-05
-3.42310900736691e-05
-3.75979869833395e-05
-5.48443259721043e-05
-6.02787742733453e-05
-4.885629292301e-05
-3.35499138665993e-05
-3.2739589859744e-05
-2.8705732935245e-05
-5.04390066482463e-05
-3.42859866584618e-05
-3.38355050871385e-05
-1.18079352635435e-05
-4.52747337006628e-05
-4.2622213783482e-05
-1.08091880916342e-05
-3.62243202345953e-05
-4.33755274761147e-05
-3.5415271075694e-05
-5.27626065693502e-05
-1.45163961421379e-05
-4.99053215186193e-05
-4.33582495938337e-05
-1.5146947389856e-05
-5.71229304480803e-05
-2.2565905758687e-05
-3.41420271054052e-05
-3.31988912672035e-05
-2.68782098711797e-05
-4.36415485499789e-05
-7.74511272667861e-05
-4.74901810319179e-05
-5.14603485535385e-05
-3.54285252279867e-05
-3.94870621366391e-05
-1.28494943653365e-05
-3.06708614743206e-05
-4.22445653086534e-05
-4.8001697213041e-05
-1.05568940506128e-05
6.59955282745163e-06
-4.11760731981779e-05
-8.10657887718113e-07
-3.31003287023191e-05
-3.18483318308678e-06
-3.26251838691957e-05
-4.91421318228202e-05
-4.46836927794545e-05
-2.12020239376267e-05
5.03464971252545e-06
-3.96918574708751e-06
-2.31423901597364e-05
-2.7410245307856e-05
-8.81090057678365e-06
-7.07582977514733e-05
-5.22349453006725e-05
-6.57030029647469e-05
-2.83751874933234e-05
-3.57612469978389e-05
-4.26448785900709e-05
8.36429172293993e-07
-2.08618395581949e-05
-3.59834281742436e-05
-8.60184977252186e-06
-2.7902616276102e-05
-4.54205026156334e-05
-3.58452607480553e-05
-3.52730430920633e-05
-5.64065396777796e-05
-5.81466423410266e-05
-5.11109897666058e-05
-5.8985644240667e-05
-6.11885297599118e-05
-7.02355602476109e-05
-2.32981863269001e-05
-4.64684975145071e-05
-3.98412955669712e-05
-1.21095209920811e-05
1.86807712387698e-06
-4.90755071850554e-05
-6.40752114119383e-05
-9.10976867105002e-06
-7.68423200317418e-05
-5.68651117553808e-05
-2.51352119594755e-05
-2.49076121591696e-05
-3.76856877970831e-05
-6.19261578942762e-06
-1.36497873258999e-05
-5.87261713951892e-05
-3.59324154946571e-05
-3.72872153782948e-05
-2.65310720176659e-05
-3.90764382879207e-05
-3.25160587554278e-05
-3.60158099850379e-05
2.06995978993527e-06
-5.80218969673116e-05
-2.53528177108685e-05
-5.24740734562735e-05
-5.30508535350032e-05
-3.66633952633002e-05
-7.18126361226099e-06
-6.79518194829067e-06
-3.5503039647621e-05
-2.95192022867703e-05
-6.08025543902442e-05
-8.98219857279698e-06
-1.11371821901388e-05
-5.28298241309391e-05
-3.01616626858879e-05
-3.44830857988595e-05
-8.74565907797484e-06
-7.84587018484433e-06
-3.29607578679133e-05
-6.00083965325201e-05
-3.20481736850791e-05
-6.60824809656749e-05
-5.00333955248183e-06
-2.35521138360063e-05
-3.24882977517633e-05
-1.59323729294164e-05
-2.99399029222704e-05
-6.84673583847408e-05
-4.68337243385885e-05
-7.95090739800469e-05
-2.53895586126907e-05
-2.93467400732151e-05
1.96029047176359e-06
-2.2823112882451e-05
-8.30118336557959e-06
-2.03037413523332e-05
-5.80539743493362e-05
-7.34710302187133e-05
-6.28369678303573e-06
-7.55667395621327e-05
-4.3709281293052e-05
-8.31513324053489e-05
-3.74216370550009e-05
-5.71138157661031e-05
-2.6934803828757e-05
-2.69175928139002e-05
-3.88979639814782e-05
-2.72569452508553e-05
-5.18269541341131e-06
-6.12698576087962e-05
-2.99615901343542e-05
-3.65145107301702e-05
-2.64247385347449e-05
-3.2864008017623e-05
-2.89335180365492e-05
-6.84342382039158e-05
-2.37042401620254e-05
-7.10572791768023e-05
-5.44746513119443e-05
-1.84012647540192e-05
-4.49416913740692e-05
-3.4780837949675e-05
-3.29555526010568e-05
-2.4827260331926e-05
-2.80079599253804e-05
-4.79831749327773e-05
-5.64631385448863e-05
-4.04060854080914e-05
-1.05075180656917e-05
-3.49097658857244e-05
-7.29317328469655e-05
-4.84831783941305e-05
-2.0946452114115e-05
-9.03526504492307e-06
-5.51570851095782e-05
-1.31362545686074e-05
-4.1956616569102e-05
6.14259338159581e-07
-4.23028613308547e-05
-1.39231168903349e-05
-7.78665327112868e-06
-6.08087434532737e-05
-4.13303337756695e-05
-2.10028876108122e-05
-4.19652134645235e-05
-2.93276517859805e-05
-2.71706934898398e-05
-2.47771978322006e-05
-6.46357053189513e-06
-3.08619638356883e-05
-3.06732941324208e-05
-2.55425452400816e-05
-6.42446447224916e-05
-2.72317059784085e-05
-8.02970586807252e-06
-2.28443769174814e-05
-1.34926729658737e-05
-1.7147064557877e-05
-2.72487061488089e-05
-4.29888165635388e-05
-4.58022138701869e-05
-1.85256465237599e-05
-9.13962681626855e-06
-2.32682748960248e-05
-2.67313144642265e-06
-5.46904251631925e-05
-1.40940767914411e-05
-5.9971900855697e-05
-4.89530496624657e-05
-2.70133459344345e-05
-4.93743185255751e-05
-5.19514501602907e-05
-5.08209165914199e-05
-3.42198806750051e-05
-4.25452071140128e-05
-8.82537209988877e-06
-2.24558540852729e-05
-6.85404311974847e-06
-4.44961961362338e-05
-3.78843954012511e-05
-4.15739979204162e-06
-3.97286588992161e-05
-7.09639456662134e-05
-1.75158770084359e-05
-3.68252454123934e-05
-5.2621472092651e-05
-3.06606968383479e-05
-3.03341489787532e-05
-1.60088867619859e-05
-4.64324888747987e-05
-2.78213496487015e-05
-4.53156010649913e-05
-4.65834485908525e-05
-5.37702220598566e-05
-4.12660819837012e-05
-2.15435901508256e-05
-3.90172547590488e-05
-6.05116497412419e-05
-3.2317561003412e-05
-5.75813873555612e-05
-1.35889468696825e-05
-1.93616025860446e-05
-4.06402841560553e-05
-3.2492313917177e-05
-4.4330800924466e-05
-2.59021578340137e-05
-2.79578246726782e-05
-3.54898469364531e-05
-4.37550336559488e-05
-4.03478619687867e-05
-8.54261311478822e-06
-3.81943122994921e-05
-4.71651683913264e-05
-6.11510556771704e-05
-1.17233605954997e-05
-4.83964203400983e-05
-7.18582554885975e-05
-8.42454632113707e-06
-4.97931225801017e-05
-5.9794506838934e-05
-1.92639036132746e-05
-5.60692630433599e-05
-6.31111076419142e-05
-4.31920076863028e-05
-2.61024469840397e-05
-4.65611248918913e-05
-4.34599577052786e-05
8.4646769504897e-06
-4.54894437630273e-05
-6.22848569475835e-05
-3.71945929722336e-05
-5.04184979041768e-05
-5.75395146499879e-05
-1.97495755768999e-05
2.84266969146066e-05
-4.57120595244082e-05
-3.78804292700709e-05
-5.24763711653174e-05
-1.75111681243397e-05
-2.93874793174065e-05
-3.80699679236298e-05
-3.27293838078656e-05
-5.41435350177434e-05
-6.63703317206011e-05
-2.76126246334835e-05
-4.30242627650634e-05
-4.08794675032574e-05
-2.43800263229404e-05
-2.69478203321072e-05
-1.55153577043899e-05
-3.13919815431109e-05
-2.913242728993e-05
-6.20095951574786e-05
-2.69574966764484e-05
-9.69459909490744e-07
-5.66393122261253e-05
-3.82332640024391e-05
-3.36282649000542e-05
-2.55544042628421e-05
-5.40233809803604e-05
-5.10796014067345e-05
-2.38672904676083e-05
-3.53638798241691e-05
-7.72165384704855e-05
-4.23649787715244e-05
-7.09231065646119e-06
-3.53262027857091e-05
-3.71769268720203e-05
-3.87021725072388e-05
-3.1024250579909e-05
-3.2211473481522e-05
-3.55718365294796e-05
-6.12298177001711e-05
-6.01895438165253e-05
-1.06436869311869e-05
-3.22201664304871e-05
-7.81148821573298e-06
-2.9852434452053e-05
-3.0525018929631e-05
-1.36036853381692e-05
-4.15530405057786e-05
-4.20750442055537e-05
-6.87664775010572e-05
-5.65399379775766e-05
-6.7955166766565e-05
-7.49659610007898e-06
-9.19871567583112e-06
-4.04345817053663e-05
-6.19003259807625e-05
-3.49775157715061e-05
-2.54336997592332e-05
-1.73616268814139e-05
-5.17970159932432e-05
-5.76013195931298e-05
-5.17062134628073e-05
-1.87929368119397e-05
-4.59097418833175e-05
9.21362134079329e-07
-4.17077183058524e-05
-3.92067832502836e-05
-2.40064976808301e-05
-7.36918554966819e-06
-7.63873953177819e-06
-2.9540153585679e-05
-3.22745852378375e-05
-1.58758714236908e-05
-3.51570174693622e-05
-2.47880508540296e-05
-3.3136664661794e-05
-4.48741834426632e-05
-3.93708516489204e-05
-7.29878976621131e-06
-1.71028563215845e-05
-3.86295166161828e-05
-3.90157108178839e-05
-2.58781871052013e-05
-3.5686709626392e-06
-2.55662850360236e-05
-3.06874635883745e-05
-5.27487201778452e-05
-3.09396218389184e-05
-2.06343919635266e-05
-2.8960967784959e-05
-2.69956013951843e-05
-3.94732651609561e-05
-1.99185864599478e-05
-5.75825721175117e-05
-4.10022446920483e-05
-2.41622888687368e-05
-7.31864626582023e-05
-1.03255210495244e-05
-5.99649753810428e-05
-3.18498729778029e-05
-5.98708316303037e-05
1.3335066984682e-05
-5.61563218891816e-06
-3.09461273109459e-05
-4.18571597826182e-05
-2.86950522318507e-05
-1.87073623921803e-05
-2.4399622481044e-05
-4.22042719108043e-05
-3.81654004945674e-05
-4.38047788622407e-05
-6.3396295423468e-05
-2.50894775894184e-05
-3.23632541846625e-05
-2.49734435288585e-06
-2.27782482772728e-05
-3.24849852027736e-05
-5.32800260759504e-05
-2.80656830140058e-05
-5.30735987811205e-06
-2.43513896103138e-05
-7.8759152890547e-06
-5.4948281030936e-05
-7.36442100254107e-06
-2.75005278374143e-05
-1.69956708923941e-05
-2.47147134540379e-05
-6.64180966041328e-05
6.99520927343685e-06
-5.34700511084742e-05
-4.53270208898257e-05
-3.26960623415118e-05
-2.64535676219672e-05
-3.7067491887674e-05
-2.90040425677242e-05
-6.04016121117688e-05
-3.31448044552153e-05
-2.84796720813555e-05
-1.24195985958491e-05
-1.31729160206519e-05
-1.83699504363678e-06
-5.85388653195529e-06
-4.8687719673054e-05
-5.27894693095687e-05
-6.02914430660446e-05
-4.67347692840614e-05
-3.69895916421293e-05
-3.89881541917234e-05
-3.90910891779577e-05
-6.05895266581511e-05
-5.56996511042658e-05
-2.23706372121147e-05
2.05438361627169e-05
-3.22180291169057e-05
-2.64453033844957e-05
-4.04006748718415e-05
-1.9642058794998e-05
-6.13867334247609e-05
-2.04686810447885e-05
-3.71688776910651e-05
-2.55851450117301e-05
-1.93803234924608e-05
-4.43071178164456e-05
-6.51142853315244e-05
9.37274169496409e-06
-4.43004568563456e-05
-2.71880161725024e-05
-3.43540845412322e-05
-3.44068432199653e-05
-3.49871068745685e-05
8.17046929732522e-06
-2.10823274038667e-05
-2.16839960596588e-05
-4.96464881538853e-05
-3.72055988975663e-05
-3.75277530737753e-05
-7.4430371609397e-05
-4.24075976819275e-05
-6.0956581842907e-05
-6.19934192621809e-05
-7.12393353356609e-05
-5.79197739697158e-05
-6.7283260025093e-05
-5.19459276739488e-05
-1.7986019008498e-05
-6.56342017783878e-05
-4.07837612867801e-05
-7.25040854339652e-06
-5.27648493610813e-05
-1.21652031678438e-05
4.3304056286287e-06
-2.96620336253722e-05
-2.72475506980811e-05
-3.52267038588831e-05
-2.17502216529428e-05
-5.25242257759401e-05
-5.27626713877208e-05
-5.63977841333829e-05
-3.42670074483612e-05
-2.12320301827137e-05
-3.31532507346253e-05
-5.94112042789166e-05
-6.08683314567329e-05
-3.38114689465568e-05
-2.21792386541938e-05
-5.92553423790763e-05
-3.29306078073168e-05
-1.72526928355288e-05
-5.94756690902919e-05
-4.04957823983917e-05
-2.58321552411103e-05
-4.97367288700361e-05
-2.83098813046625e-05
-2.00312039671574e-05
-6.91404891092798e-06
-4.08171472452025e-05
-2.70087757348482e-05
-3.45774583194634e-05
-2.58115614963319e-05
-6.11467839098023e-06
-5.20754799941656e-05
-5.24863096356885e-06
-2.52130967693923e-05
-6.44429756550161e-05
-5.06367514089898e-05
-4.15891404973356e-05
-3.71165524188513e-05
7.44234153829959e-06
-4.43212039649017e-05
-4.19999589418327e-05
-2.7173607705967e-05
-4.1140013508017e-05
-4.57143846214628e-05
-2.92714339892136e-05
-4.39584328240577e-05
-2.96176693655021e-05
-5.97480369958184e-05
-3.9117385308603e-05
-3.78846793724547e-05
-2.279257924657e-05
-3.14449351905811e-05
-8.04872183750716e-05
-4.33749071417457e-05
-4.45460622862239e-05
-3.98151821597309e-05
-1.77406559568648e-05
-3.54604139502677e-05
-9.21020162891236e-06
-2.76000863898853e-05
-3.51842601431678e-05
-4.32615799586193e-05
-4.64149093840848e-05
-1.80222946464695e-05
-1.74371157068605e-05
-5.32009927811987e-05
-2.71731822861162e-06
-3.14219016012393e-05
-3.6330499198867e-05
-4.93759367539295e-05
-1.34218314581253e-05
-3.66341227983078e-05
-5.27157387370703e-05
-4.4160365068895e-05
-4.24391781508437e-05
-3.23901522992592e-05
-2.94445280775159e-05
-2.86893642729184e-05
-2.66771852956028e-05
-5.4384497126642e-05
-5.03671228019867e-05
-3.90652036567501e-05
-4.83764408978808e-05
-4.483345285011e-05
-4.67990056346218e-06
-6.5146243130547e-06
-2.21483235257259e-05
-4.5765448074102e-05
-5.47694281336594e-05
-1.91143715643958e-05
-3.42723194449611e-05
-6.75554140606195e-05
-1.55354049640311e-06
-2.78639121257967e-05
-2.92443157577913e-05
-1.40231561019179e-05
-2.98157086199038e-05
-3.90363210941963e-05
-2.58306223714946e-05
-3.99948518437949e-05
-4.34710681458568e-05
8.45830197529798e-06
-4.17961084261511e-05
-4.05118348848413e-05
-4.3772011386368e-05
-2.7309794236393e-05
-5.2172695198288e-05
-2.27601153521653e-05
-5.95012892918888e-05
-3.41432767550633e-05
-1.44683591585679e-05
-1.65695284913987e-05
-4.03926133754711e-05
-5.00512181208346e-05
-6.71330114083716e-05
-5.61847882890599e-05
-4.30252142891315e-05
-4.72984687245408e-05
-3.04309413516834e-05
-1.32911627699937e-05
-3.92842178816991e-05
-2.94768445698258e-05
-1.175803826078e-05
-3.37651523521176e-05
-4.76874943335721e-05
-8.32413980022868e-06
-5.77776729031417e-05
6.60739238437487e-06
-6.498423392451e-05
-3.31272898618498e-05
-3.14431753537646e-05
-1.71712186196916e-05
-6.15313757188601e-05
-1.59200529902532e-05
-4.17083236303816e-05
-3.00328669644946e-05
-4.05862540030382e-05
-5.96934419661944e-06
-2.15791607308744e-05
-2.80321256415422e-05
-1.02100373506065e-05
-2.56793860717003e-05
-6.04330278221597e-05
8.38390417785012e-06
-3.24452229544333e-05
-5.79533259695817e-05
2.33757555359853e-06
-6.15568748904886e-05
-1.96011880099231e-05
-2.80529294616742e-05
-8.56408012325303e-05
-2.5327746520227e-05
-8.09293405341673e-06
-1.12388666051141e-05
-2.91141657083383e-05
-6.88399014573172e-05
-4.49806962565899e-06
-3.83585299058605e-05
-3.55427399960861e-05
-3.37351062006366e-05
-6.03958715200808e-05
-5.2674498733663e-05
-9.00308300466734e-05
-3.44954685618194e-05
-4.93168105781654e-05
-4.6666717167348e-05
-1.42644209806e-05
2.81844076601831e-06
-4.36685780261696e-05
-1.29170217448853e-05
-3.06179378318679e-05
-2.3856981527148e-05
-5.60442997806875e-06
-1.9121140148403e-05
-9.15006459013617e-06
-2.39922311095694e-05
-1.5179566320075e-05
-4.35303533336095e-05
-7.80573783789882e-05
-2.81408251430057e-05
-5.13872484235561e-05
-5.87658460137939e-05
-4.87346208303019e-05
-3.22350992658471e-05
2.05281796180916e-06
-2.92389836905664e-05
-1.05153042459098e-05
-6.1602255179667e-05
-1.89997738628338e-05
-6.99496761932543e-05
-7.35909679283249e-06
-5.79369009311375e-05
-1.44991015369113e-05
-4.89700008074868e-05
-1.00906000277734e-05
-2.05752510722829e-05
-4.18206475163981e-05
3.04493851359824e-06
-2.30181799058302e-05
-4.46935981748049e-05
-3.01573146582002e-05
1.14300913023405e-06
-7.14347056614984e-05
-3.67275151481962e-05
-7.62321015096287e-05
-1.48326147478316e-05
-6.0284045081378e-05
-3.2537769379279e-05
-4.8103182783793e-05
-2.24380745408179e-05
-2.0818099348563e-05
-1.96470573990232e-05
-2.65145880434783e-05
-2.66500803288001e-05
-5.78516228372825e-05
-1.58400129139153e-05
-2.38562022750139e-05
-5.07898636083814e-05
-6.46903363614018e-05
-4.0185488660409e-05
-5.20658130784368e-05
-6.38522158831045e-05
-4.58567686223447e-05
-3.28139527004322e-05
-2.01581901737549e-05
-2.78631780210777e-06
-3.24731513243872e-05
-4.232006069694e-05
-5.1939432683738e-05
-5.02344139055543e-05
-2.06085051958198e-05
-7.14650122822376e-05
7.39797346918716e-07
-3.62503982535218e-05
8.63289970456902e-08
-3.58285649385906e-05
-1.76663082792448e-05
-1.87772629774908e-05
-4.64130306881772e-05
-5.96408778105438e-05
-2.29002583367094e-05
-1.57893158483399e-05
-6.94094746678417e-05
-4.09019457076337e-05
-2.20510996533501e-05
-4.68931361023259e-05
-2.13155187819237e-05
-2.03961090435746e-05
-2.17876345213486e-05
-4.28315610820285e-05
-4.08484616904609e-05
-2.93124732627378e-05
-3.79345131148065e-05
-1.62808202471314e-05
-3.43710372362626e-05
-3.62716843449507e-05
9.98679143550781e-06
-1.70387944165353e-05
-2.6294783835394e-05
-4.04615533289259e-05
-3.49480216066947e-05
-1.3721107656585e-05
-5.22777013992026e-05
-5.6537875626392e-05
-6.29347041581913e-05
-1.86453559136285e-05
-4.23686890571052e-05
-4.44771041211421e-05
-1.85351327902395e-05
-4.86558348349091e-05
-6.24996179392461e-05
-5.49430283284086e-05
-2.15733364084784e-05
-8.19660201918001e-05
-1.68114642839382e-05
-4.42890781221108e-05
-2.12678058029646e-05
-3.59371320767732e-05
-3.45821375239404e-05
-4.74317352069443e-05
-5.58882353376713e-05
-7.66814264176681e-06
-5.06593329806342e-05
-2.89534630594003e-05
-2.29984003614015e-05
-3.47270004966394e-05
-4.24273617095727e-06
-6.00956417445075e-05
-2.69276210729708e-05
-5.49797948549141e-05
-1.26141432226524e-05
-5.80528535586031e-05
-1.95709879403989e-05
-7.50617492284601e-05
-4.47529242432921e-05
-3.34012588915157e-05
-3.40263890347631e-05
-3.76117763660425e-05
-2.22140806027544e-05
-3.59743839745595e-05
-5.96929050180617e-05
-5.16967968491449e-05
-1.25390135381942e-05
-3.44266304176608e-05
3.65404636049107e-06
-1.46728847095537e-05
-1.63684415533128e-05
-1.47169004188354e-05
-9.54740655337176e-06
-5.71471925350328e-05
-3.96979258484617e-06
-4.39770060160475e-05
-6.52695714340132e-05
-3.09877598338338e-05
-2.37012500166523e-05
4.81533087327907e-06
-2.52473124823169e-05
-8.18026491470745e-05
-3.75355336641615e-05
-3.09859995107631e-05
-3.39503778298803e-05
-5.37872733251919e-05
-2.63102318614767e-05
-1.62705463349635e-05
-2.1928481677579e-05
-2.72978822428923e-05
-2.70745919763891e-05
-2.57178551650285e-05
1.31696306915255e-05
-4.58565492347072e-05
-3.93096036219476e-05
-3.07192634262861e-05
-6.03918732155041e-05
-3.22157281260148e-05
-6.0980161696459e-05
-4.45755564121234e-05
-3.32547638862383e-05
-4.21251137908694e-05
-4.32073734806104e-05
-4.60632126914303e-05
-4.58669168555504e-06
-4.47805554677916e-05
-4.9692361677758e-05
-3.29907353237023e-05
-3.19490196914327e-05
-5.26171069398634e-05
-2.52146007146716e-05
-3.25046962357545e-05
-4.41911688460864e-05
-3.13193146683697e-05
-3.70408144651571e-05
-3.44528911488651e-05
-3.76854127293593e-05
-5.17029603256423e-05
-1.2495508534247e-06
-5.31286057451523e-05
-2.57127735394418e-05
-6.73695475365947e-05
-2.06186999667253e-05
-5.69094235058732e-05
-5.43369662969914e-05
-5.12731077668251e-05
-5.38041195021593e-05
-2.78419377972937e-05
1.16233121779506e-05
-2.34569709754232e-05
-2.50981125420337e-05
-2.63779346915585e-05
-2.73443369621937e-05
-2.99401093082582e-05
8.63861743619908e-06
-1.98923714118358e-05
-3.40235382633829e-05
-2.43109070479739e-05
-3.22425625480216e-06
-2.53607295039705e-05
-4.56891242732916e-05
-7.82399827754053e-05
-2.34046288736802e-05
-3.50008449411103e-05
-6.37367712685928e-05
-3.98546794788587e-05
-4.19923287488432e-05
-3.16964506896643e-05
-4.05366038795474e-05
-1.22130463984931e-05
-1.92821703917189e-05
-2.83396351533723e-05
-1.86829770985729e-05
-4.95635718885366e-05
-5.39150513821273e-05
-4.48979122420196e-05
-5.31433503729217e-05
-1.11440879571861e-05
-2.93921603464559e-05
-2.34314366983412e-05
-3.81132946019654e-05
-4.52046933212363e-05
-4.18525475797129e-05
-1.25479821751906e-05
-5.95826979742917e-05
-3.86647717553378e-05
-2.52184221051436e-05
-2.91217006609365e-05
-1.79542342552175e-05
-5.49755772904364e-05
-2.70728196469457e-05
-7.59949114509581e-05
-6.68235175643328e-05
-3.954124614518e-05
-4.06884287050496e-05
-5.56960696908905e-05
-2.42493341674106e-05
-3.69069067526874e-06
-5.60154037091917e-05
-6.51278076708682e-05
-4.97222683986864e-05
-2.53732572898936e-05
-1.36911116807674e-05
-5.18817322501231e-05
-2.06884569948225e-05
-5.17901236913986e-05
-1.60803163149973e-05
-1.53185636549302e-05
-5.81757430380023e-05
-4.78413762366071e-05
-3.31605980556484e-05
-1.73640871372314e-05
-4.87872033925048e-05
-2.15426219754835e-05
-3.00510575061801e-05
-1.26679554529941e-05
-3.32848910797e-05
-7.32631694938432e-05
-1.26453987309118e-05
-1.59447251471035e-05
-6.13878997348733e-05
-7.83867786200449e-05
-2.70718427963796e-05
-5.25710138978073e-05
-4.43147854967596e-05
-5.42739832131387e-05
-6.13857773441672e-05
-2.77341743196903e-05
-3.21572660813108e-05
1.23771820407681e-07
-2.76735937669276e-05
-7.95156340434501e-06
-6.77897918330309e-05
-3.67869737531147e-05
-4.31145091723562e-05
-3.51066128999411e-05
-2.56218928338282e-05
2.13146336957091e-07
-6.75196908995898e-05
-2.48520001511654e-05
-3.46499015807716e-05
-4.93429844271331e-05
-2.22096180768385e-05
-5.94283054678017e-05
-4.51307073454425e-05
-2.1110069033198e-05
-4.32379467455473e-05
-3.74936576205488e-05
-3.97553083223986e-05
-3.03851962991381e-05
-1.7218544625116e-05
-3.31165767398835e-05
-5.47739306709661e-05
-3.97271432552477e-06
-4.36702036638306e-05
-4.27513475826976e-05
-3.47165969123709e-05
-4.52554721898183e-05
-7.35422191675971e-06
-8.01906016203834e-06
-3.78615735637476e-05
-5.1141839807784e-05
-8.79534888318724e-06
-3.72821637533068e-05
-5.01593536246995e-05
-3.31355300405381e-05
-4.35013326916586e-05
-4.41328299521769e-05
-6.24314839515678e-05
-2.23533163212124e-05
-1.41993224313763e-05
-3.52606544790835e-05
-6.03341821823308e-05
-1.94898459681375e-05
-3.94866596419237e-05
-2.21948297133238e-05
-3.47188594846386e-07
-6.14937701491066e-05
-2.47164244007063e-05
-8.61320521739481e-05
-2.94945380713598e-05
-7.15893162984262e-05
-2.06623898105988e-05
-6.23093094433943e-05
-1.40321601115165e-05
-7.29882167032363e-05
-1.38230121582401e-06
-3.60766016907153e-05
-5.6804255888754e-05
-1.64996564508312e-05
-4.89543977530702e-06
-8.14719296036056e-05
-1.32009269565915e-05
-3.07198421595852e-05
-6.20608120083259e-05
-2.79506504120077e-05
-4.13752622688316e-05
-3.93172664334963e-05
-5.53782791553613e-05
-3.51721817779586e-05
-5.72324402915687e-05
-3.55951618737513e-05
-2.32950689718768e-05
-3.6487548955766e-05
1.77382912432537e-06
-2.11211454215993e-05
-1.73923532809964e-05
-2.93097665123057e-05
-2.36794912736125e-05
-5.5958059442869e-05
-3.84967003083125e-05
-1.80554680079389e-05
-3.7409501119761e-05
-5.09746351503882e-05
-3.99980602879208e-05
-2.92714643693584e-05
-5.3214361757161e-05
-4.24661104578168e-05
-2.28115503496492e-05
-4.89243961676016e-05
-1.09768263782942e-05
-2.98759668736843e-05
-2.95999063890846e-05
-5.32405036897773e-05
-7.8761824187479e-06
-5.79028256287242e-05
-1.78813608204656e-05
-5.99829858602145e-05
-2.16488979175174e-05
-9.58893506048367e-06
-2.75016221139045e-05
-3.70514002787521e-05
-1.84550715724731e-05
-4.72216340572494e-05
-3.55575436276053e-05
-2.95531963754595e-05
-6.03690644721358e-05
-5.3329688765863e-05
-1.25191467180053e-05
2.27333892764856e-06
-3.2437827629136e-05
-3.22733722890863e-06
-3.7085953176143e-06
-3.60954899838547e-05
-4.70381327076087e-05
-4.29146821001141e-05
-1.78701356312433e-05
-5.25217856636007e-05
-4.14641802347695e-05
-2.26600914876221e-05
-3.48790594121996e-05
-7.24755801371901e-05
-2.6867203295464e-05
-2.32859212254824e-05
-2.16589909666484e-05
-6.07240869400151e-05
-4.98252127922831e-05
-4.98633663924519e-05
-2.99574460036289e-05
-3.60590798830744e-05
-3.57794313312456e-05
-4.12256640976524e-05
-2.14051144280951e-05
-6.33592863497837e-05
-7.75768346635311e-05
-5.68936477710784e-05
-5.945728967846e-05
-4.68361273713044e-05
-2.42341908704783e-05
-2.65397051469481e-05
-4.19842484685276e-05
-3.79428522516046e-05
-5.35157624892779e-05
-2.66260340108666e-05
-6.37256237624184e-05
-1.88239899646594e-05
-3.19692865250964e-05
-2.8844366482546e-05
-3.0113003104479e-05
-3.41915212269184e-05
1.05497494591704e-05
-1.01594022001564e-05
-4.21756707020005e-05
-5.5673880178978e-05
-1.73407610211294e-05
-3.92591609644409e-05
-3.38119115307436e-05
-4.39933613719457e-05
-2.00286718501597e-05
-3.28077012389215e-05
-5.39415635948343e-05
-2.36610704325974e-05
-2.75049669091666e-05
-4.35430453513494e-05
-9.93027517684146e-06
-4.55938734563411e-05
-7.74884751749356e-05
-2.59096328812608e-05
-5.0414166909971e-06
-7.24501195163795e-05
-4.98046313355219e-06
-5.60114487634083e-05
-4.80540098323159e-05
-1.08973949373402e-05
-3.62942056228541e-05
-2.68333183979999e-05
-4.36481556367266e-05
-1.21959827547821e-05
-4.26651152380694e-05
-2.81142677145986e-05
-1.18417675229732e-05
-4.90810116168482e-05
-5.22796804262308e-05
-2.3783059413946e-05
-5.41549538777735e-05
3.81393898705607e-06
-2.02244953393606e-05
-3.35361363140095e-05
-6.18249731321439e-05
6.3125711120285e-06
-3.15361748366824e-05
-2.11978490900157e-05
-1.12184445193191e-05
-2.05059658090338e-05
-4.51826819172066e-05
-6.14192641460687e-05
-1.02363183230732e-05
-2.67621173894241e-06
5.50147327458021e-06
-3.69360148742703e-05
-6.37463881389414e-06
-4.77774205595783e-05
-3.4910194685832e-05
-8.44071335692756e-05
-2.75735967491946e-05
-3.37156634227742e-05
-4.11234833687449e-05
1.06803028687659e-05
-5.48919482990597e-06
-2.63973175820263e-05
-3.38906134594141e-05
-2.90558585760568e-05
-4.35492673248165e-05
-4.01761640671528e-05
-4.10419011498125e-05
5.01648794644218e-06
-4.12722662710799e-05
-6.41914218498284e-06
-5.83526452147149e-05
-5.50207155826192e-05
-1.97966475823038e-05
-9.05742822947251e-06
1.4572820929599e-05
-2.55762627504013e-05
-7.41111230601716e-05
-4.74458496445234e-05
-3.59061723210729e-05
-2.91431040836997e-05
-4.79042293523736e-05
-5.18431105252889e-05
-5.15348902250767e-05
-3.66225751585608e-05
-2.48296158061052e-05
-5.69667742026411e-05
-3.92612892995662e-05
3.18302881321151e-06
-3.25146193101709e-05
-5.49434643957665e-05
-5.34671702859133e-05
-6.40273589160952e-05
-2.23816941193915e-05
-6.33497354763602e-05
-3.83558849696775e-05
-3.08345946315017e-05
-5.13892584256258e-05
-2.92502266034902e-05
-1.14353756696086e-05
-3.67471993386068e-05
-4.02606739309853e-05
-1.48296735326316e-05
-1.80939917480442e-05
7.29554320023387e-08
-2.43717603469693e-05
-3.97985593163954e-05
-3.45489973660513e-05
-5.34934326215838e-05
-1.87830782220443e-05
-3.61488481137846e-05
-2.93783375414447e-05
-4.07026066764192e-05
-6.01567246582416e-06
-1.54824532238145e-05
-2.85315691695598e-05
-5.66884277779672e-05
-3.51962046187119e-05
-4.18921197823223e-05
-3.82278884219276e-05
-3.01360649005594e-05
-4.14104953029728e-05
-4.47282735476991e-05
-2.24117949867049e-05
-1.6253267157326e-05
-8.33556060772657e-06
-5.19780213638847e-05
-5.90202739207204e-05
-4.3178879900947e-05
-4.6213861221966e-05
-7.07900597576785e-06
-5.21959349334925e-05
-5.91505045791173e-05
-2.5655447664084e-05
-2.03393604952092e-05
-2.11624875618328e-05
-4.02763768199606e-05
-3.44720828109538e-05
-3.79390472385217e-05
-8.20166467218848e-06
-2.37781914086698e-05
-2.66941165914261e-05
-1.87544825071816e-05
-1.7827832379668e-05
-4.05666182489543e-05
-3.97415696037416e-05
-2.75608841517785e-05
-1.11372498721545e-05
-5.28966416119286e-05
-3.13982614117723e-05
-4.4159659141947e-05
-5.02300964272634e-05
-4.90206194811859e-05
-3.2110696118293e-05
-6.95223893478689e-05
-3.34205019141304e-05
-2.82650072684684e-05
-4.89485954614401e-05
-1.96924788165471e-05
-3.19534839102227e-05
-5.99743871345486e-05
4.21563932091851e-06
-2.14861441343362e-05
-9.95076248524404e-06
-4.87103991626743e-05
-3.73894951587842e-05
-4.79827809983351e-05
-2.45090307792717e-05
-6.04836874535429e-05
-4.60196326957101e-05
6.03633982977276e-07
-1.24888673527764e-05
-1.17233923400808e-05
-4.1718598608255e-05
-4.03403650178916e-05
-3.50517447863445e-05
-3.98200682972066e-05
-6.66090195652532e-05
-3.17056292917806e-05
-6.4703961642254e-05
-2.52434932457688e-05
-3.0226552378129e-05
-3.62589325171553e-05
-1.50071566860695e-05
-7.90122124268652e-06
-2.55636673767622e-05
-3.10476946691629e-05
-1.6780773739676e-06
-6.02345881018909e-05
-2.06661663730375e-05
-5.43186353515461e-05
-2.9047740784251e-05
-3.23212980403334e-05
-5.58282602692586e-05
-6.45201231739251e-05
-2.85511728100095e-05
-4.26713278064278e-05
-2.63406865619965e-05
-1.38466687564427e-05
-1.75036459697974e-05
-4.1310416189414e-05
-7.09319327179055e-07
-3.60499334737255e-05
-4.83853728384114e-05
-5.31726752183193e-05
-3.95981417663443e-05
-4.09280221190316e-05
-3.01943632368466e-05
-2.99759242939796e-05
-4.46085514314391e-05
-4.81482539006819e-05
-5.30213032188283e-05
-3.62238654406591e-05
-3.86026463211108e-05
-1.69652587998298e-05
-2.74983327364261e-05
-2.09451414254071e-05
-5.37399912702575e-05
-3.10369430192447e-05
-3.31220966646308e-05
-4.46988571391909e-05
-1.853312158717e-05
-6.28610527097668e-05
-4.13601882933089e-05
-1.75186197897656e-05
-2.76760576077816e-05
-2.07986419242189e-05
-5.16929868687172e-05
-4.9034425194535e-05
-1.68270494204736e-06
-4.31861522797444e-05
-2.94645439266086e-05
-3.53456150225363e-05
-3.53507780603092e-05
-5.90556007744285e-05
-3.70866548613324e-05
-4.5446663142406e-05
-4.20231416680286e-05
-2.86972952560786e-05
-4.04874602786049e-05
-1.77659321761314e-05
-1.74911178981302e-05
-6.31161815021232e-05
-4.4895953962321e-05
-4.02227921391073e-05
-1.95040152525569e-05
-2.44304992487853e-05
3.87303277132238e-05
-1.09142796547122e-05
-4.97367290897425e-05
-1.49083779553044e-05
-2.86717429359144e-05
1.67347131633686e-05
-4.59512754959515e-05
-5.84816357689028e-05
-4.47562576402127e-05
-4.16149588582071e-05
-1.16663836913544e-05
-5.92824024576459e-05
-5.28839326698781e-05
-1.52603613674634e-05
-1.77628156398326e-05
-4.91943505152574e-05
-1.15208644851969e-05
1.84192104099784e-05
-4.88752247422892e-05
-2.97055513245351e-05
-1.8342365614344e-05
-2.51341332310108e-05
-2.104692968407e-05
-3.42278103001041e-05
-6.03702500244278e-05
-7.50229236925478e-06
-5.72760666388818e-05
-8.50538125677569e-06
-2.01281471982833e-05
-3.80531856846467e-05
-3.85639376115828e-05
-2.83544631163233e-05
-2.42608914788503e-05
-5.84136208531545e-05
-4.82791329857671e-05
-2.97693210596439e-05
-2.73180675286454e-05
2.63194901885714e-05
-4.77986086982969e-05
-3.5175915992053e-05
-5.64001200358089e-05
-1.44265880920245e-05
-5.3079434739554e-05
-6.79215046468415e-05
-4.89316030735135e-05
-4.82324394756425e-05
-3.97567455350893e-05
-1.53051028803677e-05
-4.11912561749246e-05
-2.51277551842546e-05
-3.12467503764572e-05
-3.62012322311262e-05
-2.93770092921796e-05
-2.32466446466082e-05
-3.44123144336785e-05
-7.83399671884073e-05
-4.11456914778792e-05
-2.79627053181605e-05
-4.74736150982618e-05
-5.33400381974418e-05
-2.96417893701921e-05
-1.12039097512502e-05
-6.20727176472565e-06
-3.55320222737671e-06
-2.01719620201129e-05
-2.44693136586323e-05
-3.7452386749448e-05
-2.21562975265107e-05
-3.6480606268219e-05
-6.10218530754094e-05
-3.2865268231785e-05
-3.47586282961848e-06
-4.31938741362032e-05
-4.28520134972867e-05
-5.4974352759272e-05
-2.69512969425906e-05
-5.06008788556693e-05
-6.64887366063273e-05
-2.49083415000612e-05
-2.90558152271147e-05
-2.78417310178493e-06
-4.71972467473957e-05
-9.82650034417432e-06
-1.81392395041597e-05
-2.75464857303111e-05
-4.78688547542189e-05
-5.2951752199206e-05
-6.6669882463178e-05
-2.68257846139951e-05
-3.66250475783472e-05
-1.90517060113234e-05
-1.11607029626423e-05
-4.82449003953813e-05
-4.55445300153809e-05
-9.58980066393682e-06
-4.93161470054811e-06
-3.31552707818646e-05
-5.36676487812951e-06
-5.61145162934622e-05
-4.00272640323715e-05
-5.68358705702192e-05
-2.55035943764143e-05
-1.29162973124542e-05
-5.54422856300731e-05
-2.83070628695215e-05
-7.0539691509282e-05
-1.28583451794762e-05
-3.01258141592579e-05
-2.56782400588227e-05
-3.75344392248747e-05
-4.41341981490816e-05
-4.61862012967683e-05
-1.9341399824915e-05
-5.39493760200776e-05
-6.13043272415572e-05
-4.24164394119989e-05
-3.84468064022639e-05
-3.07202788635968e-05
-3.09379511021443e-05
-5.1938194868696e-05
-2.35440590988619e-05
-5.13590260122134e-05
-6.66786347790281e-05
-6.89046736723352e-05
-5.0613429201286e-05
-1.78525949484435e-05
-4.10831897962493e-05
-5.16234815419584e-05
-3.78995047612607e-05
-4.46679509043359e-05
-3.51470537618155e-05
-4.57674243920827e-05
-2.59574026001575e-05
-1.06152212837042e-05
-5.98212345317887e-05
-6.16013046320622e-06
-7.37547142152509e-05
-1.36445395910528e-05
-6.65409702780354e-05
-4.74958674998463e-05
-1.74203591345744e-05
-3.66196006547861e-05
-2.18681351250701e-05
-5.53403220068109e-05
-3.09117481709633e-05
-4.41536337775816e-05
-3.01647312535975e-05
-3.43981007452084e-05
-6.88492027153546e-05
-5.79308371241775e-05
-1.39708958398825e-05
-3.51477239715857e-05
-4.9619764838184e-05
1.61397885391794e-06
-2.99998459762912e-05
-7.14307041248542e-05
-9.06478663199207e-06
-4.94167738139114e-05
-3.87925070068286e-05
-1.23005506741789e-05
-4.94501366950654e-05
-5.37524913082043e-05
-4.73718240547946e-05
-5.3015696922883e-05
-5.42863383195571e-05
-4.6760355366917e-05
-8.0425041178577e-05
-2.32103327703811e-05
-1.53976453822037e-05
-3.95736799835497e-05
-2.51596627053192e-05
-6.38294572567588e-05
-1.61478868347672e-05
-4.37347788714925e-05
-5.03307278571267e-05
-2.0860393755695e-05
-4.4104680135985e-05
-2.30936200908253e-05
-5.72469241687678e-05
-2.31954645499394e-05
-1.55266666649483e-05
-3.76469655526972e-05
-1.88842933163432e-05
-2.45563595256401e-05
-2.3715894324662e-05
-5.07529003629011e-05
-5.31212821852456e-05
-5.00813779064196e-05
-2.60806861537216e-05
-4.20625609879039e-05
-2.87329015831937e-06
-2.96912387752899e-05
-5.35399621413605e-05
-2.84328412773004e-05
-4.44281027928377e-05
-2.96389955374249e-05
-3.67070663772691e-06
-2.54789751660404e-05
-2.88448567530874e-05
-3.41570772513735e-05
-3.35433012692596e-05
1.65113826219081e-06
-6.77480236370141e-05
-5.36143633999705e-05
-5.61306756606762e-05
-5.1526101083239e-05
-3.898311440105e-05
-1.65917165082336e-05
-3.13000059884829e-05
-8.57022811195429e-06
-2.62044276558424e-05
-4.35202283858888e-05
-4.03902907179323e-05
-2.63818768564287e-05
-2.5956035222641e-05
-4.82411099350935e-05
-3.82466469637769e-05
-3.751017899658e-05
-3.88170532393715e-05
-7.32239189180244e-05
-1.28787425150712e-05
-3.90123362955417e-05
-4.90075303674956e-05
-4.26856403080165e-06
-4.38608416919716e-05
-3.22210470500327e-05
-6.24614084637951e-05
-3.18992814920769e-05
-4.85294579324548e-05
-1.63704897226085e-05
1.48058280959206e-05
-1.92702054042162e-06
-3.05269004716305e-05
-1.29370675455541e-05
-2.05100149245057e-05
-1.74206738366599e-06
-1.87162621454267e-05
-5.30192586015905e-05
-2.60152732276271e-05
-7.51666456622306e-06
-6.893839875699e-06
-2.36924126566636e-05
-1.63645949138473e-05
-2.68808867583644e-05
-3.85011820189251e-05
-3.49541343644551e-05
-5.31257374173571e-05
-4.77822192864282e-05
-3.01362662905807e-05
-7.27857599341677e-05
-3.36446807689357e-05
-5.70154773030749e-05
-3.28510431049942e-05
-1.86276570816783e-05
-3.57776911147694e-05
-3.44510891935077e-05
-6.93182475018243e-06
-4.59783680370092e-05
-5.32781151063885e-05
-5.15541027702806e-05
-3.38753910953821e-06
-2.33703710277814e-05
-3.26808697453353e-05
-5.57320267371329e-05
-4.21188950619835e-05
-3.75155656679474e-05
-7.60702021943871e-06
-3.11278644886611e-05
-3.9675255790312e-05
-3.37862131539211e-05
-4.10064560939631e-05
-4.34864102920598e-05
-7.64146359329374e-06
-4.57774747353145e-05
-1.69324926466985e-05
-5.73622698997829e-05
-2.7922316572801e-05
-2.72507719552268e-05
-5.54352733260323e-05
-4.59870127929669e-05
-4.71708664557592e-05
-6.84884124100129e-05
-3.24730902824963e-05
-2.35807004989095e-05
-7.94614210843063e-05
-4.0799261834274e-05
4.56655008924302e-06
-1.64051545778779e-05
-2.36854211131072e-05
-6.18784373588182e-05
-5.60009101266835e-05
-1.78902369389452e-05
-6.24804863615165e-05
-4.88815617166456e-05
-2.21298580631813e-05
-3.85312959477189e-05
7.58214648136955e-06
-2.15120451459168e-05
-5.12546914822638e-05
-2.90422289123728e-05
-3.4958114673493e-05
-2.37533038496849e-05
-1.73050638345661e-05
-1.842080666149e-05
-6.21675000350526e-05
-5.04727025110611e-05
-5.59817592604002e-05
-6.37859493797653e-05
-9.0293102173625e-06
-4.28258525995546e-05
-4.81414729896134e-05
-3.47608000667278e-05
-4.69489687620524e-05
-3.23935308544747e-05
-3.81481580448425e-05
-3.98405017824931e-05
-3.11935197249694e-05
-4.53914292646349e-05
-7.07817864439021e-05
-3.80933537960998e-05
-3.7408961007747e-05
1.40048346504889e-05
-3.86782604661257e-05
-2.98432669027372e-05
-3.58982580392596e-05
-3.76724622966609e-05
-5.6016859214299e-05
-4.21653801222337e-05
-2.92292980555006e-05
-1.66489605123413e-05
-3.37087831000523e-05
-1.86213578780926e-05
-4.26616524242604e-05
-1.94299571195714e-05
-3.00265912118683e-06
-4.60946127325888e-05
-3.79437851934816e-05
-5.85866593890234e-05
-2.97806346937065e-05
-5.50138383157243e-05
-2.8153002610664e-06
-4.91183598727336e-05
-1.39795311547871e-05
1.4220638094238e-06
-2.31202861267133e-05
-4.93103863142691e-05
-7.63736328076817e-05
-1.1129811818404e-05
-5.19364184609568e-05
-1.49384317312711e-05
-4.55478596287059e-05
-2.79575381956799e-05
-7.14514623309596e-05
-4.79647309600493e-05
-4.70851432962015e-05
-3.12406977398188e-05
-1.30206916848029e-05
-2.32721365825831e-05
-3.84826956176351e-05
-4.90142491710457e-05
-5.29989934008144e-05
-7.01464975436247e-05
-2.10185223244844e-05
-2.33015992390539e-05
-5.86560073100989e-05
-4.60342446399071e-05
-3.00137970704657e-05
-3.87819572584962e-05
-4.00294098287978e-05
-3.82661409090904e-05
-3.50291693524292e-06
-3.52720848738199e-05
-4.18614318998038e-05
-1.96006610609582e-05
-1.86424972103553e-05
-2.85116189736829e-05
-5.83124903653103e-05
-3.35722934051753e-05
-5.38524885971897e-05
-5.11658428866453e-05
-1.14427608337544e-05
-6.14894178402168e-05
-2.08926510589957e-05
-3.88422879378461e-05
-2.77693966365957e-05
-4.63452789600275e-05
-3.15861968024216e-05
-1.10266480495658e-05
-4.21515437748553e-05
-8.15846810633522e-05
-2.02556741285425e-06
-2.10675920102979e-06
2.1396461484052e-06
-5.34196634212965e-05
-2.92455779309512e-05
3.2198261360287e-08
-4.72058591186814e-05
-6.72219890067234e-05
-4.95729662075832e-05
-3.00877454672436e-05
1.25563333517184e-05
-6.08014732612934e-05
-2.74739283378164e-05
-5.44505151270232e-05
-4.15917921808438e-05
-7.28454629362678e-05
-1.55437388359896e-05
-4.85911558151536e-05
-4.0649101443613e-05
-5.01162719834907e-05
-3.64870302629962e-05
-2.23462156027887e-05
-5.31874673405913e-05
-1.54483309531357e-05
-3.66355682368709e-05
-4.60507558820123e-05
-2.05031442600891e-05
-1.62823415080532e-05
-4.91489019809602e-05
-6.09535504637279e-05
-5.41488340629047e-05
-8.23862554015636e-06
-3.32390284552867e-05
-4.55079507422458e-05
-7.35818567183893e-05
-2.84663813261723e-05
-5.22275945835097e-05
-1.47229815139742e-05
-3.87307518909086e-06
-4.55164104232825e-05
-2.51044680573984e-06
-1.67114125058043e-05
-6.61803073936806e-05
-2.18251898464534e-05
-6.99119465208274e-06
-2.50284805893259e-05
-5.77640413182327e-05
-2.89471651667465e-05
-6.70610639242381e-05
-1.926704320369e-05
-1.43196565860175e-05
-2.81880882601811e-05
-3.12215767264754e-05
-1.77920518688178e-05
-4.6586607656813e-05
-5.51319916128203e-05
-9.39665411448132e-06
-9.01358811695196e-06
-4.92278946684436e-05
-7.51515160179785e-05
-3.38380348593327e-05
-5.07347070395227e-05
-4.33866433502381e-05
-1.8923262593769e-06
-3.97142403373826e-05
-3.07886565713877e-05
-3.899289065053e-05
-6.38335872036525e-05
-4.28419489639807e-05
-2.91425762780554e-05
-5.53239268450219e-05
-5.77535932195305e-05
-2.74492404106287e-05
-2.29201426039121e-05
-4.12238049662393e-06
-4.15647856934424e-05
-5.6407050212186e-05
-7.38106107487181e-05
-3.03699193249447e-05
-1.55784926957367e-05
-5.74817279523802e-05
-3.22472442809717e-05
-5.67352682376615e-05
-5.74239859711053e-05
-2.53570313742819e-05
5.26019983455574e-06
-3.5446095328859e-05
-4.50205414905543e-05
-2.9402003559365e-05
-1.46604866633876e-05
-2.73758870598759e-05
-1.90813545391087e-05
-8.34343013181313e-06
-3.697899897438e-05
-3.92358970066497e-05
-3.85706731807633e-05
-3.70480738904127e-05
-4.94553543605499e-05
-1.05176655158915e-05
-2.47185239673003e-05
-4.16105036478989e-05
-1.52425304704487e-05
-1.76370638841074e-05
-3.8133788491196e-05
-5.52076250407992e-05
-5.04808377229792e-05
-1.73114976949789e-05
-3.14357690051945e-05
-7.19089980513485e-06
-2.68655490952575e-05
-5.23574942104536e-05
-1.53591684261332e-05
-2.27234063594052e-05
-1.58055976573128e-05
-5.89354049180507e-05
-5.67706894348094e-07
-1.30470439049978e-05
-2.29427802472764e-06
-6.39314592517983e-05
-5.72199551320852e-05
-2.38947100129773e-05
-4.28470397363929e-05
-3.41191066948182e-05
-6.3052388247505e-05
-1.7559384532695e-05
-4.7923928460294e-05
-2.85708231728545e-05
-2.16323450694438e-05
6.78622567412037e-06
-2.02515361860802e-05
-2.85327639873025e-05
-1.80062818530956e-05
-1.19758430894545e-05
-4.13614362658194e-05
-4.18511474127957e-05
-3.53843272518411e-05
-4.08097680343909e-05
-4.30281082166574e-05
-2.52073805911299e-05
-2.72766251347893e-05
-5.3366929469771e-05
-1.63363880077675e-05
-7.57260844781645e-05
-2.54399730413959e-05
-4.63481477682534e-05
-5.02218861487895e-05
-5.90702002297004e-05
-3.37859678719791e-05
-6.31855421691291e-05
-1.0054176753035e-05
-4.33671382614664e-05
-3.45539455922493e-05
-1.90122278875835e-05
-4.18410330384631e-05
-5.89750741589155e-06
-1.39827407184944e-05
-3.45220588554586e-05
-1.85754757588033e-05
-4.01368519412613e-05
-2.03836884621373e-05
-3.82376230213684e-06
-4.40426438170532e-05
-1.10898756355261e-05
-8.41273644331279e-06
-6.03902920998147e-05
-4.61261047166573e-05
-2.16566457650343e-05
-3.20953470652197e-05
-1.45625018718033e-05
-3.06595059682273e-05
-4.1145871816153e-05
-5.62251545731826e-05
-6.7239844172288e-06
-3.94712356034649e-06
-3.93304241881948e-05
-2.6233066643736e-05
-4.42762442806698e-05
-1.69370785400853e-05
-1.68392364167781e-05
-1.20721483161471e-05
-3.06292510813274e-05
-2.67608196555866e-05
-1.62388450906054e-05
-2.34836151732877e-05
-4.2750149130879e-05
-1.3478760803137e-05
-5.28460405026928e-05
-4.58202845226413e-05
-1.93729866830576e-05
-1.88479331942678e-05
-4.58964291468125e-05
-3.54644496092452e-05
-4.4479612504975e-05
-3.53612157874418e-05
-3.61073064040161e-05
-1.84565783484963e-05
-3.12472371168207e-05
-4.36903073840993e-05
-4.74411687184468e-05
-2.23078074313367e-05
-2.13653389830247e-05
-3.2348043720955e-05
-1.93659610973066e-05
-1.57115574869224e-05
-6.16259564038752e-05
-4.71058883981837e-05
-3.8684633685977e-05
1.59602532380381e-06
-2.07372817275702e-05
-1.50952316644293e-05
-4.70462483224842e-05
-3.33240841629631e-05
-1.9466787598071e-05
4.92372795521525e-06
-6.74446974640791e-05
-2.79251678673896e-05
-5.84608727053449e-05
-3.26137043938848e-05
-5.3214069238032e-05
-3.36368983572134e-05
-5.3000381742857e-05
-2.23928784275992e-05
-4.66305189521215e-05
-6.16405621221089e-05
-3.90273031668725e-05
-4.00371314694674e-05
-1.52596090607363e-05
-3.27313765979227e-05
-9.2028041351609e-05
-2.71449855487824e-05
-5.23519621771065e-05
-6.54735318169641e-05
-4.89456710736727e-05
-5.93421208647197e-05
-6.29192869696426e-05
-1.95137643453739e-05
-1.5576704914738e-05
2.72593871761984e-05
-4.093940414503e-05
-3.2129290499307e-05
-2.37926107814861e-05
-4.78321432238565e-05
-5.20919848644117e-05
-4.0698324034843e-05
-1.90415131044499e-05
-8.05745122960142e-05
-2.0514580979119e-05
-5.39422342382705e-05
-3.0220968056773e-05
-8.97362121650615e-06
-3.79620493687553e-05
-4.30629442735083e-05
-3.45506030079731e-05
-3.97389515692745e-05
-8.14643450118585e-05
-1.56002931947389e-05
-3.71540050788498e-05
-6.79324019723103e-05
-4.65999545831177e-05
-1.28585209963257e-05
-5.51682542102967e-05
-5.23462972378571e-05
-3.90885501451712e-05
-9.74791797260684e-05
-2.74656195314647e-05
-1.11133302770081e-05
-2.55902193970983e-05
-6.20678267912808e-05
-5.03184632431866e-05
-4.55219061004714e-05
5.29934074259044e-06
-3.7499238222537e-05
-4.54192990989427e-05
-1.03195057810225e-06
-3.80049403413265e-05
-1.76024064394939e-05
-2.401601759427e-05
-1.88980635522275e-05
-1.72395703390455e-05
-6.39423067881283e-05
-5.77613869484124e-05
-5.01898691564852e-05
-3.93650321708521e-05
1.39489230321563e-06
1.25349527815084e-05
-4.97497479519128e-06
-2.31533109271141e-05
-2.0575192418547e-05
-3.80442660454697e-05
-3.9732641738872e-05
-4.69654813557567e-05
-3.17148554392631e-05
-3.64989068566296e-05
-5.82456640008363e-05
-1.22629493619875e-05
-5.9095635415985e-05
-6.5848818225789e-05
-4.30510450855604e-05
-4.70169703519574e-05
-4.5387102071684e-05
-2.89696015834329e-05
-4.52500597704862e-05
-1.27924405984861e-05
-3.04970928109516e-05
-9.21631300390426e-06
-3.58296140361008e-05
-2.30428964659695e-05
1.46997967340576e-05
-1.54663500852357e-05
-2.44454368848816e-05
-5.07341938035662e-05
-1.4063227915241e-05
-1.53536931364235e-05
-2.56744829777541e-05
-2.60762863388093e-05
1.85328396159237e-06
-4.23704643767904e-05
-6.03185582774964e-05
-2.88060227040304e-05
-5.46067135125324e-05
5.79386075391731e-06
-6.13247380107891e-05
-7.73668885775218e-06
-1.50452243622079e-05
-4.99384502762597e-05
-5.11671764451341e-06
-6.52791633921374e-05
-5.14263078023662e-05
-4.76100713112652e-05
-1.62956778717786e-05
-7.748122051271e-05
-2.57111151614137e-05
-5.26205580911304e-05
-2.30061171407075e-05
-3.31802856932394e-05
-1.8667457944919e-05
1.53262133726538e-05
-5.71962968112011e-05
-1.74930454486752e-05
-2.6773271591671e-05
-5.57553939884691e-05
-3.90921721130833e-05
-5.04098290749093e-05
-3.95499821312315e-05
-4.30063939843113e-05
-3.97347129079038e-05
-4.30854608581418e-06
-2.90797149195107e-05
-3.57773349759493e-05
-3.44770329399417e-05
-1.74167316288574e-05
-1.72290082301803e-05
-3.42291396137705e-05
-3.84503841648095e-05
-1.33583936926529e-05
-1.98573141347529e-05
-5.82255614403724e-05
-4.72047219832689e-05
-2.80436467546421e-05
-3.10580866864519e-05
-2.04426707476078e-05
-7.49576049057383e-05
-5.75711015817198e-05
-1.3691951667315e-05
-3.51610745308515e-05
-7.30089203671841e-05
-5.94207966231344e-05
-5.6861032479262e-05
-3.90349803992368e-05
-3.40197315048962e-05
-5.04268830177603e-05
-9.05598632340623e-05
-4.91080103698813e-05
-1.91681129863238e-05
-3.4037788697329e-05
-3.59147657960722e-05
-1.30023449071386e-05
-5.00322961689628e-05
-1.24162079910465e-05
-2.72817903321985e-05
-4.5640714737957e-05
-6.61440978365263e-05
-2.66376843435488e-05
-1.70227017204001e-05
-1.64537867619637e-05
-7.0779637888996e-05
-1.51573025672744e-05
-3.83063848818377e-05
-3.36788966218755e-05
-5.8103876234974e-05
-4.15029878267842e-05
-5.5752547699526e-05
-2.46234855436214e-05
-3.11998593262235e-05
-2.70878317694907e-05
-2.54205360796487e-05
-3.98138478158363e-05
-4.08860315733149e-06
-2.75588566444092e-05
-1.22200087005076e-05
-3.35094014564341e-06
-5.06881302112884e-05
-3.65656533340863e-05
1.04773059208926e-05
-2.93589246751209e-05
-2.45311756609302e-05
-2.24792932966669e-05
-1.91386456208898e-05
-3.28194169811454e-05
-4.8130767528741e-05
-4.56462114055425e-05
-4.71398181981569e-05
-2.29736561116256e-05
-4.2208900402161e-05
-3.35764192481533e-05
-3.69180786633302e-05
-2.85214531091117e-05
-1.74209189206039e-05
-2.60302383075723e-05
-3.06736135882541e-05
-6.03079347557164e-05
-1.40132347563461e-05
-3.1558354209425e-05
-2.13854338442736e-05
-2.43052689778476e-05
-5.10435351120718e-05
-4.68440917689907e-05
-4.14195320247788e-05
-4.50708913152862e-05
-2.92168559632383e-05
-2.31093474718336e-05
-5.52868009249562e-05
-2.63902556874355e-05
-4.09343196725559e-05
-1.32963579142546e-05
-4.61456212410125e-05
4.64053179378588e-06
-5.32072599994402e-05
-3.52636682708476e-05
-3.33345749008302e-05
-3.06202936626208e-05
-2.6460074246734e-05
-2.31680018849618e-05
-2.72399880480435e-05
-1.50990559364987e-05
-3.18784235859195e-05
-3.8000537785475e-05
-2.49064920923788e-05
-3.75707795332089e-05
-2.11290089746784e-05
-7.3689709239257e-05
-6.22061032044258e-05
-4.8248128070296e-07
-1.03100485898328e-05
-3.9839848709962e-05
-2.23003277439402e-05
-2.49356854059332e-05
-3.1557489711794e-05
-1.68984658921061e-05
-4.56695279245413e-05
-4.20075499162667e-05
-3.5651970297593e-05
-6.55886007919253e-05
-3.31977669031866e-05
-7.97444188816475e-06
-3.67295228305399e-05
-3.77816420184958e-05
-4.41636713613173e-05
-2.30986577305155e-05
-2.13447938241182e-05
-6.4180716895583e-06
-2.3851176721137e-05
-7.68167248999125e-05
-8.74662474501401e-06
6.87413293605467e-06
-5.4544424912377e-05
-1.60403544561657e-05
-3.25277191544458e-05
-3.1351608336245e-05
-3.497100292556e-05
-4.01474114210339e-05
-2.60980289740022e-05
-4.7055299641576e-05
-4.74949459552758e-05
-5.26296667200259e-05
-2.65329330825371e-05
-2.94549769923679e-05
-1.9228882046696e-05
-3.93204201899793e-05
-2.31992323903134e-05
-3.32755891496737e-05
-4.39488732491928e-05
-1.18686001539914e-05
-3.02548604579327e-05
-3.07394898369794e-05
-1.34564330489449e-05
-2.22715164639027e-05
-5.61314336719398e-05
-1.47242185213832e-05
-4.56150534496923e-05
-6.9855194263266e-05
-3.68227091426595e-05
-4.74480930875834e-05
-1.03641308704918e-05
-2.87585459962722e-05
-3.49986356943237e-05
-7.69786321810363e-05
-2.05529104385711e-05
-1.5592049969531e-05
-2.60813932767199e-05
-4.11981988648625e-05
-2.1619011697021e-05
-3.46781572989512e-05
-6.69977879892336e-05
-5.41114850661965e-05
1.19259109343962e-06
-5.73389914926415e-05
-5.26479273107399e-05
-3.56523663360304e-05
-5.36723225770638e-05
-5.07020017382015e-05
-3.93605128788338e-05
-2.44223456289396e-05
-5.93771326316942e-05
-3.3789812596322e-06
-2.83901422583424e-05
-5.34151850312539e-06
-3.5516815286187e-05
-2.60096609542706e-05
-5.76770063558906e-05
-5.17452276931053e-05
-3.99524265289232e-05
-2.19188367909303e-06
-2.19360775130681e-05
-5.77137646410742e-05
-2.25138205676306e-05
-5.35726050232147e-06
-2.97793387203894e-05
-2.6046972250289e-05
-2.6411863186682e-05
-8.40958524439688e-05
1.78729320578947e-05
-3.55119774823147e-05
-4.72611337153707e-05
-4.31954587525566e-05
-1.72153833116201e-06
-5.54074598876786e-05
-7.74178936609893e-05
-6.21870587715152e-05
-5.24186235539735e-05
-6.34640532634666e-05
-9.77520853249874e-06
-8.94477283385454e-06
-4.05186082154741e-05
-4.07292352628802e-05
-5.31898255400226e-05
-4.31618963046794e-05
-3.39189492637792e-05
-2.63359437942356e-07
-2.31904855461724e-05
-5.37926923044952e-05
-3.9360672230814e-05
-4.31090975044765e-05
-3.57380553914274e-05
-4.55280089993457e-05
-2.79210208013454e-05
-1.08299492483769e-05
-3.14053491085806e-05
-5.7744518782972e-05
-4.21228403060264e-05
-5.75379699164996e-06
-3.94002824982326e-05
9.91593731880614e-07
-4.27646772312236e-05
-4.41570946145362e-05
-2.4537277921631e-05
-9.05129652232804e-05
-1.74864502143119e-05
-5.47196460495361e-05
-4.69976245295703e-05
-4.34512717078195e-05
-4.21338435286066e-05
-4.18230034669365e-05
-3.84408171120226e-05
-4.45869411927583e-05
-1.51469413865565e-05
-3.39214502391063e-05
2.67284087677335e-06
-7.93016767788788e-07
-1.92350979751256e-05
-4.67568995673494e-05
-5.93497165132121e-06
-6.64736618859796e-05
-3.37566973279503e-05
-4.58127403633172e-05
-5.23799064872565e-05
-7.99971889199645e-05
-4.94390597784677e-05
-5.34573642806291e-05
-2.33409137775282e-05
1.10539573340159e-05
-5.2083182472243e-05
-3.25777394932532e-05
-4.97295955649616e-05
-8.97621604005203e-05
-7.09265389812847e-05
-1.80105431206229e-05
-3.59541455802519e-05
-2.44730211118121e-05
-2.43891755146567e-05
-5.91111238231074e-06
-3.00395476710678e-05
-6.05317018103186e-05
1.89437675213859e-06
-6.19699716401843e-05
-3.25452749832832e-05
-2.5812930429871e-05
-5.67778297474961e-05
-9.09071625733178e-07
-3.71160614496341e-05
-6.94779812009842e-05
-4.03524126718684e-05
-4.57130455273508e-05
-4.61711488036048e-05
-3.32679244689607e-05
-1.76639561616782e-05
-3.70383150759008e-05
-1.35951821474864e-05
-4.42191542922248e-05
-6.70881443325398e-07
-2.57344335047725e-05
-2.8531100711484e-06
-5.55608095815714e-05
-6.40881012975915e-05
-5.31619576428621e-05
-3.8000833883242e-05
-2.77328311990722e-05
-5.19487657512131e-05
-1.20128076259692e-05
-2.53518848637777e-05
-4.33983941520313e-05
-2.34014381134558e-05
-2.30116239050534e-05
-3.2115448040379e-05
8.05119358684844e-06
-2.38151434219129e-05
-5.54242956636038e-05
-3.74106269278342e-05
-2.78951408608612e-05
3.27174903012649e-06
-6.90312765413586e-05
-6.58072980109417e-05
-2.14765283575652e-05
-5.30157946479376e-05
-2.08752579276247e-05
-5.611889395144e-05
-3.63890709392717e-05
-4.66876353052622e-05
-6.77149859254504e-05
-2.59023381162252e-05
-3.31978570758222e-05
-3.79802920943216e-05
-2.27899157230355e-05
-2.56205897486581e-05
-6.56115596884741e-05
-4.23490575688134e-05
-5.75914491531488e-05
-5.37273200469586e-05
-5.00267325840488e-05
-2.75237916186773e-05
-1.94095526366656e-05
7.20268783252457e-07
-1.22197103508648e-06
-1.1328532265029e-05
-3.40684097370449e-05
7.85392482160444e-06
-6.92267306639476e-07
-4.8719761801452e-06
-1.64952658918251e-05
-3.81540533548736e-05
-3.48717907079761e-05
-4.89660737623976e-05
-4.33076371626427e-05
9.22596245669378e-06
-1.88744876682582e-05
-5.64376260510527e-05
-1.56090271405141e-05
-6.24751588328825e-05
-4.12667873138197e-05
-5.76343001650001e-05
-3.67819440923583e-05
-1.49064111353902e-05
-4.7067161654203e-05
-4.70446030395945e-05
-9.6940414597342e-06
-5.43738699369614e-05
-2.93140387362093e-05
-3.71815905841979e-05
-5.94033333877558e-06
-1.80036906259823e-05
-2.29892352664008e-05
-9.12618194073623e-06
-2.12551308735518e-05
-3.70036075524184e-05
-3.54602575707314e-05
-2.70517923987601e-05
4.97906515057669e-06
-1.40891583784505e-05
-5.0611949015311e-06
-1.76736538151157e-05
-3.88388710178206e-05
-2.0392246662846e-05
-2.36229748404394e-05
-4.41353055293897e-05
-3.74105568524738e-05
-5.13702606113947e-05
-3.93871604157189e-05
-1.98326647806217e-05
-6.23181684685178e-05
-4.90566797078986e-05
-4.46290739541996e-05
-2.4341619837736e-05
-4.81698934789632e-05
-1.98460292968326e-05
-1.97041910286058e-05
-3.42046658857789e-05
-4.55206657188277e-05
-4.07893385360917e-05
-7.31317709940589e-05
-9.1202556763358e-06
-3.72330370735577e-05
-4.78019818371099e-05
-3.19852461745489e-05
-5.95875969632615e-05
-7.44107251824857e-06
-5.09051235206321e-05
-1.5468839597532e-05
-3.43784627073183e-05
-7.00577072057294e-06
-2.5088862233939e-05
4.14186499578272e-07
-5.17493027532924e-05
-4.55274267046439e-05
-3.00748473770932e-05
-3.2598177121142e-05
-1.29512120467166e-05
-5.16746032006883e-05
-5.59606598758364e-05
-3.44755438985982e-05
-3.52653251528696e-05
-2.60569120164484e-05
-5.50032253946933e-05
-1.02461599511818e-05
-1.00402463605e-05
-2.19856870254289e-05
-3.68327826960292e-05
-3.13724124467495e-05
-1.58031395527812e-05
9.06032105524883e-06
-3.28049130043692e-05
-7.06721975844927e-05
-1.62357592564079e-06
-5.46783105554392e-06
-3.42182511368854e-05
-3.4746127851313e-05
-2.55719850785527e-05
-3.79427861947525e-05
-4.61307253269242e-05
-3.0902445823378e-06
-2.6816051611463e-05
-2.626719694335e-05
-3.74623321669408e-05
-3.73666078766704e-05
-5.41377719707497e-05
-2.38238826071928e-05
-6.08712619383412e-05
-3.41993097874186e-05
-2.01047350196305e-05
2.15139232967684e-05
-4.82550009248283e-05
-4.09400084842334e-05
-2.19085841108581e-05
-7.47204437431299e-06
-5.80756707023556e-05
-4.47064125936059e-05
-1.56700749027917e-05
6.55404912749372e-06
-5.55295993594561e-05
-5.11288466182832e-05
-3.23234241558204e-05
-3.82667327195836e-05
-2.96421595097721e-05
-5.1019961427391e-05
-4.25507827728896e-05
-5.22295016423425e-05
-1.24383787432272e-05
-1.06989309288234e-05
-5.52698727890311e-05
-3.10588158144669e-06
-2.07338867278274e-05
-2.72348844943971e-05
-2.0579340855225e-05
-3.90638979677245e-05
-7.16894405531869e-05
-4.08420836421198e-05
-4.52458105208671e-05
-3.9543270709189e-05
-4.83714580489607e-05
-2.26613799303803e-05
-3.21843403029939e-05
-4.46093084178339e-05
-1.66843914637246e-05
-5.03277994209341e-06
-6.08892127055425e-05
-1.12057957791697e-05
9.57762532855319e-06
-1.72234924606497e-06
-3.7317897952695e-05
-5.08596394877937e-05
-3.52145242530302e-05
-3.66124185350525e-05
-3.69129084896846e-05
-1.37369521588051e-05
-8.37217878107211e-07
-2.52743777755505e-05
-1.62041245431302e-05
-5.81743882264752e-05
-1.94409073734985e-05
-5.72738937841022e-05
9.45945465513129e-06
-4.64359449151929e-05
-5.62065082738521e-05
-4.10973036567327e-05
-3.70309186265231e-05
-2.80549927902953e-05
-4.10350919424693e-05
-3.61522532906371e-05
-5.30357899086147e-05
-2.93509302116444e-05
-4.13304491313187e-05
-2.74997346318754e-05
-5.60771384061858e-05
-7.29634466113689e-05
-3.44125939858336e-05
-3.38211104569702e-05
-2.27309538318384e-05
-3.56598388715615e-05
-4.544231232057e-05
-2.99161573408103e-05
-3.32729404878389e-05
-6.578639569227e-05
-3.95920185142802e-05
-2.82846546915506e-05
-4.16070012557624e-05
-1.93827157332848e-05
-4.07862657840047e-05
-1.47507214081636e-05
-3.53044349834971e-05
-1.16663686257765e-05
-2.34325365387332e-05
-1.69225484954323e-05
-1.27927819594752e-05
-3.25479897323122e-05
-2.91775927168976e-05
-1.36468800880594e-05
-5.2657559746663e-05
-4.91108084590052e-05
-6.97343636542385e-05
-5.24480371774604e-05
-3.60898215492718e-05
-2.25274140662821e-05
-4.05343266294176e-05
-4.2539744269734e-05
-5.92427267163322e-05
4.46358198720391e-06
-5.04266334990403e-05
-5.64819873775211e-05
-4.6584556159899e-05
-5.69727170283128e-05
-2.01569893857389e-05
-3.56043355779831e-05
-1.74564844578498e-05
-5.05833698345914e-05
-4.6403883620456e-05
-2.88688562275335e-05
-5.20405168988873e-05
-3.37508880660352e-05
-3.05524948023644e-05
-6.1987314923492e-05
2.18077701727842e-06
-4.67402445276908e-05
-3.50651824131805e-05
-3.04761294551799e-05
-4.23318682138499e-05
9.59502582827678e-06
-1.37309234755276e-05
-3.59843174216319e-05
-4.78508477036384e-05
-3.75762190645743e-05
-3.62402200824284e-05
-1.1649217863788e-06
1.54169388240541e-05
-4.68149614759471e-05
-4.26081566736856e-05
-4.33206413002439e-05
-3.5535842823602e-05
-4.14783554204741e-05
-3.5271116807877e-05
5.15991914237465e-07
-4.27312135454717e-05
-6.39794758618935e-05
-2.83468525324319e-05
5.72622134561631e-06
-5.76362912915764e-05
-4.11560593825399e-05
-2.07853385393588e-05
-2.72636752069854e-05
-8.51971844116985e-06
-2.49274128342189e-05
-5.06778888356385e-05
-2.65789195859952e-05
-4.74250679703203e-05
-4.9576008694982e-05
-4.36663306566017e-05
-1.45249200848545e-05
-4.89686572415334e-05
-3.76571053237459e-05
-3.7954812753112e-05
-4.3139312232849e-05
-3.42251545534444e-05
-2.46519023547129e-05
-4.2865330679573e-05
-6.17188718820571e-05
-3.46450103737685e-05
-6.09803657623983e-05
-5.14803402219844e-05
-7.24514755062176e-06
-6.82053550773574e-05
-3.23915985659466e-05
-1.97624542332264e-05
-2.35966942617575e-05
-4.77292993621208e-05
-5.70812944471572e-05
-4.56102746473599e-05
-4.80557634764146e-05
-1.4198474582626e-05
-2.80615780781266e-06
-4.79827833784924e-05
-1.3609747732778e-05
-1.50377945571423e-05
-3.33993516088027e-05
5.1426477056767e-06
-1.46288566773659e-05
-2.99810558091696e-05
-3.25971352244246e-05
-3.69399802661332e-05
-2.45009705703806e-05
-4.50163631540499e-05
-7.08337672522942e-05
-4.04655008213647e-05
-5.18294504316056e-05
-6.27103019388974e-05
-2.95128225598159e-05
-6.0453656226315e-06
-3.22522801970544e-05
-4.69284610334954e-05
-9.40638824034154e-06
-4.8834671076999e-05
-6.24803224319869e-05
-2.1735727009214e-05
-3.65069358644764e-05
-4.36628433462883e-05
-3.26896221791185e-05
-1.29800094882588e-05
-4.29320202601781e-05
1.16385743462106e-06
-2.48613033367125e-05
-1.53412083809815e-05
-4.26722280570994e-05
-3.89588850929455e-05
-4.95892196876742e-05
-3.77492023944299e-05
-2.87653529525659e-05
-5.60527211034613e-05
-4.08292866818705e-05
-3.15361280389805e-05
-4.41898927932635e-05
-3.10719404534949e-05
-2.71654322947601e-05
3.39604906814186e-06
-4.67262580478856e-05
6.34734817777577e-06
-5.60096218925166e-05
-7.47083684592081e-06
-6.6154039180467e-05
5.23152038537435e-07
-5.61111462425977e-05
1.40552791470225e-06
-3.29630815630956e-07
5.63111135266732e-06
-1.36478317728318e-05
-6.51365873324133e-05
-1.37652352958174e-05
-1.73970113887472e-05
-3.4137352694311e-05
-9.84982520942826e-06
6.8814193986208e-06
-2.94048696304704e-05
-3.02105059635777e-05
-2.48695372290563e-05
-2.17502210918669e-05
3.83925133347909e-07
2.15325147612837e-05
-6.74497581751748e-05
-4.48339814827131e-05
-6.23514703226336e-05
1.45822031963887e-06
-1.09834969208738e-05
-2.54261933944322e-05
-3.67516397602457e-05
-6.01274905970135e-05
-2.886621088293e-05
-4.9751110345387e-06
-2.76613420338741e-05
-2.13758212203779e-05
-3.45774876518608e-05
-1.65244110062477e-05
-3.842873510762e-05
-2.03231243681062e-05
2.52808136518871e-06
-1.91522264952067e-05
-3.75442461509881e-05
-1.48226459206608e-05
-5.02417480703932e-05
-3.39452578397366e-05
-5.15237037394783e-07
-4.42684689695193e-05
-4.72594222797937e-05
-1.99069578252406e-05
-3.59805556791878e-05
-4.14201042642571e-05
-5.89225874321801e-05
-8.57380070783448e-05
-2.0146489611462e-05
-5.46397469236119e-05
-3.79049311939033e-05
-3.11577607455624e-05
-4.43330173542382e-05
-3.97439244097418e-05
-2.88091692298253e-05
-4.04417764905671e-05
-1.8453037186494e-05
-6.57233711289701e-05
-2.5982248042878e-05
-2.17958515847373e-06
-4.06315798191975e-05
-6.956694775651e-05
-1.42588485022663e-05
-3.64998292569117e-05
-5.05169961753874e-05
-6.44469410474826e-05
-1.32339284003707e-05
-5.98949127016604e-05
-3.59831928050657e-05
-3.73464328405733e-05
-8.90695887253922e-05
-2.88080508482966e-05
-3.92662187228104e-05
-3.53054376452123e-05
-3.62670612585031e-05
-4.69616518086268e-05
-4.15503149144801e-05
-6.10740146236171e-06
-3.16321033347342e-05
-2.66949927778757e-05
-2.87830498635299e-05
-2.54618175965675e-05
-4.3605224972246e-05
-5.3654244077917e-05
-6.18635331213277e-05
-4.30949277122851e-05
-3.52205860549104e-05
-6.30311345399378e-05
8.4046515961307e-07
-3.6078869909875e-05
-5.31262491865255e-05
-1.54989018842002e-05
-6.11677366608039e-05
-5.72424483691185e-05
-3.05300484671075e-05
-4.48284246876478e-05
-4.95243939592342e-05
-4.64657496575599e-05
-3.49116673215679e-05
-1.92771282868391e-05
-3.51267829484688e-05
-4.43122942494102e-05
-3.99947522638312e-05
6.78495155417222e-06
-2.21420128905099e-05
-7.78537958341464e-05
-3.52065816992704e-05
-6.02155057983544e-05
-4.70941289003444e-05
-3.7612394794412e-05
-3.41324494008615e-05
-3.21503249225735e-05
-1.2221820107401e-05
-3.71025719319222e-05
-3.18707631590007e-05
-9.29136034774276e-06
-1.93493766342477e-05
-6.06802391899456e-05
-4.8723808314327e-05
-1.59902694140527e-05
-9.6916518609003e-06
-5.86831879576377e-06
-3.05354921783181e-05
-3.14597095330546e-05
-4.34311419200459e-05
-5.76317775914644e-05
-3.11871195235894e-05
-2.15400758261942e-05
-1.96748205359509e-05
-2.58522925532278e-05
-5.83649527159995e-05
-3.16937225354877e-05
-9.35091312484317e-06
-4.22496372777791e-05
-3.22273195363819e-05
-3.40889073195284e-05
-4.59997892452344e-05
-2.40626251043886e-05
-5.13135281400111e-05
-2.60992375727644e-05
-6.33743107253688e-06
3.55957339501093e-06
-3.68541781427453e-05
-3.75417562789416e-05
-5.65786637250559e-05
-3.0878045053667e-05
-2.15697341196917e-05
-3.74793184936141e-05
2.01822603002325e-05
-3.23058365546023e-05
-3.52688122028463e-05
-2.51702268494901e-05
-1.25595349335219e-05
-1.45793136360104e-05
-4.93552078344785e-05
-3.24165439615674e-05
2.00494208527331e-06
-5.79173898538361e-05
-1.28646959756335e-05
-3.92648828175341e-05
-2.17783618598336e-05
-4.00372434301818e-05
-3.09336589749706e-05
-4.40081141467298e-05
-6.129270958602e-06
-7.53827167546459e-05
-4.27485438381923e-05
-1.14887376060712e-05
-4.10800727822524e-05
-3.71098712573531e-05
-2.32419387526535e-05
-2.52522370384211e-05
-3.10685409713211e-05
-4.8407725582656e-05
-2.34203314105898e-05
-3.95428086664969e-05
-3.1893465010778e-05
-2.57781809413e-05
-2.07372701319149e-05
-2.04893855932595e-05
-1.80620065070144e-05
-4.91219672302879e-05
-4.13719517808193e-06
-4.07876542564326e-05
-5.16170764808291e-05
-5.30169021957162e-05
-3.20543989076757e-05
-2.96389997783331e-05
-1.68270924555223e-05
-4.91480188618376e-05
-6.69796788285531e-05
-2.33510287931855e-05
-2.04931533200791e-05
-5.14279276201109e-05
-4.06709616270263e-05
-3.24229806241731e-05
-2.96307190327604e-05
-3.76383582506663e-05
3.38675351402273e-07
-5.42773725159067e-05
-3.19194091874471e-05
-7.02293418365723e-06
-2.28234850562363e-07
-8.54387605627643e-05
-4.82181887635207e-05
-4.74329094034677e-05
-4.40005749824514e-05
-3.67926916394627e-05
-4.90699673075881e-05
-3.9666476326117e-05
-2.98204451433271e-05
-3.08165216262988e-05
-4.99831557650132e-05
-3.32083039269054e-05
-1.91907683168564e-05
-1.70336503576939e-05
-3.93878950395269e-05
-1.69237539688865e-05
-5.24537160948183e-05
-2.69895161888875e-05
-3.52964225385737e-05
-6.39025938063055e-05
-3.81749083391799e-05
-1.72650939770549e-05
-5.09244050609626e-05
-5.3455828488339e-05
-1.6477922161374e-05
1.17098898032095e-05
-4.20362490111504e-05
-2.49405717771004e-05
-2.40663196555179e-05
-2.84997368164543e-05
-2.15676534761489e-05
-2.66000175561655e-05
-4.55127177674447e-06
-4.53158427565261e-05
-3.98784746679681e-05
-3.98171772437635e-05
-6.14620631488454e-05
-2.44836448707609e-05
-5.44176126543023e-05
-1.54647849457602e-05
-7.8474764047284e-05
-4.72074526938719e-06
-3.911517357606e-05
-1.34523046970373e-05
-1.52678646740466e-05
-1.45244889123862e-05
-5.4365708028685e-05
-2.42670178315354e-05
-3.29740499314713e-05
-3.29617741183744e-05
-6.48499577991549e-05
-5.28054706903568e-05
-4.44886168676808e-05
-1.26319671734105e-05
-2.43133621356788e-05
-1.76194904722011e-06
-4.15972734704464e-05
-5.86374931800571e-06
-6.51726604083609e-05
-4.74405761654175e-05
-3.61753773694557e-05
-3.35782991403199e-05
-5.07036150014357e-05
-4.93825090512733e-06
-3.4888567633813e-05
-5.62272704990367e-05
-6.17964051258344e-05
-3.15638424338892e-05
-8.02230348299261e-05
-3.68112879644327e-05
-3.04801623558122e-05
-6.00852871457557e-06
-7.37719045620029e-05
-2.5671412342803e-05
-4.69801328509502e-05
4.2317580763011e-06
-5.40046653732499e-05
-1.87386435403257e-05
-6.37202984378234e-05
-1.39594907870759e-05
-5.07991388948642e-05
-4.82657800388123e-05
-4.38450339244426e-05
-2.41861509823113e-05
-3.45295629392999e-05
1.15799659952888e-05
-6.27750642714822e-05
-4.81769781219285e-05
-4.63212821726024e-05
-4.15619622521803e-05
-1.9571314120861e-05
-6.43211049086402e-05
-5.96393534604264e-06
-1.32445380794368e-05
-4.76131423174259e-05
-4.24238035529428e-05
-5.08226806816462e-05
5.61266860193579e-06
-4.50643769484862e-05
-1.81966450455296e-05
-8.49749340727402e-06
-2.90030938665951e-05
-6.41892616780424e-05
-4.17086711122684e-05
-3.85334312067052e-05
-5.09074276126118e-05
-5.68013940421963e-05
-1.57562453679026e-05
-4.8279674450119e-05
-4.30102204453284e-05
-4.04910162712664e-05
-1.06299501011638e-05
-8.67596905962894e-05
8.13637230479172e-07
-2.21253399909861e-06
-2.80580808646786e-05
-8.43205649177838e-06
-6.7854776860105e-05
-5.60637189814742e-05
-1.40688859957016e-05
-2.17963844653866e-05
-4.69405517548155e-06
-3.96920604168053e-06
-1.1754843985885e-05
-3.30621623701244e-05
-2.12202102001871e-05
-1.57676714715025e-05
-3.13993161488517e-05
-4.04285009259955e-05
-4.3111553048541e-05
-4.92399929308858e-05
-4.83018818993369e-05
-3.16699617635064e-05
-1.66480962697234e-05
-2.16751776844664e-05
8.86864555988253e-06
-5.87526084308221e-05
-5.04431588629485e-05
-4.69497621689279e-05
-3.38164852288184e-05
-4.90822958660216e-05
-2.77899919908012e-05
-5.48140702194191e-05
-1.38555459459137e-05
-1.93510363415256e-05
-4.99922178472851e-05
-3.44920140183828e-05
-4.03649434760745e-05
-1.46311072827016e-06
-2.55271013642744e-05
-3.36246291575305e-05
-3.9053904778078e-05
2.11071725335071e-07
-3.91317471220343e-05
-2.44123272043054e-05
-1.87873286099005e-05
-4.34491584773002e-05
-6.798964497809e-05
-2.81415526091498e-05
-4.18317759465578e-05
-3.77008367446667e-05
-3.4157651289387e-05
-3.07631055478869e-05
-1.40370465446182e-06
-4.98201876553801e-05
-2.54140186899634e-05
-2.99469534217615e-05
-3.09034968318548e-05
-2.91800877935675e-05
-3.84358210214861e-05
-1.67808221564076e-05
-2.66534470577598e-05
-4.48017752712811e-05
-7.13469371254796e-05
-3.13141756956256e-05
-4.22354036879056e-05
-3.65396990449078e-05
-9.64079842941722e-06
-2.792997598735e-05
-2.38187247451715e-06
-2.256625778726e-05
-1.70599341660481e-05
-2.25896889768946e-05
-5.21656905136792e-05
-1.8881594056151e-05
-3.4873725791211e-05
-3.97710024940273e-05
-3.41565596641472e-05
-2.34157967028519e-05
2.77535811724367e-05
-3.55868756313092e-05
-5.37596318297309e-05
-4.15690720391751e-05
-5.97742245249596e-05
-3.55899800764307e-05
-5.16269437827693e-05
-3.14531432185716e-05
-2.93729137554074e-05
-2.56459508225645e-05
-3.56371654354669e-05
-2.66100813301389e-05
-4.91501014058991e-05
-4.15060326597996e-05
-4.13312913413443e-05
-5.18452408366994e-05
-7.54383031867621e-06
-3.86065677801595e-05
-2.24038517122784e-05
-4.68658815467811e-05
-1.31472626919429e-05
-1.42935304546748e-05
-4.5440345673944e-05
-5.61205346615696e-05
-5.93637281900124e-05
-2.90618859244946e-05
-2.29745784482919e-05
-2.81031158045483e-05
-4.75742199871044e-05
-1.36495966038719e-07
-2.92496835954544e-05
-2.53946432808385e-05
-3.30528249211965e-05
-2.88404623675992e-05
-3.28998633103836e-05
-1.30594690301461e-05
-4.78803586074576e-05
-5.80976883818823e-05
-4.43210059761108e-05
-3.79884438988015e-05
-2.48132187560586e-05
-1.79713749382041e-05
-6.20293850888768e-05
-4.62352009883601e-05
-4.30171673869911e-05
-5.78582264394633e-05
-8.89730467776181e-05
-1.9865203893884e-05
-1.65225492885545e-05
-3.8598077261176e-05
-6.09215808092978e-05
-2.25793357240212e-05
-5.96540197868092e-05
-7.5770046504729e-06
-4.00994838785831e-05
-1.98024505709983e-05
-5.89263249268173e-06
-2.00714218711176e-05
-3.74694819815103e-05
-4.47356150467254e-05
-1.47554108114654e-05
-1.08536756514398e-05
-6.98822141885463e-05
-5.9630049431977e-05
-3.71665157616162e-05
-2.81271062754051e-05
-1.71179366421875e-05
2.36919723030042e-05
-7.49370879260525e-05
-3.99087393451786e-05
-3.20603563229503e-05
-1.215938740844e-05
-4.23008291983753e-05
-8.07389734375109e-06
-6.05541049181666e-05
-4.11846064926573e-05
-5.79339847437004e-05
-4.9248743018514e-05
-2.10427996083904e-05
-3.29605959893131e-05
-5.45946617711761e-05
-3.57565905713114e-05
-5.68913746044563e-05
-2.99818924764861e-05
-2.97850507617392e-05
-3.19456106586621e-05
-4.64409020041501e-05
-5.65877824217499e-05
-7.26643748278497e-05
-3.85526328634475e-05
-9.48980612011681e-06
-5.55095974629616e-05
-2.78595513440971e-05
2.40997706792092e-05
-2.30649242808224e-05
-3.34146310002143e-06
-3.01368678281966e-05
-5.11230843831712e-05
-4.4239597194034e-05
-5.81986696113626e-05
-3.66506098420721e-05
-3.87099802533665e-05
-6.3145102880157e-05
-4.90421960799083e-05
-4.03223492480028e-05
-4.11479800513623e-05
-1.93519699454915e-05
-6.26113032028949e-05
-5.57865143458348e-05
-1.2049044250016e-05
-5.94950859680389e-05
-7.06557837872414e-05
-8.78680904248601e-05
-1.7019141515825e-05
-4.07044283198476e-05
-5.54532043244285e-05
-2.26753128934817e-05
-2.55939229993541e-05
-2.09790603426766e-05
-3.63763054510576e-05
-3.80871753235491e-05
-1.61755731172522e-05
-2.50482141483402e-05
-3.96242208608426e-05
-5.35977318248799e-05
-3.25048772760189e-05
-6.27470745884034e-05
-3.59605681241678e-05
-3.2696309575355e-05
-2.81797748656822e-05
-2.31178738342644e-05
-4.37129739226116e-05
-3.36238998769596e-05
-1.49239086685161e-05
-6.09668420381462e-06
-5.63846809880152e-05
-4.04889767163789e-05
-5.91924861223772e-05
-6.99487678448138e-05
-3.42366643611645e-05
-4.45532251270981e-05
-1.17642885074724e-05
-3.66752978740943e-05
-4.0227275493829e-05
-5.69482501598979e-05
-5.33764182214405e-05
-8.60349135076965e-06
-1.41705224665723e-06
-6.07629578142788e-05
-1.87660217173673e-05
-3.90551207349818e-05
-4.6785237016033e-05
-1.94251363870414e-05
-4.73092778428066e-05
-6.63418240649366e-05
-2.45191049421195e-05
-2.68761325829024e-05
-2.80773258738245e-05
-4.05881703795811e-05
-1.66308683917886e-05
-4.41841199141454e-05
-5.07349509560048e-05
-3.22352313802884e-05
-4.15653016474668e-05
-3.35191021601187e-05
-3.68024407434375e-05
-2.62509576317767e-05
-4.90039619421268e-05
-2.96498489866184e-05
-5.33790577802181e-05
-3.55024625951161e-05
-2.53096428304269e-05
-2.18879270489295e-05
-2.32569725014507e-05
-3.61759221038952e-05
-4.28372632914906e-05
-2.11493896858447e-05
-4.65399992930802e-05
-7.21313122537014e-05
-4.54099177557681e-05
4.77558195462017e-06
-6.12380871874757e-05
-2.78297769858548e-05
-3.11139238771926e-05
-6.71540494753761e-05
