# Supplementary material for: Research on computational propagation and identification of mine microseismic signals based on deep learning
Source: PLoS One. 2025 Oct 22;20(10):e0334641. doi: 10.1371/journal.pone.0334641 (PMC12543183; doi:10.1371/journal.pone.0334641)
Supplement: S8 Data — (ZIP) [file pone.0334641.s008.zip › 000100900002887.xlsx_0.txt_24.txt.txt]

4.32709167299542e-06
-4.30905215505927e-05
-3.54236498249395e-05
-2.2899012641145e-05
-2.76842415601299e-05
-3.64060683122018e-05
-2.83435519753704e-05
-2.64962440781909e-05
-2.17265516116434e-06
-9.45589434051148e-06
-6.92487215695011e-06
-1.98145513740144e-05
-2.50058029294143e-05
-1.82410630419841e-05
-3.04227109980612e-05
-4.26992502959592e-05
-4.95307181889932e-05
-4.06830844517338e-05
-4.80159277005176e-05
-2.12484261434393e-05
-1.91659393201015e-05
-3.17834332633275e-05
-6.16458535825599e-05
-4.21309464099381e-06
-2.19119684640976e-05
-4.90915139299123e-05
-4.458462967386e-05
-6.50555390230798e-05
-1.88234020633559e-05
-6.12985617349427e-05
-4.87811218316026e-05
-2.58657578775861e-05
-6.3393827057942e-05
-2.85640015024673e-05
-5.29815312658663e-05
-2.17360283153386e-05
-2.52291508276404e-05
-4.11987952749224e-05
-3.3910077539836e-06
-1.79241856079523e-05
-3.89135065276669e-05
-3.00766036996422e-05
-4.11996475266311e-05
-2.78436596259685e-05
-3.8667941841019e-06
-3.58119450039715e-05
-4.37641682847302e-05
-3.37425990745669e-05
-4.51312422526188e-05
-1.75387444188427e-05
-4.02683772527444e-05
-1.10987543454332e-05
-4.65463318948032e-05
-6.01623038726563e-05
2.81239544551128e-06
-2.97182493204771e-05
-3.2842265528234e-05
-5.71757462379703e-07
-3.67238060724999e-05
-2.98932044215114e-05
-5.52746212965595e-05
-5.45788470058195e-05
-6.08234224732492e-05
-5.11898598880549e-05
-7.50286313953873e-05
-6.82887629536537e-05
-2.74228901074525e-05
-2.9841698991642e-05
-4.93263332975978e-05
-3.0629359006824e-05
-1.19672573721448e-05
-1.94247128237335e-05
-3.62713573055072e-05
-5.9379891106172e-05
-4.68105531628887e-05
-3.20051885283631e-05
-7.46535863886153e-05
-3.92206629258712e-05
-3.83645512736146e-05
-2.95840740379424e-05
-2.11631329033446e-05
-4.65513454403074e-05
-7.38856491536932e-06
-1.9574517860572e-05
-5.81263993857492e-05
-4.12606549504601e-05
-3.50134713495954e-05
-4.28793425907636e-05
-5.11746977375932e-05
-8.04117711369865e-05
-3.77688462124863e-05
-2.31620313310606e-05
-5.30090954348068e-05
-2.72014163496057e-05
-5.74175662882511e-05
-7.10523760512404e-05
-1.97235703483048e-05
-2.86456131186602e-05
-3.64354323655898e-05
-3.56490416159e-05
-5.62823469106634e-05
-2.59971363941733e-05
-2.90199678504145e-05
-3.80592442294827e-05
-3.75497804464563e-05
-1.36372893215593e-05
-6.8017814751468e-05
-3.45348887118791e-05
-4.18943922668432e-05
-3.01977920534599e-05
-1.57933777786799e-05
-3.62548929786564e-05
-3.74568960736294e-05
-3.48538740683073e-05
-2.53562615215917e-05
-1.18836224935063e-05
-2.91681104840287e-05
-6.72690022449901e-05
-4.00669277040958e-05
-3.48161397807729e-05
-3.00399075255867e-05
-2.68469373223128e-05
-5.19758456713587e-06
-3.14433818865763e-05
-2.51889645303669e-05
-2.15712602388253e-05
-5.61822938962926e-05
-3.43010612040064e-05
-7.45083902544134e-05
-4.97029717028505e-05
-2.09507465347123e-05
-1.95215777793155e-05
4.52100338573727e-06
-2.725772576146e-05
-5.71156919043605e-05
-4.81896484589038e-05
-4.1740427579585e-05
-4.27643435187581e-05
-2.63502196097128e-05
-3.55670015433087e-05
-2.4417609151359e-05
-5.03561300214422e-05
-2.99916276937792e-05
-1.11961149267074e-05
-3.7338063556078e-05
-2.27860911253401e-05
-4.51515951784779e-05
-5.36080095305232e-05
-2.93843134053339e-05
-5.48659017148004e-05
-7.88586526454334e-05
-3.12357134633411e-05
-7.20239068854055e-05
-1.89970869576436e-05
-3.02170904801116e-05
-4.98532197472944e-05
-3.22993937150706e-05
3.74316363989444e-06
-3.92459628628681e-05
8.54161234836353e-06
-2.24101881037371e-05
-1.38452000394822e-05
-6.67262657747302e-05
-5.22423394614438e-06
-3.16164324347449e-05
-5.81255906680927e-05
-5.82978489147613e-05
-2.37377714591236e-05
-5.7279399055914e-05
-5.05320108701452e-05
-4.58167274427667e-05
-5.27218385066413e-05
-3.91824604838151e-05
-1.85825945340911e-05
-6.75354522166761e-05
-3.32994784317681e-05
-4.46353001731723e-05
-4.44001841844593e-05
-4.88278935010399e-05
-5.01884291506636e-05
-1.97017785274577e-05
-5.15237455002766e-05
-3.39315914017602e-05
-4.67830636000576e-05
-2.39340037492255e-05
-3.67353716389952e-05
-2.84057274401019e-05
-1.95090682799263e-05
-4.16888409855477e-05
-2.60761487048385e-05
-5.00030462067717e-05
-4.42590906802661e-05
-3.92438532312043e-05
-1.66643875633572e-05
-2.96332662325498e-05
-3.06125191976795e-05
-4.09495580785556e-05
-3.6601329091414e-05
-1.94794980214128e-05
-2.62735393432063e-05
-3.98969709868949e-05
-4.09859073251082e-05
-3.73854627888649e-05
-4.58436056529274e-05
-4.41956993876448e-05
-2.58533586047875e-05
-8.53690307872424e-06
-1.21098559179538e-05
-4.78566318810452e-05
-3.94925181979702e-05
-1.54601953425513e-05
-3.06103048668786e-05
-6.51070989238641e-07
-1.76823263798806e-05
-2.07025781497281e-05
-6.05443225328888e-05
-2.62270564079911e-05
-5.03620631643822e-06
9.84782613592261e-07
-5.82950550254351e-05
-5.7040712434122e-05
-3.72682722476716e-05
-3.92185921200313e-05
-7.29898744883292e-05
-1.72009339787986e-05
5.20443091148252e-06
-5.08362061405249e-05
-1.25119648068891e-05
-4.78746038317904e-05
-2.61207707679502e-05
-4.06343157939957e-05
-4.32402112789533e-05
-1.62157011144378e-05
-5.02580592913279e-05
-1.55143070301336e-05
2.14085802002239e-06
-9.28275354276755e-06
-4.87672382768472e-05
-3.42109214915004e-05
-5.86929384469131e-05
-3.09486186565175e-05
-7.1295259548967e-05
-2.63322376683915e-05
-3.71647925229681e-05
2.82924606167716e-06
8.37344645889262e-06
-2.70527670172966e-05
-1.97927761542691e-05
-2.59659666859903e-05
-4.20170141337525e-05
-3.62490928374843e-05
-7.21307590203469e-05
-6.78370792151615e-06
-2.45683507240586e-05
-8.16820081131825e-05
-3.22069344920773e-05
-3.26291522064062e-05
-9.62200960445774e-06
-5.59610385608455e-05
-6.50245839465029e-05
-2.07173445012962e-05
-1.38432319206389e-05
-4.11246449680011e-05
-9.25361642361351e-06
-1.5394925682521e-05
-3.82260010777134e-05
-5.45837467329742e-05
-3.31883646246195e-05
-3.28315020107118e-05
-7.13204067460754e-06
-1.04430458945149e-05
-1.78165841265316e-05
-2.7885816326395e-05
-4.54388818217766e-05
-2.97927485552596e-05
-3.06356876750745e-05
-7.35344028360854e-05
-6.03370462494762e-05
-4.04980819717172e-05
-2.28403225554253e-05
-1.54721131284807e-05
-2.71562222468959e-05
-5.27747530813202e-05
-2.52886100191755e-05
-2.48245970267642e-05
-4.00392370127488e-05
-4.2141458870645e-06
-4.69677209551437e-05
-7.58811498979613e-05
-2.82779205243244e-05
-5.74154539201286e-05
-5.71936673333617e-05
-3.10122579414418e-05
-9.20496874160744e-06
-2.77535172165151e-05
-9.96868142663752e-06
-4.151318586706e-05
-3.53105394110492e-05
-4.00691874083575e-05
-8.04594602085335e-06
-2.57008203473845e-05
-1.30988689104433e-05
-2.69865788852889e-05
-4.06748534407674e-05
-5.82505511591052e-05
-2.05900677337539e-05
-1.98841714604132e-05
-3.89640860145299e-05
-1.95972826024165e-05
-4.38232234896639e-05
-1.34884224359552e-05
-2.85668576889344e-05
-2.55458784735836e-05
-3.73767501379703e-05
-1.97672092478381e-05
-4.39758614174911e-05
-2.60111794844443e-05
-6.20808269878593e-05
-3.87851157222324e-05
-2.92552517736502e-05
-5.18369982563627e-05
-3.92281771991059e-05
-1.07668293551118e-05
-2.45104315750994e-05
-5.64653667982308e-05
-5.33336874480105e-05
-5.4654081711198e-05
-7.43990383890296e-05
-4.3658739081303e-05
-6.85734613137947e-05
-4.22776257401703e-05
-7.43581564774434e-05
9.38446764739074e-06
-1.93984466320174e-05
-2.90736643852767e-05
-4.06615176209029e-05
-4.64447935697123e-05
-2.04890069896321e-05
-3.66113007967154e-05
-7.24952041663417e-05
-3.51042012606044e-05
-3.35051543317636e-05
-2.77093300912863e-05
-4.05662620143316e-05
-6.31054992211981e-05
-4.17703097920967e-05
-5.71435175362675e-05
-8.68618392808462e-06
-5.03125431605174e-05
-4.42401274560599e-06
-2.78700054627495e-05
-8.56505057439591e-06
-3.25841401395085e-05
-5.34338997180009e-05
-2.88380040231042e-05
-3.66699308097339e-05
-3.73827801972285e-05
-4.56027136403454e-05
-3.38822370937559e-05
-1.85275185381244e-05
-3.88354060181075e-05
-6.62524486547783e-05
-4.03244488554781e-05
-3.63675918329306e-06
-4.6428749307063e-06
-2.63472085187781e-05
-2.98061916574962e-05
-2.85066480395002e-05
-2.99884436202611e-05
-2.13412587508144e-05
-5.14592693140683e-05
-3.0822838733849e-05
-7.88792902767449e-05
-2.50136106105706e-05
-4.1475533355577e-05
-2.12506449367988e-05
-3.31641519487216e-05
-4.29208964131977e-05
-2.92854241414661e-05
-3.68217869309292e-05
-2.30562204155654e-05
-9.59522150364096e-06
-4.65593276231354e-05
-6.49220295970306e-05
-4.39018003048375e-05
-4.17426521604058e-05
-3.04350555789964e-05
-2.2551769502319e-05
-3.96952953615706e-05
-2.82046708591969e-05
-4.04274856819819e-05
-5.58547591452654e-05
-5.92346285623661e-05
-5.03139796474822e-05
-3.11436427163829e-05
-8.71609139832765e-06
-3.08016530902369e-05
-2.17557144227542e-05
-1.70498862634559e-05
-4.9611424189696e-05
-2.65179666790249e-05
-5.11257119116579e-05
-5.01399106764207e-05
-2.41920002533606e-05
-4.05412347500565e-05
-5.23808213087532e-05
-2.67027540081544e-05
-2.71384259453677e-05
-7.5039764938183e-06
-2.87614952533505e-05
-4.42927092708627e-05
-3.07979484963369e-05
-1.12312605985177e-05
-2.69498397248966e-05
-5.47992375451548e-05
-7.1979053743908e-05
-5.19752374697807e-05
-4.14487411530987e-05
-3.74250547410428e-05
-3.15262784075267e-05
-1.92005948356034e-05
-2.04053070102847e-05
-1.19818977699136e-05
-2.12112123608346e-05
-3.36572762507866e-05
-6.23920256178913e-05
-8.54421860667702e-05
-2.91126669893514e-05
-7.14208505884306e-05
-1.96631274524708e-05
4.11906496664936e-06
-9.7209765308169e-06
-2.8708948508509e-05
-1.36083295221893e-05
-3.24962742874253e-05
-4.48000231331351e-05
-1.90969637157798e-05
-1.44020410239141e-05
-1.68135213723969e-05
-2.17822909289308e-05
-8.46845479459591e-06
-4.14426258749031e-05
-6.00485248211113e-05
-2.96482139804102e-05
-1.17920820179322e-05
5.74419802633539e-06
-2.5558620882056e-05
-5.377582167684e-05
-4.07798281367832e-05
-2.86684701563429e-05
-2.68100711882824e-05
-2.95728117082207e-05
-7.59548967976205e-05
-3.03366948878993e-05
1.63565622881827e-05
-4.59992385687746e-05
-2.22422732307737e-05
-6.99663781247262e-05
-5.88137155893248e-05
-4.31455760665045e-05
-1.77698101641373e-05
-6.09399885362631e-06
-6.04932365934215e-05
-2.81791483486819e-05
-4.83966153170745e-06
-2.18985191828383e-05
-3.49663405850292e-05
-5.4501834616185e-05
-1.75440314941221e-05
1.83171415503116e-06
-4.11179555536881e-05
-2.46464361822685e-05
-4.01322930819558e-05
-5.68186946055737e-05
-4.00722334130647e-05
-3.63735751825201e-05
-4.41579575200167e-05
-2.69206632129409e-06
-1.30972279677446e-05
-2.97578470510277e-05
-3.05969883722198e-05
-2.08728364793009e-05
-2.16525452449547e-05
-5.28188741096826e-05
-3.21949628062419e-05
-5.2976441953226e-05
-4.87624133947482e-05
-1.77671459135034e-05
-3.66415020292981e-05
-6.45198359047081e-05
-1.18756229534266e-05
-3.45519006422842e-05
-1.30095458753371e-05
-4.35971750856959e-05
-5.95242376139016e-05
-7.11083502458197e-05
-1.62733360056354e-05
-2.62859717677176e-05
-1.92764190677406e-05
-7.63373231298306e-05
-4.37967750838738e-05
-1.97013078936659e-05
-5.21372713641435e-05
-3.52863599987782e-05
-6.60147988441096e-05
-1.82669400535426e-05
-3.94992969885448e-06
-8.74969948465457e-06
-1.69664559375879e-05
-2.47599078491544e-05
-3.16166541188232e-05
-7.94702746739124e-06
-4.83109247839013e-05
-5.83707371576329e-05
-3.9568733563908e-05
-5.61198883175292e-05
-3.80813259117706e-05
-1.25862279619086e-05
-4.20103000757189e-05
-3.71595444213515e-05
-8.36713720762889e-05
-5.26800121645445e-05
-6.14764994721857e-06
1.1651268771689e-05
-4.01853525783083e-05
-1.3694682150325e-05
-6.95194655109654e-05
-2.17381231371809e-05
-3.30525001465965e-05
-2.64019199056333e-05
-3.34537027250352e-06
-2.77559578187988e-05
-5.89129372148973e-06
-3.2232002098037e-05
2.61604119738524e-05
-5.11858125003222e-05
-6.86139723024565e-05
-2.09842334910417e-05
-3.38418366932356e-05
-2.22909060671911e-05
-6.94493871914541e-05
-4.02176612422332e-05
-3.03598589180028e-05
-6.74745784119087e-05
-2.59034533321678e-05
-6.91615972880522e-06
-3.50544588603727e-05
-1.93943148810511e-05
1.72688254060053e-06
-1.76121755110476e-05
-4.93269629824557e-05
-6.05194599497178e-05
-5.26699665934841e-05
-4.95725049437195e-05
-2.08827567217427e-05
-3.38290959107159e-05
-2.80961300634657e-05
-1.135772243057e-05
-6.26648225706685e-05
-4.06692974408372e-05
-5.11453838838262e-05
-4.07539661059491e-05
-2.92660606454411e-05
-2.89000714567172e-05
-6.702181587124e-05
-3.99151582227686e-05
-6.2762648891288e-05
-5.69327384714019e-05
-2.81936888722969e-05
-4.40360620004632e-05
-5.97131092185493e-05
-4.02434218644745e-05
-5.24242869779294e-05
-7.88539536404545e-05
-3.83971169115574e-05
-4.65082929843789e-05
-5.29994759025892e-05
-5.22463171616992e-07
4.35960433429362e-06
-1.82431106524476e-05
-3.55774021525966e-05
-8.37021427751378e-05
-2.20427950371123e-05
-4.90838964566418e-05
-1.67618570092648e-05
-4.02898971650412e-05
-3.9964294857245e-05
-6.95056473405279e-06
-6.53221697469332e-05
-5.74239497725724e-05
-6.89763833204659e-05
-3.309958511136e-05
-1.93486533183129e-07
-6.12155342377615e-05
-2.96807600347735e-05
-6.35263884242971e-05
-1.84474613788041e-05
-2.96829940759092e-05
-3.69527596310606e-05
-1.35179717372075e-05
-2.66455116133995e-05
-4.54943451349588e-05
-1.32245364310573e-05
-2.99946025514873e-05
-3.8131555216549e-05
-2.2696685495964e-05
-5.34354198757514e-05
-5.8412171343103e-05
-5.59036345509072e-05
-1.44978497908556e-05
-3.78935315449701e-05
-1.89815098560907e-05
-4.45542060861817e-05
-3.69433771746086e-05
-3.41894115156729e-05
-2.94237192942412e-05
-3.36617801397688e-05
-6.2967146245746e-05
-2.98671494440005e-05
-3.17686978860453e-05
-4.40711433738731e-05
-1.45863183564649e-05
-5.28502259492115e-05
-1.3984108181882e-06
-1.00131389390536e-05
-1.3332568220228e-05
-1.95278728440309e-05
-3.79028799708939e-06
-1.50196708476245e-05
-4.59887463275364e-05
-2.60831685939631e-05
-4.55673568561292e-05
-3.41417668053046e-05
-2.9483603162175e-05
-2.809184394947e-05
-2.58697785697414e-05
-8.26146986854399e-06
-4.02150243676468e-05
-4.92864313584483e-05
-3.83601763794042e-05
-1.9386821667105e-05
-2.00832115308154e-05
-5.59610087880982e-05
-6.40644941606859e-05
-3.62412788172227e-05
-2.06079417260354e-05
-6.44301959435488e-05
-3.57294768696017e-05
-2.78856879452557e-05
-3.27692018556169e-05
-4.05470508427547e-05
-4.43815078282922e-05
-2.98183059603143e-05
-5.69335263645221e-05
-2.87080383329862e-05
-2.29142662518891e-05
-3.99621131930879e-06
-4.82754189686807e-05
-1.18722470300151e-05
-2.67518380824458e-05
-5.37650819253219e-05
-2.68283493098741e-05
-2.16599347883696e-05
-2.0293829760641e-05
-5.78162461257616e-05
-4.35040022587826e-05
-4.24702456849303e-05
-3.69138683533364e-05
-5.61243490720714e-05
-3.90769533650361e-05
-2.81267046117444e-05
-4.16682264965078e-05
-2.96617356857893e-05
-1.4122082343653e-05
-4.27486774897557e-05
-4.6991677514742e-05
-2.19925972064956e-05
-3.48613697409834e-05
-6.76053250477651e-06
-5.17827125932294e-05
-1.71773852464572e-05
-5.84974308686445e-05
-7.05940931729458e-06
-2.61944669397826e-05
-2.27087615716639e-05
-4.5539924700754e-05
1.8895022737557e-07
-2.58222168446482e-05
-4.75117046667408e-05
7.69223859331684e-06
-2.05726731825115e-05
-4.39826125050378e-05
-1.50800795475679e-05
-1.12389997863056e-05
-5.59169455144692e-05
-6.6527199130381e-05
-5.39396938397248e-05
-2.86720426246459e-05
-4.51887716206252e-05
-4.09101249207619e-05
-6.12825267066722e-05
1.59533834579871e-05
-1.23323440876125e-05
-4.62707414014975e-05
-4.11411215760381e-05
-1.43001044899778e-05
-4.08447190938589e-05
-5.28874814008602e-05
-3.59259784461454e-05
-2.6107879118596e-05
-2.17151129666838e-05
-2.11099403320338e-05
-1.73390909990974e-05
-2.14036479795952e-05
-6.81277325273694e-05
-4.10320870141878e-05
-4.52786205381872e-05
-1.86235051036488e-05
-3.86376663460923e-05
-4.59916161875691e-05
-7.21635085055404e-05
-3.49236325196033e-05
-7.61552395167084e-05
-3.03371912077242e-05
-6.24506396830302e-05
-4.93544053156042e-05
-4.67111418341277e-05
-4.22915031264874e-05
-4.144236170088e-05
-2.16795763116351e-05
-1.35432624030479e-05
-2.27394871503437e-05
1.92375834723365e-05
-4.23982279902462e-05
-2.46184553957305e-05
-4.50108524494389e-05
-2.7645833524224e-05
-4.43498242004783e-05
-5.64051952140755e-05
-5.39781191314048e-05
-6.37471741396753e-05
-4.97706091335237e-06
-5.98464713482555e-05
-2.83879496771836e-05
-6.75343355374597e-05
-2.75087721928514e-05
-4.65512941315114e-05
-4.11528912595336e-05
-1.11114239561469e-05
-6.26102624641763e-05
-5.13621567899826e-05
-1.97768140599461e-05
-3.6842347185507e-05
-3.00617398889508e-05
-6.86849842341905e-06
-3.23050421966417e-05
-2.18652516510727e-05
-1.93191877165175e-05
-5.36595352717371e-05
-4.89670323739017e-05
-4.0827479249537e-05
-1.58281658522994e-05
-6.99922772198385e-06
-3.00242935817115e-05
-1.41516383925249e-05
-5.99504728847419e-05
-3.5883791354642e-05
-9.93198002226816e-06
-3.68701056845753e-05
-5.14090972540055e-05
1.36516295134714e-05
-3.93530488021445e-05
-1.68862016199811e-05
-3.37479946814938e-05
-3.67723445644897e-05
-2.78042881625919e-05
-3.70266443357039e-05
-1.25242129383679e-05
-4.53082888727296e-05
-4.20130136923454e-05
-3.68061991237208e-05
-3.47813491609999e-05
-2.7076800330326e-05
-5.81276336670887e-05
-2.5760366075252e-05
-7.3821914359089e-05
-3.15494540794927e-05
-2.9527022099185e-06
-5.86244175467905e-05
-1.80338308610882e-05
-3.45027423692935e-05
-3.97713348437541e-05
-5.44317140020348e-05
-3.79265065262191e-06
-3.08719037551182e-05
-5.52250766714145e-05
-5.29741170845686e-05
-3.7237726674456e-05
-3.02861974128839e-05
-4.52406809462108e-05
-4.59510285857857e-05
-4.6160935854988e-05
-5.05729240928815e-07
-5.33729117817746e-05
-4.26156539209223e-05
-4.23460787593371e-05
-6.02140161889948e-05
-3.59594338896196e-05
-3.65748258703353e-05
-1.14050482800001e-05
-1.216622677481e-05
-3.19829237184706e-05
-5.12442754317271e-05
-5.48940772211181e-05
-3.79769278869868e-05
-3.58872903275573e-06
-3.27057003328763e-05
-1.40901910746058e-05
-4.93554427066357e-05
-2.49830915033218e-05
-3.73145866727285e-05
1.40626987901159e-06
-1.75660713771418e-05
-4.98161781730206e-05
-2.09912909944484e-05
-3.0552234768265e-05
-5.80901026173287e-05
-4.05747980750031e-05
-4.47171931105221e-05
-6.30146549828739e-05
-4.10974509138283e-05
-4.13931301563326e-05
-2.48505393606871e-05
-4.05523203390965e-05
-4.54155576615328e-05
-2.05173683883438e-05
-3.63188990956592e-05
-3.34049117412875e-05
-2.95609519509791e-06
-5.04852787393543e-05
-2.22830717965916e-05
-2.30359974135291e-05
-3.96547527882864e-05
-1.06418595038625e-05
-2.3816384201756e-05
-3.83159035029483e-05
-1.97593917582279e-05
-2.88114252002272e-05
-5.2523590693001e-05
-5.95615337883538e-05
-3.6852806403532e-05
-4.36400362047765e-05
-3.31353027997546e-05
-3.1456923665839e-05
-4.76073896324416e-05
-5.89494329274209e-05
-4.11257506120542e-05
-4.74195349172388e-05
-4.14128210927217e-05
-3.7330582196708e-05
-1.39219761907492e-05
-8.41428568306756e-06
-3.75039828194e-05
-4.26930767644059e-05
-2.88092835244907e-05
-4.49749650851247e-05
-3.4909370578233e-05
-6.66225990824873e-05
-3.83607184987895e-05
-2.50916166496666e-05
-4.52757890446641e-05
-3.8755776544451e-05
-2.01675729611155e-08
-5.19734096346838e-05
-3.49739737151713e-05
-5.83718666908396e-05
-3.68078693364347e-05
-4.70164258669379e-05
-3.56622777251785e-05
-3.60154160450526e-06
-3.75481741326337e-05
-1.42089516359686e-05
3.38162323781453e-06
-2.35466942629348e-05
-2.20748631230653e-05
-2.39289918157666e-05
-1.88268316173731e-06
-6.93875459953375e-05
-3.57210067377578e-05
-1.19492276373457e-05
-2.50519545707158e-05
-1.17720162359567e-05
-1.79222378215371e-05
-1.67851372645935e-05
-5.11895243073147e-05
-1.77718318018038e-05
-3.61615612505534e-05
-2.41772515845997e-05
-5.55809975722764e-05
-1.86824642598805e-05
-4.00775577360749e-05
-4.00999308323476e-05
-4.64103344161643e-05
-1.56705786027588e-05
-1.96828224749987e-05
1.93212141987574e-06
-3.84971967399253e-05
-3.83295880770936e-05
-1.36117080950502e-05
-6.07611642710201e-05
1.99282407003375e-06
-3.09935801551502e-05
-4.58492361481648e-05
-1.91992405663261e-05
-3.37493240145517e-05
-2.28456409669348e-05
-2.10644568072306e-05
-3.70119663430624e-05
-3.2017354806436e-05
-2.03820724268378e-05
-2.11819842778988e-05
-6.46661732655514e-05
-1.98173146025222e-05
-3.68877593809666e-05
-4.41817300918085e-05
-7.70500137525263e-05
-1.94373741464351e-05
-5.96703802729828e-05
-2.77528374644495e-05
-4.34738216914972e-05
-5.12967386275307e-05
-4.41282226278742e-05
-3.22211955571116e-05
-2.76773872600693e-05
-2.03586488567107e-05
3.3827782451448e-06
-2.8108051511343e-05
-5.18870124329472e-05
-1.30631650802898e-05
-4.43757719233388e-05
-8.61455690424242e-06
-6.28051435545229e-05
-4.51554789439532e-05
-1.10552637595517e-05
-2.69103743977984e-05
-9.9428042997201e-06
-1.30562574295177e-05
-3.89271747835842e-05
-3.54235123894215e-05
-5.80641854445177e-05
-5.86914163610723e-05
-2.97090081842313e-05
-2.0418365498756e-05
-1.41908353128499e-05
-5.26257701748267e-05
-1.48629063889249e-05
-7.01334175885705e-06
-5.97352366497372e-05
-1.34564079601251e-05
-3.18661528433086e-05
-1.33778370344066e-05
-3.19114773332063e-05
-2.40348968979095e-05
-4.24906126639786e-05
-2.27285838752488e-05
-1.68038944164802e-05
-1.10431001016046e-05
-5.87744591885344e-05
-7.53639426654789e-05
-1.78661141248306e-05
-2.29088401845722e-05
3.06746004831786e-06
-6.62437205196914e-05
-2.35744465647946e-05
-6.67747151366661e-05
-4.65106581197346e-05
-3.63635115240498e-05
-6.56477357394727e-05
-7.82321778449175e-05
-3.12766827419443e-05
-2.11865709922815e-05
-5.15962183117028e-05
-1.52996798994569e-05
-3.47393805827045e-05
-2.80471837861586e-05
-2.71976925835823e-05
-3.35474689845687e-05
-2.12008627915072e-05
-3.50779476794824e-05
-6.21767195086563e-05
-2.49379948618278e-05
-4.20102089195082e-05
-3.27750889084574e-05
-2.27129918842197e-05
-3.46801220973857e-05
-5.78263793056561e-05
-6.73347083525269e-05
2.8670815712889e-06
-2.23182940369796e-05
-7.25629068712161e-05
-4.56480025237419e-05
-5.22412146044046e-05
-4.9808264242442e-05
-1.26159220333664e-05
4.77341218561583e-06
-1.15089785639359e-05
-2.14986068871489e-05
-3.50091495251336e-05
-4.44417918427149e-05
-2.08628156905633e-05
-5.3232700225516e-05
-6.47629359761805e-05
-1.892067746662e-05
-4.69477107282238e-05
-7.72387173958554e-05
-5.5199512137061e-05
-2.9273430461296e-05
-4.10934752436479e-05
-2.57697404406794e-05
-3.84921914723735e-05
-3.42309513600978e-05
-6.34069426833396e-05
-2.72770910017639e-05
-3.14066197120525e-05
-3.04258142690267e-05
-2.61118893985861e-05
-2.03883555272637e-05
-3.75824475850906e-05
-4.21340051651097e-05
-3.29724718521382e-06
8.59024292410612e-07
-1.26982493618917e-05
-5.9978705144426e-05
-4.52214771445216e-05
-2.29285810325175e-05
-3.15320012477738e-05
-7.10791177483498e-05
-3.68629463461409e-05
-4.66563608057614e-05
-5.23020172109695e-05
-4.36925739113481e-05
-3.28881433614275e-05
-2.32593192544931e-05
-2.34264581377539e-06
-4.65395837547724e-05
-3.75440288721384e-05
-4.40606921334378e-05
-2.29484574840454e-05
-3.37850697502991e-05
-3.90829371769159e-05
-4.00572889937967e-05
-8.68112352705243e-06
-2.87219298120223e-05
-3.91758088029384e-05
-4.14069825338666e-05
-2.54950048537346e-05
-6.73769411411106e-06
-1.10179430232455e-05
1.37222857366776e-05
-7.28785883987193e-05
-3.58322281700683e-05
-3.10775117849209e-05
-4.24117253981874e-05
-4.52229854487963e-05
-2.93563285234293e-05
-2.83277181493739e-05
-7.81625672591345e-05
-5.42486114631743e-05
-3.11662600751977e-05
-6.22828733209606e-06
-2.33360190865503e-05
-5.49984007215659e-05
-3.11845698178169e-05
-3.43930223631804e-05
-4.96476095726795e-05
-4.95373247945959e-05
-3.12488640126801e-05
-3.52009211184088e-05
-3.05772131207911e-05
-3.6144131771092e-05
-5.27884066746787e-05
-6.8663521370227e-05
-4.22849942056037e-05
2.00839564346304e-06
-7.88850025376109e-06
-4.92287011615381e-05
-2.19243060019612e-05
-1.4127078847211e-05
-6.82833427521531e-06
-5.10053447808943e-05
-3.36030878024041e-05
-3.25930790349039e-05
-9.34378827805821e-06
-2.41650800651257e-05
-5.15602047919255e-05
-4.06102710942528e-05
-2.35876667203713e-05
-1.17646382599339e-05
-4.27568453287044e-05
-1.40277337719594e-05
-6.77807003093581e-05
-5.73216923294517e-05
-6.07345772615869e-06
-2.33665535683259e-05
-3.68300590091364e-05
-6.62918762049359e-05
-3.66837625980298e-05
-3.04205821824786e-05
-3.14115421309832e-05
-2.92279341403419e-05
-2.00833125048562e-05
-5.57295356807372e-05
-4.29147601340348e-05
-4.86435594987282e-05
-5.82280291229966e-05
-3.86200986363517e-05
-2.54290422544336e-05
-4.52333538534347e-05
-8.43918239550739e-05
-8.87579964752148e-06
-4.52010597068063e-06
-1.48007822798841e-05
-3.69010927468408e-05
-4.6079063315565e-05
4.42743322268908e-06
-3.83922849928694e-05
-5.32016637559121e-05
-4.49475363143745e-05
1.68251428236914e-05
5.71502453276937e-06
-6.13027389181785e-05
-7.00982880197468e-06
-3.22598452122792e-05
-2.89923005108127e-05
-3.61651979563235e-05
-1.62342790317132e-05
-1.62076318048382e-05
-5.34781711198729e-05
-2.57639814296197e-05
-3.42536517635211e-05
-4.63409001890046e-05
-3.97110151505873e-05
-3.21103907565012e-05
-4.89327072924911e-05
-5.93513994084278e-05
-1.6258124291127e-05
-5.29433662847637e-05
-2.04210252566595e-05
-3.80423976800635e-05
-5.98577276888687e-05
-1.70423237571573e-05
-5.94106799796483e-05
-1.11606576977727e-05
-6.47681271614811e-05
-2.34896782056968e-05
-8.71738297038587e-06
-3.64002611453369e-05
8.6670468996583e-06
-8.73856740959883e-06
-3.8901685712764e-05
-1.41115386390498e-05
-4.25314368651041e-05
-6.62119825789002e-05
-5.74497729747195e-05
-4.15442043642636e-05
-2.57086220275706e-05
2.61862310428568e-05
3.62000176716111e-06
-2.07671588234802e-05
-6.56708846416297e-05
-3.18350591531626e-05
-2.01352440911448e-05
-2.230708814118e-05
-2.63306584375063e-05
-2.04917119600545e-05
-4.23680867840944e-05
-3.26632350001291e-05
-6.6470975350518e-05
-6.65328988274937e-05
-5.04083090357817e-05
-4.77081694609395e-05
-3.69840731176482e-05
5.6986334477894e-06
-3.8685271111035e-05
-5.32616305689393e-05
-2.51578594182349e-05
-4.06890517509063e-05
-8.11285106894944e-06
-4.12242677966551e-05
-7.10219353692564e-06
-1.97584134722233e-05
-3.7868615727638e-05
-5.11534720694059e-05
-3.67726925299002e-05
-4.21943152755634e-05
-1.96513972806591e-05
-2.8244684928532e-05
-2.75389339710174e-05
-8.05032506071219e-05
-2.6558189799655e-05
-4.5612165955622e-05
-1.90326817820055e-05
-1.98264034170232e-05
-6.91668315625409e-06
4.57876421986114e-06
9.12044235164346e-06
-1.75789614106815e-05
-1.41104887983353e-05
-2.01556563044358e-05
-3.13034572427125e-05
-8.03051059723522e-05
-3.10005477745646e-05
-1.47104807523833e-05
-4.50462848255747e-05
-5.49399102732682e-05
-3.35743181548785e-05
-2.51369701976349e-05
-1.16531089763916e-05
-1.67968796667387e-05
-3.50114447010925e-05
-1.23493547006825e-05
-5.76135268716336e-05
-1.40361541482029e-05
4.6826344102543e-06
-5.31639716084967e-05
-4.06004727383798e-05
-3.40408439474129e-05
-3.463241723591e-05
-2.59347018577483e-05
-2.43261712702968e-05
-5.10407751876362e-05
-4.19852088672286e-05
-1.12923324932255e-05
-7.62377627855415e-06
-3.19067103270589e-06
-4.62858077237852e-05
-6.73184649657287e-05
-3.54673750663846e-05
-3.45354830542337e-05
-5.74375752962677e-05
-2.43668528640821e-05
-9.76363039813811e-06
-6.95054095641727e-05
-2.38342520573527e-05
-3.12429174133855e-05
1.39952621498849e-06
-5.8059743467758e-05
-1.23093500667043e-05
-6.64576362696971e-05
-1.46116816425046e-05
-1.4652369268881e-05
-3.69903312400941e-05
-1.59426897935586e-05
-1.88294590317242e-05
-3.00320052903806e-05
-6.39145119136815e-05
-5.65087098807832e-05
-2.30259868376316e-05
-3.7391159883114e-05
-4.6963597699368e-05
-7.14093672161747e-05
4.13030681876708e-07
-2.89793658759887e-05
-3.71703947872298e-05
-2.78653941641976e-05
-6.16220658166444e-05
-4.14738816718041e-05
-3.3664482217941e-05
-4.42180970733068e-05
-4.33597763012907e-05
-5.25482658645904e-05
-4.10671343652925e-05
-5.05533883330147e-05
-5.26146354690692e-05
-3.1665958113872e-05
-1.69741788759356e-08
2.02056264384444e-07
-4.72513490548529e-05
-1.32619850136559e-05
-1.32410285178806e-05
-4.57402941581321e-05
-5.53415208364976e-05
-4.79089163216648e-05
-3.33768837286863e-05
-7.98411034907537e-05
-5.4806713327468e-05
-3.72419189176061e-05
-2.93566945535578e-05
-1.01079452946214e-05
-9.27637204337929e-06
-7.3745100878571e-06
-2.40512303364557e-05
-6.0643024707392e-06
-5.5276866986775e-05
-5.95837249725353e-05
-4.39955734368119e-05
-2.21665661623436e-05
-3.9828013827087e-05
-3.6423166915944e-05
-7.25571005817234e-05
-4.4199498258997e-05
-3.17941109967342e-05
-5.36910883524901e-05
-3.7561943338969e-05
-4.22743314024203e-05
-3.13142403132041e-05
-3.33865168435085e-05
-4.87011569538061e-05
-4.84425641463506e-05
-4.63468419338706e-05
-2.54742779656668e-05
-3.68423496404916e-05
-2.71086123828209e-06
-5.44327101211687e-05
-8.27090924399152e-05
-4.7342380525797e-05
-4.85564795242748e-05
7.92112317875559e-06
-4.5136141890754e-05
-2.48789872356942e-05
-2.18351529396105e-06
-4.67808083764207e-05
-1.89233822847892e-05
-4.60453194448651e-05
-5.13251483686325e-05
-1.15914489877395e-05
-6.0097297620409e-05
-5.93576625781918e-05
-3.77362202517967e-05
-1.44779484679113e-05
-3.3414834783785e-05
-4.51082924121225e-05
-3.88605092504378e-05
-9.70521922158672e-06
-6.99891826537284e-06
-2.4940143440937e-05
-4.20060859171513e-05
-3.36806357273701e-05
-3.49424151877763e-05
-2.71852138925105e-05
-3.63050452499902e-05
8.56897822144429e-07
-4.3102129676459e-05
-3.25971137098311e-05
-2.44374933740456e-05
-6.03069674969872e-05
-4.42549631014988e-05
-4.31285786035018e-05
-3.35402499097847e-05
-5.16982861725634e-05
-1.38399886629742e-05
-3.9799167632803e-05
-1.00192575777941e-05
2.86550299725684e-06
-1.88721959656127e-05
-2.14305473392378e-05
-4.1994552125408e-05
-2.49265923916954e-05
-3.28551415155912e-05
-1.79636214785759e-05
-6.58029290045736e-05
-4.43576554216538e-05
-4.62792071511119e-05
-4.60602922104215e-05
-2.71658855007757e-05
-4.15059581672368e-05
-3.71887729721059e-05
-2.63835339517421e-05
-6.44574883962937e-05
-2.68358385834438e-05
-2.35518101916636e-05
-3.60164892962382e-05
-2.01431892989914e-05
-1.96524758511533e-05
-4.77864793731243e-05
2.09453780773842e-05
-2.86761228154417e-05
-2.97436841852984e-05
-2.42117545578765e-05
-2.39285208284096e-05
-5.44572459936592e-05
-2.9595250248286e-05
-4.8901898745953e-05
-2.02085783234618e-05
-5.9481450218108e-05
-5.66243606442069e-05
1.30842350931004e-05
-9.35449228316259e-06
-3.5344596268647e-05
-2.0452563097653e-05
-5.5577254653568e-05
-4.903856863525e-05
-3.87665025618152e-05
-4.71818921685024e-05
-5.06305010502263e-05
-3.13501695485077e-05
-1.32666127238547e-05
-4.23881799213867e-05
-2.86358353726724e-05
-8.9431946303752e-05
-6.58735329812074e-05
-3.33748117013394e-05
-5.34867152070065e-05
-2.98432496848286e-05
-2.18002909110965e-05
-4.37796956148435e-05
-2.16127958278774e-05
-2.93290102688766e-05
-3.51781083514993e-05
-2.36115664898338e-05
-6.58368713764337e-06
-2.44453817025613e-05
-1.96827234858132e-05
-1.24032192868797e-05
-8.43105676162139e-06
-7.55993159309401e-06
-4.60153703507654e-05
-2.109951666363e-05
-2.63429069372691e-05
-4.53139246334397e-05
-6.70424952174224e-05
-1.20661883588558e-05
-9.11696605541525e-06
3.92735802972658e-06
-1.18845572512798e-05
-4.33335024480476e-05
-9.1927553125525e-05
-3.23125354232231e-05
-5.07690930196164e-05
-4.30398259855839e-05
-1.5619821556876e-05
1.89532775621623e-05
-1.05629496597211e-05
-5.6853112129475e-05
-6.22160467467519e-05
-5.18061417803648e-05
-5.0614331447594e-05
-2.86760503405764e-05
-5.36844269959366e-05
-1.83390832403483e-05
-3.83035768384529e-05
-4.05025094593006e-05
-3.30108794035735e-05
-4.79436751646726e-05
-1.7035311633835e-05
-5.02314052268577e-05
-1.81029766300845e-05
-5.90515898819636e-05
-3.4737086597207e-05
-2.66384871698617e-05
-5.19908758666855e-05
-7.10484065752827e-05
-4.08764559676301e-05
-1.60614704851618e-05
-2.81018642449794e-05
-1.57617627948865e-05
-2.82738138331909e-05
-2.56993369717372e-05
-1.65599491547109e-06
-1.00584919316182e-05
-6.54862418775432e-05
-5.38156659556453e-05
-6.423690518127e-05
-1.42637899779256e-05
-4.36013757217612e-05
-8.71670435802567e-05
-3.74020033229582e-05
-3.79657804192485e-05
-3.2582149247076e-05
-1.4785099126812e-05
-2.8406770491086e-05
-1.46349774610803e-05
-7.78160087279848e-05
-3.34625654828163e-05
-4.29793575116156e-05
-4.99658331780967e-05
-4.65356335827463e-05
-3.09972137469506e-05
8.75008503960129e-06
-3.91213526362954e-05
-6.03513387213723e-05
-2.23261582861036e-05
3.76512575886152e-08
-2.90273616040441e-05
-5.9988065468486e-05
-5.02276110044122e-05
-2.45609903706634e-05
-3.39216263044661e-05
-5.34268475898721e-05
-2.31318801406046e-05
-1.62419876258861e-05
-2.01018985366414e-05
-3.86845885835805e-05
-2.42453429784878e-05
-4.98738916285366e-05
-5.37873704238003e-05
-2.43133712619705e-05
-1.12715476774766e-05
-6.07857529300328e-05
-5.64100079595312e-05
-9.20381688795596e-05
-4.17187268533566e-05
-4.75362491904665e-05
-3.94454386739223e-05
-3.53594853442144e-05
-1.92651674440009e-05
-4.65892229062925e-05
-3.29656659924928e-05
-6.89730220852964e-05
-5.41880604911786e-05
-3.99642330746021e-05
-1.61886735116272e-05
-7.85758680795435e-06
-3.89253245233808e-05
-9.01686544025293e-06
-3.08887327198917e-05
-3.09099676864071e-05
-2.21717640796871e-05
-7.42713203629946e-05
-2.73361018985653e-05
-1.42413282701055e-05
-2.95189194099942e-05
-2.59619591866254e-05
-2.00792998116887e-05
-6.45047299939871e-05
-6.81385855086475e-05
-3.84521931609091e-05
-5.92122857645498e-05
-4.04690372246773e-05
-1.60797916634346e-05
-3.56451628144615e-05
-4.21558620392231e-05
-7.44755874980014e-05
-2.31228630553938e-05
-5.5581541837104e-05
-2.30236737699999e-05
-4.75625375404607e-05
-6.56673817278978e-05
-3.85654125112469e-06
-2.0064084571126e-05
-3.94033073772198e-05
-2.58783458908841e-05
-4.7126410340626e-05
-3.88726172373567e-05
-2.41587306428993e-05
-4.94529180154984e-05
-2.23804635493101e-05
-2.29096269847579e-05
-3.64317882276582e-05
-3.88023831673543e-05
-2.64657129134908e-05
5.38658079431025e-06
2.0675470803227e-05
-3.44612564593444e-05
-3.71369659824412e-05
-1.29960307867289e-05
-3.89823147496118e-05
-1.62546815609938e-05
-6.16400064982936e-05
-2.4003961134246e-05
-4.14359206679067e-05
-5.81376573414298e-05
-2.45653743415531e-06
-2.47500225800186e-06
-2.01870297362087e-05
-4.37609732477393e-05
-5.08293190635232e-05
-3.12131589666653e-05
-6.97638930323963e-05
-5.29403482257095e-05
-3.43599504195461e-05
-8.16442471685875e-06
-4.30395871142895e-05
-1.15549642096931e-05
-3.79939665374985e-05
-1.62174506897345e-05
-5.70765118171108e-05
-1.25332374099491e-05
-2.3933906924234e-05
1.56539366870967e-07
-3.34968746139806e-05
-3.9676008418302e-05
-2.26093638805395e-05
-2.98044059524844e-05
-3.48838753426958e-05
1.08271385670962e-05
-3.87960164715653e-05
-1.58991018569363e-05
-5.06562513511156e-05
-5.03934203995526e-05
-3.29454909899793e-05
-4.5334790781956e-05
-5.85237315501782e-05
-4.50050672296107e-05
-3.17806173131875e-05
-3.43641898379206e-05
-2.98577298692922e-05
-5.23463331599426e-06
-2.65994963676189e-05
-3.29111092531922e-05
-5.29823195068139e-05
-3.52413888965502e-05
-4.0492064294511e-05
-3.76952578590463e-05
-7.12683770783727e-05
-1.09470805857052e-05
-3.35736262623751e-05
-3.34440928662663e-05
-1.76477407040763e-05
-6.38435282768999e-05
-3.25507795204138e-05
-4.13108021513275e-05
-5.4211392555744e-05
-3.69175876685251e-05
-4.9908213377369e-05
-3.31424407820429e-06
-1.99147669827217e-05
-3.05353470018191e-06
-1.70432302725303e-05
-2.44299968663951e-05
-5.68992935512852e-05
-1.81887205888254e-05
-2.62852668855503e-05
-4.07263725470413e-05
-6.08945588236674e-05
-2.91349590386872e-05
-2.51865190751079e-05
-8.86571979105523e-05
-3.73839133660895e-05
-4.44349201468205e-05
-3.85534597710198e-05
-3.11841734876551e-05
-2.34256937176781e-05
-4.32145265168297e-05
-2.07876946533498e-05
-3.33183662377139e-05
-2.96010883885792e-05
-6.23204268913359e-05
-6.31531979559397e-05
1.82121776645815e-06
-3.48395942363053e-05
-1.47311910722407e-05
-7.21136669537981e-05
-1.43732939010801e-05
-2.94915006782471e-05
-5.90451911780475e-05
-3.33670183114044e-05
-3.62407921744722e-05
-3.03950472464738e-05
-2.69127873182277e-05
-5.37578138387307e-05
-3.06261953012608e-05
-3.58747051048687e-05
-5.97602043010405e-05
-4.89781057120828e-05
-4.32499583674191e-05
-8.82280700158442e-06
-3.81321803500833e-05
-3.41848363602717e-05
-4.94870939127723e-05
-2.80729883829379e-06
-2.64895149661363e-05
-2.47654764813952e-05
-4.6238414155967e-05
-4.65945976307685e-05
-1.41694952761223e-05
-2.74556954144787e-05
-4.07155495738638e-05
1.45468273440816e-05
-4.06847663738507e-05
-1.96675041681221e-05
-1.70036057178224e-05
-1.01619215033919e-05
-5.53160195187389e-06
-1.05046420326378e-05
-3.60240782488123e-05
-3.78198429902201e-05
-2.78087410958404e-05
-3.29521155075806e-05
-5.77329702133863e-05
-3.20289406175745e-05
-5.93651849084373e-05
-1.90746607786003e-05
-3.9062416186501e-05
-4.4159965821355e-05
-2.68930091359917e-05
-3.37543709227966e-05
-2.90597926708053e-05
-2.01677885905851e-05
-4.22077748806007e-06
1.55989334779079e-05
-6.10311902167785e-05
-5.67983855554093e-05
-5.47352057395294e-05
-3.60827030127134e-05
-5.42670207613551e-05
-4.99806339558027e-06
-2.8893122316777e-05
-3.39993335476326e-05
-9.49045707775147e-06
-1.53973096179127e-05
6.46949764561602e-06
-4.25542123593127e-05
-1.33586316730781e-05
-4.08623058087938e-05
-4.9882883941568e-05
-3.37563012945943e-05
-4.47265574558946e-05
-5.9453804378198e-05
-2.82728312260284e-05
-7.52494520704304e-05
-6.76058008609797e-05
4.6745408881675e-06
-1.77418612694752e-05
-1.3747010124757e-05
2.78532323927922e-06
-5.11551933804e-05
-5.00402512417675e-05
-2.31025844569161e-05
-1.96260142223865e-05
-1.39171339917481e-05
-4.44193588778148e-05
-2.32367780366236e-05
-3.86731858398489e-05
-3.41707585211801e-05
-4.49860823801689e-05
-2.54185923241816e-05
-1.86529608916096e-05
-2.02796047279489e-05
-3.34812001556122e-05
-3.7734112289569e-05
-1.72273670692018e-05
-3.19235045904655e-05
-5.76889147294792e-05
-3.43958889689788e-05
-4.96118091331212e-05
-8.49691309721136e-06
-2.01919435495541e-05
-1.28436539164372e-05
-1.20229466456632e-05
-3.41939137291157e-05
-5.90705331381654e-06
-4.08462488143176e-05
-2.06739855459797e-05
-1.87098830298285e-05
-3.05919825861093e-05
-6.61836698042289e-06
-3.89981089772568e-05
-4.52347247055954e-05
-8.4296171185664e-05
-2.90762636561729e-05
-2.64059326831358e-05
1.160679096345e-05
-5.49420248315638e-05
-4.7003146227792e-05
-6.44212621699573e-05
-4.39676465772186e-05
5.3437442601846e-06
-1.7848954525569e-05
-1.06864127124564e-05
-3.042999048769e-05
-2.89526064050124e-05
-5.26199861559571e-05
-6.02938391066798e-05
-1.03499673912143e-05
-1.52875904239861e-05
-5.10449977374807e-05
-7.1369876593492e-05
-4.22608402516201e-05
-4.65903735131527e-05
-3.88244699330923e-05
-1.72792325626606e-05
-4.89898734390896e-05
-5.90880878021151e-05
-3.69363699569024e-05
-3.31610923343107e-05
-4.59660172754651e-05
-4.10986759977118e-05
2.98613336935124e-06
-6.43578302132505e-05
-2.52026378449838e-05
-3.92066444903467e-05
-3.56554144172346e-05
-3.84019438132396e-05
-8.27402890108167e-06
-7.95815792441608e-06
-3.70462805720417e-05
-9.68953380569128e-05
-9.67385096869449e-06
-4.35161660760818e-05
-1.96966793880265e-05
-1.65972467665795e-05
-3.03664798713979e-05
-2.79232314976447e-05
-5.59347995029384e-05
-1.50740515594595e-05
-5.10883816375975e-05
-2.01247166426892e-05
-5.65907004748811e-05
-3.00366854405382e-05
-3.34481998827252e-05
-4.93382760276369e-05
-5.06847412968599e-05
-2.57450436291703e-05
4.48137952183692e-06
-4.7879735668349e-05
-1.01035234099697e-05
-1.56459378341216e-05
-6.87133287703048e-05
-4.71690132443497e-05
-2.7670590854947e-05
-2.89813119435326e-05
-3.80271663776046e-05
-4.50535148767193e-05
-4.97098206950212e-05
-5.44630655717969e-05
-4.10344581220264e-05
-1.97515343971292e-05
-3.40988613437602e-05
-2.34789385036275e-05
-6.9647224851775e-05
-5.59528143263894e-05
-5.48204073397844e-05
-4.57074715519515e-05
-3.2546690334024e-05
-8.73237852566887e-06
-1.62988255393333e-06
-5.50127419931123e-05
-5.94947590260666e-05
-3.93458396107185e-05
3.84213663244261e-07
-7.02359002736022e-05
5.34401268868969e-06
-2.9511012008662e-05
-1.94281087715005e-05
1.24438751846009e-05
-1.52462314578353e-05
-5.4560805967098e-05
-1.57326594900776e-05
-1.03405329696133e-05
-3.71693604853889e-05
-4.25747961983525e-05
-1.908178647924e-05
-7.07392861822462e-05
-3.01628603864009e-05
-2.86344170066956e-05
-5.08204739186992e-05
-3.69509627178213e-05
6.46260838804818e-06
2.1110224212179e-06
1.34602564677276e-05
-5.18438857435159e-05
-4.54898077170553e-05
-1.46529467216058e-05
-4.52899461521627e-05
-3.66753967824551e-05
-4.8341723004015e-05
-4.80648091933479e-05
-6.05520282637569e-07
-3.33504742044135e-05
1.60407083410137e-05
-5.03495424521538e-06
-1.25627202493243e-05
1.5622779883933e-05
-6.19837086845515e-05
-4.05681717727269e-05
-2.07059792550629e-05
-1.61199021116108e-05
-1.50341421676129e-05
-2.40138887042133e-05
-2.00996608374462e-05
-9.18477185787985e-06
-2.99561568782764e-05
-3.76068788934927e-05
-3.24642024040591e-05
-4.45517699638782e-05
-7.90541246334889e-06
-4.4175701134263e-05
-4.24271035806266e-05
-2.8399340682031e-05
-5.18978558117952e-05
-4.15729495717265e-05
-4.81947241633942e-05
-1.98175494076974e-05
-1.8970715611036e-05
-2.75244602547296e-05
-7.33782347933892e-06
-3.22962172383737e-05
-5.31335023310579e-05
-5.00989499106051e-05
-3.33106464182869e-05
-7.33446764038774e-05
-3.16969036381661e-05
-3.09764056836516e-05
1.46237442044886e-05
-4.209306378549e-05
-3.0136670016618e-05
-3.84456418575056e-05
-3.61308261842546e-05
-5.72613507590924e-05
-4.38196114788522e-05
-7.05095427743177e-05
-6.92640029224534e-05
-3.63921431112023e-05
-7.65235078003052e-05
-2.05616366135909e-05
-4.34706092437988e-05
-6.38424359072791e-06
-3.80050976969639e-05
-3.28923341581651e-05
-1.48766664949746e-05
-4.06636387315384e-05
-5.32826001446456e-05
-2.56664689108311e-05
-3.35342634210815e-05
-2.8812638020969e-05
-2.51946283949734e-05
-2.29470187600349e-05
-3.50226017336547e-05
-4.88568201486127e-05
-3.17514410415998e-05
-2.27620254381273e-05
-5.64508026285035e-05
-6.02217575452141e-05
-7.83453227582084e-06
-2.54662556383705e-05
-3.06115259443186e-05
-2.97232558693844e-05
-5.30312385297182e-05
-2.70412709485339e-05
-3.24028394124515e-05
-1.63555814213305e-05
-2.67892334434642e-05
-2.00718026661189e-05
-4.28032438074751e-05
-3.00628433360132e-05
-4.35002387747822e-05
-4.2452106494562e-05
-4.92558647497751e-05
-2.54421245069567e-05
-5.7665008235251e-05
-2.05837399638633e-05
-3.42589002457641e-05
-6.38399996808688e-05
-1.60031260240159e-05
-2.43778171843925e-05
-1.61375125294708e-05
-1.49157223277349e-05
-4.61423940931161e-05
-4.64407014945177e-05
-5.40339916237467e-05
-3.60631907758763e-05
-2.7933735370182e-05
-5.14408752587633e-05
-2.81107908141548e-05
-3.08437120283122e-05
-4.14755182328657e-06
-3.92891046439646e-05
-2.28710644413084e-05
-3.27469875524045e-05
-7.58331058263447e-06
-4.53541040950849e-05
-1.94416033240995e-05
-8.80124673780528e-05
7.20591345210635e-06
-3.15847142386207e-05
-4.35560091966719e-05
-4.63647602916989e-05
-2.4899335840335e-05
-3.92326566844355e-05
-1.80658480205669e-05
-8.41432191271241e-06
-3.81618159608079e-05
-2.57391927344862e-05
-5.33908759094615e-05
-9.19195977868115e-06
-1.31680609832329e-05
-4.44859171691709e-05
-1.70121439603409e-05
-3.36635115934033e-05
-2.7727981862696e-05
-3.39940605078387e-05
-2.86538737182676e-05
-7.91726754777835e-06
-2.72517007031405e-05
-2.89840699669782e-05
-5.88459568989577e-05
-2.1204049013899e-05
-2.83990250803293e-05
-3.76482096742419e-05
-3.48593086076075e-05
-8.9818151756084e-06
1.11653848611219e-05
-3.13613710603825e-05
-2.81587467784885e-05
-2.46089594497898e-05
-6.14917997662441e-05
-4.72621313552747e-05
-7.18184976360391e-05
-1.13056936924851e-05
-1.4204725936862e-05
-6.8871304260561e-05
-3.80434715416494e-05
-6.88259122889645e-05
-3.98941715692014e-05
-8.30310190267135e-06
-2.14734822820062e-05
-2.60444188306727e-05
-3.23332019051454e-06
3.6851842620824e-05
-4.38855058084943e-05
-5.24355286727414e-05
-3.66143989883276e-05
-2.77709684410097e-05
-1.36091624994593e-05
-2.61404612855363e-05
-5.03091020461977e-05
-2.30441151039023e-05
-4.30502600783008e-05
-3.92651665471771e-05
-1.06885660041412e-05
-2.884086678511e-05
-4.32232251585823e-05
-5.48439221733391e-05
-4.7081506865521e-05
-6.62023768253916e-05
-6.98627340851837e-05
-1.76074286827063e-05
-1.85932977283812e-05
-2.86944054127049e-05
-3.12889625822908e-05
-2.89458766069642e-05
-3.24115850015808e-05
-1.64922387033844e-05
-2.01288889310794e-05
-7.50822581737783e-05
-7.84769265163934e-05
-7.2396717521836e-05
-4.73731411777223e-05
-6.0633274941271e-05
-3.96899046038142e-05
-3.97581024071904e-06
-2.20494077963985e-05
-1.77303963392947e-05
-7.06254301659949e-05
-7.52900918065157e-05
-2.77634142577035e-05
-3.51762321084714e-05
-6.79533066468467e-05
-5.96135312049609e-05
-4.28068160176241e-05
-3.84556744762084e-05
-5.18147059635235e-05
-6.92729607164718e-05
-1.46405655486328e-05
-4.28916133847424e-05
-3.91726969374037e-05
-3.17714816728633e-05
-4.41064419433082e-05
-4.60551077446294e-05
-4.25264163763062e-05
-8.92083362619173e-06
-4.89382840949671e-05
-3.82300704961835e-05
-4.92406577419551e-05
-5.57380747194008e-05
-2.90763171565296e-06
-3.35925529911811e-05
-2.23315378592891e-06
-5.76315054313347e-05
-3.62784684223691e-05
-3.35696603728789e-06
-4.66605658275733e-05
-3.80626478881982e-05
-6.78545477689971e-05
-6.88379167021808e-05
-3.93627346031166e-05
-3.47959219751119e-05
-5.89001107895051e-05
-2.50450691227101e-05
-1.37299062856427e-06
-7.11861132554512e-06
-2.36010799921769e-05
-5.70110095234955e-05
-2.13996694742763e-05
-1.67483319754933e-05
-2.78639972383935e-05
-6.93296625446386e-05
9.39875257478563e-06
-4.98502314323477e-05
-2.30801333084321e-05
-3.78197137951615e-05
1.69234425487745e-05
-3.61226539656829e-05
-4.7417664771294e-05
-1.1595181920676e-05
-7.22379974237915e-06
-5.26761929541022e-05
-2.7451772677834e-05
-5.84910234616282e-05
-3.2111387695566e-05
-2.87710486838089e-05
-1.76794728621011e-05
-9.31917230964743e-06
-3.19634712116257e-05
2.27974696467985e-05
-2.0025579909165e-05
-2.41772922319204e-05
-2.86232314577294e-05
-2.70079803637431e-05
-3.54380546791603e-05
-6.3729472328483e-05
-3.63348746156835e-05
-3.53506137531122e-05
-1.926817794596e-05
-4.03231273944508e-05
-4.5201447786657e-05
-4.83309660131489e-05
-4.06514271928191e-05
-1.40115757019143e-05
-3.38044422236945e-05
-5.88057375968958e-05
-6.20009471947936e-05
-1.29844568025258e-05
-5.13521840722619e-05
-1.74830263646234e-05
-3.36747496094367e-05
-3.51721125292932e-05
-8.34329434552481e-05
-2.45794214563358e-05
-3.65826481253783e-05
-3.95243414629956e-05
-3.89719935249899e-05
-1.61531810358142e-05
-4.70034476514283e-05
-2.12830072372407e-05
-3.41250692297245e-05
-4.85329740401932e-05
-2.66290483175587e-05
-1.4891563486772e-05
-4.07998848162958e-05
-2.74877806076264e-05
-3.94749135764585e-05
-3.76845123024852e-05
7.01207412059204e-06
-4.71313062243967e-05
-5.21092720080228e-05
-3.55242335756453e-05
-2.95476046179706e-05
-3.50399854234236e-05
-4.46152897679161e-05
-4.98823652901568e-05
-9.50592546014029e-06
-5.00996547399252e-05
-6.77859597554659e-06
-6.4091849049141e-05
-2.76467277803627e-05
-4.27273959919104e-05
-1.85878752281316e-05
-2.66158941034829e-05
-6.4163813413798e-05
-2.41715628525754e-05
-1.20745163527383e-05
-4.72244996311992e-05
-3.29662415358544e-05
-2.78837611542836e-06
-3.31305533193849e-05
-3.33927292005844e-05
-3.64108448260174e-05
-3.52113628747012e-05
-5.57283748991405e-05
-4.21548507816383e-05
1.67188307951976e-06
-6.17456465465391e-05
-4.67403348003736e-05
-5.73640269066989e-05
-5.6472288435969e-05
-2.25561063051992e-05
-8.05540210147827e-05
-4.68781804192317e-05
-6.86259793407037e-05
-2.82543039530681e-05
-3.47142810985067e-05
-2.02158017037536e-05
-5.05899115533491e-05
-5.03086395652833e-05
1.34683883898629e-06
-2.59614597720788e-05
-2.47950659445106e-05
-6.21948731429397e-06
-7.56797758316712e-06
-2.74369986127188e-05
-5.5843613516947e-05
-5.30492088547337e-05
-9.30603527941445e-06
-2.50524144348519e-05
-6.80427462025262e-05
-4.48630775130511e-05
-2.15065451468919e-05
-1.23501073514492e-05
1.74688796446667e-06
-4.11333963142012e-05
-4.12177297576749e-05
-5.45002108742295e-05
-2.53488667045414e-05
-4.43871657383595e-06
-2.33569011873732e-05
-4.39363060824535e-05
-3.54379554620163e-05
-4.59054716062817e-05
-7.14603148716411e-05
-4.72644837896837e-05
-5.11889896426064e-05
-1.50238055794197e-05
-5.71824890158529e-05
-5.92258651476019e-05
-3.7345773088171e-05
-2.4942034958304e-05
-5.13987745838208e-05
-4.04825803408723e-05
-4.84625008647637e-05
-2.11077392827024e-05
-4.12969370889198e-05
-2.09206027249822e-05
-5.48437900984916e-06
2.35191374422674e-06
-4.14730589149424e-05
-5.02438173005068e-05
-9.66740446926751e-06
-3.83238321320473e-05
-2.4756524438113e-05
-3.18881482840226e-05
-7.37793372210669e-05
-4.4444571263867e-05
-4.6808443902814e-05
-6.25313612888583e-05
-2.56818547592784e-05
-4.89357747177957e-05
-6.72895225847579e-05
-4.48968443551527e-05
-5.29527947525689e-05
-3.85599203291246e-05
-5.81899127376113e-05
-1.389545401118e-05
-3.35106673516546e-05
-6.26007456162161e-05
-3.46932843396472e-05
-4.20697820459735e-05
-5.82204879411201e-05
-4.71939897483909e-05
-3.13274774848816e-05
5.56470678652281e-06
-2.3759550208905e-05
-3.32512887303607e-05
-1.42860668760112e-06
-4.77994164773355e-05
-7.94516983192344e-05
-4.55829157631352e-05
-3.03363101504742e-05
-3.48500306869971e-05
-2.16433631109623e-05
-5.84915981925284e-05
-3.69889325225222e-05
-7.17624486870067e-05
-4.96371606949778e-05
-5.14009702747875e-05
-5.15897615450407e-05
-1.47347320608092e-05
-2.35747831759953e-05
-2.20229311106516e-05
-4.58756586282854e-05
-4.24081123952267e-05
-2.81743785144182e-05
-2.61145637307592e-05
-3.48945524477539e-05
-3.31887782542428e-05
-9.33151764930223e-06
7.91627288897582e-06
-4.6424905542485e-05
-2.8784041830831e-05
-2.59561444964474e-05
-1.03816719868239e-05
-4.82127113214693e-05
-4.86242512310934e-05
-2.95381325995682e-05
-6.19284803021061e-05
-1.88087980457963e-05
-4.18932722058033e-05
-3.465574039717e-05
-2.82441433432524e-05
-8.4087974003352e-05
3.25240969335463e-07
-3.66075272482819e-05
-2.54497994147399e-05
-3.37814169264707e-05
-3.18489607682207e-05
-1.11809538955477e-05
-5.77116400403468e-05
-5.90753099579748e-05
-4.0791349662972e-05
-3.75018431251047e-05
-2.52729052479806e-05
-7.8374956893925e-05
-2.11390662210554e-05
-1.75859363473243e-05
-3.89598286556836e-05
-5.44580607516167e-05
-1.85406792942498e-05
-5.81592414137328e-05
-3.73835452590377e-05
-1.70339495971601e-05
-3.72599130851877e-05
-4.33535640549318e-05
-4.03002818766171e-05
-4.08144310870187e-05
-5.82939718956479e-05
-4.06286991002364e-05
-1.01543040219543e-05
-1.09103162935383e-05
-4.72085838154332e-05
-3.9982552414002e-05
-4.23397789940716e-05
-4.30112760162153e-05
-1.71559314858163e-05
-1.04682828690992e-05
-2.94338908045276e-05
-4.32518289145271e-05
-2.38320361632012e-05
-4.13210377526656e-05
-3.57321482166359e-05
-3.33694504639098e-05
-1.03369042751609e-05
-4.7500274670484e-05
-1.42048493775464e-05
-4.47020608604759e-05
-6.55864444291447e-05
-4.88006060457403e-05
-3.04738997150478e-05
-1.36249562977641e-05
-2.44380018548347e-05
-2.82405939051294e-06
-2.93015472857308e-05
-3.25801380426715e-05
-2.79403298007208e-05
-4.24378410674116e-05
-3.06215401741817e-05
-4.19931084187651e-06
1.08742178738575e-05
-3.34839744551471e-05
-6.0483454997439e-05
-3.29366064494754e-05
-1.97386866052897e-06
-5.71098993214016e-06
-7.26288104106906e-05
-5.42298446131547e-05
-6.38294867998681e-06
-5.10549248227246e-05
-4.82376160362325e-05
-3.44794784498587e-05
-1.75731567955271e-05
-1.40702207543751e-05
-4.66160499268762e-05
-3.3579860267114e-05
-2.02287958462374e-05
-3.44053746273906e-05
-3.89180366689632e-05
-2.52528747966984e-06
-3.55341215334852e-05
9.52368789935991e-06
-4.67240733515496e-05
-3.10287841626228e-05
-2.14101736971402e-05
-6.00588803891126e-05
-2.57742404973893e-05
-4.95034736282664e-05
-1.9316289651626e-05
-4.51491330442052e-05
-7.04216949307397e-05
-4.53731608040619e-05
-2.45357058094915e-05
-2.89366226857683e-05
-3.72747865903908e-05
-4.01330052951804e-05
-3.9554652483688e-07
-2.64047604028077e-05
-4.40096085758686e-05
-6.53220994682076e-05
-3.2964475955589e-05
9.55114158480173e-06
-3.12337716315813e-05
-6.43781491409833e-05
-3.60561165883842e-05
-5.89192278803622e-06
-4.87739295693896e-05
-6.69693403622591e-05
-3.31425899193279e-05
-5.10841565560706e-05
9.25518377785442e-07
-5.04462294224311e-05
-2.35687369363178e-05
-5.30065190852795e-05
-4.14879445257498e-05
-3.59539548097221e-05
-6.54922487490964e-05
-3.64344241789223e-05
-4.44143096819174e-05
-3.28581584092058e-05
-2.46969738517086e-05
4.798868385161e-06
-2.60279874718894e-05
9.77810562349304e-06
-3.18689581332553e-05
-2.37155226428584e-05
-3.98742227743044e-05
-4.14100488812426e-05
-4.57938507678864e-05
-4.11215180417299e-05
-4.80610012323793e-05
-4.70683961442821e-05
-3.39371291306949e-05
-6.0082754728861e-05
-3.90970049586389e-05
-2.4980436224191e-05
-7.11353248615066e-05
-1.16882843240459e-06
-6.70411557907931e-05
1.44949785279167e-05
-3.81709923752561e-05
-3.73094115537277e-05
-8.13413348318061e-05
-1.72050651789007e-05
-1.23272104440416e-05
-4.23050867203766e-05
-3.88274578603507e-05
-2.60937603014808e-05
4.7065886733334e-06
-3.3690651174572e-05
-1.54991574808231e-05
-3.96198526866949e-05
1.08783408593657e-05
-6.25574648136285e-05
-1.35654024314582e-05
-2.16362317686795e-05
-3.87663347901938e-05
-3.08054205573038e-05
-2.70460875689082e-05
-5.1642122792359e-05
-2.76652327730174e-05
-6.2188217394089e-05
-2.49751569737155e-05
-5.5484238774762e-05
-4.15305637618883e-05
-2.69154316524622e-05
-3.54487341536896e-05
-3.25784757670775e-05
-3.53421626915972e-05
-5.88288991793218e-05
-6.16081092497513e-05
-1.34373861360538e-05
-1.19656666600835e-05
9.39932148757684e-06
-4.60784277137271e-05
-1.93267912917942e-05
-6.02140253777866e-05
-1.63125409859167e-05
-4.60241784307935e-05
-4.48697480451124e-05
-1.84438229619434e-05
-1.47576933372067e-05
-6.5008160271445e-05
-2.26725825332161e-05
-1.85940439139871e-05
-6.64676448538374e-06
-2.95392304171658e-05
-1.31963944792114e-05
-2.79789070138358e-05
-4.0631073455171e-05
-3.85094667521041e-05
-2.69592004549363e-05
-4.77781614516011e-05
1.30492257431132e-05
-8.81046566168835e-06
-2.55193633278968e-05
-1.24048523288389e-05
-3.69571486163142e-05
-7.03654028910019e-05
-5.14957751797873e-06
-3.09870949537215e-05
-5.37694537482545e-05
-2.62514949232268e-05
-4.4621027248221e-05
-3.26961411143449e-05
-2.54803575829254e-05
1.07849785422726e-06
-2.05455775013172e-05
-1.29126750622796e-05
-5.41040532086141e-05
-9.61021428669989e-06
-8.3570396381011e-06
-3.14191894993682e-05
-7.75603828882067e-05
-1.11524570885783e-05
-4.27771053143271e-05
-7.91939186034043e-06
-5.30288958256388e-05
-1.69099795405219e-05
-6.67562713646387e-05
-3.5091912654221e-05
-1.51971107314928e-05
-1.22979100117699e-06
-4.71418468239965e-05
-5.9524172042339e-05
-7.22538889595855e-06
3.99003648326464e-06
-4.02179577904384e-05
-8.64490902078154e-05
-4.65257191206182e-05
-4.35228526721172e-05
-2.7898567797926e-05
-4.40415433530636e-05
-3.16860325234491e-05
-3.46824365669111e-05
-1.64714828574132e-06
-5.92269591259086e-05
-6.16749915251071e-05
-2.55504277892196e-05
-5.67067707017786e-05
-2.07317838225818e-05
-4.10699040834926e-05
5.81935966096059e-06
-1.08980592264909e-05
-3.34416536339448e-05
-3.86673490561312e-05
-2.17075061649606e-05
-3.8609637937973e-05
-5.91344334212348e-06
-4.60462521317631e-05
-2.4086472735965e-05
-2.03742475083242e-05
-3.99353206724756e-05
-5.69290547379762e-05
-3.20686197865255e-05
-3.36922002717112e-06
-6.16075941072905e-05
-5.43205187155889e-05
-5.09994644881325e-05
-3.1743507616346e-05
-2.10323891453515e-05
-3.57338454442472e-05
-1.69384272569787e-05
-5.10877804889482e-05
-1.36850024653571e-05
-4.93920173470172e-06
-3.45013157070263e-05
-4.59421366807061e-05
-3.80087152419486e-05
-2.36649530755815e-05
-2.50549546375215e-05
-9.10424893525403e-06
-5.947081341095e-05
-1.49515738877017e-05
-5.5162650960606e-05
-3.56118930870296e-05
-2.02019709829962e-05
-4.76739833261483e-05
-2.20227573336028e-05
-5.02685948729511e-06
-2.55500854454846e-05
-3.02004477660488e-05
-3.11235621992301e-05
1.48046872196505e-05
-5.20354115533594e-05
-1.99408419411748e-05
-7.80491495574827e-06
-2.80961714341815e-05
-2.7371390090227e-05
-3.89691874716201e-05
-5.81403896682557e-05
-4.27915126509032e-05
-1.94039742009791e-05
-5.3590532566011e-05
-2.48843323217547e-05
-4.37647703305373e-05
-2.55728243555502e-05
-1.51067009114811e-05
-3.65028249892422e-05
-4.23371159609701e-05
-1.32807459766456e-05
-5.09865915087201e-05
-5.90503059327387e-05
-2.83814820206217e-05
-1.94286865600007e-05
-2.92223840866158e-05
-6.68404293367534e-05
-3.1882831464418e-05
-5.35428055414691e-05
-1.6945372777964e-05
-3.81839019873969e-05
-5.34356000045838e-05
-3.43395300271096e-05
-3.68194335895251e-05
-3.65999663012979e-05
-4.42056328109648e-05
-2.74809496359937e-05
-4.25953686424647e-05
-1.03977060595217e-05
-1.70381027391041e-05
7.26351766314102e-07
-6.50100637581197e-07
-6.20032535057171e-05
-4.84979908737448e-05
-4.26555741392139e-05
-7.58207171732431e-05
-5.65084950210648e-05
-1.70882551397054e-05
-5.57979458765413e-05
-2.50483872584598e-05
-3.93849540969995e-05
-3.79207356048419e-05
-5.1751607663424e-05
-2.08205100941719e-06
-5.94886818749602e-05
-2.67570013273715e-05
-3.46426371679619e-05
-2.03536959605399e-05
-2.53424887004461e-05
-6.23855324906717e-05
-2.59368285966141e-05
1.32833509893774e-05
-6.38990789081019e-05
-4.10615966193278e-05
-4.20402325381318e-05
-2.59545039725145e-05
-3.00541211564453e-05
-2.51170730130876e-05
-4.48677341452893e-05
-7.42175926528848e-05
-4.78244908414326e-05
-2.51503981372922e-05
-2.12222253036862e-05
-2.98888237597948e-05
-6.53850673391213e-05
-5.97158230877168e-05
-2.92661107877016e-05
-4.6040961104686e-05
-5.02598668424324e-05
-5.88011584756902e-05
-2.00007685115308e-05
-3.00114329718487e-05
-6.85080339277348e-05
-5.04210155579294e-05
-6.41587937919002e-05
-2.28607464031765e-05
-2.50749475599025e-05
-3.74728526351142e-05
-3.17687926847652e-05
-5.00216793808423e-05
-3.09250357577244e-05
-6.51197235252377e-05
5.25452910448797e-06
5.83557964661098e-06
-5.73602415914378e-05
-1.04337720176389e-05
-2.40715696376668e-05
-2.73750897840959e-05
-2.95658467823024e-05
-2.1660021016086e-05
-3.83506546166052e-05
-1.147327996915e-05
-5.87196586118417e-05
-3.69638604986037e-05
-4.70140113898644e-05
-4.95779184536216e-05
-2.94218498727499e-05
-5.60307606469234e-05
-4.09081354577365e-05
-2.59099054133959e-05
-2.01328004215118e-05
-3.83206869113399e-05
-5.23936225894455e-05
-4.07717400403743e-05
-3.04488233757507e-05
-1.50320669185404e-05
-2.05363150255188e-05
-4.87975432561975e-05
-1.73186337177249e-05
-4.51240874730009e-05
-5.7745095329701e-05
-2.59029565002818e-05
-3.63717298285232e-05
-1.83281744811294e-05
-7.70555805556315e-05
-3.02383244773699e-05
2.67887514514111e-06
-4.89535144550961e-05
-5.02482252146983e-05
-4.0109254013385e-05
-2.62919183779156e-05
-3.73864999196491e-05
-4.88336500423604e-05
-7.71824077061004e-06
-1.58670535157808e-05
-3.917235981534e-05
-2.89396665561395e-05
-1.77250681569585e-05
-3.87213410967371e-05
-3.17205887684897e-05
-3.15642975882307e-05
-3.2734690580681e-05
-1.01870622820354e-05
-2.50942270633802e-05
-2.67227853704162e-05
1.15981655287205e-05
-4.21583084857468e-05
-6.29391668912387e-05
-2.44746435354185e-05
-5.80102866105416e-06
-1.42439068681904e-05
-3.57054409875551e-05
-6.26640707650475e-05
-4.48178123894269e-05
-2.15924035878368e-05
-4.58035096930718e-05
4.36391042737482e-06
-1.18749146690266e-05
-3.96173664001518e-05
-1.05681355528943e-05
-1.77690135375631e-05
-6.07723105490857e-05
-4.88356895115571e-05
-5.56488573548027e-05
-2.40057308329469e-05
-2.69209177579546e-05
-5.74927931258512e-05
-1.90520182191386e-05
-5.26227940681398e-05
-3.02601562728005e-05
-4.89972204087387e-05
-4.00413708876518e-05
-4.79610885628284e-05
-3.14617946965828e-05
-3.81139106338393e-05
-1.26749818954348e-05
-3.1729471103197e-05
-8.47430373573823e-05
-2.12146655207699e-05
-4.68562158825253e-05
-4.37433191527121e-05
-3.59263970413789e-05
-4.56705957719508e-05
-6.13317948579188e-05
-2.5025713604571e-05
-8.01513251516759e-06
-5.70291096031715e-05
-4.89319443491325e-05
-5.53925458061636e-05
-3.87424453126086e-05
-2.7719687233095e-05
-1.4151968087879e-05
-3.18923397507758e-05
-4.47592323866172e-05
-6.23337951715814e-05
-4.35273162750606e-05
-3.78865697923087e-05
-8.40357469096478e-05
-3.8968162191658e-05
-1.3463128097529e-05
-9.20570451648075e-06
-8.01386252923082e-06
-2.81119535978996e-05
-2.44770666864468e-05
-9.16084281688712e-05
-3.28865011745045e-05
-3.8421679814666e-05
-6.71100618511627e-05
-3.84578271504021e-05
-4.30471062848374e-05
-5.77655100420153e-05
-1.25884608193551e-05
-6.09766498621592e-05
-7.0160366589886e-05
-2.42359569082654e-05
-3.42367255584592e-05
-5.31340462763828e-05
-4.67093148315384e-05
-7.48491551855266e-05
-4.66825467600508e-05
-4.77665488765301e-05
-5.9834947301541e-05
-2.49466471958079e-05
-2.75640106401248e-05
-2.50816918077473e-05
-4.13852051716763e-05
-3.38526152952794e-05
-7.73865246256127e-05
-4.70991077207702e-05
-6.74430442548826e-07
-4.39470663011508e-05
-2.34278684391295e-05
-4.18825525622555e-05
-3.10549653308586e-05
-4.65269464204919e-05
-1.30294142321044e-05
-5.10956256323432e-05
-5.23748450706808e-05
-1.07875909889774e-05
-3.91167781940964e-05
-3.20199185780877e-05
-1.63198081421285e-06
-3.29174870172458e-05
-2.04375326590801e-05
5.79959997160049e-07
-3.94983608058333e-06
-4.71762906484957e-05
-4.7734289146843e-05
-4.45379552878279e-05
-6.60163275275455e-05
-4.0807752485105e-05
-1.88679508752865e-06
-2.40487497203647e-05
-2.96239316474233e-05
-2.15200539925455e-05
-2.37610321384504e-05
-2.6646537373468e-05
-6.12461029219534e-05
-5.73758758185268e-05
-3.54592299483387e-05
-3.6951430528984e-06
-4.01438304248277e-05
-1.39040938914976e-05
-2.688493081982e-05
-3.61187213334918e-05
-2.89395513607418e-05
-4.55614602110663e-05
-2.21498618577947e-05
-2.21973723879681e-05
-1.99913300203851e-05
-1.59516236862415e-05
-4.58063359533578e-05
-3.61105914986888e-05
-5.67208896655288e-06
-2.46108773833876e-05
-3.4360282800141e-05
-7.18205692665779e-05
-1.58551054406575e-05
-2.99594135464242e-05
-4.67095425116851e-05
-2.84867936439916e-05
-2.84025466259165e-05
-5.68400954177134e-05
-2.20983710623098e-05
-8.46863449307273e-06
-2.10560270850452e-05
-2.4519717431393e-05
-4.43259864126596e-05
-3.01991858927817e-05
-6.49437449776483e-05
-3.14858417415326e-05
-3.45479240440178e-05
-3.1764184974517e-05
-2.2459385695972e-05
-4.64983902457363e-05
-7.18280717271944e-05
-4.70226252686067e-05
-2.90577909571982e-05
-4.9276599600326e-05
-1.10113298794212e-05
-9.13647450021195e-06
-5.90176371523927e-05
-6.76970074383926e-05
-2.36297179528979e-05
-3.67063493105877e-05
-3.22775252590887e-05
-6.45925739651039e-05
5.01159169960809e-07
-3.72046654949558e-05
-2.25547979141398e-05
-8.42055175637103e-06
-4.56958045837007e-05
-3.80495956183079e-05
3.65589831030837e-06
-4.26781614252934e-05
-2.78907528771891e-05
-1.97886985480356e-05
-4.04256522430326e-05
-2.70462831072633e-05
-1.59884681559814e-05
-3.29243155382914e-05
-2.28800194376497e-05
-7.29609622604014e-06
-3.49560583554032e-05
-1.90444020074511e-05
-6.63020417581205e-05
-1.75219029803479e-05
-7.74467628213516e-06
-4.24800645184252e-05
-9.14302238148842e-06
-2.91578110323433e-05
-3.35664210722515e-05
-3.50494870066509e-05
-4.00392226722263e-05
-1.89245117515531e-05
-3.20745595146058e-05
-2.99787538171294e-05
-1.42456309917691e-05
-2.65653240700785e-05
-7.13843143475812e-05
-5.88963322320209e-05
-7.57374747129161e-05
-4.50326859921341e-05
-3.69209051021847e-05
-2.35640569569451e-05
-3.10709271588986e-05
-1.12015981258885e-05
-3.55894621492545e-05
-2.0741845583923e-05
-3.21747285067311e-05
-5.06760916146235e-05
-1.05382143712601e-05
-3.44953499254355e-05
-6.17486496267269e-05
-3.20787498216544e-05
-2.58711064885529e-05
1.0700529701842e-05
-7.62921686052885e-06
-1.6172408239896e-05
-5.11194739053147e-05
-1.2201822581197e-05
-6.02512645357259e-05
-4.79640664450638e-05
-8.41489745229277e-05
-1.75255701457066e-05
-4.70657589876896e-05
-4.59853117266045e-05
-6.03648853730219e-05
-6.32447298377338e-05
-1.10652548406802e-05
-1.49646826142636e-05
-6.6288540992814e-05
-4.20491266212675e-05
-5.17962517922447e-05
-7.13790451933054e-05
-1.02733716072171e-05
-5.74263716362475e-05
-6.5969886140612e-05
-4.20968338971436e-05
-1.56847556419429e-05
-4.08241929558631e-05
-2.33631979322145e-05
-2.31202011806986e-05
-6.911514984695e-06
-1.79467030216925e-05
-1.28673771645155e-05
-3.3167613941185e-05
-3.7669410688867e-05
-2.62516215144784e-05
-3.92379855398633e-05
-5.87885966237271e-05
-4.99946094583182e-05
-1.66132044742176e-05
-3.82539314532319e-05
-3.52835398695386e-05
-2.77279126170197e-06
-2.57186947460722e-05
-5.94163425534701e-05
-4.28083110798809e-05
-8.73284463471623e-06
-6.4636587818033e-05
-2.79032647855126e-05
-1.67540319186127e-05
-1.93944447934814e-05
-3.78586718264999e-05
-5.87651177146149e-05
-5.50001516849729e-05
8.87358356035121e-06
-1.48843976868244e-05
-2.91163502477032e-05
-4.00317746768163e-05
-4.6202338303706e-05
-3.88311910744827e-05
-2.32979723951884e-05
-4.83053130091597e-05
-4.55667170055074e-05
-3.62142397162151e-05
-4.0141276326816e-05
-2.17724825735968e-05
-3.79968376824382e-05
-4.85617480212943e-05
-1.94306624518853e-05
-1.18408260022548e-06
-3.37305608271093e-05
-1.33224826603717e-05
-3.32639269080821e-05
-6.74628713656067e-06
-5.2564843805926e-05
-4.46821577270109e-05
-4.76600228309043e-05
-2.48770608776988e-05
-5.49314428529615e-06
-5.62483042812449e-05
-3.76707169157135e-05
-3.18507231521227e-05
-4.75971050931301e-05
-4.24943224517454e-05
-1.80969990828684e-05
-1.82962735003105e-05
-4.078539367758e-05
-1.97076573214772e-05
-1.11859246753203e-05
-2.96764338980911e-05
-2.08918989491815e-05
-4.48911682515564e-05
-3.55800596677588e-05
7.09749322439546e-06
-1.07533531962264e-05
-1.65944581315531e-05
-5.01138160889672e-05
-4.54314698648478e-05
-1.57950664302546e-05
-4.9992968866485e-05
-3.37924539738476e-05
-3.72043509185725e-06
-5.3495946419505e-05
-3.32891128540957e-05
-1.42728082638775e-05
-3.60864010508534e-05
-2.79229822210398e-05
-2.9996400355016e-05
-1.52057702607884e-05
-3.04063764610784e-05
-2.90289363041636e-05
-4.07922134558229e-05
-4.55272311286506e-05
-2.60995535518707e-05
-1.06489863235118e-05
-7.73047171583986e-05
-4.2261981612916e-05
-3.44456432926361e-05
-8.79841732120033e-06
-6.90803176181743e-05
-2.84647651045542e-05
-3.65601357907128e-05
-3.10096770213577e-05
-5.76565692581706e-05
-4.95603200211004e-05
-3.70405372653253e-05
-2.08631544593116e-05
-4.34008825215381e-05
-9.18528338529712e-06
-4.39672127421723e-05
-1.42062196384019e-05
-2.6620062987671e-05
-6.6696183860002e-05
-1.26034289512058e-05
-6.22603356543616e-05
-3.75246748878073e-06
-2.68002267483114e-05
-6.49924518074836e-05
-1.73238343892538e-05
-4.52609723135614e-05
-2.88272887835184e-06
-2.57893581732155e-05
-3.71132313316139e-05
7.7898920421033e-07
-4.21314387541969e-05
-3.20346216555817e-05
1.71041221207208e-05
-6.12064235106953e-06
-2.93090954717389e-05
-2.89552065955473e-05
-2.69501449150857e-05
-3.18239265613047e-05
-1.5862668658946e-05
-2.97839815275223e-05
4.41372332021687e-06
-4.94165925598783e-05
-4.44745743816975e-05
-3.60552342917266e-06
-1.04461139877659e-05
-4.0794695722708e-06
-3.40427320424049e-05
-1.33879594373776e-05
-2.42679867859554e-05
-4.0900257321602e-05
-1.73019986831151e-05
-3.25076704346626e-05
-8.27610638770675e-06
-2.53064236763098e-05
-4.68944254243201e-05
-4.89047266663177e-05
-2.88990110216923e-05
-4.34262383633424e-05
-5.66527768653027e-05
-6.67120119275178e-05
-2.90868671943519e-05
-2.09140059955578e-05
-3.68123290903187e-05
-1.19539944389099e-05
-3.1454477122827e-05
-1.792508085569e-05
-2.3282694938634e-05
2.12768917312733e-07
-3.83920174680011e-05
-2.27344650190355e-05
-9.18787898218016e-06
-4.7908488600034e-05
-1.45154969326603e-05
-7.54689128805466e-07
-5.08803264103986e-05
-5.35359475701097e-05
-3.90741678041491e-05
-2.1190188848878e-05
-6.24559023266426e-05
-5.1400187496283e-05
-2.95916579984298e-05
-4.49011024976445e-05
-3.86665760146887e-05
-4.36603802687531e-05
-2.82849359278222e-05
-3.77390380410098e-05
-4.26786187217748e-05
-3.91129130070122e-05
-4.52261418561685e-05
-1.20997585130497e-05
-1.34968814796196e-05
-3.51224575114042e-05
-1.57497498089576e-05
-3.71273780817832e-05
-3.15362499596697e-05
-2.7140453635729e-05
-3.50278580464426e-05
-4.84045430263454e-05
-3.45788609111393e-05
-5.14247668331338e-05
-2.48434749550084e-05
-6.46022310369048e-06
-4.62077285014223e-05
-6.2699032585155e-05
-3.93197494455311e-05
-2.50941401449303e-05
-2.58667660219055e-05
-2.52320869454787e-05
-4.80753432224505e-05
-1.42366189048e-05
-2.11897722956729e-05
-1.92487303121264e-05
-9.1464885792524e-06
-4.86631858006467e-05
-3.10779850152302e-05
-3.49084464968137e-05
-2.40632761567178e-05
-2.8503965964401e-05
-6.58826152245547e-05
-1.88951158241528e-05
-4.7513822244219e-05
-4.51743681369461e-05
-2.15509172141135e-06
-2.84227795534162e-06
-1.35144555497905e-05
-5.22253485203158e-05
-1.88216554080443e-05
-3.65384877015304e-05
-4.13254242704191e-05
-1.28411475361906e-05
-2.959599929116e-05
-1.7864521705183e-05
-2.250314027846e-05
-3.12731030336892e-05
1.15836580359434e-05
-4.84253677305403e-05
-1.60352531352416e-05
-6.10215354296191e-05
-5.24231217111214e-05
-5.52296078720215e-05
-3.86293126015914e-05
-6.05476783555219e-05
7.844022859793e-07
-2.09365021865955e-05
-1.09562205121739e-05
-3.53222277987127e-05
-3.76956287588413e-05
-2.78057767517541e-05
-6.10935504444728e-05
-2.06125960707067e-05
-7.10429375288116e-05
-4.36701997739755e-05
-2.70206805854284e-05
-3.10035166862372e-05
-3.97660988911984e-05
-2.24316258739618e-05
-1.30263241300635e-05
-3.88463723497249e-05
-1.9218741593557e-05
-5.35034903314296e-05
-3.01729876314553e-05
5.38187533925262e-06
-1.92223111099968e-05
-5.6885997444571e-05
-1.36875288978939e-05
-2.29719609742228e-05
-1.72142379343707e-05
-6.62844166913238e-06
-5.65280609075679e-05
-1.90191662082818e-05
-1.74727256120133e-05
-2.84123190548733e-05
-8.85384695077339e-06
-4.57611308361314e-05
-1.79485171007596e-05
-2.60910134582767e-05
-3.3174781634459e-05
-5.22499679155421e-05
-2.22538619901549e-05
-2.53670679121866e-05
-5.60782156286462e-05
-6.10712268498276e-05
-4.51941246848907e-05
-3.17482392066294e-05
-1.72788403018919e-05
-4.19083489735942e-05
-4.58037369646772e-05
-4.27171048145728e-05
-3.58133232474625e-05
-4.60580373141298e-05
-5.4737200825088e-05
-2.75564121743281e-05
-1.64295646640642e-05
-5.63561273100805e-05
-5.36360923044929e-05
-2.26860018618955e-05
-4.10206752899562e-05
-5.29285902815381e-05
-1.82307234184457e-05
-2.79834332464775e-05
-2.12395210292827e-05
-2.42103974416006e-05
-1.31734561941735e-05
-2.38741761582996e-05
-4.30956574701526e-05
-1.5780692589036e-05
-3.59586402622007e-06
-1.33337122945897e-05
-6.04123399156204e-05
-2.93656310162994e-05
-6.39449420716491e-05
-5.29468606658678e-05
-2.24708781911061e-05
-5.9732675806438e-05
-5.53757128641081e-05
-2.14354198560063e-05
-2.72991028301419e-05
-1.64502228752545e-05
-2.1008037324425e-05
-4.37321526325469e-05
-6.67956231729375e-05
-5.76448038425573e-05
-6.0115094314708e-06
-3.60021058643576e-05
-4.16307927869727e-05
-1.99075288034674e-05
-5.54811518249887e-06
-3.75315114967867e-05
-3.04367245610023e-05
-1.93630754384829e-05
-1.71173311638039e-05
-5.51081269239138e-06
-4.46751848842797e-05
-4.49946189581025e-05
-3.33667723750059e-05
-1.68211728199701e-05
-6.32248119282241e-05
-4.03605948938623e-05
-3.62119310638379e-06
-3.34747245882439e-05
-9.3107879205858e-06
-1.04678102294436e-05
-4.47155881216156e-05
-2.82575079722005e-05
-3.04021949907009e-05
-2.53987938027808e-05
-5.18245130205349e-05
-3.39678686169188e-05
-4.3199160361364e-05
-4.88857356450201e-05
-2.72629050664564e-05
-5.57312836623824e-05
-5.41122147789369e-05
-6.65168558828019e-05
-7.45153964813757e-06
-1.45604025721148e-05
-1.96126371153606e-05
-6.553900811942e-05
-6.64052868862925e-05
-1.43445825324217e-05
-2.60911618038414e-05
-4.5050552458992e-05
-3.36857214681073e-05
-3.73822239351394e-05
-3.31203631936288e-05
-1.70685448481997e-05
-3.47494816947258e-05
-4.19256381470167e-05
-5.0209746752324e-05
-3.61155602123786e-05
-1.24395705251847e-05
-2.77395680451991e-05
-2.08672254566147e-05
-5.08208877408344e-05
-2.71096013186724e-05
-4.86689726937307e-05
-2.86102161639679e-05
-1.89230540759489e-05
-2.24222225002711e-05
-3.22392289596087e-05
-4.06168527197964e-05
-7.08940498091562e-05
-4.0769807254051e-05
-4.91504295632964e-05
-3.06118165263421e-05
-3.56844654134181e-05
-4.56571497521615e-05
-2.32227947230179e-05
1.06640198854441e-05
-6.56203804265659e-05
-3.55284688975432e-05
-2.37770386027789e-05
-3.99256623338229e-05
-2.49301465561318e-05
-2.10513753036018e-05
-6.30790182962862e-05
-1.73736037142976e-05
-1.46877034624806e-05
-5.71697970470735e-05
-9.4280955059002e-06
-2.76854871774192e-05
-1.10672017201966e-05
-3.05213344070096e-05
-3.41520767614091e-05
-5.59779065353883e-05
-3.83637512026161e-05
2.12173554402505e-05
-4.38452910429218e-05
-2.91554141603546e-05
-3.12778237088e-05
-3.52363692091089e-05
-2.51903008615504e-05
-5.59707140084829e-05
-4.91569855396334e-05
-6.08352095043046e-05
-2.2357818406376e-05
6.34982998462047e-06
-2.50899721858076e-05
-1.06004628859052e-05
-1.82193336144137e-05
-4.95654522930692e-05
-2.77025295302985e-05
-5.12358114218364e-05
-2.82820391812522e-05
-5.52270418467919e-05
-3.0657823569584e-05
-1.66027123840976e-05
-5.77878992011261e-05
-4.84231591762116e-05
-4.00021067526053e-05
-2.79217786641264e-05
-9.27454342585961e-06
-4.23333127465355e-05
-5.24705810181348e-06
-6.84372368642857e-05
-3.71778539841784e-05
-3.38153033560142e-05
-6.13929472678855e-05
-2.80235450857105e-05
-4.54678435084695e-05
7.09412427329938e-06
-4.59632188600877e-05
-1.62594533729458e-05
-2.45811609245184e-05
-4.84980158349261e-06
-3.9056998611221e-05
-5.4295639264286e-05
-2.00514726278636e-05
-7.11231170613463e-06
-2.08474878428308e-05
-5.35154402930348e-05
-3.99503940414843e-05
-1.98119786552624e-05
-1.83325511090819e-05
1.83632127376962e-06
-3.02211187090644e-05
-2.35499196512843e-05
-1.86578165000296e-05
-4.27815774405865e-05
-3.28686355627795e-05
-4.01335929319259e-05
-4.28031557553281e-05
-3.8684588925777e-05
-5.67865325878422e-05
-5.1903050131658e-05
7.7178078212134e-07
-3.4908942616662e-05
-2.72137717807697e-05
-5.2569743392585e-05
-6.40476269310353e-05
-2.36942192237766e-05
-4.53174747324071e-05
-1.93688782504315e-05
-3.39084408085905e-05
-4.60671182898949e-05
-2.71205069300121e-06
-3.77204899129379e-05
-2.31404385792053e-05
-5.57012115365119e-05
-2.94011295864025e-05
-4.46694958707371e-05
-3.72463942245789e-05
-2.19011981828961e-05
-5.92106863057751e-05
-2.35265909464187e-05
-2.72314483635221e-05
-1.33517065788376e-05
-2.98801392645122e-05
-5.01352656341067e-06
-5.91477345058744e-06
-3.88017945419681e-05
-5.45245945257369e-05
-6.5842151861723e-05
-3.44839005686068e-05
-5.98072429471422e-05
-3.85829388176258e-05
-1.95475439491602e-05
-3.10113455288916e-05
-3.88419200954487e-05
-3.31954175856071e-05
-3.6422381782157e-05
-2.73937145329101e-05
-2.0197305787014e-05
-6.62211483537929e-05
-6.72018605369153e-05
-1.87850177696247e-05
7.50543357592269e-06
-2.09734005700346e-05
-2.6066950722197e-05
2.34227531810151e-06
-1.39496669636814e-05
-6.00963876312607e-05
-2.2617283406916e-05
-3.74491197326525e-06
-8.59684311342843e-05
-6.32496404928163e-05
-5.90235949984382e-06
-1.46390008349958e-05
-2.96287750156742e-05
-2.8106011543793e-05
-5.49825960947786e-05
-3.42503760029667e-05
-3.70671079220719e-05
-6.15854764149329e-05
-4.86019464447614e-05
-6.51047849831015e-05
1.19819419870154e-05
-2.33986604461671e-05
-6.3731402817953e-05
-2.08099344981958e-05
-3.90523468459486e-05
-2.39358680515837e-05
-2.50128252208746e-05
-4.10881206137948e-05
-2.88448745289152e-05
-3.91502884204343e-05
-4.99738277331041e-05
-3.05996765912937e-05
-1.82886360711512e-05
-1.92000716475009e-05
-3.86077461995147e-05
-2.75954901243215e-05
-2.44678771572383e-05
-4.88889872095149e-05
-5.81574817918883e-05
5.43897074327459e-06
-5.5334489047005e-05
-2.01847179657734e-06
-2.6321162024015e-05
-2.47464420738451e-05
-2.55032025995808e-05
1.70573453445434e-05
-4.51445084279943e-05
-1.87707007581541e-05
-5.49507053890423e-05
-2.72467639638482e-05
-2.02810716347221e-05
-7.69314076230237e-05
-2.01774947428978e-05
-2.85658804539011e-05
-2.43243918850506e-05
-2.69424511049978e-05
-2.28565437621941e-05
-3.7796973945776e-05
-2.5981163832621e-05
-8.34642160656294e-06
-2.41726704892501e-05
-2.33727507008604e-05
-4.83902793105623e-05
-4.09889550934701e-06
-3.21095273254027e-05
-2.25883510587333e-05
-2.51264627683321e-05
-3.16398559873955e-07
-6.11770516017721e-05
-1.97455170397072e-07
-5.55230481635519e-05
-2.02738184794288e-06
-1.21393269341362e-05
-5.1200157911756e-05
-8.5859706466505e-06
-2.68790631916796e-05
-4.8016561502446e-05
-4.39687300835768e-05
7.55899918615158e-06
-1.02276265321991e-05
-6.27069350793582e-06
-6.05650967728559e-06
-3.34193885205372e-05
-4.90607873343767e-05
-6.18660675175549e-05
-1.03272983822693e-06
-3.85135775672856e-05
-2.53605638948438e-05
1.25191236004648e-05
-3.3185784453869e-05
-3.9352685369312e-05
-5.08696510772116e-05
-6.85208999145557e-05
-7.17148338965382e-05
-2.32374418575417e-05
-4.7418111845374e-05
-5.81480884607287e-05
-1.01930949338531e-05
-2.80505601949189e-05
-5.18656528135406e-05
-5.59127309829987e-05
-4.59771740408138e-05
1.54238174202991e-05
-4.51078929748121e-05
-5.54108321949908e-05
-1.1480014016022e-05
-3.97283597651351e-05
-2.86024968213235e-05
-6.50180273449103e-06
-9.13149634383679e-06
-2.7493114364199e-05
-7.78498519451611e-05
-2.20384144574746e-05
-3.6961284564637e-05
-3.29252906707044e-06
-4.29148719736752e-05
-5.24115925780149e-05
-4.32175471117558e-05
-4.98150295914197e-05
-4.27053907687118e-05
1.25710320326822e-06
-3.7103679808165e-05
-8.05751838435955e-05
-5.69075208105195e-05
-3.27245381481047e-05
-3.60558066885953e-05
-4.06107792402856e-05
-7.78753460870635e-06
-1.0267137285952e-05
-5.54323409028575e-05
-3.90010301487066e-05
-3.6861651614581e-05
-3.43392020397699e-05
-1.89797525090407e-05
-1.81687680387049e-05
-1.83383000410375e-05
-5.59337042961116e-06
-2.02275946917458e-05
-3.40705189687243e-05
-5.65819987430263e-05
-2.76599627698067e-05
-5.30011339076808e-05
-5.60845266849694e-06
-4.63430503827753e-05
-3.06412104393698e-05
-3.74546674467048e-05
-4.96855776067986e-05
4.87402560883865e-06
-5.92941610103068e-05
-2.02912256224036e-05
-1.94345348384416e-05
-3.31101502595174e-06
-5.82225287431796e-05
-5.79905710268752e-05
-1.08418829945152e-05
-4.20898638841565e-05
-3.25889616904173e-05
-7.62035696141859e-05
-5.65345554172986e-05
-2.26924525118007e-05
-2.73371660149252e-05
-2.26047826016192e-05
-3.94909980055612e-05
-2.087814627826e-05
-4.80616675750078e-05
-2.4922833211963e-05
-2.26228110646386e-05
-4.80184223509318e-05
-2.4552934035771e-05
-6.02474378231195e-05
-6.11087001773309e-05
-6.01009237034208e-06
-2.75582753205934e-05
-7.84054973932536e-05
-2.41068985191809e-05
-1.8386302409316e-05
-4.50195029555821e-05
-4.28020502143885e-05
-5.3468387600838e-05
-2.24142407261851e-05
-5.51977035280296e-05
-6.11545915159451e-05
-2.58331076752432e-05
-4.32486857901326e-05
-1.08588302711331e-05
-2.99128041663379e-05
-5.59830449447174e-05
-5.08608497557298e-05
-3.55461125812012e-05
-2.18331735382543e-05
-7.42413648961629e-06
-1.3643723015481e-05
-2.31925141608702e-05
-7.68691119713741e-06
-1.46965357853457e-05
-4.89655632963162e-05
-4.44101433750869e-05
-6.22151168686071e-06
-2.2235342705063e-05
-2.84852779241205e-05
-6.55059308917516e-05
-1.3890542741169e-05
-2.31897785595257e-05
-5.40268882479053e-05
-6.51571471518211e-05
-2.7657034123517e-05
-7.75402121268941e-05
-3.01886240183424e-05
-3.60654323530091e-05
-2.0527891548443e-05
-6.8764537057605e-05
-3.76307507822627e-05
-3.08594729522801e-05
-2.93065793692488e-05
-3.26175206185152e-05
-7.00513038832873e-05
-3.99493239158847e-05
-1.71189173389872e-05
-2.75439376929487e-05
-2.21984005073069e-05
-1.45764899518927e-05
5.8061339312875e-06
-2.67450373230251e-05
-5.3844199060981e-05
-1.81400823935883e-05
-2.56753512669531e-05
-1.11376967330531e-05
-2.6376748505972e-05
-2.905486872286e-05
-4.88459909744499e-05
-7.14272629283963e-05
-4.67870448589646e-05
-4.94685168513968e-05
-4.75093042021157e-05
-5.00746110383583e-05
4.4829381871719e-06
-5.29509205124315e-05
-1.16198578540335e-05
-1.71635182925507e-05
-5.45759151669549e-05
-2.55310301726042e-05
-4.87898560418649e-05
-3.43898506640338e-05
-4.80892632076424e-05
-3.59183572649021e-05
-3.19499984915979e-05
-5.348810324492e-05
-3.24206443023547e-06
-1.99942031428371e-05
-9.76326863362011e-06
-7.36844259606789e-05
-4.43492544161731e-05
-4.69191141799674e-05
-3.64292572069194e-05
-4.12627659941106e-05
-3.13416147805374e-05
-5.93250248978968e-05
-3.93730822743501e-05
-3.01512683411594e-05
-4.62756115545941e-05
-5.87890130408676e-05
-3.91817034714488e-05
-3.88936205777095e-05
-1.34400474632299e-05
-4.44586751303683e-05
-5.02256193434124e-05
-2.17505017647155e-05
-6.14440735450322e-05
-4.36391268042276e-05
-6.23126952360194e-05
-2.16067780930042e-05
-7.29583465417479e-06
-3.79523562568547e-05
-1.30269324513201e-05
-4.01634243179316e-05
-3.65363760225327e-05
-5.135809520055e-05
-4.38676061979344e-05
-2.57089014855613e-05
-5.92542427502351e-05
-3.55451893226355e-05
-4.39867346605401e-05
-3.92304168667319e-05
-3.32521436513681e-05
-2.31133590199969e-05
-2.15298008393854e-05
-4.98885909274911e-05
-7.42707588666713e-05
-1.2939316425676e-05
-4.62633573638932e-05
-1.70098113638625e-05
-3.54027550140036e-05
-9.39116445099401e-06
-6.67728665927581e-06
-4.12427290062398e-05
-7.70787590485338e-06
-4.20777130207075e-05
-1.83916409300847e-05
-1.92009129709717e-05
-2.22815087794604e-05
-2.85878906707519e-05
-3.13441999870196e-05
7.19050140159431e-06
-5.06113342745834e-05
-6.44951405609773e-05
-2.40742380680042e-05
-2.23824830203245e-05
-4.3509879576071e-05
-2.66638306127403e-05
-1.93157397257399e-05
-1.07692955245183e-05
-8.84223765632836e-05
-3.8958262528522e-05
-6.44736724065989e-05
-1.43063704640585e-05
-3.71416861039755e-05
-4.13486382168202e-05
-8.53587007999974e-05
-2.82290399471616e-05
-6.00644838695218e-05
-1.78091493542979e-05
-1.95377362562643e-05
-5.69309526723257e-05
-2.06989108248505e-05
-2.68208186108817e-05
-2.80834673860089e-05
-3.96021824568994e-05
-4.67552872679759e-05
-3.05759778934555e-06
1.58679883173069e-05
-8.02148471330974e-05
-4.70204248119745e-05
-4.27432908542183e-05
1.80503906133936e-05
-3.2959259388177e-05
-7.10510392289728e-05
-5.30484124653816e-05
-3.82648357062094e-05
-3.67105748145468e-05
-6.05589579553946e-05
-1.02008457201895e-05
-2.5154947741349e-05
-1.72707749210826e-05
-5.78277364100604e-05
-1.7980224716001e-05
-4.18386791645533e-05
-1.29329538846596e-05
-1.41434035087425e-05
-5.9932885524562e-06
-3.18566704727314e-05
1.67048823610575e-06
-1.06971717356429e-05
-1.16433451502759e-05
-7.28117038475544e-05
-3.8920149982123e-05
-5.49850811754637e-05
-3.18950176140889e-05
-5.70642558834792e-05
-3.34157742333845e-05
-5.86807515342196e-05
-4.71235186604459e-05
-3.99643507998894e-05
-4.87026665703388e-07
-4.13612996576214e-05
-4.22981528767211e-05
-5.43928075592701e-05
-2.89946345022956e-05
-3.3567420573458e-05
-9.38659721735199e-06
-3.29851086982601e-05
-3.10279979859021e-05
-2.72600929588157e-05
-8.02795723770979e-06
-6.84311905076476e-05
-3.88377556972912e-06
-4.04445840702137e-05
-1.8080341247709e-05
-2.82424947868856e-05
-3.16643159989118e-05
-1.00832272126556e-05
-3.51683208381764e-05
-6.39458916919687e-05
-2.68720082585124e-05
-8.94623098430833e-05
-1.00236846033385e-05
-4.8894941741826e-05
-3.38419318347295e-05
-2.98289880391515e-05
-2.4417505068675e-05
-5.44290546346799e-05
-7.91931685469845e-05
-5.3715575108904e-05
-2.64509992332152e-05
-1.63015873167936e-05
6.913263717691e-06
-7.07599831750835e-05
-3.37523642928699e-05
-5.6269968302859e-05
-3.95367280195279e-05
-4.83764484514135e-05
-4.10389960899908e-05
-8.09840336691061e-05
-2.01541739774336e-05
-3.55178482817391e-05
-4.93067497249655e-05
1.82228506813178e-05
-5.20773832573046e-06
-5.46138784227693e-05
-3.10242699870494e-05
-1.4811382844203e-05
-5.42727518636e-05
-2.28564842012091e-05
-5.59361179917352e-05
-3.16601738106178e-05
-4.57397327844904e-05
-3.68847202327095e-05
-3.29010577329194e-05
2.50307842817967e-06
-6.11583297963546e-05
-2.83842759021528e-05
-3.81186556584817e-05
-2.80200739893066e-05
-2.47547629246112e-05
-1.753145807778e-06
-1.8079669877801e-06
-2.98885775530855e-05
-2.6163163174137e-05
-4.31137377320761e-05
-2.67484555867682e-05
-5.55771470961893e-05
-1.68424915840844e-05
-1.90181972212765e-05
-3.85343848566284e-05
-1.5124585010991e-05
-5.10135089379472e-05
-1.15755603560523e-05
-3.41625633539122e-05
-9.20536340169166e-06
-3.08248124525158e-05
-5.33801625799614e-05
-3.01996206844925e-05
-5.1000948846528e-05
-2.4884077491859e-05
-3.20143594850148e-05
-1.35832022895572e-05
-1.7008117862819e-05
-4.38875806216997e-05
-4.08775861639622e-05
-2.20464085952932e-05
-6.02632061964913e-05
-4.16031193516114e-05
-5.36182389814966e-05
-6.49423415355288e-05
-4.07400756341221e-05
-1.97557780085074e-05
-4.6289300643762e-05
-5.38941080296145e-06
-3.22941094924261e-05
-3.76989472422065e-05
-9.35324126267419e-06
-2.78911945160389e-05
-1.39809742409507e-05
-1.07397073041873e-05
-4.50961539288792e-05
-1.24504285785461e-05
-4.18044075835284e-05
-2.40821095126851e-05
-2.66029279218508e-05
-1.32836009708484e-05
-4.26678914390867e-05
-3.75688574959811e-05
-2.80819414968422e-05
-2.42158631055628e-05
-4.0053475706623e-05
-3.83427840951122e-05
-5.21940942275531e-05
-3.02354905690238e-05
-3.96239805244624e-05
-4.30921222926195e-05
-4.18048459402122e-05
-2.95036051719275e-05
-6.60723508175642e-05
-2.61810317772965e-05
-1.5152147063869e-05
-5.62473486715986e-06
-3.03712930665622e-05
-2.52810590817662e-05
-3.68759588564196e-05
-5.80386800789833e-05
-1.66651440406011e-05
-6.43959678424204e-05
-3.46033094592345e-05
-1.90640189532576e-05
-3.24160855027353e-05
-1.21202151777254e-05
-4.86111612214667e-05
-2.89031945304468e-05
1.2017366390223e-05
-4.95666437393126e-05
-6.56572479977961e-05
-2.93122941083615e-05
-4.99128312876405e-05
-6.71708754620164e-05
-4.59366605537985e-05
-2.81144835779958e-05
-2.94602650337513e-05
-4.77842694554462e-05
-5.05520067092566e-05
-3.26170880371201e-05
-2.53309882860029e-05
-6.23166332830076e-05
-1.05756900001686e-05
-2.83020488033284e-05
-2.29170600168112e-05
-2.83170827934738e-05
-3.20956780855934e-05
-5.99038697211709e-05
-1.30646221735681e-05
-5.69986815394026e-06
-3.23465826946496e-05
-4.03084437533247e-05
-3.79949945172434e-05
-3.75231149722204e-05
-2.59126057286028e-05
-6.09324919320193e-05
-5.90383115973467e-05
-9.04575828972098e-06
-1.67601344591332e-05
-3.59880287410238e-05
-4.09209947277148e-05
-2.51693296435835e-05
-6.18420033475597e-05
-5.77381147927438e-05
-7.6453551025474e-05
-3.12919939939304e-05
3.02709399642711e-06
-5.11113367729596e-05
-2.26346001270549e-05
-3.19208020016992e-05
-1.0440844668661e-05
-3.28680275949256e-05
-4.49630091885599e-06
-1.5560565869418e-05
-3.10639474327339e-05
-1.13446195474143e-06
-5.29671100926305e-05
-3.63228159246669e-05
-5.36043845643166e-05
-2.37298794935402e-05
-3.46919340325464e-05
-5.03318790775107e-05
-5.02454282732097e-05
-6.12055743997292e-05
-5.89722803604866e-06
-1.10344020343804e-05
-5.28783934007144e-05
-3.92270258858128e-05
-2.00468598710963e-05
-4.36998079003817e-05
-1.87914683982011e-05
-1.47057065756473e-05
-6.02778890500681e-05
-3.76273329595965e-05
-4.42113730908735e-05
-1.80859411544486e-05
-3.10700079695494e-05
-2.55047304997539e-05
-1.10058626634068e-05
-6.70731638776132e-05
-4.25710103778389e-05
-5.60242042596843e-05
-1.98637345078536e-05
-3.89037064123219e-05
-1.33815240302933e-05
-2.54889875897363e-05
-3.67893828109945e-05
-4.95194765347387e-05
-4.97081881700864e-05
-2.49266441800609e-05
-5.64655561952518e-06
-3.45175856125603e-05
-3.37239561679029e-05
-2.61309014296345e-05
-3.12510350019855e-05
-6.02712018123122e-05
-3.68640512359635e-05
-4.83834550108322e-05
-1.92901300437875e-05
-4.9116516626895e-05
-2.78994820042817e-05
-5.01849015115002e-05
-2.2521653158166e-05
-1.00226021691181e-05
-4.53122670019353e-05
-2.47065911581227e-05
-5.77958314634655e-05
-4.39373313375753e-05
-4.80742717900413e-05
-5.36861612366254e-05
3.03407134519997e-06
-5.27408324472142e-05
-2.73445209826879e-05
-1.38904867621555e-05
-3.7522024249582e-05
-3.86637929237577e-05
-3.8970834052761e-05
-4.42160097306162e-05
1.69693635542715e-07
-4.38068027208038e-05
-2.54717778235433e-05
-3.54774580122047e-05
-3.62941517380923e-05
-2.93655590931843e-05
-1.78474851696139e-05
-4.2149542055277e-05
-7.45917152928827e-05
-2.77231346130387e-05
-3.70168133568373e-05
-3.65513758772878e-05
-4.07830981761357e-05
-4.93584282653343e-05
-1.12304838290682e-05
-1.383865572712e-05
-3.44785931067297e-05
1.08601295461831e-05
1.60666254310031e-05
-2.89174360023211e-05
-1.86931945671701e-05
-2.58959660416054e-05
-6.26692984163461e-05
-2.68135052949764e-05
-4.92357736220382e-05
-2.05947301554434e-05
-6.49277159575659e-05
-3.16098223810528e-05
1.93639395113941e-06
-1.93230209887249e-05
-3.8730796742505e-05
2.20226663738909e-05
-3.06442177910556e-05
-2.54610172384845e-05
-2.13048068799939e-05
-3.18756834089248e-05
-4.26929489378196e-06
-2.57560976350255e-05
-4.06646252456053e-05
4.42614818716042e-06
1.70283111979986e-05
-5.44452174716863e-05
-4.70237962627942e-05
-2.97055568149114e-05
-1.734129342268e-05
-2.02756811967748e-05
-2.30404622884032e-05
-8.58842861871774e-05
-3.9643303052962e-05
-9.96143967818006e-06
-3.73287221125864e-05
-6.11278578887208e-05
-2.9536065680799e-05
-2.64571200469422e-05
-3.83993500556685e-05
-5.91360496264655e-05
-5.55152544320681e-05
-3.47029162756491e-05
-5.26665417802653e-05
-6.12582998517239e-06
2.33924701545591e-06
-3.0902903633512e-05
-3.02442002795284e-05
-2.81095180286314e-05
-2.21571750797778e-05
-5.36376045698309e-05
-8.68904145633954e-05
-1.64427837308169e-05
-1.96052321407937e-05
-2.58405815150745e-05
-5.78632396030182e-05
-4.49906515516812e-05
-5.03273284891372e-05
-3.72606449686582e-05
-3.80661771599142e-05
-2.13818880495314e-05
-2.43844768254164e-05
-7.0762355501225e-06
-1.27419467870723e-05
-1.20421907098522e-05
-2.41248611386218e-07
-2.82097053769318e-05
-5.78854714390789e-05
-3.81834124214324e-05
-6.20743499966717e-05
-2.52165008427116e-05
-2.41315070831258e-05
-1.60178895996448e-05
-4.12999077020763e-05
-3.90892976029279e-05
-1.78576539549184e-05
-2.05254065648455e-05
-5.09123964813877e-05
-3.1900301233379e-05
-7.45854089428563e-05
-1.3237025789952e-05
8.50448669083763e-06
-1.86955974795049e-05
-8.65180237237107e-06
-4.61715059394658e-05
-1.9963970615801e-05
-3.39364183338993e-05
-4.30042241690955e-06
-9.2843414516775e-06
-1.72494480861833e-05
-6.69543144510273e-05
-5.09780121681162e-05
-3.24697651935693e-05
-3.04169597351749e-05
-2.64299278518974e-05
-5.34373721028472e-05
-6.49836728444848e-05
-3.75963718406942e-05
-2.61382208530805e-05
-2.90917293588736e-05
-3.56055926345877e-05
-2.85422312450665e-05
-5.52730104211856e-05
-3.95998522753461e-05
-6.4737746767941e-05
-6.21572267431576e-05
-5.47554330987614e-05
-1.73244414362499e-05
-3.43044833629328e-05
-1.01838358841839e-05
-2.82835914912197e-05
-5.7235246780366e-05
-4.42939462539107e-05
-2.34598581628285e-05
-5.52911868721104e-05
-3.11808000079218e-05
-4.14276831462485e-05
-6.45392806022794e-05
-5.49841044584886e-05
-6.03368585515746e-05
1.54769058885158e-05
-2.11041265298336e-05
-6.81101608872657e-05
-3.18292191779163e-05
-3.75903368751805e-05
-3.94304848086622e-05
-3.70857204478472e-05
-1.58574758492545e-05
-1.69057384900731e-05
-7.72824414148023e-05
-2.95815279501643e-05
-6.049602688105e-05
-4.09956611044314e-05
-3.57845529801548e-05
-4.37576286123164e-05
-6.63305057929497e-05
-2.83358924019771e-05
-1.37901666401032e-06
-2.72814575909808e-05
8.89711712859502e-07
-6.57391665035418e-05
-3.72500266893215e-05
-5.30512501751674e-05
-3.57834241259523e-05
-5.35444785946241e-05
-4.62272812611186e-05
-3.86925870894269e-05
-4.67156244401628e-05
-8.39177182168768e-06
-2.72676353994678e-05
-3.6778435563054e-05
-4.61697396008354e-05
-7.02227848447953e-05
-3.57870168287775e-05
1.5893498234368e-05
-5.08260481163064e-05
-2.48877157092071e-05
-2.77960423124185e-05
-4.35888557177423e-05
-6.26405136583756e-05
-5.18534883630355e-05
-3.62446023235027e-05
-2.6436713832315e-05
-6.60585211718079e-05
-4.28606918505236e-05
-1.93244941434642e-05
-1.3371326859325e-05
-4.74866985735816e-05
-3.3441119703188e-05
-7.78143907063157e-05
-5.4034231880172e-05
-1.76964776784073e-05
-2.49864543079125e-05
-6.7949163627768e-06
9.26567645010811e-07
-2.43269409975757e-05
-1.89202285799988e-05
-1.7830830247082e-05
-5.84884154526264e-05
-4.36800909456449e-05
-1.90559365127677e-05
-4.95311879972192e-05
-5.60172681656912e-06
-3.19713638001364e-05
-5.52000742305421e-05
-3.64763450285683e-05
-3.14493043705376e-05
-1.9334657717804e-05
-5.99834235731246e-05
-1.75303022273588e-05
-3.19961463405969e-05
-4.26419821701914e-05
-1.00336855387438e-05
-2.25385160613783e-05
-3.58036186077697e-05
-2.82566530530406e-05
-3.18086341545511e-05
-4.11910945565018e-05
-7.44494730491527e-05
-4.81254643128875e-05
-2.88501752972069e-05
-3.3882700702206e-05
-5.93103162508324e-05
1.35376006489846e-05
-1.37095969180146e-05
-2.64578571314018e-05
-3.49735161379833e-05
-3.41829311408299e-08
-2.02696221582465e-05
-5.37431031083603e-06
-3.3303988672012e-05
-3.71295754906028e-05
-5.64187106317939e-05
-7.63971118349262e-05
-6.43919148989804e-06
-4.66170115809394e-05
-2.84665876948307e-05
-1.95626900316971e-06
-3.53031360411296e-05
-2.938661239474e-05
-3.45800109467135e-05
-1.27492550721073e-05
-5.51779804141172e-05
-4.28843905061727e-05
-4.4063917278454e-05
-1.75768599563515e-05
-3.67468869855141e-05
-3.21519820439958e-05
-2.68320004149795e-05
-3.00660032179917e-05
-3.98959915602061e-05
-2.30467955498637e-05
-4.40758031553889e-05
-2.07295491144944e-05
-6.22117685766797e-05
-8.06306408568433e-06
-3.22152100452099e-05
-3.5235083948468e-05
-5.72517493828553e-05
-3.80060716332312e-05
-4.48401864485069e-05
-1.77119800057922e-05
-3.02198930337948e-05
-5.44696591719786e-05
3.66577532408632e-07
-6.07646289402411e-05
-3.42249420743586e-05
-1.10803402684599e-05
-4.83415110855943e-05
-1.47351256907904e-05
-2.80713610354557e-05
-2.90970183230098e-05
-2.97632796277372e-05
-4.91599689746559e-05
-4.99578587434146e-05
-4.79148363534338e-05
-1.93574043979407e-05
-4.4714907535482e-05
-4.13662390785339e-05
-6.36369246335327e-05
-6.34219880665088e-05
-5.46475506001104e-06
-7.88850349636621e-05
-2.83959527636255e-05
-1.16077004788868e-05
-3.85117839770645e-05
-4.34210971842043e-05
-2.62042834425045e-05
1.3409587001923e-06
-6.13973103910727e-05
-3.51190327064311e-05
-1.57947659989705e-05
-4.00040361152839e-05
-5.98555786348741e-05
-5.79344468244884e-05
-3.12317483220816e-05
-4.48235478739315e-06
-3.54677481875223e-05
-3.23672892852196e-05
-5.62010556196672e-05
-3.78956238487657e-05
-3.45089037599563e-05
-5.51935074722105e-05
-3.1413858633115e-05
-6.78391953865018e-05
-3.63190190318676e-05
-1.8297921850782e-05
-7.66628035247594e-05
-2.4077200521962e-05
-1.67923472816263e-05
-2.72751768956483e-05
-2.67157819794574e-05
-2.66889089691584e-05
-4.24804226221486e-05
-4.68882666657822e-05
-2.84606441140213e-05
-2.72242143545805e-05
-5.94510811138153e-05
-6.62546959388677e-05
-6.92256443756428e-05
-3.89262367126443e-05
6.3512635630518e-07
-2.04042842228246e-05
-5.01136703648933e-05
-4.16563921519502e-05
-3.56183537056322e-05
-4.64008512415941e-05
-1.23377283350744e-05
-9.03030040773405e-07
-2.1767090032197e-05
-6.35235520736611e-05
-1.84203024525291e-05
-3.07915173236189e-06
-4.68183439336949e-05
-2.66143968006325e-05
-3.36446630929764e-05
-3.94921694104173e-05
-3.52501499531306e-05
-4.89264971216245e-05
-5.22676159007606e-05
-2.55512742074356e-05
-1.88580455110916e-05
-2.01079223655342e-05
-2.9826526717195e-06
-3.15840010605603e-05
-3.63931570602966e-05
-5.41399813861492e-05
-3.38899722050719e-05
-1.74956988292843e-05
-4.18594534762113e-05
-3.45405730196882e-05
5.66421377514012e-07
-5.39014679881602e-05
-1.7442777419121e-05
-5.37085310118379e-05
-2.85600673561794e-05
-2.04452874018745e-05
-6.24497386124872e-05
-2.84526718111784e-06
-1.50079157672385e-05
-6.50005686031495e-05
-2.16975518646666e-05
-2.83276112348177e-05
-2.69307758308924e-05
-5.07800051941607e-05
-4.67029876092235e-05
-3.20695530743239e-05
-2.7419559436789e-05
-4.58114501563464e-05
-2.66230941832987e-05
-2.73169912947538e-05
-5.97505268068415e-05
-3.50011774987922e-05
-4.2613723318878e-05
-6.20023717995344e-05
-3.37490356441785e-05
-4.84296475679965e-05
-1.85769231484377e-05
-8.47569681620204e-05
-3.73792350292321e-05
-5.06662131598806e-05
-5.95591714215397e-05
-7.06123943980239e-05
-3.25903168204737e-05
-5.57404006897129e-05
-3.09378645213606e-05
-2.82057134689143e-05
-3.87740642336061e-05
-4.52036351184929e-05
-6.75071302780264e-06
-2.66992874216044e-05
-1.88174323039153e-05
1.11943302157411e-05
-2.28313405020462e-05
-5.9702874800448e-05
-6.84655709873633e-06
-3.08335768591778e-05
-4.98373767660883e-06
-3.4700377012573e-05
-1.43609726206606e-05
-7.71759734553077e-06
-4.8239018608824e-05
-2.66039469435483e-05
-5.64002215788465e-05
-3.16321047026666e-05
-3.46354409183056e-05
-1.9785931994335e-05
-6.90562476194899e-05
-5.294843392823e-05
-4.68512821384164e-05
-3.91463631118917e-05
-3.01452401688988e-05
-4.02177872798664e-05
-4.11508196821948e-05
-4.50551947880888e-06
-1.23760240735231e-05
-4.24018679339151e-05
-3.27535563917987e-06
-2.96087011902078e-05
3.90232254041528e-06
-4.63423955905746e-05
-2.78446665080224e-05
-1.12287114142841e-05
-2.30339948052271e-05
-6.17732978003671e-05
-6.26708933233506e-05
-3.15517967169141e-05
-6.0482858547736e-05
-1.12965977283135e-05
-1.45436723391181e-05
-4.43992281027878e-05
-3.61355118698848e-05
-6.20707524518684e-06
-8.94861230975732e-05
-4.02182833961745e-05
-3.98811629667542e-05
-3.49038754150044e-05
-4.32094746510847e-05
-2.07448958920826e-05
-3.88047049885453e-05
-1.84128354546374e-05
-2.42922876328156e-05
-3.04300861879116e-05
-4.5068083288192e-05
-5.74419404117045e-05
-3.20619739949163e-05
-8.96722743667977e-06
-6.52233524661802e-06
-6.7081267938613e-05
-3.91180537156952e-05
-4.5391878997581e-05
-4.56065956357592e-05
-5.56655705097791e-05
-1.63437796759765e-05
-5.76426716946074e-05
-3.60455247517751e-05
-5.45867211299373e-05
-1.16051600718881e-05
-2.88839688142787e-05
-3.25292213201784e-05
-3.32753916488394e-05
-2.97409192532851e-05
-3.30436926758449e-05
-2.39327917714271e-05
-3.18488726396841e-05
-2.38675314343774e-05
-4.20610179729916e-05
-5.03982617872578e-05
-5.06069801299336e-05
-2.06900214439401e-05
-2.93958961592523e-05
-2.47468866699801e-05
-6.27792025478888e-05
-4.27401351961195e-05
1.3052635651169e-05
-3.49802283000864e-05
-1.05065638533323e-05
-4.16442586116706e-05
-6.03831495441697e-05
-1.08121242874593e-05
-3.17841213781106e-05
-4.52432100428615e-05
-4.96105498935351e-05
-2.54225116196602e-05
-5.01923442817324e-05
4.50830692001553e-06
-2.73772646656105e-05
-7.86530968264397e-05
-3.73366519243034e-05
-5.38705522550052e-05
-4.37423462107649e-05
-4.77464769287922e-05
3.13358973591298e-05
-5.54322051787783e-05
-5.80706069402623e-05
-6.39956516421675e-05
-6.96292515039414e-05
-5.46788918160699e-05
-2.25778235264507e-05
-4.98662674499242e-05
-3.90593675362161e-05
-1.20760993877478e-05
-1.52767355645509e-05
-4.22025651545368e-06
-4.00364209312132e-06
-5.48588017153113e-05
-1.12148733048064e-05
1.23614685211311e-05
-4.49261723192493e-05
-6.55418222974613e-05
-4.58151097474171e-05
-3.76354157795478e-05
-4.24035796963698e-05
-5.23432208231386e-05
-4.9413677862763e-05
-4.49869903147319e-05
-1.127850621182e-07
-2.95620548586497e-05
-1.23624709198933e-05
-4.55368135725207e-05
-4.32252859827538e-05
-1.08287014259517e-05
-1.69600054796459e-05
-4.69475402590594e-05
-3.60525469192082e-05
-1.8799044415346e-05
-5.55449857059856e-05
-5.43403671519738e-05
-3.18639514704131e-05
-1.41866908962262e-05
-6.84758166827554e-06
-4.49535342235092e-05
-5.5480220989331e-06
-1.68812112192357e-05
-3.94977850656137e-05
-4.0566639816707e-05
-8.12477830194919e-06
-5.02156957898521e-05
-3.89083042670712e-05
-1.01780363639981e-05
-6.44079232826706e-05
-6.7557871461424e-05
-2.12296472280457e-05
-5.44161693418301e-05
1.95723599467588e-05
8.08564819067652e-08
-1.92641958151012e-05
-2.20564923583707e-05
-3.55045547950092e-05
-2.28988020215364e-05
-4.23089259257202e-05
-1.51520347129476e-05
1.332691867894e-05
-6.41820680577509e-05
-1.61924852162702e-05
-4.39917859568467e-05
-3.22945963586036e-05
-6.73343665006096e-05
-3.35316427287575e-05
-4.76064905100492e-05
-5.0926392597877e-05
-1.52412473367987e-05
-2.17129515670282e-05
-2.59064455540573e-05
6.36469956621028e-07
-1.45144354484605e-05
-6.54334191119102e-05
-1.33180471362337e-05
-2.6840837426394e-05
-3.17858581468082e-05
-6.76652798672436e-05
-2.99447390587745e-05
-2.0747180865491e-05
-3.79210572905078e-05
-4.17820292644042e-05
-3.75883785771745e-05
-6.6896178288554e-05
-6.25819458603257e-05
-6.36029372106815e-05
-2.02342637613428e-05
-4.94005282124486e-05
-1.95816520831474e-05
-4.26388786723884e-05
-5.37023996829913e-05
-3.83579853113544e-05
-5.8262198419981e-05
-5.43233355454993e-07
-6.93830497205803e-05
-3.43375644804885e-05
-5.76190085039715e-05
1.88005373217257e-05
-3.00251078278612e-05
-1.72418366914816e-05
-4.37405766167994e-05
-3.34816825293101e-05
-5.25006957481389e-05
-6.85529659958782e-05
-4.08164815069048e-05
-2.23695334499923e-05
-7.42420684316048e-05
-2.30172984984649e-05
-5.40637574762569e-05
-1.93226848481601e-05
-3.356550926761e-05
-3.82928941752547e-05
-3.91454671530676e-05
-2.24804238419481e-05
-2.45185370535908e-05
-4.25063128349391e-05
-6.05706982905945e-05
-1.88003834016182e-05
-2.31624101817903e-05
-2.62939954142739e-05
-4.09220408972362e-05
-4.31592215071097e-05
-4.43224011188679e-05
-4.37522386860952e-06
-5.12838999647729e-05
-4.87482583291907e-05
-3.12439966724505e-05
-1.38812867257401e-05
-2.67634672905825e-05
-8.282763558015e-06
-3.5320429259157e-05
-9.79378414256829e-06
-4.30930365098726e-05
-4.54319591136772e-06
-2.39643008747961e-05
-2.87326461621582e-05
-5.00063462245151e-05
-3.42405247899588e-05
-2.5487097857542e-05
-1.46107516958906e-05
-3.112288435268e-05
-1.5674431460928e-05
-5.63311656491312e-06
-2.41268221385722e-05
-3.63986071993653e-05
-8.3439611047561e-05
-1.682509775711e-05
-2.00554177697907e-05
-2.96226423762092e-05
-5.00623134881819e-05
-2.649851736303e-05
-3.77286043598121e-05
-2.98836508433466e-05
-5.5858871012953e-05
-1.87292257483299e-05
-7.08119924189899e-06
-5.15774378019206e-06
-3.32741319164988e-05
-4.39376756973508e-05
-9.35002809138594e-05
-3.13467754067102e-05
-3.03593283218469e-05
-2.61851229581003e-05
-5.6038147280654e-05
-5.01031155770517e-05
-3.87881554096723e-05
-2.66122380848814e-05
-2.48182955179407e-05
-1.09211471996965e-05
-5.25473761962354e-06
-1.43826157415534e-05
-9.10685593091709e-06
-5.18246328621973e-05
-4.56485514911847e-05
-4.80633228018014e-05
-3.17492656347019e-05
-3.60756911596221e-05
-2.46694531272014e-05
-3.81923440040386e-05
-1.92318987698925e-05
-3.20909011826159e-05
-3.81674452451403e-05
-2.70172584498476e-05
-2.25485422131305e-05
-1.58439608342786e-05
-7.9776516838768e-05
-9.9153231427566e-06
-3.48544187823968e-05
-3.02700802747937e-05
-4.87466155323066e-05
-4.79250585546857e-05
-1.43184136248279e-05
-4.33073652639276e-05
-3.61641768030309e-05
-4.00424667901409e-05
1.61530588144713e-05
-1.51068190451262e-05
-2.50222378349671e-05
-2.07934856075211e-05
-8.77055232356691e-07
-4.01297531105895e-05
-4.06590727248013e-05
-2.32637692662911e-05
-4.00368450160946e-05
-5.99903549500056e-05
-4.47456308064486e-05
-6.32026550750333e-05
-5.25834845203889e-05
-2.98581175595181e-05
-6.72859139794229e-06
-1.59470827888989e-05
-4.5197097092621e-06
-2.32486913355538e-05
-4.34352845779139e-05
-4.64363638520147e-05
-1.99792430786828e-05
-2.51693162930221e-05
-3.32703673926791e-05
-3.34615154734563e-05
-3.12265937266488e-05
-1.6092341646312e-05
-1.14950445669654e-05
-9.59171396434747e-06
-3.66385399191705e-05
-3.73446545704249e-05
-6.17172927655134e-05
-4.21024436967229e-07
-2.1431500156008e-05
-3.0493442726646e-05
-3.48513674018844e-05
-5.64543955049994e-05
-2.65847835171427e-05
-4.87240904980237e-05
-2.20501477406404e-05
-1.35299020140254e-05
-2.90055738749846e-05
-2.1651569177799e-05
-4.06246868144219e-05
-3.12693121109917e-06
-2.29382225397697e-05
-2.77022601405822e-05
-3.2207515427369e-05
-5.29187706360997e-05
-1.9053677383026e-05
-3.81722125880714e-05
-4.54440424837377e-05
-3.05961379736703e-05
-2.62444264163656e-05
-1.93489857911213e-05
-7.26929229721474e-05
-1.53449934034383e-05
-4.43059753260399e-05
-3.00345109181671e-05
-2.13956562503459e-05
-4.04547786739265e-05
-3.47782345474796e-05
-2.59327969150797e-05
-1.43497757182177e-05
-3.93618557257446e-05
-9.36453553868673e-06
-4.42919003216081e-05
-2.95861325399624e-05
-2.85273625522419e-05
-2.52169846906088e-05
-4.59442558420759e-05
-1.49423507057746e-05
-3.61085301711205e-05
-5.22483372676733e-05
-1.46968534183265e-05
-5.06830945818427e-05
1.02756420450292e-06
2.01568150312971e-06
-3.92506965738308e-05
-2.09122360282268e-05
-8.706229333593e-05
-4.51785005282756e-05
-3.57272003021806e-05
-2.29294475904695e-05
-5.87165954499203e-05
-6.95908147331333e-05
-8.57966990942848e-05
-6.39985468647174e-06
-5.95355098003255e-05
-4.76969707743803e-05
-2.97830313501687e-05
-2.09086303055478e-05
-4.69478277604781e-05
-3.67940824703495e-05
1.08866542371173e-05
-5.59719153765148e-05
-5.03907171691733e-05
-6.88190300787705e-05
-4.1600492507971e-05
-3.57777664232236e-05
-4.65460681645147e-05
-2.96581033507929e-05
-1.53947392337416e-05
-5.33087105210379e-05
-9.35546652891961e-06
-2.61897830670604e-05
-2.4028120690425e-05
-2.71944877379927e-05
-2.77658034665005e-05
3.94751703749417e-06
-4.60296924689681e-05
-5.23980905848263e-05
-3.63765038809581e-05
-4.25493140526848e-05
-2.9882473052741e-05
-2.74389865438153e-05
-1.50744362176212e-05
-3.59269665550264e-05
-1.44052297553138e-05
-6.21188446359008e-05
-6.42009998052506e-05
-4.51574860013235e-05
-2.86863061287322e-05
-5.73188937782866e-05
-2.32728171154196e-05
-6.60081114067496e-05
-1.01504968691493e-05
-5.31700104181263e-05
-4.04709942299547e-05
-4.74913136943408e-05
-2.01030207777814e-05
-1.89933463038354e-05
-2.67917849848019e-05
-4.46814127286995e-05
-3.02785406463435e-05
-1.03822414240376e-05
-1.77240803773691e-05
-4.48021535065597e-05
-2.4782117149367e-05
-4.16756883940535e-05
-5.47619208900007e-05
-8.64707900596087e-07
-2.91178943147657e-05
-6.49732595721113e-05
-3.05776461540573e-05
-8.11104290998604e-05
-4.35388382772311e-05
-2.06847741800289e-05
-2.19181890448539e-05
-2.09740149389384e-05
-4.77670226808701e-05
-2.82770299010618e-05
-5.15653174765834e-05
-2.50680183895839e-05
-4.92630473926674e-05
-4.97498942977611e-05
-4.01156075559642e-05
-1.66973502814145e-05
-4.17653383204838e-05
-2.20634504913362e-05
-3.58467473719004e-06
-2.90875498310233e-06
9.61082832596621e-06
-1.52637161330138e-05
-5.35754531911184e-05
-3.10148997314318e-05
-5.88921496072634e-05
-6.60528003755999e-05
-6.00566789199402e-05
-6.00148196309447e-05
-2.24886799681813e-06
-7.24161278767126e-06
-3.01904396646033e-05
-9.49914126710083e-06
-4.03823143296283e-05
-1.823229418747e-06
-3.87658937245055e-05
-5.7524656635542e-05
-3.93466880347926e-05
2.31921237373049e-05
-3.10234228672415e-05
-6.58805064413779e-05
-1.50878058349918e-05
-4.62428958337873e-05
-3.95005187010785e-05
-2.25417451052908e-05
-6.73633785639252e-05
-5.83315604349701e-05
-2.87402938953788e-05
-1.30791791160921e-05
-4.79690466510637e-05
-3.69748059128204e-05
-1.25454114160965e-05
-2.69097942727209e-05
-2.27213313897026e-05
-3.39617542400281e-05
-6.91167948860268e-05
-4.03208954084495e-05
-5.70667170372128e-05
-3.11400804207613e-05
-3.98732382171923e-05
-2.65857923359729e-05
-2.55784016459248e-05
-3.87746814594826e-05
-4.42271810524577e-05
-2.84728914538085e-05
-4.18706740219667e-05
-3.20391140824035e-05
-4.02390276968669e-05
-7.22223649080691e-05
-3.72875168859753e-05
-5.96889250839569e-05
-3.53466550627104e-05
-3.01617462445708e-05
-1.82575553704809e-05
-3.54414703981663e-05
-1.28850215812876e-05
-4.1543059668418e-05
7.42569708896516e-06
-3.0644466500468e-05
-4.93661720304044e-05
-6.26809802417088e-05
-3.96152114774729e-05
-2.91175301385307e-05
-1.87931860691858e-05
-2.64288121737899e-05
-3.05712438015481e-05
-4.39803520558264e-05
-2.17569535987689e-05
-4.37069282067803e-05
-6.42699512362366e-05
-2.51284919240954e-05
-1.02545373842496e-05
-3.17027855820469e-05
-4.44666009231411e-05
3.06006561022433e-06
-1.46968153852047e-05
-2.99259887492724e-05
4.57159681134342e-07
-1.68839678688718e-05
-2.98851946810016e-05
-3.45137866438853e-05
-1.01798235384648e-05
-1.93112503658021e-05
-1.2008870719891e-05
-5.38311743515055e-05
-7.95335335030956e-06
-1.34544240781786e-05
-2.07933668345115e-05
-3.6431387599805e-05
-3.00376626693862e-05
-3.0072523140983e-05
-3.83518294915896e-07
-3.56587704720477e-05
-2.59416471053556e-05
-1.66597914915291e-05
-1.45521530901632e-05
-2.70915118789919e-05
-2.06731411608605e-05
-2.63114568806783e-05
-5.55074507567391e-05
-1.40385731349679e-05
-6.72695464561548e-06
-2.38219724892461e-05
-4.75955977547258e-05
-1.33311662934323e-05
-6.33682191804409e-05
-3.66524165507394e-05
-2.59543998378549e-05
-5.33081183664555e-05
-3.85033092312064e-05
