# Supplementary material for: Research on computational propagation and identification of mine microseismic signals based on deep learning
Source: PLoS One. 2025 Oct 22;20(10):e0334641. doi: 10.1371/journal.pone.0334641 (PMC12543183; doi:10.1371/journal.pone.0334641)
Supplement: S8 Data — (ZIP) [file pone.0334641.s008.zip › 000100900002888.xlsx_0.txt_24.txt.txt]

-4.356297858747e-05
-2.06414274357735e-05
-7.89005881675747e-06
-7.46961871060222e-05
-2.12950626753406e-05
-1.11721570491328e-05
-3.28575994635008e-05
-3.68110708380901e-05
-3.84494242272847e-05
-2.37791629180876e-05
-3.72087842304845e-05
-3.80365482715414e-05
-3.76251531171719e-05
-3.93401605639096e-05
-6.49398158763781e-05
-3.56725692997505e-05
-6.11031125043594e-05
-8.30562838928877e-05
-2.12549383932733e-05
-2.06581950160896e-05
-9.4396327178825e-06
-4.65592007735788e-05
-2.10544263743458e-05
6.88791988163653e-06
-4.73612822836131e-05
-1.88862852630694e-05
-3.3532212724656e-05
-8.79856249050325e-06
-1.12352853633072e-05
-2.09610333616028e-05
-2.23930102503436e-05
-2.79458403618299e-05
-3.68955514964238e-05
3.35947312556865e-06
-2.44141267790965e-05
-2.91277293061305e-05
-5.56510290022712e-05
-1.43728728660188e-05
-5.17744985047003e-05
-4.59217702753963e-05
-5.11772060116888e-05
-2.7688386383412e-05
-2.42039853963487e-05
-5.3015585645284e-05
-5.05970356146919e-05
-3.99900046204696e-05
-1.33299353963634e-05
-4.87060863664058e-05
-5.85697821221096e-05
-2.02265197497684e-05
-3.68071184243249e-05
-4.56242487300794e-05
-4.99932126168854e-05
-5.89432536231816e-05
-4.87576386104647e-05
-4.15960747568697e-05
-8.15287415284979e-05
-2.40198547580869e-05
-5.58118572804249e-05
-1.68715553852886e-05
-4.2497314609612e-05
-7.1411457587419e-06
1.12168622969058e-05
-3.13178265189737e-05
-2.94978405389493e-05
-6.1440179803709e-05
-2.7269025680698e-05
-2.5095201594141e-05
-2.19851410339943e-05
-6.15626134185665e-05
-4.2974353646736e-05
-4.43829429581811e-05
-2.67216732238899e-05
-3.48016916606018e-05
-2.92409910931702e-05
-7.17512609131627e-06
-4.10757070458405e-05
-2.93705312389172e-05
-3.60999428779105e-05
-4.44067522938506e-05
-4.6383617501663e-05
-2.66267649483343e-05
-5.49511554432043e-05
-5.87864427026328e-05
-5.98127153077286e-05
-3.24535494732349e-05
-4.21746497024782e-05
-2.51488112081958e-05
-6.16711281450184e-05
-2.39911545369768e-05
2.85001488714427e-06
-2.52420516891074e-05
-3.55603331387733e-05
-3.33835888994529e-05
-3.49553622205962e-05
-5.84501833336726e-05
-6.68475910582532e-05
-2.03205957342309e-05
-8.9158550009282e-06
-5.34626864896132e-05
-4.33311834236026e-05
-1.74257002782718e-05
-3.0861508228346e-05
-6.0051270706809e-05
-2.99442159198648e-05
-4.94923440251406e-05
-3.61740563984256e-05
-7.5348028186915e-06
-4.21238427469397e-05
-3.17351238419239e-05
-3.05341330888161e-05
-5.61495068365451e-05
-9.99724907426461e-06
-1.49489431574522e-05
-2.40565139109687e-05
-2.66981080988831e-05
-4.0583912872478e-05
-5.41834988777489e-05
-1.55773378920523e-05
-9.80075182009541e-06
-5.00887122903269e-05
-3.47149694185307e-05
-2.69577497316381e-05
-1.19962657459687e-05
-1.63293591538279e-05
-6.06204497168439e-06
6.49622915197207e-08
-4.25184962713179e-05
-3.5174943399686e-05
-2.89174215510017e-05
-5.58596559625417e-05
-8.26238284862498e-05
-4.06859248769621e-05
6.6106839697717e-06
-2.55335046624525e-05
-4.89594054448064e-05
-3.67312917950592e-05
-4.58618458315766e-05
-1.1122700830232e-05
-9.57095395009721e-06
-4.95373874187902e-05
-4.42786877095185e-05
-4.18731597830789e-05
-4.23346410761967e-05
-6.21914447584066e-05
-2.46174111359261e-05
-1.59930046706565e-05
-5.14538499463074e-05
-1.83613468350802e-05
-8.59164122074154e-06
-1.67881649424204e-05
-5.08672088720704e-05
-3.16152511543198e-06
-1.19293256962665e-05
-1.46503702696493e-05
-3.85047711884729e-05
-2.67762789892491e-05
-3.27479444026334e-05
-6.18645364201533e-05
-3.74010636085044e-05
-2.20408869389696e-05
-1.53656478129785e-05
-2.24099074325718e-05
-9.19503701906183e-05
-2.29902441054166e-05
-6.47626187831743e-05
-2.66711698667165e-05
-2.00588989514297e-05
-6.18180068023872e-05
-5.71167581018322e-06
-2.33281278898912e-05
-1.50663570076081e-05
-2.96505608631315e-05
-1.55860732896825e-05
-5.17570299844891e-05
-3.93118254532515e-05
-2.17517040611561e-05
-3.77178968425997e-05
-6.56985804164025e-05
3.86346020404078e-06
-5.56298428625993e-05
-3.11903989938589e-05
-2.29258389812768e-05
-1.13014972199438e-05
-5.49610802771196e-05
-7.50423314070638e-06
-4.77119815278485e-05
-2.96874799680407e-05
-3.39514818605259e-05
-2.77671228541594e-05
-5.93726108103327e-05
-6.82774924253303e-05
-3.37414123145647e-05
-1.14718863556358e-05
-3.82072568795848e-05
-3.80683860133511e-05
-5.27004592792148e-05
-4.30909475582969e-05
-1.40596392820413e-05
-4.88309798658782e-05
-5.72637891397995e-05
-4.78502322662952e-05
-2.12339304218341e-05
-1.86153016100897e-05
-3.82218710091836e-05
-3.45420272225693e-05
-4.07834816053716e-05
-5.01547732092524e-05
-2.46502127121718e-05
-5.71463868692209e-05
-3.80866252432878e-05
-4.500877285244e-05
-3.12913168245328e-05
-2.685259180207e-05
-5.22859926164394e-05
-1.9765996131214e-05
-3.67796581528001e-05
-1.17628290030675e-05
-5.7652504706708e-05
-4.26515787885532e-05
-3.78847902914438e-05
-1.49143405120339e-05
-6.74281003871401e-06
1.36172110049552e-05
-5.58376873293713e-06
-2.64715832201045e-05
4.18049466156325e-06
-2.01000024984372e-05
-1.51141077640172e-05
-4.24116929580314e-05
-4.89140890923223e-05
-5.62808657712797e-05
-1.48737734184707e-05
-4.8233719406172e-05
-6.19522059569081e-05
-4.82065210774702e-05
-5.49511590177545e-05
-2.21282969019736e-05
-4.79982314552045e-05
-3.91583067755728e-05
-2.31473284414682e-05
-3.14075429800402e-05
-1.83930385023288e-05
-3.09011235937024e-05
-2.34355918295027e-05
-4.91235006199636e-05
-2.37477258984292e-05
-5.46694461567714e-05
-2.86715703847595e-05
1.32497776632043e-05
-2.43728074846652e-05
-2.38797473621114e-05
-3.82482026043417e-05
-2.96217565512105e-06
-5.49377112452591e-05
-6.67818110179422e-05
-4.83497654038055e-05
-2.04189861051109e-05
-3.78866850300591e-05
-2.12314030780174e-05
-1.30386598357544e-05
3.1121770118425e-06
-1.35716402959597e-05
-4.65603973513817e-05
-3.81650940375433e-05
-2.23074494079454e-05
-3.89602513623704e-05
-4.42871388263102e-05
-4.21400325959416e-05
1.40888588466077e-05
-4.87824573991033e-06
-6.84344239316649e-06
-5.74069616814779e-05
-2.47992785727905e-05
-2.69442750870612e-05
-5.63682700652638e-05
-4.62849401034751e-05
-4.89276132987638e-05
-2.38358696754447e-05
-5.63112244140566e-05
-3.99634304868877e-05
-1.55507052689311e-05
-1.19381358528335e-05
-1.39547175301004e-05
-5.70074624308092e-05
-3.86709037339201e-05
-6.22891649147708e-05
-3.50948357040367e-05
-3.42842658409298e-05
5.03943196632337e-07
-1.08439532597503e-06
-3.60532659338958e-05
-5.34492032163637e-05
-2.46436856046881e-05
-5.53544045810717e-05
-5.62706221173777e-05
-6.85916795322638e-05
-3.53346829354718e-05
-2.87915537552294e-05
-4.23456194264741e-05
-1.10539025283695e-05
-6.75447403040683e-06
-2.73835774797655e-06
-7.12405122791668e-05
-4.90634508749475e-05
-5.0250238208036e-06
-2.89003649318521e-05
-8.80388517053837e-05
-4.8334669898144e-05
-4.30073050127488e-05
-2.69704526784606e-05
-2.85285308019663e-05
-1.61488317722964e-05
-4.87717079668358e-05
-2.78477071572045e-05
1.05731393096273e-05
-1.66428435676401e-05
-4.03150310486069e-05
-4.86597268031094e-05
-3.98740117470447e-05
-4.2848952385742e-05
-2.54841526663317e-05
-1.59849150962141e-05
-5.21009318748495e-05
-2.89347502452844e-05
-4.60286623153204e-05
-5.87710497938545e-05
-1.94835558829607e-05
-3.26583675888198e-05
-4.39191598689722e-05
1.14512554617388e-05
-4.21569572819571e-05
-2.81711236090284e-05
-1.286809504049e-05
-4.49491579622335e-05
-3.19552968583651e-05
-5.75537754082626e-05
-4.02852496779313e-05
-3.60142077951663e-05
-3.80745865630797e-05
-5.47839022769552e-05
-4.06694901122883e-05
-2.34070995766313e-05
-4.10188173461472e-05
-5.70194162311673e-05
-8.01870555714517e-06
-4.69649542862488e-05
-1.12657101479567e-05
-4.53436692800814e-05
-3.07474034743039e-05
-8.75888702567821e-05
-4.55366437078306e-05
-5.07255955552536e-05
-1.35311788973563e-05
-3.53597388977174e-06
1.86816639594817e-05
-4.0922736822504e-05
-2.68004301161279e-05
-6.82248984247627e-05
-2.61171352328738e-05
-3.78954470865856e-05
-7.23492165210284e-05
-5.62640080629232e-05
-3.69579048301664e-05
-3.54653423944905e-05
-1.91057953347297e-05
-2.53724099748421e-05
-5.39942549244321e-05
-3.61958588979542e-05
-5.11935982850764e-05
-3.49428672179574e-06
-5.05363088785066e-05
-4.01450431592576e-07
-6.49077662308132e-06
-2.12029922898958e-05
-3.55687012510337e-05
-2.35230659219038e-05
-8.40088019870245e-06
-6.88070685411314e-05
-2.60442202903401e-05
-2.20989648215953e-05
-2.10150367634964e-05
-4.80637700391447e-05
-6.77049511041035e-05
-2.92586277557022e-05
-5.11145878951266e-05
-6.15798541123572e-05
-6.30391062637277e-05
-4.68093212474563e-05
-6.12410351404453e-05
-3.82607176331162e-05
-6.23753899190434e-05
-4.97462697790285e-05
-6.52609642025477e-05
-4.12315823611196e-05
-4.32981151404714e-05
-3.39497954332979e-05
-2.09107577770366e-05
-6.03386264874334e-05
-6.1261924689141e-05
-6.77714782571015e-05
-4.72699025268863e-05
-7.1223029550496e-05
-1.15424699424767e-05
-3.30241649226756e-05
-3.50741476545105e-05
-1.94404608379559e-05
-1.93648706326488e-06
-3.50820379749658e-05
-2.84799470247611e-05
-3.40548440470977e-05
-1.72574238296956e-05
-6.47884127259361e-05
-9.24486409542116e-05
-3.87336780203757e-05
-2.79878244332916e-05
-3.25937786728236e-05
-2.66475595016038e-05
-6.62507645652648e-06
-3.9056537161097e-05
4.26315507917989e-06
-2.73769501054042e-05
-4.99501425715608e-05
-3.21047978466314e-05
-5.37188190337384e-05
-6.2693088641308e-05
-6.08721121830946e-05
-2.49713797766134e-05
-1.36483178689217e-05
-1.98179603316711e-05
-2.22874216346272e-05
-4.64555758521141e-05
-1.54302322599304e-05
-3.18623502818647e-05
-3.56118644327737e-05
-4.78885105143918e-05
-1.6628040479932e-05
-1.13619998049351e-05
-1.77062436552437e-05
-2.7074556514232e-05
-4.13935634659847e-05
-3.60828890835974e-05
-2.61058073436902e-05
-8.04426713842888e-06
-1.48100159544939e-05
-4.44958931626093e-05
-2.64715527005133e-05
-3.57475903168636e-05
-1.92040414257901e-05
-3.40367417030962e-05
-1.95549647619729e-05
-4.82520187110457e-06
-3.4343436111337e-05
-3.43824927770965e-05
-2.28424865699063e-05
-3.29961700058299e-05
-4.8738783104575e-05
-2.47617332365675e-05
-2.99236221431731e-05
-2.91642427700697e-05
-4.23956474677746e-05
-2.1807820589972e-05
-3.74693984997144e-05
-5.79292194872407e-05
-4.82929717113647e-05
-1.51639847079512e-05
-2.93851485713274e-06
-3.90862408007616e-05
-6.02145234423015e-05
-5.81943412524618e-06
-6.23793558280016e-05
-6.18948366483267e-06
-4.00873393383061e-05
-4.35348146976263e-05
-3.50822351359314e-05
-2.78076433775143e-06
-2.21975342707616e-05
-6.8146307240651e-05
-1.93989309731033e-05
-2.21529725697537e-05
-2.77056649430974e-05
-4.80908382133764e-05
-3.90201219621505e-05
-4.72514142441568e-05
-3.64299738573613e-05
-6.47419050649901e-05
-3.21476026542203e-05
-3.82035860223936e-05
-4.00672363681868e-05
-3.21161970333501e-05
-4.43687285885779e-05
-6.64840574194805e-05
-4.95211016149243e-05
-4.28528447106906e-05
-2.20309830800399e-05
-3.10778417191642e-05
-1.80169747805285e-05
-3.37806569109631e-05
-1.35001015365656e-05
-3.36354841737377e-05
-4.36400587668804e-05
-2.93906517382928e-05
-1.16485209553539e-05
-3.7666319653542e-05
-6.60425082142727e-05
-2.43810318714488e-05
-2.34253599143516e-05
-5.13702259127479e-05
-4.78373830112698e-05
-7.36957975279556e-05
-3.61557149982139e-05
-4.4786394922357e-05
-5.23325305716941e-05
-3.18619504604854e-05
-4.14542304785179e-05
-1.2631835543066e-05
-4.78671145294962e-06
-1.72486546417095e-05
-8.96561605091507e-06
-5.78714467356597e-05
-4.31426910251251e-05
-3.79970639292706e-06
-3.83146223316312e-05
-2.93699532165054e-05
-3.2744095509361e-05
-5.61456985607734e-05
-2.53052233339288e-05
-1.86878794454463e-05
-3.5788349084239e-05
-9.65201869734555e-06
-1.938775848201e-05
-5.04932268617494e-05
-4.55713463343066e-05
-2.50532015663667e-05
-3.87818935014794e-05
-3.29899492123103e-05
-5.76578523635105e-06
-5.67727675029133e-05
-2.18478845940978e-05
-3.74798545268546e-05
-1.23289948387411e-06
-5.28915920843824e-05
-8.49681911643858e-05
-1.61205245766125e-05
-2.23230173662315e-06
-4.16966040501523e-05
-2.73209742616467e-05
-3.92506969283717e-05
-2.46529720911155e-05
-5.7452670165602e-05
-4.93136977738168e-05
-4.94988693841335e-07
-3.23790960112868e-05
-3.29828522073916e-05
-5.4145548919852e-05
-1.93141203422171e-05
-2.86674421991429e-05
-2.79182981433438e-05
-2.61596065131316e-05
-7.21094679173059e-05
-1.71744900837779e-05
-1.54071448039987e-05
-3.32603541272897e-05
-3.84273251386003e-05
-1.09440592829766e-05
-5.20472703212671e-05
-2.27379936775479e-05
-3.0536924732056e-05
-8.08430683647351e-06
-1.1290405132448e-05
-6.3509511529786e-05
-3.36954920561276e-05
-4.10142527970537e-05
-5.42764216064215e-05
-1.90572128153217e-05
-1.11658734161788e-05
-4.53746715121876e-05
-6.96649002821401e-05
-5.47031606536741e-05
-2.3188080425566e-05
-5.00371031587159e-05
-4.17428081069483e-05
-6.70945422538749e-06
-1.10808698221577e-06
-4.18246281424678e-05
-3.36036643633457e-05
-3.62518318966607e-05
-1.97356687790972e-05
9.17068711579864e-06
-4.31041183395027e-05
-4.53553162239048e-05
-5.63488446808489e-05
-1.28728425848611e-05
2.31664414757046e-05
-5.54220523081311e-05
-1.82359715631999e-05
-3.65253514521792e-05
-3.08461506627578e-05
-1.6522931231329e-05
-3.94216298311616e-05
-4.5795103308277e-05
-2.71981707033693e-05
-2.463868067757e-06
-3.093441441257e-05
-6.54397242666865e-05
-2.5805013324234e-05
-4.38236704901828e-05
-2.39216385472089e-05
-3.04694712931645e-05
-2.50504297526299e-05
-4.65659707287539e-05
-2.9285340544912e-05
-3.7791818972023e-05
-4.02964728919403e-05
-1.15081363951132e-05
-2.00094591844128e-05
-2.61280812045411e-05
-2.01142242154453e-05
-1.41980476569317e-05
-2.51338095494605e-05
-4.74685677577923e-05
-5.07748179126151e-05
-1.96168065667348e-05
-3.50561357618594e-05
-1.53224754080497e-05
-4.16044567571727e-05
-3.83008908140959e-05
-2.34022863303276e-05
-2.19553211754929e-05
-2.85460699397067e-05
1.26177743288077e-05
8.89561281716848e-06
-3.72032060731918e-05
-2.6327370946728e-05
-8.8171830234121e-06
-7.01368359193373e-05
3.42638196507713e-06
-2.78523265523076e-05
-5.23582357311808e-05
-1.16990858703241e-05
-4.16717076603047e-05
1.96206181888497e-06
-6.20355924616944e-05
-5.27263297072628e-05
-8.4979584324253e-06
-2.38449870351197e-05
-4.38908209371132e-05
-5.49780860496151e-05
-2.80030900582522e-05
-2.31618764197864e-05
-3.67747023748022e-05
-1.16133073281983e-06
-4.48421242640657e-05
3.94991768585568e-07
-4.36947351954807e-05
-4.74020280948224e-05
-2.63531021016033e-05
-3.24146874848654e-05
-2.13032561457448e-05
-1.86773284717725e-05
-2.54653775425723e-05
-3.7681463048437e-05
5.32466626105322e-06
-2.62396376964202e-05
-7.04269957198506e-06
-3.49568947570216e-05
-5.31630935702612e-05
-1.3887269553945e-05
3.65676901908719e-06
-5.64324096356197e-05
-3.54701449501423e-05
-6.37259489586842e-05
-3.05672937356904e-05
-4.75665728404899e-05
-1.5816217962002e-05
-3.11074021196119e-05
-1.22241976565366e-05
-3.5628225415227e-05
-4.73619782441555e-05
-4.44177035274487e-05
-3.26907449582059e-05
-4.88296910513533e-05
-4.30491145539504e-05
-3.42344000154982e-05
-2.59873922105921e-05
-2.00572314589318e-05
-5.16677306756632e-05
-4.63032852851626e-05
-2.20281127667717e-05
-4.99527401455913e-05
-5.65383829911424e-05
-1.58668508324758e-05
-1.97942802061617e-05
-3.70831077764281e-05
-4.91903242474631e-05
-3.26560610480725e-05
-2.83168383951173e-05
-4.57577320200918e-05
-2.03984022540313e-05
-4.94122268441113e-05
-2.29207918771414e-05
-4.6049800249401e-05
-2.00798267975535e-05
-5.17874685107585e-05
-8.27124915098175e-06
-1.8166835300073e-05
-1.97683154589888e-05
-4.4945557767693e-05
-6.25182745289954e-05
-4.56770826054794e-05
-2.33701959530571e-05
-4.74970906098286e-05
-8.13211694065386e-06
-1.67654747327336e-05
-3.80001721842299e-05
-7.10988779216642e-05
-7.15807647148633e-05
-1.03272135430448e-05
-1.27100636466427e-05
-6.97356311312605e-05
-6.39114801226876e-05
-4.29829795205876e-05
-3.10814546152702e-05
-1.17202988168452e-05
1.54161184041792e-05
-2.98556699273973e-05
-2.65972248596739e-06
-3.90529258450028e-05
-2.0060111243676e-05
1.20564322071753e-06
-3.06265729123737e-05
-6.32337219208948e-05
-5.7808388785122e-05
1.30310614800882e-05
-3.44397062476762e-05
6.30359996971064e-06
-3.14652652978353e-05
-4.1744215452388e-05
-3.87860650892302e-05
-1.04138037116188e-05
-3.03032586972544e-05
-7.60413683870016e-05
-3.35393149169735e-05
-6.69628051413729e-05
-1.49188518454977e-05
-2.10672940213566e-05
-2.89924390680746e-05
-3.90407210694206e-05
-2.84500138870023e-05
-1.90861230703363e-05
-3.83423083825151e-05
-3.95558474394434e-05
-3.73215892572412e-05
-2.46915284462928e-05
-2.93801836622044e-05
-8.34029027348083e-08
-5.28869928129765e-05
-2.8017565743341e-05
-3.00974255440889e-05
-2.82737556601275e-05
-3.72186988266777e-05
-2.07048410724011e-05
-2.35479791812632e-05
-2.97722792261337e-05
-3.23071579453926e-05
-1.21454415598666e-05
-4.95200487674908e-05
-2.37838789210609e-05
-4.28604120077758e-06
-5.62602597909374e-05
-2.49086307073363e-05
-3.04130953869424e-05
-4.33482180325181e-05
-3.17414632869666e-05
-1.79769292940966e-05
-5.83602274775057e-05
-4.975294384064e-05
-3.78483376106917e-05
-3.87659481869856e-05
-7.35576203770108e-05
-2.6632429691497e-05
-5.29603433385484e-05
-3.91233186179457e-05
-3.91432582484227e-05
-4.34608669202652e-05
-1.97862515006293e-05
-3.49066176365637e-05
-7.23772830388611e-05
-4.52226395849343e-05
-3.34277129826132e-05
-4.89703410853817e-05
-5.34545162390506e-05
-3.66187344828385e-05
-7.97913850197304e-06
-6.10431291581233e-05
-6.10880268507324e-05
-4.08919072671707e-05
-3.96189820334353e-05
-3.24306063187701e-05
-3.86793913341286e-05
-1.31288178866737e-05
-5.37946287073229e-05
-2.27719489366576e-05
-2.25209400185479e-05
-4.25738344341814e-05
-1.24113944359201e-05
-3.88149290662489e-05
-6.46232601721836e-05
-6.23697355781889e-05
3.65585816312507e-06
-4.25344050857085e-05
-7.21839536653757e-05
-3.62252112271795e-05
-7.29032526889042e-06
-4.08386467545021e-05
-2.83805860970834e-05
-6.44916001646639e-05
-4.48770585366954e-05
-2.8506462135851e-05
-2.95728483938571e-05
-6.53918923313069e-05
-3.92681998634567e-05
-2.96460521588455e-05
-3.66667469377943e-05
-4.67444088495302e-05
-2.02846438057581e-05
-1.98309072276642e-05
-5.35734888326516e-06
-2.70411202316319e-05
-3.27174768595718e-05
-5.1540909282182e-05
-3.60524368557982e-05
-1.56889145236831e-05
-4.37790532699155e-05
-1.61621928148415e-05
-1.55688712338675e-05
-3.2044279231828e-05
-1.81734154660728e-05
-4.44619631045204e-05
-1.80215849572217e-06
-3.22167228272502e-05
-2.51721901567074e-05
-4.52954367322435e-05
7.32208142494525e-07
-3.37479084741474e-05
-3.01087928702375e-05
-1.94780618519261e-05
-2.89672141781833e-05
-4.27983172788168e-05
-1.96625307286548e-05
-6.2750792791241e-05
-2.50235704397117e-05
-2.63616277588641e-05
-3.4937430486251e-05
-3.13471524898577e-05
-1.32000444541392e-05
-4.75064183195016e-05
-3.6126485979511e-05
-4.06178939550524e-05
-3.10002903349629e-05
-3.24247239134786e-05
-3.48728316843073e-05
-2.62097449714916e-05
-4.98512464199008e-05
-3.04037287938924e-05
-4.61404378075541e-05
-8.57373004060767e-06
-2.62898023534119e-05
-5.47434815626232e-05
-6.77871797296448e-05
-1.93764664876065e-05
-2.33477190527741e-05
7.95738430892844e-06
-2.8677738728796e-05
-4.04845229544086e-05
-2.3677520890338e-05
-1.77746237374301e-05
5.79316678853614e-06
-1.93816248779673e-05
-3.42895035348598e-05
-3.54572244037136e-05
-4.15699801103324e-05
-8.48895094548728e-06
-7.48204308393543e-05
-1.51835264992433e-05
-7.66971988547123e-05
-7.76480623629507e-05
-7.17609087165657e-05
-5.17049064391328e-05
-2.23134500049741e-05
-1.29700904527958e-05
-3.64843278214695e-05
-5.36836276896983e-05
-2.63535252502883e-05
-3.31514554480718e-05
-7.32862341505121e-05
-2.34842337557561e-05
-3.72535912513692e-05
-3.81463187661831e-05
3.22835455355763e-07
-2.64374137674607e-06
-3.49349514758157e-05
-4.09575764127549e-05
-3.58041289546043e-05
-5.02249080196254e-06
-1.45900984292819e-05
-1.3267095764285e-05
-4.71221971948344e-05
-3.9957687576037e-05
-4.13996332140508e-05
-1.53998837302345e-05
-6.74285294286885e-05
-1.72047136257343e-05
-2.95555782400579e-05
-1.72683975391285e-06
-3.75869539616612e-05
-6.69592408797106e-05
-2.22352805738386e-05
-2.82302681760774e-05
5.2003803683282e-06
-1.84275917682074e-05
-5.93725128583324e-05
-3.52205937805592e-08
3.40171882810044e-06
-3.29500110517116e-05
-3.0793680884901e-08
-4.69455186499643e-05
6.16567286403719e-06
-2.47073954666642e-05
-3.11471916752709e-05
-2.58423271091951e-05
3.78725243916682e-07
-4.17272692355866e-05
-4.22183886285421e-05
-3.34994899299853e-05
-2.27662657518692e-05
-1.24407999806455e-05
-1.74546752973463e-05
-3.63178224962534e-05
-1.65957516113324e-05
-4.04752457396102e-05
-9.63874623125149e-06
-3.31658423640978e-05
-5.91267150121086e-06
7.80117702418331e-06
-3.79535841745218e-05
-1.68728738242803e-05
-6.07250810177774e-05
-3.05048874774422e-05
-4.56538768168701e-05
-2.96164355289228e-05
-2.6716828590602e-05
-5.67308337411869e-05
-2.12950744262492e-05
-1.88668902693988e-05
-2.41918298003705e-05
-2.85167496115254e-05
-2.87934120520938e-05
-4.25966549599766e-05
5.77714392006672e-06
-3.15721676792709e-05
-5.41131616430723e-05
-3.32935702959389e-05
-2.49890445386658e-05
-5.58904074742675e-05
-1.95082582962982e-05
-5.6392777569107e-05
-3.78207940271629e-05
-1.94807869069501e-05
-3.94576735369439e-05
-4.12554161242522e-05
-2.22869648146224e-05
-3.13783803735915e-05
-2.04451245885843e-05
-2.08323911602525e-05
-3.31850377456186e-05
-7.39082402821089e-05
-6.06592110127913e-05
-4.77535471217185e-05
-2.88573695620032e-05
-1.30650825331414e-05
7.93513547239088e-06
-4.24256980115534e-05
-2.340367681246e-05
-7.96860838359015e-06
-2.62442894252833e-05
-4.58802068093331e-05
-8.74733449780934e-06
-6.47850268582895e-05
-4.57614338516926e-05
-5.10879933456448e-06
-3.5604274233994e-05
-4.18359675774807e-05
-2.79192638150638e-05
-3.65663948155933e-05
-1.46458143311842e-06
-3.76879204343699e-05
-9.03773479485084e-06
-3.31922115618617e-05
-6.36076814414999e-06
-1.59743366807071e-05
-1.15122571653254e-05
-4.41981588315696e-05
-1.23792774366866e-05
-6.41673273456501e-05
-6.32134042448853e-05
-1.61921251507931e-05
1.36344023805965e-06
-4.7911526871161e-05
-2.50554474523119e-05
-5.43672954609564e-05
-8.46063720585024e-06
-6.33127435116704e-05
-2.40285585133904e-05
-5.92695547015885e-05
-3.18721069368814e-05
-2.98717753355289e-05
-5.10188448977317e-05
-7.16972674418156e-05
-5.19219292163958e-05
-2.17959024987591e-05
-5.38178607466501e-05
-4.82680480123199e-05
-4.38960419488628e-05
-5.15374617278813e-05
-2.50020894205798e-05
-1.87398335770567e-05
-3.81261115700272e-05
-5.16017047545691e-05
-3.66974914574524e-05
-2.48632403551301e-05
-4.30899938841876e-05
-2.35812158609663e-05
-1.98633187536248e-06
-4.89596374726656e-05
-1.96018126287601e-05
-4.33700810931497e-07
-2.40954896015345e-05
-4.26523798595346e-05
-2.60465284083417e-05
-5.97464299019017e-05
-6.54027398673102e-05
-4.24767722619915e-05
-2.78725404128747e-05
-2.89344031396748e-05
-6.62834885742481e-05
-3.79619945596687e-06
-1.750778826904e-05
-4.06750747565199e-05
-3.31543793709053e-05
-2.67954388957045e-05
-4.88138426464973e-06
-1.94183639282183e-05
-5.34496386680388e-06
-3.84987243158567e-05
-4.5045434883384e-05
-2.96868717365515e-05
-9.7626113774291e-06
-4.2490168656797e-05
-2.15385092419333e-05
-6.45106611168708e-05
-4.96757926083169e-05
5.01275606544562e-06
-2.0063390284674e-05
-3.93970483225687e-05
-2.24031324584333e-05
-6.50573443698541e-05
-2.11777587139614e-06
-2.74820941880051e-05
-5.77473183764936e-05
-3.5632627859698e-05
-7.26189014270487e-05
-3.80504285578814e-05
-5.35589590971487e-05
-2.13406742439505e-05
-3.9513607229395e-05
-2.12654327944174e-05
-9.11078455270313e-05
-4.24917058223398e-05
-5.23467584466329e-06
-5.12432377566224e-05
-2.4578175100122e-05
-5.23651061312383e-05
-3.89497550663532e-05
-2.43905090485037e-05
-1.9362693628366e-05
-3.02872162609901e-05
-5.58588093726688e-05
-2.22253871157366e-05
-1.65469935307083e-05
-4.38797285504855e-05
-5.87930931400123e-05
-2.12962082166068e-05
-6.89358047884833e-05
-1.11384140981903e-05
-3.18783211779428e-05
-3.96924365952124e-06
-5.32797503593292e-05
-3.74546839849596e-05
-3.41003382802112e-05
-5.44075388329283e-05
-4.55198841749183e-05
-4.03562183667256e-05
-3.52073285747695e-05
-1.64819205488044e-05
-6.15310620914883e-05
6.09520862039681e-06
-2.80712782604239e-05
-7.79952610089918e-05
-3.68347677616178e-05
-4.08458372159185e-05
-4.51999247960199e-05
6.44425753687957e-06
-3.08880374983861e-05
-5.2902924367907e-05
-6.1237242272414e-05
-1.42443622357602e-05
-1.47427529446253e-05
-1.64489678275151e-05
-1.37936603702354e-05
-1.54317762011562e-05
-2.4543553030093e-05
-5.17185260500068e-05
-4.03589227743488e-05
-3.67290249948212e-05
-6.25892933150324e-05
-5.92135214204161e-05
-2.06686771308072e-05
-4.56613172670862e-05
7.00411803333083e-06
-3.1931790220786e-05
-4.29370438240856e-05
-3.22430830401669e-05
-2.72980673340216e-05
-4.23081882410996e-05
-2.54233563682557e-05
-6.65858215967673e-06
-9.358538636977e-06
-3.05523905932797e-05
-4.19748448196679e-05
-5.64717136194194e-05
-2.34944075364571e-05
-4.08244747603448e-05
-4.9712631450478e-05
-2.83856439850201e-05
-3.83502387438316e-05
-3.11636001752129e-05
-1.01504063638802e-05
-3.82840314305469e-05
-3.52284382068051e-05
1.97663941044332e-05
1.71057816641596e-05
-3.30884100880398e-05
-6.97972488238426e-05
-2.63065805166246e-05
-5.7249986898374e-05
-1.898373296038e-05
-3.00491712646933e-05
-6.35744894462136e-05
-1.80075703122101e-05
-2.14810370237129e-05
-4.61484941953649e-05
-4.83213158287497e-05
-1.48005017205048e-05
-4.79690047169686e-05
-3.5258629992175e-05
-5.56488111705781e-05
-4.62762665642507e-05
2.05601222774172e-05
-3.586958132218e-05
-5.48092420654877e-05
-8.33567630977558e-06
9.55490890773067e-06
-3.72276686343845e-05
1.38748864887934e-05
7.37127519253324e-06
-4.3768675071849e-05
-1.21095801095475e-05
2.22341506692343e-05
-5.08113567973692e-05
-1.87799545644731e-05
-8.22446146386006e-07
-2.86678167208191e-05
-1.58451543463153e-05
-2.03432258080019e-05
-4.51611228914504e-05
-5.95572251498264e-05
-4.79774281264005e-05
-2.72230050234038e-06
-3.90030555299327e-05
-4.32544545746687e-05
-3.58648421088879e-05
-2.73523649889096e-05
-3.23390592780615e-05
-2.831052665316e-05
-3.20238031536396e-05
-3.53513008007812e-05
-5.43703362567052e-05
-1.22356766447764e-05
2.99824998931226e-07
-4.05099180061618e-07
-3.52629073633515e-05
-3.99907256470861e-05
-3.70348357860738e-05
-4.68254583286749e-05
-1.85082931685229e-05
-3.93021003250432e-05
-1.78086633470005e-05
-3.78245784685548e-05
-5.24285636655431e-05
-7.8889505810576e-05
-4.21420659174042e-05
-6.49951483720289e-05
-2.74640965862117e-05
-1.58337107634792e-05
-3.03597135331403e-05
-3.53964225212024e-05
-2.28893823964681e-05
-1.19904692898048e-05
-6.33065281829147e-05
1.14117349799177e-05
-5.89476306211167e-05
-2.23963261627578e-05
-7.75796050609232e-05
-1.78958207125835e-05
-5.0607568020751e-05
-6.26882584108396e-05
-6.35716159829078e-06
-5.8448908567675e-05
-4.32163406285588e-05
-6.78615769868836e-06
-5.00313536552656e-05
-2.10893327654529e-05
-1.31909758453381e-05
-2.73512365984801e-05
-7.30049094543119e-05
-5.13846932862805e-05
-7.08034104082702e-06
-2.30793059792109e-05
-1.19753569590986e-05
-4.31188934270903e-05
-2.5586711863376e-05
-1.59348560379111e-05
-5.26899865815373e-05
-1.6503369100342e-05
-3.95352732606774e-05
-6.51093365689853e-06
-2.83600544664002e-05
-2.79232433285592e-05
-1.37883163491443e-05
-3.74523932067898e-05
-5.67535610322892e-05
-7.02717761494588e-05
-2.43889900877505e-05
-4.33287821275575e-05
-2.82660166610289e-05
-2.07799032849577e-05
-4.05194849635736e-05
-1.95471615430113e-05
-4.22052945980967e-05
-3.74188818014635e-05
-3.09274785200206e-05
-2.65793331247542e-05
-5.36015132322175e-05
-2.21335364616136e-05
-3.88998203811032e-05
-4.68626362866105e-06
-3.74604480949662e-05
-1.89374253436289e-05
-5.62364289851509e-05
-2.06161263501429e-05
-5.67950362379723e-05
-7.24935150991328e-06
-2.08596643089863e-05
-1.62774651662178e-05
-3.55061509983646e-05
-3.53937839315767e-05
-4.09488845758669e-05
-3.81635467350886e-05
-3.06512414367483e-05
-7.2071764777338e-05
-4.13435437657755e-05
-2.90566962933049e-05
-1.89017629761137e-05
-5.20533590980572e-05
-2.61017285420426e-05
-2.57946645130389e-05
-4.72906884086641e-05
-4.90541878255477e-05
-3.94084615824517e-05
-3.25076393992699e-05
-6.80384466193554e-05
-1.53610385156857e-05
-7.34563381954686e-05
-1.12605709482372e-05
-4.72231573393197e-05
-2.58686093292926e-05
-2.64322378954855e-05
-2.03615537486221e-05
-3.81004103137419e-05
-6.86810788672256e-05
-3.7749959930102e-05
-4.03139832198381e-05
-3.06782557063603e-05
-3.10742333303016e-05
-2.25933380517889e-05
-3.3883119889135e-05
-5.22912188553283e-05
-2.49592726051734e-05
-2.86370571540351e-05
-1.7471930905557e-05
-3.34573844720771e-05
-8.68166565787978e-06
-2.90500545468776e-05
-3.87506827502199e-05
-1.66402889624238e-05
-8.84885358271528e-05
-4.63663198972847e-05
-2.66204057655107e-06
-2.53795663889653e-05
-1.005896032777e-05
-5.06676414462535e-06
-5.01648872121155e-05
-3.78876933260732e-06
-2.96501941565557e-07
-4.01233584760869e-05
-3.80511372391907e-06
-3.82512647571382e-05
-6.27162175925089e-05
-5.48354327743923e-05
-5.10198885618122e-05
-1.45694037805636e-05
-2.91800216070309e-05
-1.0959023467161e-05
-2.85261134834326e-05
-1.68091565565569e-05
-8.80475346526497e-06
-6.03767813885417e-05
-6.14255348569971e-05
-1.09122813471721e-05
-1.38389221290522e-05
-3.75335387863229e-05
-3.4148106268836e-05
-4.06522361093101e-05
3.5447987339594e-07
-3.51034657631212e-05
-1.27207784163272e-05
-5.31821091161064e-05
-3.56540162375683e-05
-2.51161365532004e-05
-5.04628667647746e-05
-3.21551162001526e-05
-4.40461743457092e-05
-1.52259312870616e-06
-5.27590346416863e-05
-8.56032690082351e-06
-2.58313349587648e-05
-2.78464732539247e-05
-2.66946306239033e-05
-1.56347564354858e-06
-5.69629130676826e-05
-6.82819211354832e-05
-8.58647080003413e-06
-2.91663027116567e-05
-5.58354062010205e-05
-6.29215198899997e-05
-2.57700246057433e-05
-2.14157409025358e-05
-3.23089416889117e-05
-6.22521880127696e-05
-2.81155252790635e-06
-1.14352009255415e-05
-3.10727302026098e-05
-2.11395046901873e-05
-2.88228439348449e-05
-3.09167743507524e-05
-4.53544040674581e-05
-5.09205413043807e-05
-3.59155742576098e-05
-4.4745799849812e-05
-9.71976795706445e-06
-2.73826118195272e-05
-5.6377950873679e-05
-5.46045888433521e-05
-4.75052950088651e-05
6.25545519646941e-06
-5.04499228624312e-05
-5.34183993701535e-05
-4.48327951798848e-05
-4.2331950990931e-05
-3.47353616339254e-05
-6.89250475202129e-05
-8.0455717979148e-06
-3.51266100281484e-05
-2.19874987074617e-05
-1.85836665449326e-05
-4.22279859393836e-05
-4.70432689199839e-05
-2.67856194916884e-06
-3.31682951464994e-05
-3.01602379456158e-06
-3.85153586478446e-05
-3.55901173829531e-05
-5.3465737498292e-05
-6.2445725427281e-05
-4.60997912428034e-05
-5.68079136413636e-05
-3.00371746292282e-05
-2.38756118895453e-05
-5.98917344931933e-05
-3.89166564363054e-05
-1.9873588392256e-05
9.67698199509352e-06
-4.42434399452833e-05
3.72968642299478e-06
-4.76584309285558e-05
-1.59280591062968e-05
-5.4772647201131e-05
-4.34979362589764e-05
-4.45824543712898e-05
-1.12331982941499e-05
-7.42446747780095e-06
-6.76451337572921e-05
-4.39757762264231e-05
-6.26879906718465e-05
-2.05856593695426e-05
-2.09017596037667e-05
-5.31990282137485e-05
-1.38301954187108e-05
-2.60456843673762e-05
-5.84299284018935e-05
-2.94226087609751e-05
-4.50410988584842e-05
-7.41128046895636e-06
1.46110916654852e-05
-5.90762783739612e-05
-3.59440989427126e-05
-3.69194369699332e-05
-3.48485842498438e-05
-4.14623291715051e-05
-1.78065407565066e-05
-4.77827993797041e-05
-3.68215663961466e-05
-2.71454515550295e-05
-3.98418900201407e-05
-7.42673379449456e-05
-2.31104041667704e-05
-1.78107069290262e-05
-1.87849629762337e-05
-2.7963837358204e-05
-1.25814055168667e-05
-2.3104545211144e-05
-2.70501770445267e-05
-3.69522386166567e-07
-7.61304061624329e-05
-2.45329033760131e-05
-3.51006600132385e-05
-3.00478011466544e-05
-1.10091783416463e-05
-3.0124774059467e-05
-4.22572507444793e-05
-5.64466088849063e-05
-4.43958102090735e-05
-1.16672231608619e-05
-4.07509323442784e-05
-1.66318985416024e-05
-4.82826898780097e-05
-3.25004286562274e-05
-1.90649580588621e-05
-4.49905044138078e-05
-2.08065765881311e-05
-3.32133851015095e-05
-2.72515357044755e-05
-5.76577113256002e-05
-4.06854656525785e-05
5.99296822192098e-06
-5.67336387506478e-05
-1.44986507272785e-05
-2.85985528090475e-06
-1.95369387839268e-05
-6.28304646061005e-05
-2.9179849287414e-05
-3.41211567923949e-05
-5.34821864105215e-05
-5.11263491047096e-05
-3.29008093090553e-05
-3.25573038623341e-05
-4.16826689509189e-05
9.92778035120332e-08
-3.02749023025789e-05
-3.56912078871577e-06
-3.06553084435134e-05
-1.16592787547034e-05
-2.42310046839127e-06
-5.10494005351414e-05
-5.74726234837281e-05
-2.45069148231692e-05
-3.77442079458039e-05
-4.46279550219945e-05
-5.8696046748623e-05
-4.08694389242341e-05
-4.97475864291541e-05
-2.78660517443256e-05
-5.67794936297543e-05
-4.87710629253243e-05
-2.11040491283703e-05
-3.50035914649964e-05
-4.33528171090923e-05
-3.66991393147469e-05
-5.01574831931774e-05
-2.68927634678069e-05
-3.57474062128521e-05
-3.36696770149845e-05
-2.07885385474415e-05
-7.19161208904998e-05
-2.80877145408444e-05
-3.21890583190242e-05
-1.83573608951377e-05
-3.66793803637186e-05
-3.8642301705332e-05
-2.61615946060808e-05
-2.94657430266328e-05
-4.60549170494289e-05
-5.02007654311769e-05
-3.58740741105756e-05
-5.53394047323195e-05
-4.44983870840313e-05
-2.30562846716999e-05
-5.21580254602839e-05
1.45354562246769e-06
-2.80965075197181e-05
-2.21661970471138e-05
-2.14019040696251e-05
-2.34166292955839e-06
-2.1785233683396e-05
-1.52516155508211e-05
-2.9012015314685e-05
-1.98279362398482e-05
-2.30921808211474e-05
-3.19383608841745e-05
-5.31211046449641e-05
-5.37843615445591e-05
-7.2283525856819e-06
-4.77694333593367e-05
-4.87502551008171e-05
-3.33900269578531e-05
-2.63026940044305e-05
-1.87233426552164e-05
-3.21400646740377e-05
-2.60488423760715e-05
-5.25562361121887e-05
-8.56738903211579e-06
-3.24084134815468e-06
-5.66312018183952e-05
-1.99198710139415e-05
-1.86137204261683e-05
-4.43599488412947e-05
-3.71112638212878e-05
-3.65079665603271e-05
-4.48830158437357e-05
-2.47112690132444e-05
-3.04809838728372e-05
-6.93429809725486e-06
1.09480537520284e-05
-4.61703733407083e-05
-2.35602624263495e-05
-5.66058184226449e-06
-3.71547628528729e-05
-5.9628705034199e-05
-4.07599948049301e-05
-2.95463342876776e-05
-2.99757765498183e-05
1.1189621137654e-05
-2.45052609087879e-05
8.46701488438126e-07
-5.33121384447383e-05
-4.69055293399599e-05
-4.33749371266986e-05
-3.82862706712624e-07
-2.31317041919138e-05
-3.11096611630196e-05
-3.47183347044947e-05
-5.49918684588169e-05
-3.33794106264696e-05
-3.048100739001e-05
-2.44670417419911e-05
-2.45840607160538e-05
-1.6790957252382e-05
-4.89471878581036e-05
-2.32364778324439e-05
-1.44986531173996e-05
-3.17135234672364e-05
-5.30106214497814e-05
-7.79596337175826e-05
-5.90416067281902e-05
-5.68128244371669e-05
-6.13632449308293e-05
-4.70034074287126e-05
-3.24568174477553e-05
-4.31967149673138e-05
-2.38433346941551e-05
-2.51757615870289e-05
-1.56882783653083e-05
4.76827713260775e-06
2.96719260442529e-06
-5.87882166580754e-05
-2.9488912498647e-05
-7.17812434545094e-05
-1.40938100985797e-05
-4.29435466734013e-05
-7.03036034961776e-05
-6.91799815162077e-05
-1.94658779767027e-05
-4.91847261602773e-05
-5.46090228602356e-05
-4.28890172690168e-05
-2.43275837106097e-05
-3.82573045767159e-05
2.06243982366703e-05
-2.2506884833492e-06
-2.40929685236457e-05
-7.53831335988256e-05
-2.08571321258129e-05
-6.25810129931642e-05
-3.80632627838875e-05
-1.13257074499381e-05
1.04067238900667e-05
-4.23022080307204e-05
-3.15150567920007e-05
-4.95815198903707e-06
-3.69116267977919e-05
-2.36574998942694e-05
-2.5926294919098e-05
-3.96008635285734e-05
-5.71973222335034e-05
-3.36272278218851e-05
-7.1759630693345e-05
-4.20407861553666e-05
3.01245392930065e-06
-5.35964966465373e-05
-3.04770780407545e-05
-3.68142017471527e-05
-4.4145553187298e-05
-1.62703519069829e-05
-3.81371858333471e-05
-3.78662556541209e-05
-3.0790346176667e-05
-1.58786484785952e-05
-5.4598324408301e-05
-3.76447314348955e-05
-2.11293339117435e-05
-2.93681950220623e-05
-4.35074993132864e-05
-4.33944899796294e-05
-1.34490668696975e-05
-3.95771045656683e-05
-5.74931282252551e-05
-2.81046486156531e-05
-4.79066085152379e-05
-6.64656831365686e-05
-5.18292790833175e-05
-1.57780617418241e-05
-1.73328400721303e-06
-1.42169164807501e-05
-4.68345573023743e-05
-6.12055115423207e-05
-3.87603104051213e-05
-1.41707001190902e-05
-3.44126413462196e-05
-7.63703221634189e-05
-2.30288950229484e-05
-2.12206190374018e-05
-1.64010914418831e-05
-3.25282986273034e-05
-7.71634742579469e-05
-8.30469339553191e-06
1.76164064101368e-06
-6.38008827662136e-05
-2.54175146828619e-05
-7.52361651007287e-07
-5.71400710765641e-05
-7.90582993186019e-05
-1.31734702756282e-06
-5.96436981483646e-06
-2.21975761508088e-05
-1.35292470779827e-05
-3.66612583584745e-05
-1.36788737266488e-05
-4.63767520506362e-05
-6.81869380845561e-05
7.03510477566308e-06
-3.08746016420197e-05
-5.99212148017163e-05
-3.44368495201237e-05
-5.90596373631877e-06
-4.68794466188259e-05
-4.68307400639935e-05
-4.20722545755611e-05
-2.61564551364814e-05
7.66574785102607e-06
-4.19850283256081e-05
-4.78898311205769e-05
-4.5210648023899e-05
-2.83885881662701e-05
-3.79230543881958e-05
-3.22705564440678e-05
-1.25495453562133e-05
-4.68585306111153e-05
-1.29351364756207e-05
-6.85774721097437e-05
-6.49935017599871e-06
-3.58666482445975e-06
-1.57511239530788e-05
-2.9197352576269e-05
-1.98649371982183e-05
-5.97571252385143e-05
-5.40736464215538e-05
-4.00169232990886e-05
-4.03686870330564e-05
-1.72537032633002e-05
-2.90204860808385e-05
-4.76342282729908e-05
-4.42055265983512e-05
-5.92970071583971e-05
1.64012316776609e-06
-2.76137160140727e-05
-5.96877870557494e-05
-1.15833297996322e-05
-1.35249746078653e-05
-9.69883812497124e-06
-5.2482481234029e-05
-3.17332431811366e-05
-6.67022007392443e-05
-4.71007735593847e-05
-1.83594051897081e-05
-7.54904169578486e-05
-2.73173631776866e-05
-3.90250543060995e-05
-2.61815243429885e-05
-4.17890924964254e-05
-5.63305645335793e-05
-3.05351168629493e-05
-3.45828646012848e-05
-4.46484638409796e-05
-2.21267153644369e-05
-2.26028814536404e-05
-6.6204659920397e-05
-3.71079361332313e-05
-4.52821845575005e-05
-2.0426020984918e-05
-3.13141662680697e-05
-3.1160242974096e-05
-3.01785923279657e-05
-3.158334860657e-05
5.61906363957791e-07
-3.20007866093096e-05
-2.47136607184282e-05
-3.00241933975742e-05
-5.08898097004982e-05
-1.07171160703355e-05
8.89609579859856e-06
-3.69326179256838e-05
-7.17795484430205e-05
-5.73075091647837e-05
-4.238681859161e-05
-2.48109107738096e-05
-2.06280733063126e-05
-5.88274317977923e-05
-9.87660549847522e-06
-1.75714117735509e-05
-4.44065771355487e-05
-4.37421475559275e-05
-3.02717318966785e-05
-1.30147574427942e-05
-4.97929276832825e-05
-4.3619698555302e-05
-1.71538170249125e-05
-2.98785893772569e-05
-7.28574302149577e-05
-5.58666098803324e-05
-5.74355385730189e-05
-6.44712843081144e-05
-6.97369966956721e-05
-6.74727075924727e-06
-6.30207225430314e-05
-2.7533328380801e-05
-3.24984016980114e-05
-3.58093338810116e-05
-2.38008725558853e-05
-3.90937666807769e-05
-5.61523851487247e-05
-3.60222317912572e-05
-3.7249635738609e-05
-1.74888777822301e-05
-4.66830255324282e-05
-4.32201780517128e-05
-1.78363900120538e-05
-4.19977485713668e-05
1.55633001750898e-05
-1.5925431127735e-05
-3.85678520995799e-05
-4.21139452023523e-05
-1.51166306281765e-05
-4.5651484156719e-05
-1.35631450126364e-05
8.61656734962024e-06
-2.06560621716859e-05
-2.25427040551113e-05
-7.35490482764769e-05
-1.98848564007917e-05
-2.92802385460365e-05
-4.82864181744668e-05
-2.92850822647756e-05
-3.12641956309473e-05
-8.88815836591561e-06
-4.16948167714259e-05
-4.10016534930455e-05
-7.38091976845244e-05
-6.47751208743139e-05
-5.85804068241481e-05
-3.56014760317919e-05
-5.1024286547657e-05
-2.0683713788922e-05
-1.23271813089614e-05
-2.45460640685752e-05
-4.58704926867067e-05
-5.28200117770588e-05
-1.54494448936118e-05
-3.03693901169882e-06
3.66768335479614e-06
-6.03173854314056e-05
-3.39627661452133e-06
-2.77367733889497e-05
1.06735409402633e-06
-4.28566252631856e-05
-1.97489412757107e-06
-2.78933581764975e-05
-3.33194781126435e-05
-3.16688764804852e-05
-2.82364106676344e-06
-1.42912760190505e-05
-4.14254623292215e-05
-5.74265156605438e-05
-3.80975216476523e-05
-2.82250237133923e-05
-3.31780501618522e-05
-8.21589902749801e-06
-1.36298295566326e-05
-3.25205710537991e-05
-6.08647034666874e-05
-5.72982270325058e-05
-4.24554116032259e-05
-5.67281120866735e-05
-2.69593784770098e-05
-5.57523656385778e-05
-3.25898117800594e-05
-1.12971647620585e-05
-4.75639120432582e-05
-2.32459456334659e-05
-1.57171942090995e-05
-1.67639426970767e-05
7.86034934154558e-06
-3.47107649148445e-05
-6.92082822575125e-05
-4.21576315578022e-05
-4.58496764192182e-05
-4.25656359128264e-05
-4.35455886526237e-05
-4.679399901495e-05
-2.02886654829615e-05
-7.97898253791805e-05
-4.5951204128532e-05
-3.6101763133457e-05
-2.00879643909498e-05
-5.51100031027578e-05
-3.06643599268011e-05
-7.09928359786832e-06
6.95828419107196e-06
-4.26371171820844e-05
-5.61135155221506e-05
-2.47069147627296e-05
-2.22382105408116e-05
-3.36487189401519e-05
-2.42884544990312e-05
-5.28328509633878e-05
-2.35356496381858e-06
-7.4773182344058e-05
-4.88114401029052e-06
-1.19015147222477e-05
-2.1960848101224e-05
-4.53817149842327e-05
-5.27067023486573e-05
-1.10845977195435e-05
-4.98429272931636e-05
-5.18561482116855e-05
-3.66945193932075e-05
-1.42967445248792e-05
-3.79004018478372e-05
-1.08024826775177e-05
-7.6213532501916e-06
-6.53699318369393e-05
-2.23943069319579e-05
-6.01389389083738e-05
-3.30301773857838e-05
-3.12646101695303e-06
4.07717679759822e-06
-2.58956595961268e-06
1.17951099972885e-05
-3.05133993273515e-05
-3.81015584877158e-05
-2.46785540384406e-05
-5.48061193612203e-05
-5.0434426624705e-05
-1.78295753952422e-05
-2.44327263250139e-05
-4.20561036140231e-05
-4.97143093371992e-05
-2.81366422654456e-05
-3.60680889119781e-05
-3.97176828348382e-05
-9.17183978093453e-06
-4.54895419584612e-05
-4.99961849281078e-05
-5.09054697849297e-05
-2.04726439678585e-06
-2.93060209789291e-05
-3.26509779387255e-05
-1.63509944281097e-05
-5.34526339962339e-05
-1.210111562716e-05
-6.96776970411768e-05
-7.42309648460085e-07
-3.25020705086845e-05
-4.60534851604332e-06
-1.45535409413406e-05
-3.21914798464416e-05
-5.06202480438161e-05
-1.73754621722011e-05
-6.3186287172407e-06
-5.42203972596417e-05
-2.51161997772825e-05
-3.02974526370819e-05
-4.94930097781361e-05
-4.98585841455149e-05
-4.10473793309414e-05
-2.27168483713527e-05
-4.54838527819916e-05
-2.79996143430605e-05
-3.90860940359631e-05
-4.72573473100447e-05
-1.70922386165747e-05
-5.6545553312946e-05
-6.85311140901341e-05
-7.76779360496173e-06
1.51687307041342e-06
-3.93070038015914e-05
-2.33137510693396e-05
-4.85253796192086e-05
-2.46616491765832e-05
-4.45782663838001e-05
-5.63990387671274e-06
-4.88840754577063e-05
-4.59838727728008e-05
-8.77877848576109e-06
-5.60095797147169e-05
-7.70317041059835e-05
-2.41283044794885e-05
-4.52521423505967e-05
-1.90799177276365e-05
-3.5107714655988e-05
-1.62504119914404e-05
-2.66276811254251e-07
-1.12446812101699e-05
-1.67362950538056e-05
6.70592841586619e-06
-3.81247937815903e-05
-2.34463296731764e-05
-2.29013748876717e-05
-4.70866579553395e-05
-4.18876419373137e-05
-4.68659126165527e-05
-6.27519820673001e-06
-2.37957130063173e-05
-8.48190097180317e-06
-6.21815351139556e-06
-2.26171369853227e-05
-2.91990922858522e-05
-2.83583590736417e-05
-4.68472646186403e-05
-2.44064822227836e-05
-4.38963353222355e-05
-3.11087280306994e-05
-4.88790244831676e-05
-3.29937718965542e-05
-5.70031442609106e-05
-1.47090539702891e-05
-3.4560855200638e-05
-1.4400270867882e-05
-3.13010758662484e-05
9.92924395482699e-07
-3.221018500643e-05
-5.18650946975888e-05
-3.46210925020302e-05
-2.64772156029876e-05
-5.34457726643571e-05
-3.69705587762451e-05
-6.06695906548457e-05
-2.82749762442005e-05
-2.21600223713694e-05
-6.03147640831757e-05
-1.9706454998378e-05
-8.87160642616978e-05
-3.88804884398135e-05
-4.33995857908009e-05
3.83377041548259e-05
-5.97906170736366e-05
5.90671598301323e-06
-4.79025497562162e-05
-1.81174213265226e-05
-2.01861775324161e-05
-4.96140196347172e-06
-4.25111033390311e-05
1.3938481395252e-05
-5.29503847424264e-05
-5.9042000993705e-05
-9.25707005611808e-05
-3.4764921849622e-05
-3.41228642952059e-05
-1.65192168840064e-05
-4.5728581499055e-05
-4.47231137020411e-05
-6.95977464076682e-05
-2.00447396247393e-05
-1.76649444023345e-05
-3.12791642108088e-05
-4.0274972707927e-05
-9.59553835232806e-06
-6.7721547783396e-05
-2.02849425287353e-05
-3.79644985609094e-05
-3.51611547294421e-05
-5.04884363022119e-05
-2.09752204332221e-05
1.45962423936752e-06
-4.12352802882165e-05
-6.37556942731574e-05
-6.24680293120714e-05
-7.8213860765113e-06
-2.67478638387675e-05
-4.01815720006968e-05
-8.43216174278298e-06
-3.07286270194538e-05
-1.45525512915351e-05
-4.58206815033341e-05
-5.34531518336974e-05
-3.51346510677682e-05
-1.34787678728254e-05
-3.4584788459056e-05
-3.81271549524303e-05
-3.98337220131002e-05
-1.71220564938166e-05
-4.88049847790736e-05
-1.2498048258242e-05
-5.44887234106004e-05
-4.08430707615664e-05
-7.55405277868902e-05
-4.42776761551352e-05
-8.14134459650911e-05
-2.65805696934844e-05
-5.71907823529292e-05
-6.62428966875186e-05
-6.60189106239611e-05
-4.09377943050522e-05
-2.5529856736962e-05
-4.08720409718433e-05
-6.90523782587463e-06
-4.05435752177068e-06
-4.87883780927742e-05
-6.04872473924196e-05
-3.88747998258933e-06
-7.35941592657706e-05
-3.25581262276732e-05
-4.25748819994456e-05
-3.14966909364925e-05
-5.5520923946252e-05
-3.0592576992945e-05
-4.8801723861766e-05
-2.90426039678558e-05
-1.21775368682154e-05
-2.25298660673085e-05
-9.66139237567223e-06
-3.92987721526436e-05
-3.64994779409645e-05
-7.54838647651287e-05
1.46397378664751e-06
-3.32790183869423e-05
-2.39871241971973e-05
-4.26498098193499e-05
-6.22564984919078e-05
-4.24851961770341e-05
-2.1528704969658e-05
-2.14162165552349e-05
-4.43128712206284e-05
-2.05404898162591e-05
-2.35636216998792e-06
-4.45131199898824e-05
-5.5468439208865e-05
-6.53111739996543e-05
-3.86126872661996e-05
-3.30464462137802e-05
-6.59737947304392e-05
-4.93262082216797e-06
-2.5767737211074e-05
-5.30434753057085e-05
-3.25739678180117e-05
-5.63270518700501e-05
-4.38749727745671e-05
-4.57894124202895e-05
-2.31268002712668e-05
-4.61581261917692e-05
-2.32554536722787e-05
-1.87983133948351e-05
-3.21900629176657e-05
-5.19048498126231e-05
-5.10109361470727e-05
1.80304819024803e-06
-1.88436442127002e-05
-3.17185509190235e-06
-1.05845280077112e-05
-2.89392555920799e-05
-6.94432026717399e-05
-7.48821647063699e-05
-2.55322307085066e-05
-3.89666455345286e-05
-5.25896723947899e-05
-4.36855365735161e-05
-1.83993554680084e-05
-7.6920170298779e-05
-2.35386545351167e-05
-6.00206849427507e-05
-7.9527529662619e-05
-2.807340133799e-05
1.41878837329476e-06
-2.77310060129699e-05
-2.06073680307993e-05
-4.01313048344476e-05
-4.29672442443827e-05
-2.25148618877684e-05
-3.53504447552902e-05
-3.17091530571003e-05
-4.83480824100339e-05
-2.55120927948763e-05
-4.1809051253394e-05
-4.07614453021256e-05
-7.94733459251818e-06
-5.38870800277009e-05
-3.94306594792173e-05
-1.54856593920537e-05
-1.5439925643894e-05
-1.96068274736553e-05
-3.92304806578271e-05
-3.67665254261237e-05
-2.21344929141141e-05
-3.41620342527111e-05
-6.69722831104708e-05
-6.31849496247462e-05
-1.74273745826525e-05
-2.46552598933377e-05
-6.76168235178988e-05
-3.27430291519049e-05
-3.12064835430107e-05
-4.49467906655049e-05
-4.21075074827505e-05
-2.11551638847085e-05
-1.90198256885813e-05
-4.58137976089425e-05
-5.05115358190901e-05
-3.83846412961076e-05
-6.65560980234242e-05
-2.35302517930199e-05
-2.97035249277868e-05
-1.2636676959738e-05
-5.20002709268518e-05
-5.90340366189078e-05
-4.56451962734395e-05
-2.75753287202779e-05
-5.77594969533543e-05
-5.2306255654247e-05
-2.29013813171755e-05
-6.25884090639263e-05
-8.05740838558833e-05
-2.26600291404153e-05
-2.29680335690226e-05
-2.58786050014579e-05
-2.3949928191536e-05
-3.41910381548604e-05
-4.33681145778143e-05
-3.34341629723071e-05
-3.15324525197614e-05
-3.81917300595489e-05
-8.42406140204293e-06
-2.06265026560298e-05
-3.08709481990028e-05
-3.60445840266717e-05
-6.33426808710468e-05
-1.60404404266094e-05
-2.24924220034105e-05
-2.70529125075232e-05
-6.17810560325138e-05
-3.91996755073569e-05
-5.32197687609134e-05
-3.73551427887379e-05
-1.43464338193084e-05
-2.48761471443281e-05
-5.321956799826e-05
-5.17383303010096e-05
-4.02107078805349e-05
-4.3280004189223e-05
-9.67870230055083e-06
-3.04202898399315e-05
-8.11546044344156e-05
-8.84892146527162e-06
-4.86438836533193e-05
-4.01594178290833e-05
-2.58683465340987e-05
-5.15494664998063e-05
-2.77030480880756e-05
-3.69678505682e-05
-2.22027433436944e-05
-1.41652395884813e-05
-5.74404874642017e-05
-2.92937456398594e-05
-3.13473023222432e-05
-5.22612367343524e-05
-2.10516122341856e-05
-4.28167171694065e-05
-4.69994908539729e-05
-3.96445367149098e-05
-1.64449743666282e-05
-2.59792180023849e-05
-4.30459090879062e-05
-1.78967784480856e-05
-3.34738526464234e-05
-2.65145358722271e-05
-4.76250774034409e-05
-7.17383740783938e-05
9.70883622513599e-06
-5.38910485210339e-05
-7.88633305877442e-05
-2.0322082772904e-05
-3.4565123518573e-05
-2.58094602201786e-05
-4.02311086255049e-05
-1.25682068214692e-05
-5.29972949519475e-05
-2.51618764293421e-05
-6.30131576983665e-05
-4.34388655894963e-05
-2.38606538607373e-05
-3.30445741352389e-05
-3.52476050898883e-05
-3.89846856922555e-05
-1.48653364906123e-05
-1.44992676830369e-05
-1.92714326830586e-05
-1.3758707805835e-05
-5.44392441510631e-05
-2.16446232878818e-05
-3.07433034796905e-05
-1.58486705146328e-05
-3.88923112527531e-05
-2.44150797680238e-05
-4.63772604381798e-05
-1.4839944950417e-05
-3.19045116572811e-05
-2.17199380511455e-05
-2.66267691662437e-05
-5.02549489569261e-05
-3.17149100619667e-05
-3.64417485048697e-05
-8.41044653355682e-05
-2.30295035891164e-05
-3.43340097191122e-06
-1.79676865656611e-05
-4.97381144412505e-05
-3.9183649973663e-05
-2.91184369414132e-05
1.0429013173081e-05
-1.02179151285879e-05
-1.9566582955788e-05
-3.76217583616973e-05
-5.75079587952013e-06
-2.87751484131138e-05
-5.86948896916155e-05
-5.76448413707117e-05
8.04714336162516e-06
-3.4480650735878e-05
-4.23931137882465e-06
-1.04774975508842e-05
-3.57597920598558e-05
-4.258231602549e-05
-4.4710677236549e-05
-3.64254260593346e-05
-3.88474767607773e-06
-1.89286445296103e-05
-8.34612709030933e-06
-4.69129806222547e-05
-3.36708223729642e-05
-2.90841396643878e-05
-5.42058027504251e-05
-3.16133354651581e-05
-2.76133686661464e-05
-1.22848279314276e-05
-1.67960452886536e-05
-2.20294750219448e-05
-1.60242572941704e-05
4.04633952465259e-06
-3.61428543372869e-06
-2.29665315064035e-05
-2.56182150607622e-05
-1.44134904205104e-05
-3.4274826525496e-05
-1.7004318778658e-06
-4.20736166463687e-05
-4.70541939322926e-05
-4.85871563956227e-05
-2.84274137686117e-05
-6.61898053360503e-05
-4.16355248793492e-05
-6.27259270336168e-05
-3.24572382564483e-05
-1.65940724847506e-05
2.86677734983239e-05
-5.98757014537089e-05
-5.70323058398539e-05
-5.38965644463496e-05
-2.18290375121502e-05
-4.21139730653502e-05
-3.72319745129e-05
1.2407489286635e-06
-5.16204275442768e-05
-3.06390278881319e-05
1.17103897926321e-05
-3.83961597322627e-05
-5.23666683801799e-06
-6.92933058553578e-05
-5.76602183425711e-05
-2.51718203667747e-05
-3.07075233068949e-05
-3.97967949310689e-05
-8.91207429604608e-06
-5.58499152196417e-05
-3.2083159757461e-05
-4.63864619103967e-05
-4.89589586538942e-05
-5.01519314842141e-05
-7.11086378077695e-05
-3.5328082778035e-05
-1.30285813637648e-05
-1.8391820838239e-05
-6.20103822203961e-05
-2.35277480800073e-05
-1.89291804525778e-05
-3.05960445058691e-05
-3.91838615451824e-05
-1.92777347422187e-05
-4.23695054543964e-06
-4.20530241654648e-05
4.71675117069472e-06
-1.75672422003164e-05
-2.08617189459369e-05
-3.41826527404819e-05
5.59452805145812e-06
-4.48210875914492e-05
-5.32439184885789e-05
-2.6128972179496e-05
-7.71031360674747e-05
-5.10190488707862e-05
-2.43925169884637e-05
-4.25167947915028e-05
-5.17642853996296e-05
-3.95075679065028e-05
-3.14846914941559e-05
-7.67218638620853e-06
-1.77269194749078e-05
-3.87181654482881e-06
-5.35560769220799e-05
-5.6067563799671e-05
-4.31543284645357e-05
-9.86880579848253e-06
-6.12275054486134e-06
-3.44481877585321e-05
-4.51642815150353e-05
-2.63432816067931e-05
-1.15298896099752e-06
-2.26914265032072e-05
-5.32333694109582e-05
-5.53412877540284e-05
-2.55454896405311e-05
-5.21299854370253e-05
-3.24229265178161e-05
-4.46602396872605e-05
-3.14752006656694e-05
-3.11869995336072e-05
-4.70690716729725e-05
-2.25330341851921e-05
-7.5255548393892e-05
-5.46864484603831e-05
-3.90693443032098e-05
-3.57839772085476e-05
-5.12257113022763e-05
-2.90497875197664e-05
-1.82078683041083e-05
-2.65409230960094e-05
-6.87319027698002e-05
-3.85351834543937e-05
-7.3056336564922e-05
-3.67385617882222e-05
2.43873748095835e-06
-6.82416449005092e-05
-1.33331550668841e-05
-4.29650615407642e-05
-3.07973850677817e-05
-1.41971139571563e-05
-5.3276836145134e-05
-3.89380938137012e-05
-1.48679205609925e-05
-1.75945880570462e-05
-6.34333373844305e-05
-3.80562260754961e-05
-3.20976000002037e-05
-1.08719054561193e-05
-1.63394443239201e-05
-4.3615763592802e-05
-6.22549754714791e-05
-2.27689933056802e-05
-9.8621462858117e-06
-6.12821001881005e-05
-6.49567132669667e-05
-4.35172654416296e-05
-4.43100369818695e-05
-3.99754961530074e-05
-1.36968437542966e-05
-5.22958547500859e-05
-7.5120289092779e-05
-3.37858822102045e-05
-6.23577090080438e-05
-1.59410586505854e-05
-2.36101245110734e-05
-3.82755763838225e-05
-3.57400068419378e-05
-2.57828743674809e-05
-2.26620152858096e-05
-6.16126512410943e-06
-2.94372094932244e-05
-4.02831908083444e-05
-1.70113073369794e-05
-1.42176375686427e-05
-2.5052247101131e-05
-3.58239801804431e-05
-2.29450370433013e-05
-4.17375963886832e-06
-3.86639713258332e-05
-2.05562762285588e-05
-1.20609065369916e-05
-2.2723314000355e-05
-5.87141293913808e-07
-3.08034426075632e-05
-4.45093009519062e-05
-5.17538724320436e-05
-1.76017535099004e-05
2.30141410709961e-07
-4.14243522188115e-05
-1.26450470343435e-05
-1.90443866774463e-05
-5.69303576039764e-05
-1.52441573383348e-05
-2.62607156152205e-05
-4.38399358185941e-05
-4.65611051177181e-05
-2.94699297908257e-05
-4.58617868550712e-05
-3.91614581018317e-05
-7.68750618444441e-05
-4.24026238610635e-05
-2.77016489629904e-05
-3.49815666511043e-05
-4.21318585267602e-05
-1.26023670215308e-05
-1.20124733813564e-05
-1.47571105248446e-05
-2.62957445826235e-05
-4.94580230022735e-05
-5.22210566369054e-05
-1.82509293697081e-05
-3.21814597037671e-05
-1.58510795415036e-05
-3.71963195464755e-05
-5.25080445595997e-05
-6.39787447505742e-05
-6.42923650714316e-05
1.80922073641522e-05
-5.56623352948697e-05
-3.83560945370673e-05
-5.39311216756432e-05
-2.19973594674376e-05
-3.56686954360036e-05
-3.32534580422077e-05
-4.1704097588269e-05
-5.99849186497648e-05
-3.72448675184557e-05
-7.1634878547767e-05
-9.23480786956426e-06
-3.53015827521256e-05
-5.45166296608255e-05
-1.35649715948557e-05
-1.49393364275865e-05
-4.4626697183313e-05
-3.89270316840912e-05
-4.13055027673219e-05
-1.9440821804895e-05
-3.13357561524224e-05
-6.00748888224474e-05
-4.35754342894999e-05
1.64258862803063e-05
-5.11631410765874e-05
-3.2580035467641e-05
-5.944846378543e-05
-1.48809235653248e-05
-3.64625148378925e-05
-1.88432503326892e-05
-4.19393864741968e-05
-1.76456976706561e-05
-1.67972951669057e-05
-1.8671146559006e-05
-2.79898107949512e-05
-5.12594606751523e-05
-2.65179442021543e-05
-2.23381862574516e-05
-4.16594453489081e-06
-5.52366497968498e-05
-8.20799017877134e-05
-1.99240076672827e-05
-4.24935464849183e-05
-4.31076741466941e-05
-6.03072414964511e-06
-2.86283125906498e-06
-3.35912469879142e-05
-2.03037051718555e-05
-4.2964226352888e-05
-4.32980827374128e-05
-2.74780762091609e-05
-6.56422723360885e-05
-1.83793612831496e-05
-3.64551828283529e-05
-5.49474663176217e-05
-2.67749633660685e-05
-4.52337625290397e-05
-3.16140997522547e-05
-1.62565078082442e-05
-7.39855318796991e-05
-6.11270584386453e-05
-1.40355181057462e-05
-3.68910093768992e-05
-4.14987340344994e-05
-2.8895719389142e-05
-3.04249395403481e-05
-4.91664233252304e-05
-2.66270541311045e-05
-4.98914254656135e-05
-4.80569550453564e-05
-2.10773621739182e-05
-5.25218536218931e-05
-1.97319811804854e-05
-2.08375920687814e-05
-3.92417077491446e-05
-3.11784755041451e-05
-2.72909580333177e-05
-6.16623041141561e-05
-2.00253401430271e-06
-3.95144833016602e-05
-3.5410541330862e-05
-1.30981546696185e-05
-3.02547303678015e-06
-5.0883520374486e-05
-9.12721690393283e-06
-2.46767563589253e-05
-5.08818545481046e-06
-5.33742686530888e-05
-1.54275849054645e-05
-4.06093907077171e-05
-5.3753432562029e-05
-7.35614399939382e-05
-5.74446002911516e-05
-1.38868358863773e-05
-1.83610719208882e-05
-4.4446933994944e-06
-3.3795512403299e-05
-4.35917820351637e-05
-7.15691537277028e-06
-2.06788656423098e-05
-3.10995052648098e-05
-8.02489268445039e-06
1.34264940281989e-05
-5.12899251908043e-05
-2.85964681566212e-05
-3.963482041057e-07
-6.90573559850285e-08
-1.48740588324169e-05
-2.03536201387538e-05
-3.28195313261106e-05
-3.24793656748696e-05
-4.45951024572724e-05
-6.02157249021693e-05
-5.61443939433813e-05
-3.17257660844597e-05
-3.76376109788287e-05
-2.2739258152051e-05
-4.04097475823661e-05
-3.01157634143514e-05
-2.29029404204151e-05
-2.91549101243401e-05
-3.96700834203669e-05
-1.42456719832429e-05
-2.79001583710271e-05
-1.23095439765525e-07
-2.81804068965858e-05
-2.04320923850794e-05
-3.21842879974275e-05
-2.56561869006759e-05
-4.66969693982831e-05
-7.62780818730143e-06
-3.34914582657648e-05
-3.51104346452386e-05
-4.7590029192664e-05
-6.94167450706455e-05
-1.95330088415861e-05
-3.26822914421351e-05
-4.62035414128217e-05
-4.69391970380282e-05
-4.89336377573858e-05
-2.99431249656225e-05
-4.16375561756905e-05
-2.28342674163991e-05
-5.04139181596676e-05
-4.62369686821676e-05
-1.99689432398822e-05
-2.13608589926178e-05
-5.49483238946031e-05
-1.23597373528803e-05
-7.12647799196922e-06
-3.76651467131044e-05
-2.63481868796285e-05
-1.9150337493286e-05
-4.25473727071738e-05
-1.42218187110624e-05
-5.82330104153192e-06
-4.38217647717166e-05
-2.84689321131952e-05
-3.16807292455112e-05
-7.16086754636976e-06
-2.10823949065955e-05
-5.36083688018487e-05
-5.56403641155448e-05
-3.17470603311522e-05
-6.6137898496286e-05
-6.32910995006162e-05
-7.59334692609259e-06
-5.49073573917811e-05
-3.15317712143458e-05
-2.79808260471245e-05
-6.38307630583133e-05
-1.18863686191547e-05
-5.38598022933777e-05
-2.27811354222432e-05
-2.79075427504791e-05
-5.50968553749966e-05
-2.3068911364147e-05
-1.35773371108719e-05
-1.58682919417427e-05
-3.4586955507672e-05
-2.39560616796296e-05
-3.91418844873261e-05
1.13075230743544e-05
-1.97568003964949e-05
-5.57612818007577e-05
1.28668570856769e-06
-6.02988829585084e-05
-5.66585008674055e-05
-2.45499893058582e-05
-5.64700025228549e-05
-1.05382482748427e-05
-2.92139933648613e-05
-4.9357314691148e-05
-5.29381375158298e-05
-5.77312271940978e-05
-4.65337412455093e-05
-3.55313872961335e-05
-4.08449167480518e-05
-3.08151446370459e-05
-2.22325148469224e-05
-4.64351232820216e-05
-5.48239545201069e-05
-2.13455610141945e-06
-3.97074289912379e-05
-3.50807469559325e-05
-6.27805936417932e-05
-2.08534829189959e-05
-4.02902003841722e-05
-5.84506601622802e-05
-8.0534024470754e-06
-4.79386807002302e-05
1.08115606918161e-06
-6.2604037908011e-06
-1.71337713935608e-05
-5.25147894206927e-05
-1.54811829848026e-05
-3.46958196777768e-05
-8.28564429587828e-05
-4.49087949136214e-05
-4.13822791346571e-05
-2.55076626271545e-05
-4.29498634360365e-05
-2.13459705780063e-05
-6.34238251864037e-05
-1.19224367546201e-05
-1.50708874643472e-05
-3.21570189543593e-05
-4.2580175941684e-05
-5.55686544071909e-07
-2.78707131486071e-05
-2.21917223654638e-05
-6.72409027143788e-05
-3.17057269228254e-05
-3.86393607862309e-05
-2.74818217954617e-05
-3.24686209730814e-05
-5.8562499656639e-05
-4.41176575431099e-05
-2.46711322112903e-05
-3.75540223371351e-05
-5.20417090570345e-05
-8.34312333114181e-05
-3.3615850736391e-05
-4.98994986598329e-05
-2.1425710665989e-05
-3.72884593211165e-05
-4.9029993794453e-05
-3.97351359561579e-05
-6.70047600555166e-05
-2.33408322892969e-05
-3.09474972628473e-05
-2.46526043826137e-05
-1.49505820614617e-05
-2.18188780851326e-05
-1.94419123088497e-05
-2.52770767233905e-05
-4.11527667279237e-05
2.4753862053436e-06
-7.08793357223123e-05
-3.58593222890112e-05
-5.52371045149751e-06
-3.91923352196822e-05
-1.78812137222134e-05
-2.47434697196885e-05
-5.03364358647146e-06
-2.47360995207553e-05
-2.56888971782297e-05
-5.82686032155664e-05
-2.68287273375187e-05
-1.85354869315245e-05
-3.33400735071646e-05
-5.40476625112899e-05
-3.51957169356825e-05
-4.85758540705504e-05
-6.65912969066874e-05
-2.4208557113813e-05
-4.21980372069961e-05
-2.15773896477266e-05
-3.33193598265236e-05
-2.48234101872859e-05
-2.67357745938964e-05
-4.02425661917748e-05
-2.88815326234238e-05
-4.23381683336978e-05
-3.37917293268643e-05
-7.37481059431589e-05
-3.38923641914106e-05
-2.74170395856301e-06
-4.65662367253836e-06
-6.5326149098272e-06
-4.12223149456301e-05
-1.51162409047945e-06
-5.54407398948329e-05
-4.17433254095851e-05
-6.26445208476487e-05
-3.91000138230987e-05
-4.48983881419475e-05
-1.64150261738812e-05
-3.54112898673779e-05
-3.97721159768604e-05
-2.33867945141704e-05
-3.19014396783198e-05
-3.47191727739268e-05
-4.03918880121638e-05
-2.2732137736807e-05
-3.37585502651265e-05
8.73290955453745e-06
-3.29566995102959e-05
-4.68538568969604e-05
-1.08438744253676e-05
-1.77924401963391e-05
-6.52996080462639e-06
-4.34821411923616e-05
-8.33855709694469e-06
-7.47117718439334e-05
-3.45157120090932e-05
-2.8594261891167e-05
-4.28391322313381e-05
-5.43114998451063e-05
-5.5298097980059e-05
-3.78181153175649e-05
-7.68350786112602e-06
-3.36351213913557e-05
-3.75053830394145e-05
-1.94429616084629e-05
-3.21279821800706e-05
-2.91513997833849e-05
-2.97083998312752e-05
-7.11047102205048e-06
-2.07045675932833e-05
-2.4802476337599e-06
-3.80455576491535e-05
-3.45445551529959e-05
-3.60024522518645e-05
-2.38806042873194e-05
-1.59988538971928e-05
-5.88693386126311e-05
-3.85786215528015e-05
-2.88694467950471e-05
-2.96868380654422e-05
-5.41678282470502e-05
-3.48082875975026e-05
-6.15687524222867e-05
-3.74575799097088e-05
-8.00971167751164e-05
-1.80783382325446e-05
-6.10881477848041e-05
-2.00288988887672e-05
-2.96368901935154e-05
-2.16117059972829e-05
-3.40965253558866e-05
-4.51899045542516e-05
-3.34879948585304e-05
-6.11889026353699e-05
-2.12048919590222e-05
-2.05161641037238e-05
-6.42342669633547e-05
-4.50230614227513e-05
-4.70461579172637e-05
-3.39763825175649e-05
-2.58211162091578e-05
-2.793343489671e-05
-4.05131202191743e-06
-2.09884902102257e-05
-7.84554169272199e-05
-3.25546382153737e-05
-3.36887657882308e-05
-2.56065114899196e-05
-6.18778892385052e-05
-4.44126582910432e-05
-4.73534500292025e-05
-1.32836524235246e-05
-8.11703615054634e-06
-5.63688850338253e-06
-4.43515110046308e-05
-1.40330630242896e-05
-4.5999820865271e-05
-2.99621769214458e-05
-1.43666870141006e-05
-3.46581971275611e-05
-6.78530590915818e-05
-4.30859827258975e-05
-5.03962534477725e-05
-4.00874627126985e-05
-3.84420227218308e-05
-5.9374105158708e-05
-4.10729072979098e-05
-8.29283099493782e-06
-4.77135915378423e-05
-5.49099297128658e-05
-3.4031872437463e-05
-1.88188172905676e-05
-4.41613881880206e-05
-5.57601174462808e-05
-2.10294374326019e-05
-1.39353659981799e-06
-5.0543423218365e-05
-4.83807779335078e-05
-3.16179717225185e-05
-1.69923690100713e-05
-5.02703608584397e-05
-1.81494997437912e-05
-1.13741790946069e-05
3.38564427957784e-06
3.0265159580404e-06
-5.10304442390009e-05
-4.02002087922819e-05
-2.03170505346491e-05
-2.66301955659686e-05
-4.90449502397034e-05
-2.0656236364149e-05
-6.87585906891901e-05
-2.60093143121206e-05
-3.70139317181071e-05
-1.69744098079753e-05
-3.90214470654012e-05
-7.16582909106704e-05
-1.91390191827406e-05
-1.57081199443137e-05
-6.04423251669672e-05
-2.29084461390007e-05
-6.10856218041648e-05
-1.5768943839664e-05
-3.76699250826474e-05
5.27895773841395e-06
-3.13882466236461e-05
-2.74146524716844e-05
-6.13331954301946e-05
-1.14225922158359e-05
-9.04209838556579e-06
-5.71995181338086e-05
-2.78805237564048e-05
-7.39232089115107e-05
-5.29340548680982e-05
-1.03136936707409e-05
-2.95549588688667e-05
-1.92040607338678e-05
-5.46057760252587e-05
-2.08362647155976e-05
-3.09975608059425e-05
-2.85199594410819e-05
-4.00012072997368e-05
-3.08611554883732e-05
-1.35927745354396e-05
-3.77337987036935e-05
-3.57007576488897e-05
-2.29108979355117e-05
-3.02840258156517e-05
5.51687934315223e-06
-6.33526210860569e-05
-6.5869440217075e-05
-1.84877628197792e-05
-5.29490130041053e-05
-4.18472835788489e-05
2.51988440584131e-07
-1.47177596209107e-05
-3.42763477691102e-05
-2.96906701373249e-05
-3.56280647426947e-05
-4.67785385744973e-05
-4.52733095369132e-05
2.6327505401443e-08
-2.98328865456798e-05
-2.79736325167473e-05
-6.58043466199976e-05
-3.99126967235618e-05
-3.31277348219384e-05
-3.21761255112827e-05
-5.54801422385052e-05
-5.45181282713663e-05
-4.64653715240528e-05
-4.44261296109898e-05
-8.25588866060841e-06
-5.40348862998608e-05
-1.82510246619169e-05
-3.62241263943137e-06
-1.99376345388086e-05
-2.42949638140894e-05
-2.79385306336553e-05
-4.93978477320162e-05
-1.68789273372622e-05
-3.04691226097404e-05
-1.86366938738988e-05
-4.98338842450125e-05
-5.43483428030354e-05
-3.17194721888735e-05
-3.24530358620428e-05
-1.21998418477191e-05
-4.4519447408655e-05
-1.77635899740735e-05
-5.09385232913678e-05
-5.40800403323852e-05
-3.7147902387872e-05
-1.75182024512727e-05
-4.73921531181949e-05
-4.43311467082922e-05
-5.54060890067945e-06
-4.7845667106291e-05
-4.26371870701553e-05
-4.78918362043788e-05
-4.49141133280323e-05
-2.32804110987034e-05
-6.40508929346816e-05
-5.59278795707941e-05
-2.40290549538468e-05
-4.08030443801722e-05
-4.46464940637651e-05
-9.52854659942238e-06
-5.73731652616548e-05
1.58704769267731e-05
-3.02310719602505e-05
-3.85782690195902e-05
-2.52821883377529e-05
-4.03158729155106e-05
-2.03219805060504e-05
-2.68246483032631e-05
-6.13791095510195e-05
-6.65383345192046e-05
-4.06999303788032e-05
-1.41434286573559e-05
-2.56539667692923e-05
-7.42784793000578e-05
-1.18214895270789e-06
-4.78332609948863e-05
-3.6225257976558e-05
-6.47657899460324e-05
-5.96353658766335e-05
-2.09996496448088e-05
-8.87561101291781e-06
-3.61030428091328e-05
-4.07160176566277e-07
-3.79499239266383e-05
-3.77282738188604e-05
-1.61556666255547e-05
-5.5064128221068e-05
-5.03651418399846e-05
-2.50249199217173e-05
-2.65302992649927e-05
-3.45416809535851e-05
-6.09195626000614e-05
-5.13084483759112e-05
-5.75737779450231e-05
-2.64168868045542e-05
-5.98103928558172e-05
-5.25882853601262e-05
-3.18061666095999e-05
-1.94004428451709e-05
-5.04391302604621e-05
-5.04017325153131e-05
-5.19480981379143e-05
-4.09142633921162e-05
-4.3611690647192e-05
3.03491138091126e-06
-5.21065858642263e-05
-3.57619583602653e-05
-5.19480015418521e-05
-1.94335258700472e-06
-3.54638358839088e-05
-5.39701459277696e-05
-4.0097226497707e-05
-6.5585449063559e-05
-5.55749928468587e-05
-4.96502968232541e-05
-3.69859786544289e-05
-3.4594691747036e-05
-5.79689127380342e-05
-4.50163708812493e-05
1.75699879031023e-06
-4.6738497128215e-05
-3.41056202142238e-05
-5.40785768854023e-05
-5.02996016130691e-05
2.01277947067937e-06
-2.93760690661246e-05
-9.49166903519712e-06
-2.04139243894552e-05
-2.71390751636486e-05
-1.52335700800419e-05
-5.16909995366772e-05
-1.54644139745402e-05
-5.5924664408992e-05
-3.86503541929796e-05
-6.15562382163419e-06
1.0834898297673e-06
-3.46709990143657e-05
-0.000112037515057586
-1.65840797861957e-05
-2.10917955058566e-05
-2.39451160350735e-05
-2.02119082686095e-05
-2.29943825012303e-05
-4.16197301451709e-05
-1.99940279862589e-05
-2.80074424765061e-05
-3.84765139138389e-05
-3.73521992493418e-05
-4.28999235791445e-05
-3.28979189731177e-05
-4.09319752350872e-05
-1.29411533655119e-06
-3.06986407462949e-05
-4.64953398066165e-06
-1.89992983712178e-05
-5.24388016139084e-05
-6.69348269328231e-05
-5.73874300315274e-05
-4.15426317501042e-05
-2.72030534089686e-05
-7.46183608716576e-05
-4.33292391526557e-05
-4.21811058875314e-05
-1.38712555989811e-05
-3.5991166502462e-05
-5.42391334484727e-05
-5.34084821068211e-05
-4.93333763129492e-05
-2.88571040275763e-05
-3.13985018185544e-05
-3.63712153603022e-05
-1.24063794352064e-05
-2.81934755246916e-05
-4.0748786925679e-05
-3.28542255125425e-05
-6.57212516151962e-05
-4.35667941944415e-05
-3.56754161990769e-05
-4.77752076991702e-05
-4.49072421763234e-05
-4.30663074794473e-05
-2.57936207096458e-05
-2.28436713344365e-05
-3.02586733035398e-05
-2.6879408185544e-05
-2.84226190095988e-05
-2.10021993826047e-05
-5.78290584328791e-05
-2.34443471579873e-05
-2.88548117195936e-05
-3.10362366358612e-05
-4.86081002941636e-05
-5.6511520221584e-05
-4.27757231561062e-05
-4.0364912820736e-05
-3.81958818437463e-05
-8.39538215863289e-06
-4.63720564832245e-05
-2.70140295260451e-05
-3.54280731154525e-05
-1.84835988129672e-05
-5.14613528002045e-05
-1.06760951777663e-05
-2.17595124266632e-05
-2.07362916959636e-05
-5.09626959413085e-05
-1.09298665249319e-05
-1.51042833112621e-05
-5.50528676027377e-05
-1.96123335530126e-05
-1.9959078826721e-05
-2.50004732117831e-05
-5.86375588584602e-05
-2.69162011367928e-05
-4.66960957787671e-05
-5.13430507925451e-05
-3.71212309870634e-05
-4.18599660152529e-05
-7.71526724890495e-05
-3.02733688305557e-05
-2.89311842715209e-05
-2.99240305800967e-05
-3.89650056277343e-05
-7.26686063204453e-05
-1.92312708916852e-05
-2.57711073876904e-05
-5.1268077841612e-06
-5.51442128275794e-05
5.37386482609755e-06
-1.62567094950732e-05
-4.01890890677395e-05
-5.65761847676579e-05
-9.87840547146783e-06
-7.8993590257113e-06
-2.50399145904836e-05
-4.29642850370425e-05
-3.31843669250005e-05
-2.60672207658333e-05
-1.69713617423757e-05
-2.97274954112098e-05
-3.83355862444728e-06
-5.62471308168367e-05
-1.69732484134416e-05
-5.89221662911064e-05
-5.30372431605268e-05
-3.12070390776874e-06
-4.94295672024529e-05
-4.16976672107243e-05
-4.17794091275358e-05
-4.14114156225587e-05
-6.17711011386261e-05
-4.04435852429281e-05
-4.23179010329248e-05
-4.84595409694962e-05
-5.05308637815091e-05
-5.73585130888028e-06
-6.0102712460421e-05
-5.50247714749239e-05
-1.31205839792961e-05
-1.96742688628409e-05
-2.06817603660175e-05
-5.01266902389387e-05
-4.56953180229727e-05
-5.0624878447303e-05
-1.75599810679676e-05
-3.91056660774093e-05
-3.06988485820562e-05
-6.22994352482076e-05
-2.92327826614826e-05
-3.88110270792343e-05
-4.20379435806093e-05
-4.62403088675505e-05
-2.40416161204607e-05
-4.11020577690049e-05
-7.0714644399918e-05
-2.68882885795046e-05
-1.85906008952607e-05
1.28016871043857e-06
-3.27963557253539e-05
-4.64016248697788e-05
-5.19602410669672e-05
-1.78232052788345e-05
-2.16112693997642e-05
-2.6944170455934e-05
-4.05003040156978e-05
-4.60482680700081e-05
-2.18585624811586e-05
-6.73364254840716e-05
-1.54747728146873e-05
-8.28194003406548e-05
-3.91629813124447e-05
-3.85095974884176e-05
2.02024863040781e-05
-2.13817830012753e-05
-4.38139182980469e-05
-6.6811740163483e-05
-4.36299970034633e-05
-7.12006169236943e-05
-2.30869997790626e-05
-7.42464921863605e-05
-2.10688950998926e-05
-3.41415217677411e-05
-3.56074377463488e-05
-3.90040687199261e-05
-6.21541396701172e-05
-1.70376726784856e-05
-6.24507093382895e-07
5.0509192861594e-06
-2.62605445507892e-05
-1.36168690358601e-05
-6.40828429641101e-05
-7.58058998693752e-05
-4.80314186365085e-05
-1.65659095771178e-05
-3.17262521367884e-05
-1.13757652704941e-05
-1.05552734679222e-05
-2.17318098771097e-05
-5.30403238615116e-05
-4.19424490079764e-05
-4.45365677158919e-05
-1.09804593509769e-05
-4.6457284501155e-05
-2.56758926537373e-05
-2.1656891329101e-05
-4.1593307491393e-05
-4.33917264676005e-05
-9.9524970711839e-06
-1.04643375827198e-05
-4.77796154346652e-06
-6.06903270602462e-05
-4.21599701014577e-05
-4.61206692594691e-05
-5.10230296131854e-05
-5.06153682730824e-05
-2.66376032573199e-05
-1.16425041894337e-05
-2.20297890478105e-05
-1.78282814716364e-05
-9.70299667267457e-06
-3.77464049949831e-05
-6.17248559677618e-05
-5.18094771821262e-05
-2.63814225308422e-05
-6.23359509955401e-05
-4.60061728986701e-05
-4.94804251388482e-05
-2.17806334342727e-05
-3.50684348813932e-05
-4.52617293178373e-05
-7.29333827427378e-05
-1.53695886107451e-05
-6.31779616224534e-05
-4.56762514549302e-05
-1.24873867878129e-05
-2.13654339799117e-05
1.90740238417915e-07
-3.15838328407756e-05
-2.65482425260556e-05
-4.14848740495448e-05
-4.14422116330862e-05
-3.47532985739194e-05
-2.90187944484276e-05
-2.14575300803973e-05
-4.23813737679133e-05
-5.0419758625993e-05
-2.01595060017413e-05
-1.90851349791469e-05
-2.65134897138509e-05
-5.33946581218844e-05
-6.65332299886759e-05
-4.35484109755679e-05
-4.95985407144662e-05
-4.12685078986464e-05
-5.8028852782671e-05
-2.46462916759367e-05
-3.41079667336689e-05
-6.12976554262233e-05
4.44265992525676e-06
-5.61423195557005e-05
-3.18305772811608e-05
-3.67034251926965e-05
-4.14552034889382e-05
-3.49662135684831e-05
-2.98783827230785e-05
-1.12290819231811e-05
3.52085740230752e-06
-2.72503122084862e-05
-5.46614056281519e-05
-3.76491474686282e-05
-6.44848721522732e-05
-4.68720389326967e-05
-5.8595105827626e-05
-6.09324951216597e-05
-3.49153446177085e-05
-1.78251329202856e-05
-1.04292337731791e-05
-4.38838041606572e-05
1.98818383023137e-05
-4.6138903850721e-05
-6.97891165036847e-05
-4.37150644991635e-05
-1.86513461658469e-05
-1.96913463334739e-05
-3.94622487606213e-05
-5.00245618829571e-05
-4.87652138232952e-05
-2.30383952924409e-06
-4.19528809938909e-05
-5.70653737756691e-05
-2.17800406965462e-05
-2.95392802901636e-05
-3.10516622526012e-05
-3.0741327466564e-05
1.71900567799509e-05
-4.41227890150588e-05
-2.0832884544398e-05
-4.5314571807762e-05
-1.59046604876812e-05
-3.40287808034529e-05
-2.27911310641942e-07
-5.27458957611768e-05
-5.75344810673536e-06
-3.4283729557106e-05
-7.37777187986659e-05
-3.42869466351394e-05
-3.64987406314608e-05
-6.02230621320498e-05
-1.93414869262674e-05
-2.41327831137474e-05
-6.68637092159244e-05
-2.72413167317919e-05
-9.38867428184099e-06
-3.82197832893774e-05
-4.02849574924754e-07
-4.79245205981969e-05
-3.35353396333423e-05
-3.57736356790041e-05
-2.99374118254906e-05
-2.40393045077765e-05
-3.21549759215221e-05
-5.06585388879699e-05
-1.45383362529174e-05
-2.72133980535079e-05
-3.36321454468712e-05
-7.67569198894655e-05
-2.52313772759315e-05
-4.54722889767861e-05
-4.94013172224904e-05
-1.8087583380492e-05
-6.64815284203124e-05
-4.5140076251336e-05
-5.38078691553066e-05
-3.09494510030942e-05
-2.51299683460988e-05
-2.14317804041119e-05
-1.00392011341655e-05
-3.8702152697679e-05
-5.26545642301471e-05
-1.59544413672751e-05
-2.2034703934361e-05
1.56664195170962e-05
-3.67601534257719e-05
-4.75306095815676e-05
-4.95105657344652e-05
-5.52182615824136e-05
-6.24247128367831e-05
-4.22777918976703e-07
-5.48919621980029e-05
-3.82102762844323e-05
-2.12157099324307e-05
-5.60803570651473e-05
-3.94896369432518e-05
-3.40471173458774e-05
-1.58736955087315e-05
-3.29058222692737e-05
-3.08210010082552e-05
-8.50214292904226e-06
-4.97839177970834e-05
-3.34904980263904e-06
-5.09929812811116e-05
-6.40315781518567e-06
2.2200021134638e-06
-2.20654782981596e-06
-2.6124453188707e-05
-4.35694570418902e-05
-3.81181024741389e-05
-2.30667143770758e-05
-7.52116674153498e-06
-4.90178491742389e-05
-1.23600552653781e-05
-4.20948679113708e-05
-2.06479926517018e-05
-3.80922029506394e-05
-5.25485768423633e-05
-3.87505416456789e-05
-1.25748070499937e-05
-3.64988234765152e-05
-3.62164053351266e-05
-5.62417995901907e-05
-2.75058144293388e-05
-3.01791975480662e-05
-3.9376919764537e-05
-4.97160378894516e-05
-3.13944671976567e-05
-5.05047594559252e-05
-3.12055044953697e-05
-5.75637960956133e-06
-5.57246286206719e-05
-8.3468387748626e-06
-1.17459940993141e-05
-5.45765853426949e-05
-1.39837653851303e-05
-1.96667110263249e-05
-4.83375785441716e-05
-2.52848313412916e-05
-6.16169478157945e-06
-1.41628147769095e-05
-9.6966485098771e-07
-8.28566177832674e-06
-4.10238406567333e-05
-4.94053935201351e-05
-1.39801513771874e-05
-6.5325454247226e-05
8.03960697536871e-06
-2.36750961524663e-05
2.86207567229171e-05
-9.52368017590599e-06
-1.3045247557342e-05
-3.47543296894968e-05
-2.59045565707458e-05
-9.26780912014349e-06
-1.70579208836456e-05
9.85584671994729e-06
4.12534694724493e-07
5.6642649702501e-06
-5.75464656392931e-05
-3.19362495132655e-05
-3.08510132204253e-05
-3.37136444015428e-05
-7.32583235284548e-05
-2.53052759842392e-05
2.11074421131598e-05
-5.62997786030278e-05
-1.4049180056586e-05
-3.6649634748121e-05
-4.69092820054263e-05
-1.9292493607915e-05
-4.13909986678454e-05
-5.7041912107906e-05
-4.51503584347171e-05
-4.74901888013534e-05
-1.18501408307371e-05
-2.42639467911452e-06
-4.73306059708848e-05
-2.41728306380361e-05
-3.0402636077335e-05
-3.57331249152556e-05
-1.45126983096955e-05
-2.98941787345144e-05
-3.49191816523625e-05
-3.14889474311121e-05
-3.16493616013766e-05
-2.9224487350368e-05
-5.34652328030972e-05
-3.28775227310329e-05
-4.32560157481218e-05
-5.909989880196e-05
-4.81866157141637e-05
-1.96694191901231e-05
-4.65470467185439e-05
-6.51558944774494e-06
-3.38547499868224e-05
-1.7423747849785e-05
-3.79223180787689e-05
-3.02270448650178e-05
-6.15325066491961e-05
-6.9052374759574e-05
-3.94385929480715e-05
-2.15129559988583e-05
1.42465767589931e-05
-3.92312655640953e-05
-5.49046698637221e-05
-4.17843508774802e-05
-3.27070442700777e-05
-2.2653215040818e-05
-5.52071427793736e-05
-3.64831887022118e-05
-7.11768862805405e-06
-1.47439122989233e-05
-2.42094886103661e-05
-5.35424803450706e-05
-3.88779593119855e-05
-3.98213769284898e-05
-2.47546563291778e-05
-3.4164750692139e-05
-4.16546344268136e-05
-4.98807245004569e-05
-5.40171969021967e-05
-2.25533769049561e-05
-3.04576302161831e-05
-2.94372329468147e-05
-5.55235885649074e-05
-4.49453026167123e-05
-3.76555848199409e-05
-1.90313116649423e-05
-4.14278054740438e-05
-4.16803282565849e-05
-4.65023858138469e-05
-2.11288785744059e-05
-5.44636580834199e-05
-2.61298773424715e-05
-3.11443134677012e-05
-3.4321500593148e-05
-6.40697298853419e-06
-4.78475685685871e-05
-1.22633654284225e-05
-3.45783509805038e-05
-2.37382952457248e-05
-4.10842187221823e-05
-5.15938110864387e-05
-3.81563728080874e-06
-5.14805185640425e-05
-7.41309692013056e-06
-2.43126121338639e-05
-6.90930854869121e-05
-1.93234659700546e-05
-4.71749226882869e-05
-4.58674508704019e-05
-1.9951780209303e-05
-4.18504012874877e-05
-2.50054320403036e-05
-4.69880816512865e-05
-1.08311734730026e-05
-3.64877637092257e-05
-1.11858067482891e-05
-4.83207518713299e-05
-3.14309138193274e-05
-6.77911087666407e-05
-3.07813969223748e-05
-5.22151198846805e-05
-2.45388238853602e-05
-3.13945219260476e-05
-1.72038222633036e-05
-3.13685273771775e-05
-1.41986981494732e-05
1.03877024482986e-06
-4.18471647929359e-05
-2.91519226712089e-05
-3.40061883552107e-05
-1.20475305938732e-05
-7.79317753248974e-05
-7.25846457413813e-05
-2.01088194852198e-05
-2.8625566389296e-05
4.03601777779938e-06
-4.22380138555326e-05
-2.91598982687783e-05
-4.70070296369893e-05
-2.88959110849069e-05
-3.05453641136564e-05
-3.97783463784008e-05
-2.73597487431001e-05
-5.7372532531036e-05
-2.64167345941626e-05
2.04503536295064e-06
-3.80493994726663e-05
-2.85169332514397e-05
-2.93040550758487e-05
-3.32473598834748e-05
-5.36455006039855e-06
-1.74601866967244e-05
-5.63208387021927e-05
-1.55222143447792e-05
-3.00510838473036e-05
-4.45860424746375e-05
-3.43549354398012e-05
-6.72434607686239e-05
-4.12528160078808e-05
-3.09661196220306e-05
-2.71529000600848e-05
-2.03763160942202e-05
-8.66509569599222e-05
-4.30105710993163e-05
-3.62919317897081e-05
-5.10317530234361e-05
-2.53844369059529e-05
-3.80658070371645e-06
-7.40753515408335e-06
-5.1777643826684e-05
-2.86440938490873e-05
-4.63389874958403e-05
-3.95219063627859e-05
-5.2055869983157e-05
-3.26383681469008e-05
-2.17367085292048e-05
-1.4884648495247e-05
2.01165743397577e-07
-2.49686181102537e-05
-3.0866480421528e-05
1.43089419485541e-05
-1.21557230383062e-05
-1.87719115288488e-05
-2.55576484837134e-05
-4.60724723435122e-06
-3.51908926103726e-05
4.2945495778131e-06
-5.11678477451383e-05
-2.62350940422208e-05
-6.85750433898672e-06
-3.2747201175982e-05
-4.65620601827103e-05
-3.97556092636793e-05
-2.10050557150059e-05
-5.50540655370842e-05
-4.83376630416481e-05
-1.43147422089438e-05
-4.51081987515668e-05
-1.19018066360207e-05
-2.10779940975942e-05
-3.69711824056277e-05
-2.68864458664105e-05
-3.2931566005959e-05
-2.30284462094604e-05
-4.12111296643863e-05
-4.86216819315522e-05
-3.17585200058202e-05
-3.36983108381657e-05
-3.63900308228031e-05
-4.73049025894292e-05
-4.70659858466763e-05
-3.53667188804292e-05
-3.46128441587463e-05
1.8868493914393e-05
-2.44935721779833e-05
-3.91869650805905e-05
-2.78686967311512e-05
-5.96171369301808e-05
-5.25375493048065e-05
-2.56620278685829e-05
-8.29301341209409e-05
-2.27400747234161e-05
-2.71619317352453e-05
-2.34833128359305e-05
-1.38938360134883e-05
5.80179729026311e-06
-4.44438948144655e-05
-5.865788919939e-06
8.95146919621483e-06
-3.08630069506956e-05
-3.90051229471041e-05
-3.80245180602604e-05
-4.34734814883201e-05
-3.94190796875578e-05
-3.41106464306641e-05
-9.85304292497756e-06
-3.04075820803453e-05
-3.56208329996042e-05
-4.92896642018264e-05
-7.78214718618222e-05
-3.30442202795756e-05
-1.18055284884512e-05
-6.84389450836564e-05
-5.75990498646184e-05
6.81872374839996e-06
4.6089452548231e-06
-4.03790881301182e-05
-5.56116981784702e-05
-3.94090602902302e-05
-3.64804211015271e-05
-3.5634958235633e-05
6.58314325448163e-06
-1.51570010855853e-05
-6.00770174253929e-05
-3.33010720041259e-05
-1.61194458039619e-05
-5.38816865557842e-05
-1.38232251890333e-05
-2.1223351342453e-05
-4.33761114985628e-05
-3.59087508400206e-05
-3.73214809103549e-05
-1.35679579921066e-05
-1.83206737681876e-05
-4.23681924150523e-05
-3.03481958920261e-05
9.77769918680063e-06
-2.45255609414584e-05
-1.1789580721784e-05
-4.01853798528009e-05
-3.40461985191367e-05
-9.19094647622498e-06
-1.97762912854655e-05
-3.32622033757609e-05
-5.43007904960731e-05
-6.32503877072759e-06
-4.43921255214949e-05
-1.7619121505371e-05
-3.69514549570891e-05
-2.22793583997772e-05
-4.79697968925767e-05
-3.70761256103359e-05
-3.82010947229324e-05
-4.03641491396039e-05
-2.49983424513291e-05
-1.30238571025899e-05
-7.06231274330373e-05
-5.22550637224974e-05
-2.88979322961314e-05
-4.5602082969535e-05
-1.74331622508776e-05
-3.78757607013232e-05
-9.44775677425698e-06
-4.7244382302231e-05
-1.49809609342146e-05
-5.49621086652359e-06
-2.39855022047602e-05
-6.34248579106262e-05
-2.71544117543184e-05
-3.21284997097667e-05
-3.78492632490048e-05
-4.41330022993122e-05
-8.15436699989804e-07
-5.39950318637298e-05
-4.67793521627763e-05
-2.75951776691621e-05
-7.4472986474981e-05
-4.28539803208305e-05
-1.69220992616689e-05
-2.75631817975893e-05
-4.42289767305678e-05
-5.04693041894265e-05
-3.48057823402649e-05
-5.27901945918937e-05
-1.82240697892954e-06
-5.00561664470476e-05
-7.18897501479875e-05
-2.68956095569119e-05
-3.69414347879256e-05
-2.38110425571173e-05
-4.38381429389617e-05
-5.11770000600033e-05
-6.1483626891632e-05
-1.74212819315529e-05
-4.81786389622272e-06
-6.68115652254488e-05
-3.9634212557995e-05
2.26973032507853e-07
-3.57596506202185e-05
-2.40024070427406e-05
-4.12831289604231e-05
-4.295637931696e-05
-3.50264211490835e-05
-3.25479018382702e-05
-3.41445977711752e-05
-3.83446071169616e-05
-6.26516125612278e-05
-3.0573704322953e-05
-2.676109428013e-05
-2.88157965492838e-05
-4.92649594127441e-05
-1.0862683671878e-05
-5.10430648147351e-05
-4.33374842898624e-05
-1.72030464461689e-05
-3.0310415503059e-05
-3.41817928622357e-05
-4.96269081643605e-05
-4.08640707537989e-05
-4.70888383074741e-05
-3.47710177338408e-05
-3.35036656244051e-05
-3.6226606802597e-05
-2.99994444131815e-05
-4.50943556017274e-05
-5.39863134255619e-05
-2.22389758735183e-05
-3.79924646465598e-05
-3.08863263261493e-05
-8.07511099892296e-05
-5.50996846829976e-05
-6.27024372701581e-05
2.18810558518487e-05
-5.83793513038093e-05
-6.80742386587717e-05
-2.24534354651003e-05
-2.00488933126514e-05
-4.20564026202364e-05
-4.05791027636544e-05
-2.06127669393576e-05
-1.54812953343853e-05
-5.00351016440246e-05
-5.60968249555133e-05
-2.36307594362916e-05
-4.8235738692198e-05
7.10489134730346e-06
-2.0232685270012e-05
-3.67421966083217e-05
-2.38187934109842e-05
-5.3427035563974e-05
-4.90392950655516e-05
-1.49790416659568e-05
-1.57128367441985e-05
-2.66754631097897e-05
-3.04948808873559e-05
-6.30444280858949e-05
-5.83025117726575e-05
-8.24300887496271e-06
-3.13639978055871e-05
-3.36475639808849e-05
-2.71389087438025e-05
-4.29234498746485e-05
-3.51187389365256e-05
-2.32158316485383e-05
-1.86042938262613e-05
-4.28959779079349e-05
-5.45100810825983e-05
-4.10021607317741e-05
-1.88650243895706e-05
-2.93335855513537e-05
-4.81230090121717e-05
-3.89426015128605e-05
-3.48013421497133e-05
-2.25748951110532e-05
-2.77337122623649e-05
3.5479646341815e-06
-2.30419240114296e-05
-5.66903803623955e-05
-1.75121332033641e-05
-5.79145154304423e-05
-4.98666920137278e-05
-8.06422957081698e-05
-2.57286159580669e-05
-9.41560928626089e-06
-6.23122606165841e-05
-3.23789822196128e-05
-3.20263589516001e-05
-3.87498527332267e-05
-7.01930769593961e-06
-3.70774600800753e-05
-2.14214803846213e-05
-4.41394175235775e-05
-8.84966637351287e-05
-2.8952633584627e-05
-2.08064216524061e-05
-4.37173116791554e-05
-2.21188092731919e-05
-6.2017732536939e-05
-3.9610018701398e-05
-1.40726497079462e-05
-2.52673106244608e-05
-3.95984707858934e-05
-3.40915074874885e-05
-2.61490621891476e-05
-6.40616604128335e-05
-3.6982307311902e-05
-5.01781556356799e-05
-3.57370592358902e-05
-4.09238787669574e-05
-2.41805902125435e-05
-6.12681015804354e-05
-2.71507155504325e-05
-2.57340019986971e-05
-3.49849966657935e-06
-2.91645711941775e-05
-7.32273359318192e-06
-1.78217731744818e-05
-2.69743130866722e-05
-4.37166413734237e-05
-5.50133688374413e-05
-5.20999247903377e-05
-2.3306241752232e-05
-1.69662135768297e-05
-5.88742155969748e-05
-4.14997252068655e-05
-4.69583307017384e-05
-7.6467393768346e-05
-6.7697405055447e-05
-4.55179669599656e-06
-3.53856881826172e-05
-3.57048432741794e-05
-6.11687357128682e-05
-3.14829582043284e-05
-3.68735567442231e-05
-2.69587350172122e-05
-4.72213359043512e-05
-1.23586793868993e-05
-1.32855108820882e-05
-2.4690317687919e-05
-2.08935961951412e-05
-2.72300041015927e-05
-4.52708152862606e-05
-3.73028877325456e-05
-4.71100003104994e-05
-5.26354651448251e-05
-2.47784200511924e-05
-3.32652417692654e-05
-1.24286427800159e-05
-1.71712289131794e-05
-5.5501320197239e-05
-5.5413281992151e-05
3.78048183498095e-06
-7.95522602105558e-06
-6.42726447012366e-05
-3.1769910440091e-05
7.3862101557373e-06
-1.4851059757511e-05
-6.57157562728375e-06
-7.81714216086057e-06
-3.74423306043524e-05
-5.1643981927885e-05
-2.21574882199116e-05
-2.76068151740902e-05
-1.60794271371974e-05
-3.90171162349308e-05
-2.24225388824159e-06
-2.45569701638375e-05
-2.90481663604098e-05
-1.51718563319991e-05
-4.67043772685144e-05
-6.65075232196137e-05
-1.83667990785244e-05
-5.92181215564293e-05
-4.9075987461948e-05
-2.28664368108856e-05
-3.43814995292321e-05
-6.8063040275798e-05
-5.30752770090197e-05
-3.85606481996259e-05
-4.6332686113348e-05
-4.6511596624063e-05
-1.71502627955966e-05
-3.56563177195092e-05
-1.10038884961482e-06
-4.05971815639201e-05
-2.67447948661327e-05
-3.92563105160282e-05
-1.872808939563e-05
-2.53595445108043e-05
-3.85477944000995e-05
-1.71119408391948e-05
-5.83295966399476e-05
-2.13188652185511e-05
-5.06881762413612e-05
-3.07906342734606e-05
-3.69512089073507e-05
-2.61453809668907e-05
-4.63718223430929e-05
-3.87356283992038e-05
-5.631586593924e-05
-6.06974254723521e-05
-7.73858723107996e-05
-1.1710989546126e-05
-4.17248138135258e-05
-5.51065131491152e-05
-3.31461640686974e-05
-7.22246889007125e-05
-1.30100282412938e-05
-7.8727614625717e-06
-2.79074556110583e-05
-3.562668824833e-05
-3.44294728888216e-05
-2.18340815015645e-05
-2.79052325052803e-05
1.90045907519792e-06
-3.19527346318758e-05
-8.81769568968686e-06
-5.86324077441111e-05
-4.83471251076879e-05
-4.0580704627739e-05
-1.52135497347251e-05
-5.32901269574648e-05
-3.90259646708191e-05
-1.87823751170492e-05
-2.26746081099548e-05
-2.40450954969265e-05
-2.27056797993781e-05
-2.32836446440056e-05
-8.32545522700209e-05
-2.96826964834378e-05
-4.72615718070458e-05
-3.12551656347445e-05
-3.37098237091605e-05
-1.03636873921144e-05
-2.00039434224013e-05
-4.05828473459461e-05
-4.64449134471723e-05
-6.51523907750599e-05
-2.07603307132817e-05
-5.78591797113456e-05
-3.06910667912851e-05
-2.11801134128225e-05
-5.41931050213221e-05
-1.99553880367774e-05
-5.63113998121747e-05
-4.42038804569037e-05
-8.13617951138617e-05
-6.39484716986369e-05
-7.03599634662638e-05
-2.54039819504395e-05
-3.09505275332246e-05
-2.22061396416101e-05
-4.90161657381411e-05
-5.85450056243594e-05
-4.00990618680455e-05
-1.96559256630469e-05
-4.26687128227283e-05
-3.23348791412318e-06
-7.15246231757566e-06
-4.12642229092561e-05
-1.53038929969601e-06
-4.67216987878081e-05
-6.35123395915788e-05
-1.21821966467631e-05
-1.67266856405062e-06
-4.01208441858672e-05
-3.78837903708045e-05
-5.66439171438786e-05
-3.60709470575567e-05
-4.99947229603185e-05
-2.71511624385788e-05
-3.4254177309501e-05
-4.81367739858726e-05
-4.63394781904776e-05
-1.0689561185695e-05
-2.60565684267065e-05
-3.37947976991467e-05
-3.76410342266645e-05
-8.62181182940117e-06
1.27818337966478e-05
-3.59375625070727e-05
1.97366125658123e-05
-2.62028063539446e-05
-1.55092539340097e-05
-3.37754126910083e-05
-4.9087609219978e-05
-3.58810350791486e-05
-3.33593089445519e-05
-6.6376383420101e-05
-4.52851229496395e-05
-7.25795050499517e-05
-3.32380793324364e-06
-9.58765585162038e-07
-4.07697617026033e-05
-5.42976591734008e-05
-4.87544921108208e-05
-4.3630718409881e-05
-2.17721013176669e-05
-5.09290766272196e-05
-4.87897395891811e-05
-1.15360096953548e-05
-1.77817112548645e-05
-4.99417574142232e-05
-5.01533279243883e-05
-2.80789486036609e-05
-3.03002445988874e-05
-1.83158928567116e-05
-1.61498093143269e-05
-4.13612891957146e-05
-3.82797860027094e-05
4.33025222498673e-06
-3.02584353384019e-05
-3.13628609947035e-05
-4.5172460062968e-05
-3.14777410591489e-05
-1.44395046589557e-05
-2.80047667073853e-05
-2.22097993555092e-05
-3.90858938834544e-05
-1.97435173370573e-05
-4.54380609075803e-05
-4.07383611577353e-05
-1.51193062191333e-05
-2.29563858299586e-05
-7.89357614323983e-05
-3.71397833845093e-05
-3.48386678946036e-05
-3.77980032877653e-05
-2.5559940242157e-05
-2.94888045295277e-05
-4.25740023749958e-05
-6.40470818503676e-05
-5.83288095441553e-05
-2.88593725588908e-06
-3.62481711779273e-05
-2.57920359788494e-05
-3.79304314968127e-05
-2.73135727403537e-05
-4.14226015469935e-05
-6.37141312576966e-05
-4.35584284044509e-05
-3.12114467906641e-05
-6.72237742682302e-05
-5.14170273130998e-05
-5.42620072350254e-05
-6.54968566972555e-05
-5.30135541887328e-05
-5.49907508252476e-05
-3.55871157969157e-05
-1.37087170558452e-05
-2.99538814709938e-05
-4.65147918066278e-05
-7.49883305507377e-05
-1.58516345290476e-05
-5.1363411744604e-05
1.77784164378734e-05
-3.16151291946385e-05
-6.19603776565965e-05
-6.2312587967521e-05
-7.17432840675411e-05
-5.5605862228454e-05
-2.63832719985292e-05
-5.20929125153139e-06
-1.1249998256689e-05
-5.23009739879192e-05
-3.36126236465079e-05
2.44859760546548e-06
-3.83307694128103e-05
-4.38717308721477e-05
-3.64647414471851e-05
-4.45767849485387e-05
-2.97839200658088e-05
-4.14108158735425e-05
-1.80084443971757e-05
-3.93048769794493e-05
-3.88553623467448e-06
-2.50477382720265e-05
-2.37473086477855e-05
-2.88693673671261e-05
-3.58233099080661e-05
-6.39283087002629e-05
-4.47308781547763e-05
-5.65017388705451e-05
-2.14898623218215e-05
-3.21324091202427e-05
-7.41108095608927e-05
-4.96434161392566e-05
-9.35057202849079e-06
-5.01769445207943e-05
-3.03129478951905e-05
-5.28209490110023e-05
-2.31704264527776e-05
-3.06510934943781e-05
-6.62757131071872e-05
-3.19675803563691e-05
-2.66416007960076e-05
-2.95198465406509e-05
-5.44332096703039e-05
-6.05322271118456e-05
-3.00735215950555e-05
-4.57963183879769e-05
-3.29104058278528e-05
1.41332346361406e-05
-3.26058748758038e-05
-4.56853110328328e-05
-4.77564165614717e-05
-4.55297384729381e-05
-3.13411118129522e-05
-1.51859024976451e-05
-2.7124143837507e-05
-2.23253011899337e-06
-1.45571000060584e-05
-3.11405658110226e-05
-5.64319135123512e-05
-3.36908962094108e-05
-2.75702244740866e-05
-1.46596790577601e-05
-3.32156233736914e-05
6.08812492619884e-06
-3.07016358918652e-05
-4.86937718246429e-05
-4.87605028812038e-05
-1.37945031620836e-05
-2.72736594308243e-05
-4.37750730883624e-05
-5.85268691921756e-05
-4.5113525583118e-05
-5.31296492702934e-05
-2.57757395090713e-05
-2.42381538782744e-05
-1.34750872793404e-05
3.11351029809268e-06
-2.29476131347812e-05
-4.4285592574739e-05
-2.62582835420601e-05
-2.44141706199053e-05
-8.05144523759343e-05
-4.37243227039092e-05
-3.87303107257697e-05
-1.55954448755242e-05
-1.37290685234567e-05
-1.130766403639e-05
-4.82177752826997e-05
-5.98753190797206e-05
-7.04227606222287e-06
-3.77670872665259e-05
-4.09411535705516e-05
-5.27871954301934e-05
-1.96649367864347e-05
-3.33292000434965e-05
-4.61041829710577e-05
-1.91953479251574e-05
-1.66974975649746e-05
-1.19474947562677e-05
-3.29216409250685e-06
-2.99575336949989e-05
-2.04231569999015e-05
-4.54702476577143e-05
-3.65322312631596e-05
-3.26792494486881e-05
-2.97472460313623e-05
-5.1978902666808e-05
-5.8148006784559e-05
-2.85286242660498e-05
-1.99465814229506e-05
-3.02140503528493e-05
-3.43922684554784e-05
-4.68485081963756e-05
-4.00301482295977e-05
-4.2583308898719e-05
-3.10167858384615e-05
-5.0553457129592e-05
-1.37894762795117e-05
-2.34986358567739e-05
-4.19619446870471e-05
-4.14795454735383e-05
-4.55514591771522e-05
2.29554812922495e-06
-3.4566116549003e-05
-1.85911635461733e-05
-1.04462083562423e-05
-5.80702742404445e-05
-6.71682430441333e-05
-1.45522295463382e-05
-2.67093236699877e-05
-1.6692361164235e-05
-6.91429016596813e-06
-3.65681465940934e-05
-2.13537019846905e-05
-6.90479422308291e-06
-1.82130526093637e-05
-4.43105458477565e-05
-4.82068129041733e-05
-5.0020428562093e-05
-1.55158993881764e-05
-4.00870150125266e-05
-5.125837202846e-05
-1.5373852741779e-05
-5.62326729904499e-05
-2.8240766943015e-07
-3.60715715170179e-05
-2.78436378607478e-05
-2.82982284226956e-05
-1.9485543564015e-05
-5.78971992974521e-05
-2.06598498344514e-05
-2.34470025290108e-05
-2.11197851981519e-05
-8.56449224270452e-06
-3.72033894070487e-05
-5.47506906796033e-05
-2.42513194800431e-05
-1.70001097355901e-05
-3.0339672388863e-05
-4.49330653959863e-05
-4.90326248567425e-05
-3.8900622014017e-05
1.08654742773741e-05
-3.83558656422601e-05
-6.4315847287176e-05
-2.24008030677345e-05
-5.36928040742206e-05
-6.56231414926932e-06
-2.85830880244988e-05
-4.82962140040215e-05
-2.31599910867916e-05
-2.59186076372367e-05
-3.2360497571382e-05
-4.85186380003618e-06
-1.30121756914098e-05
-3.83236161061875e-05
-1.85563911960621e-05
-3.91158419180743e-05
-1.52147190164734e-05
-3.54854279944508e-05
-1.80502703172094e-05
-5.71149722797115e-05
-3.73990301305432e-05
-1.21758153021782e-05
-3.0398759555739e-05
-5.631103195108e-05
-3.95204622648639e-05
-1.87739169538139e-05
-2.17356087256589e-05
-5.0059672670412e-05
-2.18081280536811e-05
-8.05377364145619e-05
-3.9166269513553e-05
-2.57629723783449e-05
-7.16673466783139e-05
-2.16608649540866e-05
-3.41576594913742e-05
-4.09691108078429e-05
-1.97028592958253e-05
-2.39180753313745e-05
-3.42718626982029e-05
1.22891004592272e-06
-3.40191988167373e-06
-3.92904040758267e-05
-5.07062749962367e-05
-2.88636211128579e-05
-4.33892380787561e-05
-5.43090318342057e-06
-3.73489084742392e-05
-3.87479247028327e-05
-2.61528924066021e-05
-5.22521428679668e-05
-2.75367851166963e-05
-2.63813631492734e-05
-2.54767179749195e-05
-3.81422716581395e-05
-8.24883155349334e-05
-4.15685535899089e-05
-3.34040690164609e-05
-4.72297749401902e-05
-4.43091056142769e-05
-4.8069132163892e-05
-3.5543518302291e-05
-5.14036622896376e-05
-3.3316591306173e-05
-5.20900273058727e-05
-5.30190055906446e-05
-3.86550781497815e-05
-4.65324448436087e-05
-4.57546542337028e-05
-8.11274203085584e-07
-3.78225918714761e-05
-2.84824328840034e-05
-2.55375472395639e-05
-3.56675188069193e-05
-1.11264079746717e-05
-6.95703942451587e-05
-2.48803490545542e-05
-2.07582063027617e-05
-4.82451931678382e-05
-2.17473065657586e-05
-1.70730516675805e-05
-1.04249018965228e-05
-2.157884677895e-05
-4.4720852756303e-06
-4.27584928986101e-05
-1.63908885551648e-05
-2.75797553489592e-05
-3.06492272376759e-05
1.1797594413232e-06
1.68500032366013e-05
-2.34532762534837e-06
-4.03914581784602e-05
-5.19858254605187e-05
-2.74046305832765e-05
-5.69684947931819e-05
-1.38077665899436e-06
-4.42476528888299e-05
-6.7153941446446e-05
-3.00017556868348e-05
-1.58989641419817e-05
-6.02957056750845e-05
-2.44402548688872e-05
-2.68318276771889e-05
-2.65675935020666e-05
-6.57348930558901e-05
-3.64648570558389e-05
-3.30384334534777e-05
-1.42394782435313e-05
-4.63103264822427e-05
-4.5290101680444e-05
-5.08443475527096e-05
-5.59376968414087e-05
-2.77069689967222e-05
-4.53102304952121e-05
-6.69660735235953e-05
-1.81438828832362e-05
-4.10405832229295e-05
-4.25065504517781e-05
-2.68077907418229e-05
-2.49003108009887e-05
-3.296815973953e-05
-3.52341177900159e-05
-5.00649632089395e-05
-5.27652820300258e-05
-6.05438517398364e-05
-3.77332353499105e-05
-4.92946121866282e-05
-4.17917074664222e-05
-3.91464071575128e-05
-5.34695188681825e-05
-1.68839648822376e-05
-3.63510044605252e-05
-4.22789267006082e-05
2.73513081632928e-05
-1.26747579048671e-05
-4.28112115705479e-05
-3.04729996842032e-05
-5.32023524640332e-05
-3.82264672478621e-05
-3.98927173520646e-05
-7.08755122100151e-05
-5.39458652617557e-05
-3.49639493556503e-05
-4.71289810845537e-05
-3.44756971800532e-05
-6.10120820010382e-05
-2.39562704261897e-05
-2.64641879754905e-05
-4.46721081208541e-05
-3.12415558849836e-05
-1.90955161643486e-05
-2.17186638716247e-05
-3.18610298262331e-05
-4.23865999430309e-05
-3.99882947911702e-05
-3.84635937719675e-05
-2.35740109395912e-05
-1.16590513020795e-05
-4.55127847232994e-05
1.84989351154459e-06
-4.4653531807657e-05
-3.33978390898251e-05
-3.52263381804363e-05
-4.60011929361395e-05
-3.38449790250562e-05
-5.70631520352432e-05
-2.19033123699344e-05
-3.51654668054606e-05
-3.37387001174199e-05
-9.22568983309033e-06
-3.3072200286679e-05
-2.96505965624351e-05
-8.10963024758015e-05
-2.97277403101477e-05
-6.78537842925514e-05
-5.98829099821279e-05
-3.32129561051421e-05
-3.93371552724397e-05
-4.84765258795677e-05
-2.43876280302749e-05
-3.74837112214834e-05
-6.06979340535074e-05
-1.15795422740223e-05
-1.74880021637375e-05
-4.72738647650809e-05
-5.3979142921012e-05
7.80822844283164e-08
-5.02162200659003e-05
-4.13727306060916e-05
-2.36941609077919e-05
-6.2491558098177e-05
-1.44869322854635e-05
-3.06064268618337e-05
-7.21652389058063e-06
-5.00077357123352e-05
-1.12889898334138e-05
-3.72158570339237e-06
-4.51918827093654e-05
-5.48899165314189e-05
-3.41186417691443e-05
-2.33832810767083e-05
-1.67150183705547e-05
-3.17106061753372e-05
-3.33817474266279e-05
-6.88796398321885e-05
-4.07674728067006e-05
-2.58988283298666e-05
-2.77380709389477e-05
-4.07085650813062e-05
-3.2615876948877e-05
-2.49633762915269e-05
-2.96728098726536e-05
-4.43123192395301e-05
-4.95324080309558e-05
-1.8994355869491e-05
-7.80808336807335e-05
-2.40868476872937e-05
-2.01679909286796e-05
-3.33148309041285e-05
-3.10263182852796e-05
-1.02177677863531e-05
-2.21556994409709e-05
-4.28132647400354e-05
-5.1350328054716e-05
-4.45698387906891e-05
-4.06309282356524e-05
-3.27210702401616e-05
-3.7659852833982e-05
-4.52809515504056e-05
-8.26507065111637e-05
-4.40446030365037e-05
-2.25512059570149e-05
-2.08296438817715e-05
-5.8226357864195e-05
-3.24779691263899e-05
-7.06223140091595e-06
-1.43251825455014e-05
-5.24587457244073e-05
-4.12160069604677e-06
-2.22636173893206e-05
-1.17918817604808e-05
-3.40340735169229e-05
-1.18335628462332e-05
-1.71294738548631e-05
-3.91369579580966e-05
-3.20650647993089e-05
-2.74890296523727e-05
-3.43385587318989e-05
-8.97304860850572e-06
-2.20861037620784e-05
-4.37359163449053e-05
-3.02563576702522e-05
-4.81546930850565e-05
-4.48083071144979e-05
-3.36917915281955e-05
-2.91671074943383e-05
2.0384209864384e-05
-2.1458962620136e-05
-2.57870728349127e-05
-3.35803795615933e-05
-6.85085139426739e-05
-4.61945213388071e-05
-3.63806830349861e-05
-3.37235384246587e-05
-1.80024054806978e-05
-4.5182339796417e-05
-2.51496497814732e-05
-3.27691696929698e-05
8.10515837313985e-06
-5.12741032487238e-05
-3.93710175373111e-05
-4.36530181614945e-05
-9.87079422784212e-06
-1.31815769139187e-05
-5.00948870405863e-05
-2.91146186013436e-05
-4.88121730151949e-05
-3.87807842043467e-05
-1.44076105275898e-05
-1.28549560985743e-05
-4.39217746424643e-05
-3.06614114129993e-05
-2.82683017264885e-05
-4.77988525525848e-05
-3.82445043407848e-05
-1.41947753168084e-05
-5.64180804108329e-05
-2.72821260252918e-05
-7.19326754401928e-06
-5.26226094617043e-05
-7.61193753140043e-06
-5.92609418993744e-05
-4.23293207390844e-05
-3.78250242886672e-05
-4.48596490890152e-05
-5.77341416629242e-05
-2.47548128622228e-05
4.49203243052369e-06
-1.87108921350684e-05
-4.01725835378296e-05
-3.11079519840268e-05
-3.00332861413614e-05
-2.63506549510536e-07
-9.76885216500664e-05
-2.37879008545585e-05
-3.95348428528607e-05
-2.02580616506128e-05
-3.24463126051058e-05
1.10449456129688e-05
2.03072786110663e-06
-1.40598922712831e-05
-2.99733729715814e-05
-1.45286562594392e-05
-5.00775091752911e-05
-4.95728561598346e-05
-3.10662323788389e-05
-3.98405775740352e-05
-2.85922209732976e-05
-4.44782806740376e-05
-2.68939249871822e-05
-2.80269574675131e-05
-2.87996041716298e-05
-3.9782083849158e-05
-5.44097015425963e-05
-6.42325791331465e-05
-3.15100822020585e-05
-2.23261071691299e-05
-8.20368753620203e-05
-4.65249283999929e-05
-5.04516459352693e-05
-5.26870568889981e-05
-1.41403216374509e-05
-4.09632881490662e-05
-3.99223018296885e-05
-1.65933172317723e-05
-3.10889939567694e-05
-3.54462129538971e-05
-3.13690305719244e-05
-3.85934270090284e-05
-4.27863311320875e-06
-3.94755976576419e-05
-3.58798611643781e-05
-3.62150814900603e-05
-2.52157089626679e-05
-5.01944491858742e-05
-5.21009917840839e-05
-3.10884419389524e-05
-3.17724549679417e-05
-1.40086656009961e-05
-3.20762075984105e-05
-7.292948798704e-06
-4.03294428072002e-05
-4.34282562899826e-05
-3.96780709987779e-05
-1.49279000317019e-05
-4.52168250972135e-05
-1.37501622314012e-05
-2.76213071030282e-05
-1.84870550654171e-05
-3.41426625791979e-05
-7.89517256797767e-07
-2.2199495271402e-05
-4.2399345628097e-05
-5.18915093062269e-05
-5.01936874917158e-05
-4.68556916276561e-05
-3.87642037950199e-05
-5.24284567476537e-05
-5.19237417907147e-05
-2.86419051402827e-05
-2.25241172659724e-05
-2.16300209866134e-05
-4.48478909821596e-05
-1.50308186060207e-05
-7.67734774479878e-06
-6.40565207355635e-05
8.3573720981572e-06
-5.49046987261669e-05
-2.45491718033259e-05
-3.27588246265458e-05
-2.9723712660172e-05
-4.75862632206281e-05
-2.58156780150066e-05
-1.90238363820897e-05
6.08317350724254e-06
-5.69850219521024e-05
-2.66015225630772e-05
-5.6858905230955e-05
-2.34560684316145e-05
-3.70691233105327e-05
-5.24361406052617e-05
-1.45495528815538e-05
-2.93006337025975e-05
-4.32343570180209e-05
-2.42612656356248e-05
-7.04963081964538e-06
1.6543774063423e-05
-1.39488762906317e-05
-2.93698633208888e-05
-2.12735261233003e-05
-5.62106309878342e-05
-1.53286976899637e-05
1.68453730917136e-06
-2.88335652373951e-05
-5.33006251511256e-05
-4.41316084299201e-05
-4.57465829264549e-05
-3.83265605230603e-05
-2.43143208171543e-05
-3.84497184212131e-05
-4.69859939835093e-05
-4.59098398073573e-05
-7.31421462453714e-05
-2.53069903771542e-05
-2.67508788938546e-05
-1.40515564069574e-05
-5.3570222473965e-05
-2.63517958595699e-05
-3.77933467556789e-05
-4.82386256733951e-05
-3.25634783335826e-05
-4.73043765012519e-05
-5.96380256930579e-05
-4.75560632008805e-05
-1.60839964022985e-05
4.80697228628566e-06
-3.20213381206009e-05
-5.83482188611691e-05
-3.36568010367857e-05
-4.87136150912874e-05
-1.21289766648481e-05
-1.38092561278052e-05
-3.16918827910747e-05
-2.3405703082746e-05
-2.6288629059183e-05
-3.62754714240004e-05
-3.15437979750186e-05
-6.37243585670483e-05
1.02177318276648e-05
-8.54158360444669e-06
-4.00330506860218e-05
-2.08235288534669e-05
-3.27398234107849e-05
-5.30363597731169e-05
2.41340389103378e-07
-3.94087815253783e-05
-8.50477264697484e-05
-6.05901295648371e-05
-1.94470868025912e-05
-2.88644206296418e-05
-5.58197275630036e-05
-2.66176226582466e-05
-1.28479828305371e-05
-4.73921247462572e-05
-2.86284727595043e-05
-8.86370681777092e-06
-1.04154786353073e-05
-5.97868844097428e-05
-4.88658750920537e-05
7.0861941904267e-07
-4.14761414653848e-05
-1.68225036658977e-05
-6.70530048431146e-05
-4.56731951980967e-05
-1.13876542165705e-05
-3.49419097427824e-05
-1.90614006590779e-05
-6.72737806847576e-05
-3.81625938775419e-05
-5.02577408553701e-05
-5.49996062466112e-05
-3.2093517210679e-05
-7.9265871099875e-05
-5.06540502407116e-05
-1.97413113350205e-05
-2.85032661493056e-05
7.91255399421473e-07
-5.432645549682e-05
-1.72548759722259e-05
-5.09421749977038e-05
-1.09347981782622e-05
-1.8072770401721e-05
-3.89971747670115e-05
-5.26435784635024e-05
-5.28222260482787e-05
-4.51646505220641e-05
-1.8163276879093e-05
-4.24888616630114e-05
3.34945206375244e-06
-3.30121178599197e-05
-4.5332700916614e-05
-6.40854079559505e-06
-5.72490598652333e-05
-3.97116192947198e-05
-3.2142557041413e-05
-1.94542681387759e-05
-5.15117772168428e-05
-2.84540818031809e-05
-4.61084289773565e-05
-1.0535797896033e-05
-5.00802921497679e-05
-3.20680979210546e-05
-4.74891073196359e-05
-5.64487792939141e-05
-1.13532666238099e-05
-4.57702820473594e-05
-2.50266851523359e-05
-6.91901522121336e-05
4.35309406077621e-07
-2.16416906038244e-05
-2.38152040917384e-05
-1.46205313317459e-05
-7.45346356089368e-05
-3.87089161600718e-05
-5.62713052398192e-05
-3.81538777527848e-05
-3.17572760473305e-05
-2.93367346625219e-05
-2.81981879699176e-05
-2.25287913101188e-05
-7.28911709159353e-05
-4.43306233664546e-05
-4.4807593748434e-05
-3.38434748098385e-05
-5.06428725058659e-05
-1.52986633562315e-05
-4.42285387014729e-05
-3.66762830240908e-05
-1.42737016213695e-05
-2.77465939346025e-05
-6.32319798000714e-06
-8.75263653432839e-06
-4.05142745638681e-05
-6.11435233056797e-05
-1.76210966347434e-05
-3.85387052067047e-05
-5.39188517794406e-05
-7.94885112334861e-05
-1.92829131480614e-05
-4.02225724039413e-05
-2.90039851436071e-05
-2.65844678140444e-05
-2.79474504788187e-05
-4.93259894795673e-05
-5.44675356034148e-05
-4.34069314291573e-05
-3.905484063564e-05
-4.46013182473894e-05
-1.09227422104187e-05
-3.77729520242268e-05
-6.92917407327354e-06
-4.40010700873853e-05
-4.38135539195882e-05
-6.11388598826875e-05
2.00698859268645e-05
-4.45140022266574e-05
-1.48338416618069e-05
-4.20053267514201e-05
-2.41021130766793e-05
-3.52116776144095e-05
-5.40625868416804e-05
-8.33445888547926e-06
-2.7978126314878e-05
-5.7306867022386e-05
-2.17540211054218e-05
-4.01053982446338e-05
-3.72156459219572e-05
-5.11136104459138e-05
-3.12087158026432e-05
-4.64765114809275e-05
-2.11453271017282e-05
-5.25810546392263e-05
-3.98321010211851e-05
-2.61495379181418e-05
-3.96035534776797e-05
-2.77148018978309e-05
1.96502746257412e-05
-3.10486284659355e-05
-1.89522213186886e-05
-2.32174626372685e-05
-3.15070447895427e-05
-5.0856262332427e-05
-5.40060916329564e-05
-1.92718228629695e-05
-1.82191391908595e-05
-4.8650742402042e-05
-3.78062728299323e-05
-3.15443025357071e-05
-1.14119662333237e-05
-4.35738732473654e-05
-2.16836420813528e-05
-4.11845211323044e-05
-4.46862701966165e-05
-7.53789226353356e-05
-2.18545478589071e-05
-2.61452947550797e-05
-2.51305461300121e-05
-3.54376941470881e-05
-2.46221221627722e-05
-3.61833638032192e-05
-4.4285043350186e-05
-8.18989563383609e-06
-3.54735456682649e-05
-9.88605028902955e-06
-4.43634562459486e-05
-2.94051348920629e-05
-6.88067393349532e-05
-5.58998063671541e-05
-3.17593466696304e-05
-2.96128175723686e-05
-4.75169629832566e-05
-2.20106170947422e-08
-5.2378460083121e-05
-1.843478377131e-05
-4.1694422643238e-05
-2.32248679578863e-05
-4.84048170554686e-05
-4.4892960374558e-05
-3.58610146502382e-05
-1.57238419698058e-05
-1.9024600577156e-05
-4.19430432355114e-05
-5.36993019786479e-05
-4.1466651683941e-05
-4.6304899225946e-06
-6.4201512860569e-05
-4.2329600718219e-05
-1.91754564269686e-05
-5.5673022676608e-05
-7.09188342266319e-05
-4.69467605600848e-05
-3.17763469658771e-05
-2.91116296918658e-05
-4.45705670702365e-05
-6.29283178125101e-05
-3.07879629466178e-05
-6.6714403870621e-06
-4.13189735480053e-05
-5.10241620069339e-05
-2.7689608618103e-05
-6.22634860314756e-05
-4.89046637277867e-05
-3.1300737115257e-05
-5.65370447585509e-05
-2.20504994996273e-05
-3.60934613493414e-05
-4.74651407506517e-05
-4.52173890923486e-05
-4.3489635208428e-05
-6.04153737048846e-05
-7.60946847987924e-05
-4.14633721305516e-05
-3.08415720463383e-05
-2.4555523211747e-05
-5.82688474146981e-05
-7.31450193418724e-05
-1.45658991983409e-05
5.66635016690375e-06
-2.0921917630037e-05
-4.54810580301347e-05
-1.69048502277131e-05
-1.61058457909346e-05
-2.54245461982911e-05
-5.28091515605477e-05
-2.45334780722655e-05
-1.73176895907116e-05
-5.42926632058142e-05
-3.26121949494019e-05
-2.95285670698417e-05
-1.44939286900974e-05
-2.47076697594668e-05
-1.31514226275494e-05
-8.95984400638318e-06
-1.98420840107487e-05
-1.98854413834429e-05
-5.69581783810131e-05
-1.17088643229015e-05
-1.64388574974363e-05
-7.11347654665853e-05
-3.1782500597796e-05
-3.05411389561299e-05
-1.52788216347385e-05
-5.97240260951385e-05
-6.47904853280465e-05
-2.60584845167147e-05
