# Supplementary material for: Research on computational propagation and identification of mine microseismic signals based on deep learning
Source: PLoS One. 2025 Oct 22;20(10):e0334641. doi: 10.1371/journal.pone.0334641 (PMC12543183; doi:10.1371/journal.pone.0334641)
Supplement: S8 Data — (ZIP) [file pone.0334641.s008.zip › 000100900002889.xlsx_0.txt_24.txt.txt]

-3.25584361834068e-05
-7.88460577766652e-05
-5.26484020771445e-05
-3.45491062135267e-05
-1.04445790206503e-05
-2.17192331292476e-05
-3.77302773215652e-05
-4.64759981489234e-05
-3.58573389122951e-05
-6.04285349261785e-05
-4.68266519993459e-05
-2.37132600513916e-05
-1.46589846515923e-05
-1.66576858352472e-05
-1.53707549788367e-05
-5.42963945546739e-05
-3.53065722833843e-05
-1.21172002518964e-05
-4.17453394038285e-05
-2.91235403700276e-05
-4.64567102011825e-05
-4.63416694296406e-05
-7.82294164253649e-05
-4.51544065535388e-05
-4.00199296759816e-05
-2.60095626138802e-05
-2.22752025728982e-05
7.26196779135046e-06
1.58199620574627e-05
-5.86381688924027e-05
-5.44894595158776e-05
-4.71582434910547e-05
-1.53645826012596e-05
-2.54573448944002e-05
-3.16079682362499e-05
-3.82543626539848e-05
-2.3376107482281e-05
-5.90917347448282e-05
-1.1401734949198e-05
-3.91135683709175e-05
-2.28181365491468e-05
-3.9742672757874e-05
-1.87171172680335e-05
-4.24062814760759e-05
-4.43199272928775e-05
-4.55893711501794e-05
-5.29002063988112e-05
-1.05915786104449e-05
-5.59433795887737e-05
-7.99600946426573e-05
-1.19427509138345e-05
-1.50116973424286e-05
-5.15117697742515e-05
-3.23768592584594e-06
-2.60814990262226e-05
-4.91823379243512e-05
-1.89541797763866e-05
-2.97255144602248e-05
-2.25233408144554e-05
-5.117147536594e-05
-3.36712925508674e-05
3.27929216857824e-06
-1.94399370237899e-05
-2.37380969699756e-05
-6.39205464732068e-05
-3.14292105823909e-05
-1.88952055445978e-05
-1.82897747643953e-05
-6.83538679969181e-05
-3.51885531150777e-05
-2.48263035055495e-05
-4.55374615071339e-05
-3.19583507624756e-05
-5.24856807216842e-05
-3.77533557984061e-05
-4.06424044172814e-05
-2.62319161154931e-05
-6.33864979158812e-05
-2.2135557934084e-05
-4.03301065662187e-05
-6.02655319679639e-05
-2.76161598150257e-05
-3.52925639772197e-05
-7.74159954576639e-05
-3.4316815112251e-05
-9.08612268514824e-06
-6.70799924464626e-06
-4.5012829288324e-05
-1.37791485276983e-05
-6.15912447875209e-05
-3.68876730485736e-05
-2.20671858715606e-05
-1.2147107899311e-05
-6.27451368771314e-06
-3.87909923194611e-05
-4.07988783047442e-05
-1.22269802206497e-05
-6.54750925074595e-05
-1.56335958756145e-06
-2.53327133521423e-05
-2.59337835210104e-05
5.01152701096128e-06
-3.31995449509088e-05
-2.37254986574652e-05
-2.50738421408821e-05
-6.56386251687699e-05
-4.59150977197566e-05
-3.523996387319e-05
-5.46084679623067e-05
-5.15337335001658e-05
-2.1254342902147e-05
-1.03833600181835e-05
-7.50132858933785e-05
-6.72868305782641e-05
-1.58296067559615e-05
-3.99761935932249e-05
-3.09805021085135e-05
-4.00366766407604e-05
-5.04331633907395e-05
-8.03288850717744e-06
-3.94396941912927e-05
6.08818105791375e-06
-2.41790768460427e-05
-6.20992915066706e-05
-5.26193304442561e-05
-1.62675381657424e-05
-7.88188030402164e-05
7.41160204057292e-06
-4.49797674905547e-05
-2.78198954918621e-05
-8.75047003297908e-06
1.9268437567282e-05
-6.99150160784286e-06
-7.54383695449789e-05
-8.93400864635751e-06
-3.81295008723311e-05
-1.36070731323725e-07
-3.77882146462455e-06
-6.25606244142729e-06
-1.4719984282409e-05
-3.7370074090035e-05
-4.86948175545569e-05
-4.08802305867989e-05
-4.50139079029243e-05
-5.09020599834303e-05
-5.54126540849634e-05
2.4100648876124e-06
-7.48262786645763e-05
-4.78807082522645e-05
-7.09065041727404e-05
-3.27064786347474e-05
-1.37648362806563e-05
-4.860623461051e-05
-5.562053049737e-05
-6.11986976869577e-06
-3.57357885104531e-05
-3.30699779862586e-05
-1.673441105624e-05
-4.82246145194416e-05
-2.3228690630592e-05
-1.4442643500107e-05
-3.67458878656017e-06
-3.85670586280312e-05
-3.46885052358233e-05
-1.71535235937789e-05
-2.95454004055897e-05
-3.72660552691355e-05
-2.55760170720568e-05
-4.44031955991613e-05
-6.48801280425777e-06
-4.14051164225557e-05
-3.63593710630125e-05
-5.04150733982786e-05
-5.01756077221989e-05
-1.56153736089395e-05
-3.44309445011843e-05
-4.84181183201482e-05
-3.14988088637336e-05
-2.30291163531907e-05
-1.32105225006669e-05
-1.73993915889554e-05
-3.78685255837037e-05
-6.40834868512633e-06
-9.21691582111749e-06
-1.99732294462869e-05
-3.70021784904517e-05
-2.49682221864296e-05
-2.91236855527081e-05
-4.18433533213186e-05
-3.9139879684685e-05
-4.32785288901475e-06
-5.41864790351025e-05
-1.90016108108511e-05
-4.66896164422583e-05
-2.75700456901519e-05
-3.47939127838556e-05
-3.00490402369616e-05
-1.54029308474153e-05
-2.18608327703572e-05
-2.54184153619474e-05
-5.09936033814683e-05
-2.30616732292867e-05
-2.80770743809807e-05
-2.65336914324989e-05
-1.5804041633893e-05
-8.36302171718853e-06
-3.86318117271078e-05
-5.05281882304275e-05
-3.31882521352163e-05
-7.05782605736943e-05
-3.54369975509602e-05
-1.24967282149323e-06
-7.34288169030923e-06
-1.97423184287167e-05
-6.01443836929823e-05
-2.59944099923101e-05
-6.69501765813381e-05
-1.97100729371922e-05
-4.74598055111706e-05
-1.07019203121516e-05
-2.76673697738824e-05
-9.91838477671082e-06
-1.00002805467482e-05
-2.9702475011427e-05
-1.12851708624422e-05
-4.10462671726918e-05
-2.06583259753441e-05
-2.47609476935559e-05
-4.317000614439e-05
-4.77959317776013e-05
-3.17580834317827e-05
-6.20211977523926e-05
-1.50137497002797e-05
-3.23583603062126e-05
-3.80373188638504e-05
-4.52240736273797e-05
-2.01702228112587e-05
-2.76535003813587e-05
-5.09115179963126e-05
-1.41752957910485e-05
-5.02440194751356e-05
-2.63514513503921e-05
-2.93701400987714e-05
-5.8931812730614e-05
7.77040097743129e-06
-9.71551035487826e-06
-1.20104787565669e-05
-7.0753444744201e-05
-3.80066220517967e-05
-2.8703473177463e-05
-4.58943152825952e-05
1.76607153127016e-07
-5.24650955264031e-05
-4.86975085868091e-05
-2.0081703882435e-05
1.40773082464222e-05
-5.27964708870866e-05
-2.30894499094569e-05
-4.99456030069881e-05
6.85832541785505e-06
-4.26245903497697e-05
-2.09195618091513e-05
-6.02408418029331e-05
-3.99851164795518e-05
-5.30090528892305e-06
-4.28912277824986e-05
-2.43886095556304e-05
-3.4321793230114e-05
1.24812988734916e-06
-3.35382845234053e-05
-2.85778170562557e-05
-2.89034067757105e-05
-3.3597006767275e-05
-5.73267661585196e-05
-2.04319268139036e-05
-4.45816563737954e-05
1.11464530042777e-05
-2.63765398786197e-06
-3.87239368587396e-05
-5.93636503571636e-05
5.85564712651446e-06
-1.73793514841641e-05
-5.32448096088104e-05
-2.21558977589697e-05
-3.7264519373561e-05
-8.18309400485212e-05
-3.37469809867586e-05
-1.15350352794824e-05
-4.67871680977246e-05
-4.00100730768237e-05
-2.51989114081402e-05
-2.00580296542811e-05
-3.29982177921409e-05
-4.97763734555646e-05
-4.16135188196539e-05
-4.95032825206464e-05
-3.89738464269013e-05
-1.99707270154261e-05
-4.56025179244363e-05
3.06016400598459e-06
-5.46060649446499e-05
-2.72967114172873e-05
-3.35572103912181e-05
-2.55802526976704e-05
-1.05048771701501e-06
-3.65506794606471e-05
-3.21715947731779e-05
-2.40727794671589e-05
-4.94866534520719e-05
-4.42414523523141e-05
1.41814970982463e-06
-4.40320452050251e-05
-2.5274566215286e-05
-4.61588309104388e-05
-5.19873524704107e-05
-5.19502583069927e-05
-5.19646441704796e-05
-2.62903717195203e-05
-5.01489555025225e-05
-4.06146148326121e-05
-1.66344105825436e-05
-4.2352604307666e-05
-7.68698314615985e-05
-8.59764525698973e-06
2.23728099087686e-06
-3.75517664165013e-05
-4.92601287696522e-06
-3.59290100055872e-05
-4.3457766466991e-05
-2.07454131619445e-05
-1.51586576169285e-05
-4.19880336842526e-05
-8.59244325306325e-05
-2.99179114064106e-05
-4.20187463033237e-05
-4.57737796047893e-05
-3.52087596544137e-05
-5.3899197522833e-05
-6.88369215560806e-05
-3.26612169444214e-05
-2.04735620828182e-05
-2.56508300585952e-05
-3.60451161394182e-05
-6.13841291845214e-05
-4.18153238274715e-05
-1.41628273871707e-05
-5.63271331726236e-05
-3.76116496609101e-05
-5.1519314471009e-05
-1.93286519042698e-05
-2.85113770877919e-05
-6.99460647380389e-05
-5.31046189292363e-05
-7.21372592283312e-06
-2.53872287762663e-05
-5.1395327002029e-05
-4.62973355989878e-05
-1.81140674415467e-05
-1.18030947851067e-05
-5.72817249398742e-05
7.18099619925148e-07
-1.33644335185327e-05
-5.73763174199545e-05
-7.49726052888033e-05
-6.74664222345624e-05
-3.00416301282721e-05
-8.90775633717869e-06
-2.86441346356122e-05
-1.53918918276541e-06
-5.38188823037552e-05
-3.82383817447611e-05
-4.3239750778281e-05
-1.69578019759182e-05
-1.33293708100569e-05
-4.04802238118765e-05
-3.99952759097845e-05
-2.46911466041661e-06
-5.0141228586761e-05
-1.95882419696667e-05
-3.85385812454863e-05
1.80513601031785e-06
-6.01716105482136e-05
-3.65992072807935e-05
-2.1710217212472e-05
-2.06882570967279e-05
-6.3244660184077e-05
-5.89692480314973e-05
-2.46115050961387e-05
-5.60829104295743e-05
-4.40524672154622e-05
-1.36564043363689e-05
-1.57466033788805e-05
-2.04625805363347e-05
-5.07231124420058e-05
-2.46387308438017e-05
-5.78187352100282e-05
-2.65883892792629e-05
-4.76970200634474e-05
-9.62766322365433e-06
-1.34902469804254e-05
-3.9981816927462e-05
-2.91781022172345e-05
-4.76300054160405e-05
-2.87065250737192e-05
-2.81501170570028e-05
-3.50429198234657e-05
-2.50718171075135e-05
-2.84713455050676e-05
-6.46987428204866e-05
-3.60603955416152e-05
-4.16420106869307e-05
-4.49796533223587e-05
-7.57081456455819e-05
-7.2872137105714e-05
-4.81965991880313e-05
-2.91393178970379e-05
-5.30542871409381e-05
-1.96603791645506e-05
-3.35902723478758e-05
-7.89266806963001e-05
-5.99169453508873e-05
-1.81176066239467e-05
-1.61045012098754e-05
-2.92245728283189e-05
-4.11667827649196e-05
-3.13989542251503e-05
-1.38955980600394e-05
-3.73218990998885e-05
-8.22069436232545e-05
-3.30414745246712e-05
-4.26027501503228e-06
-4.85241106166092e-05
-2.2743880522368e-05
-2.93225650166834e-05
-4.72554412972938e-05
-5.06376503077148e-05
-2.82187237892928e-05
-3.05104889462288e-05
-6.88237005381195e-06
-4.26328263063441e-05
-4.15174966575348e-05
-8.99864067497654e-06
7.98826596545047e-06
-3.436909328959e-05
-2.06814572471443e-05
-4.16170689457867e-05
-5.55424328694447e-05
-5.00701442138474e-05
-5.38577666673391e-05
-1.67032049749167e-06
-1.31616701534479e-05
-2.60763411417111e-05
-4.90690577580516e-05
-1.36591547673249e-05
-2.5093552495772e-05
-4.61378419708801e-05
-3.13932303905987e-05
-2.03876190463651e-05
-3.12887959149509e-05
-1.2757784957784e-05
3.1369214555222e-06
-1.11912990412565e-05
-2.24816642992831e-05
-2.41471852972469e-05
1.56051550380089e-05
-6.12842232660525e-05
-5.34543972166577e-05
-1.93039666320547e-05
-5.25273845652483e-05
-3.95979750877581e-05
-7.71142028209422e-06
-5.39132818774149e-05
-4.45675422096907e-05
-2.97085881594944e-06
-3.24926246991079e-05
-4.20592874868928e-05
-1.90509750989241e-06
-5.80554615400899e-05
5.71347606933929e-06
-2.2702585873643e-05
-4.58526648766339e-05
-5.14478947133168e-05
-3.40183647708731e-05
-5.06252114561248e-05
-2.58217389994372e-05
-3.73174255800695e-05
-2.23762500509306e-05
-2.43968743215017e-05
-5.49624108891282e-05
-2.94372265882191e-05
-4.72842462755736e-05
-1.90494630472866e-06
-2.59489641463006e-05
-6.07794550821997e-05
-4.36056236387929e-05
-3.75776109028771e-05
-2.56511693638327e-05
-3.34678839546455e-05
-3.36208017800556e-05
-1.70338054071925e-05
-6.85985230725379e-06
-5.37490517838843e-05
-5.42457305380831e-05
3.09988027040412e-05
-6.77630316827926e-05
-7.05306496357774e-05
-3.64879042006429e-05
-4.07857038450082e-05
-2.1306843560589e-06
-6.30546886735083e-05
-1.18887193165593e-05
-2.52124723607121e-05
-2.24802736805798e-05
-5.40357023748479e-05
-1.30337750292034e-05
-1.11090040204616e-05
-4.15923247097619e-05
-4.45281364240063e-05
-1.35824696152947e-05
-9.55553562941864e-06
-2.42324993189903e-05
-2.43114214123584e-05
-3.09617588854925e-05
-2.62376063245557e-05
-9.18505497286391e-06
-3.85737701390149e-05
1.80865610476469e-06
-1.83679474444073e-05
-1.39246616156954e-05
-2.78718180223689e-05
-1.2886944382682e-05
-3.49815383590058e-06
-3.95653302976288e-05
-3.0901606775405e-05
-4.87020000635477e-05
-1.98542693957845e-05
-2.65301284851895e-05
-2.82090109834297e-05
-3.28100058421652e-05
-4.01229599010539e-05
-3.85548891998006e-05
-4.95740797270386e-05
-3.84526771610231e-05
-1.86933575934693e-05
-3.86613757386546e-05
-2.14676254413869e-05
-3.40487701854513e-05
-3.16353423047075e-05
-4.22928234404531e-05
-2.64465825561276e-05
-4.4611503915408e-05
-5.34393843863766e-05
-5.38059922506238e-05
-2.31018043654066e-05
-2.3068423921359e-05
-5.81969813607855e-05
-3.9036339080156e-05
-4.28534731233273e-05
-3.88767010795515e-05
-7.9717893125493e-05
-5.02794939482236e-05
-2.90480426956033e-05
-4.05978880973083e-05
-5.95824187277503e-05
-7.06980990715485e-05
-5.05491211083092e-05
-2.90093142546981e-05
-4.21518443861668e-05
-3.32182298584544e-05
-3.43716005786346e-05
-5.02202297252901e-05
-4.65732300893293e-05
-4.85696106531228e-05
-1.39108441428171e-05
-5.38670531064475e-05
-3.43860579802791e-05
-3.72498068643968e-05
-8.42494884861911e-05
-3.82121911571456e-05
-1.87270902157607e-05
-3.42999847942005e-05
-3.71146686044469e-05
-9.70149626618325e-06
-3.67922191400069e-05
-4.30246420705463e-05
-7.05891494654306e-05
-5.11756029429292e-05
-2.23773934417789e-05
-1.57755230225095e-05
-5.62983493693586e-05
-1.70040973793729e-05
-5.04132765195688e-05
-2.0679505852269e-05
-4.94116837769672e-05
-3.70613158790845e-05
-1.97675763451861e-05
-3.71188585009904e-05
-6.98346298155039e-06
-1.41776971138533e-05
-6.58967824049098e-05
-2.92528396180867e-05
-6.31438953855179e-05
-5.42502068142323e-05
-3.68207559797054e-05
-3.61661825569553e-05
-4.67818256792296e-05
-9.33930930895061e-06
-5.70086876581363e-05
-2.88713197130309e-05
-3.22993340920022e-05
-3.97966624353306e-05
-7.29577375163008e-06
-3.1340834727226e-05
-6.46789854593249e-05
-5.30584064812268e-05
-2.66986458534283e-05
-8.53215782203302e-06
-4.78120226241704e-05
-6.43610758253724e-06
-3.0043248919537e-05
-5.29422432530942e-05
-2.64478341947474e-05
-4.20742746244558e-05
-3.64256752677162e-05
-5.77254627154716e-06
-2.05560358634937e-05
-3.04595425268785e-05
1.21382855331915e-06
-2.10636718301349e-05
-4.02044106785891e-05
-1.88150539328244e-05
-3.80737533093047e-05
-8.59298736654731e-05
-3.50745141026237e-05
-3.98700418855906e-05
-2.25255455040043e-05
-1.66495549540878e-05
-6.15448089579446e-05
-5.46997873216493e-05
-1.65780103017805e-05
-1.12043085551653e-05
-6.79566600846725e-05
-3.92902520542834e-05
-2.59683514404829e-05
-2.34513326553162e-05
-8.41936097171522e-06
-5.06293672122931e-05
-3.7751948350313e-05
-2.97148349366244e-05
-3.05776686620572e-05
-3.54382726449469e-05
-1.27684776792573e-05
-3.20710124180167e-05
-5.9443162096446e-05
-4.60934048827859e-05
-1.91832088247697e-05
-2.33873543014797e-05
-5.99783776405218e-05
-4.24291790742517e-05
-3.83745944705596e-05
-2.86319108217192e-05
-2.89347086200414e-05
-5.34117851665835e-05
-2.84929185093711e-05
-4.7260581130321e-05
-2.20891821276607e-05
-6.9736177203079e-05
-4.48448952184976e-05
7.56766070991464e-08
-4.70380590330861e-05
-3.33919804738589e-05
-7.689423083067e-05
-4.03198748416902e-05
-2.30379260637909e-05
-4.86942817469786e-05
-5.28530418304864e-05
-1.56407545380397e-05
-4.67113946920343e-05
-2.84551061646142e-05
-2.32302161472849e-05
-3.61130816972929e-05
-1.81183318890852e-05
-1.62618078400743e-06
-4.24415917558937e-05
-1.78809535598448e-05
-5.88821025928498e-05
-5.62808779357288e-05
-2.12571976519284e-05
-5.43629562631681e-05
-3.27198536222993e-05
-1.28409547110152e-05
-6.46196410342983e-05
-3.43828901535441e-05
-5.84608745693916e-05
-6.44793442973535e-05
-6.73837930810819e-05
-9.62811632045172e-06
-4.95363794729793e-05
-3.37094274538344e-05
-5.51504657973877e-05
-2.05476328945901e-05
-5.8122789369433e-05
-5.36480484339093e-05
-3.61815271659414e-05
-1.66942176389561e-05
-3.00239150241896e-05
-2.24181451596e-05
-7.46224940991926e-05
-4.9175170473881e-05
-3.74715597997685e-05
-2.1863721230582e-05
-4.89345356833448e-06
-5.92561166540268e-05
-5.34107696358357e-05
-4.64418228494335e-05
-4.3521105683243e-05
-6.68063311624727e-05
-2.53559707206788e-05
-3.15415316255461e-05
-3.80839645171298e-05
-1.0182160681576e-05
-2.43440579244659e-05
-3.85282021542214e-05
-6.04605825024793e-05
1.38927204558766e-05
-2.79498505496296e-05
-2.85889131984884e-05
-1.67099288826556e-05
-2.67509187654739e-05
-3.82105581452133e-05
-1.38697159822422e-05
-3.34507500494293e-05
-3.86659022757985e-05
-2.17033511466634e-05
-2.45111708073404e-05
-6.70942793190664e-05
-1.13185065636054e-05
-2.31629067523622e-05
-6.09727650473526e-05
-1.92095741949669e-05
-6.03012687195025e-05
-3.47763158538847e-05
-2.40819461942608e-05
-7.56795748541239e-05
-4.65682422228057e-05
-4.12751163064949e-05
-3.47457952045982e-05
-2.57459997000881e-05
-3.43100342638707e-05
-3.12885383836708e-05
-4.78743917181944e-05
-3.92252658205389e-05
-2.28802000979331e-05
-1.30215252450626e-05
-2.23370534453534e-05
-2.40250554809215e-05
-1.20079643506893e-05
-3.85099176763202e-05
-7.71499782569691e-05
-1.12882078296284e-05
-1.34469741615763e-05
-1.62466761573146e-05
1.42845037033029e-05
-1.6189020186109e-05
-7.23631065137098e-06
-5.59366887735649e-05
-3.02378290342105e-05
-5.58164520047633e-06
-1.41492567515117e-05
-1.30775514473084e-05
-1.92862477593014e-05
-2.28728957699218e-05
-7.94022740730106e-06
-1.65252332345384e-05
-3.24256803785574e-05
-4.35711057597075e-05
-1.00401753580193e-05
-6.92517206003456e-06
-1.40808748099546e-05
-1.44752382049112e-05
-4.58915512401837e-05
-4.63723579949366e-06
-5.89032449408305e-05
-3.70108818976335e-05
-4.34844655038576e-05
-3.6118257273464e-05
-4.30305679933655e-05
-4.13775666960978e-05
-5.57105159052701e-05
-2.23524175823651e-05
-4.18816915660432e-05
-8.22788914108368e-06
-2.28393167151457e-05
-3.38579713886676e-05
-1.75616607146454e-05
-5.3811105950579e-05
-4.70047475721825e-05
-5.02003340390809e-05
-3.79267588646703e-05
-4.82173598008308e-05
-1.4678129164153e-05
-4.61492828301999e-05
-3.45388299079528e-05
-1.61286336200082e-06
-4.94073886371488e-05
-4.62312922964744e-05
-2.66511799703559e-05
-6.91437549944778e-05
-2.98355171760014e-06
-1.78574779360199e-05
-5.04670658365296e-05
-4.31449658330515e-05
-3.29270204649115e-05
-5.67109575866239e-05
-8.37255408163392e-06
-3.36683589011395e-05
-7.72881264011905e-05
-4.50035195223133e-05
-2.53100360891772e-05
-5.75791863933708e-05
2.60479587432388e-06
-7.7480827961237e-06
-6.89589795254092e-05
-4.26863722500828e-05
-3.83202997330904e-05
-5.46702734431474e-05
-4.13358615600967e-05
-1.40035120493621e-05
-5.01835847334478e-05
-2.77996964783778e-06
-3.06978923290868e-05
9.05028582252781e-07
-2.96587339730251e-05
-3.66897786940458e-05
-6.909141744092e-05
-5.20103311543933e-07
-4.90439670192238e-05
-2.00995227063532e-05
-1.40827717112541e-05
-5.13623554028929e-05
-2.66000015574265e-05
-3.04703928150132e-05
-2.48148690196457e-05
-3.46033960475758e-05
-4.08488130834492e-05
-4.14136887133137e-05
-5.36846995022598e-05
-4.26551023678846e-05
-3.98054885655371e-06
1.47768497725554e-05
-3.06997276825298e-05
-8.04739677630168e-05
-3.96002929660109e-05
9.05381758434621e-06
-4.62806031084426e-05
5.72108991911196e-06
-2.16785558178928e-05
-7.52629981174254e-05
-4.8736417910807e-05
-5.56276399579011e-05
-3.40809481981247e-05
-3.11742571297382e-05
-4.27232740935242e-05
-2.05335082001711e-05
-6.19813327357359e-05
-5.71963745851629e-05
-1.77110471557076e-05
-8.20607999397883e-05
-6.10013096272885e-05
-1.36005394007877e-05
-3.38937872271734e-05
-5.84792798782204e-05
-2.4705156789824e-05
-5.6956271913557e-05
-2.37473960795746e-05
-6.77953724928692e-05
-4.91597208927755e-05
-2.3328052761086e-05
-1.81463114840201e-05
-4.21812369121276e-05
-1.42447737652255e-05
-2.12416265199303e-05
-2.66710433010594e-05
-8.53452487892676e-06
-3.53590102289114e-05
-7.0252021782718e-05
-1.60519752854662e-05
-4.13126452373905e-05
-3.58199815946128e-05
-4.44536269499189e-05
-1.3773703311994e-05
4.15422164772625e-05
-2.89901604736662e-05
-4.2700904985202e-05
-2.01608975077664e-05
-4.59721816224942e-05
-4.984312571605e-05
-2.11013846631889e-05
-2.34514206082974e-05
-4.10992027680104e-05
-4.20146991174258e-05
1.24199613769557e-05
-5.98279819560039e-05
-3.31917178995734e-05
-1.39788325510494e-05
-2.61583787596856e-05
-2.95366785344145e-05
-3.23514220101999e-05
-4.56589717954786e-05
-2.21247614722631e-05
-2.57564038829992e-05
-6.47208360349406e-05
-3.22820640227626e-05
-1.79707954708194e-05
-2.95448861194104e-05
-3.05205074841554e-05
-2.68723778194459e-05
-5.6101122725337e-05
-2.97393949445905e-05
-3.63398800282743e-05
-4.84112243544669e-05
-3.95468016539019e-05
-2.60762853240322e-05
-2.86421672505947e-05
-1.83380639865068e-05
-4.62622168987667e-05
-4.58040089265563e-05
-3.33667960269312e-05
-2.19191460089502e-05
-9.56583577249808e-06
-9.31955025705666e-05
-4.2671896096926e-05
-3.55551100984118e-05
-6.9430961079017e-05
-1.44399498636333e-05
-2.7196108579844e-05
5.91636374571144e-07
-3.73711405196475e-05
-2.10004138388813e-05
-3.84004177433217e-05
-2.82528237997504e-05
-3.05779417726784e-05
-2.9683887751551e-05
-2.17407609040928e-05
-2.43318389057587e-05
-7.80794503584921e-06
-1.24674445315615e-05
2.09328497589547e-07
-4.23477842486598e-05
-6.70224209294947e-05
-4.52659728687457e-05
-3.60030562490266e-06
-1.27715367309479e-05
-1.82362639784506e-05
-6.17644299236596e-05
-3.29455975510158e-05
-4.31002297253689e-05
-4.5665016784e-05
-7.91015938667075e-05
-8.95346769220229e-06
-4.52828256966379e-05
-4.76409188723092e-05
-3.61683114012821e-05
-4.18578423492385e-05
-1.78279925307077e-05
-1.43891771325216e-05
-2.39133560967029e-05
-4.84294600337728e-05
-5.75597220110471e-05
-3.37685010993743e-05
-2.50318063308298e-05
-5.95061615561903e-05
-7.45068226898394e-05
3.1126022684403e-05
-3.56956706543662e-05
-6.25204447872567e-05
8.92492244386006e-06
-5.5192020784109e-05
-4.80655627857789e-05
2.33967679199286e-05
-3.52164003607283e-05
-1.51526248556537e-05
-2.75122595919486e-05
-5.30676580818707e-05
-4.53000316253085e-05
-5.77179785462297e-05
-6.5158032346951e-05
-4.21583238540961e-05
-5.43925393988337e-05
-2.66282396505567e-05
-1.05406462078862e-05
-4.81122753833262e-05
-3.53685382282185e-05
-2.82729046695615e-05
-8.19461327014267e-06
-2.48781676181219e-05
-6.20382747863962e-05
-5.46976125177256e-05
-1.44566246021143e-05
-4.46467611119464e-05
-2.68482742808845e-05
-5.07848135841531e-05
-4.36178106999778e-05
-5.00647578170463e-05
-4.0341472461939e-05
-1.98396963831979e-05
-1.58545089339385e-05
-2.62852948434253e-05
-1.04741297902992e-05
-2.99512744438845e-05
-3.69994213182881e-05
-3.00881139028297e-05
-9.91629615811423e-07
-3.31157926605559e-05
-2.3689691591453e-05
-3.24686724308335e-06
-2.7397621284675e-05
-7.62624690925087e-05
-3.74617433691225e-05
-2.6975278589555e-05
-4.75464916001198e-05
2.95706114296195e-06
-4.44390446079726e-05
-5.58940995170951e-05
-1.83087088161372e-05
-3.54369049433883e-05
-3.95593080191044e-05
-3.64907000026877e-05
-2.78654991442931e-05
-5.26593076590976e-05
-7.13016420169694e-05
-4.96759593986957e-05
-5.82628530956907e-05
-1.82141470945601e-05
-4.76940378817362e-05
-4.19148404739089e-05
-8.10453209565192e-06
-4.18438235039194e-05
-2.82097258442187e-05
-5.19483548775254e-05
-5.14767118578457e-05
-5.77093567303889e-05
-3.25893827365156e-05
-1.68909057595984e-05
-3.96872980611174e-05
-4.86373864157369e-05
-1.31053324447361e-05
-4.60791308561661e-05
-2.84978855509896e-05
-2.88388076279437e-05
-5.41978510011843e-05
-4.54041813004797e-05
-2.81033653744636e-05
-2.02878274991122e-05
-3.52914337488083e-05
-3.9964560663131e-05
-1.50439174476097e-05
-1.41116921322824e-05
-1.40838929224616e-05
-1.3936641848676e-05
-1.42947477677312e-05
-2.1231003209309e-05
-3.59960609953943e-05
-2.12600429085998e-05
-1.73604960391064e-05
-4.12853052804827e-05
-2.51279126199441e-05
-3.82654436007779e-05
-4.18948272172267e-05
-1.7462991105313e-05
-5.01254641198332e-05
-4.14321154789108e-05
-3.95708874748645e-05
-4.63375147950496e-05
-1.56648348890627e-05
-3.04552332305931e-05
-3.14531878607686e-05
-3.40601892305304e-05
-5.03572205693778e-05
-4.1293110932852e-05
-6.40810372349715e-05
-6.00185565624144e-05
-2.23905858157839e-05
-6.65941600282055e-05
-2.79830493913119e-05
-1.42926432341287e-05
-6.31351987162243e-05
-5.11416825932587e-05
-8.32430352356132e-05
-5.71296612734885e-05
-3.09506154302044e-05
-5.83005505764916e-05
-4.2076625972798e-05
-4.06044376931944e-05
-6.10372640581792e-05
-6.6077925024677e-05
-4.19114463544011e-05
-3.44745183554039e-05
-5.64736259082615e-05
-5.47918323162966e-05
-2.7859065774665e-05
-2.0883008830538e-05
-2.34878842035511e-05
-4.63328266680748e-05
-5.08513435082633e-05
-4.07233179929647e-05
-3.02951353923983e-05
-2.17065041738522e-05
-4.67383716340838e-05
-9.12585166485026e-05
-6.29858266302783e-05
-4.62931196591194e-05
-8.55636076779288e-06
-5.39027955679537e-05
-2.61537528670222e-05
-4.49286158014076e-05
-2.46171501466296e-05
-3.09274398801927e-05
-3.54025830146669e-05
-4.5293387240238e-05
-3.29790476942243e-05
-7.5587170230722e-06
-3.0143511335062e-05
-4.65134763617342e-05
-5.30648311119834e-05
-2.38032154984749e-05
-3.64226564916868e-05
-4.6561223429338e-05
-3.97430289418256e-05
-7.45471235659618e-05
-5.46578853875572e-05
-2.72049811078285e-05
-5.79300690552919e-05
-9.9400282970993e-06
-5.87136480256199e-05
6.40329520120714e-06
-2.13679798767188e-05
-1.98840240741383e-05
5.72576449172583e-07
-2.07837469668584e-05
1.4034757168401e-05
-4.91355662707367e-05
-1.26821525580196e-05
-3.23256225389683e-05
-2.29761894007231e-05
-1.12067877909691e-05
-3.95353644034955e-05
-1.35125611463836e-05
-4.59528913163638e-05
-3.88723120802997e-05
-7.94041959901403e-05
-3.28888491011526e-05
-3.44826399883814e-05
-6.42704418633265e-05
-4.26323398178223e-06
-7.01472831703874e-05
-2.02252566019222e-05
-9.73342450900916e-06
-3.06141445654264e-05
-3.91565387644121e-05
-2.42429945809237e-05
-5.12278310052665e-05
-3.91059746633125e-05
-1.80414642268933e-05
-6.97944641805453e-05
-4.45690245817397e-05
-3.76706682438846e-05
-4.17967609563232e-05
-2.10186674902551e-05
-3.70253457589122e-05
-3.39297829003502e-05
1.00163499304471e-05
-4.01722978729067e-05
-5.68276859574698e-05
-3.451108796219e-06
-4.83585173878327e-05
-5.10353265181247e-05
-9.83769995339009e-06
-1.40959174199046e-05
-6.31031223404288e-05
-4.62044739932409e-05
9.80326073618751e-06
-4.84588887543903e-05
-2.09838031437811e-05
-4.02882728337408e-05
-2.55233238283186e-05
-3.34896264840513e-05
2.44629836468067e-05
-3.79390677196249e-05
-1.04119403468415e-05
-7.06377499755588e-06
-1.72476433873272e-05
-5.22720920336049e-05
-3.17543007202118e-05
-3.38144872682753e-05
-4.69171277919882e-05
-5.6998862570124e-05
-2.34217426408283e-05
-1.50918560847945e-05
-3.65768677015616e-05
-6.64475970555464e-05
-4.66149334084733e-05
-1.03287398681214e-05
1.77219829615519e-05
-3.70144853454477e-05
-6.56043863959145e-05
-4.07447887359455e-05
-2.06076738201363e-05
-2.6756961969616e-05
-3.10237282184877e-05
-4.24699100848997e-06
-2.92029074228634e-06
-1.30467049946662e-05
-2.8627438815485e-05
-6.47320162521222e-05
-4.38957310434854e-05
-5.38698135091596e-05
-9.9568862837514e-06
-4.31235309756425e-05
-2.62660855143559e-05
-5.17761033999288e-05
-2.9471886186721e-05
-2.379120810727e-05
-1.92569333123282e-05
-3.31072543805782e-05
-6.17677286850109e-05
-2.64270410138297e-05
4.22244757182345e-06
-4.20284345964931e-06
-1.02164296757602e-05
-3.34684067970976e-05
-3.08484080817612e-05
-3.19549591813056e-05
-2.00193911910291e-05
-2.26899047419669e-05
-3.78457142676291e-05
-2.03585746155681e-05
-2.19804599634885e-05
-4.2963852586774e-05
-5.39684863508336e-05
-5.6853232654682e-05
-3.33867930644161e-05
-9.32151286365892e-06
-4.6626945751559e-05
-3.55206034848937e-05
-2.53096403527462e-05
-3.88824159364326e-05
-3.45894378695403e-05
-3.83198615426538e-05
-3.28100377857836e-05
-6.90225265684894e-06
-6.93968088897656e-06
-2.51228454181301e-05
-1.60261594030596e-05
-7.54168281427673e-05
-9.05229782657053e-06
-3.52681775410161e-05
-1.15961446421009e-05
-3.66610803976589e-05
-2.84136809462968e-05
-3.2444580131077e-05
-4.03664762230802e-05
-5.22718268768753e-05
-3.43559739371038e-05
-4.79112340203061e-05
-5.45261899588293e-05
-4.8751777617122e-05
-1.67207960091387e-05
-1.46142708039514e-05
-2.79915163469328e-05
-3.85968051679312e-05
-3.88157829280772e-05
-3.63587982737102e-05
-2.90379681379325e-05
-7.12129647856625e-05
-1.66108444345513e-05
-3.22356956324269e-05
-2.57571259239865e-05
-2.08903563373551e-05
-6.39504193250266e-06
-6.31504239292247e-05
-6.75379959731916e-05
-3.21404974539337e-05
-3.06390734572423e-06
-3.53714091110658e-05
-3.97570050096447e-05
-4.25521636418039e-05
4.87529031501417e-07
-6.96903681082942e-05
-4.34391341546599e-05
-3.68635979227076e-05
-1.80233153738691e-05
-1.02541510970088e-05
-7.26527886553126e-06
-6.4836935001183e-05
-1.08219653215715e-05
-2.60823700042584e-06
-1.67379940449843e-05
-2.68821669908623e-05
-3.89003783051792e-05
-2.90812397393077e-05
-2.6445016923873e-05
-1.93371298109653e-05
-1.26467066130155e-05
-5.79015594294698e-05
-5.33628949156041e-05
-4.92783221916092e-05
-3.38566351049191e-05
-1.39468339316694e-05
-2.27643284615915e-05
-3.47988105135529e-05
7.9273073577155e-08
-2.19559095636327e-05
-4.5609330909195e-05
-3.04793290025117e-05
6.52036584435969e-06
-3.49412431133321e-05
-5.18201696398498e-05
-4.03350207476642e-05
-7.32308937786277e-05
-3.41925220479561e-05
-1.92625451861092e-05
-1.34560380590238e-06
1.19164605631308e-05
-2.6100478703981e-05
-1.85305809459115e-05
-1.07117353862845e-05
-5.59043388893993e-05
-3.39950939275503e-05
-1.58606115800494e-05
-6.78771285600627e-05
-2.89030567691768e-05
-2.14631083906602e-05
-2.56010193532604e-05
-1.5597843470562e-05
-3.17447915736568e-05
-1.34337417922838e-05
-3.14390860115356e-05
-3.8585963849975e-05
-6.29518548243524e-05
-4.16182827630485e-05
-2.24210134010885e-05
-2.52371635047104e-05
-5.09972395096717e-05
-4.05969650877187e-05
-2.17875079242846e-05
-2.31743660893784e-05
-6.24147078050627e-05
-5.55790146566105e-06
-3.00400921821138e-05
-6.28185631421006e-05
-2.06675038424823e-05
-4.77285797164122e-05
-1.75558170921674e-05
-2.81213508101327e-05
-2.84491915057789e-05
-2.38521080795713e-05
-1.6600156520301e-05
-1.48991349079494e-05
-2.94985893202551e-05
-3.83784105860192e-05
-6.34578016584127e-05
-6.05693103470342e-05
-3.14590107955337e-05
-2.29619460729725e-05
-4.33700530451947e-05
-1.52530417448905e-05
-4.83930199486946e-05
-2.36348169241909e-05
-2.60281992087814e-05
-6.29232125954162e-06
-4.44005076031316e-05
-8.17005094106517e-06
-1.38742882210436e-05
-3.10784628518625e-05
-6.0635630742362e-05
-1.19832622719741e-05
-2.00716008411822e-05
-1.63612658938825e-05
-2.11149648734352e-05
-1.69745763071609e-05
-5.24263528423588e-05
-3.04005179134576e-05
-3.8106704692763e-05
-2.58188546242527e-05
-4.23880897046911e-05
-3.12413749508012e-05
-4.95303499208632e-05
-1.16914311545552e-05
-3.8383191845457e-05
-3.00565195897302e-06
-7.34437384325703e-05
-1.03688556188287e-05
-1.82202724795178e-05
-1.97353432858775e-05
-2.65729219052121e-05
-4.36536197211465e-05
-2.53410079020715e-05
-2.82593532100314e-05
-5.77289507259962e-05
-4.07493701779976e-05
-4.06661321966823e-05
-2.92440765570415e-05
-3.54373902890335e-05
-5.46328998593098e-05
6.97782244708205e-06
-2.35077389428835e-05
-3.93295129497322e-05
-3.15755864902883e-05
-6.15458695572068e-05
-4.26171148784848e-06
-4.81825724182416e-05
-1.82080901773584e-05
-4.78605616442498e-05
-4.3251870080682e-05
-2.29541145581878e-05
-5.65214842502544e-05
-2.66851702288107e-05
-4.16455306173402e-05
-2.95494932080816e-05
-2.0849108712703e-05
-3.72177751967365e-05
-2.65868572437822e-05
-4.53134852767007e-05
-2.72075822566368e-05
-4.03530743037888e-05
-4.72448157136411e-05
-2.68670032524348e-05
-3.86943331612651e-05
-2.57637816796324e-06
-2.01580689573412e-05
-2.65041882289071e-05
-2.74248925585419e-05
-3.85832526629509e-05
-2.8962718428142e-06
-1.66839586393441e-05
-4.15475237098811e-05
-1.47425807832618e-05
-1.58490026017969e-05
-1.97895222058005e-05
-4.60312680521916e-05
-1.60921703062777e-05
-1.91744195825426e-05
-1.32255387909608e-05
-3.3200471740047e-05
-2.99885822365769e-05
-4.57589642168734e-05
-2.20235361084282e-05
-2.70285899685073e-05
-5.64790748063515e-05
-2.15189989994503e-05
-2.7183665520762e-05
-4.77609827811939e-05
2.1347337200957e-06
-3.02769618747056e-05
-5.59223060486154e-05
-3.65547940047702e-05
-3.58529289070503e-05
-5.03567121103289e-05
-2.5095941529465e-05
-4.12107711229312e-05
-5.42657607474077e-05
-1.70978447612441e-05
-9.42733408471498e-06
-4.04901040806481e-05
-3.01514017176013e-05
-6.3251079262093e-06
-3.35944658857879e-05
-1.97018754078711e-05
-4.06715061091252e-05
2.00626189477047e-06
-6.04050143727727e-05
-3.59095290485186e-05
-1.80130258311872e-05
-4.82681935286594e-05
-1.81681427834591e-05
2.43577752004382e-06
-1.70102048406744e-05
-2.41243392364666e-05
-5.76883388149722e-05
-3.42311918259311e-05
-3.12633736248092e-05
-6.05938651496716e-05
-4.72047355027389e-05
-6.32155364911585e-05
-5.07887166044958e-05
-5.17021726432142e-05
1.92673069243525e-06
-3.83977299592807e-05
-3.60861703523209e-05
-1.52021277121573e-05
-3.05065562067399e-05
-2.96890315711272e-05
-3.80315971894359e-05
-5.68567233908334e-05
-3.22385723098628e-05
-3.15836020986737e-05
1.04451383998597e-07
-3.39251348593569e-05
-5.51699878995274e-05
6.90709998529873e-06
-3.98213777978903e-05
-2.56144820621881e-05
-4.71064060845159e-05
-3.85256024322618e-05
-5.05930625023012e-05
-3.17478110648754e-05
-1.86300551022284e-05
-3.91918152649077e-05
7.79437828751962e-06
-3.22527791063638e-05
-6.0764927736506e-05
-2.07907660655539e-06
-2.4501010477706e-06
-5.58135356554747e-05
-3.76359416082901e-05
2.45667590869677e-06
2.35052164217213e-05
-3.81096701165962e-05
-1.62030887204325e-05
-4.82991646404322e-05
-7.48485898392252e-05
-1.92850906810733e-05
-4.24461848031355e-05
-3.19072261259074e-05
-7.99875092683124e-06
8.55672329570387e-06
-2.94911166796411e-05
-1.15724842954611e-05
-2.31949411434196e-05
-1.50149941155557e-05
-5.13499333142458e-05
-4.26750451933314e-05
-2.60091498838616e-05
1.03690942594964e-06
-2.92957465586864e-05
-2.61813330453539e-05
-5.51313067535081e-05
-5.38657347851326e-05
-5.05972494446695e-05
-3.89397775744689e-05
-2.02991442423735e-05
-1.73609070488498e-06
-5.63257139951627e-05
-5.65117086829972e-05
-6.82515269128987e-05
-5.04467166406133e-05
-3.10056961635988e-05
-2.9377785169858e-05
-3.94987057400997e-05
-2.50210548362538e-05
-2.87777200786684e-05
-3.95247828289152e-05
-5.82013667183382e-05
-6.87497252787496e-05
-2.46611091179389e-05
-5.76629387001423e-05
-1.60616096166772e-05
-3.02515757794222e-05
-4.90842650896208e-05
-5.3938405456718e-06
-8.44748675964008e-06
-3.69990675059794e-05
-4.24278222008192e-05
-8.33899146251334e-05
-4.51772452073337e-05
-4.44680131024437e-05
-4.23446073415507e-05
-1.13692847523794e-05
-4.83942051992005e-05
-3.14261678466644e-05
-2.16770767750646e-05
-3.15829070163722e-05
-5.58576745676788e-05
-3.44052875053439e-05
-5.11835780841161e-05
-1.2961876194081e-05
-6.63829287754601e-05
-2.15042622669656e-05
-2.64001284446092e-05
-3.70268946153137e-05
-4.16924128047394e-05
-8.63949660162513e-05
-2.57113562508811e-05
-1.32224361400867e-06
-1.79613804456411e-05
-3.81770120674307e-05
-1.88872165686672e-05
-5.82250718479846e-06
-1.30414121036549e-05
-4.92736042987728e-05
-4.90307271739149e-05
-2.44915130004166e-05
-9.64288795134736e-06
-2.00222552194788e-05
-1.35702647908822e-05
1.85387390835726e-06
-4.66730087595136e-05
-3.8341056590985e-05
-4.63936728351542e-05
-3.81890962098024e-05
-1.92387891785095e-05
-6.40451113564583e-05
-8.05896085415318e-05
-1.13475221141373e-05
-2.41477236940117e-05
-7.26275189647376e-05
-5.21367089623966e-05
-3.65118565784148e-05
-2.99819231212284e-05
-3.44865968222354e-05
-5.96659858778302e-05
-4.39379384594353e-05
-4.78136338207792e-05
-5.45519538386046e-05
-3.25771566423626e-05
-6.48480856435137e-05
-3.31231753858194e-05
-2.15462549251265e-05
-2.28703833090399e-05
-4.50337764175171e-05
-2.20401461516156e-05
-4.04296889876391e-05
-2.29705908142824e-05
-6.0354678325428e-05
-2.32258134417578e-05
-8.74136200352978e-06
-1.2709537192473e-05
-2.97448716426056e-05
-2.92529232870952e-05
-3.3621325371235e-05
-2.96020625083216e-05
-3.36605521114502e-05
8.882342684999e-06
-6.47757112385441e-05
-6.41312270123696e-05
-1.76410857793e-05
-4.0979137125388e-05
-2.50875052898056e-05
-3.55904436919924e-05
-5.99223201473885e-06
-3.25541192374576e-05
-2.81488900871677e-05
-1.94508637814777e-05
-2.37529894996032e-05
-6.31788004938609e-06
-3.71182989173427e-05
-2.00634831456679e-05
-2.58153845955729e-05
-3.21978178758886e-05
-5.5893285387625e-05
-3.12151102153427e-05
-8.51406288239661e-06
-1.86693833658913e-05
-4.03385265685872e-05
-1.74991250812876e-05
-3.9442099596831e-05
-5.45155763261149e-05
-5.45471732753006e-05
-4.64392636019817e-05
-3.73549128800664e-05
7.10453459979971e-06
-1.63273408070805e-05
-5.38485130856405e-05
-5.03822842630685e-05
-4.06891227534771e-05
-3.62356300504844e-05
-4.03975811957208e-05
-4.4186254134544e-05
-4.74738937161759e-05
-3.54340271777233e-05
-5.72692142844503e-05
-7.67294165687523e-05
-1.22707511160352e-05
-6.1949701548502e-05
-4.38935363711226e-05
-3.32517740597263e-05
-4.33409654045399e-05
-3.9815603819932e-05
-6.63350662523098e-06
-5.89677419654828e-05
-9.20596488057417e-06
-5.29374006528392e-05
-2.56960044045293e-05
-6.32674529193538e-05
-5.71133779437103e-05
-8.0275944944251e-05
-4.12557547882543e-05
-5.73183400689707e-05
-5.95932268773875e-05
-5.32747935117377e-05
7.81080902984496e-06
-8.20870871379617e-05
-4.94707907989236e-05
-3.96961126969621e-05
-5.1682868994807e-06
-1.73176211127086e-05
-4.53718322320235e-05
-6.53894384760149e-06
-7.01116044264903e-06
-6.5687293948351e-05
-2.84856390351012e-05
-1.59123408400426e-05
-2.83745315079637e-05
-5.15080875926674e-05
-2.24211949025899e-07
-9.39992421980514e-07
-1.39465341277466e-05
-5.20684789573358e-05
-1.2494952663809e-06
-5.5620000183726e-05
-3.03272231969379e-05
-1.68848901049036e-05
-1.55753051550982e-05
-3.71199194854221e-05
-5.54191400482342e-05
-4.12108154430195e-05
-5.06786780362583e-05
-2.78446643236678e-05
-2.78193744772524e-05
-3.65467935921677e-05
-2.91146513797818e-05
-3.92875353417191e-05
-5.03507946949254e-05
-3.13575914841162e-05
-7.2940561861301e-05
-4.95442958129013e-05
-7.62909100798538e-05
-4.50693378027312e-05
-3.14847553137188e-05
-4.07939022158074e-05
-3.85385789349523e-05
-4.70818559701363e-05
-3.14060290247229e-05
-3.51477476101693e-05
-1.7815004060913e-05
-4.88443962327838e-05
-3.00897546654917e-05
-1.82954338036613e-05
-3.63479217421128e-05
-5.54743340545907e-05
-2.06121825078154e-05
-4.16020837648814e-05
-4.66154343250398e-05
-5.15008420528005e-05
-3.79371256708309e-05
-6.30204068303982e-05
-5.1256024838455e-05
-2.9786986243342e-05
-4.02121427950613e-05
-5.69788423329928e-05
-4.27178358865619e-05
-7.48015141662506e-05
-2.80338015192465e-05
-7.33360746488547e-06
-8.92920886607884e-05
-4.80632491974092e-05
-3.81944109694153e-05
-2.10404278538398e-05
-1.79351339590505e-05
-4.86545602750695e-05
-2.02909132034465e-06
-2.92566179407754e-05
-1.88399149470419e-05
-2.99606541600614e-05
-1.40307340497038e-05
-5.54887035013542e-05
2.96605701584983e-05
-1.05892047941969e-05
-3.57834827849772e-05
-5.01665531225935e-05
-2.32116417866212e-05
-3.951465248065e-05
-3.64329561035816e-06
-2.58439369677916e-05
1.43142212407612e-05
-6.00126208881905e-05
-6.11242849871889e-05
-4.53075350268177e-05
-5.0743674011478e-05
-2.52942630356966e-05
-3.87801343384857e-05
-3.09717133098398e-05
-5.3922303652526e-07
-4.88170701654031e-05
-5.69601195570992e-05
-8.68782168051399e-06
-3.98270293858038e-05
-2.64386696894171e-05
-2.39025995271398e-05
-1.06085288720011e-05
-9.96693595650141e-06
-1.31009224053595e-05
-2.68838661960586e-05
-5.50531778940576e-06
-1.55940826606395e-05
-2.64485819050333e-05
-1.88305444889877e-05
-5.94347948039193e-05
-3.98437566543178e-05
-4.72892811773979e-05
-6.32170605806429e-05
-7.05535204584874e-05
3.6571811421507e-06
-5.90536401262192e-05
-5.38812159640421e-05
-7.01354762968459e-06
-4.26445362952518e-05
-3.76825837995766e-05
-2.19109243215482e-05
-2.24654043997765e-05
-1.96679835484208e-05
-1.95565614364999e-05
-3.67073365605804e-05
-3.95258797888431e-05
-5.16193995651758e-05
-1.84584932631423e-05
1.85868447759802e-05
-3.90582789980336e-05
-1.6101902868353e-05
-1.70717289976587e-05
-2.38135008814078e-05
-2.99498395547536e-05
-1.01541742647978e-05
-2.69966129092109e-05
-3.63968129087108e-05
-6.16228490888835e-06
-7.86290443870978e-06
-3.40620918527427e-05
-2.88519371596616e-05
-1.83928743493993e-05
-3.6065289435125e-05
-4.71575364904381e-05
-4.34439009801902e-05
-1.98383310059275e-05
-6.68830497002664e-05
-1.44310230405092e-05
-3.958271811257e-05
-8.831223870087e-06
-7.10418627413373e-05
-3.26750765102745e-07
-4.91580478369956e-05
-2.62005824557213e-05
-5.26786360557042e-05
-5.15924552201354e-05
-4.36097836896964e-05
-5.69227594165574e-05
-3.70844229896744e-05
-3.89662485114179e-05
-2.86983372477869e-05
-4.97701449981907e-05
-2.80606823757194e-05
-3.47713853548071e-05
-4.81727669412966e-05
-2.36491746754074e-05
-5.16793589075095e-05
-2.39914901260105e-05
-1.15807527333141e-05
-4.51784308892592e-05
-2.57293387676141e-05
-1.82796180005749e-05
-1.63631998668214e-06
-1.03439021900823e-05
-5.63165610897763e-05
-3.72001963518923e-05
-4.4698365936508e-05
-1.87284335283657e-05
9.3612443348242e-06
-2.96459520256719e-05
-4.94995170955375e-05
-6.85641072341444e-05
-5.12345496779091e-05
-2.91255550691223e-05
-7.78615520052342e-06
-3.87685138109546e-05
-3.45490771690553e-05
-6.14947514416679e-05
-2.60766217211386e-05
-4.42829219302361e-05
-1.31548141535295e-05
-5.65719985877117e-05
-5.84165840207753e-05
-2.51738157571689e-05
1.37477568211796e-06
-1.43645302553831e-05
6.4248247866457e-06
-4.85119421151657e-06
-2.77050011615598e-05
-3.41377949136627e-05
-3.58755646222266e-05
-2.09921460816535e-05
-4.73333310706478e-05
-1.99149451486759e-05
-2.70098400898952e-05
-1.73247762371403e-05
-3.93968590841252e-06
-1.54787940768341e-05
-2.70665128219565e-05
-5.7565898091385e-06
4.91678102943469e-06
-1.79642791348519e-05
-3.01203464502104e-05
-2.66330221176198e-05
-3.54665803698658e-05
-1.98446321745886e-05
-1.39693933720631e-05
-3.90665015814351e-05
-3.80168425445753e-05
-2.57054398314162e-05
-5.7231661661066e-05
-4.4962221196366e-05
-6.27732691766908e-05
-4.65904890250139e-05
-1.3488709355775e-05
-6.94859213773648e-05
-4.3935166870693e-05
-5.99742775599517e-05
-4.38022234924996e-05
-4.33998764668954e-06
-3.76556449477188e-06
-1.88678338585215e-05
-2.66144822182012e-05
-4.38924672486586e-05
-7.71748013711828e-05
-8.31320692703382e-05
-4.26197874685272e-05
-1.95678102533467e-05
-4.50763969814949e-05
-3.99105750226561e-05
-5.04946272204854e-05
-5.55550567025119e-05
-4.19250202269375e-05
5.52929208356612e-06
-3.75870547044301e-05
-7.10296552153286e-05
-2.33257316843083e-05
-4.04725707018742e-06
-9.7845104289615e-06
-6.07005101233258e-05
-2.7622525354594e-05
-1.39014807386893e-05
-8.23248673909085e-05
-1.54475945712769e-05
-2.59603807220861e-05
-2.5901353475876e-05
-2.50691794072759e-05
-2.97107727392038e-05
-3.89494777499315e-05
-1.49714646817967e-05
-1.96493775484948e-06
-5.09033924128898e-05
-1.4783623750724e-05
-1.15183120915483e-05
-9.97003778103498e-06
-2.27262900212116e-05
-4.97914955995983e-05
-5.61188392677718e-05
-1.88157108719264e-05
-2.39861467664027e-05
-5.10114907516662e-05
-3.21551495408012e-05
-4.96490808600783e-05
-8.42977988756583e-06
-6.1873620431726e-05
-6.48091733764473e-05
-5.21449930379788e-05
-2.51553941217035e-05
-1.34305089581742e-05
-4.40765780382491e-05
-2.96017051475707e-05
-3.63455189793196e-05
-7.25150349331554e-06
-7.3515059608158e-05
-2.38896405834782e-05
-4.6692198872247e-05
-1.32935858094196e-05
-5.57032340803692e-05
-4.06354721531408e-06
-1.76932607658369e-05
-4.33998445810352e-05
-6.77946400000629e-06
-3.5202234564807e-05
-2.44581686630564e-05
-1.06092895600563e-05
7.84210350770846e-06
-1.36827894839614e-05
-5.87947118691826e-05
-2.82550565954129e-05
-3.69382045090506e-05
-6.89571643572183e-05
-4.75452240400379e-05
-1.401597037554e-05
-3.41885290144191e-05
-2.61076050748266e-05
-3.16863524107384e-05
-2.30597058297495e-05
-2.90085720173594e-05
-1.92451452922422e-05
-4.70863343515254e-05
-5.08956250887054e-05
-5.62997208722681e-05
-4.37246487420943e-05
-6.22277547893543e-05
-2.92383777571564e-05
-4.02255379654233e-05
-7.16548297096864e-05
-4.03555970133288e-05
-1.20158278030946e-05
-5.00069639684057e-06
-3.01956993447451e-05
-1.89146063859689e-05
-4.55740611308586e-05
-3.33789941116976e-05
-3.75541197885804e-05
-2.59116932687813e-05
-6.70578074605878e-05
-5.14675864909312e-05
-2.22529281782638e-05
-3.70885182783002e-05
-1.90411224261554e-05
-2.61421279612656e-05
-4.06830670098862e-05
-1.07010629040817e-05
-4.97672441427685e-05
-3.1108276599153e-05
-3.97411822769077e-05
-5.35392538404282e-05
-4.83344269298504e-05
-5.69444458016308e-05
-3.70400704238965e-05
-2.28955671855041e-05
-4.87250285479392e-05
-2.92223476791652e-05
-5.31244309235059e-05
-4.89374306379046e-06
-5.74936939011621e-05
-1.44265849880866e-05
-2.06576844440357e-05
-5.45505667504231e-05
-3.96446233861936e-05
-1.58159894107036e-05
-6.53051753514165e-05
-1.3758088926838e-05
-1.69572900258253e-05
-2.92531968357017e-05
-5.62140577461295e-05
-4.75439989037736e-06
-3.27661853521214e-05
-5.73148132022685e-05
-2.66031686218805e-05
-5.28978623058278e-06
-5.44097140545677e-05
-6.82074710701341e-05
-5.65493075907106e-05
-2.72855677590241e-05
-3.11403275350271e-05
-3.00103155430063e-05
-6.38851604084168e-05
-2.47038696329164e-05
-5.60872854225876e-05
-4.2319943133403e-05
-2.59882335647144e-05
-5.60218173025088e-05
-1.61874854552252e-05
-3.80030487282098e-05
-1.84709104338743e-05
-2.83415375387216e-05
-4.24215979019219e-05
-2.18197392646334e-05
-1.43440443825084e-05
-2.59766936420907e-05
-4.82334048431598e-05
-3.96381439218282e-05
-5.98456052441258e-05
-3.61024294427491e-05
-3.73132667665656e-05
-2.46688571915762e-05
-3.20843515299781e-05
-2.09751166787125e-05
-4.36254429828028e-05
-3.47137594058657e-05
-2.27209176374035e-05
-7.7793851670611e-06
-1.95918056010491e-05
-3.13992401134626e-05
-3.76702971328629e-05
-2.33581612766366e-05
-5.16913544206521e-05
-2.93685267544453e-05
-2.99590607614266e-05
8.38429003453355e-06
-2.18885406059468e-05
-4.99435463823293e-05
-2.14544292635594e-05
-1.02890718349397e-05
-6.63107459570309e-05
-4.11127811148147e-05
-2.34770518636722e-05
-2.24481757345193e-05
-4.29565446471387e-05
-2.526974843544e-05
-4.81502253243958e-05
-1.23985116875791e-05
4.90805991406175e-07
-2.83489118728904e-05
-6.49662872715756e-05
-4.62453165443553e-05
-3.33580066362923e-05
-3.6927770388473e-05
-4.5266727395424e-05
-4.33214705450475e-05
-2.06521317011751e-05
1.29766680795034e-05
-9.45799913033603e-07
-6.13381058441134e-05
-2.7943177864858e-05
-1.86203299527519e-05
-1.27434912956459e-05
-3.32049648452842e-05
-2.11490113816531e-05
-3.72669968154206e-05
-3.21586186192289e-05
-4.90141318739715e-05
-3.2345885575086e-05
3.41890469632179e-06
-2.90024537118271e-05
-3.53335961899102e-05
1.00520992119143e-06
-5.3101313102609e-05
-4.37432104959268e-05
-5.15193240089559e-06
-1.68506127743352e-05
-2.54561992135788e-05
-3.830452631071e-05
-1.73395574887572e-05
-4.02658860464619e-05
-2.90170509091186e-05
-5.43693447016494e-05
-5.46667447555849e-05
5.23423930641203e-06
-4.86934924318253e-05
-4.62059517395453e-05
-5.70743731901806e-05
-3.04582251474288e-05
-5.3495553205397e-05
-5.82530163177715e-05
-1.47934099732438e-05
-5.16503127043011e-05
-3.92327992909639e-05
-4.98884153900692e-05
-2.47130847191931e-05
-7.55601588508624e-05
-1.84563677651564e-05
-2.76794258888789e-05
-3.1106424932702e-05
6.55277503275449e-06
-3.12486626805468e-05
-4.88911017188549e-05
-4.9975146876654e-05
-2.76197396349279e-05
-4.27659548202775e-05
-3.29282168710408e-05
-3.79716560688447e-05
-3.36233640050984e-05
-3.86779313753225e-05
-5.70240629831652e-05
-4.02395153794669e-05
-2.20913864554966e-06
-7.13069517393664e-05
-1.88488254874371e-05
-2.59607801631204e-05
-8.58321345597327e-05
-1.15786451731473e-05
-2.40909070523472e-05
-2.89057390051525e-05
-4.1242042777124e-05
-3.29349400581127e-05
-4.07772137860419e-05
-5.59551656367269e-05
5.15329054173196e-07
-5.08436802318668e-05
-6.83696998244571e-05
-3.51314574566739e-05
-6.16444196140898e-05
-1.65017244388633e-05
-3.07532391628416e-05
-4.13098592915927e-05
-1.83362461797313e-05
2.31620198218951e-06
7.73133639714909e-06
-2.59548002367888e-05
-4.12588223476807e-05
-3.03543868775565e-05
-3.08043912634056e-05
-4.40920274414979e-05
-1.85065840244373e-05
-3.42436234452217e-05
-6.48193606339981e-05
-7.78735581743053e-05
-3.75033183228606e-05
-6.32114895236155e-06
-1.95238720122137e-05
-2.17705000691357e-05
-4.49069021438225e-05
-6.43954744083867e-06
-9.40891939055652e-06
-4.39455771992828e-05
-2.06017129662402e-05
-5.29291595434008e-05
-4.58377239985554e-05
-3.19892336708429e-06
1.26208156718193e-07
-2.59704151893761e-06
-4.52568008958892e-05
-6.34476197624319e-05
-3.47242293506604e-05
-3.12842713890558e-05
-1.50692525760311e-05
-4.84091956716207e-06
-2.99928174547249e-05
-5.00411297220213e-05
-2.43961354939013e-05
-4.50372026134266e-05
-4.06248283708994e-05
-6.13572941320466e-05
-4.58032559284284e-05
-4.66088129914839e-05
-3.73134535892496e-05
-1.98665006067688e-05
-5.63009846363178e-06
-3.55085199709198e-05
-1.97100867827424e-05
-2.46315282395285e-05
5.28000767692204e-06
-8.46445027550796e-05
-1.19545183218495e-05
-2.47555682178182e-05
-1.06522606055908e-05
-3.5985073467479e-05
-3.4450130344998e-05
-5.83180792202572e-05
-4.46951046163457e-05
-5.00365339613347e-05
-4.38240499047242e-05
-2.25314824255689e-05
-3.76747555192693e-05
-3.17256489280161e-05
-1.38890532282212e-05
-6.9323399236239e-05
-2.6784830869733e-05
-3.69983489093507e-05
-8.84613800384297e-06
-4.13615971157315e-05
-3.54459547352816e-05
1.05716082848348e-05
-4.09400162683042e-05
-2.64827337637742e-05
-4.22480709374016e-05
-2.66118425793885e-05
-3.92403072589406e-05
-5.83218422532861e-05
-4.36171867986797e-05
-4.98145007028343e-05
-1.70224028798546e-05
1.45553396133971e-06
-4.35631653450346e-05
-2.01529690940648e-05
-2.18406083282711e-05
-3.49303309352142e-05
-4.40716742961611e-05
-2.83421925676158e-05
-7.01739954219503e-05
-4.50409927607852e-05
-4.33258720248495e-05
-4.53762348075145e-06
-4.27438104508404e-05
-1.52209800050884e-05
-6.19881675972719e-06
-6.58355083776002e-05
-2.73215978534091e-05
-2.55900389749208e-05
-6.16254744205326e-08
1.26492410579363e-05
-5.48728984265711e-05
-4.74761750002689e-05
-8.89396164756982e-05
-6.48400466410423e-05
-3.31926063200396e-05
-5.17103553201973e-05
-1.15016035822434e-06
-3.69967223449156e-05
-4.3933898674632e-05
-2.99998973282308e-05
-5.97944560204815e-05
-2.14670046743005e-05
-1.19672618865687e-05
-3.86068306090841e-05
-4.54552483545591e-05
-6.23606370123106e-05
-2.74319147325185e-05
-4.62648248541834e-05
-2.41258490972122e-05
-2.48071074439344e-05
-2.83587065891875e-05
-2.00462153145183e-05
-1.25941157632732e-05
-2.64775083539473e-05
-3.49550450066965e-05
-3.61915276909825e-05
-3.5756338494768e-05
-6.59473812493911e-05
-2.65376306516972e-05
-3.86130895406244e-05
-6.36106002055996e-05
-3.79575543617024e-05
-1.30902372383115e-05
-3.1665410218082e-05
-3.56442686432272e-05
-2.07012532335858e-05
-3.64597574061815e-05
-4.63012523656356e-05
-4.90776342068813e-05
-1.26959116980416e-05
-6.23643304030132e-05
-2.87388536560089e-05
-1.25871968682938e-05
-4.73996755407231e-05
-4.84723377837799e-06
-2.20573694542294e-05
-4.77218236410812e-05
-4.86573068305252e-05
-2.72074982220484e-05
-1.9071486395166e-05
-1.4224334259274e-05
-4.79592207559104e-05
-4.86857307037732e-05
-3.30254915038004e-05
-5.57977409130718e-05
-9.48271443168855e-06
-2.65685557304799e-05
-1.02122786477233e-05
-5.74908212967106e-05
1.69008106302437e-06
-3.41269717156649e-05
-1.46205052786972e-05
-6.45194947933597e-05
-4.43402640046767e-05
-5.68242035393245e-05
-3.09737349708035e-05
-9.25641053227233e-05
-2.57517071409747e-05
-1.95016869540729e-05
-4.61482692963491e-05
-1.761474633779e-05
-2.54490720610672e-05
-1.95394685792191e-05
-3.05780769939235e-05
-4.7717873527867e-05
-1.60040925194053e-05
-5.56520382780717e-05
-4.69785685647931e-05
-6.10235009249519e-05
-6.04400924668364e-05
-2.63425996455089e-05
-4.15684318124929e-05
-1.47671923199687e-05
-7.5016500643503e-05
-5.57800031416204e-05
-2.6831950822479e-05
-4.3334643783623e-05
-3.69451717832947e-05
-5.76139003386137e-05
-2.78957620456775e-05
-4.61880507344595e-05
-1.54157137223432e-05
-1.48724301186982e-05
-5.91025768214636e-05
-5.31066327999829e-05
-4.13868697512989e-05
1.7930471740799e-05
-1.93232286712665e-05
-1.18601808580655e-05
-2.6833477861551e-05
-2.62374869531947e-05
-3.55645520962769e-05
-2.49764347960557e-05
-3.07135291861815e-05
-2.82238822292766e-05
-4.29227310209556e-05
-2.79873322545675e-05
-4.60610680590915e-05
-2.19197882708754e-05
-3.12832149596744e-05
-9.7375952458857e-06
-5.41068630971712e-05
-5.94960852398195e-05
-6.51033234200399e-06
-3.94794655566944e-05
-2.81670613182248e-05
-2.99583042259078e-05
-1.66515815607775e-05
-2.09952784477881e-05
-2.58564097026751e-05
-2.31252185271783e-05
-5.58261106436476e-06
-2.96881680847218e-05
-5.76606018956312e-05
-5.84978605342552e-05
-1.16083384203744e-05
-3.53264404658399e-05
-5.04508776160528e-05
2.61121135031376e-06
-4.58602447170021e-05
-2.19779801500944e-05
-1.30181457261342e-05
6.91162272609546e-06
-2.00426689690037e-05
-3.9357108889007e-05
-5.77577277710551e-05
-4.25694604115539e-05
-4.86903377395593e-05
-4.56392855042398e-05
-4.4136533031432e-05
-6.4874596749987e-05
-3.89194407709297e-05
-1.79750012092118e-05
-5.15863383520811e-05
-1.76000708164128e-05
-1.91703228605408e-05
-3.25037968764932e-05
-3.72088319911146e-05
-3.48924416631662e-05
-1.53756423930022e-05
-2.89342159288457e-05
-6.66914789419848e-05
-2.89108183545273e-05
-9.33200127920259e-06
-3.53448481731382e-05
-4.05559330396707e-05
-5.92699067609178e-05
-6.41300533235649e-05
-3.4093494217679e-05
-1.2854629539406e-05
-6.87658911219707e-05
-6.68644845801453e-06
-4.60550224668731e-05
-3.80473302061784e-05
-3.47089069876782e-05
-8.81307255853494e-06
-5.47156294737311e-05
-5.80245273599979e-05
-2.35333304421626e-05
-2.43337269459739e-05
-4.81126443650655e-05
-5.45451485600923e-05
-3.14826986638503e-05
-2.98480315282432e-05
-6.92447626023299e-06
-7.69906538721253e-06
-3.69177800588951e-05
-2.19425123585467e-05
-5.30389490684703e-06
1.98453725310539e-06
-3.45843486682795e-05
-6.59589741242587e-05
-5.32216106520274e-05
-2.14779235997835e-05
-3.63256708671194e-05
-3.45378347527686e-05
-4.4074475611576e-05
-3.87905927526281e-05
-2.90898004634177e-05
-1.78721064289341e-05
-4.42569581611942e-05
-2.0018202711892e-05
-1.51445961927894e-05
-5.72249323427309e-05
-3.08058931759649e-05
-2.77411051729256e-05
-3.92561842034188e-05
-6.63699468711873e-06
-3.89728217360334e-05
-1.01872857603549e-05
-3.05944517392115e-05
-4.46865690942903e-05
-6.31402841934293e-06
-3.79297561440724e-05
-6.47130421088918e-06
-2.98095823614727e-05
-5.98349410191964e-05
-3.91430327622366e-05
-1.95638290599669e-05
-3.5074587184043e-05
-1.77055686052017e-05
-3.77789540171483e-05
-5.62911277035454e-05
-4.78741211336956e-05
-3.81292971711881e-05
1.02041839911236e-06
-1.28904225234472e-05
-4.37231269052946e-05
-3.56590436162798e-05
-2.4778250118569e-05
-4.21148951862644e-05
-4.50007292917468e-05
-6.70219614285696e-05
-1.52143464072049e-05
-5.00070517090104e-05
-3.1123875057822e-05
-4.91939896683114e-05
-4.62447471243071e-05
-5.36788889730036e-05
-4.81828185628934e-05
-6.54265001721983e-05
1.06096456809508e-07
-2.90658646359261e-05
-5.22290230692072e-05
-3.28669707974455e-05
-7.2695501057008e-05
-8.41486509228826e-07
-1.14457671985215e-05
-5.02566463778636e-05
-6.29954179198573e-06
-3.75397652332088e-05
-3.30718542676209e-05
-3.0936704515203e-05
-2.91215874986341e-05
-5.1060786721226e-05
-4.27482015688838e-05
-7.15860061050865e-06
2.56739075306211e-06
-3.39264653806355e-06
-1.5780808508776e-05
-3.74573360592903e-05
-2.20809542407274e-05
-3.53340220465811e-05
-4.7643123376483e-05
-3.50949163553702e-05
-2.53159467125233e-05
-1.59939808611521e-05
-5.1401751387778e-05
-1.84149894326948e-05
-1.55008091430659e-05
-1.72189973174227e-05
-2.48716655780116e-05
-3.16445789544299e-05
-5.93696955060185e-05
-3.18847090169066e-06
-1.75106247865517e-05
2.27589090439491e-06
-2.35742128442136e-05
-2.71384684399463e-05
-3.98090223746788e-05
4.62249633949829e-06
-1.14477763739026e-05
-2.51443869623738e-05
-5.30316725579027e-05
-6.63414973162179e-05
-3.55860043420659e-05
-4.84385619524857e-05
-9.81376574141573e-06
-1.19461837121487e-05
-4.10580162345283e-05
-5.49243649702914e-06
-1.39478805125662e-05
-4.48782544291014e-05
-7.25635925831605e-06
-3.54412405957864e-05
-3.96797113840841e-05
-2.14655836299699e-05
-4.06283165655824e-06
-7.00124493842593e-06
-4.71847031790185e-05
-8.05875802281485e-06
-1.05945184119177e-05
-3.31810937940536e-05
-6.50536826337884e-06
-1.87384968879929e-05
-5.17012921285141e-06
-5.31218931216821e-05
-9.31581194288232e-06
-1.49300232548485e-05
-2.36411126898311e-05
-3.15505074843645e-05
-7.42081148137078e-05
-2.51894917030786e-05
-2.9567895202191e-05
-1.63268100321549e-05
-4.94080876242497e-05
-6.4542032373107e-05
-2.61544251938818e-05
-1.89584087816209e-05
-5.92865142992436e-05
-1.34288970946737e-05
-3.49648506281456e-05
-3.17405935053772e-05
-6.16814683497081e-05
-5.19730921627768e-05
-3.13142379004141e-05
-2.96026283967305e-05
-1.69030121589939e-05
-1.77273062895092e-06
-3.92333418093409e-05
-2.97322141776759e-05
-5.63042006242101e-06
-1.60071598881782e-06
-3.99132762147747e-05
-3.78541849332147e-05
-5.69976160735664e-05
-4.91403312477675e-05
-4.42323858490668e-05
-4.11771190404202e-05
-2.76438945325225e-05
-1.08785598136631e-05
-3.99597725121875e-05
-3.72165879022539e-05
-5.02987131073725e-05
-2.70488161541314e-05
-3.32914863450891e-05
-4.94213695434621e-06
-1.52164846675153e-05
-2.90419405398294e-05
-3.44679707755365e-05
-3.43788695142856e-05
-2.58695794292653e-05
1.2190862017927e-05
-4.82360401690583e-05
-4.89122558697577e-05
-1.60634517475921e-05
-2.61980480130564e-05
-5.02276258172883e-05
-1.61438603200749e-06
-3.8804430043709e-05
-3.03604803660918e-05
-4.87367414557713e-05
-5.05229662286084e-05
-2.68124680885076e-05
-2.28985880639911e-05
-2.57456217625769e-05
-4.94957752547959e-05
-1.9326594725542e-05
-3.66875279091059e-05
-4.01569003797595e-05
1.01691084814482e-05
-5.42450606025832e-05
-2.12320231936678e-05
-2.80919522557706e-05
-6.02061796135721e-05
-2.41965027761793e-05
-3.01051763792349e-05
-6.58434784246516e-05
-5.96053531575188e-07
-3.31385535058571e-05
-1.37709261158432e-05
-5.53329941511519e-05
-6.3240397427352e-05
-7.64985289342032e-06
-4.78529786195247e-05
-6.62898466092249e-05
-3.13621305688058e-05
-6.45015556202804e-05
-2.20440162629309e-05
-2.78262209587749e-05
-3.05399924630821e-05
-6.23263202379553e-05
-2.94268636908657e-05
-5.87905658084206e-05
-2.72628434413537e-05
-4.17972451699017e-05
-4.79361731568394e-05
-3.62058850070809e-05
-5.53213730944043e-05
-1.10397928248123e-05
-3.27049585194943e-05
-4.72175843681875e-05
-1.47314421893069e-05
-3.73506821251622e-05
-5.80258547946431e-05
-5.00896652018862e-05
-6.41714380066098e-05
-2.39241960942839e-05
-4.52447915181019e-05
-2.1285764926297e-05
-4.80342271161273e-05
-1.39176749717018e-05
-1.56075586372745e-05
-4.2397612891231e-05
-4.45353453059171e-05
-5.85699589082727e-05
-2.00049076485281e-05
-1.74520908974427e-05
-2.38014005689301e-05
-2.85104563274594e-05
-3.73922504953978e-05
-1.88206565734004e-05
-4.68589920324292e-05
-2.07995036654453e-05
-6.34035816652175e-05
-6.14983356048613e-05
-2.13671120215544e-05
-1.66081301370131e-05
-2.98334106393628e-05
-5.54084903396527e-06
-3.29016491915999e-05
-3.91367635738058e-05
-6.88624803073624e-05
-1.66293229476232e-05
-3.76945397239106e-05
-7.25571389346802e-06
-2.88943058951544e-05
-1.62386663096839e-05
-2.69735874314863e-05
-3.0380236597254e-05
-4.2430371886263e-05
-2.85483669216222e-05
-3.01887630969358e-06
-3.33917237475636e-05
-5.15059198796945e-05
-5.57259090052277e-05
-1.71554649071052e-05
-2.58609276925062e-05
-7.01700985924049e-05
-3.47191526613762e-05
-2.76650145544062e-05
-4.49414945259703e-05
-3.7860846553461e-05
-1.09194559953665e-05
-4.59071693195471e-05
-3.37890249249597e-05
3.90927173366911e-06
-4.62794106108457e-05
-1.49642061818299e-05
-6.70298832999424e-05
-5.55114940573626e-05
-5.93425029112896e-05
-6.64678362030235e-05
-5.71602110815176e-05
-1.99493020079469e-06
-4.62466611806668e-05
-2.07074302124539e-05
-5.49670876268355e-05
-9.85223545059697e-06
-5.23533822323729e-05
-3.77899870461891e-05
-5.81060577846054e-05
-1.34026276435558e-05
-3.25970200173837e-05
-7.83293830278887e-05
-1.07767899608184e-05
-4.61638087457195e-05
-2.12101147536206e-05
-3.09897181679292e-05
-1.87949074998137e-05
-4.85470487419629e-05
-6.48424509320591e-06
-6.05639011922686e-05
-5.03802205919621e-05
-4.29891352752745e-05
-6.32737649856591e-06
-1.9133830958151e-05
-3.3057333542735e-05
-3.1973617075763e-05
-3.65971285520945e-05
1.55737929470111e-06
-2.14626362170536e-05
-4.00915393748571e-05
-5.8934812245036e-05
-4.671412628832e-05
-4.64469812935318e-05
-1.86714442011887e-05
-3.89510162359269e-05
-4.22106364682405e-05
-2.62166700378349e-05
-4.01837888210773e-05
-3.74778223381087e-05
-8.24620560658355e-05
-2.1503445943494e-05
-2.77866481441772e-05
-2.78152664928246e-05
-6.04349291023907e-05
-8.60363710888496e-05
-2.58013220780819e-05
-2.5369724698801e-05
-5.28759499435679e-05
-6.32222185259332e-05
-8.00873702404355e-05
-4.15038242445738e-05
-5.82322590075954e-05
-3.63730700866263e-05
-6.33299443602951e-05
-2.63124673098847e-05
-4.58737214497182e-05
-2.66239512113431e-05
-2.08859973807551e-05
-1.10381072765914e-05
-2.97296515199988e-05
-4.84573595169575e-05
-4.22845227451047e-05
-2.62830307198779e-05
-1.22472338816123e-05
-4.79082973362891e-05
-3.96994160002995e-05
-3.74291048545413e-05
-3.53420512311316e-05
-2.15112222232291e-05
-3.21474715790786e-05
-4.60402527674095e-05
-4.80986280111744e-05
-5.09484533356701e-05
-6.69298639951615e-05
-3.95728162495988e-05
-5.42503833486396e-05
-2.51007066383563e-05
-4.67297934772209e-05
-5.51066635668058e-05
-4.01550297006828e-05
-3.88765334405716e-05
-3.68039041952988e-05
-2.88537157719951e-05
-7.9865446203939e-05
-4.64863585891914e-05
-3.6129077175545e-05
-3.27172022039633e-05
-1.09152550359368e-05
-3.18364613598208e-05
-2.95601396029094e-05
2.13398088948021e-05
-2.73997992481873e-05
-3.08336959011722e-05
-3.42005089013289e-05
-2.5434675652429e-05
-4.3568826463555e-05
-2.1748605465256e-05
-3.41729044884089e-05
-5.56110862294208e-05
-6.16403021292294e-05
-3.3316382895242e-05
-7.77074461961956e-05
-4.30204046077002e-05
-3.64228151842667e-05
-3.82717436468065e-05
-2.0211177372576e-05
1.09972892321059e-05
-4.90436058651469e-05
-2.26656951851807e-05
-3.19795175333057e-05
-5.75336688906547e-05
-5.45354698805223e-05
-4.76151125056865e-05
-3.82899026373218e-05
-3.51641321584291e-05
-1.71356657820011e-05
-2.9102773568791e-05
-1.54783306181475e-05
-5.2313962855719e-05
-2.41701300732482e-05
-3.55583932217912e-05
-1.17528596960494e-05
-3.57531273142848e-05
-1.61449913649482e-05
-6.32842457122571e-06
-3.41449807576577e-05
-4.4804616402614e-05
-3.12755951328536e-05
-2.1030648010035e-05
-1.90277156011591e-05
-4.45393339887366e-05
-4.43670431553348e-05
-5.12222048622014e-05
-5.61774215066715e-05
-6.31131005749221e-05
-2.72908630652264e-05
-4.68636839417207e-05
-3.57482577121556e-05
-4.34962022673143e-05
-4.23936646170797e-05
-5.309638619878e-05
-6.68175519935866e-05
-3.87315479992625e-05
-1.63490734558339e-05
-2.16872102805244e-05
-1.66981440427507e-05
-2.97912675370822e-05
-3.54574786774267e-05
-5.84290430719386e-05
-8.63191147327945e-05
-2.93918159726735e-05
-3.48808801408668e-05
-6.29473853525992e-06
-5.02088900857654e-05
-7.74563871993902e-05
-7.19161346501261e-06
-8.26742887818611e-06
-1.7827914596059e-05
-4.02928167905372e-05
-2.36037733432174e-05
-4.55878885146826e-05
-1.68763906611889e-05
-3.87257650257128e-05
-7.13226610658411e-05
-5.57844865441183e-05
-1.04709433789713e-05
-3.07451943977057e-05
-2.56577858493139e-05
-5.64762762365093e-05
-3.9329758113894e-05
-3.3173023293611e-05
-2.93291680623336e-05
-5.81812672141518e-05
-2.25390726951705e-05
-2.29099385640605e-05
-6.80028830336151e-05
-1.81191815348623e-05
-5.04975595619717e-05
-2.75896738291184e-05
-1.00537913157187e-06
-4.30150220320265e-05
-4.98994685713582e-05
-4.25024541443119e-05
-3.08734509445992e-05
-4.99095060527211e-05
-2.93695598996031e-05
8.60789315758846e-06
-2.75773884931454e-05
-4.01140925590985e-07
-3.94505051038241e-05
-2.62036995754014e-05
-5.15500745470922e-05
-2.52976303496489e-05
-4.24063922215635e-05
-2.08742489209617e-06
-3.76315284029778e-05
-4.56207425103434e-05
-5.1576363192874e-05
-3.8613624310241e-05
-4.97584793335763e-05
-3.00055896897578e-05
-4.80795118589598e-05
-1.40272738980997e-05
-6.32669229888766e-05
-3.61130578442005e-05
-6.61666080494974e-05
-3.8539330231288e-05
-5.18341613746023e-05
-2.40383250107089e-05
-2.70657221368853e-05
-2.83912173610403e-05
-3.80290139500074e-05
-2.94008409878207e-05
-6.8967248256717e-05
-4.1504404517448e-05
-4.05469613352793e-05
-7.44412285059012e-06
-8.5061209229424e-06
-3.7269785609792e-05
-3.32283324741707e-05
-2.5713035864291e-05
-3.48503633247899e-05
-5.38437343630051e-05
-3.5678134630075e-05
-3.6955541487722e-05
-3.56190055565568e-05
-2.79372804763045e-05
-3.9498819718105e-05
-2.05321463887343e-05
-4.49728828915381e-05
-2.35447734407444e-05
-8.49167544469371e-06
-4.73341895838845e-06
-8.05727985606486e-07
-3.06330424983689e-05
-4.60038743755315e-05
-5.15822236735294e-05
-6.33268108480033e-05
-3.38199401407679e-05
-6.89940180480872e-05
-2.35207269372463e-05
-6.48825753094462e-06
-1.34057252298593e-05
-2.67938812574981e-05
-5.03006179431292e-05
-4.2669165980789e-05
-3.64414395014473e-05
-4.66448187283967e-05
-3.05533772835417e-05
-1.83371222976274e-05
-1.48393511218791e-05
2.30894805883047e-06
-3.79701641008122e-05
-2.50562461620145e-05
-3.81226576990604e-05
-5.12518802315989e-05
-2.41247811151921e-05
-3.88346880305739e-05
-2.17883990186337e-05
-5.53823830421519e-05
-3.25461338593131e-05
-4.64654544247231e-05
-7.99713526264782e-06
-3.77969618701584e-05
-5.87771088185184e-05
-1.99261887596558e-05
-2.92120901155016e-05
-2.05932166339774e-05
-1.19832724126316e-05
-9.74252407589403e-06
-1.24774784009974e-05
-3.04629344164428e-05
-3.20741894580241e-05
-6.42592535958124e-05
-4.9308072457835e-05
-3.73055702582148e-05
-3.94873243059628e-05
-2.43602936604037e-05
-2.7270916331952e-05
-2.98779338950914e-05
-2.1603603805346e-05
-4.3346575302318e-05
-5.16709190302115e-05
-4.81460403625823e-05
-7.82236196915193e-05
-6.52740985052625e-05
-3.04173716288723e-05
-4.3220515725008e-05
-3.30637244355205e-05
-2.27415812514901e-05
-8.52195291260729e-06
-5.41597019197684e-05
-4.05527287136356e-05
-1.34230144863928e-05
-4.45744467323719e-05
-4.75507575126672e-06
-1.93488363517051e-05
-3.47221394312213e-05
-2.44450490859504e-05
-6.51159461798736e-05
-4.543812871142e-05
-7.72075080773358e-06
-4.96441447163336e-05
-4.526505743469e-05
-1.17618257641986e-05
-3.41619523773469e-05
-4.39874125510324e-05
-5.52519159699834e-05
-4.63807886492069e-05
-2.01558649731123e-05
-3.70793375054063e-05
-4.4559008657657e-05
-4.57109171055621e-05
-8.71567488166126e-05
-3.56876945728701e-05
-4.21414740791457e-05
-2.31296884994889e-05
-3.43497101753687e-05
-4.40404858167969e-05
-4.32654417764655e-05
-2.06245362227213e-05
-2.96287022679758e-05
-2.93948328819204e-05
-2.83570508016471e-05
-2.93587173631121e-05
-1.30174016565268e-05
-3.39062289065984e-05
-4.36933631027301e-05
1.16317828220406e-06
-1.56917443791477e-05
-5.17046030415296e-05
-3.29864829066498e-05
-2.6507405516154e-05
-2.42866408607989e-05
-4.49509768721335e-05
-2.18907692387892e-05
-3.44224154319296e-05
-1.87302096274688e-05
-1.20229162585837e-05
-5.18263342840489e-05
-3.94376877216805e-05
-2.15907531077521e-05
-6.18291906818269e-05
-1.65953745632912e-05
-3.63531046252786e-05
-2.45637930938054e-05
-1.03796168376884e-05
-2.05938304828909e-05
-3.58433489861022e-05
-3.07773418341955e-05
-3.23454712287598e-05
-1.73386927303918e-05
-3.10118172405356e-05
-2.49359082805135e-05
-3.25626486767229e-05
-3.95146460044228e-05
-2.91675364162282e-05
-1.40306729371683e-05
-1.14433811354647e-05
-3.80835141738859e-05
-2.41986402707323e-05
-3.58768491697049e-05
-6.74226678496872e-05
-2.00561694746169e-05
-5.07798811340087e-05
-5.69721475430285e-05
-2.88666326282728e-05
-1.71067669950198e-06
-4.21980573915271e-05
-3.36305304906675e-05
-2.10952570199654e-05
-3.65178230728279e-05
-4.77657794464969e-05
-3.51157214910343e-06
-3.20994848519349e-05
-3.40282096660337e-05
-2.95406413562793e-05
-4.22989740030744e-05
-5.39726631476303e-05
-6.72370167059546e-05
-5.11122176304389e-05
-2.05236203660193e-05
-3.56085124146006e-05
-4.8754840615231e-05
-2.39001613094095e-05
-5.10233436875246e-05
-7.74755644066755e-06
6.14208776511922e-07
-1.9306877344843e-05
-1.70435259716602e-05
-2.3989756477838e-05
-6.94695606451852e-06
-4.97213155638864e-05
-2.42983614148125e-05
-4.57140454601454e-05
-4.14648358852266e-05
-2.96297864726556e-05
-4.18101571963531e-05
-3.88878649921227e-05
-2.44894382086638e-05
-2.75623394917378e-05
-2.2998747131604e-05
-6.57265612026707e-05
-1.67806977303794e-05
-2.35144758573701e-05
-3.54222025409298e-05
-1.16063891655954e-05
2.07683443876775e-06
-2.61015347167795e-05
-6.26573453921524e-05
-1.11812452661174e-05
-6.08302426853098e-06
-3.22225407013545e-05
-5.28143135093941e-05
-8.49898447142462e-05
-5.3521025545921e-05
6.584899647917e-07
-5.29030974488662e-05
-5.71486913542886e-05
-3.14824828072694e-05
-3.73342837276532e-05
-4.60420395232529e-05
-6.1481449931103e-05
-3.47797305667261e-05
-2.68829276796881e-05
-1.35734532266865e-05
-8.84465595279343e-06
-7.11470688613189e-05
5.62115365312881e-06
-2.05324716996696e-05
-1.168538415761e-05
-5.07927520924587e-05
-6.86751122253423e-06
-2.80518879884376e-05
-3.23269968989807e-05
-4.40461718888072e-05
-1.60575003293388e-05
-4.26776274093169e-05
-4.8567112950524e-05
-3.37872419114672e-06
-4.40583437116994e-06
-7.46375550378853e-06
-2.84828849423466e-05
-3.29601498465515e-05
-4.85543300089064e-05
-6.28614861573995e-05
-5.59432588566801e-05
-4.31125171264078e-05
-1.53741829533174e-05
-1.88044297126393e-05
-5.73325996979927e-06
-3.28428377764492e-05
-2.70023387536741e-05
-2.33518140002152e-05
-6.03282255837005e-05
-1.41484097679529e-05
-4.89324041644173e-05
-3.48406639770696e-05
4.1729860697765e-06
-7.67830723101014e-07
-2.07598965103301e-05
-1.50176026221445e-05
-2.95088190814095e-05
-2.86295129826517e-05
-1.58240199632613e-05
-2.90531085582132e-05
-5.67094987949158e-05
-6.78048343467696e-05
-2.74091878472637e-05
-1.43942088862514e-05
-1.25194515900076e-05
-4.39319038785668e-05
-2.62773509688362e-05
-1.75967501666147e-05
-6.43574552419455e-05
-1.91597404141006e-05
-2.56262897450159e-05
-2.5680673729547e-05
-4.20368159994883e-05
-2.78980493433125e-05
-1.8395079129405e-05
-7.67896306238403e-06
-5.18003596596009e-05
-2.87514439338537e-05
-3.0306818163497e-05
-6.21955578154898e-05
-3.63465632729599e-05
-5.80469603842768e-05
-4.02041246610033e-05
-2.79312582180249e-05
-3.47528179539613e-05
-5.65343685768434e-05
-4.6168405693687e-05
-3.91210366132767e-05
-4.3317392576707e-05
-9.06222068836575e-06
-3.49164812321045e-05
6.54137393313327e-06
-6.47869964168976e-06
-4.3145386317563e-05
1.70782945326207e-06
-5.09051059946272e-05
-5.47799630044613e-05
-1.25722227392171e-05
-5.02595379531757e-05
-6.59821079384845e-06
-6.42031987670593e-05
-3.73521813294226e-05
-4.30542379390237e-05
-3.39029041733025e-05
-3.21151064003844e-05
-4.33600635813701e-05
-3.48145821573526e-05
-3.32318921408274e-05
-5.79240976234416e-05
-4.07275295075076e-05
-3.09687187610426e-05
-4.77880352857661e-05
-2.76504478957091e-05
-6.50595593275025e-05
-1.26039965563495e-05
-5.5112918962682e-05
-3.76440966319811e-05
-5.46564197246823e-06
-8.2970038812578e-07
-5.36638699687439e-06
-3.83169234955726e-05
-2.26908599800909e-05
-4.75499317725013e-05
-5.49805477863895e-05
-1.4150273521934e-05
-5.81097169234703e-05
-4.02836000095285e-05
-5.33475014133223e-05
-2.13582437343732e-05
-4.81617218346736e-05
-4.55895163646104e-05
-4.6877309165631e-05
-4.59949151950244e-05
-4.82769773440475e-05
-3.94474404873982e-05
-2.51772540427752e-05
-2.4799619090372e-05
-3.82745028988506e-05
-4.51665078811912e-05
-2.67921920940874e-05
4.31906726268317e-07
-3.14882196527415e-05
-4.10415477635017e-05
-1.7735964188856e-05
-2.50814213747022e-05
-1.35895101619688e-05
-2.78465725290475e-05
-2.32600107765683e-05
-2.47953189837621e-05
-4.36370097002038e-05
-2.76488777139213e-05
-4.55435006370033e-05
-1.43661839645189e-05
-1.39487362728809e-05
-1.64143317449829e-05
-3.31445821047104e-05
-6.3987707878611e-05
-2.93470987950398e-05
-8.3425777758671e-05
-1.22131877513061e-05
1.33623626244223e-06
-3.63263440279613e-05
-1.27475833273577e-05
-4.44546030659869e-05
-2.23535352235366e-05
-4.61773231266936e-05
-4.2714261099938e-05
-2.0508057584881e-05
-2.3402886311952e-05
-4.26428147007978e-06
-3.23835314258046e-06
-5.14343555582253e-05
-3.87039117091847e-06
-4.11767794032917e-05
-2.71391745018755e-05
-2.78586819162511e-05
-5.72867042541448e-05
-6.03277015848939e-05
-6.07513311197545e-06
-8.44555109239918e-06
-5.80368625751319e-06
-4.29919770509683e-05
-5.25242951783101e-05
-3.58974365191437e-05
-4.30833887653267e-05
-2.37908469164602e-05
-3.82371503698814e-05
-2.42061723030846e-05
-2.94020088089869e-05
-5.09671451339847e-05
-4.77006372994543e-05
-3.02418228306799e-05
-2.83919097741779e-05
-1.92140322046525e-05
-3.16471246716941e-05
-2.52380204572849e-05
-4.83674610705224e-05
-4.23184772477134e-05
-2.75219598892309e-05
-2.37628496207432e-05
-4.65122947396983e-05
-5.27212912326932e-05
-3.50059104161151e-05
7.19129304041718e-06
-3.27621444845886e-05
-4.86943872234485e-05
-5.54919703619129e-05
-3.66904034716882e-05
-3.46542990170951e-05
-1.76138761377837e-05
-4.01537544108013e-05
-2.48445832494003e-06
-4.11594497202367e-05
-3.81794586904382e-05
-5.99931427293716e-05
-5.157186566378e-05
-6.12681250483796e-05
-5.88636917282707e-05
-2.45306292575961e-05
-4.38650466142902e-05
-4.89366256983888e-05
-2.02819875676356e-05
-1.65414687770665e-05
-6.67411176542512e-05
-1.55900840051646e-05
-1.30029242412877e-05
-2.21899140576587e-05
-4.17795133069941e-05
-4.67563095496706e-05
3.41757315769625e-06
-1.55657718353597e-05
-5.13232518499229e-05
-3.15660303974273e-05
1.78192373966675e-07
-4.51481059098078e-05
-2.99281351845063e-05
-2.32610954869192e-05
-1.72509245037527e-05
-3.04017174788477e-05
-4.29112611631133e-05
-4.73851010539428e-05
-2.77752786139083e-05
-4.15898219996974e-05
-3.02567431612906e-05
-1.98554755658383e-05
-3.25690231551303e-05
-2.67195636171301e-05
-1.48808882463826e-05
-3.70473492467167e-05
-4.02394272505886e-05
-5.80003338887107e-05
-4.78611597049187e-05
-9.97991386408262e-06
-3.20244223507736e-05
2.99379816089803e-06
-5.11154492947011e-05
-5.60006292906704e-05
-4.85007030227321e-05
-1.54800493717054e-05
-2.01903969748103e-05
-5.54824542846726e-05
-5.47231082127716e-05
-5.13420984726119e-05
4.15486796876032e-08
-4.6429328321501e-05
-4.48715244475568e-05
1.21274388515538e-07
-4.73900406750884e-05
-7.35456683800794e-05
4.85779217680217e-06
-3.37849700886438e-05
-4.13790546474643e-05
-2.79422496595695e-05
-4.74371272133218e-05
-5.07309633593418e-05
-4.14378914099725e-05
-2.0447325510525e-05
-2.61763248678179e-05
-7.02828116119571e-05
-3.28950857231251e-05
-4.12690187804357e-05
-3.16851753142629e-05
-5.27397913485133e-05
-6.08886276302368e-05
-2.98181745673379e-05
-8.75015481743858e-05
-1.76917357066957e-05
-3.95321141426585e-05
-3.86152739470471e-05
-7.84159231105933e-05
-1.7882950712597e-06
-3.6762520344489e-05
-5.48764766385345e-05
-4.45519316607468e-05
-3.94226594586303e-05
-3.24108527876958e-05
-3.15859044762266e-05
-1.46374513430765e-06
-3.29371280465833e-05
-4.29624341793414e-05
-5.76205942571467e-06
-6.73979842995241e-05
-4.30034523616463e-05
-5.02570781269855e-05
-4.1751004288944e-05
6.45455412313553e-06
-4.74795900586993e-05
-4.63541001784263e-05
-1.49343687715052e-05
-4.09787784627118e-05
-6.35912322329314e-05
-3.93444504327875e-05
-2.50783791132121e-05
-2.29905959060808e-05
-6.06458253827806e-05
-3.4227227833899e-05
-2.81134369627268e-05
-3.484252080657e-05
-4.51841012760666e-05
-4.04062611390029e-05
-9.56680715400645e-05
-4.74857218625495e-05
-3.77104819133425e-05
-3.98165340340835e-05
-2.7399350023185e-05
-6.39401200402563e-05
-7.10964333416659e-05
-4.14459067610119e-05
-3.05864701961895e-05
-5.82670644576844e-05
-5.10448185890726e-05
-4.36479266896061e-05
-3.74309973094742e-05
-2.38820171365378e-05
-4.2159015148332e-05
-5.48809752460402e-06
-3.59945415838343e-05
-5.09822076552024e-05
-1.58323832103049e-05
-2.49488019402678e-05
-2.31277622802829e-05
-1.56841769454743e-05
-3.1797688554798e-05
-5.91414616573008e-05
-5.6797375000127e-05
-2.0734048069803e-05
-3.2717727520963e-05
-4.96534551970235e-05
-5.12752680247226e-05
-3.38248884383292e-05
-2.1279506649763e-05
-2.33564480872055e-05
-2.94691225193847e-05
-7.18394112656799e-06
-6.73121160044202e-06
-4.04305784809026e-05
-5.81461125670061e-05
-3.94140879525384e-05
-3.38662895451297e-05
-3.34937080977762e-05
-5.02912054376694e-05
-2.23858639376442e-05
-1.82786946972224e-05
-5.78791494915265e-05
-1.93554966553599e-05
-4.05655707998824e-05
-1.5851009071526e-05
-3.34662490074974e-05
-2.66542586169663e-05
-1.24395742851854e-05
-7.37102849494868e-06
-3.75514260396269e-05
-2.80374145018406e-05
-4.17012776918321e-05
-2.74159393027722e-05
-5.17891716733831e-05
-3.52346680070936e-05
-3.5963470768478e-05
-3.56724100111773e-05
-3.95333747675012e-05
-4.430086609257e-06
-7.31966313936458e-05
-3.75667544258617e-05
-4.23457269632592e-05
-2.62580874690135e-05
-3.92713960794064e-05
-1.17082223821451e-05
-6.76773754669793e-05
-1.87701387613472e-05
-5.13448465011233e-06
-8.95033576876872e-05
-1.1745531155452e-05
-2.42907878590898e-05
-6.15925734612882e-05
-4.45227511408321e-05
-4.09804941720555e-05
-6.70367291568881e-05
-4.07997311024731e-05
-3.34160329866974e-05
-3.54655251947561e-05
4.18917668674516e-06
-5.49665155866053e-05
-4.15688520703632e-05
-6.54559231580918e-05
-1.53675726566771e-05
-4.9395377429948e-05
-5.0622879425733e-05
-2.11787153359106e-05
-3.40577550675862e-05
-6.96896556872663e-05
-2.74165674075797e-05
-2.72898964812163e-05
-4.97047204682614e-05
-2.47042140443368e-05
-3.01538256755553e-05
-2.70960776232715e-05
-4.28832542941476e-05
-4.4898284159633e-05
-1.81585238016251e-05
-6.15027087462427e-05
-3.99185919592333e-05
-1.0526561353265e-07
-3.03811004911359e-05
-4.52838387903832e-05
-4.46992635570691e-05
-3.57851916754213e-05
-5.10402665654809e-05
-3.06362265320076e-05
-4.02313689149551e-05
-2.75185257677436e-05
-3.83832274648943e-05
-2.81357377902157e-05
-1.0212326067972e-05
-4.04158502912909e-05
1.97833259857636e-05
-2.62442610677214e-05
-6.12782680985242e-05
-6.36336078205753e-05
-2.39737038013199e-05
-3.53887537685453e-05
-2.94086565836781e-05
-5.18035529660454e-05
-8.74181331073828e-05
-1.41287095977232e-05
-2.29884897976397e-05
-5.1565434940331e-05
-2.804432123568e-05
-3.44212278177974e-05
-3.67301893694517e-05
-3.06690587602651e-05
-5.11427948202324e-05
-6.23460772362756e-05
-8.66020707282277e-06
-6.67152878095406e-05
-3.44354948802456e-05
-3.90453972633638e-05
-2.82466592161394e-05
-2.21896581223989e-05
-2.08279739233505e-05
-4.28573451153598e-05
1.16760681300444e-05
-3.76762164361635e-05
-2.17784186032151e-05
-5.2189103033579e-05
-7.57175445980473e-06
9.12353321746895e-08
-4.24533653086169e-05
-2.9682943030581e-05
-4.0273219468561e-05
-1.4103641060988e-05
-4.28750419848126e-05
-2.01760023585319e-05
1.27578027720768e-06
3.93135806506709e-06
-2.34882436925655e-06
-6.03154342687998e-05
-5.10210659256784e-05
-2.90046953410095e-05
-2.69121121707849e-05
-1.59924682321346e-05
-4.75622936131139e-05
-3.89331853381601e-05
-3.54361786077869e-05
-8.6135880178145e-06
-2.45707269125073e-05
-4.24493448645585e-05
-2.69864670139835e-05
-3.55785758293679e-05
-2.85391103581161e-05
-1.82277793583211e-05
-5.19379764802915e-05
-3.58850400261066e-05
1.67505285503915e-06
-9.76948028833736e-06
-1.2118555412854e-05
-3.21521821406933e-05
-3.79667928368776e-05
-1.96825604199207e-05
-3.77860133426458e-05
-4.74928985947534e-05
-4.15507282586623e-05
-5.78044108930275e-05
-1.02165594470435e-05
-5.43299874260193e-05
-5.96365178099751e-05
-5.96826712434666e-05
-2.96914750174064e-05
-3.16931811519091e-05
-3.33377801561154e-05
-4.30830893863921e-05
-2.86604895216358e-05
9.8311518236395e-06
-2.58675777375409e-05
-4.29377914962454e-05
-3.38112382975683e-05
-4.71308436399748e-05
-5.83489199564475e-05
-1.00123461289478e-05
-6.88934523495153e-05
-1.159983426848e-05
-2.35185682366222e-05
-4.49773343235311e-05
-3.34242044003109e-05
-2.53838037792616e-06
-4.48766608117587e-05
-6.75486324848919e-05
-3.18054052596536e-05
-6.58306021415398e-05
-5.97128803214102e-05
-4.34139985346322e-05
-3.70193675117051e-05
-6.42553662878915e-05
-6.15167701746079e-05
-3.82824769589813e-06
-1.35828040844292e-05
-3.43888882295603e-05
-4.49628669311729e-05
-3.83473358088865e-05
-3.48360375775558e-05
-8.92830513490151e-07
-2.16779894175313e-05
1.08311980660743e-05
-2.60855680563226e-05
-5.2554242429723e-05
-3.39178790395847e-05
-4.06871442147086e-05
-1.45766551396054e-05
-8.47197026791971e-05
-2.1635683641933e-05
-3.72848132706836e-05
-3.46266131689941e-05
-2.40010840819967e-05
-3.74020215227124e-05
-3.77318454484375e-05
-3.95584954614876e-05
-4.45717010562043e-05
-2.20121543040433e-05
-2.91800972239378e-05
6.47731966911338e-06
-2.70039346834437e-05
-3.33928923170047e-05
-2.2052191245914e-05
-2.04008420293008e-05
-5.30871104643873e-05
-1.97080273845601e-05
-2.9911089664077e-05
-3.17507621527517e-05
-4.93544833966032e-05
-3.02529756479148e-05
-3.09195209850449e-05
-4.24250133881946e-05
-4.94373382659196e-05
-3.7201493840774e-06
-2.59493482248967e-05
-4.93596089566451e-05
-3.21467695581554e-05
-4.4248278407288e-05
-2.23575806077149e-05
-1.18348500728098e-05
-5.57233097027901e-05
-1.5051376455611e-05
-4.4970332433478e-05
-4.1134631132224e-05
-1.85781011567168e-05
-1.39732858693761e-05
-5.20603640313148e-05
-1.34530340959259e-05
-8.4225593046761e-06
-4.20548400123729e-05
-2.0739310115262e-05
-1.50850827977902e-05
-5.9646958176014e-05
-3.04205224995363e-05
-1.48083644663654e-05
-6.07425323201542e-05
6.97505944245704e-06
-4.04831714216521e-05
-2.99721527443605e-05
-3.38314727507358e-05
-6.64030179474629e-05
-2.80786429837672e-05
-4.25221039865131e-05
5.47580955067525e-06
-4.7433352169624e-05
-6.75404825631073e-05
3.25765435407917e-06
-3.0605996564297e-05
-1.62562987294721e-05
-6.62774279619532e-05
-5.28013823573607e-05
-6.08731484510158e-05
-5.30104213105899e-05
-3.09276900613052e-05
-2.84714189732747e-05
-4.67109679497074e-05
-4.1008184112206e-05
6.13728376184456e-07
-2.51914698581663e-06
-1.57781014545423e-05
-3.4114268603672e-05
-5.07193396902305e-05
-1.45137638216548e-06
-5.03719961598434e-05
-2.93966413013761e-05
-1.09590654034286e-05
-3.96539337980949e-05
-4.95084830677172e-05
-3.81319745547037e-05
-5.68469374643092e-05
-4.70701532947919e-05
-2.19555174944457e-05
-1.2141595453826e-05
-4.26747330448612e-05
7.865394040117e-06
-5.16521601454568e-05
-3.01249206695854e-05
-2.4978148260852e-05
-7.65616456380239e-06
-1.86561387050377e-05
-4.68206619374535e-05
-7.56514735688067e-05
-1.77352464911178e-05
-6.29715603243214e-07
-6.16710542579984e-05
-7.10205182074084e-06
-2.75622453126458e-05
-5.60913499880495e-05
-4.36588304465891e-05
-1.83846668650412e-05
-6.21645627737132e-05
-4.43817134477138e-05
-8.15175488235913e-07
-6.74401979487182e-05
-3.51514150883887e-05
-4.19840495519812e-05
-2.79296744952086e-05
-7.05688841445602e-07
-4.92815462237235e-05
-6.16832054964096e-05
-4.39460063577329e-05
-1.89931940632836e-05
-3.1628093183096e-05
-4.98456474981225e-05
-5.7275398599105e-05
-4.68416429146805e-06
-1.98327914263784e-05
-3.05181159087323e-05
-6.3026047046367e-05
1.27609842177693e-06
-3.23566378039664e-05
-5.9024998244355e-05
-3.06042255215163e-05
-5.24240406116237e-05
-3.85537460288167e-05
-5.30632039245631e-05
-2.91824894249876e-05
-2.55435628335315e-05
-4.06753346214361e-05
-5.68812210079108e-06
-5.7841278946069e-05
-3.4155889623846e-05
-2.08390120068793e-05
-3.7576627506797e-05
-1.40975700277437e-05
-5.77556246026003e-05
-2.93668935655035e-05
-3.20807447741033e-05
-4.23967070069188e-05
1.30810700053083e-05
-3.02128239146381e-05
-2.8600721715356e-05
1.78259070774458e-06
-3.48494877323932e-05
-3.5409273791457e-05
-2.44904945259246e-05
-2.80378118198438e-05
-3.57755411962343e-05
-8.56906603080891e-06
-2.34531028328856e-05
-9.67513707692163e-06
-7.876187424609e-05
4.15981549775431e-06
-3.37448446560645e-05
-2.79662755556436e-05
-2.92683142614365e-05
-4.04803913957377e-05
-1.92195908796665e-05
-5.7206046306377e-05
-5.94525250392341e-05
-2.55394389148052e-05
-1.62857200706366e-05
-6.89370439968216e-05
-3.2154617410423e-05
-2.55118718896009e-05
-4.18928764272742e-05
-4.88137985594476e-05
-3.49795664262383e-05
-3.57121398884651e-05
-1.64882246458619e-05
-8.79507898205773e-06
-4.61521354045024e-05
-4.92541898766377e-05
-3.69381910759538e-05
-3.53839886061062e-05
-5.61874424277316e-05
-2.21479233806168e-05
-3.1788417112485e-05
-6.12423160744635e-05
-2.78493907139203e-05
-4.17205622336452e-05
-2.12605758913841e-05
-3.12210537558604e-05
-1.80342538476572e-05
-1.54536797354235e-05
-1.75215895092297e-05
-3.76412769920179e-05
-5.11789843168367e-05
-4.19406424306283e-05
-1.84041155862415e-05
8.56760961158131e-06
-3.95298280085474e-05
-5.43700827591439e-05
9.27350443057507e-06
-5.12281580852871e-05
-3.7814673112413e-05
-4.74601057070118e-05
-7.08544648064146e-05
-3.43864924159466e-05
-2.95676789548254e-05
-2.95055827685178e-05
-4.8898598617891e-05
-6.09227166070273e-05
-6.81975803512407e-05
-3.9375249623888e-05
-8.5829062100273e-06
-3.69228180434664e-05
-2.36812654811659e-05
-5.12882345207316e-05
-3.37178612868583e-05
-5.3379617920731e-05
-3.62890372162211e-05
-4.22412655200313e-05
-4.06214540482512e-05
2.21078442163906e-06
-3.232802333878e-05
-2.06338892564649e-05
-2.35396669106828e-05
-2.56742430855847e-05
-1.84662680245332e-05
-2.0016516810208e-05
-1.50197882215079e-05
-1.45476384013029e-05
-6.7548994403565e-05
-3.4826143342759e-05
-3.95904982951977e-05
-5.31735847489983e-05
-3.93371518472431e-05
-4.52800951434061e-05
-2.96402786002085e-05
-3.79541084077975e-05
-3.4302745054124e-05
-4.01468955375831e-05
-2.28225196126151e-05
-2.62879816946011e-05
-5.30168506755879e-05
-3.07184835523311e-05
-3.74038737679674e-05
-2.20320072505147e-05
-2.37257276968978e-05
-3.38292892602786e-05
-2.85623098807486e-05
-2.76852340106305e-05
-2.81698214102471e-05
-8.37175035025132e-06
-2.39165062610199e-05
-4.21457603390617e-05
-3.78530966400021e-05
-1.89294825367665e-05
-4.0444355893321e-05
-3.46101519129513e-05
-4.46135479778502e-05
-4.21015689166466e-05
-4.53176267589133e-05
-2.44766819876647e-05
-3.74717799210681e-05
-3.16741290297348e-06
-2.736536498513e-05
-7.51284872090901e-05
-3.39339280790189e-05
4.18439378954424e-06
-2.74297403085992e-05
-5.69523527338523e-05
-3.04643628518326e-05
-2.06263361462469e-05
-2.17383310044553e-05
-1.94971632261296e-05
-2.1809119396455e-05
-4.74046170636246e-05
-4.28141384630993e-05
-3.20530787223358e-06
-4.20814735040386e-05
-5.82848241510393e-05
-3.52119480775211e-05
-6.38697757530217e-05
-4.55554562852945e-05
-5.70853757950413e-05
-3.82033449652541e-05
-5.94636863950445e-05
-5.86518626350886e-05
-4.97368125761712e-05
-2.39677593714055e-05
-3.72369784785501e-05
-4.65972735217734e-05
-4.39054273550384e-05
-4.79825574173803e-05
-6.15785856280417e-05
-4.01108458762261e-05
-4.01075322620546e-05
-2.55129662363445e-05
-3.16917684226491e-05
-4.40818525913041e-05
-1.06658715132744e-05
-9.30034340926056e-06
-2.19163466449304e-05
-4.96810472495079e-05
-3.27384415810707e-05
-2.45333193958799e-05
-3.31513941535845e-05
-2.55229519334339e-05
-3.00467868288e-05
-1.47108662967779e-05
-2.20613431560818e-05
-3.07692929767012e-05
-3.15943746857471e-05
2.20624713391674e-06
-6.71646638361627e-05
3.12030462978751e-06
-1.48553238651525e-05
-4.60963690535302e-05
-6.12050999395407e-05
-5.14121194710868e-05
-2.64826136241442e-05
-3.45886555721941e-05
-2.00296947979193e-05
-5.14277788444193e-05
-3.40276387634538e-05
-3.69360414409271e-06
-2.24750217524943e-05
-5.83051987313382e-05
-6.17538119971929e-06
-4.67244964473808e-06
-3.05380801440722e-05
-5.20807620738139e-05
6.53541875163689e-06
1.86046150432333e-05
-3.41949231086319e-05
-4.7848905357391e-05
-2.31780958257542e-05
-3.25441178890489e-05
-4.0687895318287e-05
-6.17317662807728e-05
-3.1504894319887e-05
-1.21812560147325e-05
-1.94201747735523e-05
-4.9733534837524e-05
1.28079185852052e-05
-4.88888033170825e-05
-2.88114533828502e-05
-3.73286033777401e-05
-4.39372474523713e-05
-4.76322448452269e-05
-7.70426373691351e-06
-7.35901436954507e-06
-1.12306016177403e-05
-5.03612242696992e-05
-4.00524938510821e-05
-3.73157008290745e-05
-1.6574120073568e-05
-4.19336767492809e-05
-2.72019815961592e-05
-1.6484564848865e-05
-2.41343671717776e-05
-4.54927124999072e-05
-5.99122270100513e-05
-4.93176524073825e-05
-8.14771008175927e-05
-7.28649730514836e-05
-8.98196786655394e-06
-1.01549001777061e-05
-2.18862268204125e-05
-1.7206014873673e-05
-2.71042150992897e-05
-4.8793050319283e-05
-1.2414164970236e-05
-3.01712119722747e-05
-2.82917246366754e-05
-5.23848767446418e-05
-2.66333338784489e-05
-2.47644661058747e-05
-6.14105277872213e-05
-4.26433909860884e-06
-1.8406609459968e-05
-1.33532169615396e-05
-4.30045961703595e-05
-3.34384352533928e-05
-2.35640411487572e-05
-7.75544398359889e-05
-5.11043746750531e-05
-1.27689964364539e-05
-3.69926843981627e-05
-7.28367940102953e-05
-4.62813271337651e-05
-1.99589364418364e-05
-5.75027785203831e-05
-5.77882582254313e-05
-6.50215900638342e-05
-6.35944600113013e-05
-5.7434365317097e-05
-6.64982978341716e-05
-3.31754485161135e-05
-4.05191646413383e-05
-3.19867270744439e-05
-1.08400369346968e-05
-3.79913439476234e-05
-5.92790717030845e-05
-3.76291149837744e-05
-2.88247291273783e-05
-3.25850890650518e-05
-5.29547629822366e-05
-3.78544939913242e-05
-2.98305156836743e-05
-5.81838748908465e-05
-4.9111928902722e-05
-3.46789535060137e-05
-2.85604406030795e-05
-4.95674205740377e-05
-7.06366528147289e-05
-1.99897717401557e-05
-2.87220748148047e-05
-3.71166461482335e-05
-5.01420791076718e-05
-3.69294323951818e-05
-5.47474848711983e-05
-1.38765157865199e-05
-1.90179532618952e-05
-6.30610056756856e-05
-3.46013194898373e-05
-6.56913211303573e-05
-5.45070691974278e-05
-1.55650130499311e-05
-2.10679184024228e-05
-1.57523526377658e-05
-1.44045046284716e-05
-4.38625232565151e-05
-2.65813957686518e-05
1.45615680836238e-05
-3.81085662822684e-05
-1.62963384136418e-05
-4.58968010474635e-05
-4.00373556881534e-05
-5.77460312604719e-05
-6.02099082664867e-06
-6.33466741572368e-05
-1.11913277047695e-05
-4.35429923044648e-05
-5.17263921164858e-05
-3.6544980138688e-05
-1.49477172863598e-05
-4.86727716385734e-05
-5.38504100905863e-05
-1.83586239689302e-05
-4.41716049160635e-05
-5.87630695220931e-05
-4.36038022217878e-05
-2.85228328725312e-05
-2.27018283112154e-05
-6.09880460572587e-05
-5.20040817279846e-05
-3.74793095814395e-05
-2.80796029649842e-05
-2.27683275702137e-05
-5.14794800043792e-05
-3.01617482414768e-05
-4.43752225849028e-05
-1.94954944606731e-05
-4.03060841879888e-05
-3.72461106869251e-05
-4.71537419887108e-05
3.22161650317656e-06
-2.58037160525004e-05
-2.51629676950331e-05
-2.24584115054457e-05
-3.63588045418874e-06
-4.2367931623667e-05
-1.7740680896512e-05
-1.77281955872836e-05
-6.94195564474607e-05
-4.97912285730731e-06
-3.91031059255501e-05
-1.66129602361971e-05
-7.28453456405923e-05
-5.36442448895569e-05
-2.51691202952553e-05
-3.14626858166945e-05
-6.45915274780026e-05
-6.41714815284866e-05
-3.63190589290535e-05
-7.78545909962788e-07
-5.61606305797588e-05
-5.07595003532211e-05
-2.38399203530114e-05
-5.0134062408859e-05
-3.53707449382117e-05
-5.20808204551723e-05
-7.31624236179226e-05
-2.42827848390008e-05
-3.90784413405444e-05
-2.04709490016486e-05
-1.80192570921813e-05
-1.01368216106926e-05
-5.78370793409719e-06
-2.41073311830544e-05
-1.84573499662019e-05
-4.43451022659528e-05
-4.78355709318676e-05
-2.28973092073109e-05
-4.13293112918314e-05
-7.35949858328573e-05
-2.13285267441886e-05
1.57632591539441e-06
-2.66278123794387e-05
-4.03755764639265e-05
-1.76909355988574e-05
-2.35042728006506e-05
-2.63136369967283e-05
-2.85886264496461e-05
-2.52256436163674e-05
-4.13788633222302e-05
-4.90257408353689e-05
-3.42937821803394e-05
-5.02964607277367e-05
-3.27301406192323e-05
-3.92955765813789e-05
2.00710088279478e-06
-5.39604643935356e-05
-1.644844155928e-05
-2.97259398768932e-05
-5.23378853028485e-05
-4.27995640290605e-05
-3.96728705782927e-05
-2.68898823629663e-05
-5.1195568486237e-05
-4.64925031494134e-05
-5.37909324240497e-05
-3.97110322770319e-05
-2.21961683090142e-05
-8.26529807421534e-06
-4.58498596837873e-05
-2.94080307256638e-05
-4.25666352165604e-05
-4.82278016936769e-05
-2.27986611742575e-05
-4.97002525806609e-05
-2.6394000247174e-05
-7.47146558513686e-05
-4.33886622734852e-05
-4.89836110301663e-05
-7.57301402644427e-06
-2.97741305529502e-05
-6.77428444869463e-05
-5.67469332807256e-05
-5.24671397935564e-05
-3.72803524147174e-05
-3.7807970620561e-05
-1.76633950505126e-05
-6.73845433209984e-05
-1.55923411965816e-05
-5.82024295538755e-05
-4.70293492165436e-05
-5.78136551951067e-05
-1.38305065399574e-05
-5.24755519829859e-05
-5.13614320032372e-05
-5.59349528959552e-05
-4.29315839570151e-05
-2.15111931956774e-05
-8.07810028364335e-05
-2.8222806712933e-05
-2.41230622342785e-05
-3.28270062854336e-05
-7.71718939930956e-05
-3.8986457882388e-05
-1.72989015494086e-05
-1.84649916503848e-05
-7.13691211954429e-05
-7.58856738214172e-05
-2.95316857608667e-05
-1.53006481633726e-05
-3.93503777858758e-05
-2.60908074537941e-05
-2.23938381760687e-05
-4.6944568775631e-05
-1.66827597784341e-05
-5.31090545218854e-05
-2.71885551354722e-05
-8.80450410506134e-06
-2.92246690053768e-05
-1.25080730871243e-05
-2.85498455234922e-05
-5.33695657422024e-05
-4.0414255942545e-05
-3.71427732249824e-05
-6.45231127651413e-05
-4.95836467604766e-05
-1.9882416697846e-05
4.31378250312729e-06
-2.8879664737146e-05
1.65732001592393e-05
-3.40386108516049e-05
-1.80866653800393e-05
-3.17237216345048e-05
-5.57455397953939e-05
-4.71208287211695e-05
-4.84467974593641e-05
-2.13189243388441e-05
-5.94195205597151e-05
-3.52520740119881e-05
-1.55780835513774e-05
-7.94807142422558e-06
-4.7874886320299e-05
-2.42593312502664e-05
-4.46199858006144e-05
1.46548956484671e-05
-5.91963688303736e-05
-3.68555419405071e-05
-4.66954715795404e-05
-3.21554763325403e-05
-9.93721256636135e-06
-4.28791810998473e-05
-7.09835484801278e-06
-4.90959739799173e-05
-4.16912779749519e-05
-3.84058092493926e-05
-4.99359355187074e-05
-1.57633397353921e-05
-5.71269170265176e-05
-2.74475079104981e-05
-7.26986104774709e-05
-4.68945156762048e-05
-6.12115161821616e-06
-2.23423502174466e-05
-6.11382447888414e-05
-4.88665957953892e-05
-3.51225936598098e-05
-2.41881674569439e-05
-1.55991628027136e-05
-4.05903158603403e-05
-6.39899630737982e-05
-1.53761218230128e-05
-3.13915920246331e-05
-2.52857590366168e-05
-1.57036046991724e-05
-2.87055438908883e-05
-1.52511809516608e-05
1.52458346754032e-08
-3.39021919680049e-05
-1.30634094561166e-05
-2.39538607497379e-05
-7.70173162068964e-05
-4.82488277362519e-05
-1.96269559234113e-05
-3.24056123371854e-05
-2.91773657600025e-05
-7.17333063621096e-05
-4.44123009561077e-05
-3.02501587246218e-05
-2.91720526570822e-05
-7.19447618763068e-05
-5.54605707841395e-05
-2.60520860097812e-05
-2.54556054120334e-05
-3.50167378976534e-05
-3.81665883616502e-05
-3.38180031864639e-05
-2.04862056627281e-05
-6.39307751363895e-05
-2.55184222858122e-05
-1.66414865000367e-06
-5.35537374248943e-06
-1.16700571701011e-05
4.54880776330531e-07
-1.53079626803319e-05
-4.82454640125437e-05
-3.42682394362482e-05
-4.4484812230022e-05
-1.9904182891915e-05
-6.07387627237935e-05
-2.14665791076364e-05
-1.00449792744247e-05
-1.96590006175763e-05
-4.76759015516159e-05
-6.29104935912705e-05
-1.35870947579521e-05
-5.17988086603516e-05
2.08657616011989e-06
-3.46541019083991e-05
-3.45857702024169e-05
-5.73952402912002e-05
-5.48119536542657e-05
-2.04068641394896e-05
-1.91275990461319e-05
-2.16229827567141e-05
-1.23035519713598e-05
-3.33016797319094e-05
-3.69539175797096e-05
-4.4340694254204e-05
-3.52611820613268e-05
-4.30250924457157e-05
-2.45489472313418e-05
-2.34980728202614e-05
-6.18834620833827e-05
-1.95330806353804e-05
5.76360125016317e-06
-4.35433613899125e-05
-4.26537099322289e-05
-3.81396103954629e-06
-3.71412059841488e-05
-3.36160717198098e-05
2.44053437333185e-07
-5.42420694098003e-05
-2.72041700272124e-05
-3.94775727297581e-05
-4.43475792157621e-05
-4.2142068119971e-05
-1.87689130268974e-05
-4.64373643890234e-05
-3.05185264693705e-05
-3.19038771995377e-05
-4.86618459086311e-05
-2.63638100098881e-05
-6.44776524116818e-06
-6.17785134440716e-05
-3.50266411160582e-05
-4.67435875196388e-05
-9.64062257022121e-06
-1.48706131678168e-05
-5.43324583847765e-06
-5.73057359500095e-05
-3.02109895035237e-05
-5.29950529130693e-05
-1.80345685319011e-05
-8.9746292203185e-06
-6.87421954473523e-06
-3.72826075967532e-05
-2.70209168762716e-05
-2.42702269076927e-05
-5.04968498601875e-05
-2.98174292030273e-05
-3.60991287636236e-05
-3.92165461400413e-05
-6.01179561794626e-05
-4.02674135172695e-05
-4.59166994434276e-05
-4.46183495894574e-05
-9.47787613092558e-06
-3.73153816689721e-05
-5.46149121638079e-05
1.63351144127085e-05
-4.31567977330009e-05
-4.994010346904e-05
-9.84377172609568e-06
-3.46479134391028e-05
-2.62197771833053e-05
-2.705610105326e-05
-3.54429275609076e-05
-1.2029682539876e-05
-5.66383085909154e-05
4.42248933981403e-06
-5.88910572858058e-05
-9.33065421920703e-06
-4.17044167267417e-06
-3.47143541760234e-05
-1.93549412509573e-05
3.84083833733146e-06
-3.412035964346e-05
-3.87817717338607e-05
-4.62571882326848e-05
-1.26439748743098e-05
-2.30364708848305e-05
-3.74936690692735e-05
-3.70973788116063e-05
-2.80720167732034e-05
-3.87897822280716e-05
-3.18890966865653e-05
-1.38948201224056e-05
-5.36937932877039e-05
-1.48104187530727e-05
-3.31885564228198e-05
-5.70044127416153e-05
-4.68341479251846e-05
-1.31824250387591e-05
-4.36427211409364e-05
-2.85467731964632e-05
-4.6936829753825e-05
-2.31725406652528e-05
-1.36557275933114e-05
-3.16956601957455e-05
-2.99075367874422e-05
-2.37817419515736e-06
-3.2894361050897e-05
-5.04241870679966e-05
-4.57271224526301e-05
-1.86469347815152e-06
-6.37571018169204e-05
-5.78065201392306e-05
-1.24721936064172e-05
-3.65107267548797e-05
-9.50429832385236e-06
-4.73688782150104e-05
-8.02799132643439e-05
-3.26785211659233e-05
-4.49096084834075e-05
-1.35370427875637e-05
-3.15566246183048e-05
-4.81223102056322e-05
-4.4188357714723e-05
-2.64299044142352e-05
-3.27602955998591e-05
-3.36248229692035e-05
-2.75461031892637e-05
-4.25109853069504e-05
-3.19547469264088e-05
-2.4027147865367e-05
-6.22955238867721e-05
-1.44796158662734e-05
-5.17428929776843e-05
-3.72048147875461e-05
-3.23896923408197e-05
-1.02952680289096e-05
8.00252161124157e-07
-6.0024361755946e-05
-3.35888965402417e-05
-4.20114864050525e-06
-3.17299378753145e-05
-6.46941840857587e-05
-3.11183056655031e-05
-3.61660209509529e-06
-6.60134309087437e-05
5.36014183055793e-06
-2.67903863125183e-05
-2.52184692415022e-05
-2.09777315446052e-05
-4.22738703667259e-05
-5.21011743508153e-05
-7.0529141094745e-05
-2.64979453662544e-05
7.5941224220438e-06
-6.13188882945416e-05
-2.87195471340915e-05
-1.62331332263507e-05
1.39236962759021e-06
-7.31828140508238e-05
-7.51477561312807e-05
-2.49271969672357e-05
-3.29582403823088e-05
-5.26062676593383e-05
-4.81924594296529e-05
-1.15346041775268e-05
-4.1782521101535e-05
-2.99116071984995e-05
-2.23735038388601e-05
3.85268787970156e-06
-1.3852553726592e-05
-4.33992160478493e-05
-5.62713701169255e-05
-4.90864548165204e-05
-1.30309771674434e-05
-6.21209612509508e-05
-7.20038280310836e-05
-2.88038419156048e-05
-1.57944429046164e-05
-2.63618285818531e-05
3.13918799452222e-06
-4.38706610709834e-06
-1.45570530788951e-05
-4.29446251097986e-05
-7.46946920121459e-07
-5.56372496621402e-06
-3.83479823941764e-05
-4.41058544263254e-05
-4.50027221456177e-05
-3.83504665077174e-05
-4.81780349931598e-05
-4.65609004817489e-05
-5.76288925682651e-05
-6.38967058751627e-05
-5.84798507312556e-05
-1.71298522245448e-05
-3.40486862041675e-05
-7.32766809627437e-05
-6.72644297465157e-05
-6.15477879475565e-05
-1.9248811950705e-05
-2.24282342980705e-05
-6.35200576952743e-05
-4.65046971288798e-05
-5.75691265852159e-05
-4.1760081952238e-05
1.21955211679623e-05
-8.14936460948109e-06
-3.53437454763376e-05
-4.13766720927028e-05
-4.84237063535114e-05
-2.34288898640726e-05
-3.01315259744919e-05
-3.02068942212177e-05
-2.61828429216503e-05
-2.08102629813791e-05
-4.79502843851305e-06
-4.42994374167371e-05
-5.39048640996247e-05
-7.43393984141256e-05
-1.36704880748869e-05
-4.80672107480198e-05
-2.06001603202122e-05
-8.5765300279069e-06
-2.79260462941877e-05
-4.18394838239382e-05
-6.84615563935704e-05
-2.87118687467129e-05
-1.51513938271995e-05
-5.04979086218598e-05
-5.97121810392162e-05
-6.9572088691566e-05
-4.90630114414646e-05
-2.93404487395928e-05
-7.05551586568246e-06
-5.14706946945586e-05
-4.08775914205287e-05
1.18494563537804e-05
-2.91923460726356e-05
-4.15682594141681e-05
-3.08376079722054e-05
-1.7544286917346e-05
6.50454477637533e-07
-5.17040328421263e-05
-5.51579659334124e-05
-4.01376272202809e-05
-3.68998285774833e-05
-5.0702978256444e-05
1.89274027594668e-05
-4.62037539875373e-05
-1.53815105208718e-05
-2.45398987256734e-05
-5.91181411718148e-05
-5.07128652739861e-05
-2.48001277235774e-05
-3.48246521023296e-05
2.27974268082339e-05
-7.16749893558202e-05
-3.11751833638306e-06
-3.07511026993421e-05
-2.61412051502821e-05
-2.68192339190326e-05
-2.76509239031236e-05
4.8627319094985e-06
-5.526530518359e-05
-2.69052483131943e-05
-4.92474180304208e-05
-3.02619917436499e-05
-2.17690167302642e-05
-2.80801479591787e-05
-8.04561659590963e-05
-3.36818642681782e-05
-3.3194052668594e-05
-2.50945392659394e-05
-3.20222231733065e-05
-6.72462422660854e-05
-2.41372400167004e-05
-9.8027857049142e-06
-1.42920973255345e-05
-2.94291441360214e-05
-3.1971510819311e-05
-3.26911536924584e-05
-4.17282405472245e-06
-4.5198413529112e-05
-2.04758018524108e-05
-3.52471204788696e-05
-1.61653783699637e-05
-4.15544746070373e-05
-3.5264048648612e-05
-5.21917606076934e-05
-2.00575963952869e-05
-3.36631671623521e-05
-3.67066617903099e-05
-5.94085452180901e-05
-4.11724630441656e-05
-3.73632976457657e-05
-1.47278869146342e-05
-6.80663085283796e-06
-5.88735304931988e-05
-7.15639524198933e-05
-1.8357281866353e-05
-1.9309960891911e-05
-7.05319044693188e-05
-1.26821889352281e-05
-3.61078759946203e-05
-4.19305831689772e-05
-7.2958206834455e-05
-3.97054417648898e-05
-3.99445840063199e-05
-5.19399691021703e-05
-4.4154060245454e-05
-5.54891563416507e-05
-7.38125296018939e-06
-1.02423820652321e-05
-3.04702354696969e-05
-2.72072890503428e-05
-1.3179225551481e-05
-4.55583270277693e-05
-5.73296495834902e-05
-3.97049108067669e-05
-5.19459313736052e-06
-1.86606295353268e-05
-3.63020314061755e-06
-2.12852958588878e-05
-2.71724292103346e-05
-3.46992677587589e-06
-3.58683860214569e-05
3.52480151002304e-06
-3.458465246501e-05
-3.37053836956781e-05
-1.88178255805474e-05
-2.44061499048161e-05
-3.48244802962307e-05
-4.99811300748043e-05
-1.80533957629513e-05
-2.27755502557119e-05
-1.64377159096187e-05
-5.10936613332875e-05
9.54016268049514e-06
8.12665215174279e-06
-1.40224616947108e-05
-1.45396039964287e-05
-5.96728067971744e-05
-2.60549987967758e-05
-3.73189521902645e-05
-4.33368016034204e-05
-1.56294555249895e-05
5.87960288824401e-06
-1.6295004182437e-05
-5.56115156426385e-05
-3.67067963537694e-05
-2.8814043050155e-05
-9.5464814831289e-06
-1.56629897845389e-05
-6.15138413659119e-05
-5.15483323418238e-05
-4.25841810269388e-05
-3.63451433715993e-05
-1.24755015641953e-05
-4.87816196942977e-05
-3.09796966590207e-05
-5.18665938989857e-05
-3.67855654671793e-05
-3.02239806349015e-05
-4.96455084211036e-05
-3.13479796880649e-05
-2.80740534060703e-05
-4.55803500467659e-05
-2.05045636370801e-05
-5.7244835279578e-05
-5.27369276617135e-05
-4.00946342597576e-05
-3.01859368444247e-05
-1.39270094273305e-05
-1.85552705090488e-05
-2.75309383418682e-05
-3.52685196920907e-05
-5.76515563156199e-05
-4.9266176286616e-06
-6.28333600242013e-05
-4.42193723287913e-05
-3.74877560515317e-05
-3.06187470337464e-05
-1.45055261424834e-05
-3.95791931194031e-05
-1.0021961840851e-05
-5.64769899505912e-05
-1.40389886229728e-05
-2.37629103253721e-05
-3.28725632422828e-05
-5.51455049127285e-05
-2.6926470874741e-05
-5.05335227635992e-05
-3.73866753402902e-05
-5.24502172368983e-06
-4.27640005965123e-05
-7.65968447686565e-05
3.44877938090373e-06
-2.41875555340807e-06
-5.361472786608e-05
-3.35432284859417e-05
-7.07049605434578e-05
-3.07880688322753e-05
6.42345034153925e-06
-7.13761746353355e-05
-5.73518998878626e-05
-1.2879730793107e-05
-1.93385225456356e-05
-3.13997365901462e-05
-3.87385860483178e-05
-3.40035520368424e-05
-7.90270002109155e-05
-4.16051703225935e-05
-4.37593277735618e-05
-4.82459609662326e-05
1.02864273135982e-05
-5.91199605040829e-05
-3.86870955132806e-05
-2.96194880269786e-05
8.39643780830568e-06
-2.62199770496989e-05
-4.54095522546306e-05
1.7279769264231e-06
-5.17367724819992e-05
-1.58841280368275e-05
-3.8449683292664e-05
-3.92388043750618e-05
-4.78217883583709e-05
-4.17115368376533e-05
-4.84866904491763e-05
-5.34620817897441e-05
-2.37882717074889e-05
-3.84888843650406e-05
-1.86048557059425e-05
-5.62143842381865e-05
-3.64133262261277e-05
-3.77702954799905e-05
-2.59333329315469e-05
-6.01534838376349e-05
-4.76297059251733e-05
-3.76600592934075e-05
-4.42227339838151e-05
-1.90734209492618e-05
-1.69928119984601e-05
-2.90632465275978e-05
-2.07989278284486e-05
-1.81098069647449e-07
-5.45804916877682e-05
-4.05151658646575e-05
-6.19829308309827e-05
-4.15207678970764e-05
-5.27026801234288e-05
-3.64338518889651e-05
-5.77123036802089e-06
-5.19172347728432e-05
-2.30869766007541e-05
-5.00916848687795e-05
-1.88214992619608e-05
-1.35640323809237e-05
9.00074626273377e-06
-3.57218522968646e-05
-4.40959172190603e-05
-6.26660506288316e-05
-5.24372910506696e-05
-1.85594968443184e-05
-5.41069258206159e-05
-1.22630399148394e-05
-4.73020438224856e-05
-2.49622407140197e-05
-5.22341939621678e-05
-8.47026723430249e-06
-1.72151420624261e-05
-4.46776638255869e-05
-6.41170394479635e-06
-3.38453360989063e-05
-1.71330488093876e-05
-2.08176609242897e-05
-1.16978780400929e-05
-2.68770416627203e-05
-4.82258735318964e-05
-4.39759526369575e-05
-5.03042243011253e-05
-5.88679417906021e-05
6.53490897332368e-06
-4.12067536163127e-05
-4.85910948967354e-05
-2.57562466227609e-05
-4.18336138515289e-05
7.78880778861641e-06
-2.03448053924574e-05
-2.21497233981676e-05
-3.62310383787612e-05
-4.74333884709068e-05
-3.4544406003442e-05
-2.11340487699594e-05
-5.20316498997819e-05
-4.98552628844851e-05
-3.78694719486643e-05
1.34034045827433e-05
-2.87942877290895e-05
-5.5608155017197e-05
-4.09611449755566e-05
-6.66259711172265e-05
-2.86203051127739e-05
-5.30889887353571e-05
-2.95177409474229e-05
-6.38859146516427e-05
-3.08358117741098e-05
-2.37044456114828e-06
-5.14860457249678e-05
-1.48824666411353e-06
3.6355717182146e-06
-3.95386192567326e-05
-5.35703704658326e-05
-2.29805232853277e-05
-1.89981222685484e-05
-4.51181849363708e-05
-5.93111573580214e-05
-2.85982221694186e-05
-4.17539173517386e-05
-3.95208600489249e-05
-1.30268028071644e-05
-1.96539467234087e-05
-6.37774388653913e-05
-3.76518166078611e-05
-1.36850139616114e-05
-3.28766258443606e-05
-7.9675060114094e-05
-4.91739496772095e-05
-3.24362031963084e-05
-5.40336521390947e-05
-2.38908755958017e-05
-1.9279707099351e-05
-1.7025593207973e-05
-2.88706574157469e-05
-6.64461990365943e-05
-4.56117921177738e-06
-1.98346148074575e-05
-1.91363726861893e-05
-5.17309051239298e-05
-3.29721022748695e-05
-2.290619346944e-05
-3.04725968778926e-06
-3.65137341737034e-05
-3.43734774775815e-05
-1.72088195189666e-05
-3.68309953123474e-05
-2.17895930004246e-05
-5.08071243623778e-05
-3.79136251063386e-05
-3.73817196748012e-05
-5.48862666117261e-05
-5.71442468887959e-05
-1.82717727145346e-05
-4.24699412898632e-06
-4.29016551027129e-06
-4.44159969083443e-05
-4.76330959593541e-05
-4.10283621597053e-05
-1.63243911674577e-05
-4.75054015860416e-05
-3.91414941284947e-05
-7.72818936463988e-06
-1.93112984840833e-05
-3.24000135538783e-05
-4.1228900556561e-05
-5.17941845748332e-05
-1.88922837915713e-05
-4.73319924968866e-05
-4.90247662033236e-05
-4.31584018680963e-05
-3.95936708196276e-05
-3.25547462401547e-05
-3.33865787755555e-05
-4.43011028211819e-05
-5.48308389732558e-05
-2.55424072232759e-06
1.16135644555005e-05
-3.03216041060529e-05
-4.55670941009976e-05
-4.34041847480824e-05
-5.95082309052283e-05
-1.07011836760109e-05
-1.51403452185392e-05
-4.77873189198586e-05
-7.38430118905327e-05
-6.01241308521142e-06
-4.00814204338406e-05
-3.08662697756139e-05
-3.30895491481803e-05
-3.15235264153408e-05
-6.39934843247718e-05
-2.3960184860659e-05
-1.6574733788719e-05
-2.14010650444884e-05
-5.55823665303918e-05
-4.49115963766415e-05
-4.02170928449829e-05
-1.30973901149154e-05
-4.1845297833178e-05
-2.76531184988956e-05
-1.56797801135675e-05
-7.02060338940111e-05
-3.30870363428421e-05
-2.20644410305928e-05
-2.08650842963875e-05
-8.55908804231698e-05
-5.26556455775469e-05
-1.74815689024584e-05
-2.54697456344286e-05
-2.02995961113902e-05
-6.23375022586719e-05
-3.09487905396126e-05
-6.47610976533116e-06
-7.39224559900096e-06
-4.98506991107893e-05
-7.66942018481033e-05
-4.98164969121917e-05
-2.79587518910814e-05
-3.00379105890037e-05
-4.52969219054367e-05
-3.29073541970166e-05
-3.74949660477304e-05
-2.53500369516283e-05
-3.84101468243289e-05
-6.13442790389208e-05
-4.9758239035414e-05
-3.29453242946247e-05
-1.44550691058291e-05
-1.04082304991236e-05
-3.76461202670678e-05
-3.4099433933146e-05
-3.13726558652378e-05
-5.63337449901635e-05
-1.31315935683528e-05
-9.79059002261172e-06
