# Supplementary material for: Research on computational propagation and identification of mine microseismic signals based on deep learning
Source: PLoS One. 2025 Oct 22;20(10):e0334641. doi: 10.1371/journal.pone.0334641 (PMC12543183; doi:10.1371/journal.pone.0334641)
Supplement: S8 Data — (ZIP) [file pone.0334641.s008.zip › 000100900002890.xlsx_0.txt_24.txt.txt]

-2.32723822971891e-05
-1.99184280365201e-05
-2.20318569874285e-05
-3.91676765002126e-06
-3.67490683070528e-05
-3.84016851735174e-05
-1.21643934244455e-05
-5.84489657965747e-05
-3.1527715315656e-05
-3.11309651554157e-05
-1.88427865333903e-05
-2.43593278808494e-05
-5.77632370893997e-05
-5.70849095315698e-05
-2.69021084168335e-05
-9.2374079411167e-06
-5.06795979632587e-05
-3.30701390174075e-05
-6.93838621156026e-05
-2.74829678249802e-05
-3.93054237097721e-05
-2.89710098094217e-05
-3.37657320911361e-05
-2.96702849072342e-05
-2.26079875963474e-05
-2.78468873700872e-05
-3.18534450769044e-05
-4.07544034967126e-05
-2.20716127471653e-05
-8.19343718412335e-05
-3.94095917026066e-05
-2.51314475001342e-05
-1.31485272889568e-05
-1.73917484923412e-05
-1.39350723192343e-05
-5.06885310869234e-05
-1.28556460570304e-05
-1.8146017734357e-05
-3.04667376051442e-05
-4.51432707489585e-05
-4.91378348037127e-05
-3.99132932779986e-05
-2.77443756678329e-05
-1.26604103226096e-05
-3.85132469208716e-05
-1.38755881259676e-06
-1.11642769040224e-05
-2.79294531669918e-05
-3.41948217218698e-05
-3.66527053361538e-05
-7.21240599837688e-06
-3.29235246458533e-05
-2.55153475508246e-05
-3.20798477375566e-05
-6.09964132262424e-05
2.74726656095474e-05
-3.67306139227016e-05
-5.8367643988736e-05
-2.47687617667534e-06
-2.48365871678151e-05
-1.75490924401942e-05
-4.27282211245489e-05
-7.42342455292635e-06
-2.83036877039078e-05
-4.69646661626081e-05
-6.27280697052962e-05
-5.77359877862111e-05
-4.53534907022509e-05
-6.36377473159178e-05
-1.31972452028217e-05
-2.46542403473176e-05
-2.47741002720516e-05
-6.21163534759619e-05
-4.40906400125183e-05
-2.37030644633682e-05
-3.36421431959808e-05
-7.45485003500984e-06
-6.16989738401098e-06
-4.14853901252201e-05
-9.35723274784019e-06
-3.48408665957411e-05
-2.72291030082779e-05
-4.88257802202097e-05
-2.27368270021102e-05
-4.46033557312028e-05
-1.06421035029685e-05
-1.68698039817388e-05
-4.17696875308754e-05
-1.20141890669248e-05
-4.2742278850236e-05
-6.59364097372967e-06
-3.10340393033137e-05
-2.18783110789478e-05
-5.39481407912751e-05
1.24960624741033e-05
-1.26257641812138e-05
-2.30908347969996e-05
1.28588040768413e-05
-2.45270716742584e-05
-2.52391957435541e-05
-8.17371884964168e-06
-2.01571772582003e-05
-5.64318397823391e-05
-2.28350140582815e-05
-1.86341413750102e-05
-4.28354550091492e-05
-3.26191869867906e-05
-3.17758752801477e-05
-1.95104200964053e-05
-4.22072551883478e-05
-2.19847666033687e-05
-3.06390650994897e-06
-1.7117393642112e-05
-1.97699226540127e-05
-1.49777266539851e-05
-4.03366680730722e-05
-1.95179953730064e-05
-4.62512292097391e-05
-2.36623640661853e-05
-1.52322691707965e-05
-1.74971868154588e-05
-1.1028142781728e-05
-7.58657132788072e-06
-2.55656824218579e-05
-1.95359370445535e-05
-2.59875114592365e-05
-4.5099188458271e-05
-3.34487216872007e-05
-6.81464402939755e-05
-3.54136213391763e-05
-3.35804520822756e-05
-2.01192491981985e-05
-3.16491929809057e-05
-1.8207693237091e-05
2.93206021266533e-07
-3.22099064921394e-05
-7.58364727662443e-05
-3.17437812506222e-05
-5.88063088192561e-06
-1.47104564346814e-05
-2.58135965577837e-05
-1.70555205881651e-05
-5.39849768569418e-05
-2.3092104601845e-05
-3.03303168851123e-05
-1.58537433840711e-05
-3.61144199811616e-05
-5.81073334463362e-05
-1.02609202429828e-05
-1.20297467344126e-05
-2.29119735414913e-05
-2.30656016110866e-05
-1.11138136698425e-05
-2.58897311903476e-05
-2.05986913126728e-05
-6.35852987490827e-06
-2.16491724077168e-05
-5.91954815121617e-06
-4.73854705542419e-05
-5.89363055046717e-05
-2.04546939297172e-05
-1.76894266847945e-05
-1.70197378801247e-05
-4.32864856121399e-05
-3.30129050422065e-05
-2.52964354591517e-05
-1.61584793489656e-05
-2.56462842071246e-05
-1.02368701911443e-05
-3.27782662528595e-05
-3.42526254782115e-05
-4.27625129874441e-05
-5.1323159026663e-05
-4.89998957241644e-05
-5.10189924442353e-05
-7.60185995907377e-05
-4.00985033833876e-05
-4.41268086903043e-05
-5.01605494390361e-06
-1.82521021860664e-05
-5.23779967275785e-05
-4.34975043418332e-05
-9.34130662559811e-06
-2.46156574409988e-05
-3.75548153310685e-05
-4.03397609801508e-05
-2.52297371391656e-05
-4.07740090332125e-05
-3.24357442981063e-05
-1.50988523864468e-05
-2.04323801695383e-05
-3.8935863972176e-05
-3.60270961163516e-05
-2.08985007703084e-05
-2.30960377600382e-05
-1.8851357170541e-05
-1.81767806939249e-05
-3.37860299004909e-05
-1.59110707835149e-05
-5.72451602723996e-05
-1.12963225145954e-05
-3.41530657068717e-05
-2.24011149656703e-05
-2.68552731645498e-05
-8.72793044181375e-06
-3.81188921659398e-05
-4.74367509447295e-05
-2.60912861531463e-05
-1.26899165955756e-05
-6.69952487209383e-05
-3.30756806192791e-05
-1.92100212610852e-05
-4.45763716476522e-05
-9.34951256929091e-06
-3.03477968897955e-05
-4.1027387066347e-05
-2.75090508938057e-05
-2.33010900922768e-05
-3.77765343652493e-05
-2.81639397547567e-05
-9.64565012106594e-06
-4.43541834811372e-05
-1.86277802280897e-05
-1.75373609008002e-05
-5.09554256483248e-05
-5.0753063649014e-05
9.99180444166522e-06
-1.85910301249907e-05
-3.29341884344569e-05
-4.86256939352444e-05
-1.41701662502297e-05
-2.10212746760106e-05
-2.47705698692231e-05
-1.31409140332789e-05
-4.65388759757197e-05
-1.74523147021767e-05
-5.97678953345864e-05
-3.71192646345752e-05
-1.86611296164847e-05
-3.35069898478381e-05
-1.43447976521839e-05
-5.91544588028562e-06
-4.62747795470458e-06
-3.79312497418693e-05
3.47168387872912e-06
-7.18352324702248e-05
-3.93672047205464e-05
-1.36775290708374e-05
-2.94165776867672e-05
-1.80671129632701e-05
-4.74411874711658e-05
-2.36599371680024e-05
-2.29218016533758e-05
-6.05954995050102e-06
-4.47531231151067e-05
-2.98732384289977e-05
-2.59396823064416e-05
-1.1200331861323e-05
-2.07363599267033e-05
-1.48596044370418e-05
-2.20042064734279e-06
-3.61504123710466e-05
-5.31992735055291e-05
-5.86945321716317e-05
-7.09153213232919e-06
-3.56390168049474e-05
-2.27254766213535e-05
1.03066174420254e-05
-2.89591624072057e-05
-1.57736172790343e-05
-1.92791005751318e-05
3.93011395670435e-06
-5.3166107761665e-05
2.61641474252852e-06
-7.72299613094547e-06
-2.9058178929232e-05
-5.18293752517489e-05
-2.03072250702277e-05
-3.29497064463177e-05
-5.3165874313817e-05
-2.45615125824108e-05
-5.2847365721369e-05
-3.21662634484256e-05
-1.65924808016409e-05
-4.14563608293528e-05
-3.6423988659512e-05
-4.40902896949748e-05
-2.6864878784006e-05
-9.29686391231305e-06
-4.20341461634074e-05
-3.05209953902549e-05
-4.15177734774842e-05
-4.10215252794453e-05
-5.09612890533404e-05
-3.38702068876034e-05
-3.60991093560782e-05
-5.4968252397138e-05
-3.76608112085982e-05
-2.28938058834445e-05
-4.91535861772686e-05
-1.30665090797877e-05
1.9349702860565e-06
-1.37568108667212e-05
-1.78368551775067e-05
-4.45956278161525e-05
-3.15863150281573e-05
-2.84457726576948e-05
-2.84946261671857e-05
-2.21863695994169e-06
-2.8663508443412e-05
-4.64856782855549e-05
-1.59408723795958e-05
-2.83942961334273e-05
-3.79070269887649e-05
-3.17885844830077e-05
-4.10003407063012e-05
-1.06345883734637e-05
-3.28497548543624e-05
-4.87742622049961e-05
-5.11495579445262e-05
-3.59139726964252e-05
-4.10453450886195e-06
-8.44072191949108e-06
-4.6264340258623e-05
-3.81814712155381e-05
-1.90766952025126e-05
-1.62401733262581e-05
-2.96773715309836e-05
-2.16462276551492e-06
-3.53932380047118e-05
-5.94886567501147e-05
-1.57274051022929e-05
-7.34528675156045e-06
-1.94740300550175e-05
-1.88578761684946e-06
-3.65440243379228e-05
-2.0900876443295e-06
-2.15619385143652e-05
-1.84487792771731e-05
-2.96498967575135e-05
-3.38202999871684e-05
-7.02935006368544e-05
-2.68264190549559e-05
-2.4876627590827e-05
-3.7575466205554e-05
-2.91141791937755e-05
-2.46694120577469e-05
-3.78311102248355e-05
-3.82036195165302e-05
-2.12110206832013e-05
-2.4037813448471e-05
-3.48590263190609e-05
-1.15359930908593e-07
-4.53252353285333e-05
1.2665774654583e-07
-3.42789686878283e-05
-2.2272266818015e-05
-3.17647880815727e-06
-2.7086958223773e-05
-1.48596269093609e-05
-2.63417428870386e-05
-2.01322828242882e-05
-4.31348631657129e-05
-6.26853216411677e-05
-1.30557233830033e-05
-3.51292578498775e-05
-9.72575211869814e-06
-2.09869865009836e-05
-5.33319206530839e-05
-2.07867892109066e-05
-2.06231561050464e-05
-7.58875731256765e-05
-2.98394462323891e-05
-4.08514230145883e-05
-4.85565208774765e-05
-3.40864984903409e-05
-1.72836814036316e-05
-3.68891315791946e-05
-1.05660038476811e-05
-1.81982011710143e-05
-4.78737647842507e-05
-2.33737258557118e-05
-1.54491297609609e-05
-5.22135297145673e-05
-3.29804910833564e-05
-5.51297288782858e-05
-1.34468761749453e-05
-2.44316806342563e-05
-1.87137701422538e-05
-4.90184362264234e-06
-6.3229536815434e-06
-4.30167992926944e-05
-1.3407805050708e-05
-3.71770671176678e-05
-1.529148109421e-05
-5.88836835619314e-05
-6.00258004156748e-05
-2.78690878578073e-05
-2.20695633277737e-05
-2.75958970944674e-05
-2.19478493601185e-05
-1.82137133097108e-05
-3.23041400328226e-05
-2.39823960089614e-05
-3.41380541892194e-05
-7.2236800786795e-06
-5.06699438317945e-05
-2.63973373016414e-05
-3.92045947953207e-05
-2.90194408326631e-05
-2.12590673111874e-06
-2.99787377051339e-05
-2.15076797159104e-05
-3.20901588163534e-05
-3.19292866198816e-05
-1.4340723936944e-06
-1.31606959940874e-05
-3.08755575972466e-05
-1.93690725175444e-05
-5.32732801592951e-06
-3.74713409619268e-05
-4.42478947304821e-05
-3.72474932850262e-05
-1.58539353860465e-05
-1.3547158042235e-05
-4.30649831847506e-06
-1.94559287168973e-05
-3.33752419104985e-05
-3.75337354580402e-05
-1.84264238744312e-05
-1.77868608943937e-05
-5.78834151228188e-05
-2.66843265200601e-05
-9.49852718965882e-06
-5.08591699400608e-05
-4.64578264637592e-05
-2.70218457160399e-05
-3.51160896370686e-05
-2.3379850120486e-05
-2.0535198019425e-05
-2.20647390691069e-05
-4.75926716590735e-05
-7.84230791864627e-05
-4.01276988865646e-05
-6.58414908439431e-06
-3.16351011601458e-05
-1.49929483377257e-05
-2.48306822850723e-05
-2.0828161998609e-05
-3.84124675125963e-05
-5.09498792113986e-05
1.72373710243527e-06
-3.60665833186974e-05
-2.53184377725364e-05
-1.80597406146779e-05
-3.38788239385947e-05
-5.28003753530241e-05
-3.971442077679e-05
-9.56522827677443e-06
-3.99071872468912e-05
-3.62000186675223e-05
-3.82065565233494e-06
-3.94077864125622e-05
-8.97665906202125e-06
-6.85935532390239e-05
-1.59560342976755e-05
-3.12142597220702e-05
-6.2933226933157e-05
-5.8385572542301e-05
-4.89834615543533e-05
-2.56457328298881e-05
-2.54839498586242e-05
-3.6758770256154e-05
-2.04112141187686e-05
-3.70744527843376e-05
-6.09562407699365e-06
-8.65341084116148e-06
-5.13917867712268e-05
-3.14202615856126e-05
-4.25862513053605e-05
-3.64393310518179e-05
-3.43500284271588e-05
1.098470816477e-07
-7.07739587772205e-05
-3.13836950035245e-05
-4.85937871364468e-06
-3.24039033114398e-05
-3.17935212708537e-05
8.90783876745247e-06
-2.97235785780251e-05
-5.92781810056686e-05
-2.11574307745461e-05
-3.3898359192875e-05
-3.35366270668163e-05
-3.23159271440818e-05
-4.42855257067748e-05
-3.096310926892e-05
-9.60481639585555e-06
-9.44437775643034e-06
-3.86595283076969e-05
-2.57283508267427e-05
-1.52107378680724e-05
-2.74190427135333e-05
2.03131739818547e-06
-4.202959187946e-05
-4.7068914675901e-05
-5.78401965569795e-05
-4.42259547964695e-05
-2.46020324890058e-05
-3.5156078963807e-05
-2.59110107185001e-05
-2.48558042520735e-05
-6.97263306614212e-05
-2.96139168473024e-05
-3.90234867020616e-05
-1.42309797392363e-05
-5.58426119277985e-05
-5.74916693234823e-05
-2.71130133514442e-05
-4.38358873806193e-05
-4.18070929722176e-05
-3.89718549323785e-05
-2.55792930954678e-05
-2.14154039361931e-05
-2.2661078599263e-05
-3.34936738341652e-05
-3.2484469296249e-05
5.58422981661388e-06
-7.24192569989746e-05
-4.32155057528327e-05
-4.83444114357665e-05
-1.60745674401861e-05
-5.18950689336662e-05
-4.06010714256958e-05
-4.36973429152828e-05
-5.13883319892495e-05
-4.19109071971431e-05
-3.68436266790897e-05
1.50134604772026e-05
-2.68863219634685e-05
-3.17433411673964e-05
-4.33805086948113e-05
3.32140956725828e-06
-4.80552583181781e-05
-4.24887255039197e-05
-1.69925511206136e-05
-2.23150234386531e-05
-6.49452668479471e-06
7.76293639459406e-06
-2.34017335285624e-05
-2.57124491141979e-06
-3.49594370054209e-05
-5.9745450439794e-05
-4.02249087165185e-05
-3.36523602993132e-05
-6.19923633990953e-05
-5.08091456470943e-05
-3.83651401686593e-05
-2.32633276637332e-05
-5.17536684708865e-05
-2.22939999806358e-05
-2.16931621406741e-05
-2.03914048935926e-05
-8.34771832675218e-06
5.55075337811301e-07
-1.87172702763727e-05
-4.65700994613644e-05
-1.36472492434849e-05
-3.31313910432398e-05
1.20641366491768e-05
7.87123713758486e-06
-3.93803983111404e-05
-3.4183212989692e-05
-2.20072193672717e-05
-2.22215594092679e-05
-1.62481282900537e-05
-1.2856929042201e-05
-2.41977119187138e-05
-9.44747118664911e-06
-1.00614418594809e-05
-4.40962575622595e-05
-1.03126746409277e-05
-1.4650930575386e-05
-3.02916155634466e-05
-2.77120992592429e-05
-4.39470535308288e-05
-3.62943856442067e-05
-2.07194262546305e-05
-2.6896430174326e-05
-4.5070692747558e-05
-1.70753250210262e-05
-4.43901299378209e-05
-3.72711546446707e-05
-5.44409644955289e-05
-3.29763884472366e-05
-7.49476830167533e-06
-4.9925706007478e-05
-1.71071677397166e-05
-3.57189792630778e-05
-2.10326886429787e-05
-3.32234367029547e-05
-5.30064398550748e-05
-2.30993628743567e-05
-3.55580176946604e-05
-4.43513059278671e-05
1.13588519542477e-05
-3.7514409978327e-06
-1.32117349746349e-05
-4.34091941887432e-05
-1.30104277078614e-06
-6.63560591326309e-05
-3.18811513609041e-05
-1.67058709244573e-05
-2.9361643008442e-05
-3.43912933027616e-05
1.23034596752569e-06
-3.63212543589508e-05
-2.34097805329296e-05
-6.53937058328923e-06
-2.99829269975758e-05
-3.0455185339599e-05
-3.81857504373118e-05
-3.77931125582554e-05
-1.11213446577988e-05
-1.11684783930006e-08
-4.18093089877918e-05
-4.86054833636776e-05
-4.01279146906229e-05
-3.17070605252283e-05
-2.32958643950026e-05
-3.40804685989334e-05
-2.66850616806604e-05
8.69521338943287e-06
-3.06858725347185e-05
-3.37900844562819e-05
-4.3287782947436e-05
-5.00753326043901e-05
-3.66453032172141e-05
-1.34232321214172e-05
-3.37196765021871e-05
-2.42465952873735e-05
-1.61906558746929e-05
-2.16099075672239e-05
-1.32800041716213e-05
-2.77108328397159e-05
-2.7628431491671e-05
-4.64241766043067e-05
-3.70185301799344e-05
-3.85921890710707e-05
-3.56201680237019e-05
-1.81614724536293e-05
-1.88442785023845e-05
-2.28236922561696e-05
-2.32767645012093e-05
-5.33198216565936e-05
-2.1402148617754e-05
-2.23251433308927e-05
-3.53791160879091e-05
-3.00306587018578e-06
-2.70847501252892e-05
-4.15658963162017e-05
-4.88774302450522e-05
-2.30264274167829e-05
-4.8698197651756e-05
-3.75454099003946e-05
-1.60779091905045e-05
-5.09913439332663e-05
-1.46019692910122e-05
5.96433870614215e-06
-3.80930881582882e-05
-3.10035307521547e-05
-1.51605880367714e-05
-4.59151936414569e-05
-2.87008980121196e-06
-1.94220086633394e-05
-4.03199457627175e-05
-3.74694023474603e-05
-1.49755545842321e-05
-3.28528254923995e-05
-2.70343093850871e-05
-1.65493069736052e-05
-3.94915411845875e-05
-1.6036029517094e-05
-2.97486063874551e-05
-2.54293108886821e-05
-8.89940963474073e-06
-3.85096369547992e-05
-9.20351132598976e-06
-2.60307587398254e-05
-2.41052914623178e-05
-2.29808365379244e-05
-1.24849069607029e-05
-2.37899293791047e-05
-1.15801550518989e-05
-1.13302369541633e-05
-3.20160321467109e-05
-1.50365168810087e-05
-3.38205936733545e-05
-1.96442133091121e-05
-8.31830792057515e-06
-3.4375022261629e-05
-3.98233992456079e-05
-1.5926420469733e-05
-1.05536355006946e-05
-4.57959520150908e-05
-4.19417032210989e-05
-3.59319823314407e-05
-2.42204508491227e-05
-3.6094926719328e-05
-6.53286960514021e-07
-3.77926696649165e-06
-2.02091926238236e-05
-3.99516417515526e-05
-1.97956656492715e-05
-3.86392878522563e-05
-3.44495093686911e-05
-3.15188250337428e-05
-6.0587686128825e-05
-3.22457238827586e-05
-3.74914021965169e-05
-2.22938345474796e-06
-1.35740439003015e-05
-5.00493295067058e-05
-6.78652567121085e-05
-5.43673268890284e-05
-2.32124176792563e-05
-5.89932684446687e-05
-3.26115094895109e-05
-2.89954960794014e-05
-2.30828116349449e-05
-5.91831021996245e-05
-1.4241167623929e-05
-3.49236565834603e-05
-2.54725055367089e-05
-3.81894909129231e-05
1.07073780154903e-05
-2.62732781532347e-05
-3.16323251765481e-05
-2.64778425802647e-05
-1.20512964931025e-05
-4.69557329880993e-05
-2.62904696739363e-05
-2.25838772306673e-05
-2.90545966369576e-05
-3.1636755294481e-05
-2.67350052144675e-05
-3.08922073781067e-05
-3.14581306949941e-05
-3.11459995458049e-05
-3.18839739058878e-05
-3.68348793679308e-05
-3.02320081408532e-05
-5.1534912536653e-05
-3.73540679957461e-05
-6.28195426236422e-05
5.99677771809183e-06
-2.46527367819382e-05
-1.65009003857858e-05
-3.28672242164841e-05
-2.29506757771109e-05
-1.0305990869221e-05
-7.13356074463912e-05
-4.86314860049159e-05
-2.95982510732379e-05
-3.8899768070636e-05
-5.07915871411943e-05
-2.68099933592775e-05
-4.33350224652414e-06
-2.42076594739812e-05
-4.93419836920891e-05
-3.42644907010405e-05
-4.35238473797655e-05
-7.17915062209418e-05
-1.59321192550202e-06
-3.62861815362575e-05
-3.65793247889207e-05
-1.68451255740303e-05
-4.6876149572914e-05
-2.1598771394237e-05
-3.47836715259266e-05
-4.67863685948135e-05
-5.61340323688544e-05
-1.314202109034e-05
-1.4381840376058e-05
-4.5559209188856e-05
-3.96918110573479e-05
-4.96581684867527e-05
-1.87007385157762e-05
-7.52837604673613e-05
-1.70349239179177e-05
-3.98299326051697e-05
-3.24287844990539e-05
-4.58499977994107e-05
-2.83684323312029e-05
-4.06616789487488e-05
-2.69037340828024e-05
-3.25272400829645e-05
-2.40118382671973e-05
-4.26656640243413e-05
-2.88652647957065e-05
-2.56457842669053e-05
-2.23891376231976e-05
-3.61917091086885e-05
-1.114425378246e-05
-2.40559358206911e-05
-3.07141465389992e-05
1.15334744766775e-05
-1.96760722244411e-05
-2.61324687734925e-05
-5.44566979657358e-05
-5.01300642378851e-05
-5.65374665218527e-05
-1.10193220836117e-05
-4.34810686810223e-06
-1.238025469124e-05
-1.99285162457042e-05
-9.27123934653327e-06
-7.20593599000211e-05
-1.462674155609e-05
-4.14663030426425e-05
-6.33375617704209e-05
-2.12418338411831e-05
-2.83521145815654e-05
-1.33176280443387e-05
-3.64892581938295e-05
-3.85607887830078e-05
-3.13856540841057e-05
-3.8956303665231e-05
1.44702448162352e-06
-3.74866167679186e-05
-1.70839084425405e-05
-1.67061195384581e-05
-2.18046478997624e-05
-3.96292172836318e-05
-1.48942420658853e-05
-1.86438018434008e-05
-2.98609529235326e-05
-2.12783585526523e-05
-1.5515359546665e-05
-4.86829845700893e-05
-3.1259938393458e-05
-7.85703466975668e-06
-2.8900349185636e-05
-2.25355106941729e-05
-7.20343882857688e-06
-3.67475808692097e-05
-3.29689089440524e-05
-3.68175678262452e-05
-3.82922505458693e-05
-2.08552955111388e-05
-3.07841787337574e-05
-3.72052152858325e-07
-1.53079618444767e-05
-4.32965575739537e-05
-3.91949647645537e-05
-3.8828688486267e-05
-4.41612286665036e-06
-1.34931510550738e-05
-2.43722573353943e-05
-2.18068568332458e-05
-3.49106427345134e-05
-3.16659162802145e-05
4.42699937616832e-06
-3.44020682050753e-05
-4.5621666613482e-05
-1.53126052661053e-05
-2.68879438070703e-05
-4.97292975515504e-05
-4.67120400284428e-05
-2.04622114350664e-05
-3.01338210705624e-05
-4.00132169747997e-05
-1.62505357528354e-05
-3.38716570515277e-05
-3.79321081610514e-05
-1.1813645490838e-05
-4.67501178051451e-05
-4.12998257684311e-05
-2.03213605309865e-05
-2.48611406540818e-05
-2.97484417375903e-05
-5.1796658180541e-05
-2.89717818195261e-05
-5.18283227874707e-07
-2.85231490331158e-05
-2.16204503029052e-05
-9.15164218685618e-06
-5.11698387721118e-05
-1.24025948599787e-05
-5.54073776683891e-05
-3.04035268485645e-05
-1.96572966228344e-05
-3.07158560008203e-05
-4.38868001170849e-05
-3.46713689505615e-05
-2.44091538268261e-05
-5.91188787104718e-06
-3.75554857879972e-05
-1.77700364305698e-05
-5.49646050333266e-06
-3.73297736026571e-05
-2.7427332150281e-05
-1.08237147745284e-05
-2.64391572291795e-05
-4.62885133455913e-05
6.39693016042368e-07
-4.42848438817816e-06
-3.17995154545335e-05
-3.44592140990971e-05
-4.44678775596019e-05
-3.51478652160442e-05
-3.12871119753811e-05
-1.27802062207945e-05
-3.29688091245362e-05
-2.61847530785433e-05
1.39730307447202e-06
-6.21431737117552e-05
-1.07149475086851e-05
-4.2593915869588e-05
-3.193692271404e-05
-2.40509755683994e-05
-4.63275674732342e-05
-3.6228706359134e-05
-6.00529279014233e-05
-2.52313141174704e-05
-1.93917698396347e-05
-2.18912323326516e-05
-2.46896109864492e-05
-3.63299557580426e-05
-2.88802071965884e-05
-3.35772475613614e-05
-1.54185429775182e-05
-1.25380358316992e-05
-4.16671852939296e-05
-2.64407610345795e-05
-1.18005038786733e-05
-5.12453527732897e-05
-5.92905853395612e-05
-4.29657105870949e-05
-3.41052376075385e-05
-5.2609957433426e-05
-3.55357819410731e-05
-2.40243247001201e-05
-4.19998512260026e-05
-3.76883189772478e-05
-3.02155894751815e-05
-3.80704697736446e-05
-1.16559206043922e-05
-7.58010772896396e-06
-3.8713598101665e-05
-4.16829224940616e-05
5.92148766856291e-06
-1.59449161171033e-05
-4.19555250542308e-05
-2.0737006494036e-05
-2.12109144244509e-05
-3.25098019729444e-05
-3.05369441248185e-05
-2.52733353794916e-05
-1.33018705493233e-05
-5.23945672955104e-05
-2.69748414850599e-05
-3.15177769669441e-05
-5.13949982501783e-06
-1.18128187624288e-05
-2.2516761954665e-05
-6.33034379252285e-05
-4.2158535725871e-05
-4.23169409500471e-05
-3.11507451998942e-05
-3.49002853397647e-05
-4.70722693537641e-05
-6.18362369083657e-05
-3.01906590335363e-05
-1.33088798736711e-05
-3.15413341916102e-06
-2.29742130719393e-05
-2.09439259283125e-05
-4.36226296817703e-05
-3.69293453088767e-05
-5.42605214414844e-05
-4.39348523710563e-05
-3.41494323399507e-05
-1.96218697837818e-05
-2.31868056056098e-05
-3.33712261842962e-05
-1.7117900612365e-05
-2.61941634777272e-05
-2.56926387559328e-05
-3.23640640395379e-05
-3.14915893458035e-05
-3.92157849615372e-05
-4.51565023778195e-05
-6.55463696241353e-06
-5.57809820824594e-05
-3.47099204611685e-05
-4.15434901350004e-05
-2.98110028122987e-05
-1.85472311511356e-05
-5.99337959893983e-06
-4.42240661522016e-05
-2.90457201029886e-05
-3.1904855354042e-05
-1.58193259289236e-06
-2.29095509927634e-05
-2.6187083214807e-05
-3.30777319143234e-05
-4.43461809276774e-05
-2.46975612571175e-05
-1.49735709351195e-05
-1.68322009419915e-05
-4.30245145212153e-05
-3.43855141604127e-05
-1.92611308573868e-05
-1.48158373639758e-05
-1.28023007865891e-05
-1.42116322738571e-05
-2.01069833657994e-05
-2.99649762536932e-05
-4.09584003502683e-05
-5.18279808175104e-05
-3.56713686736564e-05
-1.47764136474763e-05
-1.89458299012708e-05
-4.86918341027238e-05
-3.22175990389686e-05
-4.78445796611782e-05
-2.43170580681803e-05
-3.48934223499537e-05
-4.4733061714932e-05
-2.13678411249491e-05
-4.82291121944848e-05
-4.64092611414089e-05
-3.18021644389921e-05
-2.98536747389007e-05
-5.03248518879481e-05
-4.00044010639872e-05
-2.35909706673856e-05
7.62195579112086e-07
-2.51546792854249e-05
-3.38721368652863e-05
-1.49051449014505e-05
-9.50440234789238e-06
-3.71555840947072e-05
-2.99114180886632e-06
-1.20081395344047e-05
-7.89777558338466e-06
-1.34463072347978e-05
-5.35413307666785e-05
-5.44714317738798e-05
-5.7722888964432e-05
-1.91112885130351e-05
-3.07096664808442e-05
3.98540485002169e-06
-4.33092900447037e-05
-3.606838097357e-05
-2.86320527645512e-05
-4.53458080294883e-05
-1.05801787912131e-05
-5.95901551719183e-05
-1.08556168419035e-05
-3.06348672430043e-05
-5.57007053051572e-05
-2.36275498766628e-05
-1.8725353763738e-05
-4.74070481037547e-05
-2.81515705042844e-05
-2.90682175990704e-05
-1.72721603044163e-05
-2.00223506919349e-05
-2.1089455762365e-05
-1.12848304376592e-05
-2.24511213873353e-05
-3.72091955037982e-05
-4.49172296751148e-05
-1.44462988739487e-05
-2.02952666289388e-05
-4.78127801576984e-05
-4.11944379463249e-05
-3.52480451099465e-06
-5.38450097952042e-05
-3.11272295702799e-05
-2.93239668664614e-05
-3.54577989055665e-05
-3.65630396852117e-05
-4.04249935772552e-05
-1.74044444184516e-05
6.03792606631957e-07
-5.89830535946274e-05
-4.3885190658338e-05
-3.60891742013786e-05
-4.10417983791793e-05
-5.35339748701906e-05
-3.78741735286981e-05
-2.92066480502359e-05
-3.89589334086125e-05
-6.48044449072205e-06
-3.17692696652658e-05
-5.17716188448813e-05
-3.04326576001573e-05
-2.76855136354749e-05
-4.93299647222584e-05
-1.68166537460049e-05
-5.4152282246187e-05
-9.89716714679318e-06
-3.13025880684842e-05
-3.04399204309802e-05
-4.09538992838821e-05
-6.24957580532826e-06
-3.5199524468079e-05
-2.14559357438511e-05
-2.21429388514659e-05
-2.81665475640674e-05
-6.13874811176686e-05
-1.87627866368902e-05
-2.21250696837904e-05
-7.57133052006882e-06
-2.51567125578198e-05
-4.50267589592549e-05
-3.68475480660524e-05
-4.52019402877912e-05
-5.37042417756361e-05
-1.49856577996907e-05
-5.75116736715182e-05
-1.57593473721872e-05
-5.96269156769128e-05
-5.06001056573244e-05
-3.23215014415081e-05
-7.79179544111128e-06
-1.72508959395712e-05
-3.944539661158e-05
-2.15073961263409e-05
-3.2975121551065e-05
-4.22513040960605e-05
-9.40843756948279e-06
-1.62554173609502e-05
-2.05889362284993e-05
-3.0586170684665e-05
-2.66807588035756e-05
-3.77023521416848e-05
-7.75569885699612e-06
-2.35422983866977e-05
-3.99192952055881e-05
-3.22153453104456e-05
-2.33210958909953e-05
-2.74023533972187e-05
-4.59705317328598e-05
-2.58830427906265e-06
-4.87242285342248e-05
-2.1620739263556e-05
-4.23366978141657e-05
-2.45120728630318e-05
-1.91976940420928e-05
-2.1345827693783e-05
-5.63547361398424e-05
-2.67548062351442e-05
-2.61223360420859e-05
-4.00627995201628e-05
-1.46510378380941e-05
-3.19367072718125e-05
-1.97924129047217e-05
-4.27484735800475e-05
-3.13592171715122e-05
-1.84790948566077e-05
-2.12698158649391e-05
-2.58607904676518e-05
-2.53594099839745e-05
-1.21485768712291e-05
-3.15201350969062e-05
-1.21799961912215e-05
-3.51504831861446e-05
-2.00143144480108e-05
-2.61373408732137e-05
-2.64704719696218e-05
-5.67365331487737e-05
-1.23208330241976e-05
-3.96323015390733e-05
-3.03184401464205e-05
-4.25066941014167e-05
-1.67961954635739e-05
-2.79018751519452e-05
-6.26681329971013e-05
-3.09825461650218e-05
-2.05663719261558e-05
-1.22622411560415e-05
-4.13676147564184e-05
-5.2093161296903e-05
-6.26451240501834e-05
-2.25247275514116e-05
-5.7280375793267e-05
-1.81337977925908e-05
-3.24623380189442e-05
-6.6249258221111e-05
-6.85824229172982e-05
-3.86480302475034e-05
-3.84090953231153e-05
-4.37282300484718e-05
-1.89926988111884e-05
-4.26431136424761e-05
-5.47555393965158e-05
-1.28258551056577e-05
-2.92826200139955e-05
-5.18467639110955e-05
-3.05287101855966e-05
-5.13296814247593e-05
-4.7676698284981e-05
-2.00061455961435e-05
-5.91758163952676e-06
-1.1822277802448e-05
-3.52099276096632e-06
-3.61078066615011e-05
-4.19952587060522e-05
-3.75043452820749e-05
-2.25091663569872e-05
-2.78098482867903e-05
-1.58179510114224e-05
-4.13528932619859e-05
-3.19613816480558e-05
-4.2769326817854e-05
-3.30214935630801e-05
-2.26422395595516e-05
-5.08999238168494e-05
-1.50521540510392e-05
-2.08622733857079e-05
-6.10846001789697e-05
-4.80880138996087e-06
-2.88548605294264e-05
-1.0402677345957e-05
-2.12302038390239e-05
-3.81100206187543e-05
-6.12648236877166e-05
-4.94709633745152e-05
-4.8911253204646e-05
-3.32748951413777e-05
-4.77849568222879e-05
-6.0286429507356e-05
-3.2292203318939e-05
-2.21506641796179e-05
-1.52846406471184e-05
-1.31728773282555e-05
-3.99871090191118e-05
-4.29782634820706e-05
6.40021058838671e-06
-4.82863591604878e-05
-1.12815709457904e-05
-1.7423113767209e-05
-1.60229647571945e-05
-4.02593254137909e-05
-2.27594669122766e-05
-4.66464406474021e-05
-3.37648437373326e-05
-2.70684662629185e-05
-1.1309409610972e-05
-3.66541943000918e-05
-2.40049284089096e-05
-1.83620707293015e-05
-3.66111005811069e-05
5.54449565484062e-06
-1.95941356854062e-05
-2.58872374057451e-05
-2.84972048018838e-05
-4.46611776230058e-05
-1.41382906616199e-05
-4.43634622565837e-05
-1.12922696266695e-05
-3.05036649735446e-05
-3.65974003844919e-05
-4.44155339071008e-06
-2.42905177121695e-05
-3.90286484610591e-05
4.47364487119066e-06
-3.45938799351728e-05
-1.52728348611737e-05
-2.2940432825601e-05
-4.39115044996617e-05
-2.52839210708025e-05
-2.66473488887145e-05
-2.24897322998094e-05
-2.45064042002325e-05
-4.64644327374026e-06
-2.37817782355557e-05
-5.78044927216294e-06
-3.62523975705622e-05
-3.92035247091422e-05
-3.5550580654802e-05
-2.57770860499059e-05
-2.5470198304666e-05
-2.34615241136003e-05
-1.66810061241884e-05
-1.13288510393776e-05
-2.92728441383037e-05
-4.06976653577642e-05
-4.89205308512881e-05
-2.11965702562135e-05
1.4311593542588e-06
-3.88991805322655e-05
-1.9171692715041e-05
-1.0479072123017e-05
-2.78057054569521e-05
-3.67337468482645e-05
-3.62698604230242e-05
-4.53977422155189e-05
-2.57474601433273e-05
-1.81114867323538e-05
-3.35475025513092e-05
-4.21785636066367e-05
-6.47623044189638e-06
-1.85533607121048e-05
1.50098038880898e-05
5.87411672043642e-07
-6.67760499443129e-05
-4.51361631659571e-05
-5.45854253117132e-05
-3.79981863706239e-05
-7.94872558243964e-06
-7.16274268086665e-05
-1.61855479911234e-05
-3.40023788948178e-05
-2.86462963560209e-05
-5.8272009475225e-05
-2.85326268771782e-05
-7.65558249525669e-06
-3.60600198106237e-05
-3.91566113130099e-05
-1.84019106863836e-05
-1.41789189878989e-05
-4.5868193118041e-05
-8.58644210603642e-06
-3.9631399928718e-05
-4.8923374737182e-05
1.45451044055085e-07
-2.35466801252529e-05
-5.05046860038593e-05
-1.23939914953626e-05
-3.03696794837003e-05
-1.94768578179535e-05
1.32603438990386e-05
-2.85013485314643e-05
-2.04171610223718e-05
-1.39099971243497e-05
6.79958746507209e-06
-3.71223408715874e-05
-3.95169770524281e-05
-2.43842166555776e-05
-4.65961703281187e-05
-4.18682552359952e-05
-2.48441184086524e-05
-1.39759339770684e-05
-1.65276331845695e-05
-3.82954429747631e-05
-2.4990639634297e-05
-1.99584181314506e-05
-2.21039505058651e-05
-3.79746363492539e-05
-3.24217490638816e-05
-2.49648745459666e-05
-3.24802244313327e-05
-4.81524900727122e-05
1.53986324095541e-06
-3.90708727814284e-05
-1.50931130703391e-05
-2.79037138843655e-05
-2.95794126139753e-05
-2.49809060420917e-05
-4.48301845351143e-05
-1.49426944246797e-05
-2.59384938210907e-05
-1.16858808017252e-05
-4.10997769429506e-05
-4.71128288891871e-05
-6.57651761347342e-06
-3.34815179492673e-05
-3.27552923405507e-05
-2.34170114575414e-05
-3.68954650137456e-05
2.44724796027356e-06
-4.94224971211467e-05
-3.80399058775934e-05
-3.78204632367921e-05
-2.60026125580991e-05
-4.07654118996905e-05
-5.35492266692398e-06
-1.67148355623871e-05
-1.84417855008668e-05
-5.09455033885106e-05
-3.12473628296835e-05
-3.86328521462796e-05
-1.04790397141553e-05
-5.49654939958239e-05
-2.5853203963668e-05
-1.6699825813523e-07
-6.05636686926959e-05
-5.0974801797285e-05
-4.11535887918166e-05
-4.69871833461523e-05
-3.27006977048263e-05
-5.75572230695595e-05
-3.10325437952719e-05
-4.22486542049e-05
-2.36459841863861e-05
-2.87714290977263e-05
-2.64988917899573e-05
-4.18274451751972e-05
-3.29262722666132e-05
-4.11956263491484e-05
-1.3199653272848e-05
-6.40016831411299e-07
-1.98229806804521e-05
-1.31566243677841e-05
-2.17011679830807e-05
-4.36263793739283e-05
-5.58325311022143e-05
-5.51463877295181e-05
-1.83166108153231e-05
-1.06901089646462e-05
-1.85276849417542e-05
-1.39066365062919e-05
-4.63546397726364e-05
-3.75052493212976e-05
-6.08575822627901e-05
-3.59165179398998e-05
-5.72632913279009e-05
-6.10188456780101e-05
-3.31974358778078e-05
-4.18866353185856e-05
-6.71121703932289e-05
-1.1521622238314e-05
-6.92126562257324e-05
-7.52636490045781e-06
-1.05559319977371e-07
-5.47627687774938e-05
-3.12377252168237e-05
-3.22222846337133e-05
-4.07579743134924e-05
-2.91386276966295e-05
-2.24650356596609e-05
-3.24304755124763e-05
-3.03323367202169e-05
-2.56447923425979e-05
-2.92033719744358e-05
-2.73242383382579e-05
-2.75058937864099e-05
-1.16613509255429e-05
-2.89133236584411e-05
-3.94361738542428e-05
-1.56984750609971e-05
-5.2574953948865e-05
-4.80186234109036e-05
-1.44960887543372e-05
-2.04789103075714e-05
-1.40123919422734e-05
-3.08611229964866e-05
-2.33895207747849e-05
-2.69820928408867e-05
-2.15700284443029e-05
-3.61243552805429e-05
-4.21637914470841e-05
-3.77112225921479e-05
-2.71924752807133e-05
-3.96566825586387e-05
-2.45608981060316e-05
-5.39220880989117e-05
-1.97644811962015e-05
-4.48983425703273e-06
-3.30961940993258e-05
-1.27894759628795e-05
-2.79714718385942e-05
-2.43821397879596e-05
-2.0648689439344e-05
-7.01373626984446e-05
-4.16429496671346e-05
-4.2503867331941e-05
-3.43765721897756e-05
-2.41061560446891e-05
-3.10150098243323e-05
-1.62124915833671e-05
-3.19745306506255e-05
-3.0211939446298e-05
-2.44358604693418e-05
-2.2359739802907e-05
-1.71178650025077e-05
-6.96831581058075e-06
-1.56432271573342e-05
-3.5658224967451e-05
-3.38849651622468e-05
-2.74710157250564e-05
-3.59719951710242e-05
-6.27621600057847e-05
-2.86297159803407e-05
-1.46658165065368e-05
-4.04516678205629e-05
-3.89731622850876e-05
-2.63759242564198e-05
-5.62560452179965e-05
-1.50392343049486e-05
-3.7563859223683e-05
-1.43701528501659e-05
-1.97166356684515e-05
-1.86787159291867e-05
-1.53789553604326e-05
-4.61909663622911e-05
7.2028878125704e-06
-5.3324886239837e-05
-4.72202696226508e-05
-1.0241080055283e-05
-2.58913356856111e-05
-3.37500424653886e-05
-3.96914487306152e-05
2.20585459727994e-05
-9.13382600893857e-06
-2.78138045508027e-05
-5.29255965372889e-06
-5.57812126016503e-06
-2.20505557984994e-05
-4.23006646468655e-05
-3.23103291841958e-05
-6.23845291439478e-05
-2.79252922795975e-05
-5.04024215484957e-05
-3.75542768261746e-05
-5.07270180981842e-05
-2.90621500090567e-05
-4.19019137668206e-05
-1.45368185062392e-05
-1.50996082497741e-05
-1.99622191983125e-05
-1.18530109414442e-05
-5.94247521436833e-05
-4.81734480245958e-05
-2.28400116249458e-05
-2.95316738727711e-05
-1.99909820807669e-05
-1.49693996546911e-05
-2.24784051197451e-05
-3.62654419359655e-05
-1.46746576648461e-05
-2.05431365848753e-05
-4.37799535754705e-05
-1.41874002997002e-05
-1.80103427971793e-05
-3.07113873103435e-05
-1.49446646215487e-05
-3.39663888669514e-05
-7.39859223781629e-06
1.19567194956977e-06
-3.89216522843586e-05
-4.06162939238564e-05
-4.53258187278675e-05
-2.92086256810725e-05
1.20458494429518e-05
4.86858749916783e-07
-2.0660519343946e-05
-3.56322679114952e-05
-1.57405201108508e-05
-1.30444478004174e-05
-5.59562526087469e-05
-5.85922260442286e-05
-3.0664835085333e-05
-8.43227055287656e-06
-1.09336147230587e-05
-1.56113961703052e-05
-4.47568487175033e-05
-2.44881374638995e-05
-3.78528969521744e-05
-1.72547733327156e-05
-7.55309561905457e-05
-4.55925070373024e-05
-1.67556355241155e-05
-3.9594820514429e-05
-3.51878680435702e-05
-4.43352966517283e-05
1.32839545947239e-06
-1.27460072752989e-05
-3.46239596864099e-05
-2.86684648246104e-05
-5.54311942615379e-05
-2.72945986613926e-05
-3.83166257657961e-05
-2.89315410464302e-05
-4.48325332250064e-05
-6.28929318887024e-05
-4.94245500968012e-05
-3.49868487668937e-05
-4.50445003142124e-05
6.30807386260022e-06
-4.71573534240436e-05
-7.66143239522973e-06
-4.18570871854558e-05
-1.05053906666797e-05
-3.54113375233344e-05
-2.46071758117893e-05
-6.72075399924614e-05
-3.82318985708345e-05
-1.81256530937816e-05
-3.85932843575706e-05
-4.90537956901608e-05
-4.29784525232837e-05
-1.271431665363e-05
-3.58475256951795e-05
-5.90498707876186e-05
-4.92294620334036e-05
-1.12683523266159e-05
-6.524597291272e-05
-1.33423506439297e-05
-1.44666777246955e-05
-5.44643061568684e-05
-6.44848975419354e-06
-3.64222766177603e-05
-8.90458347163656e-06
7.56464247665439e-06
-3.64729940259077e-05
-7.11758816825324e-06
3.62720415463042e-06
-4.53961587084734e-05
-4.79240183533666e-05
2.35271364575379e-07
-1.62397410402713e-05
-4.47111191490987e-05
-1.36081096168412e-05
-4.2142285683592e-05
-5.5286718180168e-05
-1.9203266281832e-05
-2.8809042077774e-05
-2.59775665340356e-05
-3.89352743927869e-05
-4.15105459325343e-05
-2.03546501196545e-05
-6.08169244619669e-06
-3.50933542650518e-05
-3.38372891558459e-05
-1.89181544805817e-05
-3.67840193530719e-05
-2.22553452306535e-05
-3.38139048214958e-05
-2.79970692712504e-05
-3.94239592184074e-05
-5.81998003168841e-05
-4.00854295988877e-06
-3.35973088639057e-05
-1.81407446047142e-05
-1.91680737770059e-05
-2.30420586011173e-05
-2.61485032190628e-05
-2.30897186557547e-05
-3.8053586623976e-05
-4.63477620079054e-05
-1.9673105523242e-05
-2.86746164746099e-05
-7.82050117819848e-06
-3.97762387578756e-05
-1.44397593422191e-05
-3.93070235772973e-05
-3.97538340189214e-05
-1.85045001765988e-05
-3.58773846984161e-05
-3.83570147294696e-05
-3.3835572452686e-05
-1.5588056551127e-05
-5.18935448034731e-05
-3.83153927064428e-05
-8.23036016798922e-06
-1.36049415050957e-05
-3.02134444406553e-05
-1.36147678455171e-05
-4.54958212298031e-05
-3.62167953161462e-05
-3.14193223236082e-06
-1.02220046685037e-05
-4.20398063526935e-05
-3.1208337888344e-05
-2.75307747196405e-05
1.3958733067296e-06
-1.79384411069533e-05
-3.45791594293488e-05
-2.43447984109807e-05
-3.95622655340706e-05
-1.42826902433413e-05
-2.55964634914087e-05
-5.01043669041797e-06
-3.50070514617444e-05
-5.05091160190489e-05
-4.19521662187044e-05
-2.40275183831397e-06
-2.28982715105397e-05
-1.29261681270718e-05
-4.7513941884247e-05
-4.69036220084e-05
-1.76538275405085e-05
-3.90976376965e-05
-2.34812760170327e-05
-4.06625448773614e-06
-3.5843756553387e-05
-4.79893115574731e-05
-2.31981965968387e-05
-3.24000562783934e-05
-9.52339551176371e-06
-3.25201362680506e-05
-1.9304154823369e-05
-3.2224440022728e-05
-1.28423141630311e-05
-1.36637958656539e-05
-1.86465062689819e-05
-3.39365697778566e-05
-1.3837514435979e-05
-3.82606929527967e-05
-7.05492753652841e-05
-4.11018457400158e-05
-4.7776217515666e-05
-3.19540301334858e-05
-1.60747792503596e-06
-4.05357410305962e-05
-3.9784556030668e-05
-4.34943910281005e-05
-8.12979838639721e-05
-2.57316236318956e-05
-4.27071016341326e-05
-2.12975613487377e-05
-2.76415167841907e-06
-1.65872522957678e-05
-2.12371500529134e-05
-2.54722135840646e-05
-3.57034245258036e-05
-1.84817169559426e-05
-2.86411659536156e-05
-8.5321615529707e-05
-5.80698400372886e-05
-5.0153595050012e-05
-4.48686281664779e-05
-2.4094061356666e-05
-4.41911311985905e-05
-1.99345548251323e-05
-1.61007382604191e-05
-5.7606559300601e-05
-3.50693864260304e-05
-4.94643046642877e-06
-4.03234497051705e-05
-2.10783003940805e-05
-3.03664425980582e-05
-2.71608858936549e-05
-3.62501608033181e-05
-8.88812468544553e-06
-7.39921729559402e-05
-2.82431760492599e-05
-3.64471874650671e-05
-4.35643202600224e-05
-3.98247971509043e-05
-4.15216780196293e-05
-1.97239714970537e-05
-3.19287998525115e-05
-4.11711547751622e-05
-3.04307804738479e-05
-2.57926475604217e-05
-9.96566933281974e-06
-3.85183238673373e-05
5.63325927344152e-06
1.02469601590379e-05
-2.62954544063046e-05
-3.41059551323904e-05
-2.97017468017377e-05
-5.37642266353071e-05
2.65399313308233e-06
-3.39597186202036e-05
-2.40971410769242e-05
-1.68456605944024e-05
-1.90552427555244e-05
-4.08342488986648e-05
-2.47045952339701e-05
-3.24682372285496e-05
-2.24063414424822e-06
-1.46475868247342e-05
-4.34128540353792e-05
-3.92357476850041e-05
-5.92436101534256e-05
-4.18090063079887e-05
-3.72948749748653e-05
-1.81758910331029e-05
-3.6717717303148e-05
-8.36780625394053e-06
-4.59045671640757e-05
-3.51065681277667e-05
-4.2943697722331e-05
-4.40467961197347e-05
-6.06197344290641e-06
-5.63682457572643e-05
-2.26910407024433e-05
-4.51696398791956e-05
-3.09956412905318e-05
-4.68824747939054e-05
-3.50229308933148e-05
-4.62382251701815e-05
-5.91046806544366e-05
-2.92001732980912e-05
-1.79802736435737e-05
-2.01171534000127e-05
-1.36459169586956e-05
-4.07806723369079e-05
-3.44581167127491e-05
-4.15261445716206e-05
-2.01816069590747e-05
-2.61677101215459e-05
-2.27026532930363e-05
-4.14081374198899e-05
-4.24219659129567e-05
-6.46311252784564e-05
-3.54799815114853e-05
-3.24149125070005e-05
-3.38444995229701e-06
-4.69293602196671e-05
-2.61167113875347e-05
-1.97721657824305e-05
-5.14939167478473e-05
-3.26297459540953e-05
-5.84808380840807e-05
-3.34155056390005e-05
-1.85358340749635e-05
-2.83804186184488e-05
-3.30774083103772e-05
-5.24080791946975e-05
-2.24738025880854e-05
-3.27070259086992e-05
-4.08420472380702e-05
-1.69794684665568e-05
-3.11855582149488e-05
-6.03315855733835e-05
-4.68740764486523e-05
-1.9580820443782e-05
-1.79806074674019e-05
-6.87502252903518e-05
-4.29033904059654e-05
-2.20429305796833e-05
-1.2670101774298e-05
-4.41194205436017e-05
-2.88467351111359e-05
-2.42463715321274e-05
-5.2110093887959e-05
-3.33059088967532e-05
-4.78308764009858e-05
-3.68901102924778e-06
-2.87552721881979e-05
-3.93841890821077e-05
-4.6722818852141e-05
-1.52668442291309e-05
-3.97134485642686e-05
-5.28413687039591e-05
-6.72764919218367e-06
1.42914035483748e-06
-3.13673873005975e-05
-1.52853461369945e-05
-5.7276794100274e-05
-2.57564069071966e-05
-1.67728965506039e-05
-5.92386269570598e-05
-4.69292663574154e-05
-9.20832334802634e-06
-3.32621205983554e-05
-3.44559611231867e-06
-2.10680521770747e-05
-3.66163639921359e-05
-5.97057019797242e-05
-2.22171173250091e-05
4.8816224465267e-06
-4.43955845829386e-05
-2.74341781566973e-05
-2.88141852077e-05
-4.58229597988728e-05
-3.50738803114901e-05
-3.69569989203642e-05
-2.40764855090622e-05
-3.42191232829825e-05
-2.00211428354526e-05
-3.08684921027044e-05
-5.14694169425244e-05
-4.42396192710856e-05
-3.66199544541107e-05
-2.6675857133472e-05
-1.81246157524355e-05
-4.22047979854288e-05
-3.96501690255981e-05
-4.89923668922101e-05
-4.3083349587563e-05
-3.17811989315278e-05
-5.16877186501758e-05
-3.75215411964253e-05
-3.88978522521251e-05
-2.66969010788884e-05
-1.49331535409647e-06
-9.59662401441171e-06
-2.08417245367728e-05
-2.48066869209815e-05
-7.47378017826602e-05
-2.61714946240095e-05
-4.70738875846708e-05
-2.57184936950741e-05
-3.26077571865728e-05
-4.36037465026405e-05
-2.46920497416543e-05
-4.14925011933466e-05
-4.22840857747499e-05
-8.30919541207979e-06
-5.3432773232552e-05
-4.47554242761624e-05
1.52687725050458e-05
-2.69376102490334e-05
-4.36606542705551e-05
-4.21446146089394e-05
-5.35449874876708e-05
-5.15130154299544e-05
-4.96470232270446e-05
-5.33252325638295e-05
9.65403501926606e-07
-3.94194894392122e-05
-4.05266223635243e-05
-3.33028003421994e-05
-1.9534319777247e-05
-2.67190359332788e-05
-1.39632901906678e-05
-3.27241655580319e-05
-5.12056888322333e-05
-8.32296420206409e-06
-5.73932133700618e-05
-3.91674232718154e-05
-3.13875160317389e-05
-2.11181015321644e-05
-1.1986760474724e-05
-2.85066358129558e-05
-5.29891105034519e-05
-1.25733859659234e-05
-1.6388389779321e-05
-5.88354761457109e-05
-4.82057071851132e-05
-2.08092821448723e-05
-2.56091446541499e-05
-4.8011999753426e-05
-3.68615139974486e-05
-3.90691101365204e-05
-3.25965340864507e-05
-1.28911540111945e-05
-2.33088509149101e-05
-1.2079993681538e-05
-3.98004026584798e-05
-4.05538179632131e-05
-1.03553669863928e-05
-3.0923051540175e-05
-5.58250280426435e-05
-2.1085975793763e-05
-4.3698852233194e-05
-1.55853711923424e-05
-3.04094611613241e-05
-1.66014785941548e-05
-3.42409117208833e-05
-3.57348745437516e-05
-2.24476878579738e-05
-2.41312755778641e-05
-3.64995942557614e-05
-2.41450101422055e-05
-2.01635459227788e-05
-4.68296126568842e-05
-1.66403917145835e-05
-3.52770206751552e-05
-2.07293751766349e-05
-2.3438495388976e-05
-1.47483402662759e-05
-5.16865506172078e-05
-3.6804696289446e-05
-2.76226068668426e-05
-2.09283073670039e-05
-4.30867668069111e-05
-4.98920096801577e-05
-2.19452978252516e-05
-2.32139774915226e-05
-2.03675858944716e-05
-8.2259349615835e-06
-1.95191234594763e-05
-2.92010498727743e-05
-3.61439804177706e-05
-4.93230939677761e-05
-1.27878047285793e-05
-2.93865587542743e-05
-2.28272793707512e-05
-5.37509007840046e-05
-1.58064076784554e-05
4.87552919070693e-06
-2.51878932875019e-05
-1.70824461111141e-05
-5.24625812915098e-05
-1.74290632763929e-05
-2.04608744735638e-05
-1.59622442948256e-05
-4.71164370704322e-05
-6.77832708255462e-05
-6.23136054738071e-05
-2.30747327740441e-05
-1.39734353487146e-05
-3.19410497497775e-05
-3.83238707740632e-05
-2.86371480098153e-05
-2.00852799576782e-05
-4.37827227993707e-05
3.45684184787655e-06
-4.75425920986033e-06
-6.03460160390855e-05
-2.21068466966502e-05
-2.41300896783114e-05
-4.30776345776436e-05
-3.89740841890505e-05
-1.72854424311402e-05
-4.53727441124089e-05
-2.30872752824286e-05
-6.12110060765573e-05
-4.28035286860485e-05
1.00345648861314e-05
-8.88286359345045e-06
-3.89590476521699e-05
-1.75661497757184e-05
-3.1647238201836e-05
-1.49923543494378e-05
-2.35411867668262e-05
-4.31790979260936e-05
-5.22267326735459e-05
-3.60468117918841e-05
-5.21858317559564e-05
-4.28525436923215e-05
-2.46112255082115e-05
-3.45305681850683e-05
-6.03326370898602e-06
-3.86690906700484e-05
-2.26809477152275e-05
-7.52630754128024e-06
-2.11482315890695e-05
-1.54864376072453e-06
-4.65757600610976e-05
-4.14483015910846e-05
-4.11780809912653e-05
-3.20437946164729e-05
-4.75305559918939e-05
-2.75247726666991e-05
-6.11471026795149e-06
-5.05363954798172e-05
-4.29770890282755e-05
-2.99451737976262e-05
1.29702913567094e-05
-3.75903050409619e-05
-2.44515992544117e-05
-3.76138941733024e-05
-3.3101354826313e-05
-5.0265506908157e-05
-4.64783073898247e-05
-4.08628052300433e-05
-1.06936393299052e-05
-4.14820831058959e-05
-5.39962465754243e-05
-1.18826976509977e-05
-3.1469540185175e-05
-5.59539646491069e-05
-2.41266225754412e-05
-6.15498822836574e-05
-1.22152094517095e-05
-3.12218175722374e-05
-3.36876996471736e-05
-1.15563014030173e-05
-7.55745125496694e-06
-2.9257242917507e-05
-2.74355583541067e-05
-3.31336248319714e-05
8.10714790629972e-06
-1.75891922704821e-05
-1.96915027989069e-05
-8.1570588101267e-06
-3.60123923178763e-05
-1.36958794759813e-05
-6.27162529595639e-06
-7.3421283490844e-07
-4.73997337742792e-05
-2.42381891957689e-05
-1.89896787546285e-05
-2.13741437189183e-05
-3.22873803655554e-05
-4.82307026920821e-05
-3.57784351163099e-05
-3.96910807782448e-05
2.33407887889286e-06
-3.08184346888481e-05
-3.57856264498848e-05
-3.73970474912333e-05
-1.42722878236246e-05
-9.47248545212775e-08
-3.21487020860409e-05
-4.01052521624182e-05
-4.22789557044114e-05
-1.23084416118017e-06
-4.85390008490818e-05
1.42739356039842e-05
-2.70348259816344e-05
-2.90356730595771e-05
-1.83500715471478e-06
-2.16367333873802e-05
-5.39971875962606e-05
1.8364265861444e-05
-3.9476765199452e-05
-2.24913379899563e-05
-2.64735547756872e-05
-2.89714206673183e-05
-4.09895541426647e-05
-1.177698562658e-05
-7.01684472166392e-06
-3.43496004176905e-05
-3.18141051262298e-05
-4.6376233070409e-05
-2.57764902971133e-05
-3.95874143492654e-05
-2.98057645011109e-05
-2.80244816117761e-06
-2.34598642397905e-05
-8.53769463253795e-07
-2.76151976863855e-05
-2.44791808785431e-05
-5.97435142141691e-05
-1.88288725336298e-05
-2.93040610822901e-05
-2.45471809578716e-05
-2.22308346710874e-05
-4.38687547787321e-05
-1.82984532254458e-05
-4.3211192604212e-05
-2.12963470449864e-05
-5.46070522343273e-05
-3.25573206728944e-05
8.5602167270706e-06
-4.75711460148785e-05
-3.49356335720656e-05
-4.79472449414451e-05
-1.67942263861834e-05
-1.67714140162667e-06
-3.71155147266156e-05
-6.4385144100424e-05
-3.48372164303969e-05
-3.48418714453366e-05
-1.65267096718325e-05
-6.70148570279287e-05
-5.1588087712211e-05
-4.51595458868626e-05
-2.28721293328655e-05
-1.24624923443871e-05
-5.5722420083715e-05
-1.0777211627235e-05
-5.73037964605652e-05
-2.49440854610626e-05
-2.71838740165288e-05
-1.78029835084735e-05
-3.23070279606485e-05
-3.05729067906115e-05
-4.73841014365316e-05
-3.26316441833108e-05
-1.4932913580067e-05
7.85459321582689e-06
4.93785910754836e-06
-5.58952816670408e-05
-4.7149681171849e-05
-4.34907963667119e-05
-3.55973749421207e-05
-1.06824601614369e-05
-6.22048126353866e-05
-3.99547461492753e-05
-3.21210663760256e-05
-5.57399611458783e-05
-5.7386969166343e-05
-2.87245308985217e-05
-3.36598144683684e-05
-5.70301072076107e-05
-5.08884712561213e-05
-7.78856282590735e-06
-1.27996742258543e-05
-2.3609757066164e-05
-5.91510670792686e-05
-4.87111688610182e-05
-2.34245369607034e-05
-4.49816855110371e-05
-3.07324769851799e-05
3.05750386839229e-05
-8.29973653892027e-06
-2.48339741020247e-05
-3.03370037421491e-05
-1.29132206595768e-05
-3.49113369901545e-05
-1.88871973965777e-05
-3.78419559568877e-05
-4.46984282460778e-05
-2.81313914048417e-05
-2.63988954914155e-05
-3.33491702648687e-05
-3.44919022866691e-05
-2.96156769871757e-05
-6.45442760696007e-06
-4.81911479821525e-05
-1.78883372111746e-05
-5.95727788723796e-05
-4.16409767460945e-05
-2.13917823093839e-05
-2.61599998259879e-05
-2.77637824681527e-05
-2.32640509064156e-05
-9.94708641953043e-06
-3.97518882125985e-05
-5.19788408200573e-05
-5.73613617528351e-05
-2.75106373554452e-05
-2.64110445919196e-05
-8.67513174836e-06
-3.28216034216282e-06
-4.09584892866007e-05
-2.27098441887955e-05
-3.83896279004453e-05
-4.08940571738991e-05
-1.76961787808406e-05
-3.05044524950883e-05
-4.27968637184192e-05
-3.83772884965729e-05
-1.89836427729395e-05
2.13597813584774e-05
-1.52683725703738e-05
-1.46253975633549e-05
-8.91656277559857e-06
-4.97995282643183e-05
-1.73614454104468e-05
-3.28608069025285e-05
-2.18697266860293e-05
-6.279606286422e-05
-2.56465354472888e-05
-2.94078779713349e-05
-4.83799664056668e-06
-4.60876685803599e-05
-3.03681104754103e-05
-1.94175082181008e-05
-7.41130710326945e-06
-3.30405704406883e-05
-3.55517693269092e-05
-2.70285443618175e-06
-1.49054893631852e-05
-5.48957583521187e-05
-4.66691888743465e-05
-6.09025988387535e-05
-4.1242325155072e-05
-2.22325987456231e-06
-3.13334590920777e-05
-4.02566272925383e-05
-1.57538671980582e-05
-2.63035035270031e-05
-6.95835874383943e-05
-4.6058620938996e-05
-2.76447830236909e-05
-1.94233917935377e-05
5.86129208241835e-06
-1.5093837142497e-05
-5.57549620112106e-05
-1.18505392311626e-05
-2.47152167952887e-05
-8.19028030888056e-06
-9.89035478106239e-06
-1.16978822324986e-05
-3.18097773934779e-05
-1.96133995877133e-05
-5.31150041926903e-05
-2.6018200674808e-05
-5.46655512790543e-05
-3.86452963756855e-05
-2.78778842209611e-05
-5.14510435693804e-05
-4.38441456851378e-05
-4.83886900398636e-05
-5.24560452249368e-05
-2.29096849990805e-05
-4.79725888810061e-05
-2.57465226829416e-05
-9.19099341267316e-06
-1.32149865243954e-05
-2.02540643334438e-05
-1.29522540899469e-05
-1.61462960385124e-05
-3.46782586741054e-05
-3.22794913188049e-06
-5.03733833946774e-05
-2.11693178899102e-05
-1.54008988732428e-05
-3.34569869532781e-05
-6.59579732422649e-05
-9.33653772048451e-06
-5.02214312224681e-05
-4.4975978809995e-05
-4.58623746761393e-05
-5.34245969248161e-05
-3.68832930198188e-05
-2.48282009907364e-05
-3.14397093157884e-05
-1.44294059325872e-05
-1.93525643892003e-05
-4.47687796572116e-05
-4.48509185191926e-05
-3.58467901693618e-05
1.22008131628752e-05
-4.56640373692728e-05
5.34567649303867e-06
-1.87661096959539e-05
-9.7077514123116e-06
-5.3015579074613e-06
-5.22047775932146e-05
-4.00092790950246e-05
-2.05485789369074e-05
-4.71444881655934e-06
-3.28371244492888e-05
-3.15518469723382e-05
-8.3890318067442e-06
8.34868986602622e-07
-2.32907077954261e-05
-4.74584153680274e-05
-2.37312098193261e-05
-2.81421814593371e-05
-5.8348056133455e-06
-1.02801775317554e-05
-1.68620634876703e-05
-3.59671791410096e-05
-3.04056986143902e-05
-2.13393020596766e-05
-1.93085891187672e-05
-3.99589194329562e-05
-2.08623883460024e-05
1.104667294856e-06
-2.17367957897576e-05
-2.41616398089615e-05
-2.02680687339301e-05
-3.18773136633298e-05
1.31357937848108e-06
-1.41840810059348e-05
-1.25277559486617e-05
-4.73784857290184e-05
-5.76270292242756e-06
-4.92732811185005e-06
-3.07451437337865e-05
-8.04444799493919e-06
-1.95334098782754e-05
-4.09152498778431e-05
-9.69181575565156e-06
-1.92523442440918e-05
-2.28550453571073e-05
6.59045530008731e-06
-1.12972577112275e-05
-2.34656773339668e-05
-1.75185589729995e-05
-2.82584861812896e-05
-1.7706306032281e-05
-2.74610957573737e-05
-2.52821440797819e-05
-4.50735125005569e-05
-2.42437208009843e-05
-1.69045179699732e-05
-4.21567023986645e-05
-6.84218408572484e-05
-3.41227484080287e-05
-5.22318248285162e-05
-2.18494138733067e-05
-3.50162430015404e-05
-4.24137738169324e-05
-5.86015434218165e-05
-3.5210843331304e-05
-9.31524842281908e-06
-4.87756669514001e-05
-6.00952450393634e-05
-4.51697026043249e-05
-3.40651837776358e-05
-1.10138752848038e-05
-3.99307299811067e-05
-1.8978252705001e-05
-3.52514965852768e-05
-1.45161748591443e-05
-1.43822346157915e-05
-1.6600987060139e-05
-4.77127141788216e-07
-2.29306197385259e-05
-2.20665542924226e-05
-1.56457796084048e-05
-2.98015987012737e-05
-8.6367489230972e-06
-2.2844033463847e-05
-4.02714386096678e-05
-2.47984151381606e-05
-2.75809733132758e-05
-5.37153411069318e-05
-1.86739954951999e-05
-3.55874720912709e-05
-3.37887298584931e-05
-2.65465196942979e-05
-3.52699722032885e-05
-3.38933634728822e-05
-2.99326956428477e-05
-2.95037201147481e-05
-4.56364233954009e-05
-2.50010380142898e-05
-3.28759386172144e-05
-3.34223056044626e-05
-4.46323055016883e-05
-3.33701639200117e-05
-3.68248403773379e-05
-4.00022750995048e-05
-2.90828545327989e-05
-3.81553371468022e-05
-8.89639581989766e-06
-1.07034567916489e-05
-2.76841618360979e-05
-1.94827857379173e-05
-5.15656119740499e-05
-3.2185045488209e-05
-1.14317472805046e-05
-3.69610445843998e-05
-2.83435450109535e-05
-1.85051749651854e-05
-3.16574805261175e-05
-9.84627895144923e-06
-1.40191870703023e-05
-2.34958342405769e-05
-5.39948145092311e-05
-1.55183086956086e-05
-1.62375508762707e-05
-1.52696581928805e-05
-3.96398728554857e-05
-1.35634245530706e-05
-2.04268289142808e-05
-4.66210570045124e-05
-2.77232644962776e-05
-2.90339345788855e-05
-4.22512770355961e-05
-3.6122001251096e-05
-3.86410227625293e-06
-5.23829751922493e-05
-1.77408435118996e-05
-1.07898055555961e-05
-4.90364999135027e-05
-4.6539634342826e-05
-3.66620300750791e-05
-2.959820693575e-05
-2.02504750430024e-05
-2.04773298515821e-05
-4.32651411537807e-05
-1.2218830727597e-05
-4.93951637399008e-05
-2.57875297686862e-05
-1.22239976731082e-05
-4.71808817329846e-05
-5.4316390352893e-05
-3.53110797133579e-05
-3.76644122950565e-05
-2.2580882821327e-05
-4.89451696877142e-05
-1.61425387504324e-05
-4.00112802162637e-05
-2.55723516068171e-05
-2.03789910007272e-05
4.51479481568308e-06
-2.86755225879297e-05
-2.62330148042017e-05
-1.48102144022363e-05
-3.40324142795036e-05
-7.42410483939358e-06
-5.34478751508302e-05
-2.9113118707408e-05
6.15660374147298e-06
-4.41596174574046e-05
-1.68346358222935e-05
-3.56931402329739e-05
-1.61364443140815e-05
-3.15914559293688e-05
-1.31943474119144e-05
-2.07243052876548e-05
-2.78609334512497e-05
-1.73341334322432e-05
-8.43210606990617e-06
-6.11993574123879e-05
-3.95818124257096e-05
-3.3208489083819e-05
-2.32525230481765e-05
-4.6585369628834e-05
-2.27240776127328e-05
-5.89431125618644e-05
-1.04792868823111e-05
-4.40584973421789e-05
-6.69641300357154e-05
-5.96641596772249e-05
-3.84262869464061e-05
-4.30357384963047e-05
-2.65784749517521e-06
-2.91471832686307e-05
-5.4948023346777e-05
-3.41982006164218e-05
-2.3197194521731e-05
-4.12567946752765e-05
-4.56737836995287e-05
-1.70324467226116e-05
-2.07383905824132e-05
-4.48660133761049e-05
-3.10176350991587e-05
-9.58497268740933e-06
-2.44582913521424e-05
-4.59762290983654e-05
-3.25794439998127e-05
-1.29983443575565e-05
-4.52930606925573e-05
-4.32068640583727e-05
-5.18470790280701e-05
-4.66094611307922e-05
-2.75133077500103e-05
-5.11510050269122e-05
-3.92857900395036e-05
-2.47315076453281e-05
-8.43051237737842e-06
-5.79738968372163e-05
-7.26367220673629e-05
-3.46639868755837e-06
-8.62561093752965e-06
-2.78300283663721e-05
-6.17430564735028e-05
-4.09722343773238e-05
-4.61102726142441e-05
1.36087514630892e-06
-3.80407033300223e-05
-5.84154322989616e-05
-3.12417873796735e-05
-2.1159437401013e-05
-1.3559151838551e-05
-6.45583871971761e-05
-2.77838335410963e-05
-3.82115066655752e-05
-1.62648735263667e-05
-3.07805005514111e-05
-2.52421784021851e-06
-3.40493810493584e-05
-1.20173742906269e-05
-1.16028026262121e-05
-1.97210806483902e-05
-3.52846011712014e-05
-1.34522519139488e-05
-2.70789168619031e-05
-3.01521634347664e-05
-6.24933981535975e-06
-7.27678915034107e-06
-9.82506396330251e-06
-2.6336587582863e-05
-3.39532992464803e-05
-6.1324593680678e-05
-2.49458139012452e-05
-2.62083996874697e-05
-4.29212351722778e-05
-2.40692934289808e-05
-6.92295052596559e-05
-1.35338048427878e-05
-7.85435369863889e-07
-3.71170999922686e-05
-2.28677760913996e-05
-5.0411379229998e-05
-3.13562657523272e-05
-1.32424125031414e-05
-8.74010361697073e-06
-2.93519515657572e-05
-2.21313377612286e-05
-6.04828388051117e-06
-1.43592848200095e-05
8.06378499053512e-06
-4.59776323418436e-05
-3.4692504057942e-05
-4.60659991881621e-05
-3.97502504895285e-05
-2.55107370512658e-05
-3.42787477479956e-05
-6.33115704301867e-05
-3.08594096397259e-05
-5.38651406703486e-05
-3.74890308763601e-05
-6.04903760658522e-05
-3.05161230332303e-05
-3.82199150340313e-05
-2.10471284686005e-05
-5.13205995773602e-05
-4.56583584551758e-05
-3.00077639047289e-05
-3.43795356524931e-07
-4.97348856450695e-05
-2.95401239607699e-05
-3.66419766995364e-05
-9.94031402199192e-06
-5.26308611046136e-05
-7.38057223298666e-05
-3.6043599128621e-05
-1.59566495977686e-05
1.35206686389355e-05
-2.24350305178639e-05
3.42908789197765e-06
-3.22111137358016e-05
-5.92404719595859e-05
-3.5477626225423e-05
-2.11572171560669e-05
-3.32400666125561e-05
-1.82803178501311e-05
-1.03184020378701e-05
5.18148420727457e-06
-2.36442217483663e-05
-7.92845612281231e-06
-2.59250852072144e-05
-4.13462519910146e-05
-2.99311790206846e-05
-7.17446431631368e-06
-3.94496067977917e-05
-1.01781986925963e-05
-1.45306550851147e-05
-1.50185802182722e-05
-2.1107000693151e-05
-1.46881020150281e-05
-3.30403660031255e-05
-4.29787641555487e-05
-1.32857017911823e-05
-8.73292960969593e-06
4.42392800270277e-07
-4.5095468391542e-05
-3.84151504058392e-05
-1.02131863213383e-05
-3.4519575811837e-05
-2.35291045885929e-05
-2.73370681336432e-05
-2.85328515495669e-05
1.08567204125981e-05
-3.0232183617172e-06
-5.46527969840139e-05
6.00365026078819e-06
-5.26086609849051e-05
-1.26764048857861e-05
-7.72991566251949e-05
-4.78660442422272e-05
-2.48398425147694e-05
-2.8266504091128e-06
-3.34492066133422e-05
-2.13017769449956e-05
-3.4103314435243e-05
-4.78360422051847e-05
-3.02823901248943e-05
-1.0771449747601e-05
-6.63172265707242e-06
7.93121479665079e-06
-3.02005120673552e-05
2.60146269118885e-07
-3.10546886151862e-05
-5.31621299898594e-05
-1.11348512393011e-05
-4.31667755467385e-05
-2.24603140557887e-05
-2.40743374083269e-05
-3.00480980588315e-05
-4.05355877006972e-05
-3.66666084492274e-05
-4.79041245335176e-05
-2.73014193154001e-05
-8.34491658332056e-06
-3.42783901614484e-05
-4.46902018748576e-06
-4.13478871170115e-05
-1.0950815362813e-05
-3.12986074517076e-05
-1.10957880176922e-05
-3.74454251831746e-05
-1.45243182229944e-05
-2.87807668663276e-05
-2.96548956019223e-05
-4.41125398229023e-05
-6.15398985892325e-05
-6.98796506564365e-05
-1.52553314480011e-05
-3.64418176968372e-05
-5.53300399129348e-05
-1.46989237809596e-05
-2.80428580094039e-05
-2.80820754361077e-05
-2.41607348176118e-05
-1.65142608946897e-05
3.45508082727527e-06
-1.37870016474632e-05
-3.11040586105084e-05
-3.59380532577149e-05
-3.7333482811612e-05
-2.35425302525387e-05
-3.66437045747593e-05
1.17190863594878e-05
-2.39975031015505e-05
-5.16815013719705e-05
-3.44626317439108e-05
-2.17846544133343e-05
-2.69660086737725e-05
-2.66278674704539e-05
-1.8139839483996e-05
-1.10466963339239e-05
-4.16941938255466e-05
-2.16975877663652e-05
-2.75992381284068e-05
-2.20364680987335e-05
-4.81507951074277e-05
-4.45023719689291e-06
-3.18004349914517e-05
-2.56857183999675e-05
-7.0333127669826e-05
-2.42903756517653e-05
-5.49975307054298e-05
-3.62556695394499e-05
-7.21642989203045e-05
-5.05154035336999e-05
-2.4700127213503e-05
-2.9149633585033e-05
-2.5929137739365e-05
-3.10570199601063e-05
-3.8458031851258e-05
-3.86534621499498e-05
-2.81537066557548e-05
-2.4648050170187e-05
-3.58730013313163e-05
-2.71120342522463e-05
-3.89730679854037e-05
1.18225746681876e-06
-2.13005975955925e-05
-2.6927472762093e-05
-2.23388134534509e-05
-2.4562023978075e-05
-2.17424998076278e-05
-2.76597805586284e-05
-1.63770863496164e-05
-3.63342738807749e-05
-2.67996029984306e-05
-1.92350516778538e-05
-4.44869799472734e-05
-3.04789793622106e-06
-4.91526768040765e-05
-1.23307520574358e-05
-1.20332738975277e-05
-3.85294121440435e-05
-6.07842592803843e-05
-7.59345801797117e-06
-2.25748243201525e-05
-2.5295882343003e-05
-5.66290167174569e-05
-1.93938989004628e-06
-2.43887183730861e-05
-3.99919080230501e-05
-3.69398773868778e-05
-2.17291839592261e-06
-8.71545392261482e-06
-2.35967134869239e-05
-2.88418689068196e-05
-2.85869227160833e-05
-3.48735026054487e-05
-3.37109245876031e-05
-3.69182558970741e-05
-4.38056109184783e-05
-6.09894154333964e-05
-3.96954148578379e-05
-2.58519711694338e-05
-2.5951298441881e-05
-5.434653737902e-05
-3.59169035140606e-05
-3.19795114533499e-05
-3.53618589507635e-06
-2.32222034808983e-05
-3.08877859768343e-05
-5.08099558731892e-05
-2.8252574569532e-05
-1.31342407975116e-05
-3.91575565262799e-05
-6.76664632939294e-05
-5.89072968635666e-05
-3.17068098502251e-05
-7.10762211657723e-06
-4.85379309365378e-05
-2.42008074145357e-05
-2.87017822377416e-05
-6.04638546379385e-05
-3.22290598831071e-05
-3.241209613548e-05
-6.27675909275698e-06
-5.87212136040489e-06
-9.34790375047456e-06
-3.61101034099471e-05
-2.87810184258704e-05
-1.27458034197979e-05
-9.99700388299378e-07
-4.64538195985539e-05
-3.16351441664588e-05
2.04481608409956e-06
-2.19689665899412e-05
-1.67402453964363e-05
-3.91570324616981e-05
-4.30171100368401e-05
-1.03503595812771e-05
-4.02970351409471e-05
-1.53383166163997e-05
1.54176539817851e-05
-2.02338769675713e-05
-3.24562868514161e-05
-4.88531442189463e-05
-2.8575610795215e-05
-2.71748222141606e-05
-4.89275276982195e-05
-5.86723705946817e-05
-4.09450910116832e-05
-3.3381405149157e-05
-3.99577286392753e-05
-5.06893515296061e-05
-2.95006339135796e-05
-3.48554422230495e-05
-3.67277723099438e-05
-5.03910591892816e-05
-4.61618223820954e-05
-2.98796199648905e-05
-1.88881029257135e-05
-1.77137311772669e-05
-5.33797036295913e-06
-5.68078972941157e-05
-3.65175520272339e-05
-6.68400406901079e-05
-3.26952605178753e-05
-1.73503532691417e-05
-4.17382318664524e-05
-2.22658823505041e-05
-4.99822355832378e-05
-1.05751869550217e-05
-3.84169635283879e-05
-2.94383334388753e-05
-2.41102172682879e-05
-4.19111599508155e-05
-2.47065000281168e-05
-3.64603295517318e-05
-1.05786178117356e-05
-3.01487647043635e-05
-2.77117886034134e-05
-3.71780200523682e-05
-2.43936535313681e-05
-2.59097262319761e-05
-1.44782545855122e-05
-3.78514009466982e-05
-4.07483959756224e-05
-3.97734113985938e-05
-7.501036932918e-05
-1.39425083418723e-05
-1.93927363208507e-05
-2.97374502618247e-05
-3.51006448325547e-05
3.21539846961439e-06
-6.99186448259051e-07
-1.1960447444581e-05
-9.14172251588999e-06
-5.65076129142367e-05
-1.38166093238813e-05
8.95917844162355e-07
-2.42214788217935e-05
-4.15972195062961e-05
-5.45454367342738e-05
-4.69028779114417e-05
-2.15794834197589e-05
-1.85773507585336e-05
-3.46838762262566e-05
-2.27674734564736e-05
-3.59105563237971e-05
-3.23767568982582e-05
-5.1537403882024e-05
-4.41356028730692e-05
-3.70784576675601e-05
-3.25474355677285e-05
-1.1942293498671e-05
-3.56120827584411e-05
-3.0506141224122e-05
-3.45650202264615e-05
-2.88795713808926e-05
-6.90491776758285e-05
-5.74009432890638e-05
-1.74289037566724e-05
-2.12441805081235e-05
-3.31370387001228e-05
-4.19144989146034e-05
-4.48989880009626e-05
-1.07915630188733e-05
-3.00625480472391e-05
-2.76350309102985e-05
-4.51733817084967e-05
-1.89553543689084e-05
1.47744746980714e-05
-3.05341145300867e-05
-4.34916193512391e-05
-3.55790775541298e-05
-1.97088915547669e-05
-9.02669589180503e-06
-4.72453169324085e-05
1.13640852627124e-05
-3.08420383629758e-05
-1.41480757193356e-05
-2.55344427787451e-05
-5.61805911430889e-05
-1.73072682449286e-05
-4.11356797604244e-05
-2.23971333404091e-05
-6.88944736430314e-06
-2.9686333741043e-05
-2.41740833713049e-05
-4.85443359209748e-05
-1.2214104195467e-05
-5.86420839300842e-05
-2.81929986465609e-05
-1.1025339045423e-05
-3.20998404135306e-05
-2.82263642127888e-05
1.33995606221809e-06
-2.97758900870935e-05
-1.69012292242733e-05
-1.8674918208829e-05
-9.72136810037614e-06
-4.40269945390633e-05
-2.3607806941498e-05
-1.33572227540714e-05
-3.09137612171326e-05
-2.60040937183339e-05
-2.92559668521061e-05
-3.33452195516542e-05
-3.57671251780877e-05
-4.60114568018696e-06
-1.77281347940416e-06
-2.32429507172851e-05
-2.55725145328602e-05
-3.55925153889269e-05
-3.13338664750612e-05
-2.79736756584534e-05
-2.52334321895936e-05
-2.47031077614337e-05
-4.30616237985338e-05
-5.12862957779665e-05
-5.01436671344668e-05
-3.99643998404104e-05
-5.70331632886e-05
-1.44979567169013e-05
-3.64286114633366e-05
-3.1094276912731e-05
-4.95614124465682e-05
-3.79185648954444e-05
-3.06800391913686e-05
-2.99134316358523e-05
-1.95590877511059e-05
-1.42309212393695e-05
-2.04640796358697e-05
-3.63547732274419e-05
-1.50303879687921e-05
-2.33083745611858e-05
-1.33725020051338e-05
-3.31856260765008e-05
-3.45835504340803e-05
-3.85704209001019e-05
-6.01222129914444e-05
-4.08418739609029e-05
4.99230003791825e-06
-2.44384413318652e-05
-1.05993760166126e-06
-2.82190934322576e-05
-3.42713902455842e-05
-5.49124520765621e-05
-3.64752817882173e-05
-1.05320406014124e-05
-3.74788879562754e-05
-5.46161714184223e-05
-5.17626850349329e-05
-3.2590945804457e-07
-2.60548144319189e-05
-3.18202634704538e-05
-2.7942952388083e-05
-2.13684565093969e-05
-2.96593180261673e-05
-2.61117812788053e-05
-3.48864307362758e-05
-2.62648326516226e-05
-9.96646708684981e-06
-4.12370089893893e-05
-5.81759616029615e-05
-3.26150753529039e-05
-2.62131212700757e-06
-1.78528173450799e-05
-1.9623304937786e-05
-6.74698628714011e-05
-5.88871934593045e-05
-1.57589211887589e-05
-2.0928321779356e-05
-2.6903700101178e-05
-3.11372143753737e-05
-3.37583906970695e-06
-4.85130251360394e-05
-1.87462494899896e-05
-4.59407548120732e-05
-5.09261547996769e-05
-3.55877206385043e-05
-2.4736444629682e-05
-2.71130506971678e-05
-4.11061636887684e-05
-1.19962948752949e-05
-3.66208305964932e-05
-7.36371011342876e-06
-1.18331949535303e-05
-5.17994448807406e-06
-1.86196267159795e-05
-4.14188631435553e-05
-3.72656206669878e-05
-1.32974256597359e-05
-3.37312597863437e-05
-1.70230649875542e-05
-2.19802610999909e-05
-3.85808304694715e-05
-3.45681265791343e-05
-3.00810919795915e-05
-3.64308283582346e-05
-4.69945847094944e-05
-1.73507234137646e-05
-4.81999630976925e-05
-1.54105845053176e-05
-5.8216703471068e-05
-6.54369933076289e-06
-2.5634298298419e-05
-1.52251732213798e-05
-1.45225716022153e-05
-1.21740726230856e-05
-5.66052615948907e-05
-2.19989720114714e-05
-3.06874393919335e-05
-4.03825590541514e-05
-1.55439499630922e-05
-1.76697888168083e-05
-2.23829527222718e-05
-2.13617446072632e-05
-2.69162603601192e-05
-5.9211022161855e-05
-6.11892715598575e-05
-2.50848353499258e-05
-1.91770168269706e-05
-2.48223197386956e-05
-2.96142083905417e-05
2.11609626010514e-06
-1.17354796256287e-05
-7.11755138080249e-06
-2.09422610807163e-05
-2.98022603256367e-05
-2.0877326684927e-05
-1.32214653094152e-05
-3.903324594351e-05
-7.22534292892145e-06
-1.14046267868685e-05
7.65033483878649e-06
-1.76126210358133e-05
-9.87285222518582e-06
-3.69753307743737e-05
-1.91029204537459e-05
-4.76532620074319e-05
-3.46037807742651e-05
-1.55427650594321e-05
-5.72096698825564e-05
-2.52969638273568e-05
-1.8271124455996e-05
-3.38736878278048e-05
-3.76159403358891e-05
-2.28315066909987e-05
-2.994092593426e-05
-4.92441238170181e-05
-3.93776620292546e-05
-3.62442007849083e-05
-1.94275359621694e-05
-3.17119284626658e-06
-9.00911021498162e-06
-6.22069544446142e-05
-2.48953828683301e-05
-2.69924678158844e-05
-4.08662996549353e-06
-2.32485810908449e-05
-3.79708098462928e-05
-2.29608551425703e-05
-1.77161299703597e-05
-2.86539763620308e-05
-2.59468201392915e-06
-7.40279647273993e-05
8.90120462362356e-06
-2.28143508642139e-05
-3.40703793002199e-05
-8.38686180273645e-06
-2.33812982605757e-05
-1.5629335907087e-05
-3.78201495990754e-05
-6.36927533928799e-06
-2.4626769204029e-05
-3.44929044814975e-05
-2.13879674159412e-05
-1.62850025227655e-05
-5.38549457499278e-05
-2.69059252360498e-05
-4.53264563776665e-05
-2.74597794732848e-05
-4.27584209153282e-05
-3.77245460004695e-05
-4.72135444609918e-05
-6.91523493021715e-05
-2.64067226189481e-05
-2.76512796323864e-05
-4.69198056161161e-05
-1.73118150062591e-05
-1.6747143857853e-05
-3.22189742385272e-05
6.12943585340549e-06
-4.66844955151719e-05
-1.70696709707015e-05
-1.58853567870562e-05
-1.99481471488462e-05
-3.17338029039351e-05
-4.46637238355992e-05
-5.02493493757322e-05
-1.11182289065594e-05
-3.52854991072558e-05
-4.62309518682273e-05
-4.42401343352676e-05
-2.01166392571037e-05
-1.45564825605244e-05
-3.40712435766062e-05
-1.07487237822258e-05
-4.11222875984742e-05
-1.26730135757945e-05
-3.95848970831002e-05
-1.577473285212e-05
-2.49454802466758e-05
-1.7879339973144e-05
-2.68944018048386e-05
-1.86819038346224e-05
-4.94263192995871e-06
-9.73817300628772e-06
-5.56503410705372e-05
-1.85103187482746e-05
-3.86757721848148e-05
-5.48679930323782e-05
-2.92882599897357e-05
-2.64746384059051e-05
-5.02299089198702e-05
-3.44524408243159e-05
-4.9349088763439e-05
1.229127256951e-05
-4.4995913619329e-05
4.76508692366031e-06
-1.4318256910953e-05
-6.27201329027487e-05
2.3240124353169e-05
-4.01328338958178e-05
-5.23537182120219e-05
-2.50982304934579e-05
-8.87131920476449e-07
-2.67205501948601e-05
-1.97999002757818e-05
-2.6347896633708e-05
-3.83425463418062e-05
-1.26329954801697e-05
-3.91446530853229e-05
8.70143255662202e-06
-3.86113967165401e-05
-1.27375048767447e-05
-2.95283729580181e-05
-1.9446648273476e-05
-2.04395105016642e-05
-2.64015599941295e-05
-4.12297204041325e-05
-2.72885608716952e-05
-4.29321775986979e-05
-3.65620302385732e-05
-4.40371631114218e-05
-4.55589971519765e-05
-3.31597153047683e-05
-1.77431416101694e-05
-5.64895265925813e-05
-3.03506111807992e-05
-2.63494484350089e-05
-5.11102532625468e-05
1.88934158193059e-06
-1.8706119904655e-05
-4.97851104849035e-05
-1.56402149752574e-05
-5.97753570706398e-05
-4.9047232473665e-05
-7.79749306575262e-06
-2.45706006568293e-05
-4.87994147705959e-05
-3.04026586426224e-05
-3.15438168337258e-05
-2.41601756637518e-05
-2.89908982705703e-06
-3.50081930736025e-05
-5.56661705359701e-05
-1.44699990089098e-05
-4.41254882348858e-05
-1.20462662878439e-05
-3.51216010121377e-05
-5.3345284103229e-05
-5.50817881189325e-06
-2.54428212151488e-05
7.47275224047651e-06
-9.91905647512904e-06
-2.9957614323014e-05
-1.73511720377202e-05
-1.77362141794829e-05
-6.07071448669486e-06
-4.0345869793719e-06
-3.35014643406541e-05
-1.3229079284024e-06
-3.41786134356749e-05
-1.19454529609561e-05
-3.02886451584577e-05
-8.13030369403904e-06
-2.40564187929351e-07
-1.61941767771199e-05
-3.84618370192075e-05
-4.12000371680744e-05
-1.47399075144178e-05
-3.10641691770385e-05
-4.22369020113601e-05
-2.28869306191625e-05
-4.24071019360596e-05
-4.20155557267927e-05
-4.56794975993048e-05
-1.41106069126555e-05
-2.72187536915751e-05
-4.33357447006521e-05
-2.49825342451934e-05
-2.8317482481932e-05
-2.47642748090353e-05
-3.62329442003054e-05
-1.04390660876149e-05
-6.55127058637647e-05
-3.48050473985767e-05
-2.83940635265567e-06
-3.28270890534709e-05
1.44072872033375e-05
-3.7124444492954e-05
-5.4875772045443e-05
-1.50148621119661e-05
-3.81754651149419e-05
-2.86352672874573e-05
-1.521171129538e-05
-3.80787606307376e-05
-3.7872644843764e-05
-5.394240816993e-05
-1.35737594468697e-05
-3.57024704866621e-05
-2.30081067363595e-05
-2.72401067991546e-05
-3.88061006760464e-05
-2.47151007727292e-05
-3.27003820941541e-05
-3.74993977999155e-05
-5.07163221846384e-05
-4.24203284659272e-05
-4.07816291328226e-05
-2.11112982074729e-05
-2.10930031236049e-05
-3.35726159326124e-05
-3.67370509271262e-05
-4.6518305800046e-05
-2.18485873076763e-05
-4.56523056854596e-05
-3.3687657463155e-05
-4.9279844556304e-05
-1.36981323421387e-05
-2.60614668336522e-05
-2.3631288048453e-05
-3.46700456319289e-05
-4.23203234576185e-05
-4.18901607015878e-05
-1.0413460735133e-05
-5.09466645759271e-05
-3.70461533629715e-05
-3.33341915585557e-05
-3.21142041194075e-05
-2.80040924358313e-06
-3.11320083054748e-05
-3.92869451135455e-05
-7.7720452598826e-06
-3.77394834745543e-05
-2.10847240988728e-05
-9.74194934267468e-06
-6.89567855386168e-06
-2.57732953231527e-05
-2.61334936483383e-05
-5.17180246879873e-05
-1.33484273198539e-05
-3.35027882677809e-05
-3.78450192657799e-05
-2.34406903968992e-05
-3.64135989836243e-05
-5.31705063332341e-05
-3.20203707458303e-06
-3.26529865809388e-05
-1.48185889524422e-05
-2.82867982341766e-05
-2.49711753995062e-05
-2.3416103818247e-05
-1.80196336104608e-05
-2.43776320589284e-05
-4.97806356705665e-05
-3.23189031141406e-05
-2.78676990337755e-05
-2.86615391775529e-05
-7.66527189830927e-06
-1.39667612689011e-05
-4.23719032723723e-05
-2.30995669626748e-05
-2.91612718813408e-05
-1.72321624743376e-05
8.59548150865559e-07
-1.01232728348234e-05
-1.77043112666157e-05
-6.34725244036919e-05
-3.26928796099319e-05
-6.24278638579271e-05
-4.3767213464939e-05
-5.1327072995621e-05
-3.06374515803084e-05
-3.85599756166284e-05
-6.90008519383608e-06
-1.71478928477793e-05
-2.49590678907664e-05
-4.76317602964935e-05
-4.80452414626069e-05
-1.71594936681696e-05
-5.15818213377407e-05
-1.78688840818845e-05
-2.20062519286509e-05
-3.49286236304414e-05
-1.972575384507e-05
-2.19351014315049e-05
-3.35507012826964e-05
-6.08826641890192e-05
-4.21880543273318e-06
-4.59710865510163e-05
-3.92965841779351e-05
-4.45044597695527e-05
-5.87592112374121e-05
1.31285990489875e-05
2.31686581060005e-06
-4.09564550220556e-05
-1.98549487188071e-05
-3.26775246399852e-05
-5.32996709794478e-05
-1.81677493337188e-05
-1.98231899782276e-05
-1.49568574168171e-05
-1.39353179214545e-05
-3.22506532444427e-05
-4.01401403516861e-06
-5.24759689554645e-05
-1.45865602050152e-05
-3.91544465861268e-05
-5.1745854515338e-05
-4.37204338971406e-05
-1.78430543481866e-05
-1.85466798332075e-05
-7.77553366420972e-06
-2.91681945618934e-05
-2.19446057334263e-05
-1.80769938762996e-05
-3.17518320804634e-05
-4.35626118669797e-05
-2.40863369395247e-05
-4.80117184266549e-05
-1.16037692467981e-05
-1.18463891246505e-05
-1.03791399473695e-05
-1.64776855540292e-05
-1.20403181824586e-05
4.31647285935069e-06
-8.15030956576657e-06
-2.92028555095556e-06
-3.66093079478707e-05
-3.99073083862851e-05
3.51207880315313e-06
-7.36593064262524e-05
-1.14297774009885e-05
-2.91223599685656e-05
-4.71734745944159e-05
-5.20616996393246e-05
-2.90679932486528e-05
-2.76725624947756e-05
-2.00318201616015e-05
-2.38126169540978e-05
-3.62486887088445e-05
-1.89798849141518e-05
-3.05302646249841e-05
-1.10568903349322e-05
-7.87358434206152e-06
-6.80809495713778e-05
-1.62266065885089e-06
-4.21395574524957e-05
-2.36043963484951e-05
-1.73264312555771e-05
-4.14510670626123e-05
-3.46334498043034e-05
-4.05327728394829e-05
-5.1395914852619e-05
-2.98637343588824e-05
-2.70265691917376e-05
-2.73936953021513e-05
-4.53188588142864e-05
-1.96598176838384e-05
-4.82174906321475e-05
-5.87605077830968e-05
-4.10058699510439e-05
-5.02166294048744e-05
-2.78303127712904e-05
-1.74501013490061e-05
-2.37926630863356e-05
-3.09249617353608e-05
-2.24586429524463e-05
-3.61071802339547e-05
-4.34473392202708e-05
-1.85407845095538e-05
-2.18508152120318e-06
-3.14699004622855e-05
-4.29434461633118e-05
-1.57297841494136e-05
-5.15565894105391e-05
-3.15956818555827e-05
-3.01582121540706e-05
-3.97507223875607e-05
-3.09570698949465e-05
-2.74453010730765e-05
-7.30063107295707e-05
-5.61177049064322e-05
-4.79668063270293e-05
-4.66904713840557e-05
-1.38582215322602e-05
-3.29003695293617e-05
-4.71657330682542e-05
-2.07887397715993e-05
-5.73066530535331e-05
-1.24391585401711e-05
-1.82305209492581e-05
-2.48073776079482e-05
-4.30037755461194e-05
-5.22531627763916e-06
-4.92100079983132e-05
-1.23083071734567e-05
-1.47150360843364e-05
-1.9670425230851e-05
-6.74581522700583e-05
-1.15273131046926e-05
-1.56628892039365e-05
-2.40726016356505e-05
-6.07945674912603e-05
-1.62970538673866e-05
-2.07126182134761e-05
-1.98030548150668e-05
-2.47366970696906e-05
-4.50370447333006e-05
-2.41873225879917e-05
-3.56062827606847e-05
-2.74037246408768e-05
-2.32097246275577e-05
-3.83754166878232e-05
-2.11622982613555e-05
-2.73109907731156e-05
-2.95949169076902e-05
-2.63355622601048e-05
-6.86903817777134e-06
-6.05722703780233e-05
-3.53818651260636e-05
-2.55890095848627e-07
-3.41642442526616e-05
-1.49344619408356e-05
-4.11707482990621e-05
-3.40733235899269e-05
-3.27911170819259e-05
-4.23539523564865e-05
-2.36773443542474e-05
-2.67254242926829e-05
-2.1179025242905e-05
-1.39474967968213e-05
-2.19960078757716e-05
-3.25621237252785e-05
-5.26905413478683e-05
-3.36384886674178e-05
-1.65734727926593e-06
-3.07185861890175e-05
-2.20501121996071e-05
-2.45591967094177e-05
-8.67341989233665e-05
-4.8311002338511e-06
-4.53134092369745e-05
-5.22467336632232e-05
-4.28214007781135e-05
-3.93462192044269e-05
-5.8268524126711e-05
-2.75757300899211e-05
-2.94281244547037e-05
-3.549284322739e-05
-2.18127859526898e-05
-3.65765122538639e-05
-2.7899311093387e-05
-2.52465624805047e-05
-1.95778767006991e-05
-2.74977339434882e-05
-3.34881622685485e-05
-1.9208397800813e-05
-1.02014124777896e-05
-3.94739492928123e-05
-4.70597356438142e-05
-2.09131594193088e-05
2.14515756232123e-05
-5.75113329878412e-05
-5.25930292794493e-05
-2.67049926684778e-05
-2.80771923610847e-05
-5.9890409066689e-06
-3.03494188382696e-05
-4.86988558384284e-05
-4.66855701667875e-05
-2.35329398399e-05
-3.39201175045374e-05
-3.84728950418425e-05
-2.17256891872246e-05
-3.27141880681529e-05
-1.08512199077843e-05
-3.57923320120821e-05
-4.34386520852938e-05
-1.94175633844822e-05
-4.54079247290105e-05
-2.73379193061824e-05
-2.83210697325755e-05
-4.27486802570647e-05
-5.40809228628517e-05
-3.56378336389691e-05
-1.67033944025825e-06
-1.66068796060757e-05
-9.37378553494237e-06
-3.59462327184494e-05
-2.35083138516509e-05
-1.83106050697919e-05
-3.75518831522417e-05
-4.94948299772692e-05
-1.13764722461714e-05
-3.73956661237259e-05
-4.66531230607648e-05
-1.99925761764486e-05
-3.38536464553289e-05
-5.41906295313144e-05
-3.69812170102593e-05
-5.26936275721215e-05
-2.85004289557054e-05
-3.24158280457943e-05
-4.93612865934874e-05
-5.15797344207131e-05
-2.15594649282976e-05
-2.24524396137903e-05
-1.78627376179904e-05
-3.22908095481442e-06
-1.93830096957038e-05
-5.52285388034727e-05
-2.08884845602766e-05
-2.58275994090093e-05
-2.94528526172961e-06
-3.48036275695275e-05
-3.60488001644602e-05
-3.17826593139756e-06
3.87644759371134e-06
-2.92134565403498e-05
-2.11695495335854e-05
-5.24143444760625e-05
-7.07183266755629e-05
-6.56257436855222e-06
-1.22714005752868e-05
-4.52527678321049e-05
-1.67406706208353e-05
-4.15788417961666e-05
-4.57249772644192e-05
-6.09363989613243e-05
-3.30473876873555e-05
-1.26976805357283e-05
-5.04228403288833e-05
-4.45705379640636e-05
-4.51939488361484e-05
-2.85312076086047e-05
-1.98005417191615e-05
-7.48097413773089e-05
-2.47170254429132e-05
-9.75131664546778e-06
-2.78966845091749e-05
-6.30795733710938e-05
-4.44279206164982e-05
-2.23413625041725e-05
-4.06574592333497e-05
-6.20718249058653e-06
-1.38401466298786e-05
-1.16677872873883e-05
-4.13754253235322e-05
-4.66660647082235e-05
-2.44429789705203e-05
-4.23667935524859e-05
-3.28917331801566e-05
-4.11263840718929e-05
-5.9557147559202e-05
-1.83727611270252e-05
-1.8395842235136e-05
-6.38815942694473e-05
-4.51243441656302e-05
-3.28315246429526e-05
-2.02036098265456e-05
-4.45661836624641e-05
-3.47250569552544e-05
-3.8363022989163e-05
-2.37294605371305e-05
-2.76794400421937e-05
-4.49196496884242e-05
-2.56805908341806e-05
-2.45612830377408e-05
-4.59213622885714e-05
2.64297158337116e-06
-5.85218812180076e-05
-4.58494573056587e-05
-3.73820964918996e-05
-2.82763262331138e-05
-3.15523289242617e-05
-1.49026265648277e-05
-2.77513073048179e-05
6.69678652494685e-06
-4.68610427068417e-05
-4.0636012861737e-05
-6.21749061552597e-05
-3.85033572027664e-05
-3.03187755571798e-05
-6.00900056788676e-05
-4.03996766830778e-05
-4.51948133371525e-05
-9.32671530167126e-06
-1.91806726615234e-05
-4.97771539294674e-05
-1.94227169038659e-05
-1.35847049011476e-05
-5.33489423856126e-05
-1.03955138391664e-05
-4.21998781220776e-05
-2.89182021934304e-05
-2.20827252925661e-05
-3.5096714535242e-05
-2.52355293453079e-05
-3.33445314945548e-05
-4.2275024676416e-05
-2.02190953836643e-05
-4.00178014447333e-05
-9.26510904009991e-06
-3.89301406280471e-05
-1.72797426351913e-05
-5.58986968363775e-05
-8.00175178277083e-05
-4.34348423811903e-05
-2.53388537693044e-05
-3.96448941319299e-05
-1.74968464692498e-05
-4.2171026633082e-06
-9.77207084010039e-06
-3.383808871726e-05
-1.96587219409237e-05
-4.73480941052158e-05
-4.34120826751084e-05
-4.26989118012296e-05
-5.46313072079969e-05
-2.85008110318087e-05
-3.40198269212966e-05
-2.06772405064691e-06
-1.45551495535646e-05
-1.37025263761377e-05
-1.82377083518745e-05
-3.59346782611308e-05
-3.65949552572199e-05
-2.04805966634211e-05
-4.29305680263952e-05
-3.35902134632851e-05
-2.26035772151393e-05
-1.87506087334894e-05
-1.2567888849086e-05
-3.75132000869743e-05
-2.24432902191947e-05
-5.14997624461332e-05
-3.30493952516618e-05
-1.16388944175992e-05
-2.83065215444328e-05
-1.96521324196295e-05
-4.78280670215928e-05
1.15089739506082e-05
-2.61956610032822e-05
-1.70048582290637e-05
-2.79727401736576e-05
-1.08234803593317e-05
-3.6021999990968e-05
-2.47139415606166e-05
6.96813466377004e-07
-5.0212005364425e-05
-1.39586076943254e-05
-4.11847063808831e-05
-5.15152287772498e-05
-3.72305343604463e-05
-3.77544716008594e-05
-3.83430878937007e-05
-4.29858242698853e-05
-3.42871704921591e-06
-3.12930560508966e-05
-3.76066831630106e-05
-4.20656289456094e-05
9.42187529565584e-06
-3.73087921433742e-05
-2.01231995928842e-05
-2.61973002062924e-05
-2.57528446001338e-05
3.22226546623195e-06
-4.87672210819778e-05
-1.95198806557198e-05
-6.25431662562151e-05
-4.55659694120177e-05
-2.77027060099286e-05
-3.1188506435579e-05
-2.96193810581085e-05
-1.87730266606519e-05
-5.78006000244954e-06
-5.95247775841844e-06
-1.33857323058782e-05
-9.18020688419965e-06
-1.66788937823015e-05
-1.84936542787026e-05
-3.4716072109558e-07
-2.29676512984738e-05
-1.74598472266384e-05
-2.60390700748051e-05
-5.6538099076179e-05
-3.3680859856176e-05
-6.36464772652415e-06
-3.11840023778113e-05
-1.43362020970447e-05
-3.69752818057305e-05
-2.11146816127189e-05
-4.11148020403442e-05
-2.79112875315456e-06
-2.41761072505921e-05
-3.76279663883304e-05
-2.12285082633182e-05
-3.88282567285173e-05
-3.3591850915087e-05
-1.45899216422547e-05
-2.04276839870096e-05
-2.61945329774631e-06
-3.06529615582909e-05
-1.54828555091546e-05
-3.75641641678917e-05
-5.29683575408695e-05
1.16479149605434e-05
-4.11239301953604e-05
-3.40146988835858e-06
-7.83221082891515e-06
-4.02670373227899e-05
-1.94000966327765e-05
-3.99502519126757e-05
-4.56633573831027e-05
-4.04575601141707e-05
-1.0370953805662e-05
-1.82018212705449e-05
-5.91215961585544e-06
-3.68524910191917e-05
-1.33837437574567e-05
-2.4193870642313e-05
-4.35666385927229e-05
-1.66095920051871e-05
-2.94953000755424e-05
-2.37325771528151e-05
-4.17490632385643e-05
-5.55226998715173e-05
-4.30847036217714e-05
-2.04960668361607e-06
-7.94145099020501e-06
-6.61760306130074e-06
-4.24665676342319e-05
-2.10138936015469e-05
-4.86429569491174e-05
-3.36854075791075e-05
-3.96706594596078e-05
-2.6713386823884e-05
-2.75530145264229e-05
-5.00692394689401e-05
-4.67460654018504e-05
-1.81828219864632e-05
-4.44332844771129e-05
-1.93257465474359e-05
-6.28653611978182e-06
-4.17340616270609e-05
-3.25956480176681e-05
-3.09768226452009e-06
-2.5687670189647e-05
-2.75391320302613e-05
-1.6207050367936e-05
-4.51061465652245e-05
-2.26707888196408e-05
9.63443019455001e-07
-2.22420889794205e-05
-2.00647898509837e-05
4.95301173311566e-06
-1.89039537054702e-05
-3.43652920153704e-05
-2.92306839211008e-05
-3.829230550774e-05
-4.48028568972923e-05
-1.81989571293533e-05
-3.43946432421552e-05
-4.49373060326235e-05
-4.05387313400751e-05
-2.82541588833609e-05
-3.98347951781213e-05
3.53975140400578e-07
-3.98306123245917e-05
2.00905504234388e-05
-2.67934979185793e-05
-6.02967500673968e-05
-3.65685456709201e-05
-3.43687134695555e-05
-3.10362424286101e-05
-3.52371442430925e-05
-1.69037567849965e-05
-5.55557961931826e-05
-3.14047203228729e-06
-3.23849678146133e-05
-3.68661067317308e-05
-3.37563363899048e-05
-1.45939436437183e-05
-3.03305462112015e-05
-6.9985360689381e-06
-3.43670840457048e-05
-6.13626441323464e-05
-4.70275007923598e-05
-3.99115710519179e-05
-9.16628435755901e-06
-2.83162282957335e-05
-4.06177605936831e-05
-3.74167771197539e-05
-2.71254371385456e-05
-1.94073392245186e-05
-1.65935951466791e-05
-3.86067724314696e-05
-1.95324181360321e-05
-3.56999559155384e-05
-1.31946364764941e-05
-3.88153777358755e-05
-4.69297312973864e-05
-1.8987174012128e-05
-3.21778561116678e-05
-2.37505564656519e-05
-6.4194153277074e-06
-3.66216152163711e-05
6.97483213477918e-06
-2.61763235314236e-05
-3.04480403421068e-05
-3.29223354861247e-05
-1.46152602079554e-05
7.53924210362786e-07
-5.55434537924481e-05
-2.39118374325955e-05
-9.55129463090922e-06
-6.74803528976877e-05
8.27555013013999e-07
-1.98130601150329e-05
8.60855185819462e-06
-4.30147706142407e-05
1.09946568072764e-05
-1.60026947003653e-05
-3.26607144228692e-05
-5.31396525868317e-06
4.25981641101322e-06
-1.20671652559994e-06
-4.38488908892131e-05
-1.614267688363e-05
-4.87242675189174e-05
-1.81624048983656e-05
-2.74189741742476e-05
-3.1854806407574e-05
-3.21066409317453e-05
-3.14842183507101e-05
-2.50011558968816e-05
-2.11620973653808e-05
-3.82927988219521e-05
-3.99655295452368e-05
-3.07473663074131e-06
-7.13968529188446e-05
-2.07474424563172e-05
-4.20684138456879e-05
-5.27713798818774e-05
-6.09958769147557e-06
-2.79482591942258e-05
-2.03400872414676e-05
-1.31732408685859e-05
-3.37842282501049e-05
-3.06940796340917e-05
-3.10431454471457e-05
-2.62258848415944e-05
-3.25775248837788e-05
-4.21535075382442e-05
-5.25952135689817e-05
-4.64146179989204e-05
-4.48356970231198e-05
-2.99737560321666e-05
-6.27657219000366e-05
-4.15094945145108e-05
-4.59979203174288e-05
-4.21510003510587e-05
-3.94508911288389e-05
-4.881406512892e-05
-2.43016594968136e-05
-3.45703740231788e-05
-1.71576472392956e-05
-3.67952128608831e-05
-3.46736868423782e-05
-1.46399839954626e-05
-3.50474225137098e-05
-2.70925384851895e-05
-4.43018173419221e-05
-9.91229021395643e-06
-2.18696230956337e-05
-3.58253387784755e-05
-7.63523791134393e-05
-4.48892227378699e-05
-4.30600326809549e-05
-2.88484589681918e-05
-2.57654567818819e-05
-3.99069546360428e-05
-2.63668178856891e-05
-3.72500788799109e-05
-3.52688540160043e-05
-4.36816308479578e-05
-5.11315298227278e-05
-4.80634584350735e-05
-4.74557704382698e-05
-1.17738414749001e-05
-2.17249629150967e-05
-4.61756378697531e-05
1.08697037488107e-05
-5.35013525204733e-06
-3.62696502753151e-05
-3.47608192831964e-05
-4.59014890294648e-05
-1.00264409192328e-05
-7.45843441867059e-05
-1.76253930523561e-05
-2.23528167016269e-05
5.59173799714391e-06
-4.00526219992809e-05
-4.52451108306881e-05
-3.01825140393592e-05
-3.62815652031297e-05
-3.02185771404873e-05
-4.50137018563766e-05
-4.48625011603217e-05
-3.40781944373839e-05
-3.43123708449919e-05
-4.36039751958706e-05
-6.13514508355631e-05
-4.86575088082446e-05
-6.28187103060511e-05
-5.14714135737711e-05
-3.05612360971599e-05
-6.06554153720044e-05
-4.34025987735201e-05
-2.57262281407523e-05
-3.63467406801596e-05
-1.3751832679645e-05
-4.27831545710364e-05
-4.00264946471333e-05
-1.54837832445556e-05
-3.44629705472717e-05
-6.59322760021858e-05
-6.14855660688793e-05
-2.2045442692947e-05
-4.39813259288962e-05
-3.18644209994004e-05
-4.91945390996377e-05
-4.81492688919852e-05
-3.45617486420176e-05
-3.80355473867177e-05
-2.51577324410811e-05
-4.75502923711434e-05
-8.92958148463006e-06
-1.20744139212634e-06
-1.05509622822052e-05
-2.80143051072651e-05
-1.25446714834458e-05
-3.83346256707088e-05
-3.42497553448993e-05
-6.59984209294214e-05
-4.91323386674137e-05
-2.23959262620617e-05
-4.03053644773273e-05
-4.28433605196152e-05
-2.14916605938068e-06
-1.858836187274e-06
-5.67086652852471e-05
-2.84212839736808e-05
-1.78507824266594e-05
-4.09408534548393e-05
-6.25574603277267e-06
-6.21333700362077e-05
-1.00883466627675e-05
-2.94930670941702e-06
-3.0577015225712e-05
-1.99149047120699e-05
-9.77039948539371e-06
-5.10984835583436e-05
-8.55998467375078e-06
-9.83744853125704e-06
-2.9240433335323e-05
-3.59488735144815e-05
-3.12732438780414e-05
-2.57879731824258e-05
-3.05711679645345e-05
-3.89842404689385e-05
-4.64963799351758e-05
-3.70869004203753e-05
-2.81267524617147e-06
-2.33426903593264e-05
-5.31786152358223e-05
-3.50479498830486e-05
-4.22761045551664e-05
-9.997761442042e-06
1.56500165952173e-05
-2.22673380662818e-05
-4.609907664839e-05
-2.77540394901361e-05
-2.17776458995687e-05
-1.67758421835405e-05
-1.3986456548176e-05
-2.01028751093848e-05
-6.21532125031962e-05
-5.82187879607815e-05
-4.63171917343325e-05
-3.19492108839633e-05
-2.10033369206184e-05
-4.20359988506709e-05
-1.26912377399176e-05
-8.99436222017087e-06
-3.27778521694608e-05
-2.5150857156256e-05
-1.32374365114708e-05
-3.23564098407842e-06
-2.05666941501188e-05
-4.54468399346623e-05
-3.21263792529616e-05
-2.32583436713181e-05
-4.90199715621928e-05
-5.41058061973905e-05
-3.17246121422666e-06
-2.81529003548568e-05
-3.16484721064122e-05
-2.2435255021653e-05
-2.05343627157568e-05
-1.40434233034193e-05
-5.34821308562151e-05
-3.09035134187834e-05
-3.57257926635722e-05
-3.14999574295014e-05
8.3836564357754e-06
-3.21162953730066e-05
-4.40252188495009e-06
-2.90223270007946e-05
-2.66789110081148e-05
-2.70684582704333e-05
-5.08237075792682e-05
-1.8822946964048e-05
-1.58572004006471e-05
-5.17834633268468e-05
-4.3449001873805e-05
-1.23114386393406e-05
-3.68128618304979e-05
-3.00531091937452e-05
-5.69347621561591e-05
-2.93756461441536e-05
-7.86970068174412e-06
-2.16384897343444e-05
-1.89216586041402e-05
-1.84554460120299e-05
-5.60491894740903e-05
-4.07836731068024e-05
-2.98142029030498e-05
-1.85334071038333e-05
-2.64054426206741e-05
-2.59890050343229e-05
-1.28886454805568e-05
-3.76512056224761e-05
-1.79790266762491e-05
-3.39278840199199e-05
-4.86292826009494e-05
-4.86619520076561e-05
-8.70173088021049e-05
-8.773549916333e-06
-3.42615690960629e-05
-2.40197069776642e-05
5.73978612886741e-06
-3.08819205881633e-05
-2.60796208140257e-05
-2.12679555852385e-05
-3.81742833220498e-05
-4.98946573487509e-05
1.97595981337469e-06
-1.69236084604062e-05
-3.66111193447008e-05
-3.33686468238599e-06
-2.6915259963315e-05
-1.30835348677974e-05
-1.91295218630888e-05
-2.13119390532111e-05
-4.48138996948216e-05
-3.90513919802037e-05
-1.15029999156026e-05
-4.37310711128886e-05
-2.35026582459684e-05
-2.77347424954351e-06
-5.98443800881317e-05
-3.2458735499674e-05
-1.77310970745223e-05
-6.82037182819646e-05
-2.00992291796675e-05
-1.30853536065477e-05
-1.29733102201645e-05
-2.77654078542355e-05
-1.25265447769101e-05
-4.23837613715239e-05
-4.5233936476254e-05
-1.18465595047305e-05
-1.49864539086828e-05
-4.35895688342765e-05
-1.76576771909143e-05
-1.3323437621667e-05
-3.94871738478943e-05
-2.61075744323437e-05
-5.39321665301513e-05
-4.43397290960568e-05
-1.61911750698944e-05
1.13829653971313e-05
-7.28858923884009e-05
-3.05404716271722e-05
-1.74158113132458e-05
-5.33043398470813e-05
-4.14646242991174e-05
-3.06138803433896e-05
-1.64314175717776e-05
2.42129991156561e-06
-2.39657247602899e-05
-2.12756708399368e-05
-5.52892023778588e-05
-1.16976381363745e-05
-4.24460728352508e-05
-4.64337058216865e-05
-4.03377586261238e-05
-2.87733712928162e-05
-7.1765801475383e-06
-6.48173995214593e-05
-4.69981152613729e-05
-1.30258991078062e-05
-1.79336328231547e-05
-3.22064911961479e-05
-3.11683467261093e-06
-1.94473263719319e-05
-1.98807775142302e-05
-3.67410331352951e-05
-1.76410854995634e-05
-3.29014937255729e-05
-1.46158208416473e-06
-2.25734029568563e-05
-4.36298862937068e-06
-3.02477628976763e-05
-5.62100265565622e-05
-3.69922436746506e-05
-4.88781793916062e-05
-3.28097918544209e-05
-1.62736329059194e-05
-4.52598005712397e-05
2.77231774067114e-06
-3.89991143829381e-05
-3.20112063499787e-05
-2.57784214869436e-05
-3.72611856861478e-05
-6.24682079133375e-06
-1.75605127975029e-05
-2.31034092427815e-05
-2.94925228793287e-05
-4.14149413294812e-05
-2.52813669900471e-05
-2.68700033426315e-05
-4.54525024079041e-05
-2.95381209719929e-05
-3.60353192437598e-05
-2.95480118753206e-05
-5.1800602224381e-05
-6.03949442728517e-06
-2.89096582402541e-05
-3.37798805098256e-05
-1.95290206869672e-05
-5.76352037260442e-05
-8.98778773263607e-06
-6.0166667568634e-05
-3.77393671139502e-05
-1.5136026783281e-05
-1.81294662057908e-05
-4.71830667633112e-05
-3.99308903672043e-05
-2.82021401853332e-05
-3.50190881993808e-05
-2.83802392496291e-05
-1.59573355399272e-05
-1.30740316471154e-05
-2.04821066058731e-05
-3.04296536391005e-05
-3.65727392719895e-05
-1.80632674469792e-05
-2.9503075027471e-05
-3.69350246515457e-05
-1.47240799346997e-05
1.22546714494649e-05
-2.98905783025597e-05
-8.25569403621289e-06
-3.36817810110511e-05
-3.97804514744064e-05
-5.85209560616854e-05
-5.00026783413641e-05
-5.1729633789708e-05
-2.4551279644638e-05
-3.67737922985215e-05
-3.94544744708719e-05
-2.5815526030458e-05
-3.25181176023726e-05
-2.61998326066918e-05
-3.35094039439055e-05
-8.7690758119307e-06
1.88505926703532e-05
-4.80825443139587e-05
-3.20417003491924e-05
-5.49874739712777e-06
-2.01899664923426e-05
-6.05009963697571e-06
7.91908666817811e-07
-4.25564276828553e-05
-3.6947718396105e-05
-3.9808855700298e-05
-2.45177612936292e-05
-6.00003928859184e-05
-4.91937898595294e-05
-3.16087118928665e-05
-4.84440722101331e-05
-3.21804224767224e-05
-3.33744265189093e-05
-1.38473077563492e-05
-4.18409686304679e-05
-7.22137995707948e-05
-3.72567614210992e-05
-1.49287037767928e-05
-3.60041765974495e-05
-5.079926203932e-05
-2.26013395680215e-05
-2.8719435294808e-05
-7.31584018507512e-05
-4.61342891404417e-05
-3.81397976495125e-05
-4.92368450828631e-06
-4.09813459701738e-05
-2.04011692008286e-05
-2.74965921815037e-05
-1.80723873694594e-05
-2.4991920501834e-05
-3.41405403065571e-05
-2.14842734162785e-05
-3.09142802035984e-05
-1.02994320541012e-05
-9.94064750435938e-06
-2.657969759235e-07
-2.74962798096092e-05
-3.96280499135831e-05
-9.17176467827579e-06
-1.94224453943113e-05
-1.53073901017219e-05
-4.73953878543874e-05
-3.64531945021957e-05
-2.52712909196357e-05
-2.1992954306863e-05
-1.44351030598929e-05
-2.4988040306755e-05
-4.71775285301391e-05
-2.99711969210805e-05
-2.94891406140044e-05
-1.47493580500848e-05
-1.49679731180551e-05
-1.92629990441163e-05
-2.39496341075557e-05
7.83247429242004e-07
-1.27535278265486e-05
-3.74452028043523e-05
-2.28942556111393e-05
-1.82540776261267e-05
-2.29531187998277e-05
-1.37420653692856e-05
-3.31883139008204e-05
-3.09811186354782e-05
-1.47714337311586e-05
-1.01063998752523e-05
-4.61103041042865e-05
-3.4743471758521e-05
-4.66842371477339e-05
-2.48531973274111e-05
-4.13658649278344e-05
-2.54598586984329e-05
-4.17689535609104e-05
-4.32392138262027e-05
-1.86396590227408e-05
-2.86349997361478e-06
-2.15513914371844e-05
-8.05417242922517e-06
-4.36069099493797e-05
-3.15600610511635e-05
-2.32029143964663e-05
-5.20884340450442e-05
-8.15168531601238e-06
-2.91918220394601e-05
-3.14125946784006e-05
-3.17980016548462e-05
-1.84518756597605e-05
-2.03079095469768e-05
-3.27604133224273e-05
-4.97471028540742e-05
-4.79513413334282e-05
-1.44913436981052e-05
-9.13234971255749e-06
-3.0948182461957e-05
-4.73861867843195e-06
1.46825279429956e-05
-2.36407932576598e-05
-4.186139129648e-05
-4.42614653444661e-05
-4.24793713271466e-05
-2.87930194887161e-05
-1.72010237567666e-05
-2.16451020682077e-05
-3.96668914424177e-05
-2.36845213918899e-05
-4.78181520422191e-05
-2.12435733185815e-05
-2.94258359770494e-05
5.65066052792192e-07
-2.37348267151652e-05
-3.6777833195906e-05
-2.92051958932817e-05
-9.43232426805773e-06
-2.60088182312287e-05
1.92491017511768e-06
-3.5360267693101e-05
-3.55620170291172e-05
-3.79553328810925e-05
-3.06951617588358e-05
-4.95751953710916e-05
-3.41731895409235e-05
-2.79671121619677e-05
-1.63087462790769e-05
-1.72284705761491e-05
-3.67454235681942e-05
-3.58130043683406e-05
2.37633092010836e-05
-4.19343890175334e-05
-3.43631537529248e-05
-2.58048673175892e-05
-2.78603322991482e-05
6.45245973249827e-06
-4.16955633423469e-05
-1.25050861264598e-05
-3.40473251875065e-05
-2.36189167777566e-05
-3.05587668301098e-05
-2.05598055827869e-05
1.05125304691004e-07
-1.20278054625852e-05
-1.91978883023851e-05
-3.16582568436325e-05
-4.13082084372881e-05
-4.00918289402402e-05
-2.45695128938138e-05
-2.7097362199062e-05
-4.02474309114189e-05
-3.79883158812368e-05
-3.11537698084481e-05
-2.18013547970289e-05
-4.86415669255593e-05
-6.33269507041522e-05
-3.52718823778402e-05
-1.45266803099228e-05
-1.08762104883445e-05
-2.70453442763475e-05
-4.18958660613821e-05
-4.2534003566007e-05
-1.03112177959523e-05
-2.45410659656601e-05
9.16917146496156e-06
-2.43720292238455e-06
-2.95898335389516e-05
-3.17913752854322e-05
-2.69620538921066e-05
-5.61179340952556e-05
-5.34780548894714e-06
-6.96738634443715e-06
-1.90774480934366e-05
-4.82906048351644e-05
-1.44948736811765e-05
-1.87523490066014e-05
-3.72909323167037e-06
-3.00279516703956e-06
-5.52303908964887e-05
-5.09527948234275e-05
-4.75947039610762e-05
-3.29104525902648e-05
-5.89683239515006e-06
-4.60222496184912e-05
-3.23431687977131e-05
-6.22389087458241e-05
-5.27015309491724e-06
-2.51921051649979e-05
-3.72999709647131e-05
-2.4389796261316e-05
-4.34168175832043e-05
-2.149528746456e-05
-6.63863600772622e-05
-4.2433733441628e-05
-5.54057757901174e-05
-1.67185357130459e-05
-2.05859167785623e-05
-2.70167718058018e-05
8.54080275160487e-06
-3.75690285318085e-06
-3.83723463744213e-05
-2.00158457627974e-05
-4.09376631840509e-05
-2.66016216994202e-05
-2.04089236382943e-05
-2.28058485375806e-05
-2.71259261170185e-05
-1.10503187739283e-05
-2.29625228249988e-05
-2.29270480320421e-05
-2.50515956663002e-05
-3.56479600880645e-05
-2.02838060638675e-05
-5.15608412732665e-05
-2.62398703651757e-05
-1.9332562149046e-05
-2.6864621762596e-05
-1.68104516865799e-05
-3.42317425987068e-05
-3.73740320048251e-05
-1.7342373043896e-05
-2.3434748723786e-05
-5.11152578829918e-05
-3.45642818113552e-05
-5.51574321874649e-05
-4.96134029365162e-05
5.17093877824468e-06
-2.49280688532821e-05
-4.06480776483448e-05
-1.73305266050153e-05
-4.55452462752077e-05
-5.72735217562864e-05
-4.37471967010594e-05
-2.34246257387978e-05
-2.54615642742198e-05
-4.09563700748971e-05
-4.62155514818935e-05
-5.4567759783455e-05
-5.00340226297502e-05
-2.98030053338869e-05
-4.32381842422579e-05
-3.81443471884147e-05
-5.25135420003212e-05
-8.92314931587665e-06
-1.52050086871525e-05
-8.90012761928239e-06
-3.67026813080287e-05
-3.05248519645952e-05
-3.44045316293865e-05
-2.2150177103679e-05
-7.0251073238742e-08
-3.35164843877803e-05
-3.06047645429121e-05
-6.40890196754989e-06
-3.59599980611495e-05
-4.64491436347846e-05
-2.89063104197522e-05
1.53885644475352e-05
-1.49143569540779e-05
-4.1715772188244e-05
-5.8076529238363e-05
-3.06873826624329e-05
-2.59630697872142e-05
-9.6538477095336e-06
-4.60093561308289e-05
-5.03456884027454e-05
-3.56280565409895e-05
-3.48247973078576e-05
-2.46163336003946e-05
-1.05625848907333e-05
-4.1058085252876e-05
-3.04208119356431e-05
-4.4089175711884e-05
-4.49000389956323e-05
-4.71374787782531e-05
-6.73907284330179e-06
-3.14389762261189e-05
-6.84814379864856e-06
-1.05687410982266e-05
1.46163184758328e-05
-4.52261184620493e-05
-2.44938701120141e-05
-5.12385561702108e-05
-2.77880130734256e-05
-2.44939769069035e-05
-3.34792023220567e-05
-1.65305730873644e-05
1.792255049761e-05
-1.57539284424926e-05
-2.64775846551632e-05
-4.31417204827065e-05
-1.68679953942006e-05
-1.3420289834884e-05
-4.36753786383418e-05
-3.78445106465826e-05
-5.84115280514116e-05
-1.6958550748658e-05
-4.32085347737743e-05
-3.04776836717232e-05
-2.38334464768772e-05
-6.53111604805046e-06
-9.20234789303184e-06
-1.32398834853321e-05
-2.9458985826151e-05
-2.45215566679586e-05
-3.20478325981786e-05
-4.59628036904343e-05
-5.30621391124781e-05
-6.97192945492798e-05
-4.61625620096034e-05
1.58725489502039e-05
-1.72644003904204e-05
-4.62581395373032e-05
-2.57764342985177e-05
-2.55633559955872e-05
-4.26240919774981e-05
-4.45501462412919e-05
-3.62529810496216e-05
-3.63707040363247e-05
-3.74766788609749e-05
-1.94965788086728e-05
-3.19365861541022e-05
-3.97850019606878e-05
-2.8399633228416e-05
2.45529299760981e-06
-2.15747643436389e-05
-3.87716808730914e-05
-2.58758022575955e-05
1.80442955813995e-06
-5.20313022883942e-05
-5.87163511913015e-05
-2.88778856462435e-05
-5.5576376674956e-05
-1.28281800316737e-05
-3.19025888685659e-05
-1.91802717773027e-05
-6.1556884108078e-05
-3.15800915898751e-05
-3.3755987989591e-05
-2.01429598525577e-05
-2.18670931262969e-05
-1.09667865175751e-05
2.19263964563903e-05
-3.42946103310881e-05
-4.99848323741135e-05
-3.35553848308779e-05
-4.62788553713595e-05
8.20086439604452e-06
-4.19174050360018e-07
-2.8221886370169e-05
-2.64113055431578e-05
-1.20846455472303e-06
-2.16115283452596e-05
-5.61172787438877e-05
-2.91814944975371e-05
-1.841256415368e-05
-4.17216598988296e-05
-6.22761665563605e-05
-2.9483726632768e-05
-1.89915570010112e-05
-1.6294484852135e-05
-1.67099581277051e-05
-4.78407196992369e-05
-2.83680985348884e-05
-2.21844069259709e-05
-5.59388891700918e-05
-3.47968758788709e-05
-3.13459215839924e-05
-3.26954998329804e-05
-5.44196300351447e-05
-3.88751611519633e-05
-6.48066781921464e-05
-3.39132582638742e-05
-4.22209376609017e-05
-4.37643025817858e-05
-1.97681687770108e-05
-1.00265916283861e-05
-2.81097803492675e-05
-1.93007100132442e-05
-2.88179607637364e-05
-3.28274085695231e-05
-1.14623369392073e-05
-2.6892171088741e-05
-2.3608946554764e-06
-1.17451034353798e-05
-7.47504435234899e-05
-1.04320109425086e-05
-3.98817315824e-05
-2.57557526672002e-05
-1.45419240949975e-05
-1.0932437504679e-05
-1.91749643873513e-06
-3.4257182758223e-05
-5.69122508491182e-05
-5.57770989937726e-06
-4.11911215948321e-05
-3.3964453875002e-05
-2.85149071158126e-05
-6.23215178574869e-05
-3.49949446687779e-06
-1.58699786134884e-05
-6.70300874190567e-06
-4.36325951729846e-05
-6.54019040131968e-05
-1.39252512063968e-05
-3.71717644174224e-05
-5.14888549197441e-05
-4.68495440543363e-05
-1.22196629559992e-05
-6.80071718732312e-05
-3.05702800349281e-05
-3.06057139742833e-05
-3.0324112318403e-05
-1.46485973945108e-05
1.98412516111785e-05
-2.9338703704322e-05
-1.53389135031734e-05
-3.44246604871578e-05
-1.85900824701249e-05
-4.03946647575429e-05
-3.19829477109267e-05
-1.58709862687966e-05
-1.61522896875707e-05
-3.16262813893087e-05
-3.91893538232277e-05
-6.37101413956386e-05
-3.3769699886228e-05
-2.48856799468734e-05
-1.74588740432122e-05
-2.21970262885232e-05
-4.63418206310971e-05
1.95135901876999e-06
-1.14199882864259e-05
-8.92833165360171e-06
-2.03018198989596e-06
-2.82435157090319e-05
-1.08101518235174e-05
-4.31056878632961e-05
-2.80461266629258e-05
-1.44814793488973e-05
-3.99497515544071e-05
-3.4423882313706e-05
-3.08130287179963e-05
-1.89431803278605e-05
-1.70424407848196e-05
-4.37524577481007e-05
-3.48958522378529e-05
-1.28018021358619e-05
-1.12364284324895e-05
-4.02458485871814e-05
-3.67392702737387e-05
-1.82706778400257e-05
-2.14396321736752e-05
-2.82311972106921e-05
-3.2080417637885e-05
-5.78995035535887e-06
-4.70902197115442e-05
-3.74362840815259e-05
-1.76410275869407e-05
-2.04841530499905e-05
-2.70428434809973e-05
-7.76524109317578e-07
-8.47483470151279e-06
-3.44418893021506e-06
-3.0199629718366e-05
-1.63942197798307e-05
-1.50552492414142e-05
-5.44546146932134e-05
-4.20105905808536e-05
-3.63643030405025e-06
-1.96758585427992e-05
-4.68926129164902e-05
2.47805418902546e-05
-1.42235039018161e-05
-3.24183732203886e-05
-1.71021297768846e-05
-1.62371233767232e-05
-2.84480176973353e-05
-1.33401184222518e-05
-4.52522814610422e-05
-9.83186584120495e-06
-2.32781257599407e-05
-3.16201618597862e-05
-2.39912198622587e-05
-3.18216124217808e-05
-2.11756314715086e-05
-2.49237236110591e-05
-6.16808269691667e-05
-1.76863192270457e-05
-2.26783906225231e-05
-5.01560504235715e-05
-2.76703007819677e-05
-4.9475782488107e-05
-2.81672356125142e-05
-4.06410802223573e-05
2.66230101446215e-05
-1.79546065795986e-05
-5.26676635039494e-05
-3.61420392749531e-05
-1.61849499506353e-05
-1.12537477735703e-05
-3.7199376578827e-05
-4.06063171636332e-05
-1.80741258467398e-05
-1.10738187999704e-05
9.92681300821284e-06
-4.47965816894343e-05
-3.75051644961542e-05
-5.067455769274e-06
-2.51797577955895e-05
-2.9376044725191e-05
-4.33991507730731e-05
7.11205785984174e-07
-3.55518495329911e-05
-9.86968343955594e-06
-1.61885704509847e-05
-4.07234800602847e-05
-4.14885077454896e-05
-2.31956369502408e-05
-4.11355995736071e-05
-2.05088032922167e-05
-5.57526366012655e-05
-4.27878992919306e-05
-3.02299204293053e-05
-2.57587082012068e-05
-4.9722011565449e-05
-1.29226790349874e-05
-3.41726720968287e-05
-3.27392495411583e-05
-6.05356200017709e-05
-1.93026122859402e-05
5.68322049578294e-06
-2.4510318464167e-05
-3.20836393491336e-05
-3.79606610866236e-05
-3.52877180495181e-05
-3.86449222877981e-05
-3.89132808332164e-05
-2.69220854356668e-05
-6.46484977599044e-06
-3.74354399974519e-05
-1.9805502523732e-05
-4.44004147233641e-05
-2.94212039386346e-05
-2.50855027280161e-05
-7.86179426897118e-05
-3.20284317830932e-05
-7.92236013549758e-06
-2.25740295706768e-05
-4.04373382849258e-05
-3.28043516750009e-05
-2.83469636407555e-05
-5.04762621492325e-05
-2.36320838846237e-05
-2.80199599414874e-05
-3.3447040547361e-05
-1.81337079065742e-05
-1.61103174695177e-05
-3.09249691872545e-05
-4.31482762265532e-05
-4.44752483293993e-05
-5.8233003193912e-05
-2.97725851672967e-05
-3.42945252698932e-05
-4.95425438874733e-05
6.89548425085664e-06
-3.51903450920699e-05
-2.55382582620966e-05
-3.45748029491379e-05
-2.22630762718334e-05
-1.62645534695765e-05
-3.74053396438387e-05
-4.97755158857665e-05
-2.17589975160334e-05
-3.70667675380551e-05
-2.42056368598827e-05
-8.87993804607667e-06
-2.61845979386678e-05
-3.31839002065002e-05
-1.31297904878907e-05
-3.21295920321863e-05
-1.37463853351406e-05
-2.41931244861427e-05
-4.18118661026323e-05
-5.14260792036675e-05
-1.66240751611698e-05
-3.17091067316937e-05
-2.75972613095126e-05
-2.75918656317658e-05
-2.58973944858896e-05
-5.64375346669061e-05
-1.61823197151884e-05
-1.91418076925994e-05
-2.01442421037435e-05
7.78505449332255e-07
-3.69026753092804e-05
-1.21232329550965e-05
-4.43872932960097e-05
-4.76849623054655e-05
-7.29281172469314e-06
-5.09883945114485e-05
-6.47373988203899e-05
-2.07531323386526e-05
-2.3659104426349e-05
-2.2485955469089e-05
-1.9378607854675e-05
-4.47456181215053e-05
1.4882111468695e-05
-3.31916283698874e-05
-2.41349772149244e-05
-2.7899414733422e-05
-4.49094704441292e-05
-1.03644646409812e-05
-2.86930139604201e-05
6.87454151029194e-07
-2.85170408555281e-05
1.34477074416768e-06
-1.04816324368324e-05
-1.80341401178299e-05
-3.89242096766099e-05
-3.55140565565641e-05
-3.97910924353341e-05
-5.98872636234907e-05
-2.41875286053992e-05
-3.1678765278582e-05
-5.19961691997793e-05
-4.37342465998936e-05
-5.94249644465302e-06
-3.67706144686991e-05
-1.69475056910853e-05
-1.81237790777442e-05
-3.14808194913792e-05
1.54172337190749e-06
1.25695110263537e-05
-2.00135498801962e-05
-3.10802529221685e-05
-1.87913781218949e-05
-2.56695822479789e-05
-3.10644573441321e-05
-1.70498158763692e-05
-6.25170080514736e-06
-5.19640537141745e-05
-2.62465029721728e-05
8.34542350247142e-06
-6.14828719275585e-06
-7.7795282815815e-06
1.2672947000665e-05
-4.75732114363353e-05
-2.77242184287822e-05
-1.07498062753843e-05
-3.84882179824196e-05
-5.18978439418336e-05
-3.22750681489188e-05
-2.11501597513856e-05
-2.50244585888567e-05
-9.78562623282461e-06
-1.51776290454602e-05
1.38292697107907e-05
-2.64104447205113e-05
-4.59872988627141e-05
-6.50428548279445e-05
-4.75729611874915e-05
-1.29932632855334e-05
-2.3817204271332e-05
-2.73325526849749e-05
-3.15974956390855e-05
-3.05520312090764e-05
-4.08159459703438e-05
-3.81180565814267e-05
-4.43770067102969e-05
-1.14503040576918e-05
-2.80386322729409e-05
-8.80409111239224e-06
-2.72495338203139e-05
-3.57460464111253e-05
-5.4794708262761e-05
-5.91542874501377e-05
-4.95678263065487e-05
-4.66308301938019e-05
-3.12325652860325e-05
-6.85579468035122e-06
-1.12485765041362e-05
-2.81174974169888e-05
-8.98629368547898e-06
-1.88613953309494e-05
-3.91726824345578e-05
-1.63787291045473e-05
3.15295575607512e-06
-2.72748036622849e-05
-4.20244605228352e-05
-5.29873964266914e-05
-1.62622978820303e-05
-4.22972110374819e-05
-6.93282592367264e-05
-4.07930464151738e-05
-2.09300945141805e-05
-3.97119147374619e-05
-7.79362337629544e-06
-7.31758956029937e-05
-1.84646723190677e-05
-4.08651130965985e-05
-2.72516769777596e-05
-2.17970902190754e-05
-4.92789532532479e-05
-1.01650132784021e-05
-1.99907345956634e-05
-2.49562447722567e-05
-3.017356898305e-05
-3.40832359427058e-05
-5.1089888257803e-05
-1.98877246673971e-05
-3.00743519790996e-05
-1.54231171135531e-05
-3.07688676673646e-05
-3.96804353218517e-05
-4.06926607024458e-05
-2.17654782455057e-05
-4.07716039050922e-05
-1.60777367007101e-05
1.07416575178843e-05
-5.8901315222514e-05
-3.78524136107776e-05
-3.60188910786936e-05
-4.61768929424331e-05
-4.83327537114703e-05
-3.94850702407542e-05
-3.6596306734506e-05
-1.12911850675624e-05
-2.10808759862722e-05
-4.31958860501587e-05
-2.65308058270087e-05
-2.36939371055427e-05
-3.04054303313823e-05
-3.99660481486145e-05
-2.11730238282423e-05
-4.04973591540626e-05
-5.22251968704718e-05
-2.78172657159688e-05
-3.58319163201016e-05
-4.3965270520864e-05
1.43479863149194e-05
-3.92187128898785e-05
-1.66155123413242e-05
-2.77215815633594e-05
-2.71940226427137e-05
-3.06351401088422e-05
-5.48004863520119e-05
-2.70012447886123e-05
-1.51103440162506e-05
-3.04553143231309e-05
-2.74384722904226e-05
-3.78853002465036e-05
-4.62189892639744e-05
-1.11666813777779e-05
-1.41603762831988e-05
-9.31944536739435e-06
-5.07102786988391e-05
-2.27321898715453e-05
-4.63863478198893e-05
-5.24083226562467e-05
-2.3686948365625e-05
1.61452352753244e-05
-5.28305086815337e-05
-2.79606704795474e-06
-4.47422793189925e-05
