# Supplementary material for: Research on computational propagation and identification of mine microseismic signals based on deep learning
Source: PLoS One. 2025 Oct 22;20(10):e0334641. doi: 10.1371/journal.pone.0334641 (PMC12543183; doi:10.1371/journal.pone.0334641)
Supplement: S8 Data — (ZIP) [file pone.0334641.s008.zip › 000100900002891.xlsx_0.txt_24.txt.txt]

-1.24412495634785e-05
-5.54065364486304e-05
-3.49360826809707e-05
-3.08549607423792e-05
-2.18513557073395e-05
-5.79156739431369e-05
-2.67116818669591e-05
-4.99257574820852e-05
-5.45502217388771e-05
-2.72514724736642e-05
-1.37172449806935e-05
-2.43905414020488e-05
-5.02292976216682e-05
-2.14445399942363e-05
-2.48278943108732e-05
-4.14995951878395e-05
-5.64327494272542e-05
-9.64497936172431e-06
-3.105838188987e-05
-2.89176213206411e-05
-3.40256322013891e-05
-4.72272383500931e-05
-2.02717568032084e-05
-4.77966786802171e-05
1.75778739536326e-05
-4.75990598030656e-06
-5.28321170603707e-05
-4.31118294290329e-05
-3.22144320387897e-05
2.86118278979833e-06
-3.14776670402811e-05
-5.02108570774281e-05
7.41615824445652e-06
2.57782689676709e-05
-4.27049879817629e-05
-7.28173099125551e-05
-2.79267846156702e-05
-3.8776013178592e-05
-5.69493510094208e-05
-1.29948283603197e-05
-2.74498609743986e-05
-2.03225949072462e-05
-3.93037654213252e-05
-4.128968825948e-05
-5.9262043807281e-05
-2.74993126020617e-05
-4.90402954017173e-05
-3.49065912218788e-05
-1.9461959718253e-05
-4.41199510133967e-05
-4.62967648909754e-05
-3.93657487521549e-05
-4.21826100321864e-05
8.38447052038514e-06
-3.16425142715569e-05
-3.38026337617086e-05
-2.93775320679823e-05
-4.63388398026836e-05
-3.12885886362531e-05
-3.14422087056172e-06
-5.2917673851983e-05
-4.48064478177966e-05
-4.65513249740815e-05
-3.92225861333369e-05
1.78990180057343e-05
-6.08200812253673e-06
-4.04628887145607e-05
-4.96567018642164e-05
-4.87846612269525e-05
-1.1750421841856e-05
-4.40290846075829e-05
-1.85120168360384e-05
-1.39014531215895e-05
-3.9049902640321e-05
-5.2281101646258e-05
-3.90122866827154e-05
-4.95167344233252e-05
-5.30975735865733e-05
-4.39950548142069e-05
-6.36509642161217e-05
-2.94366642119937e-05
-4.18991481423814e-05
-2.7112090542438e-05
-2.98837009106763e-05
-3.11134529463358e-05
-2.47095470035961e-05
-5.12236165741051e-05
-8.79373795553143e-06
-2.68590027506699e-05
-1.87877873382899e-05
-2.38584694180467e-05
-2.33446643786554e-05
-3.94041966797079e-05
-3.65144252700599e-05
-7.86196303097991e-06
-1.47265621075891e-05
-3.60317959028709e-05
-2.85165279772352e-05
-1.01842036808062e-05
-3.25676630600815e-05
-2.51450038142808e-06
-5.2874515865514e-05
-3.57846885653107e-05
-3.6174409348331e-05
-3.69812123583013e-05
-2.23699382857698e-05
-1.12423820816149e-05
-3.0082030600389e-05
-7.04741379326903e-06
-4.30868175488265e-05
-3.76458810241719e-06
-4.58227129269761e-05
-1.06957549529164e-05
-1.67815281392498e-05
-1.49892081064848e-05
-2.90513394393365e-05
-4.20754776506552e-05
-3.43702228112465e-05
-5.20772825505419e-05
-2.54389342009586e-05
1.03788528650797e-05
-2.00003290228235e-05
-4.01750340680255e-05
-2.79413361554652e-05
2.89701727104534e-06
-3.02937413144647e-05
-4.1102806857032e-05
-3.53426867501164e-05
-2.89233596076035e-05
-3.72992723813326e-05
-1.516492953137e-05
-2.3982912256214e-05
-2.67669079903042e-05
-2.36766198496022e-05
-4.94875345993044e-05
-3.12265077491286e-05
-2.525406809728e-05
-5.53737271902643e-05
-3.766445313209e-05
-4.17490018655202e-05
-2.46317597583457e-05
-2.1478285877132e-05
-9.64054888451098e-06
-5.09042900828378e-05
-2.88740118353593e-05
-3.64420028051538e-05
-6.01336861075737e-05
-6.24171896332622e-05
-2.06180333510583e-05
-3.07138922592166e-05
-1.67443267725466e-05
-3.62078907282098e-05
7.21860843489157e-06
-3.17179544551199e-05
-2.45854524254231e-05
-5.41993898004412e-05
-1.2967640675097e-05
-1.11902619979998e-05
-5.25659963828608e-05
-5.28627039450382e-05
-3.96200568031813e-05
-1.97424875363628e-05
-1.88769743512879e-05
-3.42524209462641e-05
-1.67982656476716e-05
-4.03084740284992e-05
-4.46006840375635e-05
-3.37214719747255e-05
-2.42258049445925e-05
-2.79742607344415e-05
-2.76503528159535e-05
-1.39423372055027e-05
-2.04773591197599e-05
-1.88083408937594e-05
3.69088555422099e-06
-5.23585894684966e-05
-2.45159917068089e-05
-2.50088867022161e-06
-5.65104516147602e-05
-2.64113850672872e-05
-2.92395403383956e-05
-7.20579651921127e-05
-3.60231232297254e-05
-2.27671811600795e-05
-3.15370932515456e-05
-5.57284740985157e-05
-4.19821870388698e-05
-4.45293551959801e-05
-1.86638826395945e-05
-2.75105068658243e-05
-6.06311587426925e-05
-1.92272265953354e-05
-3.52658286725337e-05
-5.4972493198295e-05
-3.02765857282505e-05
-5.76008761149167e-05
-1.79994519647149e-05
-1.26703368241667e-05
-6.02962721910702e-05
-3.47926317162836e-05
-3.48296583576618e-05
-1.01823490894828e-05
-6.55863065220907e-05
-2.09389339868803e-05
-3.40898304341503e-05
-4.98460768827233e-05
-8.97150653814217e-07
-3.07688185231349e-05
-1.47155918571641e-05
-1.89869811039374e-05
-2.97805120575496e-05
-3.1871315694205e-05
-3.28472853945284e-05
-2.06198368744206e-05
-5.08373354145056e-05
-3.16218479002751e-05
-1.83711998417461e-05
-3.6172069177897e-05
9.98354996533878e-06
-3.66167844504907e-05
-7.90417139946026e-06
-4.59348286996808e-05
-5.524885705432e-05
2.33268736093307e-06
-9.33167653593123e-06
-4.25012949956431e-05
-3.95806444696329e-05
-1.02307118684002e-05
-4.35937220977359e-05
-2.60659160426038e-05
-3.69063579068003e-05
-4.84953677632159e-05
-1.35917229919651e-05
-1.88311812237868e-05
-4.15701956451552e-05
-2.59520499466896e-05
-2.48270234683509e-05
-4.83653591885322e-05
-7.03658852163666e-06
-2.20135756191183e-05
-2.11546199053367e-05
-1.60519210813516e-05
-2.43542501433449e-05
-5.60265187493819e-05
-3.64073135687761e-05
-2.45311165789165e-06
-1.78104776270719e-05
-3.67027887010997e-05
-3.52405128279333e-05
-4.64598263860341e-05
-2.32774492194135e-05
-2.05236863123656e-05
-1.79763512042398e-05
-1.78073488029445e-05
-2.62105675297486e-05
-2.34554735013623e-05
-2.4073235602729e-05
-8.21896236514477e-06
-8.40313460468099e-06
-3.95121045010994e-05
-3.20018856194624e-05
-1.55773909636532e-05
-5.61232268760713e-05
-2.51926960489928e-05
-2.4192206017127e-05
-3.04964254218021e-05
-7.4878648242923e-06
-1.98541436605495e-05
-5.08198132175524e-05
-1.00159218618889e-05
-2.91007633272068e-05
-1.85102108481776e-05
-5.34382485568811e-05
-1.32668839961905e-05
-4.80672136992159e-05
-5.05541454812559e-05
-3.10929416189716e-05
-1.53155160654562e-05
-3.24004145429784e-05
-2.55182798843516e-05
-3.70565399876001e-05
-1.98207489962078e-05
-4.0341229482599e-05
-4.54736371010679e-05
-5.05510578901331e-05
-4.20283776330269e-05
-4.23073524286981e-05
-9.75228947588933e-06
-1.65620437038958e-05
-3.47052562829543e-05
-3.73219511163681e-05
-2.83006681265095e-05
-2.10568396720989e-05
-3.84838572817847e-05
-3.76409723841451e-05
-6.19647920484219e-05
-2.02772320366702e-05
-3.44970596938786e-05
-1.973941493107e-06
-6.55175274557216e-05
-2.04061210540475e-05
-2.51889719214644e-05
1.68909285509027e-05
-6.0576470014388e-05
-4.15546710338205e-05
-1.38271354897854e-05
1.14117578739056e-05
-6.40208565105362e-05
-3.37440526197305e-05
-1.08319734322482e-05
-5.82439901181829e-05
-3.65237104515406e-05
-3.32367388696386e-05
-1.26971729251491e-05
-3.73828626610349e-05
-3.45363039653716e-05
-5.00498493228435e-05
-2.68737076002512e-05
-6.9111984870831e-05
-5.30734907110351e-05
-4.27005853425058e-05
-3.97245824896265e-05
-3.21386349028607e-05
-2.97474950067004e-05
-5.62420450416249e-05
-3.16042999301249e-05
-3.33567892129668e-05
-1.73745534982584e-05
-3.43264026166809e-05
-3.32031740322965e-05
-1.80229188530229e-05
-4.39592964993656e-05
-1.79312810302353e-05
-7.46120604579633e-06
-1.15460284939348e-05
-2.54864300264087e-05
-4.16788496999424e-05
-5.87188500663039e-06
5.78560777920636e-06
6.84952089051808e-06
-3.77596780115698e-05
-9.89707832765831e-06
-3.41655977146417e-05
-8.45991953509252e-06
-1.64236860109302e-05
-4.73545555928713e-05
-3.48419886130951e-05
-1.84777341534022e-05
-6.26206389287226e-05
-2.89672678630921e-05
-4.52054387123918e-05
-3.4480085114446e-05
-4.08872107321931e-05
-2.86125601003366e-05
-2.23160837340575e-05
-4.100649935862e-05
-3.24409011623043e-05
-1.47079504330376e-05
-5.70161014698693e-05
-2.17175087163321e-05
-2.36310722248258e-05
-1.18176739136812e-05
-2.57340798925048e-05
-2.11497861337853e-05
-4.29553953866702e-05
-4.92062699611771e-05
-2.41097873092244e-05
-3.04105964762973e-05
-4.56347289465121e-05
-4.01024196854521e-05
-1.27669543546414e-05
-3.5887537514379e-05
-2.88803735247972e-05
-1.7411157179949e-05
-3.21514643447448e-05
-3.89801337675398e-05
-1.71142630688644e-05
-1.6055493214209e-05
-2.56172282442929e-05
1.09639829423134e-05
-1.88364370869024e-05
-2.28952667259145e-05
-5.46442836164153e-06
-3.41699579062596e-05
-4.23427539974452e-05
-2.36787608598311e-05
-4.48443555048337e-05
-1.51025322849124e-05
-3.79609659881286e-05
-2.74997818883904e-05
-1.90933719557419e-05
-5.61192300072437e-05
-3.54074953188418e-05
-4.27239302461998e-05
-4.9955425380307e-05
1.44466283934586e-06
-3.56346868186359e-05
-5.02850973263122e-05
-2.01518323350628e-05
-3.11409936227887e-05
-3.08007601027522e-05
-2.98885745499765e-05
-3.68660335576988e-05
-5.95440330290478e-06
-7.1608304224965e-06
-3.16569725399985e-05
-2.43945429081313e-05
-3.0677696853996e-05
-3.66984998748641e-05
-8.1436138469679e-06
-2.71587341228257e-05
7.43027757704985e-06
-4.38191834411864e-05
-7.16884235864405e-05
-3.5598073524474e-05
-6.9752913892146e-06
4.26295559933333e-06
-3.20461892401551e-05
-1.85675376476482e-05
-3.92914960011554e-05
-1.98627336606068e-05
-4.5511166275849e-05
-1.3335840256266e-05
-8.27437238526262e-05
-4.48340837501157e-05
-4.39971864102773e-05
-4.26832630249559e-05
-3.82207491693797e-05
-3.63929854830575e-05
-4.50511190210444e-05
-2.92823929663595e-05
-3.50805973440007e-06
-1.28018422045334e-05
-4.92075960660102e-05
-2.52789230314899e-05
-5.76389347718654e-05
-3.37149367474291e-05
-2.82735605987229e-05
-6.09102687788517e-05
-2.83482645621158e-05
-3.5326163687711e-05
-5.25518417906582e-05
-3.85832177943086e-05
-2.55254162677922e-05
-1.47552284309351e-05
-3.51703854965155e-05
-2.25467969644172e-05
-1.78317664340458e-05
-2.83804969407875e-05
-1.36486806903378e-05
-3.66284219367357e-05
-4.58011680162131e-05
-2.67141810049461e-05
-3.22691020560496e-05
-1.62386167046656e-05
-6.01209752058108e-05
-4.59106115906062e-05
-3.60773726308285e-05
-1.99312324676277e-05
-6.47172212959877e-05
-4.01629180561057e-05
-2.46912158139829e-05
-1.8244550406614e-05
-3.23679545318722e-05
-1.21292101441896e-05
-4.67050578310971e-05
-2.92381842705108e-05
-3.3921717719032e-05
-1.4174750151431e-05
-3.99346880241196e-05
-1.67462665797911e-05
-2.23512817073218e-05
-4.79560467751018e-05
-2.88530276550507e-05
-3.45862853636087e-05
3.2734837482577e-06
-1.06376947224282e-05
-4.99344477124046e-05
-2.90393376531955e-05
-1.68491239945397e-05
-5.04847458363444e-05
-5.32690677563499e-05
-4.58158995605e-05
-2.15604480034731e-05
-3.61125723837745e-06
-1.4516673737179e-05
-2.12794177954119e-05
-3.97041898084321e-05
-2.64285710310512e-05
-3.65499610083264e-05
-2.82447015232482e-05
-2.60367155898597e-05
-2.41388397025682e-05
-1.49801253243279e-05
-8.48247067832703e-06
-2.90902388497487e-05
-2.86072500765631e-06
-3.17695416442654e-05
-5.61386804625742e-05
-2.74481600548534e-05
-4.18622753032898e-05
-8.01169511333424e-06
-4.70972666165726e-05
-3.69672611811846e-05
-4.19294030079067e-05
-1.62463294168714e-05
-3.71685943870317e-05
-3.98873891893728e-05
-1.59465124812291e-05
-2.47873713433981e-05
-5.04248169937503e-05
-1.62434147639982e-05
-3.37254036639151e-05
-5.08886935951751e-05
-3.93188389461956e-05
-2.14973546143265e-05
-4.65996167994188e-05
-4.4015431343317e-05
-6.26731628308805e-05
2.80460093609421e-06
-4.63562934189499e-05
-9.60313998469404e-06
-3.90887295736832e-05
-1.82851234734068e-05
-2.78409970696467e-05
-2.51095554472727e-05
-1.48662262318716e-05
-3.9887531434107e-05
-2.38999003570592e-05
-3.75473575076159e-05
-2.51013665837924e-05
-2.11691901654768e-05
-4.18565622388266e-05
-2.46548869961621e-05
-3.54331937772345e-05
-1.47357648358357e-05
-4.64736109350512e-05
-3.45316362075546e-05
-8.08091871613075e-05
-2.80033745911386e-05
-4.2529074281654e-05
-2.59731986476469e-05
1.03480701378703e-05
-3.39551460067583e-05
-3.0836848713765e-05
-3.8630333367124e-05
-4.09704984400972e-05
-4.7781857467201e-05
-3.55373947810005e-05
-3.03315023895241e-05
-1.37366606938244e-05
-3.60333521894135e-05
-6.778956420008e-05
-2.38565528858484e-05
-6.02928780806255e-06
-2.8346174631983e-05
-1.46984502168536e-05
-3.61051000802592e-05
-1.68887598574005e-05
-2.85826181735484e-05
-2.7793243262243e-05
-1.97554356918784e-05
-2.87276386067074e-05
-2.35265661039269e-06
-2.28046523128045e-05
-8.34887845879286e-06
-4.86816077880249e-05
-4.7279487321944e-05
1.75262433416459e-05
-2.15852259322469e-05
-8.22934672203722e-06
-2.99061458364062e-05
-4.81350192463007e-06
-3.29926526693238e-05
-4.39440095244059e-06
-7.40415382390708e-06
-3.05031923578265e-05
-2.76325716894529e-05
-3.51587064587739e-05
-5.34280956193621e-05
-1.89534412190035e-05
-4.29695540709258e-05
-2.72735330369471e-05
-1.30833000440881e-05
-3.05892078963229e-05
4.40287445892311e-06
-6.06463652627219e-05
-5.69215233480412e-05
-5.45843133356206e-05
-3.43011625259848e-05
-3.09935056835081e-05
-1.27007318313532e-05
-4.234417925891e-05
-2.26562987199935e-05
-2.62238555103198e-05
-4.31594035177434e-05
-2.62537670128726e-05
-2.75504373266829e-05
-4.95817683008783e-05
-2.78439188655302e-05
-4.05408723459496e-05
-1.96622831595458e-05
-4.11353127082304e-05
-3.79862844037052e-05
-7.43823664398177e-06
-2.12532000050006e-06
-5.16149958237097e-05
-4.02263671327397e-05
-2.44945517390472e-05
-3.83034161323332e-05
-5.96751038074656e-05
-1.08975770717849e-05
-2.26371184784903e-05
-2.83521449706143e-05
-3.73362905142611e-05
-3.16679100738973e-05
-2.73925084423545e-05
-1.9238988851266e-05
-2.60683614878202e-05
-7.73055463762985e-07
6.45627358931703e-06
-4.63234555002129e-06
-4.2018691041801e-05
-3.67198631411345e-05
-1.45955092091743e-05
-4.27652877649616e-05
-1.71913495072029e-05
-1.67184919353092e-05
-5.32950872366495e-05
-2.73445546715219e-05
-4.95264737624255e-05
-5.07704727948137e-05
-1.68103639867774e-05
-4.50161472141976e-05
-1.86224534243888e-05
-2.70515928671462e-05
-3.98182717662223e-05
-3.6413330977751e-05
-3.2899268947814e-05
-1.68891508749051e-05
-3.92335849989826e-05
7.73931664291028e-07
-3.10856317021804e-05
-2.23648314914573e-05
-4.31494103807667e-05
-1.93845160795278e-05
2.81881618605189e-06
-4.88113177472202e-05
-2.20043034674967e-05
-2.98903394947985e-05
-3.49279727060038e-05
-3.97836235350558e-05
-2.75044321971117e-05
-1.21761438820371e-05
-2.27708075806873e-05
-4.32755363650886e-05
-3.01853972405457e-05
-4.16848912401617e-05
-3.38267311547734e-05
-2.71079498797124e-05
-3.43691698858152e-05
-3.92225547507646e-05
-2.42917584397612e-05
-6.03643327588457e-06
-2.83768865967518e-05
-3.48927891893011e-05
-3.47763540053363e-05
2.7072327141954e-06
-1.44534818017423e-05
-3.31069796458803e-05
-4.48449499947393e-05
-5.85045534177459e-06
-4.7483790039697e-05
-2.61364599188573e-05
-5.81325600349355e-05
-3.57523893908029e-05
5.24972617812567e-06
-6.01441066346151e-05
-2.94847806659185e-05
-9.75509388772687e-06
-2.17770699650729e-05
-1.43105447737667e-05
-2.00709285711676e-05
-4.03291764792161e-05
-1.96828164790107e-05
-3.04867804744889e-05
-5.03644610112693e-05
-5.58307152598142e-05
-2.23460664160706e-05
-2.17802896640079e-05
-3.62770308600454e-05
9.24062258677652e-06
-2.71535741533663e-06
8.62781657392632e-06
-5.2473431366006e-05
3.35712942168175e-07
-3.85564472395961e-05
-4.87899370047777e-05
-4.2652422193327e-05
-3.84568239319719e-05
-2.38458401186446e-05
-3.34545872263364e-05
-1.47021568378846e-05
-6.0508119370887e-06
-3.18252961499682e-05
-2.28459266198247e-05
-4.73226250928875e-05
-5.53559000265769e-05
-5.73957256081311e-05
-6.10962567712208e-05
-5.03613720307317e-05
-2.3995398136865e-05
-9.56471706164876e-06
-3.10919140087378e-05
-1.50488969147824e-05
-4.67688637057604e-05
-3.32933769100878e-05
-2.03987307992064e-05
-3.51229185095737e-05
-5.09994598926326e-05
-3.02715339081426e-05
-5.10949503711991e-05
-3.7146545215883e-05
-2.59739739655644e-05
-2.26207996478597e-05
-6.90071177983851e-05
-1.44215694752836e-05
-2.9253338233328e-05
-2.29658131643906e-05
-5.97696118386537e-05
-3.47584148612132e-05
-5.0450735714869e-05
-2.12161651679144e-05
-3.33973794630259e-05
-2.65641445856617e-05
-9.06044657086581e-06
-4.8362614910111e-05
-1.12407391037579e-05
-4.98585359573702e-05
-3.64390706035846e-05
-9.6917590753391e-06
-2.18597727306973e-05
-4.97992815004441e-05
-2.58993859998841e-05
-1.25704624830822e-05
-3.20270691641576e-05
-4.32435342376459e-05
-2.12882294992674e-05
-4.04089725316744e-05
-3.43486955347104e-05
-2.71377151536559e-06
-1.75361244846349e-05
-4.12820144295081e-05
-1.80903069678907e-05
3.11526096532244e-06
-9.8391786163745e-06
-1.66478601553864e-06
-2.84309440853845e-05
-3.56170736901024e-05
-2.75647507831874e-05
4.75493951109542e-06
-3.06819044233119e-05
-5.13395710621484e-05
-3.86804395568051e-05
-4.13952140127123e-05
-3.08235775075379e-05
-3.12607498622699e-05
-5.79832697186712e-05
-3.53541240870218e-05
-2.21650394895454e-05
-2.67672646774145e-05
-2.2830242842241e-05
-7.94048644571796e-07
-2.18223155565811e-05
-4.32943999860114e-05
-7.18909883348053e-06
-1.18360832097409e-05
-3.41449087489646e-05
-2.80078132510067e-05
-4.92168499526139e-05
-3.1834122040466e-05
-1.72307575949308e-05
-6.05104706049356e-05
-5.01343708359737e-05
-2.43321939228704e-05
-2.6376038770176e-05
-2.54006004686717e-05
-2.17016646816004e-05
-7.02750033354315e-06
-5.32781313048672e-05
-4.2145376684898e-05
2.62412245824259e-06
-3.56387439024411e-05
-3.74854596811929e-05
-3.34492341568761e-05
4.06572565073772e-07
-1.20399634753222e-05
-1.63946233327244e-05
-4.91607108179781e-05
-4.66729380991065e-05
-1.54950885810098e-05
-2.15775039396416e-05
-2.87536101737349e-05
1.17158368863188e-09
-2.16083778775579e-05
-7.7879584410674e-05
-4.90484701706344e-05
-1.46063667690457e-06
-9.55935204117421e-06
-5.41928344687404e-05
-3.60734968408756e-05
-3.04670393566319e-06
-5.53521053035103e-05
-1.76712057119224e-05
-5.04695791075425e-05
-3.35705287979691e-05
-2.79583475023604e-05
-1.6422341931351e-05
-3.91067525832613e-05
-2.57054603470451e-05
-1.82825361618528e-05
-2.08514410153595e-05
-3.42352551347682e-05
-4.0501553833307e-05
-5.30722238143458e-05
-3.74426597775945e-05
-1.42654038904439e-05
-3.02548475472521e-05
-3.77907381919877e-05
-4.35122503981386e-05
-1.71440493700513e-05
4.60859435047155e-06
-4.76536037973404e-05
-1.74543375075833e-05
-3.18512879650908e-05
-2.10610540632308e-05
-3.55557408166615e-05
-4.68732108372531e-05
-4.47567048924925e-05
-1.93778488225624e-05
-2.71503278813077e-05
1.59779544499285e-05
-3.81628178058635e-05
-6.28061200924824e-05
-4.18568194218287e-05
-1.93737515888094e-05
-3.88809363340908e-05
-4.65071294929564e-05
-3.86037190499332e-05
-3.0456014810817e-05
-4.30662019558103e-05
-2.15419225879287e-05
-7.07231727585745e-05
-5.47721699416538e-05
-3.57503431639478e-05
-3.93258013105217e-05
-3.44313647288476e-05
-3.32743351255595e-05
-2.67779114394145e-05
-2.23523928429447e-05
-4.33969762485641e-05
-1.53292606810686e-05
3.51561114493595e-06
-2.66397446387971e-05
-4.88867511873531e-05
-3.67786043430034e-05
-3.66275854149283e-05
-4.87886531707347e-05
-1.70543294727471e-05
-3.14546671345344e-05
-2.79463315946922e-05
-7.96178677584977e-06
-4.56489806359776e-06
-1.93028362737392e-05
-5.53785405416853e-06
-5.64301714901259e-05
-3.34419683524269e-05
-2.54959841930452e-05
-1.51610137532309e-05
3.17466734759486e-06
-3.13784673042792e-05
-5.68657332026727e-05
-2.30845121022136e-05
-2.28831324425898e-05
-3.13937561609243e-05
-3.65576658258194e-05
-3.1569755398199e-05
-4.14761625938349e-05
-2.42842678335863e-05
-3.11538849941153e-06
-3.53196165440016e-05
1.1236004236162e-05
-1.55542524062684e-05
-1.8841728960634e-06
-1.68322375133228e-05
-5.65106870201178e-05
-1.65758888871408e-05
-4.94364266877959e-05
-1.87580635350636e-05
-2.89736113118524e-05
-3.46645070214855e-05
-5.05215448447963e-06
-1.033834542774e-05
-3.97549014787427e-05
-8.55698530799076e-06
-9.78790624177273e-06
-2.92182748369197e-05
-2.89773742090707e-05
-3.52388810165342e-05
-3.96919591880809e-05
-2.41962246249055e-05
-2.45886635388424e-05
-4.4003126921987e-05
-2.7240075102278e-05
-1.41580393422509e-05
-4.96463698716179e-05
-3.36738678885238e-05
-2.03839417647329e-05
-5.76193265109693e-05
-5.96472610099e-05
-6.33001077725363e-06
-1.76130355788772e-05
-4.2983320741746e-05
-7.54683477914527e-05
-3.16280829007485e-05
-2.62237999605145e-05
-3.82417580401111e-05
-4.2751934092091e-05
-1.3993988288651e-05
1.2922275462789e-06
-3.39036348063388e-05
-3.38525132897265e-05
-5.26365837018702e-05
-3.7227169007486e-05
-1.69333739096489e-05
-2.58114886926168e-05
-4.86725680217131e-05
-3.49557112918814e-05
-5.08375778476766e-05
-5.64491883872306e-05
-3.32926881151699e-05
-3.24210758559883e-05
-4.90588292071361e-05
-1.47244133059495e-05
-3.41966048525974e-05
-4.38504045831831e-05
-3.65316884377016e-05
-4.09577693453744e-05
-3.82385649795473e-05
-2.92549131704285e-05
-1.03130468341764e-05
-1.69633909996203e-05
-3.81215781944191e-06
-9.03649281892288e-05
-2.28028523885634e-05
-2.58710877976492e-05
-4.1381015481999e-05
-2.61901728222943e-05
-1.04047195055037e-05
-3.92018731677831e-06
-1.09745692150823e-05
5.65252092460072e-06
-5.43444472461892e-07
-5.32523631640477e-05
-2.00102677659521e-05
-5.57535118047739e-05
-1.56900676706007e-05
-2.96635156307639e-05
-1.82016196443871e-05
-1.21789646432672e-05
-4.64571552487183e-05
-2.22144257624997e-05
-4.58570456734765e-05
-2.42095802652995e-05
-4.02175311448946e-05
-5.65259641341135e-05
-2.13233895418488e-05
-3.67718552338358e-05
-3.60049172761996e-05
-1.75217572083996e-05
-5.2789967320538e-05
-1.16888610705124e-05
-2.49458738810047e-05
-5.97471043474655e-06
-9.98781838338584e-06
-4.13943395318624e-05
-6.26456971323155e-07
-1.638505540923e-05
8.36694660068607e-07
-2.07421569531355e-05
-4.46477947666984e-05
-5.93709846827228e-05
-1.53845216905108e-05
-3.8482921233731e-05
-2.08497650559972e-05
-4.94315163530391e-05
-3.67660514375008e-05
-2.6633048304054e-05
-9.1349750662698e-06
-3.93855668308708e-05
-1.52700757169296e-05
-3.63852238734288e-05
-3.62016715426434e-05
-3.1431341762536e-05
-6.39409729418411e-05
-5.34318606798564e-05
-7.96663407547393e-07
-3.7841913417997e-05
-4.72682942968819e-05
-2.06511089657558e-05
-2.48583624959155e-05
-4.6265485062075e-05
-3.27001843582212e-05
-1.03561899915091e-05
-5.11805514878041e-05
-4.01875944262595e-05
-3.49639303267562e-05
-2.19578404047421e-05
-4.28070485913151e-05
-1.75857491723923e-05
-4.88434255162341e-05
-2.64095140904444e-05
-2.34619160234101e-05
-1.83143954392173e-06
-1.6624932989815e-05
-3.49945113565643e-05
-1.24132243091471e-05
-1.39358222659775e-05
-1.93747294430963e-05
-3.19742595793002e-05
-3.393069892716e-05
-4.24896407675027e-05
-2.05068157551945e-05
-4.03430096695278e-05
-1.80681517686441e-05
-2.23604916948757e-05
-4.10400874894285e-05
-8.90450137654078e-06
-2.16580847046933e-05
-2.75922637843007e-05
-1.4406127221179e-05
-2.95738631370781e-05
-4.52087915895041e-05
-9.98073524198938e-06
-7.10375338252593e-05
-2.92499225275755e-05
-4.07321660878068e-05
-5.80623891035222e-06
-4.11388745510251e-05
-2.88671725203598e-05
-1.2032542325081e-05
-3.19702729678346e-05
-4.28549283841161e-05
-2.56244340290545e-05
-1.08271084796141e-05
-3.01039936980609e-05
-4.15249915367119e-05
-1.82446148793045e-05
2.54388431311382e-06
-6.82118984200577e-06
-3.17548710771897e-05
-2.44109645377792e-05
-2.25726873801962e-05
-6.77374180995275e-05
-3.50499735055995e-05
-1.39167167090033e-05
-3.85407570122064e-05
-4.8468638311688e-05
-1.60242325439259e-05
-2.32216727703246e-05
-4.43064902366551e-05
-1.52233589313e-05
-1.78961967941861e-05
-3.06093922345445e-05
-1.10183390379949e-05
-3.96130893187688e-05
3.6486573759368e-07
-1.04022108158971e-05
-2.85513554709915e-05
-4.90847011707273e-05
-2.95206155832742e-05
-5.03973526824678e-05
-1.23045877565435e-05
-5.53134229722906e-06
-4.03930435449653e-05
-5.63311253180378e-05
-5.28472204458579e-05
-3.31722202198711e-05
-2.24931345000326e-05
-1.50191077541425e-05
-4.26590978531834e-06
-1.49582560808672e-05
-7.03656789560804e-05
-3.35118083911532e-05
-2.63084720655042e-05
-3.97666029049932e-05
-2.88481450690248e-05
-1.25449368726326e-06
-3.66997110874452e-06
-6.32658795412778e-05
-1.57696302451387e-05
-1.44134518228857e-05
-7.08809635918668e-06
-4.22145609321904e-05
-3.26566919485255e-05
-4.47869483639825e-05
-2.9279603439163e-05
-3.20004488123894e-05
-2.00684994870204e-05
-1.64704328535491e-05
-1.95340478080799e-05
-2.34578623813753e-05
-5.47228147885178e-05
-1.90572850952035e-05
-2.76896509431415e-05
-2.52136256821453e-05
-2.84047854426259e-05
-3.4900432284747e-05
-1.63116381619665e-05
-3.61895559828391e-05
-8.7292397047923e-06
-3.81109528052608e-05
-6.53868897857341e-05
-3.98747719165802e-05
-4.0818488236663e-05
-2.3362077684174e-05
-3.60929056569827e-06
-1.43646714930059e-05
-4.76367088700734e-05
-1.83880299693701e-05
-4.04628113697139e-05
-1.33438717089388e-05
-3.84650749116504e-05
-3.3902297414616e-05
-4.25411401899328e-05
-3.80935836387334e-05
-2.50341212618228e-05
-4.33520133026513e-05
-1.13843455759833e-05
-1.71125872965615e-05
-5.10441533198173e-05
-4.10958954445209e-05
-3.95221944366657e-05
-3.96315770545222e-05
-2.75247762784402e-05
-4.8473208522759e-05
3.70292213713146e-06
-7.46447977557785e-06
-2.35320213169324e-05
-3.6828622333301e-05
-1.64354480219282e-05
-4.76280023891515e-05
-1.30671331803154e-05
-1.34649673975762e-05
-2.1791756683005e-05
-5.50193239624962e-05
-1.82465669245932e-05
-2.55786755357356e-05
-2.29072628384823e-05
-3.45503844168181e-05
-5.49858788529974e-05
-5.45311619007553e-05
-3.17501652838683e-05
-1.66816216627378e-05
-7.79625599646535e-05
-4.17458774389341e-05
-4.18158143414795e-07
-4.82181328231947e-05
-2.10989742811907e-05
-6.42360647525467e-05
-2.20271852254178e-05
-4.35439639302988e-05
4.76625742202335e-06
-2.90493331495616e-05
-1.31232273259807e-05
-3.54770845161008e-05
-1.43614651459882e-05
-3.56526595726954e-05
1.1708802435549e-05
-5.26588859749238e-06
-1.60983248283437e-05
-1.02871792855407e-05
-2.60233379387808e-05
-5.70739740714398e-05
-5.27686428403985e-05
-2.8281836120776e-05
-2.03757905972067e-05
-1.14590316695184e-05
-3.72822979005024e-05
-2.71136121505247e-05
-4.61862348069939e-05
-3.63896360196775e-05
-4.62170456338036e-05
-5.29623413776822e-05
-3.19150434716595e-05
-4.67576590987239e-06
-7.44016771636438e-05
-2.30353305609834e-05
-2.09755203901571e-05
-2.6009613320426e-05
-6.43640012468454e-05
-1.64703064195375e-05
-2.67676868270722e-05
-2.52098348415506e-05
-1.40868473034424e-05
-9.18284558153617e-06
-5.23785261489777e-05
-3.30513398295673e-05
-1.2851242438351e-05
-3.78328322962192e-05
-3.17107034926288e-05
-2.31880996823894e-05
-2.7305883033855e-05
-3.80545822300138e-05
-7.49889629500257e-06
7.68139346120322e-07
-3.03453747427867e-05
4.62130569893194e-06
-4.84072663822634e-05
-2.83156988839334e-05
-2.43803830351116e-05
-1.82676919440563e-05
-2.14547275969966e-05
-1.84577581702888e-05
-2.99475858699266e-05
-9.53735981045249e-06
-3.58338541946224e-05
-2.90209080567745e-05
-5.58632116704604e-05
-3.75587432999515e-05
-8.99057593101794e-06
-3.94373566232855e-05
-1.87526068539933e-05
1.63694497883087e-06
-9.776781432324e-06
-3.64108195976066e-05
-2.46960583990487e-05
-5.89781909970257e-05
-4.69104242691858e-05
-4.51118501752472e-05
-4.28089211680039e-05
-3.25562280237543e-05
-2.65645084107305e-05
-3.58870901818842e-05
-1.12943778803291e-05
-1.8345302839103e-05
-4.75239170651433e-05
-2.47940195669416e-05
-2.19297539473852e-05
-3.27952824954355e-05
-2.62047769933935e-05
-2.82062294596255e-05
-2.07141566746221e-05
-2.21533327036602e-05
-5.38528590962848e-05
-2.14575511951212e-05
-6.24190051018647e-05
-1.37136295111858e-05
-2.7603585203344e-05
-2.29186153789147e-05
-3.56349796248697e-05
-2.43787613620254e-05
-1.25005059502414e-05
-4.92400708559504e-05
-3.09090473303452e-05
-3.10063620015297e-05
-3.78866103286699e-05
-3.02739827477526e-05
-4.25400642098131e-05
-3.51638949731783e-05
-3.06863062090106e-05
-1.16865752214402e-05
-3.01910802872767e-05
-3.31484336701046e-05
-3.62792335900928e-05
-2.86342804274681e-05
-2.05477532986079e-05
-4.22031660111338e-05
-2.68632457822938e-05
-3.92314464183758e-05
-3.10465084120755e-05
-1.93473202702336e-05
-4.8633154792823e-05
-5.95169101393184e-05
-4.98846125368293e-05
-1.0373059488886e-05
-4.23570540423576e-05
-4.50366494305189e-05
-1.22373067317188e-05
-2.57783473583587e-05
-3.03499475023568e-05
-2.36347696174589e-05
-3.72247360604418e-05
-4.8495361087754e-05
-3.65556657059076e-05
-1.53983265926426e-05
-4.72173407126345e-05
-3.63521454867134e-05
-2.05459033171331e-05
-2.96171463275741e-05
-4.02017212015181e-05
-1.14881000296183e-05
-5.14484090634656e-05
2.76241974713566e-06
-6.384598345384e-06
-4.2486469014589e-05
-4.70102195637056e-05
-3.48359774322706e-05
-5.04573824108835e-05
-3.57163411057197e-05
-3.13617562132299e-05
-7.97825747491232e-06
5.7517980421051e-06
-2.17173277401056e-05
-1.6430897669272e-05
-4.04765015110278e-05
-3.84456817671119e-05
-5.00375671442885e-05
-2.18784658156824e-05
-1.02490688616185e-06
-4.90856192267192e-05
-3.78607074457182e-05
-2.92930312929557e-05
-1.2663470499129e-05
-4.18282380544722e-05
-5.52919558388078e-05
-1.50224513605966e-06
-4.30849593171455e-05
-4.19289405381147e-05
-3.42600305325798e-05
-2.29746088767433e-06
-2.9861650976971e-05
-2.88534863298268e-05
1.39918737982392e-05
-2.62636606978423e-05
-2.53140010247607e-05
-1.87137379018946e-05
-3.38999056278795e-05
-4.31105602033229e-05
-4.22711511142061e-05
-1.95091693082064e-05
-5.76236924371947e-05
1.54036659983909e-05
-8.32019762059325e-06
-4.3385940157103e-05
1.68674276199751e-06
-3.85820463483237e-05
-6.60587216894013e-06
-1.83266863351521e-05
-3.00699619334713e-05
-1.91846375615271e-05
-4.00926856882842e-05
-1.6992049462711e-05
-1.60855869521804e-05
-6.35980745501484e-05
-1.83089571539512e-05
-4.50047520258181e-05
-1.92415429378383e-05
-4.11192442999618e-05
-1.61456918762791e-05
5.1903882115423e-06
-2.5176445206143e-05
-2.90625045136616e-05
-4.45165214502837e-05
-3.90411714074714e-05
-3.50610132068101e-05
-4.96570689034074e-05
-4.57308119808012e-05
-2.26427349034733e-05
-4.04698269643536e-05
-4.52264277126792e-05
-4.72047751951464e-05
-2.60907982746056e-05
-2.84250343339876e-05
-2.01001315819715e-05
-3.13462559304732e-05
-5.60236568755736e-05
-4.00121378005083e-05
-2.4320510810638e-05
-3.62542588657198e-05
-6.89713712474789e-05
-4.49450251793231e-05
-1.0308475342723e-05
-5.04366162312788e-05
-9.48433611188313e-06
-2.72346871048192e-05
-1.87661717880972e-05
-1.82480464763518e-05
-4.80693435245138e-05
-2.98463520066557e-05
-7.8722745082725e-06
-5.23239175504796e-05
-3.67284298567565e-05
-3.9211077068473e-05
-8.891953776993e-06
-4.71959797287523e-05
-3.7151284122008e-05
-3.09341415501213e-05
-4.29879955967534e-05
-1.39968601069418e-05
-1.29101809325944e-05
-3.13054820420926e-05
-3.50830385562327e-05
-3.03389704257371e-05
-6.52459312122344e-05
-3.73645522944032e-05
-2.137643005861e-05
-3.55175470988685e-05
-2.7787657462877e-05
-1.6524950312914e-05
-2.32439373653282e-05
-3.13675917329545e-05
-6.92300933462361e-05
-1.54391721318409e-05
-4.16642825895523e-05
-2.65729688901124e-05
1.21117081881379e-05
-3.07681252739071e-05
-3.27608503451336e-05
-4.58391516947382e-05
-1.44766087937882e-05
-6.15958286765885e-05
-5.31714731481986e-05
-1.77265373978165e-06
-3.95420975856459e-05
-4.61865071233689e-05
-2.05828812990766e-05
3.5819055607355e-06
-1.16157295667719e-05
-5.38957799845801e-05
-2.348916121865e-05
-5.01046182072449e-07
-2.4577670272012e-05
-9.78510477082502e-06
-5.37921386123644e-05
-5.85680330728199e-06
-9.57637860412283e-06
-1.26441966832535e-05
-1.56703448065445e-05
-2.83861958819453e-05
-3.92689437903576e-05
-3.76020157803617e-05
-3.75635082852452e-05
-2.17648490289988e-05
-4.03589034192772e-05
-5.05332274097937e-05
-4.57090189717392e-05
-3.99747766616578e-05
-5.15905226636602e-06
-2.55681742073852e-05
-7.98820620134126e-06
-3.56746308597753e-05
-5.98878663328402e-05
-1.69301923455313e-06
-3.22376056282373e-05
-3.94399169929849e-05
-4.00130095905822e-05
-2.78346805769261e-05
-2.29696618446266e-05
-1.01716791128087e-05
-3.0852516324676e-05
-4.68843461424161e-05
-2.67241858087354e-05
-3.19295952358018e-05
-1.14937194535094e-05
-3.46029949384466e-05
-4.33027149733766e-05
-3.69529450465694e-05
-2.77731630851853e-06
-1.77425536640194e-05
-2.65290399297536e-05
-1.82176106451905e-05
-1.70138996643047e-05
-1.5697971624974e-05
-3.78289960248666e-05
-8.78470427154231e-06
-4.00783369049989e-05
-1.9405675874082e-05
-5.19104825205225e-06
-2.78632340117817e-05
-1.46656117017551e-05
-1.19737323228719e-05
-1.92003993126808e-05
-1.48182624490356e-05
-3.29955705926077e-05
5.23189150736561e-06
-2.93600186248872e-05
-4.68054518553187e-05
-5.89612591671295e-05
-2.09193374632403e-05
-6.72363059260211e-05
-3.96256558169971e-05
-3.10490233664917e-05
-2.57827481395132e-05
-8.20943926774613e-06
-1.70564537437355e-05
-5.12595017861562e-05
-3.29708792132793e-05
-2.63960641531769e-05
-4.14314522160596e-05
-3.27391995748389e-05
-3.63691988015585e-05
-2.07851702920187e-05
-4.8684585825611e-05
-2.67051143566669e-05
-1.71226135150517e-05
-8.76831838057693e-06
-1.69254077916925e-05
-4.18431398850978e-05
-3.94248267491292e-05
-1.58578369356833e-05
-2.24355454451109e-05
-1.09595786223717e-05
-2.54185813793016e-05
-6.39924751565016e-05
-1.40655565961629e-05
-2.54210258297041e-05
-3.51521171486545e-05
-2.05886576004607e-05
-3.19065876383647e-05
-4.1050406321771e-05
-1.30811982435207e-05
-1.94361265757557e-05
-3.41207805571031e-05
-2.30672713571608e-05
-2.73480509821782e-05
-5.98058903997766e-05
-4.0549322868397e-05
-1.51343699387654e-05
-4.91760461003185e-05
-6.23970277506668e-06
-2.48628371961409e-05
-4.0596163465021e-05
-2.43760694951961e-05
-3.69782165659708e-05
-4.1133805288861e-05
-2.19682464393545e-05
-5.12872335946628e-05
-2.02864156149133e-05
-3.31069072914873e-05
-6.26315264797825e-05
-2.18119185042325e-05
-2.67088788212627e-05
-2.17987361105321e-05
-3.01761870117175e-05
-2.35780101068328e-05
-2.68235171462266e-05
-2.70698871758189e-05
-7.27175947654682e-05
-2.75081969030049e-05
-2.92780776771802e-05
-1.2808103392879e-05
-1.6724080077028e-05
-1.72707966272516e-05
-4.26369018494412e-05
-3.45493385588179e-05
-3.59531201939388e-05
-3.50641037558145e-05
-3.93733548852547e-05
-4.69679271366118e-05
-2.13233116536346e-05
-4.32867506772816e-07
-1.8235968894382e-05
-3.05808580287389e-05
-2.25702830119993e-05
-2.11074024064176e-05
-2.72170647027654e-05
-5.30949390701815e-05
-1.94270736363266e-05
-2.07521049115828e-06
-1.33750757910954e-05
-2.33600989336443e-05
-3.07186708489152e-05
-3.31769461008842e-05
-6.42548343811889e-05
-4.36993750869333e-05
-5.16207745819673e-05
-4.54422504050197e-05
-2.28184591280119e-05
-5.26380548639291e-05
-2.8995481166071e-05
-2.44281616591092e-05
-2.10335260048844e-05
-2.65007790033057e-05
-1.07401820708529e-05
-3.82396220880215e-05
-4.81092367117445e-05
-2.25593107880771e-05
-4.90882568602093e-05
-1.75826931754601e-05
-4.23421037149387e-05
-5.6734060727856e-05
-5.6829333946112e-05
-3.69699734223633e-05
-1.27387614238082e-05
-4.26230390775737e-05
-2.88769954696148e-05
-4.27867703895555e-05
-3.90003802923469e-05
-3.05103817015767e-05
-3.4824566275339e-05
-3.80251613254748e-05
-3.60674931374749e-05
-3.8539266277316e-05
-3.39342617989187e-05
-3.63163163201527e-05
-3.02685223522891e-05
-4.93733065075177e-05
-3.13943791027807e-05
8.86184134495207e-06
-3.06967417550871e-05
-1.61323426468297e-05
-5.02612015707546e-05
-2.83104702637583e-05
-3.89892189840571e-05
-3.44743232111136e-05
-7.47603451009118e-06
-3.45985955775623e-05
-2.63180091523951e-05
-1.70095880581082e-05
-3.06002924601974e-05
5.46337754429247e-06
-3.54933349407447e-06
-3.96840472049072e-05
2.5317908182307e-07
-4.33251268678526e-06
-2.70832786691095e-05
-4.78841558970668e-05
-2.36462672518012e-05
-5.10180421678791e-05
-1.21288454554387e-05
-4.06826198860061e-06
-1.14246188838303e-05
-1.8759378974618e-05
-2.26409960592267e-05
-4.41631936238958e-05
-5.05372022823097e-05
-4.98429726995992e-06
-3.10738610780622e-05
-2.3915068443245e-05
-3.12303592283628e-05
-3.7455762062956e-05
-5.1776658894639e-05
-2.97651208576915e-05
-2.81143782665534e-05
-2.24614577633226e-05
-4.901635360839e-05
-5.44932732981586e-06
-1.6186034458008e-05
-5.35742258609249e-06
-6.54042562552744e-05
-2.85587347012591e-05
-2.48650333964281e-05
-3.08096468446875e-05
-1.64274800767075e-06
-3.37568499241522e-05
-1.00646792934935e-05
-3.47892755476966e-06
-5.12696617821494e-05
-1.96243443980345e-05
-9.7637590012967e-06
-4.55550182719044e-05
-6.55083373864042e-05
-5.80882107239184e-05
-2.47124950219294e-05
-5.40586091164509e-06
-1.05605195403693e-05
-1.04218412979683e-05
-5.48042666848077e-06
4.58302672439489e-06
-3.80914054429516e-05
-4.09431175326681e-05
-3.01325415872672e-05
-3.06628896408499e-05
-2.12490020743777e-05
-2.64985762433544e-05
-4.28689927864498e-05
-3.31210165776436e-05
8.48068020786139e-06
-4.14072881886746e-05
-2.60398615779337e-05
-3.1348779208762e-05
-1.34972620945367e-05
-4.16824901446205e-05
-3.59305774701546e-05
-1.40527536263112e-06
-3.86048189404351e-05
-2.51021100906558e-05
-9.41691368490582e-06
-2.52121995536682e-05
-1.82444551972309e-05
-2.81325764701971e-05
-6.76204069064097e-05
-5.57440471002709e-05
-4.08261236710777e-05
-5.4437247185285e-05
-6.94057614214719e-05
-7.07656228841017e-05
-1.13282248642378e-05
-3.09468000637971e-05
-4.27055761899781e-05
-2.54987842301655e-05
-4.22001485574988e-05
-4.31626491789606e-05
-3.13104446934589e-05
-3.61585772176111e-05
-4.25341848428886e-05
-3.14820220013373e-05
-6.74036674239814e-05
-3.52147530939474e-05
-1.46619087248024e-05
-6.45021786076845e-05
-1.7385098729935e-05
-2.37081217871764e-05
-2.26477155300133e-05
-4.45184377263878e-05
-4.44541382066918e-05
-7.92098771996992e-06
-2.84329467782623e-05
-5.24928240099356e-05
-5.02543324513157e-05
-2.03696155367776e-05
-3.65945879717153e-05
-2.55744755723209e-05
-5.54958045990772e-05
-5.49324689269334e-05
-1.2252202166079e-05
-4.24098879563996e-07
-3.84747349864762e-05
-1.23680076167053e-05
-6.19196354590589e-06
-3.40755003028914e-05
-4.13828828122245e-05
-5.01151414845034e-06
-1.38849480770973e-05
-3.16392547576213e-05
-2.6267007389996e-05
-1.86998137279517e-05
-4.72103731534872e-05
-3.475863948569e-05
-2.91432509193954e-06
-1.11752180742297e-05
-2.10681503692637e-06
-2.92934177692027e-05
-2.48000746780969e-07
-3.59221123428574e-05
-1.64912297188668e-05
-1.6620429652538e-05
-1.96028448708062e-05
-1.20269044199724e-05
-6.45794830932213e-05
-2.61788401311874e-05
-3.14278635531148e-05
-6.75404615273846e-05
-2.52335851883988e-05
-1.09747096827988e-05
-3.77308392536552e-05
-2.1494043084623e-05
-2.18697785454713e-05
-3.72245637894694e-05
-2.38101835768281e-05
-4.48676672166716e-05
-2.26031388291238e-06
-4.99732342062332e-05
-7.50146917461249e-05
2.68285943229014e-06
-3.15619789613843e-05
-4.30867921849535e-05
6.74464943039677e-06
-2.35887885690417e-05
-3.61948045899829e-05
-1.77790861722228e-05
-3.75588092725095e-05
-4.67402891232769e-05
-3.03390404808815e-05
-3.96183458219126e-05
-2.143258312351e-05
-1.92500455826219e-05
-4.55258133886015e-05
-4.50805530914211e-05
-3.45183309696181e-05
-3.4126906807048e-05
-4.12386212759258e-05
-4.73016400513407e-05
-1.22953226505061e-05
-2.74516874406131e-05
-2.5355800618714e-05
8.35842388829653e-06
-1.69414786299253e-05
-3.74957640352361e-05
-4.37084682401101e-05
-5.83182641571285e-05
-1.33639949974987e-05
-3.18107676246645e-05
-4.78253545291244e-05
-5.02799703485971e-05
-1.77953133916283e-05
-2.29246095360541e-05
-3.11309139898488e-05
-4.78002113610265e-05
-1.56519342713596e-05
-3.65354593191143e-05
-2.91730202784609e-05
-3.31236968686641e-05
-2.20507368853631e-05
-2.58080109640622e-05
3.70950583921364e-06
-7.23949617091374e-05
-3.09744109504824e-05
1.34700167602136e-05
-3.25460932250617e-05
1.90941315708697e-06
-3.58811898800881e-05
-3.93534013255194e-05
-1.78352339621836e-05
-3.68296273223043e-05
-4.05346199188159e-05
-2.18849764660156e-05
-3.60088648036221e-05
-3.37889451544194e-05
-1.33159976311001e-05
-2.62025247495927e-05
7.92879207721883e-06
4.12216496487861e-06
-3.42710450490717e-05
-1.88603710158806e-05
-3.81494164137983e-05
-2.39819816039445e-05
-2.00308799187551e-05
-2.2375952769779e-05
-2.62295452536433e-05
-1.3585764628505e-06
-3.62864883588955e-05
9.16513835695661e-06
-4.43931772465495e-05
6.79262832535728e-06
-1.46340432628184e-05
-5.18268887587909e-05
-3.01492333912101e-05
-2.81135274330439e-05
-1.27535291599385e-05
-4.92511788882104e-05
-3.88216157926157e-05
-3.54359910670345e-05
-5.33902256460974e-06
-1.18307191079399e-05
-2.47329349109788e-05
-3.2892477713516e-05
-4.09540173517789e-05
-3.46753768001258e-05
-1.1508866848588e-05
-3.75076706271469e-05
-4.63968534892097e-05
-3.3899366702772e-05
-3.5872736310365e-05
-2.29171438703377e-05
-2.12910840573253e-05
-3.84959687625189e-05
-2.58575255249302e-05
-2.24596891956545e-05
-2.52742287254064e-05
-9.17551427531508e-06
-2.93051814084351e-05
-2.71897186224035e-05
-5.42681149403461e-05
-3.09851559090782e-05
-2.38991736794884e-05
-2.25275245271177e-05
-4.43240064116299e-05
-1.82204925583814e-05
-4.14402513831178e-05
-6.25365270918437e-06
-2.73029471068865e-05
-3.48634995228795e-05
-4.14919426585325e-05
4.96054950590865e-06
-2.51318921135945e-05
-1.47772862457245e-05
-2.94330088265197e-05
-1.20586549847176e-05
-3.69920964533316e-05
-4.20972147901129e-05
-2.72168315216736e-05
-1.27986596017281e-05
-3.21735037081694e-05
-1.70064025783024e-05
-4.14480906658461e-05
-5.0577918926307e-05
-2.85404057865603e-05
-4.29151470943953e-05
-2.61788353458874e-05
-3.14314667746348e-05
-3.3884708424215e-05
-3.1638233563567e-05
-4.09535771344928e-05
-3.01125428685838e-05
-4.94968006552343e-05
-2.86619539861337e-05
-3.04642881230583e-06
-9.87546485308745e-06
-5.79668519068956e-06
-2.01801985868906e-05
-3.8496193183991e-05
-1.63734735356809e-05
-1.25882252926103e-05
-1.16306224118404e-05
-3.41220322760668e-05
-3.82774334574957e-06
-3.50387800824022e-05
1.12640507152071e-05
-1.13587911067692e-06
-2.59784770316291e-05
-1.75596847672371e-06
1.01303108398946e-06
-3.65371386291451e-05
-9.86452987846027e-06
-9.51233116901113e-06
-6.04531095796159e-05
-4.92905671713297e-05
-3.15035406453218e-05
-4.54329973108393e-05
-6.14888140067638e-05
-3.45758227384233e-05
-4.34067170771228e-05
-6.90912748241449e-05
-5.2847812050331e-05
4.45374281491893e-06
-2.87913772212646e-05
-4.65823926806317e-05
-4.98473266672685e-05
-5.58727990535501e-05
-4.87338734644339e-05
-4.70873071406379e-05
-1.76925796957896e-06
-2.07439593891681e-05
-3.91038012835746e-05
-1.58317995086443e-05
-2.90676650651848e-05
-8.76104654442097e-06
-4.24636341158016e-05
-1.47091570074206e-05
-2.53192875911692e-05
-2.97530114883604e-05
-1.29546074562047e-05
-1.33208858733277e-05
-1.50880409434986e-05
-5.50914043435531e-05
-4.86536779967923e-05
-3.54269590199096e-05
-2.04695490311805e-05
-3.00978151743464e-05
-2.96823176861101e-05
-3.75881710412426e-05
-1.5498129042092e-05
-1.6618838278047e-05
2.79991470427601e-06
-3.20194083964351e-05
-1.05372649776603e-05
-5.42962502675846e-05
-5.7753528019226e-06
-4.76042002109098e-05
-4.49856608624659e-05
-1.13310415304268e-05
-2.96409531763429e-05
-5.25424330607415e-05
-3.72754539309735e-05
-2.51806264308881e-05
-5.12629578697e-05
-1.54136609383141e-05
-5.02188131092476e-05
-1.67890984078695e-05
-4.63095913168354e-05
-3.20982648597382e-05
-3.77074940627652e-05
-1.87475060003973e-05
-2.29106832305937e-05
-1.249995224301e-05
4.60594812929024e-06
-5.66365577418975e-05
-2.62979303823929e-05
-3.93254855999142e-05
-3.48169722942017e-05
-1.28789862552553e-05
-5.59167770081357e-05
-3.53729978911824e-05
-3.33017221002417e-05
-4.16786615161804e-05
-1.95173928421335e-05
-5.0889603573076e-05
-6.46647115657038e-05
-1.106318622094e-05
-5.04669315150213e-05
-1.20040271302035e-05
2.86549150565874e-06
-3.20319026929573e-06
-6.40760949393656e-05
-3.91016813004855e-05
-3.43349976126879e-05
-3.03303800251381e-05
-2.84052037451211e-05
-1.73622855001214e-05
-4.89709523925792e-05
-2.52960402630395e-05
-3.35488549182928e-05
-3.69912979675186e-05
-2.88358534316183e-05
-2.89735043612323e-05
-3.50271779928706e-05
-4.82441908483966e-05
-3.7361776978367e-05
-2.30020131318621e-05
-3.52769018396127e-05
-3.61878182353352e-05
-2.21195702970393e-05
-3.13756682125208e-05
-2.77706806703524e-05
-2.77550477160528e-05
-3.84623584220411e-05
-3.04197229594709e-05
-3.13032056377465e-05
-4.22469408992063e-05
-4.17087200208837e-05
-5.4590346968037e-05
-4.36946638360709e-05
-5.26816913642053e-05
-3.11446910320281e-05
-1.80342023944108e-05
-1.17144233334068e-05
-3.03620002667513e-05
-2.2585942257727e-05
-2.05927606885218e-05
-4.92809606538887e-05
-1.94871753086224e-05
-1.87382597231785e-05
3.72124476261549e-06
-3.88246359194101e-05
-2.93938706357886e-05
-1.41004055805415e-05
-2.32364613842354e-05
-2.42019556436662e-05
-5.01372698282827e-05
-3.54826282551307e-05
-4.80065663777313e-06
-3.62239404787589e-05
-1.70185153590575e-05
-2.27558372610145e-05
-2.84936519222375e-05
1.11160252098298e-05
-4.38642436062089e-05
-2.15766331657586e-05
-3.93399757721237e-05
-1.48378340583344e-05
-3.07548688355844e-06
-4.90343497773177e-05
-1.6905572732413e-05
-4.07587183586263e-05
-1.22560695352325e-05
-4.65211865119105e-05
-8.26560931291121e-06
-1.21044875349304e-05
-2.8607803396483e-05
-5.45968489516121e-05
-5.46848860177247e-06
-1.85650462951316e-05
-5.61185273146337e-05
-2.95541825936818e-05
-5.68772875467131e-05
-3.61890551204672e-05
-4.98126702237584e-05
-3.34280448803283e-05
-1.13771133206421e-05
-4.11151317291206e-05
-3.24877204276822e-05
-3.51395400419974e-05
-4.42340016627085e-05
-4.70407568708863e-05
7.8963391159689e-06
-1.43616483683441e-05
-3.98556853963712e-05
-1.2137142958459e-05
-6.0725580030101e-05
-3.19026173572067e-05
-2.88886210327288e-05
-1.94637284726324e-05
-2.93616139082836e-05
-3.3738469299092e-05
-3.17952633407214e-05
-3.78160090656314e-05
-2.58075004463939e-05
-2.93580101124649e-05
-7.09824161805776e-05
-4.36667621445914e-05
-3.16791730022148e-05
-3.68628433839642e-05
-2.8783156611036e-05
-2.40743270193298e-05
7.03772856974773e-06
-5.14088078938983e-05
-4.02250690826201e-05
-4.62750080863084e-05
-3.35842991044585e-05
-1.9287551916209e-05
-9.1851295108521e-06
-4.17577097709042e-06
-3.09740513985667e-05
-2.78836068549402e-05
-1.8915037233674e-05
-2.80368171430561e-05
-4.63076933193631e-05
2.67536509824314e-05
-3.94938893918409e-05
-4.97219519581187e-05
-2.52004931261433e-05
-3.34999742078449e-05
-3.47543368636106e-06
-2.34417691099474e-05
-3.24808545052745e-05
-4.1727188071604e-05
-7.55476085467718e-06
-1.85990071105309e-05
-4.65528440168808e-05
-3.04779933611535e-05
-3.79087226867957e-05
-2.57392400953007e-05
-2.17351864380952e-05
-3.08881775529441e-05
5.26865490218283e-07
-2.1280607278904e-05
-1.08527008298387e-05
-3.18695290342911e-05
-1.23005970109637e-05
-2.23456956621957e-05
-3.55874616829675e-05
5.84676608133565e-07
-1.69860601111636e-05
-4.795073317674e-05
-7.97471670069466e-06
-1.06729646115503e-05
-2.96418809981667e-05
-5.94724816957243e-05
-2.781430939705e-06
-2.68858257736059e-05
-1.1655048391853e-05
-4.63534881627112e-06
-2.28721322709987e-05
-6.87064577382552e-05
-4.2535707843373e-05
-3.43170017705615e-05
-2.65621917195353e-05
-2.53563170578338e-05
-3.19385081232678e-05
-7.45430127432414e-05
-4.57680908371505e-05
-2.36108305586075e-05
-6.49914356964536e-05
-6.65198855442508e-05
-2.95167377201719e-05
-2.16440390480472e-05
2.10491283162257e-06
-1.50125634988084e-05
-2.65910228189815e-05
-5.03890992286843e-05
-2.19127276478832e-05
-5.6987771387354e-05
-1.49634097621733e-05
-6.31233018958627e-06
-3.39664231724629e-05
-2.27150133660349e-05
-3.81004711147666e-05
-2.69117208399479e-05
-3.65418408063523e-05
-7.87175258043214e-06
-1.07438688159768e-05
-3.93388574087828e-05
-3.27125813097758e-05
-2.98607258914383e-05
-4.67070830759915e-05
-2.77009964052198e-05
-3.78997824722903e-05
-6.20837609107338e-05
-1.92100180704045e-05
-2.1353991095249e-05
-4.66090158449896e-05
-3.01359637100598e-05
-3.34156220311223e-05
-3.78282350903211e-05
-4.68535761110508e-05
-5.26864597243419e-05
-3.43305051462772e-05
-2.30752243347106e-05
-3.88057823642044e-05
-2.41252625101435e-05
-4.4753091508997e-05
6.65829630926123e-06
-4.72545652528595e-05
-2.52542658349283e-05
-1.57770833903709e-05
-2.06267905457055e-05
-2.86289302499742e-05
-1.42917758468866e-05
-3.38071291290135e-05
-3.64712946502044e-05
-5.4288059302478e-05
-4.57410860707503e-05
-5.63464192974691e-05
-2.74955075867056e-05
-1.5159833332308e-05
-3.32560655980327e-05
-3.36388140839914e-05
-2.41390259947073e-06
-6.41558261026506e-05
-2.16555838422843e-05
-2.94516419983834e-05
1.27056002030323e-05
-4.55249397122574e-05
-1.74804498873569e-05
-1.73650604804756e-05
-1.92594870106102e-05
-2.99160416719827e-05
-5.07581793122262e-05
-2.98776156377898e-05
-3.30358339683524e-05
-3.75685844202918e-05
-2.32076226681997e-05
-4.35830283716136e-05
-5.97077013192035e-06
-1.20462862128443e-05
-3.11971956015559e-05
-1.63494691107144e-05
-2.71271392808537e-05
-1.36254633722659e-05
-5.88789675839299e-06
-3.3961005225148e-05
-4.11056090482637e-05
-4.51774329044094e-05
-2.95643484510305e-05
-2.50268005244332e-05
1.99734771690305e-06
-4.2347081846288e-05
-3.62561054131266e-05
-1.70909179533332e-05
-3.57292498156199e-05
-2.57741616466913e-05
-2.05137931823291e-05
-2.79209090821063e-05
-3.74339339846975e-05
-3.55239147960721e-05
-4.2203157015313e-05
-3.30616437285219e-05
-3.95712543791047e-05
-2.95575009011313e-05
-3.13600132798261e-05
-6.05100038574454e-05
-1.24484999658663e-05
-3.08748668476349e-05
-3.41660020845343e-05
-1.19840468170058e-05
-3.94527735106093e-05
-2.90864461322731e-05
-3.44953967653738e-05
-1.44036499752277e-05
-1.63569386548667e-05
-3.53222214978597e-05
-5.17414808732483e-05
-4.7738188433197e-05
-3.43887591243204e-05
-2.04791836993722e-05
-3.6407733427009e-05
-3.69036370096258e-05
-1.32221443753366e-05
-2.95198203528921e-05
-2.90760897126575e-05
-1.51093930370279e-05
-2.57634544245198e-05
-6.47449107702265e-05
-3.02745671185045e-06
-2.07423515328454e-05
9.13536681897091e-06
-4.50098803405157e-05
-2.46716248270078e-05
-3.41731402330648e-05
-2.09530026560326e-05
-2.36619042783833e-05
-1.05786703809301e-05
-4.17295789736046e-05
-1.55997882872558e-05
-4.33383945160764e-05
-6.80817293266961e-06
-1.96089634473885e-05
-1.38140393214094e-05
-3.48197860195697e-05
-4.27535439973975e-05
-1.17379847213091e-05
-3.25460402246348e-05
-3.93625429055725e-05
-5.61472854620616e-05
-1.39507224595908e-05
1.44365541213773e-05
-1.94745471093328e-05
-2.30163922653248e-05
-6.81697109165521e-07
-3.73905146221618e-05
-2.90291111115176e-05
-4.30038123671561e-05
5.34229552870758e-06
-2.99782494972138e-05
-4.92258024896308e-05
-2.03081077233609e-05
1.31712646122539e-05
-7.53036338815863e-06
-4.42924748921288e-05
-4.87420074707699e-05
-4.87741005960806e-05
-2.3391979195674e-05
-3.9815991408256e-05
-4.89624817113603e-05
-1.43271992496009e-05
-4.56552041222184e-06
-2.95470435524419e-05
-4.91979723146408e-05
-3.23457008945785e-05
-3.97751724229159e-05
-6.49175373284448e-05
-5.47747230454559e-05
-2.09349613127343e-05
-1.65262100200853e-05
-3.74331222624733e-05
-2.1986964061612e-05
-2.8037165077793e-05
-2.10401412902872e-05
2.30307837028835e-05
-3.49245220203763e-05
-1.65889573337986e-05
-4.23185896502517e-05
-4.85604684025875e-05
-4.51395068376583e-06
-4.61349982296285e-06
-2.72493633204805e-05
-3.02236444742184e-05
1.01155946116643e-06
-4.45650454346499e-05
-3.56658266262889e-05
-4.03302673706612e-05
-4.10343410710048e-05
-1.835032563565e-05
-1.01613945485335e-05
-2.73658207173245e-05
-2.77666735314086e-05
-2.04072572239909e-05
-4.26512714170295e-05
-2.51506755722269e-05
-4.61045221176874e-05
-1.19481368930684e-05
-5.80958747423584e-05
-9.61766285970717e-06
-2.38882062985967e-05
-3.79857277808679e-05
-2.26844284875392e-05
-5.90343022204006e-05
-6.24156201789852e-06
-4.74124020988722e-05
-1.19324725589334e-05
-1.22645951064374e-05
7.74505686172131e-06
-6.39855605693546e-05
-1.67321030149483e-05
-1.36984983770358e-05
-3.45866133290366e-05
9.29844060909817e-07
-1.05108551143759e-05
-1.63670122849372e-05
-2.69949199512864e-05
-2.11000185174517e-05
-2.23980044909889e-05
-3.40073645392684e-05
-2.56271691750014e-05
-2.36824837530139e-05
-3.0316025203197e-05
-2.83886697949796e-05
-6.23506494473742e-05
-2.4276073230898e-05
-1.77760602787433e-05
-1.83269424580069e-05
-6.11126606873547e-05
-2.71593089259254e-05
-9.54457947130246e-06
-2.14297564199163e-05
-6.40378484559745e-05
-4.10190571782009e-05
-3.34190317511611e-05
-5.63422452251105e-05
-9.80834716900994e-07
-3.14803764802454e-05
-3.8532125080581e-05
-2.65209006620156e-05
-1.75960692882999e-05
-4.14588839925821e-05
-1.39582891444164e-05
-4.10355897503838e-05
-4.16135751819805e-05
-4.20993567592211e-05
-2.48874189165643e-05
-2.99955411814411e-05
-4.55861165540193e-05
-2.65082788415474e-05
-3.59171754421066e-05
-1.23782375792006e-05
-1.20114608995224e-05
-1.87749252265871e-05
-4.88065187176454e-05
-7.33165013650823e-05
1.59689532320826e-05
-3.86241508005089e-05
-3.08436375850687e-05
-9.5438160268689e-06
-2.24495727215601e-05
-3.67698691953562e-05
-4.36197977952114e-05
-2.61035214002039e-05
-5.38612201947623e-05
-2.51074302509002e-05
-2.22458600022633e-05
-4.4737406404098e-05
-4.99485546239252e-05
-2.77310926654616e-05
-3.81928250146396e-05
-2.03493903177034e-05
-3.00439556124602e-05
-2.83619791995246e-05
-8.03595576913211e-06
-4.36632489332565e-05
-1.1185503081901e-05
-3.89231192743054e-05
-2.64406058519184e-05
-1.58775650736463e-05
-5.75501099738604e-05
-3.87870070206899e-05
-3.00564152454546e-05
-3.84226362205835e-05
-3.41359856539873e-05
-5.59154544178288e-05
-3.61120621164219e-05
-2.52107201723718e-05
-4.32279427724161e-05
-7.81813943615339e-05
-1.57730794253707e-05
-5.60547090659525e-06
-2.56739501604197e-05
-1.33524148790107e-05
-3.56631220833119e-05
-3.40437351092098e-06
-4.30795199275458e-05
-5.4033967040095e-05
-2.73834472724332e-05
-3.28963948662516e-05
-4.60549384090357e-05
-6.47578102612525e-05
-2.19791905472542e-05
-6.00025985605987e-05
-4.52502879919753e-05
-3.0620291162776e-05
-2.38066093763699e-05
-1.65245276859463e-05
-2.13001018807025e-05
-8.59981962190331e-05
-2.15783170461814e-05
-2.51655297612107e-05
-3.19948722956072e-05
-4.59908229659446e-05
-4.84526342897148e-05
-3.25800411713501e-05
-5.64108225206249e-06
-1.25424975254425e-05
-4.90764538738929e-05
-1.26398107354318e-05
-5.44970976758658e-05
-2.26963157305622e-05
-4.5063488720497e-05
-1.95000062424264e-05
-2.01424672459933e-05
-2.07553195944637e-05
-3.00776653480585e-05
-5.37809602161258e-05
5.39352028298581e-06
-1.28161241289018e-05
-3.91504385862237e-05
-3.29626892777305e-05
-9.42380730707133e-07
-9.29890939685618e-06
-6.55441381296983e-05
-1.40903248565006e-05
-1.15369783117694e-05
-2.68739201713744e-05
-3.28906345743065e-05
-2.29405907588299e-05
-4.120973502937e-05
-4.68807984113286e-05
-5.5537365323922e-05
-3.56549934946138e-05
-3.65350893391853e-05
-2.59887913477611e-05
-3.27252706809908e-05
-1.64140304169917e-05
-2.22397149922596e-05
-2.49631485295814e-05
-3.02464634252882e-05
-5.61190880112111e-05
-2.37637026078241e-05
-4.72331929829781e-05
-9.08670212310825e-06
-1.83551230477392e-06
-4.81081155365848e-05
-2.33178847886048e-05
-3.75240698513802e-05
1.33469383313905e-07
-1.90841726424464e-05
-2.39334409241319e-05
-2.73124154955971e-05
-7.50755795325716e-06
-2.73105730599353e-05
-1.54366673490026e-05
-4.27303608321185e-05
-2.66588618157835e-05
-1.40748303424518e-05
-3.12883505877805e-05
1.32030687911375e-05
-4.27375243480489e-05
-3.88118629689112e-05
-4.63547450736374e-05
-2.53501649170181e-05
-8.72689050237928e-06
-6.50143202747657e-05
-6.94789553439387e-05
-6.31340355280291e-05
-1.64302660433798e-05
-3.38112355708865e-05
-4.55873080391947e-05
-4.7138293592687e-05
-3.57411727474681e-05
-1.79181217532591e-05
-3.23606248654082e-05
-5.89202542262694e-05
-1.94000975398084e-05
-2.53768421855729e-05
-1.01627417921713e-05
-1.98875377482159e-05
5.93542319546036e-06
-4.70499488348548e-05
-1.42341066397944e-05
-1.08229906480867e-05
-6.13022817079257e-05
-5.00554879794788e-05
-2.43409453798057e-05
-3.03916343864354e-05
-5.09153164916879e-05
-2.4401507664928e-05
-4.53187637301022e-05
-3.4443521864146e-05
9.18423957086321e-06
-5.19116253306419e-05
-3.9965097699903e-05
-4.78175887070161e-05
-2.73465211746993e-05
-4.02317587064725e-05
-5.22116213734025e-05
-3.54847126382433e-05
-6.35182455614797e-05
-3.33319271924698e-05
-7.08543959369053e-05
-5.22983392215961e-05
-3.59646713019193e-05
-1.79094734155643e-05
-4.22957558254794e-05
-1.81390343707911e-05
-1.39542017235227e-05
-2.08400540758824e-05
-3.21102139643727e-05
-2.80454292784065e-05
-3.46453640480759e-05
-5.42020621913594e-05
-1.04696125387346e-05
-2.89061939883885e-05
-2.29952801644058e-05
-3.79853567456515e-05
-1.64124750753756e-05
-2.65674489456219e-05
-2.97342868593095e-05
-2.28982293661281e-05
5.40130037278364e-06
-6.49322916361956e-06
-1.1301715921033e-05
-2.23681599443134e-05
-8.09528792986832e-06
-6.44461953096627e-05
-1.50553406174026e-05
-2.28945823225502e-05
-5.61927934648993e-05
-1.5422449164402e-05
2.26127434890061e-07
-1.43626006270546e-05
-4.59511680148743e-06
1.68077164125009e-06
-1.45374469054351e-05
-5.38925529141989e-05
-3.12214346892687e-05
-4.81607325595896e-05
-3.25652567925922e-05
-2.10585609953874e-05
-4.14588162177121e-05
-2.99055751224237e-05
-3.99399127564862e-05
-2.64972875103153e-05
-2.90415108746678e-05
-1.68286411876756e-05
-5.87767929877213e-05
-1.68032391396548e-05
-8.37892262334276e-06
-5.02308505518138e-05
-2.31834226086192e-05
-7.13853104757552e-06
-1.32375135307717e-05
-3.3514236274199e-05
-4.39082793973277e-05
-2.97265740857369e-05
-2.45701891382825e-05
-2.07671019529139e-05
-2.40465717684718e-05
-1.12181525183878e-05
-2.9895045140281e-05
-1.281776843299e-05
-2.82284130074747e-05
-3.06956877877675e-05
-5.83921488225219e-05
-5.78616986873318e-05
-4.06686181309095e-05
-4.05568033736315e-05
-3.05077262004741e-05
-2.12905646562757e-05
-3.07718884599363e-05
-1.86699273862413e-05
-4.44801327866381e-05
2.54034834765811e-06
3.73423939828771e-06
-3.2886598100034e-05
-1.90673276269822e-05
-5.66689431445494e-05
-1.6842823977052e-05
-2.49288897705182e-05
-3.13705548557559e-05
-3.26637524499718e-05
-2.02755559840575e-05
-1.88336239582142e-05
-3.84506876379177e-05
-1.55363603577477e-05
-7.67919903575099e-06
-3.73124783590386e-05
-2.24423105829627e-05
-3.17208400781828e-05
-1.54425949413777e-05
-1.62338404489204e-05
-4.12376633013421e-06
-3.34073446473934e-05
-3.38240046167889e-05
-4.2686207196427e-05
-5.30152348898783e-05
-5.21986122400638e-05
-4.1411270200292e-05
-3.51822894408256e-05
-2.14482532049208e-05
-3.73193176485309e-05
-4.06773701656663e-05
-3.671522403477e-05
-3.01915810303961e-05
1.06040947739507e-05
-2.10408382607908e-05
-4.32872557175877e-05
-3.85182906144763e-06
-2.92107901604108e-05
-4.4494705846216e-06
-2.32539879525734e-05
-2.67930999032885e-05
-2.91280765832496e-06
-4.24450928544496e-05
-4.79161032050397e-05
-3.90961082347128e-05
-2.07819335537398e-05
-2.75604494225683e-05
-1.7115077312576e-05
-3.32567638818866e-05
-3.63380932335087e-05
-2.96928113139612e-05
-1.47907401255227e-05
-4.38638569845237e-05
-2.58799877089763e-05
-1.23406676665107e-05
-3.04272951086587e-05
-5.44279215142729e-05
-1.54723511049405e-05
-4.20420930361331e-05
-3.00537727655974e-05
-3.58804154367767e-05
-2.44193568782354e-05
-1.20154450322435e-05
-1.55410224701347e-05
5.51664899127832e-06
-7.45523349087649e-06
-4.6060858830429e-05
-3.34090016691769e-05
-1.93093141961458e-05
-5.00988687122316e-05
-3.26802261824171e-05
-4.23580668411468e-05
-1.77780904765206e-05
-1.6121245760743e-05
-2.86745295808852e-05
4.04988002447641e-06
-6.11012531594325e-05
-2.28177890528715e-05
-1.42883266075024e-05
-5.30903084737485e-05
-6.20066786159233e-05
-1.8886146484797e-05
-8.48265373247575e-06
-4.42465845338181e-05
-4.29141121317525e-05
-2.96782142045551e-05
-1.36501618337482e-05
-4.84301261918061e-05
-4.10317131821774e-05
-5.07760799143427e-05
-2.56643075813081e-06
-1.41670015031489e-05
-9.70046197365969e-06
-3.78620787502265e-05
-1.53253566152563e-05
-1.70196583122458e-05
-2.51027282775121e-05
-1.3862639105311e-05
-7.14029800992521e-05
-3.4409675203147e-05
-2.63401157782995e-05
-3.20305831002382e-05
-5.01217583786234e-05
-2.57398022250768e-05
-5.8930740827784e-05
-2.60898031792914e-05
-4.36671487919773e-05
-3.31230812181258e-05
-1.14732763125302e-05
-4.68567687716843e-05
-4.37494845629511e-05
-5.05396505014526e-05
-3.04977968873489e-05
-3.1785541879483e-05
-3.06707547456669e-05
-5.63006302108369e-05
-1.14668675414268e-05
6.3582035573811e-07
-4.65188263793567e-05
-3.65104629184862e-05
-3.77357584599657e-05
-2.93142823703867e-05
-3.37704542901428e-05
-4.18835870354569e-05
-3.72163836511308e-05
-2.25545684614498e-05
-4.01395054339631e-05
-4.05705534275049e-05
-1.95836158573274e-05
-3.88017508712989e-05
-4.67723327276833e-05
6.1590354697283e-07
-9.99190030608329e-06
-3.08953249591482e-05
-6.58676183941011e-06
-2.45159657678503e-05
-2.09106763332766e-05
-7.3172050687565e-06
-5.17990318888846e-05
-2.56160982812136e-05
-2.27264781566025e-05
-3.05616295761012e-05
-2.32629449670908e-05
-4.15577889911965e-05
-1.76114419020995e-05
-2.49320964099348e-05
-5.31905468201707e-05
-3.91156963660867e-05
-3.67972514151024e-05
-2.23442824685503e-05
1.21894634152166e-05
-1.84565002492549e-05
-4.84694818895338e-05
-4.90546596828923e-05
-4.30987499876048e-05
-5.5884139907074e-06
-2.91412552782591e-05
-3.63073507113661e-05
-4.21083045226714e-05
-2.4186791772048e-05
-2.74582700837308e-05
-4.70965167806989e-05
-1.76414713799385e-05
-2.40061486992293e-05
-2.8964933279484e-05
-4.98275571673683e-05
-1.26099803347937e-05
-3.42933872511034e-05
4.25215605593919e-07
-6.00851924982929e-05
-2.47707835778224e-05
-2.94676581912944e-05
2.20277584682394e-06
2.99606934557464e-06
-3.89346290931603e-05
-3.21455602316013e-05
5.38261225183229e-07
-5.06950121713496e-05
-1.12988270769088e-06
-1.48241232995191e-05
-3.31419439826246e-05
-1.00507714982602e-05
-6.46218192065436e-05
-3.63615217063323e-05
-2.09364514871757e-05
-3.49278795000454e-05
-2.22894310432391e-05
-4.78951755353433e-05
-4.42217069769419e-05
-3.50500643818434e-05
-1.81290935025664e-05
-2.35796147666933e-05
-2.47991392942738e-05
-5.82611752752295e-05
-9.97538999186555e-06
-3.73356448646912e-05
-4.07074715260269e-05
-2.55884522070651e-05
-2.17693264911921e-05
-3.9452816377376e-05
-3.16033715618651e-05
-1.91431692185677e-05
-4.78442901928287e-05
1.17096660829156e-05
-2.59721393457213e-07
-6.32248522465199e-05
-7.37291690934204e-06
-3.23349040500267e-05
-1.80036799504858e-05
-2.4686552123368e-05
-4.17772214257895e-05
-2.76282228344226e-05
-3.62171671371808e-05
-3.65145252898383e-05
-1.66351619517944e-05
-5.44904995727759e-05
-3.71899641284082e-05
-2.92919682892519e-05
-2.776185226938e-05
-1.30957027957579e-05
-2.00208825008608e-05
-1.70864665209028e-05
-6.79297276143698e-05
-3.4200742763152e-05
-2.17941552382356e-05
-2.88155788118235e-05
-4.34321382420957e-05
-7.05176679085843e-05
-5.56445014785613e-05
-5.53999633145742e-05
-1.79360521647543e-05
-5.09051996628071e-05
-3.46706301943007e-05
-3.21808448008915e-05
-2.36567930783317e-05
-3.1527625182038e-05
-4.84445961006794e-05
-2.02052642271367e-05
-2.8717628644017e-05
-2.85508270080051e-05
-7.45383794758985e-06
-2.15076748800584e-05
-2.43353664214006e-05
-4.49594312130938e-05
-4.38480324615694e-06
-6.74137297219961e-06
2.9679301594479e-06
-3.66541972653873e-05
-3.1280240211239e-05
-2.62466127578202e-05
-6.42218714921257e-05
-5.32022048233196e-05
-4.23272998024849e-05
-5.15182094539421e-05
-2.84029128837472e-05
-2.61918853301306e-05
-3.81139876081919e-05
-1.26970113138974e-05
-2.6842004421414e-05
-4.39460019026407e-05
-2.07290453871181e-05
-1.55791584160351e-05
-2.72879805409814e-05
-2.3234521316765e-05
-1.81530704860589e-05
-1.03046324481862e-05
-1.59891391885626e-05
-2.53516463751149e-05
-4.31519435668272e-05
-3.01701516773302e-05
-2.62796469304934e-05
-4.56207759643252e-05
-1.38134006449784e-05
-1.58058099163846e-05
-4.96744509409348e-05
-3.07191264103801e-05
-1.21451905811517e-05
-5.02849072531909e-05
-4.9046792674775e-05
-3.87125548097448e-05
1.07102643776646e-05
-1.45057299483707e-05
-1.16964734208592e-05
-8.29164776546347e-05
-1.63277163765971e-05
-7.67565853011359e-06
-5.73510762705632e-05
-5.33082065634451e-05
-1.10620366685168e-06
-3.51222006362576e-05
-3.03648681733697e-05
-2.89435590557035e-05
-3.57558831280931e-05
-7.18463191665517e-05
-4.40827728629904e-05
-4.69077920224991e-05
-3.03630556205744e-05
-5.00011946153919e-05
-1.64353196490261e-05
1.32934530760313e-05
-6.25593679446082e-05
-1.22932277326512e-05
-3.70670478963885e-05
-2.73783092303488e-05
-6.32457068778698e-05
-2.84791420950459e-05
-2.12995482621595e-05
-1.83699149430354e-05
-3.68467625962367e-06
-3.39271175573158e-05
-3.74679455779765e-05
-1.89560716474944e-05
-7.6549925189537e-06
-3.803809857759e-05
-3.65768853542753e-05
-2.0237700773029e-05
-2.9291798608457e-05
-2.41652483358761e-05
-1.79269052695843e-05
-2.13854299262051e-05
-3.11151079132439e-05
-7.258953394616e-06
-4.41076661252359e-06
-2.33478901485205e-05
-2.48824963988334e-05
-5.22327412494009e-05
-4.06778268015265e-05
-5.85186711456672e-05
-9.71623305847689e-06
-4.92993456456868e-05
-4.47273004076322e-05
-6.98553451674073e-05
-1.25167589363872e-05
-4.94280842812032e-05
-9.53833245027141e-06
-3.74830766781041e-05
-1.36591669536893e-05
-4.08629470282991e-05
-5.26709596951606e-05
-5.61557650212354e-05
-2.92499652929083e-05
-3.30220524445291e-05
-4.45259014237879e-05
-2.03739946976834e-05
-2.23521125814242e-05
-3.5350194482794e-05
-4.13244986134103e-05
-3.07878775209036e-05
-3.349274998362e-05
-5.62874306139049e-06
-4.84346331448058e-05
-3.16883756604607e-05
-3.04805248993979e-05
-3.61311301834413e-05
-4.64566969467513e-05
-3.77291771820441e-05
-3.49725017691999e-05
-3.46248526318172e-05
2.75465830339634e-06
-3.76866199227172e-05
-5.22315787483446e-05
-5.57517280754662e-05
-3.14780089478604e-05
-2.6083765190165e-05
-1.8998836304874e-05
-3.81836194281276e-05
-3.76164485669648e-05
-1.91177359307347e-05
-3.01397921368372e-05
-3.21479450562798e-05
-1.50095655385942e-05
-3.48175652419225e-05
-1.49870330223699e-05
-2.34505050393825e-05
-3.90329191119667e-05
-2.6317729988361e-05
-1.94133283853448e-05
-1.7968233337386e-05
-2.74062067015951e-05
-1.50322666547272e-05
-3.11378557496135e-05
-3.66838536866222e-05
-1.42323900014447e-05
-3.7889834162614e-05
-1.98863992654454e-05
-3.61632004226087e-05
-2.28553444505756e-05
-4.04368191097513e-05
-9.50385570419684e-06
-4.69192373782176e-05
-8.98431215123479e-05
-2.35553685340524e-06
-3.71131536744287e-05
-3.54849117712811e-05
-1.78311421373969e-05
-3.80348627801414e-05
-3.060755075004e-05
-2.4274702346143e-05
-3.62985785813323e-05
4.03871662478233e-06
-4.14550906667304e-05
-1.42402898876733e-05
-1.50432786610673e-05
5.7250716064026e-07
-1.42625534959209e-05
-3.25302502208964e-05
-2.85944695208732e-05
-1.59105913858784e-06
5.65818890774525e-07
-2.47672605285339e-05
-8.99874470848075e-06
-3.32762653873664e-05
-3.14160935374099e-05
-3.11525191529469e-05
-2.20893300841212e-05
-1.36142084430292e-05
-1.41466733243687e-05
-3.66281201229457e-05
-2.53094790081165e-05
-6.61402836914359e-06
-3.20719598275356e-05
-4.86492164742512e-05
-3.07214047357622e-05
4.83409961531748e-06
-2.94636646071725e-05
-5.18812681114677e-05
-4.21006855226793e-05
-3.74610209666448e-05
2.00104370288286e-05
-3.05939663454675e-05
-3.60360906652647e-05
-4.42554073736858e-05
6.8490288797723e-06
-1.97091128224599e-05
-2.59277463468918e-05
-3.08591420321564e-05
-2.57098622387861e-05
-4.22911790028084e-05
-6.41648118180706e-05
-4.15108790711576e-05
-4.78057619965461e-05
-1.64994825078471e-05
-2.43289636267204e-05
-4.8863540179564e-05
-2.54445218081275e-05
-2.71609445977191e-05
-3.51978865816936e-05
-2.96867294988838e-05
-3.42705682895557e-05
-2.93983576740858e-05
-2.25314167734738e-05
-3.78023286528782e-05
-6.00856553874662e-05
-5.18463199839715e-05
-1.7631965067204e-05
-2.55956933607075e-05
-2.31942104032527e-05
-1.14117790837372e-05
-2.28864021140556e-05
-4.26051431649189e-05
-2.21501007506486e-05
-2.26770724721593e-05
-8.42708503039367e-06
-1.89236992849134e-05
-3.2985887204768e-05
-5.15717248158513e-05
-1.60423765256876e-05
-3.73241956325466e-05
-4.9346309143674e-06
-5.63015401062472e-06
-6.61185066300813e-05
-5.53922967129682e-05
-3.54952275267328e-05
-4.4741207009595e-05
-3.00952417188045e-05
-1.91814328960387e-05
4.90271601583683e-06
-2.52007117481168e-05
-2.35887067833375e-05
-4.33431501469329e-05
-5.66662064994543e-06
-1.52566151474232e-05
-3.20920027374645e-05
-9.58273019691772e-06
-7.84963372373794e-06
-7.26470805219968e-06
-3.57974552000174e-05
-4.1660638805161e-05
-7.43131594703008e-06
-3.8159275992644e-05
-4.20677752576734e-05
-2.40812977502871e-05
-3.81833789945521e-05
-2.19678473040569e-05
-3.132145647175e-05
-3.0142817623403e-05
-3.75062157851174e-05
-3.76358336307146e-05
-1.9964619820616e-05
-2.87717543810342e-05
-3.79634033295896e-05
-1.01723630445493e-05
-1.54792518857906e-05
-3.86905978531111e-05
-4.17918764803742e-05
-3.56768796405442e-05
-3.62954736749132e-05
-6.60741942570455e-06
-1.92399565044771e-05
-2.49581260587922e-05
-3.98596525402906e-05
-2.26444837219335e-05
-2.60486784909016e-05
-3.6204535387464e-05
-5.84747888199784e-05
-2.80666475966538e-05
-3.8871136671604e-05
-3.06096084709133e-05
-3.4937131607838e-06
-1.44646000408032e-05
-1.74711086391567e-05
-3.08525565902361e-05
-2.49443252367924e-05
-8.22256911016301e-05
-2.61523489878476e-05
-2.1419994757551e-05
-2.26258444980746e-05
-2.33937424125519e-05
-2.18772145230847e-05
-4.00793392375631e-05
-2.0603634017527e-05
-4.39114164015644e-05
6.79171627805204e-07
-2.76563561851244e-05
-2.19970776728901e-05
-1.6844887597314e-05
-2.79532547090473e-05
-1.225408901253e-05
-2.93752397589176e-05
-4.17247659201424e-05
-6.55532674677803e-05
-2.42136055796088e-06
-1.52180832418487e-05
-3.76214630920286e-05
-1.82366727871778e-05
-4.14834782277262e-05
-1.74500390964346e-05
-1.64086437489218e-05
-3.39871376908353e-05
-4.60841190800314e-05
-2.41631596202218e-05
-2.03208568776129e-05
-1.65450793582923e-05
-3.98007723966921e-05
-1.06609138211163e-05
-2.7039667997138e-05
-2.50914904187483e-05
-4.58849180300466e-05
-1.08672467635495e-05
-1.1783979334264e-05
-4.28817315810209e-05
-1.40852503355939e-05
-2.03833210757447e-05
-3.23308614709683e-06
-3.80132887113587e-05
-2.7534576297786e-05
-1.35003546253093e-06
-4.02816483329949e-05
-3.10946126300897e-05
-1.47020440720478e-05
5.48125870927735e-06
-2.57942221590539e-05
-3.42037465453542e-05
-4.83345638366073e-05
-1.42800992916272e-05
-2.77627436979386e-05
-2.1769158292415e-05
-1.54117966594265e-05
-3.46283728472874e-05
-5.58035847411187e-05
-4.32600425602354e-05
-6.67362721948297e-05
-9.77903794633352e-06
-1.34588196553551e-05
-1.68203955498609e-06
-5.23502526103347e-05
-3.87960789721929e-05
-1.81955854392315e-05
-2.98493785890042e-05
-5.19155146093845e-05
-3.09020398775573e-05
-3.55224030594533e-05
-4.4682570801484e-05
-3.71804818593637e-05
-3.00480626370952e-05
-8.51276935198198e-06
-2.19341429436546e-05
8.68379650606329e-06
-1.67402016013566e-05
-4.02937224121665e-05
-1.38606024123723e-05
9.51790836303848e-07
-6.83358078219665e-06
-4.10680748604241e-05
-2.63684901193692e-05
4.08566327403686e-06
-3.00187082617943e-05
-1.20176864478837e-05
-2.71523449381126e-05
-5.55217300248743e-05
-2.96842798776678e-05
-3.75239744996612e-05
-2.0841274186165e-05
-1.05526058580247e-05
-1.76316643689206e-05
-1.62424613201524e-05
-2.85956675236057e-05
-4.82653793236249e-05
-1.08904495146186e-05
-1.45245258360742e-05
-4.44686575762149e-05
-1.69945769899441e-05
-1.03109532272435e-05
-5.94786296189265e-05
-5.41304837637751e-05
-2.02930374464168e-05
-2.22465205342351e-05
-1.80810299771123e-05
-3.78608636658721e-05
-7.56825170533443e-06
-1.82057342279031e-05
-3.17465796946896e-05
-3.70705989589841e-05
-2.14849060354451e-05
-2.82760543443729e-05
-2.89915298309503e-05
-3.68264697331759e-05
-1.37207439798045e-05
-4.61640276094995e-05
-4.14012427058023e-05
-4.29487865415036e-05
-2.28068888076868e-05
-1.29104187282495e-05
-3.09779111383578e-05
-2.29318006628636e-05
-3.01689267179103e-05
-1.99913016203693e-05
-2.29099141491962e-05
-1.19499265212048e-05
-2.87978162837786e-05
-2.50417310095229e-05
-2.29191991755489e-05
-3.13315833528852e-05
-3.77807250103895e-05
-5.95109093224562e-05
-1.42543386775396e-05
-1.53491926683792e-05
-4.22853395244504e-05
-1.82933357228003e-05
-1.71755972071528e-05
-3.21893611618244e-06
3.58341237710091e-06
-4.05998416123014e-05
-7.36949376681098e-06
-2.41801001304086e-05
-3.61460798480536e-05
-1.06861043417601e-05
-3.1020157807178e-05
-3.05204892104698e-05
-4.38880354170737e-05
-3.04303297372303e-05
-3.01637401214753e-05
-7.01913808107904e-05
-2.80855271245194e-05
-2.96756093883352e-05
-4.55916649589282e-05
-1.2235634237151e-05
-1.75637664180647e-05
-6.53236378640754e-06
-2.73508133365098e-05
-1.48661341844686e-05
-3.18026805345419e-05
-4.38956719953419e-05
-2.99503144678455e-05
-6.68010922977977e-05
-1.73131275158999e-05
-4.74110675682232e-05
-3.66208025634073e-05
-2.51509972784954e-05
-4.78798825968183e-05
-3.02789239199237e-05
-5.13702165694055e-05
-5.4493892338828e-05
-7.17721713328293e-05
-5.1247251085858e-05
-6.29186457889704e-05
-3.16551543549807e-05
-1.47897174810687e-05
-3.27717088954977e-05
-2.75084233967653e-05
-3.96850543155189e-05
-2.28180281668557e-05
-1.34225437360154e-05
-4.74238058607802e-05
-6.77593329084389e-05
-3.97422137617178e-05
-3.21263061587989e-05
-2.77709271624439e-05
-2.54986126166563e-05
-1.6557436678226e-05
-5.99771292459521e-05
-2.46618333875272e-05
-1.6550759620976e-05
-3.98549374696051e-05
-1.43286284588968e-05
-3.7722613874574e-05
-2.23521187376538e-06
-3.62911484557154e-05
-3.62608608834316e-05
-2.8712231814855e-05
-2.17910083473893e-05
-5.58906547868349e-05
-2.00338841094686e-05
-3.30586454679428e-05
-1.8806281354322e-05
-2.76878504431832e-05
-1.28364573802191e-05
-5.94402007813253e-05
-5.53694389555032e-05
-2.9021198608641e-05
-4.04547595757458e-05
-4.15266813009104e-05
-1.86959861773442e-05
4.93003760344693e-06
-6.20944126529625e-06
-1.19314747566813e-05
-2.24649357155116e-05
-1.14337338748348e-05
-4.61513793131805e-05
-3.68559253456703e-05
-1.67683267528284e-05
-6.63137291736528e-05
-3.94088012372988e-05
-4.55130187411588e-05
-3.61155898699934e-05
-2.67133973905794e-05
-1.68858692680867e-05
-3.15428442271638e-05
-6.45081637423468e-06
-1.87280068064649e-05
-6.38527832519356e-05
-3.97421432943019e-05
-1.13518133685811e-05
-2.85765554720774e-05
1.71160240471969e-06
-5.07765397811993e-05
-2.08519245908769e-05
-4.27698348916058e-05
-4.77130923929408e-06
-2.79383698211416e-05
-5.01988084181462e-05
-3.52494027800972e-05
-2.43809837671663e-05
-2.35923339549698e-05
1.19708764063426e-05
-3.86657906444551e-05
5.283197771496e-06
-2.66985486629495e-05
-4.21315101273964e-05
-2.95883512817005e-05
-6.09925233121414e-05
-5.5967535035654e-05
-4.48808847662255e-05
-1.97833689387818e-05
-2.78154325092211e-05
-3.37764952885029e-05
-1.88124600169626e-05
-1.10978627325545e-06
-1.28244230128683e-05
-4.49161280833119e-05
-3.18545104609026e-05
-5.81506067466737e-05
4.97128935393224e-06
3.81073109505671e-06
-1.30609713734853e-05
-2.48979891753183e-05
-8.63111933505672e-06
-4.42402724695993e-05
-3.13846710241726e-05
-2.14047651389428e-05
-2.95767990936238e-05
-5.4350787385084e-05
-4.44494164655911e-05
-2.5114384734232e-05
6.65743164005777e-06
-3.59639073040668e-05
4.08278622043428e-06
-1.27923942322273e-05
-5.24017478086213e-05
-1.58649866344565e-05
-5.5034573173411e-05
-2.39696590292656e-05
-4.077560832464e-05
-3.59455290905583e-05
1.14120438524412e-05
-2.08142390734641e-05
-1.98084722660139e-05
-3.50238639931561e-05
-4.38630264945428e-05
-3.58625696098008e-05
-1.68757762520268e-06
-1.17365610760264e-05
-1.52091713988189e-05
-3.195265642719e-05
-4.11042602950689e-05
-4.05947601961066e-05
-2.09857224053167e-05
-3.02335076597578e-05
-5.5614394066086e-05
-3.72654812737107e-05
-3.51207245888782e-05
-9.45420206020132e-06
-3.98685522794945e-05
-5.89974654540347e-05
-2.87405207203711e-05
-2.45633284523907e-05
-2.66789238294342e-05
-7.34423231507446e-05
-4.41204595184179e-05
-3.12086381947347e-05
3.08250392417717e-05
-3.66661226560013e-05
-5.78048619129535e-05
-1.97119012740419e-06
-3.2661063031312e-05
-1.50128849940995e-05
-6.283249134737e-06
-4.04647902298595e-05
-5.63560104635877e-05
-4.0776287911418e-05
-4.47216588334961e-05
-4.17975678633079e-05
-1.74390567655055e-05
-4.45070284331591e-05
-2.8284234757257e-05
-5.14245753206214e-05
-3.83809417696938e-05
-1.68651395721249e-05
-2.60595162961286e-05
-4.87091988710082e-05
-4.17288854171404e-05
-2.9006131635774e-05
-4.34760912702489e-05
-2.21494010748855e-05
-2.62127261258232e-05
-3.79711622627839e-05
-1.72271839905839e-05
-5.16003437831251e-05
-6.70220364596849e-05
-3.25898726399894e-05
-1.94973092876372e-05
-1.17577797451453e-05
-5.9075091303814e-05
-2.75602727893863e-05
-4.46692154039442e-05
-3.01639655843355e-05
-5.72896146289868e-06
-2.69752305727159e-05
-6.08423005001214e-05
-2.26984283044112e-05
-3.70998438131508e-05
-2.38046796118627e-05
-6.71081393937529e-05
-5.02950939927778e-05
-3.79298454910034e-05
-2.19778279015872e-05
-5.66038849192688e-05
-3.33333774362081e-05
-3.13052671118808e-06
-2.99332197491546e-05
-3.6453907970008e-05
-3.87803095043111e-05
-1.96765983065806e-05
-3.12568282664182e-05
-3.97359135119765e-05
-2.07062185858118e-05
-2.36357572389342e-05
-1.10754872144104e-05
-2.89790216793829e-05
-3.22397893004677e-05
-3.83238948122334e-05
-3.53614808837971e-05
-1.31626040911321e-05
-2.94761742345688e-05
-3.28499684686955e-05
-2.5836712668298e-05
6.14546944800399e-06
-1.96977046244506e-05
-5.02272702002241e-05
-2.04690153385955e-05
-1.21259754349235e-05
-5.5849660170247e-05
-6.80703640476337e-06
-2.99570694125163e-05
-3.62341623789027e-05
-5.0138582312682e-05
-4.64739137539103e-05
-1.987553568233e-05
-5.28706586651625e-05
-3.00570950558417e-05
-2.35598663598226e-05
-3.31534742759739e-05
-4.23536127458649e-05
-2.23705947592036e-05
-5.71489803009747e-05
-1.91376454337071e-05
-3.25507156251048e-05
-2.69993205795359e-05
1.88748313712681e-05
-5.05687974753717e-05
-3.10543674743689e-05
-2.69040649322906e-05
-3.6120519856502e-05
-4.74016726546086e-05
-4.08083636648976e-05
5.01008538947461e-06
-6.88982632142994e-05
-1.24157308245131e-05
-3.24086688135501e-05
-5.66978511623312e-05
-1.99566262263071e-05
-5.69782002633807e-05
-1.0174326740894e-05
-1.06251667100346e-05
-3.31045352007293e-05
-4.25648347299541e-05
-2.71289910469404e-05
-1.75044999389548e-05
-5.24481332764262e-05
-1.56872509945107e-05
-2.29412734259165e-05
-1.86630851602703e-05
-3.74377801931385e-05
-6.58513957589491e-06
-4.78871361131041e-05
-3.08835290191852e-05
4.28580180604909e-06
-1.11280356154324e-05
-3.3082964778012e-05
-4.83745225699424e-05
-1.4314393182386e-05
-2.64170430836723e-05
-1.33902949779156e-05
-1.66144804173986e-05
-3.77773538898646e-05
-2.47810018434171e-05
-3.70955522093581e-05
-3.26134041207056e-05
-5.59294316560465e-05
-1.46158961655585e-05
-3.70837287299244e-05
1.18723303496714e-05
-5.06281061942793e-05
-6.69080296191959e-05
1.57093777360361e-05
-3.50135748924616e-05
-6.66490480994586e-05
-5.28656963426212e-05
-4.14109678046294e-05
-2.87658695633859e-05
-5.52587163420359e-05
-4.25743168515634e-05
-2.53266450706988e-05
-3.26979948240387e-05
-2.88188223516925e-05
-2.64842891182228e-05
-2.39112620901191e-05
-2.52276952106855e-05
-4.30824360796288e-05
-2.58945775048942e-05
-6.07624770956667e-05
-2.35378399210998e-05
-2.77244982077518e-05
-1.70475288534109e-05
-5.47126295689153e-05
-4.25141627391677e-06
-6.17743827064172e-06
-1.9419357405239e-05
-2.12228453902233e-06
-2.13064660341262e-05
1.77597400802713e-05
-3.97163617577451e-05
5.50778914987762e-06
-3.31471446974121e-05
-1.80448412670906e-05
-8.16363461511252e-06
-3.33407951314176e-05
-1.84227481141257e-06
-2.77725399018315e-05
-3.54267475854334e-05
-3.99689245798152e-05
-2.43337026460511e-05
-5.32240436767484e-05
-2.97374759382043e-05
-4.21039004449364e-05
-1.86418857659106e-05
-1.74841014093948e-05
-5.74884717317299e-05
-5.10120681274624e-05
-4.61636085331207e-05
-5.14379093237522e-05
5.00598273061092e-07
-1.86402436425972e-05
-2.08376985195529e-05
-2.3804524975607e-08
-1.92486458418389e-05
-1.02622870277852e-05
-2.96918853130786e-05
-1.97766537715809e-05
-2.54514546206169e-05
-5.12815245160694e-05
-3.26959482069969e-05
-3.79510381456639e-05
-2.53361435045885e-05
-4.16310541191083e-05
-3.60849674298631e-05
-4.09940298745439e-05
-4.75948950152235e-05
7.87120607671702e-07
-1.29608976089323e-05
-5.020697200251e-05
-1.57194605282714e-05
-4.073019563984e-05
1.50433995346913e-05
-1.4417783511463e-05
-4.20694379554237e-05
-6.46469576904415e-05
-4.6541853866077e-05
-3.40932532814897e-05
-2.99837587621142e-05
-1.08450200671124e-05
-2.99798506810895e-05
-5.49880041784438e-05
-3.05229135963188e-05
-5.4896242128858e-05
-4.06555714053978e-05
-3.79115033823135e-05
-4.46681777493904e-05
-4.485967677322e-05
-4.28539517872824e-05
-2.09254111855974e-05
-4.67758976083294e-05
-2.6083309251268e-05
-1.33341383229044e-05
-2.64255318280954e-05
-3.51955185932153e-05
-9.74499369564958e-06
-1.77764784065993e-05
-3.03503254592289e-05
-2.12849979812978e-05
-1.12059094936237e-05
-2.83560552648093e-05
-2.77343935156794e-05
-3.40087758912582e-05
-2.74639848754887e-05
-3.76842194493567e-05
-2.59397374308748e-05
-1.73768398923869e-05
-8.80415614007445e-06
-5.21148436174972e-05
-5.04540445124766e-05
-3.22380009355816e-05
-1.81907483790042e-07
-4.38549237777898e-05
-5.48000117995326e-05
-2.67215020064354e-05
-3.02860477750903e-07
-4.57483132785433e-05
-1.84370675445059e-05
-6.05126501725758e-05
-3.51693923645989e-05
-2.37828278549612e-05
-3.31719766804801e-06
-1.76850199955764e-05
-2.49699132554753e-05
-4.52203473472346e-05
-5.24740623081387e-06
-6.04441384794033e-05
-3.68705976450983e-05
-1.42328101168799e-05
-2.40617586847726e-05
-6.61390800766422e-05
-2.38070393448987e-05
-2.11288188797717e-05
-5.88803924343914e-06
2.02793018952038e-05
-6.36815454654449e-05
-4.30820693832909e-05
-3.44053176674184e-06
-2.82683978935551e-05
-5.64650216946935e-05
-4.46115578268804e-05
-4.03253103585852e-05
-2.90195264537553e-06
-3.01376842256707e-05
2.23780274473201e-07
-5.07740512136171e-06
-3.10245822153684e-05
-5.05531524433667e-05
-2.81229035878592e-05
-1.79344454786682e-05
-5.30155710374881e-05
-5.72139891001101e-05
-4.19700632458205e-05
2.85877877841646e-06
-1.44269943991821e-05
6.85064607836658e-06
-1.31383564105815e-05
-4.97904709614478e-05
-2.32816375715369e-05
-3.24262818222838e-06
-6.76688465135644e-06
-4.2477970741677e-05
7.65689615755974e-06
-3.40028131217288e-05
-2.08448486995109e-05
-5.25583949615363e-05
-7.5832398265571e-05
-3.66756311260185e-05
-2.24316230321197e-05
-3.84004113124755e-05
-4.50108506461852e-05
-3.82821478241841e-05
-4.75084916788053e-05
3.07529312349522e-06
-2.72783367898667e-05
-4.07177068153214e-05
-2.17814066913547e-06
-2.97843718356913e-05
-3.24336857149139e-05
-3.13873556497141e-05
-1.35363926911935e-05
-4.69159799366765e-05
-2.50986206830167e-05
-1.16135190090058e-05
-1.31874626059612e-05
-2.94590821637289e-05
-4.00037603943552e-05
-2.56775161337794e-05
-8.24305179025187e-05
-4.10625582340015e-05
5.28620806789805e-06
-6.61260121144394e-06
-2.42529616925829e-05
-2.16730864199065e-05
-1.17040207220307e-05
-3.83289757946474e-05
-2.05174327286826e-05
-1.19926556282683e-05
-5.48614259156924e-05
-2.08984808131449e-05
-3.52167415908599e-05
-5.53642766419536e-05
-2.95374850859296e-05
-4.59389786050968e-05
-7.54784370092983e-06
-2.21207110134441e-05
-3.81290289152813e-05
-3.25842911406584e-05
-1.45468783391193e-05
-5.08055366561241e-05
-1.43787552090036e-05
-1.51084495304029e-05
-2.55121430273478e-05
-1.63411975322035e-06
-2.64966386845077e-05
-3.67977436017927e-05
-3.36792105181494e-05
-4.18088294362644e-05
-4.47923121518628e-06
-3.27911944874338e-05
-7.79569303107518e-06
-3.14268972049381e-05
-4.79005814139138e-05
-3.40780049690371e-05
-4.2978050865271e-05
-4.73800151567831e-05
-3.25335172671026e-05
-3.93932693624413e-05
-2.67595869881188e-05
-4.56845422795462e-05
-3.72743488414311e-05
-3.71326015080186e-05
-1.83918040064921e-05
-1.12713879187407e-05
-2.14143664794118e-05
-1.65841702104063e-05
-1.58805103854488e-05
-4.71676746439899e-05
-4.90474623054569e-05
-2.20795790533371e-05
2.68773289702808e-05
-4.54749308549923e-06
-1.40021200342393e-05
-2.37909284510697e-05
-1.09084446050947e-05
-6.7937817418251e-05
-2.86019206037848e-05
3.84803613588222e-07
-2.91047081145464e-05
-2.37818215722136e-05
-3.94710754749508e-05
-2.26356283437762e-05
7.2581538879936e-06
-2.47248473111052e-05
-5.72902891281498e-05
-1.72439970917232e-05
-5.15999217362873e-05
-5.00127398685182e-05
-4.82355587834227e-05
-4.66946261788697e-05
-7.93627241526116e-06
-4.69932023233417e-05
-5.12460402338448e-05
-3.2043283078463e-05
-3.05691409544214e-05
-1.05824824646309e-05
-3.33281383195416e-05
-5.33655336095557e-05
-2.6824541066315e-05
-1.81740114100883e-05
-9.86625912413386e-06
-3.5649390976569e-05
-1.07513641147757e-05
-2.65665402008648e-05
-4.22219829054259e-05
-6.50022477542081e-05
-8.09703634574207e-05
-6.11952696537051e-06
-4.19408218519706e-05
-3.60022489288993e-05
-4.38746082495668e-05
-4.81941377036466e-05
-5.96526710474422e-05
-6.79793755192458e-05
-5.24677591081128e-05
-2.61371897008663e-06
1.44066617569459e-05
-1.12667403734353e-05
-3.04768400951735e-05
-5.4520679176008e-05
-3.80275815748239e-05
-3.42668392214299e-05
-2.74053793832164e-05
-9.74164976297324e-06
-3.18837665606731e-05
-4.18116330596699e-05
-2.74686157065098e-05
-3.52168939968072e-05
-4.06314451329628e-05
-3.33081520567305e-05
-2.69460480348646e-05
-2.53441905340244e-05
-3.03192519097718e-05
-3.32118088198505e-05
-1.23054749847278e-05
-5.53803599626438e-05
-2.91780017294565e-05
-3.62284263423177e-05
-4.70691071211644e-05
-2.66630648034235e-05
-1.71623637073254e-05
-8.36667882639869e-06
-4.74222019945239e-05
-4.65693513239364e-05
-3.31209899407728e-05
-3.21877566872852e-05
-1.11220243597245e-05
-1.52043365097509e-06
-6.93774012158714e-05
-6.76905657466837e-05
-3.35492948748771e-05
-1.07049344161981e-06
-5.76711301977228e-06
-6.87716075474642e-05
-4.65304331825898e-05
-3.15864626859848e-05
-2.95904958372034e-05
-3.91653066309608e-05
-4.87490565052303e-05
-3.96770882465068e-07
-2.79161931964083e-05
-6.17898167237418e-05
-2.70592239507816e-05
-3.61849009997031e-05
-1.20226854155731e-05
-6.3509203262715e-06
-2.89341785896143e-05
-5.22033641452762e-05
-1.90960820871894e-05
-2.2583087959482e-05
6.65747604255274e-07
-1.20289335048718e-05
-2.76430302673089e-05
1.5242255792037e-05
-3.74113271139291e-05
-3.02309712945738e-05
-2.35425444852846e-05
-3.03011522411564e-05
-3.41588070517939e-05
-2.33624478843782e-06
-4.21922600484149e-05
-3.33819630219694e-05
-3.54096887240104e-05
-3.33773886616549e-05
-1.54138020330499e-05
-3.63991956420507e-05
-2.83888212545959e-05
-3.72236277290482e-05
-4.69610427898774e-05
-3.82712113580405e-05
-3.57635732315079e-05
-4.52970173102162e-05
-4.94108874014624e-05
-3.67620907728636e-05
-2.99697756623497e-05
-3.85729512305378e-05
-5.10444478965219e-05
-2.49397619769808e-05
-1.62367417723518e-05
-4.07111110006378e-05
-1.81517710792683e-05
-2.36458377990936e-05
-4.56188927516943e-05
-1.77191401378868e-05
-2.60516945321994e-05
-2.81821480073175e-05
-2.75579444114747e-05
-1.02523057527861e-05
-1.94807678239359e-05
-2.19775529282321e-05
-3.32858860589196e-05
-5.29063866341447e-06
-2.12063936781926e-05
5.93599131284269e-06
-2.28231678735914e-05
-5.02003940680277e-05
-2.83548908478386e-05
-2.71458672734801e-05
-2.58952166958277e-05
-2.15135560053634e-05
-2.47775377092342e-05
-6.13347035266225e-05
-3.91184649298672e-05
-2.71240574126641e-05
-1.94108749004574e-05
-5.10875993546581e-05
-2.60368467357247e-05
-4.49239935573714e-05
-4.19754657410869e-05
-4.44832768332161e-05
-4.97931320240641e-06
-6.7075063254279e-05
-5.25476532420485e-05
-6.33013469880385e-05
3.69006665708143e-06
-2.02752592724111e-05
-6.4183951145846e-05
3.47759236728012e-06
-3.69724097481787e-05
3.32862738602904e-06
-3.67087941585728e-05
-3.3710240155775e-05
-1.7239394245211e-05
-1.7976859517072e-05
-3.86914477512391e-05
-1.68634118466817e-05
-1.5584882662739e-05
-4.23839271807057e-05
-2.31513370493054e-05
-7.58916266619099e-06
-6.09987151307408e-05
-3.46599725765365e-05
-4.87593861350162e-06
-2.18223869254148e-05
-1.00388570650753e-05
-1.43534816387934e-05
-5.48837045803856e-05
-1.91426288926348e-05
-1.26670238320962e-05
-3.9749205202182e-05
-4.56202538125946e-05
-2.59648513594047e-05
-1.44002983644915e-05
-4.76112254716906e-05
-2.28233602039707e-05
-2.90273250577751e-05
-2.96359387641695e-05
-4.68138632972816e-05
-5.2632395951841e-05
-1.10470279874478e-05
-4.20949264777049e-06
-5.3274841238028e-06
-6.57159247168072e-05
-3.06955079357323e-05
-2.65887161219617e-05
-2.38708921557211e-05
-4.85408860492492e-05
-5.1151635106944e-05
-3.29264095812423e-05
-3.2898954597861e-05
-2.60230820022637e-05
-1.10023191375738e-05
-5.35836791212086e-05
1.44447357946652e-05
-2.88440821380154e-05
-1.56854929131264e-05
-4.03680409776359e-05
-6.64637761731846e-05
-5.15597780356137e-05
2.89680979692008e-06
1.28209481018096e-05
-3.92841606865763e-05
-2.96882832688309e-05
-3.0747473858152e-05
-5.148685491691e-05
-3.69288421281736e-05
-3.0685788975321e-05
-1.09002303082811e-05
-5.26208354927578e-05
-2.29051392002925e-05
-3.70665285234441e-05
-1.42515762833055e-05
-3.91084001150464e-05
-1.45651449929761e-05
-3.2968477750474e-05
-4.5062618026655e-05
-7.69064213989677e-06
-4.29154081729292e-05
-3.62359049287193e-05
-1.96651930118847e-05
-1.64668893183714e-05
-4.83598271967985e-05
-2.59273205870758e-05
-4.16016431576254e-05
4.62988738166503e-06
-4.08825849945036e-05
-5.7469645107132e-05
-1.4055068152632e-05
-5.57143880761726e-05
-4.67382832542214e-05
-2.2291446664619e-05
2.26201776307209e-06
-4.84728876061985e-05
-5.76722876495336e-05
-2.10540196421195e-05
-1.92886671497381e-05
-4.19260305500792e-05
-2.46839672546975e-05
-2.98633952519081e-05
-2.77564109122523e-05
-1.35182524255796e-05
-4.44249026789846e-05
4.94470918425188e-07
-1.24285336070541e-05
-2.47923217847182e-05
-4.29163791821797e-05
-3.71148920207278e-05
-1.08695298686736e-05
-3.1925436481068e-05
-2.63311973049662e-05
-1.3803421531177e-05
-4.3842285915553e-05
-6.13244317542367e-06
-1.02018774828104e-05
-1.96526885917757e-05
-4.08866204651628e-05
-3.18043348253888e-05
1.98718727717029e-06
-2.50875108521193e-05
-4.35431059454667e-05
-1.61694339050853e-05
6.79227126463815e-06
-4.06491950186684e-05
-2.66183100043571e-05
-4.02782424790114e-05
-4.10449026402099e-05
-1.75001174415271e-05
-2.30424284455817e-05
-1.91317873710717e-05
-4.53194736641376e-06
-4.39130500190385e-05
-4.66806987039374e-06
-1.31917509115495e-05
-2.29068424993592e-05
-3.61384623879785e-05
-2.84398337362001e-05
1.41581612307165e-07
-2.37172979890574e-05
-7.53357815869891e-05
-2.28592318936938e-05
-1.98113703700449e-05
-1.64476750384919e-05
-3.48065090695648e-05
-2.33018689339836e-05
-2.83365497799527e-05
-1.45776904524818e-05
-2.77337089787073e-05
-7.52022601871024e-05
-4.58653835774592e-05
-4.22591250862432e-05
-3.3020389856991e-05
-1.75053447365453e-05
-3.81726930586852e-05
-1.96452781326165e-05
-2.13920699087663e-05
-3.15065345528513e-05
-4.96504664780984e-05
-2.88777435074745e-05
-1.01333178425932e-05
-1.95288232768882e-05
-3.73100042862125e-05
-3.54712419554415e-05
-1.51527361544824e-05
-6.22791519019467e-05
-1.80540240923074e-05
-2.18936890884923e-05
-4.49690502902193e-05
4.59267608612007e-06
-1.13442849274745e-05
-3.9417111024818e-05
-1.50462736007135e-05
-5.62181137683797e-05
-3.43384814180136e-05
-1.74311236184956e-05
-2.23835578966772e-05
-5.13787277653406e-05
-2.37929019157232e-05
-1.84461080612708e-05
-4.12899507238129e-05
-5.86085679936751e-05
-4.41178087724572e-05
-2.67604210556633e-05
-3.38857799949487e-05
-4.22025433816777e-05
-1.32589230670741e-05
-9.60916982825203e-06
-2.74297785469507e-05
-2.6243982275237e-05
-5.52115650886119e-05
-5.23065072535832e-05
-2.82908710251658e-05
-3.17582629751532e-05
-5.69038182246611e-05
-3.98265372286548e-05
-2.96827168159485e-05
-4.18217175500776e-06
-3.25323344988965e-05
-1.35902228116839e-05
-6.02753825304996e-05
-3.40660319145233e-05
-6.17805440068303e-06
-3.27608280222725e-05
-1.18107426892612e-05
-1.99822346268361e-05
-9.59539452732908e-06
-4.47336817199979e-05
-6.29132309686649e-05
-4.39797342990833e-05
-1.63617968383082e-05
-3.08013929005848e-05
-3.13895732073469e-05
-4.4506060507704e-05
-3.56357043121898e-05
-3.0425059999977e-05
-3.92698712681983e-05
-4.59202016978261e-05
-3.14845073222573e-05
4.28049712724322e-06
-2.53406514377359e-05
-3.82123716203837e-05
-2.56132524200469e-05
-2.39447790740205e-05
-1.04475270324e-05
-1.905851556397e-05
-2.78604907648784e-05
-1.76368739806375e-05
-5.43487516209134e-05
-9.06993583487624e-06
-3.44427210308184e-05
-6.80168932411297e-06
-2.03804569726152e-05
-2.31057825970741e-06
-5.5829975904333e-05
-2.85833283572985e-05
-3.61572331103963e-05
-4.35641972567386e-05
-2.08042886651335e-05
-2.72803643894633e-05
-4.68007011774857e-05
-4.24274198686158e-05
-4.32721035549821e-05
-1.30194193108347e-05
7.53018629225209e-06
-4.53845590278939e-05
-2.17927349800518e-05
-3.30701971396245e-05
-3.10442448357941e-05
-3.68905715553585e-05
-2.80397164431342e-05
-4.44921231721938e-05
-3.33418216830112e-05
-3.57491315497524e-05
-2.15865312789524e-05
-4.64326671558432e-05
-3.49954492581981e-05
-9.25065805029843e-06
-2.09629122823775e-05
-4.96014129299676e-05
-3.46218965433116e-05
-4.03900685883949e-05
-3.84846337390724e-05
-2.98091688807639e-05
-3.84439730562285e-05
-5.07620123804081e-05
-2.33802571142427e-05
-1.51403336310468e-05
-3.02729631731401e-05
-1.60047479751097e-05
-6.58412035060141e-05
-2.07141656212276e-05
-3.86020274440144e-05
-1.0535313724873e-05
-4.04357912514723e-05
-4.10993206447239e-05
-2.92885132376635e-05
-1.02393496844032e-06
-1.66443298110237e-05
2.9328801925995e-06
-3.20142835645338e-05
-2.90228823584374e-05
-3.45783828054422e-05
-6.2807121385742e-05
2.29194485811849e-06
-1.5430126462186e-05
-5.65465409735252e-05
-1.90598884311927e-05
-3.52684802320751e-05
-3.25905884360973e-05
-3.90348006145251e-05
-2.38023931410309e-05
-2.52973306983136e-05
-1.69322752584603e-05
-4.21377623450155e-05
4.11572945828849e-07
-4.52253435899973e-05
-5.54050253359846e-05
-2.78932066970174e-05
-2.27022723378783e-05
-3.3636214395711e-05
-1.03593121296291e-05
-1.87151100873438e-05
-5.18851711714407e-05
-3.33830024111144e-05
-1.7739105106629e-05
2.51177290987035e-06
-5.72364832835771e-06
-2.73229223209552e-05
-4.21812969836185e-05
-4.27911520317561e-05
-3.89020255962298e-05
-4.79249762399774e-05
-3.00249508875762e-05
-2.07128373458831e-05
-3.67358236342574e-05
-1.31673080837047e-05
-2.36692313500347e-05
-1.09383296054107e-05
-1.55705348577548e-05
-2.52510148542663e-05
-2.81268465163702e-05
-9.35363932303094e-06
-3.69877666088889e-05
-1.87950042236916e-05
-4.03553997228246e-05
-4.2557862190773e-05
-5.65143522690816e-05
-3.07887779027143e-05
-1.59971536974471e-05
-1.51367579334468e-05
-3.13831678714799e-05
-3.19622380560163e-05
-1.62792014547838e-05
-3.65632735398841e-05
-2.56374444054269e-05
-9.86156659435374e-06
-3.3000756699527e-05
-2.09264222860861e-05
-3.5230515653955e-05
-1.2029844705688e-05
-3.03649221293008e-05
-3.91387879553756e-05
-2.74903412464337e-05
-2.36910173346347e-05
-2.48613351098072e-05
-2.04965510622914e-05
-3.96734132488498e-05
-4.20651844744764e-05
-3.24485007097777e-05
-5.58188517174695e-05
-3.49743436648639e-05
-5.82022750976012e-06
-4.9410377511181e-05
-7.01946064009074e-05
-1.58716568393684e-05
-5.81627561333748e-05
-2.12864687179729e-05
-7.77713257679954e-06
-3.07826546525994e-05
-2.32516179721094e-05
-1.33773989118e-05
-1.94214540146296e-05
-5.28180461752847e-05
-3.5376590798447e-05
-2.14021171555038e-05
-2.27478343717762e-05
-4.95219657287253e-05
-4.19512836928625e-05
-2.58904893661465e-05
-3.46959691125657e-05
-1.25978276938361e-05
-5.53107860995001e-05
-4.55557696927538e-05
-3.16605602887673e-05
-2.26463415529915e-05
-2.33697313204246e-05
1.56218518091983e-05
-2.21314515449361e-05
-3.01311232986066e-05
-1.98366314456097e-05
-4.98105634748311e-05
-3.65754932677043e-05
-2.44680275831709e-05
-2.40150116826875e-05
-1.09021223119111e-05
-2.3863926274806e-05
-3.96447816879456e-05
-8.24144477633834e-06
-1.53317797970145e-05
-1.35050300657579e-05
-1.58601901265454e-05
-3.00949990027828e-05
-1.44642546950754e-05
-3.48744398773788e-06
-5.36203458859171e-05
-2.49137183363988e-05
-6.26044848829812e-06
-1.77630155832684e-05
-2.19496498256548e-05
-4.99080411958578e-05
-4.77150045584237e-05
-5.31107963217301e-05
-3.09159981250695e-06
-3.96965331473777e-05
-1.80351890635131e-05
-5.54235276364951e-06
-3.78164487014713e-05
-5.35220902745443e-05
-5.44669270112672e-06
-5.25547854142708e-05
-5.43256420548623e-05
-5.30022359890706e-05
-3.48697607129022e-05
-1.36204541078826e-05
-1.67469414323406e-05
-5.03688837484977e-05
-2.37461032412994e-05
-2.17321242497307e-05
-2.60930483647917e-05
-2.51122468222752e-05
-1.937985271764e-05
-2.84896025828611e-05
-2.69772411126474e-05
-1.77621330001304e-05
-4.51051991850376e-05
-2.85784977834429e-05
-4.26722809119847e-05
-3.53798000364787e-05
-1.98569407730876e-05
-2.95316345939574e-05
-4.32461671450411e-05
-5.0709406907613e-05
-6.01355848580856e-05
-1.82774902589272e-05
-9.7823433382646e-06
-7.696341797604e-06
-5.83673050880496e-05
-5.01530724940778e-05
-4.01009543394273e-05
-3.26731322678095e-05
-3.55937459399181e-05
-2.69863578067547e-05
-2.45342591713265e-05
-4.66753404371871e-05
-1.14346699217811e-05
-3.01362051566086e-05
-2.66990959764101e-05
-1.68135907843009e-05
-2.95374187068442e-05
-5.36022064165862e-06
-1.28925909007585e-05
-6.15154371096687e-05
-5.12309649217617e-05
-2.86282413829115e-05
-3.05929538838154e-05
-2.63514872932373e-05
-6.1351083518659e-05
-4.27130360650826e-05
-2.0855590164616e-05
-1.50235512096042e-05
-3.77629119710671e-05
-1.78498555213445e-05
-4.6168271004537e-05
-3.68174150492564e-05
-3.24379791116147e-05
-2.20998419258817e-05
-4.563694515182e-05
-3.20964739431707e-05
-4.56506301349657e-05
-4.14471141065542e-05
-4.02053275063196e-05
-2.90618836033772e-05
-3.83075718174813e-05
-3.5980389485628e-05
-6.41442221612665e-06
-4.00601843278474e-05
-5.01742106025332e-05
-2.09117553615509e-05
-7.5034251794968e-05
-1.9974778101083e-05
-4.47672600138387e-05
-2.73395265306322e-05
-4.72462720501625e-05
-1.37620777257536e-05
-3.7064885847173e-05
-6.33845583863917e-05
2.66192417759922e-06
-2.31243961843167e-05
-8.72741486971881e-06
-3.17794184388844e-05
-5.70022384991557e-05
-4.85488577995642e-05
1.56533547505896e-06
-4.27399880316622e-05
-5.16321631142457e-06
-5.24378564017166e-05
5.3374568064429e-07
-5.07903313102743e-05
-5.94772126114839e-05
-4.20614013003749e-05
-2.66419137372623e-05
-2.98783285771409e-05
-2.08662229415038e-05
-4.08299293168249e-05
-2.80982821350985e-05
-1.65385809732976e-05
-2.48178568891925e-05
-3.41951729308576e-05
-5.14197031641964e-05
-3.59530513479952e-05
-2.52407542681525e-05
-2.28200854093519e-05
-5.45948397132689e-05
-3.72153771768722e-05
-3.99756670287575e-05
-2.45349259267236e-05
-4.64856051849285e-05
-9.89270631151922e-06
-1.18764905705534e-05
-1.38566899082215e-05
-1.66347257456839e-05
-6.27505239740463e-05
-2.82569665555662e-05
-3.53795005145675e-05
-1.6587690092246e-05
-6.77565336032719e-05
-3.31107405841716e-05
-3.26694916137907e-05
-2.26991988567683e-05
-4.99186396410927e-06
-3.31597206510555e-05
-4.3307344339927e-05
-2.61136034527172e-05
-4.17338593984969e-05
-3.95585392750979e-05
-3.70230677746634e-05
-2.9498050509254e-05
-2.66776163962527e-05
-2.07291387236808e-05
-4.03682564342942e-05
-6.34631537813749e-06
-2.82907444979448e-05
-2.57202246735061e-05
-4.95256360327249e-05
-4.92133593710553e-05
-2.88776719683791e-05
-1.35435407533993e-05
-2.90225631406599e-05
-7.38470911817149e-07
-1.75397802693152e-05
-3.65067225840246e-05
-4.44642155409841e-05
1.172285677081e-06
-3.30605366048243e-05
-2.61512610093831e-05
-4.3282457228763e-05
-2.34670243279076e-05
-2.70478467572296e-05
-3.77187036775017e-05
-9.09121351111837e-06
-1.74702159965244e-05
-6.79084017977963e-05
-1.56710147867575e-05
8.15950054819967e-06
-2.26834494365834e-05
-1.12454698994996e-05
-1.51389061135118e-05
-4.10120038817183e-05
-1.7943172859658e-05
-2.72013832887376e-05
-2.48406374539762e-05
-4.8220896932122e-05
-2.54930551316329e-05
-1.46398729895068e-05
-2.96204631131925e-05
-2.6182026669986e-05
-5.10446789281152e-05
-4.65612134622489e-05
-2.83557907281225e-05
-5.39825097776987e-05
-4.30503977237234e-05
-1.03021800552088e-05
-1.10285749470448e-05
-4.39631167771021e-05
-2.94269351297719e-05
-4.86298019760166e-05
1.66618285450949e-05
-2.26900064659422e-05
-7.45323246537423e-06
-3.85024617919005e-05
-2.94438340929513e-05
-1.31398372845488e-05
-5.25326609061081e-05
-3.71174163113635e-05
-1.66150368924564e-05
-6.11839073736208e-05
-2.58127288536849e-05
-3.78678653437781e-05
-4.02371997599613e-05
-3.42925109131133e-05
-3.32179944607807e-05
-1.65607282155431e-05
-2.41214494957041e-05
-3.71298427208069e-05
-4.6856807530995e-05
-3.54076375613895e-05
-2.90432457627014e-05
-1.82666192930947e-05
-9.84116419532897e-06
-3.70948197400934e-05
-5.49310542802989e-05
-2.32152672039715e-05
-5.50833490611724e-05
-2.46546947784365e-05
-5.44656648227043e-06
-3.44410946689456e-05
-4.96060827949608e-05
-3.99841103835184e-05
-3.76318778036117e-05
-4.3022019056352e-05
-1.00365561629897e-05
-1.66488783448818e-05
-2.35349305130365e-05
1.07674970108282e-05
-3.32928844813131e-05
-2.41087386620895e-05
-2.91166705507683e-05
-3.57486159926622e-05
-3.30893103400196e-05
-4.16651909252721e-05
-6.62197627747884e-05
-3.21999394544691e-05
-2.95810531937835e-05
-2.44126579469582e-05
-3.90674774455985e-05
-2.26048396903127e-05
-1.98109222092761e-05
-1.78181874811135e-05
-2.48352559074161e-05
-3.5934034886659e-05
-5.18170308323177e-05
-5.00689885876125e-05
-1.68386573464586e-05
-2.17355244568319e-05
-3.6821787233574e-05
-4.21156049723406e-05
-2.56731237821657e-05
-1.25251013938396e-05
-2.64484217238227e-05
-3.1091251955741e-05
-5.29399557623006e-05
-3.63759576845719e-05
5.44938846245035e-06
-3.3345150273566e-05
9.888696710242e-06
-3.98270299745257e-05
-4.48731702130301e-05
-4.53967821459697e-05
-5.6260015293414e-05
-5.90347638051606e-05
-4.15811453473946e-05
-2.7310906944012e-05
-1.2163873468906e-05
-2.86488636240688e-05
-2.49192986054045e-05
-4.19680679317944e-05
-1.60450577987208e-05
-4.56718209435656e-05
-2.68175305829857e-05
-3.67273969872949e-05
-6.43349402264013e-06
1.33804753331638e-05
-1.72684257925136e-05
-1.48620743890107e-05
-1.15460577690807e-05
-4.53594532099103e-06
-3.9830494145007e-05
-2.01667500062991e-05
-7.3594388947209e-05
-4.99377091414169e-05
-5.62564693682583e-05
-1.34518017851842e-05
-4.44655482216557e-05
-3.08351162329812e-05
-4.83833838079025e-05
-8.25975468319615e-06
-3.33421896604455e-05
-4.87892494163807e-05
-3.77374421396931e-05
-3.87367150911237e-05
-1.31408763071574e-05
-1.67831174142848e-05
-3.08794598247965e-05
-3.61476053374378e-05
-3.19161624419479e-05
-1.8225067152138e-05
-3.62634488260177e-05
-3.60608429556823e-05
-3.16023087907146e-05
-3.07536804205816e-05
-1.07071073959157e-05
-4.30906722938978e-05
-7.40785089545394e-05
-1.85459964500002e-05
-2.56590252403667e-05
-3.4155026478482e-05
-4.20837906038943e-05
-3.31976020409015e-05
-4.35891859483093e-05
-2.6732160152753e-05
-2.23418291120227e-05
-7.16683711167981e-05
-7.15228841978049e-06
-2.08936525763762e-05
-4.58254434270224e-07
-4.8175111898135e-05
-5.44355310907201e-05
-2.97509178714305e-05
-4.70249065378643e-05
-4.26147666073062e-05
-8.52300188898927e-06
-5.0366212779322e-05
-4.42894839331039e-05
-1.82794267075092e-05
4.28236913640705e-06
-1.26654126279171e-05
-2.98868941568394e-05
-3.81598360012044e-05
-4.29533813344963e-05
-2.16917686249374e-05
-1.60867492336364e-05
-2.81235720689912e-05
-1.21999898461636e-05
-3.15961835623016e-05
-3.71930321626611e-05
-4.01205262291169e-05
3.41046427074358e-06
-5.02135190250485e-05
-2.80587066996559e-05
1.00373320676264e-06
-9.16346354749867e-06
-5.86156064379002e-05
-6.48119686623187e-06
-3.33486675734125e-05
-3.00311322194825e-05
-2.76975345933752e-05
-3.99650131767812e-06
-4.95510854151376e-05
-4.00727235649653e-05
-4.20972285563637e-05
-6.10408730614219e-05
-6.70909480845877e-05
-2.35080939486454e-05
-2.70346143113185e-05
-3.87827164919352e-05
-4.34031427217746e-05
-4.13068945466464e-05
-2.50760658607113e-05
-5.26056588287843e-05
-1.14716666502308e-05
4.50667520671317e-07
-1.05958954986666e-05
-1.82316917994065e-05
-4.85619053062361e-05
-5.40911349239328e-05
-1.99558274680635e-05
-1.56786101180692e-05
-4.33167129898974e-05
-3.73182380680118e-05
-4.43126101409133e-05
-3.57502715513487e-05
-2.57654720311336e-05
-4.48086238257091e-05
-1.82799560320864e-05
-7.42036564620708e-06
-5.86584941248491e-05
-1.10168825674136e-05
-3.70383460566828e-05
-2.52553809530901e-06
-3.78345934956591e-05
-2.85628587764435e-05
-5.54889245706513e-05
-1.74423879072771e-05
-2.81755486738199e-05
-4.04639147946635e-05
-3.56535384615529e-05
-3.99481004590314e-05
-4.15271849874959e-05
1.52569122920403e-07
-1.5638721774375e-05
-2.55268885169412e-05
-4.03435378496732e-05
-3.1598472983626e-05
5.42954845037408e-07
-3.80763745821508e-05
-3.90581125643584e-05
-1.29515600662411e-05
-4.58235154876185e-05
-3.10322969038154e-05
-2.28270996416193e-07
-3.0450232296906e-05
-4.02534322854335e-05
-3.1828538584862e-05
-2.75401654437948e-05
-4.12678037375174e-05
-6.21213706658474e-05
-2.75666201288491e-05
-2.99566234607407e-05
-3.96473293457188e-05
-1.98799659015556e-05
-3.9465278300527e-05
-1.74286998473728e-05
2.91806191115493e-06
-3.48213313273101e-05
6.17411641127638e-06
-3.10654363958346e-05
8.98275505880996e-06
-3.97779606508431e-05
-3.08335702289013e-05
-2.27598262657442e-05
-2.53260216894553e-05
-2.49082765787933e-05
-2.51307692626961e-05
-2.20910353793898e-05
-3.6346489536941e-05
-3.35259177270136e-05
-4.02234398353847e-05
-5.16668735455046e-05
-2.30960513614753e-05
-3.16509579620646e-05
5.99296654341357e-06
-2.43367234702261e-05
9.20265608799811e-06
-2.76894614319645e-05
-1.53784199910418e-05
-2.12264487019489e-05
-2.56596789980351e-05
-5.84599091148201e-05
-1.69508475096806e-05
-3.70237049929156e-05
-1.32857452646765e-05
-2.87389283547392e-05
-3.00178844679965e-05
-5.20034216740681e-05
-3.05703672984608e-05
-4.64145180375766e-05
-2.13433450196631e-05
-2.71667665391605e-05
-4.8665117151458e-05
-3.12508696328667e-05
-4.13961923373538e-05
-2.72345551813367e-05
-3.20354115607996e-05
-3.19852269997115e-05
-2.05033137944953e-05
-1.96365523374089e-05
-2.06566895924279e-05
-3.82524306281674e-05
-1.77562764747414e-05
-2.75891531782962e-05
-1.48695227004461e-05
-1.48361117044287e-05
-5.68047841635398e-06
-1.29212718721977e-05
-2.33106695324181e-05
-5.16735729637757e-05
-3.99743362923637e-05
-2.47165018838729e-05
-2.7492930902151e-05
-3.25102204053113e-06
-4.82754070472794e-05
-2.57050975018703e-05
-3.48119011643008e-05
-6.45253488993842e-07
-1.26920564740924e-05
-6.81350429135021e-06
-1.05862178619403e-05
-2.09021446870075e-05
-5.07550180930893e-05
-2.40358752776328e-05
-8.88225554851897e-06
1.53813018621552e-05
-1.28909757768248e-05
-2.52129065398868e-05
-6.8089416263901e-06
-9.3914907673587e-06
-3.44495346032597e-05
-1.20919341723202e-05
-2.53553229800219e-05
-1.99730908844662e-05
-3.40879430039784e-05
-5.59713675202828e-06
-2.68971476945368e-05
-1.71245105112959e-05
-1.61795667890124e-05
-2.41151342682707e-05
8.1899945010372e-06
-4.50262656009636e-05
-3.52321194572373e-05
-5.6898795809375e-05
4.76913864682553e-07
-2.75449192713764e-05
-3.95135262257248e-05
-2.5969034829653e-05
-3.0588227196001e-05
-4.05951916552507e-05
-2.79145722970853e-06
-1.62586764896823e-05
-2.68632694819004e-05
-6.08792163638353e-06
-8.00317267560996e-06
-5.22613004766304e-05
-8.81714942873967e-06
-1.03475368699726e-05
-1.0687727227767e-05
-3.54883381317231e-05
-3.13098123000163e-05
-4.80024135325359e-05
-3.63113540261468e-05
-2.29405300122603e-05
-3.47913688845194e-05
-7.23030138907422e-05
-5.74474032400248e-05
-1.42546915235525e-05
-3.65657606715131e-05
4.73579316376636e-07
-3.83400438176964e-05
-4.69268231707859e-05
-1.63462663862302e-05
-3.64501945222458e-05
-3.60784062333181e-05
-4.43046658111564e-05
-4.27980719661363e-05
-2.14933315435172e-05
-2.07961226688229e-05
1.51329434326556e-05
-2.83163408316858e-05
-5.58115340654115e-05
-1.62733693766571e-05
-2.83678878101118e-05
-1.34036549409135e-05
-4.31260951606692e-05
-3.89018030428392e-05
-4.24671583021125e-05
-3.34123679050729e-05
-4.43794707916635e-05
-8.81214802700827e-06
-2.05953787819916e-05
-1.63611750166262e-05
-2.29590463839066e-05
-6.05064772948879e-05
-2.25189449886119e-05
-3.97155092886993e-05
-2.50930275264566e-05
-2.22376815951949e-05
-5.21004514810866e-06
1.95928223439846e-06
-5.81945839660597e-05
-2.53974348530411e-05
-5.69998384971708e-05
-1.87779338094843e-05
-1.26975441419723e-05
-6.04906345595315e-05
-1.51704475363065e-05
-2.84206843879434e-05
-3.01985386019917e-05
-5.72241494183178e-05
-3.36545043513013e-05
-2.20939692108319e-05
-5.1480933139989e-05
-1.21382419235358e-05
1.24210061347481e-05
-1.18353290345029e-06
-3.09560931945869e-05
-3.22629461330165e-05
-2.94033082698877e-05
-5.57075258190739e-05
-2.46730251882444e-05
-6.39284054528352e-05
-4.21342767529276e-05
1.34341463344543e-06
-5.79249272061461e-05
-6.97551500591654e-06
-4.01746494580357e-05
2.91287447451457e-06
-2.59115934801763e-05
-5.20807664041236e-07
-2.61365837447345e-05
-2.73953976278497e-05
-2.21883654780093e-05
-6.60591108196279e-06
-2.13409397468897e-05
-5.1395099102324e-05
-1.76799845772379e-05
-3.04758442832632e-05
-5.87456145444245e-05
-7.14103802488175e-05
-4.37471942866609e-05
-3.61216375246956e-05
-1.5014952597607e-05
