# Supplementary material for: Research on computational propagation and identification of mine microseismic signals based on deep learning
Source: PLoS One. 2025 Oct 22;20(10):e0334641. doi: 10.1371/journal.pone.0334641 (PMC12543183; doi:10.1371/journal.pone.0334641)
Supplement: S8 Data — (ZIP) [file pone.0334641.s008.zip › 000100900002892.xlsx_0.txt_24.txt.txt]

-1.33286724805791e-07
-1.82893331355181e-05
-3.31422006137826e-05
-2.52683471900182e-05
-3.14147034852179e-05
-1.17865110624702e-05
-3.13112358592074e-05
-4.38646554980003e-05
-4.03226797263563e-05
-3.760755893251e-05
-2.36463102494863e-05
-6.10629467208442e-06
-3.51870739624635e-05
-2.72673502019925e-05
-1.5805701803188e-05
-5.18391901189047e-05
-4.86085899631123e-05
-2.29631672138047e-05
-2.8617442922513e-05
-1.94177024063474e-05
-2.89970534749091e-05
-1.9200168176037e-05
-5.92074607215607e-05
-1.19147782673797e-05
7.07168881769956e-07
-1.40507884052833e-05
-6.74122024948104e-05
6.27861633976502e-08
-2.81707466470241e-05
-2.62453386426274e-05
-5.15226400413353e-05
-2.59223301516199e-05
-2.40498522242056e-05
-1.48458673284946e-05
1.66195370706045e-05
-4.33134835084819e-05
-1.1088190627034e-05
-5.07262525414075e-05
-4.9962935827464e-05
-5.13044120574504e-05
-6.42187188743106e-05
-8.00924505472089e-06
-4.05280792009163e-05
-2.82203783778593e-05
-2.99601789030798e-05
-5.07848303813459e-05
-5.80323937510392e-06
-2.49300371584109e-05
-3.04452158963559e-05
-3.41336183917667e-05
-6.70774005991157e-06
-1.60699993107634e-05
-4.13792283423123e-05
-4.71773193920132e-05
-2.35474710615362e-05
-4.21757246761113e-05
-3.24165448544442e-05
-6.23804512200462e-06
-5.4452879021373e-05
-6.49940964081272e-06
-1.53478962100737e-05
-1.25435934312164e-05
-4.99735328954448e-05
-3.89940439540308e-05
-4.98012209400953e-05
-2.2504076369714e-05
-1.59154481957789e-05
-5.15048314813858e-05
-3.22345480826555e-05
-3.18037298019078e-05
-5.63469156026493e-05
-7.73528852128628e-07
-3.00623731512783e-05
-3.40987392062107e-05
-3.68040840939157e-05
-1.87019604452752e-05
-3.89118157248972e-05
4.56603467826285e-06
-2.62652375792852e-05
-4.13362427405708e-05
-1.29626075892657e-05
-1.15990057774282e-05
-1.19313006945302e-05
-4.55827709922096e-05
-4.1035910771017e-05
-2.21825344037005e-05
-1.8429277568849e-05
-3.22981421846369e-05
-3.05339513144789e-05
-4.16845393406288e-05
-3.33106662754801e-05
-4.17718982854602e-05
-1.55536003832577e-05
-4.49070521384754e-05
-2.1756082536335e-05
-2.25008489505845e-05
-5.28018230654782e-05
-1.64990636802968e-05
-2.00714287220758e-05
1.79972078411548e-06
-4.23342677267388e-05
-4.38173449030219e-05
-3.56323407822484e-05
-1.55748874418891e-05
-2.44917195950942e-05
-2.50580403006391e-05
-2.92792557658346e-05
-6.97367917530984e-05
-2.51364452526994e-05
-1.01357040348663e-05
-3.9120202421902e-05
-2.15640326985216e-05
-2.49316332906323e-05
-2.91142619387848e-05
-3.93708622216522e-05
-4.3512522239548e-05
-1.07245597162882e-05
-1.9434440795948e-05
-2.34665091695082e-05
-1.12459909524927e-05
-1.60855023322192e-05
-2.8929074923311e-05
-2.81050915259871e-05
1.00644622620835e-05
-5.34887852475845e-05
-5.17554108617718e-05
4.8588196539361e-06
-1.3221390876811e-05
-4.86633159046403e-05
-3.48330963911691e-05
-3.16081878962692e-05
-2.58645959563358e-05
-3.01215060913836e-05
-1.89676716980484e-05
-2.93970561021751e-05
-1.60622724399818e-05
-5.91535491195069e-05
-2.1935040389895e-05
-1.02890131632843e-05
-4.67807984781874e-05
-5.07876549190218e-06
-1.09433517271114e-05
-2.5517793174343e-05
-3.76372436220251e-06
-2.3821866649528e-05
-1.12333569554232e-05
-3.81127974884538e-05
-4.26460867045948e-05
-3.63055722857772e-05
-3.04674359364353e-05
-2.72284235678063e-05
8.57693843643004e-07
-3.37782630038486e-05
-2.01533338335376e-05
-1.86470033474049e-05
-5.68085954888571e-06
-7.19456030251755e-06
-4.07807629642911e-05
-2.72165103191204e-05
-1.10514480702549e-05
-3.39467928498867e-05
3.13231663903014e-05
-2.4974226954582e-05
-6.9498907179747e-06
-4.36910481983455e-05
-4.30181067763054e-05
-5.32906160838702e-05
-1.44483885164049e-06
-2.75604815898567e-05
-3.15687453199169e-05
7.5902056816115e-06
-1.94274285062563e-05
-1.0588047401526e-05
-5.02343586691888e-05
-1.82528149732297e-05
-1.83884143341385e-05
-2.72489067241446e-05
-3.70384283745718e-05
-3.85027819618858e-05
-1.38517853356708e-05
-2.10631243322093e-05
-2.73915240793945e-05
-4.80352086577522e-05
-4.44815734022942e-05
-4.4914555217612e-05
-4.01181562959163e-05
-5.18621678470537e-05
-5.49355742134901e-06
-9.83593294423803e-06
-1.95498764360907e-05
-4.27232472386953e-05
-3.31518181682621e-05
-4.0662443585013e-05
-8.41407187689245e-06
-3.28654830135546e-05
-2.0732557086055e-05
-2.68125897703756e-05
-3.85495966600488e-05
-2.95555277399581e-05
-2.4301015695461e-05
-1.73961656781753e-05
-2.98977916917846e-05
-2.43974447705495e-05
-3.1184029567255e-05
-2.64119364607132e-05
-3.65962606862428e-05
-5.35079752659999e-05
-3.1298795815491e-05
-2.5816552747231e-05
-2.47539290050385e-05
-2.84164819416507e-05
-4.21905514165009e-05
-2.96239173591729e-05
-1.70559549128151e-05
-2.40953894600827e-05
-4.72668601771322e-05
-1.06953370712078e-05
-2.8395359006658e-05
-3.40640960412134e-05
-4.77412547650983e-05
-4.16216211890379e-05
-3.73684567201954e-05
-3.6622855683044e-05
-3.31262389562547e-05
-4.81970456253422e-05
-3.30866781879024e-05
-2.93638043293663e-05
-3.22334396169931e-05
1.29678488088571e-05
-6.70801157270475e-06
-1.37791069924283e-05
-7.19473287432825e-06
-2.82677983619749e-05
-2.18310633815889e-05
-5.27057790621495e-05
-3.97296723349972e-05
-5.68192512039023e-05
-1.22930270095051e-05
-2.89646012464586e-05
-2.20574882408653e-05
-2.61013763246408e-05
-2.79630751882452e-05
-1.80329752603204e-05
-2.59454747219416e-05
-3.57464670877819e-05
-1.30279476392799e-05
-9.145874106189e-06
-9.79464527721841e-06
-1.38442099581584e-05
-4.80406777271791e-05
-1.92452149884552e-05
-4.6656137906849e-05
-3.01224839098696e-05
-1.55635818166431e-05
-2.97004558397771e-05
-3.03934078403774e-05
-4.45554167130396e-05
-2.53314234841928e-05
-2.90507445754558e-05
-1.18025461757534e-05
-4.35675955416634e-05
4.73869511905884e-06
-2.7607867517641e-05
-1.2277760483467e-05
-4.54453408173072e-05
-3.68895115017553e-05
-4.17215375053928e-05
-3.20723200570364e-05
-3.31349534068002e-05
-3.23811499441066e-05
-1.18184440651699e-05
-5.69537791954896e-05
-2.33475296809215e-05
-1.66392179239134e-05
-4.12935255489791e-05
-1.82910349815709e-05
-1.72563607993069e-05
-1.4470700441929e-05
-4.87618870668555e-05
-2.07568618926227e-05
-3.08388054242463e-05
1.40796296589137e-05
-2.55920081956881e-05
-2.5840756070341e-05
-3.94399875946179e-06
-1.53145678392489e-05
-2.7701098368664e-05
-5.78409849284562e-05
-3.25910950487574e-05
-1.8470631619563e-05
-1.44433202218279e-05
-6.00045651914477e-05
-2.82262656961304e-05
-4.71754808701201e-05
-5.8338288822695e-05
-3.64665525477848e-05
-1.40035164387455e-05
-5.24708776907023e-05
-3.81592381879661e-05
-3.20227471027937e-05
-3.56317871748041e-06
-4.0208274611457e-05
-3.47733698828734e-05
4.16607832862734e-07
-3.54907645381921e-05
-3.09320227166479e-05
-3.77704022694583e-05
-1.06706895808584e-05
-4.01990445715947e-05
-6.01105520897686e-05
-2.65288461377137e-05
-1.9121223357793e-05
-1.87525919746855e-05
-2.13218190359293e-05
-1.93522565280008e-05
-1.45358569304851e-05
-3.16185208056293e-05
-8.15136372251949e-06
-2.16959656559987e-05
-1.04492411516278e-05
3.41628361191159e-06
-3.65327184273987e-05
-4.61941279920054e-05
-3.11242083996234e-05
-3.0654380425311e-05
-1.34132798361893e-05
-4.84090495532391e-05
-1.54204165124527e-05
-3.14901233533778e-05
-4.92062570543678e-05
-4.74129296307472e-05
3.51466952388305e-06
-4.17972797427845e-05
8.17516109676365e-06
6.5584512665388e-07
5.57714047169371e-06
-4.1470959155196e-05
-6.38208050537664e-06
-3.31375041429798e-05
-6.56443548743071e-06
-3.13547610824887e-05
-1.27169508331641e-05
-3.63660287319008e-05
-4.69365769613824e-05
-2.2792696569286e-05
-3.43460426445548e-05
-2.93284841697552e-05
-1.6703620030674e-05
-5.87284784682825e-05
-3.23688784852966e-05
-2.84461172610286e-06
-2.95751830138645e-05
-2.57456070859125e-05
-2.46963932546599e-05
-2.79862535823166e-05
-4.66842711654053e-05
-1.6559554447235e-05
-5.14985036988285e-05
-3.378755681031e-05
-3.90589194461384e-05
-3.05598863371198e-05
-3.24138481049379e-05
6.33241609463059e-06
-2.99181849137937e-05
-2.10868397360891e-05
-3.28705718868218e-05
-1.60582857328041e-05
-2.57973607373572e-05
-3.33037427937392e-05
-3.51944655360122e-05
-3.9871771481367e-05
-2.08728726217606e-05
-3.2137049501464e-05
-2.22621897137624e-05
-3.56989499521605e-05
-9.01552871174896e-06
-3.49946823143656e-05
-2.4099973668406e-05
-2.45032823061349e-05
-1.73040179088413e-05
-5.26550432355468e-05
-2.22930584830811e-05
-2.03626199843994e-05
-1.78131697035244e-05
-4.05376166191334e-06
-6.00491816550879e-05
-2.5595289061656e-05
-3.84627989548778e-05
-2.93478486797504e-05
-4.41141456483001e-05
-4.50159128478379e-05
-3.7550323819634e-05
-4.26808664818948e-05
-5.87596047027394e-05
-2.15147340353932e-05
-1.46592201490597e-05
-3.5126046596957e-05
-3.89050605939999e-05
1.78529337491383e-06
-2.04880549981849e-05
-2.8761131303314e-05
-3.28426905611712e-06
-3.33165777110658e-05
-5.25123790384502e-05
-3.79532615820056e-05
-1.01485568226755e-05
-3.03141810115984e-05
-2.63180516576909e-05
-2.68367775601306e-05
-3.50586448957801e-05
-1.05346023290689e-05
-6.75094927391094e-05
-1.02894095593196e-05
1.41900766665077e-05
-5.57236335666919e-05
-1.73495389605232e-05
-1.00873601320847e-05
-1.65434927511009e-05
-7.39953347694427e-06
-2.59574129411054e-05
-5.11421646977542e-05
-2.49852875541339e-05
-2.88388778032182e-05
-3.93060053285904e-05
-2.79781968301769e-05
-5.52280259264838e-05
-4.19274489718494e-05
-5.41960951354625e-06
-3.7745311715461e-05
-1.33778532759494e-05
-1.6703478648419e-05
-1.7971799463464e-05
-5.48771338123491e-05
1.00830346148646e-05
-4.66831283549775e-05
-2.78541798978569e-05
-2.99388186707019e-05
-8.44695426898979e-06
-2.70060646108967e-05
-3.42696392353196e-05
-1.30437620353197e-05
-4.03891719642938e-06
-2.97126795486806e-05
-2.33138644590046e-05
-2.47748093113642e-06
4.55229629696459e-06
-5.02727024120049e-06
-5.1479683146205e-05
-2.52566888501073e-05
-1.45467807955186e-05
-4.76152454028961e-05
-4.21105054948651e-05
-3.37016790691492e-05
1.95577212746558e-06
-2.25590570903687e-05
-2.27645496834747e-05
-3.58335385330236e-05
-1.46419137179447e-05
-1.0818602801131e-05
-1.74406201448942e-05
-4.17060787731847e-05
-2.41134270628152e-05
-2.1167355319439e-05
-3.95860443556582e-06
-1.9839658570448e-05
-3.24727881317484e-05
-6.88137802672769e-05
-6.35274083663484e-06
-3.88045546206597e-05
-3.52749301214045e-05
-3.94852005147712e-05
-1.07793375947842e-05
-2.46034842554373e-05
3.31988617439329e-06
-2.78654913309767e-05
-2.86942318735678e-05
-3.22435264280224e-05
-4.03015602130494e-05
-7.47152511168929e-05
-2.3499428844255e-05
-2.34491481331573e-05
-2.96934187874518e-05
-3.01492027256632e-05
-5.70020127874328e-05
-3.95463229073036e-05
-2.47105323629962e-05
-3.22090710130432e-05
-2.36875231280021e-05
-4.24916152282674e-05
-2.01908736942364e-05
-1.13557544877167e-05
-5.53308571296769e-05
-5.26682097651935e-05
-3.15181595370346e-05
-3.16776772441878e-05
-1.79858631849785e-05
-3.76976173828208e-05
-3.08717348783977e-05
-1.69431215144443e-05
1.21934336637014e-05
-5.40953145459191e-05
-1.70079819922318e-05
-2.42310251101211e-05
-2.01655628904292e-05
-5.8691044463394e-05
-2.03803273914437e-05
-2.87606272987984e-05
-1.56590072735766e-05
-1.11262313259859e-06
-2.22451749295537e-05
-4.07477901682254e-05
-2.62131710826281e-05
-3.51986067959473e-05
-1.10261699301008e-05
-3.74870664808964e-05
-1.80588707349352e-05
-1.42050407966127e-05
-2.29110647984709e-05
-8.00501956863003e-05
-2.83043154990972e-06
-2.48944182313082e-05
-4.32649443424226e-05
-9.34009897207002e-06
-2.14724364409574e-05
-2.20819283167201e-05
-4.95790657677031e-05
-2.57963482407305e-05
-1.40218791632361e-05
-2.98886697231296e-05
-2.37104278878326e-05
-3.05814597256553e-05
-2.32222837448537e-05
-5.07081134982955e-06
-3.87156581841383e-05
-1.54193445594266e-05
-2.81576688506719e-05
-4.8305847242955e-05
-1.71982109013877e-05
-2.09341600085998e-05
-3.90185517265336e-05
-5.01238989526509e-05
-4.68872256542771e-05
-3.55157006681884e-05
-1.17706787106268e-05
-4.37997911983327e-05
-3.37354721653778e-05
-2.65772220050727e-05
-4.59779246677687e-05
-4.79477897237363e-05
-1.99059713427482e-05
-2.85739497790271e-05
-1.67220112075067e-05
-4.84882309200764e-05
-2.11247860159579e-05
-5.05284707565982e-05
-5.05530881116532e-05
-6.77784436883861e-06
-2.63165761407598e-05
-3.65377945526636e-05
-2.06430932701386e-05
-4.59715083731006e-05
-6.14280213515876e-06
-6.91225763349146e-06
-2.16226982182601e-05
-2.8239311012113e-05
-1.6772871826717e-05
-3.18003497303468e-05
-1.75278720284716e-05
-4.11069942663777e-05
-7.88018743134871e-06
-3.91398137303929e-05
-1.48113954118517e-05
-1.25989631159027e-05
-2.94810985210098e-05
-3.20059905980938e-05
-1.70908988291176e-05
-3.87028473583636e-05
-1.17582813259107e-05
-3.42864196036563e-05
-8.85437373318297e-06
5.81831484006474e-07
-2.67876574447923e-06
-3.97088093413942e-05
-2.87190929405259e-05
-4.06909430259284e-05
-3.22711881452908e-05
-9.89144155882362e-06
-1.260656769441e-05
-3.22325471851982e-05
-3.42053688807561e-05
-4.50628080399978e-05
-3.73293484061176e-05
-2.05636189843603e-05
-1.09084763331185e-05
-3.13089781842581e-05
-3.12251210508141e-05
-4.00811629897782e-05
-5.26576345591751e-05
-2.35837790364909e-05
-4.53286191437751e-05
-3.37067337854598e-05
-3.65382063434352e-05
-3.17955779139052e-05
-7.85348937319505e-06
-2.48637442673506e-05
-1.71598226382971e-05
-1.26132103627312e-05
-4.41689732908474e-05
-1.05164644950862e-05
-3.06398929573347e-05
-1.45801944824552e-05
4.85651086343431e-06
-5.04396520724098e-05
-5.09071855497317e-05
-1.47837220430686e-05
-2.02728766222066e-05
-1.29134206742586e-05
1.09671750075641e-05
-6.8243429391286e-05
-2.87800037661369e-05
-3.22924494360061e-05
-2.82623781461255e-05
-1.19215778640213e-05
-4.37538682812486e-05
-1.11031803224983e-05
-7.31005680821995e-06
-2.66643851090858e-05
-5.64053635962051e-05
-1.77889242852252e-05
-4.21917924728176e-05
-2.71347750663099e-05
-3.96325799679083e-05
-5.17087960042337e-05
-1.55584904855616e-05
-1.91756206708697e-05
-7.85327324636262e-06
-1.5613102983236e-05
-6.29415835259785e-05
-4.53736198798025e-05
-4.32077007071848e-05
-1.4128553301732e-05
-1.18375892737611e-05
-4.62068851860396e-05
-4.98013924147592e-05
8.33806458034389e-06
-8.08155082826516e-06
-4.26688466764065e-05
-2.75604707596823e-05
-4.64514783800843e-05
-2.26531757574892e-05
-1.25142948580504e-05
2.92093228180481e-06
-1.24735658712519e-05
-2.70763142026995e-05
-4.0517201676551e-05
-4.14847611950834e-05
-4.08382787366637e-05
1.56657819303167e-05
-7.75789758128988e-05
-1.30595059249281e-05
-2.69543704924004e-05
-3.35770696968006e-05
4.99023616657731e-06
-2.27129395461205e-05
-4.15960437782801e-05
-3.69369365745749e-05
-3.35642653282119e-05
-2.6453571169224e-05
-4.03045673352227e-05
-5.17409523651135e-05
-7.86575183233758e-06
-2.68579788214099e-05
-5.23092173382988e-05
-2.86315419042763e-05
-2.16481619177115e-05
-4.73377668040971e-05
-2.12670414344171e-05
-2.82748852699776e-05
-1.8344662278108e-05
-1.95583744477939e-05
-4.38935760707461e-05
-5.41446563120664e-05
-3.15885753912575e-05
-4.90423948300484e-05
-2.68318856455721e-05
-3.05981024711759e-05
-5.23011668216889e-05
-4.54073833026408e-05
-7.76612095291161e-06
-2.82995721408465e-05
-6.08830805005854e-05
-2.32246140040401e-05
-6.20310753840002e-05
-3.66746125152417e-05
-3.74087914442896e-05
-3.3669306323295e-05
-2.94346455181772e-05
-3.92765060465892e-05
-1.2241805939713e-05
-2.60185144964507e-05
-3.03060506162864e-05
-2.01649316642546e-05
-6.30578736290748e-06
-5.33795944078489e-06
-5.06854304360017e-05
-3.65558695609885e-05
-1.84991320255477e-05
-3.16870757207719e-06
-2.71927465450275e-05
-2.26862489298117e-05
-4.11851881689852e-05
-6.71760408493027e-05
-2.88653599241517e-06
-2.02069043474221e-06
-4.32033628269956e-05
-4.56519078456696e-05
-4.07205908662746e-05
-4.64762184513768e-05
-3.03812255110102e-05
-4.41820171620592e-05
-5.04403688713153e-05
-2.93246085384225e-06
-3.05238935812154e-05
-1.4050322906389e-05
-3.86616106217428e-05
-4.40752276573327e-05
-1.27530174240983e-05
-3.0387100286269e-05
-2.46342768740068e-05
-4.12622171703138e-05
-2.40325994657618e-05
-1.58162755859728e-05
-2.67926906725111e-05
-3.38708549433359e-05
-5.16496530073932e-05
1.64598631621086e-05
-6.4475453474097e-06
-4.53919547578254e-05
-3.19944429770281e-05
-5.20819148907129e-05
-7.31203383241913e-06
-3.71902031986375e-05
-2.14646061777102e-05
-1.04672638279542e-05
-1.35459739070649e-05
-1.73896149837403e-05
-4.71443832509915e-05
-4.007676413862e-05
-4.9846451165084e-06
1.59180557041966e-05
-2.73726224505204e-05
-1.12616412199887e-05
-2.82102563582627e-05
-1.38866939161536e-05
-2.74741025523013e-05
-2.67600144547552e-05
-1.93767399011051e-05
-5.73695420723186e-05
6.48820738468748e-06
-6.17265508465242e-05
-3.57178159696736e-05
-4.89299153937657e-05
9.80012954940818e-06
-2.03434965781702e-05
-2.22678570132386e-05
-5.76058254185165e-05
-2.66658126410441e-05
-3.0774385944896e-05
-4.29150472739604e-05
-2.79757830078176e-05
-3.43644172792642e-05
-6.60118579012672e-05
-3.01841660902595e-05
-3.60532695519802e-05
-4.5578586822602e-05
-2.53774966422113e-05
-3.86230267044255e-05
-3.46134773913598e-05
-1.35627554135424e-05
-1.47142720202707e-05
-1.52388220460505e-05
-1.36277660171643e-05
-2.40490291534461e-05
-7.52535117527826e-06
-4.25668815054716e-05
-8.65593611127751e-06
-3.88332383381111e-06
-3.61079441436247e-06
-2.9136167378998e-05
-2.61773778394256e-05
-2.42174750456802e-05
-3.60133325678595e-05
-2.85309869895983e-05
-2.00402556165001e-05
-3.21937541173085e-05
-4.61252583898336e-05
-5.95333072842256e-05
-2.52560788148704e-06
-4.13642732757718e-05
-5.37985817587814e-05
-3.70752102666401e-05
-5.25999566389918e-06
-6.63979249928049e-06
-4.9567987719412e-06
-2.99019569179907e-05
-3.49827975642734e-05
-1.63862869607399e-05
-2.20083589978847e-05
-3.12865220320008e-05
-6.46498395235668e-05
-2.84769996053822e-05
-5.54228733829178e-05
-1.88694623323989e-05
-4.0102335454741e-07
-4.69725759842853e-05
-1.79809832257463e-05
-3.02474905287584e-05
-5.2822440369089e-05
-5.96541891126474e-06
-5.64395829063167e-05
-1.415097775094e-05
-2.92204157603649e-05
-5.10904884217903e-05
-2.53307218298205e-05
-8.13074749730742e-06
-2.22076213436454e-05
-3.62781043441417e-06
-3.97897045801604e-05
-2.284808245025e-05
-3.97631317961701e-05
-2.27402069451614e-05
-3.438046123111e-05
-4.14994705101374e-05
-4.93959777882858e-05
-3.79076161323532e-05
-4.34037588516769e-05
-2.36664178184466e-05
-4.03848631196241e-05
-2.08067491489099e-05
-4.17579146767494e-05
-4.85055024764982e-05
-2.8447827358973e-05
-2.46876782184863e-05
-3.21021765423385e-05
-3.91502663065728e-05
-3.75700066996334e-05
-2.63701951553144e-05
-3.81378834801319e-05
-5.76695649902511e-05
-3.85878565069016e-05
-4.00198285792232e-05
-2.81376369804591e-05
-2.74167478986303e-05
-2.26544566240657e-05
-1.49263116497841e-05
-4.81514385903636e-05
-4.39817988041262e-05
-5.61267989588022e-05
1.51429982494392e-06
1.0580375189135e-05
-4.60130587175883e-05
-3.52203864570563e-05
-1.21673528821415e-05
5.67982786592717e-06
-1.84557816120403e-05
-3.15707973916971e-05
-5.69411813182723e-05
-3.10123138300432e-05
-9.0217486293455e-06
-5.12160231540121e-05
-9.77057574903097e-06
-1.75813279825283e-05
-2.37348922380145e-05
-5.06328897820886e-05
-2.08613006182388e-05
5.76952270399379e-06
-3.00761208916902e-05
-2.17957094213139e-05
-3.24131372593366e-05
-1.84499988531891e-05
-4.14846383025552e-05
-5.77974825044503e-05
-1.34833295491542e-05
1.41219229058807e-05
-4.0009262231583e-05
-6.31752063096805e-05
-1.92853049138548e-05
-1.23293009893699e-05
-4.40137277847438e-05
-4.99773193004684e-05
-2.48658292751186e-05
-5.72583205111868e-05
-3.55910963105633e-05
5.49773656291494e-06
-6.74361893430596e-05
-5.2310013143479e-05
-3.32893312356957e-05
-2.19351589745023e-05
-2.13074838733091e-05
-6.40488855357206e-06
-4.07408883945372e-05
-2.95580836305334e-05
-2.16952257953391e-05
-3.5148655079142e-05
-2.76482139794e-05
-2.28223821516322e-05
-2.68689674877523e-05
-3.65813806296196e-05
-3.35119565740314e-05
-4.55257904581873e-06
-2.79436408229835e-05
-6.69767171678571e-06
-2.59904698361555e-05
6.53483840424705e-06
-3.50710570559995e-05
-1.96078509966655e-05
-3.11591947747412e-05
-3.53582536513521e-05
-2.22383660716865e-05
-3.87350116270199e-05
-4.7042325124472e-05
-3.88521320695792e-05
-4.99544588458156e-05
-3.17750097071023e-05
-2.65752455348326e-05
-1.1881860991218e-05
-1.9408674628373e-05
5.90151925975486e-06
-9.60236047818521e-06
-3.76480535920898e-05
-3.72094016285866e-05
-3.14995559111031e-05
-2.09890152025543e-05
-4.23069227916927e-05
-2.05605339810194e-05
-5.25561202831407e-05
-1.43298846534238e-05
-2.21238515886416e-05
-2.01250395600228e-05
-4.57980343923184e-05
-1.47038587255358e-05
-5.2454291501194e-05
-4.1319590220397e-05
-2.18469510813241e-05
-4.25129140092529e-05
-4.83106892405979e-05
-4.10236767307893e-05
-4.07380331725987e-05
-1.83981977757242e-05
-2.12298174185396e-05
-2.78185807018409e-05
8.23767702719308e-06
-2.79500812628451e-05
-5.41846057058443e-05
-5.20003584554548e-05
-5.8089335350112e-05
-4.04161549579656e-05
-1.95551623101296e-05
-4.63317751020603e-05
-2.53739878470842e-05
-3.23896997033179e-05
-4.99847024665477e-05
-4.83642989089845e-05
-2.90085200147022e-05
-3.46739042586799e-05
-6.61955570183739e-05
-1.02596680616505e-05
-4.72368554417546e-05
-3.6040600298591e-05
-5.38953573049652e-06
-3.9362019387407e-05
-8.22952237644067e-06
-6.913997077201e-05
-1.66981902134834e-05
-2.90906991077703e-05
-1.26354919105264e-05
-1.06803104826245e-05
-3.73243603813265e-05
-3.05623882892535e-05
-4.03293226195458e-05
-3.95295384427554e-05
-3.76964610837902e-05
-1.67881700527167e-05
-6.2691901816853e-05
-3.12007615792813e-05
-4.57712024120644e-05
-2.81489927716714e-05
-1.60441444686442e-05
-3.3868019599849e-05
-3.24511943143201e-05
-6.10720583254116e-06
-3.22567248612546e-05
-1.68988630676868e-05
-1.30010120460352e-05
-2.18868796979892e-05
-4.49871802486605e-05
-2.68734051100571e-05
-1.56228855981843e-05
8.1444124066475e-07
-7.68584502417439e-05
-1.55759881257376e-05
-2.79223231840594e-05
-3.51406069488957e-05
-2.94598661183793e-05
-2.56041691357108e-05
-1.55375034330873e-05
-2.91685758065011e-05
-3.40826023515832e-05
-5.31655007190654e-05
-4.02866546480778e-07
-1.1394984917887e-05
-3.46160212868928e-06
-1.40850745473254e-05
-4.83120834415102e-05
2.80054269109376e-07
-3.14633133083327e-05
-2.4646759665728e-06
-9.93583240581537e-06
-2.56642508742719e-05
4.48920021034741e-06
-3.49121489042866e-05
-3.26459468100654e-05
-2.98600406037529e-05
-4.28083709197275e-05
-3.3967508807975e-05
-3.10887837625823e-05
-1.70977173335598e-05
-4.37616225913766e-05
-3.30808223418969e-05
1.26251963223769e-05
-1.28960397635332e-05
-3.73464352504559e-05
-4.83084003400891e-05
-3.476423627103e-05
-2.44707161591859e-05
-3.27983132752226e-05
-1.64599995767905e-05
-3.88391488266532e-05
-1.62653782592184e-05
-3.42921327522674e-05
-3.08214341015594e-05
-2.84989691795038e-05
-1.57770582076042e-05
-1.20813367126795e-05
-2.72851689975743e-05
8.75371771827659e-06
-4.48536298418576e-05
-2.72465414369006e-05
-3.11731256042509e-05
-3.02705446587756e-05
-4.65487993640258e-05
-2.36339351465954e-05
-1.30928645164694e-05
-3.94317703972595e-06
-3.63057141329107e-05
-2.53415608025259e-05
-3.55130339840955e-05
-2.81365160523498e-05
-1.68473820101696e-05
-5.19758288451328e-05
-1.00261981641029e-05
-5.91270588049569e-05
-4.37408397325471e-05
-2.37154873679564e-05
-2.66432275781522e-05
-3.21300773842905e-05
-2.38272861014975e-05
-2.40637727229917e-05
-1.46098144588457e-05
-3.1720188881318e-05
-4.53032107931752e-05
-3.06311830221389e-05
-4.56001794176111e-05
8.32249469350002e-06
-3.57256329813512e-05
-6.85701136188538e-06
-1.67987758766351e-06
-2.9802075321919e-05
-5.3583029430263e-05
-4.29523504835871e-05
-2.21890508044678e-05
6.02055238689327e-06
-2.47203863449021e-05
-3.64327694709634e-05
-6.6248949860057e-06
-1.84335813250451e-05
-1.85218217532032e-05
-2.76527613794104e-06
-1.715597236081e-05
-9.57659039097487e-06
-1.9356838683191e-05
-3.27356647870044e-05
-2.72428863462285e-05
-2.48459490112764e-05
-3.3182303677347e-05
-7.52810149521541e-06
-1.77267938393555e-05
-1.44825853018026e-05
5.53755685433891e-06
-3.53711834101787e-05
-1.93052520609073e-05
-2.97105646840254e-05
1.24919395270024e-05
-3.19789787116824e-05
-4.1037659502828e-05
-2.77007938719415e-05
-2.70305807600597e-05
-2.43133410834477e-05
-4.04023124106905e-05
-5.34190667430246e-05
-2.4023783648295e-05
-1.48323376674785e-06
-1.93949336526698e-05
-4.94172193160952e-05
-1.21722355551409e-05
-2.55987013910457e-05
-5.38929696582066e-05
-5.3899918644507e-05
-1.03957853483015e-05
-3.41594889613317e-05
-1.22091141481047e-05
-2.73972329260038e-05
-3.37782180805259e-05
-2.41874089126886e-05
-4.96273220260228e-05
-2.53255801106054e-05
-7.1530745511345e-06
-1.54793950055578e-05
-1.91307435577703e-05
-7.36940232437052e-05
-2.95458414081122e-05
-5.83483983974562e-05
-5.24195536819623e-05
-3.1684503090087e-05
-1.30483968873115e-05
-2.35490317439718e-05
-5.06061548892897e-05
-1.31087049205398e-05
-2.86431910197894e-05
-1.78755424768906e-05
-1.85463218678498e-05
-3.14395435816472e-05
-2.88412195272576e-05
-2.14704300626157e-05
-1.58046935031222e-05
-1.8124695252036e-06
-4.13370179429193e-05
-2.71603675086677e-05
-1.92890538032839e-05
-1.47199487098741e-05
-4.62791302958427e-07
-1.65741815457762e-05
-2.22376883286646e-05
-2.3060806487372e-06
-3.5657249462727e-05
-9.44555076540953e-06
-1.93057470812531e-05
-3.98868597285302e-05
-2.1417359313872e-05
-5.25233873329967e-05
-3.41949208482911e-05
-3.37134134600295e-05
-3.10345302396158e-05
-3.36616416068876e-05
-3.48922370268197e-05
-4.32759879970299e-05
-4.35040968408443e-05
-2.40712438923539e-05
-1.76190070461828e-05
-2.7936452262262e-05
-5.95724845365933e-05
-2.88149449225025e-05
-1.68262519710727e-05
-1.73565706706944e-05
-3.58083829726579e-05
-3.696480382664e-05
-3.612015116074e-05
-3.04468195329975e-05
1.99786469497096e-05
-4.01371266697476e-05
-2.85208873084394e-05
-1.34500987471414e-05
-3.74819128867832e-05
-9.225152190955e-06
-4.18796520616333e-05
-2.03887667058126e-05
-1.21091181728777e-05
1.06739434209903e-05
-4.30294247695686e-05
-3.62431289152164e-06
3.14000750264109e-07
-4.41512634731269e-05
-4.80307884114369e-05
-1.44144895784033e-05
-4.24185731479756e-05
-3.41128091248033e-05
-2.73738471807238e-05
-2.61383692490104e-05
-1.62463156470962e-05
-1.95150063455649e-05
-6.00002424408025e-05
-2.84131358982094e-05
-2.92127998334434e-05
-1.36147814246693e-05
-3.93481810299047e-05
-3.27773614450088e-05
-7.68273119579268e-06
-4.58207566392529e-05
-3.80327125684638e-05
-2.21302413808425e-05
-2.68031308474079e-05
-4.08906078470737e-05
-3.44165048028539e-05
-2.2791794982868e-05
-3.1231267301838e-05
-6.28714322194989e-05
-5.24159809139609e-05
-8.89820207978678e-06
-6.14625301043137e-05
-1.75038828798295e-05
-1.87451039775454e-05
-1.00235420850263e-05
-2.69262894875424e-05
-2.64013523713404e-05
-7.84676001501906e-05
-3.52884855177415e-05
-3.71340795259746e-05
-2.01727424757621e-06
-3.92920583069019e-05
-5.3671620855131e-05
-9.40721595563816e-06
-2.57505180717421e-05
-2.77727521242159e-05
-1.95057097343701e-05
-4.27506896173457e-06
-4.42360921426393e-05
-1.23817042383832e-06
-2.22223219679303e-05
-1.58767412433784e-05
-4.00790967208756e-06
-3.37303980397866e-05
-2.78255907052128e-05
-3.26872278842143e-05
-2.00448841544552e-05
-3.81813504124937e-05
-5.09391455956293e-05
5.52102214331131e-06
-2.15805611076255e-05
-1.88313639052586e-05
-9.40517872929497e-06
-1.58156367313869e-05
-4.7884030103999e-05
-3.00470628313832e-05
-1.94613980815034e-05
-3.77597836781697e-05
-3.32300200095204e-05
-2.45947955478712e-05
-4.18784026828869e-05
-1.69957684621322e-05
-2.2846831619083e-05
-4.99339507541287e-05
-2.74379966629777e-05
-1.79417449406918e-05
-4.68462477066067e-05
-2.21133278149106e-05
-4.45557027324715e-05
-5.39022000039408e-05
2.75861525948675e-06
-3.22293842768783e-07
-4.27327684950994e-05
-1.78053189434395e-05
-1.71312348160568e-05
-1.15883696540089e-05
-3.4064309167534e-05
-2.02276451811051e-05
-4.64093320851653e-05
-4.52990914562214e-05
-3.20186987742321e-05
-9.29932198355428e-06
-5.31399427824584e-06
-4.47838620460542e-05
-3.06488208322019e-05
-2.08804510254016e-06
-4.845101665713e-05
-3.95771333462875e-05
-5.02526825585947e-05
-3.067809250594e-05
-2.23502290802857e-05
-2.52259131106798e-05
-2.23382004701046e-05
-2.01803622658031e-05
-4.49380810292783e-05
-3.41163556060503e-05
-6.70539082038383e-06
-2.94707944410999e-05
-4.51714756283961e-05
-4.02954697844096e-05
-3.25379409041296e-05
-4.6784511626158e-05
-4.52625917772116e-05
-3.14824734868896e-05
-2.29772172289485e-05
-3.54932022006273e-05
-3.0539898881402e-05
-5.52727211303902e-05
-2.67180972682555e-05
-1.65183282204972e-05
-5.68272701965987e-05
-1.92359260440988e-05
-4.75469434685046e-05
-9.42051888306911e-06
-2.76072637358067e-05
-1.39856260318341e-05
-6.42742189294302e-06
-2.47846901023903e-05
-2.43915081374721e-05
-1.03536842457526e-05
-4.5754076502496e-05
-3.87547520745885e-05
-6.12684694789905e-05
-1.56145551074635e-05
6.71990926015155e-06
-7.76025585128331e-06
-1.49805417344806e-05
-2.70691960646106e-05
-2.64221971588233e-05
-9.59432393649973e-06
2.20628714833086e-06
-3.75841588254753e-05
-1.90881781303181e-05
-2.35391717483087e-05
-1.68526324385788e-05
-3.89197890027389e-05
-3.50324026610465e-05
6.41700269294606e-06
-6.37880474195509e-05
-1.76126182437575e-05
-3.1452671992611e-05
-5.90527012689566e-06
-5.49084322858714e-06
-2.47001740215425e-05
-4.60704117179515e-05
-2.05504611222646e-05
-3.68440862784356e-05
-4.44781882670662e-05
-2.86880352578479e-05
-4.3352292032e-05
-1.26111339720561e-05
-4.16050005060182e-05
-3.11493583136349e-05
-2.54845084770039e-05
-1.555728864706e-05
-1.75497389207645e-05
-2.30306149287817e-05
-2.88955312374266e-05
-2.02682325949378e-05
-1.31798238455015e-05
-3.25219093770611e-05
-2.9226395432922e-05
-4.85908172332031e-05
-3.56383744844064e-05
-5.1211991145852e-05
-3.19205813564551e-05
-2.81845727406602e-05
2.85210567629219e-06
-1.06063575466051e-05
-2.06083606073877e-05
-1.53744681630753e-05
-4.85661475231865e-05
-4.86778841582921e-05
-1.8158054004523e-05
-2.26081473177404e-05
-2.43102807303745e-05
-3.10528995563946e-05
-3.89376038368295e-05
-5.210644869863e-05
-6.56085738892594e-05
-3.68826298982914e-05
-1.21094556867655e-05
-4.19714590344534e-05
-4.02080186703989e-05
-1.70620732340661e-05
-3.33240758447884e-05
-1.22677206431038e-05
-5.31653691229202e-05
-2.38642290300569e-05
-6.04962224538895e-05
-1.33925705334871e-05
-2.88486359401196e-05
-5.7551058800483e-05
-5.2659743228059e-05
-2.73499108303758e-05
-3.13664088446941e-05
6.86825229116518e-06
-2.82241825675133e-05
-4.74642194637475e-05
-4.16543765835005e-05
-3.2170438857921e-05
-6.78342208280532e-05
-4.36005548764317e-05
4.72381522436485e-06
-4.44893726070611e-05
-3.09911947757986e-05
-3.61972486594151e-05
-3.60788362450167e-05
-4.47710822347838e-05
-3.74033037125319e-06
-3.37381143166094e-05
-2.1046187043304e-05
-3.51855339913584e-05
-3.39812102438728e-05
-4.39856238044883e-05
-6.02282697938752e-06
-2.60610113711869e-05
-3.0270193953496e-05
-3.41778722186098e-05
-1.29511280357073e-05
-2.52067493909315e-05
-1.35615291981919e-05
-2.78405306646676e-05
-3.76537405860693e-05
-2.39470918281324e-05
-2.67650725758358e-05
-2.13668488667938e-05
-1.49816487652913e-05
-3.22492502132749e-05
-3.49710221103747e-05
-3.96362087337225e-05
-4.92771875867518e-05
-1.26424192553564e-05
-1.09659243913818e-05
-2.75290209648941e-05
-4.0424359382545e-05
-2.64490097205245e-05
3.00854883322714e-06
-2.40241407584603e-05
-6.06164188081939e-06
-2.86379251794097e-05
-4.09067903167064e-05
5.61235486408314e-06
-1.16653031700592e-05
-2.73514235639255e-05
-1.1032365924537e-05
-4.74718070254919e-05
-2.91387551089572e-05
-2.48623047166025e-05
-2.32291438625487e-05
-4.98389595158713e-05
-5.0934581519996e-06
-3.16128281123545e-05
-3.1565370978282e-05
-2.49344929043085e-05
-2.103696185584e-05
-3.02233936793507e-05
-2.38556613903488e-05
-2.093957488899e-05
-3.0544704168179e-05
-2.61146243431503e-05
-3.97785201433002e-05
-1.72452739140168e-05
-3.54245284774311e-05
4.57088047462246e-06
-3.51173333777195e-05
-6.00259361179731e-05
-5.11468603900113e-05
-2.09681376576394e-05
-3.89372947431785e-05
-3.85861291964216e-05
-3.10056547698338e-05
5.95783513929413e-06
-3.81701944715932e-05
-1.61940675646957e-05
-4.13242718782712e-05
-3.61479286008369e-05
-2.96341266520798e-05
-3.0040644584091e-05
-2.23401002468836e-05
-1.51639924343212e-06
-4.17996989639127e-05
-5.24441209212412e-05
-2.67211931144064e-05
-2.08284079178716e-05
-1.50443254267467e-05
-2.63770696060474e-05
-3.71839237576524e-05
-4.3335568577653e-05
-2.54639365365764e-05
-1.9133974094266e-05
-4.17954193854684e-05
-2.52754921409701e-05
-4.71094520643675e-05
-8.88734874540034e-06
-6.22074940471861e-06
-2.48262801565996e-05
-6.69217384765286e-07
-7.08149298460735e-06
-2.89076124208591e-05
-2.59712508983572e-05
-3.90938498544995e-05
-2.86820101206691e-05
-3.05831402097376e-05
-6.74465960570671e-06
-3.42092408897497e-05
-5.0781783496112e-05
-2.29558498400941e-05
-3.91150038413202e-05
-7.64739711906693e-06
-1.80709849266936e-05
-6.93946686858305e-05
-1.78208227054139e-05
-7.14445691620113e-05
-1.49396849340148e-05
-4.47716766235777e-05
-4.36951099633617e-05
-2.94211016331122e-05
-3.18320266202608e-05
-2.31459678370999e-05
-2.6168261062311e-05
-3.75413867650683e-05
-3.34025737521694e-05
1.25367785275046e-05
-3.02837200244812e-05
-3.85008535462786e-05
-1.13887710318606e-05
6.85243043757494e-07
-2.93274755669278e-06
-4.52175514491453e-05
-1.67024785998037e-05
-2.22948206260667e-05
1.42915895641031e-06
-3.5177786323975e-05
-2.39187440477173e-06
-1.56838275260402e-05
2.44186047945507e-06
-4.21971205048794e-05
1.58244475901925e-05
-1.63058865573588e-05
5.97789208304262e-06
-2.27366757402797e-05
-4.65387229847338e-05
-2.41683741460666e-05
-3.90229272271219e-05
-2.32767155127878e-05
-9.69843505154408e-06
-5.35149417376477e-05
-5.43495068150401e-05
-2.44946093738959e-05
-1.01742006394762e-05
-1.86085671493066e-05
-4.01175968479616e-05
-3.61828535030177e-06
-2.69011811714245e-05
-2.25804311362788e-05
-5.2602481843147e-05
-5.03872105469665e-05
-4.21852804637069e-05
-2.14508566230011e-05
-1.54470660693892e-05
-1.21214633183414e-05
-2.80293528251538e-05
-1.27952377116852e-05
-3.10261500956719e-05
-4.26312447685396e-05
-3.98647619399006e-05
-3.10099674730612e-05
-2.68989886572485e-05
-4.0143782794571e-05
-2.92028742076499e-05
-3.46407689409482e-05
-2.37410147823925e-05
-3.23709213011159e-05
9.439090394015e-07
-4.05940777259527e-05
-4.22501202682812e-05
5.05532927695701e-06
-3.09966738333608e-05
-9.84256586545037e-06
-1.98582294025999e-05
-2.49917472502941e-05
-5.06548245442431e-05
-4.50353823866038e-05
-2.50165112756719e-05
-1.14526662667235e-05
-4.44718400638242e-05
4.79624378744285e-06
-1.1306313577537e-05
-2.87849956451547e-06
-2.67115650393328e-05
-2.83347088193717e-05
-1.7671393692833e-05
-2.94337403221585e-05
-2.04909238311504e-05
-3.4691930250776e-05
-2.393107043806e-05
-3.40669948097336e-05
-2.72392927317361e-05
-2.17761581987583e-05
-5.87984804177963e-05
-3.95844460159786e-05
-3.86872100614991e-05
-1.83836168910779e-05
-1.09851137368176e-05
-2.27749032343891e-05
-2.1863997556394e-05
-6.69938837945093e-05
-4.58764271649361e-06
-2.83197461445078e-05
-5.20782248585413e-05
-9.23706442032148e-06
-2.38826101706871e-05
-2.97587089523512e-05
-4.10962064438738e-05
-6.26518464291706e-05
-5.09398919176585e-05
-2.25163852152919e-05
-3.28025987828463e-05
-4.36533356120055e-05
-5.13498549012193e-05
-7.50415563836209e-08
-3.20114274831533e-05
-4.83558193393164e-05
-4.11180621752363e-05
-3.42117723498978e-05
-1.35963175910303e-05
-2.75387606999409e-05
-3.5904546538497e-05
-1.27610059687192e-05
-5.52463179914756e-06
-3.84027526020765e-05
-7.82152339463731e-06
-2.50809088357831e-05
-2.75247261619709e-05
-4.88171866848067e-06
-1.87545172525896e-05
-5.34905388170299e-05
-3.13617046050766e-05
-2.80536915223943e-05
-1.08568888713694e-05
-3.22794687064791e-06
-3.08968330631101e-05
-3.31312776585585e-05
-6.76144330660349e-05
-1.7924166781988e-05
-5.02981236147189e-05
-2.70501494944471e-05
-3.16949975918945e-05
-1.09478209716325e-05
-1.02952215114288e-05
-1.67296244047146e-05
-3.84229915145777e-06
-1.84123219825178e-05
-2.60615633137505e-05
-3.91773776217926e-05
-4.17508634281306e-05
-3.5140188967354e-05
-4.0246747734627e-05
-2.78258671840667e-05
-1.13435396356259e-05
-1.84734186222733e-05
-4.74878726965853e-05
-3.58249559526385e-05
-3.65618431564751e-05
-3.62703451069721e-05
-2.18772736409388e-05
-7.85655317468773e-06
-1.908534990873e-05
-3.40126322906389e-05
-5.28946317556014e-05
-5.76155175058656e-05
-4.14256311421473e-05
-2.05730122683318e-05
-4.23734102863612e-05
-6.7239857426518e-05
-5.08365702300049e-06
-4.22458825613585e-05
2.07172063525951e-06
2.55455549880831e-07
-5.68121371343852e-05
-3.43118116965653e-05
-4.94346244179048e-05
-1.99249093336465e-05
-4.30281941439947e-05
-2.63770409737574e-05
-1.60997851418637e-05
-3.89170379182126e-05
-1.11675027108459e-05
-2.43616780272098e-05
-4.89288790796972e-05
-8.86603811979516e-06
-1.87607845111009e-05
-6.0835199013819e-06
-3.47208302372093e-05
-2.05095408023579e-05
-3.43582735001211e-05
-5.09993405393609e-05
-1.88818244739899e-05
-3.26284101860024e-05
-2.27635259799891e-05
-2.30515004831388e-05
-4.54880586622468e-05
-3.122325718722e-05
-6.08118031993361e-06
-5.34250255820799e-05
-5.4231952563994e-05
-4.54132618085955e-05
-3.17935938521123e-05
-5.75973748501884e-05
-2.28440090179049e-05
-1.83857636856849e-05
-2.10818659413478e-05
-1.96563441496994e-05
-2.21999077323759e-05
-4.55007485155869e-05
-4.11106142981814e-05
-1.65082201407409e-05
-1.58040348724262e-05
-2.88520750235259e-05
-4.09080583545362e-05
-2.07049168843233e-05
-3.70822240490792e-05
-2.19939781687077e-05
8.68554193828292e-07
-1.26446843653017e-05
-1.06910841092382e-05
-2.58434504153969e-05
-2.32688020768469e-05
-3.5721849468056e-05
-1.20066568171836e-05
-1.54613906869901e-05
-1.50460770040918e-05
-2.88569910456147e-05
-3.98027050876857e-05
-6.01329816427406e-05
-2.04359080221733e-05
-5.27160158850452e-05
-2.16226815816073e-05
-3.3189977605532e-05
-4.87689612354363e-05
-1.88752719796966e-05
-2.14979700773001e-05
7.18594185060321e-07
-3.32811279320786e-05
-2.43138196216256e-05
-1.20122384713612e-06
-2.2672722263364e-05
-2.95234346999473e-05
-1.23429782661788e-05
-4.83897219944878e-05
-1.8543079766127e-05
-1.03943019454273e-05
-1.78057963022945e-05
-2.59887038048942e-05
-4.29543197340627e-05
-5.42876547550219e-05
-2.8228627277889e-05
-4.36498860067572e-05
-3.58434569653942e-05
-4.11320915055309e-05
-1.81828516420432e-05
-3.19228714756269e-05
-1.42362340345663e-05
-1.97854301282194e-05
-1.45793686028352e-05
-4.3242767781163e-05
-4.61239510007209e-05
-6.61853358765918e-06
-2.65895708153381e-05
-2.89061683496623e-05
-2.51774734474004e-05
-5.51942419061158e-06
-4.83979977250468e-05
-1.71227957816941e-05
-2.7386657271871e-05
-2.38329216048249e-05
-4.36231866088965e-05
-4.07713036122894e-05
-2.22650641734471e-05
2.58825721799911e-05
-4.10746596901105e-05
-2.69822602448598e-05
-4.37310354855184e-06
-2.47753613057309e-05
-1.15009871548873e-05
-3.62546215334003e-05
-2.74466397149877e-05
-1.9841082326616e-05
-1.42783173069786e-05
-5.35783355673037e-05
-2.42361652068476e-05
-4.67425576986528e-05
-4.47201935003799e-05
-3.8508929537661e-05
-2.42524475480773e-05
-4.43565549448726e-05
-2.12260959717823e-05
-2.87900001485433e-05
-2.34531801699145e-05
-2.58529121893734e-05
-1.8084178967489e-05
-2.58288343776359e-05
-1.12224572601511e-05
-2.06922225650756e-05
-4.57473023468729e-05
-6.26439087748657e-05
-1.98015023942446e-05
-1.8569983626929e-05
-2.05763965576142e-05
-3.37167157744538e-05
-5.30574817226362e-05
-5.18389744561874e-05
-5.18417728793724e-05
-2.71146708262803e-05
-2.82544649083851e-05
-4.51991397639291e-05
-1.07560478746213e-05
-1.96454275004204e-05
-3.7370265444995e-05
-1.76166672556502e-05
-4.84181286102479e-05
-1.40854791737707e-05
-4.0060160758931e-05
-2.84506243346874e-05
-3.80508745491671e-05
1.77770529683196e-06
-5.73683937205604e-05
-5.54430915116539e-05
-3.61572880349048e-06
-3.07995223867779e-05
-3.62399781857817e-05
-3.43024590835879e-05
-1.12305387436588e-05
-2.52151659425063e-05
-6.01928288834891e-06
-4.36973808224271e-05
-1.68944077704418e-05
-4.13045052150381e-05
-3.35151704353616e-05
-2.99217746117618e-05
-7.10519792615713e-06
-2.88651295456268e-05
-1.60765861472361e-05
2.20442610503809e-06
-4.67823337715938e-05
-2.93784837726665e-05
-2.4685815445964e-05
-4.52355901181244e-05
-4.84495872253079e-05
-4.35004657745697e-05
4.46381954287824e-06
-1.55552995303833e-05
-6.84252551251295e-06
-2.72644490083096e-05
-3.08922086833754e-05
-7.94194551499038e-06
-4.01110486386561e-05
-4.10170659065457e-05
-2.48856834815816e-05
-2.8915684325143e-05
-5.49768787239991e-05
-3.26566216438687e-05
-1.76770169928503e-05
-3.07937026883537e-05
-5.93245138854698e-05
-8.07046914618768e-06
-4.40477588354458e-05
-1.26523849677189e-05
-2.07545075076369e-05
-2.24296691390256e-05
-1.79774581859884e-05
-3.34317892754347e-05
-3.44873788069241e-05
-2.37275535597597e-05
-1.77145707515471e-06
6.62539388584298e-06
-3.20137280332368e-05
-4.7312989841305e-06
-2.53097510823592e-05
-2.82434252220065e-05
-4.49836099919588e-05
-2.04081789942911e-05
-5.76102586540951e-05
-1.40678978672351e-05
-2.88273138473315e-05
-2.02702361501598e-05
-2.4206524875223e-05
-3.05568500120228e-05
8.37409602423941e-07
-3.93956671299916e-05
-4.66793606380768e-05
-3.2162490940789e-05
2.18081342058489e-06
-5.62458987757967e-05
-6.12799718401554e-05
-2.27545260018947e-05
-2.95955653618818e-05
-7.98403725464489e-06
-2.08376816394041e-05
-1.71354814724205e-05
-1.287906039174e-05
-3.2848064925585e-05
-5.2005121725812e-05
-3.09447362894094e-05
-1.46848186702882e-05
-2.61089078939569e-05
-3.77973159653355e-05
-3.39806025214662e-05
-1.93426881486569e-05
-4.97315676430661e-05
-2.23286763982688e-05
-1.51710707727965e-05
-3.29031022682238e-05
-4.1528814461329e-05
-2.39116557166438e-05
-3.26787440933139e-06
-4.59312376174749e-05
-2.3545775390937e-05
-3.57885599625815e-06
-3.1805193994416e-05
-2.09106476087743e-05
-5.29077165625956e-05
-4.74335918639273e-05
-1.58786012109816e-05
-2.34487461668471e-05
-2.25024288290752e-05
-2.55820213650653e-05
-4.10712332476501e-05
-1.89077212119689e-05
-6.95043941464189e-07
-3.75091370727109e-05
-1.07935746791296e-05
-3.87423473741812e-05
-6.5849532783248e-06
4.00670605576681e-09
-3.38300788170581e-05
-7.28947730580832e-06
-1.92587362133063e-05
-2.57232690218503e-05
-3.37159475935171e-05
-2.69497819778314e-05
-5.85022007431443e-05
-3.71971586183529e-05
-4.61960669971763e-05
-4.63625062846074e-05
-2.69420841638273e-05
-5.52543142152814e-05
1.44322147412444e-06
-2.54909322415085e-05
-1.84235590412709e-05
-4.4910471888744e-05
-2.71988650050625e-05
-2.12975058245536e-05
-3.49570069392078e-05
-1.84538038864867e-05
-1.67061021928118e-05
-3.29044143353663e-05
-5.08006505432079e-05
-1.89194920273774e-05
-5.67771890512069e-05
-4.85704888568924e-05
-3.75429050967278e-05
-3.66102190000966e-05
-2.07058931327613e-05
-1.84027193534845e-05
-9.13796705854632e-06
-2.53754675611698e-05
-4.06935403138767e-05
-5.31715097377629e-05
-3.13846775336899e-05
-4.2176487496001e-05
-1.08830077764255e-06
-3.72373525232585e-06
-3.67361734951875e-05
-5.46526855200248e-05
-3.40212366640697e-05
-6.88976561719054e-05
-4.11255776811201e-05
-3.67783377446649e-05
-3.95961860643095e-05
-4.62318642679825e-05
-2.93873144103742e-05
-3.61317862153865e-05
-5.10686510714784e-05
-3.22884741739442e-05
-4.24992011548315e-05
-1.93619698446286e-05
-4.76321484183181e-05
-4.50482329410723e-05
-1.33941513050082e-05
-3.52447362448248e-05
1.9712537543241e-06
-2.71214835830939e-05
-2.03436645794806e-05
-4.20746394744837e-05
-3.13746607980054e-05
-4.03865618513215e-06
-9.04673831849029e-06
-2.44390371317378e-05
-2.72043170663197e-05
-3.54465154144071e-05
-2.32802172743915e-05
-2.85399750042319e-05
-4.00470232949342e-05
-1.10727650242042e-05
-7.82771183173274e-06
-2.25727679853899e-05
-3.96338167013906e-05
-3.36762245170502e-05
-7.39111001461585e-05
-4.37095280550259e-05
-3.37840929039643e-05
-4.09211166560205e-05
-1.99250181520152e-05
-1.09145349119124e-06
-3.76024140525603e-05
-2.26670989067793e-05
-2.49028143088732e-05
-4.28679117148553e-05
-2.39199918332708e-05
-2.15529289824582e-05
3.38625577387959e-05
3.56761026140181e-06
-3.53459446883389e-05
-2.78436715348659e-05
-2.87245837126694e-05
-1.62564091446878e-05
-2.99111608500987e-07
-2.26804740445673e-05
-3.33337104811618e-05
-6.21541021865947e-05
-5.49490572300335e-06
-2.19271537071365e-05
-3.34900768846548e-05
-6.76439200682745e-06
-1.02207574304946e-05
-4.85954235899853e-05
-2.26470470818531e-05
-1.93288864953063e-05
-2.92411301797791e-05
-2.60320348023442e-05
-3.1727068093629e-05
-2.95105565466709e-05
-3.84344640633808e-05
-5.46520916202087e-05
-5.75586770282008e-05
-5.32764049318076e-05
-2.32371714470124e-05
-6.53410178715203e-05
-8.84151176254247e-06
-2.40532340908785e-05
-1.45344796490648e-05
-2.21008020212852e-05
-3.52435089741397e-05
-3.57730003944583e-05
-8.36909129434599e-06
-1.05265322603176e-05
-5.2601241968258e-06
-5.270056909171e-05
-2.16987812792848e-06
-4.68645296643071e-05
-6.32222517662647e-05
-2.5770893107562e-05
-3.7156138048876e-05
-5.54120370294305e-05
-1.09987238118525e-05
-1.257316428862e-05
-3.88746678742028e-06
-1.60298407087169e-05
-3.1224945687573e-05
-7.87302756489801e-06
-3.08855194429946e-05
-4.78210949341445e-05
-4.39754691209217e-05
3.55355537941763e-06
-1.31986029822312e-05
-3.31217952526706e-05
-3.28260563666423e-05
-2.30806681788138e-05
-5.20514644315231e-05
-2.69999065202028e-05
-3.97043557127228e-05
-1.82550033310849e-05
-5.47210795126517e-05
8.06845606850206e-07
-3.80799578079861e-05
-3.65770753326494e-05
-3.74425392037873e-05
-2.62387311963862e-05
-6.27976219226773e-06
-6.46345339817234e-05
-2.77150268532123e-05
-1.9793919946236e-05
-5.70509054320896e-05
-3.57436968983392e-05
-3.2480110437891e-05
-3.18594543401618e-05
-2.65183554624012e-05
-4.69339155993729e-05
-5.31876564057051e-05
-2.56740444747749e-05
-2.82166342224414e-05
-3.92969622207298e-05
-1.71969998515801e-05
-2.33745303551852e-05
-2.26738478473777e-05
-6.27051497647346e-05
-1.80051679863303e-05
-2.61768847509599e-05
-3.82015168102157e-05
-3.64859445074837e-05
-3.75273967491638e-05
-1.00893110693403e-05
5.03832918883938e-06
-4.10222717308578e-05
-3.50344638755517e-05
-5.03404052073332e-05
-4.79050881818445e-05
-4.4741762515206e-05
-3.90016232800608e-05
-3.44148207754731e-05
-1.20292589794306e-05
-1.87952153342378e-05
-4.03884846143965e-05
-1.40086579561598e-05
-3.68063768175586e-05
-5.47393472665823e-05
4.82570933927281e-07
-1.49012775136105e-05
-3.34559892366122e-05
-3.64952417587772e-05
-1.80061457401176e-05
-5.08476631347355e-05
-4.02252134298107e-05
-2.4196127825679e-05
-2.80716123422991e-06
-2.52951046960628e-05
-1.70866732722566e-05
-5.96912454294372e-05
-2.9637608521772e-05
-4.98029122640263e-06
1.60003476464648e-06
-2.65039453575798e-05
-7.02849942509478e-06
-3.38787714482006e-05
-2.12341406950283e-05
-6.41622435338427e-06
-4.06617430464096e-05
-6.20124279782552e-05
-3.49649846022818e-05
-4.42718477558921e-05
-4.84523216730228e-05
-1.903024139319e-05
-2.07036816589904e-05
-4.49028759440176e-05
-2.06369308443479e-05
-4.85106513079727e-05
-4.2022139303568e-06
-5.72129275978308e-05
-2.89361021500219e-05
-3.06594107295712e-05
-4.35698667024519e-05
-5.8739098541579e-05
-3.04588681437876e-05
-2.8067700622627e-05
-1.9080370374742e-05
-1.52555317809022e-05
-2.78188722719862e-05
-1.46947973300655e-05
-1.37730318553563e-05
-4.07908531884091e-05
-1.1051980551081e-05
-4.12971113997226e-05
-2.73681383012396e-05
-1.3582638497893e-05
-3.06791048296825e-05
1.70756926588288e-05
-3.4745135429213e-05
-3.01078683798542e-05
7.92619579501351e-06
-2.35980339266652e-05
-2.26400373114286e-05
-5.67202942554032e-05
-2.92564942756508e-05
-4.4867895913865e-05
-2.87750529405722e-05
-2.10301685886153e-05
-2.94244580533943e-05
-3.00668349662384e-05
-1.91383166307619e-05
-1.75198678744151e-05
-2.36097980452289e-05
-1.90484137177615e-05
-4.16026957679939e-05
-4.32754143080868e-05
-2.53232121798122e-05
-3.88527004006382e-05
-2.31153539146745e-05
-5.5124529433423e-05
2.7242706339043e-06
-4.2327479537601e-05
-3.6568722346415e-05
-2.8675855343875e-05
7.31686097326183e-06
-7.16583373803662e-06
-3.75321803123643e-05
-3.23115643880094e-06
-2.47327634836495e-05
-4.74420361851314e-05
-2.92242094712262e-05
-1.9538795579293e-05
-3.68022254282747e-05
-5.44075369572932e-05
-3.44754601501193e-05
-8.36554530913656e-06
-4.84869898891116e-05
2.38841887510955e-05
-3.23850627742468e-05
-1.88418369248711e-05
-3.52067196936158e-05
-2.35953192548184e-05
-2.2291138945259e-05
-1.51505038334887e-05
-2.62804185045476e-05
3.60192308852066e-06
-3.43255607624948e-05
3.91549003534646e-06
-8.30053271910615e-06
-3.98657166489751e-05
-4.65466071529259e-05
-3.14597547625615e-05
-1.00210122480265e-05
1.88388856043816e-05
-4.52685398770504e-05
-2.11422245013194e-05
-4.49739941010124e-05
-1.44623594163218e-05
-2.52389001069653e-05
-2.97271020623639e-05
-4.78632409833236e-05
-2.69979543342434e-05
-4.09265405908786e-05
-4.14617563890193e-05
-2.55290060585038e-05
-3.74944581273016e-05
4.74303458923793e-06
-4.1646468392147e-05
-2.24971864525939e-05
-2.59034312944654e-05
-4.34224364629844e-05
-3.54372995751907e-05
-2.93226413521499e-05
-3.27344633420652e-05
-4.17404771801633e-05
-7.07981824692601e-05
-4.23408661268248e-06
-2.01811965103512e-05
-6.41298044633317e-06
-4.03296936133788e-05
-1.05106970753934e-06
-8.90133526880187e-06
-4.72101493694561e-05
-2.9421620415596e-05
-2.52806767544819e-05
-1.18200354672724e-05
9.52805651477076e-06
-1.72879375328761e-05
-9.09914932668949e-06
-2.45373956496213e-05
-4.47719910513204e-05
-2.10783372872046e-05
-3.88476739780268e-05
-4.17788162996075e-05
-3.86945138447959e-05
-2.9381439332026e-05
-2.59867127700196e-06
-1.08188185234009e-05
-2.94661663468959e-05
-1.38442839497489e-05
-3.91952819161628e-05
-4.31782269472298e-05
-7.03308457439133e-06
-1.45287767099232e-05
-2.78035575375037e-05
-6.16136007131187e-06
-1.21210998206995e-05
-7.60722458847062e-06
-3.624230959895e-05
-5.28426777701658e-08
-4.15657760629945e-05
-1.54645192207785e-05
-2.39163197970986e-05
-4.29495534607307e-05
1.62190579771355e-08
-2.86626573827618e-05
-2.6886507789523e-05
-5.21032389056207e-05
-3.74366662965538e-05
-2.66638209032646e-05
-3.47746200330238e-05
-5.8751423903457e-06
-5.38501522419423e-05
-1.95754471825531e-05
-4.66011947098421e-05
-3.53129760352105e-05
2.04148241516745e-06
-3.68367335633372e-05
-2.07735830184349e-06
-1.20218369009311e-05
-4.57100976202071e-05
-3.31542887261755e-05
-2.60383443731061e-05
-2.55403912771092e-05
-4.02224577520935e-05
-7.12765315681897e-05
-2.87886440914836e-05
-5.68512489255128e-05
-2.90496768203396e-05
-4.15480105323413e-05
-1.58844907196428e-05
-1.13842032781598e-05
-9.96740853365773e-06
-4.87213602493647e-05
-4.3829098805505e-05
-3.36358400334532e-05
-3.6704488328685e-05
-4.35810580635785e-05
-2.4228826606995e-05
-3.00543640667032e-05
-1.18700306513882e-05
-5.18698349600335e-05
-3.63918920990921e-05
-5.17981879190072e-05
-8.93410913857911e-06
-4.47218276469793e-06
-3.62148013188741e-05
-2.62963819610206e-05
-5.52320862070161e-05
-4.00103874334562e-05
1.525675632347e-06
-5.93108390717654e-06
-5.5429288978599e-05
-4.33712702204148e-05
-1.47760603733682e-05
-1.92465961339475e-05
-2.06573909269483e-05
-4.79826405110786e-05
-1.52507232170039e-06
-1.39191388676427e-05
-5.62759197410584e-05
-1.61732196844294e-05
-6.27061203359623e-05
-2.28033922053885e-05
8.7669411957197e-06
5.42002328788254e-06
-3.95906123079504e-05
-1.24697180142443e-05
-4.06153739817456e-05
-2.44027165603259e-05
-3.68581401902772e-05
-2.02390026869682e-05
-3.29597524397295e-05
-2.87733476815763e-05
-2.23189623823592e-05
-4.72625051925727e-05
-4.77010199875342e-05
-2.63206677072482e-05
-4.29599441836245e-05
1.15890303009603e-05
-4.3887143756084e-05
-4.45108692930156e-06
-2.85259179828347e-05
-2.17776370376959e-05
-1.08318841491631e-05
-3.444612654028e-05
-1.77341665314827e-06
-2.40154293218307e-05
-4.65088015309414e-05
-1.95288530720056e-05
-3.37229831573704e-05
1.69331029961243e-05
-5.1099558844783e-05
-5.46394822376774e-05
-1.83149459141258e-05
-3.2531242158029e-05
-4.21088242688468e-05
-1.17032882806921e-05
-4.90104523615191e-05
-3.96360573140943e-05
-3.56862121233688e-05
-4.3128852210221e-05
1.41634345053821e-05
-3.20080627937526e-05
-1.74054689066631e-05
-1.00132223348078e-06
-2.6162899844484e-05
-5.46943765793302e-05
-1.45312426367651e-05
-2.50633422647445e-05
-5.1241714954557e-05
-3.73819580865279e-05
-2.8805765505696e-05
-2.02496104448585e-05
-4.82837383055337e-05
-2.49231241321755e-05
-3.0954277465841e-05
-4.22515947777226e-05
-2.77189725664916e-05
-4.13600729464161e-05
6.95104282925569e-07
-2.81869079589071e-06
-2.98217580826085e-05
-1.55261835580214e-05
-3.87681163270509e-05
-3.31371585861285e-05
-3.28256075797551e-05
-6.99324286125255e-05
-2.9898429323013e-05
-2.98395355286128e-05
-3.77700016628701e-05
-2.22470141518335e-05
-2.02279016678418e-05
-2.99839742265102e-05
-1.15851229512483e-05
6.03581010229268e-07
-2.45944042231041e-05
-2.72132273841296e-05
-3.49502352959643e-05
1.76275403646618e-05
-3.70202608631404e-05
-1.59736493635201e-05
-2.72357822334222e-05
1.00572984776507e-05
-3.52362735604653e-05
-2.25886968050726e-05
-4.39041262807149e-05
-3.2231996897891e-05
-1.35978376726141e-05
6.74718904067577e-06
-1.89336892560972e-05
-2.46203802129598e-05
-4.42520851138715e-05
-3.03186863173364e-05
-3.47805722209295e-05
-9.70251388429613e-06
-1.92325652212387e-05
-4.27541082178845e-06
-8.53270449325175e-06
-3.35899093182488e-05
-3.76477427833006e-05
3.85965076751397e-07
-1.10851680549591e-05
-5.25423188157548e-05
-2.17641180671798e-05
-2.10805254876462e-05
-7.98681252126298e-06
-4.05482655877419e-05
-2.65885596416231e-05
-4.22718129149665e-05
-4.2060990735563e-05
-3.96331122203328e-05
-4.40696636284029e-05
-3.08265355730316e-05
-4.24985573432635e-05
-2.84471448730953e-05
-3.11024703419619e-05
-4.03993044429792e-05
-2.20390938766567e-05
-2.12330610240555e-05
-4.11103236225231e-05
1.34339316194738e-06
-9.8785576047212e-06
-5.50152732811902e-06
-3.88442848376885e-05
-1.13459838743294e-05
-1.04515566756245e-05
-2.95842901330715e-05
-5.62818670029631e-06
-4.20994222280747e-05
-1.4655810327919e-05
-4.06240078681339e-05
-2.31515664781713e-06
-3.60910685660402e-05
-2.96445574856673e-05
-4.43850354120449e-05
-7.86393229744394e-06
-1.39950020390375e-05
-2.2366578252412e-05
-3.99982209024124e-05
-2.32949881048341e-05
-2.54076317654092e-05
-2.62069378102584e-05
-5.8968437132257e-05
-4.32029533320137e-05
-8.48589309257328e-05
-4.22744401442693e-05
-4.39281557011091e-05
-4.43571616929132e-05
-3.9362846493336e-05
3.60436286518649e-06
-3.60127818547166e-05
-2.22225480669194e-05
-2.47870977418882e-05
-4.19942723885676e-05
-5.03898897358318e-05
-2.56341175590572e-05
-3.54255156092729e-05
-4.81471702988611e-05
-7.61122353961045e-06
-2.83605408435181e-05
-1.28560827387371e-05
-2.90555979261199e-05
-5.76300458956719e-05
-3.07547420176171e-05
-3.51416087186937e-05
-1.84323099944981e-05
-1.7544129325307e-05
-2.62790098903968e-05
-6.46892683353892e-05
-2.91070761908332e-05
-3.79300712378461e-05
-1.18657706638587e-05
-2.58236703138708e-05
-4.95729170949573e-05
-2.98536359169384e-05
-7.05389282734693e-05
-6.48334575907413e-06
-2.67594102068756e-05
-4.52091470596386e-05
-1.32026676392693e-05
-1.5558638137881e-05
-4.16518200310363e-05
-4.96375699698931e-05
-1.4377969342501e-05
3.48388570575007e-06
-4.38955409444371e-05
-2.82384853080217e-05
-4.45884405700925e-05
-4.87604772487112e-05
-3.4800230851565e-05
-3.4939359100403e-06
-1.08393246023332e-05
-8.33582103862008e-06
-2.4894364304222e-05
-4.02274781260188e-05
-2.49949843038617e-05
-5.60655384059266e-05
-4.46040549845125e-05
-4.80058008602231e-05
-3.87979381762249e-05
-8.13444459554376e-06
-2.20911808835731e-05
-2.94266633256137e-05
-3.08386897890982e-05
-3.82454136564515e-05
-4.1499258757296e-05
-1.20883593627694e-05
-3.63796978066596e-06
-3.68803544652806e-05
-1.79407041837e-05
-4.91260615429066e-05
-3.57506137736819e-05
-1.94395947741611e-05
1.6389837951061e-06
-3.15256217255953e-05
-2.33116909847892e-05
4.71406506628433e-06
-3.79870084736362e-05
-3.7816024929441e-07
-2.74006467988807e-05
-7.72009743833598e-06
-3.02186838569127e-05
-3.01706905977565e-05
6.14344266841349e-06
2.22894284434432e-06
-5.68470492864666e-06
-2.96132892963157e-05
-7.88735408778159e-06
-2.79617986849947e-05
-4.31265812383689e-05
-1.92339256834398e-05
-1.65750580157282e-05
-2.82166919721201e-05
-1.27758581089266e-06
4.09845692414378e-06
-3.34255523650945e-05
-1.67417386734292e-05
-2.80580956597442e-05
-5.36429726973517e-05
-3.263946958061e-05
-3.48492158181385e-05
-2.33991010381003e-05
-1.27712324838619e-05
-2.10019954541607e-05
-3.41790374822488e-05
-2.94214543324939e-05
-3.65931604546079e-05
1.55441751129214e-05
-8.11353798867003e-06
-2.87176833321056e-05
-2.93518313117219e-05
-3.98867103746245e-05
-4.87044359708577e-05
-3.23652308544587e-05
-7.91276747997744e-06
-1.20937349798375e-05
-3.28634956588425e-05
-5.41983131521219e-05
-3.35636842667039e-05
-1.2897799956984e-05
-4.45260725800778e-05
-4.57561022407803e-05
-3.4845700119415e-05
-3.93376760648091e-05
-4.38253859989632e-05
-1.83517243253942e-05
-2.72296379759763e-05
-2.95345304632518e-05
-4.39855321774329e-05
-4.43455091566396e-05
-3.16605666156744e-05
-2.43665598970889e-05
-4.88006206681429e-05
-5.57189645870615e-06
-1.27389358332327e-05
-4.16322639001535e-05
-3.15584732752679e-05
-5.08736776379499e-05
-1.37169031953841e-05
-4.27065259589213e-05
-2.39288003609429e-05
-1.94503154426903e-05
-1.22876843650501e-05
-3.53561685539335e-05
5.59024207542279e-06
-1.85802851979698e-05
-2.31138423441387e-05
-3.71102716238599e-05
-2.01586899050067e-05
-3.95246238955281e-05
-3.64052667116654e-05
-1.96343962601424e-06
-3.74727791134916e-05
-4.15868568423421e-05
-2.70173289082328e-05
-1.2957803467327e-05
-2.76198447904739e-05
-2.12781217309992e-05
-3.36019679298316e-05
-2.62572528509713e-05
-4.46086805616289e-05
-4.3356059709585e-05
-2.03759470963746e-05
-3.40328894391935e-05
8.58623377728034e-06
-2.78281993324766e-05
-3.50999470618244e-05
-5.10281597954922e-05
-3.79624337200484e-05
-4.80499025242929e-05
-3.91149015199978e-05
-4.68774529252685e-05
-3.40682570653489e-05
-2.63157937529135e-05
-1.82746467515955e-05
-3.52267739434267e-05
-2.9001244623952e-05
-1.34715839993481e-05
-1.4416210250345e-05
-3.11855796850511e-05
-3.30419730551003e-05
-3.73239059464202e-05
-4.82934385534347e-05
-5.49899663587605e-06
-2.80207612488771e-05
-5.32122448565295e-05
-4.98377944094347e-05
-7.61330298353715e-05
-1.3765431667433e-05
-3.35350143479993e-05
-5.41320993144785e-05
-9.31273770180713e-06
-3.51811979095768e-05
-6.05858963123576e-06
-1.06510272760834e-05
-4.00371048333267e-05
-1.72506772940652e-05
-2.26071690596671e-05
-2.95861239417948e-05
-2.26906923772062e-05
-4.67225064573154e-05
-2.49686312548288e-05
-3.81851049845175e-05
-5.07614583588876e-05
-5.09650598632366e-05
-3.28844520809543e-05
-5.9409258303291e-05
-7.70121118881208e-06
-1.27884483961431e-05
-2.66310162432203e-05
-4.58094599176072e-05
-7.80132180491023e-06
-3.78155845873638e-05
-1.26794305445995e-05
-5.22478115566444e-05
-1.92351201540817e-05
-1.77674241542917e-05
6.38188729505805e-06
3.30803419010032e-06
-1.30480539877738e-05
-6.05647641300134e-05
-3.26260092881846e-06
-4.33331117704921e-05
-3.67941599818313e-05
-6.54210177415157e-05
-2.41307894473994e-05
-1.43836476663252e-05
-2.20825625561452e-05
-1.81635733213489e-05
-3.16316183242176e-05
-1.75995104885268e-05
-1.06952740582266e-05
-4.39372755428909e-05
-4.71425663302882e-05
-3.13268598058534e-05
-2.86201607894349e-05
-1.65974090752718e-05
-4.42665315903799e-05
-2.66071797414234e-05
-2.23187676063213e-05
-5.6269027102275e-05
-2.56507919870922e-05
-3.26659296409253e-05
-4.01247838346888e-05
-1.85326439294731e-05
-3.26244080356823e-05
-1.97214037105483e-05
-4.22417686577456e-05
-1.83751559819811e-05
-1.3123429556769e-05
-4.45464997644778e-05
-2.73765561691936e-05
-1.63239776579023e-05
-6.74826781668666e-05
-1.72390023325186e-05
-2.20857490338174e-05
-2.31823862927867e-05
-2.97095983999623e-05
-9.47007044446441e-06
-5.06512187290398e-05
-6.94542862552394e-05
-2.87579958918222e-05
-6.39745391386451e-05
-6.98669424519157e-05
-3.080317907993e-05
-1.50813936309818e-05
-1.89949398209917e-05
-1.96917013738525e-05
-4.83052156962073e-05
-3.90726983587675e-05
-3.03145953585188e-05
-2.81496835172179e-05
-4.42550013798585e-05
-2.53242675616913e-05
-1.69270532605654e-05
-2.69106799341391e-05
-3.809555350035e-05
-3.70362331221406e-05
-1.9118831251296e-05
-7.55562372983668e-06
-1.65227162479244e-05
-9.04046026703924e-06
-2.42019655401755e-05
-1.16478162301232e-06
-5.59230504755125e-06
-3.05629435549688e-05
-1.64818220316368e-05
-1.7935784201125e-05
-3.14524552194062e-05
-3.31073882508419e-05
-1.42438041960589e-05
-1.33209457805547e-05
-1.99821328816573e-05
-3.33751961809893e-05
-3.10853579595053e-05
-1.70961680304112e-05
1.33988397012464e-05
-4.45842766538867e-06
-2.77935928925822e-05
-1.69527440882977e-05
-3.73093668963012e-05
-3.64427944530815e-05
-2.09791050499718e-05
-5.83577685443901e-05
-4.06992706119792e-05
-2.47492721639612e-05
-4.66482351612734e-05
-4.02457248547163e-05
-2.34153664634662e-05
-2.67707843087203e-05
-3.97311342687148e-05
-2.67393866820489e-05
-2.50139822222169e-05
-3.63097759682809e-05
-7.79784938606789e-07
-3.24298077826752e-05
-2.65443751604051e-05
-4.13381563807817e-05
-2.70590109743044e-05
-3.3108088986837e-05
-1.95794990970696e-05
-1.93163703705063e-05
-4.80072788119168e-05
-9.65125781524627e-06
-3.7373055027369e-05
-4.49522038200931e-05
-5.20061567289907e-05
-3.06324777551176e-05
-3.40722463800178e-05
-4.84271096911017e-05
-2.13944542465735e-05
-1.71341490820435e-05
-1.98181936866739e-05
-1.93217385577695e-05
-3.47343594001303e-05
-5.08761859063226e-05
-1.02036591197354e-06
-2.87428436991956e-05
-3.57219070021965e-05
-1.54796165655628e-05
-4.92632197407636e-05
-1.77466370741945e-05
-1.29045129086958e-06
-2.34261767599404e-05
-1.63682770595201e-05
-1.35238190542571e-05
-3.82083310943866e-05
-6.00982438173401e-05
-1.98177450873739e-05
-3.50975940353167e-05
2.40510622107306e-06
-1.69938372518544e-05
-1.35547838301886e-05
-1.22462094851089e-05
-2.56824521399266e-05
-5.25566763408369e-05
-4.31332941650148e-05
-2.01071218365627e-05
-1.04959983235634e-05
-2.17304725300776e-05
-5.93140011367283e-05
-1.21585905492183e-05
-8.60499625256496e-07
-5.0075652751703e-05
-4.06960067250453e-05
-3.18847990232249e-05
-7.49959704753926e-06
-3.49961106992664e-05
-1.84920170009768e-05
-8.11099012529405e-05
-2.26213754571773e-05
-3.87850759472665e-05
-3.51953927310325e-05
-2.89693453155159e-05
-1.37505235524575e-05
-2.9757054547233e-05
-2.76376520196624e-05
-3.30525201250099e-05
-4.51040975179798e-05
-2.46621962002767e-05
-1.85202874604828e-05
-3.50828539381147e-05
-2.30475514062402e-05
8.78620349536796e-07
-5.86932330779115e-06
-1.4352960750265e-05
-1.45156985271632e-05
-3.59184893646258e-05
-2.82040736705399e-05
-5.14712479793954e-05
-1.94273325366982e-05
-2.52036245972094e-05
-3.18009000579256e-05
-1.49867536056758e-05
-4.87278676097314e-06
-2.1359329299172e-05
-4.0266750251039e-05
-5.31879705444221e-06
-3.50387933997305e-05
-2.12752343498823e-05
-4.11003394508175e-05
-4.18835621268371e-05
-1.71807798899455e-05
-2.75414343999141e-05
-2.80987133241363e-05
-3.56232853913791e-05
-2.31513900787202e-05
-2.15509161205742e-05
-4.33587375523096e-05
-5.52629049598979e-05
-4.50753900836703e-05
-1.42231094821217e-05
-1.73328856164421e-05
-3.70134836003807e-05
-4.2452184914665e-05
-1.17571410054424e-06
-3.46849983598264e-05
-1.66831132554976e-05
-2.62594957960217e-05
-2.39701484735428e-05
-3.89996439670504e-05
-4.64927706131664e-06
-3.53811121287118e-05
-4.03876213122094e-05
-3.88468527962263e-05
-4.23499454396721e-05
-4.42025179030804e-05
-2.6648616030723e-05
-7.65313849871828e-06
-2.86217390914658e-05
-4.79166996919962e-05
-5.4631352317666e-05
-1.83705642751721e-05
2.72192158460603e-06
-4.08096843647662e-05
-1.40549683611593e-05
-2.89245557129844e-05
-6.10111839900158e-05
3.77023609669931e-07
-2.44846948812289e-05
-4.97657166127604e-05
-2.07116901087624e-05
-1.76616262333232e-05
-3.70560031744475e-05
-2.73173296644562e-05
-3.8647499288014e-05
-1.29818296257058e-05
-2.81840800479939e-05
-3.80903153592674e-05
-5.21433508797242e-05
-2.63508872195474e-05
-2.56356398458297e-05
-3.68746283703374e-05
-7.98452677884257e-06
-3.13425357344494e-05
-3.4589441309244e-05
-1.40529894923642e-05
-3.48620204209697e-05
-1.74479886720284e-05
-5.85099391887561e-05
-4.71359470262038e-06
-3.35791871308016e-05
1.35161172052401e-06
-1.25788349287112e-05
-5.05793313302487e-05
-3.9297506584277e-05
-3.80135753304113e-05
-4.19024266996454e-05
-5.7024041837111e-05
-4.8138360122952e-05
-4.91490497011088e-05
-2.39825364056679e-05
-4.54502609325221e-05
-2.66870055303875e-05
-3.32365569988573e-05
-1.95451630981758e-05
-5.86313530289136e-05
-2.26532969801211e-05
-3.16136710694592e-06
-4.42047045438962e-05
-1.33753246603326e-05
-3.84045712717004e-05
-4.99575768083756e-05
-2.19783343324436e-05
-3.00136043610558e-05
-1.64188094598174e-05
-1.99829195245502e-05
-4.09742411936413e-05
-2.14216395101052e-05
-2.20352490429084e-05
-2.01151499093507e-05
-9.70753171660778e-06
-4.14296263921849e-05
2.97823031035127e-06
-4.63310900626231e-05
-1.37456702578577e-05
-3.48634722819857e-05
-4.9824131985564e-05
-6.89169518208865e-06
-2.22281132075142e-05
-3.5699807209006e-05
-4.27110181000654e-05
3.14602532896311e-06
-2.26136383488544e-05
-2.53986975219199e-05
-1.867165168412e-05
-2.26313543174192e-05
-3.62511209917691e-05
-2.06362784847076e-05
-1.83870387504234e-05
-3.51046105401281e-05
-5.52635921405861e-05
-4.11575314951459e-05
-2.20321235612269e-05
-3.64057591716596e-05
-1.37501984718941e-05
-1.93887050945444e-05
-3.44032169040484e-05
-2.78439721340825e-05
-3.38790639217578e-05
-3.21694883838557e-05
-2.02312661014536e-05
-5.12295701914953e-05
-4.38332358195452e-05
-2.29683867638485e-05
-2.50501018200402e-05
-3.46034225844826e-05
-3.47297616066318e-05
-4.65741573379575e-05
-4.51952332073249e-05
-3.69931707546373e-05
-3.75357130566408e-05
-2.1312387244903e-05
-2.30261073748407e-05
-4.93152661198916e-06
-3.06883695023791e-05
-2.68192436018125e-05
-2.7902183150278e-05
-4.82200608022511e-05
-3.61710948282335e-05
-2.03068617311935e-05
-3.25017624732545e-05
-3.31428203038241e-05
-2.63677801929426e-05
-3.65472951658665e-05
-6.93302868914742e-06
-2.55126382059875e-05
-3.95143950516521e-05
-1.16771401331615e-05
1.51838167592321e-05
-4.16463726790459e-05
-3.00835276651954e-05
-5.33865167785164e-05
-2.83542475454259e-05
-3.10369660007633e-05
-3.10103053581126e-05
-2.13914380301038e-05
-3.99897700109511e-05
-2.53242843214631e-05
-3.06348932509576e-05
-4.76129870941346e-05
-3.36861608755825e-05
-1.62588091586906e-05
-1.53397907098769e-05
-2.16376270093022e-05
-1.35891140669869e-05
-2.13351410879318e-05
-3.53095840965527e-05
-2.96227923923337e-05
-4.51721140980984e-05
-3.03998287444331e-05
-7.85012267506725e-06
-2.39177668280774e-05
-4.65488660933159e-05
-4.02274954950569e-05
-3.19816917810014e-05
-2.4628042980773e-05
-3.89496176721009e-05
-4.27450663083229e-05
-2.48072761477893e-05
-3.29596482201928e-05
-1.84907930349978e-05
-2.29168603863298e-05
-5.68287405192472e-05
7.64080611344968e-06
-1.10573245215506e-05
-2.34975438183806e-05
-1.78669019512082e-05
-4.57290191370187e-05
-3.18167282530416e-05
-2.51257849909212e-05
-1.83519877231874e-05
1.09592877921626e-06
-2.14077017244802e-05
-4.62389075891506e-05
-2.52974062451726e-05
-1.6378232767152e-06
-2.78203032905582e-05
-2.63919795081621e-05
-1.56666767593631e-05
-4.1151221486416e-05
-3.49668325248533e-05
-5.31721867238531e-05
-3.31440543237357e-05
-1.71653055763155e-05
-1.45044652327503e-05
-1.83990802982445e-05
-3.03505170698735e-05
-4.01804638598066e-05
-2.3531592341054e-05
-3.19999977410122e-05
-1.7207419941245e-05
-4.99560531678843e-05
-3.23754387400151e-05
-2.82461775007668e-05
-4.03348654407504e-05
-1.81823473259046e-05
-4.2828081147768e-05
-1.61016866041721e-05
-1.927683927657e-05
-3.44752515774573e-05
-1.93470500157346e-05
-1.58037556408801e-05
-2.7411483976141e-05
-2.87111014098751e-05
-4.62293567792884e-05
-2.31825572708726e-05
-4.23227267654238e-05
-4.28276020621751e-05
-3.38679456713912e-05
-1.07173548847958e-05
-2.5683664897356e-05
-4.98567539257222e-06
-2.18191012747817e-05
4.28655216400971e-06
-2.95182708895413e-05
-5.48192186133424e-06
-1.11283495171017e-05
-3.27904878987093e-05
-2.79365055334234e-05
-4.51688347965523e-05
-1.4840298367375e-05
-3.34528262965952e-05
-2.99453013524342e-05
-2.10427401444117e-05
-4.25865005646448e-06
-1.63804829183259e-05
-1.31648063116231e-05
-3.76293393920734e-05
-3.74951244303223e-05
-1.70935702874247e-05
-2.32528093038736e-05
-1.24998027057849e-05
-3.31175417480282e-05
-3.89765368420096e-05
-4.38957417024382e-05
-3.38617995674942e-05
-3.24184700327059e-05
-2.33851978030688e-05
-2.42244844495015e-05
-4.94557013855158e-05
-4.92734881276627e-05
-5.24426851017081e-05
-7.2227641412604e-06
-7.78414312550447e-06
-3.24821697847757e-05
-4.25449730797916e-05
-3.09289412612293e-05
-1.49517852981255e-05
-6.38500136342024e-05
-4.57624926817714e-05
8.20415699773079e-06
-3.63705548286272e-05
-4.05107895949751e-06
2.03405606563124e-06
-1.41301983322648e-05
-4.11028254475165e-05
-2.8555900531281e-05
-3.82923901069755e-05
-4.63848143241928e-05
-1.87857056721324e-05
-1.604325043971e-05
-2.71138971473468e-05
-4.26190036904104e-05
-4.8044377850113e-05
-4.63189664330736e-05
-5.64548058511081e-05
-2.41010809003103e-05
-3.46003747135744e-05
-3.85323115946084e-05
-2.92016246619078e-05
-2.14310132424026e-05
-3.1056005343738e-05
-3.28706945833194e-05
-2.36481733407249e-05
-2.39889740821065e-05
-1.53310014306976e-05
-3.12561961399131e-05
-1.96198037308176e-05
-2.00920908213646e-05
-6.38698257478572e-05
-1.56848820611801e-05
-2.14536864696958e-05
-5.33458958606844e-05
-1.16861208832992e-05
-4.6158532621407e-05
-5.10114365954404e-05
-1.58995396608431e-05
-1.25458825019608e-05
-1.26567557241811e-05
-2.57592450934894e-05
-4.76647767877605e-05
-1.31658755652669e-05
-3.40503031723511e-05
-6.40802422142248e-05
-4.27212083238407e-05
-2.44242193733221e-05
-3.67824825061483e-05
-5.85129398607037e-05
6.34309883975008e-06
-1.65942662069416e-05
-1.43786531086088e-05
-4.51802800282306e-05
-1.81950323295824e-05
-1.46536909692878e-05
-2.19506101029643e-05
-1.81614002261962e-05
1.65886678265081e-07
-3.61534728990118e-05
-4.54071215530497e-05
-3.79260022857785e-05
-1.31589311517426e-05
-3.87356303937919e-05
-3.67831626486624e-05
-3.26862857684793e-05
-2.62773231264465e-05
-2.32952338542509e-05
-2.20750505022937e-05
-2.77147077000052e-05
-4.52180975885055e-05
-5.37534323019033e-05
-5.39111785440111e-05
-7.61452888475461e-06
-5.01201075095829e-05
-3.87998358866867e-05
-1.61006390079778e-05
-2.86972017711285e-05
-5.37587555418334e-06
-2.19512881944315e-06
-2.68018962842691e-05
-3.47431067250222e-05
-3.52604243716553e-05
-2.28524152248921e-05
-2.68294507600296e-05
-1.38800748625697e-05
-4.7763723079154e-05
-3.59091646200875e-05
-2.59547616392902e-05
-4.21659274452386e-05
-3.82272471619742e-05
-2.04991802809843e-05
-2.66170269733458e-05
-1.86165493435238e-05
-2.4449340460944e-05
-3.52594414161551e-05
-2.14534316512503e-05
-2.10306548397205e-05
-5.36813729622146e-05
-3.01499672761889e-05
-5.10200076427786e-05
-4.28846686933695e-05
-4.78631791442517e-05
-4.27116958566497e-05
-4.63037273159513e-06
-2.55478888058961e-05
-2.69929978467037e-05
-4.54052152055607e-05
-1.22261150023284e-05
3.02008540574929e-06
-3.46070467548393e-05
-1.01219162911807e-05
-6.50773063135969e-07
-4.65181020213926e-05
-1.67665129107097e-05
-2.01743047640192e-05
-9.71018480269169e-06
-3.02143172538819e-05
-2.52964341339328e-05
-5.28076304646988e-05
-2.98530432264119e-05
-2.58741414776577e-05
-2.28424357488955e-05
-4.58256702561613e-05
-2.94144019301571e-05
-3.6075756936847e-05
-3.63521436147297e-05
-1.7331196210563e-05
-4.32613135016536e-05
-2.61288870686535e-05
-4.41418406949606e-05
-2.05299959793513e-05
-2.26158846090777e-05
-4.14261945239547e-05
-2.14302954127886e-05
-7.3317427756154e-06
-2.16216835385289e-05
-6.07017861069424e-05
-3.49264603145236e-05
-3.13420478186825e-05
-1.66297974891566e-05
-3.26077014673596e-05
-5.9935844589489e-05
-1.54973900507741e-05
-5.07150093774064e-05
-2.39959671236994e-05
-5.01070700433109e-06
-4.16838684791514e-06
-3.94926103558778e-05
-9.91712407678767e-06
-4.15756575435951e-05
-3.7448868311702e-05
-2.26373967537073e-05
-5.66466409216587e-05
-3.14474101096325e-05
-5.40908304673462e-05
-3.09821056123762e-05
8.98712797533675e-08
-1.15409474914465e-05
-9.99536359735845e-06
-4.19307662514959e-05
-5.75963450313021e-05
-4.25797356198558e-05
-4.20838838372366e-05
-1.06426050420088e-05
-3.38291567596e-05
-4.39582828106914e-05
-8.91746204546492e-06
-1.22671911167475e-05
-2.88283710910975e-05
-1.52743913119502e-05
-4.82464824791332e-05
-2.61602014881083e-05
-1.65058117496677e-05
-1.35971501530877e-05
-2.58144522107925e-05
-2.52787235634977e-05
-1.89968271051562e-05
-3.88372262855492e-05
-8.77040760490086e-06
-6.34694890756499e-05
-4.64665741216183e-05
-2.82164880362145e-05
-3.19810469521222e-05
-3.79438473748256e-05
-4.05669849196531e-05
-4.39007677183601e-05
-3.60840271224827e-05
-5.30967658774613e-05
-4.07154319010744e-05
2.64813073253444e-05
-5.40602696950751e-05
-2.9228252292387e-05
-2.90894684045271e-05
-4.85254390949318e-05
-3.71625536823299e-05
-1.38654023848502e-05
-1.17691216468869e-05
-2.87340563504047e-05
-3.96379780481347e-05
-2.98787622784527e-05
-4.07041800002111e-05
-3.17620452026181e-05
-2.82836571760607e-05
-3.34415850169257e-05
-7.73741161836496e-06
-3.07226437705832e-05
-1.64146874081159e-05
-5.24031497063035e-05
-1.15416397307635e-05
-9.64888373817713e-06
-3.98590107713546e-05
-1.66862362158827e-05
-3.04075343733825e-05
-3.30205473450273e-05
-1.09257868207951e-05
-1.07378286505468e-05
-9.39070653559009e-06
-4.40232110539836e-05
-6.0293628961425e-05
-4.17502611131991e-05
-3.3736208585821e-05
-3.04799970816789e-05
-1.69837922303654e-05
-2.39200050959762e-06
-3.44757292134198e-05
-3.28181865965391e-05
-3.64791451937118e-05
-1.71573429983703e-05
5.9061695534522e-06
5.42503589855779e-06
-1.53754609698842e-05
-1.90539083753402e-05
-1.41642073043902e-05
-5.55362496980724e-05
-6.14001041901037e-05
-8.00779999843343e-06
-5.68906519255909e-05
-4.74862836660256e-05
-2.94935764676236e-05
-3.1022442256108e-05
-4.52425236820391e-05
-9.03758661104049e-06
-4.41458691196104e-05
-2.3679526446783e-06
-2.37498151208784e-05
-3.09048662303772e-05
-4.52465873601602e-06
-2.19288088183671e-05
-4.61034289636581e-05
7.71317539374413e-06
-3.07021979377643e-05
-1.64355864145663e-06
-3.15262666636439e-05
-4.25406146645478e-05
-2.7604621265989e-05
-3.57025116841034e-05
-6.70865457656624e-05
-2.3133915144876e-05
-3.83495846307113e-05
-3.28976062989632e-05
-3.92296572145133e-05
-9.56688866506923e-06
-5.52463748701845e-05
-3.19327974704645e-05
-9.12851500869324e-06
-5.92222045554979e-05
-2.98304210273401e-05
1.44604290820852e-06
-1.48478161040838e-05
-3.62431589250039e-05
-2.60733190521506e-05
-9.57182846714325e-06
5.75407093239719e-06
-5.87744494446205e-05
-1.26823795217184e-05
-3.88235010519269e-05
-1.28248979753817e-05
-3.62949185580191e-05
-5.67596712262239e-05
-5.53516190774478e-05
-8.94717706956021e-06
-2.52527346537894e-05
-4.12566850834325e-05
-5.44983677684824e-05
-2.1488311714744e-05
-5.5402584756224e-05
-3.40940631885909e-05
-2.74439936773402e-05
-3.6513292335449e-05
-3.74246375614954e-05
-1.37268470908066e-05
-1.93783893551391e-05
-4.07702191223821e-05
-9.96358274483121e-06
-9.67367564517355e-06
-2.96396832873028e-05
-8.46150200410293e-06
-3.93333746306172e-05
-2.87606571606558e-05
-2.32321363067925e-05
-2.54553739976009e-05
-4.80976351886164e-05
-4.3616926060676e-05
-2.66893393869629e-05
-2.71674851870403e-05
-1.64824636466104e-05
-4.05303474889974e-05
-5.23515039303729e-05
-2.85483033722315e-05
-2.12169818825922e-05
-5.74157321429671e-06
-4.52522003860239e-05
-2.66097400045333e-05
-4.01227451638822e-05
-4.25175034323741e-05
-3.75958305681881e-05
-3.39420670692831e-05
-1.69762304509398e-05
-4.50212108329698e-05
-1.76391476697972e-05
-3.31933454813e-05
-2.89239175072669e-05
-2.81929034532162e-05
-3.82572445260138e-05
-4.40240543631276e-05
-4.83028786698828e-05
-3.27374419266043e-05
-7.24500541937813e-06
-7.34447558984892e-06
-3.63722318381063e-05
-1.94260756224425e-05
-2.45187664314643e-05
-1.33504711602111e-05
-2.8053309036433e-05
-3.62682280853303e-05
-3.8982077451414e-05
-1.21237960373366e-05
-7.36998512737119e-05
-5.41588818144296e-05
-3.20216393254435e-05
-3.49589576270836e-05
-1.75541834809348e-06
5.75697170047311e-06
-8.58428310680949e-06
-4.540483952872e-05
-3.02396260384113e-05
-3.69269632706917e-05
-2.91888860123676e-05
-1.03998776785163e-05
-9.07748997979401e-06
-5.36935502960509e-05
-4.73226167882681e-05
-4.48173843925457e-05
-2.66507393341594e-05
-3.57305059234711e-05
-3.26268497907922e-05
-2.15347876810594e-05
-1.95737269081452e-05
-5.71267041030047e-06
-2.05160839376886e-05
-3.18878677218172e-05
-1.80585516652913e-05
-3.69524546171694e-05
-2.19437775442943e-05
-4.6178210841924e-05
-2.42340169800728e-05
4.54734212238924e-06
-3.49630483576818e-05
-4.24604405589755e-05
2.45327675814267e-06
-3.82325248264527e-05
-5.33474403367806e-05
-3.77524367912718e-05
-1.88224726708348e-05
-3.72594620839713e-05
-5.49132571992406e-05
-2.68017144620354e-05
-1.3339285121118e-05
-3.45720691309237e-05
-2.18424997052068e-05
-4.15510923041001e-05
-2.79482726774037e-05
-2.7552101325279e-05
-2.58967317237622e-05
-9.92606589750195e-06
-2.32106208384872e-05
-3.89740699381628e-05
-2.6890526896219e-05
-2.3431296675378e-05
-2.42665421561588e-05
-2.6146160050985e-05
-3.00204131865024e-05
-1.8754000923948e-05
-1.24120720624999e-05
-1.58784018239552e-05
-4.78853275733086e-05
-4.0416397674021e-05
-4.8719652490425e-05
-3.35623300636358e-05
6.76374272381146e-06
-2.97980560236408e-05
-4.068496058465e-05
-4.27037441899136e-05
-9.14246616863449e-06
-4.59133984222783e-05
-3.20162543933051e-05
-2.93771675891731e-05
-1.58278559433952e-05
-1.63817539194553e-05
-1.27767891925637e-05
-3.12394298541758e-05
-6.32031734351863e-05
-9.53352031262729e-06
-4.83980312914838e-05
-1.52528284202025e-05
-3.85569572002949e-05
-3.79803349207503e-05
-3.73616099943918e-05
-3.27026474750563e-05
-3.66199152761636e-05
-2.80173872362796e-05
-3.01436090512285e-05
-1.4828011578158e-05
-1.41554583299307e-05
1.82093174256763e-06
-2.98782521471284e-05
-7.02956882244192e-05
-1.99250715286241e-05
-3.37465285910766e-05
-9.5984768421535e-06
-4.58834919575909e-05
-1.99161233216447e-05
-5.55563635628829e-07
-1.87033833114443e-05
-5.00986142638363e-05
-4.22997629772189e-05
-6.23044629047623e-05
-3.51993346675561e-05
-2.17638896741596e-05
-3.25052216129186e-05
-4.25462589526695e-05
-2.02840822613205e-05
-2.8821314898443e-05
-2.32477827859576e-05
-4.09873719540172e-05
-8.46976787436014e-06
-3.64328853137427e-05
-4.15368894045616e-05
-3.96476103935703e-05
-3.13874158305761e-05
-2.11103972241134e-05
-3.57137985068485e-05
-3.64118826579431e-05
-4.48804650644982e-05
-4.64416078791104e-05
-4.86109084104426e-05
-3.33700057992534e-05
-4.50492361550901e-05
-2.84123681433805e-05
-3.90091665547675e-05
-4.90599163266466e-05
-3.45750720496078e-05
8.51549787836855e-08
-5.54638169571017e-05
-2.19789375199221e-05
-6.10082521741648e-05
-5.20528448737716e-05
-2.05311354315554e-05
-4.20755994318709e-05
-4.75356549292046e-05
-1.99207998209957e-05
-3.5905157474492e-05
-5.50197470428249e-05
-3.10539825805379e-05
-2.88872505543524e-05
-1.49101423396363e-05
-1.05997058603355e-05
-4.3579143447546e-05
2.76224995099234e-07
-4.92268245421122e-05
-5.88641100617443e-05
-2.53037562973073e-05
-1.81256754301982e-05
-3.35122403341806e-05
-2.36352796053724e-05
-2.42196470931001e-05
-3.08794993436135e-05
-3.80844556686149e-05
-1.2571937390235e-05
-5.14735901811959e-05
-2.63684080017102e-05
-2.40492706576502e-05
-4.93433339995987e-05
-4.55177552918544e-05
-4.16497405298945e-05
-1.20580770644602e-05
-4.87860398764317e-05
-4.59803408408226e-05
-3.27536134030093e-05
-5.56350872624818e-05
-1.78933292633398e-05
-3.14716484739894e-05
-7.75222898201878e-06
-4.5586590696809e-05
-4.24027134301051e-05
1.19416761223847e-05
-8.8670477551559e-06
-4.55818846012218e-05
-4.83910954214674e-05
-3.2978163209965e-05
-3.05626556081316e-05
-1.31004329249111e-05
-1.34378050063597e-05
-2.33735272267353e-05
-5.17337611219314e-05
-5.51645473685959e-05
-5.46923951936039e-06
-1.02648662184496e-05
-1.03336083925408e-05
-4.19324190187585e-05
-4.74740356212359e-05
-1.30617654883812e-05
-2.49160217674603e-05
-1.28270193737515e-05
-4.11323929677886e-05
-1.37092768654727e-05
-5.35413460273821e-05
-6.97401510365588e-06
-1.31640213141994e-05
-1.92171428523447e-05
-1.4843759981627e-05
-3.32180568015721e-05
-2.27480797397317e-05
-4.61352708097318e-05
-1.52503013712892e-05
-2.01078718461797e-05
-3.3078679438515e-05
-3.97433915668713e-05
-1.96355883436752e-05
-4.22355171932399e-05
-3.81164897850639e-05
-1.54493327506661e-05
-3.46036267071281e-05
-6.01323509179756e-06
-6.42225204321001e-05
-2.91528469633906e-05
-2.76205718116375e-05
-3.61777470185669e-05
-1.60865837738927e-05
-1.0519370091233e-05
-2.69549760822344e-05
-2.32828951998353e-05
-1.9052368019996e-05
-4.58479256797746e-05
-3.21551261174495e-05
-1.17280017879196e-05
-4.10062040163367e-05
-2.04778574520235e-05
-2.6765840627859e-05
-2.73539882732336e-05
-3.82924767708366e-05
-1.69479664889213e-05
-6.41388172603346e-05
-1.71724365846146e-05
-2.6389919340983e-05
-4.98370872983883e-05
-4.77342677027995e-07
-1.79657334408268e-05
-5.46500662031773e-05
-2.49884091984633e-05
-2.41466055431692e-05
-1.78500877173469e-05
-4.30176884056544e-05
-9.28443741076893e-06
-3.04948050904003e-05
-3.47603771708663e-05
-3.71140482266657e-05
-1.47066043941006e-05
-1.1587731204824e-06
-4.4864058956987e-05
-3.20485525487146e-05
-7.01225110817813e-05
-4.32944836147473e-05
-3.86453039482102e-05
-1.06846707826791e-05
-7.90155310405771e-06
-2.17557214447694e-05
-2.16411054991708e-05
-3.37093516027185e-05
-4.46346116008025e-05
-4.20570678306149e-05
-2.00306515278559e-05
-5.96481985588343e-06
-4.00295113867977e-05
-4.74919786944586e-05
-9.80355995596602e-06
-3.20296663937062e-05
-7.35649000677841e-06
-4.38824567165863e-05
-4.07920775005252e-05
-2.73929009955156e-05
-5.22030003335205e-06
-1.75403430373574e-05
-4.57663045970805e-05
-2.45171828729885e-05
-8.71801306934443e-06
-2.05999862574398e-05
-2.90302681627038e-05
-5.5728551193737e-05
-4.01650362269195e-05
-4.426830018674e-06
-2.96575244121661e-05
-1.6840553886381e-05
-1.98339728877263e-05
-2.06638042014715e-05
-2.71690197630341e-05
-3.14003026729336e-05
-4.71199906204911e-05
-1.09960138487679e-05
-3.68698281014853e-05
-5.03642468712823e-05
-1.28656060914539e-05
-3.87879169096816e-05
-6.28247872222593e-05
-1.92343828671768e-05
-1.0109903879598e-05
-2.02339663053455e-05
-1.46671679101185e-05
-2.21014087128557e-05
-3.50676873411004e-05
-1.70530245962823e-05
-6.42839624197174e-05
-4.81862585737576e-05
-1.2287664983035e-05
-1.91289031627327e-05
-3.39934587633931e-05
-2.27858803201681e-05
-4.95464527501554e-05
-4.40842287725356e-05
-3.4345713615596e-05
-1.53945712168488e-05
-1.05062421324627e-05
-2.01570435900285e-05
-2.11451470557048e-05
-1.38531936779561e-05
-1.67043022157124e-05
-4.02240484666784e-05
-2.69837305140689e-05
1.89276473980714e-06
-3.08435665527136e-05
-4.93427929361496e-05
-1.55573114771471e-05
-5.00587070007676e-05
-2.09855594061894e-05
-4.36333039125183e-05
-2.19341727145853e-05
-1.83768764338326e-07
-2.60350712519083e-05
-2.2709335921455e-05
-1.01282849548387e-05
-8.53236016910239e-06
5.13370356400557e-06
-1.06314739788484e-05
-3.62198558243061e-05
-2.58096511401582e-05
-1.7880489365211e-05
-6.9529120884692e-05
-1.1640653937398e-05
-4.11914538484031e-05
-4.96956500286794e-05
-4.87203232661911e-05
-1.39670446291361e-05
-1.96144697592159e-05
-4.36200413164193e-05
-4.08042298378863e-05
-3.21647179328166e-05
-3.1095648238724e-06
-3.90369728185814e-05
-8.29790714191566e-06
-2.10149053284773e-05
-2.85865984447423e-05
-2.45165373613599e-05
-5.52722919683237e-05
-1.07512277937634e-05
-2.48571521626189e-05
-4.31193526687206e-05
-2.13495936218468e-05
-4.58528454803253e-05
-5.07945245563852e-05
-3.13911651815539e-05
-2.00019223126789e-05
-2.34194832249591e-05
-4.41564176676667e-05
-1.72347779156155e-05
-1.32684475927236e-05
-3.66155023728014e-05
-1.79557432942742e-05
-2.53678049940357e-05
-2.41049649324386e-05
1.17753231480639e-07
-2.39597975758447e-05
-5.43603100998714e-06
1.21981450861028e-05
-5.51346972120242e-05
7.8556226552508e-06
-3.24278706596841e-05
-1.68145018761131e-05
-2.0049364544245e-05
-4.72103591863881e-05
-1.46583121602848e-05
-2.11611908201553e-05
-4.94711032000214e-05
-2.39062647116406e-05
-4.60140926419774e-06
-4.37004399638738e-05
-4.0690149135824e-05
-2.26098802013974e-05
-3.04606044539566e-06
-3.27481005339652e-05
-3.67455591394674e-05
1.08103240056673e-05
-1.45292036273303e-05
-4.18327353721106e-05
-1.72702749898716e-05
-7.20503409255005e-05
-3.48756937901089e-05
-2.37737092639316e-05
-2.92308372134319e-05
-4.34508931710135e-05
-1.96282467611891e-05
-3.08399944496141e-05
-1.16901750644611e-05
-2.49723815295211e-05
-6.27382426755983e-05
-1.11589370237353e-05
-8.84297160590023e-06
-5.06031337083303e-05
-1.26343195132862e-05
-2.52601611734901e-05
-3.99682250302074e-05
-4.1818723879206e-05
-2.3754913162279e-05
-4.84927359849819e-05
-7.07244908897201e-05
-2.26838365576232e-05
1.22003244276457e-05
-3.47252700466698e-05
-3.48204639381472e-05
-1.71197576189476e-05
-2.25068859010799e-05
6.57633888833991e-06
-3.46780810373419e-05
-2.64373862055415e-05
-5.30842095289199e-05
-1.47602750938182e-05
-2.84857026210281e-05
-2.78422982488153e-05
-4.40006108710655e-05
-1.56791500767567e-05
-2.80370868449234e-06
-3.60799167925569e-06
-3.72433425265426e-05
-3.63469117750826e-05
-3.83711647893528e-05
-5.65855066168812e-05
-3.24387891810386e-06
1.9398838737749e-06
-1.33691819057448e-05
-5.393148992667e-05
-1.45050389701842e-05
-5.53767387889936e-05
-1.66786887083671e-05
-1.8722120523004e-05
-3.39938773277418e-05
-1.5642355214004e-06
-1.93490740084854e-05
-4.17462971823912e-05
-1.92107963945153e-05
-2.60554012465198e-05
-4.32351687654571e-05
-1.57405190757941e-05
-1.03191886439076e-05
-1.00275813214007e-05
-1.40981158908598e-05
-2.64436775910112e-05
-4.60988405761962e-06
-2.08074119117079e-05
-3.95642367386004e-05
-3.4453260345094e-05
-2.6975653688841e-05
-4.00824484370216e-05
-2.8775184991681e-05
-4.02163505774001e-05
1.56910016091235e-05
-1.07457827244565e-05
-3.70319811924696e-05
-2.04081153736487e-05
-2.18290569344713e-05
-1.56453942999483e-05
-2.61193408818631e-05
-2.55982629567577e-05
-4.55805555176065e-05
-2.51283641701674e-05
-2.39441542518906e-05
-2.24738810239691e-05
-4.85391386697759e-05
-5.42519639250565e-05
-1.09157127665322e-06
-1.53459260109816e-05
-3.3228353419661e-05
-2.46828704231625e-05
-1.83665860654901e-05
-3.59648251628414e-05
-6.53046377208983e-05
-2.25729147503775e-05
-2.97113117699297e-05
-3.33288222885589e-05
-2.28434976945548e-05
-1.28809477756085e-05
-9.02232781473445e-06
-1.46976400507478e-05
-4.79573324379538e-05
-2.30899027205741e-05
-6.08957438111518e-05
-6.11820221409896e-05
-4.75500635194007e-05
-6.03343301221434e-05
-2.10980515471903e-05
-4.34673167978988e-06
-3.47521247054514e-05
-2.54261110163554e-05
-1.22565198107533e-05
-3.28123083057578e-05
-5.12795462801171e-05
-2.46018493341433e-05
-1.07733184355764e-06
-1.36357968541747e-05
-4.40828165573032e-05
-3.74145314569306e-05
-4.77918083910258e-05
-1.66306799249025e-05
-5.023206698013e-05
-2.64607552815254e-05
-4.03508051430576e-05
-2.51297185932961e-05
-3.45214988841261e-05
-2.83766502754207e-05
-4.3967539574215e-05
-4.06790549848581e-05
-7.45476439612247e-06
-5.18533487987447e-05
-1.14360955548614e-06
-1.18621504522979e-05
-4.15103872239966e-05
-2.8836798787143e-05
-1.81202586485707e-06
-1.6022885344742e-05
-2.4085924247397e-05
2.09792281836366e-05
-5.17176798574662e-05
-2.56412557407318e-05
-4.61062048984866e-05
-1.14997845527274e-05
-2.06967458731988e-05
-2.61823518496628e-05
-1.23251281569614e-05
-2.88906541270438e-05
-8.82421188558655e-06
8.60647685922027e-06
-1.93119215696249e-05
-4.04470028677823e-05
-3.128788444971e-05
-1.88218187782311e-05
-5.25931435360219e-05
-3.25930411589925e-05
-4.29004375456262e-05
-3.22209291294921e-05
-4.36838110476282e-05
-2.59556039539651e-05
-1.97709422176579e-05
-1.91442486718126e-05
-3.10197743534371e-05
-1.57830785792095e-05
-3.23393432892661e-05
-1.93728863849545e-05
-3.9802649445462e-05
-4.05358669860219e-05
-3.40575798251811e-05
-4.80312423924899e-06
-1.21173770191248e-05
-3.93695314595325e-05
-5.24571795069078e-05
-4.19715629112798e-05
-5.16879104430719e-05
-3.1708548493139e-05
-1.78980671746649e-05
-1.4587436236762e-05
-2.63307894965271e-05
-4.14608243863796e-05
-6.40364230218757e-05
-4.35954487710578e-05
-3.14176266465087e-05
-1.47528913103097e-05
-9.2883059522894e-06
-1.9514509561531e-05
-4.01063847634899e-05
-1.49964048996612e-05
-6.27756463007177e-05
-7.35280041934221e-05
-4.15091748903297e-05
-5.18909274068495e-05
-3.49265689093477e-05
-4.15948773353389e-05
-2.42588208782847e-05
-2.75403895624062e-05
-5.41500510019144e-05
-1.5058171463631e-05
-1.37417278365523e-05
-1.98046221307061e-05
-3.08366868742538e-05
-3.0950033392908e-05
-2.96967444182892e-05
-3.73849839337128e-06
-3.52993380997327e-05
-3.83670848085669e-05
-4.40447894036481e-05
-1.05242755076688e-05
-2.76069237752173e-05
-4.53686401422354e-05
-2.246232713639e-05
-3.04255767319597e-05
-3.74963231833679e-05
-3.34331437129449e-05
-1.53439562850399e-05
-1.92593991004907e-05
8.06590719933053e-06
-2.99653373445917e-05
-2.87174953338213e-05
-4.12547240224418e-05
-2.34092887612849e-05
-2.76314429845571e-05
-3.96611392261743e-05
-4.26933062625781e-05
-2.82591757496134e-05
-1.62684804235865e-05
-3.41108355895993e-05
-3.01472891788359e-05
-4.8792999200433e-05
-3.63821485224926e-05
-2.33469478142637e-05
-4.45658638460631e-05
-6.2277411062945e-05
-7.55770461348251e-05
-1.2282731769343e-05
-2.8627886728594e-05
-1.58382620701476e-05
-3.69527781961156e-05
-3.9027938651981e-05
-2.0576418290812e-05
-2.47632309042258e-05
-6.40216565203417e-06
-1.74198175439848e-05
-4.5557631585488e-05
-3.07664653267364e-05
-2.22298103193713e-05
-5.1366437079934e-05
-2.55570591010022e-05
-3.55110352590704e-05
-2.65997207123986e-05
-5.36053573900808e-05
-1.82232406007067e-05
-4.38969101257356e-05
-1.51904368563369e-05
-1.23366617035671e-05
-4.02331236280654e-05
-2.82840297522303e-05
-3.83592599818486e-05
-5.10016929620111e-05
-2.20959482948225e-05
-2.06907115725106e-05
-2.759346824941e-05
-3.59990988064597e-05
-2.87990104109814e-05
-1.86149887555325e-05
-8.96097481751288e-06
-2.38156143482118e-05
-2.98732439465797e-05
-4.45934496667817e-05
-2.8699188032091e-05
-1.38091398749359e-05
-1.25950623341112e-05
-6.01490030731139e-05
-2.63853577028797e-05
-2.57886333655182e-06
-4.95067933194666e-06
-2.54603193937115e-05
-3.08261403399794e-05
-2.85052114658949e-05
-1.74030715485759e-05
-2.4420448935424e-05
-4.21981241828954e-05
-1.7582161069012e-05
-5.07603811258431e-05
-5.10319236229403e-05
-3.11402442194492e-05
-3.08087360434714e-05
-1.58237277449285e-05
6.06024597466527e-06
-4.34744070962072e-05
-3.05235720378569e-05
-2.81975337567418e-05
-2.08801167641164e-05
-1.57563236332298e-05
-3.21595395213302e-05
-1.15014906424401e-05
-3.68403441348867e-05
-3.6012658525702e-05
-3.14867590243677e-05
-1.76004194799382e-05
-2.61797540910939e-05
-6.39500874883011e-05
-4.79376496868617e-05
-3.00817654526154e-05
-4.77441650466678e-05
-5.67593753969505e-05
-4.95096539186339e-05
-8.56469473395051e-06
-1.5769241900858e-05
-2.58064806231805e-05
-1.65796021005418e-05
-4.16632562249633e-05
-4.48741357136007e-06
-3.35461279045474e-05
-3.9083288818006e-05
-2.21249897826853e-05
-3.72240703509438e-05
-2.92817385125116e-05
-3.092173122696e-05
-3.01862252833998e-05
-2.12075458294616e-05
-3.18620483541629e-05
-3.23516334534618e-05
-4.63910249903873e-05
-1.13731797956368e-05
-2.9305120110147e-05
-1.22087911456113e-05
-5.44138971533031e-05
-2.29380422844362e-05
-3.48139456593155e-05
-6.98844898589731e-06
-2.09407539810123e-05
-3.02446910099767e-05
-2.79096307664983e-05
3.61731590125651e-06
-3.27333573441871e-05
-3.03082832200064e-05
-2.52535514391584e-05
-4.29916460869559e-05
-4.90431156789849e-05
-7.12535027489356e-07
-2.22509631006129e-05
-2.97607070728003e-05
-5.4222390981933e-06
-1.3378660620999e-05
-2.57901546891009e-05
-3.57083319391384e-05
-4.25348253973393e-05
-3.22484605472781e-05
-2.16370171897631e-05
-1.60235093668605e-05
-2.32766767533886e-05
-2.44818880766649e-05
-2.38867662220107e-05
-2.73456211774668e-05
-3.25951469371729e-05
-4.09673559820565e-05
-1.22006395391404e-05
-2.74004859127803e-05
-6.27626652180491e-05
-1.8315770326007e-05
-2.8134231490439e-05
1.44177265943436e-06
-1.32771398676098e-05
-2.71076866749927e-05
-4.01347168053921e-05
-4.28635038935728e-05
-3.15829224897752e-05
-6.07679987653783e-05
-2.16233974430271e-05
-1.93311271341955e-05
-4.10330152182132e-05
-1.6210460949357e-05
-2.6114485993166e-05
-6.49524627350955e-05
-4.48589037806982e-05
-3.49758282207327e-05
-2.63706810419969e-05
-5.29648706220226e-05
-1.68982827584611e-05
-4.27048849448706e-05
-5.2873187522814e-05
-2.02449176891795e-05
-7.06509528628447e-05
-3.05806658036818e-05
-3.68441609194205e-05
-9.35542343014184e-08
-6.68062299690666e-05
-4.25683487656327e-05
-3.68065806586641e-05
-3.58883632977213e-05
-3.47354768827549e-05
-2.72722949831665e-05
-3.53906910139516e-05
-1.49227885378004e-05
-3.13581070318401e-05
-3.41273810848078e-05
-3.5603638755281e-05
-3.36955973998312e-05
-2.80772518447365e-05
-8.54838794801974e-06
-2.21241747523725e-05
-3.9632676848486e-05
-3.8767833845455e-05
-4.25823395873364e-05
-1.73448389316154e-05
-4.01437736609817e-05
-2.60978661695151e-05
-2.86147947307655e-05
-3.89061668474089e-05
-8.83415103255553e-07
-6.09546999807229e-06
-3.6503331104759e-05
-3.49661804521115e-05
-4.95298830504131e-05
-5.025152464201e-05
-4.06561673295078e-05
-3.32970248116221e-05
-5.15793111141732e-05
-8.93858356388424e-06
-4.62776623063793e-05
-5.48393894127832e-05
-2.33644724673947e-05
3.74464953354789e-06
-4.5325889453987e-05
-6.14246336710934e-05
-4.69704799035491e-05
-3.68763075972359e-05
-4.74255348085617e-05
-9.6998437800821e-06
-3.4902100162325e-05
-9.56640047071949e-06
-4.74780902104514e-05
-3.82336198312275e-05
-3.42783523323251e-05
-5.72559421857425e-06
-2.88016541419515e-05
-6.15110505498331e-06
-4.30872125044336e-05
-1.71547846324342e-05
-3.95582143881861e-05
-5.24462331863525e-05
-4.56029470869816e-05
-6.56139388653565e-05
-3.47002464881271e-05
-2.84129386822683e-05
-4.16125506544554e-05
-1.16202116793881e-05
-1.10312041654774e-05
-4.3437430232275e-05
-1.6189085773139e-05
-2.69825634237422e-05
-3.12872820953851e-05
-4.69265824456197e-05
-1.7681042219889e-05
-4.70951745437126e-05
-3.98156052132894e-05
-4.88344788465864e-05
-3.18479902265536e-05
-1.42865556344021e-05
-4.15778455827807e-05
2.80238420154104e-07
-5.20302561399399e-05
-1.94647738012826e-05
-4.36853538920837e-05
-4.73834337786708e-05
-4.63531960787468e-05
-6.47031560909936e-05
-2.48852035314932e-05
-3.40935379339196e-06
-6.02929011491062e-05
-3.47667336534598e-05
-1.79643071326482e-05
-3.36079982426961e-05
-3.11276478698214e-05
-6.43847168165301e-06
-4.89223236612005e-05
-4.08471132952159e-05
-2.5787859754655e-05
-1.69871508009728e-05
-3.22126967995662e-05
-2.67389669602787e-05
-3.02163359076486e-05
-7.25857470446527e-06
-5.09087124833264e-05
-2.34801118364681e-05
-2.17964061347498e-05
-3.44935708226543e-05
-2.47616044579578e-05
-1.54220070796968e-05
-2.56221940968598e-05
-4.25949336257218e-05
-4.10520865871134e-05
-2.00149021045002e-05
-1.33927579946763e-05
-3.10117874879835e-05
-1.16535973678173e-05
-6.09661255786752e-05
-9.28030543724502e-06
-2.0135225030499e-05
-1.43873768312585e-05
-1.94880327834026e-05
-3.07739870004005e-05
-2.95459268942703e-05
-9.78869118057652e-06
-3.3807013265716e-05
-4.22730325545174e-05
-1.08054610374561e-05
-3.97509212044013e-06
-1.96592706669278e-05
-4.95473257481073e-06
-1.06886746522829e-05
-1.54696117181467e-06
-2.35974240228938e-05
-3.25263878617893e-05
-2.95093775390305e-05
-5.02351458596008e-05
-1.49222068026527e-05
-4.55107445829351e-05
-1.09499845966994e-05
-4.52967793598111e-05
-9.61490381924317e-06
-4.80916305079292e-05
-3.55111158919571e-05
-5.29054510775362e-05
-2.54539847041984e-06
-3.03654720724807e-05
-4.57722723053717e-05
-3.03354741740848e-05
-4.69604379027574e-05
-2.98163254903798e-05
-3.4960177500494e-05
-4.69556602000665e-05
-3.22765072651344e-05
-2.24565157941263e-05
-1.95177853955041e-05
-4.45636816388656e-06
-3.98892313949922e-05
-2.22535077579693e-05
3.21642477678132e-06
-3.38486285377191e-05
-4.47572541423031e-05
-3.46106433628357e-05
8.94679998126877e-06
-2.83397986706219e-05
-4.16734200039834e-05
-1.18104699113511e-05
-3.64460492190905e-05
1.91653953658915e-06
-2.49462468150864e-05
-4.0727093448176e-05
-1.76545930356611e-05
-3.63532219708769e-05
-6.70366888330048e-05
-2.86405075110641e-05
-4.66790018862477e-05
-5.96039358408915e-05
-7.36116902298906e-06
-1.51449676446957e-05
-3.74700757190177e-05
-3.27731189745646e-05
-5.66230850979862e-05
-4.53342390958395e-06
-1.37896134978383e-05
-2.37584348284264e-05
-2.9633604127004e-05
-3.17706452036031e-05
-4.03710700448262e-05
6.53964313587851e-06
-3.41170387935852e-06
-4.91374368171188e-05
-2.38135084046271e-05
-1.52613839484309e-05
-3.68874536356467e-05
-2.71606745022016e-06
-3.27343214639516e-05
-4.61035113503934e-05
-3.62465277187054e-05
-2.28366980245931e-05
-2.07888463051021e-05
-3.01740205125089e-05
-1.82747909432146e-05
-2.22742401015888e-05
-1.92347666334304e-05
-1.11440727877229e-06
-1.66544057369714e-05
-2.11713323266642e-05
-4.574738956693e-05
-2.48155996096661e-06
-2.70330920064689e-05
-2.13476891854797e-05
-1.92755848564218e-05
-3.263796638067e-05
-5.7878203224282e-06
-4.21779472268496e-05
-3.35371783776947e-05
-2.27460527675836e-05
-1.53229893007103e-05
-1.90245785054528e-05
-3.31945728440078e-05
-2.49390838769214e-05
-2.65826221979152e-05
-4.74708866960045e-06
-2.8790903920478e-05
-1.57320252484908e-05
-3.19578463037128e-05
-1.56637853373958e-05
-1.11162012059321e-05
3.28153688168119e-05
-1.59902992475754e-05
-2.16557247846256e-05
-2.84676946885764e-05
-3.84224771548435e-05
-1.8181260374995e-05
-5.02555494341595e-05
-1.76398819537126e-05
-3.67196432293371e-05
-2.38678078494931e-05
-5.89070720326456e-05
-2.59197789659826e-05
-3.62381939645621e-05
-2.33466083234134e-05
-1.32414096156499e-05
-5.40797545897789e-05
-1.91805369958453e-05
-3.49977442114783e-05
-2.62001546547097e-05
-3.52429176403507e-05
-5.15603651351739e-05
-5.23632815693143e-05
-1.84127723593043e-05
4.81086238107276e-06
-1.25825560488635e-05
-2.57663891514108e-05
-4.64663977765765e-05
-3.46852882688656e-05
-2.37805031207507e-05
-1.99970290250762e-05
-5.48864630281327e-06
-4.07151075188402e-05
-2.1975046745228e-05
-5.4287436949477e-05
-2.46058778215655e-05
-2.15758790012056e-05
-4.92759803254498e-05
-4.06587162416135e-05
-4.68094329011663e-05
-3.93516335759051e-05
-3.83117614782419e-05
-1.73027061793517e-05
-5.50937446041881e-06
-1.95720546051193e-05
-4.64156365164149e-05
-9.27441317789498e-06
-1.0218004078529e-05
-3.14716042216537e-05
-3.48753078169356e-05
-1.03202088108209e-05
-1.35390063867617e-05
4.32725676159208e-06
-5.54612311783537e-05
-5.50906288603051e-05
-1.9271836539355e-05
-5.81260649526967e-06
-1.56780483625547e-05
1.22985108517995e-05
-3.13078610373823e-05
-1.07662654713964e-05
-7.48982079403448e-05
-4.68408780876068e-05
-2.80175636539723e-05
-5.36035914742314e-05
-1.3440042283248e-05
-5.83932014393113e-05
-1.87176593312542e-05
-4.14121157649883e-06
-4.16109020844251e-05
-4.69004182858921e-05
-4.21950873565685e-05
-2.6269717666452e-05
-8.9423694045956e-06
9.602170551741e-06
-5.55380295275059e-06
-1.96123749708414e-05
-3.13019090688796e-05
-3.59492013295317e-05
-4.59638062585018e-05
-1.24251430347077e-05
-1.21258002283011e-05
-4.69365992781321e-05
-2.41981417353674e-05
-1.89379588322131e-05
-4.80055524588561e-05
-3.42374715056311e-05
-1.31337190396577e-05
-2.70029104817962e-05
-2.54873667158724e-05
-2.56285772630232e-05
-6.31221210580959e-05
-5.64048430576061e-05
-4.1962823458445e-05
-4.24353065084419e-05
-4.00590064471954e-05
-2.00633100432707e-05
-4.6208345283341e-05
-1.39668131442819e-05
-3.93522746292022e-05
-2.16234688464059e-05
-1.60498583484777e-05
-1.06488635484355e-05
-2.23405136546786e-05
-1.43576728681784e-05
-4.02532221890237e-05
-1.53200528980564e-05
-5.29903373628992e-05
-7.13360569720709e-06
-3.05232225229515e-05
-3.66085092425867e-05
-2.26050042289937e-05
-5.35790665678724e-05
-4.26514773152367e-05
-2.19993907885747e-05
-1.83336520585287e-05
4.47594955540126e-06
-1.30631475132655e-05
-1.73116428658339e-05
-3.2030635270911e-05
-5.54200753737046e-05
-3.15140538362684e-05
-1.71176179350153e-05
-1.30733849958951e-05
-1.74730370305016e-05
-1.23481643193593e-05
-3.9920453022185e-05
-3.16929740225552e-05
1.1879666460503e-05
-1.36942049157364e-05
1.61360069147913e-07
4.39648029180413e-06
-4.60506436161655e-05
-1.74240782849004e-05
-3.75158207231411e-05
-2.7803876431384e-05
-2.76516641526569e-05
-1.00660573469194e-05
-3.81307186333808e-05
-6.46759151020365e-05
-2.51169690455423e-05
-2.62486276688198e-05
-3.34544658615711e-05
-4.48870313218936e-05
-4.13908005279499e-05
-5.68881471979513e-05
-4.733400465912e-05
-3.26744721815213e-05
-2.11328282155593e-05
-3.04087981012859e-05
-4.72375589220184e-05
-1.74853766489278e-05
-2.48450061854864e-05
-3.41315824476631e-05
-6.38479809377142e-05
-2.98205577003553e-05
-3.87162142554305e-05
2.24687375491768e-07
-2.96512098042921e-05
-2.43714675787355e-05
-1.84111342022913e-05
-2.10943723311555e-05
-9.939939831965e-06
-1.70848333117339e-05
-4.48454191740436e-05
-1.52324291554917e-05
-4.77408990504395e-05
-4.55153340074086e-05
-5.28010956234225e-05
4.85854076632013e-06
-3.12833419157784e-05
-4.02395297438173e-05
-6.57500946184569e-05
-8.12155485760097e-06
-4.2791950741275e-05
-3.79828004809191e-05
-3.21549935238408e-05
-5.48646084773499e-05
8.52618119282925e-07
-5.16745475512148e-06
-3.85872041650733e-05
-8.91501431211884e-06
-2.43970649000683e-06
-1.38842831504798e-05
-5.28930728381593e-05
-1.84455475949637e-05
-3.78690474089599e-05
-3.86841920488819e-05
-4.82058397371199e-05
-2.58233460432766e-05
-1.64981965543571e-05
-3.93060573001949e-05
-3.7684377050927e-05
-2.02086181540233e-05
-1.41771894917631e-05
-2.80865564744031e-05
-1.24077127137559e-05
-9.08620696026955e-06
-3.45304753346017e-05
-2.62880805114003e-05
-1.42791987111682e-05
-1.86566731975284e-05
-3.26933338706707e-05
-4.18841913809911e-05
-9.98361743243385e-06
-3.76270508690063e-05
-6.23360211330301e-05
-3.33538228654029e-05
-5.94720063387351e-05
-5.60464627597263e-06
-2.82881338387546e-05
-1.48909505771075e-05
-4.11328274519249e-05
-1.74849200696448e-05
-4.10494238247471e-05
-3.64856266876559e-05
-4.62600665370423e-05
-4.22608326876007e-05
-2.46833149740519e-05
-2.05598417612585e-05
-2.11247617103213e-05
-5.77366667650282e-05
-1.63727202570438e-05
-2.67819506787779e-05
-2.58524175627177e-05
-3.08179814830067e-05
-2.3824348854563e-05
-6.02875955486198e-05
-2.08268993719647e-05
-2.66970811073175e-05
-3.35556624535251e-05
-3.39440863250256e-05
-5.21085560655034e-05
-2.73577050140296e-05
1.45400973377929e-05
-1.15758567480765e-05
-3.3107206352583e-05
-2.49600825577359e-05
-1.34780137010483e-05
-3.65438302006154e-05
-2.35370440469687e-05
-3.04874513354733e-05
-5.07757977476839e-05
-8.72855277319989e-06
-3.66818162614126e-05
-1.11859140798472e-05
-1.70758336857831e-05
-3.98573530174282e-05
-2.28008680025365e-05
-4.05770097800286e-05
-2.64432623114864e-05
-2.91959054661664e-05
-4.870012727756e-05
-3.28928957475704e-05
-4.14511378137428e-05
-2.27230196475897e-05
7.32263274892004e-06
-5.67987889538592e-05
-1.62095672431202e-05
-1.19651690273815e-05
-2.17513326925352e-05
-1.03205711837126e-05
-2.68975234123749e-05
9.48338653223243e-07
-4.43628802929252e-05
-5.11393617031607e-05
-6.32931212920326e-05
-3.72021143572456e-05
-2.44615156411048e-05
-2.07458400768958e-05
-1.99423428783204e-05
-1.97438508928494e-05
-3.29203967806925e-05
-1.79075414050576e-05
-3.63865399849899e-05
-1.54245680453784e-05
-2.69307570619514e-05
-2.78627065563905e-05
-7.65922099804662e-06
-2.56029129335804e-05
-1.14951157342652e-05
-1.87465591047433e-05
-3.69332248940014e-05
-4.55557327377323e-05
-5.00753757886441e-05
-4.27988648154319e-05
-5.47776861382168e-05
-5.10810082115449e-05
-3.56949814191129e-05
-3.84371813986363e-05
-3.38024063209464e-05
-1.47839419815046e-05
-3.4622917509308e-05
-1.09714167427734e-05
7.54782818189273e-06
-5.62681275328105e-05
-2.94788194579978e-05
-2.78175680080481e-06
-2.20576527129196e-05
-5.26247614498223e-05
-2.32071764767729e-05
-1.58730554481267e-05
-1.17112837665595e-05
-2.42116725269594e-05
-2.82090417205673e-05
-7.62618054700364e-05
-1.07987063394512e-05
-3.63049305593741e-05
-4.74294724170578e-05
-1.22666121571325e-05
-5.96495544246597e-06
-1.5459588865792e-05
-3.13860219181123e-05
6.7464535403678e-06
-3.15799567559704e-05
-4.7729703673568e-05
-2.22287799729088e-05
-5.04925567915354e-05
-2.53728461298703e-05
-3.26609512762669e-05
-3.44759408999724e-05
-8.01467540720025e-06
-3.21488524768218e-05
5.22194901495101e-06
-3.33450600322634e-05
-3.35982994746123e-05
-4.87093642512019e-05
-4.64140679395416e-05
-1.26712083851145e-05
-4.76774927800843e-06
-1.72122461342932e-05
-2.18882500349917e-05
-1.98808304745937e-05
-2.468148719446e-05
-3.40904659521225e-05
-2.60777346745195e-05
-1.91488328607467e-05
-6.85772919856972e-05
-3.1151728036517e-05
-3.98915860172833e-05
-2.74052509732762e-05
-3.40371552257399e-07
-1.85945273116083e-05
-6.87997087829487e-05
-3.73848098336053e-05
-2.27316442732342e-05
-2.97736756778939e-05
-3.73143226887821e-05
-4.24815351013262e-05
-5.67583287442577e-05
-2.22924107763471e-05
-4.32129086976681e-05
-2.13475690050324e-05
-4.34106103231733e-05
-3.54880506720136e-05
-2.91410284009683e-05
-2.24769247151576e-05
-2.99098361445908e-05
-5.07875541473917e-05
-2.60829272369766e-05
-2.43184199132082e-05
-2.32493337667285e-05
-5.13240537234758e-05
-1.93729076325882e-05
-6.04331462490492e-05
-3.99970624107607e-05
-1.97026039040019e-05
-3.74321288946405e-05
-4.91495784035913e-05
-1.81500503682641e-05
-4.94368481540163e-05
-7.07261306331265e-05
-3.1561395760965e-05
-3.0542193933386e-05
-2.74051981329904e-05
8.86222950792348e-06
-6.53448616419118e-06
2.00054810353687e-06
-5.74331642272246e-05
-2.01092242102719e-05
-2.18937476118485e-05
7.06305352077685e-06
-2.4862973802506e-05
-4.92261817468837e-05
-2.07671804704537e-05
-2.69316624151379e-06
-5.39041824529855e-05
-2.02675832716527e-05
-1.9875300316464e-06
-1.6657659322805e-05
-4.50583653127957e-05
-1.61671184245345e-05
-3.23121660207147e-05
-7.61995368883787e-07
-2.8267564574053e-05
-4.48149637702299e-05
-3.07331557080237e-05
-3.0982152943097e-05
-3.43580858054054e-05
-3.01966881600937e-05
-7.3678383395709e-05
-1.31991517927777e-05
-5.2006652300125e-06
-2.48374022637076e-05
-4.34266014765388e-05
-1.48787813280492e-05
-2.20882518929913e-05
-3.59678066122076e-05
-2.16499219669883e-05
-4.38543938633806e-05
-4.25579586145473e-05
-4.87064335607607e-06
-2.26850770550315e-05
-4.41390197018704e-05
-2.75104259663078e-05
-4.07399030479791e-05
-2.86936024293064e-05
-1.16691056840322e-05
-1.6095855328391e-05
-1.1912544269421e-05
-6.02941865460014e-05
-3.93771390164445e-05
-2.69496787693558e-05
-9.50722298384701e-06
-4.12793955658335e-05
-1.86055746580576e-05
-2.18045450009061e-05
-2.11256454685809e-05
-3.98999903537657e-05
-2.59765960574112e-05
-2.67253509758053e-05
-4.05084223189441e-07
-1.72855707052665e-05
-7.74280359225453e-06
-3.30114670091924e-05
-1.11562653269933e-05
-2.78767466541207e-05
-2.77340308145431e-05
-4.76262957670305e-05
-3.79735535632016e-05
-1.23657196672804e-05
-3.37351249532802e-05
-3.35647810053094e-05
-4.13928416763022e-05
-3.52620718640606e-05
-4.32932342997204e-05
-4.10277473173385e-05
-4.33419424447197e-06
-1.72002431632369e-05
-2.57992236372783e-05
-3.24819555371439e-05
-1.40093658461352e-05
-3.59214732542341e-05
-2.66827523346832e-05
-1.86682373406995e-05
-2.5804038439027e-05
-1.8290646695274e-05
-1.67610779983891e-05
-3.18784518563023e-05
-2.74699802497186e-05
-3.10546787351123e-05
-5.06331628485782e-05
-4.85096552340728e-05
-1.49463921014084e-05
-2.67148153315276e-05
9.18833379251061e-06
-1.91661644183382e-05
-6.89125331690071e-06
-3.61219491359594e-05
-3.42724343103592e-05
-2.18345211665274e-05
-1.37135482242519e-05
-1.68106668160154e-05
-2.66534716871826e-05
-4.12290776747757e-05
-4.32400193698531e-05
-5.75352264259262e-05
-2.28381017056209e-05
-3.28540377525776e-05
-3.30462382411652e-05
-3.30834010745707e-05
-1.53121680123559e-05
-1.9411369996756e-05
-4.22766685793019e-05
-4.8170284002807e-05
-2.52030322995283e-05
-4.10547403986829e-05
-1.66154424527472e-05
-4.02883614289386e-05
-4.68317662536466e-05
-6.86861299355162e-05
-2.88412633629095e-05
-3.53785241190668e-05
-2.56398288070465e-05
-3.90478512441239e-05
-2.28867059322912e-05
-3.95636526113983e-05
-5.08750790108267e-05
-3.27786346767806e-05
-2.40170093699973e-05
-7.1006956803953e-05
-2.32539462759206e-05
1.5700650965134e-05
-1.15235657811969e-05
-8.85468229442103e-06
-2.96499847311057e-05
-1.23060809863476e-05
-6.62030426798037e-05
-5.20905533162017e-05
-3.62117534117391e-05
-5.71201922030736e-05
-3.90794170105355e-05
-5.92467542622439e-05
1.29027856636586e-05
-3.35032366934498e-05
-4.5691074922778e-05
