# Supplementary material for: Research on computational propagation and identification of mine microseismic signals based on deep learning
Source: PLoS One. 2025 Oct 22;20(10):e0334641. doi: 10.1371/journal.pone.0334641 (PMC12543183; doi:10.1371/journal.pone.0334641)
Supplement: S8 Data — (ZIP) [file pone.0334641.s008.zip › 000100900002893.xlsx_0.txt_24.txt.txt]

-3.0587462581817e-05
-3.00664926556712e-05
-6.53187086813679e-06
-3.81394633662202e-05
-1.54662911308061e-05
-2.63998303202344e-05
-4.05610651704151e-05
-2.76066193818655e-05
-1.8528924512597e-05
-3.96647795065424e-05
-5.63327317336075e-05
-5.50769632721842e-05
-1.4138310236646e-05
-4.00554227454169e-05
-3.67483756314011e-05
-3.40968037982794e-05
-2.55588106688053e-05
-2.20276925078077e-05
-4.07198529043516e-05
-3.07335330267367e-05
-8.71267150454628e-06
-3.51209749365355e-05
-1.21046670430603e-05
-2.32969146576957e-05
-3.29094918531486e-05
-3.71624196060621e-05
-5.69050470984649e-05
-1.16730657689566e-05
-2.94461235118169e-05
-4.83423016567968e-05
-1.27228837922521e-05
-4.04690700857471e-05
-5.09647222128872e-05
-3.1387310396009e-05
-3.27004963201592e-05
-2.71247485407241e-05
-2.63069533804256e-05
-2.69250466213222e-05
-3.98842438184489e-05
-3.05869343456293e-05
-3.77925547334051e-05
-8.8957058861324e-06
-1.79963477937517e-05
-2.91338442974204e-05
-5.54404523884927e-05
-1.76823838572377e-05
-1.79658713001712e-05
-3.54370685839187e-05
-2.76762305849355e-05
-5.12107806237932e-05
-5.27019572993779e-05
-6.81446229116033e-06
-1.56866086610224e-05
-1.15420885560087e-05
-4.14819128656965e-05
-2.19933804618041e-05
-4.77284012522765e-05
1.00223405331832e-05
-2.39205149279092e-05
-2.64513849748842e-05
-2.5417315482294e-05
-2.25262174981692e-05
-1.44842984395777e-05
-2.92928573049891e-05
-3.06583857052961e-05
-3.11846612384833e-05
-1.63520060713894e-05
-1.86402108634432e-05
-2.80643172534627e-05
-3.96203617323638e-05
-2.59631328917032e-05
-3.14690209317836e-05
-3.76673356529859e-05
-3.02795220729909e-05
-4.05461199472003e-05
-4.08091022393437e-05
-1.80580606872809e-05
-7.0381301549498e-05
-1.47576044011309e-05
-1.56295509062036e-05
-3.24819150434394e-05
-3.39216121126532e-05
-1.67416130679514e-05
-1.26766212914319e-05
-1.21946192426365e-05
-4.0983087541197e-05
-2.69643623044243e-05
-8.72511949149944e-08
-3.00572744766343e-05
-3.70171050597086e-05
-3.8145653177436e-05
-2.30238134480703e-05
-2.19273059022875e-05
-4.13730511410563e-05
-4.39000444242578e-05
-3.43300277760433e-05
-1.78677235070864e-05
-3.65255307527355e-05
-2.64251851751065e-05
-7.70078108073833e-06
-2.53631853731103e-05
-1.95042340084935e-05
-3.48994791042585e-05
-2.99749026132599e-05
-3.04826826095418e-05
-2.60371611266235e-05
-2.00102685935049e-05
-8.52294686008549e-06
-6.78832947011663e-05
-1.0060225935882e-05
-4.41249433532616e-05
-2.03038389970062e-05
-1.60540042461941e-06
-2.2997809636502e-05
-2.39411182712982e-05
-1.48394419698062e-05
-4.09719183172547e-05
-3.84085152841547e-05
6.29956176749373e-06
-5.65242123055157e-05
-5.72978822081904e-05
-3.6678987640532e-05
-2.96144298687888e-05
-1.27981092605655e-05
-2.26884839424417e-05
-2.7249147619946e-05
-3.8711703452208e-05
-4.19746870136317e-05
-5.0345888367842e-05
-6.16126372796727e-05
-1.08723585422494e-05
-3.08020032747673e-05
-9.03075609253487e-06
-2.58782627753165e-05
-3.64765724813042e-05
-1.66979690732531e-05
-7.61518118136928e-06
-3.04014932061838e-05
-3.93607599193766e-05
-1.65106382000055e-05
-1.07281777712394e-05
7.09925653544739e-06
6.43249642419514e-06
-7.03121055885628e-06
-2.97303422183106e-05
-3.25486869992962e-05
-2.40718464746074e-05
-7.68738654696345e-06
-1.57289945241631e-05
-1.77606836423471e-05
-3.1647701439318e-05
-2.84114304328342e-06
-9.85713598902143e-06
-4.61964688692724e-05
-2.15171767767329e-05
-7.53546126932479e-06
1.36755680590504e-05
-1.54859223247906e-05
-4.07119881682101e-05
-1.58311271348991e-05
-3.43981952054369e-06
-1.99043778699282e-05
-6.92382422374156e-06
-3.67117274141349e-05
-3.03190680234579e-05
8.27355299997062e-07
3.20794420171351e-06
-3.67424648640437e-05
-1.78353795306381e-05
-1.89052812155818e-05
-1.91746004776664e-05
-2.93501714600933e-05
-2.71617694387933e-05
-3.64067302570097e-05
-4.07414417427901e-05
-3.99320146191676e-05
-1.02382771052658e-05
5.26270428977377e-06
-2.88535744361956e-05
-3.2217100232513e-05
-2.6080446976742e-05
-2.07653117969048e-05
-6.60506015108388e-05
-1.94124501252532e-05
-3.23449485034422e-05
-1.24954112774289e-05
-3.55515502199193e-05
-2.20675654904185e-05
-2.28467383058608e-05
-5.22943837114198e-05
-1.62782638464872e-05
-3.38371238093119e-05
-2.69685537099477e-05
-3.28337587531492e-05
-3.27757653219931e-05
-3.14629296249276e-05
-3.39017161938855e-05
-3.97089050572384e-05
-2.70595539803524e-05
-2.22706178223432e-05
-4.92089326025473e-06
-1.49439684936762e-05
-1.1010889283976e-05
-2.62319513675308e-05
-3.70199885736911e-05
-3.28505268176413e-05
-2.73083430367867e-05
-2.94248689709179e-05
-4.33544733122988e-05
-2.95048490247523e-05
-3.91900894352654e-05
-4.255722895654e-05
-2.26512788477656e-05
-1.89098787508375e-05
-1.42427841630373e-06
-1.62861969418437e-05
-1.71580856267631e-05
-3.86542699305021e-05
-1.05619481565544e-05
-4.41836437684175e-05
4.36612569779434e-06
-1.09257643368583e-06
-4.86403884206807e-05
-1.21059303799206e-05
-4.84625856817306e-05
-5.82495836660833e-05
-4.05162648638332e-05
-3.67466045327757e-05
-5.37253920859538e-05
-5.03752279122852e-05
-6.44014994448268e-05
-5.84119900163544e-05
-5.4237367279163e-05
-2.40457301566042e-05
-1.28851466072507e-05
-4.72840759775872e-05
-5.0355254529863e-05
-4.65173275039292e-07
-2.39092793160187e-05
-1.90046997647131e-05
-2.54467984981677e-05
-1.43492826559686e-05
-1.29545898450691e-05
-5.4761318777619e-05
-3.17979184759896e-05
-3.08854429550054e-05
-3.73882065884629e-05
-1.73513188716195e-05
-1.61209779956297e-05
-2.92878305352869e-05
-3.57018673525046e-05
-5.71183889169514e-05
-1.86973439880552e-05
-5.24914301946605e-06
-3.43642811819074e-05
-5.08384890624655e-05
-2.99883110897395e-05
-1.36888588175149e-05
-1.05565886932426e-05
-4.13727979004467e-05
-1.22418686147923e-05
-2.06484237736012e-06
-1.40181032482036e-05
-2.08147947614625e-05
-1.52633806164434e-05
-4.74364491012237e-05
-1.12154112432595e-06
-1.03055704144182e-06
-7.90050794803603e-06
-7.95519119132473e-06
8.29666659696508e-06
-4.77308124308779e-05
-1.66312120278948e-05
-5.29630310619223e-05
-4.3467406094569e-05
-2.79393371538651e-05
-7.17519768303985e-05
-7.35388712298502e-06
-1.08513464634431e-05
-3.54449430628022e-05
-2.33679509318453e-05
-4.07320573469126e-05
3.00851440896676e-06
-1.07634103168188e-05
-3.829692253587e-05
-2.15729990509005e-05
-2.23772339657065e-05
-3.23812677822886e-05
-4.21046921697695e-05
-4.41631783102406e-05
-2.6751759513254e-05
-4.6562088451262e-05
-1.05028570328451e-05
-3.75574050076539e-05
-3.46288313168149e-05
-2.67092208712519e-05
-8.89998750734366e-06
-1.06684196335337e-05
-8.65655486164486e-06
-2.95776619888138e-05
-2.1338889701172e-06
-3.53370487126567e-05
-1.01702438072666e-05
-3.10500467304581e-05
-5.67832225921408e-05
-2.84941087785624e-05
-3.03235400074885e-05
-3.3197645903483e-06
-4.08615075379199e-05
-3.39370926005031e-05
6.89341538411952e-07
-4.1264625809268e-06
-3.4788138855915e-05
-4.42026544622053e-05
-2.6803235466443e-05
-1.65501973000394e-05
-1.83146154986948e-05
-5.97696911929801e-05
-5.21450032433832e-05
-3.11227108417341e-05
-5.74908796256221e-06
-3.86293381995135e-05
-2.17137345018008e-05
-3.38065128282992e-05
-4.82006561890997e-05
-3.94278302314821e-05
-3.54091888124797e-05
-2.42000003024689e-05
-1.36842080014717e-05
-6.24971743987502e-06
-3.92014396050188e-05
-4.18368164816247e-05
-4.95669044960281e-06
-3.09526083312578e-06
-1.42709868774565e-06
-1.85847135035512e-05
-2.04781865315049e-05
-1.49097001142751e-05
-7.95279530763746e-06
-1.82053617304574e-05
1.14304416341029e-05
-2.84575718687472e-05
-4.32399040378276e-05
-3.25787064559556e-05
-5.61701935216707e-05
-3.0887935154346e-05
-2.38601795130199e-05
-1.40994236105393e-05
-2.61591359005072e-06
-4.83035839304938e-06
-8.26339857427954e-06
-7.79242601159428e-06
-4.98496299608318e-05
-2.47693455898149e-05
8.64985716903075e-06
-2.20967466007299e-05
-1.17905152578111e-05
-2.00270645582071e-05
-5.29919922237407e-05
7.86168968868572e-06
-2.10029939766269e-05
-5.79568472814617e-05
-2.56706768516406e-05
-4.4284048591547e-05
-8.70279075877723e-06
-4.78270740716319e-05
-4.5646863300261e-05
-3.68648972739974e-05
-1.81304011090221e-05
-2.64662498911905e-05
-1.46795515520213e-05
-3.39617668200807e-05
-6.05982557778943e-05
-2.93145454720496e-05
-3.95204124774443e-05
-3.16208234481838e-05
-1.98504336913181e-05
-2.3664438455899e-05
-3.53985951805902e-05
-4.4370200942723e-05
2.14480745043048e-06
-1.96606023970012e-05
-3.81758702906447e-05
-7.13401721912202e-06
-4.43052276626099e-05
-2.99107971100812e-05
-4.10965893486077e-05
-7.50754900366722e-05
2.31802379236302e-06
-1.29609876068082e-05
-4.37831939533818e-05
-3.98369779749378e-06
-4.11223160110438e-05
-9.31578748061411e-06
-3.87512466993111e-05
-5.65833797547255e-05
-2.3235423785502e-05
-5.54602393397057e-06
-2.89435610182617e-05
-3.2371128818088e-05
-1.97203590557955e-05
-2.60682122282006e-05
-2.00147463558798e-05
-3.45202776083299e-05
-1.91867553843973e-05
-2.10442864712525e-05
-2.2823665674361e-05
-2.34150759910723e-05
-2.3902244222306e-05
-1.6334658369371e-05
-1.24257832431307e-05
-3.79861165097008e-05
-2.8232240164452e-05
-2.56352029304023e-05
-2.03046478223755e-05
-2.94691965724974e-05
-3.63753700677665e-05
-3.5232693042339e-05
-3.2189674419252e-05
-5.18163444574648e-05
2.21728352906173e-06
-5.76104982890729e-05
-8.97579611319745e-06
-3.50793686331754e-05
-5.71010083767278e-05
-3.56017636973734e-05
-2.27392587928993e-05
-3.24523942242063e-05
-3.28593619809303e-05
-2.18249031406454e-05
-5.29229856120187e-05
-3.51536555446419e-05
-4.06480718668365e-05
-3.98906463293864e-05
-1.49904805545036e-05
-3.88458653643014e-05
-6.33548224178403e-05
-2.09448093540958e-05
-3.19804631264833e-05
-3.68375227342465e-05
-1.44296828361011e-05
-5.39899837457762e-05
-1.64144015307536e-05
-4.78371750246555e-05
-2.67415349869752e-05
-1.95416397783757e-05
-1.16887255075706e-05
-9.76529425223079e-06
-4.86585044769862e-05
-3.59921784138194e-05
-3.75629420527108e-05
-1.51379124287629e-05
-4.12327230641327e-05
-7.48005800517381e-05
-4.57528647678853e-05
1.0507288669107e-06
-4.31442613567268e-05
-4.78018731428444e-05
-3.01587550816066e-05
-5.01184564429334e-05
-3.25196969576643e-05
-1.47407982728675e-05
-5.33205555897719e-05
-4.04856839370315e-05
-3.13535847451254e-05
-5.93784424195689e-06
-1.3250134229401e-05
-9.52935348105876e-06
-2.87793001829143e-05
-4.11592796142065e-05
-5.62775694505189e-06
-1.34412961045307e-05
-4.21870652029715e-05
-3.73095259098124e-06
-9.66960312869329e-06
-4.3513356739444e-05
-1.81181627777782e-05
-2.96829432711657e-05
-6.71006840561821e-06
-4.62008837106417e-05
-2.11838561550445e-05
-4.40628598571215e-05
-3.15446855797193e-05
-5.35829292085191e-05
-3.57265950353258e-05
-5.96749963342254e-05
-1.4521211186916e-05
-1.43753409066845e-05
-3.61169851925772e-05
-1.87180607953305e-05
-4.28155714711655e-05
-2.16074424763469e-05
-4.91864875210071e-05
-3.46907431897968e-05
-2.63248718051826e-05
-1.19070973954404e-05
-1.68151341761582e-05
-3.69328446039726e-05
4.75165499704867e-06
-3.75736790706145e-05
-1.75301464667263e-05
-2.36005499284698e-05
-5.94086083752812e-05
-3.72056058548051e-05
-6.5384370697601e-05
-3.02550437695856e-05
-5.52728251309089e-05
-3.53255760535895e-05
-3.09211473734256e-05
-2.16788348909978e-05
-2.58898122721899e-05
-5.86168962315192e-06
-2.01938243574272e-05
-5.63900045183417e-06
7.21114121684776e-06
-4.33301086702264e-05
-5.99892382423359e-06
-1.68227452672861e-05
-4.86519887995118e-05
-3.00004995785549e-05
-3.03157202674391e-05
-3.10009213303189e-05
-8.22302123234645e-06
-4.0321796331426e-05
-4.22760782013042e-05
5.22918841086465e-07
-3.46826617652499e-05
-5.06342520411042e-05
-2.84719391595881e-05
-2.57695327053722e-05
-1.65899327897068e-05
-4.28262316415178e-05
-3.39189657159618e-05
-3.69936741899701e-05
-1.07377220834221e-05
-1.14421383131984e-05
-4.91915235313748e-05
-4.14164709287607e-05
-2.14434186113213e-05
-1.25934943533073e-05
-2.59238850790456e-05
-4.94213026543972e-05
-4.57179911160864e-06
-4.30999680524557e-05
-2.81061430018577e-05
-2.89369958906139e-05
-3.89988347503286e-05
-2.03515175987208e-05
-7.49647157729419e-06
-9.24463529689566e-06
-3.20357322019111e-05
-4.49692174026056e-05
-4.2706885224965e-05
-2.52684018719718e-05
-3.06661152602838e-05
-2.0454652218955e-05
-2.75047722007111e-05
-1.54001286984026e-05
-3.62674873615012e-06
-4.97652889296811e-05
1.22841471409645e-07
-2.14772182081433e-06
-1.20073040706925e-05
-3.87184398540964e-05
-4.13326719486569e-05
-6.64296708870125e-05
-2.52164582619538e-05
-2.62591885270502e-05
-4.30797670863361e-05
-6.37776752244797e-05
-7.93188448357475e-06
-5.20206698714672e-06
-5.19663198709057e-06
-2.9961862299297e-05
-4.63350251255254e-05
-3.47864225053504e-05
-4.08092958447272e-05
-1.69482753901977e-05
-2.65760173915008e-05
-4.72691823004423e-05
-3.20819883690071e-05
-9.59183414342897e-06
-4.8951297815573e-06
-5.02455566048535e-06
-3.51553799104116e-05
-5.43230158445033e-06
-1.84164080278666e-05
2.63950950934108e-06
-2.89426422079322e-05
-3.21839933185639e-05
-5.04182368917751e-05
-1.55978024546135e-05
-1.4745569144658e-05
-8.99496056495468e-06
-3.45490957742856e-05
-3.73410688956698e-05
-3.53623735506574e-05
-1.66740519203894e-05
-9.82864786405204e-06
-9.32001222749349e-06
-4.13486754160914e-05
-3.83741937953348e-05
-4.51122360902772e-05
-2.15557243585056e-05
-2.32921521489693e-05
-3.85662789198926e-05
-2.65171092435112e-05
-1.85238082387043e-05
-5.21612688682911e-05
-1.34310501542086e-05
-2.95508169683022e-05
-2.46586227960121e-05
-4.55161436903009e-05
-2.85037603835822e-05
-2.5818223135152e-05
-1.22548790572669e-06
-3.21966190924535e-05
-1.81348658750626e-05
-1.63012733666732e-05
-2.60094094681401e-05
-5.60131063650782e-05
-3.50005385116083e-05
-3.65892734809411e-05
-2.52635980257387e-05
-2.92875672587527e-05
-6.56705552057323e-06
-2.69691184335539e-05
-2.17899834407026e-05
-2.68188216237638e-05
-4.23784852835076e-05
-2.51240523305333e-05
-3.45242651101056e-05
-5.16762183065392e-05
-1.73414946639138e-05
-4.78216310162351e-05
-1.49072431587673e-05
-3.16629057269943e-05
-2.16076093164244e-05
-4.20498080756934e-06
-2.79807302025438e-05
-2.7620442428993e-05
-1.51419902062966e-05
-6.14931779885908e-05
-2.13010319624505e-05
-4.10286643602545e-05
-5.9190942902189e-05
-2.30447765369247e-05
-3.18275830893712e-05
-3.08014817421953e-05
7.94163389050902e-07
-1.2383400543585e-05
-7.63109784941521e-05
-3.57394252518606e-05
-2.23317362417079e-05
-3.57405834041256e-05
-3.36228386242405e-05
6.19829987811943e-06
-3.8549657449247e-05
-2.24271087190536e-05
-2.9808603210972e-05
-6.96198479395549e-06
-1.54750982238486e-05
-3.97539641526898e-05
-6.04729820949674e-05
-6.35546944424303e-05
-4.97592102214539e-05
-2.38145617877199e-05
-2.55359547868984e-05
-2.05056829109415e-05
-7.16650066387954e-06
-5.11484502947809e-06
-2.00693587373444e-05
-3.49041391161265e-05
-2.1131648777258e-05
-2.55906718031052e-05
-3.83274282292221e-05
-3.65786057086851e-05
-3.09290129316298e-05
-1.21585010460717e-05
-3.08488712686116e-05
-3.16922189679821e-05
-1.25915210921179e-05
-4.73098916315563e-05
-1.51733522772785e-05
-1.66541487455693e-05
-3.39709471942599e-05
-5.70727616234412e-05
-2.62508205879921e-06
-6.28042309144389e-05
-2.79580372044316e-05
-5.15731146097018e-05
-3.56952637249766e-05
-4.6331345383147e-05
-2.43365332888587e-05
-3.49987870459762e-05
-2.6804792148623e-05
-2.80925591791209e-05
-3.05077663178037e-05
6.36293563794105e-06
3.45228639288115e-06
-2.04776676630333e-05
-2.54926564558757e-05
-5.25860889239806e-05
-3.07818965140682e-05
3.12750717515756e-06
-3.00502902348291e-05
-3.43736786211425e-05
-6.30381761335156e-05
-1.62397883146498e-05
-1.96219219430743e-05
-2.83672648753387e-05
-9.74177152038949e-06
-5.07463049828827e-05
5.08232276848399e-06
-2.05578641504998e-05
-3.46777290116808e-05
-4.69519640812536e-05
-1.0091526836911e-05
-3.58458448625515e-05
-2.67884606478831e-05
-1.94695928110428e-05
-6.14144823996005e-05
-2.16927842490111e-05
-5.06625734502753e-05
-3.10869339384635e-05
-1.3062233824002e-05
-3.84106764955528e-05
-4.05719387702551e-05
-2.27833407669127e-05
-7.85187257466637e-05
-2.61541055292691e-05
-2.01023298498494e-05
-1.05068440901363e-05
-3.1991818758633e-05
-3.23529337946662e-05
-2.78320506349052e-05
-3.44080261996287e-05
-8.78874887660229e-06
-3.04354804885751e-05
-3.20190808916353e-05
-2.27794121740466e-05
-4.4958647956336e-06
-1.77443527366808e-05
-4.45455219488185e-05
-5.68200556275728e-05
-2.38713777781368e-05
-2.17885203087885e-05
-3.01824184188755e-05
-5.34403110527853e-05
-6.28246626719606e-06
-2.48442974641341e-05
-1.82605081408881e-05
-1.68266430417268e-05
-1.89703097758313e-05
-4.12013744581032e-05
-1.74384195510115e-05
-1.75166781748267e-05
-3.49509266621119e-05
-1.15822975665785e-05
-4.23557169315249e-05
-3.22097130100507e-05
-4.83714294608453e-05
-3.06452106477568e-05
-3.58888556622951e-05
-4.63013815765232e-05
-2.28451827276082e-05
-3.31677359998957e-05
-6.10988699086242e-06
-2.38621535281225e-05
-1.78646406453589e-05
2.24347326921112e-06
-3.6790421243061e-06
-4.2859653379332e-05
-2.16285485385404e-05
-2.21859521155636e-05
-8.82442443640356e-06
-1.33345840729055e-05
-3.1045356923297e-05
-5.10634753656963e-05
-5.19211517500671e-05
-4.34908375961661e-06
-3.11690230986144e-05
-1.06131940388899e-05
-5.47083110798515e-05
-7.89435954962564e-06
-4.89513608208784e-05
-3.58736503999803e-05
-3.26548737292766e-05
-1.15900010847276e-05
-4.22768469789272e-05
-4.06359920139564e-05
-1.33843920245081e-06
-1.78932827118932e-05
-3.59108240306808e-05
-3.0343187293711e-05
-3.583575290146e-05
-4.40760211176204e-05
-3.39766811854626e-05
-3.16813829094419e-05
-3.96656794216697e-05
-3.37758371413616e-05
-2.58892396868522e-06
-5.09388941725614e-05
-2.26484264512223e-05
-6.64859022358423e-05
-2.30954571777839e-05
-2.09276433089056e-05
-3.74114163360706e-05
-2.19167530343419e-05
-1.16666264976618e-05
-1.60741851869518e-05
-1.89676355914551e-05
2.9347754301558e-06
-2.07428860246049e-05
-6.20512174385154e-05
-2.14682585035681e-05
-3.93727881846598e-06
-2.5667603909092e-05
-2.15618908564402e-05
-1.12984807934459e-05
-3.82969132304295e-05
-4.3460559719761e-05
-2.06207100073117e-05
-1.83484638709838e-05
-4.79338774866126e-05
-3.3299321771801e-05
-7.19735199605143e-05
-8.23214156984288e-06
-4.20646496519248e-05
-1.3013600313354e-06
-4.21580002956406e-05
-4.6610695241664e-05
-1.28835173881618e-05
-3.17954630259396e-05
-4.25587137832517e-06
-2.02071818892669e-05
-1.88284451403067e-05
-3.0656087560792e-05
-2.0057503902948e-05
-3.66780887392383e-05
-4.01324919815772e-05
-6.01176828986144e-05
-1.52814306056291e-05
-1.56233548992904e-05
-2.46422162487842e-05
-2.17693211782399e-05
-2.00538450751497e-05
-2.58684979863365e-05
-2.84086211980007e-05
-9.0495848875071e-06
-4.88861883040976e-05
-3.25196356728821e-05
-2.8255992019789e-05
-4.20942671380721e-05
-5.31062512773989e-05
-3.04808645290994e-05
-4.75751987819967e-05
-2.59501124674101e-05
-3.87468378906263e-05
-4.4484198852614e-05
-3.68606455297868e-05
-2.47048450453965e-05
-2.33184350548986e-05
-2.69629442527332e-06
-2.90989300575696e-05
-5.89373017443047e-05
-1.85637140185934e-05
-1.16934017106252e-05
-2.52995173538661e-05
-3.1207634793025e-05
-3.28688701399221e-05
-2.78204795697699e-05
-5.12474478542057e-05
-4.72649886432039e-05
-8.93733627463878e-06
-3.23436456561419e-05
-1.49435922927883e-05
-4.84733908025041e-05
-2.38006331685694e-05
-2.26927267956905e-05
-2.03912892938477e-05
-4.80360101348958e-05
-4.92024588862867e-05
-1.52792695637114e-05
-1.06530118656321e-05
-1.64618149504871e-05
-5.95439706004789e-05
-2.98068553218743e-05
-2.04039228487103e-05
-5.47110380193779e-05
-1.59129087519605e-05
-3.53097591928336e-05
-4.78972729243767e-05
-2.84087293630769e-05
-1.28592667314079e-05
-3.83528211071203e-05
-2.72097028134674e-05
-3.88263123715622e-05
-2.55471792898997e-05
-4.26288196656883e-05
-2.96603488736624e-05
-3.15751179336974e-05
-1.36966253585751e-05
-2.71664925392477e-05
-6.00181728537635e-06
-5.08344660261893e-05
-2.14079346311749e-05
-2.29087554497906e-05
-2.78824202797575e-05
-5.86333605697826e-05
-1.66365354652125e-05
-3.75546380114865e-05
-4.06007304861282e-05
-3.32969705548378e-05
-1.59168767529458e-05
-4.18994900963929e-05
-3.64974609119821e-06
-3.8022382914786e-05
-1.65064299315615e-05
-6.3293509932395e-06
-9.67052289632313e-06
-2.94040504542029e-05
-4.0963325781328e-05
-2.97956109805551e-05
-2.53042391499807e-05
-3.42962550159191e-05
-3.35866791409509e-05
-1.0533858155722e-07
-6.52869680140696e-05
-1.55961712160704e-05
-5.62766893911102e-05
-2.48951252595509e-05
-1.03423916876856e-05
-2.99838300164162e-05
-3.32897472257519e-05
-2.73916773581827e-05
-1.09119480072443e-05
1.79181763099684e-06
-2.11812825583331e-05
-1.71064762602867e-05
-6.21451585850971e-05
4.43643551095671e-06
-4.26388447705492e-05
-2.09110641859168e-05
-3.03536430205464e-05
-6.40734941493659e-05
-1.83426260243515e-05
-4.92955702143453e-05
5.47108547707866e-06
-9.87004227982034e-06
-4.32683095777562e-05
-2.49824491649522e-05
-3.88339128991015e-05
-5.46363024667191e-05
-3.57964329868511e-05
-2.67355668608368e-05
-2.94964883025499e-05
-4.38854591277359e-05
-3.1111927475918e-06
-1.67590457789124e-05
-9.38090006413275e-06
-3.59360044372159e-05
-2.97618976658838e-05
-5.5737493014091e-05
-1.68989823846954e-05
-4.64329521646262e-05
-4.14455789554617e-05
-3.56720106274212e-05
-2.31299980972813e-05
-2.83794197119625e-05
-8.503345983277e-07
-8.21691950052846e-05
-3.75353861459641e-05
-3.19530925117401e-05
-1.01603578220956e-05
-2.11187200458016e-05
-2.91431733877084e-05
-1.80754831072557e-05
-9.70847733270558e-06
-2.17463751551967e-06
4.88241577930763e-06
-7.90354954379974e-06
-5.59772303448543e-05
-1.44131595975969e-05
-5.03596391049313e-05
-2.64672160301414e-05
-3.54411646920073e-05
-2.02744019624792e-05
-2.45670467659155e-05
1.68271809212407e-05
-3.29988495057531e-05
7.76070042744398e-06
-3.69238292721375e-05
-2.80344527336313e-05
-2.06963333613583e-05
-2.35325924274939e-05
-3.14599110417809e-05
-2.00989310618422e-05
-1.97374609815627e-05
-3.32414580693468e-05
-2.55947672217923e-05
-4.77045682795704e-05
-3.49226577828064e-06
-2.60680343727959e-05
-2.98497034687835e-05
-2.30175753209634e-05
-5.11418904440397e-06
-9.75789829540049e-06
-6.85066848277943e-05
-1.2617356549103e-05
-6.45673499442669e-06
6.74075961970545e-06
-3.28499587583846e-05
-5.65571183030006e-05
-3.40424117575343e-05
-4.75249271406742e-05
-1.54908265932245e-05
-3.97506006420692e-05
-3.41902220196339e-05
-2.45974311007697e-05
-5.09065319326519e-05
-5.27968658982252e-06
-2.26044099642934e-05
-5.31618907067243e-05
-2.68930781268009e-05
-1.25700832133387e-05
-1.64672392396344e-06
-3.99709781289355e-05
-4.80801873416623e-05
-4.55240611096112e-05
-2.78474628856032e-05
-6.15497225259504e-05
-4.24098152442985e-05
-3.16307430527175e-05
-1.32432246049115e-05
-3.28006459293522e-05
-4.87162130345076e-05
-3.19737421883742e-05
-2.70887633492436e-05
-9.3377147704234e-06
-2.24682529228122e-05
-1.97336069190015e-05
-3.6166823768047e-05
-1.13092539644283e-05
-2.01519250590173e-05
1.61634746162755e-05
-4.04066782873953e-05
-2.23271698284566e-05
-3.20052871400725e-05
-2.23971005748895e-05
-4.65953181027377e-05
-3.83613397814519e-05
-2.13917740874397e-05
-1.77463283571414e-05
-4.85037937975033e-05
-4.49966686533918e-05
-2.49233378175841e-05
-2.45541616342245e-05
-1.16948377267962e-05
-3.58459302427814e-05
-4.03162547793205e-05
-2.68808801433559e-05
1.84762936426517e-06
-1.8621650547577e-05
-2.1189075624664e-05
-2.70731636318926e-05
-3.80856932748871e-05
-2.13094574578401e-05
-3.71538024068018e-05
-2.96894838945771e-06
-2.10015864760428e-05
-1.62740400268723e-05
-3.95508760583053e-05
-2.41712504604335e-05
-4.79621386824174e-05
-3.5224388199034e-05
-2.04608248655226e-05
-3.52051471493801e-05
-3.73554436308457e-05
-4.53105238817222e-05
-1.08932835970177e-05
-2.62200546686273e-05
-1.13215024419283e-05
-1.58725581625915e-05
-8.31988231805132e-06
-2.70848283605169e-05
-3.08810800364249e-05
3.4844724025708e-06
-2.37262779430306e-05
-3.41178241643316e-05
-1.84451139826652e-05
-3.30930840318161e-05
-3.58420904866456e-05
-1.10018291005042e-05
-1.78655231273009e-05
-4.07051656294063e-05
-4.71637492799871e-05
-2.60969111029278e-05
-2.27923266364088e-05
-5.97232198319671e-05
-4.5080038054947e-05
-1.04147593100417e-05
-1.80441058377701e-05
1.1519588815607e-05
-2.29878843598531e-05
-4.81187386109855e-05
-5.25083849910688e-05
-3.30526805870623e-05
-3.23234793850627e-05
-5.55106480875774e-05
-4.75298858079957e-05
-3.43537457901279e-05
-2.728025553468e-05
-3.07771545868549e-05
-2.14011801532032e-05
-5.63740547638386e-05
-1.92710618872708e-05
-3.30929477906539e-05
-4.09334763038391e-05
-1.57988394497057e-05
-3.16823672124903e-05
-2.03838048765449e-05
-4.40860644952998e-05
-3.64786664474659e-05
-2.29214278173096e-05
-2.74646118935876e-05
-5.20080511274004e-05
-1.19845306201428e-05
-2.70365640525815e-05
-2.22838550190676e-05
-2.99244841196311e-05
-6.39654501297338e-05
-3.64234729369387e-05
-1.88824967570475e-05
-6.06217646497478e-05
-3.21936588701137e-05
-2.01354581207874e-05
-4.36498991908258e-05
-2.05601202659611e-05
-2.69004287195124e-05
-4.78046329070366e-05
-2.93195528881506e-05
-5.04645953324736e-05
-1.69542127246386e-05
-6.09377071421962e-05
-4.56810521260264e-05
-3.27724945513031e-05
-7.20504165220696e-06
-4.6289003680409e-05
-6.31524427682728e-05
-2.69177074544508e-05
-5.95719982539314e-05
-5.50732166004284e-05
-1.70601958334927e-05
-3.57833567822162e-05
8.57003461447038e-06
-6.04704065581745e-05
-3.74671448373558e-05
-3.94791848034191e-05
-2.37022218649314e-05
-5.77610840226125e-05
-4.29829966623764e-05
-1.2729863536744e-05
-3.00487060362038e-05
-5.89382114162359e-05
-1.68656503815615e-05
-2.79587607872654e-05
-4.33177264756475e-05
-3.49300641436954e-05
-1.38076059300936e-05
-5.90428128913382e-05
-1.01366382916176e-06
-4.18697090880441e-05
-3.23793276971785e-05
-2.49420333424471e-05
-3.52487282070556e-05
-3.62965658802541e-05
-2.33840444721704e-05
-8.88062552398271e-06
-2.47409567414809e-05
-3.94639155549486e-05
-1.17465507818795e-05
-2.37079909551092e-06
-8.01916165063438e-06
-4.08254012259977e-05
-5.9053005805279e-05
-3.89519090506301e-05
-4.49367479489674e-05
-6.40055014436207e-05
-2.89528173688915e-05
-2.79147282245448e-05
-2.03602607502814e-05
-2.70144766875055e-05
-6.65771756792686e-05
-2.02562893078301e-05
-2.41019401794425e-06
-5.51053173917946e-05
-3.69112355473822e-05
4.23862525830808e-06
-3.76670440838575e-05
-6.01918573922564e-05
-5.76247693193738e-05
-6.74975046415241e-06
-4.84429069260971e-05
-5.25438416888583e-05
-3.18659266292349e-05
-3.64584633756994e-05
-8.26588396457116e-06
-1.2296890905254e-05
-3.50887874476568e-05
-2.35129932758441e-05
3.00113954939187e-06
-5.87585595230945e-05
-1.6872512217616e-05
-3.60072863006984e-05
-2.7899310320862e-05
-1.49187030696281e-05
-5.54488858977479e-05
-1.53136981466121e-05
-1.32280777739371e-06
-1.0034747860666e-05
-4.39945268292097e-05
-3.70271711178971e-05
-3.04345128143367e-05
-3.31397826548899e-05
-2.45186052924786e-05
-5.1808818343503e-05
-1.71591088855759e-05
1.21626325287341e-05
-2.132149949809e-05
-2.43241562654965e-05
-3.82194862519041e-05
-8.79230261479236e-06
6.12838631370081e-06
-2.28852885394059e-05
-3.11912325833226e-05
-2.35783849288059e-05
-2.8530949017615e-05
-3.55298678801512e-05
-1.66646523131267e-05
-1.66147178468503e-05
-7.28501340394227e-05
5.19262679742796e-06
-4.61831109771167e-05
-5.06936732969858e-05
-4.54721291993817e-05
-4.43241867366678e-05
-2.59587609200226e-05
-1.61704596626108e-05
4.73042641521093e-06
-1.77171043141276e-05
-3.04050314073436e-05
-4.49099544607036e-06
-3.8738665928636e-05
-4.70673818712918e-05
1.11092375997266e-05
-2.12901178419597e-05
-3.96900529741539e-05
-8.81099671209274e-06
-5.01864132042229e-05
-2.53797519712666e-05
9.1040041069926e-06
-9.55313220313906e-06
-1.18189469304863e-05
-4.59302214075969e-05
-1.78240168498608e-05
-4.18799137331376e-05
-7.09890351843233e-05
-4.54577739610888e-05
6.12613914626178e-06
-3.76384423912519e-05
3.15964292885562e-06
-3.92557807577061e-05
-3.97819933891859e-05
-3.63563692796058e-05
-3.19093180652761e-05
-2.71680028166381e-05
-2.18204060877841e-05
-5.11596161250391e-05
-2.13463262540924e-05
-4.52242270586337e-05
-6.82634240306602e-05
-9.38115517227972e-06
-4.21474953694914e-05
-2.72619723887488e-05
-2.58671988071426e-05
-4.56081999360248e-05
-1.79242720026307e-05
-3.62955923039374e-05
-3.36574018699914e-05
-5.97580870831581e-05
-1.6882321793781e-05
-5.3107664125225e-05
-2.92330500222133e-05
-2.79282898458927e-05
-3.40001731687887e-05
-2.05952308704502e-05
-2.03210466258444e-05
-6.45470681270353e-05
-2.69148011811387e-05
-1.532356675992e-05
-5.09396389070343e-05
6.58629404749432e-06
-5.56041817845787e-05
-2.78864348718631e-05
-3.33103386819407e-05
-3.74543649995422e-05
-9.50679916695307e-06
-5.43936898035498e-05
-3.06064204549602e-05
-3.46790839140923e-05
-3.53588720678873e-05
-2.52868213492486e-05
-2.91500369300967e-05
-3.5817548349474e-05
-8.20843641980844e-05
-4.23482981681887e-05
-2.2586082380418e-05
-2.40231454268353e-05
-2.7913830475948e-05
-1.0011048377962e-05
-2.88208427969998e-05
-2.91095521785839e-05
-3.65600996855311e-06
-1.4416670284473e-05
-3.2946785442498e-05
-3.07667900659104e-05
-3.28698508189993e-05
-5.52092622134624e-05
-1.99247014529213e-05
-5.9247500479926e-06
-3.00307683094117e-05
-2.97506860938352e-05
-2.03619125403233e-05
-3.04783511968398e-05
-5.29334207042307e-06
-3.7582681706783e-05
5.09774148024836e-06
-2.40708569621894e-05
-4.63510581204411e-05
-2.15015749384609e-05
-1.45017954425478e-05
-2.59751514043536e-05
-2.4255577422827e-05
-9.85635365547871e-06
-3.87831476298929e-05
-4.10297223596331e-05
-2.62589354234973e-05
-3.78361926433638e-05
-3.30651846351539e-05
-4.06457078983741e-05
-3.04332152476039e-05
-1.5483608326599e-06
-3.77159206825154e-05
-1.50495364766076e-05
-1.19233736632906e-05
1.30918040003383e-06
-4.15439148487449e-05
-2.30664307222873e-05
-1.93502711459664e-05
-3.1384779672928e-05
1.10929027759657e-05
-4.60714996598264e-05
-4.12711040962527e-05
5.12174727197839e-06
-1.48090097697353e-05
-1.30419019827373e-05
-1.90997436766796e-05
-2.47120697457619e-05
1.48976733137192e-06
-3.99521956948337e-05
-6.97936381268141e-06
-9.70205836860556e-06
-4.60983564248606e-05
-2.15159553727485e-05
-4.17221581413326e-05
-3.38539253821286e-05
-3.36489831759593e-05
-1.49458106282996e-05
-2.06371097635293e-05
-3.73234778866049e-05
-5.88750448947285e-05
-2.09576813583369e-05
-7.39027425936906e-05
-3.005565730473e-05
-2.17109330738975e-05
-2.62462146621302e-05
-3.94491912973881e-05
-3.54434819873456e-05
-3.94539268833532e-05
-3.50557623371288e-05
-5.47316609438726e-05
-3.03754017715235e-05
-4.13990123062971e-05
-2.2311656912793e-05
-1.1303372037268e-05
-1.06926882538012e-06
-2.06236595969789e-05
-2.91636382666656e-06
-2.40201356119419e-06
-2.33178636684644e-05
-3.50764525041574e-05
-2.6385797427931e-05
-3.4452435800279e-05
-3.30388282660886e-05
8.90719940364551e-06
-3.11693843335044e-05
-6.10034497905412e-05
-3.27935784221255e-05
-2.15910763219648e-05
-2.23949207195911e-05
-1.51697836039196e-05
-4.04180533375917e-05
-1.53814612199871e-05
-2.29647475862274e-05
-5.0962245180706e-05
-2.45792913841711e-05
-5.75401248847242e-05
-3.35476718988127e-05
-3.60507145412093e-05
-2.38913944373586e-06
-1.18169021086048e-05
-3.13102682121236e-05
-1.27901603226413e-05
-1.24134712123186e-05
-4.18804814077899e-05
-2.66052877723996e-05
1.20254490868167e-07
-2.32692013927126e-05
-2.47767757506107e-05
-4.66927792964492e-05
-3.91175885591092e-05
-5.85232212781575e-05
-1.10491822912357e-05
-1.46527540698239e-05
-4.41740138826175e-05
-3.90131904018564e-05
-3.44967613579335e-05
-2.28131352288864e-05
-2.86732873086482e-05
-4.4747504490968e-05
-4.8778004071485e-05
-2.97589252906764e-05
-3.82794513827717e-06
-2.70052383260787e-05
-3.08870595942361e-05
-3.44389464965098e-05
-1.8524150920938e-05
-2.72394272193078e-05
-1.536051849131e-05
-2.06394399393596e-05
-3.55249410082863e-05
-1.51985132030225e-05
-3.5103791581139e-05
-3.48330967003588e-05
-3.60309215067063e-05
-4.29348368214977e-05
-2.22419002836654e-05
-9.65154231304697e-06
-3.0370881461106e-05
-2.14713582317104e-05
-1.63035410915041e-05
-2.48531797426481e-05
-5.83194068752029e-05
-1.18232425611905e-05
-2.63478181789142e-05
-2.29811218205491e-05
-1.86051413058961e-05
-2.54774955943496e-05
-1.68313578287303e-05
3.21096622945728e-06
-2.02924473996305e-05
-3.1659085097428e-05
-1.38426083733505e-05
-2.70689883787878e-05
-2.46283345517703e-05
-2.03290189616985e-05
-5.39181461495188e-05
-2.48384818986546e-05
-2.45291329001243e-05
-2.64716981809115e-05
-3.77950577113432e-05
-3.04163619139865e-05
-4.14279302000903e-05
-4.0534944309414e-05
-3.11990147750721e-05
-2.04545532475463e-05
-4.54251141473432e-05
-1.81086606929351e-05
-3.52165830235753e-05
-1.6273830019842e-05
-3.0331599875456e-05
-1.25495527786684e-05
-4.67804638306491e-05
-3.82674005253864e-05
-2.92452000271934e-06
-3.24258846978301e-05
-5.19957211681158e-05
-1.13201270395987e-05
-4.35893887712897e-05
-6.08221535280843e-05
-3.78521857111427e-05
-5.33706749394968e-05
-2.66165178126233e-05
-5.74350696283973e-05
-2.0799473681662e-05
-1.59657391604857e-05
7.02177585053979e-06
-4.6527487155236e-05
-1.56042950919284e-05
-1.9259938017384e-05
-2.13876151826539e-05
-2.87817921902332e-05
-5.01469174479248e-05
-3.53107526350995e-05
-3.74229072578795e-05
-3.05098013629993e-05
-3.39122374316901e-05
-1.78904059505722e-05
-5.2751211740432e-05
-3.38115706904391e-05
-7.04392696748997e-05
-2.62286489863578e-05
-2.50371030793767e-05
-1.86996908380368e-05
-2.28421468768642e-05
-2.7423960059436e-05
-3.6038256314953e-05
-1.57281084419318e-05
-2.09302768610154e-05
-3.96929053632784e-05
-4.31595140902971e-05
-3.34858567128291e-05
-3.16037317690777e-05
-2.32063092848118e-05
-2.31017664518205e-05
-3.01796974723013e-05
-4.55132388911362e-05
-4.51444983424668e-05
-5.25798633241875e-06
-1.24623151095087e-05
-5.74483179123814e-05
-2.19769326179267e-05
-6.93081614078378e-05
-2.13771551108129e-05
-4.87958438457497e-06
-1.48482765481575e-05
-1.81538867280969e-05
-2.95590041876041e-05
-5.40455181011437e-05
-6.15727389611827e-05
-4.82102161365587e-06
-3.27606559707924e-05
-1.84145495186754e-05
-3.91583608151963e-05
-2.73309832358868e-05
-4.5495307124571e-05
-3.02983805953299e-05
-1.69394166287607e-05
-5.2851280325185e-05
1.68473304100588e-05
-2.30909952604635e-06
-6.23876596224068e-05
-4.47502902428314e-06
-6.65290858777941e-05
-3.16506083370972e-05
-3.63154127950251e-05
-1.48650130431989e-05
-5.49981547460427e-05
-1.69802187744823e-05
-6.53451178191164e-05
-3.49918387368367e-05
-4.77100905511741e-05
-2.88949264141503e-05
6.52197487656435e-06
-3.09339393216437e-05
-2.57786588859552e-05
-4.05627362555951e-05
-2.25584169992272e-05
-3.18707086998608e-06
-5.53418646567216e-05
-8.42159530913317e-06
-2.40349487394577e-05
-3.26740812772182e-05
-1.55368313694582e-05
-2.20045729864438e-05
-2.77726451768964e-05
-1.72840219367508e-05
-1.96418399569814e-05
-3.08144842979101e-05
-2.78360142274193e-05
-1.87375303010071e-05
-3.06662661353845e-05
-4.7315886757519e-05
-5.58402215267602e-05
-5.21366019391326e-05
-1.19524121975019e-05
-1.9652417002837e-05
3.10392744749407e-06
-3.4810987188608e-05
-4.9610480865083e-06
-4.27956490604617e-05
-1.93798117673074e-05
-4.11273692960728e-06
2.53032077511126e-06
-3.91370244821076e-05
-2.29888252668385e-05
-1.26230730552672e-05
-2.96104166713455e-05
-1.6573260203322e-05
-5.88192117003538e-06
-3.1304548479399e-05
-3.61749763306158e-05
1.78934973472226e-06
-1.91667545879802e-05
-2.82398641647884e-05
-4.45175814258176e-05
-4.11205770835893e-05
-4.250424967931e-05
-2.77864561853268e-05
-5.17613793166299e-05
-3.90629134415863e-05
-1.71067584485352e-05
-1.23804684066244e-05
-1.89035062201197e-05
-5.36727771223359e-05
-3.79106876238814e-05
-1.33083967712964e-05
-3.23365145709881e-05
-3.32295376370932e-05
-2.56574210604696e-05
-2.75722006529276e-05
-1.77277942122679e-05
-6.15078051233046e-05
-3.09245251650709e-05
-1.76020515994471e-05
-2.89666555238214e-05
-3.92126265965519e-05
-2.35434126075877e-06
-4.66207603596618e-05
-4.54060366902401e-05
-2.46726445065675e-05
-1.32585192573429e-05
-1.80696851168884e-05
-4.80626186642889e-05
-4.18771387912954e-05
-4.36297829993821e-05
-1.88171229689015e-05
6.85443023177631e-06
-3.47332007101133e-05
-4.12973258655253e-05
-8.68556661934704e-06
-3.88485379852764e-05
-3.39607072053737e-05
-4.35377953322253e-05
-1.46157035545305e-05
-5.06411576499152e-05
-1.84074625926723e-05
-2.59089733216978e-05
7.85818878477499e-06
-1.98522474262043e-05
5.64396825102135e-06
-3.24954223121962e-05
-3.33536594647012e-05
-5.53982496249328e-05
-2.30493172830919e-05
-1.44980210180614e-05
-5.11735272280502e-05
-2.84866162901274e-05
-2.41127487708116e-05
7.9377311224409e-06
-3.53150054212152e-05
-4.05996133995144e-05
-5.76821095752515e-05
-3.63866038550679e-05
-4.24399182034884e-05
-5.1171948242384e-05
-7.6041206904845e-06
-1.61751883992444e-05
-7.47317453831276e-05
-4.11860861792467e-05
-1.89026492216296e-05
-4.73269364389459e-05
-2.8429313626774e-05
-7.00211025820135e-05
-4.95011571840412e-05
-1.84966309284449e-05
-2.58678320445168e-05
-2.62332836029278e-05
-2.21793277389779e-05
-2.23443149305317e-05
-3.18383582755357e-05
-3.47007360925675e-05
1.79668303510596e-06
-3.77459141183428e-05
-4.20101279110816e-05
-5.05896086777017e-06
-3.34160689324607e-05
-9.84752980177213e-06
-3.3685329802654e-05
-2.39704554684338e-05
-4.41025226207798e-05
-2.5659495793694e-05
-4.22460065912062e-05
-3.1625223020896e-05
-2.78126743372248e-05
-2.60938726589623e-05
-2.92482152595946e-05
-3.55431354377653e-05
-5.90516354990423e-05
-2.63906080238115e-05
-4.28044796935457e-05
-1.45428018805923e-05
-3.94395126682232e-05
-8.28338897752718e-05
-9.4997154900941e-06
-3.84082689284057e-05
-3.96870692099634e-05
-2.59407724360599e-05
-1.61962965693044e-05
-3.61633103424178e-05
-3.02118880681676e-05
-3.7266845647936e-05
-4.33893017257282e-05
-4.28694320181232e-05
-1.91303395256823e-05
-3.58141788221415e-05
-2.12511371349457e-05
-3.10418469062149e-05
-2.83627737896149e-05
-4.47789144844148e-05
-3.00414302933817e-05
-1.21300355803511e-05
-2.11470973670752e-06
-3.02918298558308e-05
-2.06047673641304e-06
-3.0207571598271e-07
-4.43839940077736e-05
-3.06451270024938e-05
-2.11896291680857e-05
7.62090713091583e-06
-4.97245985164926e-05
3.31289977720863e-06
-2.44529380280074e-05
-4.55082947127557e-05
-4.75940682752694e-05
-1.879886936105e-05
-1.06443790962891e-05
-1.74798660671665e-05
-5.83345103305543e-05
1.06800612571761e-05
-5.34477209227746e-05
-3.75943657087555e-05
-1.33869297677738e-05
-5.0415956065418e-06
-5.32361834302109e-05
-3.96654065165983e-05
-6.15792848424945e-05
-3.64571083303275e-05
-2.91310900096875e-05
-2.18624393349913e-05
-2.39011745358125e-05
-2.82910766401988e-05
-2.42912821912099e-05
-2.80500553255842e-05
-5.1070176018017e-05
-2.46777054572151e-05
-4.60355990930447e-05
-3.24849738939517e-05
-5.90203275386417e-05
-3.08711592426437e-05
-5.43129614666368e-05
-3.9118705912658e-05
-3.84203768859228e-06
-3.18424785692148e-05
-3.41740570674276e-05
-2.10195525321594e-05
-1.12759165934258e-05
-3.16340779639568e-05
-4.77984212111401e-05
1.795346081376e-06
-2.65699782768112e-05
-2.91816487922338e-05
-3.80905750607537e-05
-4.20123007418475e-05
-1.66456431386792e-05
-2.68299957187299e-05
-9.64459952763589e-06
-5.35999053687328e-05
-3.96623411160324e-05
-1.495011051707e-05
1.74667227814638e-06
-7.62843924305996e-06
-3.17629899399507e-05
-1.19783493784309e-05
-2.94917167716493e-05
-2.00381973573038e-05
-5.17790849747279e-05
-3.81452500519132e-05
-4.92048354080006e-05
-2.92328253170666e-05
-3.15916888136168e-05
-3.53387182179852e-05
-2.31093833911527e-05
-4.29416293727948e-05
-5.19314702044132e-05
-4.78744117736546e-05
-3.551891735367e-05
-1.08263727628619e-06
-8.87709983529286e-06
-2.00130802203751e-05
-2.30100095734791e-05
-2.74991792794906e-05
-4.29108170198006e-05
-6.44321893766936e-05
-1.76659103269624e-05
-4.36596232762842e-05
-4.90760983619633e-05
-3.15219786999197e-05
-4.67266304353546e-05
-3.48430466922772e-05
-2.13347670496603e-05
-1.34504374160301e-05
-3.34513761340227e-05
-1.61868507068006e-05
-1.18828875443445e-05
-4.02717162792325e-05
-6.59677117196012e-06
-3.34598551725017e-05
-3.00898404792829e-05
-4.70151948081604e-05
-2.16504503602248e-05
-3.72804243771184e-05
-8.71279438327663e-06
-4.36800253689464e-05
-3.19206016794589e-05
-2.01198002434481e-05
-3.51495232989257e-05
-3.28884978982584e-05
-2.79325426853088e-05
-1.46518053877864e-05
-2.99117385179787e-05
-1.79750799833885e-05
-2.30749112798476e-05
-4.85644980233488e-05
-7.02571800928547e-05
-3.14892204216702e-05
-3.99385863494482e-05
-2.82852348197222e-05
-2.89988955223847e-05
-2.61267670474241e-05
-4.49716059918248e-05
-2.35291003790355e-05
-4.55971544636744e-05
-3.73191392493749e-05
-2.871621382574e-05
-2.38628959190396e-06
-4.87763027652372e-05
-4.07627068645547e-05
-3.12099756349619e-05
1.99797448743652e-05
-2.35408495193635e-05
-2.22988338427052e-05
-7.42546739962065e-05
-4.15221572944067e-05
-4.74110175069672e-05
-3.14943007191476e-05
-4.71412148378078e-05
-3.97595154211428e-05
-1.3989863846659e-05
-1.50479535148572e-05
5.02255129476522e-06
-1.326199543764e-05
-8.45243539716367e-06
-5.59488323568319e-05
-2.62306719251833e-05
-4.28218465545565e-05
-1.37325358915699e-05
-2.1895569016553e-05
-2.90313519582281e-05
-3.74362155445177e-05
-4.1546561334625e-05
-4.33045073759797e-05
-3.18512554990621e-05
-4.60961038872539e-05
-2.07440291255728e-05
-6.92170710555452e-06
-2.42852337885287e-05
-1.75873123473432e-05
-4.5783439818008e-05
-2.22633826158774e-05
-4.87823822017484e-05
-2.46337299765267e-05
-1.84517561811439e-05
-4.93424547659913e-05
-3.64218547508364e-05
-2.94918579739796e-05
-3.91586008093321e-05
-3.31183804914039e-05
-3.4788815650626e-05
-3.19850329496764e-05
-3.93668367453984e-06
-4.59065345280842e-05
-2.21220070461139e-05
-2.3312564353617e-05
-3.28681959756141e-05
-2.53921150412345e-05
-2.20273555110205e-05
-1.89193061656097e-05
-1.29914933497386e-05
-1.93645224685581e-05
-2.22896448051159e-05
-1.49528597277167e-05
-3.8422344100984e-05
-2.49983549603824e-05
-3.84058497525319e-06
-2.65996059218033e-05
-1.87999454251661e-05
-3.45014364268752e-05
-3.9264301184476e-05
3.47830050865824e-06
-1.34102258210764e-05
-2.53924097415481e-05
-4.56987229969577e-05
-3.56913068661642e-05
-3.92945609902768e-05
-1.08173231713555e-05
-3.58216066794991e-05
1.53407526665438e-05
-3.29917804758859e-05
-4.69678842588893e-05
-2.65699817506188e-05
-2.11298919777912e-05
-2.18750381055484e-05
-2.09583150111863e-05
-3.53964918653291e-05
-3.9694915694353e-06
-3.08263837803677e-05
-5.13827688551152e-05
-2.73252195243455e-05
-3.23753019506553e-05
-5.09941154191099e-05
-2.7536542840542e-05
-3.68384627299103e-05
-2.80829325543495e-05
-4.9740895460378e-05
1.58910921247032e-06
-1.88961365837916e-05
-2.29790409951927e-05
-3.7981092252654e-05
-2.74010400036513e-05
-4.1169213113078e-05
-3.60879799361426e-05
-1.49459967629472e-05
-2.21925499566525e-05
-4.79229162338779e-05
-4.98459572769432e-05
-3.67569118804235e-05
-3.69451501796215e-05
-4.38336042316431e-05
-5.1934608456165e-05
1.43962713968535e-05
-4.70680638894601e-05
-2.15191504448027e-05
-3.00863634800091e-05
-3.19281465652226e-05
-3.75996035635491e-06
-9.05894606750637e-06
-3.35119161496052e-05
-2.8413504940298e-05
1.53234828661131e-05
-3.93071799826157e-05
-2.92604759050228e-05
-2.26927558324593e-05
-2.62170008721836e-05
-4.25583263787745e-05
-5.0432984805575e-05
-2.74535563089389e-05
-3.50982209844087e-05
-5.75817081838172e-05
-4.35788040546477e-05
-4.25650140659181e-05
-3.51138746399566e-05
-3.43998083183695e-05
-4.02802937027024e-05
-2.18767119796044e-05
-1.07762959062899e-05
-1.45976246182167e-05
-3.02621147598858e-05
-3.00720074163317e-05
-3.20613878015041e-05
-5.05184761888244e-05
-2.53800464675989e-05
-3.12389479595948e-05
-4.00861254888976e-05
-2.37651530391099e-05
-2.58942464934899e-05
-1.12848447749913e-05
-3.06741347372984e-05
-1.1770256687059e-05
-5.63326243403012e-06
-3.18666051253072e-05
-2.23480175955027e-05
-3.91182042921632e-05
-9.91348643477962e-06
-1.62990357141612e-05
-3.02605976531582e-05
-2.89534953570659e-05
-1.64200388784356e-05
-2.03027222971634e-05
-3.89179721366239e-05
-1.54210706765898e-05
-3.75964038811927e-05
-2.09187108035918e-05
-3.39689864054276e-05
-6.36340464815404e-05
-1.64925361479734e-05
-2.512668341882e-05
-1.10100197578223e-05
-3.78375017285727e-05
-2.62461586260686e-05
-1.34856353120231e-05
-1.04874928348525e-05
-3.0750299021682e-05
-4.3031051036601e-05
-1.22749145997744e-05
-3.60174073210148e-05
5.73005302333735e-06
-5.59093804802391e-05
-2.56952271212021e-05
-2.6036997702431e-05
-2.45183962290615e-05
3.62893284779904e-06
-6.7287874341901e-06
-3.51421786791682e-05
-2.54696603639498e-05
-5.5228790663223e-05
-4.04117739289739e-05
-2.96214903812627e-05
-1.42687133073796e-05
-2.15263027726062e-05
-3.32570348351896e-05
-1.23377540626543e-05
-6.74378728310524e-06
-3.05792742108315e-05
-1.63670306991989e-05
-3.09920311767087e-05
-4.53791369241595e-05
-5.71744977369917e-05
-1.29166435574953e-05
-3.00566590449109e-05
-3.2864661732954e-05
-2.15814547261309e-05
-4.84309237322376e-05
-2.78526470288696e-05
-2.12344591875434e-05
-1.85677765503475e-05
-1.844609129172e-05
-2.9935205991551e-05
-1.62669837225109e-05
-3.09343426265627e-05
-1.82060942909433e-05
-2.7110474342749e-05
-4.04569296555205e-05
-3.97151429077027e-05
-1.93368844188283e-05
-5.68951456694318e-05
-3.53435289088144e-05
-6.28148302419516e-06
-4.52889820809519e-06
-2.98801802326933e-05
-1.15124225864537e-05
-1.81882618679775e-05
-2.49286852934639e-05
3.13771171555596e-06
-2.90590546924499e-05
-4.47739625747285e-05
-2.09809723527688e-05
-3.7093677658033e-05
1.01480535158307e-05
-6.67457104934243e-05
-3.38551569453892e-05
-3.2445268623409e-05
-2.05209082153143e-05
-1.59810975912751e-05
-1.84911262959533e-05
-3.7386441882788e-05
-1.70258673718912e-05
-3.3536415009104e-05
-4.39688271716212e-05
-2.92314074991367e-05
-1.15899985973412e-05
-3.3433123016241e-05
-1.76598285460286e-05
-1.291792213243e-05
-2.91759668768649e-05
-2.26598356779617e-05
-3.12385320039779e-05
-4.00229032580437e-05
-2.43817887845603e-05
-7.940895389751e-06
-3.61422275545137e-05
-1.29425668567521e-05
-7.78562209957094e-05
-1.64540498559246e-05
-2.09058056158963e-05
-3.29434926803107e-05
-4.66163622933816e-05
-6.67798577757148e-06
-1.04258808213817e-05
-3.72462834595165e-05
-5.19252862007604e-05
-1.03760381856212e-05
-3.31748082592517e-05
-4.35456323950223e-05
-2.33259884637353e-05
-1.00823237187622e-05
-2.75835482283092e-05
-1.9998946408719e-05
-5.54107886913268e-05
-1.09673281752764e-05
-1.09785778743512e-05
-6.81853875727124e-06
-3.66061700090044e-05
-4.38920350049729e-05
-3.06812419997258e-05
-5.57471592332765e-05
-7.20702752826964e-06
-1.60062042195202e-05
-4.8170078947554e-05
-5.20153629434816e-05
-3.21949020453844e-05
1.01264096601503e-06
-7.95131862179522e-05
-3.20413432967772e-05
-6.48642506863412e-06
-2.71726774233922e-05
-1.93521597305266e-05
-5.40818863834433e-05
-8.67174851798439e-06
-3.80021645725683e-05
-1.94705084467822e-05
-1.93022823334977e-05
-3.38801188041593e-05
-4.06301676436581e-05
-1.43657329415347e-05
-5.36300719856218e-06
-2.87878297109225e-05
-3.40551297221023e-05
-2.68330715850471e-05
-4.16372317184246e-05
-3.89313884024608e-05
-5.43355516830815e-05
-2.21619071317605e-05
-4.37568300030464e-05
-1.88088330956631e-05
-4.90121981332764e-06
-3.09513828465187e-05
-3.05131919742977e-05
-3.65369715652658e-05
-2.40640190099249e-05
-3.29032405436033e-05
-5.00728429110418e-05
-2.25556721218784e-05
-4.42056721845465e-05
-3.2235122801643e-05
-2.1262689422306e-05
-2.76640650523317e-05
-3.05728768500061e-05
-4.36582329266348e-05
-4.48952150222038e-05
-1.10670059686363e-05
-1.13673967793261e-05
-1.65730438531461e-05
-3.77833021385952e-05
-4.68917070690998e-05
-3.11531285789977e-05
-1.46952753349363e-05
-2.73437403573328e-05
-3.01104783626055e-05
-3.67473915703948e-05
-3.1860259999343e-05
-1.67965604246838e-05
8.67080265630355e-06
-3.71649164443978e-05
-4.70712476017287e-05
-3.90910469240678e-05
-1.55817568568653e-05
-2.4241229259403e-05
-2.63152478429116e-05
-8.91852451035726e-06
-3.35775904521938e-05
-3.48320220919254e-05
-6.19152007431624e-05
-2.04578219763623e-05
-3.32342265841289e-05
-1.76768381390019e-05
-2.38363663301191e-05
-3.24893440500425e-06
-2.02143015882355e-05
-5.1940041355868e-05
-2.40726393670145e-05
-3.29220943057538e-05
-1.93071783045114e-05
1.41080795729149e-06
-2.55647972219148e-05
-9.45401251104158e-06
-1.98606830368786e-05
-6.0291968700469e-05
-2.34259005309807e-05
-2.17839336593378e-05
-5.41681847460232e-05
-4.08560585085716e-05
-2.44387081560675e-05
-4.98769869089094e-06
-3.16672828814215e-05
-2.38132648246563e-05
-1.23513008182899e-05
-5.36460568142583e-05
-1.6690564589212e-05
-3.87768862065119e-05
-5.11540383502062e-05
-2.86113006105897e-05
-3.56217832145829e-05
-2.9758148835652e-05
-5.50467812281327e-05
-1.61051371745733e-05
-3.62499680125501e-05
-7.14117950492394e-05
-2.71252957107345e-05
-3.89774165565792e-05
-3.61500089087189e-05
1.70440257289372e-05
-3.08737896750481e-05
-2.89546430572122e-05
-2.57039684047898e-05
-2.73465184522277e-05
-2.48850137057352e-05
-2.61151328508382e-05
-3.4045121493073e-05
-2.1494436866245e-05
7.50265625409066e-06
-3.70048276494229e-05
-1.67256769603679e-05
-4.42064623089113e-05
-2.25673747339274e-05
-2.56736948136152e-05
2.32763010877578e-07
-3.46055925451995e-05
-2.88776964515164e-05
-5.90434362051092e-05
-4.58878172955053e-05
-1.68678058189366e-05
-1.96496182718916e-05
-6.8865824833782e-06
-3.27188897237198e-05
-7.39757781877461e-06
-3.04396380350386e-05
-3.01682448042381e-05
-4.98498397591921e-05
-3.52720339679282e-05
-5.25584655021122e-05
-2.39588837317566e-05
-2.49186862227393e-05
-2.76450457175441e-05
-6.26934554811066e-05
-3.49570311479805e-05
-3.28130714321714e-05
-1.92737556912978e-05
-3.80463688124178e-05
-2.57260710112365e-05
-4.97284317804866e-05
-4.00009727425251e-05
-2.09547603786262e-05
-3.14436311822489e-05
-3.76162830343359e-05
-9.58129736019329e-06
-3.81526141573892e-06
-2.25411220419334e-05
-1.17519767204372e-05
-4.12736938304694e-05
-4.36972252242614e-05
-2.52840543206331e-06
-2.1762293331872e-05
-4.46478761641478e-05
-3.55770760851803e-05
-2.6474429754356e-05
-1.80122071551935e-05
-1.15349504159073e-05
9.7008366195039e-07
-5.80123695563931e-05
-4.76372073367403e-07
-6.62182308662461e-05
-3.70419012501068e-05
-4.64920634590631e-08
-2.09531713997735e-05
-6.09822091128984e-06
-8.19541950859349e-07
-1.550421830278e-05
-5.47263319138687e-05
-1.8323376386038e-05
-3.97962672066089e-05
-4.59021516907883e-05
-3.55701371237294e-05
-3.2556434480975e-05
-3.80888660035408e-05
-3.83766258994663e-05
-3.39055065421281e-05
-1.99766181822244e-05
-2.52171166886066e-05
-1.993040981024e-05
-2.51836063578238e-05
-4.48243791004401e-05
-4.25365215426621e-05
-1.73401541367345e-05
-2.92364048427851e-05
-4.72444455624676e-05
-3.96827479529033e-05
-1.82977246161707e-05
-2.35549455758376e-05
-3.88010861255683e-05
-4.29059894321481e-05
-1.98506322810913e-05
-2.638684797306e-05
-3.43881311811618e-05
-4.64477147679054e-05
-5.86552601015335e-05
-2.88086205478097e-05
-3.77467738939032e-05
-4.62104346096611e-05
-1.46482616210435e-05
-3.38076444701296e-05
-4.01142046636341e-05
-7.79015439663384e-05
-2.58930347775469e-05
-1.91967590143542e-05
-2.99116065804943e-06
2.69471510824565e-05
-3.215828625927e-06
-2.05842098497385e-05
3.97646921457084e-06
-4.00312337999108e-05
-1.60195413933513e-05
-1.19621806139754e-05
-5.02621182711309e-05
-2.36304009088635e-05
-3.52640719470237e-05
-3.93938837718966e-05
-3.22670245330301e-05
-2.69878745414652e-05
-1.61800351418999e-05
-3.87396131246497e-05
-1.93084126935758e-05
-3.23086498375334e-05
-5.49499956707333e-05
-2.59844313881351e-05
-5.41798798028173e-05
-2.13400106498288e-05
-3.13895297208086e-05
-2.41762632093402e-05
-3.53899550380115e-05
-3.45862198897393e-05
-2.00413115491121e-05
-4.47626267972659e-05
-3.04050467286901e-05
-3.69687168402838e-05
-2.80905459100918e-05
-4.03928322072171e-05
-3.41060371804106e-05
-5.05807849356603e-05
-1.5036735319991e-05
-6.85683894555745e-05
-2.21560009025217e-05
-2.62612114190232e-05
-2.99900328325669e-05
-3.5143108149829e-05
-4.15096316656072e-05
-2.28302650568285e-05
-4.1571604102151e-05
9.24434935807203e-06
-9.39381149938118e-06
-4.85655772688644e-05
-4.3836535201469e-05
-2.69717826978208e-05
-7.10641083403617e-05
-1.10201410124203e-05
-1.60716936781945e-05
-1.02920306652018e-05
-5.96420878879779e-05
-1.77610768435343e-05
-3.03088896080211e-05
-2.69613150951909e-05
-4.14267846224802e-05
-2.69937510805312e-05
-2.13302386272496e-05
-3.07693847616245e-05
-1.68100853081294e-05
-2.62289881728105e-05
-3.01896063169263e-05
-1.13545236750419e-05
-2.6750840814195e-05
-2.93910875122413e-05
-4.66166499260225e-05
-1.24872333121624e-05
-5.46006341514304e-05
-4.89958730814395e-05
-3.89351620124144e-05
-3.47600297968311e-05
-4.29834565838591e-05
-2.98432416978727e-05
-2.27285044693592e-05
-3.24437272757905e-05
-3.24058649779227e-05
-8.65365397045533e-06
-4.04800546009356e-05
-3.64418646740505e-05
-2.36445922438092e-05
-2.36975723783574e-05
-2.54035563564159e-05
-1.90078343159268e-05
-3.53761477179169e-05
-3.8770062985376e-05
-1.89434947291986e-05
-1.73958978119135e-05
-4.1803528804545e-05
-3.84395423673982e-05
-1.32516382356691e-05
-1.16989570961271e-05
-1.22884742280374e-05
-3.17763378139318e-06
-3.7941309775088e-05
-2.29590280102362e-05
-1.21511742586273e-05
-6.4239504747425e-06
-2.0946314350317e-05
-7.99609143732666e-06
-3.40105139693427e-05
-1.85099890373354e-05
-4.40673138240155e-05
-3.2865242803554e-05
-5.05691984310783e-05
-3.38902749105421e-06
-1.39856582724468e-05
-1.04524814819251e-05
-4.42372843101856e-05
-2.81938270869004e-05
-3.30460959066072e-05
-4.58447242397037e-05
-1.15935696071656e-05
-2.9291663091904e-05
-5.95776293127004e-05
-2.20685501076783e-05
-7.6856409736914e-06
-2.91529261285558e-05
-2.81562699445011e-05
-1.55282454632822e-05
-3.16144524420761e-05
-4.1371179640716e-05
-1.74158116424805e-05
-2.57463135815902e-05
-2.5699934289565e-05
-2.45738737579636e-05
-5.06922926476621e-05
-3.30389152960682e-05
-1.15447488493906e-05
5.82743724857683e-06
-2.62273669755034e-05
-8.42350516944076e-06
-3.73944584839246e-05
-3.08214073622986e-05
-1.46618666805822e-05
-1.74617084438621e-05
-3.03007164563156e-05
-3.44010198868547e-05
-1.30829158791963e-05
-1.08587690265566e-05
-3.23997581867502e-05
-9.95656892597115e-06
-9.01733010607553e-06
-2.4960783008499e-05
1.71071212466692e-06
-4.13980518619855e-06
-2.79646370007792e-05
-2.48986401787763e-05
-3.07681195223792e-05
-4.99409912073121e-05
-5.328474194289e-05
-3.3251334004535e-05
-5.43724129938317e-05
-4.64212320038784e-05
-7.64163541398211e-05
-2.48621901995148e-05
-3.71009677165168e-05
-2.85251831346828e-05
-1.00105929891763e-05
-3.06860979802647e-05
-8.83170536304446e-06
-3.05476428531169e-05
-2.7717415259588e-05
-3.83499057125362e-05
-2.54201181413128e-05
-2.94801434566755e-05
-4.05868640476415e-05
-3.40682933236625e-05
-3.5536227727279e-05
-5.16581190255578e-05
-6.62621076131896e-06
-4.00092250682572e-05
-4.31799072819958e-05
-3.72080850346751e-05
-1.52003631997407e-05
1.34476199891111e-05
1.08915338687731e-05
-3.43930955628502e-05
-3.16598151730457e-05
-1.534475546671e-05
-4.45433223897077e-05
-2.8451775427062e-05
-3.35265250709084e-05
-4.10488754422728e-05
-2.06394511986351e-05
-4.77935993713155e-05
-3.74994175311108e-05
-4.93492493028742e-05
-1.42860080595682e-05
-3.224667850903e-05
-2.72993311196766e-05
-2.15652592799714e-05
2.92711816052329e-06
-3.79712861022368e-05
-2.03560296910133e-05
-3.54522127673449e-05
-2.53272517110762e-05
-1.04345516057196e-05
-1.27741045222063e-05
-2.56018167811737e-05
-3.90965399168304e-05
-2.43392257330257e-05
-3.13530728075601e-05
-2.94382579377698e-05
-2.05640849128854e-05
-2.19444908412153e-05
-4.76903075161615e-05
-2.61229969376728e-05
-1.73483350901078e-06
-2.70385441680365e-05
-1.98955107927125e-05
-4.98305376864356e-05
-1.30540100315467e-05
2.29378449594008e-06
-1.92760593947951e-05
-3.8958978398353e-05
-1.67024076273061e-05
-2.02030487312173e-05
3.59141662718343e-06
-3.11384736948247e-05
-1.17397441935237e-05
-4.77761945997171e-05
-3.25142317004095e-05
-7.7057053805697e-05
-3.91856592822961e-05
-2.41261882974655e-05
-4.47221282110269e-05
-4.10467253362502e-05
-4.99725462320307e-05
-1.70065924053312e-05
-3.20034497354025e-05
-4.99314574245669e-05
-3.09020688501753e-05
-3.78113972289483e-05
-1.02678186495061e-05
-3.76842075418313e-05
-1.21599241780663e-06
-1.58864414636143e-05
-2.86852116017503e-05
-5.61763141970026e-05
-6.2677343470949e-06
-1.06444876988882e-05
-5.97181857357949e-05
-1.13483094105791e-05
-4.46625711708468e-05
-5.24312551304027e-05
-3.55739836188806e-05
-2.75162212841565e-05
-3.83432901988839e-05
-2.00850540493754e-05
-1.0817468024115e-05
-2.67520935007108e-05
-5.17250615664459e-06
-2.15596639828217e-05
-6.57074539283848e-06
-2.53583531148153e-05
-4.02950915428947e-05
-1.70617716525852e-05
-1.31244801090363e-05
-4.17653643337392e-05
-3.53675670565252e-05
-4.74972625106213e-05
-3.20869716682025e-05
-3.82938404565435e-05
-5.62227165209676e-05
-3.64995608548826e-05
-3.9927093238606e-05
-5.60882816787906e-05
-1.75066512061166e-05
-3.30308135881953e-05
-4.77764183099265e-05
-3.1459786114311e-05
-7.08042833177529e-05
-4.11189898763198e-05
-2.31939479010087e-05
-1.83516842993211e-05
-4.61514765434204e-06
-3.45314047500853e-06
-5.35355466125832e-05
-4.11652878017733e-05
-2.95527720911167e-05
1.25807724147418e-05
-4.97633106167827e-05
-3.24868690435154e-05
-2.27413018550419e-05
-1.90621904420428e-05
-3.42001508772707e-05
-2.2431770277376e-05
-4.57775484314135e-05
-5.58982440598752e-05
-2.20560629929266e-05
-2.96144906416023e-05
-2.57795977591732e-05
-4.90075091994773e-05
1.18197762889573e-05
-3.82188942734843e-05
-3.0868712521968e-05
-4.19893739473134e-05
-8.18182595267361e-06
-1.61809998843496e-05
-3.3969703729126e-05
3.07969494056162e-06
-5.66398614143319e-05
-9.82568482547359e-06
-9.67962869156483e-06
-4.17036664419734e-06
-2.64409793661829e-05
-1.59216431585555e-05
-2.31986578217065e-05
-3.43674750345827e-05
-1.69351653899862e-05
-4.64695449115957e-05
-3.14785954118559e-05
-2.84309470678459e-05
-2.22485328816541e-05
-1.86852996736895e-05
-4.50325049348467e-05
-3.41890126109869e-05
-2.54193804046054e-06
-3.71712318908845e-05
-3.82986385716967e-05
-4.8034581199874e-05
-1.68961387966679e-05
-8.20419944979841e-06
-2.12294787735842e-05
-2.27973505226847e-05
-1.33302500353434e-05
-3.86656980369764e-05
-1.68419252363997e-05
-2.72659739453519e-05
-1.38078190859875e-05
-3.85355778414005e-05
-2.2496887823386e-05
-7.37954720564045e-05
-4.61613224563939e-05
-3.80151683397217e-05
-1.31942139632666e-06
-4.01296480347297e-05
-2.88512760481934e-05
-1.33662353419379e-05
-1.54760681960387e-05
-3.74404292310983e-05
-1.43285064696722e-05
-2.72063649256906e-05
-2.36969192195602e-05
-2.07101957873876e-05
-3.02519045064145e-05
-2.36562765791381e-05
-2.924946262273e-05
-9.39600603006289e-06
-1.05177450202405e-05
-4.00495743494862e-05
-2.29809646420193e-05
-2.42445351730971e-05
-3.4569153634789e-05
-3.06534201304541e-06
-3.56252648169501e-05
-1.4632890198618e-05
-4.90371721927573e-05
-6.56427105919745e-05
-2.06237754503027e-05
-1.27348986490247e-05
-1.76347979963864e-05
-3.11031141841255e-05
-9.65341109506311e-06
-2.53854709642225e-05
-4.51401467704807e-05
-3.07381340131871e-05
-5.05067064231739e-05
-2.84045193242212e-05
2.12667982248972e-07
-2.94077986109324e-05
-2.87685500435834e-05
-2.26021008784261e-05
-2.6891864038015e-05
-2.31230078060771e-05
-4.0584126567031e-05
-4.63348703668324e-05
-3.41307921512683e-05
-3.24448998879998e-05
-1.21531239190034e-05
-1.6065478208745e-05
-1.30927824495872e-05
-3.31857697053017e-06
-3.79511763443277e-05
-5.78559986284498e-05
-5.12811797607917e-05
6.11041818892226e-06
-6.59675611956649e-06
-1.80318606070073e-05
-4.82972814742564e-05
-6.38417199359319e-06
-8.13469712931013e-06
-5.39416322550191e-05
-7.33646636452797e-06
-2.96619081921983e-05
-5.74213755365986e-05
-3.70576302094936e-05
-3.15480237880709e-05
-4.609556612605e-05
-2.25899754627008e-06
-2.34694169563457e-05
-4.39911473424339e-05
-4.35591649981326e-05
-4.63246710660888e-05
-3.35600121242446e-05
-2.90514614148516e-05
-2.53365628000149e-05
-3.18713485397695e-05
-1.73104220361399e-05
-5.84021393232773e-05
-7.92031492057204e-06
-6.31824207136573e-05
-4.06602733598678e-05
-1.34743474839227e-05
-4.19251433984032e-05
-3.96139394108041e-06
-1.78710315480839e-05
-3.49057212882217e-05
-5.56419428609038e-05
-2.67546789307019e-05
9.15959489395935e-06
-5.6501371464034e-05
-1.22980563217948e-05
-1.26220034485589e-05
-1.34071060077195e-05
-5.3936880817212e-05
-2.00616375060604e-05
-8.75129312996262e-06
-4.61250971938084e-05
-3.91678115960239e-05
-4.27125719317933e-05
-5.98293917300357e-05
-2.12435294074924e-05
-8.26574195878216e-06
-3.8988994273178e-05
-5.3547632681633e-05
-4.41736516794615e-05
-2.19970465302276e-05
-1.79065564034923e-05
-1.1794029009968e-05
-2.7783722648021e-05
-3.25590260144027e-05
-8.18523569421353e-07
-4.87722847393461e-05
-2.23065025266558e-05
-4.22494060599868e-05
-1.4705376307283e-05
-4.46667781193768e-05
-5.96236988520117e-05
-5.10347726946167e-05
-3.39361118012802e-05
-3.74117929318724e-05
-7.62815576680116e-06
-2.86444088625708e-05
-2.95871120883466e-06
-4.53958532078344e-05
-5.2743669805371e-05
-1.70334517149549e-05
-2.18298900573357e-05
-3.15302085518145e-05
-2.12117386551235e-05
-4.01689555074605e-05
-4.98721426876158e-05
3.06409243463281e-06
-7.32074183848436e-06
-3.26329803640223e-05
-4.89788580005625e-05
-4.62302337238211e-06
-2.76372383671912e-05
-3.42759843421742e-05
-3.81714887391319e-05
-3.68061041343465e-05
2.77885904942094e-06
-4.70352760485916e-05
-1.52526170244716e-05
-4.46141918566249e-05
-3.29515826458631e-05
-3.15664781410672e-05
-2.93270261257948e-05
-4.35774849624722e-05
-3.36766459384758e-05
-4.48079279256949e-05
-1.61179264876626e-05
1.59611664992525e-05
-3.86602239210518e-05
-3.49221897621147e-05
-3.20925599062119e-05
-2.07711735932069e-05
-1.3274812782824e-05
-6.05966130663196e-05
-4.24872505985263e-05
-6.27514835621062e-06
-1.65119324950797e-05
-3.4888251958604e-05
-1.73909488759502e-05
-6.4687982705248e-05
-2.95702567797419e-05
9.83473271237353e-06
-3.15277657562558e-05
-6.26369693781309e-07
-4.95280558915923e-05
-8.16714569125755e-06
-5.97111697462273e-06
-1.17468434607768e-05
-8.29337082811152e-06
-4.84911351657282e-05
-1.59974861387283e-05
-1.33120597528118e-05
-2.76013026574552e-05
-2.72765702052914e-05
-1.70814422868824e-05
-2.31100380202841e-05
-1.51639425038098e-06
-2.79442984864177e-05
-4.0823745303032e-05
-2.12957138293946e-05
-3.12978224380941e-05
-3.9058419406344e-05
-1.35611387164908e-05
-5.01226021166868e-05
-3.80443168055328e-05
-7.95191216575032e-06
-2.78220252095283e-05
-4.54152780650314e-05
-3.0524851467576e-05
-3.60629267021024e-05
-1.19766374536125e-05
-2.92139401342063e-05
-2.26887612087675e-05
-9.05671443474019e-06
-5.03764961692753e-05
-3.90378235002591e-05
-8.6729807205187e-06
-5.48881380445892e-05
-1.04147972259495e-05
-5.95067681345722e-05
-4.04238305040035e-05
-4.64794270804871e-05
-3.96986039634941e-05
-4.05647753922067e-05
-1.78269677995149e-05
-1.35851650584648e-05
-2.00973783565337e-05
-3.35471851134671e-05
-3.91513525686172e-05
1.40134372803525e-06
-4.11834798189288e-05
-1.90218496878184e-05
-4.4821335915731e-05
-4.93084695628059e-05
-5.1229322425532e-05
-4.25395493834842e-05
-2.37157838798698e-05
-4.02046480302276e-05
-1.9138813060251e-05
-1.64668764347801e-07
-1.01308754732281e-05
-1.11372066705068e-05
-1.63156429173677e-05
-2.34849847066877e-05
-2.93699077139897e-05
-4.40042326791792e-05
-5.98288632186891e-05
-1.74163340054612e-05
-4.19206934115002e-05
-1.99248910103958e-05
-2.79563154822896e-05
-4.68377710157244e-05
-2.11749076132691e-05
-3.2273132564012e-05
-5.02270819201566e-06
-4.2436460523717e-05
-2.97701050271278e-05
-4.58770751620657e-05
-6.17016872773482e-05
-4.74526367959552e-05
-2.5947784489118e-05
-3.17499692191469e-05
-7.96811452764555e-06
-2.54512616018479e-05
-4.62984432388657e-05
-7.45387985674458e-06
-5.13097631328965e-05
-3.84441084201366e-05
-3.58234470175099e-05
-2.63278930838274e-05
-2.18560214564903e-05
-3.16493533804621e-05
-3.2955660381266e-05
-4.27907840487821e-05
-1.17739842499772e-05
-1.69243942991463e-05
-4.77031889859678e-05
-1.71800834472587e-05
-1.56349475586286e-05
-1.99525512591834e-05
-2.90916910055315e-05
-4.76155484384845e-05
-1.73208305837626e-05
-2.23062631200834e-05
-1.8244149701142e-05
-5.90862490608052e-05
-7.50892065896547e-06
-4.78025354595694e-05
-2.54157191234197e-05
-3.82201028568842e-05
-1.87851948244476e-05
-1.94823922436098e-05
-5.14369589447146e-05
-4.05028587080571e-05
-3.1499162899398e-05
-4.71193295841628e-05
-3.82015962385093e-05
1.64099774612883e-05
-2.17627524641553e-05
-1.84443554922452e-05
-4.44703749798275e-05
-1.1531689013985e-05
-3.63947831299032e-05
-1.16976272127426e-05
-2.64230270467954e-05
-3.32571764554281e-05
-5.66600084212159e-05
-2.48785999247029e-05
-4.35153283385176e-05
-3.92155041912773e-05
2.552658738938e-07
-3.91624551643117e-05
-5.24236779583267e-05
-1.00987056239783e-05
-1.90776074361915e-05
-2.19990603346211e-05
-1.07414987207102e-05
-3.35318598290608e-05
-4.4355653084911e-05
-3.44124414725872e-06
-5.6259824156368e-05
-2.29054796836333e-05
-1.04486073545948e-05
-7.6353991782656e-06
-5.82980308458709e-05
-5.37671833460962e-05
-3.5239014594916e-06
-1.79138109405369e-05
-3.06792618176404e-05
-4.38594497304765e-06
-3.249835187181e-05
-2.14466819255072e-05
-2.72268185034876e-05
-4.64657443689163e-05
-2.67399197358552e-05
-3.00982537825948e-05
-1.58249817935065e-05
-2.27567526638662e-05
-6.41875122495731e-06
-4.36405472411205e-05
-1.99726206844519e-05
-8.01018553466076e-06
-2.44194185152318e-06
-4.56768146942065e-05
-4.52115292795644e-06
1.96084819958899e-06
-4.9861464390852e-05
-1.48881396087283e-05
-3.56135832951229e-05
-1.099606309146e-05
-3.25706659056428e-05
-4.60019452188694e-05
-4.5130749894782e-05
-3.20241443648379e-05
-5.87145849433076e-05
-3.49147412936355e-05
-3.35353175585204e-05
-2.90182845978625e-05
-1.15536189940455e-05
-5.05920142544438e-05
-6.19364086759891e-05
-3.66927153513787e-05
-4.25170419257213e-05
-1.29592416960068e-05
-3.93773789833238e-05
-1.48839026063698e-05
-6.97310237987026e-05
-1.96689766437795e-05
-3.51112315710301e-05
-4.59637709967065e-05
2.81004203229366e-06
-3.33294255178157e-05
-2.17326909025818e-05
-4.00826726377983e-05
-3.73649215515422e-06
-3.95878331526598e-05
-2.25306281238626e-05
-3.55105618747611e-05
-2.86537666091675e-05
-1.80709975013945e-05
1.09266588846921e-05
-8.93778418586691e-06
-3.95460204804805e-05
-2.49733319553038e-05
-1.64577289384774e-05
-1.87799668361388e-05
-1.23294962474628e-05
-2.66366502290025e-05
-1.60827325876182e-05
-5.41911252128725e-05
-2.93124234565202e-05
-4.05623490165822e-05
-2.96250676271381e-05
-3.71103059671291e-06
-3.43600923111098e-06
-3.78343683920975e-05
-2.56863857158602e-05
-2.57026255624452e-05
-2.94811575640135e-05
-1.25705677896811e-05
-3.90533459403133e-05
-2.99588557021496e-05
-4.00252654815544e-05
-4.17189521865301e-05
2.90123324948341e-06
-1.71535406066696e-05
-2.08367075425761e-05
-4.00566259066534e-05
-7.08599068817629e-06
-3.44350569616118e-05
-3.94827925016733e-05
-3.70424049380451e-05
-5.08591286257394e-05
-4.08712228819454e-05
-4.5168960874693e-05
-5.81291470393662e-05
-6.29130897219575e-05
-4.90931684196239e-05
-2.13876610536069e-05
-4.12732622014997e-05
-1.90855234665172e-05
-5.19603819405221e-05
-3.53559628534565e-05
-1.29473670121922e-05
-4.05048958769308e-05
-1.36263079343177e-05
-2.54510942426643e-05
-2.64112114450495e-06
-1.61113313383962e-05
-3.52398025087534e-05
-3.93581355646441e-05
-1.24924265390262e-05
-2.42918295876683e-05
-4.6053503649999e-05
-3.15410632007656e-05
-1.04033139339473e-05
-6.42913936176601e-06
-2.62091514548296e-05
-4.4627873129927e-05
-4.87197698074754e-05
-3.4252703442376e-05
-1.20088494949825e-05
-4.26034017213775e-05
-3.4798844268091e-05
1.6582442865351e-06
-1.85878624600071e-05
-2.16498101928249e-05
-1.07065687814632e-05
-5.42678667005057e-06
-9.49868186768805e-06
-4.66951464295302e-05
4.07522382856132e-06
-4.86151048772224e-05
-3.04289268495809e-05
5.96669134109432e-06
-1.49209993355247e-05
-4.93493316174798e-05
-2.93051319693456e-05
-8.9884405781146e-06
-2.16383755243811e-05
-2.62212135009984e-05
-6.57448321739651e-06
-4.06872984029741e-05
-3.56397503211994e-05
-3.22250570935276e-05
-1.07643619466273e-05
-1.34420496561381e-05
-1.54835453852615e-05
-1.52297024304375e-05
-1.65694809094824e-05
-1.55643084835213e-05
-4.52017617066211e-05
-2.09010846944342e-05
-2.35551048449516e-05
1.93192034891681e-06
-4.11992711041145e-05
-4.00219437519797e-05
-2.1549950613025e-05
-2.65871416705056e-05
-5.39860336736888e-06
-1.71018321864648e-05
-4.02520554928746e-05
-2.43441572888532e-05
-3.05800459033367e-05
-2.77929236160972e-05
-8.55035835080629e-06
-4.47994656868702e-05
-4.58580438143686e-05
-1.51812179398082e-05
-2.58373214741505e-05
-1.99438432378134e-05
-4.76421492219163e-05
-2.50931472492548e-05
-4.7651162900694e-05
-3.18998217364053e-05
-5.40514726042743e-05
-3.8801278885926e-05
-3.4993208796937e-05
-1.803720091885e-05
1.61800061069455e-06
-3.75366688732475e-05
-1.56283202910694e-05
-1.71554415108171e-05
-3.17692942076469e-05
-3.57777891690234e-05
-4.14968821991849e-05
-3.65172779158482e-05
-2.14236386780343e-05
-2.33405583901356e-05
-5.39803814345275e-05
-1.63251108372042e-05
-3.30449885071486e-05
-2.44838238307489e-05
-4.70948114498472e-07
-5.00618225754525e-05
-3.6673398005255e-05
-3.58051739330773e-05
-3.48221108332266e-05
-4.15750692148757e-05
-3.82617610822816e-05
-2.89376774682121e-05
-2.95862999748556e-05
-3.03935756738751e-05
-4.46253290496865e-06
-1.53658327677223e-05
-1.2131669546665e-05
-1.62774013421497e-05
-4.45103022754017e-05
-5.77564911729538e-05
-2.08540756265274e-05
-1.3292908027072e-05
-2.2754999109956e-05
-4.6482447815998e-05
-7.27659292510064e-06
-1.25893997958271e-05
-1.10285125112966e-05
-4.85087804892126e-05
-6.03546648519793e-05
-2.20063604207797e-05
-3.90506873307915e-05
-1.58244478598823e-05
-9.34789261136577e-06
-2.76281845143393e-05
-5.16366604981931e-05
-8.78931332444533e-06
-4.77533922951747e-05
4.38555345393698e-06
-4.18464745697594e-05
-3.3720993428999e-05
-9.00840696571671e-06
-3.25108157798941e-05
-4.21015793093264e-05
-4.63786218631924e-05
-2.62487572060623e-05
-8.64079832471112e-06
-4.66629611447613e-05
-2.42246257388785e-05
-3.79543942116166e-06
-4.03078069482249e-05
-2.42088010875756e-05
4.98810239870289e-06
-2.39733805747934e-05
-1.62491873617884e-05
-6.08349530933905e-05
-8.13298383945619e-06
-3.23631296939461e-05
-5.72518994567795e-05
-1.69510239493606e-05
-2.48188917841089e-05
-2.2913597984859e-05
-3.68478527552058e-05
-3.73956561123414e-05
-3.30554001172628e-05
-5.66196178689537e-06
-1.68319447577855e-05
-3.11996293664698e-05
-2.20977761702481e-05
-1.84690459838088e-05
-2.07963179112063e-05
-3.05264761812554e-05
-1.98228354511474e-05
-6.81786104041879e-06
6.60172999107098e-06
-2.86561958480949e-05
-3.8074978957931e-05
-2.0438257275583e-05
-5.03755091662756e-05
-2.91067724282882e-05
-2.40682745134763e-05
-3.51335877927601e-05
-1.97550416485219e-05
-2.38318831384502e-05
-5.22512133715309e-05
-3.22263103371376e-05
-2.74151654668725e-05
-2.80572836237866e-05
-1.86331601027196e-05
-2.94783468221746e-05
-3.20677661505122e-05
-6.76593096850709e-06
-4.77641109940465e-05
-3.54585518324497e-05
-1.79278980022747e-05
-1.84485445611958e-05
-5.67926872078324e-05
-1.66299482807274e-05
-2.12996130240479e-05
-3.46207733506038e-05
-7.37350307346319e-05
-2.64493765849748e-05
-2.70013756466649e-05
-3.38533336499492e-05
-2.45120593284485e-05
-2.23291883251904e-05
-4.324605277403e-05
-6.59707485147443e-06
-2.80474681456603e-05
-1.68191972254718e-05
-2.93307858278962e-05
-1.33241099742097e-06
-2.01659841356405e-05
-1.48273200808977e-05
-1.70669623934144e-05
-2.78110873069869e-05
-1.27833348614269e-05
-2.62964717056954e-05
-3.61692094114079e-05
-3.665153422898e-05
-8.53426395026697e-06
-3.85747766612989e-05
-4.30824767049425e-05
-1.0924766008473e-05
-1.87993122507725e-05
-1.30802037791621e-05
-3.81747532499636e-05
-3.13885829926594e-05
-3.75370345322966e-05
-4.20316587063006e-05
-2.37686187867315e-05
-2.39423381689586e-05
-3.2549472590624e-05
-2.92169846072122e-05
-1.54810422087481e-05
-1.3658699918374e-05
-5.03900393831895e-05
-3.93318097294949e-06
-2.1237888295964e-05
-3.43192210985983e-05
-4.16056795927299e-05
-3.25567688769261e-05
-2.32125469894858e-05
-3.82649066714894e-05
-5.18703137617348e-05
-3.98201118310811e-05
-3.54825057871535e-05
-2.37756602802794e-05
-2.37061339955359e-05
-3.98710753676892e-05
-9.79729435415263e-06
-1.56299696631392e-05
-2.32854654469692e-05
-8.48236136880396e-06
-2.7085851772073e-05
-1.02811758127265e-05
-3.29771915739996e-05
-3.51699048027825e-05
-3.51456387766147e-05
-3.25281460824316e-05
-3.63039896837432e-05
-3.37089770172883e-05
-2.06913741432603e-05
-3.82660312291025e-05
-3.70710035171615e-05
-5.49635258808362e-05
-1.60392400615146e-05
-2.16063109910499e-05
-5.29517573996998e-05
-3.61398099075955e-05
-5.60110569689129e-05
-3.31091108649957e-05
-4.5546176342685e-06
-3.04258670488394e-05
-5.23599071693789e-05
-8.54485523349192e-06
-2.66467013509016e-05
-5.56735030080651e-06
-8.45608591000941e-06
-2.12031959895179e-05
-3.53079415080612e-05
-4.31723748268096e-05
-2.83940056273435e-05
-3.06076113595644e-05
2.07213386030877e-05
-1.80400164078884e-05
-4.1897498978741e-05
1.16948609674187e-07
-1.00312283851914e-05
-4.33552266869707e-06
-2.02643171081232e-05
-3.21992517899787e-05
1.40789174588811e-05
-1.53893787246719e-05
-6.61193967370683e-06
-3.7476193612067e-05
4.15658389689242e-07
-2.01975059777285e-05
-1.73349559859504e-05
-5.95831262081737e-05
-3.69749629508983e-05
-1.74582883954606e-05
-3.41284131476075e-05
-2.60219868070733e-05
-4.26589084465713e-05
1.3405568377675e-05
-4.34635256940818e-05
-3.59332339135977e-05
-2.72133276794665e-05
-3.1926555225404e-05
-3.65160270753697e-05
-1.33986203331263e-05
-4.70271109391853e-05
-4.15218325488704e-05
-1.28174076219344e-05
-2.89410456231806e-05
-1.86939942392635e-05
-3.96829150390409e-05
-2.83599612226457e-05
4.22985611830597e-06
-3.03176386349917e-05
-3.68785959657213e-05
-4.64954432650894e-05
-2.14880661623993e-05
-1.53463519968149e-05
-3.15155283919785e-05
-1.64967777831775e-05
-2.29895392841433e-05
-4.0592012597811e-05
-1.98955245683712e-05
-3.83988289083024e-05
-2.37754953147329e-05
-4.89701398495798e-05
-3.81877373538343e-05
-2.25419478414268e-05
-2.28365531230658e-05
-2.29186253613809e-05
-4.68863989177707e-05
-1.48185863136233e-06
-1.78382668672998e-05
-3.53457701013488e-05
-3.89503154469482e-05
-3.21547767372732e-05
-3.37183726285141e-05
-2.25390494328967e-05
-4.05436201068022e-05
-2.28108749930361e-05
-3.29214999616613e-05
-4.42969673635611e-05
8.23740208688093e-06
-9.25807743046296e-06
-1.01760325995892e-05
1.76977598137588e-05
-2.63324860159016e-05
-3.7663424187603e-05
-2.55989348309916e-05
-3.19569472900314e-05
-6.51086816404441e-06
-3.92032061781651e-05
-1.98521149072777e-05
-2.53940953979139e-05
-3.97396373992372e-05
-2.64430764533352e-05
-7.08272352494501e-06
-2.34903090604409e-05
-2.20798175935139e-05
1.67416314111363e-05
-2.93493649446845e-05
-9.63072210588684e-06
-3.87219805646484e-05
-2.12881679244897e-05
-4.2303863811861e-06
-3.16593202257972e-05
-1.54931933089028e-05
-3.37532704094574e-05
-2.57734582209017e-05
-3.11636313152349e-05
-3.64278765366288e-05
6.15431271261895e-06
-2.89681479160141e-05
-1.02946452045407e-05
-3.43728502866551e-05
-1.33205109854031e-05
-2.47725330317083e-05
-2.32301884937328e-05
-4.52644150666798e-05
-3.01576677887145e-05
-2.53353074353675e-05
-1.07863835595837e-05
-6.1572585580795e-06
-4.18473615877905e-05
-1.72539029055747e-05
-2.79429485169389e-05
-3.57269985473534e-05
-1.6749384572739e-05
-2.78647027445996e-05
-4.42406127820445e-06
-1.15967497213299e-05
-4.79760166561623e-05
-1.75918502175373e-05
-3.78970338986057e-05
-1.79384333693698e-05
-4.53540130352749e-05
4.83686794955985e-07
-8.56979197859528e-06
-3.67325236867262e-05
-1.04093955747891e-05
-3.95004947534424e-05
-2.06261795792219e-05
-4.27072560157851e-06
-3.03623660526202e-05
-1.9931657729713e-05
-4.61422423033803e-05
-6.07985672728617e-06
-3.9710135857196e-05
-3.78617481409123e-05
-3.8710921943211e-05
-4.27917130892945e-05
-1.69479483444421e-05
-3.08295297797498e-05
-5.30779312203811e-05
-4.03003126655431e-05
-4.1962255042632e-05
-4.53344710455602e-05
-3.38230012332926e-05
-1.38143079287887e-05
-2.65376282986009e-06
-2.54671289873025e-05
-3.91164448514597e-05
-2.35972062609934e-05
-3.77427779484281e-05
-6.12473283281585e-05
-1.89795089660029e-05
-1.98099147693719e-05
-2.94264184217493e-05
-2.25574749785721e-05
-3.59233840376227e-05
-1.85340400187274e-05
-4.94256177846536e-05
-2.66331576392088e-05
-2.02217091802695e-05
-3.29403610055623e-05
-5.43152000334978e-05
-3.51559339217623e-05
-2.06946726525063e-05
-2.3908422362182e-05
-3.63316715144302e-05
-5.05329123034311e-05
-1.62073849198093e-05
-4.82901606361467e-05
-4.45264998716142e-05
-3.01663585387866e-05
-3.10893774955226e-05
-3.03972618152288e-05
-8.79333654025776e-06
-3.43189238091744e-05
-5.79699870154182e-05
-4.06704839614789e-05
-2.70243032422391e-05
-5.08728147929555e-05
-4.0863471168697e-05
-1.39248845059387e-05
-1.72595136213928e-05
-5.21898337738195e-05
-4.22546087904717e-05
-1.90595579235624e-05
-3.81610594064282e-05
-3.51812524426114e-05
-4.51001281173567e-06
-3.25568643340084e-05
-4.45809928319563e-05
-4.90654988336428e-05
-5.79944415853473e-05
-3.05436945909991e-05
-9.74594383105585e-06
-2.23252989707967e-05
-2.5241482504968e-05
-6.00014973277804e-06
-1.8046002970427e-05
-2.14348408626456e-05
-2.69922917701304e-05
-1.57412465399371e-05
-1.05256329903373e-05
-4.00613181623342e-05
-3.48527653867092e-05
-2.85778671423241e-05
-2.92256122036016e-05
-2.10768451296142e-05
1.09390926671744e-05
-2.70040234710315e-05
-1.01943142016954e-05
-1.35077337951793e-05
-3.94786464290096e-05
-2.50264607452235e-05
-3.46946742872679e-05
-3.40116634880301e-05
-2.81404591232592e-05
-3.15820894068399e-05
-1.58551247666122e-05
-3.97040847579878e-05
-2.07235102102744e-05
1.93953180708895e-05
-2.15896898147954e-05
-2.53709627168559e-05
-3.23281843253269e-05
-1.33200476790896e-05
-2.61934791237626e-05
-2.28652591352076e-05
-3.42072333334475e-05
-2.85625888402185e-05
-4.717467285096e-05
-9.8106492881963e-06
-2.66050241315352e-05
-4.19739337303265e-05
7.32229701533265e-06
-3.53041936470568e-05
-2.19582288255253e-05
-5.17180360063478e-05
-2.30819982356171e-05
-1.66714720138479e-05
-2.66602485468945e-05
-4.07974471156446e-05
-2.63836602559301e-05
-2.78239517057215e-05
-4.8779574377944e-05
-7.75771977517976e-06
-4.11151087530617e-05
-6.02056361803572e-05
-5.098466859597e-05
-1.41547010660154e-05
-9.46818237999467e-06
-1.24412735869592e-05
-3.60928277409887e-05
-4.16851587891432e-05
-9.98786381145211e-06
-4.09189044993463e-05
-2.76874548507745e-05
-2.08718087003277e-05
-4.3853350828474e-06
-4.7458525156508e-05
-5.71896720644132e-05
-3.22184977356386e-05
-2.47023002615615e-05
-3.8623070345746e-05
-2.09482351675328e-05
-2.78106502476016e-05
-9.1869322865541e-06
9.64539498428526e-06
-2.81642745696605e-05
-2.23268374081022e-05
-1.65611476985825e-05
-4.52442280026446e-05
-2.497423400675e-05
-4.32600826524806e-05
-4.40000292216989e-05
-2.57061795763234e-05
-2.10211363923001e-05
-2.7354910885146e-05
-4.95627631367866e-05
-5.73099590026301e-05
-2.39374264560943e-05
-7.99789909651493e-06
-1.49313821834068e-05
-4.17811759348463e-05
-6.24675967892488e-05
-6.52335316226504e-05
-1.61762486359363e-05
-3.14310424753168e-05
-2.08985216827831e-05
-2.37189848713012e-05
1.2081305305307e-05
-1.47648574491774e-05
-5.13385230828149e-05
-1.67016354514796e-05
-4.28914117847919e-05
-2.80158028721619e-05
-4.84407043090934e-05
-3.31460550106798e-05
-3.57269262053975e-05
-3.74503566720053e-05
-3.80282964343399e-05
-3.80121096310004e-05
9.35616397252216e-06
-2.72515962159604e-05
-4.58240588051412e-05
-3.06108903261865e-05
-2.22197985294482e-05
-2.02881249871006e-05
-3.82259634625952e-05
-8.04944318946054e-06
-2.25814517582507e-05
-1.98918415368735e-05
-2.65815804214258e-05
-2.90215064465485e-05
-2.97100986842947e-05
-3.86673638952356e-05
-2.95355499407718e-05
-4.3131177621127e-05
-1.5785892534637e-05
-2.36604183280705e-05
-3.77121448830532e-05
-7.31910686090574e-06
-3.13844176520117e-05
-7.8181305666858e-07
-3.11042027337813e-05
-4.13305066927204e-05
-4.88316028912297e-05
-2.4229662426752e-05
-1.75951857248383e-05
-4.47423004812924e-05
-2.92517571838559e-05
-3.38593092162485e-05
-2.73933036581359e-05
-2.36371412356272e-05
-4.15458253366827e-05
-6.30093849241088e-05
-3.60979366919492e-05
-5.84210786925247e-05
-3.04193654917442e-05
-2.57518042620292e-05
-3.32400111787672e-05
-2.19167920845203e-05
-3.77189727718264e-05
-5.57941813948659e-05
-2.79586181406152e-05
-1.42856771905443e-05
-4.30084212907401e-05
-5.48967765441127e-06
-3.78577411081659e-05
-2.25946426006291e-05
-2.66975628167999e-05
-8.80372092494605e-06
-2.61185549292498e-05
-1.87627534517599e-05
-2.11024017077612e-05
-1.18743143811009e-05
-3.90946678963721e-05
-3.0402098283395e-05
-2.08457004181239e-05
-3.09290575681721e-05
-3.97434134430317e-05
-1.65752942452544e-05
-4.68490639234582e-05
-4.9909106623493e-05
-3.28585287213598e-05
-2.0128206809187e-05
-2.41351923559923e-05
-2.0722810370712e-05
-4.99218202013622e-05
-4.64126183298418e-05
-1.59406174775446e-05
-5.9505825715598e-05
5.47836570960491e-06
-1.88925467308391e-05
-9.44384681440867e-06
-2.22584861376849e-05
-2.47028713494901e-05
-1.19208759314157e-05
-2.12686616376736e-05
-9.07591109008808e-06
-4.09807407257166e-05
-2.05581233183647e-05
-3.15683203598358e-05
-5.72605020033644e-05
-4.74359256946812e-05
-3.44390996889349e-05
-4.30619016102014e-05
-3.95557632334075e-05
-3.03241222645885e-05
-1.01441924084746e-05
-2.72162603182935e-05
-1.61318506692213e-05
-2.92572501738022e-05
-2.50674160835778e-05
-3.63383096713343e-05
-3.63769567536382e-05
-3.70376451009042e-05
-5.43355836403013e-05
-5.30445939758603e-05
-4.84401537321551e-05
-2.57078183864498e-05
-2.68928474240834e-05
-2.95593366493117e-05
-9.55742203140032e-06
8.91194402289932e-07
-4.05284843582091e-05
-2.55585506703512e-05
-2.32423550831874e-05
-3.2755490517591e-05
-1.3388193675573e-05
-3.77882725820507e-05
-4.63399855677851e-05
-3.53006817809878e-05
-3.20906173334397e-05
-3.27511983809886e-05
-1.79544066965591e-05
-3.123509283672e-05
-1.66748405364774e-05
-3.38781635775592e-05
-2.45712806197241e-05
-3.89230286449004e-05
-4.11666987889658e-05
-3.1132310606992e-05
-1.93338601523473e-05
-4.2337811484671e-05
-3.51527052822485e-05
1.91889797044975e-06
-6.32299610170318e-06
-8.20615867030052e-06
-1.3332449591283e-05
-8.06924601887516e-05
-5.10321067916869e-05
-2.48423379586335e-05
-3.52685484702314e-05
-5.71712876967767e-06
-1.72929502935144e-05
-5.1237369387409e-05
-1.92666137048302e-05
-3.63934450403978e-06
-5.1934686442083e-05
-4.18586312186948e-05
-1.01518525026467e-05
-4.69853181900147e-05
-3.55871627719627e-05
-2.01435531080121e-05
6.40424747943479e-06
4.0312336959173e-06
-2.83797051937989e-05
-5.44013301745039e-05
-3.46970681860345e-05
-1.33076271496496e-05
-2.88558141780287e-05
-3.13266233706512e-05
-8.52912239233107e-06
-2.06916495381346e-05
-2.96532257461561e-05
-4.07201632593961e-05
-9.41455375081325e-06
-4.19860170775511e-05
-1.86868472538127e-05
-2.09834060633701e-05
-4.36740644179483e-05
-8.78925241736869e-06
-1.74297129905255e-05
-4.85371932051848e-06
-3.33304946210327e-05
-5.36247868789085e-05
-3.5240834022592e-05
-2.70639075299686e-05
-3.7286281012723e-05
-3.36056137626609e-05
8.88863994561888e-07
-6.65544487548453e-06
-4.44308149068065e-05
-1.18974920968269e-05
-4.97188104242999e-05
-2.03922131678874e-05
-4.21652144218895e-05
-4.69102391508293e-05
-1.61991498872349e-05
-3.82919997005333e-05
-3.09081167852605e-05
-3.08397470891909e-05
-3.28972009176038e-05
-1.59647874331473e-05
-4.57550053887067e-06
-2.58202612516652e-05
-1.66059993051134e-05
2.52923689395965e-06
-6.10872171260198e-05
-5.1324066137202e-05
-1.82755951559084e-05
-4.37462018506092e-05
5.21026738437719e-06
-5.09773481708262e-05
-2.74776242771848e-05
-2.78811541443255e-06
-5.20110466149115e-05
-2.35200916099626e-05
-3.48809523522406e-05
-2.48496546119434e-05
-2.42726059598025e-05
-2.0568149817659e-05
2.03360085608178e-06
-4.04386322454661e-05
-3.13490696830478e-05
-8.81231375366211e-06
-2.22215674111141e-05
-4.4819503299059e-05
-4.54135946796974e-05
-4.12107712722077e-05
-3.73473510356231e-05
-1.91512473446848e-05
-2.56930476093336e-05
-5.00554958647632e-06
-3.30668378087541e-05
-5.10699444774042e-06
-2.18841669628603e-05
-1.57499110810413e-05
-2.40626092900638e-05
-1.98214256615205e-05
-3.27619899573167e-05
-4.57259266224387e-05
-2.55118989702152e-05
9.19325865549577e-07
-3.10145380581676e-05
-5.11282556917163e-05
-3.66976135372837e-05
-4.63232614925164e-05
-3.2516389784378e-05
-1.49933092914499e-05
-3.29198299114676e-05
-3.91793794442883e-05
-5.90974786679556e-06
-3.22442461903415e-05
-3.79956068810503e-05
-6.02800231478561e-05
-2.70201518899607e-05
-4.41980399442437e-05
-5.06119376553871e-05
-2.46039949865468e-05
-2.19754579662991e-05
-4.57338904709927e-05
-5.55889355519456e-05
-2.70455817284801e-05
-4.83174102875269e-06
-3.67760925618279e-05
-6.44984004640175e-05
-1.45748710170666e-05
2.45553170700851e-06
-2.86900711190602e-05
-4.57221700005075e-05
-2.68372935818643e-05
-4.5678548181541e-05
-2.7833225912601e-05
-2.67459890514519e-05
-5.51872448831451e-05
-1.5651547419084e-05
-1.84244931524011e-05
8.04216388582819e-06
-1.52262974366912e-05
-4.04517105446716e-05
-2.70746313737816e-05
-3.77625527199178e-05
-3.19460507914573e-05
-2.73441183247728e-05
-3.94502755632457e-05
-3.7157605042031e-05
-2.67864629403273e-05
-4.36383745512815e-05
-2.56797810548771e-05
-5.47660513182523e-05
-4.34101764303856e-05
-1.42921000736941e-06
-6.74014741879278e-06
-1.1399038568015e-05
-4.52618064384142e-05
5.9516656359609e-08
-4.0530636111715e-05
-3.09427624765428e-05
-4.8819222180465e-05
-4.22738671643709e-05
-2.61513866247555e-05
-3.72962140310342e-05
-1.68842548154816e-05
-3.9094784116421e-06
-5.23499962156363e-05
-1.71929835182993e-05
-6.27695526449396e-06
-4.00951540775758e-05
-3.55034683642121e-06
-3.47451848162565e-05
-2.47117452353325e-05
-2.47729932212303e-06
-7.63053414488935e-06
-2.8228914565182e-05
-6.45235154937795e-05
9.57808302172614e-06
-5.23896699072554e-06
-1.39844382263034e-05
-2.29635522121212e-05
-3.15326526966697e-05
-3.52211595201119e-05
-6.05517886410313e-06
-4.5344138671308e-05
-2.07282272886894e-05
-2.30458742283161e-05
-6.23755858106454e-05
-5.60035095916344e-05
-2.52749533886843e-05
-1.42086523087002e-05
2.38155323115668e-06
-4.83204265246104e-06
-1.73138068725552e-05
-1.09947547702695e-05
-3.30124793210061e-05
-3.07433970017991e-05
-4.64914755745991e-05
-5.27500619009106e-05
-3.5095892518188e-05
-7.03126970093798e-06
-4.15076327616459e-05
-2.17116666229227e-05
-4.95270538155741e-05
-3.11813494484549e-05
-2.89599337087109e-05
-1.22459023921636e-05
-5.93278058233628e-05
-4.29321331753583e-05
-1.31654079182818e-05
-6.59815894122293e-05
-2.44009099436518e-05
-2.71921315526652e-05
-4.09935882616951e-05
-3.17178565449e-06
-2.66220167328418e-05
-1.96130517588801e-05
-2.31674218120218e-05
-3.34501128745195e-05
-3.00031685681285e-05
-3.33046576084047e-05
-1.41511697532695e-05
-3.09677142127333e-05
-2.81658821058251e-05
-3.15292342027147e-05
-2.12035735001434e-05
-3.08177166263714e-05
-2.01328650720864e-05
-2.7600014618571e-05
-1.92130373009953e-05
-4.56364526170161e-05
-2.14737941363186e-05
-6.09897271043381e-05
-5.79289721146747e-05
-2.08410480745638e-05
-4.26220630190497e-05
-1.0567924482851e-05
-3.42004468513277e-05
-3.04139008415348e-05
-3.55127615656423e-05
-6.00321433845282e-05
-5.66914295989686e-05
-2.21622191695699e-05
-3.86606848404224e-06
-2.45839424588439e-05
-2.080457779355e-05
-3.08355291725705e-05
-1.08454438532968e-06
-8.89749794610724e-06
-3.36187539860888e-06
-1.67915113528122e-05
-3.47563336623172e-05
-4.33928530806501e-05
-5.94676588867034e-06
-4.77971977813954e-05
-2.53877845717315e-05
-2.02906446251088e-05
-4.81877269087726e-05
-2.75156631277381e-06
-4.85100114725912e-05
-3.66591474742649e-05
-3.40350130511635e-05
-4.15805122917629e-05
-2.0023938868712e-05
7.9182591420029e-06
-3.70600617314635e-05
-2.00679700864178e-05
-2.57284692340915e-05
-2.7830195117251e-05
-2.39139848853206e-05
-4.56724393153957e-05
-4.56838945182604e-05
-4.61007580600049e-05
-3.71124068006901e-05
-1.65887860811502e-05
-3.59118546492768e-05
-2.44362591273448e-05
-2.55327457854625e-05
-2.24989024932317e-06
-5.36976174730997e-05
-1.43549414974507e-05
-3.44922308668045e-05
-1.19811309312381e-05
-9.11742917969456e-06
-1.15944408295681e-05
-2.79014493888227e-05
-2.94350868361828e-05
-4.16039241643843e-05
-4.48243063563223e-05
-1.98362688221267e-05
-2.26795759587687e-05
-1.46991873842192e-05
-3.85354486641867e-05
-2.41604735022277e-05
-8.49305379696544e-06
-2.30613771845652e-05
-1.97250570588829e-05
-2.35033041342045e-05
-1.22481678295451e-05
-2.87017875919079e-05
-4.26505286356507e-06
-1.02991231566816e-05
-4.53781855072794e-05
-2.26724798687049e-05
-6.76478627245973e-06
-1.60408618450138e-05
-3.53824101573114e-05
-3.10653046068697e-05
-1.86291347300312e-05
-3.9329810007027e-05
-2.56015822275113e-05
-3.4101246878218e-07
-2.29253589935455e-05
-4.101319576517e-05
-3.15008358973004e-05
-1.89989109660768e-05
-4.85050007068642e-05
-2.06097404695588e-05
-4.00231329846667e-05
-2.44062559228376e-05
-1.93951001151403e-05
-5.25423083261964e-05
-3.53758701255993e-05
-2.49055784898646e-05
-2.42381312261702e-05
-5.10409669451634e-05
-4.54642864430396e-07
-3.91599663343725e-05
5.73537345760833e-06
-3.18707989374112e-05
-3.25722524226294e-05
-2.34792072678881e-05
-2.18274726506646e-05
-1.75149454126897e-05
-3.25286303005071e-05
5.10832850559248e-06
-2.08651842460577e-06
-1.71827230208692e-05
-4.60742998629696e-05
-1.62340644722083e-05
-3.54474070601849e-05
-4.65321929912073e-05
-4.62486620929645e-05
-5.22110485582462e-05
-3.38743705242038e-05
-4.30505850599766e-05
-4.88454005353722e-05
-5.7065515392008e-06
-4.31020877907592e-05
-3.3286977407418e-05
-2.94486026915664e-05
-3.64840974541314e-05
-7.62987712976812e-06
-7.97777902729536e-08
-1.81348837162429e-05
-1.75499496414115e-05
-4.28030799778406e-05
-7.52568624254562e-05
-6.08051391622432e-06
-2.94029986150589e-05
-2.46357537116674e-05
-1.11830727956802e-05
-1.30889638183389e-05
-5.00609431972018e-05
-3.89598964731996e-05
-1.98050297869609e-05
-2.31608652116403e-05
-4.85111923406843e-05
-2.04470694071031e-05
-4.49646983936964e-05
-5.16485455558396e-05
3.72144762937517e-06
1.58925668157969e-06
-5.84448243396898e-05
-5.2065955187201e-06
-1.50713293911465e-05
-9.97744673803755e-07
-3.40660022467853e-05
-3.18417427005249e-05
-3.31325177299465e-05
-2.26766916917595e-05
-4.4609736004296e-05
-3.86535779447794e-05
-1.7233871701428e-05
-3.03640440722349e-05
-4.81482106758627e-05
-1.46018833744626e-05
-3.72827244373278e-06
-5.63344363229783e-05
-5.97530639979008e-05
-4.67258881300218e-05
-3.08814128954283e-05
-2.32215639035584e-05
-3.77561362763653e-05
-2.66715265345658e-05
-2.02986553360862e-05
-3.38685529592471e-05
-4.40044262873958e-05
-5.20357816648286e-05
-3.09684607629904e-06
-5.80457207272868e-05
-2.58520763540162e-05
-4.15020664563302e-05
-1.41912964521126e-05
-1.89673556807574e-05
-2.39572587102167e-05
-4.44703825299087e-05
-1.44815758013681e-05
-4.38177801863902e-05
-5.93770292973444e-05
-4.0803398921836e-05
-3.78956313272376e-05
-3.98540802900301e-05
-2.91400117688454e-05
-1.48157409189156e-05
-4.52939941180065e-05
-3.17924078246084e-05
-5.0582466763155e-05
-3.24000167460061e-05
-3.98137495291346e-05
-1.69172342670125e-05
-1.68357737815408e-05
-2.70477479421863e-05
-3.31686535968017e-05
-2.70215282406932e-05
-2.22271643464335e-05
-4.66301737865294e-06
-2.68609656432911e-05
-2.32289691062948e-05
-5.10195213299048e-05
-2.23319728968432e-05
-2.332459479623e-05
-2.49411495621218e-05
-6.52800664551723e-05
-2.09959258533091e-05
-1.01229152498025e-05
-4.26512573437582e-05
-8.4390870486807e-06
3.45176303638457e-06
-4.30518217270199e-05
-4.47541133493779e-05
-3.0191087167686e-05
-1.87646648082602e-05
-2.58381514968749e-05
-2.53799721112212e-05
-1.63433568044742e-05
-2.43664635179234e-05
-3.9003315191096e-05
-3.87118909315883e-05
-3.11509688810771e-05
-6.65713716526874e-05
-2.52744611738026e-05
-1.23328642855935e-05
-1.90380891119325e-05
-6.41376379390337e-05
-1.68663582165939e-05
-2.95044187936874e-05
-8.65382363402675e-06
-2.97650425550397e-06
-5.43797744624644e-05
-2.19132345480383e-05
-5.8525986925819e-05
-3.97669221949898e-05
-8.93869069759917e-06
-2.76558809028778e-05
-3.30020552806031e-05
-2.55889200446967e-05
-6.10863641501154e-05
-1.21034726747073e-05
-3.88803725302131e-05
-6.84178817347656e-06
-5.5041599970934e-05
-6.49304859903198e-06
-2.60619494250877e-05
-5.88411164849399e-05
-3.42174293284446e-05
-3.84729625142594e-05
-3.97922616680475e-05
-3.78077276731877e-05
-1.91640234297128e-05
-2.4522832807421e-05
-4.37936442998478e-05
-3.63732566412406e-05
-3.19963667718953e-05
-4.12351755303666e-05
-5.64760220456862e-05
6.44403672646951e-06
-7.67162513944743e-06
-4.63740321020003e-05
-6.13346545406748e-06
-2.61592268594076e-05
-1.92497910481987e-05
-6.12884560501051e-05
-2.03849580282208e-05
-1.07870849726573e-05
-5.75416002282499e-06
-2.97927235554524e-05
-2.37454386528761e-05
-2.69535578275249e-05
-1.65231681243196e-05
1.06351713641177e-05
-1.46078874132723e-05
-3.20559723409176e-05
-1.11305564390835e-05
-3.41900537113611e-05
-1.96036968940652e-05
-2.3820706561463e-05
-1.22701790305007e-05
-4.50872347522367e-05
-1.8176296281479e-05
-3.82830144875444e-05
-2.16335946590888e-05
-1.68404938989323e-05
-3.18283491666318e-05
-4.04562263486022e-05
-4.31461601750858e-06
-2.19331409393649e-05
-4.48273288930127e-05
-2.73228738431186e-05
-2.90276783787635e-05
-4.20474054769479e-05
-4.35817340636739e-05
-2.36666261255842e-05
-3.95002212667944e-05
-3.05435870239805e-05
-2.87517501499858e-05
-2.95326528661657e-05
-1.84951075728963e-05
-1.22170144646916e-05
-1.27999128669295e-05
-2.52648621644881e-05
-4.7381721718805e-05
-3.70925455317252e-05
-3.61090475862405e-05
-2.63812181704651e-05
3.45862697990018e-06
-2.44934001527599e-05
1.17588068453036e-05
-2.79988757081552e-05
-2.56030593028998e-05
-3.55065656846855e-05
-3.90645339875964e-05
-2.77932083465382e-05
-1.6365455065435e-05
-2.75375019991083e-05
-2.07288012770376e-05
-4.56646261940725e-05
-3.78359221265706e-05
-5.01673430599565e-05
-3.22546036770499e-05
-2.97192699805136e-05
-3.77516115259826e-05
-3.95770259020962e-05
-5.86033740902374e-06
-4.49676458043506e-05
-6.03950391315338e-05
-3.40802075128958e-05
-5.66878326327405e-06
-5.27397172909126e-06
-1.77682721088774e-06
-1.0939448664385e-05
-4.47738571126182e-05
-4.18105212334548e-05
-2.41555684359205e-05
-3.61314443543565e-05
-3.69510926963384e-05
-2.777774657592e-05
-3.65465047092388e-05
-3.02568865779216e-05
-3.23571645864459e-05
-2.90121483566124e-05
-5.49458618568474e-05
-3.65969012888983e-05
2.63611106648974e-06
-3.87938898146473e-05
-2.11098161377909e-05
-1.92791383501906e-05
-3.58059226767164e-05
-1.41839003453547e-05
-2.72533784125951e-06
-5.6219710733359e-05
-1.46649229742583e-05
-2.60098574077333e-05
-4.44575128544213e-05
-5.19128930746119e-05
-2.50036403759248e-05
-1.86012774391347e-05
-2.59343901138993e-05
-1.6209759701105e-05
-5.44297997539665e-06
-1.86318352353274e-05
-4.37681987048843e-05
-5.44820844254104e-05
-2.31868366446872e-05
-2.8391164834937e-05
-4.82995611751038e-05
-2.90283673983784e-05
-4.04192501726233e-05
-7.08796587362051e-05
-7.15456878477473e-06
-2.19328096371329e-05
1.48178382756366e-05
-3.16458051645066e-05
-1.78572051760844e-06
-9.14158983103616e-06
-2.6180860408551e-05
-3.18166365797796e-05
-3.74089804573698e-05
-3.87422662662668e-05
-2.83902648281409e-05
6.64931960939755e-06
-4.55376168769371e-05
-1.09594748608379e-05
-1.77727479719246e-05
-2.88739575625705e-05
-2.18824574379493e-05
-2.08966031647218e-05
-2.76442980344356e-05
-2.87705407293639e-05
-5.91510301071751e-05
-1.47504086509322e-05
-3.92386856286466e-05
-2.29020595865859e-05
-1.8156734120768e-05
-2.08062697443602e-05
-3.91528779020501e-05
-2.26265702797271e-05
-4.85543330265887e-05
-1.44235109087382e-06
-2.34547208964228e-05
-4.63387504674916e-05
-2.42482060067378e-05
-5.06993716851991e-05
-2.98711815589789e-05
-3.84090840466742e-05
-3.70433243469311e-05
-1.47393034700438e-05
-2.40333220508465e-05
-3.29575392754675e-05
-2.44804682983085e-05
-1.72322466932709e-05
-2.54840602940028e-05
-4.76670563372126e-06
-1.20416537764897e-05
-2.52227473814516e-05
-3.80871731546602e-05
-1.69157404035156e-05
-4.42258298545324e-05
-4.92364515145069e-05
-3.12281905800376e-05
-4.04833299835899e-05
-2.18527652262212e-05
-2.41688809682645e-05
-4.94339135035136e-05
-1.70196940775881e-05
-4.85775616331261e-05
-4.97380568111362e-05
-4.80411208084134e-05
-3.02326071511673e-05
-3.16450681879062e-05
-2.04784186962999e-05
-2.24184748787394e-05
-2.61808957860524e-05
-2.52233051610568e-05
-1.67865602192047e-05
-4.82726055189469e-05
-1.7027745113869e-06
-1.94535068188677e-05
-4.98087405128981e-05
-3.97176484191369e-05
-4.90220804552146e-05
-2.79945713497258e-05
-3.0851810430061e-05
-1.137831146562e-05
-3.08265594685714e-05
-1.71953502690057e-05
-2.13118511904952e-05
-1.74379552124025e-05
-3.57358878976691e-05
-4.01357781298963e-05
-3.88165153835512e-05
-4.14737684924999e-05
-4.21721931252381e-05
-2.09409984968643e-05
-3.17231802497786e-05
-3.5860700334484e-05
-1.98214664313339e-05
-2.81255181743099e-05
-2.33479635160661e-05
-2.70885378082613e-05
-2.31765517079866e-05
-2.41536180218095e-05
-2.43671621680884e-05
-9.03012817472188e-06
-2.4771565139675e-05
-1.01775339660485e-05
-5.55561616580466e-06
-4.0603799372361e-05
-4.54800646417679e-05
-4.83316469130768e-05
-1.76736696924264e-05
-1.45293849188403e-05
1.01809491017331e-05
-1.94271636781992e-05
-4.21529760247778e-05
-1.53146929904001e-05
-2.05974706617325e-05
-1.13593427179146e-05
-2.31361604759423e-05
-5.40723153858369e-05
-3.43463099086786e-05
-4.68527172569523e-05
-5.92970359562506e-05
-6.30537282121456e-06
-4.53351984867114e-05
1.03856124208499e-05
-2.03066042985824e-05
-4.7839308442152e-05
-2.36415038081549e-05
-3.45899266589365e-05
-2.51352842595406e-05
-8.01665673361983e-06
-3.66194130706356e-05
-5.16373468770849e-05
-1.9912346960875e-05
-2.47209199601132e-05
-3.75620323138547e-05
-4.88494832746132e-05
-3.43429126908393e-05
-6.50575506309973e-06
-4.93417322304195e-05
-2.86173591726522e-05
-3.51279608800372e-05
-3.19905628945904e-05
-2.55570390566249e-05
-2.09057006952806e-05
-4.56108044368472e-05
-4.71768643568386e-05
-2.96682047092963e-05
-3.62269780875868e-05
-1.40494979765829e-05
-2.784225017029e-05
-2.81219799348261e-05
-2.10004665493759e-05
-3.61772471305653e-05
-3.05067087805219e-05
-3.82721911792779e-05
-1.58924333193118e-05
6.93657228486559e-06
-8.82809896428131e-06
-1.55938189043822e-05
2.38578692875793e-06
-2.06572555610958e-05
-3.74260052707929e-05
-3.08223278243813e-05
-1.45006032590159e-05
-9.70523739291227e-06
-6.44709420711042e-05
-5.57948976671902e-05
-1.83633440344945e-05
-2.72556251832466e-05
-3.61605256071178e-05
-3.91838702677614e-05
-1.41063391620433e-05
-1.28692459644848e-05
-3.14750190366955e-05
-3.12566046245941e-05
-6.91109166917332e-05
-3.7382196042279e-05
-1.81405896244583e-05
-4.36603469132005e-05
-1.89342431181609e-05
-1.96498822796784e-05
3.0878637038258e-06
-1.39831147324958e-05
-6.05240022607032e-05
-1.97436557250096e-05
-4.72907703282729e-05
-2.28022432355561e-05
-4.52696798716435e-05
-3.5389635613054e-05
-1.0596053956916e-06
-2.34831992361332e-05
-5.05700919940203e-05
-3.69024738880272e-07
-2.47329633839056e-05
-4.9228740997313e-05
-2.03204288513955e-05
-1.94875447826108e-05
-3.72884940024567e-05
-6.46081811354354e-05
-3.43262065934207e-05
-3.92130370270202e-05
-2.57542594372379e-05
-4.6694110850178e-05
-2.88211611216437e-05
-2.96749394102095e-05
-4.75069325071849e-05
-4.00620496886779e-05
-5.26276083741468e-06
-2.76157379299068e-05
-3.22013285645117e-05
-2.36808098705174e-05
-2.95412131970135e-05
-5.61672018153867e-05
-2.7242377005129e-05
-2.0276332200987e-05
-4.56594967166229e-05
-1.13635899007728e-05
-1.14055203259623e-05
-1.77066090495291e-05
-3.80696831518363e-05
-5.73940823824798e-05
-2.53765026853632e-06
-7.59749304862416e-06
-2.65803357008649e-05
-5.30392885792809e-05
-4.31528331549737e-05
-3.92546214384885e-05
-4.47680327996308e-05
-3.65424040715044e-05
-2.01150030757682e-05
-1.37040653581018e-05
-7.96731177094046e-06
-2.83093318787252e-05
-1.67067745832113e-05
-4.51132679206647e-05
-1.48570246147064e-05
-3.69837565448739e-05
-3.30567751620733e-05
-5.51949511837969e-07
-2.23185703634468e-05
-6.40892942435617e-05
-5.13480015142565e-05
1.2780823245699e-06
5.74502104010087e-06
-2.86332900837471e-05
-3.26415758733239e-05
-3.51021920017044e-05
-3.91504592252243e-05
-4.14066595560643e-05
-3.91429118586278e-05
-1.63416845706674e-05
-4.40477332475932e-05
-4.16583572366902e-05
-3.49286276025302e-05
-2.06875542768266e-05
-9.17180591214425e-06
-2.81443777099124e-05
-3.65194508127905e-05
-4.45276552560183e-05
-1.35500686376703e-05
-1.26222463115606e-06
-3.9291921451283e-05
-6.78744992129953e-06
-3.24803463170267e-05
-2.84369824031533e-05
-1.74530018723788e-05
-9.33124285946932e-06
-2.36552439274348e-05
-4.98408331530805e-05
-2.23656484666441e-05
-3.42890612389411e-05
-3.27707394337146e-05
-4.81836720415724e-05
-2.36593501979444e-05
-1.69692476490189e-05
-3.33725113034083e-05
-1.37478387391716e-05
-4.92905272556526e-05
-2.65682150804251e-05
-4.94485926821573e-05
-4.15907518404916e-05
-2.34436148446796e-05
-5.14329238690121e-05
1.42620686976778e-05
-1.64307809854273e-05
-3.124851571659e-05
-3.25109620300427e-05
-1.15203023347142e-05
-7.33010297833294e-06
-4.7394144679215e-05
-5.21893330120481e-05
-2.04968617214367e-05
-4.20190790454745e-05
-5.13669764025028e-05
-1.42105162584885e-05
-2.61297196600364e-05
-7.48058547820827e-06
-6.44685633760991e-05
-1.01997993793795e-05
-6.67288514596574e-05
-3.49411176439238e-05
-3.83606559780609e-06
-1.10795958889866e-05
-9.08090498361784e-06
-3.0278240841049e-05
-3.11085798373157e-05
-4.23560181767207e-05
-5.94634353972209e-05
-2.37198434036377e-05
-2.06557895832169e-05
2.84465299989325e-06
-1.60260239885206e-05
-2.84854998554348e-05
-3.89741926468038e-05
-1.11387778557041e-05
-8.07110334980035e-06
-3.9340188979823e-05
-1.25178380300333e-05
-2.40574209363519e-05
-1.14768342996662e-05
-3.20903390094529e-05
-4.47961867229119e-05
-5.79167256298268e-05
-3.56150598001006e-05
-3.72821806856681e-05
-3.27645439695814e-05
-2.55427531060237e-05
-4.311447088609e-05
-5.48687629655321e-05
-4.75716875789218e-05
-1.71106163327051e-05
-3.92298415256281e-05
-5.50276647291926e-05
-2.428225373628e-05
-9.44867183528675e-06
-2.63639195187872e-05
-1.91231607047863e-05
-1.62382842913377e-05
-2.23964453887928e-05
-3.06857008975763e-05
-1.02542234077834e-05
-2.47863112585134e-05
-7.37143918561682e-06
-2.20858323113896e-05
-5.0540502750316e-06
-2.79047527053918e-05
-4.11158483752614e-05
-3.09210859611592e-05
-8.47048929066819e-06
-2.45110030803203e-05
-2.65815254651243e-05
-1.64551010516025e-05
6.45355823925055e-06
-3.50564724931732e-05
-2.12638074952526e-05
-2.38756279099643e-05
-3.80318850230696e-05
-2.66955795699917e-05
-4.72836396064835e-05
-3.48854240796905e-05
-2.13081790121937e-05
-2.66604395805865e-05
-5.25194410172889e-05
6.00925683386231e-07
-2.9281391663912e-05
-3.00135636798267e-05
-1.50683162295413e-05
-6.86104024379471e-06
-5.59709717245401e-07
-6.43712983884842e-05
-4.24840779905633e-05
-4.64728634892978e-05
-2.68656894777304e-05
-1.35143883051124e-05
-5.54465774494897e-05
-1.58424402121072e-05
-1.29290056191955e-05
-3.77950857212834e-06
-1.34568258767354e-06
-2.07285272548966e-05
-4.63451880437367e-05
-1.75591866029325e-05
-1.59765665579523e-05
-4.9846451594793e-05
-2.17246935695058e-05
-7.68450934172991e-06
-6.62832851532081e-06
-2.16737978692269e-05
-4.19409348203091e-05
-3.86931815117745e-05
-2.73379409238738e-05
-2.83964435052511e-06
-1.92087596925479e-06
3.15654459696122e-05
-1.73511256938954e-05
-1.7094368853225e-05
-3.86462049831829e-05
-3.28462676674486e-05
-5.66406939734288e-05
-4.7509556184572e-05
-2.93370527602853e-05
-1.95595699816339e-05
-3.68887710332411e-05
-3.5174694865773e-05
-2.00948553394419e-05
-1.50444531166259e-05
-2.86925745864355e-05
-2.92440596776334e-05
-7.80347175565405e-06
-2.83211891851023e-05
-3.07337823872618e-05
-2.38404407798862e-05
-9.27546452480048e-06
-1.95234723766679e-05
-3.38952570556065e-05
-6.40000711394546e-06
-4.68035153522984e-05
-2.75944989787837e-05
-2.7713693533545e-05
-2.22089299574411e-05
-4.95094308546733e-06
-4.34485127714642e-05
1.36515369853567e-06
-1.53322016058964e-05
-1.18527682070196e-05
-3.11377621552002e-05
-2.27462084952919e-05
-3.64621598266028e-05
5.4819604344027e-06
-3.18590756769748e-05
-1.92519217534176e-05
-6.04258614157392e-05
-6.6021309939217e-05
-2.62121406102027e-05
-4.52991487910946e-05
-3.90235162260854e-05
-3.46795239984577e-05
-4.20654558876401e-05
-1.66716968223062e-05
7.04955889063309e-06
-5.60140981079979e-05
-1.61870739984045e-05
1.17456237874384e-05
-4.54320630486253e-05
-3.77259576552411e-05
-3.69312480988373e-05
-2.52412985387196e-05
-5.26360392458344e-05
-1.72267795969136e-05
-1.17433535951093e-05
-2.6060600797797e-05
-3.15800736686371e-05
-5.76887037480377e-05
1.16965058766798e-05
-4.23063677911061e-05
-2.06560610500171e-05
-1.42216556742914e-05
-7.74600028845447e-07
-1.8520624144044e-05
-1.90380295240052e-05
-1.20299463884729e-05
-3.61926268626254e-05
-2.60743691367858e-05
-2.73301560114906e-05
-2.64260191498727e-05
-3.05715832433799e-05
-1.65537316843183e-05
-1.95009294061584e-05
-3.02475714352544e-05
-8.17356283491019e-06
-2.40999734336567e-05
1.86188867794006e-06
-1.77993112083507e-05
-2.95277621656855e-05
-6.49499711247829e-05
-3.28187851393152e-05
-3.22124905671669e-05
-2.46023234229032e-05
-4.15319532297523e-05
1.42901594059159e-05
-1.16575036600942e-05
-1.60459030774721e-05
-3.00477850606952e-05
-1.17087235094888e-05
-2.35929814991557e-05
-2.78161562756674e-05
-6.03714435237237e-05
-1.75673244534011e-05
-1.04428238622114e-05
-1.34018274997324e-05
-4.55348130136935e-05
-7.3100657028371e-05
-2.44602001205882e-05
-8.84841173151928e-06
-3.11191687474583e-05
-2.03697472008765e-05
-5.92248534834697e-05
-4.01886066967581e-05
-4.15436250417755e-05
-4.77887515517761e-05
-3.09855221931518e-05
-2.59505536481085e-05
-5.02994403387951e-05
-6.0951876144584e-05
-1.19721754052962e-05
-3.15499707972893e-05
-2.61791471424067e-05
-3.87832504097121e-05
-1.79048112632481e-05
-2.18774810563364e-05
-2.20187787584e-05
-3.71416952273387e-05
-2.10112009986061e-05
-2.32370528090207e-05
-3.08128191590117e-05
-2.24161592846571e-05
-1.05904825794019e-05
-2.6907164239663e-05
-4.93751234555583e-05
-6.86294529315644e-06
-2.89726216540177e-05
-6.26356770188699e-05
-4.54949313286955e-05
-2.6709973649937e-05
-3.22991920305463e-05
-5.09095491200926e-05
-1.07397523623449e-05
-2.18964360244821e-05
-2.5901658223042e-05
-1.5332794362805e-05
-3.95003931085452e-05
-6.19479769610737e-06
-2.66836451821304e-05
-1.71252089228622e-05
-3.79188055813365e-05
-5.4812798187604e-05
-1.92978175349682e-05
-3.4763317366401e-05
-1.15556397948952e-05
-9.56248716880789e-06
-3.40858253186363e-05
-4.37968047941133e-05
-3.35499903506099e-05
-1.4391534614794e-05
-2.72380297565149e-05
5.953675604676e-06
-4.3076711129533e-05
-3.28813588428106e-05
-2.33270063666946e-05
-8.96706368998649e-06
-5.34283688034919e-05
-3.2618712233283e-05
-2.56960851127813e-05
-3.18846845134518e-05
-3.98121452535431e-05
-2.45741132495959e-05
-3.47128337090011e-05
-2.7406913253168e-05
3.20440720997073e-06
-3.01376010242362e-05
-4.36668183311485e-05
-1.78116082873963e-05
-4.03814111627963e-05
-1.54327050690445e-05
-3.6299922782257e-05
-1.16352071357546e-05
-5.19318061473728e-05
-3.37924573184221e-05
-3.77824180860437e-05
2.01979190894291e-06
-4.22164650628585e-05
-3.18284786792173e-05
2.23014344770858e-06
-3.6494038219062e-05
-3.27645505382347e-05
-9.93171456264239e-06
4.61470663714387e-06
-2.66443304235935e-05
-3.51970010734729e-05
-3.41318040606375e-05
-2.22940279324074e-05
-4.930622695611e-05
-3.26811124892393e-05
-1.43275716866536e-05
-2.88153143178001e-05
-4.53071393349555e-05
-1.45621323913748e-05
3.84504912079904e-07
-2.15901667624664e-05
-1.86088244821946e-08
-2.46885835665226e-05
-2.10448758128858e-05
-4.21149547238954e-05
-7.79705629810724e-06
-2.13998121166358e-05
-2.41604597832475e-05
-6.53093843851944e-05
-1.56645867480702e-05
-1.74513636576852e-05
-4.38738527509536e-05
-4.99876932054226e-05
-6.43185248660178e-05
-2.56902124277872e-05
-3.03269859515664e-05
-4.4753809184352e-05
-4.31413882399025e-06
-3.16189438719763e-05
-9.38299747342798e-06
-1.39564280569075e-05
-1.94708815498799e-05
-4.63706086432716e-05
-3.64098950549773e-05
-4.50735091761254e-05
-3.22625158482463e-05
-9.44025020994811e-06
-1.3841682862384e-05
-6.57836009447321e-05
-1.30001823407264e-07
-9.43679175879439e-06
-4.08519959156848e-05
-5.41043915778788e-05
-6.8436682560151e-06
-3.31251341996274e-05
-2.12576280793616e-05
-3.01777475515954e-05
-3.05872233320476e-05
-3.65953483100717e-05
-1.98641819483416e-05
-5.10010974535005e-06
-1.73966358946451e-05
-2.69081116986401e-05
-1.6246452040966e-05
-3.23777948340857e-05
-5.69694325696443e-05
-3.32737428983627e-05
-3.72761904312201e-05
-7.31299257889294e-05
-2.97919298620454e-05
-3.46116216465396e-05
-6.34164335598123e-05
-3.07009898298432e-05
-2.54003406073884e-05
-1.50011509308545e-05
-2.35248531173591e-05
-5.02846323759332e-05
-1.71892582674988e-05
-4.18388456942667e-05
