# Supplementary material for: Research on computational propagation and identification of mine microseismic signals based on deep learning
Source: PLoS One. 2025 Oct 22;20(10):e0334641. doi: 10.1371/journal.pone.0334641 (PMC12543183; doi:10.1371/journal.pone.0334641)
Supplement: S8 Data — (ZIP) [file pone.0334641.s008.zip › 000100900002894.xlsx_0.txt_24.txt.txt]

-3.92966004568311e-05
-5.28499715013118e-05
-2.11526395039961e-05
-3.81651075686853e-05
-5.43366172758668e-05
-2.73615685183584e-05
-4.15154208470814e-05
-1.66044562057022e-05
-5.2226092042642e-06
-2.72995771946583e-05
-3.57940521141073e-05
-1.93791483430646e-05
-1.7250234005288e-05
-2.5284792640739e-05
-1.19354463738676e-05
-4.06966140368751e-05
-5.21922980344444e-05
-1.52242061575277e-05
-4.50133453947893e-05
-2.15704753583016e-05
-3.06034010496784e-05
-6.78218405965687e-05
-6.73082367077402e-05
-3.51593431755406e-05
-2.8869124633443e-05
-1.05302292426202e-05
-3.08525848380684e-05
-5.28556827926929e-06
-4.10563487506169e-05
1.47400808041443e-06
-1.60149032531802e-05
-4.12599074271538e-05
-1.63023394010935e-05
-1.05589649318588e-05
-4.48125881285468e-05
-1.90338872224446e-05
-1.69942403394044e-05
-2.5249485093261e-05
-3.47602394638763e-05
-1.75166285953642e-05
-4.88259683957178e-05
-4.45953354876944e-05
-3.24148919245311e-05
-3.43975369517978e-05
-1.07546874897264e-05
-2.5989812915195e-05
-1.05841541147238e-05
-2.68802338579482e-05
-6.59174483237718e-05
-5.30332160687238e-05
-3.90722717586811e-05
-1.25421030985678e-05
-3.12332250031966e-05
-3.20800763776653e-05
-1.7795597805202e-05
-1.63274094335387e-05
-2.97060104671206e-05
-2.02199224385103e-05
5.60293610398546e-06
-4.20369290296777e-05
-2.6827304448773e-05
-2.225061938078e-06
-4.00965858775694e-05
-3.88537425114056e-05
-2.99532737354704e-05
-2.89533852761674e-05
-5.80852469100658e-05
-5.18379657883992e-05
-2.33557930382094e-05
-3.60307411435792e-05
-4.67569285909659e-06
-1.13148674283603e-05
-4.96060232252827e-05
-4.58382065053057e-05
-2.74680572684094e-05
-2.31945693600907e-05
-1.13968060455664e-05
1.28565551628315e-05
-1.70610622118383e-05
-3.87050697075311e-05
-1.94177255812108e-05
-2.03498028218664e-05
-2.574547079406e-05
-2.0455534696572e-05
-3.99549822589141e-05
-6.66541208669626e-06
-4.60666599495518e-05
-2.75657201654692e-05
4.41182700131919e-06
-5.62094566858149e-05
-1.10888736537194e-05
-4.07830936142988e-05
-2.31521547955797e-05
-1.23393023643962e-05
-9.14107357882074e-06
-4.24087880037709e-05
-2.73675534120777e-05
-1.43404078067046e-05
-4.44299502099367e-05
-1.24826749919857e-05
-2.45506749951261e-05
-1.63265916918154e-05
-5.08327979076225e-05
-2.31714890731461e-05
-2.20152691038102e-05
-2.63687685134014e-05
-3.81396680043905e-05
-3.50515122928478e-05
-5.37886526114234e-05
-5.45665881230418e-05
-3.2582877192648e-05
-5.39350776263515e-05
-6.08373186908846e-05
-1.20451349461067e-05
-4.35168934298767e-05
-2.44148416599427e-05
-3.05308406882187e-06
-2.52904851467766e-05
-3.20855860235296e-05
-5.35484637020394e-05
-3.2645312165897e-05
-2.56836826780435e-05
-4.48528107735023e-05
-1.29833046704308e-05
-3.93944709708534e-05
-5.1666457558421e-05
-2.82744499209212e-05
-1.17763107563175e-05
-2.77641852685841e-05
-1.5168458788808e-06
-3.46581193879257e-05
-9.99727605543438e-06
-4.19105500231447e-05
-2.60481899821698e-05
-3.13150265219582e-05
-5.03021334141865e-05
-3.02708616452935e-05
-5.23134539819623e-05
-2.26182336898098e-05
-3.71663760151482e-05
-2.88373544951404e-05
-5.67148639747967e-06
-1.41252149453317e-05
-2.87360408216108e-05
-3.05437239428327e-05
-3.46568004993521e-05
-1.4415544760747e-05
-4.57674337666545e-05
-2.49226269234976e-05
-4.09674829788282e-05
-4.44455146613111e-05
-4.04422302061331e-05
-3.35863260099823e-05
-5.28184735542126e-05
-5.62430454914998e-05
-2.76268286542747e-05
-1.47726606832331e-05
-1.30111049950906e-05
-3.44948259401932e-05
-1.70831551234983e-05
-1.77398901627831e-06
-1.70446424554825e-05
-6.41435325497485e-06
-3.43889313046328e-05
-3.83861806710208e-05
-2.85324435373369e-05
-2.1719952613979e-05
3.35558858350825e-06
-3.10688960210842e-05
-2.74943434435586e-05
-4.87154921277178e-05
-7.93839282444312e-06
-2.65051185627206e-05
-6.90762824912651e-05
-1.99042554076986e-05
-2.35082609889337e-05
-1.85480334352761e-05
-6.07032839802232e-06
-3.45135797128805e-05
-2.96596198776279e-05
-5.66654227540482e-05
-3.04334223338238e-05
-1.91529497242447e-05
-3.57601017345326e-05
-2.63135955864204e-05
-7.89167889143708e-05
-1.36692863534772e-05
-1.9011530815448e-05
-2.39417878875215e-05
-9.28150003239693e-07
-2.24076589938441e-05
-6.39769963099727e-05
-5.57109337809805e-05
-2.75929583235404e-05
-3.4128427387579e-05
-2.37498917107312e-05
-1.72195097812254e-05
-2.35903136327573e-05
-3.29511470088106e-05
-4.36966269124487e-05
-9.73360000340366e-06
-4.77163834340596e-05
-2.95098323569767e-05
-2.85853233180529e-05
-3.78424172856377e-05
-2.04878810373842e-05
-5.2795702905207e-06
-1.40755000427668e-05
-4.43194699297613e-05
-2.95114179174756e-05
-4.392384682006e-05
-1.43089529712811e-05
-7.07764313999129e-06
-2.84904708161131e-05
-1.12777103605731e-05
-9.44648476842345e-06
-2.97208176861083e-05
-3.60420328923007e-05
-1.91612305799563e-05
-5.44226782388596e-05
-3.59814116907974e-05
-2.78824454134577e-05
-1.64552187329465e-05
-3.66531538731546e-05
-2.39378763560262e-05
-1.08710427676712e-05
-4.74914420363044e-05
-4.43619285481092e-05
-5.11403949730784e-05
-2.94974183026311e-05
-1.9441302948959e-05
-2.33605331969177e-05
-5.84605041302223e-05
-4.5288451106851e-05
-2.48635242242011e-05
-5.35598134022911e-05
-3.00357402404608e-06
-1.39598792089171e-05
-5.33222698065913e-05
-2.88062230718491e-05
-2.18726987005373e-05
-4.7790336845754e-05
-6.6142802007487e-06
-3.27833108878869e-05
-1.26172512869846e-05
-1.05850889288981e-05
-2.92559484747882e-05
-3.62020175281215e-05
-2.41091386563619e-06
-1.33596040684813e-05
-3.51386583174893e-05
-2.12952948274486e-05
-2.85388897116851e-05
-2.31153929773679e-05
-4.86128134480612e-05
-4.16445116653089e-05
-8.11536263340556e-05
-2.31058334623243e-06
-3.73771190406792e-05
-3.30727723364086e-05
-2.84700931515969e-05
-2.82343925329696e-05
-2.8921551956651e-05
-3.08313676846003e-05
5.15992218373712e-06
-4.25668837444582e-05
-2.83580644164906e-05
-9.88837280515163e-06
-3.21103907276297e-05
-4.80128000143672e-05
-3.63646362035003e-05
-5.11850730425265e-05
-3.64258063026599e-05
-4.44644118893363e-05
-5.2275277707445e-06
-1.89082571689626e-05
-3.65416258692685e-05
-5.19593398726199e-05
-1.70093915251479e-05
-2.0351244484842e-05
-3.34239229054707e-05
-2.96378139420172e-05
-1.39827493529137e-05
-8.1713775455881e-06
-2.44581604989002e-05
-1.75356136496103e-05
-1.95224312118033e-05
-1.25209642888255e-05
-2.04417311679013e-05
-3.61188977456751e-05
-4.75609459452269e-05
-4.06354364737136e-05
-3.42554270217981e-05
-3.60440390702767e-05
-4.80373146490501e-05
-1.2324877908131e-05
1.27936545327467e-05
-4.26923822083965e-05
-1.22913329550711e-05
-1.53276989899955e-05
-3.15823549304442e-07
-2.2218751290532e-05
-3.86401375836965e-05
-3.68342512262526e-05
-3.83785139317368e-05
-6.08343630248018e-05
-7.12866939487172e-06
-1.73155651029436e-06
-3.68260341957948e-05
-2.57147324756726e-05
-5.87402780397672e-05
-1.0245682221688e-05
-1.61250153948088e-05
8.71387621763489e-06
-3.73272701743065e-05
-1.55308069719724e-05
-5.35990276995923e-05
-2.1039375245235e-05
-5.03013855533757e-05
-2.54418506210913e-05
-3.45036091087962e-05
-1.96263759817403e-05
-4.31286500283325e-05
-1.9015630500957e-05
-1.78252972785702e-05
-4.13430970161302e-05
-1.462908424197e-05
-4.0317622333371e-05
-5.85385937352294e-05
-3.64483054417003e-06
-2.84211154152781e-05
-3.70283229133334e-05
8.27470972133901e-06
-3.75477205761879e-05
-4.6955110967595e-05
-3.359608938991e-05
-1.15514376977747e-05
5.98233176761774e-06
-4.3206026986608e-05
-3.19665962408853e-05
-1.76126459573887e-05
-4.11586302798893e-05
-2.25377980319225e-05
-2.3031403706504e-05
-2.23378154865999e-05
-2.693482243917e-05
-1.18667003587001e-05
-5.80652955520196e-05
-4.03759899555938e-05
5.85185204536151e-06
-2.8001571386402e-05
-6.11395524772321e-05
-2.14215137991951e-05
-2.05216658396853e-05
-4.92698828357733e-05
-2.21433301726354e-05
-2.99783645099428e-05
-2.28209889543941e-05
-1.70512987384874e-05
-2.15600196067903e-05
-1.94871893464327e-05
-4.03499821155806e-05
-2.01023913027044e-05
7.07539011622179e-07
-3.08846794170939e-05
-2.34760909299578e-05
-4.73784341813645e-05
-1.00920794255345e-05
-5.25768027537483e-05
-3.64015511851444e-05
-2.07224198362074e-05
-6.07234840741353e-05
-3.20358236186393e-05
-2.97976409131071e-05
-7.36799620675082e-05
-4.16860417853127e-05
-6.17573531637873e-06
-4.27892019345037e-05
-2.26323596890353e-05
-6.53833612851193e-05
-3.57174937969909e-05
-3.65365771863831e-05
-8.28500476389826e-06
-3.36709267076957e-05
-8.15252241713562e-06
-3.4196183363623e-05
-7.93992504666817e-05
-2.71928525967885e-05
-2.79249602825821e-05
-3.30564640589922e-05
1.01260962816033e-05
-3.52679570948135e-05
-4.67722598588524e-05
-1.88928112016614e-05
-2.99138452945056e-05
-3.83521941513225e-05
-5.67167528059074e-05
-1.8479527665202e-05
-3.10329973333745e-05
-3.70668449696253e-05
-3.11548775369327e-05
-2.27346512103828e-05
-1.55197969976573e-05
-4.38470188136561e-05
-3.50730156895534e-05
-7.21105345711629e-05
-2.55345540957732e-05
-2.73031688636647e-05
-2.48713252672816e-05
-2.12624680151569e-05
-4.95881451509746e-05
-3.1477334428662e-05
-5.05476140754027e-05
-4.21324941675478e-05
-2.44221806996461e-05
-7.03901342439481e-06
-3.7698809988086e-05
-3.09250859056544e-05
-3.18534117783441e-05
-2.30014633038346e-05
-3.02338886984279e-05
-5.32727013782113e-05
-3.09355440937017e-05
-3.62346195226619e-05
-1.34243564910083e-05
-1.29138966648551e-05
-3.00081496131394e-05
-3.2723225551908e-05
-4.20437561161879e-05
-3.60227735534272e-05
-4.03487458843814e-05
-3.57214965579241e-05
-3.1577031620216e-05
-3.91000397789027e-05
-2.99743345012487e-05
-2.55526412208906e-05
1.71051072497949e-06
-3.13197094136149e-05
-1.7757517032374e-05
-3.01001714361534e-05
-1.56169858435226e-05
-2.11024770568675e-05
-3.24107700264095e-05
-9.66269325278484e-06
-1.94102042692727e-05
-5.30681194799009e-05
-3.94129005736786e-05
-3.21411857689806e-05
1.26576195006098e-05
-1.40976378374258e-05
-2.9370525333397e-05
1.33841285869858e-05
-4.14213359418644e-05
-9.22886106174546e-06
-3.38074345489548e-05
-1.72497835848227e-05
-2.90928095195315e-05
-1.08817719086861e-05
-7.70062831461154e-06
-2.85982495763394e-05
-1.43061893089434e-05
-3.92968326356486e-05
-4.46641503431529e-05
-4.84193639714211e-05
-2.89047685200188e-05
-3.58597597699347e-05
-2.18632918142966e-05
-6.72303403852128e-05
-6.58497224793801e-05
-3.98050568329633e-05
-4.90141546057795e-05
-3.4076128114314e-05
-4.16212186357654e-05
-2.68333791705697e-05
-3.15255936567884e-05
-3.24494402470829e-05
-4.14664146548217e-05
-2.48223225005027e-05
-5.17910282861407e-05
-3.78149579019923e-05
-2.08512464065176e-05
-4.46218869455945e-05
-4.7072239266262e-05
-4.85292516275087e-05
-1.94730532466332e-05
-2.15385061041552e-05
-5.19188731487483e-05
-4.89133337910514e-05
-5.2447546859067e-05
-2.54779251960267e-05
-3.33180269648321e-05
-4.26147785942936e-05
-2.25246385446884e-05
-1.27909303576445e-05
-2.44846637619583e-05
-9.64905230525348e-06
-4.90430108656455e-05
1.46719672122826e-05
-2.88824996955923e-05
3.38129345225132e-06
-3.6515031730603e-05
5.08056431540481e-06
-7.35294043279782e-05
-2.2636736715716e-05
-3.41101708478225e-05
-1.50748232508452e-05
-2.24972735333758e-05
-4.82836624853309e-05
-4.53271633269727e-05
-2.3219518547313e-05
-6.36977262878045e-05
-8.37074370811388e-07
-5.14015708047205e-05
-2.77932298604275e-05
-6.55796904759443e-05
-3.33256881582964e-05
-4.43773619892486e-05
-8.50638305983664e-06
-4.53909767467008e-05
-4.24025848478145e-05
-4.07888685177888e-05
-3.37223449861089e-05
-3.20414456939782e-05
-4.57578077891703e-05
-2.32994531966476e-05
-4.03938573358356e-05
-3.90991694757993e-06
-3.48379229528615e-05
-5.24556545362248e-05
-1.55442792093076e-05
-1.8237113398807e-05
-4.8073573588862e-05
-2.5627475355915e-05
-2.00592151011468e-05
-1.02415424948837e-05
-3.46345753975294e-05
-3.84396511892275e-05
-4.47104900186214e-05
-4.06179668485176e-05
-2.92924851478021e-05
-3.11653795057875e-05
-2.1065593243986e-05
-4.22817755531171e-05
-4.39011861358033e-05
-2.70852203884264e-06
-4.78789636372258e-05
-2.32287857203408e-05
-5.95622202048129e-06
-4.18022891702539e-05
-1.12095952216826e-05
-5.70061631155037e-05
-3.00962465244952e-05
-1.07261651080778e-05
-3.7231649418316e-05
-7.13243482511374e-06
-4.08337549442318e-05
6.79910386906665e-06
1.61649238337096e-05
-4.4776131363144e-05
-1.17856672666657e-05
-2.56691131637582e-05
-6.4429070511378e-05
-4.87443458568585e-05
-1.9200124065973e-05
-2.75071456013213e-05
-5.71733977429012e-05
-3.7192869213754e-05
-2.73761278800069e-05
-5.5450098368959e-05
-3.51398386341437e-05
-5.77295857973995e-05
-5.02904728524091e-06
-2.13364534182786e-05
-3.39509260895629e-05
-4.35177529777523e-05
-3.40728000791773e-05
-5.46807515274764e-05
-1.50061234672575e-05
-1.38886106430937e-05
-1.61994941050835e-05
-1.99026633736119e-05
2.41136963744773e-06
-2.35593304098785e-05
-7.01248179190402e-05
-1.13387018707987e-06
-4.1627775745247e-05
-1.92827273264191e-05
-1.43183064462651e-05
-4.91065149285787e-05
-3.01491517885576e-05
-3.02085696532671e-05
-4.50607122298852e-05
-5.75034993794462e-05
-4.05622059635449e-05
-4.37953288084694e-07
-3.2661664053489e-05
-8.10895474469971e-06
-6.30264796998015e-06
-3.74388478292673e-05
-2.78598597924447e-05
-2.51526814622886e-05
-3.34290133310213e-05
1.42417586464853e-05
-2.50520859095096e-05
-1.50096941474013e-05
-3.19273563494758e-05
-2.96240396788128e-05
-2.36069729524457e-05
-2.20907048104848e-05
-4.2376704669218e-05
-3.11714324813693e-05
-5.03820646094498e-05
-1.89810535101874e-05
-4.26279198337967e-05
-1.1560214493753e-05
-2.2861793052204e-05
-3.35820510776169e-05
-5.51409241200279e-06
-5.53003669709066e-05
-1.87068476625747e-05
-4.73254986516155e-05
-2.29151169960083e-05
-3.98077869183598e-05
-2.59558743321927e-05
-6.96226145866996e-05
-4.18410205367237e-05
-4.19395950055397e-05
-1.7892887752925e-05
-1.51179806018628e-05
7.15390244160396e-06
-2.99611911526534e-06
-4.16016655378667e-05
-2.76950205543896e-05
-2.54721783632636e-05
-4.97063617752755e-05
-3.59286124612598e-05
-2.58278226665865e-05
-3.64797134312292e-05
-9.26457538756991e-06
-1.22580315576786e-05
-5.64074792384078e-07
-3.56124775491035e-05
-3.88673356996498e-05
-1.19564190959841e-05
-3.30994934529557e-05
-2.55696718222945e-05
-3.2887803732924e-05
-1.72219221077288e-05
-3.69322644348622e-05
-1.76325460102355e-05
-3.0521865344862e-05
-4.58424560999358e-05
-4.15270060896581e-05
-4.02094277974685e-05
-1.33633760581728e-05
2.51577904056379e-06
-4.15749356902339e-05
-2.22086405032392e-05
-1.76847476754172e-05
-2.62185633070047e-05
-2.47253307074697e-05
-1.40560081987005e-05
-4.81299551922651e-05
-3.79167921285295e-05
-6.17818615225919e-06
-1.61765259994244e-05
-3.61560130809619e-05
-2.91159911516029e-05
-4.43332584620163e-05
-3.42724862187425e-05
-4.3173857857286e-05
-4.61919640316278e-06
-3.52805593919765e-05
-2.00674476288548e-05
-7.90444713038796e-06
-2.29173859102376e-05
-3.29950993204207e-05
-4.21940944613562e-05
-1.64669874673018e-05
-2.17622367970726e-05
-1.97087341554858e-05
-3.78085379073505e-05
-4.86785278539498e-05
-3.93238464930891e-05
-1.95887645243949e-05
-4.11527243362617e-05
-9.1063615093745e-06
-2.07889702741309e-05
-3.22461126646029e-05
-3.61979158988569e-05
-7.23703450222767e-05
-3.56057150345464e-05
-3.85146613272255e-05
-1.02610771829738e-05
-1.57200374596583e-05
-5.08127215716574e-05
-4.4001037026483e-05
-3.69992478696236e-05
-3.81169834304823e-05
-3.63196913864604e-05
-4.81273550076694e-06
-2.09932600712636e-05
-2.40795504912736e-05
-3.55103686453714e-05
8.82757382458641e-06
-2.76235754978338e-05
-1.97090161150698e-05
-1.09415729924302e-05
-3.36747201986897e-05
-4.20764031885454e-05
-1.42152550497658e-05
9.50053209696814e-07
1.23715722199762e-05
-3.15289873670417e-05
-2.94934141881088e-05
-1.78621959865438e-05
-2.17781968979763e-05
-3.15433657967167e-05
-2.75703221170766e-05
-1.34280797233066e-05
-1.13273475716663e-05
-8.05939944974549e-06
-7.71094719579752e-06
-2.27206850864261e-05
-6.09400540704753e-06
-1.19508964952954e-05
-1.36885254493023e-05
-3.12780151589211e-05
-3.39210210929033e-05
-1.55597557501454e-05
1.65099186437272e-06
-1.96147816712436e-06
-2.88400951087862e-05
-1.14485886854922e-05
-5.12371005415772e-05
-1.35677149743049e-05
-3.50967033907271e-05
-3.01689004269849e-05
-2.07094350926293e-05
-1.01433665935682e-05
-9.51161127373794e-06
-5.0562917476527e-05
-3.24648821848396e-05
-1.85242097711954e-05
2.71601813769022e-06
-2.53279950116739e-05
-2.39193057982303e-05
-1.7524508867559e-05
2.31303801616176e-06
-3.59246093742408e-05
-1.08838713680602e-06
-2.89279565837093e-05
-2.06932993389822e-05
-3.25596655088495e-05
-2.69989550078845e-05
-2.65977238817736e-05
-4.38279037264418e-05
-4.38979263130658e-05
-2.97809062260311e-05
-3.88106810160851e-05
-3.60875575172338e-06
-3.52399241383207e-05
-3.35067685612042e-05
-2.85798858221081e-05
-2.70788383449341e-05
-7.53184883382058e-05
-4.15078616364106e-05
-3.27985253138827e-05
-3.93011886466504e-05
-9.2395738714019e-06
-2.89714252728438e-05
-3.3343129251048e-05
1.33550039662815e-05
-5.31370988011423e-05
4.79779985258549e-06
-5.45206512896685e-05
-1.07460596912145e-05
-2.04456954259132e-05
-3.52239325103994e-05
-4.0149253607714e-05
-4.17164479423451e-05
-4.21848415685842e-05
-4.14767969698825e-05
-2.95796141741647e-05
-4.57880611241283e-05
-2.93757489906194e-05
-1.0999677728011e-05
-1.95426070426697e-05
-1.46360889973749e-05
3.46351108193996e-06
-4.13314429338156e-05
-2.05054517233855e-05
-3.2545430927099e-05
-3.38831766993203e-05
-3.86798477525982e-05
4.96181543760329e-06
-2.5239263170924e-05
-3.38413503737406e-05
-3.31834848947677e-05
-3.83902727015599e-05
-3.58970338577867e-05
-3.31035565742129e-05
-2.87549095128695e-05
-6.69029031849573e-05
-1.81006349691737e-05
-1.89666501856484e-05
-2.44513032285838e-05
-2.87267511197065e-05
-2.37915085773056e-05
-2.70045418019697e-05
-2.56817036488557e-05
-1.95597703596019e-05
-2.32957551832727e-05
-6.29592381447279e-06
-3.70518156583828e-05
-4.54574884015594e-05
-3.78305433593738e-05
-2.31224901580774e-05
-3.02866724878496e-05
-4.03195252234365e-05
-1.6296070779503e-05
-1.88497201623979e-05
-3.33242311075899e-05
-3.81412141270187e-05
-3.9677922582792e-05
-3.0043822081823e-05
-1.84264984017902e-05
-2.12773225869463e-05
-3.13357027649987e-05
-3.05535068729668e-05
-4.06875307651252e-05
-2.38538364926386e-05
-2.99113649965047e-05
-4.74404219876392e-05
-2.69044492727336e-05
-3.61270195505985e-05
-4.25562228586555e-05
-3.18902739445082e-05
-7.51482975704521e-06
-3.52918256385433e-05
-4.61845465752086e-05
-3.54779171435159e-05
-3.34294725453465e-05
-4.18521584741521e-05
-4.38944509429602e-05
3.73344704564771e-06
-3.78253255106345e-05
-1.67616625669523e-05
-5.17639732895143e-05
-5.30436936289715e-05
-3.34287105026576e-05
-2.5344637494419e-05
-4.84360924922358e-05
-5.24804688422636e-05
-3.69995987287356e-05
-1.34571623489256e-05
-2.64554331832934e-05
-2.36246548965443e-05
-5.09715039419899e-05
-2.54795556374057e-05
-4.61622066115376e-05
-1.50448425937028e-05
-4.57881690551726e-05
6.25206900686795e-06
-2.25140767387186e-05
-1.84603087074698e-05
-2.38478776977415e-05
-2.7244835959011e-05
-3.4379847248669e-05
-4.69589694663796e-05
-2.42022321693193e-05
-3.12473315680957e-05
5.97393964347836e-06
-2.38851394551349e-05
-2.54658217135804e-05
-1.71901798330943e-05
-2.09787591802697e-05
-3.68652874489438e-05
-2.95765107576871e-05
-3.06639165387129e-06
-4.09800640185173e-05
-1.48944649239028e-05
-2.88338251820903e-05
-4.63333896880422e-05
-2.70170170174364e-05
-4.13945413565374e-05
-3.34648485988892e-05
-4.80574970888974e-05
-4.86485169678133e-05
-1.79677256390664e-05
-4.57015315363502e-05
-2.3354334002686e-05
-1.14549566168187e-05
-1.78128807159543e-05
-4.68668306953201e-05
-3.13756236298766e-05
-1.82163871372818e-05
-2.69199629250373e-05
-4.12139486383063e-05
-4.5517702300582e-05
-5.50005798514673e-06
-5.26920356695465e-05
-1.39931464634243e-05
-1.3295166434143e-05
-4.89245509436249e-05
-2.55543748147508e-05
-4.51704502632755e-05
-2.01308749192352e-05
-6.26582632484637e-05
-1.23627625502185e-05
-3.03341664598218e-05
-3.85927571245707e-05
-4.03790842069185e-05
5.47602162291085e-06
-1.18790253158819e-05
-4.71308221922701e-05
-4.52089979228773e-05
-1.18311560782657e-05
-3.17046077042496e-05
-3.35241456809125e-05
-9.76528696740906e-06
-2.48445206827028e-05
-5.23785897068506e-06
4.54267597084509e-06
-2.62365578510856e-05
-2.97144757393238e-05
-2.72850515569152e-05
-2.57563614872597e-05
-1.62212575792887e-05
-3.85053540760786e-05
-3.69642414554289e-05
-1.08470184227761e-05
-4.52731574276828e-05
-3.3498667235108e-05
3.47532604627008e-06
-4.64237208183529e-05
-2.88355916522406e-05
-3.85193184527902e-05
-1.97402990176177e-05
-2.4316468651139e-05
-3.66439639221027e-05
-2.09627186005882e-05
-4.28388261713121e-05
-8.85040488218978e-06
-2.42068015415847e-05
-2.96903517585181e-05
-3.32654030895913e-05
-2.27965858400433e-05
-4.12731164247112e-05
-9.32174238816586e-06
-2.89374890894411e-05
-3.47282720268337e-05
-3.67573146033501e-05
-3.81672941592293e-05
-5.16744818480083e-05
-3.00237174939652e-05
-4.57126990247507e-05
-4.69052416838318e-05
-4.9458262715107e-05
-5.35163303074476e-05
-3.98039866432642e-05
-4.71576692818998e-05
-2.33513285260035e-05
-4.87809785310575e-05
-3.97130070495593e-05
-1.26583710784437e-05
-6.61647724456796e-06
-2.72533515327433e-05
-2.33708470531665e-05
-2.82069045618895e-05
4.3365975254237e-07
-4.98347729687411e-05
-4.80771297740579e-05
-2.54537558692465e-05
-3.63352529606649e-05
-5.24162180610112e-05
-3.80769299610232e-05
-3.5975125695221e-05
-3.10999198583578e-05
-5.2272095396866e-06
-1.33830054289401e-05
-2.74206258598548e-05
-2.7937066010505e-05
-2.66103143797362e-05
-1.98507164674786e-05
-2.13520309052957e-06
-3.74907391682389e-05
-3.17747242655307e-05
-4.11682136029974e-05
-1.50448720953665e-05
-2.20106633491148e-05
-3.81260983194372e-05
-1.64715003023748e-05
-2.41069769131631e-05
-1.76145685572836e-05
-2.31138073445242e-05
-3.59039989325178e-05
-1.63495091078038e-05
-1.43493296090434e-05
-1.99776626553886e-05
-2.79782891262445e-05
-3.62561903109694e-05
-2.39555302395814e-05
-2.7595248346921e-05
-6.14019805724209e-06
-3.50849670819075e-05
-3.58822617725743e-05
-2.77089384680653e-05
-5.48969757851667e-06
-7.26517833227136e-05
-2.04412987274032e-05
-3.12539552447784e-05
7.74532827566926e-06
-4.54529420628922e-05
-1.04406415569776e-05
-1.8642878385752e-06
-5.45057378360324e-05
-6.39310904674903e-05
-3.04734605093007e-05
-2.90519035353429e-05
-4.16153185137961e-05
-4.7444273253284e-06
-3.19253041763555e-05
-4.1238504511165e-05
-2.65034899603056e-05
-2.12865520719153e-05
-3.64385766070381e-05
-3.79831215280574e-05
-1.3960242853206e-05
-3.28654018223508e-05
-2.80092889758892e-05
-1.99380086745377e-05
-1.60337196301821e-05
-2.86793965553419e-05
-4.51574020962358e-05
-4.15962090821837e-05
-3.16770721270812e-05
-4.01456943696387e-05
-4.18891088129731e-05
-4.57702807275453e-05
2.89506509323419e-07
-3.53023008762064e-06
-6.2372000118548e-06
-5.14426917395897e-05
-2.11897174356089e-05
-2.0492022842636e-05
-4.25489550840163e-05
-3.74129958671024e-05
-1.26684804772243e-05
-1.14415497618195e-05
-2.97401643758658e-05
-4.14987290061465e-05
-2.90127645215653e-05
-1.47590113552638e-05
-3.49023493807126e-05
-1.67197573816429e-05
-5.43684839099032e-05
-3.73393067048987e-07
1.87247940007061e-06
-1.71370506243399e-05
-3.21350998109772e-05
-5.62189034929629e-06
-2.20553428246043e-05
-2.07147675970486e-05
-6.63706380316855e-06
-1.48554031402324e-05
-3.63883714696206e-05
1.40301747828254e-05
-3.21463263137646e-05
-5.19620898206803e-05
-4.04382631903679e-05
-2.50371015388062e-05
-1.14397762604324e-05
-5.27099786984213e-05
-9.97227830986637e-06
-3.49164716686972e-05
-2.51970380118262e-05
6.13944958697145e-06
-2.19869773074545e-05
-6.61452715269848e-06
-2.1887474000497e-05
-1.97467619797668e-05
-5.02718578849385e-05
-1.57245550876029e-05
-2.8618269454101e-05
-3.54736668264474e-05
-2.92244615757904e-05
-3.19165377802043e-05
-4.37096861901434e-05
-1.07561844272196e-05
-2.02046503726556e-05
-2.88689400096921e-05
-7.45519066371333e-06
-3.18996475834225e-05
-2.85111400309635e-05
-2.55699817024725e-05
-2.54511273298389e-05
-2.25870747762049e-05
-5.43663999734401e-05
-4.8939981772417e-05
-1.42738956187829e-05
-1.38654182508134e-05
-9.45036128315301e-06
-3.81542608779475e-05
-3.80933532072909e-05
-1.57961572143578e-05
-2.40791564514709e-05
-1.2275402657628e-05
-1.90718460227791e-05
-2.69752480518162e-05
-7.4590017615766e-06
-3.59336472672392e-05
3.87714661205404e-06
3.25218638396182e-06
-9.8772557469907e-06
-3.822247910344e-05
-7.06475519438526e-05
-3.79153435111248e-05
-2.78247910609323e-05
-4.17801522453115e-05
-3.91976627317769e-05
-4.87732442267492e-05
-2.9747954774862e-05
-2.42259481972157e-05
-8.2174811015817e-06
-2.29066969944457e-05
-1.10836773817116e-05
-4.18639549104398e-05
-1.76856425013486e-05
-1.33255921319904e-05
-3.55542320244235e-05
-3.93048153037155e-05
-5.08899575644027e-06
-1.91702580504483e-05
-2.23542961537432e-05
-1.44543693860499e-05
-7.23581326612713e-05
-5.51120459110891e-05
-4.15991707078611e-05
-5.268053175208e-05
-1.02138777622976e-05
-2.73251905908642e-05
-3.49065352183909e-05
-3.20151646477788e-06
-7.91292272910612e-06
-2.19118110368774e-05
-1.40925553699711e-05
-8.44242971127388e-06
-2.62754676450684e-05
-1.01510297115819e-05
-4.05601975723521e-05
-3.86463278086981e-05
-7.71244254582386e-06
-1.51505580065421e-05
-3.62943041169984e-05
-3.41973601183751e-05
-6.55511100891408e-06
-6.99396585948847e-06
-5.36327151902144e-05
-2.11664337875069e-05
-3.20367190904614e-05
-6.28365830398735e-05
-4.83000955417591e-05
-3.909362417677e-05
-5.22276605858285e-05
-1.68481794297109e-05
-5.08791948860403e-06
-3.0289600211933e-05
-3.38469335390555e-05
-4.62403447607442e-06
-2.36955903164087e-05
-4.38593319025025e-05
-1.00324867182847e-05
-2.16797271297151e-05
-3.04077254014749e-05
-3.51199760229295e-05
-8.44793829827768e-06
-5.25104952375968e-05
-3.77682275427199e-05
-2.04941828856473e-05
-4.2260200745828e-05
-3.63667225946312e-05
-3.79744846282146e-05
-3.06185704550634e-05
-1.72148732573367e-05
-4.3284573117922e-05
-3.20197848028075e-05
-3.10368169465816e-05
-6.25786971593926e-05
2.08951854349168e-06
3.10270166197819e-06
-3.54607393238269e-05
-1.45663898105787e-05
-2.08849452241872e-05
-5.35638055637029e-05
-2.30715907089337e-05
-1.41716404648372e-05
-4.31915712872089e-05
-2.27803292247146e-05
-2.12204195016592e-05
-2.25513770954661e-05
-4.67413957752561e-05
8.96285598003849e-06
-1.42457201495152e-05
-4.15789696151097e-05
-3.35280160893982e-05
-2.82896659293161e-05
-3.07186417259702e-05
-1.60654691647817e-05
-2.41718039348668e-05
-1.97337994417686e-05
-4.70720158497712e-05
-2.65767452199698e-05
-1.56888505312008e-05
-8.64724031465895e-06
-4.82015845511106e-05
-4.32040994940616e-05
-2.73800734697276e-05
-2.26743305139055e-05
-3.30927869273786e-05
-2.56016923657328e-05
-4.51182340894479e-05
-3.67740298073476e-05
-4.4701137487624e-05
-4.56113532059582e-05
-2.18355344815604e-05
-2.40891635566817e-05
-2.19841854768493e-05
-1.20325344347464e-05
-1.94946770043447e-05
-1.62729530024673e-05
-3.488616334182e-05
-5.27647393377032e-05
-2.88885983446927e-05
-1.72301002104007e-05
-1.79971814189418e-05
-1.86905394483405e-05
-1.746407458904e-05
-2.75060567288368e-05
-3.21126421472631e-05
-5.35468851820992e-05
-4.22410332804403e-06
8.40914587577108e-06
-3.13089685727449e-05
-5.63710135172032e-05
-4.59829197306987e-05
-4.44952492008241e-06
-3.95955545344339e-05
-2.18479563759904e-05
-1.64908124043104e-06
-3.64898478014133e-05
-1.2027437950814e-05
-4.66540787301589e-05
3.16872680286474e-06
-2.82401800413064e-06
-4.29223173028416e-06
-4.05489237545282e-05
-6.69783223962763e-05
-2.56234541303566e-05
-1.99941019639311e-05
-4.77501498587399e-05
-4.80439674744628e-05
-3.15773976986367e-05
-3.24960962841573e-05
-3.70563755518775e-05
8.10536761943873e-08
-4.8546975004244e-05
-1.26816641896198e-05
-3.22605220519274e-05
-5.19021435792068e-05
-2.07966062547651e-05
-1.40476401860813e-05
-5.79491806953272e-05
-3.45896540005904e-05
-2.05535889549353e-05
-3.42772816008453e-05
-7.78045070767744e-06
-2.5772981876358e-05
-1.50497762309221e-05
-3.90510742381426e-05
2.55639267354873e-06
-2.51284187885254e-05
-3.5351728044089e-05
-9.66872118933234e-06
-2.55128945771605e-05
-4.42339324300107e-05
-3.22021265850337e-05
-3.0652619990335e-05
-2.47592649337602e-05
-3.72248139706755e-05
-3.8733744700205e-06
-6.47252921212145e-06
7.12376300750345e-07
-2.35144740761672e-05
-5.54792792624064e-05
-2.90943687385305e-05
-1.51932700326125e-05
-2.66666008233113e-05
-3.50945653900905e-05
-4.45162169589634e-05
-4.74501731900496e-05
-1.61668226813743e-05
-2.04713107429171e-05
1.54783514324984e-05
-3.47509927196347e-05
-1.31992240328853e-05
-1.93066032025997e-06
-6.2320544763853e-05
-3.4833681488491e-05
-4.30000579068849e-05
-1.6124100083691e-05
-2.49407916395192e-05
-2.87728149486164e-05
-4.02302547156939e-05
-8.62880106004358e-06
-3.61154933911675e-05
-3.89922247201337e-05
-6.001462714972e-06
-9.801933918363e-06
-6.60600271633853e-06
-5.00633206418536e-05
-4.48527930435037e-05
-1.9249818332437e-05
-4.47409458151731e-05
-1.85593569609734e-05
-2.28730998887176e-06
-5.24730745243875e-05
-7.05704739544829e-06
-9.77621981680132e-06
-4.40144415697863e-05
-3.12520697092137e-05
-3.93463889551249e-05
-3.38625115504887e-05
-5.89921104337965e-05
-5.18702864828809e-05
-2.69569992351672e-05
-3.46031508988654e-06
-1.02915371799454e-05
-1.32184879479186e-05
-3.37017524732138e-05
-3.68900201187884e-05
-3.74720510302472e-05
-4.59014455076544e-05
-1.99967510605652e-05
-3.01858874898056e-05
-2.02904330543001e-05
-2.92597646448727e-05
-7.66782558046205e-06
-2.6352332768601e-05
-6.08908576774506e-06
-3.91875404096352e-05
-3.26096217539845e-05
-2.92049074298456e-05
-3.28833995904836e-05
1.71844596386502e-06
-3.13172192087631e-05
-5.15594764648106e-05
-4.39940144855541e-05
-2.57637041163504e-05
-1.31707430508087e-05
-1.89092028162843e-05
-4.97299058652149e-05
-4.46597448485171e-05
-3.86397476906227e-05
-1.69486997094864e-05
-4.60494765621637e-05
-4.73721168772353e-05
-3.68173561157864e-05
-1.50654178310175e-05
-2.53419711876605e-05
-2.43196010005935e-05
-1.83650664089512e-05
-2.98409854779958e-05
-1.41930764442556e-05
-2.58580311898751e-05
-3.78280685666754e-05
-2.34400524267832e-05
-4.37229240131508e-05
-2.43047872882775e-05
1.2294977284723e-05
-8.90551998337466e-06
-1.94901277176224e-05
-2.49458366176237e-05
-3.09364776783403e-05
-4.31096888665774e-05
-1.99826010953116e-05
-3.29791457468767e-05
-2.95116303390876e-05
-2.34679087589578e-05
-2.27320798591764e-05
-2.09506319285374e-05
-2.76774239069902e-05
-4.29435245518991e-05
-2.08312409698612e-05
-2.58105598860975e-05
-1.5435597860224e-06
1.2246978313428e-05
-3.17284200918232e-06
-2.01827765393715e-05
-3.34648803965262e-05
-4.64929039859668e-06
-4.7540820023719e-05
2.95338820704881e-06
-6.76292932377586e-05
2.3301002195047e-06
-1.44881503110969e-05
-4.77043480663078e-05
-3.6937264111976e-05
-1.55033849150298e-05
-2.53538970270826e-05
-3.09824320375237e-06
-4.87627928836214e-05
-1.68546803082931e-07
-1.55056952716384e-05
-5.49044831647147e-05
-2.70882333542542e-05
-2.57090910262408e-05
-1.37396934654086e-05
-2.3007903385207e-05
-3.10450927073517e-05
-2.70911687715902e-05
-4.72148342818831e-05
-3.21670353427803e-05
8.99373636728375e-07
-2.8540426997933e-05
-2.34154653838331e-05
-8.92207965830905e-06
-2.80857188897232e-05
-5.29646693692189e-05
-1.85294269188184e-05
-3.54750889429398e-05
-5.22977854822141e-05
-2.60148380032795e-05
-1.72795254322651e-05
-2.76346726512272e-05
-3.52106007982989e-06
-3.12605430053322e-05
-4.4504581932948e-05
-5.68648989128538e-05
-3.53822638578272e-05
-3.10578368269672e-05
-6.56825803302621e-05
-3.66951297954572e-05
-3.69966600941608e-05
-4.97242887606358e-05
-4.5371423687696e-05
-2.35954506417165e-05
-2.75362852076077e-05
-2.70390607954433e-05
-2.41438108344176e-05
-1.8607612455021e-05
-2.72318007949535e-05
-6.38508286747145e-06
5.59479794751099e-06
-4.13151911491036e-05
-4.80115963371921e-05
-2.75687600297853e-05
-2.43033479221935e-05
-3.56883220674477e-05
-3.45307439311609e-05
-2.69910647981996e-05
-2.91421979615218e-05
-2.00047330005409e-05
-2.4202132401528e-05
-1.26893493119535e-05
-4.45680368493421e-05
-4.6448784087015e-05
-3.80611383140893e-05
-4.40820117592867e-05
-2.05492586081069e-05
-1.16089894324965e-05
-2.89290330852051e-05
-3.56689633087887e-05
-3.21204215662369e-05
-4.84326250060647e-05
-4.90547991034774e-05
-5.23917475260173e-05
-4.05209853690546e-05
-2.55740514407807e-05
-8.30249556830127e-06
-3.13835271616886e-05
-2.02624047468428e-05
-1.32427807407804e-05
-5.26144629034913e-06
-2.82569121431835e-05
-3.66017013857353e-05
-2.87215814319031e-05
-5.65025363137111e-05
-1.34598097101843e-06
-2.54264135097076e-05
-4.14922253344282e-05
-1.06881745579667e-05
-6.77902537972637e-06
-2.82263633164309e-06
-4.43056183470555e-05
-5.67124909782573e-05
-2.43155989556899e-05
-5.24871270562218e-05
-2.75864723068665e-05
-3.78706258925155e-05
-6.68610911529794e-05
-1.12781775029525e-05
-3.67426909058475e-05
-5.6595770411335e-05
-1.42510532035431e-05
-3.03206956600492e-05
-4.39054042095034e-05
-1.58282113944082e-05
-3.49874109091518e-05
-4.03658066878483e-05
-3.42757121044744e-05
-2.68651826406549e-05
-4.97106380756273e-05
-2.70829712318606e-05
-3.96155561530101e-05
-7.05144511380316e-05
-2.13346215245597e-05
-5.3811709026842e-06
-4.88592493642682e-05
-4.86379653128921e-05
-6.26132494284067e-05
-3.04995209243745e-05
-3.53873662606812e-06
-2.94699353852309e-05
-5.11386637915756e-05
-4.09831340120866e-05
-3.31429282939003e-05
-1.35007360017196e-05
-4.18356643973793e-05
-3.41123890896301e-05
-2.29059329870726e-05
-1.54496362717308e-05
-5.93862407267929e-06
-1.65238413821242e-05
-1.88260654724669e-05
-4.79561041896833e-05
-5.48601334345831e-05
-1.31033782522377e-05
-4.31185980983255e-05
-6.0046415511845e-05
-1.80023853659568e-05
-2.21435132659256e-05
-7.78851596455498e-06
-2.2171193960412e-05
-2.22685799422391e-05
-2.21395150760463e-05
-3.97401170596922e-06
-2.11938513358567e-05
-8.14429813546766e-06
-6.52498913706116e-05
-2.78337671304732e-05
-3.75720432405709e-05
-1.65211933547366e-05
-1.78827482298883e-05
-2.23968660914101e-05
-4.36957386338894e-05
-3.83219664803235e-05
-1.5749693011513e-05
-3.74867488721348e-05
-1.34627426626454e-05
-1.40029636953595e-05
-2.18954852543258e-05
-3.86046392938959e-05
-2.84559186900038e-05
-3.11792476718009e-05
-4.88314604722379e-06
-1.68528765820696e-05
-5.37511353641665e-05
-2.27561160585306e-05
-3.75446493702189e-05
-2.39378379391055e-06
-3.60638655137282e-05
-3.56453170606332e-05
-3.09657818773798e-05
-4.60515939382192e-05
-3.2906607440084e-05
-2.20325750187367e-05
-1.59913772176266e-05
-2.17429061896978e-05
-2.4139124802314e-05
-9.97196725076535e-06
-2.33201320573293e-05
-2.52059500236989e-05
-3.3167476278067e-05
-4.39962342775174e-06
-3.74448058566067e-05
-3.42409319451643e-05
-3.59702466981981e-05
-1.7087484271573e-05
-2.69410901287502e-05
-1.89098279344992e-05
-1.0605362239268e-05
-3.95533676590659e-05
-2.56720847002404e-05
-3.17176744114342e-05
-8.94949398855877e-06
-4.7439944504471e-05
-5.29089681507974e-05
-2.10974289139201e-05
-2.03437312226655e-05
-1.70854713889816e-05
-3.49848779067444e-05
-1.87340162952488e-05
-2.08773770136002e-05
-4.76506464361488e-05
-2.89128858706497e-05
-1.58773266011102e-05
-4.25905074291707e-05
-5.11292973443706e-05
-1.0935760722799e-05
-5.42642052028482e-05
-1.48003674954765e-05
-2.76077433695345e-05
-3.77653714749403e-05
-4.54529473759559e-06
-1.21471828539053e-05
-4.35870723084396e-05
-5.64443652826439e-05
-2.20163549196622e-05
-2.26480837388482e-05
-2.56600317091937e-05
-4.16456318791327e-05
-3.28894314928045e-05
-4.54513419650507e-05
-2.54078894679808e-05
-4.11305856217521e-05
-3.72180209567848e-05
-2.46380618602417e-05
-3.90695548279077e-05
-3.69517879269856e-05
-1.78666120478313e-05
-6.48053277194485e-05
-2.95724766531176e-05
-3.51781140782591e-05
-1.87229767345658e-06
-5.94626198429483e-05
-4.00416453832883e-05
-3.34277502156236e-05
-1.62715563154776e-05
-5.06086390062847e-05
-2.3397203158868e-05
-3.03184132649918e-05
-2.39739377408803e-05
-1.86411766609914e-05
-3.30640656637799e-05
-1.24459263302316e-05
1.12999669342454e-06
-1.12197962201648e-05
-5.71605391422648e-05
-2.20982615319234e-05
5.30179821034335e-06
-3.85853530021631e-05
-7.35633347533306e-05
-2.80742249073685e-05
-4.64046245462078e-05
6.6593705724138e-06
-2.50399699199259e-05
-1.76894427147731e-05
-3.27772288110323e-05
-2.68738473590624e-05
-4.24059502527045e-05
-1.21266628330761e-05
-5.83630261230579e-05
-2.68905990783041e-05
-2.94747933524692e-05
-1.19802290303054e-05
-2.7704924460929e-05
-2.8072348707689e-05
-3.97918688537158e-05
-1.12160673710397e-05
-3.4029787190894e-05
-5.00388654482271e-05
-3.48890902884645e-05
-2.83046366891736e-05
-1.68019570785631e-05
-1.21459326197398e-05
-5.52136752218523e-05
-4.91380688171637e-05
-2.27460171801054e-05
-1.01551641650595e-05
-1.14435513116882e-05
-2.91930047291798e-05
-2.44257081580366e-05
-5.06958939898577e-05
-3.53993260295623e-05
-6.05023013406139e-05
-4.75901536755357e-05
-1.33352448508169e-05
-2.48072228684011e-05
-2.28638036754718e-05
-1.32571426756676e-05
-4.41353027797443e-05
-4.60912596828794e-05
-4.42931781216978e-05
-3.69472464276255e-05
-2.98430647840399e-05
-1.69265358425518e-05
-1.98389399195154e-05
-9.00631052217074e-06
-3.22627862631914e-05
-3.40051529868172e-05
-2.11887315681706e-06
-3.80873727974957e-05
-3.16410138616237e-06
-4.89394761998674e-06
-3.70942330478183e-05
-4.00731789604934e-05
-1.88783478608209e-05
-9.13444873520551e-06
-4.95262780102729e-05
-3.26969696238285e-05
-4.33596948584929e-05
-3.99232868207593e-05
-5.81626006251343e-05
-3.73123746455516e-05
-2.16636298035355e-05
-4.01827568331893e-05
-1.61576012479689e-05
2.15942119035416e-06
-4.16642262242227e-05
-6.29251937605764e-05
-5.75880560173893e-05
-3.25178486306104e-05
-2.80308566615815e-05
-2.80386811582295e-05
-2.77225971886173e-05
-4.68675822431408e-06
-2.86658309451841e-06
-3.5580732598541e-05
2.30635948556248e-05
-1.94129948549436e-05
-1.19146692594956e-05
-3.00264213631983e-05
-5.54116379376417e-05
-3.27900601954633e-05
-6.5879916473835e-05
-5.92793808186939e-06
-7.05586927515625e-05
-1.01229277719795e-06
-4.45999265640027e-05
-2.01721734148369e-05
-2.0340167925475e-05
-3.90296510859412e-05
-2.20606922232256e-05
-7.49946527554396e-06
-3.82515097544098e-05
-1.78841848505114e-05
-1.3554695050182e-05
-4.45019102111651e-05
-3.49369235290693e-05
-1.15753534298454e-05
-3.04099052728397e-05
-2.16371845927062e-05
-2.95494504840124e-05
-1.71921697082788e-05
-1.20680583828661e-05
-2.00494093401299e-05
1.53235719523091e-06
-2.35396747956398e-05
-2.39693991608858e-05
-2.39190858635979e-05
-1.95186083709163e-05
-4.3473635942076e-06
-1.25008439376856e-05
-4.16318456489064e-05
-3.44221652981336e-05
-3.88233484524387e-05
-2.48008062727273e-05
-2.80791066584856e-05
-7.05284209850576e-06
-1.89610058220939e-05
-1.24587291622267e-05
-2.64223934827724e-05
-8.42059185297783e-06
-3.02614562595869e-05
-2.3637917845762e-05
-3.70901530084437e-05
-3.84018830498407e-05
-1.65707087911246e-05
-1.33097301746106e-05
-4.28783906709946e-05
-2.45348128734192e-05
-4.97467917400709e-05
-4.04067675487303e-05
-2.98362925936697e-05
-4.03738886038484e-05
-5.65138951572019e-05
-3.43262781492575e-05
-2.6781978882997e-05
-2.92698533584916e-05
-6.82330027690673e-06
-3.30818534644587e-05
-3.98052215327062e-05
-6.02570916207289e-05
-2.06914115934774e-05
-2.10994220534207e-05
-1.5231894440734e-05
-3.54381688500306e-05
-5.54529959156138e-05
-4.05085993181182e-05
-3.87650928475201e-05
-2.1667161070647e-05
-4.38457809276235e-05
-5.95622203724675e-05
-4.3301549030216e-05
-4.07314361165648e-05
4.27245556187256e-06
-1.35459809399509e-05
-4.01438890165435e-05
-1.87134228291373e-05
-4.54839208546882e-05
-4.45806022518136e-05
-1.77585513991758e-05
-1.47282465138411e-07
-3.06994688941519e-05
-1.69048751360281e-05
-5.29693351713358e-05
-4.48626797290281e-05
-2.10331457204657e-05
-2.25511311504027e-05
-4.43399141958108e-05
-5.00532236603061e-05
-3.66946060806969e-05
-2.43440677066345e-05
-1.72118123224159e-05
-4.12110448636521e-05
-2.32037641578698e-05
-2.39025343386212e-05
-2.36719697522322e-05
-2.42465900736122e-05
-2.94076989327441e-05
-6.09012785287795e-05
-7.86018247508075e-06
-3.2823402995745e-05
-5.66774318499202e-05
-3.20057534446131e-05
-2.75950523010931e-05
-3.55777360233768e-05
-4.46788706342501e-05
-2.09775303075296e-05
-1.52826784578542e-05
-2.32340525024344e-05
-2.78582943754619e-05
-1.98807153538203e-05
-4.78663203118159e-05
-1.43465452103799e-05
-7.27166051180961e-05
-2.68521323571562e-05
-1.25747202135082e-05
-2.67422311960297e-05
-1.54605948431459e-05
-5.16856971465802e-07
-2.22962733477955e-05
-3.56997703491253e-05
-5.4204011953596e-05
-2.86985440497063e-05
-1.64300038023172e-05
-2.08121291729975e-05
-5.38279679681547e-05
-3.80023825219622e-05
-2.30615711581978e-05
-1.30689011273682e-05
-2.07785245309917e-05
-4.87298330687555e-05
-1.57148983912255e-05
4.36696753960452e-06
-2.57720764170183e-05
-5.94575638224326e-05
-4.55392900041326e-05
-6.6001196310631e-05
-1.83960393013022e-05
-2.93974685502311e-05
-4.4178505539757e-05
-6.17136734320618e-06
-2.10213130508384e-05
-5.88287985464686e-05
-4.10444001574649e-05
-4.07890178172903e-05
-2.5416225482861e-05
-4.87308039671841e-05
-6.66530753527577e-06
-5.97172829526448e-05
-1.53408084842474e-05
-1.08185242791293e-05
-4.8939268617099e-05
-1.93333807875266e-05
-6.56831759757633e-05
-1.11066700751705e-05
-2.8051852110863e-05
-4.84831087696139e-05
-3.41556237357372e-05
-1.85265661331433e-05
-8.87437860222269e-08
1.02328759848176e-05
-2.95835915891468e-05
-4.14120274598406e-05
-3.30695998737623e-05
-2.86143411965475e-05
-2.69377699350362e-05
-3.87645992108989e-05
-9.93721359488608e-06
-5.36773245693421e-05
-6.98502642490871e-05
-2.39728187717947e-05
-2.55652776537879e-05
-3.92927068474598e-05
-3.55639023693422e-05
-4.83302997209757e-05
-3.16847100968414e-05
-3.06866884398063e-05
-4.51223838668718e-05
-4.64252052442624e-05
8.50936615723017e-06
-9.20996858292582e-06
-1.58680866244882e-05
-1.91279739834493e-05
-3.59871456192214e-05
-7.42707499950035e-06
-4.31865009468139e-05
-5.1111415976178e-05
-4.36300580618059e-05
-5.3144456144086e-05
-3.45490390270064e-05
-4.70611316373033e-05
-4.04879683546837e-05
8.24427708656223e-07
-3.48947423219237e-05
-6.73900471133639e-05
-4.54102857036617e-06
-3.49140118006977e-05
-3.83672948923763e-05
-1.04829789639104e-05
-2.8030195470072e-05
-2.6345675226598e-05
-3.91738871732494e-05
-8.51451247074773e-06
-6.23893059326367e-05
-4.19759853965839e-05
-4.11928221433892e-05
-2.98673243040857e-05
-4.54895217257973e-05
-6.17344589195752e-05
-2.89186251454681e-05
-4.13047903712181e-05
-6.74987693892899e-06
-4.00695980181565e-05
-2.24026717155829e-05
-1.71527865704892e-05
-4.69117977243619e-05
-3.55800270273292e-05
-3.06556986465784e-05
-4.54686981242709e-05
-3.34880735780097e-05
-5.654888954519e-06
-1.91794722624582e-05
-2.33455541330781e-05
-4.14406151967175e-05
-2.13713771560966e-05
5.84822209869196e-06
-4.34227098086024e-05
-2.69380387753893e-05
-4.71694871062993e-05
-3.85384865277397e-05
4.84503492063824e-06
-4.04168887094059e-05
-2.22838374415979e-05
-3.47949324443273e-05
-4.55875356246026e-05
-5.06600021837975e-05
-1.49479365160577e-05
-9.31965494265965e-06
-2.05236179409885e-05
-2.88189197005012e-05
-4.52429900066873e-05
-4.13183617233395e-06
-3.35170405874509e-05
-2.77735622548071e-05
-3.14636614476978e-05
-1.90961646770911e-05
-3.2611760737034e-05
-2.49390347196533e-05
-2.86142981377236e-05
-1.40245950965581e-05
-1.556037168477e-05
-3.79564766782276e-05
-2.23979431250571e-05
-4.56150297962379e-06
-2.56802208009188e-05
-1.29267643792185e-05
-2.56428861863373e-05
-3.53021861815376e-05
-2.52298622975196e-05
-2.90413026074981e-05
-1.25965311422758e-05
-3.42068951044172e-05
-5.80159661525483e-05
-6.46826271174164e-05
-5.19900722300601e-05
-8.12898240294787e-06
-3.09205710487749e-05
-4.62212410955444e-05
-2.43648582605511e-05
4.07168692679121e-06
-5.56889375337197e-06
-2.34222473516194e-05
-3.42804867228324e-05
-3.44700356461969e-05
-3.11181109347554e-05
-1.80158593049198e-05
-3.3673347223634e-05
7.29102327964724e-06
-2.39552897142764e-05
-4.84588812485488e-05
-1.8488478080115e-05
-1.6409384101832e-05
-3.55121011787674e-05
-9.64317404106805e-06
-6.34941311154483e-05
-4.6540289662708e-05
-3.85387109492265e-05
-3.55331314595508e-05
-3.37318771829037e-05
-2.72588754644004e-05
-4.99410264528643e-05
-5.21664085110674e-05
-2.7933759277734e-05
-3.53052244787758e-05
-2.92772222148829e-05
-1.90263263678597e-05
-2.14276358590082e-05
-3.84363478554941e-05
-5.45172715197067e-05
-1.02804330763436e-05
-4.83461659397877e-05
-3.37117865600992e-05
-3.45051614050544e-05
-3.09617066687521e-05
-2.64561534646197e-05
-4.5737665271026e-05
-4.50308355965129e-05
-3.91486120354116e-05
-1.14108269370323e-05
-3.57435062492736e-05
-3.55584385640699e-05
-2.26431813780086e-05
-2.16685484925457e-05
-4.80388885249911e-05
-3.54220296239225e-05
-3.25246955092543e-05
-1.06475788797325e-05
-3.67302944115054e-05
-3.60821244268621e-05
-2.25845700041296e-05
-3.77245895432868e-05
-3.72196061740109e-05
-3.76520912769026e-05
-4.928754272889e-06
-2.58276975111157e-05
-4.49170950172491e-05
-3.80891246294116e-05
-3.75157839355181e-05
-2.21595528495557e-05
-1.80442025718169e-05
-7.86344673108768e-05
-4.87506315699247e-05
-1.25782815120654e-05
-1.01707951106322e-05
-3.56392233654587e-05
-3.87009042474949e-05
-5.01991053362176e-06
-1.70879421489531e-05
-2.54701701595013e-05
-1.5965533331378e-05
-2.30705833292993e-05
-3.69656997090629e-05
-3.48016514426019e-05
-1.35509651331183e-05
7.00347082083594e-06
-1.40338149431492e-05
-2.59503097485819e-05
-8.27911633526939e-06
-1.73751449535809e-05
1.61544703215845e-05
-4.63622207560054e-05
-8.7276520547014e-06
-3.2323094366649e-05
-2.85285490616722e-05
-2.81301257240091e-05
-3.49611959431636e-05
-7.82616683649333e-06
-3.23698255342797e-06
-3.54692425092951e-05
-4.47339248683003e-05
-4.08035497902157e-05
-3.56638319166722e-05
-2.92244272447919e-05
-2.04995447042092e-05
-2.43776385346426e-05
-3.15601832467799e-05
-8.8636980832514e-06
-3.59878745848924e-05
-1.63470961386599e-05
-1.11389962104355e-05
-1.90262403671313e-05
-2.06377252604559e-05
-1.04845515885625e-05
-3.98852755307212e-05
-3.41108676305708e-05
-3.05269028001839e-05
-3.34698565406625e-05
-5.07798826595748e-05
-3.17840964983104e-05
-3.09509480636382e-05
-3.00847738056909e-05
-5.86069532122564e-05
-3.85873363863241e-05
-2.2108414703349e-05
-2.7745982131959e-05
-4.09964891376278e-05
-3.795811244024e-05
-3.46440128926571e-05
-1.48535560135948e-05
-2.7740124216767e-05
-1.08641129822285e-05
-1.60756876508756e-05
-2.88594661727912e-05
-2.5866416053856e-05
-2.55242746339633e-05
-2.33241277087545e-05
5.0041274049521e-06
-4.08025718461114e-05
-2.81629831458025e-05
-3.11388993317437e-05
-3.62874038493243e-05
-2.4957965037699e-05
-2.92327229697111e-05
-6.91368614687041e-05
-2.76732572370335e-05
-3.55909167485306e-05
-7.19775715901663e-06
-5.09160069141506e-05
-1.4536500845943e-05
-8.61257940070216e-06
-2.63662129038844e-05
-2.90250163528895e-06
-2.76045305975439e-05
-2.39453463327874e-05
-2.8277090178749e-05
-2.08418428734352e-05
-4.08539388444369e-05
-1.9724856099238e-06
-5.63708984943839e-05
-1.34998227883983e-05
9.52961017370284e-06
-4.79313629875057e-05
-4.1479459527781e-05
-3.5350858857456e-05
-2.16401660126303e-05
-1.09413377722509e-05
-2.79201937056703e-05
-5.02242380071474e-05
-3.70875436624063e-05
-1.04334535817798e-05
-1.73069253520593e-05
3.88881333019689e-06
-9.01758400678457e-06
-3.07366245573191e-05
-3.96407382571379e-05
-3.68876547641304e-06
-3.81117718644493e-05
-4.53129513745348e-05
-6.27230748941691e-05
-2.61455589156061e-05
-1.07085279547584e-05
-2.26218292088631e-05
-1.14377725439986e-05
-6.07853653061584e-06
-2.81813819535087e-05
-3.79009663996665e-05
-3.31074516493193e-05
-2.8056058756818e-05
-1.42596571161122e-05
-2.09318845198076e-05
-3.44564324772999e-06
-2.08281771654951e-05
-4.15123005771234e-06
-1.77676512306995e-05
-4.19478759179448e-05
-8.21644236535898e-06
-2.29596578446658e-05
-2.80762759416346e-05
-2.13238316813711e-05
2.06678287751498e-05
-3.42683667102468e-05
-3.09391079593787e-05
-1.50687400745722e-05
-2.40812821289863e-05
1.16934053219822e-05
-5.81097175823255e-06
-1.12636701782707e-05
-1.50383766410426e-05
-1.91199774244478e-05
-3.06714985138868e-05
-3.36019158813327e-05
-4.36146433643992e-05
-5.05996655710443e-05
-1.88171870237567e-05
-4.03071722418341e-05
-6.142371392996e-05
-4.86570855871961e-05
-3.96830686202106e-05
-3.41792052567055e-05
-1.72059204139446e-05
-7.15682781960632e-06
-1.88079424529468e-05
-4.34526232141688e-05
-3.66244366305805e-05
-2.73308551622362e-05
-5.67819473590454e-05
-4.54713442428094e-05
-4.41654739981671e-05
2.24050155459034e-06
-1.99090422950611e-05
-1.32042582928301e-05
-3.92328619790713e-05
1.94174372027619e-07
-1.54539501939851e-05
-3.3357729930581e-05
-6.79266837658997e-05
-4.56504353767714e-05
-3.13695208824487e-05
-6.7431706658355e-05
-4.0421418163079e-05
-4.35609505077056e-05
-2.00121468916679e-05
-4.87846959196475e-05
-4.26628052392968e-05
-2.79524080467243e-05
-3.31561162283751e-05
-3.56614103289614e-05
-5.11978072747488e-05
-1.65084353324971e-05
-2.63140281999016e-05
-3.8497530706874e-05
-4.41049596020514e-05
-4.62963619920577e-05
-2.90378640059996e-05
-1.65387996019203e-05
-2.56048304709341e-05
-1.49593600642989e-05
-1.87526325462143e-05
-1.038097338234e-05
-3.88111452007538e-05
-2.31727994755324e-05
9.70224129177073e-06
-2.44186970921322e-05
-4.99459596727786e-06
-5.2647898682928e-05
-3.70530256346851e-05
-1.19562516035731e-05
-5.69812869735647e-05
-3.36938713674679e-05
-3.21053959305785e-05
4.77103177522651e-06
-3.50591594882536e-05
-3.19396950358003e-05
-4.7053244620797e-05
-2.98427954211588e-05
-3.14531340315047e-05
-2.07180463513553e-05
-3.38501853015171e-05
-2.49425931314764e-05
-5.25848767385296e-05
-2.58959270316506e-05
-2.17817599261722e-05
-2.3959864373681e-06
-3.86311934147785e-05
-2.9452142550378e-05
8.47797999661391e-06
-4.94853825944168e-05
-2.64821721108251e-05
-2.19071433164643e-05
-3.73454980035072e-05
-4.12432725325915e-05
-4.32563621974624e-05
-3.4857510862045e-05
-3.56029635866912e-07
-4.22437329281136e-05
-4.54753370747084e-05
-6.02222103997865e-05
-6.80732983092582e-05
-4.13738252776505e-05
-2.44307178381696e-05
-1.33602295109878e-05
-1.7225347346843e-05
-4.18893108701644e-05
-2.60474274403654e-05
-4.18496003805431e-05
-2.63307428056016e-05
-3.60113422825288e-05
-2.56009961336698e-05
-2.24247262023789e-05
-1.81324565073998e-05
-6.31143582171424e-05
-1.93187303160826e-05
-1.91410391945942e-05
-9.02764285676497e-06
-1.47356953205536e-05
-3.03362112846798e-05
-3.47482093301151e-05
-2.88596989317222e-05
-8.78571786904383e-06
-1.07672144280067e-05
-4.49831260677483e-05
-7.15562934549142e-05
-3.29552803616276e-05
-1.02624249396506e-05
-4.19316787469517e-05
-2.19466940107369e-05
-3.12592510148398e-05
-4.8552304552805e-05
-2.20379538142134e-05
-2.80544902719631e-05
-3.72775830455063e-05
-5.51561613193294e-05
-4.40700788453754e-05
-4.36226614156559e-05
-2.40580223696139e-05
-1.88643244724709e-05
-2.84972272888801e-05
-2.55320114116637e-05
-3.02142540039365e-05
-3.557278630985e-05
-1.78292930438717e-05
-2.84339221441548e-05
-4.04892767272012e-05
-3.54371478388213e-05
-1.90206072633554e-05
-4.91411098981764e-05
-4.14628681018006e-05
2.7042167103672e-06
-3.6024834433758e-05
-1.39450252076132e-05
-4.45201468606429e-05
-1.95006795974004e-05
-1.92128831864973e-05
-2.09373878103072e-05
-3.7750831199934e-05
-2.81000676046996e-05
-5.74451504416832e-05
-2.61855821053419e-05
-3.23275994418231e-05
1.97736021766312e-05
-2.36234471080033e-05
3.70590149444785e-06
-5.46275054668992e-05
-4.87258430209804e-06
-5.61378347518198e-05
-3.15889453859578e-05
-2.25434535640152e-05
-1.03419325460921e-05
-3.09884992299341e-06
-4.58396867662031e-05
-4.72706449931136e-05
-4.14051017983004e-05
-3.66531678531028e-05
-4.53946796283217e-05
-2.55681773684252e-05
-1.38354926086223e-05
-4.00568722986777e-05
-2.9313354236701e-05
-2.22792546701001e-05
-4.15170622432167e-05
-3.3186376182548e-05
-2.30873390708651e-05
-4.65028911449876e-05
-4.76698435258936e-05
-4.54821901144914e-05
-3.26587135719366e-05
-6.43141225676425e-05
-2.85808980174255e-05
2.47668370770031e-07
-3.12344408337805e-05
-1.5297002064005e-05
-8.00375700315868e-07
-1.32470439112489e-05
-3.79733148365701e-05
-3.11366174490719e-05
-4.77802311464566e-05
-6.01380280688374e-05
-2.73120223581076e-05
-2.96538025670644e-05
-1.92891554012781e-05
-3.55742016795286e-05
-1.35980127051588e-05
-3.35992296633036e-05
-3.36726009298633e-05
-3.66140771199051e-05
-3.63137324512332e-05
-5.44153198138485e-05
-4.82083968542846e-05
-2.85944913390899e-05
-3.19894875785205e-05
-6.84865750323228e-05
-2.26563610371169e-05
-2.4034366757821e-05
-3.48213531780763e-05
-4.36757611913519e-05
-3.3895790702401e-05
-3.41964957331944e-06
-1.01816411951832e-05
-4.44751068777022e-05
-1.30540689951728e-05
-2.94546596352009e-05
-2.27894307569913e-05
-4.01212680738995e-05
-3.89388188112236e-05
-3.74002749284082e-05
3.8308852671646e-06
-3.72093651058251e-05
-1.48192216882424e-05
-3.80818892347075e-05
-2.60232009879073e-05
-1.93684254813274e-05
-1.39989469731579e-05
-2.23662357791264e-05
-4.91085751207526e-05
-6.18194601689211e-07
-6.47998854902109e-06
-5.09133554568804e-05
-2.67126994416826e-05
2.29700303086698e-06
-3.89485524057514e-05
-2.74399719175502e-05
-3.20307645071258e-05
3.08427067953207e-06
6.76152470453782e-06
7.31351831736846e-06
-4.50702149011606e-05
-3.12267731792406e-05
-2.95717692429842e-05
-2.66873502949514e-05
-1.13436789269777e-05
-3.80353379517849e-05
-1.69629139564616e-05
-4.78973142030632e-05
-4.55955353277285e-05
-3.08508976457782e-05
-4.54523788279937e-05
-4.31146289102014e-05
-3.70511807065882e-05
-6.22689979521186e-05
-2.70474713840325e-05
-2.52886211762816e-05
-1.89219289312028e-05
-1.34876910257225e-06
-2.68823226839335e-05
-1.89889321079377e-05
-5.03872128831486e-05
-1.7139880199666e-05
-3.01425903882587e-05
-5.492637909899e-05
-3.10897210731771e-05
-3.8335029534857e-05
-3.33490285145196e-05
-1.92824972609591e-07
-2.26981159304338e-05
-7.08178110925104e-05
-1.62907636071409e-05
-5.49451304262141e-05
-4.66413683784155e-05
-1.48076063195749e-05
-1.88542671745901e-05
-4.74052745506782e-05
-2.25749602191278e-05
-1.34915947099355e-05
-2.0157241209771e-05
-1.16408457171113e-05
-4.51538967463222e-05
-4.27121240016312e-05
-5.37289396466455e-06
-3.08397137375101e-05
-4.97725699687564e-05
-2.06035002698979e-05
-3.23224234399543e-05
-1.07297910104784e-05
-5.59688266162966e-05
-3.32848443469171e-05
-9.08301587991785e-06
-3.95881404074046e-05
-4.04922846486847e-05
-2.98884959672681e-05
-3.55098208699279e-05
-9.83199232110386e-06
-8.89050932849089e-06
-4.44584991151696e-05
-1.73379986590991e-05
-2.59420081126669e-05
-1.5454424817641e-05
-3.83725568625237e-05
-4.38040601525266e-05
-2.54762035085269e-05
-2.18576777425633e-05
-3.27682014092832e-05
-3.81744823539793e-05
-3.71344518445337e-05
-2.03578819534916e-05
-2.93396527739886e-05
-7.55895201054845e-05
-1.89609164675574e-05
-4.24878765435504e-05
-7.57122402763695e-06
-2.2372171917933e-05
-3.25718455463926e-05
-2.59025420291093e-05
-4.34282792327812e-05
-4.64722135666895e-05
-2.50883441448702e-05
-2.04394420720259e-05
-2.92468138174095e-05
-3.45971984984723e-05
-3.11882241035877e-05
-1.62782188321451e-05
-1.44569327966796e-05
-4.34200302587744e-05
-1.26395892800522e-05
-8.19224160429424e-05
-1.65744275883428e-05
-3.36203037770267e-05
-3.72234847190447e-05
-1.2054884290627e-05
-3.72910753582934e-05
-2.04542791855906e-05
-1.43038185316377e-05
-3.72048563232429e-05
-5.22413374641196e-06
-4.16690562007436e-05
-1.41962801738921e-05
-3.63059524875996e-05
-4.33911903231197e-05
-5.07489630007096e-05
-2.03670685267813e-05
1.04037242570775e-05
-3.68023736650753e-05
-6.02179715206696e-05
-2.99144497017582e-05
-3.74903969982968e-05
-3.25865414800377e-05
-3.12749094811994e-05
-2.45248287309332e-05
-3.47204031123601e-05
-3.7528007875702e-05
4.75056203543807e-06
-2.00737322679217e-05
-2.9586422555117e-05
-2.09238438375768e-05
1.38387411807314e-05
-3.80204386910607e-05
-2.53704153139112e-05
-4.75185685358882e-05
-3.2820427469914e-05
-5.81571522158161e-05
-5.23459493355135e-05
-5.39651019905886e-05
2.19216038797285e-06
-4.61884210940618e-05
-1.34347479265684e-05
-2.25297392229472e-05
-3.13580236359768e-05
-6.24635426895809e-05
-2.9344744814839e-05
-2.35978946306893e-05
-3.11042450451124e-05
-6.90608084027529e-06
-4.60298842727833e-05
-2.36277832812536e-05
-3.37542737087953e-05
-3.41496104577069e-05
-3.45284021033385e-05
-4.24159341256653e-06
-4.52852314933154e-05
-2.07574172783969e-05
-7.70687308831627e-06
-5.34688742185429e-06
-1.53304778501246e-05
-6.02701201071451e-05
-5.16716249710966e-05
-3.52558996430446e-05
-3.11075323180595e-05
-4.10806959907473e-05
-2.25154375115755e-05
-1.10865733567678e-05
-2.30877437942734e-05
-1.68984950331644e-05
-1.40110146053851e-05
-2.68049432645876e-05
-3.75240354233321e-05
-3.3407992390992e-05
-3.25827596860113e-05
-3.39958360430389e-05
-2.97297809111916e-05
-5.88152057041211e-05
-2.07466293144181e-05
-6.46497648633849e-05
-3.98212401520599e-05
-3.35597849186202e-05
-1.3350086862359e-05
-3.94909471243012e-05
-3.54106670874706e-05
-4.57663742565863e-05
-6.80992940137729e-05
-7.95337343647905e-06
-7.94817929598823e-06
-7.46133477241301e-06
1.1660978663417e-05
-3.03436973482814e-05
-3.67580070745588e-05
-2.7577796218405e-05
-1.74418867640205e-05
-3.8512527033168e-05
-2.57898473613434e-05
-3.0865887460096e-05
-5.66254329976812e-05
-3.62478199571499e-05
-2.71577837816882e-05
-3.07465270783177e-05
-1.74228251965768e-05
-5.75892141982942e-06
-4.50610507879506e-05
-4.16452276255016e-05
-1.01040433165208e-05
-5.22400018884091e-05
-2.38557778748431e-05
-4.64118551261602e-05
-3.0056627569262e-05
-2.81575249677236e-05
-1.28609248615073e-05
-2.40053634813163e-05
-4.70060940607269e-05
-2.45314153568139e-05
-2.65474672304821e-05
-3.5027247144444e-06
-3.49960231613177e-05
-3.98982359213701e-05
-1.79025305503085e-05
-3.88245974251845e-05
1.19654811525011e-05
-4.06686983772673e-05
-4.93560824946228e-05
4.13133766605795e-07
-3.35594073887212e-05
-1.34147366890027e-05
-4.12074596315734e-05
-1.33278970183502e-05
-2.70233679412587e-05
-2.9578007591744e-05
-5.02027339809002e-05
-6.2556168239389e-05
-5.3417840008485e-05
-2.65266128601005e-05
-3.25492713876972e-05
-4.22656303299272e-05
-1.43959866499846e-05
-4.1878329000181e-05
-3.87043666490035e-05
-4.21171784186334e-05
-2.93949632622546e-05
-2.42658317045197e-05
-3.8195459328513e-05
-1.12198820151194e-05
-5.91918446120025e-05
-2.90591026621394e-05
-2.29854974907831e-05
-3.48173896538041e-05
-2.26687098190356e-06
-2.70065187830149e-05
-2.60404281547587e-05
-2.81462648179356e-05
-1.39234672220732e-05
-6.19789913782993e-05
-3.3907987419442e-05
-4.97634265631781e-06
-3.60742714335901e-05
-2.32576522016495e-05
-1.15365960305699e-05
-4.65098088100766e-05
-2.08594685351987e-05
1.16097697783892e-05
-3.88881442120295e-05
-4.98309101852832e-05
-1.42748496411133e-05
-3.53538362062705e-05
-2.25381497279057e-05
-3.15353983120215e-05
-2.88324583033781e-05
-2.66148186834711e-05
2.42226935308574e-06
5.25863243267176e-06
-5.69497916527676e-05
-4.76941341110465e-05
-3.18119968987476e-05
-3.23036856017613e-05
-4.82443857659927e-05
-2.7053647028446e-05
-6.24709404083832e-05
-3.91155016753423e-05
-1.0675469876318e-05
-7.94321362613487e-06
-2.15441971006186e-05
-3.82769733668746e-05
1.86531100019259e-06
-2.64698287185874e-05
-3.03951245815064e-05
-2.14836804519146e-05
-3.44298863403231e-05
-1.43222758800163e-05
-4.2092747530777e-05
-4.92862519763959e-05
-2.83681173229019e-05
-5.76689635484849e-05
-2.76673839754415e-05
-2.52439603976053e-05
-3.55199938278792e-05
-9.91853790927984e-06
-2.22617813576736e-05
-3.8808775264435e-05
-2.14480402376128e-05
-1.75240330425228e-05
-2.85236882045212e-05
-2.92776919356369e-05
-3.04422909151924e-05
-5.35372981296832e-06
-1.69926013225713e-05
-1.82668504315183e-05
-2.70352259367327e-05
-1.00728030820461e-05
-3.36170404869113e-05
-4.52497028181254e-05
-1.64435178049295e-05
-4.45061706983153e-05
-4.8573099238654e-05
-2.15531676619118e-05
-3.37438380860049e-05
-2.76101750866615e-05
-3.65559701333975e-05
-1.20734077636792e-05
-3.06334140184408e-05
-3.21478942931211e-05
-1.47219430144684e-05
-2.29009389311409e-05
-5.11957219430135e-05
-4.01870109259484e-05
-1.06697101008428e-05
1.59376800109949e-05
-1.57704447340722e-05
-4.00387365556712e-05
-1.58230280122165e-05
-5.2610275588126e-05
-2.08775000009695e-05
-6.50994262504528e-06
-3.5328713501351e-05
-5.02928804250205e-06
-3.12674943717694e-05
-2.24458983247351e-05
-1.99955696184266e-06
-1.78691295435376e-05
-1.03711116928041e-05
-3.49825544965102e-05
-4.40121506559209e-05
-3.4096886026916e-05
7.0458855411061e-06
-3.29037977377989e-05
-3.24459702292446e-05
-3.11108340615224e-05
-4.56603310899586e-05
-1.8361924215851e-05
2.5233237308138e-05
-7.83183216542772e-06
-2.58543823072355e-05
-2.48318838657784e-05
-5.18921592557206e-05
-4.5233892423447e-05
-4.91766819208008e-05
-5.26895191825853e-05
-5.87631536632701e-06
-4.79294599650304e-05
-2.78596395153198e-05
-4.70476777787875e-05
-4.25751894675506e-05
-6.142996743809e-06
-4.74366544759937e-05
-2.72255042631181e-05
-2.42190140029136e-05
-2.05295106300943e-05
8.34796574532597e-06
-4.28950338385292e-05
-4.05995981196104e-05
-1.36222363515044e-05
-3.7598010685339e-05
-3.52436756966776e-05
-1.54353720772404e-05
-3.36655302539204e-05
-3.4745882050336e-05
-3.57897370154655e-05
-2.78759219868494e-05
-2.51711321742288e-05
-4.80490538855743e-05
-3.25104813890745e-05
-7.77578239675992e-05
-9.15059079614721e-06
-3.29152514326935e-05
-3.79707288336593e-05
1.10236710085774e-06
-2.41231392167938e-05
-3.39411990052708e-05
-3.61196295484279e-05
-2.15099501760138e-05
-4.13475998204579e-05
-3.64332669785921e-05
-2.58006302855247e-05
-2.99220359529726e-05
3.97301007191595e-06
-1.52338466172034e-05
-5.00330721203647e-05
-1.932489224616e-05
-2.78161685756296e-05
-4.60896130925251e-05
-3.81950989076773e-05
-2.75335326409838e-05
-3.58381222972407e-05
-3.23808903494887e-05
-3.44029280158717e-05
-9.69785420153486e-06
-3.74303301955971e-05
-2.16681018876604e-05
6.23461492346784e-06
-3.1382548964719e-05
-3.02215820641974e-05
-5.78005717706754e-05
-1.98059908281132e-05
-2.51805456891018e-05
-3.39165559985162e-05
-3.8366014471439e-05
-4.4666166283211e-05
-3.90005358729309e-05
-9.80318388000184e-06
-4.08108804996298e-05
-4.04659982612983e-05
-4.9107769172771e-05
-5.42125046436317e-05
-1.36417084529837e-05
-1.78857349399954e-05
-4.67069628995237e-05
-1.69818695220533e-05
-3.15544574847413e-05
-3.98762176358226e-05
-1.26390763384491e-05
-3.5962663212091e-05
-5.41833674246214e-05
-2.06475009960616e-05
-2.35836683122598e-05
-2.60107859108826e-05
-3.312610777996e-05
-3.94158722259258e-05
-3.51564360448021e-05
-2.20161217918308e-05
-4.52883667536112e-05
-4.7793820008044e-05
-4.51661769484003e-05
-2.41688983056809e-05
-3.33522290104054e-05
-1.54560601322881e-05
-1.93325435620552e-05
-2.47837359802153e-05
-4.16581933264729e-05
-6.83310104115311e-06
-4.43299912743885e-05
-1.88288666713252e-06
-4.85595470749021e-05
3.09776319474458e-06
-2.84821390547864e-06
-4.48604903346008e-05
-2.40758034553715e-05
-9.67944363786234e-06
-4.75923713849951e-05
-1.09273582091305e-05
-7.32988447149745e-05
-2.57771810452947e-05
-4.10626808026906e-05
-2.4030830303382e-05
-3.31207457378615e-05
-3.50152236366784e-05
-2.88215028115486e-05
-5.97076486134238e-06
-3.18533824508283e-05
-5.01074126081231e-05
-3.49855754374862e-05
-1.33037922441863e-05
-5.24285262127717e-05
-2.39580566574688e-05
-2.30399874464352e-05
-6.04350895221494e-05
-3.12130151283708e-05
-4.50004471659933e-05
-2.03945679581005e-05
-1.58287978998573e-05
-5.31439184026426e-05
-4.35487942032844e-05
-4.67306204369216e-05
-1.81781884990732e-05
-2.91996767965824e-05
-1.24186564918285e-05
-3.51736829137413e-05
-3.2563738492951e-05
-1.51335166721861e-05
-3.53918074613578e-05
-2.53986588162904e-05
-2.56659923579095e-05
-5.1322160616014e-05
-4.52874257585602e-05
-1.23760172685704e-05
-5.03486792734977e-05
-3.39606970931965e-05
3.32637242823976e-06
-1.19536074774012e-05
-6.53155734697502e-06
-7.82129129146389e-06
-1.03329321362559e-05
9.83722918975699e-06
-1.52028311140142e-05
-4.73571225760456e-05
-2.84979623732994e-05
-5.42355907977576e-05
-1.93811784073968e-05
-3.10004739073597e-05
-5.23192227459971e-06
-2.80703821580786e-05
2.75403471535867e-06
-1.45369344664238e-05
-1.25227916867731e-05
-2.8256225634616e-05
-2.34275308275298e-05
-7.35648501572035e-05
-1.84579091930335e-05
-1.37330065843128e-05
-1.2814543737474e-05
-1.24624668655808e-05
-4.82991524925742e-07
-2.38221085056921e-05
-3.07224068171868e-05
-4.59730263379631e-05
-4.1999680952892e-05
-1.61386675451056e-05
-1.97911952032073e-05
-2.35798545952112e-05
-4.22939239566402e-05
-1.53905607866669e-05
-3.82448947378674e-05
-8.86669325667614e-06
-3.16698448458079e-05
-1.26839379610271e-05
-3.58401869563829e-05
-1.26395423560541e-05
-4.40818879639324e-05
-2.99269145587018e-05
-3.29721203892181e-05
-3.91697852321059e-05
-2.44462938726872e-05
-3.60864066737552e-05
-3.5549670335521e-07
-1.79614228821667e-05
1.14012306265221e-05
-3.28343674979728e-05
-2.82155930099308e-05
-1.06170161435237e-06
-1.95623450324004e-05
-6.87553829515301e-06
-4.5101428244721e-06
-2.97280287959065e-05
-4.67750237770141e-05
-7.8839956648322e-05
-2.31413676228935e-05
-6.02910170003713e-05
-3.1184274343264e-05
-5.54581009783922e-05
8.32807458583549e-07
1.11552569552076e-05
-5.12117461891919e-05
-2.82436949255225e-05
-3.63762916661834e-05
-8.21810232339301e-07
-4.25432533925665e-05
-1.21840559457504e-05
-1.94686305701831e-05
-3.84933752836168e-05
-2.96755695207359e-05
-7.65034902308552e-07
-9.15189495306198e-06
-3.10301773718801e-05
-2.93153209578598e-05
-4.24906408129245e-05
-3.52734249129538e-05
-5.57492143008593e-05
-2.60294519759698e-05
-2.22655102848723e-05
-2.54119739481095e-05
-3.8237099014187e-05
-3.81054595178964e-05
-2.51485273323179e-05
1.73841364208e-06
-6.0642274377139e-05
-1.30833203792432e-05
-4.54161233975767e-05
-1.38081807129669e-05
-1.79346067339092e-05
-3.61905256542262e-06
-5.16622244759663e-05
-2.67371583944244e-07
1.30624552540774e-06
-5.19972916514402e-05
-7.12841424997958e-05
-3.85712495365542e-05
-2.93004290358202e-05
-2.92168181611561e-05
-5.83221085508318e-05
-2.58217601029418e-05
-2.48726456647772e-05
-4.30739462303339e-05
-1.80897018955709e-05
-2.16103819180302e-05
-2.34830406672467e-05
-2.05532953570966e-05
-4.36951377409174e-05
-2.83363923806547e-05
-4.03953373949206e-05
-2.30660857083742e-05
-2.30738519147917e-05
-1.15639613371131e-05
-2.51354379991559e-05
-3.91885819488779e-05
-5.32456678840342e-05
-3.2854441268917e-05
-4.60587832210232e-05
-3.57890729785332e-05
1.29459074875424e-06
-3.07390842133555e-05
-8.74055438207562e-06
-2.07262537668469e-05
-4.26570200158563e-05
-6.93986729051577e-05
-4.13142799207398e-05
-4.28027681975383e-06
-3.71013076392485e-05
-5.24055790637346e-05
-5.47476010303726e-05
-3.73766036364321e-05
-3.21477582714902e-05
-2.39431202573331e-05
-3.57974840366436e-05
-2.95965288230401e-05
-6.99847025249281e-05
-6.10332756902064e-05
-4.29382667308314e-05
-9.97483322808766e-06
-3.38619416318424e-05
-5.35210243389054e-05
-4.44288405919412e-05
-2.56956412166352e-05
3.27322289656508e-06
-5.01122805764346e-05
-4.07044162877845e-05
1.40825513137911e-06
-3.01358422028375e-05
-4.35246638718516e-05
-4.99835001917558e-05
-5.61671022736894e-05
-3.672316431515e-05
-3.1186639505329e-05
-3.40871215102697e-05
-6.65320305929226e-05
-3.26917276439011e-05
-2.60980825725024e-05
-2.71613356976722e-05
-2.97129245010821e-05
-1.09727273454258e-05
-2.64712896240662e-05
-1.33407118411799e-05
-5.60062986556233e-05
2.81507193631361e-06
-2.98843612247988e-05
-3.85704232110919e-05
-1.48676165166282e-05
-4.88379093366939e-05
-3.63717075221231e-05
-3.22144578946074e-05
-1.77114145843768e-05
-2.30761464910172e-05
-1.67395584268433e-05
-8.22891819203737e-06
-1.49292230316434e-05
-2.9446034821357e-05
-2.04065019148393e-05
3.41706285030384e-06
-2.08101841888555e-05
-3.12207037610457e-05
-3.70671246392759e-05
-3.37355999667322e-05
-3.76464656533109e-05
-2.85324830174661e-05
-1.74749169025835e-05
1.10025762408243e-06
-4.24067162468944e-05
-2.93140048631156e-05
-3.07938311943835e-05
-3.85463440996349e-05
-6.55846768801776e-06
-1.02820378077602e-05
-1.77731844833921e-05
-3.4509149358743e-05
-2.26269330650394e-05
-5.01013978002964e-05
-4.1518398570744e-05
-3.55821771739695e-05
-3.98882198955729e-05
-3.80088365027436e-05
-1.18079554045147e-05
-3.64634357386905e-05
-4.4659189961959e-05
-3.30206501799155e-05
-2.18159470330255e-05
-2.76128469964655e-05
-3.05068051582162e-05
-3.11823525627317e-05
-1.04340415380929e-05
-5.82185507146495e-05
-4.04304948404198e-05
-2.88409326992028e-05
-3.49511538608649e-05
-3.27144381919526e-05
-4.64131123724068e-05
-3.89582564451195e-05
-3.39735427807602e-05
-1.99764604067601e-05
-4.8533767853453e-05
-4.83332738199809e-05
-1.88011222596232e-05
-4.45779057274975e-05
-2.99631834015515e-05
-4.08660970369249e-05
-4.43840930045346e-05
-2.13981529616142e-05
-3.74232675699877e-05
-1.30075935437114e-05
-3.1118759026923e-05
-5.16969852209839e-05
-3.7526150487905e-05
-2.14731111444068e-05
-4.91565813548166e-05
-2.67026560553837e-05
-4.78705064152118e-05
-2.62245125349033e-05
-2.18950924751691e-05
-3.33620412156352e-05
-3.59771007302705e-05
-3.4612367704959e-05
-4.17834048927967e-05
-4.41230844062918e-05
-3.84384450821897e-05
-1.50698626382461e-05
-7.22699891524745e-06
-3.79348357208186e-05
-3.0144906348302e-05
-1.37113382506775e-05
-2.26999291009692e-05
-8.29931860410375e-05
-2.71500355280042e-05
-3.93776100733724e-05
-3.04096667190734e-05
-1.87355640386196e-05
4.02737456024179e-06
-4.32357064507783e-05
-1.0273850160846e-05
-3.45149150081477e-05
-4.11952770821784e-05
-9.16051942792944e-06
-2.62525999088505e-05
-8.30039655514348e-06
-4.8689864240817e-05
-9.21833912516996e-06
-1.89540587899565e-05
-3.82732631117544e-05
-1.31323326927235e-05
-5.59146741404848e-05
-3.37650724130021e-05
-2.23185915821989e-05
3.75290039481795e-05
-3.19053487205509e-05
-5.04988870372722e-05
-3.26926216502004e-05
-2.76926171273615e-05
-1.10041874877334e-05
-2.61287373071063e-05
-4.08246473613014e-05
-4.51594709056144e-05
-2.26174570215714e-05
-4.46536586492968e-05
-1.73865096123949e-05
-3.47177483714676e-05
-3.11167252034447e-05
-1.80213610840231e-06
-4.04513917870226e-05
-4.18030979542787e-05
-3.83332903259529e-05
-4.30897372204313e-05
-4.69500058095047e-05
-5.61192407794397e-05
-2.84418109778418e-05
-3.2452551910681e-05
-4.6851212564778e-05
-5.6959581346436e-06
-1.44298766912691e-05
-4.42752465750008e-05
-3.42970817569428e-05
-2.17318824243212e-05
-6.24577993208635e-06
-2.25896310429356e-05
-2.51643637240577e-05
-3.09398531940149e-06
-2.73887403475776e-05
-1.64971712914896e-06
-1.72390482659971e-05
-5.07707998422676e-05
-5.77542518358595e-05
-2.60671862354234e-05
-3.49918481758899e-05
-2.55008928786914e-05
-3.57852566223204e-05
-1.70444808050451e-05
-7.26979045194013e-06
-3.05402247302665e-05
-3.97229554985562e-05
-4.17888004122446e-05
-3.15223797090575e-05
-2.46016633323369e-05
-1.80847231905739e-05
-3.39558923055107e-05
-4.68386873089414e-05
-4.20802738035508e-05
-5.07349837038323e-05
-5.44679992994959e-05
-3.06258160598635e-05
1.40720149298616e-06
-2.49212094703716e-05
-3.69643216889575e-05
-3.66589232747234e-05
-3.00190195116003e-05
-2.79310387261501e-05
-2.85887243249311e-05
-1.68054154015106e-05
-2.08204933935951e-05
-4.34701829303478e-05
-2.06774009221652e-05
-1.95525152043292e-05
-2.43914446399458e-05
-3.09683812194156e-05
-3.31359774145612e-05
-1.56410803720724e-05
-6.7012982636404e-05
-1.4587263126908e-05
-3.67743689289409e-05
-3.46350854705221e-05
-5.57735210557757e-05
-4.71966694683875e-05
-2.31592854733781e-06
-2.82234452605117e-05
-3.62040041322214e-05
-3.43469958905121e-05
-2.2285257735001e-05
-2.59267994568203e-05
-3.21313999177891e-05
-5.15298554052431e-05
-3.7034105602122e-05
7.86046181208346e-06
-2.04903027643107e-05
-1.50072905542533e-05
-1.30730422153535e-05
-3.8382667456215e-05
-1.17958698320908e-05
-4.85214862257637e-05
-3.66953671142785e-05
-1.85192277940161e-05
-2.0979545801631e-05
-3.83578293006098e-05
-4.59462474880865e-05
-4.8114722555844e-05
-3.54631615373718e-05
-3.2585712720991e-05
-4.66405852829193e-05
-2.53640467417514e-05
-3.26297142791331e-05
-4.19593566417283e-06
-6.70903304708295e-06
-5.6245176944889e-05
-3.3091508112782e-05
-1.8594977995716e-05
-1.9230373671598e-05
-1.92239726573019e-05
-1.50547789273858e-05
-1.10468015871771e-05
-3.70393877226654e-05
-3.56878722659051e-05
-1.84860193077193e-05
-5.6280872875897e-05
-2.89181144554983e-05
-2.94644818119012e-05
-4.45647624832791e-05
-4.09758763833609e-05
-2.72183674842085e-05
-5.41009629062356e-05
-1.82203042497584e-05
1.45197820263621e-06
-3.03842095552082e-05
-3.03955477083658e-05
-5.04880952843258e-05
-3.99834617720373e-05
-2.52424523691029e-05
-3.62557898994175e-05
-5.86987142328577e-05
-3.8539229205433e-05
-2.33233483077954e-05
-3.66053884231046e-05
-2.27888481189752e-06
-3.32145897677833e-05
-1.75250969110201e-05
-1.99631946156556e-05
-1.82266521806891e-05
-3.24370370540847e-05
-2.19275390398674e-05
-3.00200970121054e-05
-9.10326546408089e-06
-3.13303543411331e-05
-1.1460671682545e-05
-5.55537828059101e-05
-1.57071981591175e-05
-1.42595791139123e-05
5.18801360078342e-06
-3.83295393272328e-05
-5.36800877990984e-05
-4.0144261289402e-05
-8.24734048785198e-06
-4.35016888881962e-05
-2.2997845170119e-05
-2.08573178640187e-05
-1.37850336110511e-05
-6.05085793532117e-05
-3.64028173540971e-05
-2.19111647315818e-05
-4.30267913163437e-05
-4.82132780103191e-05
-5.06873074907698e-05
2.92255146019667e-06
-5.04508057759287e-05
-7.44787308368199e-05
-4.58115431170161e-05
-1.89490747599071e-05
-2.92636477119576e-05
-4.23450840397116e-05
-2.36929626710929e-05
-5.09201169202945e-05
-2.06440401842676e-05
-3.77887238695475e-05
-3.4679747154172e-05
-4.45125992528377e-05
-1.19180022536595e-05
-5.15461738928042e-05
-2.3469647937767e-05
-2.28514884523983e-05
-2.6074583154194e-05
-1.37576153948103e-05
-3.99092872384064e-05
-2.03229339473206e-05
-1.60920536632502e-05
-3.38465813441718e-05
-2.49906920424012e-05
-3.7499058759343e-05
-7.99915004058867e-07
-7.36808990530639e-06
-4.25064829188808e-05
-5.38982659561912e-06
-4.41836399060503e-05
-3.88465462761873e-05
-3.84001883253498e-05
-1.27157861874346e-05
-5.33670023067072e-06
-4.81533493202903e-05
-1.75883878960874e-05
1.73809202238084e-05
-1.56626039893416e-05
-2.03416704599322e-05
-2.98486805453857e-05
-2.95722864449943e-05
-6.2317344789796e-05
-1.71003397200301e-05
-3.95024598433449e-06
-1.11121787024395e-05
-4.41373023118308e-05
-1.82880158561703e-05
-3.39913637479096e-05
-2.11318160459778e-05
-4.56328888439333e-05
-1.51148540329153e-05
-1.53989311109319e-05
-6.26914477844189e-05
-4.8082487977458e-05
-2.36306260087186e-05
-1.84047560144703e-05
-2.74643217644913e-05
-2.4278075155472e-05
3.60210039673327e-06
-1.69731133455947e-05
-3.6233353393982e-05
-5.68412375765029e-05
-1.40786180082789e-05
-4.38617816093603e-05
-7.28673687687988e-06
-2.97307222988217e-05
-4.00327021773153e-05
-2.48393595219511e-05
1.65463663478332e-07
-2.39551468478801e-05
-5.04304709509333e-05
-7.01027091954912e-05
-3.96601864602063e-05
-1.95045107662613e-05
-1.05467704032136e-05
-5.88798847743747e-05
-4.21042586514692e-06
-3.55983468155599e-05
-1.85706740271706e-05
-2.80974936094464e-05
-9.66396918940969e-06
-8.24577093755972e-07
-1.33355535834419e-05
-4.43789070437586e-05
-1.64769639598915e-05
-4.32917509634125e-05
-4.34003839018469e-05
-1.79875744409321e-05
-1.89926488055102e-05
-5.39011321685354e-05
-4.5426750540733e-05
-2.85105507819348e-05
-1.1977305710316e-05
-5.13360017531658e-05
-1.92653542193905e-05
-4.09135955584427e-05
-1.3663821855516e-05
-1.97873207437147e-05
-4.89871048592869e-05
-1.28573057994771e-05
1.5495492372918e-07
-1.33894908529715e-05
-2.54610811772391e-05
-3.19898302051948e-05
-4.04022312846598e-05
-5.9469411829344e-05
-2.0491289629838e-05
-1.41372591379237e-05
-7.22159948984575e-06
-3.24728011898463e-05
-4.86378212099915e-05
-2.40210956199146e-05
-3.13319903990076e-05
-4.71302166056219e-05
4.13336042520271e-07
-2.41233777323959e-05
-3.0243735433826e-05
-4.57993056656864e-05
-9.26417359246229e-06
-5.36605697602904e-05
-1.41930216808341e-05
-3.07801126297862e-05
-2.82932734416992e-05
-2.69390809490947e-05
-5.99984761205616e-05
-3.64604338545121e-05
-2.28473759508475e-05
-1.20795592330456e-05
-2.26188927137235e-05
-6.50402141794612e-05
-2.76881823759203e-05
-2.45460618385573e-05
-1.81659952054509e-05
-1.96392079550659e-05
1.20295924834023e-06
-1.53595534898935e-05
-4.74864490358074e-06
-1.83448725410023e-05
-3.01360108351482e-05
-2.9759778684035e-05
-2.08534295215289e-05
-3.40794111636663e-05
-2.85156299137314e-05
-4.39050985571121e-05
-4.50124039636954e-05
-7.46382408621257e-06
-4.83927299184999e-05
-3.25020323480104e-05
-4.03848119827196e-06
-4.03313336121891e-05
-1.42017602050355e-05
-8.64214077679826e-06
-1.92800635876385e-05
-5.78010212720141e-05
-2.59495792284587e-05
-3.12163047805503e-05
-4.64802412505201e-05
-4.32794401464834e-05
-3.83553513886211e-05
-2.97944738937693e-05
-3.7929014400108e-05
-5.01957349239947e-05
-3.63088744417929e-05
-1.21263737889136e-05
-3.80438653369299e-05
-4.33974446747254e-05
-1.2904910752373e-05
-1.37618016992726e-05
-2.61664152463165e-05
-3.35612619973603e-05
-2.78968981046244e-05
-5.23823871528751e-05
-2.28607327109998e-05
-3.54358032214772e-05
-2.90496438715504e-05
-4.29005525425577e-05
-5.58441488272788e-05
-1.20049933558695e-05
-8.63017187632764e-06
-2.90799114521228e-05
-3.43873357942306e-05
-3.08002764001417e-05
2.62993326401318e-06
-1.18249692705998e-05
-7.38791207271579e-06
-2.17457387085008e-05
-3.94616556403027e-05
-2.15726906071746e-05
-9.73101620003339e-06
-1.58210334169246e-05
-5.89131124057829e-06
-2.41527987739578e-05
-2.18319854331051e-05
-3.23443232506158e-05
-3.11571685047464e-05
-5.43227793815836e-05
-1.24016567142171e-05
-3.99426159379214e-05
-2.07716345835544e-05
-3.02953177939326e-05
-4.34431636021671e-06
-8.68456745162972e-06
-5.59092566101105e-05
-4.6282884724235e-05
-3.64080425187089e-05
-7.89231701429024e-05
-2.32095088763701e-05
-2.99167178973145e-05
-1.55412913325349e-05
-3.46322524779516e-05
-3.4445050515964e-05
-2.24355012528589e-05
-1.29674806477847e-05
-1.51641666986302e-05
-1.89606304907262e-05
-3.38070849850802e-05
-8.17143375439927e-06
-1.70137326358317e-05
-2.28337460543057e-05
-5.54287744626377e-05
-2.33551462619625e-05
-3.85261219547333e-05
-4.8159902000285e-05
-3.35867025357668e-05
-3.97127152165619e-05
-2.47167031431947e-05
-5.21777026391526e-05
-1.98205966907303e-05
-2.36404925058823e-05
-1.62856362892837e-05
-3.06240017374949e-05
-4.29477434621565e-05
-2.18078101714161e-05
-2.08702119428377e-05
-2.46059470744812e-05
-2.62143734595822e-05
-3.1420768034504e-05
-5.65413396812083e-05
-2.35814183083277e-05
-3.76932025711709e-05
-2.29559530073187e-05
-3.99973659456514e-05
-1.59874367242973e-05
-2.57959265366643e-05
-2.166316951781e-05
2.37239610215995e-06
-2.77656283464707e-05
-4.44852549621871e-05
-1.73150037480187e-05
-4.07661609475234e-05
-2.84684236316606e-05
-2.65309966533835e-05
-3.13704773639019e-05
-4.95129928044375e-06
-6.44959878317773e-06
-7.03329388021521e-07
-2.50752317778363e-05
-3.46378339259488e-05
-5.57707584292746e-05
1.5951611276487e-05
-5.67336899967835e-05
-1.56514734832042e-05
-3.67678632644874e-05
-4.2955103433214e-05
-3.19526736494806e-05
-2.63137381450711e-05
-7.95913762104395e-06
-2.15658396776078e-05
-2.31681247628059e-05
-8.42297974815337e-06
-2.94698076888888e-05
-1.38631155297657e-05
-5.95672993825263e-06
-4.61662168567064e-05
-3.35824051469025e-06
-6.79969793509835e-05
-1.99919272269652e-05
-3.58683019109368e-05
-2.78234997470171e-05
-4.37350595542531e-05
-4.75888535927542e-05
-4.71425983724702e-05
-4.12861768480334e-05
-1.26167020321339e-05
-4.77024023633904e-05
-6.02491007264145e-05
-5.25361082420069e-05
1.16943258593842e-05
-4.4208219634176e-05
-6.2003357740326e-06
-2.03960308360146e-05
-3.43972615304127e-05
-2.51391477400708e-05
-1.61543779683373e-05
-3.60140499471338e-05
-3.77636628526472e-05
-5.16103238461001e-05
-6.13536560707525e-05
-4.97656767452599e-05
2.69996260358827e-06
-2.16922056622892e-05
-5.68394735347015e-05
-4.18010694892801e-05
-2.40821913163531e-05
-2.67550976080337e-05
-2.4841500954559e-05
-4.12994462438698e-05
-3.89113761215473e-05
-4.18269029694617e-05
-3.02742267107159e-05
-3.91401845719061e-05
-4.86502549763294e-05
-6.1875197169573e-05
-4.39195492314343e-05
-2.53495957912833e-06
7.92208845053405e-06
-3.9404367491191e-05
-4.17756727211223e-05
-1.95584457773157e-05
-6.26309585981024e-06
-7.48690819902982e-05
-1.71573402785126e-05
-5.10106675775349e-06
-7.38345773289394e-07
-6.5268016417942e-06
4.14323000593949e-06
-2.75093557347356e-05
-4.62740613920072e-05
5.06264905174814e-07
-2.45826361914714e-05
-2.36831341759829e-05
-4.51137357620687e-05
-2.14111639937595e-05
-6.5530749558008e-06
-2.39690168256724e-05
-1.47060330092394e-05
-4.08000124865727e-05
-2.10553807548893e-05
-1.5439660091686e-05
-3.79988290831191e-05
-5.36930769177456e-05
-2.65889161203524e-05
-3.52357783830697e-05
-2.80424746717774e-05
-2.15484630688491e-05
-3.87306110982215e-05
-1.22929352756557e-05
-1.86074813652063e-05
-1.68553515047506e-05
-2.95087807397233e-05
-2.41291798938287e-05
-1.08129546815232e-05
-1.69438014193586e-05
-4.97052978113198e-05
-5.45213584830376e-05
-1.43182165041549e-05
-3.87750774916758e-05
1.18919285532425e-05
-3.56270486599402e-05
-3.70810361493941e-05
-3.53818363472051e-05
-1.22404291810673e-05
-4.28656988750051e-05
-4.15013343981745e-05
-1.91766607078999e-05
-3.33804383729266e-05
-3.41910247657794e-05
-1.86910339157427e-05
-4.06197453560717e-05
-1.97087934848043e-05
-2.17520314401945e-05
-3.14846773910088e-05
-3.51272209390508e-05
-3.97334976050241e-05
-3.63210685004597e-05
-7.22782156483007e-06
-4.87951213069966e-05
-3.32539219965919e-05
-8.23688186179127e-06
-3.39486484099431e-05
-2.85455595021711e-05
-6.49916649419201e-05
-2.97131561760689e-05
-4.51382843220127e-05
-2.42511921936582e-05
-2.40469531760308e-05
-4.75676122236681e-05
-1.57331337802954e-05
-4.76553249211326e-05
-3.17396777797444e-05
-1.97788747666051e-05
-2.42342606976733e-05
-5.0508942752905e-05
-1.45393605145043e-05
-4.57164351336728e-05
-5.14813416581146e-05
-1.67436978148797e-05
-2.81048198525326e-05
-3.78976683615755e-05
-6.73237785998365e-05
-4.90149221423443e-06
-5.23929632279264e-05
-3.82623282706509e-05
-5.3571504523947e-06
-4.49559649378194e-05
-2.33498052335811e-05
-5.80669833578761e-05
-1.83205172799262e-05
-4.8672455973219e-05
-4.2527867265909e-05
-4.15045294012079e-05
-1.47016690894731e-05
-2.26203812221368e-05
-1.68899528517608e-05
-4.64735012352806e-05
-3.31244167503764e-05
-2.61218046992094e-05
-5.43517247214672e-05
-4.49354797663362e-05
-3.32093938265905e-05
-4.1680810913357e-05
-2.73833522893262e-05
-3.47553499525697e-05
-4.88286725262964e-05
-1.79480269183255e-05
-1.3520446250223e-05
-6.02699652288591e-05
-3.13539315586874e-05
-4.1073354164519e-05
6.06233620338814e-06
-1.74869250922463e-05
-3.4696454639248e-05
-3.03285002608577e-05
-9.81137264608512e-06
-2.146113386924e-05
-2.31501288683947e-05
-3.83848662408684e-05
2.89728728982028e-05
-1.15662378567162e-05
-7.36469548958239e-05
-2.08540603626428e-07
-3.79344717176034e-05
-3.25894773517454e-05
-2.36609966909512e-05
-3.56287440525196e-05
-2.95472300767964e-06
-9.41796173871366e-06
-3.31414105885434e-05
-3.15153642614547e-05
-2.73950583304083e-05
6.75228775965867e-06
-1.43686674453759e-05
-1.51528296415887e-05
-4.06650254048035e-05
-5.19355568438817e-05
-7.33070594146595e-06
1.05561418496642e-05
-1.38760879758056e-05
-2.62652136732474e-05
-2.63880465838279e-05
-3.13047599605639e-05
-7.8655792366922e-06
-5.50542976634816e-05
-4.6593631809958e-05
-3.31803276355945e-05
-2.37766132741458e-05
-4.98600805405687e-05
-1.64356530362892e-05
-2.68983753048346e-05
-4.56501540440569e-05
-8.01887314262376e-06
-3.74056612088506e-05
-1.96203257397899e-05
-1.9208478296815e-05
-4.05172696235258e-05
-4.8483221047817e-05
-9.47677277040759e-06
-5.2895084155342e-05
-4.97622676848964e-05
-5.19231722103403e-05
-7.99377281788683e-06
-2.43291284371637e-05
-1.9706786115574e-05
-1.95703417922865e-05
-6.11070188115587e-05
-2.94360605039339e-05
-2.2659723672592e-06
-4.00478624077455e-05
-1.71511477195354e-05
-1.93568007747416e-05
-4.86687013884867e-05
-5.56211845484855e-05
-1.24633386244666e-05
-2.08318247143632e-05
-3.7405508807385e-06
-4.00707268892005e-05
-2.12662709913403e-05
-2.09400219426734e-05
-2.26828492724034e-05
-2.34714899499239e-05
-2.8204628842978e-05
-2.17293709974515e-05
-6.57028411673091e-05
-3.02835685574581e-05
-3.12490868843776e-06
-2.37542169220864e-05
-1.34468813719415e-05
-6.03439393320606e-05
-2.7373877070471e-05
-2.38046880999251e-05
-1.79251128257708e-06
-2.09012184436858e-05
-1.91958978633782e-05
-5.91310451418988e-05
-5.34348788500856e-05
1.56831940753964e-06
-2.47424470753816e-05
-4.7802872234482e-05
-2.07936912090005e-05
-6.80421411082188e-06
-2.21215789184332e-05
-4.73927559008938e-05
-2.35548584375534e-05
-5.83881016199936e-05
-4.57416914434709e-05
-7.98973606464396e-05
-3.515249145488e-05
-1.96082464361476e-05
-4.14921700899112e-05
-2.47394799913683e-05
2.85267087695465e-06
-6.56618158211071e-05
-3.65926653042144e-05
-1.25354496464611e-05
-5.32965400093012e-05
-3.19377177048495e-05
1.58467539759534e-05
1.20619453480401e-06
-2.51572644971172e-05
-4.54759553899365e-05
-1.67545892832438e-05
-3.68870531431408e-05
7.63728110961028e-06
-3.68636073095446e-05
-3.24737084514267e-05
-1.69216051915063e-05
-4.59187502618945e-05
-2.61294233895866e-05
-4.14267909301037e-05
-2.3408270650446e-05
-3.74594642331554e-05
-7.97369722730214e-06
-7.46563988470131e-05
-4.29061657592476e-05
-3.73534886901221e-06
-2.51837583801777e-05
-2.38181905773187e-05
-5.64969245061022e-05
-2.42994846995842e-05
-4.37698271724293e-05
-1.43163299070384e-05
-3.50831813519032e-05
-4.50766747601752e-05
-3.09491137885883e-05
-9.38603492675944e-06
-6.54637702314711e-06
-1.88474465280706e-05
-3.02451949268676e-05
4.5484583258492e-06
-4.66470467063871e-05
-3.20204259401065e-05
-8.41584551109153e-06
-4.28739483302955e-05
-3.59898185417406e-05
-2.55670409524196e-05
-2.57299098452762e-05
-5.30107056792756e-06
-3.9170802095861e-05
-3.50229644730783e-05
-1.84957892011888e-05
-2.67391227771712e-05
-3.36639305139378e-05
-9.67830794894156e-06
-3.84205347554961e-05
-2.63607554768885e-05
-5.03616377465224e-05
-2.03419757397382e-05
-1.81970482227438e-05
-2.23144573413717e-05
-5.88828112271293e-05
-3.45663763864818e-05
-2.41748741505351e-05
-5.84954881293392e-05
-1.77877931478023e-05
-2.15690218207686e-05
-2.86582114601314e-06
-2.64983140351608e-05
-5.8562139236047e-05
-6.16685483862413e-06
-3.18857447075494e-05
-4.07530164265814e-05
1.6432869904918e-05
-1.03462809282904e-05
-2.49406741374494e-05
-3.22737021976052e-05
-1.16620035404027e-05
-4.21025747760057e-05
-4.55384598596406e-05
-3.81048533388323e-05
-4.4443008032616e-05
-1.945418147953e-05
-3.4369953385219e-05
-5.64073266222886e-06
-1.24415844574784e-05
-1.26532823361808e-05
-3.55407381590705e-06
-1.22136479474063e-05
-3.98419894495436e-05
-4.45272595748606e-05
-5.05503853397785e-06
-5.31991587176741e-05
-2.62780769955091e-05
-1.22594984022666e-05
-9.53505784087705e-06
-1.53880084161795e-05
-4.31050433264288e-05
-3.12814071195523e-05
-2.17062611956152e-05
-6.88363377199652e-06
-3.41407768103868e-05
-2.6695836053786e-05
-5.32571215690919e-05
-3.62081221073326e-06
3.03070092069983e-06
-3.05179604735513e-05
2.26452716406327e-06
-4.40400466972216e-05
-5.06776247305956e-05
-1.45874120967789e-05
-2.22341204700767e-05
-2.83749943180864e-05
-1.8065099659967e-05
-1.4872097767879e-05
-3.56777148356193e-05
-3.72470561217906e-05
-3.5703099907901e-05
-5.07061491474657e-05
-5.42145772872718e-05
-3.9733054896608e-06
1.75362356932945e-06
9.83352385522437e-06
-3.79001006232511e-05
-4.10388509174922e-05
-1.87967381580169e-05
-3.89958513931873e-05
-4.27629288904227e-05
-3.72249737260044e-05
-1.16020062428675e-05
-1.26662915437143e-05
-3.35421604819683e-05
-2.18669149514068e-05
-5.68490682291275e-05
-2.03945075373083e-05
-8.27181097067187e-06
-3.66114278918729e-05
-2.66823756204368e-05
-1.88337076452156e-05
-4.09069817096839e-05
-2.1222439855918e-05
-1.97949089402784e-05
-1.36407072277822e-05
-9.44146628721161e-06
-2.90477139144365e-05
-6.76318938507716e-07
-1.82683394165399e-05
-8.63572076211553e-06
-1.8763146411515e-05
-3.20298945057718e-05
-2.44084023784157e-05
-1.73112004655863e-05
-3.45668167335045e-05
-3.33491256190679e-05
-5.56772606777069e-05
-3.81362367705425e-05
-6.01122397728251e-06
-2.27541503687764e-05
-3.04400306924204e-05
-3.4656042337194e-05
-2.55570207133412e-06
-2.34120534383277e-06
-2.79867819329795e-05
-3.96385288419518e-05
-3.7398057106615e-05
-1.69368618738471e-05
-2.04671021036622e-05
-3.1476327498165e-05
-1.02074413227619e-05
-1.0697595218508e-05
-2.55441225680222e-05
-1.24540854671637e-05
-3.40884772383451e-05
-3.055628965948e-05
-4.1349664451507e-05
-3.66215914575991e-05
-3.17042504228752e-05
-1.29849886102345e-05
-2.56428759488995e-05
-1.04132764965833e-05
-4.94422926777224e-05
-1.97392346821148e-06
-2.04209267890106e-05
-5.56473541425385e-05
-3.75224740462733e-05
-3.46828048804739e-05
-2.09232326778543e-05
-1.99890403450089e-05
-6.51995276548884e-05
-1.63057676439194e-05
-2.79624664053997e-05
-5.59587678031275e-05
-3.29152746066035e-05
-1.36352710829604e-05
-4.03015291331563e-05
-1.50923375325619e-05
-3.08041975703338e-05
-4.78057466939696e-07
-3.42933269502592e-05
-2.67305830547275e-05
-5.87318897041113e-05
-1.3164739134264e-05
-2.1299739914472e-05
-4.99304172757138e-05
-2.19232354246726e-05
-2.50508890438412e-05
-5.06276065545855e-05
-3.41169188501781e-05
-1.64294857528179e-05
-5.22765376560136e-05
-3.86591908887544e-05
-4.02571614078393e-05
-1.3234860374016e-05
-1.2890910373511e-05
-4.41497952868521e-05
8.33954388384911e-07
-4.52270541393808e-05
-2.71857775491338e-05
-4.16523170228101e-05
-1.65095650743284e-05
-3.75491884232823e-05
-3.35907360352318e-05
-4.3668652029013e-05
-1.59038309135024e-05
-1.12130309206847e-05
-1.96123295952709e-05
-1.94109344084766e-05
-3.04582442460214e-05
-2.31211261111829e-05
-5.08335496903299e-05
-4.08212613816079e-05
-1.77416635852779e-05
-3.30600863064292e-05
-4.64365889637263e-05
-1.92685571412633e-05
-1.8873338106138e-05
-2.02031868874369e-06
-3.49772275030327e-05
-2.60933612456643e-06
-3.2852551241234e-05
-6.7976423945339e-06
-3.58002000071678e-05
-3.5953872372898e-05
6.83858798462288e-06
-3.9221582711772e-05
-2.752506767655e-05
-3.31212196339474e-05
-3.49588778640476e-05
9.02743561302235e-06
-4.50470256571571e-05
-4.36720614910038e-05
-1.47335302011997e-05
-3.26072678129944e-05
-1.80475474573892e-05
-5.30376196952969e-05
-5.05925032155492e-05
-1.87480769195891e-05
-3.64886654972395e-05
-3.95384717075084e-05
-2.45036314590894e-05
-3.10346145335839e-05
-4.20613785869359e-05
-1.47191124638083e-05
-2.84806644928051e-05
-4.75294847312143e-05
-3.73362133958447e-05
-1.24567904539058e-05
-5.05644006529485e-05
-3.60099158451611e-06
-5.12114310009325e-05
-3.40940338577669e-05
-2.19419176235345e-05
-2.37668579375892e-05
-2.36423505275911e-05
-3.40653983920355e-05
8.16173683086237e-06
-3.71633374820103e-05
-2.30212361301043e-05
-3.7857195335035e-05
-3.2388745093637e-05
-9.31541347938389e-06
-3.57652055931395e-05
-4.09573997379488e-05
-3.86589403256824e-05
-3.30144392369632e-05
-3.60806519305139e-05
-3.16456781991522e-05
-3.73455521488112e-05
-1.2907310082539e-05
-2.93261902504054e-05
-2.14004627419562e-05
3.43201382186469e-05
-3.03969765745973e-06
-3.90460588098861e-07
-8.01222707612328e-06
-2.16408089425854e-05
-5.59363303304385e-05
-1.97844185822881e-05
-3.22316963937498e-05
-2.26764892728357e-05
-1.44068958633619e-05
-2.94044345716707e-05
-3.51604706540288e-05
6.89078568957361e-06
-5.36549372281375e-05
-2.95234918591739e-05
5.57916440690868e-06
-4.47024219680839e-06
3.67053505777614e-06
-7.19976983776764e-06
-3.85030712883142e-05
-6.66985059720427e-05
-3.70595054151889e-05
3.65102654632483e-06
-2.87278396266155e-05
-4.56009872220334e-05
-4.04711180066711e-05
-3.15511557476846e-05
-4.44074365682635e-05
-2.52533110529317e-05
-3.2993788216814e-05
-2.91956566809223e-05
-4.08621188495803e-05
-3.70356916038464e-05
-2.75727329054133e-05
-4.23320834732998e-05
-1.96130104524625e-05
-3.73390504843917e-05
-2.5938657378546e-05
-1.75192442035284e-05
-4.52581124708952e-05
-4.03598076916461e-05
-3.22597298723823e-05
-4.49296749627072e-05
-1.28004887222037e-06
-4.76747832814177e-05
-2.16494307497743e-05
-2.72860859652902e-05
-1.6769230233107e-05
-3.94818497891321e-05
-6.91034265052297e-06
-2.66646395206643e-05
-2.73532708889527e-05
-3.37550121959883e-05
-2.40366049862948e-05
-4.15726403371197e-05
-3.22971116359504e-05
-4.07019769075126e-05
-1.92586346430651e-05
-3.53523216423999e-05
-4.46019648051538e-05
-2.9404384918127e-05
-2.73507818396658e-05
-6.78508639212658e-05
-1.63900383920264e-05
-1.38569850718465e-05
-1.35492033182611e-06
-1.82261395258314e-05
-2.25395343488671e-05
-2.68416121963559e-05
-3.25082833970339e-07
-3.36183183274093e-05
-3.43341745911228e-05
-2.92248368671115e-05
-4.9026196514559e-05
-1.65387960863026e-05
-4.31309008414658e-05
-2.03715101678947e-05
-2.88941513929979e-05
-2.48498993048684e-05
-6.11840132288952e-05
3.31781016713512e-06
-3.45546678822543e-05
-3.10783390297251e-05
-2.82333887697301e-05
-4.15733048246213e-05
-3.25730242069724e-05
-4.0654972014841e-05
-6.10518480167962e-05
-2.83695801435742e-05
-4.19845247395751e-05
-2.14433134793397e-05
-2.42984204282291e-05
-5.23664897251085e-05
-1.12794861311016e-05
-3.84574307574757e-05
-3.32293815698856e-05
-8.3403414543524e-05
-7.6436733061187e-06
-1.81579862115217e-05
-9.41089099357063e-06
-2.36714868777099e-05
-2.16379048562302e-05
-3.32188690527459e-05
-2.69657833618094e-05
-4.19591444556078e-05
-1.6869927348846e-05
-2.96110582249083e-06
-1.15968554514083e-05
-9.70004426301523e-06
-5.0422720686322e-05
-1.49912770742439e-05
-3.45427658081183e-06
-2.94398455150554e-05
-1.50831954318064e-05
-8.16463262098265e-06
-3.14410808515844e-05
-2.59499038476684e-05
-4.05729171941412e-05
-4.10659129288814e-06
5.04834745393748e-06
-3.17412004846748e-05
-4.15421370275746e-05
-2.50032476958636e-05
-4.22549166235608e-05
-3.52079322008204e-05
-2.7031984157197e-05
-3.26593831933548e-05
-3.49101491672098e-05
-8.72584801804451e-06
-1.14111804512433e-05
-5.22790161253071e-05
-1.98031492018106e-05
-2.70519970408076e-05
-5.16139468424191e-05
-2.77065720998436e-05
-1.39525697754691e-05
-8.10335869075699e-06
-2.95240875613308e-05
-3.40506493687603e-05
-3.65187047967594e-05
-2.23803733007199e-05
-3.69294033162618e-05
-1.76706471187158e-05
-6.07463515726451e-05
-1.65404936492335e-05
-3.54870582719561e-05
-1.43675693788538e-05
-5.23671248093912e-05
-3.69535909540842e-05
8.93726518535656e-06
-1.84704693221211e-05
-5.6757536170952e-05
-3.0918558717113e-05
-5.53055563322799e-05
-1.23139371797288e-05
-3.91803434233333e-05
-2.79388749963582e-05
-2.11201751743521e-05
-2.75904159447995e-05
-5.10786745159981e-05
-3.94716800737574e-05
-2.29433647755026e-05
-2.86517180435096e-05
-2.91163207690688e-05
-1.81695763435225e-05
-4.06980238987455e-05
-4.6068568219926e-05
-1.47002226458831e-05
-3.41034480633757e-05
-1.37591965295798e-05
-3.87840105476731e-05
-1.46135561557429e-05
-5.47144158599466e-05
-3.44104846763344e-05
-2.87986755315272e-05
-4.1306422612173e-05
-1.80074586364797e-05
-1.04470992137232e-05
-5.48687303829141e-05
-5.43692489196618e-05
-9.3060284688033e-06
-4.63951053516477e-05
-4.07049064294906e-05
-4.02817938216772e-05
-3.02270670350417e-05
-3.03097469817442e-05
-2.29706470694845e-05
-1.63361042584329e-05
-7.02429747800976e-06
2.52873167154874e-06
-2.77454454441777e-05
-3.44010417112636e-05
-4.15090748010176e-05
-4.911266350542e-05
-6.80959824062371e-06
-1.60674225741954e-05
-4.07185061879309e-05
-6.26816958828709e-05
-4.36352738879043e-05
-2.02180168922948e-05
-3.52990564124113e-05
-3.30109104676402e-05
-2.23871503802902e-05
-7.86142490812137e-06
-2.33802426165647e-05
-2.91777792681877e-05
-4.15521658950918e-05
-2.54597071835593e-05
-2.62785989975906e-05
-3.55525069469823e-05
-2.84057788965684e-05
-1.10046216374558e-05
-3.05255853833098e-05
-4.53028900941479e-05
-2.95942141075173e-05
-1.32039906850727e-05
-2.10220092083901e-05
-7.21452124502888e-05
-4.10463958257222e-05
3.68159186247228e-06
-2.35355926395392e-05
-3.33943994825223e-05
-7.60786234165165e-06
-2.25104230271632e-05
-1.43834612257099e-05
-3.90056520526008e-05
-1.1467400649198e-05
-1.98948618850938e-05
-1.15091098111877e-05
-1.66734365373126e-05
-4.8775287335321e-05
-2.44597387941234e-05
-3.68683893480025e-05
-3.20524827942445e-05
-2.94812920554852e-05
-2.21779460271832e-05
-1.07332149280023e-05
-2.57205041432745e-05
-2.1794076216957e-07
-3.90481969374065e-05
-1.94724709081634e-05
-5.882743688358e-05
-2.8828550519275e-05
-2.30940469428165e-05
-2.0024238382247e-05
-2.71762673356763e-05
-2.50975319136079e-05
3.05356165943629e-06
-2.21800489997887e-05
-4.19812752121775e-05
-1.57323506313374e-05
-5.86922869379969e-05
-6.01265181691178e-05
-3.60736011840921e-05
-2.67663547542641e-05
-1.69332507941027e-05
-3.00910201128863e-05
-2.46899844105715e-05
-2.63291918805419e-05
1.15880107042582e-05
-2.41238301360554e-05
-1.27741731386252e-05
-3.08752718675839e-05
-1.8054817912341e-05
-3.66524190609973e-05
-5.97031874764571e-06
-2.72884911366344e-05
-2.42275120566015e-05
-5.27999796919195e-05
-4.29736518182584e-05
-2.70649936793505e-05
-3.29785949371837e-05
-5.73347767803601e-05
-4.32833365118999e-05
-1.45728781409032e-05
-5.23668106193808e-05
-4.18915271838082e-05
-5.05427794012416e-05
-2.92275879754767e-05
-2.09202815198546e-05
-2.43488888484809e-05
-1.99123129145555e-05
-3.54343687344509e-05
-4.70331354565578e-05
-3.22856546513518e-05
-4.53921051583794e-05
-3.17835489951082e-05
-2.76257108824766e-05
-5.79348160874704e-05
-1.90341262737095e-05
-4.41895430458736e-05
-1.40996802615869e-05
-3.92376654620087e-05
-7.8728181006294e-06
-2.21094278038007e-05
-3.35786471558958e-05
2.89281803873408e-06
-4.67097393879901e-05
-2.71851945312078e-05
1.13045577663641e-05
-1.68883348854166e-05
-5.94690979762897e-05
-5.4997983845232e-05
-1.56163990608463e-05
-1.39854240760956e-05
-5.64545050602572e-06
-6.52764691590934e-05
-3.68683103562386e-05
-2.95428543076705e-05
-3.98066246297279e-05
-3.70089437534125e-05
-3.16919482274393e-05
-4.94738657416745e-06
-5.86782568393073e-05
-2.22467238503347e-05
-3.43740986665966e-05
-3.47668965762478e-05
-4.5994990411595e-05
-1.42570437603108e-05
-2.96412363591836e-05
-1.84399632930962e-05
1.22581100942919e-05
-3.64532719077624e-05
-9.03888237318259e-06
-3.47928603919275e-05
-1.9607868258252e-05
-4.21156095951767e-05
4.54129416027031e-07
-4.94716344096316e-05
-1.64553199790501e-05
-2.15312072892991e-05
-4.47882858770209e-05
-2.92220229683417e-05
-3.58836328391027e-05
-3.06314806759315e-05
-1.73728345248587e-05
-3.6675313564952e-05
-2.96047758039697e-05
-4.62017726197188e-05
-3.13603724832141e-05
-2.45913279665945e-05
-3.9638971800143e-05
-9.71616110523711e-06
-7.42103295054872e-06
-2.59169912761162e-06
-3.9176704772723e-05
-9.70106329497378e-06
-4.15078481633685e-05
-1.81980947012826e-05
-2.17692693878206e-05
-5.20931140474528e-05
-2.19336582287104e-05
-1.18063982051882e-05
-2.92428349520635e-05
8.15360762367492e-06
-2.2768428390215e-05
-7.32031124731932e-05
-4.96280577464316e-05
-2.00095874967164e-05
-2.41817314426078e-05
-2.95719996253487e-05
-6.65066450157072e-05
-4.10002396810386e-05
-4.35675515385038e-05
-3.16953103930826e-05
-3.41866173144724e-05
-3.89225236155029e-05
2.24393624316221e-05
-2.59408723341896e-05
-2.61703394220978e-05
-3.09004520842491e-05
-2.32850291891899e-05
-2.50840815639086e-05
-4.75300288386194e-05
-3.76843616240454e-05
-1.67545337454261e-07
-1.124352607522e-05
-4.09259207803259e-05
-1.09315568393197e-05
-3.38639089487061e-05
-2.3418849407151e-05
-2.6080267892149e-05
-4.83139645112467e-05
-3.38358036253754e-05
-5.81277592142084e-05
-1.44566359515738e-05
-4.11046584030745e-05
-4.98167581101951e-05
-3.97707063481353e-05
-3.23914580702438e-05
-4.07700708212752e-05
-4.32626088388619e-05
-2.05345391592615e-05
-3.90020061410526e-05
-3.51166340948571e-05
-3.0965475777686e-05
-4.24669532642349e-05
-2.55346017513159e-06
-3.38921357091849e-05
-3.72844502332987e-05
-3.18076012037899e-06
-1.10277823669977e-05
-2.60783262219013e-05
-2.3476950518494e-05
2.66110708721983e-06
-2.19411639743629e-05
-4.36408227948341e-05
-3.38711207146356e-05
-1.92308609177659e-05
-2.94982810683177e-05
1.3360301807506e-05
-3.60553292695871e-05
-3.89898754061633e-05
-3.43364365968395e-05
-4.55004066907076e-05
-3.07221990189586e-05
2.20703685820799e-05
-1.7572380345646e-05
-2.84297143400498e-06
-1.76633719559126e-05
-2.55150752071289e-05
-4.1354650195527e-05
-2.51221865360207e-05
-5.25382508227821e-05
-5.02344551217916e-05
-6.48386793475238e-05
-4.77673854502109e-05
-3.19327193657106e-05
-1.37784779797006e-05
-3.20103819717882e-05
-3.71517856564856e-05
-4.2898329025997e-05
-3.66057954669394e-05
-9.33606051906461e-06
-3.62176236551942e-05
-3.11395865606741e-05
-9.78787565355304e-06
-6.17098519175514e-05
-3.44704742128107e-05
-3.34766463325554e-05
-6.10681705655097e-05
-1.97557737667168e-05
-1.66498645967218e-05
-2.51763717425364e-05
2.57807378628878e-06
-3.27789521998057e-05
-4.16629988280458e-05
-3.62314672604811e-05
-4.82087573507683e-05
-2.29748865634935e-05
-1.56866250852468e-05
-1.93603918224985e-05
-2.519418655967e-05
-4.33306737566378e-05
-1.66519996370253e-05
1.60492419164703e-06
-2.48699993686816e-05
-8.09957044657381e-06
-4.5542299344935e-05
-3.6160487496523e-05
-1.95794714222131e-05
-3.76531836147109e-05
-4.23863887265121e-05
-4.06030649765673e-05
-5.68961531450815e-06
-4.14953350080431e-05
-2.94343431936819e-05
-3.28659017737973e-05
-2.44257745924092e-05
-5.27818834533515e-05
-9.24457254000016e-06
-5.16101815706192e-06
-6.02158328937386e-05
-1.1467880747051e-05
-3.08536175328977e-05
5.21189437215152e-06
-1.57560320400006e-05
-4.36588461754652e-05
-4.47679231074548e-05
-2.88765358400798e-05
7.30813723821169e-06
-2.86918280530892e-05
-8.91274038942853e-06
-4.33066561705324e-05
-4.84130269279143e-05
-1.31581174520857e-05
-2.72027122222411e-05
-1.37173703443813e-05
-4.20608937754141e-05
-4.23261901576778e-05
-2.12703705042268e-05
-4.99626781272482e-05
-7.64992064437551e-05
-5.81395357234944e-05
-4.8082595491668e-05
-1.72124099589481e-05
-6.39055064143124e-06
-2.50650117635795e-05
-3.87497771321495e-05
-1.65945161484738e-05
-2.89474124481271e-05
-2.38557832017771e-05
1.22917372832385e-06
-4.02475719765366e-05
-3.30090484523242e-05
-2.6188597164822e-05
-3.90569004292713e-05
-9.36873489693903e-06
-3.30421366717241e-05
-3.17719570527316e-05
-3.26190060565711e-05
-3.53034686214409e-05
-2.18978548211711e-05
-3.41405862907272e-05
-1.46309292234108e-05
-2.66439552874961e-05
-1.57907055767967e-05
-2.99261841219883e-05
-2.31863722154119e-05
-2.92514616574723e-05
-3.29013905840346e-05
-1.24277946027248e-05
-4.38722159481316e-05
-3.08835942348585e-05
-1.87395915474535e-05
-2.36220338066123e-05
-3.83192422651673e-05
-8.16599084806531e-06
-8.66692272187124e-07
-1.87859109542423e-05
-4.5769916818414e-05
-2.26851779649251e-05
2.16575848616516e-05
-3.51154595444026e-05
-2.57679403106841e-05
2.28089719806196e-06
-1.37223184364474e-05
-3.88320844888204e-05
-3.57530878409148e-05
-4.1136056697658e-05
-2.89723977936221e-05
-1.79875267462452e-05
-2.64731938258525e-05
-7.18924221398582e-06
-2.13698618392617e-05
-2.82633229244107e-05
-7.03295213085809e-05
-2.15456731761483e-05
-2.0374822797459e-05
-3.46301832152502e-05
-1.62471811736943e-05
-3.73822566744292e-05
-8.29506954134929e-06
-5.1150458024792e-05
-6.8932252390942e-05
-3.84909565562412e-05
-3.17173547974706e-05
-2.13407148037618e-05
-2.97322081664812e-05
-2.30359173466148e-05
-9.54071302681376e-06
-5.69808729352996e-05
-6.75041132089026e-05
-3.95469181488448e-05
-1.02272297682903e-05
-8.20686137771071e-06
-4.83800864276137e-05
-5.62519814092023e-05
-3.65454339261799e-05
-4.3034855601914e-05
-1.2334721526755e-05
-3.51199074631164e-05
-1.81007293147584e-05
-2.300247579227e-05
-3.71235463024072e-05
-4.33843670050383e-05
-3.67582801461467e-05
-3.1766430387195e-05
-1.57011499901437e-05
-1.9970325980848e-05
-3.82251767363212e-05
-1.92823056733664e-05
-4.72544189773145e-05
-1.32979912190589e-05
-2.95543533571487e-05
-6.09570802176789e-05
-1.63886375058456e-05
-2.307377405309e-05
-3.83536836397175e-05
-2.00983560512283e-05
-3.76565847822673e-06
-1.08363915737138e-05
-3.58012527297914e-05
-4.07064770725083e-05
-3.0028788086131e-05
-1.6126355544291e-05
-3.15359230539119e-05
-3.836330709657e-05
-4.41652996164328e-05
-1.89197509031883e-05
-4.00893591802498e-05
-5.66023970259263e-05
-3.28061362815145e-05
-6.39501223611322e-06
-3.02384491432417e-05
-1.84058950013963e-05
-5.76672978684739e-05
-5.44967544880541e-05
-2.38111406574139e-05
-2.91723254825053e-05
-5.62822444693585e-05
2.68275418200527e-05
-2.69904905056624e-05
-5.53892353384133e-05
-4.15455217056408e-05
-2.24425006835803e-05
-5.97255025330061e-05
-4.6439992047669e-05
-3.0070536826424e-05
-5.57922775032169e-05
-2.55672529831584e-05
-2.01176838715491e-05
-4.89483967300412e-05
-4.38818968269471e-05
-1.43069059866012e-06
-2.43669124277009e-05
-2.78018463344006e-05
-2.85613775511703e-05
-5.23251168924807e-05
-2.58766149876367e-05
-1.88636263659074e-05
3.20710453777671e-05
-5.69996127881476e-08
-4.66533241808961e-05
-4.08711760958308e-05
-1.55836506059802e-05
-2.15849342882782e-05
-4.59687795945987e-05
-3.69080740023869e-05
-2.45299650279264e-05
-4.3337455977854e-05
-4.7435143903698e-05
-2.69250829765555e-07
-2.99901580126776e-05
-2.46512285310473e-05
-3.56532659818576e-05
-3.25151431244174e-05
-1.10536403017877e-05
-3.9942806040828e-05
-4.12584057971121e-05
-4.79361350567514e-05
-1.98507620507446e-05
-2.97866272189031e-06
-3.1390165900653e-05
-3.70539548516465e-05
-3.42223474236733e-05
-9.47216464189023e-06
-1.48526125213904e-06
-1.289093645367e-05
-2.91353232999806e-05
-4.93502703355887e-05
-2.85905577913131e-05
-4.43474097657791e-05
-4.59507422637277e-05
-9.84849194556169e-06
-4.3585899610971e-05
-2.8249100705411e-05
-4.44309698491145e-05
-3.95268926990864e-05
-2.68659468195266e-05
-4.18949313140822e-05
-2.45641705348001e-05
-6.02739610313271e-06
-3.21291405424709e-05
-2.48901652357235e-05
-2.62750011502082e-05
-2.9406002049161e-05
1.39963934843779e-05
-3.3503693828067e-05
-7.7006856811514e-06
-3.30029497599522e-05
-7.0102615996998e-05
1.13899584521472e-05
-2.94634254658372e-05
-3.71411987729833e-05
-5.65232252739442e-05
-4.80734107949668e-05
-5.81177985392611e-05
-1.55099215903577e-05
-5.19668086593162e-05
-4.73783458825105e-05
-2.95096932625104e-05
-2.30933138429259e-05
-5.24633557234872e-05
-7.53785043261847e-06
-5.33230657134317e-05
-5.08894827363147e-05
5.45750835620214e-06
-2.65689187527108e-05
-1.98533941209476e-05
-2.95376604959997e-05
-1.9720791937125e-05
-3.1970866139853e-05
-1.32491425568394e-05
-1.54883167203008e-05
-3.84151872091587e-05
-6.41489783029728e-05
-4.69641145206622e-05
-2.88864716292475e-05
-6.87289408288947e-05
-1.01626336087691e-05
-4.52576298468069e-05
-1.07307752491507e-05
-2.93608003953687e-05
-3.76950592617732e-05
-1.5083611964083e-05
-4.97447259069714e-06
-1.09986893207014e-05
-2.80288274388955e-05
-3.21831667331357e-05
-2.96717671874386e-05
-3.26081152345497e-05
-2.38439654983839e-05
8.56204197052164e-06
-4.70197127629407e-05
-7.40007602315717e-06
-7.16203250335122e-06
-4.60095174874347e-05
-2.58125915318909e-06
-1.69660372885096e-05
-3.21346799414098e-05
-9.30343290020192e-06
-2.06574023816927e-05
-5.45096153931448e-06
-2.83452834603505e-05
-2.25070630728574e-05
-1.77643713458057e-05
-9.93001203655899e-06
-2.81452754370139e-05
-2.29537959474848e-05
-7.35653794775352e-05
-6.24210440937426e-05
-2.26702848843821e-05
-4.84615456193756e-05
-2.94939506619179e-05
-1.42437044603351e-05
-2.8933120774349e-05
-3.28837043333862e-05
-1.89933813785402e-05
-1.00491134977051e-05
-3.08237509400829e-06
-3.35046479541472e-05
-6.07216753703206e-06
-3.80598160784793e-05
-2.95921845112476e-05
-1.86937990136501e-05
-2.40721236504346e-05
-2.74530512904383e-05
-2.9422684396636e-06
-7.58095631102227e-06
-2.79439717877459e-05
-2.13061956993453e-05
-2.71205822766244e-05
-2.0814667528725e-05
-2.01059086444118e-05
-2.23954913267213e-05
-2.05293996052111e-05
-4.45131061698368e-05
-3.74614139004303e-05
-4.34361751346499e-05
-3.1228276301979e-05
-2.04867713737065e-05
1.50386984745255e-06
-7.03629373866708e-05
-1.41684122958899e-05
-1.5825803628929e-05
-2.4204869660696e-05
-2.59076083214042e-05
-4.08641843792565e-05
-1.64497119622385e-05
-2.54406432050001e-05
-4.00849149028219e-06
-3.49922115904766e-05
-1.0846155250183e-05
-2.58743327214862e-05
-9.69293680814442e-06
-2.35141603010435e-05
-1.66821358839868e-05
-3.4042028057258e-05
-2.48659044130681e-05
-3.22151745800685e-05
-2.42653998798466e-05
-2.29001315507594e-05
-3.87847318611342e-05
-1.16516151426374e-05
-2.38948225806503e-05
-4.91954401801929e-05
-6.78254431492384e-05
-4.54789034218355e-05
-2.53371803029305e-05
1.3781438342525e-06
-2.85841769772861e-05
-1.49719463010278e-05
-4.00595910996404e-05
-4.89067611045074e-05
-1.60250250331584e-05
-4.59616150355353e-05
-4.97396400485908e-05
-6.56245823501443e-05
-4.52312971758427e-05
-3.31495528107544e-06
-7.36991054426773e-06
-4.17205748166103e-05
-1.38563067262244e-05
-1.15155030736392e-06
-1.67783845808406e-05
-3.36433709271483e-05
-8.99068399837869e-06
-5.36099276836815e-05
-4.86479023308113e-05
-3.15450019859111e-05
