# Supplementary material for: Research on computational propagation and identification of mine microseismic signals based on deep learning
Source: PLoS One. 2025 Oct 22;20(10):e0334641. doi: 10.1371/journal.pone.0334641 (PMC12543183; doi:10.1371/journal.pone.0334641)
Supplement: S8 Data — (ZIP) [file pone.0334641.s008.zip › 000100900002895.xlsx_0.txt_24.txt.txt]

-3.32841323158105e-06
8.62585807917466e-06
-3.10289074954719e-05
-3.24570946000409e-05
-3.29913227203187e-05
-4.28239335216215e-05
-1.754749341869e-05
-2.24593797609049e-05
-4.36326605476035e-05
-2.02353470817158e-05
-1.80172089857574e-05
-2.25379042242418e-06
-3.73437744645942e-05
-3.83011001168748e-05
-2.89516440679556e-05
-2.02849506743994e-05
-2.32382693335836e-05
-1.63093044399628e-06
-1.33803395512125e-05
-3.02014078922517e-05
-3.81735251757633e-05
-2.88622579030589e-05
-4.25712328460851e-05
-2.99928840821206e-05
-2.29560842212181e-06
-3.56938517445234e-05
-2.92905296465998e-05
-4.12447584347406e-05
-4.36914410229632e-05
-3.98480394412202e-05
-5.64449700156646e-05
-3.67869862833125e-05
-2.14007679200283e-05
1.13524671994042e-05
-4.14572017051409e-05
-2.82199321651497e-06
-5.46531309816719e-05
-3.25179077422078e-05
-5.72258002014091e-05
-2.78227174425727e-05
-3.53023156138439e-05
-1.03197345308542e-05
-3.23276727738645e-05
-5.71710189281145e-05
-8.2689777706986e-06
-2.25847021888638e-05
-3.58579417994952e-05
-3.44957537748164e-05
-3.7597195472467e-05
-6.27213291921925e-05
-2.86193578339705e-05
-2.0492344344803e-05
-3.7844243384205e-05
-4.77661909082581e-06
-3.47490486796456e-05
-2.0014872076735e-05
-4.43841479948667e-05
-1.79383776782953e-06
-5.79326969687572e-05
-1.80913919446981e-05
-1.94594073912751e-05
-2.1034651306887e-05
-1.96695194261811e-05
-5.82644397696989e-05
-3.49782872648572e-05
-3.55541089596608e-05
-4.15937232642421e-05
-1.78715671618163e-05
-4.19279595138488e-05
-1.70362596874812e-05
-3.32435453256279e-05
-5.41975487662223e-05
-2.6033184674322e-05
-3.3522292902817e-05
-9.50866358987851e-06
-6.07851957429237e-05
-1.40174255220057e-05
-1.9325960220018e-05
-2.20710374220084e-05
-3.11111574755221e-05
-1.96821715238345e-05
-3.08813475345348e-05
-2.42814181188723e-06
-2.48090213666186e-05
-4.60020302105123e-05
7.66062236972607e-07
-1.38627684021873e-05
-4.79615815535686e-05
-4.07532754175113e-05
-1.64723423150356e-05
-3.91250379736837e-05
-3.50752233878942e-05
-3.87430620087755e-05
-1.94206377413367e-05
-1.03596364516028e-05
-2.22348511197008e-05
-1.37732320488291e-05
-2.16662748661606e-05
-3.49479460483103e-05
4.2782186132377e-06
-1.43981418239856e-05
-2.71363340523601e-05
-1.62298932625238e-05
-1.13684261838115e-05
-4.83215370170076e-05
-2.92056930472602e-05
-3.03350026684392e-05
-4.09879059431066e-05
-3.14904269127782e-05
-1.91084254098482e-05
-2.17403783423062e-05
-3.80855731387498e-05
-2.74471548901016e-05
-4.42210256185869e-05
1.30725779880616e-07
-2.53385451617635e-05
-3.32569378245432e-05
-5.80346426269196e-05
-7.87670541783519e-06
-2.42717782856015e-05
-1.84628236291811e-05
-4.12377629067859e-05
-3.15471848054433e-05
-4.58336120663544e-05
-6.43813769408755e-05
-3.55332683418544e-05
-3.58124990425589e-05
-4.86186402089623e-05
-1.21841961332865e-05
-1.19552875014285e-05
-8.76376451458844e-06
-4.25407717388459e-05
-6.09639486201168e-06
-2.71281799064447e-05
-3.65442837849079e-05
-3.16664376449213e-05
-1.86449300041046e-05
-3.02439890925255e-05
-2.25600856311094e-05
-4.66066346133161e-05
-3.3572747718641e-05
-3.63951761983852e-05
-1.95014967531958e-05
-5.06039946782191e-05
-4.51695996796243e-05
-5.12519402589711e-05
-1.23045586526264e-05
-4.98866449040189e-06
-1.47199815010129e-06
-2.2965217514005e-05
-3.01252296132101e-05
-1.95963830060771e-05
-3.17418457603309e-05
-5.36515612534236e-05
-2.9663214817527e-05
-4.63696822430793e-05
-3.90280154714451e-05
-3.22208193881181e-05
-3.58440037847421e-05
-3.22994464718721e-05
-4.08359121126246e-05
-3.5269221178057e-05
1.29067566236744e-05
-3.54181704859096e-05
-4.94643937484599e-05
-2.58110637434659e-05
-5.65128242515412e-05
3.6089750094807e-06
-2.31034592624513e-05
-2.48426313741601e-05
-2.32145280426791e-05
1.19270225173244e-05
-1.6239024828195e-05
-3.6924649610127e-05
-3.61331100089903e-05
-1.27489167184278e-05
-3.81349175141733e-05
-2.48346881920728e-05
-1.03578496535548e-05
-1.498239582814e-05
-2.75055434819131e-05
-1.75345171291358e-05
-3.84724617465846e-05
-2.79136060739789e-05
-3.65075903227976e-05
-3.20795806524725e-05
-4.88553959092206e-05
-5.99204055167047e-05
-2.96443778585818e-05
-1.26318152525394e-05
2.36800737657932e-07
-4.32516216970121e-05
-2.91005067686082e-05
-2.34724047596273e-05
-2.11249995390231e-05
2.54717774965931e-06
-3.68293497219915e-05
-3.17511694741921e-05
-2.33581699816698e-05
-1.66718314361532e-05
-1.90547129479313e-05
8.35749579650752e-07
-2.35646913617194e-05
-4.59199198024985e-05
-4.31636644574216e-05
-2.76241798310489e-05
-4.19873399118131e-05
-3.60583296862269e-05
-3.36521438975034e-06
-4.16780078921259e-05
-3.13294127381629e-05
-3.14592423613212e-05
-3.25442262890347e-05
-1.79795899947349e-06
-2.89016641387739e-05
-3.7119980397384e-05
-3.77887752207655e-05
-4.41869329203346e-05
-3.61441752337616e-05
-3.55758499387038e-05
-4.79305386786506e-05
-4.34857498962102e-05
-4.03174493721453e-05
-2.23264851804926e-05
-2.32930101326876e-05
-3.38586226744473e-05
-1.42468761181815e-05
-4.83482800497147e-05
-2.73942916181147e-05
-2.76439679262184e-05
-4.3162623207463e-05
-4.51858593430566e-06
-4.17464982969235e-05
-1.09952401556274e-05
-2.03850733858482e-05
-3.71452576888833e-05
-2.94494892133365e-05
-4.92848248271091e-05
-4.29895488802085e-05
-1.07115162650475e-05
-3.34019159981239e-05
-2.35170051134922e-05
-1.20268327013322e-05
-1.51994007907882e-05
-1.60407172294395e-05
-6.79590713087903e-06
-2.68045142555078e-05
-2.33850929599721e-05
-5.67861011093798e-06
-3.50133807082777e-05
-3.64011647079713e-05
-3.15122165097401e-05
-3.05918169335651e-05
-3.86043754726472e-05
-2.959865978482e-05
-7.83797071007852e-06
-2.83328186282971e-05
-5.23595143679044e-05
-9.50453300444573e-05
-2.55720005832809e-05
-2.21210170273078e-05
-1.89523447446648e-05
-5.68615329170476e-05
-3.10900830218107e-05
-2.16572175378941e-05
-1.95197637294862e-05
-2.98204050243897e-05
-3.33179723627087e-05
-5.62712215459639e-05
-1.18829365563601e-05
-2.17861167739724e-05
-4.98219160722544e-05
-2.13382605870206e-05
-4.1404274335823e-05
-5.86443649409936e-05
-1.62054592720315e-05
-3.17232868981623e-05
-3.62634635098496e-05
-2.86476891650494e-05
-1.39167489234108e-05
-1.73672105960407e-05
-3.06958354075965e-05
-6.75941210548957e-05
-3.32458816014146e-05
-1.75767199451147e-05
-1.47706882710147e-05
-3.50282453353239e-05
-2.92334517709218e-05
-9.25258892907785e-07
-4.82692578436547e-05
-2.44636700009131e-05
-2.18881438198073e-05
-7.53746282296011e-05
-2.51839057833934e-05
-4.00382125754021e-05
-2.23136632946302e-05
-3.87055267650898e-05
-3.11169958018991e-05
-3.62314315757327e-05
-4.87610437615309e-06
-2.56933296262381e-05
-4.45396098706503e-05
-3.44078554986374e-05
-9.9297562235383e-06
4.56766491337437e-06
-4.95595892776933e-05
-1.83822869333334e-05
-3.50814346120256e-05
-4.74824736574787e-05
-4.00397955060648e-05
-2.62486584138341e-05
-6.78292738581298e-05
-4.52230689515603e-05
-5.49148308348859e-05
-5.50444256064284e-05
-3.24218311178072e-05
-2.72816297717092e-05
-5.60598710025531e-05
-3.95364609725577e-05
-2.99634752523543e-05
-2.35862863665834e-05
-2.81660944257861e-05
-4.97958539561439e-05
-2.27315397187398e-05
-1.82429933505179e-05
-1.47613053909734e-05
-3.7056053177919e-05
-2.11460626050588e-05
-2.43698412853434e-05
-9.83946865586982e-06
-1.78984896876812e-05
-4.67594328143308e-05
-1.68295247016298e-05
-5.03842665181134e-05
-1.87531757874008e-05
-2.54925872738525e-05
-2.78567726541103e-05
-5.21772934543143e-05
-2.41018711266542e-05
-1.22996598801445e-05
-6.59982683119028e-05
-1.00041223106215e-05
-3.13102466012656e-05
-4.69899838366097e-05
-1.26955045044796e-05
-5.51932332666436e-05
-2.39037817276354e-05
-2.80551193721338e-05
-7.82480133631745e-06
-2.81482870240748e-05
-4.09971125924023e-05
-3.18783772490291e-05
-3.42322720543084e-05
-2.98352122559924e-05
-1.51570762781712e-05
-2.85607276703994e-05
-5.36283918015792e-05
-3.65568445367595e-05
-3.46827578634817e-06
-5.63471740781492e-06
-3.9117464133708e-06
-5.31711329935495e-05
-5.1331145459326e-05
-2.54117878215214e-05
-2.5242472694902e-06
-1.67600367472776e-05
-4.23292128465868e-05
-2.37430399682465e-05
-1.36348307167151e-05
-2.77940120616407e-05
-3.6137589484802e-05
-3.35841791852524e-05
-4.75794902078257e-05
-4.74235751718921e-05
-2.0252711218655e-05
-4.09508527093019e-05
-1.76577750218517e-05
-3.06773144729508e-05
-3.244458125318e-05
-6.70368261370798e-06
-3.4268028823012e-05
-1.91995565203991e-05
-3.16258154630513e-05
-5.16242375871588e-05
-2.44394380484498e-05
-3.63764723792282e-05
-6.76825465641968e-05
-6.95570783218353e-06
-2.67021538850445e-05
-3.61818240619596e-05
-2.58348056438106e-05
-1.42834990388498e-05
-2.10586299654229e-05
-4.75126120256322e-05
-3.75895588495139e-05
-3.35180029076712e-05
-5.06635923136589e-05
4.42432374581244e-07
-2.41337341207982e-05
-4.86283002488643e-05
-3.39337522265011e-05
-6.15093120980655e-06
1.66278093583252e-06
-4.26306806187645e-05
-2.54843697185848e-05
-7.12535465582318e-05
-5.31546238944559e-05
-2.56415672953821e-05
-1.75111203106173e-05
-4.49938984421719e-05
-3.6675161958454e-05
-2.49013657255137e-05
-2.50056342521871e-05
-1.54970917891524e-05
-4.04568483579863e-05
-1.70760591599415e-05
-2.69164941607382e-05
-4.84706143403879e-05
-6.35424968765176e-06
-4.30310168910745e-05
-3.68055164384792e-05
-4.42462060127292e-05
-2.68435478684016e-05
-2.92197522516519e-05
-2.16691930836623e-05
-1.25636070285835e-05
-6.06944350610343e-06
-3.0138034876796e-05
-3.15987043003006e-05
-1.09624102045646e-05
-5.07260136526834e-05
-4.16248979417874e-05
-2.79647277001463e-05
-6.71676865405241e-05
-2.79805410222943e-05
-3.28378057053259e-05
-1.67312003637512e-05
-5.35597888821811e-05
-1.98193354999556e-05
-5.67731855679314e-06
-2.97447680792986e-05
-2.97814918046035e-05
-1.47689275571784e-05
-2.90063317588142e-05
-7.94224812927686e-05
-1.62644695107056e-05
-9.66386435698777e-06
-3.13521241586225e-05
-3.34195430359686e-05
-4.18206519248945e-05
-2.29583323572796e-05
-2.41635073346678e-05
-4.31398614982212e-05
-5.45306831111858e-05
-2.82866118944747e-05
-3.56347930804145e-05
-4.47995743746864e-07
-9.31371393454751e-06
-5.55871682321467e-05
-7.33115828113036e-06
-6.98703030669701e-06
-1.01911875673915e-06
-1.90329681314894e-05
-1.36221866028808e-05
-2.73164341502924e-05
-2.4939992781788e-05
-1.47822464227456e-05
-2.56829624793097e-05
-4.33549666442563e-05
-4.5838336002436e-05
-3.67182692979222e-05
-1.04050905026694e-05
-3.14911882182093e-05
-3.9114529794611e-05
-6.40604260624915e-05
-3.25746479319255e-06
-5.3937962349712e-05
-3.72139989200522e-05
-3.90655539119164e-05
-3.51978979975297e-05
-1.95034796105989e-05
-3.58066096481041e-05
-3.0715309773176e-05
-4.15558532282769e-05
-3.16485547141409e-05
-1.7362746716467e-05
-4.1396034260152e-05
-2.02001058159282e-05
-2.80385764492529e-05
-1.83584033457428e-05
-2.43068797842297e-05
-3.15408449165005e-05
-3.00768384935469e-05
-2.96153149477216e-05
-4.88649882104215e-05
-2.52160376177369e-05
-3.70135312199976e-05
-8.17282213080172e-06
-4.69400972733784e-05
-4.65585591192509e-05
-2.0244460457256e-05
-4.56181091504777e-06
-2.40385884124715e-05
-3.51256065901923e-05
-4.16020053383851e-05
-4.41676091804058e-05
-4.3469902833708e-05
-3.14110658879898e-05
-4.92599859413136e-05
-4.60259838581972e-05
-3.01887741656233e-05
-3.18701682264449e-05
-3.12373626355187e-05
-2.59571843726288e-05
-4.39341847888664e-05
-1.16958101921473e-05
8.62890628222888e-06
-5.43664076882162e-05
1.11917039826437e-06
-1.69191497055618e-05
-4.48636533436268e-05
-2.77625445169608e-06
-5.36360526001924e-05
-3.33305764167233e-05
-3.12107795634936e-05
-3.39386154227381e-05
-3.92888140263828e-05
-3.75939451814338e-05
-1.93861811548178e-05
-1.66889729346665e-05
-3.73455016476986e-05
-4.92567922237695e-05
-3.32097238799576e-05
-4.74078149814237e-05
-1.83381449055524e-05
-3.91922706824496e-05
-4.37472861223166e-05
-3.42656290371586e-05
-1.19075750399934e-05
-1.79090840772971e-05
-1.81011082950836e-05
-5.14003936587684e-05
-5.71672686472853e-05
-3.22873579832763e-05
-2.94733618093265e-05
-5.45609480799077e-05
-1.55810891886421e-05
-1.6431860752099e-05
1.16221869286759e-05
-2.54726204531662e-05
-3.51998162482021e-05
-9.17057270671173e-06
-2.18464756353225e-05
-2.12974442246193e-05
-4.24808398445464e-05
-2.48271616968102e-05
-5.25018237380094e-05
-2.1403899874195e-05
-2.26216473080934e-05
-2.35319181323558e-05
-4.46527655957041e-05
-2.19568225726714e-05
-1.90444065627157e-05
-2.3221674667869e-05
-1.98222677803116e-05
-1.93158172471692e-05
-5.47617463007515e-05
-6.09805563574658e-05
-2.22894118768136e-05
-2.12650069801002e-05
-2.67321795658126e-05
-2.25097169406918e-05
-1.55334668711969e-05
-1.64783343564586e-06
-3.60845682930288e-05
-4.83157501120051e-05
-3.15801985171682e-05
-4.0407798297737e-05
-3.06305113689975e-05
1.03049852543534e-05
-2.39946383213996e-05
-2.79448928217117e-05
-4.3956622063806e-05
-6.48641926949904e-05
-2.13947769177838e-05
-4.75683104006537e-05
-2.56331124364403e-05
-2.62239183493649e-05
-4.72553847728128e-05
-4.47770216588778e-05
-3.17820780893156e-05
-4.01719934285715e-06
-6.13135921811187e-06
-2.65943192109949e-05
-2.91337225782835e-05
-9.42512374800438e-06
-2.15867875539019e-05
-2.49704482092273e-05
-3.21830887694005e-05
-9.56980442736166e-07
-4.43508604496666e-06
-3.6426481221008e-05
-6.65396725434147e-05
-4.82147964871039e-05
-2.43846120070065e-05
-7.98472552151372e-06
-1.94576562825002e-06
-2.78779762463797e-05
-2.86944667778998e-05
-6.55672301797651e-07
-1.4248631070136e-05
-2.23921302547487e-05
-4.92715148977467e-05
-5.12604699267305e-05
-1.60470961667726e-05
-6.06554634817014e-05
-8.4846695414834e-06
-2.71236218284821e-05
-1.63182201027581e-05
-1.88447012072391e-05
-2.98584808205057e-05
-3.75742356509941e-05
-3.80236210726346e-05
-6.34569711444033e-05
-2.57962792413461e-05
-7.05802201426193e-05
-2.18072162854377e-05
-4.12271446688211e-05
-1.79418377298147e-05
-3.20412919230653e-05
-3.83671400719612e-05
-1.81584824363885e-05
-3.80481427384746e-05
-2.94916144713449e-05
-2.7436821057621e-05
-1.53882610259348e-05
-2.87210349548614e-05
-2.09089444281408e-05
-2.1081084910239e-05
-1.05157303081743e-05
-3.57072173635287e-05
-4.14428776949529e-05
-1.39691086738222e-05
-1.02036984086572e-05
-2.52092425047707e-05
-6.79626209783615e-06
-5.69574984716804e-05
-4.24849206540664e-05
-4.56165271437778e-05
-9.53092587704596e-07
-1.14037678622415e-05
-2.15140674681112e-05
-1.06809152614724e-05
7.39907895160117e-06
-2.28845344780807e-05
-6.44871676794446e-05
-1.02189090639868e-05
-3.26639809526909e-05
-3.07984980647658e-05
-3.09232970519283e-05
-3.2129999463172e-05
-5.30683590713363e-06
-4.14892300009942e-05
-4.25268246136495e-05
-2.81525794005506e-05
-2.77400756129808e-05
-1.5324290304647e-05
-5.46467697649252e-05
-7.46615073315123e-05
-5.40662826369924e-05
-4.17616015085214e-05
-4.86374744163912e-05
-3.43271440807094e-05
-2.65328256770762e-05
2.46376910800101e-06
-3.592798511286e-05
1.07847715608635e-05
-4.68133559109134e-05
-5.21271504611034e-05
-5.73479035097462e-05
-5.31254430745251e-05
-4.77232245203791e-05
-2.04138046429394e-05
-2.4508084720829e-05
-2.21514108711722e-05
-4.20147447026558e-05
-4.15234799866655e-05
-1.06211264659668e-05
-8.05665380812183e-06
-1.62556695608447e-05
-5.46357503900039e-05
-1.21068817231335e-05
-2.21367945385228e-05
5.3736285711903e-06
-2.54170132379629e-05
-3.42378706078688e-05
-4.30237265672333e-05
-1.22583672876222e-05
-4.70110176749149e-05
-2.00098288277787e-05
-1.53485287261126e-05
-1.6127172847068e-05
-5.62105298569102e-05
-3.73309248990203e-05
-3.87322652498245e-05
-5.21340913086367e-05
-5.62662482945249e-05
-1.88465886112743e-05
-3.37684536072185e-05
-2.58706449438175e-05
-4.42258041508189e-05
-1.93700880224907e-05
-3.21327606470273e-06
-3.67631715969515e-05
-9.1514019892195e-06
-3.41670751168083e-05
-9.56423447841383e-06
-3.12164750556005e-05
-3.13085986566585e-05
-5.12948318173934e-05
-3.54374072377155e-05
-3.96918705199611e-05
-3.10455978486063e-05
-1.77205973780238e-05
-3.36991160763456e-05
-6.18492201006821e-05
-2.36256880482016e-05
-6.54258805886309e-05
-1.90089366653497e-05
-2.61713094989651e-05
-3.45802910611785e-05
-3.10029039190274e-05
-3.06795403926778e-05
-3.16422945858056e-05
-4.104322916365e-05
-1.24827592922811e-05
-3.54776075542768e-05
-1.90811689331238e-05
-1.46170986173019e-05
-5.05580225449904e-05
-6.94639211176853e-05
-9.51832505512997e-06
-2.57128011319282e-05
-7.22808683640856e-06
-3.53731960025419e-05
-2.23643827228768e-05
-4.08353650746125e-05
-8.82888829738111e-06
-1.63218836690801e-05
-3.12268169194918e-05
-4.4856428243445e-05
-3.03606842995829e-05
6.12277561768577e-06
-1.39621203472977e-05
-2.96989815027053e-05
-2.56749772237526e-05
-7.0486232794836e-05
-3.91992109401444e-05
-1.42882126757506e-05
-1.6348058513756e-05
5.18283680877885e-07
-5.19401362309561e-05
-3.36973037728678e-05
-3.27304182839613e-05
-3.58729911991458e-05
-4.55604917774818e-05
-3.00272877881411e-05
-4.13526264375531e-05
-2.79443149516802e-05
-1.51397397141698e-06
-3.41022262963765e-05
-1.63838791971752e-05
-2.56756672853475e-05
-7.20712906477201e-06
1.13460226994906e-05
-4.06065570782893e-05
-3.91471082367226e-05
-5.59940738718343e-05
-1.5896412525983e-05
-3.95933365834194e-05
-3.61103780169747e-05
-1.31646724709593e-05
-1.4999468945792e-05
-5.24489482038137e-05
-6.52176443410942e-06
-2.13364199111281e-05
-1.29374821087336e-05
-5.89534791895618e-05
-1.04362115203513e-05
-5.19031323677399e-05
-3.11692234530417e-05
-5.11045524456248e-05
-5.43390462648141e-05
-1.84311970346377e-05
-5.22097481214949e-05
-1.60629724719036e-05
-4.99916005089986e-05
-6.49038020760757e-05
-4.155262176566e-05
-5.23707162466107e-05
1.05444555033554e-05
-2.06011971220517e-05
-1.69848663054385e-05
-1.36247219241352e-05
-3.98377834005791e-05
-4.04471840848753e-05
-2.26434947797307e-05
-2.6524247159962e-05
-4.14564487290577e-05
-3.14257381873949e-05
-2.52384933900064e-05
-1.42573046070959e-05
-8.4120022375668e-06
-2.20849229428811e-05
-2.59553240574933e-05
-2.35389244285023e-05
-2.61811363334522e-05
-4.12805920444212e-05
-3.76302837600386e-05
-2.54475678940707e-05
-1.37854523698905e-05
-3.35676462623003e-05
-2.81280781842749e-05
-4.61900551517363e-05
-2.18458266643703e-05
-8.14408187603853e-06
-2.84641825510117e-05
-3.48443076405088e-05
-3.92351226442867e-05
-1.55112218916737e-05
-3.5534614291499e-05
-1.69533079861328e-07
-3.93869885023278e-05
-7.21167241059358e-06
-2.13312192183085e-05
-5.01147722713448e-05
-4.48783423795922e-05
-1.76695077083361e-05
-3.74817398873206e-05
-2.73668873760654e-05
-2.39719592846807e-05
-2.27984776118962e-05
-5.79283855610058e-05
-5.19813153461577e-05
-3.59808228492869e-05
-8.28620771853795e-05
-2.34190290286749e-05
-2.84572484448057e-05
2.24693070901775e-06
1.82845296652306e-06
-3.43248598928678e-05
-2.21318683304805e-05
-2.86860246997916e-05
-4.36249913561047e-05
-1.88663811912928e-05
-1.83474965138719e-05
-1.75743485165625e-05
-1.26669903688982e-05
-2.12937813750175e-05
-2.37543118717274e-05
-2.94205836325162e-05
-4.34263660898246e-05
-3.99608678495224e-05
-4.10393911727049e-05
-3.17518400973327e-05
-4.21989311315746e-05
-4.77946346819664e-05
-3.70880630034596e-05
1.75155552763804e-06
-2.60086174535143e-05
-4.74881649533885e-05
-2.44740394627586e-05
-4.9692125850539e-06
-4.73326411406314e-05
-2.24980016147956e-05
-4.97826140557874e-05
-4.15398726448801e-05
-3.07657192879668e-05
-1.31171410301317e-05
-2.86200992556014e-05
-2.16966034550552e-05
-2.31077414940679e-05
-4.05442820618394e-05
-4.27006119464321e-05
-1.71162629751422e-05
-1.15900594736812e-05
-4.02532094820711e-05
-1.73025993806033e-05
2.25442445051832e-06
-3.57051741278753e-05
-3.66127399189801e-05
-4.8807393869522e-05
-4.44625179527516e-05
-4.87773726972866e-05
-2.5281382995888e-05
-3.27222784995785e-05
-4.13419141833946e-05
-2.25220388541971e-05
-3.67114279817203e-05
-2.47699928477337e-05
-1.24442787225355e-05
-4.95273251694972e-05
-8.9507661784946e-06
-2.79308981020976e-05
-2.69811043792007e-05
-2.77497455254147e-05
-2.54892919665685e-05
-2.99157491579727e-05
-4.75990054604896e-05
-1.39728653916493e-05
-4.11655522021925e-05
-2.50239119506357e-05
-1.93035257943159e-05
-4.63236931350819e-05
-2.57566396778367e-05
-2.01333026771093e-05
-3.49426283927898e-05
-9.17338129598326e-06
-2.3155062914587e-06
-2.18337817168254e-05
-4.04667220383995e-05
-2.79258058647447e-05
-4.87805144200351e-05
-6.04527890760059e-05
-5.89161705514838e-05
-1.4629276992947e-05
-2.39305906473075e-05
-2.74690148639394e-05
-3.03880412034534e-05
-3.67704594957866e-05
-1.81058258609403e-05
-3.63811929364789e-05
-4.93684886604865e-05
-4.06363147099055e-05
-3.54573965254794e-05
-1.29073390658459e-05
-1.34282806656316e-05
7.27637148246942e-07
-4.1956814378406e-05
-3.89669790322845e-05
-7.74628707429232e-06
-1.35426772387017e-05
-2.97466571067875e-05
-3.05546913451239e-05
-3.32896138262192e-05
-5.16220328982005e-07
-3.38526329354496e-05
-3.58838721179088e-05
-2.24198305582783e-05
-1.79957281623608e-05
-2.96109087320664e-05
-4.18817519081026e-05
-2.22212038745482e-05
-4.78632379714065e-05
-5.96911872557718e-06
-3.42703386694364e-05
4.90586140721216e-06
-2.85592609934958e-05
-3.95758483969558e-05
-1.73590673132414e-05
-2.77408218736553e-05
-1.78749272608197e-05
-3.66998634997493e-05
-1.20575658173505e-05
-3.25381937656173e-05
-3.61313051007027e-05
-3.35036876474298e-05
-2.49846726875669e-05
-1.87535250233229e-05
-3.69830200837088e-05
-1.67371220711705e-05
-3.29391944848115e-05
-1.58695129808284e-05
-6.67762565421909e-05
-2.48933827854948e-05
-5.0085676526706e-05
-1.57245609811059e-05
-3.58078687155892e-05
-3.34123219765995e-05
-6.80416104500585e-05
-4.81918328346957e-05
5.28751595356926e-06
-2.19848322103014e-05
-1.89929983393914e-05
-3.37982518601695e-05
-2.39567015636028e-05
-5.40384939304518e-05
-3.31082601206117e-05
-5.83335182580098e-05
-3.72562441048631e-05
-3.96557069962291e-05
-3.17684091526778e-05
-2.21918412551981e-05
-5.2087967862809e-05
-1.92375364751704e-05
-3.12285708082569e-05
-3.13808533095911e-05
-1.64870434678318e-05
-3.07129904730942e-05
-2.91761184352915e-05
-6.60893972527977e-05
-4.66096774603662e-05
-2.89178768904581e-05
-2.04240585425897e-05
-1.42805592186057e-05
-2.91223386035733e-05
-4.3411110013527e-05
-4.96111387242159e-05
-5.03734949481284e-05
-3.00919764080944e-05
1.06210041180367e-05
-3.27938599107718e-05
-9.85030062340467e-06
-1.32194381559878e-05
-3.15065067213295e-05
-2.80588190406702e-05
-7.16879281140502e-05
-1.81857190514545e-05
-2.75573335772912e-05
-3.62619803879876e-05
-2.92256107236324e-05
-1.73079849576831e-05
-3.73835489778788e-05
9.31338010395559e-06
-3.57559851449738e-05
-4.78179594371635e-06
-4.20153043450051e-05
-2.24041688290921e-05
-3.17705391904499e-05
-3.69880447683945e-05
-4.11376382622195e-05
-4.55208101649637e-05
-3.12059845804441e-05
-3.26073073365608e-05
-4.04864944851899e-05
-4.66719141602737e-05
-1.99862362652323e-05
-3.66703259154319e-05
-3.08272955009109e-05
-6.56664983040542e-06
-8.79260125602799e-06
-4.88604529855355e-06
-2.3060124938862e-06
-5.52763879965691e-05
-3.75309959623212e-05
-3.19274611659159e-05
-3.61422565003225e-05
-1.62564789718885e-05
-2.59700058998892e-05
-2.68112928806508e-05
-5.52002897067319e-05
-6.20555722969753e-06
-5.00871040156128e-05
-1.75696845168915e-05
-3.5635255072759e-05
-1.54899139655847e-05
-3.10367327123584e-05
-5.99269207202604e-05
-7.96592931302941e-06
-4.55110921207568e-05
-5.39964686484678e-05
-4.83549550458801e-05
1.06549595296364e-06
-1.744687919252e-05
-3.34648262358188e-05
-3.57768656500255e-05
-2.4001571688805e-05
-4.90325552181495e-05
-1.16496804882015e-05
-1.47821860299866e-05
-2.39758699529054e-05
-2.93644632105292e-05
-1.71669148884169e-05
-3.89775558457511e-05
-2.48414369543073e-05
-3.09015673801459e-05
-8.85427147308942e-06
-2.64380787028132e-05
-3.73908658932151e-05
-1.2338009200983e-05
-3.25102401151537e-05
-1.19638537930827e-05
-7.21933188063584e-05
-5.38466316081986e-05
-1.26066856041244e-05
-1.21269446283108e-05
-1.36106673271198e-05
-2.86186235909037e-05
-3.06545990310821e-05
-1.73523034018412e-05
-3.25246397988476e-05
-3.83121151650033e-05
-5.35447975751647e-05
-1.00727608808493e-05
-2.77485451617192e-05
-1.72533352765434e-05
-8.83665087494887e-06
-9.22091750964899e-06
-1.87379665944284e-05
-3.8018832038341e-05
-2.38517243933554e-05
-2.57580502723674e-05
-2.06545652198143e-05
-1.44415529596391e-05
-3.33633050966169e-05
-3.91496506884477e-05
-1.44459079060904e-05
-6.17413463579798e-05
-3.44858706399762e-05
-4.11573057150064e-05
-5.16457822096482e-05
-8.79507165789221e-06
-2.88284468194525e-05
-2.97651263235468e-05
-4.15325362631962e-05
-4.25043950393407e-05
-4.28086130631672e-05
-2.66037418400615e-05
-2.80800855049936e-05
-3.40876370631061e-05
-3.63574685026194e-05
-5.68044098416726e-05
-5.24311099188745e-05
-1.55180003043812e-05
-1.87855882987845e-05
-2.32636685854135e-05
-2.26498728967809e-05
-2.90077100595776e-05
-2.2035733671195e-05
-2.00072678213736e-05
-3.8543904649382e-05
-2.1660339459586e-05
-4.89373643375522e-05
-2.63690723996632e-05
-2.13634202004632e-05
-4.88900453940789e-05
-4.58188488332271e-06
-4.23387715883195e-05
-3.11791513745272e-05
-3.68155672604766e-05
-3.73399653305284e-05
-4.97237639667867e-05
-2.84561522708284e-05
-2.54050803590358e-05
-1.42915406428137e-05
-2.61430123690845e-05
-5.23533283002916e-06
-2.35124865660503e-05
-8.38448040247564e-06
-4.22995289027583e-05
-3.82731953947706e-05
-4.21529183499067e-05
-3.72282882021691e-05
-1.20649308889664e-05
-2.43634413530947e-05
-3.22973780709872e-05
-4.29477070718334e-05
-1.54362507840026e-05
-5.63683073420106e-05
-4.31211108561586e-05
-4.47945298318722e-05
-3.32655224226986e-05
-1.54482523550113e-05
-5.48266839605487e-05
-2.16287879729984e-05
-3.17017730863073e-05
-2.56603449685297e-05
-3.54251770191263e-05
-2.31697298863757e-05
-3.47527964670105e-05
-3.79742836219536e-05
-3.24346774328369e-05
-3.04786642323616e-05
-4.93641898196371e-05
-1.95678506627131e-05
-1.13489712194391e-05
-2.60988373928889e-05
-2.33219392060286e-05
-7.72206068613437e-06
-4.38774295468992e-05
-2.58681151404242e-05
-2.3893192298959e-05
-2.79581094445896e-05
-4.04324001243148e-05
-4.02542047077219e-05
-3.36380237805708e-05
-3.71091046452517e-05
-1.11856461086275e-05
-1.01422475985339e-05
-1.72852254872171e-05
-2.4082070155448e-05
-2.86650270665185e-05
-3.42352248186154e-05
-3.92648232451639e-05
-5.98205014383297e-05
6.03199391441223e-06
-3.14287145149982e-05
-2.7392052991269e-05
-5.51829467413855e-05
-1.74989417296096e-05
-1.21913231262938e-05
-1.31573827590134e-05
-1.97411985213138e-05
-5.8100907968588e-06
-3.19496376842678e-05
-2.96538882055507e-05
-1.40404675648657e-05
-2.83521963694903e-05
-5.13633144115602e-05
4.74716788510038e-06
1.40605924456762e-05
-1.57274037068066e-05
-4.32485117447761e-05
-3.02184438016869e-05
-2.68281768701861e-05
-2.52206396588909e-05
-1.78729528444116e-05
-1.81411078793591e-05
-1.80785912089011e-05
-3.30082309868548e-05
-3.48854546719833e-05
-1.46352289042216e-05
-2.9527125588427e-05
-2.82120607526446e-05
-3.43040532741532e-05
-1.86532955859418e-07
-2.30421837236797e-05
-4.01190900341099e-05
-2.21034624210499e-05
-5.90379809386867e-05
-4.7140426193648e-05
-4.83991161050593e-05
-5.20042692914171e-05
-3.01998031074552e-05
-3.68300580063439e-05
-1.16204429227151e-05
-2.61208832512759e-05
-2.47514750498368e-05
-3.92319183709852e-05
-4.75711541895455e-05
9.4879532189688e-07
-4.48887337780037e-05
-4.06745964223915e-05
-2.40956007659236e-05
-1.0471056168692e-05
-4.16791487351227e-05
-3.14073797938663e-05
-8.10404888137899e-06
-4.47621330682622e-05
-2.74169970219157e-05
-4.73337233049657e-05
-2.25300965470249e-05
-3.79860009429685e-05
-1.68559996401192e-05
-2.22857523680317e-06
-2.8487038060999e-05
-3.31798203877191e-05
-4.04589524112354e-05
-2.21368821127442e-05
-3.0418354743977e-05
-3.03395708657582e-05
1.7897104163158e-05
-5.28213522821335e-05
-4.29295867997449e-05
-3.48065296181677e-05
-2.83700769766028e-05
-4.28509151569605e-05
-1.98704351284932e-05
-2.92005201517168e-05
-3.43294592900169e-05
-2.27047601512933e-05
-3.84898040788612e-05
-3.03878631391728e-05
-3.15361540306433e-05
-6.0712574118897e-05
-2.65904166833237e-05
-2.31413410249888e-05
-3.32034177228376e-05
-2.62497696272107e-05
-5.88521128719818e-05
-2.59361057967594e-05
-3.86859758562455e-05
-1.97476640075218e-05
-3.25416305980025e-05
-6.45009833865374e-05
-9.93321153758218e-06
-3.08099519069129e-05
-3.85761076008796e-05
-2.89283740128971e-05
-3.1850143565908e-06
-4.62021274739488e-05
-2.06787343314982e-05
-1.19144676503568e-05
-6.30862534070989e-05
-3.43248922224119e-05
-3.28443355178298e-05
-4.93888182186834e-05
-4.54419340256281e-05
-2.59317447940146e-05
-2.20042398398434e-05
-3.95765827205649e-05
-1.45720797062704e-05
-2.56199732538295e-05
-1.72331272914774e-05
-4.27411968692557e-05
-2.62551862850399e-05
-1.83383971951963e-05
-2.97744492552355e-05
-1.26579752815642e-05
-3.51513236014508e-05
-2.07666376219398e-05
-3.74949973197457e-05
-1.1428700929259e-05
-2.89337117404097e-05
-2.19392236750004e-05
-6.78608804500169e-06
-2.43345197858484e-05
-4.05359026342642e-05
-3.70604945593057e-05
-3.67471605754088e-05
-3.15456515559748e-05
-6.75784882418423e-05
-2.76390982690169e-05
-2.08397383894811e-05
-4.88894949105739e-06
-3.04289157896101e-05
-8.7638964877751e-06
-3.4221851829968e-05
-2.06793081985144e-05
-1.39755835561265e-05
-6.13092506712993e-05
-1.96721052841826e-05
-2.10840503348031e-05
-1.17785248448188e-05
-2.59792703226069e-05
-1.01583923966681e-05
-3.63492532738561e-05
-4.95509301052536e-06
-3.55673473475339e-05
-1.39121534997097e-05
-7.78546192250377e-06
-6.91966034877671e-05
-4.41627070365942e-05
-1.32698390814709e-05
-4.26087209919256e-05
-3.16215958886922e-05
-3.68563351247261e-05
-1.62227135018661e-05
-4.30937012004717e-05
-2.59313684165056e-05
-5.59746351607339e-05
-2.70734470595481e-05
-1.02541158257528e-05
-1.71369547240455e-05
-3.16554256455831e-05
-2.50104809197311e-05
-4.77930205449239e-05
-1.44933430636934e-05
-3.61042505855087e-05
-7.92440469389798e-06
-2.01395146601225e-05
-2.2108157387883e-05
-3.62161499241975e-05
-4.46595560581534e-05
-3.33592237604485e-05
-1.99547000914962e-05
-4.05135218942546e-05
-3.21460597424019e-05
-3.90473259320593e-05
-3.85550219615888e-05
-7.07385815876021e-05
-3.86987367371656e-05
-5.0429717961725e-05
-2.24257965347046e-05
-3.69952992744309e-05
-6.91201651045634e-06
-3.55573394063065e-05
-2.71707129037161e-05
-7.35481416565577e-05
-4.96734224550854e-05
-4.77529151653827e-05
-1.72464656399521e-05
-3.52458039457037e-05
-6.55780849243061e-06
-1.14638635439317e-05
-2.09408339138386e-05
-5.0987155120437e-05
-5.70893094223836e-05
-3.48425126862901e-05
-4.42836480468753e-05
-1.85310386485691e-05
-6.6484305885666e-06
-3.65430412159484e-05
-2.63805367778888e-05
-3.94950244333276e-05
3.81639538912256e-06
-3.11226037599127e-05
-2.22126677024232e-05
-6.29507863521194e-06
-3.40029269217975e-06
-3.84718362210333e-05
-2.69782217636592e-06
-1.34864141245884e-05
-4.72160200118405e-05
-3.74044581897713e-05
-3.402776916924e-05
-1.44733877916572e-05
-2.88634178514584e-05
-5.32936240446026e-05
-7.6363447959878e-06
-2.56228607920919e-06
-1.41280389390464e-05
-5.62277801771306e-06
-3.93918680662248e-05
-3.36149985692917e-05
-3.80816206249303e-05
-5.21718627638217e-05
-3.63714661564117e-05
1.31735437157207e-05
-1.47399290543181e-05
-7.62929062051418e-06
-9.54723021588657e-06
-4.06228181744314e-05
-5.23352805138477e-05
-2.1152213423451e-05
-1.57039795402565e-05
-3.46114949973314e-05
-1.38890274305507e-05
-1.19299898910904e-05
-3.20580921685524e-05
-2.37567024279433e-05
-2.31180540785634e-05
-3.60782440965909e-05
-2.06500211746459e-05
-6.90585835995916e-06
-5.76423268728476e-05
-4.71712708016664e-05
-4.19314630234327e-05
-1.34666123470252e-05
-4.44365395290501e-05
-2.98376986507383e-05
-3.96067986454618e-05
-2.66737214021277e-05
-5.01113097930677e-06
-3.51373255256869e-05
-4.99095718663742e-05
-1.20382210161653e-05
-5.2352003617589e-05
-4.59219934326222e-05
-1.96631516030421e-05
-2.11331278653184e-06
-3.44772190543127e-05
-2.57795853629696e-06
-2.07017163063402e-05
-2.07528472341737e-05
-1.45013669739411e-05
-3.9212042111911e-05
-1.10796722912382e-05
-3.38327661011082e-05
-1.24524942034284e-05
-1.45538064421005e-05
-3.27182390654791e-05
-2.96946330326685e-05
-2.71323061904698e-06
-1.58910871169514e-06
-2.97379357747504e-05
-9.09421326492155e-06
-4.31725607954952e-05
-3.47533765530538e-05
-1.74853040585334e-05
-2.96819335185655e-05
-5.66380829678088e-05
-7.37626442656362e-06
1.66278194267032e-05
2.59535496611114e-05
-4.1346249612191e-05
-5.01579714134764e-06
-2.57586532909768e-05
-4.59216733717765e-05
6.98994436787924e-06
-4.88990368016744e-05
-1.87527529069146e-05
-5.03480295131521e-05
-1.80341590714292e-05
-3.49690235156704e-05
-3.01645330765803e-05
-4.23482321898608e-05
-6.35087852583461e-05
-2.71632861646068e-05
-6.06725755350874e-06
-1.97203449844224e-05
-3.43760957360521e-05
-5.16072828695922e-05
-2.69199746565552e-05
-7.38567821357118e-05
-5.78247054797735e-05
-3.83656697428664e-05
-2.55535575186761e-05
-3.14270690084603e-05
-3.06356203890803e-05
-1.41789317887306e-05
-1.5745332476594e-05
-2.41359548281915e-05
-3.25584747136614e-05
-4.77690466179263e-05
-7.22245570307016e-06
-2.61255312429578e-05
-6.47039796283741e-06
-6.63410844547628e-06
-2.35032642083154e-05
-2.0004724103808e-05
-2.52642791748511e-05
-3.68821133595031e-05
2.18527878374067e-05
-4.559923351905e-05
1.27480854937323e-06
-9.93677750198368e-06
-2.98515655865816e-05
-3.22072627406828e-05
-4.64903961471765e-06
-3.34407611622503e-05
-2.18597219795601e-05
-3.1892938040147e-05
-2.30924691419001e-05
1.83362869076219e-07
1.57759505511058e-05
-3.06815173253359e-05
-3.79478616053319e-06
-5.91350162719361e-05
-2.05922132352874e-05
-4.23155158478114e-05
-1.31795812522252e-05
-4.21499327235723e-05
-2.79701657357933e-05
-4.09431368371637e-05
-4.01579835829031e-05
-1.6096678923717e-05
-3.43029640698726e-05
-3.9752433680873e-05
-2.74808241833183e-05
-5.95089185243361e-06
-8.58677377247576e-06
-4.31288579968918e-06
-2.74379428980037e-05
-3.29696799554476e-05
-3.505248458213e-05
-3.00527941803126e-05
-3.31993475164141e-05
-2.45287174167904e-05
-4.28048557857218e-05
-3.01916185197323e-05
-5.58906324497602e-05
-5.601376317855e-05
-3.1810743510207e-05
-6.20416907676011e-05
-3.03439818506254e-05
-4.85360469087765e-05
-1.26897338118505e-05
-3.6833817075861e-05
-3.72269497775128e-05
-3.45057466208959e-05
-4.07849755389027e-05
2.16160429814469e-05
-1.47889840231944e-05
-5.43223521139443e-05
-3.952765769675e-05
-5.14540419870161e-05
-3.630544696777e-05
3.89384490741531e-06
-2.20384549396813e-05
-1.63633546148318e-05
-2.92798998870425e-05
-2.86146767596389e-05
-3.86180543157895e-05
1.59996051778391e-05
-4.38624686273546e-05
-4.0626612647609e-05
-1.0597755444825e-05
-1.4208171096432e-05
-1.63222462871414e-05
-2.37295302094279e-05
-5.48629467820794e-06
-1.87732158473765e-05
-4.28286851187692e-05
-3.31609603128928e-05
-1.75914021088527e-05
-1.82747457797646e-05
-1.17441605784006e-05
-3.92559975921237e-05
-2.89492770906584e-05
-4.77402800879942e-05
-2.69015662821615e-05
-3.44852535354859e-05
-3.58415293512604e-05
-3.73330177692037e-05
-2.25912288530453e-05
-2.30307362290318e-05
-3.383321528479e-05
-3.90063134058615e-05
-5.73771578214748e-05
-1.49448181458762e-05
-3.5674166310531e-05
-2.40983771431911e-05
-3.53321214706397e-05
-2.09650081708982e-05
-3.59453136510867e-05
-2.01219383063399e-05
-3.51882450514618e-05
2.57610530713217e-06
-6.25530496626914e-06
-4.13095340100438e-05
5.22785592163228e-06
-5.57821682471538e-05
-3.59169001923686e-05
-5.18276545039034e-05
2.8392087557544e-06
1.2109539266348e-06
-2.90520642249022e-05
-1.81119798175246e-05
-3.08288013792496e-05
-2.98282224718631e-05
-3.7359216235807e-05
3.79984273137877e-06
-5.58254806139248e-05
-4.73653646849032e-05
-3.67501489615634e-05
-2.0298139846729e-05
-5.60928138384416e-06
-6.0170057924854e-06
-2.45559785149873e-06
-1.66809728707934e-05
-2.33843547395296e-06
-5.8457462357711e-05
-2.74788902678795e-05
-3.37050449566094e-05
-3.33492749923874e-05
-2.18616789684174e-05
-4.28058834610483e-05
-3.43633945835097e-05
1.69153795423479e-05
-1.62720688718709e-05
-1.89305860879155e-05
-3.17294752629354e-05
-2.83559455681121e-05
-2.41179478222744e-05
-1.85645485240615e-05
-2.49858628327763e-05
-3.12034278586736e-06
-5.93233719040309e-06
-1.7335597912907e-05
-3.94551396382563e-05
-3.55290194804741e-05
-7.85887057048976e-06
-5.05089133167997e-06
-2.13889018147281e-05
-4.95626675768401e-05
-4.85047705915457e-05
-3.7792941509291e-05
-4.17010642271921e-05
-3.25210472830359e-05
-4.85037785760037e-05
-4.50876586137971e-05
-1.27960391279762e-06
-6.3606598716247e-05
-1.54152272072373e-05
-3.50665339013616e-05
-3.064040526741e-05
-2.8355564706268e-05
-3.99836560440851e-05
-2.36402636033307e-05
-2.19758766265018e-05
-2.0659394910821e-05
-2.28319185288364e-05
-1.95965984841714e-05
-2.94645733308637e-05
-3.41984991265366e-05
-3.33038914517297e-05
-1.94471359771265e-05
-3.33031510584104e-05
-9.53372849354279e-06
-4.58785336516533e-05
-2.5131645486538e-05
-2.21805446994642e-05
-3.52319266905568e-05
-3.30503463014408e-05
-5.4178446608139e-05
-5.50523032634267e-05
-6.28856757068385e-06
-4.15915587336625e-05
-3.59254569321721e-05
-1.83475335409515e-05
-2.42572891736612e-05
-5.20827467268138e-05
-2.97330313897218e-05
-1.96908294295028e-05
-1.42747858851184e-05
-1.10878947246397e-05
-3.12412693243722e-05
-3.84823768135683e-05
-2.71508392991628e-05
-1.99689880243705e-05
-6.19996028314781e-06
-4.08873595937292e-05
-5.01098904435963e-05
-3.18800914067315e-05
-4.58024268546929e-05
-3.05566654638145e-05
-4.87400197990207e-05
-3.43139301968665e-05
-1.75399504961548e-05
-2.37495913430084e-05
-1.85472465009718e-05
-2.90557341275495e-05
-4.51442237870683e-05
-3.84780075333251e-05
-2.15124995961657e-05
-3.66782000707563e-05
-4.58185842415503e-05
-2.54597070852484e-05
-4.77182439481442e-05
-3.75499334974538e-05
-3.85920819814425e-05
-3.12059587031927e-05
-3.47130585303746e-05
-4.50303230265935e-05
-4.41331249606652e-05
-2.93179812111886e-05
-1.9820910705627e-05
-4.42611374551946e-05
1.41395394505131e-06
-6.95894757963264e-06
-2.10149136000304e-05
-6.68644146342422e-05
-8.96024371939901e-06
-1.62766908454288e-05
-3.47535216535809e-05
-2.70591093618573e-05
-2.10986785890851e-05
-3.24790261232011e-05
-3.57826589774923e-05
-6.32894589394843e-06
-4.86865365048725e-05
-2.38108304895025e-05
-3.32625662268961e-05
-1.78312654197099e-05
-4.58030702486665e-05
-2.28307872165754e-05
-4.76046182586261e-05
-9.30397721748914e-06
-6.23074259561652e-07
-1.30297915075504e-05
-4.56131193478665e-05
-3.16784559190781e-05
-2.43608829168617e-05
5.89130714171659e-06
9.02277484069088e-06
-3.32328632386122e-05
-2.30249289085228e-05
-6.16353898537445e-05
-3.93128783607856e-05
-1.37960346537869e-05
-1.71776898914022e-05
-2.79901216406239e-05
-3.64925978060248e-05
-4.17905876342359e-05
-6.63534882225214e-06
-3.25716701444106e-05
-2.87267626834576e-05
-3.63884762504964e-05
-2.37617566482108e-05
-2.29775417094725e-07
-3.84601925137741e-05
-1.49944814468429e-05
-4.35960004772901e-05
-1.68385204573706e-05
-1.25827114622839e-05
-3.12369227770687e-05
-2.87906695638534e-06
-3.3078667063169e-05
-1.65518354498639e-05
-2.64767019034462e-05
-3.60963734956652e-05
-2.23601103734903e-05
-4.69821790680011e-05
3.20132141957389e-06
-5.40045451665931e-05
-6.46062239091854e-05
-2.85837236901908e-05
-7.17758899640207e-05
-3.56512082509597e-05
-6.23926294727327e-05
-3.8723497276868e-05
-3.58592939468185e-05
-3.62670196507378e-05
-4.16245379414464e-05
-1.36643487648754e-05
-4.72353887215049e-05
-2.3916805505121e-05
-3.57207354249768e-05
-2.32686650352589e-05
-5.80672433297158e-05
-3.55332376128097e-05
-2.51562709177958e-05
-1.12444683954565e-05
-1.10039649022208e-05
-2.02903102562668e-05
-1.69004031645303e-05
-2.43772540019598e-05
-3.37585169615345e-05
1.30608019306957e-05
-3.53346266779083e-05
-2.30869344939659e-05
-4.49102114886533e-05
-6.67398504077768e-06
-1.39949968937431e-05
-4.24571240496311e-05
-2.19397942492504e-05
-5.52522926269653e-05
-5.29301824715125e-05
-1.24612404711522e-05
-6.38725322390048e-05
-3.99149675060202e-05
-3.457048340361e-05
-2.00201006826433e-05
-4.40777026074027e-06
-1.18809523122217e-05
-1.79456617110573e-05
-3.26544768435204e-05
-2.90968676940176e-05
-1.14407596529362e-05
-4.50367295525126e-06
-3.35657741996326e-06
-3.65308954931409e-05
-1.69637931121086e-05
-2.19904135389306e-05
-4.36168342129234e-05
-2.40133616581037e-05
-5.38611629961121e-05
-4.16060326936752e-05
-3.98640240330943e-05
-4.3092081998641e-05
-1.08804268035048e-06
-6.45441221574375e-05
-3.47276077470947e-05
-6.76817162212734e-05
-3.58444803892898e-05
-4.44803412369036e-05
2.22599436146474e-06
1.38590976194989e-05
-3.88518327289896e-05
-3.37887517883008e-05
-3.61262282272022e-05
-2.82132868370758e-05
-3.97813718470662e-05
-1.99857782828859e-05
-3.43159674977158e-05
-2.09533741841643e-05
-7.08407456925489e-05
-4.7401955889591e-05
-2.48804482332468e-05
-3.17001329259246e-05
-6.34003618725852e-06
-3.00077398130342e-06
-6.99085600876531e-05
-6.17363661286397e-05
-3.09312025966929e-05
-4.09531388771625e-05
-5.22634457554986e-05
-4.15643645853741e-06
-5.97768465607116e-05
-1.3116992330749e-05
-4.82343358754093e-05
-1.62977421657062e-05
-1.87628629551123e-05
-2.62828656396266e-05
-6.9322790123051e-06
-4.2550562315621e-05
-4.00313660437603e-05
-5.96335678329606e-05
-4.04346337001974e-05
-6.81846656549234e-05
-2.28281385764581e-05
-2.2030363223585e-05
-9.63020678430465e-06
-5.1890242371956e-05
-3.11456189222913e-05
-4.02359905127551e-05
-3.99702404192232e-05
6.51502068411269e-06
-1.30424253821602e-05
-3.02873293435689e-05
-3.67309648164816e-05
-3.02310118270843e-05
-4.26531498316446e-06
-2.03361569990614e-05
-1.09312003864666e-05
-1.87840990981373e-05
-2.52285696086893e-05
-3.01100361490624e-05
-2.46958987239116e-05
-3.38499742377996e-05
-1.61205596600066e-05
-4.80152644335207e-05
-3.00819613036716e-05
-2.95751317844367e-05
-3.69842225057181e-05
-9.85664646740886e-06
-4.24164963465626e-05
-2.81862989926672e-05
-1.53916187877252e-05
-3.76122007651288e-05
-1.86401807714329e-05
-3.40375671834812e-05
-2.17132317444239e-05
-1.80713985988405e-05
-2.86121233690182e-05
-1.79725478006736e-05
-3.15960896785705e-05
-4.21289673549714e-05
-1.38756176414435e-06
-2.72978097686972e-05
-4.12263670746014e-05
-4.42535473016052e-05
-4.14526094495539e-05
-4.59451246776728e-05
3.86558364236272e-07
-1.35984979014111e-05
-1.43455498676984e-05
1.46062228128335e-05
-3.20552395708755e-05
-8.36880606183077e-07
-1.17250990702113e-05
-3.42020986445551e-05
-2.63773008288894e-05
-4.98045796194131e-05
-3.21130017355491e-05
-3.25716197093515e-05
-2.63111697026775e-05
-1.56714462799022e-05
-3.54824040834683e-05
2.45471259341912e-05
-2.54043517307655e-05
-3.75273373769663e-05
-7.50004093592423e-06
-3.43062112992722e-05
-8.38796886317649e-06
-5.82368240825309e-05
-4.54858679478622e-05
-1.25490946841198e-05
-3.35824914554997e-05
-5.88593357712002e-05
-1.52769040322113e-05
-3.75518121385009e-05
-3.24466306011822e-05
-7.37672722895615e-08
-3.90229750441912e-05
-1.41618721998315e-05
-2.73216179802656e-05
-3.1100686771234e-05
-2.69299959152051e-05
-5.53863221075737e-06
-2.43078682959912e-05
-2.98437265483605e-06
-4.0133013913183e-05
-3.32448757165214e-05
3.87868719475386e-06
-7.04725036206765e-05
-5.07231861012749e-05
-4.76587623469484e-05
-9.92758331420748e-06
-5.42731512132034e-05
-1.13292928934629e-05
-3.03074660286609e-05
-3.74430211159524e-05
-3.79333861328121e-05
-1.42334241336272e-05
-5.27007734388922e-05
-2.12162406714909e-05
-2.47405593648512e-05
-4.40511854333638e-05
-3.48665242830319e-05
-7.85466237506404e-06
-2.93606484858278e-05
-1.43113339987181e-05
-3.26470328987889e-05
-3.15116432660423e-05
-1.91171806081563e-05
-4.62445395935039e-05
1.14125877232759e-05
-3.4631804563677e-05
7.58340576497497e-06
-3.95780586981206e-05
-3.11045008709712e-05
-4.61928496430745e-05
-8.00437827883449e-06
-4.99484296767469e-05
-1.97834659282213e-05
-1.72855198819034e-05
-1.85459848844765e-05
1.75330150217822e-05
-3.55186008912809e-05
-5.69864979789758e-05
-2.01522187317521e-05
-1.72084760165883e-05
-3.96182592809479e-05
-5.21624838259932e-05
-1.9822841940512e-05
-3.75257095552512e-05
-2.24065112061214e-05
-1.95467875776571e-05
-3.78537182933547e-05
6.96365358077693e-07
-7.77577216901057e-05
-4.49405596748967e-05
-1.93844154630184e-05
-3.20959468525618e-05
-5.40322683944366e-06
-1.20993567299091e-05
-5.79748926132244e-05
-4.37931936891208e-05
-4.1739183738326e-05
-1.90202798401359e-05
-1.94869229783834e-05
-5.39255498782237e-05
-7.87755863559365e-06
-4.01881849826523e-05
-2.12549101906914e-05
-7.47286786269459e-05
-1.21792135518589e-05
-4.29460600062716e-05
-2.50641990409441e-05
-4.57687438204592e-05
-4.1260693507978e-05
-2.87381310303664e-05
-3.41795775166758e-05
2.23395389203404e-07
-1.48015855821053e-05
-6.41845792398478e-05
-1.95122564060842e-05
-3.59611174523266e-05
-4.75094794548626e-05
3.38341738071836e-06
-2.55904830074967e-05
-3.02384482009688e-05
-3.35491442918752e-05
-2.02174709610471e-05
-2.8538376995371e-05
-2.26348308004406e-05
-5.90554739708958e-05
-9.94397883362004e-06
-1.47407018176308e-05
1.1762979946206e-05
-1.0028834923464e-05
-3.7806089874806e-05
-3.26564923871118e-05
-1.70387860705296e-05
-2.71291634797927e-05
-1.19041496278844e-05
-1.37587268174425e-05
-5.47833482893247e-05
-8.91696162763721e-06
-5.17399679681915e-05
-4.08342936596741e-05
-1.76986898085264e-05
-8.71400606594058e-06
-2.33528647586641e-06
-1.80314214898204e-05
-1.78407972670253e-05
-3.32909017570196e-05
-3.91199801985629e-05
-3.8422746256081e-05
-3.03549964060777e-05
-2.76931128768209e-05
4.81146354613266e-06
-1.25134979379614e-05
-4.53145657386977e-05
-2.58216221341475e-05
-3.62483605224925e-05
-9.66420339841481e-06
-1.91437068833944e-05
-3.0771514662844e-05
-4.45300700857569e-05
-4.90943061721938e-06
-2.43834425654491e-05
-3.02758170244507e-06
-6.90535953466241e-06
-1.26507620155578e-05
-2.9441920452951e-05
-1.84693182185748e-05
-4.70965883608192e-05
-3.35999499083757e-06
-1.91341085149527e-05
-1.32571516458923e-05
-2.03858654415399e-05
4.67767733162682e-08
7.81897161426695e-06
-3.7461921637348e-05
-3.36136732801577e-05
-2.35780376831057e-05
-2.36277330252348e-05
-2.42397959066113e-05
-4.33220163097814e-05
-4.65742681666455e-05
-6.45489964322981e-05
-1.71325595877414e-05
-2.22762608558694e-05
-4.11330498297144e-05
-4.04070207620761e-05
-3.6425260621675e-05
9.47306341046101e-06
-5.05235224659394e-05
-3.44746430454008e-05
-3.91962465489492e-05
-1.75230983343002e-05
-4.95282188745192e-05
-5.44151243578104e-05
-2.04813758744072e-05
-3.36380267735171e-05
-2.16144639934111e-05
-3.30327666136268e-05
-2.27202729195812e-05
-4.63640883810222e-05
-9.86727592963435e-06
-4.19306312296599e-05
-2.72270452442292e-06
-3.63442783663025e-05
-3.28634021673085e-05
-3.03425324865083e-05
-2.99348428215174e-05
-4.3713116574424e-05
-1.78796259873892e-05
-1.33634833319002e-05
-2.64282851212507e-05
-2.40787473146733e-05
-5.09448106884873e-05
-1.99849602453388e-05
-3.602244976363e-05
3.10686655899001e-05
8.6196659151245e-06
-3.46441600631837e-05
-2.30080356089991e-05
-4.81544085544299e-05
-2.78965221885188e-05
-3.90707911288868e-05
1.47366798675212e-06
-2.79075997504434e-05
-3.86982633816156e-05
-1.98865641665494e-05
-1.46756716329463e-05
-1.53159117737539e-05
-4.77552250974671e-05
7.48426894111697e-06
-2.61552033610224e-05
-3.53413214318902e-05
-1.8783471621972e-05
-3.44205743134004e-05
-4.21727920191556e-05
-2.77804448241068e-05
-2.14457208877793e-05
-1.20291190370995e-05
-3.67480214392934e-05
-3.96631513143927e-05
-1.63847364654415e-05
-5.56991704693453e-05
-4.53214802030302e-05
-1.86585223579901e-05
-4.4452777877406e-05
-2.08935729548991e-05
-2.3024382424293e-05
-5.3532504454241e-05
-2.16654484381797e-05
-2.25644621583522e-05
-2.30522096447017e-05
-2.08824823719712e-05
-5.53331832091985e-05
-5.12377406870973e-05
-3.20448149289129e-05
-2.44738813312852e-05
2.83606160954052e-06
-3.34172102182908e-05
-2.84667009075205e-05
-2.51158532868436e-05
-2.95171910623931e-05
-2.68233318810303e-05
1.5126705091117e-05
-1.82734340727957e-05
-6.50185498217202e-05
-2.34538548397422e-05
-1.71264277429923e-05
-3.18998186490324e-05
-2.66816319811001e-05
-5.07163330927543e-05
-1.42216895187675e-05
-1.34278328265117e-05
-3.40369505890263e-05
-1.44210451498541e-05
-4.36646730749296e-05
-3.91176112097021e-05
-2.0335451228908e-05
-4.92659719637194e-05
-3.75460346497126e-05
-2.24099766647812e-05
-3.23196975359995e-05
-2.41100492209344e-05
-5.63238301193527e-06
-4.15606699321877e-05
-3.87178948634264e-05
-1.67759779496083e-05
-2.19388195078669e-05
-3.97383733305107e-05
-1.74987857927792e-05
-4.62145313883333e-05
-3.24441183311073e-05
-5.32743500566885e-05
-5.34295954346614e-05
-4.10715447092571e-05
-2.32996407805927e-05
-2.9061908818037e-05
-1.77436147611529e-05
-3.8415038941378e-05
-3.21130405616171e-05
-3.37037580720552e-05
-2.07743160836982e-05
-6.18649141755145e-05
-3.39797620285828e-05
-2.34361386638635e-05
-1.76307842842422e-05
-3.42710633357981e-05
-4.23660314539659e-05
-4.54090266331993e-05
-4.0386953106113e-05
1.73000308649529e-06
-4.72270223809247e-05
-2.39544163567698e-05
-7.59800385703784e-06
-3.56384348782104e-05
-3.37837732189817e-05
-8.17340843952708e-05
-8.16568613215853e-06
-6.56210520127074e-06
-5.83149483774936e-05
-1.3943169615242e-06
-3.55634605221479e-05
-1.27341875835701e-05
-6.265077189435e-05
-1.61580361168651e-05
-4.51838056496211e-06
-3.93287497127129e-05
-3.21961526507673e-05
-2.12171141397798e-05
-7.47612665923505e-05
-5.71626074474468e-05
-1.45401893829607e-05
-7.57669742629263e-05
-1.81582975153313e-05
-3.11748056985313e-05
-2.17833702965987e-05
-2.37342212073196e-05
-4.80867236514353e-05
-3.63430092845948e-05
-2.18435001954787e-05
-4.09232675800788e-05
-3.23911878677153e-05
-4.5350470402433e-05
-2.11161117482812e-05
-1.50948203585846e-05
-2.32843524356851e-05
-3.8817202753751e-05
-5.43229590028655e-05
-1.97314532819916e-05
-3.12585415703196e-05
-5.16333026773033e-05
-5.65390772850812e-05
-1.95487906229875e-05
-1.31851548157962e-07
-1.60567419646348e-05
-3.36562655816995e-05
-3.77829703918888e-05
-4.73737087708564e-05
-3.04213850790586e-05
-2.20509392351466e-05
-7.20664865532983e-05
-4.18318269034491e-05
-3.83527107479759e-05
-1.81962331014715e-05
-1.98664749274212e-05
-4.89633988286828e-07
-7.62899634572226e-06
-3.60836484477402e-05
-2.66801933004316e-05
-5.19760912999269e-05
-7.26723224651051e-05
-3.82008690121624e-05
-3.96097396829044e-05
-2.80217818468131e-05
-3.01050918285174e-05
-2.56483681333142e-05
-5.17101248506975e-06
-5.28808126551911e-05
-1.99221755771518e-05
-5.87289688372963e-05
-3.97479828578312e-05
-2.79973854862342e-05
-1.97858449774029e-05
-1.31625786689411e-05
-2.13673551203096e-05
-1.95051323449849e-05
-1.50447729452796e-05
-3.03480033786025e-05
-3.46910189913455e-05
-1.34838375970295e-05
5.25751907872837e-07
-4.06045580767142e-06
-2.65613268477001e-05
-1.16752284380517e-05
-5.56889038106001e-05
-4.15463657099143e-05
-3.4467058539512e-05
-3.28111850589103e-05
-3.66325838263226e-05
-3.78885302575187e-05
-3.57113855880265e-05
-4.39725735438783e-05
-2.192462213958e-05
-1.05454544980238e-05
-2.89197395541063e-05
-4.01319992736565e-05
-2.40584563516774e-05
-3.86983881109237e-05
-1.35594543886096e-05
-2.61556489638028e-05
-3.35133759068938e-05
-3.10983771289779e-05
-9.4216911866754e-06
-3.72384057156434e-05
-3.31959516670556e-05
-2.11550325638834e-05
-4.73266169848556e-05
-2.67398663829395e-05
-1.65573529801841e-05
-4.67260443097678e-05
-5.18933418696659e-05
-4.96536880534155e-05
-3.27019210645367e-05
-3.92437101196026e-05
-3.69926283495972e-05
-2.9603121957188e-05
-4.54953979165095e-05
-2.23543923299419e-05
1.06261005114016e-05
-2.51987152807486e-06
-6.73871116873486e-05
-2.11366803015351e-05
-2.40866406189333e-05
-2.06685311093533e-05
-3.65298937381816e-05
-2.58668610979071e-05
-9.40381777560734e-06
-2.11872438074344e-05
-2.06451910598564e-05
-3.92531719848827e-05
-1.46832589006746e-05
-4.4436064235054e-05
-5.16473919962304e-05
-1.87207408744726e-05
-8.13329768406186e-06
-1.06566337413544e-05
-2.25500562502018e-05
-2.77016325101071e-05
-2.55637334028e-05
-2.8337400998125e-07
-7.05875188028623e-05
-2.60473788909359e-05
-8.9418745949376e-06
-3.85097136250249e-05
-2.23476834491471e-05
-2.94657943167455e-05
-4.74903099201796e-05
-2.99205911990283e-05
-8.81345148360819e-05
-3.76110707919139e-05
-6.53765608079413e-05
-5.47521292989794e-05
-3.25782479315437e-05
4.05000757245527e-06
-4.49706047214581e-05
-1.46645169738308e-05
-1.37651752928552e-05
-1.58765336753496e-05
-2.09141389311432e-05
-4.14265984320336e-05
-4.87715274511827e-05
-5.35962544813468e-05
-2.24248021611914e-05
-4.78621212723345e-05
-5.83935633429625e-06
-4.79952020760074e-05
-2.88014189763423e-05
-1.72191438885946e-05
-4.13232501172591e-05
-5.10260391648036e-05
-1.89449416135602e-05
-1.47584906026282e-05
-2.60237836047522e-05
-5.07653764063675e-05
-1.95995270341524e-05
-1.32163048826844e-05
-1.78104206309947e-05
-5.4489567995787e-05
-4.23837474298964e-05
-3.20633433139668e-05
-4.50551820168499e-06
-3.39617465867545e-05
-1.94154698818269e-05
-2.55723676575595e-05
-2.97837499184632e-05
-4.39400978091623e-05
-1.9923160065979e-05
-5.782833005472e-05
-2.43424592575687e-05
-5.26655687273759e-05
-2.75600441814143e-05
-2.63764540590409e-05
-5.11566660199575e-05
-3.91946376199502e-05
-3.37636311971868e-05
-2.66323490590269e-05
-3.84884842481848e-05
-1.92504079894951e-05
1.10230445450568e-06
-4.04204691668522e-05
-2.00408944500403e-05
-6.50045128024571e-05
-2.35945137339203e-05
-2.16861470715495e-05
-2.31905445508988e-05
-1.95727260626611e-05
-1.81459075906087e-05
-1.75933225928757e-05
-1.04660903237972e-05
-2.6380176699178e-05
-1.21465100739578e-05
-4.13486593962786e-05
-4.28177045078018e-05
-3.85048561089127e-05
-1.66669723371597e-05
-5.53449526527603e-05
-2.20018419730997e-05
-1.80632888274781e-05
-5.86026790132215e-05
-1.57097500096225e-07
-2.54841809054306e-05
8.23540574854105e-06
-3.05105911772331e-05
-4.9614464574379e-05
-4.33208518077921e-05
-5.91987376487476e-05
-2.61140602988423e-05
-1.06608589580205e-05
1.1737187373773e-05
-2.44316198934193e-05
-5.04247197395078e-05
-3.44424041505496e-05
-1.31817365298336e-05
-4.55999984240323e-05
-1.29517394586446e-05
-5.06416094048396e-05
-3.08339603309628e-05
-3.42799176546971e-05
-3.57848405105185e-06
-2.61647101092012e-05
-1.26048362972237e-05
-3.16503855612327e-05
-3.09821258695397e-05
-6.67504211252725e-05
-6.30854804629673e-06
-1.79935132501454e-05
-1.53376315935348e-06
-4.58325493053935e-05
-2.32962416668431e-05
-1.92167986302202e-05
-3.61614298474744e-05
-5.79826604414553e-05
-2.37881125720519e-05
-2.36221893058576e-05
-4.25399467277615e-05
-3.16669283534013e-05
-1.60133638727082e-05
-3.27601677770042e-05
-6.08174285981688e-05
-4.00569652356144e-05
-4.02523104019208e-05
-4.6515990660368e-05
-1.33499167616573e-05
-2.71246444464831e-05
-3.45009273761337e-05
1.71512591892628e-05
-3.69694477396617e-05
-2.95563949458479e-05
-4.33825613953873e-05
-4.13475039419145e-05
-4.04009961790485e-05
-9.1482070145163e-06
-3.3663624595198e-05
-1.72666934881158e-05
-3.11907318695766e-05
-4.20816694304096e-05
-4.37501132895357e-05
-2.98595465217412e-05
-6.56469437159709e-05
-5.54746427774026e-05
-5.50119955793394e-05
-4.39723534887714e-05
-3.27218494876579e-05
-2.33029480069211e-05
-3.02054230322863e-05
2.20502508409487e-06
-4.94721790920425e-05
-5.23364733135606e-05
-2.75310282472552e-05
-4.97140300210063e-06
-6.28599136543284e-05
-3.56367329873737e-05
-3.43802282696318e-05
-1.95526020012422e-05
-1.76957389232756e-05
-1.30364603347616e-05
-4.52721466531536e-05
-5.16964453247498e-05
-5.20608925620063e-05
-1.74482223708463e-05
-2.89681740030586e-05
-3.86804392508793e-05
-3.85668084423344e-05
-2.84100039906577e-05
-1.99383468292639e-06
-4.45383662125568e-05
-3.98417256999635e-05
-3.88111237599624e-05
-1.025107019001e-05
-1.36308014029355e-05
-2.25644244355677e-05
-1.45725690469148e-05
-1.80285215331728e-05
-2.4322640206633e-05
-2.41212173272265e-05
9.08198753465461e-06
-2.71074811698174e-05
-1.16620571524145e-05
-1.87520826258311e-05
-3.69939246001636e-05
-6.19461104007443e-06
-4.16429447378175e-05
-3.53999540179845e-05
1.64321838724419e-05
-3.91170431374492e-05
-3.95822087094877e-05
-5.22967308660564e-05
3.36065445866053e-06
-2.4107993099705e-05
-5.76214862871861e-05
-5.14213607682326e-06
-2.5580726579377e-05
-9.93926917104091e-06
-1.17450456024039e-05
-1.61732162278192e-05
-4.53927557206446e-05
-2.39610168105282e-05
-2.33866537877072e-05
-1.9730060025334e-05
-7.72553414687975e-06
-3.53046024788627e-05
-3.67926581790825e-05
-1.47562904834083e-05
-9.18276092686534e-06
-3.19087421351658e-05
-2.0017370026666e-05
-1.23828645305843e-05
-3.38096043776357e-05
-7.11786988151134e-05
-2.24948096225252e-05
-1.03275788242594e-05
-5.70278725733095e-05
-1.6151684955609e-05
-2.3349155847833e-05
-4.63664713153636e-05
-3.8986699444285e-05
-5.07319878248054e-05
-5.75702193131175e-05
-2.18179242256772e-05
-5.32360406524639e-06
-1.39326893902539e-05
-3.1650088329273e-05
-1.58145703908275e-05
-5.85633531151477e-05
-6.53501488144344e-06
-3.43619028562553e-05
-3.58379619341453e-05
-4.14233829840029e-05
-3.51483084744695e-05
-2.36806182791805e-05
-1.83301805948851e-05
-2.31317946224582e-05
-3.48625594790004e-05
-3.22834328268008e-05
-3.25652518238233e-05
-3.36385569560681e-05
-1.21317377758037e-05
-3.24414311696845e-05
-3.5241224936459e-05
-4.25690418204891e-06
-4.65913177304917e-06
-3.33284438603406e-05
-3.88692932894052e-05
-1.11281412941417e-05
-2.37100649202552e-05
-6.09632655382348e-05
-2.74988705670336e-05
-5.7388484770662e-05
-7.00187150874985e-05
-1.87076033369914e-05
-7.59917322431667e-06
-1.83302816165678e-05
-1.88060876580803e-05
-1.54631074547452e-05
-2.3382382774447e-05
5.01241967598784e-07
-1.03918486818613e-05
-4.71967901054455e-05
-3.02099566780477e-05
-1.20140010351302e-05
1.69581520486674e-05
-2.93998488863985e-05
-5.2031846522497e-05
-1.7107005279776e-05
-2.0246543485721e-05
-4.13247213697959e-05
-1.39975604420973e-05
-3.1831260508482e-05
-4.58531705793533e-05
-9.38416856578052e-06
-1.23041440691146e-05
-3.99517242654855e-05
-4.37863045633202e-05
9.55388098433717e-07
-3.06540102774379e-05
-2.04764023279151e-05
-3.76465547540805e-05
-2.17061689093992e-05
-1.79169260869012e-05
-1.43628590065739e-05
-3.2245125460363e-05
-3.51960434389528e-05
-1.63431402456317e-05
-3.73112923472235e-05
-2.88980223211861e-05
-4.10230552050028e-05
-2.62386806802232e-05
-2.61651953911467e-05
-3.27247341231226e-06
-2.57489072101845e-05
-1.37928602554673e-05
-2.8214387346438e-05
-3.52247532926777e-05
-3.50240140370721e-05
-4.52831940140155e-05
-2.40652747242362e-05
-4.49536886338959e-05
-3.00888081941833e-05
-3.02182682392181e-05
1.68779188368167e-06
-2.09476664807427e-05
-2.82096683614213e-05
-3.18327669922792e-05
-3.27694804560401e-05
-2.64130959779703e-05
-2.45452888550899e-05
-1.6255610640993e-05
4.63427809768049e-06
-1.59231347447603e-05
-4.1946835163983e-05
-3.4351672751401e-05
-2.01694144275752e-05
-2.04175695000706e-05
-2.56108439203772e-05
-2.71999711385689e-05
-4.36639599151483e-06
-2.31265871687447e-05
-2.95473974016838e-05
-1.41471648396382e-05
-1.66858575024611e-05
-6.37257936664855e-05
-1.03247699757238e-06
-2.80625986434289e-05
-2.71430154910133e-05
-2.5861870092708e-05
-2.71766501914785e-05
-2.95531132477607e-05
-1.18187220228291e-05
-4.07985485194494e-05
-4.04677445546889e-05
-3.12047252289074e-05
-1.84177876168044e-05
-3.88912064026975e-05
-9.63417271229356e-06
-3.54959044680974e-05
-4.98230470047106e-05
-3.79800193340341e-05
-3.41127563951988e-06
-1.66963907115659e-05
1.83109231921447e-05
-3.47604245845265e-05
-4.03865023526208e-06
-3.12671339736216e-05
-3.54262403484802e-05
-1.62507167995173e-05
-2.41837359609912e-05
-2.97242072274124e-05
-3.66485664477203e-05
-3.67985755263685e-05
-3.43336247902365e-05
-1.96119437701197e-05
-2.38598425670492e-05
1.51595731247863e-06
-2.79878376516048e-05
-4.03337529671618e-05
-6.94782491808396e-06
-2.60714388462675e-05
-1.81836326281293e-05
-3.57192899881111e-05
2.50010922099053e-07
7.25312196291165e-06
-6.01483244124049e-05
-2.39027127003813e-05
-3.56794837797283e-05
-1.05567436317026e-05
-4.60338970069119e-05
-4.00546403327651e-05
-2.08170689951058e-05
-1.98804187545614e-05
-1.21108529893602e-05
-4.82006355806806e-06
-2.76622979893069e-05
-2.29917700198313e-05
-3.72595209894909e-05
-3.79834784109813e-05
-5.94742702155572e-05
-1.42907764489881e-05
-1.66862853251464e-05
-4.13396399361949e-05
5.65410883572663e-06
-2.76703457150287e-05
-7.112184986898e-05
-4.03890409602283e-05
-3.77796264637739e-05
-3.7902185682699e-05
-5.86342044881192e-05
-5.39120082457582e-05
-2.65130535193602e-05
-2.13141930451487e-05
-3.54283952224481e-05
-2.06529758235968e-05
-3.82096771861169e-05
-3.04396058133963e-05
-3.05860845031529e-05
-3.15014344912826e-05
-5.79389424014884e-05
-2.50837929224244e-05
-5.5574219600093e-05
-1.69703806746731e-05
-7.76468597395742e-06
-1.57428341006991e-05
-4.73718377992263e-05
-4.30461107618803e-05
-1.97424096102176e-05
-4.09119499871427e-05
-3.71681992764728e-06
-4.05450587502092e-05
-4.69674044673039e-05
-2.85989379852463e-05
-3.38223248262329e-05
7.85240666421785e-06
-9.65564420003413e-06
-2.36420048756311e-05
-3.02972965679829e-05
-2.15887993342593e-05
-4.79601985610464e-05
-2.23350282911513e-05
-2.48886449267163e-05
-2.16209671608824e-05
-4.32094514623071e-05
-4.35981333922357e-05
-2.73217578328062e-05
-3.65194661910793e-05
-5.69579796826562e-05
3.53730630857595e-08
-1.92329922726839e-05
-4.87389935213918e-05
-3.35058366793258e-05
-4.16029837567081e-05
-2.70563254975261e-05
-3.46679792127009e-05
-2.98133850451705e-05
-2.64789057398725e-05
-3.48445776455174e-05
-1.35436207885511e-05
-1.66976998565533e-05
-1.62227118148584e-05
-3.48453329528171e-05
-3.72791833597028e-05
-2.91878984405084e-05
-4.62053698745249e-05
-2.24314463864692e-05
-8.88060726479798e-06
-4.16343454654758e-05
-4.27737998907382e-05
-3.30516042669027e-05
-1.4561901755588e-05
-2.23656415801983e-05
-1.78722578267077e-06
-7.7634268410621e-06
-2.34368863241915e-05
-4.38192711644951e-05
-1.6288498534871e-05
-4.08923511384362e-05
-4.19976740191588e-05
-4.78714013381871e-05
-6.60737356746839e-05
4.24127066496314e-06
-2.10801364109228e-05
-2.47306961023994e-05
-1.18667535803376e-05
-4.51419944638668e-05
-2.82018356111551e-05
-2.3608299918918e-05
-3.01385315763269e-05
-7.0161933060673e-06
-5.39492014973561e-05
-1.41385481496331e-05
-6.1698221131809e-06
-1.01771663671496e-05
-5.30059186867948e-05
-4.09202100655216e-05
-4.89524989710643e-06
-1.99749280031e-06
-3.93812710374266e-05
-5.3470051057784e-06
-8.89344664606664e-06
-5.24908652998823e-05
-1.75106785300314e-05
-1.49152975891632e-05
-4.44030128921055e-05
-3.12170650831738e-05
-3.83718395008458e-05
-2.04734309113095e-05
-1.57285165208425e-05
-1.84932422728444e-05
-2.25272634745074e-05
-6.78187092482008e-06
-1.80051363851887e-08
-1.49124265313004e-05
-4.38884189994272e-05
-5.76212545697968e-06
-3.08066852071226e-05
-5.91899869369107e-05
-5.62860370957799e-05
-2.93896240043571e-05
-1.51095931674491e-05
-4.3064995015036e-05
-1.8879868706008e-05
-2.27003224873671e-05
-8.93165032852146e-06
-2.96706463759006e-05
-2.78420174491597e-05
-7.12819497769163e-06
-1.9638296464872e-05
-4.95048514601e-05
-6.12779556759528e-05
-2.39685980824845e-05
-2.11817931386051e-05
-1.70226050863796e-05
-4.00509306927474e-05
-1.91658936750926e-05
7.80701948787653e-06
-3.20780469982383e-05
-3.00573992668e-05
-9.16301339985299e-06
-5.76355755137323e-06
-2.22352657703486e-05
-7.08628334942272e-06
-6.22745300753816e-05
-2.464749067899e-05
-3.13686534670693e-05
-4.60062221957318e-06
-3.51381963807495e-05
-4.59142903182419e-05
-2.76790723430091e-05
-5.84349691511821e-05
-5.69267083419959e-05
-8.01377091301865e-05
-1.56214882237536e-05
1.48986895728713e-05
-2.88736977073024e-05
-5.81514897866019e-06
-4.02193028969748e-05
-1.19034136277328e-05
-5.3058234358923e-05
-5.87439114790437e-05
-3.89948780009237e-05
-4.80038680496641e-05
-1.42539811856328e-05
-1.42551642049751e-05
-2.26576570857949e-05
-1.70710778746275e-05
-2.06147012626174e-05
-2.33670322251754e-05
-4.49852259545062e-05
2.08133066916124e-07
-2.10291977582609e-05
-1.70305673391301e-05
-1.42545832654596e-05
-5.99505079307772e-05
-4.73371023572074e-05
-2.00942611281462e-05
2.85718706617169e-05
-9.65213308517713e-06
-1.31901425455621e-05
-2.88290943955979e-05
-1.77371049659523e-05
-5.11045966800679e-06
-2.34475441782146e-05
-3.26468814027661e-05
-6.68605518978802e-05
-3.2790868319377e-05
-3.05422424748267e-05
-1.46215989401945e-05
-3.72539414857373e-05
-3.30875980188764e-05
-2.84194944653324e-05
-2.25244570472076e-05
-3.99029897827882e-05
-4.18510129452431e-05
-3.52214887883063e-05
-3.9282498076087e-06
-1.01102137044394e-05
-5.34161087246628e-05
-4.74773953155197e-05
-1.84552272252122e-05
-5.1363724588606e-05
-2.77924668947593e-05
-2.25119222391158e-05
-2.36639275444597e-05
-2.07685726753934e-05
-5.62123419948107e-05
-4.51277553668972e-05
-4.95878185677001e-05
-3.63922627236602e-05
4.89760790175532e-06
-4.52525980896411e-05
-4.00475355331835e-05
-1.22398484855338e-05
-1.59919679154293e-05
-2.73697253223e-05
-1.11178733413855e-05
-5.30378411120356e-05
-4.6172298999946e-05
-5.69456156399171e-05
-3.89076209987466e-05
-2.11026165072212e-05
-4.1549254768581e-05
3.47406522046395e-05
-1.09671296785568e-05
-3.7965514239616e-05
-1.6416135736723e-05
-4.12345135581004e-05
-4.5246249305178e-05
-3.43621405166832e-05
7.78389734767732e-06
-2.08049549945237e-05
-2.43520742049366e-05
-6.98682167428241e-05
-6.30982560946054e-06
-4.68139622693454e-05
-4.51876462289131e-05
-4.87244778856375e-05
-4.46913546621826e-05
-4.20417886865714e-05
-2.72569964208094e-05
-1.94398421182277e-05
-2.38928333326989e-05
-3.65176694815792e-05
-1.69306435349763e-05
-3.93532984893542e-05
-1.4235198203201e-05
-2.80421988187247e-05
-7.77306197390859e-06
1.62043944744447e-05
-2.01231063041881e-05
-6.4329432833468e-06
-6.19925907778865e-06
-1.59628635631141e-05
-1.82093528548236e-05
-4.58361995848492e-05
-3.62853270588778e-05
-2.45404213587552e-05
-2.49114957729193e-05
-2.8391898509707e-05
-2.44223982844906e-05
-3.20787886164118e-05
-6.34567535855595e-06
-2.62222376900792e-05
-1.7730250650353e-05
-2.91883211364491e-05
-5.09861484777602e-06
-4.19407017173824e-05
-3.75740865997333e-05
-1.96641184991399e-05
-3.67250899970825e-05
-7.30014928177823e-05
-2.09372996977959e-05
-4.31955807992789e-05
-4.36206615326392e-05
-2.03632525350615e-05
-4.76647490525927e-05
-1.38735707479033e-05
-2.01514970415925e-05
8.50456470511551e-06
-4.39040067685736e-05
-5.3040166696449e-05
-3.97451349308125e-05
-2.07435698028334e-05
-4.17178354341985e-05
-1.20729802568212e-06
-2.39517023156729e-05
-2.70338419414136e-05
-2.39040638653355e-05
-3.2052753801712e-05
-3.54933399402857e-05
-1.33480915288705e-05
-1.16566332584023e-06
-3.28786339220524e-05
-2.25186887359256e-05
-3.2864320721724e-05
-2.1000789393685e-05
-1.70513358202965e-05
-4.99633005105794e-05
-5.26897478583294e-05
-4.02019402434394e-06
-2.37615953378324e-05
-7.03541301702334e-05
-1.98786270764464e-05
-3.77059815047063e-05
-2.538777744044e-05
-2.4099582894672e-05
-3.40452640215716e-05
-5.0041277638716e-05
-4.70309467835096e-05
-2.07700583140823e-05
-3.48893335375309e-05
-2.39962950405448e-05
-2.35887799742259e-05
-5.92960341099336e-05
-6.95125011112299e-05
-4.7441198013682e-05
-4.30614475725206e-05
-2.96590447642755e-05
-2.37558308774614e-06
-3.39425423568393e-05
-1.23900437019753e-05
-3.80917960260738e-05
-4.62880932196294e-05
-2.70245465581504e-05
-4.97538257200909e-05
-2.62571366567385e-05
-1.44407800430676e-05
-3.82093053241794e-05
-4.34429595776301e-05
-2.92208723052136e-05
-2.39986835424289e-05
-2.50301347441852e-05
-3.59076854546844e-05
3.59794152803924e-07
-4.14853497098875e-05
-2.87614280224653e-05
-1.53575862028248e-05
-1.95409144333456e-05
-4.39702608365513e-05
-4.96042815837133e-05
-2.18268370515566e-05
-2.67453161308853e-05
-3.99086847101225e-05
-3.03797680212248e-05
-3.10669305095172e-05
-3.77622794659436e-05
-1.04961440651144e-05
-2.50809617133736e-05
-4.54057091037888e-05
-6.27135970519763e-06
-2.07458822082569e-05
-2.85740562999674e-05
-1.67647501087795e-06
-3.87183303336534e-05
-4.21082233948493e-05
-1.72470918263425e-05
-3.94230870677341e-05
6.63374559881236e-06
-1.35137524444035e-05
-5.3293849142016e-05
-3.86350719499971e-05
-3.11429933837371e-05
-3.95783745530222e-05
-3.09192254579467e-06
4.17949071670796e-06
-4.46654284011146e-05
-2.76904272704002e-05
-2.88439027511786e-05
-3.91802220222447e-06
-4.59536846673709e-05
-1.44934787995342e-05
-9.40035546929267e-06
-3.6077294119304e-05
-5.56383833248912e-05
2.56465984512263e-06
-5.00604306484866e-05
-3.97457875438826e-05
-2.12513448444214e-05
-3.59875124691531e-05
-1.88874538403585e-05
1.33272971593452e-05
-5.53236708966578e-05
-4.24535266749761e-05
-3.04111654726995e-05
-2.56082842482999e-05
-4.95770863945854e-05
5.23777986071894e-06
-3.431874499764e-05
-3.41573289049529e-07
-1.02127270507151e-05
-6.77805587707596e-07
-3.76908652932792e-05
-3.8758674721616e-05
-4.83929761930979e-05
-1.28141144488309e-05
-4.50168338952006e-05
-1.45094107249344e-05
-3.83466494706872e-05
-4.58307388585978e-05
-6.4751899273713e-05
-3.15575112133087e-05
-4.17884056439991e-05
-2.78658323609057e-05
-2.73647688768123e-05
6.80571758851576e-06
-6.28267129563709e-05
-6.52006093775769e-05
-2.46715010015235e-05
-3.45906796160701e-05
-3.94413230404204e-05
-6.6921662853671e-06
-5.87310714741326e-06
-2.59377278492523e-05
-3.74045886538042e-05
-7.28314332227639e-06
-3.65202432754835e-05
-2.48636875862205e-05
-6.02562847713423e-06
-5.523724156255e-05
-2.19100457887065e-05
-2.15919937178205e-05
-1.96974462608842e-05
-3.19596142151611e-05
-2.37525490342463e-05
-2.19552461494776e-05
-2.85523615473416e-05
-1.83840606629264e-05
-3.20701292942586e-05
-2.74763761939765e-05
7.29535148892317e-06
-4.36832699785956e-05
-1.88451556384916e-05
-7.08919275820796e-06
-6.79278607804324e-05
-6.64177817826239e-05
-2.27018873684899e-05
-3.13357542811724e-05
-2.12461667494015e-05
-5.13221739339352e-05
-3.51012990317371e-05
-3.39035856622758e-05
-2.95477563102219e-05
-2.59854059208701e-06
-1.70130600212706e-07
-4.0743988376172e-05
-7.27424078686802e-06
-4.10349459795502e-05
-3.80829907752466e-06
-5.3552090807209e-05
-8.87284247664191e-07
-6.44341631239598e-05
-3.54956453257664e-05
-3.17607742249044e-05
-5.10707662419173e-05
-1.05470698687179e-05
-3.44820831217097e-05
-1.17574469237945e-05
7.13565719195e-06
-9.548536427077e-06
-1.63500047597409e-05
-1.9826238131136e-05
-2.76572703933264e-05
-5.14927057631736e-06
-4.33156693638804e-05
-3.16869289058769e-05
-3.16490189145366e-05
-1.51520354602949e-05
-3.6202653429669e-05
6.38790872480907e-06
-3.42757665018288e-05
-3.01173930819928e-05
-2.58198716788426e-05
-4.52283879818518e-05
-2.31183575115511e-05
-3.46267894706713e-05
-2.26376896972147e-05
-4.42643502598301e-05
-3.10580632142693e-05
-2.83596439512308e-05
-2.79175680511828e-05
-4.27905923843944e-05
-2.86415472362811e-05
-2.38486560114737e-06
-4.14023943842957e-05
-4.68849594828988e-05
-2.44092737673325e-05
-3.5655596047272e-05
-1.51245870265652e-05
-4.40786572061175e-05
-1.12000969872796e-05
-3.39970370366718e-05
-3.35201382197137e-05
-3.27383179190294e-05
-2.79553705443899e-05
-1.98775621335698e-05
2.39060967061697e-07
-2.7753930299036e-06
-1.69372920644352e-05
9.53739402302555e-07
-4.24744060041243e-05
1.46078662666733e-06
-1.07965982494529e-05
-5.37601691880958e-05
-5.24637840266697e-05
-2.68826445428522e-05
-2.30837059620669e-05
-5.20419172078764e-05
-4.47901818459635e-05
-2.38320237625594e-05
-4.48658474949854e-05
-5.73269794969423e-05
-1.76581229233011e-05
-2.68052301243332e-05
-1.97926613114366e-05
-2.76640561777235e-05
-1.04473785031647e-05
-3.46845107659612e-05
-1.20436230437793e-05
-1.56771322731329e-05
-2.15565389086992e-05
-2.23218749042621e-05
-2.59530131153798e-05
-3.9300705461119e-05
-3.42482444328027e-05
-2.73766758865864e-05
-1.87319072041467e-05
-4.65402082294325e-05
-4.79850052108851e-05
-2.13019440648556e-05
-4.90442094226712e-05
-3.38191208720704e-05
-2.79149495900662e-05
-4.12994484120379e-05
-5.30325175106433e-05
-6.31847395386248e-05
-1.82617939361991e-05
-2.78322999890193e-05
-5.49014051718575e-05
-1.29561282429978e-05
-1.00199179892034e-05
-2.46553527172099e-05
-2.04129539533747e-05
-1.46481490795522e-05
-2.05297672557372e-05
-3.21608914722204e-05
-4.55946655086363e-05
-1.07283540632915e-06
-5.96454046777684e-06
-4.85494349399561e-05
-3.03655575420477e-05
-3.57729431313169e-05
-2.77224396666917e-05
-1.62836228490518e-05
-5.1339026833956e-05
-3.56861325728095e-05
-7.08078795979469e-05
-3.28518422970969e-05
-1.0769867946242e-05
-1.67572681223432e-05
-3.0067733328048e-06
-1.46132084289759e-05
-4.15159400668538e-05
-1.52291564009461e-05
-1.01395573201845e-05
-2.66519886174883e-05
1.20607368042982e-05
-2.47755194605404e-05
-5.40799042339584e-05
4.117288879e-06
-1.3991938970318e-05
-2.38727233087125e-05
-1.43139951408449e-05
-1.73225524789694e-05
-2.51542908666196e-05
-6.90915276788607e-06
-2.81711963437255e-05
-3.87305532218355e-05
-4.16003797614588e-05
-3.41521317222492e-05
-1.2591581054116e-06
-4.51081692438867e-05
1.6420491274371e-06
-6.40938526462276e-07
-4.69949376294897e-05
-3.10229940714937e-05
-6.06550733681132e-05
-2.02337459256433e-05
-7.40953491385482e-06
-1.94889275079273e-05
-8.94179716927463e-06
-4.4327974861856e-05
-4.17640971808563e-05
-3.00512325475721e-05
-2.29076568445098e-05
-1.4078043375759e-05
-1.95772966270493e-05
-5.92182738550258e-06
-3.18865736282346e-05
-3.19800843316959e-05
-5.99529880921991e-05
-5.37945890892939e-05
-1.4353101309439e-05
-3.74277142572052e-05
-2.78592749000216e-05
-3.62829228181194e-05
-2.41236434442213e-05
-2.30147010196714e-05
-2.16284881053592e-05
-2.3830902350057e-05
1.49518878027197e-05
-3.75522515467831e-05
-2.15347786159697e-05
-3.21943532914098e-05
-8.64906429927178e-06
-5.68459280661932e-05
-2.63696050498832e-05
-2.67774770525426e-05
-3.43779194503384e-05
-2.88551314017454e-05
-2.58140102318483e-05
-3.90695800109943e-05
-4.01795098549915e-05
-3.61184666090742e-05
-2.9596914668983e-05
-6.51875382846461e-05
-8.2663238585124e-06
-3.65485796778304e-05
-1.50863704538638e-06
-2.86164485191019e-05
-2.85903016759362e-05
-1.85380844176839e-05
-3.00004625964763e-05
-7.66523486222395e-06
-6.81218652170506e-06
-2.63399195260252e-05
-2.28975844995306e-05
-4.28949578286472e-05
-3.32709716428496e-05
-2.62289978024778e-05
-1.39336956431181e-05
-4.41532412826864e-05
-4.31919094350186e-05
-4.79530732311375e-05
-3.7538399774428e-05
-1.11315949603783e-05
-3.66412175572924e-05
-3.75690040884173e-05
-6.46275585111492e-05
-2.10817026332142e-05
-6.52187585682947e-05
-1.81150088056829e-05
-4.09298048741056e-05
-3.13190141695357e-05
-1.40223042789254e-05
-5.71568067788278e-05
-3.12264448673552e-05
-3.36035685033089e-07
-3.64409445957143e-05
-1.43128977822752e-05
-1.29941563844646e-05
-3.27978053274889e-05
-3.72796354900565e-05
-2.67547381132777e-05
-5.00140213222519e-05
-3.18326020486703e-05
-2.83512143932876e-05
-3.73217460034269e-05
-3.63816339911146e-05
1.60832420338743e-06
-4.36106112471766e-05
3.8737369901649e-06
-3.34712029570293e-05
-1.62793750718099e-05
-1.89122117196999e-05
-4.40157934388473e-06
-4.32434409424501e-05
-3.97231556014139e-05
-2.93241008567547e-05
-2.0356087756115e-05
-1.6598634892955e-05
-2.74916708749982e-06
-2.40368312181048e-05
-1.31438931774422e-05
-7.52449915064471e-06
-2.58063100286366e-05
-5.16787116787781e-05
1.40533470132078e-05
1.12899701737076e-05
-2.64947736991056e-05
-1.54619920514532e-05
-1.43928790515797e-05
-1.38953679506284e-05
-4.11830075897731e-05
-3.83268422076779e-05
-1.09596921309754e-05
-2.86024656962603e-05
-2.43294024302271e-05
-3.66109703091797e-05
-2.38515115082676e-05
-3.67832363837574e-05
-3.70973172172405e-05
-1.53335589648357e-05
-4.64415376072346e-06
-5.71705657239073e-05
-2.15580472547527e-05
1.08256371097085e-05
-4.62243739580739e-05
-2.76964941288646e-05
-2.89889112205671e-05
-3.74972657231668e-05
-3.28286178366918e-05
-2.10913658761788e-05
-2.66471104689473e-05
-6.29941065868847e-05
-1.62258173306389e-05
-4.14831690624597e-05
-3.70362402590179e-05
-5.22937460327099e-05
-5.63718474987929e-05
-1.26345001072346e-05
-4.48315488696973e-05
-4.55507069918685e-05
-5.44821170268823e-05
-8.59944559847882e-06
-3.93634016381384e-05
-2.58347345378194e-05
-1.88263475045256e-05
-4.25198450624848e-05
-3.51441684317787e-05
-2.61332616237646e-05
-2.93795109720639e-05
-3.12294429618129e-05
-4.4309594927708e-05
-5.00881702171621e-05
-5.40157699462032e-05
-1.78565172924319e-05
-1.56244604088366e-05
-1.12828082403464e-05
-6.50953935242886e-05
-5.60941112964989e-05
-4.42437096816579e-05
-1.89229086490571e-05
-4.42278644744483e-05
-2.49360504952886e-05
-3.09079739251411e-05
-4.62485696947199e-05
-7.76005940833609e-06
-5.49389009639304e-05
-6.19320897930992e-05
-5.35155641812073e-05
-5.99984719648725e-06
-2.54697105065703e-05
-4.06207233107227e-05
-3.50945224333447e-07
-1.84042717029888e-05
-5.11054082039074e-05
-4.37209984902311e-05
-3.97425966022974e-05
-3.80853535808346e-05
-3.17071176572948e-05
-3.85291799287859e-05
-3.68206432061707e-05
-4.40850966080312e-05
-2.3338490990633e-05
-1.42967141664356e-05
-2.32101157360444e-05
-3.88333734765267e-06
-4.02052547418343e-06
-5.32217146885509e-05
2.85128619933214e-06
-1.34667896430074e-05
-3.33698820527191e-05
-5.11882652177357e-05
-3.72908634816857e-05
-3.77368645456319e-05
-3.37857309135889e-05
-1.21406244919546e-05
-4.43026893872623e-05
-5.32779764747267e-05
-1.85036099685414e-05
-3.12203857588161e-05
-1.39222219586673e-05
-2.0354877561055e-05
-1.74882758662774e-05
-3.81952806501477e-05
-1.58954387665356e-05
-3.2600047240582e-05
-1.3464035977288e-05
-1.35173372326616e-05
-4.03363426258936e-05
-7.83482162826168e-06
-1.3304591367746e-05
-1.36722089392559e-05
-2.08325336478225e-05
-5.85939906291254e-05
-3.41513990515657e-05
-2.72688848165767e-05
-4.87239124272245e-05
-5.54745630346814e-05
-2.03619063587069e-05
-2.26101785749392e-05
-3.76499472278878e-05
-3.12969624258854e-05
-3.00452919005218e-05
-2.46789918255282e-05
-1.66405974542063e-05
-2.39088396937583e-05
-3.84926132585411e-05
-2.49399624212323e-05
-9.33962542133315e-06
-2.42244163821058e-05
7.05444726073141e-07
-3.93172095437196e-05
-1.39426364577643e-05
-4.86003317390818e-05
-2.05945455740345e-05
-1.26947395304097e-05
-3.83548788817492e-05
8.21966963159717e-06
-2.65822806788483e-05
-1.49651266569549e-05
-3.62900692275236e-05
-1.92244667763517e-05
-3.80016789978489e-05
-2.44619708060724e-05
-3.26475044444412e-05
-3.65685697946392e-05
-3.94483553543224e-05
-5.37824492477363e-05
-1.48409724502121e-05
-4.4252727330353e-05
-4.05773111837005e-05
-3.05841773707116e-05
-3.8776119280612e-05
-4.09380182651543e-05
-9.89712577755847e-06
-1.59195373857071e-05
-3.95727110540585e-05
-3.03330950116226e-05
-7.23290632629003e-05
2.36517548968142e-06
-2.60061653549606e-05
-2.11224986355741e-05
-4.27262807701066e-06
-4.15281538848875e-05
-3.98122752396833e-05
-3.39039100472735e-05
-6.20892843915547e-05
-2.06500948168997e-05
-4.36557625043914e-05
-3.5471748880662e-05
-3.24905708739295e-05
-1.19897105749747e-05
-4.05925064620693e-05
-1.22831922415556e-05
-6.24603702513618e-05
-4.69311571206349e-05
-1.34154286597304e-05
-3.86509233444099e-05
-6.31356309130554e-06
-4.21797946550416e-05
-8.39902801506929e-06
-4.11979099906029e-05
-2.57044762052201e-05
-5.59031027574101e-05
-4.75290900788038e-05
-1.44120524080457e-05
-2.525209192281e-05
-2.25715635978997e-05
-3.578362107579e-05
-4.19055061399497e-05
-3.40381945360111e-05
-3.3966647800713e-05
-1.10029630531974e-05
-7.04550415148317e-06
-3.21920780819006e-05
-2.87448620878204e-05
-3.92904406188533e-05
-3.94160345189044e-05
-5.52784446425122e-05
-4.28909501221762e-05
-3.72293710751864e-05
-3.27502854049641e-05
-3.97235383006605e-05
-3.52942679972988e-05
-1.22640412973323e-05
-2.96504490425414e-05
-2.85513251663928e-05
-2.19562567292802e-05
-6.0040132730897e-05
-6.17436065072566e-05
-5.93222466144384e-05
-4.08276798181976e-05
-1.06538202314435e-05
-2.21758832123576e-05
-2.07358741984043e-05
-3.87731994274495e-05
-3.79935235528479e-05
-3.57760731123453e-05
-1.77675917184103e-05
-2.25929375681942e-05
-5.97770459409615e-05
-3.39858887081193e-05
-3.78050369706807e-05
-3.77389915860052e-05
-1.35885342357542e-05
-1.42899676232217e-05
-1.31490652580879e-05
-5.56545249515761e-05
-4.18273146596731e-05
-5.0655745204655e-05
-3.51800605609953e-05
-4.64352060424699e-05
-4.57403723672355e-05
-2.36256520473761e-05
1.0874711003976e-05
-3.67771826830145e-05
-2.76530474084677e-05
-5.58753473653332e-05
-1.74857816275787e-05
-6.34149892190476e-06
-2.94317083759563e-05
-2.68533845294915e-05
-3.44923969061692e-05
-1.87742993350278e-05
-7.6379892987365e-06
-2.53504846153666e-05
-4.00912954792997e-05
-2.76803075722034e-05
-4.30577546460027e-06
-3.38130930404005e-05
-2.80317960299991e-05
-3.34641097325117e-05
-3.7776140306787e-05
-3.3909344218879e-06
-4.23210658331092e-05
-1.38720189696508e-05
-6.4138127136817e-05
-2.74101603106991e-05
-3.01041837286499e-05
-2.61354621937193e-05
-2.74625526667216e-05
-6.75478644502017e-05
-3.56086342726411e-05
-2.90078897748611e-05
-3.92127302934812e-05
-6.47002947487195e-06
-4.40167033372669e-05
-2.01349021868793e-05
-2.41398589023264e-05
-3.47111714107032e-05
-5.99368510278073e-05
-3.35442530681933e-05
-4.3983326179927e-05
-1.54804734760611e-05
-1.07878944111782e-05
-2.67854298961553e-05
-2.65654345859803e-05
-3.53098093038035e-05
-4.42890815153678e-05
-1.57392622475602e-05
-2.38988226017373e-05
-2.4148028769027e-05
-3.76219466252024e-05
-3.76847642616123e-05
-4.42393291992076e-05
-2.43687535489895e-05
-3.43660331289773e-05
-2.58575001025143e-05
-2.90349957839874e-05
-4.24868930725025e-05
-3.76396178303399e-05
-1.75679442765041e-05
-3.43719874391338e-05
-2.64247541681001e-05
-4.94995470421778e-05
1.46696484576703e-05
-2.42320805135988e-05
-3.54582424257113e-05
-5.28291040668193e-05
-3.30689657103365e-05
-2.7314868650205e-05
-6.58098001900387e-05
-3.02144352844954e-05
-4.07022356746982e-05
-5.56848667646481e-05
-1.12170357605768e-05
-6.98955309795376e-06
-2.72324123199828e-05
-2.00874650669794e-05
-3.17362084645618e-06
-3.61738188580233e-05
-4.05231916060274e-05
-4.41141011885827e-05
-7.85137486599084e-06
-4.73636248723032e-05
-2.55449801152209e-05
-3.20476541235243e-05
-4.25562879419722e-06
-8.02125106476773e-06
-2.52803876976085e-05
-3.02772525644429e-05
-1.88603863546961e-05
-3.85159624622073e-05
-3.10950919324228e-05
-8.41882590289081e-06
-2.54766531142494e-05
-2.86557115092461e-05
-1.9437233208654e-05
-3.57450411375152e-05
-6.60193827629784e-05
-3.20433116386066e-05
-3.22337237134449e-05
-1.95901244324553e-05
-2.81378646923358e-05
-2.14465781834138e-05
-5.75813351530861e-05
-6.97345852635349e-05
-4.39404264958861e-05
-4.86609259167474e-05
-2.98452339595189e-05
-4.60422259334451e-05
-2.34340579095888e-05
-2.10219684617172e-05
-2.53317400910334e-05
-2.64174374318186e-05
-2.19307535278199e-05
-1.79695931478378e-05
-5.47237138394608e-05
-5.12903082840778e-05
-5.67973597136091e-05
-4.0014586567204e-05
-1.02716316073591e-05
-5.66465193269305e-05
-1.61989408991444e-05
-2.91288421743074e-05
-3.58605806173636e-05
-2.15725308883277e-05
-3.76677840968085e-05
3.99691750398898e-06
-3.25381418067877e-05
-4.72313180703089e-05
-1.18078822440246e-05
-2.81611683147776e-05
-1.95048600583907e-05
-2.40891775628099e-05
-8.5040323663598e-05
-7.84908667824542e-06
-3.76467753778731e-05
2.98134319922688e-06
-2.54195757342838e-05
-2.00198570534763e-05
-2.13581013400855e-05
-3.00913973017061e-05
-4.3500890188157e-05
-1.94466786624073e-05
-6.79958491353521e-05
-3.07584748320405e-05
-4.85406926483349e-05
-4.32282065556267e-05
-2.99078579984464e-05
-2.35730084366197e-05
-3.05259532855022e-05
-4.69860209858838e-05
-3.40344002819415e-05
-2.28751599389586e-05
-1.03911015308485e-05
-3.03911024228071e-05
-4.47137375495443e-06
-2.30717825916873e-05
-3.22510439342556e-05
-1.25292820959797e-05
-3.35946439383532e-06
7.11730686797239e-06
-2.29247119373452e-05
-2.37605091465115e-05
-2.55804451095033e-05
-2.36375667782212e-05
-3.32505549816006e-05
-3.02890882568118e-05
-4.60883809650566e-05
-2.51309091292288e-05
-3.88414106050088e-05
-4.36249313772258e-05
-5.95420347882077e-05
-6.21428664638312e-05
-4.84775631490676e-05
-5.60269972670069e-05
-4.64278700314015e-05
-5.56727923925556e-05
-2.95212654051906e-05
-4.44230550535297e-05
-3.50374999296207e-05
-4.48930952345442e-05
-1.06136974574377e-05
-2.38013671053395e-05
-5.03923591668978e-06
-2.29318776407798e-05
-5.43002335243745e-05
-2.72380690831054e-05
-4.39863051751533e-05
-3.8518337462119e-06
-5.60399534439173e-06
-7.12945035081751e-06
-3.10551972653407e-05
-3.37083064613915e-05
-1.567546741569e-05
1.64802718414117e-05
-3.02556581858808e-05
-5.37513338469575e-05
-9.65275093531598e-06
-1.60779563576822e-05
-4.61832129329498e-05
-2.61069657741052e-05
-2.49289342138407e-05
-2.59134551563063e-05
-3.98266948813851e-05
-1.0643301927398e-05
-3.17108956089468e-05
-3.02658175826951e-05
-2.41429159472812e-05
-4.6993704201098e-05
-4.78810799162381e-05
-2.77255427491865e-05
-2.70332251972094e-05
-3.3140652385387e-05
-1.75144922682181e-06
-2.54541155729557e-05
-3.98797240003913e-05
-2.22961939042555e-05
-3.09217611599301e-05
-1.16592001061446e-05
-4.04481494937525e-05
-1.57347014546411e-05
-2.1831069687974e-05
-3.31376924037354e-05
-4.11927446493883e-05
-2.50270658502882e-05
-4.41649592755398e-05
-1.44558280480982e-05
-2.11957695806633e-05
-6.42366822497626e-06
-3.79921819979992e-05
-4.00854558840475e-06
-8.34102650072368e-06
-4.54164181424124e-05
-1.85217944394891e-05
-3.84267199299127e-05
-5.34696741284359e-05
-1.40548465069156e-05
9.39235307191069e-07
-1.95858490067884e-05
-2.75998012291724e-05
-2.13655514437319e-05
-4.04520540723544e-05
-4.7841614383283e-06
-2.95351967852317e-05
-4.90089981241872e-05
-7.10000074020804e-06
-4.6167659490488e-05
-2.39286874695932e-05
-3.40492977655231e-05
-4.77935477397449e-05
-1.71041521044435e-05
-3.92292638530213e-05
-2.64906317514032e-05
-1.13719375152314e-05
-3.96662649336183e-05
-2.09914919958969e-05
-5.00416312777971e-05
-1.60070034467304e-05
-1.46392109235966e-05
-2.90887778765059e-05
-1.63940368847135e-05
-5.82775787775454e-05
-3.76404285105058e-05
-4.11893730444171e-05
-1.73375035206355e-05
-4.31938375319999e-05
-1.3125048665292e-05
-6.25102227883405e-05
-2.7656581497801e-05
-2.38189671425003e-05
-1.53921086631709e-05
-2.5417849288295e-05
-2.01755430420966e-05
-5.10358895847804e-05
-7.66079511673412e-06
-2.80885833346677e-05
-1.71995913429868e-05
-3.97929522592615e-05
-6.21387956341505e-05
-1.83470696017799e-05
-4.92802916957826e-05
-2.08974395954172e-05
-4.53636766488256e-05
-2.96618237945556e-05
-2.71950301377143e-05
-3.91895312426798e-05
-3.49170084422484e-05
3.17968781877565e-06
-2.22708840786455e-05
-3.81054247494799e-05
-2.59670881309569e-05
-5.61702400715277e-05
-4.52975463375312e-05
-1.13305639018054e-05
-1.88295844093972e-05
-1.86781368340285e-05
-1.59111560265081e-05
-4.07008654912356e-05
-4.49861373616495e-05
-3.63751306214814e-05
-1.28981322688802e-06
-3.46287968227551e-05
-2.37194274002268e-05
-3.71741989934452e-05
-4.77424564302168e-05
8.00186999918104e-06
-2.9193778334193e-05
-6.1032943091754e-05
-2.65492775420638e-05
-1.39317703687952e-05
-2.0316356172228e-05
6.63964018621938e-06
-1.55238309497183e-05
-1.91956894635339e-05
-3.55574148508234e-05
-2.11967345862007e-05
-3.27981126077252e-05
-4.47659519606869e-05
-3.39892452944073e-05
-3.00307339693038e-05
-1.91731834695339e-05
-2.65501994100075e-05
-3.47278229556108e-05
-4.91086981034044e-05
-2.85772650581144e-05
-2.13362530372527e-05
-4.50425811725596e-05
-1.16719580432192e-05
-3.43674975136906e-05
-4.38729535839993e-05
-6.06819125150462e-05
-2.26340267994257e-05
-1.4457039883829e-05
-7.52366221831246e-06
-1.12049614362296e-05
-7.81126280816056e-06
-2.44822753776941e-05
-4.06114334937124e-05
-1.70032626197711e-05
-3.3182774060328e-05
-6.36461715004033e-06
-2.09621123738815e-05
-3.20270008655837e-05
-2.58124151462853e-05
-4.29318582893675e-05
-1.07153301354188e-05
-3.6179977141927e-05
-2.77093642031421e-05
-2.29271722634922e-05
-1.93669509577031e-05
-2.17796888208004e-05
-2.86147260759014e-05
-3.52854613678809e-06
-2.51170246001574e-05
-2.93719375613764e-05
-1.30106879553786e-05
-2.97738709451914e-05
-3.32764372877263e-05
-3.37868854692972e-05
-1.27215447031738e-05
-4.95033884571111e-05
-2.99412248771264e-05
-1.35743248117958e-05
-1.25595020121583e-05
-2.01624515453203e-05
-4.3786064008198e-05
-1.79615878337983e-06
-3.40324122302075e-05
-2.70149851688777e-05
-2.62729706980145e-05
-1.53088392230548e-06
-1.21423132894084e-05
-3.77008768203072e-05
-3.68162479944515e-05
-3.58874092917677e-05
-5.04120569266521e-05
-2.92269336637945e-05
-3.97009233933562e-06
-6.17480124545315e-05
-1.99794917364058e-05
-2.2997123098407e-05
-1.98872043781347e-05
-2.92091849847974e-05
-4.83872767403282e-07
-3.04752382205565e-05
-3.25145917371839e-05
-5.90651044451846e-05
-3.52336561056779e-05
-9.57037385229296e-06
-2.3541393426928e-05
-2.60079739893975e-05
-2.29810625185173e-05
-3.07897943404229e-05
-4.70426506271946e-05
-3.767088973048e-05
-3.8490619147294e-05
-3.45521529337176e-05
-4.17667764083024e-05
-3.17728368512425e-05
-4.19415285212388e-05
-3.38076731799481e-05
-1.05820611678383e-06
-2.74244954249046e-05
-1.69580348346849e-05
-1.96724811814351e-05
-6.06888649902964e-06
-3.78142408446209e-05
-3.1399086477876e-05
-3.9317687998707e-05
-3.33172250125613e-05
-3.67811067796696e-05
-4.18616664259273e-05
-1.0905338104374e-05
-1.55977258485696e-05
-2.14380174285892e-05
-4.65607418279015e-05
-5.25195150969877e-05
-2.7205522082619e-05
-3.21431469047198e-05
6.38976118544831e-06
-5.90464373228394e-05
-4.10425910349829e-05
-2.40004787861607e-05
-2.84674750258427e-05
-3.7173054487974e-05
4.23907787129124e-07
-1.23020158895646e-05
-1.05676760608206e-05
-4.16874854047902e-05
-2.80327774810608e-05
-2.72095661763376e-05
-5.45582633889434e-05
6.89275190318058e-06
-2.3129165529605e-05
-3.3094998756729e-05
-4.45391383523471e-05
-1.8341709673177e-05
-2.67038972010014e-05
-2.83044866599273e-05
-1.58089202267318e-05
-4.82125783081065e-05
-2.84823100156657e-05
-2.22630549340434e-05
-4.97246494008134e-05
-2.62422811112817e-06
-1.1655366084219e-05
-1.01750743413839e-05
-4.86228618355176e-05
-3.94332724481933e-05
-4.24775930706436e-05
-4.54602898733699e-05
-1.63531129446534e-05
-2.13122061408169e-05
-6.29558727617484e-05
-1.82569679833019e-05
-3.69322945341839e-05
-2.235329169516e-05
-3.96144016629616e-05
-4.03442765873032e-05
-2.31460591755354e-05
-5.57699458050664e-05
-3.18406656677323e-05
-5.2284547108021e-05
-5.76681459308496e-05
-2.88215600492004e-05
-2.54048652065849e-05
-2.56258527198928e-05
-1.30540278552826e-05
-1.47491624944783e-05
-2.65336030666808e-05
-3.89459925164742e-05
-2.80962928799177e-05
-3.21516890124695e-05
-5.69264153385832e-05
-3.77400466314341e-05
-4.15504982918115e-05
-4.5126422085867e-05
-4.27142843284798e-05
-4.81698106324336e-05
-2.23070071838463e-05
-4.07802064128714e-06
-3.50841581471724e-05
-3.41000192680684e-05
5.46830195922946e-06
-5.66601279415336e-05
-5.14247292730534e-05
-2.91952438568859e-05
-1.97628380777414e-05
-5.70665602542229e-05
-2.69506937555251e-05
-5.84291546134303e-05
-2.03245738773985e-05
-1.16329930420905e-06
-3.98222662787576e-05
-2.35742124134556e-05
-2.49112316408856e-05
-4.40798839757748e-05
-2.95653607665417e-05
-2.69747962498093e-05
-2.90986545326847e-05
-5.09271661396771e-05
-4.99018292858333e-05
-2.49034232165873e-05
-4.92781449504107e-05
-3.10054759855095e-05
-2.87271029874479e-05
-1.98815878282153e-05
-1.84179439271984e-05
-1.96943499162958e-05
-1.71581021084166e-05
-2.81681439893061e-05
-2.28339253599283e-05
-5.24373967539205e-05
-6.05496563366066e-05
-1.80617320789263e-05
-2.55627227532553e-05
-4.03270330578938e-05
-2.82427208208933e-05
-4.73907872556274e-05
-1.89335655901759e-05
-2.76754874283882e-05
-1.56269464401638e-05
-4.30126141623892e-05
-5.37077863205621e-05
-2.74948137766592e-05
-3.17260777716367e-05
-2.20076507801614e-05
1.25588906699345e-06
-5.82007755414634e-05
-2.22205880489672e-05
-2.47088857681789e-05
-3.90170270111458e-05
-4.83727666814579e-05
-2.33299926845631e-06
8.25435721204677e-06
-2.90496829666566e-05
-2.95078281978231e-05
-1.13677928261295e-05
-6.50824327007005e-06
-4.99447367158573e-06
-1.58761012230873e-05
3.87518713647112e-06
-3.98660318376426e-05
-1.07417710843871e-05
-4.92890827780827e-05
-2.06120073188427e-05
-5.56555826590678e-06
-1.0414749374889e-05
-4.10658261809815e-05
-7.03743626094343e-06
-2.14704999994062e-05
-2.38444644617237e-05
-1.97730780372439e-05
-3.07500495777144e-05
-5.0640011528985e-05
-3.54029739181765e-05
-2.46602298423968e-05
-4.81670996608869e-05
-7.5496924746849e-06
-5.36462720601024e-05
-3.75664931939814e-05
-2.05800321250229e-05
-1.02487217265533e-05
-2.75391727900435e-05
-2.65182167624512e-05
-2.95564970271932e-05
-3.63277762036904e-06
-1.85076655897648e-05
-3.60152771489874e-05
-1.42584821008338e-05
-1.40927860558694e-05
-1.8233087724503e-05
2.68410689925093e-07
-2.62913447592223e-05
-3.08762548836224e-05
-2.9249641278815e-05
-1.58367668906692e-06
-4.66117992626444e-05
-3.38307215418084e-05
1.0324517786077e-06
-1.26373975987907e-05
-3.12420737294589e-05
-2.16633280206339e-05
-4.52157699989142e-05
-2.6789420689687e-05
-3.01641981743269e-05
-5.6757635806757e-05
-2.99444970085064e-05
-3.42201332249197e-05
-4.78451236597513e-05
-3.71186573788761e-06
-1.28980007702532e-05
-4.88760155979648e-05
-4.42363664814624e-05
-3.64553027201447e-05
-4.84792822367024e-05
-4.89234435452613e-05
-2.90450597616338e-05
-1.9037582401829e-05
-2.73220580186698e-05
-1.98793005049226e-05
-5.95971660402276e-05
-1.70346803779738e-05
-3.14181153062986e-05
-3.92394852195719e-05
-4.20616658963466e-05
-4.7657409229984e-05
-5.68675057228105e-05
-3.03296533749635e-05
-1.53644426338546e-05
-3.52967577326242e-05
-3.72880216231344e-05
-3.32255755809958e-05
-3.9981992947669e-05
-2.28980337915097e-06
-3.42393611111247e-05
-3.62281531445916e-05
-4.92904758072006e-05
-3.62118020526163e-05
-2.76116773309255e-05
-4.68127608794959e-05
-3.40489178083331e-05
-5.29231008098278e-05
-5.0887870831532e-05
-3.11332641858599e-05
-9.83478519220093e-06
-2.14754668849006e-05
-1.30424832751532e-05
-4.02017460593303e-05
-8.19774460640538e-06
-3.05334285584522e-05
-4.83166685333232e-05
-3.15679217612806e-05
-3.50487980188924e-05
-2.71889291403342e-05
-2.94756123917681e-05
-2.48298924218303e-05
-4.04830636373471e-05
-4.61325632123035e-05
-2.20539412740785e-05
-3.49901895442647e-05
-4.62177551497984e-05
-3.19959627764624e-05
-2.99361543975599e-05
-2.40871530975547e-05
-2.44176455661113e-05
-2.71844601843198e-05
-1.55630624330951e-05
6.61341111182693e-06
-3.90428816030146e-05
-4.22378762829117e-05
-3.27859901375655e-05
-1.58028380059038e-06
-5.37645097377655e-05
-4.40884585940419e-05
-4.008633524515e-05
-3.57770661026882e-05
-1.31392073565029e-05
-5.71757068963363e-05
-1.55480695248004e-05
-3.2264508639736e-05
-3.011912302118e-05
-4.28899389616249e-05
-1.3893948488157e-05
-1.31523544161522e-05
-4.64241204858253e-06
-2.0689852317657e-05
-2.02610715948349e-05
-2.41779096309888e-05
-3.08570145682093e-06
-1.90965825984506e-05
-4.98241705327351e-05
-2.87753902024067e-05
-5.76820115989988e-05
-1.79637423788679e-05
-1.82623638767427e-05
-5.74561941631231e-05
-2.25792533088314e-05
-5.24702136015668e-05
-4.42582880522232e-05
-3.70819171638334e-05
-2.44800074257743e-05
-1.702187687433e-05
-2.27010135815921e-05
-3.63707208492569e-05
-4.06345999665464e-05
-2.25211233834192e-05
-3.30137365700105e-05
1.38236899059418e-05
-3.05318674989189e-05
-4.78806642941761e-05
-4.95984706422978e-05
-1.89545081464389e-05
-2.64538121581391e-05
-9.96574674430056e-06
-3.12280785524256e-05
-3.84344920604061e-05
-5.08923687865167e-05
4.93058754570756e-06
-1.14591029999871e-05
-8.08518524534119e-06
-5.39198417479074e-05
-4.33727012863308e-05
-4.27559186267508e-05
-1.65521986417917e-05
-7.26677645616024e-05
-6.84293648251924e-06
-2.20709491053876e-05
-5.12179262451437e-05
-5.42579498949811e-05
-2.48391451356746e-05
-2.0164812524746e-05
-1.42300196013771e-05
-3.28629788893441e-05
-3.74901296173215e-05
-3.8505954162144e-05
-1.29610797057498e-05
-5.22834467485435e-05
-3.62637108672041e-05
-1.88274170755575e-05
-2.56716907926611e-05
-1.38910688592384e-05
-4.11625828334516e-05
-2.74961298069438e-05
-2.07756916155859e-05
-6.14643485311762e-06
-2.04941688476084e-05
-4.90856066474556e-05
-3.98202899240479e-05
-4.24929029291482e-05
-3.92550433875374e-05
-4.50992648023747e-05
-3.70263182942808e-05
5.68106833926171e-07
-1.13397767389395e-05
-3.9825333770802e-05
-4.88914455502995e-05
-4.65296693401731e-06
-1.04556455623658e-05
-3.51710542104384e-05
-1.39148977390078e-05
-4.00284808818203e-05
-3.28105367009155e-05
4.51014710265161e-07
-2.76116391688351e-05
-3.46287927464293e-05
-3.09668082682213e-05
-3.2733459754216e-05
-2.47361386988735e-05
-1.41554803274628e-05
-5.54323846719222e-05
-3.13785052804929e-05
-1.81787379515331e-05
-5.50217212858324e-05
-4.2095141154362e-05
-2.5185466295954e-05
-4.57175747946339e-05
-3.37499426617836e-05
-2.60469230878422e-05
-4.8707669933445e-05
-4.52966169738648e-05
-2.74482821019978e-05
-2.03063887644807e-05
-1.08533110978258e-05
-5.61647811060449e-05
-3.75775494058276e-05
-2.5710037336923e-05
-1.85751658387934e-05
-1.99534036837602e-05
-3.80908265143723e-05
-5.79727846309284e-05
-3.57516737065076e-05
-1.84728208166679e-05
-8.12124517611195e-06
-1.50419523220263e-05
-1.73543505160622e-05
-1.28387570775558e-05
-6.26918324878256e-06
-3.57480968063258e-06
-3.83912189414625e-05
-3.26500209196454e-05
-1.97477729524853e-05
-1.53235519945313e-05
-3.01131574833525e-05
-2.46970735174008e-05
-4.124299845002e-05
-1.6528587916634e-05
2.3095322994936e-07
-9.6473497582392e-06
-3.28489367082998e-05
-2.11433696223705e-06
-2.12178781272696e-05
-2.93377979879556e-05
-3.68364108488207e-05
-3.87826157036667e-05
-6.03673842147633e-05
-1.99032615155284e-05
-2.74224038265109e-05
-4.18603097863847e-05
-2.80371131032588e-05
-4.19161046248304e-05
-1.54739823448848e-05
-7.12613346561453e-05
-2.85648824416902e-05
-2.18498863683539e-05
-3.06127092230296e-05
-9.90831415773513e-06
-2.36816176565172e-05
-4.06156210209311e-05
-4.83162709477808e-05
-2.41307842346325e-05
-1.68075523950085e-05
-1.65136038913876e-05
-2.22796587729e-05
-1.94433730823003e-05
-5.84170386576091e-05
9.09501121774023e-06
-5.58468636983937e-05
1.65239663393408e-05
-1.82716065375121e-05
-2.98018312509492e-05
-3.54878245219756e-05
-7.43943410358006e-06
-4.39123034630764e-05
-3.60693237579603e-05
-1.85271324343685e-05
-1.34061011119519e-05
-5.82682997540454e-06
-4.78464835688341e-05
-1.40603847764538e-05
-9.26221349635153e-06
-2.01592566770381e-05
-2.15926599847514e-06
-1.95726121263005e-06
-2.98549399991797e-05
-4.65650980446715e-05
-3.79537584295343e-05
-4.29722468083093e-05
-5.7264953559131e-05
-2.79121076494702e-05
-3.52706804466252e-05
-2.16579586505969e-05
-2.19956767334124e-05
-3.14659776922852e-05
-4.01986839450924e-05
-9.49495637398089e-06
-2.73522278927789e-05
-2.51116465631858e-05
-3.05814525025243e-05
-9.33048499330281e-06
-3.10201043055171e-05
-1.07174092298811e-05
-2.8447768689661e-05
-4.15860661030364e-05
4.61975700346345e-06
-2.79352752625798e-05
-4.90976991537676e-06
-3.85094349377022e-05
-8.01441961860677e-06
-5.08404640312232e-05
-9.31699935370971e-06
-4.50040899845789e-05
-2.5703729912985e-05
-2.89546361797876e-05
7.81791583087569e-06
-4.61145459646242e-06
-2.00072218535406e-05
-3.63822531697836e-05
-2.91928218297784e-05
-1.85668119468537e-05
-2.98551871421163e-05
-2.83730067769698e-05
-2.13159632556674e-05
-8.88744660957916e-06
-1.72577768670161e-05
-4.38256973046962e-05
-2.7393162262129e-05
-3.2473438057212e-05
-6.56020995028685e-05
-1.79728098268604e-05
-3.13423542615074e-05
-4.9002086638302e-05
-6.2365923636162e-05
-1.58526436360812e-05
-1.85219031163014e-05
-2.14799757104633e-05
-1.17025560092112e-05
-4.8752236348843e-05
-2.61909225619813e-05
-4.390578007515e-05
-7.56832774926761e-06
-3.18129058783435e-05
-1.76737337884693e-05
-4.37361015576703e-05
-2.18904067954335e-05
-3.80051524248544e-05
-5.30523497531787e-05
-3.67094490416115e-05
-2.79112875676208e-05
-3.16214924306722e-05
-1.718816483608e-05
-3.35084813292493e-05
-3.20434181004332e-05
-2.38126677328083e-05
-4.3725036201032e-05
-2.61133203737497e-05
-4.54671800974117e-05
-2.37462092211116e-05
-2.78444123132632e-05
-8.50229927511867e-06
-2.98899647532104e-05
-1.85868560209992e-05
-6.96441926433143e-05
-4.85659026145367e-05
-3.331432830324e-05
-3.04689258318838e-05
-2.87927855409845e-05
-2.66934112515156e-05
-2.3652080717488e-05
-3.05294736510379e-05
-1.87757778530662e-05
-4.43352621563037e-06
-2.39514408550362e-05
-1.01209623493826e-05
-1.41751743246183e-05
-2.83662349269194e-05
-2.87156270801327e-05
-2.01264310088886e-05
-2.35104250245356e-05
-1.44015340761704e-05
-7.49227053726145e-07
-1.1101273608625e-05
-3.08596280115446e-05
-3.39652855381993e-05
-2.75938546802717e-05
-5.16390985625423e-05
-3.94611026516157e-05
-4.29067228331868e-05
-8.86742964392321e-06
-3.15290563982127e-05
-2.6822808514347e-05
-3.65182177268862e-05
-3.77783245953682e-05
-1.45782450454323e-05
-3.61404018698987e-05
-1.88362654265044e-05
-2.90030951463599e-05
-4.4171320349636e-05
-9.7729058490549e-06
-7.05023852155927e-06
-3.03383672116322e-05
-2.75343550361931e-05
-2.49546846769865e-05
-5.01917298609368e-05
-2.65372056219993e-05
-4.10267412985211e-05
-1.83933611041734e-05
-4.46983480178495e-06
-5.52880311381036e-05
-4.2414371928761e-05
-3.22853647009099e-05
-2.85352302435262e-05
-2.51648675424956e-05
1.60751786264596e-05
1.55340867598756e-05
-4.06857161978996e-05
-2.10711427460049e-05
-4.44768127341018e-05
1.80253065222577e-06
-7.84592827167831e-06
-3.12095909590905e-05
-4.53957613055812e-05
-5.08600890851327e-05
-4.20106311585645e-05
-2.30304728306372e-05
1.11697971020825e-06
-4.43137954266456e-05
-5.25197780445098e-05
-3.03278238402115e-05
-6.2242912467197e-05
-1.99562905027027e-05
-3.14301932042255e-05
-1.71208957835494e-05
-3.54417154658882e-05
-4.51261618609083e-05
-6.1050463280235e-05
-1.57247624480493e-05
-2.98399243924752e-05
-1.44852910449736e-05
-1.50843445426099e-05
-3.64684109495544e-05
-2.74589186484009e-05
-3.34046222751194e-05
2.02416981928213e-07
-1.68820168387886e-05
-3.84894720566226e-05
-3.14421411556208e-05
-3.07591928092901e-05
-3.87069432627579e-05
-6.08254850606291e-05
-1.76315732113158e-05
-1.23554162634874e-05
-5.56364183344682e-05
-5.65585170660686e-05
-2.61057901562112e-05
-2.4372914604719e-05
-3.96879874260264e-05
-5.24192471881846e-05
-4.5941594459114e-05
-2.67002438691283e-05
-5.06821256033639e-05
-2.71385156959694e-05
-2.50544793106969e-05
-3.37194947607972e-05
5.15863918792108e-06
-3.1572901960347e-05
-8.34454149709429e-07
-1.28146425880247e-05
3.20508903432514e-06
-1.93374615257838e-05
-4.51463514306746e-05
-3.12117055966441e-05
-2.06118284648062e-05
-1.38000879677766e-05
-5.01000253815252e-05
-1.71069671264928e-05
-2.02604035212048e-05
-2.76726828807714e-05
-6.6465472993352e-06
-3.29058960747498e-05
-5.74701276067509e-05
-5.31652583503028e-05
-5.60771829877939e-05
-4.49495877052658e-05
-3.79555921684249e-05
-1.43227936843407e-05
-4.54539353752988e-05
-2.33288072599046e-05
-3.28460244599956e-05
-2.81932603406246e-05
-3.29323634101365e-05
-1.12957844801326e-05
-2.02516246565444e-05
-1.13852567350006e-05
-1.67237700153739e-05
-2.1725920940371e-05
-3.7166727669985e-05
-1.20456307830727e-05
-3.69506684584813e-05
-4.17276910977979e-05
-1.70622591069336e-05
-2.25500396723431e-05
-3.91643250025394e-05
-7.34342551352484e-05
-4.43448028903004e-05
-1.66440975115706e-05
-1.05857340477262e-05
-3.61681038232473e-05
-3.2265856790229e-06
-2.06794284300172e-05
-3.07620127672279e-05
-2.21156706429936e-05
-1.59255620309446e-05
-2.89160827814969e-05
-1.02535132462089e-05
-3.59548559200188e-05
-1.61229411408198e-05
-1.56207193315185e-05
-3.02133071291688e-05
-3.77333983164098e-05
-5.85886210904498e-06
-3.51735054271191e-05
-1.15500753042718e-06
4.55731947626654e-06
-1.38788898792183e-05
-2.0303939773993e-05
-3.97323140879562e-05
-2.57199599856714e-05
-2.64015278774717e-05
-9.02138241863013e-06
7.37139523909668e-07
-5.17752802661361e-05
-2.25022128521659e-05
-4.90076789126541e-05
-2.5469004955758e-05
-2.31005914012446e-05
-3.62485359339997e-05
-3.15064125335718e-05
-3.84249803633499e-05
-4.79689713710899e-05
1.89087834962692e-06
-4.7099757430701e-05
-2.81936759378365e-05
-1.79800694670747e-05
-2.31690992821978e-05
-3.15427035996706e-05
-1.53915217981303e-05
-3.93456796349937e-05
-5.19814956106159e-05
-3.73375896440932e-05
-7.32905628464173e-06
-1.43571821284291e-05
-3.4124209687666e-05
-3.69212353277973e-05
-2.01414283967705e-05
-3.69783656849251e-05
-2.70848240545614e-05
-2.81511979470099e-05
-2.87251552818199e-05
-3.06774435800094e-05
-1.69880861474418e-05
-6.80887855772902e-06
1.17844000904288e-05
-3.39921706024693e-05
-5.46319756539749e-05
-2.54818733820758e-05
-2.90099161693561e-05
-5.53867807003312e-05
-1.85246401160563e-05
-1.5769886285206e-05
-3.02280966599015e-05
-5.00709598508561e-05
-2.69195319504897e-06
-2.4274288803034e-05
-4.20952175189869e-05
-6.88799230758304e-05
-2.38998756874696e-05
-2.31190308891013e-05
-4.98984093201279e-05
-5.56680479943654e-05
-4.10272273622227e-05
-3.46200737166608e-05
-6.39493763618498e-05
-1.97283822672911e-05
-3.51842694424508e-05
-4.54173543586119e-05
-4.07929738755816e-05
-3.97817023393203e-05
-5.65881711358266e-06
-8.12336003539e-06
-3.04158845651884e-05
-3.02194113158813e-05
-5.73616768010626e-05
-2.65591421017223e-05
-5.20220188449397e-05
-3.90949515450446e-05
-4.76594304134123e-05
-1.86210995668626e-05
9.45355272190036e-07
-2.40967601515997e-05
-3.07237420822634e-05
-4.0273735257779e-05
1.82127673841333e-05
-1.73889702529441e-05
-1.13132799514204e-05
-3.43976296200892e-05
-2.52734655051478e-05
-3.45042336933555e-05
-8.43489196419991e-07
-1.60944697936698e-07
-3.92622884117645e-05
-2.80994541935657e-05
-2.83569129502045e-05
-2.38687361983152e-05
-2.49165265821426e-05
-3.99029803599096e-05
-3.01928346144245e-05
-2.03673810470094e-05
-2.11000731992483e-05
-3.67123607203331e-05
-2.22270858907225e-05
-2.15955981302741e-05
-4.55853192656513e-05
-3.54258555319127e-05
-6.49752417413216e-05
-3.30020548476172e-05
-8.18749473422549e-06
-1.34979343001838e-05
-1.74487506834492e-05
-9.7525808414967e-06
-2.7789697845227e-05
-2.54989240133344e-05
-2.9222423242379e-05
-8.20700186075172e-07
-1.62487446785151e-05
-2.1384546456246e-05
-4.3305942738232e-05
-3.25165376873443e-05
-5.57571520906749e-05
-4.79781918477809e-05
-3.16791059338539e-05
-4.66787446682092e-05
-1.81654489312837e-05
-2.78874678132137e-05
-2.56513456038565e-05
-1.96111093779604e-05
-2.20663206683474e-05
-5.88787367139413e-05
-2.22121093913332e-05
-3.06920193428018e-05
-3.21931110537221e-05
5.03262474274029e-06
-6.0900621026187e-05
-3.67026315731399e-05
-2.71951891583473e-05
-2.06621455309765e-05
-3.8878714196446e-05
-1.7328034904556e-05
-1.98552775181789e-05
-5.11712446908714e-05
-2.38242332645156e-05
-1.10470827753823e-05
-1.9585480419574e-05
-4.47535981600091e-05
7.07525105687827e-06
-2.67374158761265e-05
-6.9031246230139e-06
-4.47702312447479e-05
-2.56143054704849e-05
-3.08105744097164e-05
-3.54702106168487e-05
-4.82381229817109e-05
-4.39037397702206e-05
-4.22209478684944e-05
-8.45152923514711e-06
-3.6767141546099e-05
-3.16515612481524e-05
-2.34366150541845e-05
-2.97774842168614e-05
-5.23479766825599e-05
-3.02042624315788e-05
-4.23481981898779e-05
-1.29114900348601e-05
-3.54509623025853e-05
-4.53840577400657e-05
-4.52559702129906e-05
-3.43684107360248e-05
-7.297439876871e-06
-2.83901165084467e-07
-1.75876405497108e-05
-1.43567458997197e-05
-5.94079622589475e-05
-2.51064463163211e-05
1.30864583597939e-05
-3.02580044989465e-05
-2.12679706753222e-05
-3.93963031927905e-05
-4.11440424569212e-05
-4.39042541149839e-05
-4.75306433510083e-05
-2.48673616135831e-06
-3.35373626945442e-06
-2.1946066168801e-05
1.25289524293969e-05
-2.85585452138097e-05
-2.11565876955271e-05
-2.0566323686761e-05
-4.989406176783e-05
-4.55405191246053e-05
-1.76425376987979e-05
-1.30065036672866e-05
-2.34659053907666e-05
-2.87687665176377e-05
-1.58699644062695e-05
-5.66836243938484e-05
-4.80199558258308e-05
-4.16311204225214e-05
-2.01406414244602e-05
-1.21561809449022e-05
-2.13478673917148e-05
-4.67717658884687e-05
2.88114918377721e-06
-4.72305453038739e-05
-3.66699345384699e-05
-4.6243785902856e-05
-1.88192407086019e-05
-3.02073554547058e-05
-3.78627779524537e-05
-1.22886179618649e-05
-3.99048550871882e-05
-5.20414825256254e-05
-3.03117967713902e-05
-3.75152312182963e-05
-2.93019676555787e-05
-6.39810988066817e-05
-3.78880823827772e-05
-1.20804263539062e-05
-3.60813140593527e-05
-1.59508670376653e-05
-3.59816683681636e-05
2.22904757313048e-06
-1.8832894143844e-05
-2.20361316209427e-05
-1.63945342150741e-05
-3.20106939619444e-05
-1.91185276581372e-05
-3.18256137212139e-05
-2.8077555899801e-05
-1.72618594340589e-05
-2.61862168984431e-05
-7.64228335273765e-05
-1.70029910765571e-05
-2.87579729947829e-05
-2.36528286863314e-05
-2.62568257415449e-05
-3.93118941483719e-05
-3.63505280124758e-05
-4.95052648374496e-05
9.96442800991429e-07
-4.6794427022414e-05
-2.05553607812346e-05
-7.78553088054095e-06
-1.09233079502586e-05
-2.56702535969704e-05
-4.88102634621011e-05
-6.0024650044016e-05
-3.36123520391206e-05
-3.51723728552189e-05
-2.7385851109595e-05
-1.58044898158996e-05
-4.95863284768983e-05
-4.13352930715091e-05
-5.5574595394901e-05
-2.14829925334675e-05
-3.81792945704236e-05
-1.33178447050867e-05
-8.95877824011675e-06
-5.22363002766947e-06
-4.99154567609056e-05
-3.72994060455789e-05
-3.53254292880709e-05
-5.17419850708282e-06
-1.37047396383398e-05
-2.42919175959515e-05
-1.21478776806186e-05
-2.73113520368079e-05
-4.17077415693177e-05
-6.10617267875325e-07
-3.08738984228092e-05
