# Supplementary material for: Research on computational propagation and identification of mine microseismic signals based on deep learning
Source: PLoS One. 2025 Oct 22;20(10):e0334641. doi: 10.1371/journal.pone.0334641 (PMC12543183; doi:10.1371/journal.pone.0334641)
Supplement: S8 Data — (ZIP) [file pone.0334641.s008.zip › 000100900002896.xlsx_0.txt_24.txt.txt]

-3.31520884658399e-05
-1.77520724829843e-05
-5.3568423531124e-06
-4.62741657438426e-05
-1.18818922727986e-05
-2.52665442123823e-05
-2.3603436807109e-05
-3.31420538066751e-05
1.47482522705206e-06
-3.5902607413099e-05
5.94259027976216e-06
-5.31812652593923e-06
-2.01808606532739e-05
-3.69195384646542e-05
-4.27894205046399e-06
-3.10658324608492e-05
3.04287408248968e-05
-3.13889428789465e-05
-3.5681711958397e-05
-3.94216251816909e-05
-4.2838931077236e-05
5.68815626639714e-06
-2.54138562358129e-05
-1.55635495264369e-05
-3.22279875384957e-05
-2.35767430722626e-05
-1.14595823782621e-05
-1.74735228954989e-05
-1.65997343331886e-05
-4.20513028774758e-05
-1.87440322799157e-05
-1.73567849918428e-05
-3.58802404966342e-05
-3.3668283849402e-06
-3.96458637568636e-05
-1.96393475394141e-05
-1.81247564004057e-05
-1.18071849191185e-05
1.31618699190228e-05
-5.95256653767247e-05
-4.45977269590259e-05
-6.27682962629517e-05
-5.35482827477238e-05
-5.75173164432921e-05
-4.43331746388169e-05
-4.3736885798447e-05
-3.6061226072857e-05
8.82617822263974e-06
-1.41656343777756e-06
-2.11142626847782e-05
-6.00447873328881e-05
-3.04502205908064e-05
-9.43499450466882e-06
-5.08000852312194e-05
-1.37576590607594e-05
-2.99856328770483e-05
-2.10534064374144e-05
-5.61352313114797e-06
-4.38080602204134e-05
-6.67176720901676e-05
-1.81191078473613e-05
-2.45047972619369e-05
-2.34250100336427e-05
-3.505770615273e-05
-3.69950423177782e-05
-4.65462352592588e-05
-6.02868531358485e-05
-1.42649306759252e-05
-4.19231147359059e-05
-2.47250932076657e-05
-4.12657290781292e-05
-3.99858862950533e-05
-5.12538818616383e-05
-2.39522775038517e-05
-9.20886822306347e-06
5.74492593484725e-07
-3.6741183483298e-05
-3.72404594108086e-05
-4.23422782447082e-05
-3.84224690679298e-05
-2.46482113413017e-05
-4.9907391797758e-05
-1.74289219230869e-05
-4.47906494651919e-05
-4.34454242149889e-05
-3.87828500071832e-05
-1.3103950314031e-05
-3.52951834322225e-05
-4.0612924588661e-05
-5.67172271538797e-05
-3.18066107122192e-05
-4.84366362501835e-05
-2.99690474083846e-05
-3.3883168965482e-05
-1.92634276046171e-05
-3.48918092674113e-06
-5.0250276888951e-05
-5.52336360520503e-06
-3.30391500752398e-05
-4.62716360286992e-05
-2.05032387893883e-05
-2.54018895891184e-05
-1.04845394288105e-05
-2.62517533975066e-05
-2.17588856043833e-05
-3.28190327174809e-05
-5.50901688099498e-05
-2.85907829706774e-05
-9.27178977366725e-06
-3.60241282135764e-05
-2.7159354870544e-05
-2.8842090300401e-05
-3.14215611893968e-05
-4.34292825026677e-05
-3.59649967709037e-05
-2.14206035422542e-05
-2.87072244456376e-05
-1.29878520577785e-05
-4.11551779333397e-05
-2.49984231342257e-05
-3.80731971965236e-05
1.60934286540984e-06
-1.63744602988005e-05
-1.44768945007194e-05
-1.76904859695782e-05
-1.61182586810314e-05
-4.01364507917512e-05
-1.80315649055563e-05
-3.17472989926952e-05
-4.77026837608196e-05
-1.54328447567655e-05
-2.24123038550387e-05
-2.58685801034651e-05
-3.36510606833404e-05
-3.83327163686512e-05
-2.22892036652993e-05
-2.87312113508288e-05
-5.09266643478277e-05
-4.23718961663526e-05
-2.18166501190222e-05
-1.13688725647835e-05
2.79950211927806e-06
-1.1506519976254e-05
-2.79678081400104e-05
-4.58991911529997e-05
-4.88319802249339e-05
1.05638906931711e-05
-3.605247716406e-05
-4.32830182314044e-05
1.16916093416894e-05
-2.93975814713602e-05
-1.04994076678779e-05
-5.46702236419183e-05
-1.69164853919328e-05
-2.588059220307e-05
-3.48181678572443e-05
-2.94768954944338e-05
-2.21961361806655e-05
-5.04457108194501e-05
-2.7485161054715e-05
-2.84853873882287e-05
-3.11814908540012e-05
-2.57266782985324e-05
-5.46671491189229e-05
-3.35554467684507e-05
-2.73454093253626e-05
-4.25538393337801e-05
-4.12489635588017e-05
-3.92822821301875e-05
-5.32335484567041e-05
-5.60871930987899e-05
-2.70014482420037e-05
1.0340779183582e-05
-3.3318508813121e-05
-2.88919139647882e-05
-2.38456137035921e-05
-2.99115461616019e-05
-3.88147893050792e-05
-2.14648770922297e-05
-4.77850413229398e-06
-5.15182761698906e-05
-2.14631134329181e-05
-3.53025974281268e-05
-3.56763636767205e-05
-1.73722722543319e-05
-1.38003690593444e-05
-2.66839356414081e-05
-1.97698299895542e-05
-3.39890384074519e-05
-3.78596080572474e-05
-2.16590727715081e-05
-4.25986606771035e-05
-3.15138794384478e-05
-7.77362340384501e-06
-4.51580202197368e-05
-2.83292549800992e-05
-1.45638210297995e-05
-7.15608564068537e-06
-4.26372591683218e-05
-9.04406731819868e-06
-1.16484149994745e-05
-1.98593740623358e-05
-2.89454394886216e-05
-3.34753633666003e-05
-2.62676123150781e-05
-4.25411284606753e-05
-4.4041310555953e-05
-1.04451688111145e-05
-1.29103005367609e-05
-3.02505641688427e-05
-4.15881239625682e-05
-4.41309374777957e-05
-6.33012071062611e-05
-3.46998202234812e-05
-3.812682362778e-05
-2.83777978716251e-05
-3.12483843457034e-05
-2.76503936285041e-05
-1.83325498278317e-05
-2.66044809475959e-05
2.5659070466864e-06
-2.81779047640417e-05
-4.96985722402787e-05
-1.79629510863199e-05
-2.57662471524427e-05
-3.97906827115146e-05
-2.32146969647993e-05
-1.23994762530154e-05
-3.840491920546e-05
4.75242179777656e-06
-2.09264198404262e-05
-2.86308310877514e-06
-3.06585883267346e-05
-1.36616838077537e-05
-4.13628404674375e-05
-1.1642822487408e-05
-2.24866606763646e-05
-2.41115239260738e-05
-1.369042605564e-05
-1.79137004127008e-05
-3.08829599508958e-05
-4.09560817884873e-05
-7.27969683679228e-05
-4.56763798295402e-06
-5.01544673779197e-05
-1.91372666248122e-05
-4.62931816739426e-05
-3.57061728599409e-05
-3.23686508301697e-05
-5.60814948587905e-05
-2.23201681317505e-05
-2.2208044663111e-05
-4.43467239922044e-05
-3.62373075154224e-05
-1.32692080548038e-05
-3.10436010965918e-05
-2.37918195394189e-05
-4.12827979209649e-05
-2.21673759814016e-05
-3.70355204472342e-05
-6.01399514771827e-06
-2.41039691597051e-05
-4.71506021846002e-05
-4.57250298971685e-05
-1.97112768987779e-05
-4.19493496644589e-05
-2.8483909229178e-05
-4.02865870636277e-05
-5.53707999925735e-05
-1.86842409825481e-05
-3.83771754817745e-05
-2.54854833749621e-05
-3.02939289324968e-05
-4.54865938294949e-05
-1.97639721579278e-05
-4.7211263522304e-05
-3.00905151605106e-05
-2.31325154881869e-05
-6.34396025512962e-05
-4.29610442276151e-06
2.02790654609445e-05
-2.34840997204836e-05
-2.38245060284916e-05
-3.85094417960776e-05
-2.16295607937316e-05
-4.77365231838824e-05
-3.69155060449541e-05
-2.99328713738773e-05
-3.70756392253394e-05
-2.86123071289152e-05
-2.8287958224599e-05
-2.73237124191686e-06
-4.07590729807218e-05
-8.07824773791761e-06
-4.26436570091734e-05
-3.14790843283753e-05
-1.52912115579794e-05
-1.88052157975874e-05
-2.53842250174404e-05
-1.23910540305184e-05
-3.09569762098436e-05
-2.02188466388325e-05
-2.4365492817637e-05
-1.4910925164351e-05
-9.43387931133256e-06
-4.49987638562751e-05
-3.1004672607978e-05
-4.18387152658741e-05
-8.75845855369704e-06
-2.11763561018243e-05
-2.71553210372437e-05
-2.05514741247655e-05
-2.552648455671e-05
-3.89453868222615e-05
-4.875885411068e-05
-4.06436789022214e-05
-5.20474350882719e-05
-1.30282328577949e-05
-2.38423977724607e-05
-1.92337492228624e-05
-6.78862367112426e-06
-3.13371737633745e-05
-4.14702939905261e-05
-3.33827426087566e-05
-3.93045323704364e-05
-4.52216254479812e-05
-1.76142471740717e-05
-2.1109284435949e-05
-1.10297477152747e-05
-1.93362039735645e-05
-3.60841810564637e-05
-4.75016591944187e-05
-4.32612969166446e-05
-1.30064893829682e-05
-3.90296777766159e-05
-1.40701949536204e-05
-2.71704336568365e-05
-3.4219604285768e-05
-1.22237376903472e-05
-2.96438244718076e-06
-3.82253673281951e-05
-5.43477662251663e-05
-4.1549188702633e-05
-3.31938169418278e-05
-4.35154825354902e-05
-4.03235847940948e-05
-1.50378776963449e-05
-1.02348852822305e-05
-1.20606809520395e-05
-2.10739935756618e-05
-2.5054548508365e-05
-7.01991680058605e-06
-3.39515626873605e-05
-3.70591735063819e-05
-3.32149435987963e-05
-4.7165388318192e-06
-3.19448097119217e-05
-3.5879948922954e-05
-4.96231140622867e-05
-1.28483462182211e-05
-3.99792672485905e-05
-5.86308017034342e-05
-1.51911399273959e-05
-1.47733386633141e-05
-3.8918794325542e-05
-1.56016034577348e-05
-4.48372913057035e-05
-2.89292045954858e-05
-2.5096564066171e-06
-7.19239842724696e-05
-2.83828441984292e-05
-3.73735558248977e-05
-7.102601346758e-05
-1.18735963499372e-05
-2.3749799984854e-05
-4.08436753479134e-05
-3.66905167371529e-05
-1.70698572307017e-06
-2.91710751241927e-05
-9.19330496069643e-06
-1.07368616481926e-05
-3.73478662693193e-05
-3.36247749554686e-05
-3.28727820053059e-05
-3.53046172805646e-05
-8.48348985352288e-06
-3.17552063235887e-05
-3.33071790819174e-05
-2.76207364510483e-05
-2.71476794512017e-05
-5.8791196233106e-05
-2.07555059454872e-05
-4.91498215431973e-05
-4.82131183616649e-05
-4.94743072162215e-05
-4.42334124460033e-05
-9.58320150053437e-06
1.23780722250623e-06
-4.84678176423564e-05
-1.13976046594975e-05
-8.55646635667842e-06
2.10652339292163e-05
-3.90202063549349e-05
-2.00076045998497e-05
-2.21754168178198e-05
-3.22317860680866e-05
-3.79383869848329e-05
-4.02614961201443e-05
-3.35751490754999e-05
-4.82536430292977e-06
-2.69875225194768e-05
-2.01117460136882e-05
-4.51998691853516e-05
-4.35131281863554e-05
-3.88500605996891e-05
-4.82435560038598e-05
-3.24495924919641e-05
-5.64055651397352e-05
-4.4555187725561e-05
-4.58705306416469e-05
-1.36064109512498e-05
-2.94298567253724e-05
-1.83092951402498e-05
-7.33939542371692e-06
-2.81884538291649e-05
-2.43498867366033e-05
-3.77097476619978e-05
-4.21510276871016e-05
-2.50229369854203e-05
-5.22521964170696e-05
-3.71931944805087e-05
8.59965851101375e-07
-4.88733307372757e-05
-4.24573342974302e-05
-4.56153093145453e-05
-2.07052212451945e-05
-2.40902216439536e-05
-3.1773523133947e-05
-4.3748474552245e-05
-5.208906063392e-05
-3.29210092419616e-05
-5.3027531268752e-05
-4.53624753281221e-05
-3.60166302521127e-05
-6.67776724291112e-05
-1.80511210912021e-05
1.22939654883341e-05
-3.88593127443727e-05
-5.33967326789744e-05
-7.25502420303982e-06
-4.41078114383614e-05
-5.24735404788706e-05
-2.50449606005338e-05
-2.73744209992187e-05
-4.18838958545878e-05
-6.67316042699703e-06
-2.7963969613999e-05
-5.05654053316843e-05
-1.91082431640854e-05
-3.86809593621763e-05
-1.27223727710115e-05
8.28208182911141e-06
-5.98332975746604e-06
-2.03993766734892e-05
-2.26007928720357e-05
-1.33554373521459e-05
-2.8554201744485e-05
-4.37693798472521e-05
-2.39639040827916e-05
-3.0504542231085e-05
-3.4540417930963e-05
-1.08094367996489e-05
-4.02749971457172e-05
-1.04498589886408e-06
-3.23866427462292e-05
-6.89390843946209e-06
-1.34102518216989e-05
-4.07948030673639e-05
-6.01256981553694e-06
-4.59272485745267e-05
-1.48903160482607e-05
-4.1457938109057e-05
-5.39517111612979e-05
-3.15708886790184e-05
-8.60105880863415e-06
-3.91916085513402e-05
-5.15266360164033e-05
-2.7760077017716e-05
-3.02374470240871e-05
-3.99060869862752e-05
-4.24215647486113e-05
-1.46734295742166e-05
-2.36423494774911e-05
-2.24558956760153e-05
2.59217730175556e-05
-1.99442757018287e-05
-5.72605498363704e-05
-5.45838757673056e-05
6.66267112830692e-06
-2.34834311381042e-05
-3.02328785632696e-05
-6.65806092414032e-05
7.50865177593736e-07
1.19304893337985e-05
-1.6949796786119e-05
1.34093356930143e-05
-3.50867409671669e-05
-4.83338654899989e-05
-4.19080232708716e-06
-1.28390413951387e-05
-2.55980918061587e-05
-5.20922878318418e-05
8.45976754042175e-06
-1.8686940531659e-05
-2.01797918599937e-05
-2.50926872485343e-05
-3.6792587676684e-05
-3.25088846947292e-05
2.62680666532915e-07
-4.40988541223453e-05
-4.79835046807782e-05
-4.98133116705167e-05
-3.07839961277972e-05
-1.01749216165323e-05
-2.48235262374671e-05
-4.81021126525648e-05
-2.20188727011859e-05
-1.60622499252413e-05
-5.92867000869798e-05
-6.44480104833676e-05
-1.61364439137136e-05
-3.62511975811628e-05
-7.30108779404894e-06
-3.49594765918804e-05
-3.66390130125287e-05
-2.70183723614626e-05
-4.88932316190759e-05
-2.81998830137485e-05
-3.56510063884652e-05
-2.05449526616494e-05
-3.01984469441631e-05
-3.27410839789041e-05
-2.93637132122236e-05
-3.31557338699504e-05
1.31903068294187e-06
-6.40846379649609e-05
-7.62951399352362e-06
-2.52136438084559e-05
-7.01881329759088e-05
-1.10270142008949e-05
-3.29105723724645e-05
-1.68856872518637e-05
-4.01543971002024e-05
-3.41065844269774e-05
-4.80049299705611e-05
-3.88805309671882e-05
-3.43968472447405e-05
-3.3124435005297e-05
-2.65997393562263e-05
-2.55629544968842e-05
-2.49394943485142e-05
-3.31030844777823e-05
-2.8991270726085e-05
-1.22346023926175e-05
-6.63899638486088e-06
-2.71915697976303e-05
-2.49197173212628e-05
-4.04117211904207e-05
-4.56745571706799e-05
1.03729907864898e-05
-3.74528806277057e-06
-2.16274778006688e-06
-3.66760476607856e-05
-1.22699049960128e-05
-3.05773177418791e-05
-2.53521073292904e-05
-3.4337100303421e-05
-1.77539494415932e-05
-3.31471127532902e-05
-3.8927614611573e-05
-1.87105526531903e-05
-2.9508002786804e-05
-2.05304578895696e-05
-4.03953379761753e-05
-1.46815945414521e-05
-1.2346282870005e-05
-3.06859092525482e-05
-1.58920645547598e-05
-3.35650800378269e-05
-1.58997999178512e-05
-3.49457790048701e-05
-3.23815565043527e-05
-4.09409727846598e-05
-1.67597550447085e-05
-2.62968170052123e-05
-4.74293098670498e-05
-2.79552486366863e-05
-9.50889971606903e-06
-5.82610012758362e-05
-4.29494867810157e-05
-2.71610323570049e-05
-9.55627673301409e-06
-1.72665465171571e-05
-3.46099669542288e-05
-6.01748489641872e-05
-3.69985633671151e-05
-5.94494022197424e-05
6.0183849486626e-06
-3.62050827991243e-05
-2.19995165699904e-05
-1.60226919838652e-05
-1.66323367316405e-05
-5.39443626160749e-05
-4.2532138047245e-05
-2.85388524720547e-05
-2.00158259823038e-05
-2.55929219961777e-05
-3.81205047643842e-05
-1.85320141754529e-05
-4.62307075198994e-05
-3.70313776979115e-05
-1.17660081981022e-05
-3.03171846373073e-05
-4.319070359399e-05
-1.54708361208207e-05
-2.78768260223358e-05
-2.1803023247438e-05
-1.08291166879249e-05
-8.46071601161541e-06
-3.68040865656401e-05
-5.33703002890145e-06
-4.24356041751958e-05
-2.64150711046123e-05
5.86161880278404e-06
1.52209959964883e-05
-4.03222222908888e-05
-1.37927574209866e-05
-4.11089667548867e-05
-7.03661688216668e-06
-3.12252677961356e-05
-5.3486537330356e-05
-3.74505948296628e-05
-4.98393929479725e-05
-3.55178341092215e-05
-4.17166476425695e-05
-5.77134387114384e-06
-3.82894033327276e-05
-3.34567570205128e-05
-3.45410808541113e-05
-2.77490129888515e-05
-2.7431391059483e-05
-2.73473672458225e-05
-3.34131638861122e-05
4.59132703473495e-06
-2.52267091574883e-05
-6.52650097369884e-06
-1.65105951618519e-05
-2.7612198722949e-05
-2.58286643823973e-05
-4.73664429913723e-05
-1.0340020095026e-05
-5.88836056250477e-05
-4.14475113739322e-05
-9.69854168668533e-06
-3.1882648789612e-05
-3.68259133118471e-05
-2.26906509422416e-05
-4.43884056582359e-05
-4.00648431057998e-05
-2.5476707309253e-05
-4.68319602690436e-05
-1.23140204405188e-05
-1.11939268910876e-05
-1.61859694834684e-05
-1.43205179061978e-05
-2.72201128119088e-05
-4.26719221776453e-05
-4.35690674625089e-05
-5.28613628419176e-05
-3.65502572564668e-05
-3.11851190309469e-05
-6.03401754830487e-05
-6.9335598346017e-05
-2.18196225164088e-05
-2.29974662944313e-05
-4.46538413050642e-05
-1.54435262522017e-05
-3.83643866076564e-05
-4.53549802651072e-05
-4.63802780389684e-05
-5.46973432599358e-05
-2.79131761368768e-05
-2.55499301948784e-05
-1.75429257136312e-05
-1.75011847301767e-05
-2.93156439832994e-05
-3.82094280075614e-05
-3.52396835768969e-05
-6.43658579472045e-07
-3.46614046615316e-05
-3.48616168732165e-05
3.2142734509642e-06
-6.25321393748693e-07
-1.96101092472703e-05
-2.10743340252742e-05
4.58325143937034e-07
-2.37106957171258e-05
-2.95324515745588e-05
-1.69782478375315e-05
-1.46004631355902e-07
-3.42996341742519e-06
-9.2016167858463e-06
-2.1379488698259e-05
-1.86908753357806e-05
-4.33523412976015e-05
-1.50773659140511e-05
-2.94532440554259e-05
-5.57143988471917e-06
-2.25433865228209e-05
-1.36800744357891e-05
-4.5621099951523e-05
-3.69698426568024e-07
-1.18665556383697e-05
-3.16605795250742e-05
-3.69360720162126e-06
-9.2154594793201e-06
1.04673018011857e-05
-3.28928850932346e-05
-2.57768975291175e-05
-5.46481353697316e-05
-3.3531581308502e-05
-3.16620408997992e-05
-3.08883582840393e-05
-5.46063301364782e-05
-2.21450369250526e-05
-3.69857449322038e-05
-1.7384369608566e-05
-1.42358487485434e-05
-1.04506264805847e-05
-1.48096195675222e-05
-2.56336502089404e-05
-3.47032788158192e-05
-3.43390214252703e-05
-2.54752213454761e-05
-2.94526405356747e-05
-9.64513466068945e-06
-2.02177082399386e-05
-6.63358842475886e-05
-2.67614808343691e-05
1.04603097009531e-05
-5.30183732571718e-05
-3.10995039717858e-05
-3.0388557061807e-05
-1.88536442625978e-05
8.96176339539555e-06
-5.01962402616995e-05
-1.38336801241625e-05
-1.23157402501469e-05
-2.16842907904123e-05
-4.20982394857396e-05
-4.15399728692191e-05
-2.96356381758706e-05
-3.16308867254885e-05
-1.69413152745161e-05
-1.43674742925627e-05
-1.82052361744392e-05
-3.70604975603304e-06
-2.33909768476178e-05
-2.75785493403974e-05
-2.81863767523987e-05
-5.37192465329776e-05
-3.94685522291487e-05
-4.38104904607372e-05
-4.05841376464869e-05
-1.74074613753098e-05
-2.52658060161653e-05
-1.28575539496619e-05
2.13636726018989e-06
-3.82596419729879e-05
-1.17622531963128e-05
-3.73017472365024e-05
-1.9328862790963e-05
-2.04091896499817e-05
-7.94421390917138e-06
-4.58391925623748e-05
-9.45903345703034e-06
-2.07733682542032e-05
-3.6301843990905e-05
-1.00239769989791e-05
-4.71738802188929e-05
2.24848385422654e-05
-4.08862629780044e-05
-4.43121030848888e-05
-3.50952405052657e-06
-2.48465563212888e-05
-3.91073764994569e-05
-3.83806222930656e-05
-1.86337491035057e-05
-2.35542816166608e-05
-1.91446080519034e-05
-3.33855569956041e-05
-1.92520250257993e-05
-3.29076514254526e-05
-3.6642014309298e-05
-7.64808883180123e-06
-4.45379179557838e-05
-3.85909123758376e-05
-2.09331777798133e-05
-3.42663517037375e-05
-1.36279905910812e-05
-3.66286185932376e-05
-2.71733837300852e-05
-5.1237543990923e-05
-2.33265827192534e-05
7.49077901507946e-06
-3.25022145737725e-05
-2.01580106671175e-05
-2.16830013458363e-05
-4.15416420211053e-05
-1.73606037783924e-05
-3.54337476960901e-05
-2.80928089151143e-05
-3.97317801801281e-05
-4.89855207066527e-06
-8.75283588061066e-06
-2.2060135751807e-05
-2.20019315588969e-05
-5.4794662928537e-05
-4.68051125154415e-05
-3.90154280254335e-05
-7.05716104630508e-06
-2.81097250342323e-05
-6.32333276193445e-05
-3.26864259496061e-05
-1.15868768412869e-05
-1.55488251464097e-05
-2.45120909207161e-05
-4.86381847547079e-05
-3.02708381081745e-05
-4.02920414359935e-05
-2.87295250411651e-05
-4.8850543065571e-05
-4.37298008619055e-06
-8.3448778716244e-06
-1.47895360938003e-05
-2.00368021638572e-05
-3.51931357467085e-05
-4.49090435815795e-05
4.27339931938309e-06
-3.10648789572056e-05
-3.1423485805962e-05
-2.1525664626288e-05
-3.53801946917521e-05
-4.31303617103453e-05
-2.18097552946065e-05
-2.01552006213507e-05
-1.16479391326133e-05
-3.68998089907463e-05
-3.70380734733667e-05
-4.82897520217156e-05
-3.72207846528791e-05
-2.43552191291033e-05
-3.4050400176679e-05
-2.14155726600378e-05
-3.58579347229409e-05
-2.8345296961583e-05
-5.11346512089938e-05
-5.54484216952273e-06
-9.87323013227254e-06
-2.94474110926492e-05
-1.86216549592232e-05
-3.60912598346652e-05
-3.31043068587871e-05
-8.92565803195589e-06
-3.28596008338059e-05
-4.31326120017879e-05
3.82821472590686e-07
-4.82153892211776e-06
4.04871776266057e-06
3.51499111470885e-06
-3.16801650052662e-05
-5.21659677784984e-06
-3.68456433900977e-06
-4.67852759936794e-05
-2.7229536409638e-05
-4.39404018108929e-05
-1.38918856204415e-06
-3.21030051452682e-05
-2.40714983859356e-05
-3.31915464919543e-05
-3.11514667222408e-05
-2.45058816618732e-06
-9.64661474007975e-06
4.15349983352501e-06
-1.94825529028831e-05
-1.42890968647796e-05
-2.22492466732313e-05
-1.60942195523154e-05
-1.94476427802543e-05
-4.00463001619744e-05
-7.86003998411015e-06
-3.37845201505885e-05
-3.00843667289665e-06
-2.01871256650691e-05
-1.95412384476694e-05
-3.71242490627143e-05
-8.22486607484485e-06
-1.4977529787352e-05
-2.37723131819326e-05
-1.58666782774595e-05
-4.52437273302911e-05
-4.87975251761352e-05
-2.01302602280578e-05
-3.58930220201244e-05
-2.40581224643516e-05
-1.77886141672224e-05
-2.7332281357382e-05
1.85313192992e-06
-4.45983278476602e-05
-3.31590838134416e-05
-1.91820548029648e-05
-3.77864776039052e-05
-3.5442562789136e-05
-1.02763003837132e-06
-5.71844098970319e-05
-1.44594541971988e-05
-3.89613721822426e-05
-3.99328836033084e-05
-3.27798982945991e-05
-1.86255667753523e-06
-2.82717822580714e-05
-5.55349437939948e-05
-5.12359324861595e-05
-4.09905900095681e-05
-2.56854242295287e-05
-4.91516095526888e-05
-1.22230441517703e-05
-7.45480617482682e-06
-3.76200086609367e-05
-2.23722136107761e-05
-3.55040738195822e-05
3.48162036991919e-06
-4.14713501698481e-05
-2.07897506443746e-05
-2.26715957463943e-05
-1.4776162403655e-05
-5.04611398054734e-05
-2.2530094667836e-05
-1.37972970483725e-06
-4.23258813115182e-05
-3.94986901234266e-05
-4.96305244173353e-05
-2.16540442911406e-05
-5.84425005904942e-05
-3.35159712159838e-05
-6.71072509074676e-05
-4.04241465465691e-05
-2.86438336330686e-05
-4.72674846852639e-05
-3.91701580265425e-05
-2.2709809229331e-05
1.13342208928083e-05
-2.44237511205522e-05
-4.37890719198713e-05
-3.58155563720359e-05
-2.88663484485631e-05
-3.20730066467713e-05
-1.40125822090122e-05
-1.92507290509373e-05
-4.17881089509064e-05
-3.59907341297437e-05
-2.43335633549067e-05
-3.96531390046192e-05
-3.26862041056451e-05
-1.96006933618191e-05
-3.06338379187696e-05
-5.60640318916576e-05
-1.33978661288907e-05
-2.85050534693073e-05
6.65347808300926e-07
-3.63903174949716e-05
-2.60264791107846e-05
-5.05366632276699e-05
-1.70859723462809e-05
-3.11523668752093e-05
-5.79596995582292e-06
-4.64669485895264e-05
-3.94025022116102e-05
-5.44857400304916e-05
-2.13542293751836e-05
-5.54349218316066e-05
-1.18296028036778e-05
-3.14542562727256e-05
-2.75124201024394e-05
-1.24836744474063e-05
-2.58327655803738e-05
-5.62242091498941e-05
-2.5087172243604e-05
-2.08001767935459e-05
-4.81772790774748e-05
-4.40314428108574e-05
-1.46148182673615e-05
-2.10288724500567e-05
-5.64287838298271e-05
-2.23794716656682e-05
-3.70104894592389e-05
-1.81397395164506e-05
-3.43837645056673e-05
-2.60415676907522e-05
-3.09475638758479e-05
-1.80994194314013e-05
-1.84746365821547e-05
-1.03355241238924e-05
-6.09428527430031e-05
-1.1036544011001e-05
-2.82706483021011e-05
-5.20019618329207e-05
-3.53148510632982e-05
-8.34479688436241e-06
-3.06535377488083e-05
-1.26276040136413e-05
-3.04831937388989e-05
-1.53773480274055e-05
7.27231868712606e-06
-2.68722536612316e-05
-4.441750202803e-05
-1.14996733594975e-05
-4.5924236822387e-06
-1.19923871924529e-05
-1.56859524384277e-05
-4.2591382393202e-05
-2.18582384242781e-05
-6.60161949093155e-05
-5.46962865240698e-05
-1.64548015851122e-05
-2.08764806127729e-05
4.24864017151181e-06
-2.47661073836969e-05
-8.3456953401921e-06
-2.70439260336267e-05
-4.5612012857381e-05
-1.92627696700489e-05
-3.7617622082037e-05
-1.13777752478848e-05
-1.12922961015689e-05
-2.82571444191473e-05
-2.37104573821356e-06
-3.78460116823938e-05
-3.18951185679853e-05
-6.23392525997984e-05
-4.49907792311135e-05
-3.35102120895164e-05
-9.09073079934376e-06
-2.97048572830746e-05
-1.86479329843707e-05
5.62391880282774e-06
-4.22849234984134e-05
-5.11163435109367e-05
-2.85670715087535e-05
-4.09145158877312e-05
-5.00650293653327e-06
-1.52665064102285e-05
-3.99936751448666e-05
-9.35769994071589e-06
-1.13185478266431e-05
-2.86393662706801e-05
-2.47609278017991e-05
-2.85606930296915e-05
-8.19211413778547e-06
-4.04598239603469e-05
-4.22954919873413e-05
-3.81987676219298e-05
-6.15452805716505e-05
-1.34919036611442e-05
-3.83888212009847e-05
-2.78986156965909e-05
-1.48608328675321e-05
-2.59763487248779e-05
-3.86695351199209e-05
-2.42299793231877e-05
-3.10360474402772e-05
-4.06483260331914e-05
-4.08991723078192e-05
-3.92884635933838e-05
-4.48707536955769e-05
-3.78567993853877e-05
-3.00448304735397e-05
-2.73975184504606e-05
-2.08633094983726e-05
-1.47445944775992e-05
-3.20375847317703e-05
-1.26873041228654e-05
-6.41414758451151e-05
-2.27927884196958e-05
-6.37298130443152e-05
-2.10662701659146e-05
-4.34670000915518e-05
-4.38778223010098e-05
-2.04318263252366e-05
-3.62255908292287e-05
-2.6632159770181e-05
-1.6508020048605e-05
-3.39886291764868e-05
-2.23093318404669e-05
-1.74706512799853e-05
2.35762945602628e-06
-2.9595119604882e-05
-2.99165117631524e-05
-3.19641825084847e-05
-2.00688532452073e-06
-2.89199754899159e-05
-5.12372837256282e-05
1.88094962402546e-05
-2.86503001700066e-05
-4.97603809954072e-05
-4.04053341952924e-05
-6.25655195527225e-05
-2.18794111916683e-05
-2.16265407500577e-05
-1.25213531367355e-05
-2.12000368554146e-05
-3.4283084106324e-05
-3.42354310906561e-05
-1.94421456615738e-06
-9.50528597808948e-06
-4.5189987682223e-05
-5.27394926497058e-05
-1.13067750173378e-05
-3.1885679694099e-05
-1.95147445651832e-05
-3.52118943879783e-05
-4.67542226425235e-05
-4.22783119035723e-05
-4.66673181323e-05
-3.58971884446245e-05
-1.80900639577257e-05
-2.10927814950127e-05
-3.48044799571088e-05
-5.35583108852728e-05
6.11419682645441e-06
-6.03211056191324e-05
-4.24003941149338e-06
-2.02772116393368e-05
-3.33785957365594e-05
8.24276460222637e-06
-5.02246871526822e-05
-2.41099636763799e-05
-2.47160029724001e-05
-3.59666154269903e-05
-3.03886858756534e-05
-1.29123286419742e-05
-2.29528141800736e-05
-3.84065909982488e-05
-3.72113408375831e-05
-4.04176589085798e-05
-2.01619778567383e-05
-7.95172528191788e-05
-2.81536735513467e-05
-2.38157309244131e-05
-3.90835427826221e-05
-2.20599780763677e-05
-2.8156158861154e-05
-2.78961674854384e-05
1.30368740407692e-05
-5.39571530868187e-06
-1.5709342774027e-05
-1.76672445649523e-05
-2.98120941496822e-05
-1.96178069220175e-05
-3.58788926197964e-05
-7.42664088761612e-06
-3.45637030029486e-05
-1.56129678880308e-05
-4.76703322895035e-05
-2.19784596208105e-05
-1.04513251486477e-06
-5.28239912797711e-05
-5.21226318575875e-05
-2.24829091702782e-05
-4.82697019862908e-05
-2.39486598097378e-05
-3.03830074115986e-05
-5.47929923458453e-05
-1.41034420626269e-05
-3.17480728386212e-05
-1.61924126511667e-05
-2.36305695670965e-05
-3.57523055828258e-05
-2.59010722465364e-05
-8.2394112523722e-06
-3.66323138974648e-05
-3.54259152878578e-05
-4.56077106671259e-05
-1.19974951952076e-05
-2.96656008690257e-05
-7.16097274477839e-06
-2.39265486819693e-05
-3.90282338033313e-05
4.12849973931868e-06
-2.76289994370397e-05
-4.54134484563985e-05
-1.43857806992682e-05
1.11347145513241e-06
-5.9361208620727e-05
-1.6388837286802e-05
-2.53961425898731e-05
-3.65593757229478e-05
-1.75620838170143e-05
-2.23184439527517e-05
-4.52932677347399e-05
-3.62292850015837e-05
-2.68554853700546e-06
-1.88645301419449e-05
-3.41975279500155e-05
-4.55298661174147e-05
-5.00683071774245e-05
-2.53749549803709e-05
-2.52323774462115e-05
-3.36129122274577e-05
-3.07122363595996e-05
-2.21954351106614e-05
-1.52575696426007e-05
-3.78164396032365e-05
-5.11948713851999e-05
-2.76069077593216e-05
-1.90858383925073e-05
-3.7757228271827e-05
-2.66251710419086e-05
-1.13006420540669e-05
-2.57747402126158e-05
-3.23205400580448e-05
-4.63200121869604e-05
1.41990569936116e-07
-1.69597780663617e-05
-3.71383044724282e-05
-1.71810399418305e-05
-4.3625918666047e-05
-3.62683038586278e-05
-6.37848062159133e-05
-4.71650168762348e-05
-3.23990660948758e-05
-3.27337563545015e-05
-1.27087564362857e-05
-9.57038311821559e-06
-2.38071947115982e-05
-2.79323347826943e-05
-1.77606469938852e-05
1.86931093706287e-07
-1.87016254335868e-05
-2.39673356977583e-05
-4.22003571478356e-05
-3.0080468777271e-05
-1.00061806863954e-05
-2.7873719940706e-06
-1.33904328592785e-05
-6.49737046601142e-05
-3.16700912150821e-05
-1.47075181353996e-05
-3.61875661495508e-05
-1.8690541540254e-05
-6.14615171474058e-06
-4.54131487308171e-05
-3.01842716675899e-05
9.01912929629009e-06
-1.77520865392822e-05
-4.19212072985228e-05
-1.84306012198109e-06
-3.86800575776184e-05
-2.46601726862016e-05
-1.6171132519568e-05
-3.92386921096062e-05
-2.54465928610021e-05
-4.31402228542953e-05
-3.44647144010743e-05
-4.7289139749118e-06
-3.38431284933409e-05
-4.49647295423792e-05
-4.9266557680363e-05
-9.75510337107732e-06
-2.1201081063194e-05
-3.24545081910705e-05
-2.50904197619789e-05
-2.29481898464127e-05
-4.19691467608446e-05
-6.60520723731314e-05
-3.76669818996516e-05
-2.77487240395497e-05
-1.08403979880971e-05
-2.12265104040526e-05
-1.31667537845899e-05
-4.17247550789292e-05
-5.24592999886225e-05
-1.29783068268064e-05
-2.48690462987787e-05
-1.66498189733733e-05
-4.07781859212297e-05
1.42460131719672e-07
-1.25889799807447e-05
-4.0337264069167e-05
-6.36218904579761e-05
-4.81227810712533e-05
-6.11495737853422e-06
-3.30310513927307e-05
-4.14832540105054e-05
-3.18552702110507e-06
-1.21434670460226e-06
-1.43041995232018e-05
-1.01499812101617e-05
-3.1861316918965e-05
-3.03769089747715e-05
-4.5422980553298e-05
-3.13589698793931e-05
-3.34474464456066e-05
-1.28584846044261e-06
2.09832596363051e-05
-4.34047689640335e-05
-2.17609921089659e-05
-1.92214299959697e-05
-3.8668269228921e-05
-3.04364468964434e-05
-1.86894158388523e-05
-2.24526949220091e-05
-1.18723929809289e-05
-3.23848310825365e-05
5.02736674630266e-06
-1.0509659515182e-05
-2.06104096354461e-05
-3.64378820257915e-05
-2.46019418855759e-05
-4.46767221282464e-05
-3.84812585356173e-05
-3.64990481367099e-05
-2.34344327901715e-05
-4.11696098347423e-05
-2.72415528092292e-05
-1.47933282998268e-05
-2.27867094778819e-05
1.81467791710026e-05
-2.38203681378199e-05
-4.59483169736734e-05
-2.21611040219164e-05
-4.59657855941429e-05
-4.08509898330678e-05
-4.09314978707099e-05
-3.33094877807102e-05
-9.15054986434244e-06
-3.1250069690845e-05
-4.17794619795055e-05
-2.85589436829081e-05
8.20512015566663e-06
-3.14446721866719e-05
-8.58930259412461e-06
-3.10663324679641e-05
-3.28783798394292e-05
-5.53089028797709e-05
-4.14124208528088e-05
8.19953002599238e-06
-3.94276061566842e-05
-2.40688981432472e-05
-7.46427161402476e-06
-5.20822863871236e-05
-3.58984421515591e-05
-2.6386615508236e-05
-3.30666820795155e-06
-3.47564102954467e-05
-1.38770854983136e-05
-4.3035747834159e-05
-3.64083792744637e-05
-2.02961901453194e-05
-3.20225827288407e-05
-5.69115045734236e-06
-3.12189671906144e-05
-5.50213710339789e-05
6.54349179429559e-06
-4.65384931750645e-05
-8.68719424331422e-06
-5.18826668580687e-05
-1.32037645273777e-05
-4.08827963880394e-05
-4.08924213362076e-05
-5.14329279369201e-05
-1.89955347282233e-05
-1.65537973325179e-05
-3.82398089721489e-05
-2.937392331193e-05
-2.58674760796767e-05
-3.60260679166446e-05
-2.98392133472202e-05
-2.50863857551505e-05
-6.89942184502032e-05
-3.26464449685984e-05
-5.90401617135489e-05
-3.1404694061178e-05
-7.17469490003991e-06
-9.14047013104329e-06
-4.92691693633005e-05
-5.47322191830375e-05
-2.21146988001944e-05
-3.5376680286966e-05
-2.94364928080546e-05
-1.0388478607576e-05
-3.9788425930807e-05
-5.59266739523382e-05
-4.54324265948776e-05
-4.8835716594977e-05
-2.24982633636725e-05
-4.98657659916136e-06
-4.54740366521536e-05
-5.6254701838455e-05
-1.72786693136987e-05
-1.3766992924178e-05
-3.5268747339494e-05
-4.81708403974783e-05
-2.45035158481057e-05
-3.28512556838439e-05
-1.01545261664189e-05
-1.73046587114016e-05
-2.75543618813595e-05
-3.80316294726237e-05
-4.6103284021479e-05
-2.19134374859994e-05
-4.79781987055541e-05
-1.42293916959115e-05
-3.20084106389732e-05
-4.1328673077513e-05
-1.72599535321644e-05
-5.0234813905776e-06
-7.54703111826755e-05
-2.49812864910651e-05
-4.54597392224914e-06
-3.14740829913418e-05
-2.07031788932285e-05
-2.20290524739059e-05
-4.31430758652766e-05
-4.97226646455665e-05
-2.25775351686928e-05
-5.15132845818725e-05
-4.12668055155853e-05
-3.28890828478286e-05
-6.1145742155747e-05
-2.09732102843062e-05
-4.74227113874008e-05
-1.88145493499764e-05
-3.62817621875536e-05
-2.43303662777268e-05
-1.30051052295028e-06
-3.88992409272125e-05
-4.81737907650256e-06
-2.17055771240353e-05
8.06338019492064e-07
-3.99325217384797e-05
-3.15235377122593e-05
-2.14570804011734e-05
-3.39985053602619e-05
-3.78818664713844e-05
3.89712314720785e-06
-2.58532444215552e-05
-1.5100566312428e-05
-5.0017901009893e-05
-1.31960018642835e-05
-2.10769337403747e-05
8.21311690004317e-06
-3.84716238534161e-05
-4.33854585048366e-05
-3.17298465265655e-05
-1.73078906739796e-05
-5.0511763567657e-05
-3.53741457351184e-05
-8.13352438197875e-06
-2.88521107783415e-05
-2.71963346027253e-05
-4.50489889442788e-05
-5.62066278018127e-06
-4.87545193452772e-05
-3.38607442911994e-05
-3.83022069853889e-05
-2.10469233263204e-05
-5.27742590637446e-05
-3.11816277100864e-05
-3.47973487382069e-05
-2.19511612969273e-05
-2.70781993065367e-05
-5.15278463088697e-05
-3.8397031663572e-05
-2.41777493735185e-05
-4.85852375453144e-05
-3.14742903619227e-05
-1.48106435567955e-05
-4.72719016826771e-05
-4.7466843734033e-05
-2.1388747312707e-05
-3.58067362289277e-05
-3.15293476069578e-05
-3.81111775300029e-05
-2.10734594846543e-05
-4.83271630172988e-05
-3.89233066480373e-05
-9.15160639441452e-06
-2.06846887640375e-05
-2.76234697074802e-05
-4.33675517702023e-05
-2.96563668103362e-05
-5.32212055020971e-05
-2.69166827826768e-05
-2.70234672885811e-05
-5.29800696238487e-05
-2.04430506521226e-06
-2.58045559052592e-06
-2.85535359403226e-05
-2.80049793757667e-05
-1.4990944500414e-05
-4.09478834538812e-05
-4.37087927948775e-05
-3.9369123485317e-05
-2.32423014242892e-05
-1.62929834111296e-05
-9.34069540756383e-06
-2.26437957180339e-05
-4.34842928348042e-05
-2.69630789266054e-05
-2.53135076730616e-05
-6.33637366642371e-06
-5.75986718698603e-06
-2.62786305142649e-05
-7.02246988456986e-05
-2.29615938707638e-05
-2.08623688397524e-05
-1.90114529960728e-05
-4.68682937690068e-05
-1.38992713342094e-05
-2.07543567742627e-05
-3.80797209054252e-05
-2.636034968855e-05
-6.6373453626444e-06
-6.46348362025602e-05
-1.66450236166121e-06
2.49635313728433e-06
-3.76629414676351e-06
-3.47207157973432e-05
-5.97845318707668e-05
-2.87419786513677e-05
-4.90499550379602e-05
-4.8210787540369e-05
-3.24860583782895e-05
-4.53989678938487e-05
-1.43153292236968e-05
-1.41957582401364e-05
-5.42543931035522e-05
-2.16692398027668e-05
-4.10479421215727e-05
-4.13207348368923e-05
-2.0031096350242e-05
1.40950578313799e-06
-2.72838891311227e-05
-7.792914603313e-06
-3.80493204605405e-05
-5.13813942527897e-05
-2.42322337650607e-05
-9.14249934393398e-06
-3.06189793482543e-05
-1.80926944115156e-05
-3.58039134383434e-05
-2.00359601826296e-05
-5.84160238813553e-05
-3.37917826204733e-05
-6.66983859126701e-05
-5.73165135475795e-05
-3.26919034467938e-05
-5.46829002617986e-05
-4.10059301791452e-05
-1.53319681760962e-05
-4.09820632241096e-05
-1.16925358537996e-05
-8.40613866402733e-06
-1.76659129542749e-06
-1.16803918034245e-05
-2.51520760685681e-05
-2.24535333253274e-05
-1.10990558200266e-05
-1.66869205744592e-05
1.35242294822913e-05
-8.1427320464638e-06
-6.76639373812579e-06
-4.2385341899131e-06
-5.63925658057527e-07
-2.03788487797781e-05
-2.89264090632697e-05
-3.46170104682948e-05
-2.7479662388903e-05
-1.70405679384405e-05
-3.27698280566578e-06
-2.72914688724274e-06
-4.07016881715633e-05
-2.05497594382996e-05
-9.22374925441917e-06
-3.25391914502119e-05
-4.73848014021251e-05
-5.33884094826586e-05
-3.38581296577361e-05
-3.16895194953149e-05
-4.35006184307431e-05
-1.54505959617201e-05
-4.09748331152163e-05
-1.31955022675972e-05
-8.93306502881811e-07
-2.87921164061221e-05
-5.21088807171254e-05
-4.92001052930574e-05
-2.1564785565177e-05
-4.50825159946566e-05
-4.67136822788272e-05
-5.49459191345241e-05
-3.14740940563401e-05
-2.95542793751747e-05
-2.09466422697131e-05
-3.00999674443457e-05
-2.52436063951719e-05
-2.48367636876933e-05
-3.27499587668397e-05
-2.66446860610251e-05
-2.41865634035827e-05
-3.23404086802599e-05
-4.46831350897582e-05
-2.36508838167038e-05
-1.35061288097947e-05
-1.40533000766187e-05
-2.80961365076939e-05
-1.2244527419596e-05
-3.70394288134605e-05
-3.09516830627352e-05
-8.10170111281037e-06
-7.82945060912202e-06
-4.78560655771004e-05
-4.80258071442799e-05
-4.10905688079051e-06
-3.40953988354594e-05
-4.34122014418248e-05
-3.33372809012012e-05
-4.77458944497322e-06
-3.50040964341732e-06
-6.56640708364829e-05
-3.60654378100511e-05
-2.21939890259794e-05
-1.42886391012746e-05
-3.51764878756139e-05
-5.91465092230103e-05
-2.37669586665775e-05
-4.73052846695531e-05
-2.16073562494248e-05
-4.64917002987027e-05
-4.27268256906819e-05
-2.76616271020331e-05
1.2297214928229e-05
-3.88612968707522e-05
-7.21191495300485e-06
-3.87644384811408e-05
-5.39112282449236e-05
-1.31804715351767e-05
-3.60054811694822e-05
3.86282451050871e-06
-2.7459042703807e-05
-1.07162429075661e-05
-3.19418333279524e-05
-8.46324394339327e-06
-1.62289146202627e-05
-4.97632987079954e-05
-2.67493487575415e-05
-4.51235220879657e-05
-3.40803387959964e-05
-4.54542241415346e-05
-1.22223674492818e-05
-3.79833590540723e-05
-3.18511268966243e-05
-2.28075500982615e-05
-5.72510443738324e-05
-4.87350737281984e-06
-7.02179135589283e-06
-1.06314404134064e-05
-2.29157381821566e-05
-5.72746861503051e-05
-5.05461658025028e-06
-3.32542785460124e-05
-3.17598346382593e-05
-2.01321788473419e-05
-3.44935976834597e-05
-4.89466476625578e-05
-1.33682464577714e-05
-2.22461597015206e-05
-1.26076641365345e-05
-3.72395823494967e-05
-3.83447831663845e-05
-3.39237980571566e-05
-4.57204581746251e-05
1.01589284496149e-05
-3.3265811603606e-05
-1.92395081701237e-05
-2.67394225135257e-05
-1.24840336571547e-05
-1.7504893153906e-05
-3.88772001220969e-05
-2.07487889930837e-05
-3.67223499191844e-05
-2.40966982103686e-05
-7.06416638157923e-05
-3.30139718014197e-05
-3.23843777047315e-05
-5.01276784271413e-05
-2.92043209595506e-05
-4.88091014397505e-05
-3.34786440155216e-05
-2.20679130718592e-05
-3.71673561639711e-05
-1.30354371259169e-05
-5.01327270316829e-05
-3.28599585764156e-05
-2.55888533202187e-05
-3.98742382786668e-05
-3.90731900776489e-05
-2.40279671302121e-05
-6.5350884713052e-05
-7.96452728651009e-06
-1.68477050674427e-05
-4.31808575829167e-05
-3.17142306385091e-05
-4.90435232280623e-05
-3.49135532782862e-05
-1.93086738252341e-05
-3.16808948553306e-05
-2.10930196154946e-05
-4.89213642860906e-05
-2.93987027113003e-05
-4.64567742856691e-05
-4.48503481095238e-05
-1.54492674651239e-05
-1.62858073349615e-05
-5.15879761755939e-05
-3.83923450273423e-05
-5.0063863891953e-05
-1.94403147307014e-05
-1.28732833638776e-05
-1.73932691109264e-05
-3.73989053781471e-05
-3.05219208263462e-05
-3.68129950439482e-05
-3.67155519141766e-05
-4.77213638856355e-05
-4.87840886941379e-05
-2.98090832798876e-05
-2.66032746359967e-05
-2.15566421720322e-05
-4.97829264786572e-05
-3.84818476170851e-05
-3.5405038918856e-05
-5.94966622461205e-05
-8.62501083416992e-06
-3.22407231348592e-05
-1.93123463339462e-05
-1.22521204818684e-05
-4.28284699690464e-05
-4.26714800238134e-05
-5.19726247248494e-05
-9.28628651956627e-06
-5.30073087643171e-05
-5.69585602048684e-05
-1.1404213158656e-05
-2.92133854787647e-05
-4.73177940365999e-05
-2.37962457447672e-05
-4.52774085150422e-05
1.02350519851514e-05
-5.58939150499428e-06
9.14973765724541e-06
-4.51859755683332e-05
-1.21222984361799e-05
-4.22457897464739e-05
8.35397487574418e-07
-2.38999810213527e-05
-3.35645135029978e-05
-2.25737861227831e-05
-3.70020938532022e-05
-3.28220832068235e-05
-4.25302933222169e-05
-1.96405449597178e-05
-3.87552243678234e-05
-4.94507811151083e-05
-4.36463187104029e-05
-2.13049806810688e-05
-7.86617097377056e-05
-4.29446538373971e-05
-4.38685959805547e-05
-9.69551972976452e-06
-2.38390413980668e-05
4.24111536188157e-06
-2.39870033864243e-05
-1.65165862979679e-05
-2.7619376217097e-06
-5.90099054101284e-05
-1.99976972130173e-05
-3.70944060224204e-05
-2.79734370552034e-05
-3.33757947017451e-05
-2.39648295306769e-05
-1.99266678416856e-05
-4.12952714417308e-05
-5.35181576754381e-05
-3.4467622659316e-05
-2.67794510770206e-05
-3.74208487803799e-05
-5.18861281430649e-05
-2.15814928881496e-05
-3.30309255918963e-05
-2.8310736463066e-05
-2.2090186987322e-06
-4.53649112650809e-05
-1.5612987913966e-05
-3.02859942616872e-05
-2.95467459990314e-05
-2.54774836294241e-05
-2.11064091895091e-05
-3.9741557671643e-05
-1.99601852411206e-05
-2.68818423779873e-05
-1.75751953502286e-05
-2.24123197052957e-05
-6.4149275554563e-05
-3.62595207773379e-05
-4.96922547752338e-05
-1.14755663711379e-05
-2.33306969679797e-05
-4.90289380554643e-06
-4.24693333494389e-05
-1.4964769617349e-05
-4.62267440562146e-05
-4.52051969595359e-05
1.58654718598729e-05
-4.32078240328389e-06
8.38220892721629e-06
-5.29759142988554e-05
-5.53022045317309e-05
-3.15802799812111e-05
-2.39416555455202e-05
-3.6766426174519e-05
-3.80255130410553e-05
-3.02402183073235e-05
-4.0074608490168e-05
-2.56976541367888e-05
-2.49135451421307e-05
-3.59722809839977e-05
-2.39561183160523e-05
-1.01597478969934e-05
-2.0653071323753e-05
-6.61921512740078e-06
-2.08362020104793e-05
-3.29171898845748e-05
-4.36271638484454e-05
-3.78767213239725e-05
-3.72801865301463e-05
-3.15822319772048e-05
-5.34026564034091e-05
-9.13898397133655e-06
-2.40330672597566e-05
-3.92465563092279e-05
-3.34061698244941e-05
-1.77009288166963e-05
1.27434643653149e-05
-2.78190337752563e-05
-4.93357584154562e-05
-3.96501172447131e-05
-3.65830266742773e-05
-3.63375599329284e-05
-3.97914747576571e-05
-2.32875787931596e-05
-3.77433205025819e-05
-7.02720674495766e-06
-3.59703921219237e-05
-4.96530784103096e-05
-2.38605417539355e-06
-2.28779008461882e-05
-3.57233121920933e-05
-2.75476631381199e-05
-4.49684180343914e-05
-1.6699053183306e-05
-2.04680817481255e-05
3.29788501786148e-06
-5.63856828369013e-05
-6.04132713099968e-05
-2.02258677648001e-05
-6.64331036122617e-05
-3.36363821869483e-05
-1.91078689899061e-05
-2.84613645045569e-05
-3.99681227820693e-05
-5.30348055387661e-05
-1.35587330632635e-05
-2.20488093122865e-05
-2.03077285457749e-05
-2.09442343203011e-05
-2.20272286897722e-05
-2.54005704392351e-05
-1.12062656583913e-05
-3.42543864268416e-05
-3.91000765332275e-05
-1.57295317059885e-05
-3.77717554125648e-05
-3.06050453293282e-05
-1.44082051354616e-05
-6.01217239120052e-06
-3.5035267550718e-05
-3.38824941698446e-05
-3.30297431323671e-05
2.21769489685503e-06
-5.01143010243485e-05
-1.48295618078252e-05
-3.58722684220715e-05
-3.45887284855915e-05
-3.39819257114109e-05
-1.61964908170481e-05
-3.87116327185685e-05
-2.85224708739467e-05
-6.15887515086747e-05
-2.25018083822768e-05
-2.29611739660722e-05
-1.96382124317719e-06
-2.53299745478976e-05
-5.1658221685638e-05
-3.82728630231429e-05
-4.73864965821989e-05
-1.72193678114162e-05
-1.63424403593657e-05
-4.20032091780884e-05
-4.59448246255465e-06
-2.82935575927058e-05
-7.62073230870261e-06
-2.39506846602293e-05
-5.68525171928193e-06
-4.79589082087224e-05
-3.14528175004609e-05
-1.88107100702804e-05
-4.2507956861292e-05
-2.30376522676489e-05
-2.51374522438659e-05
-2.61961085667378e-05
-3.60205170272807e-07
-2.89168078379826e-05
-4.1093200115763e-05
-4.00586677800913e-05
-1.27981936458485e-05
-4.40831056399919e-05
-4.53124238239207e-05
-3.28522016161091e-05
-2.67825696668868e-05
-2.94002510460937e-05
-5.374651414694e-05
-1.11129380689856e-05
-3.0034228800209e-06
-1.60134095628867e-05
-1.10234820627118e-05
-7.41138746570962e-06
-1.8925741192283e-05
-1.99567200384875e-05
-1.05688034762378e-05
-2.18423067293182e-05
-1.1580017850517e-05
-4.67042679263245e-05
-4.27723447989595e-05
-2.12474134400011e-05
-2.02352126791256e-05
-3.06362134069791e-05
6.35739448095597e-06
-1.44982300252279e-05
-1.9671881051826e-05
-3.26664077308145e-05
-5.11899874441202e-05
-2.0306729150769e-05
-3.39068340061762e-05
-6.96725772962576e-05
-2.29280179751992e-05
-3.94173717563448e-05
-1.86812242574501e-05
-3.62148426783556e-05
-1.94704258678552e-05
-1.89774146545799e-05
-3.59259176300669e-05
-4.06928296449344e-05
-2.53225758110897e-05
-5.66031575552436e-05
-4.46948384513536e-05
-2.85479543203334e-05
-5.37733040100165e-05
-2.77695843589684e-05
-2.11776645206193e-05
1.04205600570591e-05
-1.52712430249755e-05
-4.67779419714033e-05
-2.23236182322948e-05
-1.70536477117786e-05
1.69481019149377e-06
-4.83764815508636e-05
-4.52993020657728e-06
-1.77897142549403e-05
-3.54519326147125e-05
-8.44009654558783e-06
-1.23341674635913e-05
-2.25054089380722e-05
-4.08229603164694e-05
-4.5053982347799e-05
-1.55185184665384e-05
-1.66624378442543e-05
-3.49414358216238e-05
-2.42398114846143e-05
-1.35066947161876e-05
-1.37350735430601e-05
-3.54629234805001e-05
-3.90633625465572e-05
-4.69056799392616e-05
-3.21509322256898e-05
-2.35862156666501e-05
-1.00138564787559e-05
-3.37178462177634e-05
-2.90041547923053e-05
-1.9477074291307e-05
-4.88109744970106e-05
-4.19508594622083e-07
-1.68682271621747e-05
-2.40558127783967e-05
-1.39127702163341e-05
-5.11282608232917e-05
-1.73351007621252e-05
-3.1467858311807e-05
-3.20267372763321e-05
-4.23430088066628e-05
-2.23110218980094e-05
-2.21574815484943e-05
-1.70835980574855e-05
-8.37441620357956e-06
-2.45183206467956e-05
-4.78458739389777e-05
-2.6689729062748e-05
-1.96700357581444e-05
-3.41404133783231e-05
-8.11095689565873e-07
-2.56561769380305e-05
-3.00031872763561e-05
-1.34194882109117e-05
-3.64517821227154e-05
-4.05884916300989e-05
-8.09365855140589e-06
-3.32903569320486e-05
-3.68217686366031e-05
1.00228542237316e-06
-4.43690580461994e-05
-2.89947116063503e-05
-3.1784319004051e-05
-5.86612666814438e-06
-1.90490222245758e-05
-4.71749214397194e-05
-8.73704725813507e-06
-3.06059779634251e-05
-4.35851577320949e-05
-2.18370794888044e-05
-3.95445524047629e-05
-2.48655277844757e-05
-1.84550413866665e-06
-3.27659012834796e-05
-2.7518559196255e-05
-2.01106747598236e-05
-3.26296445599332e-05
-3.61446368406944e-05
-1.6706778678689e-05
-3.5219842361054e-05
-3.81624476570526e-05
-3.70462660763423e-05
-3.33510970331738e-05
-2.90918839444561e-05
-6.12093825162565e-07
-3.05483745263775e-05
-2.98684889449179e-05
-3.30905934495118e-05
-1.58352218008229e-05
3.34586313011496e-06
-9.35437332315317e-06
-3.37538556614849e-05
-1.22536534153351e-05
-3.7435137885469e-05
-1.92416737079684e-05
-1.68657076470837e-05
-3.1745392278343e-05
-7.7847965317774e-06
-4.20465637252638e-05
-7.38702307607017e-05
-2.0839794257353e-05
-2.75808199589158e-06
-1.59903868349221e-05
-1.20764162904365e-05
-5.86887191802835e-06
-1.48241754710609e-05
-5.66736289742524e-05
-1.85500271839117e-05
-3.46691825545361e-05
-1.40033514727203e-05
-5.15123838101991e-05
-1.92518455381975e-05
-3.18610135419693e-05
-1.22315456290909e-05
-2.65140181193665e-05
-4.41799993621367e-05
-3.47393394124332e-05
-1.89327098120213e-05
-2.24835842425579e-05
-2.86594026418184e-05
-4.13633937263135e-05
-2.18929000200454e-05
-1.78107236158064e-05
-3.80259299789532e-05
-3.7959084542193e-05
-5.21416199788443e-05
-5.29550829838379e-05
-2.86857055578749e-05
-1.32625645699071e-05
-3.2831256754335e-05
-5.27250154439404e-05
-3.33742488502195e-05
-2.58127586463375e-05
-4.23024176627061e-05
8.34012156169524e-06
-2.87586252956002e-05
-3.85176536295458e-05
-3.0477154278221e-05
-5.81239715872546e-05
-6.6193068547472e-06
-1.91031635790461e-05
-2.50164063193701e-05
-5.13800905473622e-05
-3.44905392092851e-05
-2.12768757050214e-05
-3.84593853073212e-05
-3.87366237689924e-05
-3.17862649490443e-05
-3.14242837371955e-05
-6.21404752077748e-05
-2.37955490281111e-05
-3.44214826089299e-05
-6.10003012848261e-05
1.21141876382494e-05
-1.83621858613899e-05
-3.65753412390407e-05
-7.23984845952069e-06
-2.23176552818926e-05
-3.47462397471386e-05
-1.81542440058097e-05
-2.96703336674255e-05
-3.47209381365364e-05
-4.68735177287647e-05
-3.70768436234698e-05
3.5132431770915e-06
-1.19968553608838e-05
-1.1258962044384e-05
2.19139395192725e-05
-3.25295147128139e-05
-1.94361230158321e-05
-3.89732157065286e-05
-3.03467645548492e-05
-4.97253555791453e-05
-5.13414069123184e-05
-9.05272486608442e-06
-5.72918592297453e-05
-5.48122770367472e-06
-3.77274672734397e-05
-2.39125008168517e-05
-4.65182137483953e-05
-1.80651800153864e-05
-2.37643708481342e-05
-3.53875388638227e-05
-9.01213105353197e-06
-3.58317130859995e-05
6.74243807902391e-06
-2.71107487012013e-05
-4.65518810236438e-05
-5.13468580966738e-05
-2.20819187787997e-05
-3.18320052717203e-05
-1.15192791550645e-05
-8.0894748741833e-06
-1.32010964974363e-05
-1.44144346950866e-07
-3.19552239183011e-05
-4.12293874669565e-05
-2.76260723663186e-05
-3.17660536599413e-05
-2.36517272995048e-05
-2.81105898364666e-05
-2.09475799008373e-05
-9.28781600877076e-06
-6.6468978823918e-06
-5.79081197910695e-06
-2.15253427772147e-05
-2.80832373438604e-05
-2.71310871903414e-06
3.49452945690354e-06
-1.79207283301012e-05
-3.17639316886523e-05
-3.3611305985584e-05
-4.32718690822769e-05
-4.34646622618203e-06
-4.90458654509369e-05
-3.7192661814656e-05
-2.09413430724376e-05
-1.68166955910987e-05
-2.63994424063108e-05
-3.27245049602364e-05
-5.71571915640552e-05
-3.21514968803053e-05
-1.81014979333217e-05
-2.65649965165779e-05
-2.27067628693211e-05
-2.99881934860784e-05
-8.19987055094896e-05
-3.88361901971468e-05
-3.23442481605876e-06
-3.81969623021186e-05
-1.64798565526883e-05
-1.19991233970174e-05
-3.36130491984157e-05
-5.64253786215896e-05
-2.26448892856968e-05
-2.88122312353699e-05
-3.67619631946201e-05
-2.67915662981355e-05
-2.07511137867971e-05
-2.48138251835859e-05
-4.00407301533823e-05
-9.33220150085402e-06
-2.76882554328596e-05
-2.66031184866542e-05
-2.44787610155652e-05
-2.68444512292298e-05
-3.66557929554266e-05
-2.64009996540862e-05
-2.84077341196866e-05
-3.6375062524972e-05
-2.43056756912717e-05
-2.11093021688638e-05
-7.99224039708442e-06
-4.16206055590008e-05
-3.09616021972744e-05
-2.46616463280879e-05
-1.24634621080624e-05
-4.03022167392286e-05
-3.4248571056568e-05
5.49999386844351e-06
-5.49245520763448e-05
-3.73802752324264e-05
-2.69805606732878e-05
-4.09273282032304e-05
-3.67704919321136e-05
-3.91424832107035e-05
-5.37687855046234e-05
-3.92617205181996e-05
-5.62612927983395e-06
-2.00528751436774e-05
-4.079481346086e-05
-2.29044696364187e-05
-5.43395574846483e-05
-4.04146984593879e-05
-2.07346186368234e-06
-2.51202865389851e-05
-2.33683756620768e-05
-1.49358686113828e-05
-2.02376145230845e-05
-2.9588799379603e-05
-5.27221584238265e-05
-4.26316014400926e-05
-4.25592240147842e-05
-3.46705232567005e-05
-2.00600846165284e-05
-4.66111580583465e-05
-1.11130832867473e-05
-2.97979910414137e-05
-2.72832788383153e-05
2.41178608707032e-06
-1.41097780917196e-05
-5.38169755600482e-05
-3.39010425863873e-06
-2.79370723901306e-05
-4.42827035357365e-05
-5.10472993871638e-05
-3.38543668091245e-05
-4.43628492716349e-05
-4.04189203526619e-05
-1.84936105614813e-05
-2.98924444341338e-05
-2.06651551434514e-05
-2.9212353448554e-05
-1.1687976095695e-05
-5.48019474144277e-05
-3.69476178308605e-05
-1.52941640925854e-05
-3.67891360155277e-05
-3.46184702368575e-05
-1.19324196146377e-05
-5.73192335899127e-05
-2.47676895944501e-05
-6.04196304567558e-05
-6.69662904203685e-06
-3.34940091976175e-05
6.81229236874949e-06
-3.44759689430877e-05
-6.30656569002993e-06
-5.2022334091923e-05
-2.25428622242837e-05
-1.67105985325265e-05
-1.31433228669459e-05
-3.02566580660531e-05
-3.15686253915727e-05
-4.92219599143153e-05
-2.23043481285896e-05
-5.28907093882449e-05
-2.91562067273002e-05
-4.01123662190831e-05
-2.38157487525587e-05
-1.05417485279303e-05
-4.2852910062188e-08
-4.65795458880813e-05
-1.26137804579486e-05
-5.0602962953605e-05
-2.97823058464951e-05
-4.29127218364327e-05
-4.90506867996736e-05
-9.77332946962615e-06
-4.46242392197984e-05
-5.2859813880498e-05
-2.05631571430763e-05
-3.90163153776655e-05
-1.6161315546647e-05
-4.49231274470813e-05
-3.89880542365129e-06
-1.748082201811e-05
-4.16053783312259e-05
-3.05455113917806e-05
-4.80387093623847e-05
-2.02326438982457e-05
-4.24093355061723e-05
-4.66165555236656e-06
-1.58097449550726e-05
-3.43567317036022e-05
-1.33793579925639e-05
-4.27849807305419e-05
-4.67878970479507e-05
-1.87098776533579e-05
-3.91663687085756e-05
-5.01963016259102e-05
-2.58627266913279e-05
-1.60757655570334e-05
-1.80023138137046e-05
-2.4832574006966e-05
-2.99893144343669e-05
-2.17169376915559e-05
-2.30840890366035e-05
-1.40424145055651e-05
-3.65970150321486e-05
-3.20387792956563e-05
-4.26624363579297e-05
-3.56140019819822e-05
-3.40896884634219e-05
-3.15636152462287e-05
-2.81699376205117e-05
-4.38989977252176e-05
-4.2671044087355e-05
-2.52957571285894e-05
-3.83457844105911e-05
-5.99600643958358e-05
-5.1136962922129e-05
-3.76393080836573e-05
-4.10759977084952e-05
-1.2629488083023e-05
-6.36898267947157e-06
-1.33691608269989e-07
-2.44431766966905e-05
-1.69944659521596e-05
-1.88454875236567e-05
-1.84234982964016e-05
-3.68221722319659e-05
-2.8809746571147e-05
-3.11363174653049e-05
-2.91338429134617e-05
-1.69000784833824e-06
-3.24753748683843e-05
-2.9669725055214e-05
-3.18155810125932e-05
-1.43805513197765e-05
-2.03849885454113e-05
-1.83030841021858e-06
-6.98074972680351e-05
-1.28311115718536e-05
-3.25529100885326e-05
-6.70923847193411e-06
-3.75342339747444e-05
-3.7757517198182e-05
-2.69054247956033e-05
-4.70132650764472e-05
-3.44310574802942e-05
-5.73160665821428e-05
-1.86336451798199e-05
-1.05456065580643e-05
-4.10838315227238e-05
-4.61364918447998e-05
-3.0224873346461e-05
-2.62730000699755e-05
-1.1613607079302e-05
-2.20993809945842e-05
-1.00455273417968e-05
-2.54002151723191e-05
-3.2837784065095e-05
-1.27295767305197e-05
-1.30692075066243e-05
8.79134743995254e-06
-1.98206225439762e-05
-1.53482358247376e-05
-1.78848955512146e-05
-5.33486380118059e-05
-4.83815700933039e-05
-1.4786555379259e-05
-8.37698114893288e-06
-3.60897346399785e-05
-7.20318258477878e-05
-2.8956664895652e-05
-4.12849890607255e-05
-4.7825128329112e-05
-3.78910515642214e-05
-4.1487742425454e-06
-1.61341143078036e-05
-3.43511991786836e-05
-1.87940789671954e-05
-3.06258608564146e-05
-1.39428567676804e-05
-4.87089997753317e-05
-1.66744468513223e-05
-9.97203048100647e-06
-6.46626900127746e-06
-8.96217400371784e-06
-1.42397008497864e-05
-4.06167156063845e-05
-4.58920895852107e-05
-3.19090274928051e-05
-2.20673114833489e-05
-3.54106708777487e-05
-2.26706290619629e-05
-3.68125193543287e-05
-4.79725433251309e-05
-2.15542310007373e-05
-3.06157330075086e-05
-2.84288280256225e-05
3.82006332402571e-06
-5.5311186813892e-06
-2.24281151062562e-05
-2.65271896449132e-05
-2.35071467580027e-05
-4.70984673498429e-05
1.87986153535676e-05
1.20353149450038e-05
-5.41994062838409e-05
-2.91369105933331e-05
-4.06312655767401e-05
-3.46924848353717e-05
-2.54628235294784e-05
-1.58500078562353e-05
9.17731754012732e-06
-3.56055267209708e-05
-2.53458496285945e-05
-2.12415719611836e-05
-3.05088645410316e-05
-3.95957964587767e-05
5.90048556868393e-06
-1.80292732657732e-05
-3.55214301929292e-05
-1.64604205534214e-05
-3.41343673277715e-05
-2.57850852847921e-05
-2.96594082175226e-05
-1.1637616733153e-05
-5.89569625160182e-05
-3.59730165369143e-05
-4.13476015646092e-05
-2.06372863773552e-05
-3.04116106486084e-05
-5.79939790147316e-05
-1.57014435897396e-05
-3.31442734276691e-05
-1.62412996736427e-05
-7.44369064801831e-06
-3.76702678901259e-05
-2.09565721734575e-05
-4.53275935210582e-05
-2.66978514598944e-05
-2.38315231744632e-05
-3.88015357054571e-05
-2.76469466607958e-05
-1.29738592930791e-05
-7.68456183079927e-06
-1.64766676836694e-05
-3.54944272314761e-05
-3.83438465443445e-05
-2.40099660662817e-05
-4.40310693352415e-05
-2.77837258661282e-05
-1.17286890891025e-05
-7.15728450271906e-05
-4.16829498024972e-05
-4.9625191100888e-05
-1.45001128665647e-05
-1.573175111048e-05
-2.65615943880557e-05
-1.30702498503887e-05
-3.11627867828947e-05
-2.14454677832408e-06
-1.40130617714803e-05
-5.2225450114648e-05
-3.36773751413359e-05
-4.72237417455533e-05
-3.87451820975053e-05
-3.57291136228674e-05
-4.37654928114487e-05
-3.7752001818731e-05
-4.17934280093936e-05
-2.76823431941228e-05
-1.27150747811044e-05
-1.58704324760563e-05
-5.33097005242802e-05
-3.27306009863331e-05
-4.34643423674355e-05
-5.68683018368735e-05
-3.67407725831035e-05
-1.45090741421941e-05
-8.77540869133417e-06
-3.75319787629826e-05
4.91393021441743e-06
-2.13128779045741e-05
-3.3047049719539e-05
-4.62419398618799e-05
-4.53507974436179e-05
-2.64449862532706e-05
-2.75537721771808e-05
-5.52570360716146e-05
-4.16140644907998e-05
-2.78852153388477e-05
-3.69195240087441e-05
-2.70832781208763e-05
-3.39513781233036e-05
-6.77632698833839e-06
-2.84022995281344e-05
-2.88716955289881e-05
-3.93749619413142e-05
-1.42013965371132e-05
-7.56656086105215e-05
-6.96278959697064e-05
-3.30494906501377e-05
-3.33749710669034e-05
-2.46710437257922e-05
-2.14715344727237e-05
-1.33196018062922e-05
-1.93056990644221e-05
-4.94883737172574e-05
1.23787905708118e-05
-4.30516417568975e-05
-8.13280333397646e-07
-1.94154382806691e-05
-3.18398342178536e-05
-8.38212855318782e-06
-2.63018291978737e-05
-4.41727023261208e-05
-1.80002464494541e-05
-2.16624068326421e-05
-3.25977021554848e-05
-2.91551476124404e-05
-3.50117979877012e-05
-2.69812384991594e-05
-1.8504242488035e-05
-4.54718931725397e-05
-3.38994483041178e-05
-2.2528115965542e-05
-2.31182087091442e-05
-1.93819700985852e-05
9.67735500795773e-06
-2.23271227005309e-05
-1.51630712443979e-05
-2.17944342639369e-05
-3.66066191505959e-05
-2.21448988256635e-05
-4.71667052722327e-05
-2.82763876948689e-05
-3.5426317738671e-05
-1.59022425005534e-05
-8.25021190590792e-06
-8.50997231958073e-06
-4.92287035006019e-05
-3.77386657661054e-05
-4.38520339639291e-05
-1.62405366260258e-05
-3.06285594712526e-05
-3.97338318266516e-05
-3.58071439430926e-05
-4.43314674429025e-05
-3.31389925930081e-05
-6.9271419905147e-05
-4.15121162853937e-05
-2.22768100403359e-05
1.0971996008648e-05
-4.25408575742555e-05
-2.01606816733508e-05
-4.72679690357118e-05
-3.8378509967342e-05
-1.22921830393371e-05
-4.06667637585824e-06
5.54662818497399e-06
-2.28751911947689e-05
-4.49661934792612e-05
-6.33542057077383e-06
-2.82044055703378e-05
-2.25785955823027e-05
-1.81377717531811e-05
-6.55867435813031e-06
-5.66379077448395e-06
-5.37346078911361e-05
-2.34497037846489e-05
-3.96305977932123e-05
-3.49945844735274e-05
5.70579103252358e-06
-2.72722469861626e-05
-5.87950297654641e-05
-7.78701023422924e-06
-5.84108075650831e-05
-3.78124965930057e-05
-2.56207962606092e-05
-2.94444887949343e-05
-6.79935625841974e-05
-5.40337839314824e-05
-4.57303443282026e-05
-1.15469723149187e-05
-1.106803750078e-05
-1.00742093402905e-05
-2.6913585675309e-05
-6.3849678387787e-05
-1.9846810604442e-05
-4.85204062702947e-05
-3.61693929700617e-05
-1.12683591643984e-05
-4.52356185401846e-05
-2.90401600653214e-05
-2.39587061231568e-05
1.83547870498366e-06
-4.2738269949657e-05
-9.46346294938646e-06
-1.77819020410649e-05
-3.73402695603785e-05
-2.15210659702274e-05
-1.01437110024351e-05
-3.10289990814996e-05
-4.7556603722439e-05
-9.60713885766284e-06
-1.09179243759113e-05
-3.9997540615291e-05
-3.04229840119714e-05
-3.61654533244016e-05
-5.26025490452978e-05
-5.11643540999703e-05
-4.28569262172322e-05
3.2125522840563e-06
-2.58557384331862e-05
-1.11327841631414e-05
-3.09799286874374e-05
-2.80093979299425e-05
-3.7189116063162e-05
-2.53443750096862e-05
-3.99748277528028e-05
-2.52790946443063e-05
-1.09699971149977e-05
-4.12636826894287e-05
-2.05199270457566e-05
-1.14849472927948e-05
-3.94551304395288e-05
-2.77310814618223e-05
-3.0061998259056e-05
-8.5297432725387e-06
-1.79864579391559e-05
-3.81518994811508e-05
-5.75649811086528e-05
-3.54339421599827e-05
-1.37930696825904e-05
-2.98062752308042e-05
-6.033816123106e-05
-2.8000793768538e-05
-2.23550851363746e-05
-2.41677793408198e-05
-1.78669366305378e-05
-3.11391721790214e-05
-2.58634811936776e-05
-3.02615553483392e-05
-4.49354077424122e-05
-4.84594831273195e-05
-1.42248542742087e-05
-5.27039191302506e-05
-1.54374704498959e-05
-1.9451682234802e-05
-2.99492891053441e-05
-3.2735077900969e-05
-2.07908066778654e-05
-3.14000733446721e-05
-1.59370049639187e-05
-7.04434056725632e-05
-4.90834930304032e-05
-1.23497051499208e-05
-1.64876717040956e-05
-1.14931372283115e-05
-2.74009032212486e-06
-1.95471156594115e-05
-2.42086357126485e-05
-1.05367443015524e-05
-3.60704688248931e-05
-1.47453896079401e-05
-4.14689570907249e-05
-3.60370580552471e-05
-4.32601971222649e-05
-2.68153398833833e-05
-5.53461615425839e-05
-2.63633481118855e-05
-3.79021776182668e-05
-3.25975781962425e-06
-1.53919089276278e-05
-1.51868504889863e-05
-1.43080033233656e-05
-3.59561555845629e-05
9.07083420548775e-06
-3.62348989902058e-05
-2.03570877778092e-05
-3.04363977343178e-05
-8.77520598790193e-06
-2.15789665113635e-05
-6.7596688603669e-05
-4.66655322956141e-05
-5.56329463516056e-05
-1.67569085389226e-05
-3.17192475089534e-05
-3.77628571650011e-05
-9.93728620844824e-06
-1.63810810296247e-05
-2.91285253905301e-05
-9.84640742424779e-06
-5.27381142194669e-05
-1.63060533889088e-05
-5.4034610488491e-05
-1.67822176736025e-07
-5.78846185723225e-05
-5.92634187446789e-05
-2.4384059256551e-05
-3.11006452514281e-05
-1.09106341295283e-05
-2.89820124145425e-05
-6.13082277081075e-05
-2.4329549712425e-06
-4.33659354109387e-05
-3.09389305488557e-05
-1.31951582358457e-05
-2.47946292968362e-05
-2.64121150125595e-05
-5.70728109207825e-05
-2.79072773968626e-05
-3.52288489274562e-05
-1.02743326210108e-05
-3.32914552070326e-05
-4.03956570652583e-05
-4.27759510791955e-05
-4.40723367954589e-06
-5.25318952257575e-05
-2.23230756120645e-05
-1.34974320506713e-05
-3.59056077596828e-05
-4.06139102241628e-05
-3.31415822703328e-06
-4.41562165435395e-05
-1.90309135278858e-05
-4.223119828446e-06
-2.94104737726136e-05
7.83184024957286e-06
-6.35384287691093e-05
-5.40208013032434e-06
-1.31525168835935e-05
-2.44338472652358e-05
-4.73599858398216e-05
-4.93671663126265e-05
-5.8035307720473e-05
-2.21549821650463e-05
-1.58610263057589e-05
-2.00493219262995e-05
-2.90647221944172e-05
-2.96397132429058e-05
-7.25153799063332e-06
1.67371689056368e-05
-3.33585780761226e-05
-1.02697023830685e-05
-1.08421595714412e-06
-3.74459370251566e-05
-2.6133848066844e-05
4.12819326521644e-06
-2.24534086940618e-06
-2.30930907381034e-05
-4.07338723212486e-05
-1.2851376980889e-05
-4.31459115139459e-05
-3.75986497234733e-05
-3.75215392284273e-05
-2.06090153596273e-05
-3.68363744460876e-05
-3.94968903125914e-05
-3.79646931639123e-05
-6.21972772827362e-05
-1.08674468007528e-06
-6.862540254628e-06
4.12282119180988e-06
2.88628885777293e-05
-2.19053271263025e-05
-7.00992692547691e-06
-2.79105712207999e-05
-2.37425072747856e-05
-1.7364992644111e-05
-2.44786789089549e-05
-5.73553115348589e-05
-4.53930926016345e-05
-1.11797828715866e-05
-3.77817031499935e-05
-1.35224157114097e-05
1.23510277647915e-05
-2.54471450770104e-05
-5.67567583534189e-05
-3.17957125802073e-05
-4.06438374130695e-05
-3.46090935640879e-05
-1.67705751551223e-06
-4.74708196361485e-05
-3.93678613288908e-05
-1.95639442874437e-05
-2.90908712087516e-05
-1.71502423864986e-05
-3.70747316830163e-05
-2.39512381937612e-05
-3.34184434321878e-05
-1.90555186091755e-05
-5.5653028031696e-05
4.38437777747706e-07
-8.81989578633632e-06
-1.46937347848569e-05
-4.90071613714262e-05
-2.83100681898267e-05
-3.11427337354556e-05
-2.61160130475102e-05
-2.7891077528319e-05
-2.21986721407667e-05
1.57905752917711e-06
-2.68188818486773e-05
-4.33355709119839e-05
-2.76149621730815e-05
-4.51078142162744e-05
-1.68391627803487e-05
-7.16908025450574e-06
-1.75913429542522e-05
-1.95743144494272e-05
-4.30664905259279e-05
-1.77716234931877e-05
-1.67891310633142e-05
-3.26102001568997e-05
-3.38551805666725e-05
-4.46237365611474e-05
-2.59724814892033e-05
-4.21500577006105e-05
-1.24942128589294e-05
6.90886038134777e-07
-3.42833726667536e-05
-1.73632235519359e-05
-1.32071152485823e-05
-2.84153320777659e-05
-4.00056672296904e-05
-4.10304490437361e-05
-4.07227808177556e-05
-4.06776877903594e-05
-5.53741784645983e-05
-1.07509154290938e-05
-4.80183514389343e-05
-3.5462157586382e-05
-4.59052700145758e-05
-2.31072336965364e-05
-2.50210181061628e-05
-3.23845613649518e-05
-5.09907160364827e-05
-3.88176643042316e-05
-2.89137899724586e-05
-5.9523352758884e-05
-5.13058642124892e-06
-4.08740253408115e-05
-6.05618349667006e-05
-2.59251645911312e-05
-1.74834850120694e-05
-4.98968359710718e-05
-1.94654014299672e-05
-3.81164417264796e-05
-3.08588619779964e-05
-3.30406756678859e-05
-3.44821434519978e-05
-2.72141230228455e-05
-3.534070037676e-05
-3.00926622630596e-05
-2.75772557034192e-05
-2.0713909809938e-05
-4.24407122192703e-05
-4.13705733265951e-05
-5.63759148521887e-05
-2.87700527173853e-05
-4.83204167670371e-05
-3.50008613168474e-05
1.62307867317805e-06
-3.32965844378439e-05
-1.93599670039661e-05
-2.5761926288183e-05
-2.93152270778626e-06
-2.38380315482643e-05
-1.49914048199568e-05
-4.53517826223089e-05
-4.64796183462957e-05
-1.49839982936087e-05
2.15564412671937e-05
-6.03569975211895e-05
-1.60355535560271e-05
-2.25541008765849e-05
1.23653821134127e-08
-3.6319175943478e-05
-4.3702936599667e-05
-6.27373918591835e-05
1.60125028280083e-05
-4.59339541762682e-05
-1.63930099186485e-05
-2.47915210247309e-05
-5.75293786262881e-06
-5.06016741922068e-05
-3.91187216631745e-05
3.21753276481081e-06
-1.99511295565166e-05
-4.79162877273389e-05
-5.34985982174104e-05
4.00927684881335e-06
4.79909241070991e-06
-2.30832713577262e-05
-2.3232805240585e-05
-3.01377368142244e-05
-3.2438525073948e-05
-2.37456810284033e-05
-5.48652127561812e-05
-1.99868277989808e-05
-4.83462603223743e-05
-4.28712576108451e-05
-4.4649781166781e-05
-3.9983317147283e-05
-6.84533495939035e-05
-2.80214621287179e-05
-4.10425837340322e-05
-4.08471775594567e-05
-3.09811309819671e-05
-4.46016481200903e-05
-2.17415044973873e-05
-3.39833328679617e-05
-3.89833028106887e-05
-3.02910726367693e-05
-4.14760993840973e-05
-1.95760954877862e-05
-3.96053730736826e-05
-5.02638890374223e-05
-3.62882252473283e-05
-3.80197528766742e-05
-4.25358561072739e-06
-1.68361631490589e-05
-1.02679430572242e-05
-4.38616594286759e-05
-3.78788834392595e-05
-1.05644126194825e-05
-2.61641287690287e-05
-5.82306258900392e-05
-3.46476873787461e-05
-3.12797793733961e-05
-4.77880437975335e-05
-1.85208740715233e-05
-3.48053660466807e-05
4.76658283626535e-06
-4.97258160825983e-05
-4.07442727979854e-05
-5.18512246262096e-05
-1.87934045314986e-05
-4.58240805068034e-05
-3.49277031137798e-05
-3.40854163445208e-05
-3.68857022848198e-05
-3.32805645494807e-05
-4.40919699768635e-05
-3.53826736682935e-05
-3.7782544226598e-05
-1.95828328339604e-05
-2.96514028563404e-05
-2.03988242211053e-05
-2.29165013427683e-05
-2.32974553553316e-06
-4.9490066719576e-05
-1.18107376162828e-05
-1.51539987755924e-05
-3.46947014747312e-05
-3.27512440241482e-05
-2.29476737019299e-05
-3.42362596396202e-05
-9.3152402026388e-06
-5.68734070973479e-06
-2.68984720979763e-05
-3.60715642736497e-05
-4.34880641417373e-05
-4.10294895176841e-05
-1.51869841281647e-05
-2.60068989608382e-05
-1.66510641601671e-05
-3.60623739776234e-05
-2.94817022695165e-05
-3.92250514513515e-05
-5.01738489812379e-06
-2.29104157235917e-05
-1.51192924166907e-05
-3.55844234725072e-05
-1.64584221723614e-05
-2.66925193936472e-05
-1.99039564695102e-05
-2.62628332506864e-05
-4.85426748987609e-05
-2.49901029767318e-05
-3.35572932507358e-05
-1.54410762350421e-05
-9.2973357330295e-06
-2.43357679938472e-05
-4.74404873007766e-05
-4.68076843359247e-05
-2.48989263601102e-05
-3.94204834296119e-05
-4.48654681744336e-05
-2.40289994945908e-05
-5.1747515170255e-05
-3.53146089084635e-05
-1.1737587117651e-05
-1.83373664846676e-05
-2.53285023476111e-05
-3.86937880475204e-05
-4.35760196976234e-05
-3.97991663557322e-06
-1.35568434239783e-05
-3.10081198325224e-05
-2.82893324063663e-05
-1.06708355454505e-05
-5.02482098024504e-05
-2.77722964458549e-05
-4.59465776576252e-05
-1.32601646283043e-05
-3.52020048327012e-05
-2.8212555979562e-05
-4.30966001919318e-05
-4.97737869254538e-05
-2.74780926540215e-05
1.71523028574032e-05
-2.96751664654941e-05
-3.57722877130646e-05
-6.88415083964614e-06
-5.14601836727502e-05
-1.45880059309162e-05
-2.04945310505604e-05
-2.01366305425277e-05
-3.3115129619589e-05
-6.99103023893315e-05
-1.68525627512402e-05
-3.60565921812161e-05
-5.18846286646217e-05
-7.61672296761498e-05
-4.07700816079714e-05
-2.98391313968569e-05
-1.22096389002876e-05
-2.56737782201777e-06
-1.87720171126759e-05
-1.76115679017766e-05
-4.78321168985166e-05
-1.90667057986222e-05
-3.63510900774462e-05
-3.09196780868134e-05
8.18766479842789e-06
-1.95199200446803e-05
-4.06721090421323e-05
-5.98531118908763e-05
-6.10061732183639e-05
-2.1472364418477e-05
-4.88451190543543e-05
-5.66483997595027e-05
-4.80162538913602e-05
-2.43677047043315e-05
-5.52217837147187e-05
-8.71199570335491e-06
-1.55991054727297e-05
-6.20621254723651e-05
-3.09295703155324e-05
-1.1707813036006e-05
-2.77061274115126e-05
-4.59486964201192e-05
-2.01735787788232e-05
-3.74044988315279e-05
-4.29164010416118e-05
-3.11638536973524e-05
-3.39620587130906e-05
-1.73902084926366e-05
-3.18667692127697e-05
-3.52810684532889e-05
-1.67051502357513e-05
-5.27782711928092e-05
-2.69625672856519e-05
-2.89149767056444e-05
-1.721134590574e-05
-6.23806434113299e-05
-4.69067468929141e-05
-3.97534141791284e-05
-2.07394282158556e-06
-1.05801287042175e-05
-6.0254214335997e-05
-1.55633265307057e-05
-3.37954081449145e-05
-4.28952518651814e-05
-2.75339531903711e-05
-1.92285850756561e-06
-1.53134517199668e-05
-3.5244524438603e-05
-1.92111726801443e-06
-2.44762346120974e-05
-2.93324121420581e-05
-2.80110731103002e-05
-1.56884840629362e-05
-1.12102820065791e-05
-2.52057984902253e-05
-3.74345531509307e-05
-4.38983194231092e-05
-4.53150839714594e-05
-3.17924588305626e-05
-4.50354622380416e-05
-4.68760911069113e-05
-3.42042515118123e-05
-3.6212232104276e-05
-5.89945574762798e-05
-1.77500821429594e-05
-2.51107925440347e-05
-2.16384183798315e-05
5.04235747631616e-06
-3.14258939175681e-05
-3.07009915472016e-05
8.05133719374253e-06
8.83093707639093e-06
-2.6154045850408e-05
-4.35616036555234e-05
-3.24657245909028e-05
-2.38261851568962e-05
-3.52788399805486e-05
-1.38767588009109e-05
-3.8491955042249e-05
-1.14094491735485e-05
-2.32555966995475e-05
-3.33147414817016e-05
-6.14998872588653e-05
-3.96681311671376e-05
-6.00523164363725e-05
6.63542859838734e-06
-1.82234208636121e-05
-1.26347138840671e-05
-3.66306575561069e-05
-2.70823948093279e-05
-2.39709028775727e-05
-1.40128208819488e-05
-5.68311694651786e-05
-5.85962846350389e-05
-2.64093888225669e-05
-7.65817321603826e-05
-3.13894774094164e-05
-5.71956119943288e-05
-2.41143545888266e-05
-3.53173008387374e-05
-2.11753735994949e-05
-3.27212592001386e-06
-2.43038255883015e-05
-3.31395134889399e-05
-3.67550675432928e-05
-3.75033780482087e-05
-2.87648854563767e-05
3.68027285290163e-06
-3.22298198407711e-05
-2.55465062038442e-05
-3.99617503977009e-05
-4.92566207611972e-05
-4.54899932622335e-05
-4.78443768011866e-05
-6.53641545547992e-05
-3.47600884280177e-05
-1.0240145876423e-05
-2.32942945960982e-05
-2.56693301501468e-05
-4.10318469408774e-05
-3.75634962644434e-05
-1.97751852115204e-05
-2.04262161261925e-05
-4.69301914522359e-05
-4.71638189171085e-05
-4.12973690549066e-05
-3.34572079821067e-05
-4.41696144252532e-05
-2.34579147146039e-05
-2.76336339887013e-05
-2.83910494564667e-05
-4.20894952291122e-05
-3.04355739297252e-05
-1.9584018992335e-05
-4.41975608289541e-05
-1.22492020039213e-05
-2.0449888884648e-05
-1.79838457900297e-06
-8.58270052924966e-06
-3.48292300235558e-05
-2.63555593210573e-05
-3.77761721166042e-05
-5.74220317378611e-05
-2.50238491319641e-05
-5.05258042154312e-05
-1.26311208845979e-05
-3.7848309850636e-05
-3.89951368816187e-05
-4.48977180536979e-05
-4.28959807089675e-05
-2.74548327205806e-05
-1.54337624982534e-05
-2.54637147570556e-05
-3.74460527692841e-05
-2.0593596303281e-05
-1.96163578464395e-05
-3.06778778998149e-05
-1.78202244491559e-05
-4.62781628173638e-05
-3.61049623155229e-05
-7.96919809396835e-06
-2.06353256009676e-05
-3.52561158878793e-05
-3.62879430884217e-05
-6.45037149416083e-05
-8.55271170692282e-06
-2.49919307291599e-05
-4.98822401865389e-05
-1.20917236219675e-05
-2.23437403218808e-05
-4.65553850891521e-05
-3.31228712324618e-05
-3.09602956943623e-05
-3.21672371834663e-05
-4.5773170943979e-05
-2.92026405822911e-05
-8.5844586100476e-06
-5.1276155593466e-05
2.66383564627945e-06
-2.78338243350137e-05
-3.88310640668533e-05
-3.1710317290539e-05
-5.57182018295167e-05
-4.5912721187061e-05
8.97860867856847e-07
-1.75373664393e-05
-4.74227897357031e-05
-1.17823579972799e-05
-5.15187710103337e-05
-1.96910592853291e-06
-2.69343457510381e-05
-3.88491122869487e-05
-2.29532652884097e-06
-2.80306906614808e-05
-2.44465495870207e-05
-3.50011260092229e-05
-5.54066614368978e-05
-2.28116476598693e-05
-1.11158606153005e-05
-2.6261764387932e-05
-5.76696507623505e-05
-3.69260544387943e-05
-4.40270406918967e-05
-4.17114668897962e-05
-4.46588973075059e-05
-4.98395501436698e-05
-4.99204280658892e-05
-1.72390965334691e-05
-4.51516336058579e-05
-3.57836052137905e-05
-5.46950864987341e-05
-3.13286295551496e-05
-1.33049549451703e-05
-3.66295016205705e-05
-5.06958308821909e-05
-3.77403583645483e-05
-2.77917674295251e-05
-4.62760116805508e-05
-1.12619516825457e-05
-2.40143622688216e-05
9.14270205323544e-06
-6.8737743225171e-05
-3.83453329655185e-05
-2.51733893459758e-05
-4.88551287403385e-05
-3.80617457029792e-05
-2.2733888230332e-05
-3.4812988137569e-05
-1.95099365663846e-05
-6.36399201517276e-05
-2.28700906770575e-05
-3.24603966357924e-05
-2.02846591404768e-05
-1.73017442660259e-05
-5.11219983747973e-05
-5.02594944774254e-05
-1.44913811319517e-05
-3.37988118010271e-05
-2.17729870904252e-05
-9.51269048486438e-06
-2.51392018496709e-06
-4.55383969812291e-06
-3.91697770798327e-05
-5.08749572363758e-05
-5.04364999524569e-05
-3.28836404643045e-05
-2.73429995525317e-05
-4.52271409247547e-05
-4.87353052067806e-05
-2.62296850066084e-05
-3.67375048238443e-05
-3.05513376503803e-05
-2.32089402951479e-05
-1.22549985815672e-05
-4.03897179168883e-05
-2.79336130434245e-05
-3.44108356926267e-05
-1.38209980540118e-05
-2.02927887706231e-05
-3.19563064387458e-05
-3.76287442931059e-05
-5.72893954522736e-05
3.28546789862805e-05
-3.32882152702707e-05
-4.13700241127697e-05
-5.52647866787846e-05
-5.09083238753323e-05
-4.23784055756275e-05
-2.02577909362512e-05
-4.25275837392423e-05
-2.47323193710922e-05
-4.02305935322126e-05
-6.67520860723492e-05
-3.02628544745695e-05
-1.15432797104666e-05
-4.41581342928933e-05
-3.58358245795845e-05
-1.06402455186969e-05
-5.65851117177113e-05
-5.27753402291077e-05
-2.63920892942298e-05
-3.43505866180362e-05
-4.39890156715914e-05
-4.5606959292634e-05
-3.23384987949256e-05
-2.20069425149778e-05
-1.89499006769904e-05
-6.01684664367126e-05
-2.98446932705479e-06
-3.43118822563048e-05
-1.72629559026977e-05
-5.6349189530526e-05
-3.08461130840701e-05
-4.31415511309962e-05
-1.74652625754231e-05
-2.13082629996775e-05
-1.47244096831608e-06
-2.33249204862822e-05
-1.37676392080046e-06
-4.40667506966668e-05
-3.78951201247321e-05
-1.88996253900485e-05
-4.84297368198249e-05
-4.85761458128301e-05
-2.77215319916389e-05
-2.8107588200952e-05
-4.20179588403497e-05
-3.73138844881956e-05
-4.16454152519528e-05
-5.96967326824924e-05
-7.98312298306344e-06
-3.52071688520516e-05
-3.71928869428036e-05
-5.34163119570051e-05
-3.5889921888735e-05
-2.03883419812895e-05
-3.85549616150736e-05
-5.11116264742958e-05
-3.10729007512733e-05
-1.88034660129442e-05
-1.79259063707706e-05
-2.23958764271504e-05
-2.91473021244727e-05
-3.70938115028412e-05
-9.81448209278427e-06
-3.68514648002384e-05
-1.44021898480052e-05
-2.30992402407526e-05
-1.62419536796887e-05
-2.40851017532386e-05
-3.70496638303729e-05
-6.40827627666425e-06
-4.2168671757512e-05
-7.28365818131369e-06
-2.62172189162998e-05
-4.22250567872528e-06
4.94113244938085e-06
-7.97862942386988e-05
-5.20677298319504e-05
-2.33058522918837e-05
-2.81570938466513e-05
-2.03622923757055e-05
-2.22369193298661e-05
-5.37783768065797e-05
-2.34173743794867e-05
-2.20010749633894e-05
-1.29646141975891e-05
-5.39824770499512e-05
-2.69671361589748e-05
-4.26365865806017e-05
-4.14106285553767e-05
-2.69459687968125e-05
-5.16187839088604e-05
-1.39525269718906e-05
-4.27441870987222e-05
-2.09940710885687e-05
-4.84997474806247e-05
-1.3820364405189e-05
-4.46606602546783e-05
-9.24464349883569e-06
-9.6568928649299e-06
-4.1478684303894e-05
-1.8632235202715e-05
-4.64540039957354e-05
-2.80129710527511e-05
-4.26826122413147e-05
-5.67382349903677e-05
-3.81353852818499e-05
-4.74268618325812e-05
-4.87279157047162e-05
-4.07572435811364e-05
-3.34708223902657e-05
-1.8390646253359e-06
-4.02043963564837e-05
-2.60943761719207e-05
-2.98242955902558e-05
-3.08442032003103e-05
-2.96427892048537e-05
-4.6221653980819e-05
-2.8841560944433e-05
-4.12281360920211e-05
-4.25439582926801e-06
-1.80317400511782e-05
-2.05615655962389e-05
2.74946776797223e-06
-2.5070345362342e-05
-1.41615416605302e-05
-3.26458523291201e-05
5.04457334684704e-06
-2.27701625946159e-05
-5.37674212350978e-05
-1.79473126855831e-05
-2.53230936321784e-05
-2.51842199798932e-05
-4.47638813741183e-05
-6.68368980534692e-05
-4.09058468430031e-05
-2.33070310091731e-05
-3.51317508938361e-05
-3.81420942724568e-05
-2.27501924722973e-05
-7.29172501636446e-06
-2.70213762658498e-05
-1.71918793708092e-05
-4.00529747392655e-05
-3.80815490404444e-05
-2.36239893192296e-05
-2.88604764388407e-05
-2.18244970852484e-05
-2.17119624825804e-05
-3.20450416328436e-05
1.14168097877641e-05
-5.03166168500135e-05
-3.36394398426045e-05
-5.53191198522205e-05
-1.13413293019908e-07
5.57050917767066e-06
-3.25358581084792e-05
-4.17242673099473e-05
-3.87909266741667e-05
-7.84282077066482e-05
-3.27612014903646e-05
-5.25040119595947e-05
-4.04141328727692e-05
-2.83365425230114e-05
-1.24238748091111e-05
-3.33015836971953e-05
-3.55070412355793e-05
-4.34357466335521e-06
-2.7255172925895e-05
-2.35955705255955e-05
-3.78067996907324e-05
-4.65535345674723e-05
-4.36135241457338e-05
-1.4055908971864e-05
-3.49428487865337e-05
-4.4860660401168e-05
-5.32202017249074e-05
-4.47106274008284e-05
-5.86507486207601e-06
-3.18226764929211e-05
-7.72779282559875e-05
-5.21915884273855e-05
-4.67392268942368e-05
-1.61965314008777e-05
-2.85813060087978e-05
-1.96657725216611e-05
-1.80917448858008e-05
-2.27590003272219e-05
-3.97666951309168e-05
-3.97257610682205e-05
-3.75429157926004e-05
-6.00512634999392e-05
-2.96826790669966e-05
-7.0234327606582e-06
-1.18759876937359e-05
-1.29914025973725e-05
-3.32665832773386e-05
-2.32031869896392e-05
-3.74288536239556e-05
-2.29615248469973e-05
-3.909373669028e-05
-3.17261004729386e-05
-5.42868952380685e-05
-4.02252383231361e-05
-4.58146955189613e-05
-5.37162077553142e-05
8.20757998466569e-06
-3.11025170913384e-05
-3.66784071728564e-05
-4.65115377340033e-05
-2.54875795930494e-05
-2.24781082060644e-05
-4.17618268872674e-05
-3.6307198589629e-05
-1.43091580244328e-05
-3.9621969435211e-05
-3.9242188221368e-05
-2.03430616013335e-05
-5.21311870899662e-05
-3.04065943923033e-05
-3.84000879354822e-05
-3.05697072229725e-05
-4.36180179406802e-05
-4.07931410634347e-05
-1.2637591449562e-05
-2.44166699055241e-05
-4.58126191306555e-05
-4.78166457108132e-05
-1.00783328770889e-05
-4.84252330339165e-05
-2.68280083541237e-05
-4.77690625643891e-05
-1.8946293965523e-05
-3.59735268716835e-05
-2.88374141480666e-05
-3.91224770012071e-05
-5.27309388375053e-06
-4.75934699408154e-05
-6.08165336587017e-05
-2.98432142239559e-05
-4.98286097719035e-05
-1.37913203863717e-06
-3.65652240255687e-05
-5.17788481153797e-05
-3.58246177004299e-05
-1.57759900063239e-05
-3.77055298673059e-05
-4.87496361529613e-05
-5.22640465459315e-05
-4.06532323377671e-06
-2.1939563607344e-05
-1.74955426381292e-05
3.53088558129827e-06
-2.63232622637307e-05
-2.72405328339682e-05
-4.05105974591388e-05
-2.90789864542666e-05
-2.60973246352272e-05
-2.46065356021269e-05
-3.04993034166197e-05
-4.98052545140704e-05
-2.71952666669717e-05
-2.94381993767102e-05
-1.75970887233808e-05
-3.22157154339152e-05
-1.70930774896487e-05
-3.67605584690853e-05
-3.25216313562774e-05
-1.18230191679674e-05
1.4177855736779e-07
-5.58217655685967e-05
-2.10956814410724e-05
-3.2488317315725e-05
1.95164674679647e-06
-4.31357599254289e-05
-1.12595717190083e-05
-1.79970078159521e-05
-1.50464022104974e-05
-4.15132276403791e-05
-2.19238822698587e-05
-4.49782127549513e-05
-1.8617291077228e-05
-3.47533921800174e-05
-1.47378805715368e-05
-3.6255829637258e-05
-1.16500770527722e-05
-1.69227084685586e-05
-4.30900861115002e-05
-4.17133953804981e-05
-3.12005104258742e-05
-4.24584617771081e-05
-2.76670415485727e-05
-6.93441586691787e-06
-6.80894438938488e-06
-8.26483536239137e-06
-1.55455392053296e-05
-1.94930285550346e-05
-4.59125946739262e-05
-6.26730458196189e-05
-5.69752564862861e-05
-5.10356386454349e-06
-5.23113042958859e-05
-3.23032353624557e-05
-6.11190094923108e-06
-4.60289235050215e-05
1.19147707671839e-05
-4.94234985523832e-05
-1.25848311392557e-05
-5.25093755614423e-06
-4.15157624470104e-05
-3.80436007160439e-05
-3.17917246967926e-05
-3.5080434753077e-05
-1.05283110247866e-05
-2.2028684545528e-05
-2.36280805771383e-05
-1.656249669627e-05
-2.6353577313638e-05
-3.96690388353863e-06
-4.65890497131799e-05
-2.63733098006564e-05
-2.2982253262724e-05
-3.27012405311609e-05
-4.73860906117524e-05
-3.97899582252042e-05
-2.91576273840542e-05
-5.21222277684999e-05
-1.46249538084047e-05
-2.93076271283066e-05
-2.68627018835192e-05
-1.45386312169622e-05
-3.83292424908807e-05
-5.71012882413448e-06
-1.96983537013254e-05
-3.57861490365016e-05
-5.8207005733195e-05
-2.48142432637705e-05
-2.49314224487443e-05
-3.27901127750531e-05
-1.80468753386664e-05
-3.5583874989039e-05
-1.688397042726e-05
-4.68561394756698e-05
-3.67426162764072e-05
-5.09735891835925e-05
-9.76448998110819e-06
-5.34572832304392e-06
-3.9467835526867e-05
-1.46876969170278e-05
-4.17452710910649e-05
-1.84938094016129e-05
-2.43964776725988e-05
-2.93139656670796e-05
-2.72425965389817e-05
-1.28125689174085e-05
-4.89016288085277e-05
-4.03471693110711e-05
-2.45351449547294e-05
-5.67768371344093e-05
-1.8067826006356e-05
-2.96592512123629e-05
-4.05591248984913e-05
-4.76628884306347e-06
-2.50821315500134e-05
-3.42803322521225e-05
-1.98013731712907e-05
-1.72421297724145e-05
-4.10745642851184e-06
-2.32775990401247e-05
-4.72398393572988e-05
-5.40760791113929e-05
-1.62824691961531e-05
-5.04481245421386e-05
-1.56135357241139e-05
-5.74812543429213e-05
-3.23855402270728e-05
-3.74652965307517e-05
-5.33428865900631e-05
-2.72957723943447e-05
-1.27757442605445e-05
1.70186876482525e-05
5.93554104646498e-06
-4.77822009153308e-05
-1.22038474815174e-05
-2.496838523009e-05
-3.50655072834784e-05
-5.08310918294255e-05
-2.77156281418006e-05
-3.78681135685549e-05
-7.51848042109368e-06
-3.66008361958161e-05
-6.17087867337198e-05
-4.45523098497237e-05
-1.76985962394571e-05
-1.44162292892698e-05
-4.83891563039163e-05
-2.71927501930195e-05
-5.18430854311955e-05
-5.80552787850102e-05
-4.36092441101965e-06
-2.89484186650386e-05
-2.43357448465007e-05
-3.03750649218805e-05
-5.54799389979886e-05
-3.74740089242074e-06
-6.19991877544297e-05
-3.45241817288567e-05
-4.66206299985795e-05
-5.25000482462102e-05
-4.39687219307675e-05
-4.04695821755376e-05
-1.07223569957572e-05
-4.32569985327253e-05
-2.74377023394315e-05
-3.63674621371351e-05
-5.63668090209317e-05
-4.43988390117495e-05
-9.98624239701718e-07
-1.79277800872684e-05
-5.56365236949285e-05
-6.69003661247102e-05
-5.30484126242557e-05
-1.08332034208142e-05
-3.03906442091494e-05
-2.32821380040644e-05
-1.66716225839409e-06
-3.98765943357591e-05
-5.03703575487765e-05
-2.56585990067267e-06
-1.5081173240401e-05
-2.06470828476162e-05
-2.64396617385655e-05
5.72668493869882e-06
-1.89540537508367e-06
-2.78252566480342e-05
-4.03400767906073e-05
-2.03761114215167e-05
-2.03108797787124e-05
-4.94459996444991e-05
-2.65042353330034e-05
-4.48535216507467e-05
-1.71194729288239e-06
-1.14416719406647e-05
-2.89537217545212e-05
-1.18176422014753e-06
-5.15672266316727e-05
-5.24714018503994e-05
-4.8753349135636e-05
-1.78292108859006e-05
-1.158028515112e-05
-1.41509027784948e-05
-4.56846662593903e-05
-5.6245247293542e-05
-1.29516796421331e-05
-1.13328518436127e-05
-9.54828602361423e-06
-3.45933346178716e-05
-1.91031480169993e-05
-1.30947311828432e-05
-2.97092777435976e-05
-5.25967875276595e-05
-3.77984223787151e-05
-2.0797378061943e-05
-2.51532855336522e-05
5.91803174678572e-06
-3.91019019909359e-05
-3.03895067271464e-05
-4.66645826424166e-05
-4.21930633946719e-05
-3.10685666062918e-05
-4.60874312201213e-05
5.2040351423411e-07
-3.44611660956852e-05
-2.83275602395816e-05
-1.7043904365889e-05
-2.85733742646804e-05
-4.46479104487497e-05
-4.33783809742885e-05
-5.81967189343307e-05
-4.59890101384088e-05
-7.35781978430328e-05
-3.78524850758594e-05
-5.86165188697997e-06
-3.36750821312104e-05
-2.81581881754246e-05
-3.23343506203192e-05
-2.14957537643149e-05
-2.43829877380078e-05
-5.11813303029606e-05
-2.02395959429465e-05
-3.08581396619386e-05
-4.90964144072636e-05
-3.68325350317714e-05
-3.06118820680214e-05
-9.74769171516415e-06
-2.58690291159492e-05
-3.39697909748171e-05
-6.68087845736482e-06
-3.79087105434205e-05
5.06185970341755e-06
-4.72338283094086e-05
-2.03213493614935e-05
-5.18379099265495e-05
-4.98517150065423e-05
-2.25573092072992e-05
-3.11052724021179e-05
-1.09601788063634e-05
-8.13772752254839e-06
-1.49960512738991e-05
-2.95049291253619e-05
-3.09798510738665e-05
-2.58916203386456e-05
-3.55822158614964e-05
-5.02298355536694e-05
-2.63162534353746e-05
-3.13648801725951e-05
-4.65486568572682e-05
-4.198633603101e-05
-1.0354230986722e-05
-3.5434261307629e-05
-2.51549238272305e-05
-4.13969681262543e-05
-2.9557529381032e-05
-1.29998055177912e-05
-5.16141328546117e-05
-3.61924796048216e-05
-3.94779163043011e-05
-3.98340078610589e-05
-2.14889403334472e-05
-2.17670781832319e-05
-1.86373173471711e-05
-2.27213281961237e-05
-1.29800268363948e-05
-3.22353857150669e-05
-7.14184980982204e-06
3.26923252904804e-06
-3.78529274122129e-05
-4.0218652863389e-05
3.12499240622542e-06
-3.575863984751e-05
-8.20252086709545e-06
-9.77184582577184e-06
-9.8975831628792e-06
-7.57567898638377e-06
1.47535399398579e-05
-6.55117519440432e-06
2.63318156599461e-06
-2.72362159535912e-05
-4.39211318938363e-05
-2.01732489233665e-05
-4.12221673914717e-05
-9.5179403012286e-06
-1.29604317145002e-05
-2.42779638215498e-05
-1.5482214336873e-05
-3.50410221251597e-05
-3.78571655686816e-05
-2.62403673954681e-05
-5.86248169951608e-05
-3.10802287472581e-05
-5.21685187827783e-05
-2.83704744576891e-05
-5.2705609979503e-05
-3.36466550939512e-05
-4.66158986698556e-05
-3.29475345345769e-05
-1.78301499759427e-05
-6.35104336964658e-05
-4.9079372760951e-05
-7.00326730250927e-05
-3.48010661985233e-05
-3.97512825796806e-05
-2.4701882035353e-05
-3.14371092438917e-05
-4.25090657205399e-05
-1.73418163173913e-05
-2.73441691105923e-05
-6.25696068295575e-05
-3.3879704939738e-05
-4.40617781298574e-05
-3.82315667638113e-05
-2.7666086626667e-05
-8.46435350213554e-06
-5.5807454500971e-05
-5.78386204607483e-05
-4.10718687982534e-05
-2.60858924452729e-06
-2.79562508638695e-05
-6.24199573103148e-05
-2.20833058043409e-05
-2.29624166194463e-05
-6.21941700679486e-06
-1.97019434464377e-05
-3.7912987450242e-05
-1.94576050280459e-05
-3.12246684554607e-05
9.19144430668372e-07
-1.70725718718851e-05
-4.10780245641207e-05
-4.47740913139398e-05
-4.46367989969347e-05
-5.04847939047641e-05
-2.37494311994673e-05
-2.24817387218346e-05
-1.22404622672188e-05
-3.92037806436444e-05
-2.64296643148253e-05
-4.84205782877491e-05
-2.68680110394154e-05
-3.97650462358641e-05
-3.07282881136649e-05
-4.55258342079983e-05
-3.3600001707536e-05
-1.46635153646494e-05
-7.88327373853261e-05
-7.07885635679377e-05
-4.17824286399555e-05
-4.48579796773048e-06
-3.24721796200735e-05
-2.35507494717369e-05
-3.18789497909006e-05
-2.27995579717424e-05
-1.33196107163422e-05
-8.81297347264941e-06
-2.14608143027147e-06
-3.85952299430346e-05
-1.38568466971575e-05
-2.49216815932618e-05
-2.54310191103367e-05
-5.08827750370701e-06
-7.25935804452645e-06
-7.02994820034513e-06
-2.7981225158093e-05
-2.44074307365772e-05
-5.80585625274391e-06
-5.25241081803158e-05
-6.3462403205109e-05
-7.11031236743804e-05
-1.41713287082889e-05
-1.33542839980253e-05
-1.66565655511031e-05
-3.23186765214108e-05
-4.55244348318977e-05
-3.41228834528781e-05
-3.43717186122973e-05
-1.28075702771242e-05
-1.16052029556726e-05
-3.51743861931644e-05
-4.58581285155254e-05
4.73841237796837e-06
-5.46648200684042e-05
-3.14017989699127e-05
-2.19201032646062e-05
-2.91773606169186e-05
-1.9560304674968e-05
-2.74927235333967e-05
-2.03073321190946e-06
-4.43464460827014e-05
-4.22207966003361e-05
-1.47247684522874e-05
-3.02168169644773e-05
-4.78100789892718e-05
-1.39486260587009e-05
-5.16425372714103e-05
-2.59760525039554e-05
1.85176269238774e-06
-5.15909078536666e-05
-3.36398658456026e-06
-4.98133071394961e-05
-3.60076184262733e-05
-1.73838402934069e-05
-3.4865487043539e-05
-3.27735054571393e-05
-2.22100389424139e-05
8.28290782416713e-06
-4.64072424826954e-05
-2.13702683682999e-05
-4.47871712694777e-05
-3.26332230172592e-05
-2.94491717915212e-05
9.9339727610952e-09
-1.28606172305118e-05
-2.74752715424108e-05
-2.89658661313524e-05
-4.71827711263929e-05
-1.38252156654473e-05
-1.79003383379085e-05
-4.55813470183706e-05
-4.35695763872465e-06
-1.37089380694843e-05
-6.962537807063e-05
-5.29883416973181e-05
-2.30424624897822e-06
-3.94070303029975e-05
-4.95744701212276e-05
-5.93854633980383e-05
-1.03405709372064e-05
-5.07304651430145e-05
-3.72695759120797e-05
-4.13904851126811e-05
-3.50827278483322e-05
-1.70469574770712e-05
-9.08605885262411e-05
-1.87504135236704e-05
-2.9873210206593e-05
-2.25116601957855e-05
-2.77990419901105e-05
-1.40011787019004e-05
-4.85882767190965e-05
-5.47913933010915e-05
-2.57484745631462e-05
-5.05909189287848e-05
-1.36600746343875e-05
-2.91564185047726e-05
-4.69566766914684e-05
-5.70396317107354e-05
-3.51839026477386e-05
-5.49961505331426e-05
-3.46706714056892e-05
-1.67628511601059e-05
-4.20748773680468e-05
-3.98653415271195e-05
-2.14495985829876e-05
-1.97358179954888e-05
-3.60486341256965e-05
-3.79323423010369e-06
-3.50284792067925e-05
-3.59022135227698e-05
-3.92354288744608e-05
-8.38164182804042e-07
-3.61567699159745e-05
-3.35863951651748e-05
-1.16400461136067e-05
-6.95712951186949e-05
-3.39645383029042e-05
-1.61984300687738e-05
-2.28305335484561e-05
-3.07077696841485e-05
-1.31214221803377e-05
-1.77978786192632e-05
-1.26221246983044e-05
-2.7265467575669e-05
-4.87440229316512e-05
-3.08947037473126e-05
-5.60393311009287e-05
-1.68087400796758e-05
-3.11098904884931e-05
-3.42330654184246e-05
-3.67912450406429e-05
-1.14895760581431e-05
-1.45420621885362e-05
-4.46499060181915e-05
-1.8405891516392e-05
-5.55258047158256e-05
-3.40020888991893e-05
-3.60288217258197e-05
-4.52546581832415e-05
-2.01569648410477e-05
-2.81184510296043e-05
-4.69221265137607e-05
-3.31059425571099e-05
-1.6273809859016e-05
-2.36059902769295e-05
7.9015281467248e-07
-5.31581832623495e-06
-3.70322752934621e-05
-2.55400908375956e-05
-2.54013745793597e-05
-3.2955751859328e-05
-5.15118680597837e-05
-5.50408961406863e-05
-4.96664192430319e-05
-3.2000207418713e-05
-4.62108329264177e-05
-1.57618050604907e-05
-3.05228524556527e-05
-2.57478385473388e-05
-2.48390078560289e-05
-1.32959455222136e-05
-2.68992395140621e-05
-4.48789736283319e-05
-3.86445394611358e-05
-4.92521247840754e-05
-3.37430096879273e-05
-3.44392077032787e-05
-4.11432759180002e-05
-3.16511951555525e-05
-3.99710426574939e-05
-2.39778906035016e-06
-3.19633438706155e-05
-3.11445620579537e-05
-2.04457248818954e-05
-7.06400136013391e-05
-3.24394572942743e-05
-2.28293085987759e-05
-5.07628045909548e-05
-2.83835155470867e-05
-1.63664871422813e-05
-3.09869514870589e-05
-9.40735312485349e-06
-3.88928779377056e-05
-1.47438842676482e-05
-2.46559686377541e-05
-1.21373068281298e-05
-2.55293134053882e-05
-4.88759911574206e-05
-4.90669037547263e-05
-2.80051281475922e-05
-1.88171471473997e-05
-2.11809108566515e-05
-6.6475910165462e-05
-5.12115310117055e-05
-7.40713608961842e-06
-4.46230903939219e-05
-1.20756121387903e-05
-2.26582942766134e-05
-9.73731838014749e-06
-4.44276115254123e-05
-2.96494636385213e-05
-4.10180483655945e-05
-4.19194145958306e-05
7.18257996581953e-06
-3.41969597362836e-05
1.17802875662395e-05
-4.52932278231631e-05
-3.41925179065447e-05
-1.16325549912186e-05
-4.29461569250059e-05
-4.52657924133929e-05
-3.64822983814005e-05
-6.19181461016434e-06
-1.66128815634516e-05
-3.87771343185787e-05
-8.1983483674848e-06
-1.26982269239555e-05
-3.76653313580826e-05
-5.13467592617489e-05
-2.73340136216697e-05
-7.43039792647475e-07
-1.95311037795436e-05
-4.3238672619453e-05
-4.42331466703952e-05
-1.6596427100559e-05
-2.88719469416295e-05
-3.96973254909658e-05
-2.65119271235335e-06
-1.10033897751781e-05
-9.21305561740712e-07
-2.95720917065482e-05
-3.65400887600365e-05
-2.92821689382541e-05
-1.09293745954538e-05
-3.20273174308896e-05
-4.14362085932992e-05
-5.42347629386021e-05
-1.63297255407701e-05
-5.3732006458159e-05
-4.40798508839594e-05
-3.36149654646004e-05
-2.71275194669764e-05
-4.83810269465401e-05
-4.73980203503085e-06
-2.32318891246718e-05
-4.36458795110101e-05
-3.67968934705545e-05
-2.11396516014374e-05
-5.02792039208317e-05
-3.02557113924101e-05
-1.99499357309818e-05
-4.96414600236484e-06
7.23470020502978e-06
-5.83252009973222e-05
-3.60761736036361e-05
-2.50485062927309e-05
-4.13367479812309e-05
-3.68238506095936e-05
-1.46060180869641e-05
-5.60107793510744e-05
-2.31120624820947e-05
-1.30011746805252e-05
-5.30165081342083e-05
-4.30490153042221e-05
-2.27569906960387e-05
3.35478589923052e-06
-1.8214324507879e-05
-3.62412786187595e-06
-2.88371920639087e-05
-2.18734286492197e-05
-1.83716955854784e-05
-2.38923620126671e-05
-5.25220742120142e-05
-3.76597478545535e-05
-3.4331292941726e-05
-4.95347072703802e-05
-5.48503618209662e-05
-2.17259351991002e-05
-1.39377357858627e-05
-4.64018299308615e-05
-1.33651334214599e-05
-3.61000912685087e-05
-6.05450554228665e-05
-1.91253858442831e-05
-1.57335143461151e-05
-1.30407504294481e-05
-1.00016275605442e-07
-3.7481986715431e-05
-3.59947652917391e-05
-5.24717501798256e-05
-2.21081696205522e-05
-6.5887448182717e-06
-4.65862588133377e-05
-4.12684376246009e-05
-1.74303054796028e-05
-2.31130291756212e-05
-8.7884466869021e-06
-6.51154514899357e-05
-3.944368234061e-05
-3.85193944096707e-05
-4.63639120449516e-05
-3.27663640470282e-05
-1.12134402847923e-05
-3.85364818014652e-05
-1.97342114712923e-05
-2.94071477285747e-05
-2.34604757631922e-05
-3.35682812230654e-05
-1.96357145316588e-05
-1.7227230519556e-05
-4.75790749613817e-05
-5.04498239768378e-05
-4.77495187056899e-05
-2.56532449140435e-05
-1.70866840276458e-05
-3.43451395594326e-05
-4.82443443635242e-05
-4.54552668011478e-05
-2.60271345930086e-05
-4.02024413263757e-05
-1.34326375885578e-05
-2.18881179901118e-05
-5.21185717891207e-05
-3.47672147725932e-05
-3.75263210087449e-05
-3.90325184916881e-05
-4.69789818378574e-05
-2.8603964066613e-05
-3.30587113143736e-05
-3.84967798874947e-05
-1.15158989106137e-06
-8.76544423595236e-06
-2.53840698579178e-05
-1.7321439815371e-05
-5.48437803272665e-05
-1.81643272408603e-05
-5.2778640937371e-06
-1.66825494503332e-05
-4.43610598670176e-05
-3.81927321099625e-05
-1.92165211383778e-05
-5.97785477858353e-05
-1.93000407954214e-05
-1.48717106300896e-05
-4.84214052099731e-05
-6.66581872436422e-05
-3.49718994296333e-05
-4.55611794309559e-05
-5.12939922261818e-05
-2.43582972960014e-05
2.31150957180406e-05
-3.53658687565759e-05
-2.12181521792045e-05
2.68912945545089e-06
-3.20076645888782e-05
-3.19668431874484e-05
-2.8850216805326e-05
-3.66976686749871e-05
-4.45997902503999e-05
5.3369925487142e-06
-5.69030633655581e-05
-4.9425416141156e-05
-1.79443303881816e-05
-2.2620552626348e-05
-3.32271768022952e-05
-3.89367547881069e-05
-3.15953024050347e-05
-1.66953894820544e-05
-2.49664265187393e-05
-1.34206651254957e-05
-4.47911005780643e-05
-1.00909861017978e-05
-3.77331511775236e-05
-4.98683078718622e-05
-4.86302722156505e-05
-1.9077778037178e-05
-2.27860933104554e-05
-1.4552017904756e-05
-9.99738258586687e-06
-4.24545006773728e-06
-5.32463281588524e-05
3.96843479630015e-06
-3.16284465385681e-05
-5.20254525926991e-06
-4.88157116602789e-05
-1.57045504642878e-05
-3.06342383423346e-05
-3.91570825018628e-05
-3.72593164359498e-05
-2.83603686320846e-05
1.16202012113731e-05
-1.34306988518943e-05
-3.01611686331352e-05
-2.98474470897258e-05
-1.78194711065529e-05
-5.00242603596162e-05
-1.47378360966832e-05
-4.67851895596077e-05
2.96939692911392e-06
-5.76082602400534e-05
-3.21029070506934e-05
-3.82072538163549e-05
-4.32839457188498e-05
-3.47207472206621e-05
-4.69026333799532e-05
-4.61678754466633e-05
-4.53898159861777e-05
-1.37382055205278e-05
-2.63252680302637e-05
-2.47230351521577e-05
-4.74300792837692e-05
-2.7307185085832e-05
-4.84313501540475e-06
-4.75128821408439e-05
-4.57335005755334e-06
-1.90641605406607e-05
-1.82513506616094e-05
-4.0339923426971e-05
-1.15650853558122e-05
-4.3730081341942e-05
-6.7116288115307e-05
-4.58433041605392e-05
-8.59653468923043e-06
-2.90809455352633e-05
-3.45381182563536e-05
-4.40885742435117e-05
-3.58507985263336e-05
-1.59167264861642e-05
-3.75432293755456e-05
-2.95759962698724e-05
-3.70567846550044e-05
-3.13145560583294e-05
-3.61788347988342e-05
-4.20689035222043e-05
-3.94613785969147e-05
-2.32710300891371e-05
-2.02604400085777e-05
-2.25501861405519e-05
-1.86596868524433e-05
-2.22450243527847e-05
-8.16811539672965e-06
-1.88134553434041e-05
-2.15157304741714e-05
-2.62720049256538e-05
-4.12593247687835e-05
-1.93501110890626e-05
-1.16347669957092e-05
-2.00951154909825e-05
-3.10375625005345e-05
-2.98500677041394e-05
-8.8127755362286e-06
-3.64156538761524e-05
-2.21843362519298e-05
-1.33778939361462e-06
-3.75953418128159e-05
-1.72915458866537e-05
-2.90002543465522e-05
-2.47454577227934e-05
-5.53882725986819e-05
-2.42209137880426e-05
-3.33392490022639e-05
-4.10898251889501e-05
-1.96268594314814e-05
-5.22992123545308e-05
-8.93987985685476e-06
7.0936614971797e-06
-4.33086120968035e-05
7.02464387558241e-06
-4.81411686307604e-05
-4.1080408494004e-05
1.26694092714225e-05
-4.61207320089632e-05
-2.79031468850659e-05
-4.70805278756057e-05
-3.60587868921395e-05
-2.57293230312829e-05
-6.95317115097057e-05
-2.61826132918611e-05
-2.21994901896576e-05
-4.68092203507995e-05
-3.06521499463644e-05
-2.57006645895332e-05
-4.08356629361532e-05
-6.54913101598571e-05
-4.50330782076384e-05
-4.14435325860525e-05
-6.04420218792049e-05
-3.93523198613706e-05
8.39184086752959e-07
-3.45745193607502e-05
-2.89268020452743e-05
-5.11574432764124e-05
-2.20366455045212e-05
-2.21293889323712e-05
-2.01327411946191e-05
-2.4636865860823e-05
-3.33602642757985e-05
-5.48524458858685e-05
-3.29440984106275e-05
-1.29939496064683e-05
-3.77560885498809e-05
-1.75556257907082e-05
-3.37380854605814e-05
-2.35550839476876e-07
-3.66498771162648e-05
-3.46845373457207e-05
-6.7096557478815e-05
-6.89254151109229e-06
-3.34577174946287e-05
-2.07398861425793e-05
-4.48564898876492e-05
-3.8859720363706e-05
-6.09946016399745e-05
-3.59568829130705e-05
-2.12571296658822e-05
-2.47977169592092e-05
-2.021732660951e-05
-5.22691016816297e-05
-2.72761744277129e-05
-1.74847727825821e-05
-2.21406225663748e-05
-2.68305335498046e-05
-6.39942498177766e-05
-1.78165325156775e-05
-1.88126404918547e-05
-4.7858542388093e-05
-4.19924313292277e-05
-2.59450675581341e-05
-5.56315240434396e-05
-9.37340383438867e-06
-4.26567798844784e-05
-2.79943353958644e-05
-3.48837321839544e-05
-4.99014778399134e-05
-1.91610749899881e-05
-2.17312557482039e-05
-1.31736038532133e-05
-3.5968510851734e-05
-3.42961348857001e-05
-3.21926484928786e-05
-2.30131574099297e-05
-5.73099945875193e-05
-5.24327688381737e-05
-3.15047572107838e-05
-3.34722501640011e-05
-1.50866800823077e-05
-3.26642868366876e-05
-4.64891722467166e-05
-1.89793098526198e-05
-4.26556229201744e-05
-1.17919538463093e-05
-6.17827574200447e-05
-1.59547296811707e-05
-5.16376424745179e-05
-3.02944751868481e-05
-1.76056163923225e-05
-3.55105846965494e-05
-1.56450062497275e-05
-4.55536288304259e-05
-2.53592896960365e-05
-4.87213729989618e-05
-9.85676941299821e-06
-2.40451685377543e-05
-1.50878979825667e-05
-3.61837899647924e-05
-3.97855352707711e-05
-1.80578814314148e-05
-1.62768334785048e-05
-3.56152455471021e-05
-3.23721258169825e-05
-3.12596320899142e-05
-5.43567084578795e-05
-4.3066733049135e-05
-4.38489809061831e-05
-3.77848033462518e-05
-1.09694305577231e-05
-2.5587771936034e-05
-4.95949733599592e-05
-3.12170572283996e-05
-3.58650676650625e-05
-2.13309595425421e-06
-3.31377599170316e-05
-3.99983978276035e-05
-1.79736525828131e-05
-1.33820557714358e-05
-6.74347794170642e-06
-8.23601823066879e-06
-1.81208998521149e-05
-9.96889089944003e-06
-3.94432917355753e-05
-2.99713263274066e-05
-1.41229011715775e-05
-4.24191748648828e-05
-1.1612264728254e-05
-2.79143618135917e-05
-5.14155888883592e-05
-2.86091614192461e-05
7.84683811545665e-07
-6.90133223988134e-06
-3.8207197390921e-05
-1.20323462197722e-05
-5.65169987493934e-05
-8.29038706933967e-06
-3.04664533498177e-05
-5.87804840992502e-05
-1.66404391736562e-05
-4.53461931791503e-06
-4.44071742767794e-05
-2.42507550359167e-05
-5.09584734685683e-05
-4.29780771542977e-05
-6.25965937067631e-05
-4.29679417208069e-05
-4.2458768687879e-05
-2.93207491879121e-05
-4.44952869202288e-05
-2.34170345020338e-05
-4.24572725654786e-05
-9.43192557345513e-06
-1.93984342753205e-05
-1.50191050837029e-05
-2.60027272604837e-05
-2.89989191277037e-05
-3.68828302370706e-06
-3.02537472991287e-05
-1.3055245090868e-05
-3.8084654810257e-05
-3.22268749553019e-05
-4.16125570253593e-05
-6.11224302607232e-05
-5.28401921609921e-05
1.8854219990914e-06
1.34401248946721e-05
-2.09450816931892e-05
-3.40091421419717e-05
-1.95831058899524e-05
-4.17199355445685e-05
-3.70905084065861e-06
-3.89272470877159e-05
-4.15355796886552e-05
-2.29455158266487e-05
-4.57516572015709e-05
-4.61651789578531e-05
-6.07826898219137e-05
-3.73347590177369e-05
-3.74016789699088e-05
-5.10306652831419e-05
-2.80610144164607e-05
-1.70815969646349e-05
-3.42512785385414e-06
-2.54986060369501e-05
-9.44184057475251e-06
-1.78210313397509e-05
-3.41300197160014e-05
-3.94883616652787e-06
-2.97754664780043e-05
-3.65916948785205e-05
-3.60248449693261e-05
-3.59281052946741e-05
-3.44985017910125e-05
-4.27770801185308e-05
-1.88632428730151e-05
-3.76720813634774e-05
-3.38874672485293e-05
-2.04069743344267e-05
-4.8583817526217e-05
-2.95023597588298e-05
-2.14919168118363e-06
-4.26584264216984e-05
-2.4349062882041e-05
-2.83289658928501e-05
-4.46549549601782e-05
-1.27277590411306e-05
-4.49203825995881e-05
-1.95492406573302e-05
-3.30354417343255e-05
-1.00981681372437e-05
-1.86801938059662e-05
-1.64602099949441e-05
-3.37878275583753e-05
-4.10643469901368e-05
-2.67267765526291e-05
-3.40856400173624e-05
-2.08259055318815e-05
-4.08140855713431e-05
-6.83106892757536e-05
-4.97856530005616e-05
-4.77967752291777e-05
-1.24380294115333e-05
-1.87556702612223e-05
-1.82051085581944e-05
-2.00927019544665e-05
-4.49184882223845e-05
-2.30564288816537e-05
-2.90976729824174e-05
-2.63786514013904e-05
-1.61979695482919e-05
-3.89634281727994e-05
-3.38069889272253e-05
-1.95310689145677e-05
-3.93828926953572e-05
-2.79141130677213e-05
-3.16408753051161e-05
-9.43266034991213e-06
-4.20983935899758e-05
-9.45370244611932e-06
-4.76333342825426e-06
-5.80471912092502e-06
-3.86865209013747e-05
-1.75955528797212e-05
-2.38819832412434e-05
-3.08405423271503e-05
-4.04115053452203e-05
-3.06112655153009e-05
-1.76648491737203e-05
-5.65792922178199e-05
-1.79434426215893e-05
-1.98258774282145e-05
-1.32346884317077e-05
-3.72182610425118e-05
-2.28137784096492e-05
-1.40808178161405e-05
-5.04902802026642e-05
-4.70973481838724e-05
-4.5721559163862e-05
-5.00274825269483e-05
-3.52588293526459e-05
-3.43650908435626e-05
-1.17399776548843e-05
-4.66440112474612e-05
-2.7757012371943e-05
-3.77010733532643e-05
-2.41693848800224e-05
-3.72436680908208e-05
2.05695039938342e-07
-6.0461561929346e-06
-3.02685783350237e-05
-4.63954697234648e-05
-2.75286152683361e-05
-8.91213586068955e-06
-1.88500209340157e-05
-2.34120683991392e-05
-6.08048679416248e-06
-2.0953675773728e-05
-3.81757203474447e-05
4.40382370729009e-06
9.04399173139384e-06
-3.94058520620089e-05
-3.77125615036551e-05
-2.73606922175496e-05
2.32871333097226e-05
1.42184561836145e-05
-1.02264767799548e-06
-3.15661642184921e-05
-2.29450395612396e-05
-1.56838789278357e-05
-2.22968778118813e-05
-3.45768723667735e-05
-1.42723649707554e-05
-4.09957949087114e-05
-2.85589057482382e-05
-4.72417102850766e-05
1.03804538529444e-05
-2.60555178616321e-05
-2.33010586166016e-05
-4.50709485284469e-05
-2.6371401619673e-05
-3.02748671846523e-05
1.51446465642453e-05
-4.41238900452536e-05
-1.35297470349141e-05
-1.69435799494707e-05
-3.40720868080372e-05
-3.56545744183436e-05
-5.1823706600943e-05
-1.92859696912065e-06
-4.60436341135838e-05
-2.6398445778395e-05
-8.11224996158759e-06
-3.19205582958537e-05
-2.01895018681972e-05
-1.21557879119593e-05
4.29629228603479e-06
-5.03768619174546e-05
-2.5896275456307e-05
-7.38128718487828e-06
-4.09639490410401e-05
-4.68114596173335e-05
3.88348863952696e-06
-1.19151050534168e-05
-2.87739564008761e-07
-1.14963295383055e-05
-4.62975147063482e-05
-2.14069938650019e-05
-3.57600213379574e-05
-2.69275953172459e-05
-1.10904651557639e-05
-2.63681530337438e-05
-1.35894414343458e-05
-3.55971125342612e-05
-6.44554027428665e-05
-5.00210633077598e-05
-1.96723741082492e-05
-1.88357396944441e-05
-4.2281630854717e-06
-2.37351393283782e-05
-6.402470612642e-05
-1.44362017668315e-05
-3.75487081258628e-05
-1.10063100386909e-05
-4.14390600553029e-05
-3.25065773760646e-05
-2.27643156636737e-05
9.02803537823273e-06
-5.75083889570286e-05
-6.06106982080699e-05
-2.13164892377005e-05
-2.45041670676436e-05
3.62275302694116e-06
1.70756742021388e-05
-3.82792515236579e-05
-1.13815329877374e-05
-3.95813793073271e-05
-2.69964274242043e-05
-4.33723563682505e-06
-4.6512753282974e-05
-2.86058880267819e-05
-5.15271251315195e-06
-1.85305896263462e-05
-4.69420182967274e-05
-2.08815594373788e-05
-7.53299935019441e-06
-4.30308592695645e-05
-4.59099452612146e-05
-4.72406401261981e-05
-1.50382181001082e-05
-1.44325656979466e-05
-4.2120863209891e-05
-3.13349167644395e-05
-2.93581658761247e-05
-5.7814078730245e-05
-3.38794830094821e-05
-3.79207256995716e-05
-4.38977646841495e-05
-2.41392039307651e-05
-2.66633273199897e-05
-5.82867571094488e-05
-7.34514030982714e-06
-1.01787093920684e-05
-3.25106362642297e-05
-3.40798196654741e-05
-3.57130803340848e-05
-3.37519022593826e-05
-4.49340356176276e-05
-2.51135446319792e-05
-2.21976321445753e-05
-4.11157301419468e-05
-3.14299480746738e-05
-4.06585112676796e-05
-4.28451751435763e-05
-3.50656560273494e-05
-5.4714409611829e-06
-3.19533663982385e-05
-2.42877167545594e-05
-2.07379202968575e-05
-2.26101283119373e-05
-1.91848871328982e-05
-2.56956764166352e-05
-3.91152786652525e-07
-1.41311345673199e-05
-5.97895380956664e-06
-3.42512210561865e-05
-2.34579592714935e-05
8.42034096171922e-06
-3.566880012929e-05
-3.22109633900523e-05
-4.15339859094905e-05
-2.39366129476878e-05
-2.7616300067586e-05
-2.15232601734045e-05
-4.21740528315756e-05
-5.78138313287244e-05
-4.02418460869382e-05
5.24028473330765e-06
-3.56588199073685e-05
-4.12999239669897e-05
-4.10435696242799e-05
-1.69411562795461e-05
-1.40423963851159e-05
-4.59040696718962e-05
-1.02359324217533e-05
7.02631316965905e-06
-2.79078595212784e-05
-1.76241348120525e-05
-3.81584606861462e-05
-4.63308010396548e-05
-4.36308867861802e-05
-3.12149808339024e-05
-4.6050036350991e-05
-1.5416623489934e-05
-6.18540459181731e-05
-3.74815023949631e-05
-3.89293381173224e-05
-5.33875262424898e-05
-2.99162970365341e-05
-8.18242229628227e-06
-4.19439831769867e-05
-1.59983709805638e-05
-1.61684863018809e-05
-3.926681277343e-05
-3.68686785752741e-05
-2.53975378627789e-05
-5.76766093518788e-05
-1.76010847899751e-05
-1.27877826056175e-05
5.92755930042517e-07
-3.01835202721686e-05
-2.40088781415004e-05
-1.61553816213256e-05
-1.78829901264193e-05
-3.42582132990803e-05
-1.04280975971028e-05
-4.34603480895294e-06
-4.84244032166613e-05
-6.35906850183144e-06
-1.85903752095134e-05
-7.18473513780561e-06
-5.60528148416625e-06
-4.57255546264645e-05
-2.01878168458098e-05
7.40806976470699e-07
-2.52683560362728e-05
-2.98353548644021e-05
-5.00350480436162e-05
-5.31911137315169e-05
-3.47890251015804e-06
-8.45791843216337e-06
6.34162067033532e-06
-5.48976838558589e-05
-4.74074439032858e-05
-1.25561755611035e-05
-3.70534715344391e-05
-6.22072899217214e-05
-4.99205833308145e-05
-4.90644354466338e-05
-5.12349844023763e-05
-3.2658713328486e-05
-3.65606151215323e-05
-3.93068289434376e-05
-3.41944258844338e-05
-2.50345401311178e-05
-1.88972470109921e-05
-1.17400530066674e-05
-5.01020864432781e-05
-1.90951288351324e-05
-1.71503402206589e-05
-2.77188983509041e-06
-5.46142278525046e-06
-4.35122564374563e-05
-3.49473065573888e-05
-5.57098292221059e-05
-1.79533062590741e-05
-2.75177892138746e-05
-4.03036334414e-05
-4.65188472161478e-05
-2.2702300467961e-05
-1.83226370284722e-05
-1.15965477280808e-05
-2.38786645240318e-05
-4.08328848503969e-05
-3.83922434031042e-05
-5.2363860558649e-05
-4.31569295670802e-05
-2.72393761159798e-05
-1.59900195985822e-05
-1.95667601996537e-05
-3.31964895667318e-05
-4.55564677379507e-05
-3.59657289170478e-05
-4.31435587173589e-05
-6.26533047047577e-06
-1.5140494255009e-05
-2.54907879106349e-05
-1.81972378203267e-05
-1.76861360309417e-05
-2.80840922978335e-05
-3.27558987241262e-05
-2.35556634304278e-05
-2.78464422348781e-05
-5.32036591160792e-05
-4.93798994414597e-05
-3.15333244359126e-05
5.10893985571657e-06
-1.83208019397286e-05
-7.44654528331397e-06
-1.47880814651351e-05
-3.50057902347753e-05
-2.65652411477931e-05
-2.29182027583117e-05
-9.57591034682368e-06
-3.48528753052873e-05
-3.03662246476503e-05
-2.88184957135932e-05
-6.10791563648515e-05
-3.01602727551573e-05
-4.56728749204856e-05
-2.60221598327092e-05
-1.63536094098055e-05
-1.61393226742632e-05
-8.28748401692343e-06
-1.79348568021825e-05
-4.95432977938423e-05
-1.6846977449346e-05
-4.23338508099911e-05
-2.433559426388e-05
-2.19689737638108e-05
-3.70927086156003e-05
-2.03307555432242e-05
-1.04892922416576e-05
-3.31172137096949e-05
-1.782207449477e-05
-4.13987956214924e-05
-2.25326420749511e-05
-3.44721807898368e-05
-5.10864817195977e-05
-3.76688642423921e-05
-2.63312610718513e-05
-9.45637719600373e-06
-4.08048460215179e-05
-2.36440799683173e-05
-1.68029842924665e-05
-4.67480050394674e-05
-2.84261230909834e-05
6.41947172865106e-06
-4.96095771965592e-05
