# Supplementary material for: Research on computational propagation and identification of mine microseismic signals based on deep learning
Source: PLoS One. 2025 Oct 22;20(10):e0334641. doi: 10.1371/journal.pone.0334641 (PMC12543183; doi:10.1371/journal.pone.0334641)
Supplement: S8 Data — (ZIP) [file pone.0334641.s008.zip › 000100900002897.xlsx_0.txt_24.txt.txt]

-3.10452829694975e-05
-4.07078037705279e-05
2.46842335231744e-06
-4.99673987629617e-06
-4.76123113216693e-05
-6.5882109980217e-05
-2.56570120623328e-05
-6.51941924241314e-05
4.01629304652067e-06
-4.08016108985826e-05
-3.1682253052011e-05
-4.00486631075301e-05
-2.30483365076735e-05
1.2283702982957e-05
-1.01077416352376e-05
-3.91694365851611e-05
-6.63543007086871e-05
-7.40201250607858e-05
-1.39285127328237e-05
-3.7451789787395e-05
-6.45978990656455e-05
-5.67457608121321e-05
-1.23399994502932e-05
3.77283932023512e-07
-4.53867999074966e-05
-3.13933278039279e-05
-4.16565458675667e-05
-3.65171749514375e-05
-1.59196782437632e-05
-6.45233707932792e-06
-4.08672584786208e-05
-2.59262247012917e-05
-2.76248007484103e-05
-4.11111880592078e-05
5.1648914610696e-06
-4.43229493005602e-05
-2.81423335424316e-05
1.06859791258168e-05
-1.72004340145361e-05
-3.38286161883222e-05
-2.67355343731283e-05
-3.65269272342773e-07
-3.56297658535338e-05
-5.47915922742515e-06
-2.58761739018745e-05
-3.13815271277229e-05
-6.14658126942337e-05
-4.1394178631953e-05
-1.25155703929161e-05
-3.97250865827095e-05
-3.58590365610179e-05
-2.46646639725628e-05
-3.01333626639805e-05
5.61444473194353e-06
-2.4463378618071e-05
-4.78202028773654e-05
-1.81913640676282e-05
-4.11200416159891e-05
-3.60638796291325e-05
4.01303092678822e-06
-1.4648818963618e-05
-4.46581964191522e-05
-2.29014497445187e-05
-1.44478583853614e-05
-2.49244193372206e-05
-4.17368929215406e-05
-4.07625551720504e-05
-3.98635916475291e-05
-3.57193228946132e-05
-3.4674549080155e-05
-2.76929728420017e-05
-6.09049049479232e-05
-3.94955371431761e-05
-2.97286867897225e-05
-4.04144964111701e-05
-1.72086331264266e-05
-1.62522167815609e-05
-2.49958237774203e-05
-1.23102152801782e-05
-2.91533597695332e-05
-1.91837680604145e-05
-2.61824259776576e-05
-4.67840796866343e-05
-4.11179828230148e-05
4.85040447766741e-06
-6.28395733609099e-06
-2.491988726942e-05
-5.71134839318537e-05
1.51858093324187e-05
-3.46145849421269e-05
-4.54246585051761e-05
-2.33157315010913e-05
-3.47701952107994e-05
-2.08717805283516e-05
-1.48327018207781e-05
-5.92442927828398e-06
-2.18692635873176e-05
-3.64634440583208e-05
-1.34250306747543e-05
-2.74240536521593e-05
-2.20005618956697e-05
-3.50822513898414e-05
-4.27547933802799e-05
-9.35435466132019e-06
-2.73238774549681e-05
-2.41701107646362e-05
-1.71392748344766e-05
-3.57853735212607e-05
-4.72016166544622e-05
-3.39009688528391e-05
-2.20432246055102e-05
-2.79408705856435e-05
-4.14302937772216e-06
-3.99512089606696e-05
-3.68537494837974e-05
-3.54443370459119e-05
-3.42713600902126e-05
-4.19192689773962e-05
-3.05134616120892e-05
-1.54158511021559e-05
-2.78752121244901e-05
-3.7329671917281e-05
-1.16094961350149e-05
-4.10068747123786e-05
-1.49758323718768e-06
-3.0286524549305e-05
-3.71407726108777e-05
-1.30245524086229e-05
-1.48812250748367e-05
-5.02020140585077e-05
-5.35308772439653e-05
-3.23360319655124e-05
-5.33633737584745e-05
-4.31164910618172e-05
-4.22755495844941e-06
-6.15787512025296e-06
-2.12989968395956e-05
-1.62609419308858e-05
-3.34474194667448e-05
-5.5810600560375e-05
-1.8261857042826e-05
-2.61147648730621e-05
-6.87804790210657e-06
-9.42432711477491e-06
-7.1797170410578e-07
-5.95064337857662e-06
2.03790719155704e-06
-5.24868691758385e-05
-4.21375860651033e-05
-1.70850778279099e-05
-1.19600765412276e-05
-2.70642304581349e-05
-1.74068489901071e-05
-1.73620725536171e-05
-5.37037300222039e-05
-2.76088079526495e-05
-9.82412419053586e-06
-4.43062969632883e-05
-1.07233288067626e-05
-1.96809220902025e-05
-4.19911333275782e-05
-1.48699371402318e-05
-2.65300526854511e-05
-2.57322084811633e-05
-4.04247203232557e-05
-1.86130175728811e-05
-3.88105839096862e-05
-4.60762254830228e-05
-4.02174671839854e-06
-3.82548248890449e-05
-3.6231928514014e-05
-2.36450327608373e-05
-3.39362967646863e-06
-4.9919336564092e-05
-3.00410243124489e-05
-1.42737385327042e-05
-2.79885780558393e-05
-2.03443252651428e-05
-5.11106461073287e-06
-2.78842907918321e-05
-3.02844843786312e-05
-4.91975192647408e-05
-1.50162461128303e-05
-2.93004675393496e-05
-2.42432801777631e-05
-2.94247309591292e-05
-1.69106338391346e-05
-8.97833368915193e-06
-3.36274370540088e-05
-4.58198060561239e-05
-2.36690497315098e-05
-4.85633488183298e-05
-3.88597961259314e-05
-1.56903769388434e-05
-3.02330992202226e-05
-5.48373661120361e-07
-8.44823307941872e-06
-2.12353503312951e-05
-2.99911320644556e-06
-3.95586103616608e-05
-2.84915079512793e-05
-5.38338446085646e-05
-5.62200803554855e-05
-1.87766988793193e-05
-4.14486515748427e-05
-2.07229298864045e-05
-2.76156745448933e-05
-4.45074431030546e-05
-2.72612794007004e-05
-6.1991966339351e-05
7.19226631896756e-06
-4.77228796603249e-05
-5.07008780823303e-05
-6.43872808437272e-06
-3.98358564663913e-05
-2.87302911605567e-05
-3.76850937496101e-05
-2.6732380441874e-05
-1.10857748969634e-05
-1.95477156293541e-05
-3.19037720723454e-05
-6.08781386291912e-06
-4.53558803228169e-05
-3.4489817578703e-05
-4.38670670513254e-05
-1.30231109653619e-05
-3.05446775973176e-06
-2.22080809427684e-07
-2.88963788430532e-05
-2.30709370287577e-05
-3.44186856733768e-05
-3.01644993098953e-05
-3.05215575703207e-05
-4.4939979428803e-05
-4.17761410588547e-05
-2.59269864215461e-05
-2.35073876045792e-05
-1.98916698837399e-05
-2.16773002316114e-05
-3.61876849405693e-06
-3.57943834053589e-05
-3.69251469984518e-05
-2.58814366100944e-05
-1.98089368596058e-05
-3.67837682762331e-05
-1.86308991201412e-05
-4.65884158838548e-05
-2.96751556807775e-05
-1.90042927308691e-05
-1.86155174413075e-05
-8.57094358104012e-06
-3.33005472796815e-05
-2.82159670287181e-05
-2.40625767405134e-05
-4.48094045915386e-05
-1.82512324577478e-05
-3.5667161883171e-05
-3.67394667812799e-05
-4.29286564978415e-05
-5.28288358488571e-05
-4.61602912979624e-05
-1.43236915545738e-05
-2.59649866546385e-05
-1.24945512232344e-05
-4.53191309085277e-05
-3.08672839801389e-05
-1.84376672669686e-05
-6.62826456018429e-06
-2.01518553661968e-05
-5.11947506448109e-05
-2.74823800000898e-05
-3.11466324167482e-05
-1.36355890794738e-05
-7.22363526865763e-07
-2.90427140333595e-05
-3.43441766711479e-05
-2.89651774545311e-05
1.72582804794593e-06
-1.21613212897943e-05
-3.73810246695059e-05
-3.33271026504203e-05
-3.73737566692934e-05
-2.66395238379349e-05
-5.30718919735883e-05
-2.11601243531357e-05
-3.03967508453179e-05
-2.27091541400094e-05
-4.56740427368036e-06
-2.76747812027179e-05
-3.12605082786947e-05
-3.37101582284289e-05
-2.17988299335002e-05
-7.36294225037773e-06
-1.66241009747582e-05
-3.09681561288642e-05
-5.20180742407776e-05
-1.59068585066212e-05
-4.155603104448e-06
-3.08634012750907e-05
-3.97925770312636e-05
-2.93972751623551e-05
-3.19461491256925e-05
-5.76548770271059e-05
-3.65455656085813e-05
-4.5594942884158e-05
-1.57172602060339e-05
-1.68125728910248e-05
-4.95892226272121e-05
-1.19420549695835e-05
-1.82312628073568e-05
-2.59463940391892e-05
-3.57019606515584e-05
-1.42532346263971e-05
-2.88660172086183e-05
-2.83188281321229e-05
2.04788591087638e-06
-8.55102907131731e-06
-3.03313464156654e-05
-2.32802848657875e-05
-3.65000715914985e-05
-2.62021584545364e-05
-1.591160958195e-05
-2.77541379826503e-05
-2.49351468736766e-05
-2.3440694733252e-05
-2.5724522988134e-05
-2.28075728275491e-05
-4.33933587295699e-05
-2.32536264458478e-05
2.00361828887325e-05
-1.60093306246124e-05
-1.45048674195912e-05
-3.28081917430315e-05
1.08914820118473e-05
-2.45980885538822e-05
-4.63762049265957e-05
-2.64852930888804e-05
-1.40904346574565e-05
-6.3048147991562e-06
-4.06216374959392e-06
-3.60881725096931e-05
-6.85706004691593e-05
-4.80257639774621e-05
-2.0019200275324e-05
-4.21438617337629e-05
-1.22753609107924e-05
-3.19387662453817e-05
-5.63012539277287e-05
-4.88701423917904e-05
-8.83128409563545e-06
-4.38070137299243e-05
2.7117796919788e-06
-3.91317528750842e-05
-2.09199625136696e-05
-5.02862273259941e-05
-2.66242137709314e-05
-4.99342199012523e-05
-1.94109360224789e-05
-5.70154393296827e-05
-6.11217622682933e-05
-4.70228399322623e-05
-4.38821026962104e-05
-1.99524830342597e-05
-1.80255505861825e-05
-2.44108991026268e-06
-1.37524101300991e-05
-5.21810521329603e-05
-4.91083700631457e-05
-6.78103003080659e-05
-1.33562139602428e-06
-5.14602110140907e-05
-1.51937174024759e-05
-1.56548337955206e-05
-2.76989885119748e-05
-2.92249130349106e-05
-7.60728912490203e-05
-4.49680047319992e-05
-2.8979518121872e-05
-1.41083581012522e-05
-3.27248883983285e-05
-1.72138050413296e-05
-1.9474899033515e-05
-4.51927993302877e-05
-4.0325748888504e-05
-3.71741269416386e-05
-3.9169081455269e-05
-2.51123075063143e-05
-1.09895842110123e-05
-4.26003163507253e-05
-1.65705209177969e-05
-2.64337544217136e-05
-3.74532384253675e-05
-2.77000839604894e-05
-1.62624599452338e-05
-4.41764094483527e-05
-8.02901822345076e-05
-1.69207980288145e-05
-2.02803742758089e-05
-5.884131533837e-05
-1.85665922858046e-05
-5.76112186378264e-05
-8.49048048648662e-06
-2.32719601274105e-05
-3.65711700605183e-05
-1.62035446704667e-05
-2.43253202428648e-05
-3.5104200557688e-05
-4.18397990696609e-05
-2.32242673889894e-05
-6.43084380329711e-06
8.69348055984273e-06
-3.39457629014706e-05
-3.48212702707854e-05
-4.88871398274566e-05
-6.63376132242787e-05
-1.99350213215279e-05
-2.1740347686277e-05
-2.2299410431394e-05
-5.20860025185092e-05
-4.04685464610446e-06
-1.62349082209649e-05
-4.63702019675276e-05
-3.39547668402254e-05
-3.00247633155562e-05
-3.84116594810575e-05
-1.60307878258232e-05
-3.59877119096133e-05
-4.12455467442394e-05
-3.45826437896597e-05
-7.25143539905383e-06
-3.78611867490538e-05
-1.95175941122693e-05
-3.43080143085845e-05
-3.82054364340131e-05
9.61563022744431e-06
-4.87942551231722e-06
-1.27404028593908e-05
-3.28145581039162e-05
-3.13837063121225e-05
-1.00042576970166e-05
-5.40897283886389e-05
-3.555498668494e-05
-2.87440929132399e-05
-3.30737905581563e-05
-4.84795846552135e-05
-3.63033205019933e-05
-1.88213508532753e-05
-3.66717653761557e-05
-2.97505348826727e-05
-3.42884805966132e-05
-3.909551420745e-05
-1.34271540187557e-05
-2.99628565657844e-05
-4.82346806524807e-05
-2.24620439465137e-05
-5.23818223444023e-05
7.4280845842523e-06
-5.86017125374788e-05
-5.13278157914004e-05
1.29263219283627e-05
-2.52982097692801e-05
-4.23751787553635e-05
-1.65421763724769e-05
-7.40427132774448e-06
-4.08525276491381e-05
-3.57947120506237e-05
-4.86829343510361e-05
-2.39237975088711e-05
-1.48489190676035e-05
-2.69449957543139e-05
-1.58552140764981e-05
-1.39469025644595e-05
-3.68796894355048e-05
-1.9806936774068e-05
-3.47806850437015e-05
-1.73082930215844e-05
-2.59843114160675e-05
-3.09613213723329e-05
-3.18848869158046e-05
-2.38521619847978e-05
-1.06274313494282e-05
-1.85206842095528e-05
-2.24963730028352e-05
-9.08116208927415e-06
-4.67668894278596e-05
-2.35067071869186e-05
-1.40507936468694e-05
-3.50685347779659e-05
-6.60719928172576e-06
-3.72770004889347e-05
-3.72249411015617e-05
-2.99831753720515e-05
-3.65758768326995e-05
-3.58579829233803e-05
2.89109509135175e-07
-4.95854838074421e-05
-4.55196993968892e-05
-3.29218903213326e-05
-5.6291591733385e-05
-3.64745806259345e-05
-4.08042248997688e-05
-5.09050202645026e-05
-2.55063042055874e-05
6.05646941826326e-06
-1.23244803498393e-05
-2.42566710789137e-05
-3.37648336425569e-05
-1.44646942612093e-05
-3.76701510743393e-05
-1.12345423163529e-05
-1.27261111155161e-05
-4.96677061022133e-05
-3.32989038985328e-05
-5.67571916317729e-05
-3.576534283857e-05
-2.92621158431932e-05
-5.49794994059382e-05
-6.63145267181067e-05
-3.48164177186238e-05
-5.07942168268622e-05
-6.32074001530681e-06
-2.50761315919872e-05
-5.68762879366354e-05
-1.02997423124979e-05
-4.14435633972214e-05
-8.41432346776936e-06
-2.22371370365237e-05
-3.36924282340949e-05
-7.2024915440141e-06
-4.2716642043896e-05
-7.25306430079181e-05
-4.94589779784239e-05
-4.15550120475839e-06
-3.36158554379589e-05
-2.65441391617306e-05
-1.92675092012507e-05
-1.37618155912866e-05
-3.72894073874385e-05
5.29630381635853e-06
-9.32022156715774e-06
-2.15531415172033e-05
-3.27081802846017e-05
-5.04468329437659e-05
-2.93639930112774e-05
-1.56105067562003e-05
-3.09522787511917e-05
-5.34633528495054e-05
-2.8275377670867e-05
-3.55372306451717e-05
-5.1844034871795e-05
-6.01042780659147e-05
-3.57707104668811e-05
-2.0784508324337e-06
-1.74336437580298e-05
1.541976556095e-05
-3.36369368750461e-05
-2.77412317367026e-05
-2.34785605712491e-05
-3.62178876820708e-05
-4.19722340853692e-05
-5.72793542418664e-05
6.18948964553126e-06
-7.19791214193114e-06
-3.08287991670036e-05
-3.62601883708378e-05
-1.42099618869332e-05
-4.25334385717559e-05
-1.38363601532692e-05
-1.87795236032052e-05
-2.14405720833432e-05
-6.13468567370335e-05
-2.11925330283311e-05
-2.05390327717518e-05
-8.95142424403677e-06
-3.02533425495507e-06
-2.41075125819222e-05
-5.62700309482074e-06
-2.29178465782117e-05
-3.63293921232891e-05
-2.80775689933661e-05
-2.05420385419445e-05
-5.38146469923638e-05
-4.25649661645124e-05
-4.51537734599413e-05
-6.25945347588235e-05
-3.85784007013024e-05
-3.30270070785643e-05
-2.0948032505793e-05
-6.18427178721838e-05
-1.24117915402113e-05
-4.51790810289628e-05
-6.91441678343446e-05
-2.76111111702326e-05
-2.3957281745361e-05
-6.1571970132721e-05
-4.32409557338781e-05
-2.51172965581108e-05
-1.58510985364061e-05
-4.95813961110638e-05
-2.14499080179988e-05
-4.58504409054275e-05
-6.89403527496488e-05
-2.65226130600038e-05
-4.55173714110408e-05
6.99065430578904e-06
-3.84061269947855e-05
-3.13909286850795e-05
-3.13169694077631e-05
-2.89142004028794e-05
-2.15170976120746e-05
-6.29286244493888e-05
-2.17340872742194e-05
-2.86651851430285e-05
-4.90017690827179e-05
-1.25144391214196e-05
-1.74349035248895e-05
-4.26042615152827e-05
-3.84799494653296e-05
-3.34388384020374e-05
-3.23691498028414e-05
-3.23587222543465e-05
-4.15345815217948e-05
-2.38446786010084e-05
-3.8895979303227e-05
-3.11654295409513e-05
-2.68317925438411e-05
-1.54173068140915e-05
-2.04149569057035e-05
-8.04750283340652e-06
-3.47779697290853e-05
-1.19064073776997e-05
-3.40925315761159e-05
-2.60542188492585e-05
-4.04374269766619e-05
-1.73174337002184e-05
-3.54293595695099e-06
-4.99253778160855e-05
-2.12325180468872e-06
-1.66997322896135e-05
-5.91606422784931e-05
-2.65849786235389e-05
-4.27953864844589e-05
-2.78523962377352e-05
-5.38971830479348e-06
-7.46183183020866e-06
-5.35186510548617e-05
-6.54316001644634e-06
-3.43990353365246e-05
-4.38674380234517e-05
-2.38716120812318e-05
-3.33882187934027e-05
-2.97627462807712e-05
-1.93977359143335e-05
-4.37761819764717e-05
-5.68333806826287e-05
-3.02397094741325e-05
2.50317935955225e-06
-2.94734523230749e-05
-2.77650372114603e-05
-1.83710558083281e-05
-3.4678206754349e-05
-4.79634995952519e-05
-1.64306697975862e-05
-2.81067684824949e-05
-2.72742931957055e-05
-1.71746594995956e-05
-4.60861124110577e-05
-2.1961113721746e-05
-4.50551654847286e-05
-3.21259484796299e-05
-2.93390691280327e-05
-8.10710158219699e-05
-7.10148973460871e-05
1.21575810544794e-05
-3.73955864242631e-05
-8.2085115924751e-06
-1.51912320336803e-05
-3.33901307107461e-05
-1.60507269924859e-05
-7.8390305105663e-06
-1.04206454350861e-05
4.47685237714438e-06
-6.02563435674559e-05
-1.26527146334387e-05
-2.02354455937321e-05
-1.57689911169753e-05
-4.12861096729541e-05
-4.90486244545589e-05
-1.60142452939795e-05
-4.91061110026129e-05
-3.01506398376391e-05
-3.18905638151455e-05
-2.08240379418731e-05
-4.84518183198664e-05
-2.63625672370071e-05
-2.68425338931879e-05
-2.40392598026841e-05
-3.89562660086229e-05
-1.64961614444981e-05
-2.59673423218527e-05
-3.79259678616617e-05
-8.87925396386731e-06
-1.87500671331407e-05
-3.05558362899506e-05
-2.41233550505495e-05
-2.90264214153344e-05
-5.5015690170982e-05
-2.66884323459631e-05
-5.12897493070644e-05
-2.03616509988283e-05
-2.60225886136448e-05
-2.35441800660501e-05
-5.21583845411571e-05
2.46139838256691e-07
-1.19953626793441e-05
-1.86137469936365e-05
-5.50754393285439e-05
-4.26712863135554e-05
-2.73221816892307e-05
-1.27376874238854e-05
-1.3039460403006e-05
-2.32099077148867e-05
-1.74991082759094e-05
-1.24761359685742e-05
-1.11729215005318e-05
-1.10911315789763e-05
-3.97618408675984e-05
-1.71965482221182e-05
-4.98229520506549e-05
-4.34590882585406e-05
-2.87968716233151e-05
-6.16215520881893e-05
-1.62068069411783e-05
-3.56945173889557e-05
-1.45697055350657e-05
1.06832135429688e-05
-5.00351652172072e-05
-2.85040140781603e-05
-8.86477712706336e-06
-1.7078889867825e-05
-2.90455351613841e-05
-4.77600214589786e-06
-2.82338893222599e-05
6.95341117669536e-06
-5.72185423219188e-05
-4.46360118668084e-05
-2.79415077351668e-05
-1.03487711988906e-05
-1.75618492412603e-05
-5.72355573254075e-05
-5.81318586359597e-05
-2.61439804951712e-05
-1.20066388243334e-05
-1.08974871833183e-05
-1.5210556053427e-05
-2.82243326584197e-05
1.00571689700046e-05
-3.2255271723778e-05
-4.78167170798028e-05
-4.01484797309982e-05
-5.78485984552681e-06
-4.31353245851908e-05
-4.20283113044117e-05
-4.66096321506758e-05
-4.99026027465854e-05
-3.86528762323058e-05
-9.6167667645782e-06
-4.1823490220435e-05
-1.96535557802366e-05
-5.71348796800717e-05
-3.48210061688464e-05
-4.73184730379324e-05
-2.35538744651915e-05
-6.24838941162906e-05
-1.17021408971886e-05
-4.52878618771094e-05
-3.26248867301024e-05
-2.17699747458388e-05
-2.86926809851131e-05
-3.17528776354313e-05
-2.82168467202673e-05
-3.4629913620506e-05
-3.96464528838306e-06
-2.44695838354982e-05
-4.0295576145161e-05
-3.68124097120933e-05
-4.46406813571204e-05
-1.68918191250143e-05
-3.06646384827099e-05
8.96211957429185e-06
-2.22224950713178e-05
-5.2020758492463e-05
-2.13257965394646e-05
-4.909056642769e-05
-3.84256082368233e-05
-3.01019199250639e-05
-3.76495192465086e-05
-2.39229809008615e-05
-2.91336238093234e-05
-2.04956999236064e-05
-4.49538237660435e-05
-3.06064599988922e-05
-1.49959674083321e-05
-5.70878874393492e-05
-2.82107996743278e-05
-1.56442258871013e-05
-3.7021739215549e-05
1.28406088502058e-05
-6.68609956482199e-06
-1.47485706934144e-05
-1.07842321273789e-05
3.37290667894444e-06
-3.05199371105473e-05
-2.62052115339099e-05
-1.10217063955758e-05
-2.1697161567042e-05
-2.95567333709632e-05
-1.11051426820368e-05
-4.807257000181e-05
-4.84065246836079e-05
-4.09375131615313e-05
-1.49037461300034e-05
-4.72184026508265e-05
-3.21949490711662e-05
-2.58635135330462e-06
-3.94255433525439e-05
-2.99717939549097e-05
-5.5913454273851e-06
-2.20175623432648e-05
-2.80145590001199e-06
-5.25231999975557e-05
-3.83156546533934e-05
-5.74049552452446e-05
-2.87413160342596e-05
-2.07186978194094e-05
-5.35329262115911e-05
-1.30739529203127e-05
-3.8041556841547e-05
-3.94117922024004e-05
-3.25772913947452e-05
-1.58808153645847e-05
-2.49368399719884e-05
-2.51177632933002e-05
-1.65684163104415e-05
-4.5755332031516e-05
-4.69696427402526e-05
-4.55228955918796e-05
-3.78716659359958e-05
-2.9223263973388e-05
-3.18730622069981e-05
-4.43843937720527e-05
-1.19017161014536e-05
-2.16838152322139e-05
-3.06938561901059e-05
-7.19877025781541e-06
-6.25786820859316e-05
-3.58627431537806e-05
-2.50209209035568e-05
-3.75196302025951e-05
-1.2474858153758e-05
1.25583902296735e-05
-3.57796308160611e-05
-3.07488417336443e-05
-2.49884433729771e-05
-2.66909860886364e-05
-2.70796671579509e-05
-5.81523889849606e-05
-3.57626087654118e-05
-1.89943204192901e-05
-2.16419276578485e-05
-3.87394404004352e-05
-3.47165013054817e-05
-3.55678998217302e-05
-2.78047599807258e-05
-2.79771657310421e-05
-2.87700735030375e-05
-2.11976873396186e-05
-5.03221013626872e-05
-4.24288476142311e-05
-4.59046251128421e-05
-2.27222466970845e-05
-1.99096936602974e-05
-6.81255912369797e-05
-6.71300509551476e-05
-1.71746855095444e-05
-3.42798597132104e-05
1.56182679233617e-06
-2.27298373253576e-05
-1.30278038254878e-05
-1.17847121164035e-05
-3.95620980635991e-05
-6.64618153666331e-05
-1.60207479327665e-05
-1.20264006947535e-05
-3.17939971020359e-05
-6.7936586976114e-06
-3.49286529605669e-05
-2.12129763095949e-05
-1.51112543714013e-05
-7.26740640227307e-05
-3.58112606406504e-05
-6.04051338487182e-06
-3.53262088211372e-05
-5.56163147840677e-06
-3.26906007036691e-05
-2.28216561724167e-05
-2.08364395023798e-05
-2.96745198350702e-05
-3.276866164921e-05
-2.25546354273285e-05
-1.83526106551175e-05
-5.63319255961068e-06
-1.44942688742732e-05
-1.67923280622377e-05
-2.45040055594404e-05
-3.23012063543611e-05
-3.96874179971089e-05
-2.82250729239017e-05
-3.52627653920802e-05
-1.72794107361754e-05
-3.59533340383913e-05
-3.90599646777674e-05
-2.63948697553214e-05
-4.66337050093016e-05
-6.57508421596654e-05
-3.89030402339531e-05
-4.66385039862951e-05
-1.68044090015643e-05
-6.83481580379601e-05
-4.17272704274046e-05
-5.93035147807924e-06
-3.42585575798276e-05
-1.82847655124369e-05
-3.13265959637351e-05
-4.52616585956561e-05
-2.54169111393658e-05
-3.6827523288395e-05
-4.45007751809866e-05
-1.00933645369219e-05
-2.38010410500242e-05
-1.5041570877684e-05
-3.3743832547777e-05
-4.94398369719351e-05
-3.50919508952964e-05
-2.96701649399613e-05
-1.06348036044099e-05
-4.49624499719804e-05
-8.37731161030468e-06
-2.29942088815809e-05
-4.07546709921722e-05
-3.35114472441029e-05
-2.93264315730824e-05
-5.3677272158957e-05
-1.03332178235403e-05
-4.00715180708119e-05
-5.60474508828022e-05
-3.35036465020413e-05
-1.96206066085062e-05
-4.18347376568057e-05
-1.46626616950477e-05
-3.94990834372839e-06
-4.38066018328863e-05
-1.91527540881181e-05
-2.30297562104105e-05
-2.20081205589853e-05
-4.17930572536048e-05
-1.32221206178425e-05
-4.74926614432154e-05
5.7516985903625e-06
-1.45327682775905e-05
-6.61277647253908e-05
-2.59892249808831e-05
-3.33646404843055e-05
-5.15015846988275e-05
-1.3289379006019e-05
-7.45266933467374e-06
-3.18962082390498e-05
-2.26157415158957e-05
-5.8915042511089e-06
-1.65814303264707e-05
-1.52311911224975e-05
-1.33975615099892e-05
-4.1708425383636e-05
-2.06171836623985e-05
-4.3017485494038e-05
-2.71800060906726e-06
-4.45834750572906e-05
-2.9083057218205e-05
-4.37193641465972e-05
-3.13337660309994e-05
-1.6447164953575e-05
-2.83046675644504e-05
-3.27662110965879e-06
-2.64633944083664e-05
-6.13056366412309e-05
-4.11003941432554e-05
-2.16264766288468e-05
-3.4137347718829e-05
6.15175807147278e-06
-1.0824365405883e-05
-2.92264511717831e-05
-3.88001101233549e-05
-1.02004654944191e-05
-2.25527027832307e-05
-5.1309590535386e-05
-3.47355600508772e-05
-3.41962866744656e-05
-2.82063973032851e-05
-6.52489597663084e-06
-3.69856480643131e-05
-3.12874207700937e-05
-5.01827095189525e-05
-4.63539338337559e-05
-3.85322782177907e-05
-3.67468209551464e-07
6.94155843191436e-06
-9.36410663783062e-06
-2.92364570789501e-05
-3.60967016183639e-05
-5.29040292212285e-05
-1.29838574092093e-05
-3.01763652145626e-05
-3.72964422777137e-05
-4.47521448604661e-05
-2.68649627380548e-05
-3.21218260712336e-05
-1.63180391754582e-05
-4.20175907837197e-05
-4.41419578068765e-05
-3.82481951051409e-05
-3.17448097245263e-05
-5.4187310073478e-06
-4.67505913157733e-05
-1.78857842258966e-05
-1.301847441177e-05
-3.09881282374268e-05
-4.49485357860475e-05
-3.37240000314018e-05
-1.85409886218981e-05
-7.79986244465951e-07
-1.89532686696882e-05
-1.82568926117363e-05
-2.15251503507346e-05
-3.25112387014883e-05
-6.6413647802486e-05
-2.61892116116654e-05
-2.69387813944653e-05
-5.04498953564459e-05
-3.20305405276333e-05
-3.2096447472184e-05
-4.42125077903241e-05
1.68984400760627e-05
-1.72273562017464e-05
-1.70575733578138e-05
-2.45198845696365e-05
-3.25518002732756e-05
-3.80653080302948e-05
-2.48454106392638e-05
-4.21431478108624e-05
-3.85825055882209e-05
-2.86056591635155e-05
-4.20704781406849e-05
-3.64714969945647e-05
-3.22046708131267e-05
-4.85360786027588e-05
-3.19413889708462e-05
-1.19924274975571e-05
-3.42629672803553e-05
-2.63776223406096e-05
-8.25481148731283e-05
-3.90083232205734e-05
1.5654765486798e-05
-3.15636690299302e-06
-4.66827855208677e-05
-3.01464962954781e-05
-1.43783162543051e-05
-4.00681259729169e-05
-3.00602252533293e-05
-1.44203504756176e-05
6.74153962422372e-06
-2.67493680661996e-05
-5.22118239298205e-05
-4.47142572358738e-05
-4.56169078771115e-05
-1.0132979087404e-05
-4.25113438786411e-05
-4.54978827549692e-05
-2.1679567037562e-05
-4.36731626440371e-05
-4.93673549672343e-05
-2.07709898827527e-05
-3.24495228024671e-05
-3.69865155935723e-05
7.78662442642972e-06
-2.11457304443451e-05
-2.96978432317924e-05
-5.31768398168269e-05
-9.50922519793668e-06
-2.08619540831398e-05
-2.38760049177575e-05
-3.49816112331523e-05
-2.5448909379983e-05
-1.9595815477966e-05
-2.86287402988213e-05
-2.0153315454905e-05
-8.2714941631359e-06
-3.68486000391921e-05
-2.4872698465027e-05
-3.09467973566512e-05
-1.77313343306663e-05
-1.09562940604848e-05
-1.00841874428283e-05
-3.83095813922752e-05
-4.46816206737128e-05
-1.03587534403957e-05
-3.46927326182521e-05
-4.6326902018383e-05
-4.31474040945125e-05
-3.2435970899825e-05
-2.25945506823291e-05
-2.77508074260246e-05
-5.91350933852366e-05
-8.63008333384035e-06
-4.01445962213018e-05
-6.32594496516385e-05
1.21897402824967e-05
-1.85496689899871e-05
-2.62042787648421e-05
-4.79041904652868e-05
-1.3562872470675e-05
-4.44065252485181e-05
-1.59300593984475e-05
-3.14486292835699e-05
-6.56296371166375e-05
-3.25802156403713e-05
-7.57653250803684e-05
-3.41778357626885e-05
-4.55335160528024e-05
-5.24179764037938e-05
-8.91889701112312e-06
4.27704214077581e-06
-2.15637427843694e-05
-3.40306587273401e-06
-4.37754240276739e-05
-2.37324932671045e-05
-8.91075365911689e-06
-3.51510573854342e-06
-6.57288017249038e-05
-3.35031135578621e-05
-5.85509357548919e-05
-1.8596591578904e-05
-4.50192433154456e-05
-1.42635079192542e-05
-1.87867496171057e-05
-3.37365327275178e-05
-2.37582433969828e-05
-1.21539803730965e-05
-5.36158531531054e-05
-3.38598002015017e-05
-1.69403027210957e-05
-3.8855188378091e-05
-1.75077353442414e-05
-6.24303329124623e-06
-4.53065411782799e-05
-3.05049879572344e-05
-2.43433208567944e-05
-2.84776747530722e-05
-3.1493026562769e-05
-2.03782816173288e-05
-3.42643892457035e-05
-3.18053844956994e-05
-2.69600554099043e-05
-3.20505398201737e-05
-4.24916693737625e-05
-2.9377569121134e-05
-4.07257200391859e-05
-6.67799423677163e-05
-2.24816156311919e-05
-5.01612493873741e-05
-4.70895344900331e-05
-3.16685500598714e-05
-1.95284511523934e-05
-2.01197782151399e-05
-2.0692816607232e-05
-3.58966927001747e-05
-2.14894175647884e-05
-4.23087770904896e-05
-4.69603629327889e-05
-2.22947703663319e-05
-3.22748970624279e-05
-3.94722668466833e-05
-1.98126208847305e-05
-6.68531961894434e-07
-3.11343295804099e-05
-5.47143744617922e-05
-2.84916273583404e-05
-2.15054442098227e-05
-3.36458793878085e-05
-1.9602384449411e-05
-2.12415499410938e-05
-2.53007411936301e-05
-1.42466656844767e-05
-3.86407430658146e-05
-3.93972861774708e-05
-4.63269200359906e-05
-1.69393390836171e-05
-2.59730175350051e-05
-4.87964043549671e-05
-2.85731962316753e-05
-1.19981344825749e-05
-5.36450714169234e-05
-2.92076826482671e-05
-1.14333902650558e-05
-4.55210091012439e-05
-3.81055895228447e-05
-1.92105796207949e-05
-2.55721077361398e-05
-4.50135254638305e-05
-1.69228627959706e-05
-5.13770792360318e-05
-4.60085979518256e-05
-4.18543844697214e-05
-2.97376600581767e-05
-1.8203495943204e-05
-4.63242761655554e-05
-2.07543690402507e-05
-5.30434919319937e-05
-2.85206459533872e-05
-1.98976485449627e-05
-3.14255752547229e-05
-4.45758600643961e-05
-3.59097624245224e-05
-4.64715867051815e-05
-2.35441121192924e-05
-5.73632757672041e-05
-3.5746235463549e-05
-2.03380457694615e-05
-3.97721171551056e-05
-3.57380955349066e-05
-3.18272072737567e-05
-3.93376670517893e-05
-1.86374097997137e-05
-3.7798096950162e-05
-1.46260281050657e-05
-2.7407081669663e-05
-3.21913357456013e-05
-5.63940956406463e-05
-2.66203018175877e-05
-5.26650405109462e-05
-4.04646714374478e-05
-9.03029383696954e-06
-3.13465789998125e-05
-4.27056141224024e-05
-8.40154932194731e-05
-5.18317322008577e-05
-2.70369788433914e-05
-1.27939197192849e-05
-3.79666331059167e-05
-2.80888413464314e-05
-3.53317338806406e-05
-1.40470793209044e-05
-8.1810635540898e-06
-4.05572755508414e-05
-6.00263989004709e-05
-1.93038260411654e-05
-3.14329277637857e-05
-1.41554784579889e-05
-4.29873828416273e-05
-4.50004373753242e-05
-2.19262150689259e-05
-4.39235254547022e-05
-1.58934342266661e-05
-2.89743158651973e-05
-3.16533476722774e-05
-5.89766691802991e-06
-3.63964198991402e-06
-3.3283562563987e-05
-4.99153376851438e-05
-1.3929540858757e-05
-1.4800438077059e-05
-5.34921279587097e-05
-6.74088121019088e-05
-3.07456022686175e-05
-3.39252263535677e-05
-4.18289252726635e-05
-3.24146966120556e-05
-3.29038437358465e-05
-3.33522994147665e-05
-2.4948214406682e-05
-5.24670941452884e-05
-4.02953883217981e-06
-6.89794381229087e-06
-1.30077031940019e-05
-5.7982636461345e-05
-2.58137680299204e-05
-1.00059277201071e-05
-4.44664442584665e-05
-3.38935313873766e-05
-2.33564898612168e-05
-2.87782884988984e-05
-1.24348141692195e-05
-3.28338806936273e-05
-2.38434600146093e-05
-2.43499099368249e-05
-6.49328037330952e-05
-6.00565790687041e-05
-3.77266264852622e-05
-3.11167629604255e-05
-2.57772471176244e-05
-5.73468011730805e-05
-3.70354741687059e-05
-3.91969823322552e-05
-2.24794144167094e-05
-2.66652734735566e-05
-4.48806036925628e-05
-3.62254654578572e-05
-2.63752368100339e-05
-2.52180892887911e-06
-2.49375311361661e-05
-1.54536417625095e-05
-3.40365361311835e-05
-2.25754524183583e-05
-3.21323997907679e-05
-3.67253517493794e-05
-5.04367452127339e-05
-2.5268645765956e-05
1.34730470236778e-05
-4.89072916771416e-05
-3.60003520211628e-05
-3.34797450506512e-05
-2.25339376551253e-05
-5.84961162912614e-05
-1.41074285132411e-05
1.33819052330255e-05
-6.55174099950773e-05
-2.37174285105105e-05
-2.95993344275234e-05
-3.76586466768438e-05
-4.07358220413103e-05
-5.21170281500925e-05
-4.13234210236172e-05
-4.57755723018255e-05
-4.99674999743016e-05
-5.09825077623946e-05
-3.97478230602622e-05
-2.33011720076512e-05
-2.95219818663747e-05
-7.04331812988381e-05
-2.01294057416483e-05
-3.43264065870163e-05
-9.01636212923075e-06
2.90718062483493e-06
-1.62279711149097e-05
-4.38511976962951e-05
-4.99963653031399e-05
-3.18736237813933e-05
-5.41750569998883e-05
-2.63837304328832e-05
-2.79189222390782e-05
-1.33963893887798e-05
-3.94195736573973e-05
-4.42365586748293e-05
5.79668225784313e-07
-2.39264599845268e-05
-2.14765081382941e-05
-1.46058805592185e-05
-6.82507434149422e-05
-1.23418864755737e-05
-2.32641242719713e-05
-2.64107118395148e-05
-2.75258596175227e-05
3.60452762041756e-06
-5.59817995455062e-05
-2.90303566015917e-05
-1.88279229214967e-05
-4.93913271879858e-05
-6.39511883973783e-06
-4.57077678632274e-05
-8.62843517241378e-06
-5.29548750628957e-05
-4.21428192562915e-05
-2.72222267011169e-05
-1.73754541188751e-05
-4.58991933516685e-05
-3.25285680230535e-05
-1.78415729350793e-05
-1.10139438054579e-05
-4.62927252877716e-06
-4.38329245118471e-06
-6.66305895311865e-06
-2.10161939299668e-05
-8.39113966994029e-06
-4.6504694914359e-05
-1.93245659886464e-05
-2.71706656203136e-05
-3.29706809711604e-05
-7.66942305505511e-05
-4.7159551840397e-05
-1.05314694501861e-05
-4.44666255680775e-05
-4.76036078161104e-05
-3.28763282635105e-05
-9.05614689249876e-06
-5.57627573388995e-05
-2.9321000639119e-05
-2.10682786063409e-05
-3.55790261647885e-05
-2.55731426629176e-05
-4.29200264320398e-05
2.12478666959884e-05
-2.50634649241291e-05
-2.00476112119546e-05
-6.05196414908623e-05
-2.6205675217495e-05
-7.61385145478456e-06
-2.40585853424024e-05
-2.96542651411375e-05
-4.92779685130911e-05
-1.68834242725863e-06
-7.22202984915747e-06
-4.1232824731528e-05
-3.1500107736331e-05
-4.71432678713425e-05
-3.34573725583478e-05
-2.8837717929421e-05
-4.52355649437715e-05
7.40232463592357e-06
-4.48215961858194e-06
-3.55662971102589e-05
-2.28632110577996e-05
-3.7237089816922e-05
-2.30845646421093e-05
-5.70618525027816e-05
-1.38172340142201e-05
-3.26462214073334e-05
-3.17256210082658e-05
-5.8358419852381e-05
-6.89553631101479e-06
2.36443785472343e-06
-5.12761409786759e-05
-1.88697924330629e-05
-5.5175945052664e-05
-5.70670858816839e-05
-4.27920890364839e-05
-5.47797142055131e-05
-3.65086035759521e-05
-3.17578484216997e-05
-3.03083499795787e-05
-2.00060282304684e-05
-3.10340758889129e-05
-2.44520693198147e-05
-6.82550408596867e-06
-3.75481772533776e-05
-3.71746936885926e-05
-2.25042577257424e-05
-3.54738126272142e-05
-4.955807620685e-06
-1.78381242741946e-05
-1.58799832757559e-05
-2.64968867427596e-05
-9.12905264274894e-06
-5.56375973724327e-06
-2.63371793647533e-05
-4.34155075558032e-05
-1.56121333180824e-05
-2.30478699226059e-05
-2.75147285771562e-05
-2.90549256421788e-05
-2.20199010750333e-05
-2.70805441083525e-05
-1.49094326114196e-05
-1.48016101922368e-05
-2.82576150363109e-05
-2.66064597713834e-05
-2.08959061163504e-05
-4.21023030029313e-05
-3.14785075978818e-05
-3.64238353489016e-05
-5.06995635664966e-05
-2.93400980482477e-05
-5.19801922958391e-05
-2.90167459282674e-05
-3.80824627820703e-05
-7.63307080605334e-06
-4.36369056500102e-05
-4.22801748404116e-05
-3.45904408184908e-06
-4.18019761031168e-05
1.72669243460162e-05
-1.94390485937417e-05
-1.47473301697886e-05
-5.43933744338831e-05
-4.00616649119463e-05
-4.01931790481243e-05
-2.52261259790115e-05
-6.78303857034365e-05
-1.93042462249675e-05
-4.04643979419455e-05
-4.39878988502721e-05
-2.22434867828556e-05
1.11593977856201e-05
-6.02633836021378e-05
-2.96436807740971e-06
-5.27786065017793e-05
-3.33729345301122e-05
-3.19902604096546e-05
-4.88337955787621e-06
-1.56412461517821e-05
-1.42158871401339e-05
-4.68728491306258e-05
-4.15379048427588e-05
-5.20822985123922e-05
-1.80964100021538e-05
-1.53362934662685e-06
-2.70558386228262e-05
-5.88579784946289e-05
-2.71208588883784e-05
-3.15140223743373e-05
-1.58466027783573e-05
-7.65758813714773e-05
8.4942105279146e-08
-3.07495418261882e-05
-2.32553897431113e-06
-1.12586558516141e-05
-4.24332810488152e-05
-4.75897301212168e-05
-4.43606002141145e-05
-3.5451575182301e-05
-1.78228747454775e-05
-4.03991403445672e-05
-1.89495708073224e-05
-2.54060735013443e-05
-3.74044825613075e-05
1.75248405768238e-06
-3.9281454879701e-05
-4.13205060916488e-05
-1.56529597869434e-05
-2.5735758867695e-05
-4.47759853072298e-05
-3.94371242279541e-05
-4.40051060111017e-05
-2.95777965808191e-05
-8.38300473582367e-05
-5.69882695742247e-05
6.33203949137037e-06
-3.61224669009124e-05
-2.91513722336771e-05
-2.3498677361992e-05
2.93151839697413e-05
-3.15893329308889e-05
-2.39137567418543e-05
-4.35495097599756e-05
-1.08600411865042e-05
-6.89477031862389e-06
-2.98682905782284e-05
-3.50757565059523e-05
-3.5271663516775e-05
-2.36267257272455e-05
-3.4213480314484e-05
-7.15722265672406e-06
-2.01943300161369e-05
-4.79916261021918e-05
-4.42391695537812e-05
-5.84053645242597e-05
-3.31746130936475e-05
-6.28800955046169e-05
-3.28498008031604e-05
-1.1123658519257e-05
-2.8894063127055e-05
-2.27084759174328e-05
-3.81990053885453e-05
-4.75866708726406e-05
-3.08229994294957e-05
-2.74592775741799e-06
-5.48339891448449e-06
-2.78848413951464e-05
-2.18278540892534e-05
-4.39395514250545e-05
-2.64877435226725e-05
-3.42657273494512e-05
-7.26244602331601e-06
1.91734371376321e-05
-4.17282767511101e-05
-3.25582441023307e-05
-3.29057517382908e-05
-5.69192207588003e-05
7.30455094036354e-06
-2.65563626637816e-05
-4.59473935706634e-05
-1.84010219571839e-05
-3.08614291546795e-05
-6.47324897756732e-05
-3.04377741662792e-05
-4.69259766660549e-05
-6.6299769042593e-06
-1.77250819983914e-05
-2.0066403787488e-05
-3.86108361038495e-05
-4.12277746673663e-05
-5.45338892953598e-06
-2.52200647000854e-05
-3.36100698807024e-05
-3.6666456453009e-05
-3.50522200832613e-05
-2.6148760773513e-05
-4.38482694860302e-05
-1.38870265326942e-05
-4.10706683065801e-05
-5.41800685837153e-05
-4.91162208468089e-05
-2.9522967986767e-06
-3.6124987935016e-05
-2.64675893049354e-05
-5.00696769505906e-05
-3.67848804818348e-05
-2.22361078564597e-05
1.4457324651619e-06
-1.46064839063658e-05
2.95820663149938e-06
-4.35964505167085e-06
-2.53936162795669e-05
-3.1404522154759e-05
-3.7306166192198e-05
-4.58116964476113e-05
-5.12743369233263e-05
-1.97440670495617e-05
-2.64790500909379e-05
-4.34761133562059e-05
-2.05572043589192e-05
-4.47833948124509e-05
-4.30056754740176e-05
-3.67562651052499e-05
-2.93285080906488e-05
-1.46277214708398e-05
-2.47582244635531e-05
-1.87773840015515e-05
-1.23477457565385e-05
-3.58744910066762e-05
-2.40972776301555e-05
-2.54315034236538e-05
-4.17423489288462e-05
1.16575340423944e-06
-3.64523141321937e-05
-2.92246572805339e-05
-3.89016539222406e-05
-1.63592262779327e-05
-5.07998786817417e-05
-8.52781698016701e-06
-1.55899408030947e-05
-5.34646916802223e-05
-3.51002544608511e-05
-5.03607301737453e-05
-4.48058826173833e-05
-3.38658956668984e-05
-4.03755441900841e-05
-3.4241867852119e-05
-3.35977890222808e-05
9.34678373493435e-06
-2.03219528604997e-05
-1.22874636489376e-05
-1.09948245540253e-05
-7.12956274184146e-07
-2.94434276664689e-05
-4.12872111499096e-05
-3.65103453201829e-05
-1.65652958940458e-05
-3.20026916586395e-06
-5.57431407490776e-05
-1.29285856825615e-05
-1.23290558297e-05
-4.03167150668509e-05
-4.70003628632063e-05
-3.53560941460863e-05
-2.06930029281031e-05
-4.53569999560632e-05
-6.2437194961047e-05
-8.4802046518022e-06
-1.95922389636025e-05
-5.5270295269503e-05
1.34970848780708e-05
-3.98793583048989e-05
-4.91338255850176e-05
-3.16308110432992e-05
-4.38172752519904e-05
-2.06018725039724e-05
-4.52685545028728e-05
-4.14548359021561e-05
-8.08744366826642e-06
-1.77628264422956e-05
-6.30331122041063e-05
-1.81136918338767e-05
-3.37311372504948e-05
-5.30354409803836e-06
-4.13720540237393e-05
-2.94550904037104e-05
-1.91003756271852e-05
-9.44509827017346e-06
9.8561693990672e-06
-1.28893304407875e-05
-7.62909131162008e-06
-1.52074758344718e-05
-2.50274824258457e-05
-1.71784595332816e-05
-1.13115064599084e-05
-1.41697004203893e-05
2.18651023932709e-05
-3.68902825301378e-05
-1.41561845225054e-05
-5.10570571608612e-05
-5.11151231902311e-05
-4.65423386066722e-05
5.15011046979278e-06
-2.81011176305378e-05
-1.55223319532577e-05
-2.73690719757633e-05
-5.38596729220678e-05
-1.6492941446175e-05
-1.44729791909226e-05
-1.30783027027111e-05
-3.29345544993169e-05
-3.0290613952973e-05
-4.11765278362759e-05
-2.58055292601566e-05
-3.29611266061832e-05
-1.67204248488028e-05
-1.80722168737179e-06
-2.05798669470195e-05
-1.77518086698883e-05
-3.41966195329106e-05
-2.02916809485529e-05
-3.15363421090015e-05
-2.16429397636424e-05
-9.77542753613209e-06
-4.82583624209181e-05
-3.68389261706596e-05
-3.57517344541162e-05
-2.32240136134694e-05
-4.68880030788396e-05
-5.82308912624548e-05
-5.34033585467866e-05
-4.23405183874228e-05
-3.62277076425336e-05
-1.18205881494851e-05
-1.26138733902831e-05
-5.42613473848993e-05
-3.20525519891896e-05
-1.48274007625285e-05
-3.37065132989541e-05
-1.52724390076566e-05
-3.60238974512261e-05
-4.15829837699978e-05
-2.64179066662959e-05
-4.5791737053414e-05
-4.06806155140706e-05
-4.8676835781167e-05
-4.48544978405317e-05
-3.60234204547254e-05
-4.66049366308422e-05
-2.42819653297437e-05
-2.80171250960364e-05
-4.50599640085232e-05
-3.46278509966576e-05
-2.86635986955648e-05
2.60160296340625e-06
1.46651304477132e-05
-2.11047315712688e-05
-4.35491061373039e-05
-1.32657201261407e-05
-1.67864713691641e-05
-4.01345124578421e-05
-2.51974597208137e-05
-4.25830634997981e-05
-5.25349078442831e-05
-3.81475047005371e-05
-3.33368974468451e-05
-3.06857986140882e-05
-5.02437630531908e-05
-1.42945251254949e-05
-2.43944952689182e-05
-1.08671128975382e-05
-3.01825981339979e-05
-3.73760929559447e-05
-5.01894578714833e-05
-4.26206245863194e-05
-5.28817409145772e-05
-4.15831355786795e-05
-1.82548884932977e-05
-1.29489067105682e-05
-2.0680026722615e-05
-4.19284206649858e-05
-1.68494265652217e-05
-4.19539676078136e-05
-5.69569110083111e-05
-1.47734573449494e-05
-2.83735874184337e-05
-3.3841533818474e-05
-8.21005142480405e-06
-4.17258232296649e-05
-4.46099911577937e-05
-3.33663541725087e-06
-1.76179845445265e-05
1.9903862057206e-06
-2.77875447746267e-05
4.83528360990801e-06
-2.03021303205978e-05
-1.55487832777981e-05
-1.86724306530658e-05
-5.06444327838701e-05
-4.62070780832612e-05
-2.03009666150709e-05
-3.72062592729082e-05
-3.71584772988197e-05
-1.09732557875507e-05
-3.83082395464289e-05
-1.67829142391597e-05
4.21534619037864e-06
-2.08589953771746e-05
-2.184159338211e-05
-5.59373112168995e-05
-2.55253417353893e-05
-3.54631559766034e-05
-6.91008758991459e-06
-3.45793525430141e-05
-3.77150632553067e-05
-3.05291340988878e-05
-2.33152189719434e-05
-1.51040093577905e-05
-3.97173875885532e-05
-2.62971227807092e-05
-4.87444157509906e-05
-4.54624819049956e-05
-3.63589290739845e-05
-5.39298541693797e-05
-4.83805255754067e-05
8.29566594009823e-06
-3.78652637310808e-05
-2.87603698087992e-06
-2.94230879600102e-05
-4.26818037419831e-05
-4.86789864882605e-05
-3.14067558190328e-05
-2.32071910027816e-05
-4.57818376036145e-05
-4.78820498690101e-05
-3.15339494067826e-05
-4.53125884530681e-05
-3.246972407915e-05
-2.32973552577566e-05
-5.85815870134514e-05
-3.10725065032958e-05
-5.10066641730823e-08
-3.01350284870694e-05
-3.08855240675389e-05
-5.88308923136108e-05
-1.03986883084423e-05
-2.26832705616537e-05
-1.924485917391e-05
-2.55574759595124e-05
-7.62646003065298e-06
-2.05958855143819e-05
-4.08974842616608e-05
-1.22908831601025e-06
-6.61496572085568e-05
-2.26081902432242e-05
9.8850333262612e-06
-6.94936994500573e-05
-7.85947714248578e-06
-2.26666114114998e-05
-4.27207686932779e-05
-3.07327680082594e-05
-2.75389196386025e-05
-4.49293109442153e-05
-3.98040249200819e-05
-3.08883604638367e-05
-3.06356830138594e-05
-4.43366591965984e-05
-1.44803715876703e-05
-2.89540397168724e-05
-3.79775052489979e-05
-4.17284244396951e-05
-3.41225556316074e-05
-4.8690940278188e-05
-2.14133028602096e-05
-1.1224255334085e-05
-3.15792045986332e-05
-1.83733858932049e-05
-3.99622811661804e-05
-4.66047925597635e-05
-5.62702984703322e-05
-4.17708196100903e-05
-5.098055306159e-05
-2.81708187965952e-05
-2.43300685584623e-05
-3.8586759658689e-05
-1.52405649528932e-05
-3.54375026280311e-05
-3.56109951563279e-05
-3.66912691973631e-05
-2.52407715814922e-05
-4.48836407218526e-05
-5.02495274133362e-05
-3.02190308731927e-05
-5.87842559310959e-05
-2.56790587545931e-05
-2.59356739206075e-05
-4.08820102196429e-05
-6.23335413221398e-05
-2.3409621023946e-05
-3.54357330124161e-05
-1.37930061415628e-05
-5.82255302474457e-05
-1.23473061156433e-06
-3.18855776059321e-05
-5.60399334947062e-05
-3.31590753936395e-05
-5.03108826426232e-05
-2.05226984249616e-05
-1.62797211588273e-05
-3.45011513528274e-07
-8.91080695853118e-06
-2.67394582342649e-05
-2.81775459143985e-05
-3.68989927944815e-06
-1.59115735416529e-05
-2.91086115978964e-05
-5.56927624626101e-05
-3.71404286926845e-05
-2.13852796632656e-05
-2.05582566200045e-05
-2.64407164232522e-05
-1.84271660682596e-05
-9.92145965878967e-06
-3.26839438427938e-05
-5.17890381548494e-05
-1.66448215629541e-05
-3.41433234244587e-05
-2.20292201412663e-05
-4.69314218344072e-05
-3.75316974790879e-05
-2.82236606981977e-05
-2.92594581308612e-05
-6.67238922589967e-06
-2.46253748368687e-05
1.25480215330369e-06
-2.05662765508583e-05
-3.89337421504764e-05
-2.55490926236929e-05
-6.2785478543287e-05
-3.36069620508774e-05
-1.70834578909539e-05
-2.53870575708458e-05
-2.46870220673686e-05
-4.68430112146398e-05
-2.08187058459007e-05
-4.74194154121969e-06
-2.15626816775087e-05
-2.95947470221017e-05
-3.11303834016043e-05
1.93668932967136e-05
-3.42202680347627e-05
-4.97888797401152e-05
-5.828760146151e-06
-2.53937042658001e-05
-2.57755849615308e-05
-5.53712207781892e-05
-4.09176852866102e-05
-6.59256808302716e-05
-1.76910350070711e-05
-4.48665895136849e-05
1.18571230306484e-05
-4.74271303636904e-05
-3.79130338405935e-05
-7.49788574389892e-06
-5.00079090305991e-05
-3.84108901475778e-05
-2.29885137275416e-05
-2.11816531095606e-05
-4.97694960025197e-06
-2.82240862833224e-05
-6.88485346817182e-05
-1.92935248259703e-05
-3.69646105182842e-05
-5.0802607026103e-05
-4.60004300735074e-05
-2.11351226403934e-05
-2.67962570600593e-05
-4.48943697805001e-06
6.7058438542285e-06
-3.98088877433e-05
-4.59271432385387e-05
-2.03744577385803e-05
-3.62677693347059e-05
-2.0638933328794e-05
-2.25618803875214e-05
-4.11828603071526e-07
-4.49968239755491e-05
9.32524755162549e-06
-3.37257960777628e-05
-6.22531999728903e-06
-4.71209406253345e-05
-3.91009296264487e-05
-1.54996344502406e-05
-4.74828461591498e-05
-8.52681385919885e-06
-1.5919384271485e-06
-3.09751214541301e-05
-3.34179558374649e-05
-2.29372783734206e-05
-4.72371624141765e-05
-6.18697930737856e-05
-2.07085439983275e-05
-4.47666451391775e-05
-5.60588268672082e-05
-1.79022803229695e-05
-4.81669337783594e-05
-3.23529555507255e-05
-2.2276149011501e-05
-1.25554182073478e-05
-5.56563983855184e-05
-2.59466355924058e-05
-4.21986475047449e-05
-5.98913003426907e-05
-2.58752243219093e-05
-3.39019288479196e-05
-3.41258985063979e-05
-4.69624143841421e-06
-1.39568179587222e-05
7.59673829320468e-06
-2.85021152017917e-05
2.41572621458273e-07
-2.28932768552356e-05
-2.97528937794352e-05
-5.7972241537646e-05
-2.32196555651972e-05
-7.66929120047931e-06
-4.46936774000687e-06
-6.26158261539708e-05
-5.54616506012411e-05
-3.9991596088677e-05
-6.26765985264246e-05
-3.7668492586348e-05
-2.98191615111266e-05
-2.16506682106698e-05
-2.6041668886642e-05
-4.38578944057831e-05
1.20564441509065e-05
-8.12446523186355e-06
-4.33348319192211e-05
-9.24146438634825e-07
-4.82292702430412e-05
-5.3805540738902e-05
-3.01658589809152e-05
-2.78622593748896e-05
-2.26082752302545e-05
-1.39216820073885e-05
-6.89335322601939e-05
-2.10468778766707e-05
-5.27368431351726e-06
-1.17170286025871e-05
-4.4262620286019e-05
-2.65000219672311e-05
-5.41237885497476e-05
-3.582437340425e-05
-1.84258592033551e-05
-4.85757195672186e-05
-6.48479342545865e-05
-2.25374991113984e-05
-5.93053606164274e-06
-2.75967011116554e-05
-1.83166065405397e-05
-4.40148074452103e-05
-4.8834544753517e-05
-1.83728182666037e-05
8.63756417233491e-06
-5.96962230369486e-05
-2.85784342540521e-05
-4.68538206153185e-05
-3.11891352500339e-05
-2.47325421621275e-05
-4.83211253964186e-05
-1.51925801626585e-05
-6.32957234462835e-05
-4.05445981652537e-05
-4.23905923899344e-05
-1.30514232691592e-05
-1.63072997485217e-05
4.47376852480451e-06
-2.04980529134792e-05
-2.09821214872626e-05
-4.95259095609707e-05
-4.61655308044482e-06
-2.57551485977933e-05
-2.34838695670907e-05
-1.96680568866902e-05
-2.05959346271427e-05
-3.9976167485094e-05
-5.25779713824337e-05
-2.95299968871444e-05
-2.18016551342259e-05
-2.71087883745032e-05
-1.15009376556988e-05
-2.90095881206516e-05
-3.90910684927242e-05
-2.8929940457911e-05
-5.9065730959686e-06
-5.00555970513497e-05
-4.61957669143514e-05
3.76855084918521e-06
-3.72999954124331e-05
-5.31995676063392e-05
-2.49397839772613e-05
-3.79518104042204e-05
-3.54301515830818e-05
-1.92946144059501e-05
-2.49725532979629e-05
-1.54522627092435e-05
-3.87889820433232e-06
-3.60111701547765e-05
-2.50539843314236e-05
-1.74529370161167e-05
-4.23002482726191e-05
-4.05802270130596e-05
-4.15992890385151e-05
-5.55795750876251e-05
-5.36672111237145e-05
-4.16700117385432e-05
-1.57520494250748e-05
-5.00743365985038e-05
-3.55790332089111e-05
-2.11086295665019e-05
-3.31982611422832e-05
-2.07767418940699e-05
-8.40183203648281e-06
-4.3082539128517e-05
-4.03187655413766e-05
-3.45339040727757e-05
-1.22936932251895e-05
-3.7042353960305e-05
-1.90016445127486e-05
-2.14638188735579e-05
-5.73874960558582e-05
-1.94602894620084e-05
-2.7503142834864e-05
-4.16747555902263e-05
-9.25944638639574e-07
-1.76476310423223e-05
-3.66558562173158e-05
-2.88275812052689e-05
-3.76823675864352e-05
-3.58638593751222e-05
-5.01224955498264e-05
-5.55980150712915e-05
-4.07237346503018e-05
-1.50789801860668e-05
-2.59125959165212e-05
-4.12559213992649e-05
-5.4943602108593e-06
-3.02267988906683e-05
-3.73041130079976e-05
-2.01628567309004e-05
-3.63910567810987e-05
-4.48444265838963e-05
-2.11489298723898e-05
3.54490114219224e-06
-1.65650315061576e-05
-2.10210703893518e-05
-1.74938672594183e-05
-2.04977984159469e-05
-2.2165952183815e-05
-4.93922315835491e-05
-4.2429659788477e-05
-3.85239871049709e-05
-2.95130468183016e-05
-2.56458932895689e-05
-1.59701254467907e-05
-3.22378050897696e-05
-3.59752552911242e-05
-3.16326035427945e-05
2.8616818816241e-06
-2.90779118570882e-05
-9.2158856377433e-06
-3.92322830991826e-05
-3.6827952680196e-05
-2.54900198211493e-05
-1.21158985216699e-05
-3.55697321562793e-05
-3.34077126161254e-05
-2.17313330805252e-05
-3.77075967787039e-05
-3.22188714029304e-05
-3.20613627389339e-05
6.13225525550782e-06
-4.32573016777557e-05
-3.75612175174307e-05
-4.55973760041859e-05
-3.60423095733974e-05
-2.76894332023136e-05
-3.72694268263269e-05
-4.15302314228989e-05
-2.49969101664624e-05
-3.32046810852535e-05
-2.16425472634367e-05
-1.85850651127001e-05
-1.51357120536977e-05
-3.27955421973051e-05
-1.76521741100491e-05
-7.59634876573154e-06
-3.7825509120147e-05
-5.14435323931157e-05
-2.19509258126618e-05
-1.00441006825969e-05
-2.79956684650196e-05
-4.78341674567006e-05
-1.66332422100733e-05
-4.47106413885108e-05
-1.13688059055956e-05
-3.23941562738754e-06
-6.02101632706394e-05
1.58060445075994e-06
-5.52949114649526e-05
-1.44655562161094e-05
-3.19795645422985e-05
-1.07145793734582e-05
-1.90476947782109e-05
-3.48985354571217e-05
-3.59966944528114e-05
-3.81000534675072e-05
-3.68779849239143e-05
-2.8411010108558e-05
-3.04707763201706e-05
-2.08562762419778e-05
6.33712913793378e-06
-4.22916874191808e-05
-4.7433550432097e-05
-3.13353867607231e-05
-1.72233666521919e-05
-3.73863380693455e-05
-5.601425672634e-05
-4.33889585814623e-05
6.01594542911683e-06
-4.35955492319399e-05
-1.51797142920919e-05
-2.19303306042223e-05
-1.82301172354156e-05
-4.22375058699284e-05
-3.51066195318983e-05
-3.78788256859057e-05
-2.90550376687537e-05
-8.38864084584885e-06
-3.72393574293804e-05
-3.175030644941e-05
-3.34384554270014e-05
-1.46146841705342e-05
-2.25704493080827e-05
-3.25762346222238e-05
-6.05985244276718e-05
-1.76945379892727e-05
-1.05833757104144e-05
-1.44657662848726e-05
-6.755020699146e-06
-1.97388464546157e-05
-2.27975431410417e-05
-1.85032566978718e-05
-4.80274776650404e-05
-3.34355633894797e-05
-3.07328100693742e-05
-2.20684440720794e-06
-2.62431966569033e-05
-4.13048709863537e-05
-5.20515438012628e-05
-2.27394925650311e-05
-1.02212672377696e-05
-3.29553569674531e-05
-5.73389149550673e-05
-4.44032530406332e-05
-2.87594377646963e-05
-4.00593328599969e-05
-1.60865449652264e-05
-1.51316104310146e-05
-2.88067446947117e-05
-2.87243776065517e-05
-2.27928128522871e-05
-4.35873007061694e-05
-5.10816713738528e-05
-4.47513084122788e-05
-3.67736965681989e-05
-3.04005071449327e-05
-1.39770283519308e-05
-4.90532549199247e-05
-2.33529224688291e-05
-3.7415987012859e-05
-2.20748252478332e-05
-3.13003989911937e-05
-9.23209277007096e-06
-1.89232802151011e-05
-1.08782650872345e-05
-3.297576771966e-05
-2.63836685959863e-05
-7.70615797858479e-06
-3.88375173934666e-05
-1.197243520185e-05
-7.13454439946691e-06
-1.30006113282054e-05
-3.62813297678359e-05
-2.49873649842683e-05
-2.19284945011242e-05
-4.19707819382226e-05
-2.8199585555316e-05
-3.79231924758559e-05
-1.37356871088454e-05
-4.81123137236777e-05
-3.90841054165908e-05
-2.90148482151064e-05
-4.82931453269841e-05
-1.70930814073695e-05
-3.90504926554244e-07
-5.84639738737143e-05
-5.05186392089871e-05
-8.16321689831797e-06
-2.92455279686306e-05
2.19291092803442e-05
-5.77900707085174e-05
-4.20287130626166e-05
-2.30805134208651e-05
-2.33617042591281e-05
-4.00251576603926e-05
-1.0883078880705e-05
-4.39101365735351e-05
-2.74904119131859e-05
-1.81949687405569e-05
-1.89256453486721e-05
-7.73734601761257e-06
-2.04932854312757e-05
-1.29795981819637e-05
-3.21316606739554e-05
-2.6918808351174e-05
-1.31314995354555e-05
-5.26757756859979e-05
-5.23330068169838e-05
-1.93110404779868e-05
-2.53837314100774e-06
-1.24781736855519e-05
-3.49116807385937e-05
-3.63462485580023e-05
-1.75731475508216e-05
-2.29506342793056e-05
-9.25538576688372e-06
-1.07925393369535e-05
-7.26891867631672e-05
-3.85389136302606e-05
-2.03227952792617e-05
-1.40706835665761e-05
-3.46507700610335e-05
-9.99156479535482e-06
-1.2020846438768e-05
-4.70654141544814e-05
-8.67431339831495e-06
-4.87785169000788e-05
-4.43082949913271e-05
-2.88447678662341e-05
-1.22574666892012e-05
-4.13168580694476e-05
-4.94187592389456e-05
-2.57955125430289e-05
-3.39088709096084e-05
-2.34470894155254e-05
-3.88106710807493e-05
-4.16701806924032e-05
-2.01059983444466e-05
-1.1320370653234e-05
-2.55346039513555e-06
-1.72103618596825e-05
-5.5071312171235e-05
-2.81968418576703e-05
-2.07779142014797e-05
-3.06628776839797e-05
-4.92928003607065e-06
-1.80970333796716e-05
-1.19322051614492e-05
-4.09319074736804e-05
-3.38868074246996e-05
-4.59341209415125e-05
-4.61993996492765e-05
-3.07112860358636e-05
-2.503515060725e-05
-3.35150317022808e-05
-5.85385169138588e-05
-9.46227575961301e-06
-1.32511424480893e-05
-2.46079588318107e-05
6.45138331258986e-07
-2.91112311048256e-05
-1.5611611221217e-05
-2.07218901916149e-05
-1.14826702526269e-05
1.28630819213251e-05
-3.11115418970304e-05
-3.07731158550618e-05
-2.03224909125413e-05
-1.08301754131969e-05
-1.78659602756636e-05
-4.07624839909781e-05
-4.62630051716077e-05
-3.8473998006843e-05
-7.91916884782863e-06
-4.2271908473212e-05
-1.35676012230416e-05
-2.45286872901305e-05
-2.1624755269558e-05
-2.01695057169207e-05
-1.03894940634689e-05
-3.82675619504479e-05
-3.05980643214475e-05
-7.33331921156778e-05
-4.56064439792075e-05
-2.69123418837652e-05
-1.35859998592867e-05
-6.89079998985338e-05
-4.47088273215717e-05
-2.85324031116167e-05
-2.1761736200167e-05
-2.81135035558091e-05
-2.25553810315331e-05
2.11588775322058e-05
-9.78178164829545e-06
-1.35576873489922e-05
-2.21134567472846e-05
-2.33725863550263e-05
-3.86889343157722e-05
-3.32757602872988e-05
-4.39917637549326e-05
-4.76125606315145e-05
-8.82185575069832e-05
-4.5369189681618e-05
-8.17039465801493e-06
-5.24096372000555e-05
-3.9129555931424e-05
-4.3985245296999e-05
-2.47580357825956e-05
-4.66937693382817e-05
-3.65611114550816e-05
-1.22772145222676e-05
-2.89577155423618e-05
-1.42945772273884e-05
-1.90944866777631e-05
-5.18744192747459e-05
-1.12131210367248e-05
-4.13830849768949e-05
-1.51470295742481e-05
-4.35045684901076e-05
-2.0880083545327e-05
-5.26595132769685e-05
-1.13616112035908e-05
-1.20863094382685e-05
-5.66206366138894e-05
-4.62706270186886e-05
-3.06924210649843e-05
-2.94856154907237e-05
-1.03579246208155e-05
-6.06158082687077e-05
-1.45396147803463e-05
-4.69135009412724e-05
-4.34427849885245e-05
-1.34279916982267e-05
-3.11129359720212e-05
-3.9928671675553e-05
-2.60134010260543e-05
-1.31592223359631e-05
-3.84158970560469e-05
-1.6006108425541e-05
-2.99054851473185e-05
-3.83827833115342e-05
-3.16390838055383e-05
-1.3674947552151e-05
-2.64855353109756e-06
-2.22634101982664e-05
-2.65673918965139e-05
4.26990401171918e-06
-3.79663282408658e-05
-2.87280040452123e-05
-1.84065849397409e-05
1.00263597542046e-05
-1.50598976617436e-05
-5.34161176147193e-06
-9.25496655070398e-06
-6.80374515244114e-05
-5.65204942510135e-05
-1.68657331209408e-05
-3.20820408563126e-05
-2.93887389936875e-06
-5.21658335480869e-05
-4.02864042801156e-05
-5.25589386116042e-05
-2.79105432710394e-05
-1.08282637347044e-05
-1.83766717704329e-05
-3.34918233174052e-05
-1.52888966580625e-05
-7.55465461097846e-06
-4.07375636005313e-05
-2.96754307653525e-05
-1.70715940675198e-05
-3.37749593443539e-05
-1.23224513869215e-05
-8.53005728950651e-06
-2.35030494739278e-05
-5.0053615560033e-05
-2.60111042784225e-05
-8.70661200037513e-06
-3.94446916536032e-05
-5.8416687432107e-05
-1.50215408142097e-05
-1.41038488584985e-05
-7.73148263957019e-06
-3.77717340148094e-05
-4.4010394759864e-05
-2.9764570398485e-05
-2.92411419782421e-05
-3.84664303046108e-05
-6.40809922168673e-06
-3.06527687131325e-05
-4.7698420792848e-05
-3.24693753756134e-05
-4.81312327027565e-05
-4.02685062529922e-05
-3.05191324640792e-05
-3.25121247939485e-05
-2.05646736545847e-05
-4.59080185616779e-05
-5.38789670810326e-05
-2.88050700402094e-05
-2.73315377946862e-05
-3.33345844670951e-05
-6.43855426084294e-05
-2.1590647174868e-05
-4.37804467769185e-05
-3.13256855725668e-05
-2.37149670842174e-05
-4.0222756574467e-05
-1.53598966087852e-05
-5.51605982919332e-05
-2.64881384717949e-05
-3.47857626308161e-05
-3.84217181749144e-05
-2.61559726890086e-05
-1.92901808516653e-05
-4.56952638807174e-05
-4.73357584060875e-05
-3.01522921589656e-05
-1.39826035505495e-05
-4.10104780131754e-05
-4.06587279687468e-05
-3.43511178499681e-05
-2.53888365938027e-05
-2.50814701005332e-05
-7.87595094663053e-06
-4.86364662313337e-05
-1.18517504878896e-05
-3.56899788747645e-05
-4.88396995218779e-05
-4.31969296714545e-05
-5.89988286109092e-05
-2.14180270294826e-05
-5.49656593609259e-05
-1.23220364753097e-05
-1.00114169481876e-05
-4.34075777772711e-05
-3.42286196952994e-05
-2.00757105405911e-05
-1.18703412366858e-05
-3.39016490168742e-05
-3.75533821848536e-05
-2.43331582941832e-05
-3.72496102629653e-05
-3.03807392586985e-05
-3.00878640933888e-05
-4.5378840553994e-05
-1.92573991127987e-06
-5.23520679835657e-05
-2.60442718530433e-05
-3.67838860667156e-05
-2.33724323996153e-05
-5.41147630065392e-05
-4.2526396440733e-05
-3.34454976889959e-05
-4.30453636337554e-05
-6.02911886627925e-05
-2.37333452715718e-05
-2.88439361805249e-05
-3.10230186435395e-05
-1.36321256827094e-05
-1.5220827244818e-05
-1.87116311673908e-05
-4.52575615356028e-05
-1.08682344718642e-05
-2.22949669009575e-05
-1.25382683088598e-05
-9.13862420090351e-06
-3.35618488773728e-05
-2.75172252065168e-05
-4.46896629681036e-05
-2.22378242473556e-05
-2.99059854560285e-05
-2.85219273092882e-05
-1.42233507391763e-05
-1.62669611290447e-05
-4.29098300507017e-05
-2.65831275385421e-05
-3.51697511354486e-05
-4.47022898305472e-05
-1.39389863493425e-05
7.67024323957356e-06
-3.88429474756375e-05
-4.70811188693206e-05
-3.66089761682393e-05
-1.52194085176958e-05
-6.38750914097905e-05
-1.10957471591091e-05
-4.66036068639728e-05
-5.30528877626235e-06
-2.29147896405937e-05
-1.8459889512763e-05
-4.59145500965552e-05
-3.23188976552535e-05
-2.20310076899698e-05
-3.53880614820047e-05
-1.69401933352909e-05
-1.95852224564703e-05
-8.05612834935367e-06
-3.41454524551822e-05
-1.19138609510396e-05
-1.96540038640838e-05
-4.28004421319012e-05
-4.95399330618677e-05
-2.28342279889285e-05
-3.3904586001722e-05
-6.31243562181391e-05
-3.43681186449453e-05
-4.29475780392873e-05
-4.8801864585676e-05
-2.6330523613081e-05
-5.36433063068248e-05
-1.82226060646529e-05
-2.88173154266857e-05
-1.40462695040217e-05
-1.83894552380925e-05
-2.09281799998314e-05
-2.68831871554198e-06
-6.3056695019975e-05
-5.77545581340727e-05
-4.9179718155731e-05
5.67207231293744e-06
-4.00177728232619e-05
-3.17475226648493e-05
-1.94396287590965e-05
-5.51977579836471e-05
-2.65392249011466e-05
-4.06734175360577e-05
-4.76460154065681e-05
-2.61964947837435e-05
-3.50002367856579e-05
-1.03564217124786e-05
-2.72527225961504e-05
-7.70326710650056e-06
-2.11954387406483e-05
-1.66651352357595e-05
-4.27633229424135e-05
-1.55909531465433e-05
-2.35291254107712e-05
-2.56118856895131e-05
-1.49397002408662e-05
-2.65500451748118e-05
-1.69995093505502e-05
-6.25874329968975e-05
-1.04689171619251e-05
-1.40842537075074e-05
-2.5880028584155e-05
-5.67985973151809e-05
-3.40242224730092e-05
-3.25632871796698e-05
-1.20794068992478e-05
-5.41220074168009e-05
-2.61030565760468e-05
-5.61313677882229e-05
-3.0517894906592e-05
-1.55560921692359e-05
-1.91921934676105e-05
-1.43091609935136e-05
-2.39479382850619e-05
-2.48617222017571e-05
-1.11200163492379e-05
-3.07671099510446e-05
-2.33427496564728e-05
-4.12122064270082e-05
-2.85425969902259e-05
-2.9052358102319e-05
-2.03430143310821e-05
-4.8275408705271e-05
1.09392133302502e-06
-3.53935185471873e-05
-3.75547884522821e-05
-4.30262124556481e-05
-1.19498932261573e-06
-5.27757309328729e-05
-4.2794074200988e-05
-3.40775680690644e-05
-3.49380265996068e-05
-2.82463357504646e-05
-4.59076366553858e-05
-6.32158327216021e-05
-4.52814461433895e-05
-3.99465155768883e-05
-3.24305310347559e-06
-3.89692597895402e-05
-5.03464038739692e-05
-2.66185819260199e-05
-1.93367691987559e-05
-2.86056467857034e-05
-2.77765027495428e-05
-3.00909939376525e-05
-4.43962373904884e-05
-8.14558339776218e-06
-5.5185261157117e-05
-5.85389692912544e-05
-2.22813687395624e-05
-4.80763188846586e-05
-2.01123902290827e-05
-1.09335183862785e-05
-2.30188554678851e-05
-1.05816289340692e-05
-4.19127484418964e-05
-2.25891949609827e-05
-2.74656557773966e-05
-3.06357984479401e-05
-2.6551929134786e-05
-4.18492684346268e-05
-1.71729344366146e-05
-2.75807725830832e-05
-2.39778822493195e-05
2.1772487889377e-06
-3.86692732827385e-05
-2.71495400207353e-05
5.81227621664268e-07
-3.44894625338215e-05
-1.09665640630139e-05
-2.69224744269581e-05
-1.30507007452662e-05
-2.90956335996284e-05
-4.78187046745421e-05
-4.48267664686569e-05
-7.16376575854557e-06
-1.51958400598756e-05
3.75111464664387e-06
-1.91239686272573e-05
-2.21383911865201e-05
-3.39950455337551e-05
-2.70181478790295e-05
-1.96244989984097e-05
-2.01172954299813e-05
-3.70575591361249e-05
-3.4243321839924e-05
-4.03687693744581e-05
-1.8136825811611e-05
-1.53715573968431e-05
-1.76440550547622e-05
-3.60697037020049e-05
-5.55725712910487e-05
-2.85352419509585e-05
-3.9988161499103e-05
-2.2144392504279e-05
-2.18500177290389e-05
-3.3170931731966e-05
-3.21322432461179e-05
-8.9172714825942e-07
-2.68289967270133e-05
2.76838062640898e-06
-2.91347476753191e-05
-3.66760187165112e-05
-2.55648188582103e-05
-4.13665956164021e-05
-3.00929722384505e-05
-3.8006841867326e-05
-4.43550963331814e-05
-4.89941939931445e-05
-2.3423977266237e-05
-2.1131101219269e-05
-2.14891077122817e-05
-3.94858450245686e-05
-3.0766546070589e-05
-2.96962279665251e-06
-6.42489934485852e-05
-1.5105680971895e-05
-3.32113787134053e-05
-3.6273341386579e-05
-1.98558982973115e-05
-3.85740643987714e-05
-2.24627668864889e-05
-6.52702849918718e-06
-4.54864865417558e-06
2.24160014194182e-06
-5.14122282291398e-05
-3.12809528366196e-05
-3.76022205506196e-05
-2.31835406731016e-05
-1.97387257146685e-05
-1.44341009404641e-05
-2.31217322587363e-05
-3.57212041011761e-05
-2.32849087023076e-05
-3.31699284418798e-05
-3.26433341896001e-05
-4.36834675304931e-05
-3.04597926016897e-05
-7.0124108664667e-05
-2.48929564529449e-05
-4.56596918293915e-05
-1.3611280289365e-05
-2.59392636077871e-05
-4.15937624350249e-05
-2.35747033787813e-05
-4.24389664088296e-05
-2.76020652998356e-05
-1.6930926324983e-05
-6.47177464142807e-05
-2.35806033931274e-05
-2.58149647509498e-05
1.03972575301318e-05
-5.10366313682466e-05
-2.61342654750297e-05
-4.47412777575765e-05
-6.43067707296371e-06
1.87660349527222e-06
-5.12782727775938e-05
-2.58852816580059e-05
-4.38884087159591e-05
-3.25703831094378e-05
-2.74073509430135e-05
-4.34530624767119e-05
-4.90178301869482e-05
-1.75268918676068e-05
-3.43840740005969e-05
-2.71515508936252e-05
-2.66021110635706e-05
-3.85309028867137e-05
-1.16618639130513e-05
-2.45836969086307e-06
-3.41020974582658e-06
-9.81272440966524e-06
-4.88998116947043e-05
-9.05322258263808e-06
-6.48328866403325e-05
-5.18184227668779e-05
-5.43006620171128e-05
-1.46765904283882e-05
-3.2513417847278e-05
-4.25166524395898e-05
-2.71749179430853e-05
-4.53923086474513e-05
-5.04184513944311e-05
-2.37636321829113e-05
-3.58876543671692e-05
-2.82334942952353e-05
-2.88499558009184e-05
-2.4298349640559e-05
-1.7440251287519e-05
-3.42952531970628e-05
-5.17370692635945e-05
-2.88321804550401e-05
-3.60892679683775e-05
-4.77923819886111e-05
-1.52442529211667e-05
-4.24600637748787e-05
2.39364538374153e-06
-5.21743491291457e-05
-3.24318545955945e-05
-7.98787729826067e-05
-3.07519682289578e-05
-8.87219847494094e-06
1.86280327208377e-06
-2.31186382322075e-05
-2.41192482236649e-05
-1.69591313784979e-05
-7.96472352548416e-06
-5.34191676450048e-05
-4.02682731605668e-05
-3.501470319129e-05
-4.78970149131552e-05
-2.02497786564964e-05
-3.85523503922723e-05
-2.40191505340465e-05
-4.88264896165471e-05
-2.92058559872913e-06
8.01047542422309e-06
-3.31777285147767e-05
-4.15566967357559e-05
-4.48703071145366e-05
-1.23092416187066e-05
-1.08657843355987e-06
-2.88467331866773e-05
-2.43218791862284e-05
-1.04415411861597e-06
-3.88329715357893e-05
-3.23707411755657e-05
-3.45871579384822e-05
-3.08503530954282e-05
1.12397479853248e-05
-1.77020253874142e-05
-5.83164395073664e-05
-3.76367512264641e-05
-2.99618750556492e-05
-2.13589553877534e-05
-8.37746553438664e-06
2.06173449916772e-05
-1.19825622054277e-05
-4.08012685589616e-05
-2.35176149517198e-05
-1.44581762640393e-05
-3.18060977165509e-05
-2.31769954683889e-05
-3.49037966937049e-05
-2.43775880442396e-05
-9.55250191282744e-07
-4.2962370283874e-05
-3.88217475387727e-05
-4.59467839072349e-05
-2.72885965190595e-05
-2.97630878913318e-05
-4.90848937323428e-05
-2.85937370561997e-05
-1.53653937709346e-05
-5.66824781174233e-05
-2.35317006374142e-05
-1.31949323426199e-06
-2.68879164294776e-05
-3.60331975173276e-05
-3.76408973900354e-05
-1.5472172456539e-05
-4.0120739139225e-05
-3.13021380441452e-05
-3.89313446978081e-05
-1.72644289892888e-05
-2.49988781429335e-05
-1.67059952360966e-05
-5.87018065948343e-05
-6.02934774693322e-06
-2.19774788662437e-05
-1.50816993170534e-05
3.35126070439902e-05
-2.81644445081415e-05
-3.16069242271986e-05
-1.39946607426474e-06
-1.74257242438239e-05
2.03934080362606e-07
-5.30120891066461e-05
-4.07129310319455e-05
-3.96271246193854e-05
-3.66308152320344e-05
-2.30870292479369e-05
-1.63131093765829e-05
-2.43948461215741e-05
-1.14669799812762e-05
-4.66601013467159e-05
-5.37466249197309e-05
-6.07632970660595e-06
-2.30489321647199e-05
-3.38213515178782e-05
-3.3427332264569e-05
-3.296022196328e-05
-4.02862874416437e-05
-4.1272682470257e-05
-4.94821427966294e-05
-1.37035050831359e-05
-5.75941499938299e-05
-4.03002723564118e-05
-1.88855577308864e-05
-4.46897865891168e-05
-3.43034182266971e-05
-5.42511443657295e-05
-2.29057748395329e-05
-5.25603501404634e-05
-4.4719542261963e-05
-4.67139610100022e-05
-4.55099407755212e-05
-1.73068633407615e-06
-5.45914401459108e-05
-2.484622519374e-05
-1.76110099328647e-05
-1.74533359427618e-05
6.52741357215193e-06
-3.88054011986092e-05
-1.845622648289e-05
-2.58362947228737e-05
-1.53148947956419e-05
-5.28858063207939e-07
-4.38997066295659e-05
-3.27066801207208e-05
-6.15505035580327e-05
-5.01833321992053e-05
-1.61518492463837e-05
-2.81679020255766e-05
-1.89821392775181e-05
-4.75508802623485e-05
-5.84002685689051e-05
-3.64086261266489e-05
-3.37102451694835e-05
-5.63441427305023e-05
-6.26297859893169e-05
1.31571618965466e-05
-2.62396919464105e-05
-9.95023379589692e-06
1.11543363287328e-05
-3.84147899359939e-05
-1.63213196186878e-05
-2.14303432207379e-05
-3.8567231680912e-05
-4.95652162187124e-05
-1.49288617046456e-05
-3.71021821277508e-05
-5.40010264841822e-05
-4.58921118777178e-05
-2.6845327917947e-05
-2.58988281557588e-05
-9.02810694868321e-06
-1.86930432641797e-06
-3.00651391322524e-05
-1.54525056987071e-05
-3.89627003853528e-05
-1.0492828532042e-05
-8.45412084191237e-06
-4.54473686560813e-05
-2.21308878115167e-05
-2.83991206754596e-05
-5.03723657400621e-05
-3.27310731677864e-05
-2.89482597762716e-05
-3.19703980965636e-05
-4.73042384234388e-05
-5.04880172800561e-05
-1.92833598693123e-05
-3.40126045103022e-05
-1.83600012157195e-05
-1.08328623314348e-05
-5.02757558582046e-05
-4.90114831496619e-05
-2.09666510112768e-05
-2.32759866092663e-05
-3.05322321755595e-05
-6.37512439022022e-05
-7.45780165511423e-06
-2.84166031851361e-05
-1.76656478844663e-05
-1.53054427445871e-05
-4.63560756594776e-05
-4.18832620701596e-05
-9.26301959362087e-06
-4.01907472509885e-05
-3.32180511615888e-05
-2.18657699371941e-05
-1.54524696943746e-05
-5.08373577084615e-05
-3.0659043458775e-05
-4.27710899942577e-06
-4.98676648851419e-06
-4.12246249345421e-05
-3.06714244784873e-05
-4.49645341168544e-05
-1.16066242397082e-05
-2.32328850721614e-05
-2.10248003070881e-05
-4.05466010180828e-05
-1.20770612221828e-05
-4.03909999085656e-05
-1.82624179403906e-05
-7.07667827888879e-06
-3.96944220537572e-05
-4.24128755450358e-05
-1.94942986265071e-05
-3.5164446405243e-05
-4.25727744860217e-05
9.91699971099697e-06
-3.72717360547945e-05
-3.30450158310198e-05
-5.2172976349277e-05
-3.4573041144702e-05
-8.76436050259584e-06
-1.94091614626334e-05
-2.09599233141077e-05
-3.0174077611e-05
-3.77381712286325e-05
-3.37041918955994e-05
-2.30398871597421e-05
-1.29016879757484e-05
-3.3219934548314e-05
-1.27571795658586e-05
-3.94078874198238e-05
-3.14373051635396e-05
-5.07491222076142e-05
-4.3008258895553e-05
-1.32621402534121e-05
-3.66512593337716e-05
-4.95893677119113e-05
-1.3676719768588e-05
-2.26775820866931e-05
-1.60935309343197e-05
-4.3433126114864e-05
-3.13561201737244e-05
-1.50820574280825e-05
-1.52523360050417e-05
-3.80067340551659e-05
-4.40660345812633e-05
-2.09487677381366e-05
-1.71734980321491e-05
-2.81950581729046e-05
-5.23761138396439e-05
-4.75061593045395e-05
-4.79434446153131e-06
-2.21670652343801e-05
-2.83698318130962e-05
-2.25829920108998e-05
-1.13938728945853e-05
-4.50006308215493e-05
-2.34740397775216e-05
-2.62523877627469e-05
-1.55913396799743e-05
-2.65370738045386e-05
-2.99932822838889e-05
-2.66961978030671e-05
-4.75774172833246e-05
-2.78737593153459e-05
-1.92335440667462e-05
-2.70640968175204e-05
-1.98147587576741e-05
-1.14869703285721e-05
-1.73052684144777e-05
-5.46821475870197e-05
-5.29282603937288e-05
-3.05232293162139e-05
-5.60396413433763e-05
-2.28819894176332e-05
-2.37186373687105e-05
-1.0521727369084e-05
-2.93593595451487e-05
-3.05123066554448e-05
-3.08777573069772e-05
-3.51257432140588e-05
-2.02756432484398e-05
-5.8516978647639e-05
-1.75627267368795e-05
-6.44370168881551e-05
-4.3782639669242e-05
-2.25707571791377e-05
-5.44533442503036e-05
-1.4227640239855e-05
-3.12974070421844e-05
-3.52752067116478e-05
-1.30780397640318e-05
-5.1070121177655e-05
-1.36543245044782e-05
-3.71330362568671e-05
-3.82896378741475e-05
-4.37112461203856e-05
-3.09216689209539e-05
-3.3303953023088e-05
-5.41999962679379e-05
-2.30683312722144e-05
1.17788572037157e-05
-4.27392350350899e-06
-2.90688362897771e-05
-1.89005795226128e-05
1.3103002140959e-06
-1.84006563631066e-05
-1.43852910579926e-05
-1.97280128719269e-05
-1.1264079656598e-05
-3.20359365286105e-05
-4.37238936364172e-05
-4.90777004374061e-05
-2.75478387615709e-05
-4.79024319484068e-05
1.30610622913018e-06
-4.4225257214349e-05
-2.90474823345414e-05
-3.37627701674648e-05
-1.0236959129654e-05
-5.22934649336312e-05
-1.63048371297607e-05
-4.81260782581732e-05
-4.80348678166852e-05
-5.55729748596564e-05
-1.31711694204337e-05
-2.69916444572682e-05
-4.51714361404417e-06
-3.72964965641612e-05
-3.2203256697481e-05
-8.46979681264446e-06
-4.78009142405657e-05
-2.38634284599507e-05
-3.77709232586497e-05
-1.92734822763861e-05
1.09483712190675e-05
-2.48703084520085e-05
-2.81013913706982e-05
-5.65789803578967e-06
-1.85393160726937e-05
-4.33979325740045e-05
-2.97194874423444e-05
-9.7740164310708e-06
-2.74390125070009e-06
-3.1093056136296e-05
-2.30275166048456e-05
-4.24774834418135e-05
-4.62583393157685e-05
-2.222060501969e-05
-4.12660460746266e-05
-3.32880363355884e-05
-2.56319512425213e-05
-3.0543155029278e-05
-3.84400313253334e-05
-4.09400270921521e-05
-2.15106185325201e-05
-4.65863943075095e-05
-5.10041764882742e-05
-2.98374593037762e-05
-1.23824905319392e-05
-1.51288489745094e-05
-2.9414322036109e-05
-4.38210552469441e-05
-5.68998891189681e-05
-2.71196010068665e-05
-1.40290983339822e-06
-6.82499664021595e-05
-9.53342127982627e-06
-3.16076704896042e-05
-4.2352992506798e-05
-7.58897377415395e-06
-2.05249905196858e-05
-3.21336241754278e-05
-1.58884932223027e-05
-3.45074649301522e-05
-5.35499617203963e-05
-3.19351289647385e-05
7.235989332963e-06
-5.25248990140056e-05
-5.77813386369795e-05
-5.03467203632163e-05
-1.0526634323365e-05
-7.78790095302508e-05
-5.19744955198317e-05
-8.00465228562439e-06
-3.80896393094469e-05
-5.19375814497959e-06
-5.04270291771551e-05
-3.85604386113704e-05
-7.13828660660201e-06
-2.64167807834995e-05
-4.23814601221876e-05
-3.57470665249058e-05
-2.28865795125101e-06
-4.56143955717869e-05
6.24124416321768e-07
-2.48399754191874e-05
-2.66074614001649e-05
-4.14982531650587e-05
-8.65609065199449e-06
-2.35908473394424e-05
-5.76303698733115e-06
-4.16532649616189e-05
-3.82447967244968e-05
-1.84222165963775e-05
-1.88800590590159e-06
-6.83637575477852e-05
-2.13510538110158e-05
-2.41400665150871e-05
-4.09181137633015e-05
-5.81404676279892e-05
-2.4263914342434e-05
-2.94142631765516e-05
-2.520829399458e-05
-6.270323390145e-06
-3.52583389059411e-05
-6.36501858375658e-05
-3.0225539604189e-05
-2.04433965626369e-05
-1.53957278997634e-05
-4.70135483190808e-06
-1.79139007889246e-05
-3.03353957836125e-05
-4.13671049285796e-05
-4.45864181812042e-05
-3.53980154455092e-05
-3.74954270970137e-05
-4.31811949153818e-05
-2.17891967327762e-05
-2.59708938674954e-05
-3.07899901975986e-05
2.24062367283818e-05
-2.54985346843178e-05
-3.59908167029628e-05
-3.21657587713339e-05
-3.26396183976498e-05
-4.6005141490935e-05
-5.53403349378892e-05
-4.13382325996998e-05
-3.93762756454742e-05
-3.12582566848564e-05
-3.39248727407701e-05
-5.24861010339669e-05
-5.50647311626124e-06
-2.4885194283796e-05
-4.82729615972761e-05
-1.62439248958283e-05
-3.02223773811501e-05
-3.39291666356675e-05
-4.74082051534699e-05
-5.06606316979044e-05
-3.62829544429273e-05
-3.23879136431464e-05
-2.97534526802822e-05
-3.31141523060618e-05
-4.2100592424343e-05
-3.32891693516476e-06
-3.97964698730363e-05
-2.40450522252544e-05
-1.64442925796633e-05
-2.64773072790817e-05
-8.50099806060709e-06
-5.21389854852501e-05
-1.91362749433388e-05
-4.03845861191182e-05
-8.2510050544416e-07
-4.43572338965837e-05
-4.10643783712603e-05
-4.72601727954431e-05
-6.2937087653004e-05
-4.33388569677478e-05
-3.3149443257243e-05
-3.21760999527197e-05
-3.3859833474223e-05
-2.03964660161331e-05
2.30104821900544e-06
-4.84505948625225e-05
-4.45798749790168e-05
-1.82669407589536e-05
-1.29082162892062e-05
-5.40102502170451e-05
-4.03634616097741e-05
-2.04988453753333e-05
-6.22147001444476e-06
-2.35912809283318e-05
-2.98894898245342e-05
-2.72296474179965e-05
-3.05004561121424e-05
-4.30716483148327e-05
-4.10353298231975e-05
-1.57031160148868e-05
-1.23127014024981e-05
-2.93644329853827e-05
-4.28972899303182e-05
-2.37770209938648e-05
-3.6689675679027e-05
-6.43398019370369e-05
-1.37060019203358e-05
-3.04962639025387e-06
-5.15918395101567e-05
-3.82958772593906e-05
-3.71117804974594e-05
1.33370698913138e-06
-4.29240810913809e-05
-4.53332350834323e-05
-3.62858922002965e-05
-4.98607114124909e-05
-7.1201848751506e-05
-1.99817302732569e-05
-3.78869828951719e-05
-5.49660371124933e-05
-3.67588068656214e-05
-6.72487894890366e-06
-2.61524050969805e-05
-1.12310394293762e-05
-3.3572227927419e-05
-1.70900558695806e-05
-4.52455771159967e-05
-2.1719793340283e-05
6.87706788385362e-08
-4.43683230088583e-05
-3.0211019584957e-05
1.27398425702348e-06
-6.66654829318342e-05
-4.91957170757251e-05
-3.98836375535985e-05
-7.21435696055971e-07
-3.94323011112396e-05
-3.16488850534552e-05
1.62141561577975e-05
-2.02788693248848e-05
-1.24084731609735e-05
-3.39159610580554e-05
-8.97473856592703e-06
-1.47903782043793e-05
-1.77550826284672e-05
-6.62780758285619e-05
-2.20810145064495e-05
-3.20409409728766e-05
-4.01600547387029e-05
-2.48456359885334e-05
-4.18349787952812e-05
-3.38837406747454e-05
-1.37202791800634e-05
-2.16966120732251e-05
4.15856212018378e-06
-5.07376109964742e-05
-3.84183360914771e-05
-8.63159838888719e-06
-3.11204764134759e-05
-6.00083913095858e-05
-5.27585132056886e-05
-4.00854346274781e-05
-2.60977277478035e-05
3.78681028792652e-06
-2.24762124711242e-05
-1.8620948532042e-05
-2.41020089041054e-05
-2.58905864743942e-05
-6.88463837588366e-05
-3.96803159604124e-05
-3.45155729433441e-05
-2.65561742593622e-05
-1.69226506070291e-05
-5.56891164494564e-05
-3.72438722720322e-05
-3.98766681592563e-05
-3.04544411611e-05
-3.00005708919324e-05
-2.95377219495875e-05
-4.53730966984012e-05
-3.60780909485237e-05
-4.00935334661535e-05
-3.56230869828537e-05
-3.90433714184164e-05
-3.65000994234633e-05
-2.02077722784848e-05
-2.72884852638139e-05
-2.78284609725348e-05
-3.24107419662095e-05
-2.66932754462703e-05
-6.19131981685134e-05
-3.1791563262548e-05
-3.39964227645356e-05
-5.85359088352937e-05
-3.47513912357247e-05
-3.43659128879364e-05
-2.97641326549027e-05
-2.56931560096888e-05
-3.81140312489153e-05
-9.70983805704367e-06
-1.00222756953688e-05
-1.6353006243492e-05
-1.9154472636971e-05
-1.76533519630206e-06
-8.00154636857764e-06
-5.19934936524891e-05
1.12080090069885e-05
-5.4377919453458e-05
-2.87156776238092e-05
-3.85195753900609e-05
-1.25933289160325e-05
-2.73959251584204e-05
-2.37012354602072e-05
-3.69353005223333e-05
-2.79284119175172e-05
-2.86933810161409e-05
-4.81047885856821e-05
-4.24369838678846e-05
-7.4174017201493e-05
-2.58701927332285e-05
-4.0535926211147e-05
-1.01631744734338e-05
-2.14273441298257e-05
-4.64509936451604e-05
-3.24715677969677e-05
-2.54040017781403e-05
-2.47932624079354e-05
-5.02677161106801e-05
-3.69820588988787e-05
-2.48985484667613e-05
-2.63216130404854e-05
-3.17578793173665e-05
-2.45373511635785e-05
-2.73476115672295e-05
-2.75992519020948e-05
-4.26423387731345e-05
-1.43945083813278e-05
-7.14775199429435e-05
-9.88430675677769e-06
-1.99001747026709e-05
-1.48784694089123e-05
-4.93763767373658e-05
-4.35348188868624e-05
2.85595412605436e-06
-1.13297454273066e-05
-2.77890927512609e-05
-1.65021569324669e-05
1.83269942451758e-05
-3.9469932681761e-05
-3.81404048014436e-05
-8.8894512866682e-06
-9.0895683344162e-07
-7.40499753777498e-05
-8.83858729713798e-06
-3.92153072183316e-05
-4.5216133920567e-05
-5.9282840236849e-05
-3.94114548795641e-05
-5.76126764754596e-05
-3.15981129503979e-05
-3.94922042255621e-05
-1.47732468519389e-05
-1.68910491910754e-05
-2.25491383439876e-05
-4.14155343551052e-05
-1.39415528855002e-05
-9.86329870779727e-06
-4.02782219972408e-05
-3.67922746632047e-05
-8.23176492189208e-06
-2.04573645551871e-05
-6.52732236669246e-05
-2.12431281131733e-05
-4.10056167793927e-05
-5.82042997273273e-05
-1.98251195111272e-05
-2.69256567251752e-05
-2.37488218917109e-05
-2.0299616117114e-05
-6.03392134749015e-06
-3.49760304047338e-05
-3.06517572845642e-05
-1.35582669695415e-05
-3.59420022179382e-05
-2.95887676719713e-05
-2.26301134531849e-05
-2.53223385224074e-05
-1.66773255694318e-05
-2.73299725747305e-05
-2.55736721395706e-05
-6.38862433489279e-05
-2.30593888329006e-05
-1.53845091390004e-05
-3.91156216671178e-05
-5.8994310380982e-05
-2.00870798056123e-05
-4.90455034198437e-05
-2.7835587303221e-05
-3.28900778412108e-05
-1.288691231972e-05
8.46473152694504e-06
-1.73741053087699e-05
-4.15460972453715e-05
-1.51062952929267e-05
-7.0360826842941e-06
-2.34714990648732e-06
-3.65706252183461e-05
-2.98251173012091e-05
-3.98400162334145e-05
-2.57761430564695e-05
-3.20055756738841e-05
-1.90428578632977e-05
-1.65310015659234e-05
-6.16207179060428e-05
-3.62921319272606e-05
-1.53565513377293e-05
-1.97978676064095e-05
-2.2187986402952e-05
-2.53499020570261e-05
-2.18810631702585e-05
-1.74236096712037e-05
-3.81440420507616e-05
-3.00438158543578e-06
-1.82915740883492e-05
-3.10065953616886e-05
-2.67300823322482e-05
-1.04737105861025e-05
-2.05753323006286e-05
-2.86131638402143e-06
-6.82658452757126e-06
-3.81871164230444e-05
-5.5634683129509e-05
-4.43625281166648e-05
-2.69516747818453e-05
-3.13376822527057e-05
-1.66526922391688e-05
-2.47105764336493e-05
-2.51639626974682e-05
-4.91049321257973e-05
-4.34589730397172e-05
-3.70894848842746e-05
-5.20899616403214e-05
-3.77024002006163e-05
-7.01194227172607e-05
-2.36536544595089e-05
-4.54308952559675e-05
-9.74758838003828e-06
-4.33931863425167e-05
-5.06791823275471e-05
-1.320811785161e-05
-4.65770689815165e-05
-6.14647592953215e-05
-4.32303696889078e-06
-6.33661935966332e-06
-3.09314398856526e-05
-3.93626700855847e-05
2.71497076717518e-06
-2.41428633980924e-05
-2.64386393574018e-05
-5.62321738413491e-05
-3.07635723799481e-05
-4.33025444012737e-05
-2.75349871453893e-05
-8.72291795632058e-06
-1.71857037869586e-05
-2.92594793777527e-05
-6.61881758312642e-05
-2.27809307462158e-05
-3.19511989286663e-05
-5.41632309102115e-05
-2.70721704701872e-05
-2.921309099881e-05
5.2084182812734e-06
-4.39029325142249e-05
-2.84801816913402e-05
-5.17171966684302e-05
-1.87542561643306e-06
-3.18346532437644e-05
-4.46614468893264e-05
-2.538002297932e-05
-2.8752302844944e-05
-4.00088541053697e-05
-2.32124413150863e-05
-4.08577087130088e-06
-3.19781527956942e-05
-5.84028914824424e-05
-1.54500173239227e-05
-1.07983809213979e-05
-1.29894892834045e-05
-6.09240921426541e-05
-4.82395246251934e-05
-3.69601547078632e-05
-3.10025790019415e-05
-3.06005249889811e-05
-4.19895699850391e-05
-4.23432389100075e-05
-2.76652825368701e-05
-1.43782132318689e-05
-3.70744643156765e-05
-1.63086018792699e-05
-2.55129743023541e-05
-2.78244782840661e-05
-3.38017180836493e-05
-2.76846623383585e-05
-1.82630981557199e-05
-4.28978077300237e-05
-2.62050445593023e-05
-3.48453331792518e-05
-3.3475762778379e-06
-5.18846270226543e-05
6.61299771873173e-06
-2.74563827828257e-05
-4.66265540130948e-05
-3.31585608626213e-05
-3.00844303716336e-05
-3.18698076048359e-05
-8.82928224350645e-06
-4.04561963487295e-05
-2.7685156828482e-05
-4.38383964714652e-05
-1.5833247408266e-05
-3.44590070552837e-05
-2.3699635735669e-05
-5.98300616805774e-06
-4.57631775865108e-05
-5.95939630229778e-06
-3.17548156713034e-05
-2.38504231830463e-05
-1.70799153480054e-05
-3.81805340172637e-05
-3.82895634557777e-05
-2.6905947694558e-05
-2.10241075733254e-05
-1.38548156314224e-05
-5.77284061903645e-05
-3.12238495992216e-05
-1.42600084834475e-05
-2.14442665945528e-05
2.06238269960463e-06
-2.77927992110253e-05
-3.88465064909521e-05
-1.1506090079569e-05
-1.95021162335962e-05
-2.14269383898479e-05
-2.91051248019569e-05
-1.20173233013138e-05
-2.26262379139943e-05
-2.59511866040634e-05
-4.63069070614376e-05
-1.14757739228641e-05
-4.06093833964401e-05
-4.2065897673739e-05
-8.74038771127538e-06
-3.5142587660375e-05
-4.79324715542825e-05
-1.03899978661241e-06
-3.63072152669538e-05
-2.92028497123212e-05
-2.2923610627326e-05
-5.28506735532803e-05
-2.34652500828523e-05
2.38519426300412e-06
-7.80881110194622e-07
-1.46119663365437e-05
-3.02907793580098e-05
-1.21646150674593e-07
-7.86377397238332e-06
-3.71012630046531e-05
-1.73827723734236e-05
-5.79571143073497e-06
-5.05958052073535e-05
-1.30236459076446e-05
-3.14273743985686e-05
-4.23746270628564e-06
-6.80689022240579e-06
-3.40942931992485e-05
-3.28660635287671e-05
-4.03452823797647e-05
-1.89896525577234e-05
-2.77724957417882e-05
-1.0243252367612e-05
-1.20889077435704e-05
-5.60097906717215e-05
-4.88489405544972e-05
-2.86016118631564e-05
-5.54729837095031e-05
2.45711843760706e-05
-1.39638803723312e-05
-5.2010464400629e-05
-1.32047817646417e-05
-2.4713548928675e-05
-2.84811814604021e-05
-3.04051613962189e-05
-2.98229287969203e-05
-2.08644944135467e-05
-4.32574354662997e-05
-2.36729057862841e-05
-2.61822170828273e-05
-2.91077407576174e-05
-5.02537883937727e-05
-4.36469413646863e-05
-4.54013359077031e-05
-3.07367271271084e-05
-3.08874889523901e-05
-3.32630250325355e-05
-1.7443043769247e-05
-2.89488696129979e-05
-1.69207114528032e-05
-2.99311263873419e-05
-2.55844057921261e-05
-1.15724057660654e-05
-5.38084123269171e-06
-3.47873817558827e-05
-1.39071262118105e-05
-1.17581704396732e-05
-4.68352208572431e-06
-2.12521069841137e-05
-3.80824537087911e-05
-2.30014934483557e-05
-1.13670547188776e-05
-3.51270840669946e-05
-7.92943033569402e-06
-2.69944231774526e-05
-1.10159875262912e-05
-3.25992035049375e-05
-3.60234987590417e-05
-2.44381832384104e-05
-2.63538017769426e-05
-6.1058535489061e-05
-3.46744976770285e-05
-2.99634574512463e-05
-3.60628625716061e-05
-2.17843314754034e-06
-3.03919453203853e-05
-4.91027575226788e-05
-3.74801968320569e-05
-4.12741144009898e-05
-1.85128248094751e-05
-7.43246504785914e-06
-3.08078692298479e-05
-1.71577040093881e-05
-4.53423434442281e-05
-3.13506260550812e-06
-3.29850021485041e-05
-4.17243992718165e-05
-3.86508747885881e-05
-1.89708324387392e-05
-3.93244154788805e-05
-1.76528903878469e-05
-2.13642258643717e-05
-2.13784761840923e-05
-3.02403897273224e-05
-3.65013119355983e-05
-1.847743645478e-05
-6.02128376006821e-06
-5.06766403317239e-06
-3.08628670793418e-06
-5.0720060072247e-05
-4.50496595330831e-06
-2.4034419673005e-05
-3.34283084863981e-06
-1.63104557432768e-05
-5.67777518671379e-06
-2.39205437305772e-05
-2.9221745253688e-05
-4.54376322410109e-05
-2.76183034362383e-05
-6.47505646360798e-06
-2.56178808320165e-05
-4.20855451749873e-05
-3.20407724636191e-05
-3.29587102580659e-05
-4.90579575102688e-05
-3.57622339651126e-05
-5.01700938422729e-05
-3.79462851374322e-06
-2.53143221322801e-05
-2.91761512902033e-05
-3.90106433101147e-05
-3.2923452032434e-05
-2.99331588966493e-05
-1.58717057227127e-05
-1.10769883847518e-05
-1.49303504062556e-05
-4.53455990206796e-06
-4.22485187652879e-05
-2.02507350022318e-05
-1.90992235136561e-05
1.13679808661472e-05
1.00112283677753e-05
-6.55616218577272e-05
-1.59357399200782e-05
-4.47326138610643e-05
-5.34787564893852e-05
-7.12152746827416e-06
-2.92726116816415e-05
-4.57525734521962e-05
-4.74751524798063e-05
-4.14833754818121e-05
-2.67685108052326e-05
-2.2645368918431e-05
-4.89971986279808e-05
-2.35655714275806e-05
-8.7441421692777e-06
1.34464816300154e-05
-1.48591336380175e-05
-1.19362573174745e-05
-5.25707240987569e-05
-7.27784288198876e-06
-7.66478788304258e-06
-6.27013602223842e-06
-4.95626563467699e-05
-3.3743545097666e-05
-3.06151742187257e-05
-4.86129449137767e-05
-2.66668456158523e-05
-1.56778056842407e-05
-4.4325792458617e-05
-9.48886133210284e-06
-1.64452679304335e-05
-3.37523766331793e-05
-2.96420983793485e-05
-4.62328074050737e-05
1.52567626300787e-06
-3.70056603717949e-05
-3.96173652643217e-05
-4.66755640060162e-05
-4.12940740784196e-05
-2.64992184907925e-05
-3.47684958323757e-05
-2.68006075656437e-05
-2.71196065684409e-05
-3.86069411986112e-05
-1.03259239113077e-05
-1.97223283280876e-05
-4.68506325806705e-05
-2.77548203058725e-05
-4.61481781892366e-05
-2.49375046749184e-05
-5.58910315389538e-05
-1.57440381480507e-05
-3.01953318656489e-05
-2.70677378807358e-05
-2.03254709936836e-05
-3.45544671604828e-05
1.43920903378095e-06
-2.18555314291514e-05
-4.04725903185253e-05
-1.39609693116438e-05
-3.88664733017744e-05
-1.20547412444377e-05
-3.39841979904413e-05
-2.53554746000957e-06
-2.97356651424324e-05
-3.51700617274562e-05
-6.60120110717383e-06
-3.1779360766623e-05
-4.83301551158347e-05
-2.04701549334887e-05
-1.7936462897947e-05
-3.20967696529921e-05
-4.1811906335962e-05
-2.27088473719071e-05
-1.41341657939736e-05
-1.96705911377595e-06
8.57195551373665e-06
-5.33011673604636e-05
-1.74019947004793e-05
-3.64172711748069e-05
-3.32364197111389e-05
-3.54164578239131e-05
-9.97176501383181e-06
-1.67665896261511e-05
-2.43712314064079e-05
-1.16362159370625e-05
-5.43386970323156e-05
-2.11364592933172e-05
-5.2357758071062e-05
-3.29967674977797e-05
-3.91012356833807e-05
-1.04016561855872e-05
-3.16672498991192e-05
-2.83071957044524e-05
-3.21495448792558e-05
-4.80776328275828e-06
-3.39438716392628e-05
-3.92700458411465e-05
-2.92015109242813e-05
-4.83813296618384e-05
-1.6306576795176e-05
-3.34531335791084e-05
-2.29953247953936e-05
-3.5346034459967e-05
-2.29028636555805e-05
-2.61281758002343e-05
-6.40146175823217e-05
-4.67024081652559e-05
-3.24461593894006e-05
-5.91622551928079e-05
-4.22845034628143e-05
-3.38516026442441e-06
-1.89921488495338e-05
-2.20931643770233e-05
-2.31363962574897e-05
-2.52219924696052e-05
-5.04425542068134e-05
-2.40990584648761e-05
-3.04163136477266e-05
-2.96246605523756e-05
-2.64872760885377e-05
-2.17639615023603e-05
2.34191181096295e-06
-1.16140053933574e-05
-3.42450956017351e-05
-3.07504873862331e-05
-3.31968470774966e-05
8.12378206083669e-06
-4.52687497197017e-05
-4.3557254912224e-05
-4.32073388459792e-05
-1.37362473249859e-05
-2.17609011431783e-05
-2.94869571764511e-05
-2.8693199195244e-05
-5.16210220653938e-05
-3.1347036693154e-05
-3.42969186757321e-05
-2.13189467042461e-05
-2.64220367256097e-05
-3.07565486732401e-05
-5.41253872235411e-05
-7.87151424317601e-06
-8.08615996508179e-07
-5.35643499876925e-05
-3.2948964783169e-05
-5.85896879181649e-07
-2.59414274491994e-05
-4.06172817001845e-05
-4.08809524050552e-05
-5.34982002957704e-05
-2.12936263817715e-05
-5.99828949727496e-05
-1.18594535544972e-05
-1.52397660806211e-05
-5.77333791969036e-05
5.5552516498791e-06
-1.42808975005675e-05
-1.75021604134056e-05
-2.78352657022856e-05
-2.20421396295202e-05
-8.59169248985793e-06
-3.66481687800024e-05
-1.87253749519836e-05
-5.15404096893082e-06
-1.36926160840093e-05
-2.51956711539662e-05
-1.24886955333528e-05
-2.40900093778059e-05
-1.12400549359323e-05
-2.41931772404022e-05
-3.52979895287195e-05
-3.77057538683535e-05
-5.20065605186693e-05
-3.01197733318359e-05
-1.88808715722918e-05
-3.18166532920052e-05
-3.35989219110689e-05
-2.31184882742394e-05
-2.29067576098334e-05
-1.81763101587314e-05
-4.07809267238873e-05
-3.50540690724779e-05
-5.34395460564093e-05
-1.28321481157366e-06
-1.20444967367505e-05
-4.25501473393645e-05
-2.31173733772155e-05
-1.95428746819079e-05
6.38375339582745e-06
-2.95954943568474e-05
7.58810420546387e-07
-3.17180777887822e-05
-5.20833870883002e-06
-3.18018184385472e-05
-3.57819578244711e-05
-2.65153168232539e-05
-3.5406165135261e-05
-5.68255998122813e-06
-2.0056678241233e-05
-9.66471004978318e-06
9.86678900128057e-07
-5.87548206627882e-05
-2.68175877388867e-05
-1.11624187662849e-05
-4.09901355791099e-05
-2.91936165421639e-05
-5.27221798219862e-05
-3.43536866041114e-05
-1.37418444626113e-05
-3.69533755895749e-05
-2.80130245748347e-05
-4.42483502074447e-05
-1.26275051215637e-05
-3.10659686614947e-05
-2.65118485268512e-05
-3.92569900164121e-05
-3.01051403037898e-05
-3.13987802215859e-05
-2.52397923570585e-05
-2.50492907629285e-05
-3.81154547801779e-05
-4.35744317048056e-05
-3.3270606553245e-05
-3.36187630682462e-05
-2.96851372849691e-05
-2.83477277541355e-05
-4.24584837426493e-05
-2.62323316385826e-05
-5.4399266539034e-05
-7.73970199245353e-06
-3.23288138555422e-05
-2.56907401359859e-05
-2.31703314883982e-05
-3.23065523669642e-05
-4.07036749847662e-05
-2.68619505691186e-05
-1.51371463301343e-05
-9.46264636620908e-06
-5.20541610530776e-05
-4.83104536932334e-05
-4.12187264188782e-05
-5.40131155078251e-05
-3.36104348670017e-05
-8.8077890963976e-06
-2.78173497041881e-05
-1.41682084365927e-05
-2.28849258830293e-05
-4.2222149436447e-05
-2.96680169026285e-05
-1.43748172314478e-05
-3.37863691257902e-05
-2.75764448133198e-05
-3.89437751271914e-05
-3.22557288228401e-05
-3.18660480333129e-05
-4.07822513685805e-05
-3.87314140918317e-05
-4.89286251526263e-05
-4.04825525357686e-05
-3.32079972758795e-05
-6.51970655650063e-05
-2.49623117700627e-05
-5.35570031618127e-05
-2.50683850087563e-05
-2.68518992857227e-05
-3.88868919242228e-05
-3.07166063888972e-05
-2.90805857382139e-05
-2.23612260079004e-05
-1.29393935785054e-05
-3.81593830208519e-05
-2.76267854056301e-05
-2.88272760298508e-05
-2.5877931721127e-05
-1.49520698289821e-05
-6.56788749996991e-05
-2.65351931727997e-05
-5.02964955278177e-06
-1.53041983186271e-05
-5.73780720483581e-06
-3.14261946860376e-05
-1.82264372982951e-05
-5.12921266598839e-05
-3.92727662466291e-05
-2.61380045090018e-05
-3.26188591998525e-05
-3.2136578073656e-05
-5.21816157744118e-06
-1.56486492586809e-05
-4.07863568737023e-05
-2.9610306901118e-05
-2.20606569156163e-05
-2.13944633804544e-05
-2.02965205159028e-05
-4.78901452178484e-05
-3.60840200420975e-05
-5.42870233337233e-05
-3.39677117485577e-05
-3.16913884687609e-05
-7.73089967766939e-06
-1.8498228905812e-05
-4.04536196956706e-05
-2.34454042567234e-05
-2.91709974484109e-05
-6.43176314884974e-06
-2.82562675294786e-05
-4.3052524961778e-05
-2.74988976288967e-05
-1.98758552838831e-05
-5.26569216469759e-05
-3.32834326271472e-05
-3.45379417208091e-05
-1.07359549723175e-05
-1.28747921996978e-05
-3.10087507079297e-05
-2.63663277743948e-05
-3.20926843482955e-05
-3.38305131815206e-05
-6.09980824664099e-06
-9.75058017124301e-06
-1.44469496067185e-05
-1.07785525130109e-05
2.70043275282554e-05
-1.49255011180107e-05
-2.72341712288274e-05
-2.4181837934166e-05
-2.19349787626466e-05
-2.87108219786197e-05
-4.58192667277056e-05
-1.81353911311571e-05
-1.73789488865182e-05
-2.51123402399662e-05
-3.76592914586531e-05
-3.42757240071308e-05
-2.46386913064466e-05
-2.0173730387905e-05
-7.14766866385212e-06
-1.55497869753554e-05
-2.10585479502711e-05
-3.22947985109292e-05
-3.44583999547354e-05
-1.5106703630672e-05
-1.42079528518141e-05
-3.33028346991276e-05
-2.22796452127023e-05
-5.15211902608894e-05
-4.75234501370817e-05
-8.82032625478988e-07
-1.90097843689614e-05
-3.97357249097129e-05
-1.79536445455627e-05
-4.50451332297618e-05
-1.64904374231702e-05
-3.42253028354291e-05
-2.05719246182453e-05
-2.92410959823236e-05
-2.94455916345477e-05
-6.69377422388606e-06
-3.91971810438119e-05
-4.04753791385738e-05
-2.83919911000991e-05
-1.50776053016913e-05
-3.28669876652517e-05
-4.80249283649957e-05
-4.46417534501844e-05
-4.16597143958332e-05
4.11705758299756e-08
-2.04254632025381e-05
-4.56056170757161e-05
-1.70414077083711e-05
-4.61107788348076e-05
-2.00424826988144e-05
-1.75916523980781e-05
-3.90832350875603e-05
-4.29337985007078e-05
-9.86981335166606e-06
-2.86410447661691e-05
-1.38105446248813e-05
-6.15608702607686e-05
-1.0185190876072e-05
-2.93130986826523e-05
-3.70673916973966e-05
-2.94324937170482e-05
-3.16996031302133e-05
-4.11597378081345e-05
-4.57262356179205e-06
-2.1739389032329e-05
-1.65734994840324e-05
2.95791176720541e-06
-5.55476082094177e-05
-3.22062425636401e-05
-4.87267235331352e-05
-8.55617683676517e-06
-3.79286284024215e-05
-3.02851501978122e-06
-1.65128278165059e-05
-2.5524704538991e-05
-3.97969941432211e-05
-1.36132998548591e-05
-1.87563506064347e-05
-4.98572672035037e-05
-6.11948091377057e-06
-4.31945080970262e-05
-4.60630004345124e-05
-3.6537877194958e-05
-2.48431464897381e-06
-2.19662078468854e-05
-5.43779277023815e-05
-1.322540511307e-05
-3.47607192072404e-05
-3.02564960387672e-05
-3.23476823174695e-05
-3.61960776876448e-05
-1.90351424359151e-05
-2.16974821312235e-05
-1.74255610445137e-05
-5.12181351432465e-05
-2.81394079359847e-05
-1.43053841459057e-05
-6.38956042416559e-06
-1.00271234222362e-05
-2.43568758270345e-05
-3.29373618300654e-05
-5.32093966962664e-05
-3.94501495842069e-05
-1.87665570329257e-05
-1.77624631091188e-05
-2.10261732722031e-05
-6.55876998347982e-06
-2.82458425988788e-05
-4.03657683637792e-06
-5.32739771981998e-05
-4.65621991421281e-05
-1.4819461212584e-05
-6.12666005595928e-05
-4.20305544651876e-05
-4.07869100745496e-05
-5.62167927993632e-05
-3.33575987908585e-05
-4.78529045287795e-05
1.1421718642063e-05
-6.47368997576444e-07
-4.0591060589376e-05
-3.53806193836226e-05
-7.65914356110553e-06
-3.43839994709236e-05
-5.46823701241909e-05
-4.65529720629164e-06
-4.46563695888293e-05
-3.21859593569058e-05
-2.66223568472462e-05
-2.17978501917136e-05
-1.80821039888206e-05
-2.81199663218802e-05
-2.42706942212185e-06
-2.2110017740514e-05
-3.13882425951742e-05
-1.96324581118287e-05
-2.35986785744449e-05
-6.44338266399972e-06
-4.31336045917889e-05
-2.03287191190537e-05
-2.4726070937277e-05
-3.16779582870829e-05
3.12642132915227e-06
1.27036798651829e-05
-4.53192046017149e-05
-3.74836330745364e-05
-4.73235942045083e-05
-4.48787827624254e-05
-3.49190062654475e-05
-8.71232068779549e-06
-2.93420371617877e-05
-3.44765661889191e-05
-1.05191764072481e-05
-1.92793762915465e-05
-2.60187725330337e-05
-3.44703463414799e-05
-2.3439746092233e-05
-6.46945518371722e-06
-1.01272714451165e-05
-2.3767761189038e-05
-4.89824176251497e-05
-2.48971818109118e-06
-3.53843085259983e-05
-3.92102214485247e-05
-4.13823523526199e-06
-3.84511716293331e-05
-1.92764879160607e-05
-2.98188617958673e-05
-5.37401809076949e-05
-6.46457395075027e-05
-5.16560627628598e-05
-2.05060161127145e-05
-4.49354046310749e-05
-4.71536761520507e-05
-4.28516607207783e-05
-4.92353277854638e-05
-2.83733044199325e-05
-1.43152476891622e-05
-4.71372302211329e-05
-5.19089137713738e-05
-4.1331830296882e-05
1.44921258731101e-06
-2.9709362344989e-05
-4.56427820534403e-05
-1.41738444260616e-05
-3.91331474292874e-05
-1.88356361495388e-05
-3.69092957288159e-05
-6.78800984169164e-05
-4.00999139180193e-05
-2.73044130266645e-05
-2.8483068808143e-05
4.59881572629941e-06
-2.22237095353752e-05
-5.29473877769598e-05
-3.28113534085714e-05
-2.57574131175343e-05
-4.10948105538965e-07
-3.77817443287588e-05
-4.42993811641922e-06
-5.07202166951096e-06
-1.98348051484905e-05
-3.57248095873319e-05
7.62840660410652e-06
-3.90603454682918e-05
-2.26591185031637e-05
-5.54636304417419e-05
-1.81134566779769e-05
-3.57550079701839e-05
-1.03335828607582e-05
-1.26596082519878e-05
-3.35917534653922e-05
-1.68638690841017e-05
-6.44427500055621e-05
-8.51350916308091e-06
-4.07176343483806e-05
-1.47887786935101e-05
-3.25006510575167e-05
-4.08385472699757e-05
-3.4982035617181e-05
7.95664035156664e-06
-4.08597951891347e-05
-1.82085052389702e-05
-1.85434180881366e-05
-5.08678429243189e-06
-6.04788028873037e-05
-5.81344414687184e-06
-3.68746641315786e-05
-2.97701643572869e-05
-1.37323044480323e-05
-2.57977113841022e-06
-2.01932320280663e-05
-2.60463384353246e-05
-1.6511871634488e-05
-6.54818442475826e-06
-3.36396229529523e-05
-4.94501065553547e-05
-3.01770817370951e-05
-3.31610995719763e-05
6.24796145905458e-06
9.3611113260849e-06
-1.74980030768837e-05
-1.10652848243374e-05
-1.31268298850962e-05
-3.73088942307782e-05
-3.38097276662163e-05
-2.04488271938831e-05
-1.71122353059371e-05
-2.24765120521962e-05
-1.78985870865038e-05
-4.51629052494818e-05
4.19087138538511e-06
-2.83998117712769e-05
-6.65903973933987e-05
-2.64392532735803e-05
8.13633369436936e-08
-1.78689204614885e-05
-2.91047804213191e-05
-3.54419628037671e-05
-4.83318322641223e-05
-3.87937199162375e-05
-4.46212973901705e-05
-4.09161133927527e-05
-4.7325989756998e-05
-2.81363608128563e-05
-3.5787085459908e-05
-4.46873479497182e-05
-3.71018243316358e-05
-2.94306083548934e-05
-2.60489041640857e-05
-2.99211153714265e-05
-2.69994772661171e-05
-2.14678204978187e-05
-3.17139469571328e-05
-1.71784037734097e-05
-3.02878727310184e-05
-3.13754825821965e-05
-2.40001071065581e-05
-2.84885034462543e-05
-7.50646178261842e-06
-8.49816324140819e-06
-2.87376546806216e-05
-1.32708295329172e-05
-1.01987582787545e-06
-3.88404875400373e-05
-4.2964973554453e-05
-3.2325184013511e-05
-6.60442067704478e-05
-2.83796734321749e-05
-8.82598036696168e-06
-5.23684507489135e-05
1.57872584375878e-05
-5.53100235368443e-05
-2.41787700681915e-05
-1.15794034420152e-05
-3.37897478301292e-05
-1.7960116435319e-05
3.72624673662503e-06
-1.4952367813466e-05
-1.54124244571366e-05
-1.58117121751404e-05
-2.56808306505757e-05
-2.23496469597067e-05
-2.28193985286566e-06
-5.28257467163966e-05
-2.53400141316137e-05
-2.76619040106178e-05
-3.70592448077649e-05
-3.32718887158341e-05
-1.83742092669324e-05
-3.18798556767275e-05
-3.34163314272117e-05
-3.33586773962145e-05
-2.3310801876512e-05
-2.62545919938461e-06
-4.08048812037393e-05
-3.62264584213622e-05
-2.02209648727418e-05
-2.18634288065105e-05
-1.80177533481359e-05
-1.76477659287792e-05
-2.99625361208912e-05
-4.10761994551355e-05
-3.05822496485824e-06
-3.00642702730123e-05
-3.0177518868371e-05
-2.25966894336659e-05
6.78876897860494e-06
-5.042090117497e-05
-3.32461639458067e-05
-3.50659888288897e-05
-4.05859110810331e-06
-3.78812374036069e-05
-4.58870028907692e-05
-2.94464225804663e-05
-4.6880683841217e-05
-1.20894811779612e-05
-2.1865006298054e-05
-2.9345440172e-05
-3.79584354140933e-05
-3.83649296791657e-05
-2.1523862643316e-05
-2.52711606896077e-05
-4.31784181552629e-05
-5.22019993677936e-05
-1.63344763824526e-05
-4.62689311285044e-05
-2.71406489504302e-05
-4.81019136998701e-05
-1.71952381958344e-05
-2.46738994404752e-05
-1.35773227401855e-05
-2.17541498975421e-05
-3.14305282088248e-05
-2.43772064529636e-05
-2.33079211333619e-05
-3.68110213788337e-05
-3.45752905606618e-05
-4.10188450973469e-05
-4.12322746406329e-05
-2.23008142414316e-05
-5.94831765965605e-05
-1.62416979340731e-05
-4.23771505224989e-05
-3.7859853961196e-05
-2.21030803992412e-05
7.89164100968359e-06
-2.18849887927197e-05
-3.59937158905581e-05
-4.0494508644525e-05
-6.37015606032616e-05
-1.46031330347267e-05
-1.39680913300298e-05
-5.88961466862748e-05
-3.39449786249131e-05
-3.14653749051533e-05
-2.87605856423344e-06
-2.43152405657609e-05
-4.46763382982448e-05
-5.25134688046952e-05
-4.37141494087757e-07
-2.5239123045671e-05
-3.96082293518927e-05
-3.48695885988034e-05
2.47427364127121e-05
-3.16624154450614e-05
-1.90293934783933e-05
-1.6093426015597e-05
-4.27495982748382e-05
1.02551279709853e-05
-1.03608652213018e-05
-4.20022466638401e-05
-1.69087597970575e-05
-3.69950502168511e-05
-1.78033392753291e-05
-2.25825141932443e-06
-2.96126046401953e-05
-3.73914448609609e-05
3.92027428462754e-06
-5.24131815925707e-05
-4.84607448110464e-05
-7.27993560160869e-06
-4.58961449620674e-05
-4.37814710271043e-05
-2.86693057597089e-05
-2.08372867416281e-05
-1.36170985357261e-05
-1.15495886227264e-05
-1.77729328372596e-05
-4.73565641810382e-05
1.13115098159287e-05
-4.50208503766749e-05
-1.72656613951848e-05
-5.90375473547621e-06
-4.33405400861747e-05
-3.71225507630375e-05
-3.12657597897126e-05
-1.59706361613496e-05
-3.87005617394004e-05
-4.42964284292435e-05
-2.13958154904475e-05
-3.92873904897648e-05
-5.67070322371329e-05
-3.2069607701607e-05
-1.31319831979764e-05
-3.17807253779398e-05
-1.47438276469339e-05
-5.6552229341559e-05
-2.59265543303927e-05
-6.14745776519643e-05
-3.46175621491403e-05
2.79803144393532e-06
-2.07923647249914e-05
-1.7128010095409e-05
-3.29388035630736e-05
-1.61656012633664e-05
-1.58531276406871e-05
-9.81641391673641e-06
-2.34974144909012e-05
-3.33232886746156e-05
-2.20711411462097e-05
-4.17881890015108e-05
-4.7677869123186e-05
-6.67679254498045e-05
-2.55261695100101e-05
-3.38056780582662e-05
-3.297975012829e-05
-6.11827243118113e-05
1.2169201622796e-05
-3.69194391379971e-05
-1.33360427398333e-05
-2.65286090201755e-05
-6.85940646913694e-07
-1.5510048001933e-05
-1.79089040956857e-05
-2.06048707740335e-05
-3.50131463316555e-05
-1.94326729460654e-05
-4.66586618513753e-05
-3.3531218858714e-05
1.62993711924256e-05
-3.30881592787446e-05
-5.15835774816278e-05
-9.00439174108111e-06
-4.97101381082504e-05
-3.90283021836008e-05
-5.02591932718502e-06
-8.14127820177737e-06
-3.50276507646714e-05
-4.69323786621899e-05
-3.11058602898679e-05
-7.92282530736032e-06
-3.94685143539695e-05
-2.95707850147452e-05
-1.3211997028296e-05
-3.9114565654473e-05
-4.40279744777872e-05
-3.56699767522142e-05
-1.96787202796038e-05
-1.0452963560691e-05
-2.41872664043673e-05
-3.64336965277407e-05
-1.95510563412677e-05
-4.65821358603398e-05
-5.3760867109272e-05
-6.98509620652846e-06
-2.40809233616148e-05
-4.42640901874907e-05
-3.33586421803558e-06
-1.83834531385482e-05
-2.68301619574711e-05
-2.83805773619525e-05
-5.6094392048268e-05
-3.20970281939493e-05
-2.93542210390881e-05
-4.0651553890379e-05
-1.18476770770063e-05
-2.16112686307072e-05
-7.21720338312005e-06
-6.17903964221692e-05
-5.55021292366134e-05
-8.62442761288922e-06
-1.47145144890927e-05
-4.62222218960644e-06
-3.1952720630507e-05
-2.70843167178717e-05
-3.48867522260492e-05
-5.58464318640168e-05
-1.36451750773311e-05
-3.01324806111011e-05
-3.65521705148581e-05
-2.35484048965185e-05
-3.82384019092765e-05
-2.62279139403747e-05
-4.05611510320011e-06
-1.94258965658529e-05
-5.78992138887298e-07
-1.63177313626774e-05
-4.11590094371254e-05
-5.63372722498623e-05
-3.70157609316101e-05
-4.91876851998573e-05
-3.74212291494306e-05
2.05997910619354e-07
-1.90516199954542e-05
8.68673881188165e-06
-1.35072135827645e-05
-6.69114989020903e-05
-3.55168654998165e-05
-1.56382868867838e-05
-4.02019366963687e-05
-3.49553281920782e-05
-4.52749293813294e-05
-2.52944721466238e-05
-4.49988197026606e-05
-1.29317822578917e-05
-2.8020659895888e-05
-2.02164047498539e-05
-2.26069673826423e-05
-1.35521728304036e-05
-4.05326333890669e-05
-4.77856472165143e-06
-1.44144224568285e-05
-3.21145919686876e-05
-5.64771292485768e-05
-2.15719410104927e-05
-4.43546844104093e-05
-4.55302558626166e-05
-4.91671849848272e-05
-2.02716141825784e-05
-2.14317100397359e-05
-5.82313395042559e-05
-1.61974814627955e-05
-1.65197043086925e-05
-4.6451287110158e-05
-2.69685755983965e-05
-9.65179251376288e-06
-2.03048008136225e-05
-1.14610330086821e-05
-3.47137013660001e-05
-3.87866628295009e-05
4.71440303690053e-07
-2.32067408877438e-05
-2.41505864532365e-05
-2.5626059703851e-05
-4.85141214844535e-05
-3.0913849965354e-05
-3.62838638525647e-05
-3.06960371609726e-05
-5.67223543068268e-06
-6.26489209508586e-05
-5.64758692387618e-06
-1.59258210995933e-05
-4.90353831845707e-05
-4.66758042221775e-05
-3.41064817409079e-05
-3.50850603258853e-05
-4.88977802020386e-05
-7.68548835272987e-05
-1.0713735694734e-05
-3.52068913766733e-05
-3.93638230849619e-05
-1.09294966918131e-05
-2.10889742917076e-05
-2.01168486323854e-05
-3.06481549627225e-06
-2.67281456225885e-05
-1.80556649838863e-05
-4.2730635711261e-05
8.77400088681932e-06
-1.3226533820402e-05
-7.16486038109929e-05
-3.20792443883077e-05
-3.44884517650241e-05
-2.33959189394836e-05
-4.97819417676574e-05
-3.11313327635561e-05
-1.03596180668822e-05
-2.68098687393741e-05
-2.42722518832428e-05
-4.7065697147352e-06
-4.40517570850767e-05
-5.01174919966351e-05
-2.81692936653654e-05
-1.26412806061631e-05
-3.73411372099555e-05
-4.1474072150406e-05
-3.94336299187449e-05
-2.79301324467902e-05
-3.33887779348537e-05
-9.11187096831018e-06
-3.21524480758087e-05
-4.60252649299038e-05
-3.72083283924382e-05
-3.19838138502721e-05
-2.92598134527648e-05
-3.17263527318522e-05
-4.04364635146323e-05
-6.62967754679563e-05
-2.16758861208633e-05
-2.04973638912478e-05
-1.82812853233734e-05
-4.66315704368789e-05
-4.67547594180706e-05
-2.59396607589386e-05
-3.50474400069035e-05
-3.98240713183447e-05
-4.11753646605103e-05
-7.05103984377957e-05
-6.8070031235509e-06
1.52089609488402e-06
-2.95339430618939e-05
-1.7241366383827e-05
-1.00620537782694e-05
-1.62059183981146e-05
-5.00669081914482e-05
-1.56376713134512e-05
-4.52638314078926e-05
-3.50537150112537e-06
-2.63692151498163e-05
-3.82135680162322e-05
-6.58757176032046e-05
-4.05311073969608e-05
-1.76177442691603e-05
-4.85413135527628e-05
1.20951916771298e-05
-1.38266763284745e-05
-2.38530327211326e-05
9.18071108060525e-06
-4.65425800354613e-05
-2.11249441465077e-05
-2.28536037054369e-05
-3.81652835711889e-05
-3.53914472090029e-05
-3.4560604809188e-05
-3.71485870816385e-05
-1.43701364008832e-05
-3.34092531665052e-05
2.87400740006587e-07
-1.02684193825975e-05
-3.83696650034756e-05
-5.06189981929557e-05
-1.90533957139689e-05
-3.7038308621994e-05
-3.62900370360058e-05
-4.10219681717774e-05
-2.82505197084183e-05
-1.16439649770245e-05
-4.97886738410189e-05
-2.48534088483724e-05
8.13352585393503e-06
4.20642710495582e-06
-3.17434371635817e-05
-2.84298048218312e-05
-1.50885659233334e-05
-4.14836000905191e-05
-4.85830997350468e-06
-4.24311692670661e-05
-2.39994253889124e-05
-5.24784013189735e-05
-3.47781297523517e-05
-1.42415032377416e-05
-2.21332944169939e-05
-2.02584111401476e-05
-1.8745759590018e-05
-1.85566053957286e-05
-1.59228315443887e-05
-3.03857579701198e-05
-6.99520216798622e-06
-5.51475662688086e-05
-3.1712396495116e-05
6.61123980614679e-06
-1.19076513386256e-05
-8.19976760749892e-06
-1.10199354265428e-05
-7.72293274605616e-06
-2.72016569557829e-05
-2.45544073387757e-05
-2.03709752338942e-05
-3.30254208444629e-05
-4.88186007372404e-05
-3.19095298550237e-05
-4.562593774822e-06
-4.11873587192393e-05
-1.32153554072088e-05
1.24897692484029e-06
-8.42755792681203e-06
-7.12981089935404e-06
-2.30489531581261e-05
-6.52083769645172e-05
-4.39450792511156e-05
-5.74503687822932e-06
-4.20649202791207e-05
-3.10127349095394e-05
-2.33967062468943e-05
-3.61211357773059e-05
-9.04276730166543e-06
-5.46023366594194e-05
-2.6989165913253e-05
-5.02387026032396e-05
-2.42027699297367e-05
-3.98828956176718e-06
-3.32225575429732e-05
-2.47783530113151e-05
8.17998764194263e-07
-3.58706300180371e-06
-1.95469421557202e-05
-4.50350348345047e-05
3.93809751003806e-06
-2.35671508333341e-05
-3.28534398162783e-05
-2.75864646687806e-05
-4.17016122230249e-05
-5.49370819035949e-05
-8.99930981101372e-06
-3.31651166484105e-05
-5.81379904705693e-05
-6.27437650686458e-05
-5.15310117639564e-05
-3.11522341604099e-05
-5.18487377182074e-05
-4.85758745892797e-05
-2.25914323407974e-05
-4.50118251506202e-05
-4.42358767038348e-05
-3.21832242507416e-05
-2.85862842462353e-05
-3.7257763770974e-05
-2.12337344673936e-05
-3.95370287946619e-05
-3.30853390409951e-05
-3.41163001295239e-05
-4.75252972264309e-05
-9.93569393841423e-06
-4.09747976728552e-05
-2.53470117232683e-05
-3.22513902479432e-05
-1.47352594637548e-05
-3.56069914461723e-05
-2.47490056879626e-05
-2.44732478691929e-05
-1.55290912824688e-05
-5.01177019478831e-05
-5.02639988990969e-05
-3.70690804906419e-05
-8.47747292322391e-06
-2.614701047651e-05
-3.68150239380658e-05
-2.72688616775931e-05
-2.48361222073916e-05
-2.23549794209278e-05
-4.17916802888476e-05
-3.54972829712545e-05
-5.12717278426976e-05
-3.52967183917364e-05
-2.82501328295321e-05
-4.0761531337466e-05
-3.54611155284009e-05
-1.36230319651443e-05
-3.36809955189615e-05
-2.4294826188166e-05
-5.37266009791781e-05
-2.26762686037175e-05
-3.06177049090978e-05
-3.95704015034607e-05
-3.59046766837721e-07
-3.33905907296666e-05
-2.85552365483849e-05
-9.17937814496507e-06
-2.92107270714518e-05
-2.0579602329111e-05
-1.8844123595761e-05
-3.29783041548324e-05
-2.22943347324559e-05
-4.54709681303131e-05
-3.39844290737177e-05
-2.51294224181373e-05
-1.00397586918806e-05
-1.66405498273488e-05
-1.27709631557306e-05
-5.61505947022254e-05
-1.91304119324941e-05
-3.39220351874243e-05
-3.28148083291559e-05
-3.23461845471934e-05
-4.33083900263425e-05
-4.87620028459987e-05
-4.6753747555681e-05
-2.77690924094068e-05
-2.74343129177761e-05
-3.15830468409576e-05
-4.71965542533185e-05
-7.92628948308958e-06
-5.07431906709654e-05
-3.43052616614036e-05
-4.92149779536164e-05
-9.10461519036638e-06
-1.24814827323594e-05
-3.53514442012874e-05
-2.97651593243288e-05
-2.983498984554e-05
-2.96416194058608e-05
-3.18467948640838e-05
-3.54772338492483e-05
-2.3988390531652e-05
2.32791342796412e-05
-4.01772107283582e-05
-4.26131165837011e-06
-4.38533338569723e-05
-4.54818740955772e-05
-2.12149752946215e-06
-1.59655367130427e-05
-4.16008416358202e-05
