# Supplementary material for: Research on computational propagation and identification of mine microseismic signals based on deep learning
Source: PLoS One. 2025 Oct 22;20(10):e0334641. doi: 10.1371/journal.pone.0334641 (PMC12543183; doi:10.1371/journal.pone.0334641)
Supplement: S8 Data — (ZIP) [file pone.0334641.s008.zip › 000100900002898.xlsx_0.txt_24.txt.txt]

-1.41596911012413e-06
-4.61644417045504e-05
-7.45807191736896e-06
-5.30285720008324e-06
-5.02908855333719e-05
-5.66099849281472e-05
-2.7147881565342e-05
-1.60091814950479e-05
-9.70429592157852e-06
-4.729019154169e-05
-3.30240928099016e-05
-1.7171376596652e-05
-3.20494834028761e-05
-4.21842006571693e-05
-4.00234232469789e-05
-3.16381540146215e-05
-5.10745859358973e-06
-4.86290498933653e-05
-6.85050404650023e-05
-3.19638230385946e-05
-5.75138630706476e-05
-5.68379185110835e-05
-2.08990561335898e-05
-3.75834000793225e-05
-4.01420742786318e-05
-5.82603440564534e-05
-7.15494840768725e-06
-1.66337676917622e-05
-2.87508688945237e-05
-5.95867396432684e-05
-1.86951279350726e-05
-1.92197860832874e-05
-4.98989590613727e-05
-6.99333303019172e-06
-1.11890920738077e-05
-2.49252347928281e-05
-1.83106946018209e-05
-5.80305614948496e-05
-3.56274752824073e-05
-2.15942590440327e-05
-2.63244274442494e-05
-2.2586348402409e-05
-3.98824889990676e-05
-2.6348135945915e-05
-4.74961999132817e-05
-1.91375619230893e-05
-5.64351090117915e-05
-1.86681128118286e-05
-3.42801358354522e-05
-1.73431405480645e-05
-3.18843331057035e-05
-2.08798765335462e-05
-2.84587670881754e-05
-7.74431679942923e-06
-3.5207164745448e-05
-4.84005726205165e-05
-4.58496468976101e-05
-2.52729246644646e-05
-2.34060548461705e-05
-1.23311874263814e-05
-2.98127886119193e-05
-3.35438108143878e-05
-3.45323426502418e-05
-1.83091396762514e-05
-1.59420576751474e-05
-2.31362607515587e-05
-3.09485832602641e-05
-3.37331066387631e-05
-3.07433267016704e-05
-2.40066840023616e-05
-1.34081157325415e-05
-3.20470199591352e-05
-3.46855921436184e-05
-4.80260893210605e-05
-3.02012739453153e-05
-2.44108174979063e-05
-4.04092781104427e-05
-6.97031203067724e-05
-2.46492169160733e-05
-1.14961929525201e-05
-3.73944250506812e-05
-4.40613352524537e-05
-2.31494280536941e-05
-3.48494559503933e-05
-3.88455046599588e-05
-3.1933458627402e-05
-2.09134042711044e-05
-7.25936800081475e-06
-2.89543599578416e-05
-1.2291621801209e-05
-2.854886883896e-05
-3.98490684127428e-05
-4.46125086237918e-05
-1.86086453079072e-05
-1.16665874728224e-05
-2.9708488221614e-05
-4.51669361870551e-05
-3.87870089188141e-05
-2.38454775368374e-05
-3.37131431976134e-05
-6.60754625220626e-05
-3.63108511892101e-05
-4.57528219819079e-05
-3.73197830400501e-05
-1.88303793775965e-05
-1.06997407312679e-05
-3.07208459118297e-05
-1.98094797352061e-05
-6.86965359865555e-06
-1.97052467958165e-05
-7.22609580650081e-06
-2.12280105772847e-05
-3.6591931212341e-05
-1.40263600307077e-05
-3.73863982892458e-05
-4.41468147109682e-05
-3.93970454703664e-05
-3.49614004382295e-05
-2.52025247470154e-05
-3.87258344575328e-05
-2.76939084825111e-05
-4.84192229739935e-05
-2.75637875315422e-05
-1.3206598513585e-05
-8.05002700712559e-06
-1.1371225510568e-05
-1.04453054656676e-05
-3.06935934789793e-05
-4.51571984042376e-05
-3.17099210320157e-05
-5.72952998862225e-05
-2.26544026296126e-05
-1.07728076771751e-05
-1.57930211878735e-05
-1.69906863173673e-05
-3.95688718820658e-05
-2.74359992995772e-05
-3.93990158735818e-05
-9.29910235437312e-06
-1.81643468059516e-05
-1.84228209077579e-05
-5.15983673739889e-05
-3.97511766627568e-05
-2.98002702377053e-05
-2.49814526386924e-05
-1.86452655075802e-05
-3.17979915219401e-05
-3.00493901272386e-05
-2.60051523875236e-05
-2.40562300443516e-05
-3.82404556345738e-05
-1.34003247887361e-05
-8.98318108294283e-06
-3.34128645627476e-05
-2.49998927376368e-05
-2.85522286605106e-06
-3.22178538574155e-05
-4.91423724623823e-05
-5.34198962701916e-05
-1.84539318519949e-05
-3.84682296974033e-05
-8.37174932422385e-06
-2.86011616018991e-05
-2.47934036154817e-05
-2.94308651165015e-05
-2.65216879788707e-05
-2.81483596028572e-05
-2.18254418347898e-05
-2.29667521937553e-05
-2.21888094653906e-05
-3.16059274675203e-05
-2.36632102568936e-05
-4.10149989000792e-05
-4.17030326442017e-07
-5.25154086649948e-05
-3.73331207700259e-05
-3.68312081718706e-06
-1.04571929041809e-05
-1.26047936222733e-05
-5.8472232953951e-05
5.59283027840579e-06
-1.49568816091225e-05
-4.37017504000806e-05
-3.31452946041317e-06
-3.75350902738959e-05
-1.96352490826885e-05
-1.28815719109101e-05
-4.24815696879604e-05
-9.45868629369295e-06
1.33236350144438e-05
-3.98520897476024e-05
-1.66620758996561e-05
-5.14718206624572e-05
-2.36200034296743e-05
-2.00440324023456e-05
-5.3884084774332e-05
-2.50634266568814e-05
4.2382629636681e-06
-2.39841764248996e-05
-7.01970613071525e-05
-3.79174618599896e-05
-2.14767289349221e-05
-2.02960747127953e-05
-3.02470357736833e-05
6.99522707684592e-07
-3.79698253877333e-05
-6.4071460925466e-05
-2.50593791215239e-05
-4.05955519045231e-05
-2.49425701680768e-05
-1.3611123181366e-05
-3.53349454910175e-05
-3.7181301547845e-05
-1.33742730111071e-05
1.37492807609733e-05
-3.19912363453549e-05
-6.06244597526641e-05
-4.95095144248775e-05
-2.41493786573631e-05
1.08681037584026e-05
-7.1138857733432e-06
-4.41101354722917e-05
-5.53489249943547e-05
-3.18163835061514e-05
-6.35283056273332e-06
-4.01576166677858e-05
-4.09119181411803e-05
-1.34146933661241e-05
-2.93920182589081e-05
-2.77926643515643e-05
-2.4814745784498e-05
-5.76853336170866e-06
1.06515707610061e-05
-3.22173158966973e-05
-5.25694177516106e-05
-3.52116202625645e-05
-2.17553759309378e-05
-1.95879326506293e-05
-2.94877956369122e-05
-3.90279821988485e-05
-1.52855816128283e-05
-2.81423769363945e-06
-2.64025338582425e-06
2.40122834948954e-06
-1.81012440335277e-05
-5.17854054449901e-05
-1.16670759505725e-05
-4.36500084513958e-05
-5.52973760885879e-05
-2.19489312863066e-05
-5.22924145316741e-05
-2.43813015202172e-05
-2.3457819036239e-05
-4.88787084997117e-05
-3.19096070352144e-05
-5.58901847434587e-05
1.8667524182397e-06
-2.6752986068499e-05
-2.4907161461584e-05
-3.80992885919375e-05
-5.39388360865975e-05
1.40201745555154e-05
-5.30440671189705e-05
-4.94581331962923e-05
-3.09577488238981e-06
-2.9271685059715e-05
-2.50639455002568e-05
-3.6468064666697e-05
-1.6740352629426e-05
-3.62769503640058e-05
-4.56683026752771e-05
-5.50096551698066e-05
-3.88599911910498e-05
-2.35093237862094e-05
-3.33577082964947e-05
-1.69931076733302e-05
-3.29619259482945e-05
-5.66389937950175e-05
-3.08556166255613e-05
-4.23191934443624e-05
-7.53611968597414e-06
-4.01255768768808e-05
-7.46685346466119e-05
-2.09101148172987e-05
-8.74409936799868e-06
-1.6664269781142e-05
-3.58625970669128e-05
-1.4038085668934e-05
-2.25966483718419e-05
-3.72497862593491e-05
-1.63447630947817e-05
-3.34559365512432e-05
-2.24482925110386e-05
-2.93226090528185e-05
-4.95662249965568e-05
-1.50987211838204e-05
-6.2562231831144e-05
-3.6091466455417e-05
2.65197278206544e-06
-1.85119761601786e-05
-2.2924055951569e-05
3.53318476824828e-06
-4.00103290846739e-05
-2.5212593069524e-05
-4.0742187446888e-05
-5.51695924277865e-06
-2.99245225742676e-05
-6.06292987765678e-05
-2.12708995944051e-05
-3.5235400357421e-05
-1.08984545464996e-05
-2.54841996748744e-05
-1.37478053343283e-05
-2.30500644615704e-05
-4.94118847105862e-05
-2.11351767851098e-05
-4.23715030156406e-05
-2.35515626751337e-05
-3.3615928151839e-05
-4.12659015575026e-05
-1.64446108395168e-05
-5.27834972905142e-05
-4.11336450524092e-05
-2.80371272634042e-05
-3.34663376805959e-05
-3.77911673499395e-05
-3.66391735109091e-05
-2.71353987562913e-05
-4.97073286435538e-05
-4.28522685448106e-05
-2.07107984893401e-05
-3.76325350215297e-05
-5.45620073318437e-05
-5.78652565119803e-06
-2.52286494124315e-05
-9.17821722812909e-06
-4.73044929531411e-05
-2.60924703140191e-05
-1.0264090971297e-05
-2.83325312674454e-05
-2.25472516448323e-05
-3.32655393480259e-05
-6.86721840137614e-06
-1.82139813782968e-05
-5.10050005928494e-05
-9.46500193236359e-06
-1.01388391031024e-05
-4.96055648309979e-05
-9.80777466955784e-06
-1.64848049223997e-05
-2.73539094039697e-05
1.00932996771757e-05
-6.13254166041438e-05
-2.33841588714079e-05
-4.03868660061941e-05
-1.98459972216431e-05
-7.11086491993414e-05
-3.94056391113906e-05
6.33559560981692e-06
-3.58298710228318e-05
-1.86645080214533e-05
-3.62269808064904e-05
-1.21696367903013e-05
-4.22458270530207e-05
-3.58824185786486e-05
-5.41407448507839e-05
-1.0364577461768e-05
-3.24072185233759e-05
-6.59335406936301e-06
2.51018232273267e-07
-1.46921242673976e-05
-3.94712072940658e-05
-4.62794517521338e-05
-3.63106859437954e-05
-1.49531978331493e-05
8.80936596184035e-06
-1.9732571439947e-05
-3.6478271987021e-05
-3.67278131672122e-05
-1.68662646897302e-05
-1.49092348192488e-05
-1.05585422980376e-05
-2.1813006898597e-06
-3.57836619068555e-05
-5.03044924650887e-05
-4.18332123155584e-05
-3.87809538724177e-05
-2.767060901208e-05
-2.15017980274009e-05
3.89952822942648e-06
-3.68984912652618e-05
-3.21397373292176e-05
-1.19288656150932e-05
-1.22885519970915e-06
-7.23599074314846e-06
-2.72430246133928e-05
-2.82836339804826e-05
-1.94322910108819e-05
-5.22850663575445e-05
-3.20290440140688e-05
-4.30181989163719e-05
-3.39038951921596e-05
-4.54949698314834e-05
-5.53434929778048e-05
-5.33105713395242e-06
-1.57440756035896e-05
-2.18881349475448e-05
-6.4776247893995e-05
-3.981151703698e-05
-5.73822165960236e-05
-3.0504232367491e-05
-2.12564924698185e-05
-2.95352680155814e-05
-3.0043964268234e-05
-3.46785899887768e-05
-6.56100814817288e-05
-1.62398502436268e-05
-2.56754389668991e-05
-4.63597367183182e-05
-1.50124190834434e-05
-5.1465291234006e-05
-2.50368218479834e-05
-3.6247950608544e-05
-3.18017052312274e-05
-2.38237815110304e-05
-2.83811333998335e-05
-8.90078882206663e-06
-1.0649361254941e-05
-3.03209182253607e-05
7.53855922772728e-06
-8.11767229690753e-06
-2.88715627295605e-05
-4.35123727117464e-05
-3.41755321287552e-05
-2.88341795189036e-05
-3.46773714585629e-05
-1.88199902980014e-05
-7.80778609837053e-06
-2.33581515263489e-06
-2.46499367316813e-05
-4.28393870306801e-05
-5.02412671992071e-05
-1.98408003781977e-05
-1.66762012754339e-05
-5.37884859913084e-05
-3.38126413209981e-05
-4.22450075142133e-05
-5.48634525277985e-05
-8.0801541668009e-06
-1.22387842781178e-05
-2.79908834773894e-05
-5.130600696684e-05
-1.24308454603602e-05
-7.07176820121464e-05
-4.05510313380714e-05
-2.90907433703916e-05
-3.91036193769053e-05
-4.77220455706231e-05
-4.75517420274001e-05
-5.20965796616436e-05
-4.1679277183139e-06
9.83022814020969e-06
-3.51791967683322e-05
-4.61344965973211e-06
-1.59546032412978e-05
-3.17909878943738e-05
-1.97329112447181e-05
-3.74746426625427e-05
-2.62255957475395e-05
-3.07092515570733e-05
1.14129489444393e-06
-3.36518130513147e-05
-3.53399585002623e-05
-3.12280958619247e-05
-3.38472110790896e-05
-2.80909708486286e-05
-2.69168055847389e-05
4.15985318861385e-07
1.90600716675931e-06
-4.4651323106065e-05
-3.4160307281335e-05
-5.36807301123096e-05
-4.55689509911366e-05
-5.91956560790659e-05
-3.51160938678107e-05
-3.06456242324617e-05
2.7846408083456e-05
-1.70482012047329e-06
-3.72492221195203e-05
-4.01486675658121e-06
-6.02541569324823e-05
-1.84258509253809e-05
-1.17751495108734e-05
-5.58804240524332e-05
-1.07862525578928e-05
-2.56403159939739e-05
-9.1305430891951e-06
-2.4356880868928e-05
-3.1295784786971e-05
-1.44188959663267e-05
-9.32789432800876e-06
-3.31050385919831e-05
-2.23087842792512e-05
-2.90685342309044e-05
-5.04220741043799e-05
-2.97808427908221e-05
-1.44060081135184e-05
-5.95692732890048e-05
-3.94792115659296e-05
-5.13845004714186e-05
-4.40333276265434e-05
-3.23878212560201e-05
-2.41848194655494e-05
-2.37460911094449e-05
-2.18380696842773e-05
-3.30000983218353e-05
-7.91603739534324e-06
-5.19587632237263e-05
-5.25551923520978e-05
-4.89472890935799e-05
-1.8051442510146e-05
-1.39823385003138e-05
-4.13129484293939e-05
-3.64285444563374e-05
-1.74980818414035e-05
-2.37941958077745e-05
-4.40070289248191e-05
-3.29719054677481e-05
-2.69040854390209e-05
-4.93019418288147e-06
-3.06310399880764e-05
-3.39423923301332e-05
-1.15283270763946e-05
-2.03508948482711e-05
-3.53175272948636e-05
-2.12896466764965e-05
-1.44386410134325e-05
-1.57334433542729e-05
-2.69521506311202e-05
-1.10266765467001e-06
-1.89564494119577e-05
5.46428293834037e-06
-3.15175456417213e-05
-1.58761393284191e-05
-7.25338140925408e-06
-5.4069618077741e-06
-2.45827679090007e-05
-2.79022437760321e-05
-3.09231671825412e-05
-2.96186064738066e-05
1.17365373656257e-05
-2.67388862016835e-05
-2.63270880609985e-05
-5.66616846566045e-05
-4.2870537756898e-05
-4.22222477697359e-05
-2.8709490065267e-05
-1.92506450122712e-06
-1.3597697034641e-05
-2.51383239921637e-05
-4.51324507184213e-05
-3.02154796465266e-05
-5.68616700030257e-05
-5.84479149212312e-05
-4.98714345489271e-06
-3.96541750874083e-05
-4.47629696781401e-05
-9.12283685820027e-06
-3.59852115426122e-05
-4.46400913341778e-05
-3.48293858993975e-05
-1.26076865724547e-05
-1.32895572529046e-05
1.53068374676217e-06
-3.30719450501446e-05
-8.05645367323532e-06
-3.12919662558711e-05
7.39591809102088e-07
-3.24734292877255e-05
-1.47012882860537e-05
-9.5802468707668e-06
-8.40237879385903e-06
-3.87410816413702e-06
-4.92669619377808e-05
-5.67569479655353e-05
-1.66119711448728e-05
-1.16950636692193e-05
-4.3940489358867e-05
-2.25272878593985e-05
-3.23859342659947e-05
-3.60100354029697e-05
-5.71117599424029e-06
-1.9015553710456e-05
-7.33551567035409e-05
-4.35633762787993e-05
-3.83919566062163e-05
-1.87924129174446e-05
-2.01125747533647e-05
-3.09728611685489e-05
-4.43458630409447e-05
1.59372792125642e-06
-2.97407722991217e-05
-2.11237708103118e-06
-2.51806363116081e-05
9.07276953743284e-07
-4.03500623208576e-05
-1.30143997911597e-05
-3.90615446913283e-05
-2.07054639926746e-05
-2.93985900175762e-05
-2.42269079956516e-05
-1.20916088834056e-05
-5.54626373739917e-05
-3.16950776982524e-05
-2.46235015054952e-05
-2.74699303768408e-05
-3.14385831975266e-05
-4.3068259828014e-05
-1.2312274159315e-05
-4.75904468772614e-05
-1.85553574706673e-05
-9.70416387427676e-06
-7.87067235811555e-06
-1.98024038206145e-05
-4.69497814636852e-05
-3.66438348545419e-05
-1.85044809012997e-05
-3.99769052651544e-05
-3.06793828882706e-05
-5.02142415212548e-05
-1.12793486382684e-05
-3.83594917551213e-05
-3.28907294478274e-05
-2.88023548155975e-05
-3.47278320137508e-05
-1.24919078752362e-05
-3.88566234740122e-05
-4.13618028112269e-05
-3.39613521380011e-05
-4.44256000298547e-05
-3.19808350302831e-05
-3.44721128802269e-05
-2.25415075922938e-05
-2.72207830957752e-05
-1.62527304564375e-05
-1.30686743318996e-05
-2.88557592258799e-05
-5.81641862560209e-05
-1.98499182115794e-05
-1.24355246238681e-05
-2.49186809849779e-05
-3.66868723854493e-05
-1.86410073489458e-05
-3.49960346220954e-05
-3.5946982232639e-05
-2.83508884231764e-05
-4.77466763815464e-05
8.24399072761455e-06
-1.39330955401285e-05
-2.97837223646076e-05
-2.63415940661027e-05
-2.66954411194951e-05
-1.02534146073039e-05
-5.33407028480751e-05
-1.0253461895338e-05
-4.41643467842512e-06
-2.68459661283559e-05
-6.24443045846713e-05
-4.35733685029396e-05
-5.17757599416575e-05
1.04998845156004e-05
-1.47317958283425e-05
-1.59852804095532e-05
-4.30808567689666e-05
-2.38402875981937e-05
-4.79104589124031e-06
-2.05458204043497e-05
-1.71335161209087e-05
-2.31322971274105e-05
-3.7269742189418e-05
-1.28770011779228e-06
1.19632935985138e-05
-3.95437438589752e-05
-3.49980759564542e-05
-3.04903279689465e-05
-4.56995047426277e-05
-1.71770602815191e-05
-5.16022700457295e-05
-1.11967085726946e-05
-4.99886391348244e-05
-1.98717281460829e-05
-6.27234041216853e-05
-4.66356659340826e-05
-7.77388215263807e-05
-2.66916562066057e-05
-1.31078570487212e-05
-2.73497170039745e-07
-4.89589442306245e-05
-1.54019368746515e-05
-3.28712709850118e-05
-8.34789472381785e-06
-3.71706276952334e-05
-5.11987864344254e-05
-5.51729707262201e-06
-3.21285536863646e-05
-1.05796800663342e-05
-3.45647654612696e-05
-4.31348330522257e-05
-5.62493071940218e-06
-2.7253644742692e-05
-2.61405772198623e-05
7.68287576886097e-06
-4.6641269949051e-05
-1.81240902160824e-05
-3.34017064050368e-05
-2.4900371959798e-05
-5.41455141015249e-05
-2.47982235824372e-05
-6.53512527854562e-05
-2.32176023588132e-06
-2.27689200250237e-05
-2.20827382959168e-05
-2.03600825323694e-05
-5.71495193368794e-05
-1.72279881673235e-05
-3.76582913043475e-05
-1.49054025521506e-05
-2.22148884788748e-05
-3.7172171856613e-05
-9.00715106243087e-06
-5.19302839560349e-05
-2.94906826222683e-05
-3.18380504787958e-05
-1.37234669351865e-05
-5.26201528092572e-05
-2.05566667328098e-05
-5.03295199818869e-05
-2.02883119822951e-05
-1.94973477382592e-05
-5.35919137795046e-05
-2.67977427682178e-05
-2.3976557450521e-05
-4.35203514040288e-05
-4.09072532076192e-05
-6.58116394971187e-05
-1.97940140743113e-05
-4.00471905164786e-05
-4.9254940161999e-05
-1.96056063899907e-05
-2.76136774999781e-05
-2.73257760284465e-05
-2.15801860703318e-05
-5.90132576052028e-05
-8.82276900843839e-06
-4.07780121737371e-05
-4.66531403741496e-06
-2.07740781354697e-05
-2.25686068171095e-05
-2.48381087827243e-05
-5.52127710507281e-06
-3.65838628387944e-05
-1.56970733083957e-05
-3.4252411147747e-05
-3.39495102288501e-05
-3.3083656390904e-05
-4.08265124171408e-05
-3.75940980942463e-05
-5.71392166954466e-05
-5.05846730306899e-06
-3.95292433054749e-05
-3.65275669201512e-05
-2.61263168341024e-05
-4.27418239224144e-05
-3.44486514626236e-05
-4.27688708160055e-05
-2.35628208599857e-05
-5.90420028275441e-06
-8.39978437907108e-06
-3.71117565721582e-05
-5.86381740411199e-06
-3.68248412327018e-05
-1.09722306975005e-05
-2.99207166883804e-06
-2.28049191479315e-05
-3.74903942925964e-05
-3.0261672664415e-05
-2.73616645103071e-05
-2.84061154350776e-05
-4.18584026574805e-05
-2.41680412369112e-05
-2.53979864301717e-05
-4.72793662818278e-05
-1.74555260500825e-05
-2.41071803527977e-05
-5.34121048940245e-05
-5.95093437866137e-05
-2.72535785125874e-05
-2.57013627848161e-05
-4.01014177562408e-05
-3.41693749178382e-05
-8.01770129138299e-06
-2.88614955883021e-05
-5.25691085629023e-05
-4.61600807860062e-05
-2.76234184475694e-05
-2.024634418631e-05
-3.36345277034081e-05
-2.32405918342272e-05
-4.17558039182894e-05
-3.42582790041568e-05
8.92481103849287e-06
-2.30306354294688e-05
-2.42219878628099e-05
-5.0192451412143e-05
-6.12735273743399e-05
-1.56287233113372e-05
-6.8857366101373e-05
-3.36622764300012e-05
-1.68111365242487e-05
-3.78125907609632e-05
-3.00822755207958e-05
-6.97376754744674e-05
-3.1501258958859e-05
-4.86584719607218e-05
-1.41003111446777e-05
-5.69801543446642e-06
-1.03130869313939e-05
-1.15760688817517e-05
-1.92005914147648e-06
-5.93628863524166e-05
-2.29488308165828e-05
-4.45282853297989e-05
-4.08085146756429e-05
-5.72052780602395e-05
-5.02184389500741e-05
-1.22928489481789e-05
-2.81892463357277e-05
-1.16883732858975e-05
3.44647492995457e-06
-1.01199495936017e-05
-4.27137182269287e-05
-4.56399368544527e-05
-4.48817780664483e-05
6.25100728574295e-06
-9.26557035722109e-06
-2.39661926694142e-05
-3.24107895533937e-05
-2.63060978344401e-05
-4.34340137866933e-05
-1.84350811257893e-05
-4.48121785203445e-05
-2.38112327019369e-05
-3.63095811306459e-05
-1.21681404040384e-05
-3.32046336664673e-05
-3.53380232061082e-05
-3.56119713394132e-05
-3.32324390435491e-05
-6.04455339613451e-05
-3.73896176055149e-05
6.72394746029632e-06
-6.34123503669236e-05
7.63488883420109e-06
-1.40352215269205e-05
-2.62092304544259e-05
-1.50747145962159e-05
-2.64763614870148e-05
-3.95268586943758e-05
-2.98425070327118e-05
-4.77258959042146e-05
-3.35195743041418e-05
-3.22118298712414e-05
-2.43372853302154e-05
-4.62156729718604e-05
-2.42579595771081e-05
-1.97503558392205e-05
-6.51904822876345e-05
-3.84988970862473e-05
-1.88567478034886e-05
-1.02520176471293e-05
5.31993123310812e-06
-2.91537097317681e-05
-5.05191483000846e-05
-3.49446640308194e-05
-3.13026178263576e-05
-2.47551726548422e-05
-3.69245541199794e-05
-2.91664150827601e-05
-3.58577266470516e-05
-4.77482211704507e-06
-5.80425981659713e-05
-2.26777044568024e-05
-1.61427990589956e-05
-3.77592224177557e-05
-3.66850039780332e-05
-1.19499324327952e-05
-2.21811067850633e-05
3.2764956342103e-06
-2.38575571336238e-05
-5.41576124763015e-05
-1.4147023742042e-05
-3.56707986818231e-05
-2.09939401723045e-05
-4.75783284354278e-05
-6.28735575593914e-05
-3.75707002771119e-05
-6.81720849582586e-06
-1.18355875735808e-05
-3.75634511996906e-05
-1.42814436793846e-05
-2.28125589920257e-05
-1.24070703839769e-05
-3.30290595468568e-05
-3.05738651838855e-05
-1.46913583986614e-05
-5.2995059838095e-05
-3.91296390010049e-05
-3.77884099523278e-05
-3.76320488113054e-05
-4.42667657203921e-05
-1.9620560386382e-05
-1.27769143364097e-05
-2.16224664028106e-05
-4.01684347463846e-05
-3.92053328585727e-05
-1.34311005039022e-05
-1.17173411412724e-05
-3.45481516873426e-05
-3.95844559221922e-05
-3.45979843579876e-05
-2.96225163423241e-05
-4.15222286242485e-05
-1.72322582493059e-05
-8.86030619110008e-07
-1.89674159858752e-05
2.78312643895391e-06
-2.35781597000755e-05
-3.40844273551687e-05
-4.05048934981146e-05
-4.73227135561628e-05
-2.33556624606602e-05
-2.57452649044079e-05
-4.9381716732735e-05
-3.31440253358925e-05
-2.49159172775335e-05
-3.77470362719298e-05
-2.34576005390533e-05
-4.32388521767586e-07
-4.87427169683079e-05
-2.37128957509974e-05
-1.40127133443919e-05
-1.90416810605511e-05
1.25642862997609e-05
-1.93563561279354e-05
-4.68208576586166e-05
-1.56183752548073e-05
-1.11160460991311e-05
-1.46476093582182e-05
-2.37402072904228e-05
-3.35034670185282e-05
-6.79164442568921e-06
-1.2623153285745e-05
-6.62150420790192e-05
-1.96712717845586e-05
-5.45573470033447e-05
-5.83043897548868e-05
-3.68163081020288e-05
-1.33996862289316e-05
-5.24841448101251e-05
-6.30749761652236e-06
-3.60894228707296e-05
-3.51222124718648e-05
-3.54454534322242e-05
-6.37841189561175e-05
-1.96133459751493e-05
-6.03200674589076e-05
-3.92060502077524e-05
-6.03682362291862e-06
-6.33855351391485e-05
-3.63112266126293e-05
-3.67472333851457e-05
-6.10000167780305e-06
-2.54011098698954e-05
-3.21908991254053e-05
-6.15816760718475e-05
-1.3801074709653e-05
-1.0666868449961e-05
-4.31034353473648e-05
-5.10379288127463e-05
-4.12915870541004e-05
-1.73237030387793e-05
-2.24430200948772e-05
-6.1586537670044e-05
-3.95277098511686e-05
-3.47370255985103e-05
-4.35159251489952e-05
-4.77950256618444e-05
-3.22746800750618e-05
-4.60702436037094e-05
-2.95377793828649e-05
-3.58762269353516e-05
-3.44519763808931e-05
-4.07495822928624e-05
-2.83889361278991e-05
-3.02378642626218e-05
-2.22048286007148e-05
-1.70376750402826e-05
-4.12475280494104e-05
-1.14381170935784e-05
-5.19857652111989e-05
-3.85780834619733e-05
-2.98632226561577e-05
-5.93609216730006e-05
-3.49508084478517e-05
-1.28950004848562e-05
-4.36001849657274e-05
-2.12151303859303e-05
-4.20741519868306e-05
-5.38278035087544e-05
-1.70515248537032e-05
3.44889653318032e-06
-3.56926008630078e-05
-4.05388233858417e-05
-1.82678387129877e-05
-5.07627008125218e-05
-4.16782571655161e-05
-3.55805008140522e-05
-2.7409023587256e-05
-2.20437036390063e-05
-2.42022096940595e-05
-1.36546000722129e-05
-4.59125564760439e-05
-3.00671389228236e-05
-3.09618842144299e-05
-2.75116871348863e-05
-3.03005471388953e-05
-1.51436447282486e-05
-2.69386843192852e-05
-4.02187641669861e-05
-3.33746984333256e-06
-1.35657914047166e-05
-1.60441338856669e-05
-3.00173575599523e-05
-2.31709892769766e-05
-3.3911744648208e-05
2.74159187045488e-05
-2.06390071872751e-05
-2.20357681727685e-05
-3.18731553838114e-05
-2.92806933748939e-05
-4.88960936086082e-05
-2.71408968352327e-05
-3.13564245168506e-06
-4.31012976552259e-05
-4.59208278838581e-05
-6.2730295732589e-06
-3.41529168453407e-05
-6.41457163832063e-05
-3.14527179276948e-05
-3.19604685218133e-05
-6.26099563843886e-05
-4.1128359041647e-05
-4.45109111222213e-05
-6.75112729326718e-05
-3.39271447612807e-05
-3.06933306705867e-05
-1.25550187140433e-05
-6.08280851277768e-05
-3.34636262808213e-05
-2.5805929284972e-05
-1.19980043758234e-05
-2.56487769404919e-05
-1.61352458965493e-05
-3.46637858847149e-05
-4.03740221167636e-05
-2.22834280505042e-05
-3.74208777172484e-05
-1.12592445006957e-05
-1.32325620757185e-05
-3.15039391144715e-05
-2.10871475538416e-06
-3.46786817132617e-05
-1.68598943130328e-05
-1.09943216909426e-05
-1.0293150973681e-05
-4.41651247697649e-05
-4.63481806318034e-05
-1.16228997544318e-05
-2.22707865432053e-05
-4.20766071749515e-05
-3.41330824552298e-05
-4.15395005526055e-06
-3.06065715052217e-05
-3.26706985806214e-05
-5.03861832010795e-05
-3.56459466294458e-05
-3.34692714419926e-05
-2.82372423940437e-05
-3.90480196368948e-05
-3.02728541244791e-05
-4.8633050953387e-05
-1.79940767475576e-05
-2.91242224796411e-05
-5.30608979693475e-05
-3.02807580892489e-05
-2.74584450579701e-05
-4.6194302159171e-05
1.06178463399195e-05
-4.72078888184333e-05
-3.26864063828173e-05
-3.99007416874912e-05
-3.47641319825841e-05
1.29453570804629e-06
7.57170328181722e-06
-3.76972043054568e-05
-3.06447606840436e-05
-4.58624628546123e-05
-2.1070351352103e-05
-3.44846578886994e-05
-3.07369869004842e-06
-8.52587238215541e-06
-9.2760368432664e-06
-3.1834522345641e-05
-4.39260935829426e-05
-6.06398236679116e-05
-4.33414318554621e-05
-4.21758235646951e-06
-4.26543671896291e-05
-4.39801980307875e-05
-2.9876763714918e-05
-5.48711614545733e-05
-2.04273517943659e-05
-1.12887062576856e-05
-2.71583455391861e-05
-4.24669172348336e-05
-5.58974609941588e-05
-3.3894431376177e-05
-4.79126412423757e-05
-4.33551583926796e-05
-1.59429923408899e-05
-2.85315987446074e-05
-2.38508647194061e-05
-2.86521961269748e-05
-1.96767045911594e-05
-6.20316373237066e-05
-2.98142143636532e-05
-1.86864109537389e-05
-1.01376720891488e-05
-3.10772895367307e-05
-1.39597021768765e-05
1.51944738301893e-05
-7.07893054560015e-05
-2.71649241758795e-05
-2.26919124780167e-05
-2.15620436358448e-06
-1.57137627294058e-05
-3.28414298313584e-05
-8.34222276137695e-06
-4.15000484294703e-05
-3.87785493163161e-05
-4.60441275584627e-05
-2.58922256306315e-05
-4.9236252643286e-05
-3.34442974635653e-05
-4.04726449740295e-05
-1.69242338731976e-05
-1.66611391746649e-05
-5.75511217752646e-05
-3.72223600641686e-05
-3.88128541187005e-05
-2.97061709061538e-05
-1.66628749724516e-05
-1.06760908709648e-05
-2.43233754622914e-05
-6.16701892689987e-05
-1.91120504320578e-05
-9.71489433618418e-06
-2.91057649142137e-05
-5.86108549304362e-05
-1.83073493567925e-05
-3.66605740242671e-05
-1.81435289105637e-05
9.87464298654145e-06
-3.12097179353e-05
-1.06136194617141e-05
-1.0535463500055e-06
-1.9028337286495e-05
-4.11810415093888e-05
-3.44164759131204e-05
-1.77314763637669e-05
-1.55588824249983e-05
3.74321371519061e-06
-2.86591142930761e-05
-1.75346879066105e-05
-5.17848915969959e-05
-3.86247299845157e-05
-8.14446181505038e-06
-1.60100620042373e-05
-2.71158993704177e-05
-8.77137562157983e-06
-6.83768680126154e-06
-4.54591598677295e-05
-1.00357193273576e-05
-3.18392183917921e-05
-1.98419329589663e-05
-2.77477308951571e-05
-2.69798864334425e-05
-5.62699932298879e-05
-4.19286808666725e-05
-2.91189272041266e-05
-3.32557823293039e-05
-3.47963541991807e-05
-4.87964678430145e-05
-4.49002004731297e-05
-4.45296251497416e-05
-3.73120264722205e-05
2.53649970280251e-06
-4.34641702134186e-05
-3.01286804888073e-05
-1.38016151402669e-05
-2.30143872205333e-05
-5.16082313399279e-05
-4.8386798069136e-05
-4.06075585530944e-05
-2.46169897136466e-05
-2.41231903098603e-05
-6.04018605991414e-05
-3.39305763398574e-05
-5.61251484017381e-05
-3.04794121756378e-05
-4.00440157175979e-05
-5.91750687949274e-05
-4.33913835083569e-05
-3.1123958897645e-05
-1.03251091924335e-05
-2.39937321659875e-05
-4.01312540612343e-05
-5.13615596126687e-05
6.18185874561271e-06
-3.3104407363056e-05
-4.81563025653556e-05
-2.87252138302756e-05
-6.93489784555227e-07
-1.72356258603514e-05
-3.35925007190423e-05
-6.42269950010411e-05
-1.95874563710929e-05
-2.53585615743819e-06
3.41222288784201e-07
-4.25893812778922e-05
-2.56607662634904e-05
-2.50465421398757e-05
-5.37320372747924e-06
-5.22475967960911e-05
-2.75616086878069e-06
7.73256359892984e-06
-3.22598980602648e-05
-4.09484067331334e-05
-1.55486758029133e-05
-4.99095996865668e-05
-1.96918965049727e-05
-3.72327619531844e-05
-1.13849990458575e-05
-2.77205938409605e-05
-3.0714226082293e-05
-3.81947653222778e-05
-5.33089886534457e-05
-3.00650070627616e-05
7.43657443252275e-06
-3.90463535951598e-05
-2.51486329165852e-05
-3.94108627561501e-05
-3.50776234550842e-05
-8.38582557533927e-06
-3.18728601257283e-05
-1.85312377279052e-05
-2.70309957786935e-05
-1.30718804822066e-05
-1.05772540942449e-05
-4.67118928255586e-05
-5.24471218703293e-06
-1.52703881982931e-05
1.77318248732792e-05
-3.95850348715373e-05
-4.3905643902184e-05
3.30667694542471e-06
-1.80839775112822e-05
-2.01950193039211e-05
-2.79583233701514e-05
-3.76206744707513e-05
-3.06581665963443e-06
-6.44615632304534e-06
-4.56069931906663e-05
-1.60739801050143e-05
-1.29256532712617e-05
-1.2592945203967e-05
-5.7149096845494e-05
-4.67245640344907e-05
-2.50338292704794e-05
9.09826119489474e-06
-1.13973532958336e-05
-4.61934928719774e-05
-8.03423019467971e-06
-3.31512106680646e-05
-2.45522151819548e-05
-1.42422669645639e-05
-2.09893765800951e-05
-1.3805676115663e-05
-3.13189024045398e-05
-3.6919924971479e-05
-2.06680088592329e-06
-4.29502418126186e-05
-2.78535495863071e-05
-2.91739182909344e-05
-3.45733568897928e-06
-9.44082050215905e-06
-3.39816739147622e-05
-1.47104678356999e-05
-1.29534708487272e-05
-3.20133915489002e-05
-5.5907758594018e-05
-3.98769531913348e-05
-5.70906025485754e-06
-5.36233790278491e-05
3.98641604484284e-06
-3.4914160841741e-05
-3.92192719484862e-05
-9.80628386774804e-06
-3.48341683419768e-05
5.99856452505227e-06
-2.36772786137737e-06
-3.67547655420756e-05
-3.67160691565891e-05
-5.29251361870723e-05
-4.56291286486355e-05
-7.02564635787399e-06
-1.34999250814665e-05
-1.64338406314161e-05
-2.70059146701542e-05
-3.32503260247852e-05
-2.17174732162001e-05
-1.79658161094385e-05
-4.15950873136427e-05
-3.90615809928728e-06
-6.36195462292374e-05
-2.8180081900026e-05
-4.30269013558502e-05
-2.12811271898121e-05
-5.29309475626973e-05
-1.52718692615625e-05
-1.60390385274951e-05
9.92432000884636e-06
-4.90175227797761e-05
-3.97168479596948e-05
-4.10941346590235e-05
-2.26674038201693e-05
-3.76792007403757e-05
-3.57724080322723e-05
2.11133688001349e-06
-1.9200125859287e-05
-3.64421181994496e-05
-3.31368669873735e-05
-1.87235202989788e-05
-6.22988648483923e-05
-3.44123628904204e-05
-1.03034389980409e-05
4.83758875902582e-06
1.56215832740997e-06
-3.05546180332781e-05
-3.22939048321545e-05
-5.13154965454083e-05
-6.49906017534661e-05
-1.30653558818746e-06
-3.21264165629684e-05
-3.14329410502718e-05
-6.13268681923069e-05
-3.61908221403954e-06
-1.45171947628958e-05
-4.81832769043452e-05
-1.42210300639391e-05
-1.90682289492296e-05
-1.28205479995031e-05
-2.8074944428734e-05
-1.75917614320016e-05
-2.98892095807818e-05
-5.05414064398953e-05
-4.76945931925543e-05
-5.60479880696261e-05
-4.6628601261505e-05
-3.72376910086938e-05
-4.64892769559654e-05
-2.65550757059255e-05
-3.56527744222975e-05
-1.49807312120207e-05
-1.9712956155729e-05
-3.57100558779148e-05
-2.97285768089958e-05
-3.91150768903349e-05
-3.26921455232966e-05
-1.08534422832075e-05
-2.24754833726709e-05
-1.05737922892049e-05
-1.50440126626177e-05
-7.45054732613828e-06
-2.18204164453096e-05
-2.89276030341837e-05
-4.55648775605397e-05
-3.15838746000514e-05
-3.46386864649598e-05
-5.23971427035345e-05
-1.45292812145888e-05
-4.50133324369701e-05
-1.67139407026194e-05
-3.08673888915449e-05
-6.47716981369906e-05
-3.44148330942525e-05
-2.70603174095256e-05
-4.92418689556629e-05
-7.24571840666582e-06
-2.10761778342761e-05
-1.72728943347392e-05
-1.75928880218253e-05
-2.57553078242646e-05
-6.02010344126092e-05
-3.88556366481681e-05
-2.05759566295595e-05
-3.89751197470661e-05
-2.899969178686e-05
-2.40636757021231e-06
-4.34097216504001e-05
-3.60391566307697e-05
-4.94428656984856e-05
-4.11550127486743e-05
-4.61923179216475e-05
-3.41546349102622e-05
-2.79230419053907e-05
-4.84317166457331e-05
-7.22728197750449e-06
-5.5540921420434e-05
-2.33416245961921e-05
-3.95948301995402e-05
-3.5714529346145e-05
-3.25921632763754e-05
-3.42485681083593e-05
-5.55390056574703e-05
-3.64324533822022e-05
-5.6954246927301e-05
-2.74351100744941e-05
-3.57386983031741e-05
-4.94961319269862e-05
-2.18246340270121e-05
-6.2463381246055e-06
-3.24628826988471e-05
-2.42099299109687e-05
-3.21970273357055e-05
-5.06780636671974e-05
-1.80801933542692e-05
-3.58189857071931e-05
-2.3635235915277e-05
-5.30686239729592e-05
-2.14538314142923e-05
-1.02194104821911e-05
-3.27261431438324e-05
-2.29899507529287e-05
-2.4048926164234e-05
-2.50260652087734e-05
-1.42723909584297e-05
-2.56476379337295e-05
-3.03531400677926e-05
-3.0504007447014e-05
-4.09765188275128e-05
-8.17635331821035e-06
-3.06084966537051e-05
-3.11772718123388e-05
-4.27968076805435e-05
-2.00852999989594e-05
-6.69934461921443e-05
-2.42694748025566e-05
-2.89018330985906e-05
-3.049706206868e-05
-6.87780235372288e-05
-2.30194921331097e-05
-2.2829409462187e-05
-2.03544109593019e-05
-4.93390469863077e-05
-7.37256407682202e-06
-2.44188752197135e-05
-2.38926752621474e-05
-3.7501628900875e-05
-3.46600880572791e-05
-3.1618468213743e-05
-5.20914316347658e-05
-1.25708253278178e-05
-3.98762018463184e-05
-2.14032899281095e-05
-8.43861271411261e-07
-2.72811252337039e-05
-5.80371698681408e-05
-1.35536407357964e-05
-2.91819320056277e-05
-4.40156918764715e-05
-2.05875985295744e-05
-5.45965775951737e-05
-7.28478116713439e-06
-5.90330545102217e-05
-2.50543832282895e-05
-2.1662797048263e-05
-5.26395704358038e-06
-3.36045325573202e-05
-2.39793612503252e-05
-4.59558968276967e-05
3.32113239652716e-05
-2.73229979157178e-05
-1.52350781895421e-05
-3.85115311512824e-05
-4.05957821976421e-05
-1.369930732413e-05
-2.67362572031853e-05
-3.45394297903469e-06
-3.76207355393064e-05
-2.21995003199433e-05
-1.56851114570636e-05
-6.20743690245876e-06
-3.85548719564412e-05
-5.58485518880118e-05
2.03934104688627e-05
-2.13207203213646e-05
-3.83846433900588e-05
-1.96043423490431e-05
-4.8764280325223e-05
-2.99857503957898e-05
-1.19068013214694e-06
-4.28535385612482e-06
-2.44813717120802e-05
-3.67078584874011e-05
-5.24144888603546e-05
-4.93391975831552e-05
-2.16953004566329e-05
-1.90502910948106e-05
-3.36530003407162e-05
-1.45784300577655e-05
-1.09908893723501e-05
-3.69548183075765e-05
-5.6567161238561e-05
-2.83812318326256e-05
3.94620803328601e-07
-5.11522807738962e-05
-1.45804357006808e-05
-1.23613141394361e-05
-2.89259242954148e-05
-8.62801476376254e-06
-2.30460355185488e-05
-4.81288620292768e-05
-3.38884472012918e-05
-1.5963284900378e-05
1.91418498382433e-05
-1.89533660014122e-05
-3.8865257304168e-05
-3.83751529067899e-05
-3.06827163996457e-05
-5.41696987104008e-06
-1.80217973514186e-05
-4.27775397641456e-05
-4.98006986292327e-05
-5.24649468403663e-05
-4.24352513383381e-05
-3.89282097685607e-05
-4.39836185660153e-05
-4.85526453930297e-05
-4.00998723113276e-05
-4.12478880662358e-05
-2.54882292943037e-05
-4.08100600510103e-05
-4.47962923239085e-05
-3.02136054670155e-05
-3.27191304726013e-05
4.64064301615621e-06
-1.84517052938309e-05
-2.72697508204904e-05
-3.40515162784345e-05
-1.66348463545005e-05
-1.22807051738084e-05
-3.55837252919671e-05
-3.11894750932712e-05
-4.75273132442919e-05
-3.65563909511627e-05
-2.84309573284351e-05
-3.96693597215119e-05
-4.62975423666052e-05
-4.73136063738155e-05
-4.03418207042807e-05
-4.29088232386446e-05
3.77945967757662e-06
-3.08648765312714e-05
-7.55655994022566e-06
-5.68238841326147e-05
-4.68734979383648e-05
-5.98952008376163e-06
-6.63720007068537e-06
-3.93727396176947e-05
-1.07628070517089e-05
-2.0133108178112e-05
-1.6587470370839e-05
-6.25169865146986e-05
-2.24270122933827e-05
-3.67125957840428e-05
-4.76813722124755e-05
-5.71834703523942e-05
-3.06503584430461e-05
-7.09123535507152e-06
-3.38589581053682e-05
-3.85623428909399e-05
-3.43120274334565e-05
-2.69150562132123e-05
-3.24722030411201e-05
-4.5589925080156e-05
-2.0586280415717e-05
-4.35438807072529e-05
-4.28544937414214e-05
4.13955418580399e-06
-5.12928889808915e-05
-4.54254787915805e-05
-2.48920295554677e-05
-3.49996046552659e-05
-5.87063300620204e-05
-3.34181017306873e-05
-4.88946014013617e-05
-1.76051916472529e-05
-4.48998060403933e-05
-2.70357652143981e-05
-8.81624597320881e-06
-1.28893178949689e-05
3.1784597785815e-07
-3.87300735356357e-05
6.22387650755308e-06
-4.10333283258643e-05
-3.34374185273495e-05
-2.91858975620538e-05
-3.57446019629793e-05
-4.20504501430491e-05
-3.33146408275145e-05
-8.6241164107205e-06
-6.0168865616254e-05
-4.21202440107113e-05
-1.20922705770358e-05
-2.1475410962848e-05
-1.02273434992875e-05
-5.53388273198586e-06
-1.54397993347552e-05
-3.82947292109737e-05
-4.30090080122453e-05
-4.08089867967304e-05
-3.46209126710901e-05
1.62025239121082e-06
-2.09170274773825e-05
-1.64630619959057e-05
-2.26125197049536e-05
-1.03395140995202e-05
1.08586468834066e-05
-4.96939255023444e-05
-2.91349633338757e-05
-3.00481298185669e-05
-6.06384277560969e-06
-3.09615859558806e-05
-3.16183251625824e-05
-5.29892606825332e-05
-1.21685693149422e-05
-5.295168548386e-05
-4.3668102197869e-05
-2.0271703339279e-05
-2.12356595869555e-05
-8.93264045752065e-06
-3.98823336557122e-06
-7.07927661493845e-06
-9.72025779472997e-06
-2.19520891725631e-05
-1.30033170688796e-05
-5.72596649687676e-05
-2.42832626658919e-05
-8.34590141193934e-06
-2.20770048395811e-05
-1.21252896979676e-05
-1.04614186305574e-05
-3.98077451903816e-05
1.21748809785112e-05
-3.97778166441735e-05
-1.38130009582703e-05
-1.99899686719118e-05
-2.87832676866123e-05
-5.4159154766326e-06
-2.98123698230746e-05
-6.10812114061118e-05
-1.42820268781698e-05
-2.86914911986012e-05
5.23928615379484e-06
-4.99624234768093e-05
-5.05587023692317e-05
-2.12416458489945e-05
9.08564128405452e-06
-2.37311998823981e-05
-2.58647941990965e-05
4.47844120206159e-06
-1.60842217466133e-05
-1.70258969108982e-05
-4.14903933198067e-05
-2.80166900632724e-05
-1.43628388999458e-05
-6.98058254914272e-06
-4.41390479034151e-05
-1.16738703449523e-05
-3.47343434590229e-05
-2.96875861953801e-05
3.97865665410986e-06
1.40341945610173e-05
-1.15686384435787e-05
-3.03411598233345e-05
-4.00401178188785e-05
-5.6120059682245e-05
-2.81512120782367e-05
-5.66700568945161e-06
-3.69147312112628e-05
-3.50162234759281e-05
-3.07254898225725e-05
-2.63920453572932e-05
-4.04447591821944e-05
-1.53732109100572e-05
-6.0334409210101e-05
-2.37593204573413e-06
-2.83508359295876e-05
-1.07857696971041e-05
-3.00378741023387e-05
-2.17746809518331e-05
-1.87411866492147e-05
-1.62174747211222e-05
-4.04740758860842e-05
-1.13797317582888e-05
-3.71138337789648e-05
-3.93170252969981e-05
-4.333139884965e-05
-2.78377056760148e-05
-3.04726899356068e-05
-3.89853622543036e-05
-2.66344276609475e-05
-4.95116799733603e-06
-2.40743448635485e-06
-3.44374458989074e-05
-2.63295570142695e-05
-4.88502143868672e-05
-2.42009442355382e-05
-3.97787818861472e-05
-1.70739071072856e-05
-2.55502212321247e-05
-5.74908851473732e-05
-3.68299910196332e-05
-4.4409884615681e-05
-1.74515186604073e-05
-3.26274223961908e-05
-2.2955587450751e-05
-2.38546999585134e-05
-3.79334837393092e-06
-3.27221276769353e-05
-2.88830953554002e-05
-2.6329413745541e-05
-3.87160477449074e-05
-7.30069335147415e-06
-3.0534899031195e-05
-1.93524470962441e-05
-1.53137484290742e-05
-2.44890355662515e-05
-4.95377485354103e-05
-4.39685923558111e-05
-2.5272489259173e-05
-3.67956481492126e-05
-2.64442306637723e-05
-3.12221659513943e-05
-4.92032439382412e-05
-3.90358705594279e-05
-1.39324210219446e-05
-4.01302691012251e-05
-1.96254607310766e-05
-4.86444426107222e-05
-3.28468659021786e-05
-2.71500069957259e-05
-6.48514616690523e-06
-3.51247242900541e-05
-6.48711422010287e-06
-5.03279519981875e-05
-2.51789323880207e-05
-2.46444721796335e-05
-1.32645573392214e-05
-4.35612432287158e-05
-2.22175573365879e-05
-4.35436928695818e-05
-1.71148141020966e-05
3.63231937421512e-07
-2.41974760345333e-05
-4.87399721270598e-06
-1.07540051394541e-05
-3.46587582164308e-05
-3.95835218061317e-05
-7.96584383396583e-06
-1.37155105400711e-05
-2.98690959466075e-05
-2.52664654070687e-05
-4.05410832137554e-05
-5.74304127895782e-05
-1.97226714018094e-05
-2.85733095759994e-05
-3.91755443278652e-05
-5.0239291909418e-05
-3.05757315134937e-05
-2.28324488527129e-05
-3.51416035932903e-05
-1.81964783155237e-05
-4.58714732801892e-05
-2.11737693008116e-05
-2.84294081344004e-05
-1.76464357991235e-05
-1.26476491268325e-05
-4.44444593054246e-05
-6.4529123540432e-05
-4.03240427030751e-05
-1.2082199589549e-05
-2.93499089298992e-05
-4.17412403476515e-05
-1.19619470348729e-05
-1.27364005279837e-05
-5.19172983650548e-06
-4.15882314432998e-05
-3.94222763368219e-05
-3.170801729796e-05
-4.94757627435365e-05
-4.05516612967567e-05
-1.81721001973782e-05
-3.54032559031168e-05
-4.1608211001354e-05
-5.28334849079279e-06
-4.613487041346e-05
-2.16489797392444e-05
-2.68284792187159e-05
-4.42820948635172e-05
-2.91509822741299e-05
-2.98788436259197e-05
-2.38068346592984e-05
-4.38987675409875e-05
-3.92788299805667e-05
-4.61124292601727e-05
-7.6208479039626e-06
-1.66554877754659e-05
-3.93739082210712e-05
-2.63850864744479e-05
-2.8196942073853e-05
-3.80652882698777e-05
-1.88243781840832e-06
-3.24937449221906e-05
-4.70385324784478e-05
-1.76466747003854e-05
-2.76298439907502e-05
5.2013172607619e-06
-1.65154766703664e-05
-2.24910240366908e-05
-2.53611071068648e-05
-3.27275183823055e-05
-2.77504857185428e-05
-3.58433333969173e-05
-5.92266634512497e-05
-3.48123870965982e-05
-3.62944332650698e-05
-3.04808728595667e-05
-2.5964676195163e-05
-2.0492709770239e-05
-4.74218250835664e-05
-4.33394586611697e-05
-3.4418404008116e-05
-2.97324265358648e-05
-2.18755385562202e-05
-4.32845659212739e-05
1.34617543268108e-05
-1.90744773357746e-05
-3.84806254055385e-05
8.97936435246385e-06
-5.17185394958034e-05
-1.93770670561348e-05
-1.231920373048e-05
-5.02987474479947e-05
-2.81035494551653e-05
-6.56751909712272e-05
-4.4141787759796e-06
-2.02952020209557e-05
-3.93120091231511e-05
-1.46302093524691e-05
-4.09880081009067e-05
-3.82590126085061e-05
-5.05172274819518e-05
-3.91215932025627e-05
-2.92358058649933e-05
-7.9411159001693e-05
1.07329562596236e-05
-3.36697634807334e-05
-5.3268192775831e-05
-3.32564384663646e-05
-2.67233116928681e-05
-5.74870207680699e-05
7.76391015075704e-06
-2.88866835878948e-05
-3.33206367321323e-05
-2.74393984680609e-05
-3.13090072768543e-05
-2.53476916940728e-05
-4.07641075796175e-05
1.00943252545889e-05
-1.79696845642202e-05
-2.2263819404071e-05
-5.92565080206219e-06
-2.82451917054992e-05
-1.01272817915352e-05
-3.14409489994861e-06
-2.63028498773247e-05
-1.10410924867493e-05
1.6620711005568e-05
-1.88045231667666e-05
-3.46639237354923e-05
-4.74475740658124e-05
-5.21068704764888e-05
-3.21131549594723e-05
-2.68230405647312e-05
-3.35344727720799e-05
-4.58865210959029e-05
-1.2790011992883e-05
-4.29691728940053e-06
-3.2808681225602e-05
-8.4455960940222e-06
-2.8854987357996e-05
-2.228717949589e-05
-1.03860446029241e-05
-2.42427100502145e-05
-4.26420727781643e-06
-5.24232180863478e-05
-2.47290034796521e-05
-6.00231670923279e-06
-3.81523884832909e-05
-2.54963854679168e-05
-3.90634885529686e-05
-4.6319223600164e-05
-3.24998945153844e-05
-8.76597467201737e-06
-3.9740176321295e-05
-2.59342829232662e-05
-3.08302761557234e-05
-2.85123451746466e-05
-1.97964219331038e-05
-1.50548640179312e-05
-2.06029051835521e-05
-2.96763331536884e-05
-3.84529677674712e-05
-1.5757546082563e-05
-3.5373538855872e-05
-1.62039705854286e-05
-5.16175145533084e-05
-5.01353969352774e-05
-2.85901590128054e-05
-6.84365062134188e-05
-4.98370020045971e-05
-4.30858353481407e-05
-2.69655437035451e-05
-3.50426462192061e-05
-2.42436067356937e-05
-5.47642133537185e-05
-2.54212092205821e-05
-6.66087445940649e-05
-2.63788913694621e-05
-2.55014590566208e-05
-6.6345983061574e-05
-1.1714137923123e-05
-1.80137695539493e-05
-3.76393018093652e-05
-3.15167270877003e-05
-4.73869989433839e-05
-2.31848071382506e-05
-1.7706638515543e-05
-3.28883091766913e-05
-4.25030783834072e-05
-4.6999480785367e-05
-5.70978333731826e-05
-4.49323788395772e-05
-1.51333913984595e-05
-1.89627181611289e-05
-5.61286738990816e-06
-2.21226980555983e-05
-2.87500597175722e-05
-3.20983593936666e-05
-1.28376349678568e-05
3.14526781002068e-06
-1.57031275157839e-05
-1.96415099179947e-05
-1.70313181893308e-05
-3.18614969833722e-05
-1.85871465472036e-05
-2.25122337788398e-05
-4.24070385781282e-05
-3.15528138048914e-05
-5.96198009263815e-05
-2.75011320025015e-05
-3.40894407780335e-05
-3.47918015699126e-06
-6.66465969019578e-06
-4.38740084570199e-05
-3.44484138083376e-05
-2.64563533569916e-05
-2.89482709578581e-05
-2.14613754563944e-05
-1.86389868665627e-05
-2.4645983336839e-05
-4.77551710309799e-05
-2.29541293351355e-05
-2.74502878010498e-05
-1.82485069218175e-05
-1.93408771433995e-05
-2.59297501640686e-05
-5.13750126987874e-05
-6.46161303204882e-06
-3.59347701407584e-05
-3.74444609901035e-05
-1.53527073699655e-06
-2.1636558352931e-05
-3.70446822361172e-05
-9.43748459215518e-06
-1.53552305980441e-06
-2.14211054188363e-05
-6.34248057610829e-05
-1.2697320546758e-05
-3.06497566102209e-05
-2.64802696058527e-06
-4.17278810755754e-05
8.69692894377382e-06
-2.60031706734047e-05
-2.96008323553723e-05
4.02539746027653e-06
-9.72088013979801e-06
-5.18311492128343e-05
-3.37651603535463e-05
3.14706261073741e-06
3.40697929529078e-06
-5.7340682741066e-05
-2.92708428967873e-05
-6.67990007678556e-05
-1.91695249930982e-05
-6.6667682228372e-05
-5.01631208651419e-05
-2.51194040466963e-06
-4.00599179026166e-05
-3.21369019935187e-05
-2.32853924333779e-05
-2.38428183005036e-05
-3.5150292978739e-05
-2.06507003765956e-05
-4.34199340232673e-05
-2.0514965701052e-05
-7.66756223849298e-06
-9.06216899347963e-06
-3.76356023600501e-05
-2.17249077080949e-05
-2.84382576328691e-05
-2.67319541954595e-05
-5.23568559398515e-05
-2.14873351881074e-05
-4.65780795362587e-05
-3.72189020728502e-05
-3.39265320410339e-05
-4.61994801107929e-05
-9.71342949405671e-06
-1.14123357487825e-05
-5.4287211382738e-05
-2.47776664542062e-05
-1.91488088440096e-05
-1.95959690539177e-05
-8.43539381799597e-06
-1.36051708480064e-05
-2.22580777675351e-05
-7.52885046417362e-05
-4.90350843445588e-05
-1.54824554239298e-05
-2.55691462919908e-05
-1.1023615812972e-05
-5.33033454588376e-06
-4.0355837429829e-05
-2.37823761643e-05
-2.4330212710143e-05
-2.28565391291602e-05
-3.27660334960888e-05
-3.23944635738106e-05
3.23579191104098e-05
1.89773398563032e-06
-4.27482792615265e-05
-1.19097478832111e-05
-1.32131310298065e-05
-3.36676012788995e-07
-2.76423789996433e-05
-2.4763692840133e-06
-3.08800236228123e-05
-6.60922773499762e-06
-4.84466267983879e-05
-1.06491170761985e-05
-2.48483875169943e-05
-4.1888476808714e-05
-4.6090181187954e-05
-1.66946582022948e-05
-4.1926788806457e-05
-7.6052952750879e-05
-4.69445159279295e-05
-3.5474395327993e-05
-3.89269636000782e-05
-2.12224284471467e-05
-5.14900642189766e-05
-5.18937020920559e-05
-5.16516617328996e-05
-2.85748351337627e-05
-4.45475529604059e-05
-9.47691088650308e-06
-2.1933750908366e-05
-1.23913229434088e-05
-2.79266289874531e-05
-3.53577257623282e-05
-5.80036408047638e-06
-1.96223476419728e-05
-5.53395810761165e-05
-4.56653349741287e-05
-3.47291367077617e-05
-2.8495079179745e-05
-4.76340211977656e-05
-1.46444568755418e-05
-4.12979039488042e-05
-5.84732828043219e-05
-4.36732674731759e-05
-6.54213404955673e-05
-1.96611985374383e-05
-1.02841019189478e-05
-6.04172556485332e-05
-3.36538325864263e-05
-3.13220025493189e-05
-5.09567004276075e-05
-3.07532823918561e-05
-3.05050787455292e-05
-5.45620838749899e-05
-8.90673054527439e-06
-7.03077585064206e-06
-1.21266455671373e-05
-4.90519971654962e-06
-1.55890575545656e-05
-5.69637853804051e-05
-3.16664013867527e-05
-5.25584572057908e-05
-3.05037957568051e-05
-2.74103217202886e-05
-3.40973342679836e-05
-3.33258068591361e-05
-4.25664350552003e-05
-2.78294448078127e-05
-1.64708060037805e-05
-7.97478220156747e-06
-5.307079199929e-05
-2.41755591821281e-05
-1.26741030871776e-05
-4.29563508820114e-05
-2.31281589048376e-05
-2.48697914208614e-05
-5.13142049677265e-05
-2.11549740338383e-05
-3.8289937732761e-05
-5.07997672506787e-05
-3.04487452614301e-05
-5.52443605653183e-05
9.82801951001412e-06
-2.51085948951234e-05
-2.97319273596372e-05
-6.11829892724251e-06
-1.16134787291202e-05
-6.8926752602272e-05
-3.65665260062826e-05
-4.4366451226237e-05
-3.91483733014677e-05
-1.99823158978865e-05
-3.38388206109634e-05
-1.52282249687091e-05
-2.63616733962256e-05
-3.5389363499395e-05
-3.67683098473617e-05
-2.99435542914757e-05
-2.54742395299669e-05
-1.61883204684213e-05
-1.31469159171218e-06
-4.1271967149641e-05
-4.16798359150383e-05
-1.81342555281177e-05
-6.49149727203549e-06
-7.70876373851078e-05
-5.69723336568242e-05
-2.90940971806799e-06
-2.06977174658873e-05
-1.45711034959349e-05
-3.20730471417229e-05
-1.72337961942982e-05
-3.06354379894961e-05
-3.36498018077558e-05
-4.99925269022189e-05
-3.43670614620002e-05
-2.99944424524055e-05
-3.84005510250097e-05
-4.41858284746166e-05
-7.00292893538934e-06
-4.53427053035045e-05
-6.24596324122129e-05
-1.91551655639676e-05
-3.65105753671065e-05
-2.74990024034218e-05
-2.39048471855303e-05
-2.82274335037752e-05
-2.38654522114834e-05
-1.48461142659241e-05
-5.22641510533099e-05
-2.60291316807146e-06
-6.31142460086567e-05
-2.99817119707188e-05
-1.13667314657787e-05
-2.96134338408401e-05
-2.07022408538564e-05
-1.76646300649963e-05
-3.20657290357391e-05
-1.56946543731314e-05
-5.90462935849942e-05
-4.13305407238487e-05
-2.72647326194341e-05
-2.51396172335543e-05
-3.5759995393525e-05
-4.70834169724761e-05
-2.87963851158127e-05
-2.97831036327237e-05
-4.75329221153173e-05
-4.24422318422518e-05
-5.8796970998226e-05
-4.36758116898537e-05
-3.20876138256368e-05
-3.44812541797609e-05
-1.49601362823399e-05
-1.3067970093686e-05
-1.92005525479366e-05
-5.47931301094652e-06
-1.06430701123826e-05
-4.01446645665754e-05
-2.22044343803425e-05
-5.16055029026705e-05
-4.86274591285771e-05
-3.99113256111272e-05
-6.10618087092107e-05
-6.44496082772506e-06
-1.88005117612745e-05
-2.68375967978915e-05
-2.39293967377543e-05
-1.08159879085313e-05
-8.71339095183094e-06
-2.59924636472034e-05
-3.95853420096588e-06
-3.00448955864513e-05
-9.98195766936932e-06
-2.10651377968156e-05
1.14426315062468e-05
-4.38828888971415e-05
-4.23298704564009e-05
-1.78801604187666e-05
-6.62753507181831e-06
-4.6684600004012e-05
-4.60330789535787e-05
-2.64771172401642e-05
-3.90812006151154e-05
-2.64422048553907e-05
-3.21190660734376e-05
-3.72140988491854e-05
-3.85075493692922e-05
-1.89864315720975e-05
-2.38941721441772e-05
-3.62846379340775e-05
-6.23558732778613e-05
-2.3814404247448e-05
-2.35961526010932e-05
-1.18021506272255e-05
-2.12791090492174e-05
1.06503286599218e-06
-2.46922864291159e-05
-4.41343428894489e-05
-1.80335600367393e-05
-2.83544962653606e-05
-1.39563862369836e-05
-4.66976584094602e-05
-3.65501570198999e-05
-8.31734889237758e-06
-2.76462050477014e-05
-5.37574497632759e-05
-4.04427200047068e-05
-3.06411009445355e-05
-4.11641504678841e-05
-3.54158019001249e-05
-5.93152038934491e-05
-2.5315679254042e-05
-5.59647978545621e-05
-1.33285855621212e-05
-2.31648118912871e-05
-4.20309725406026e-05
-5.80388589945478e-05
-2.71448907146719e-05
-1.63855711640256e-05
9.52664631755097e-06
-3.88262595869924e-05
-1.93917985197684e-05
-2.26633701763849e-05
-3.58734535142831e-05
-2.82533303971907e-05
-2.93027660769486e-05
-5.57764302281035e-05
5.97209808440463e-06
-1.81872179419183e-05
-2.86242266580306e-05
-5.14236599419266e-05
-3.75359691106032e-05
-6.82614273199977e-06
-2.40080037052985e-05
-1.7744182121145e-05
-5.15048978883313e-05
-1.85836170060647e-05
-4.10030152022417e-05
1.13608782182036e-05
-3.3629581638411e-05
-4.92227765883925e-05
-4.36552174489653e-05
-2.58663783389897e-05
-2.2909809940374e-06
-1.01144149156013e-05
-1.56470440828329e-05
-4.03588572323713e-05
-2.23536396265986e-05
-4.77410476154554e-05
-4.10242437334698e-05
-4.40445303246508e-05
-3.30559562639953e-05
-3.55240244121209e-06
-2.09832137132495e-05
-1.27191104809184e-05
-1.97268941078618e-05
-4.77882331614552e-05
-5.18238786670747e-05
-2.49737156294205e-05
-4.93419788645125e-05
-3.77784222542252e-05
-1.46491243938625e-05
-3.34790587414475e-05
-2.78863946119366e-05
-2.50234447235596e-05
-3.08682559436676e-05
-3.27489429738519e-05
-4.50750367651235e-05
-3.66087586170998e-05
-1.71610893273447e-05
-4.23367787835387e-05
-4.02642642698932e-05
-1.39072763941828e-05
-3.28415550341664e-05
-4.38225226892389e-05
1.35112783707511e-05
-9.37455409709357e-06
-3.451929420842e-05
-2.34053406690773e-05
-3.28274812341625e-05
-2.58803682339062e-05
-3.97682793855672e-05
-2.61116161373131e-05
-3.6872166891886e-05
-3.42766736387169e-05
-3.896447149107e-05
-1.33583475278252e-05
-5.21610837296458e-05
-2.092494719316e-05
-4.37015863817292e-05
-4.06951720952537e-05
-2.12542011117429e-05
-2.6369772138355e-05
-3.28794152216809e-05
-3.47660271665312e-05
-4.81766707600797e-05
-1.88281905703384e-05
-3.2439681563378e-05
-2.73172276486822e-05
-5.00971589778552e-05
-3.55287555305632e-05
-4.28379423949779e-05
-2.54657514193402e-05
-4.5574231238114e-05
-2.58043149551629e-05
-2.25219137788033e-05
-2.80438712190681e-05
-4.2228118793566e-05
-1.7691723435335e-05
-3.34620430746645e-05
-5.90787303579105e-05
-1.42531784970558e-05
-2.13954791960909e-05
-3.55992870779155e-06
-2.48623349252627e-05
-1.95492962157004e-05
-2.37760930715216e-05
-2.08420636172942e-05
-2.86206843112942e-05
-3.27172430779518e-05
-2.81248893213944e-05
-4.99698773135132e-05
-3.27915254937337e-05
-4.70399702908741e-05
-3.16408737669344e-05
-1.15022758780447e-05
-3.23367503631328e-05
-2.27179526496414e-05
-1.79848553920717e-05
-1.65514773225821e-05
-4.31975972370323e-06
3.07472297196941e-05
-1.98759414965418e-05
-3.30928925414913e-05
-6.63205964342272e-05
-6.57576264062689e-05
-3.95681977582648e-05
-2.04034126309304e-05
-2.47328543169878e-05
-1.06923967450282e-05
-2.09674134663112e-05
-1.25627548565146e-05
-3.94681288553943e-05
-1.64054474496525e-05
3.89323556087844e-06
-2.45045644319273e-05
-2.09812142371412e-05
-4.29744722965118e-05
-4.2545269695214e-05
-3.20291043631374e-05
-2.5878536327707e-06
-3.20968280561413e-05
-2.48308036038593e-05
-1.54608500258092e-05
-4.30602336745178e-05
2.16456598961726e-06
-3.99443499040966e-05
-3.72763543851747e-05
-2.9914574943089e-05
-3.85008909486375e-05
-4.29675195543133e-06
-6.07159280181051e-05
-1.40452790739534e-05
-8.66748872840394e-06
1.75353320686957e-05
-4.32521353011235e-05
-2.70237865820187e-05
-1.85130590634988e-05
-3.87737319694347e-05
-4.77674349660709e-05
-6.12871150043468e-05
-2.83029523209083e-05
2.68194141749346e-07
-2.4334270740314e-05
-3.14902999172645e-05
-2.81707503943538e-05
-1.06751083177151e-05
-3.5790189758307e-05
3.14415620793669e-06
-4.79292275580412e-05
-1.96392998197608e-05
-1.10588071715155e-05
-3.34311004806504e-05
-3.57901589709901e-05
-1.82792638237749e-05
-4.42822718592092e-05
-2.49307559485543e-05
-2.26863986689761e-05
-3.2543092259585e-05
-4.27614629680152e-05
-4.18344593678372e-05
-5.80365962746365e-06
-2.52791112009574e-05
-4.83146513778196e-05
-7.41137207900713e-06
-4.77619512215244e-05
-6.62601720181688e-05
-2.18174682635925e-05
-2.46936187107728e-05
-2.48593163360432e-05
-2.66839175045625e-05
-1.50883967882708e-07
-6.07275437494086e-06
-2.14529031291605e-05
-3.60835591034239e-05
-4.07487866603372e-05
-4.57899339856718e-05
-2.69841154789327e-05
-9.99218023932412e-06
-3.01618807739845e-05
-1.14514639770913e-05
-2.65056437477841e-05
-6.2065464202112e-05
-1.80598211020237e-05
-2.70463148501287e-05
-1.79038413308577e-05
-4.0683479558754e-05
-1.48061396984359e-05
2.82046230353007e-05
-2.83059544494146e-05
1.11610025848817e-05
-2.59218442004494e-05
-3.63899784064412e-05
-1.62647985999859e-05
-4.54906945456202e-05
-1.38597022970332e-05
-3.08623371231548e-05
-5.66501081957424e-05
-2.73977789923177e-05
-4.05275284199577e-05
1.02639999904566e-05
-4.28731665844539e-05
-4.56913189924471e-06
-2.27050674025288e-05
-4.86993876335805e-05
-3.3771786622687e-05
-4.14462754053481e-05
-1.66597956124222e-05
1.37438646209766e-05
-4.06694455126549e-05
9.14068376551445e-07
-1.32925112767662e-05
-4.00075587585906e-05
-5.17146523794905e-05
-2.3636721043694e-05
-1.95367632937498e-05
-4.21057146384126e-06
-2.08975828171697e-05
-2.63061194650369e-05
-1.75747358569792e-05
-2.87172194003526e-05
-1.16200357540839e-05
-4.20669275093736e-05
-3.10743652306693e-05
-2.58422566247112e-05
-4.72570133874463e-05
-1.57973781504899e-05
-3.04132610308717e-05
-2.60766881008926e-05
-3.42070036608816e-05
-3.04398420238635e-05
-3.17689087154947e-05
-2.42168173446707e-05
-7.50218297374268e-05
-3.35801077261658e-05
-3.2601807457978e-06
-3.33896014262208e-05
-1.70551267543146e-05
-3.89019963134914e-05
-6.99210623943847e-05
-3.40611276952712e-05
-3.33270947850714e-05
-5.90228822383201e-05
-5.1583127718719e-05
-4.07627218697791e-05
-3.3365670440352e-05
3.11273425758015e-06
-3.58731368056353e-05
-1.6708293449667e-05
-3.40030052748722e-05
-1.53821502430011e-05
-3.29478387757167e-05
-1.78857617722499e-05
-3.81319676569101e-05
-3.81521952881812e-05
-8.13848960775754e-06
-1.10618819984289e-05
-2.93738796493046e-06
-2.29723984308092e-07
-3.47933058707446e-05
-6.95263037382309e-05
-2.62133715959734e-05
-2.44782797742295e-05
-4.22581287943546e-05
-1.83350847833534e-05
-4.82160440663929e-05
-1.86013778280971e-05
-1.51013121415863e-05
-4.24233875346645e-05
-4.71413263971908e-05
-4.49977920182702e-05
-3.81240656737264e-05
-3.16755252622427e-05
-4.80435582783744e-05
-2.84719830248114e-05
-4.24950517866664e-05
-1.43076110508876e-05
-1.68758578306255e-05
-1.7337343569612e-05
-2.2184831327772e-05
-3.8475846123155e-05
-8.54574890613366e-06
-2.99845772653203e-05
-1.7391341032284e-05
-1.77537860579345e-05
-3.1132502573284e-05
1.49121835113888e-05
-2.86568128145843e-05
-3.15670051643274e-05
-2.69585607711373e-05
-3.69217121371171e-05
-4.87722220951291e-05
-4.18032421308978e-05
-6.5902635295273e-05
-3.32270300690191e-05
-1.52769628102346e-05
-2.05774255217464e-05
-3.82823845237063e-05
-6.78571930266987e-05
-1.93624012268496e-05
-2.92938151128093e-05
-2.52281082629731e-05
1.52531085694357e-05
-6.02466199911257e-06
-8.0381508802743e-07
-3.59392068043408e-05
-4.0700578140145e-05
-4.13062691491558e-05
-2.33179702017216e-05
-2.4531321499411e-05
-3.37814777749833e-05
-2.08848122965349e-06
-1.28745173670673e-05
1.00720707453799e-05
-1.82470826285121e-05
-1.93598223405964e-05
-3.19269961286027e-05
-6.70501244389704e-06
-1.62997947545408e-05
-4.87661996319163e-06
-5.14390883256953e-05
2.63579674564606e-07
-8.41907096949639e-06
-1.33607198378971e-05
-5.08892991999934e-06
-2.26325876571501e-05
-3.80279806480183e-05
-1.81259140950389e-05
-5.5386558774292e-05
-4.38686665123326e-05
-2.99544884726557e-05
-1.41845832610272e-05
-3.87009521583929e-05
-8.13769175430076e-06
-4.14126470977134e-05
-9.29538383932791e-06
-2.21401761275944e-05
-3.95924446546087e-05
-1.32325896452317e-05
-3.95546163911142e-05
-3.31872567082965e-05
-4.99998898955693e-05
-2.04830188616998e-05
-2.58483828919618e-05
-4.26309811906491e-05
-1.80941107610829e-05
-2.73521375772478e-05
-1.50284871984358e-05
-3.12085556487315e-05
-3.42071475223742e-05
-2.30524222319418e-05
-5.10354706604151e-05
-1.64874339261471e-05
-4.02772349582602e-05
-2.05817133943551e-05
-3.04085673363244e-05
-3.78364099520901e-05
-1.31046016252592e-05
1.54658591122971e-07
-4.03833722901358e-05
-4.04848814184109e-05
-6.2918728994573e-05
-1.69314201491645e-05
-2.28947437821755e-05
-2.99601479489123e-05
-5.25401296097131e-05
-2.19485906824168e-05
-1.95157954130045e-05
-3.68898370919875e-05
-1.82494642672049e-05
-1.40556413835924e-05
-2.82043967659697e-05
-4.57697625626663e-05
-5.33343532610389e-05
-4.77267714563601e-05
-1.32874948259043e-05
-1.92295536305447e-05
-2.99233510444459e-05
-7.13120481041275e-06
-2.73427058159381e-05
-5.99421970942234e-05
-4.4520546749557e-05
-3.35946894519626e-05
-3.85174513608757e-05
-4.92247470367097e-05
-2.54545239269981e-05
-1.13772288539984e-05
-2.19162604240662e-05
-1.28564088967241e-05
-1.33669191926998e-05
-5.87131512583376e-05
-9.02159981550555e-06
-2.21626429357491e-05
-2.77179500658744e-05
-4.00074413369139e-05
-3.19723748420629e-05
-6.20307066793648e-05
-3.77531789332624e-05
-8.90000839761166e-06
-3.02030713784729e-05
-2.25435663404377e-05
-5.22926308283331e-05
-3.46052716282222e-05
-3.5496818205835e-05
-7.41645692595241e-05
-3.53424324752147e-05
-2.98938074507699e-06
-6.08571468323263e-05
-5.05752305970557e-05
-1.86395397579554e-05
-4.42398760868325e-05
-1.77479945770179e-05
-4.445090253853e-05
-4.20953588402564e-05
-3.63749324618234e-05
-2.6770958169584e-05
-8.51207547639959e-06
-3.79542352573509e-05
-3.5466166735238e-05
-3.79491398772524e-05
-3.07091452909578e-05
-4.96084313897945e-05
-2.14704366864888e-05
-2.36533858994373e-05
-2.33076361534493e-05
-3.44001022002641e-05
-6.35419621890824e-06
-4.02669756420553e-05
-2.32521079596061e-05
-1.90162163215105e-05
-3.0007289408605e-05
-2.00001010300522e-05
-2.04250018690685e-05
-5.62083358703419e-05
-3.57085846536711e-05
-2.37055065645826e-05
-1.56253342927308e-05
-1.59960807658089e-05
-5.31172284394558e-05
-6.10478687187214e-05
-1.12999491917298e-05
-2.28815610820856e-05
-3.54930643817279e-06
-2.44706516294516e-05
-1.14992296023377e-05
-3.6905269356235e-05
-4.41560852543145e-05
-5.40630638380591e-06
-1.51752802424878e-05
-5.53992728131165e-05
-3.12503845756679e-05
-6.17103265198536e-05
-3.41597871933533e-05
-7.96252408672131e-06
-2.12213506102008e-05
-3.93992246755611e-05
1.50682294306259e-05
-1.6485374498785e-05
-5.16866837510627e-05
-3.73804645863732e-06
-1.6796638708239e-05
-6.90195984403562e-05
-1.33796490659552e-05
-3.52611396126355e-05
-3.44497530490274e-05
-6.11070480416364e-05
-3.12909513611938e-06
-5.33337568418598e-05
-2.70327626925774e-05
-3.5920160485821e-05
-2.02874694286959e-05
-4.81539523402884e-05
-4.13868835900997e-05
-3.32960202506638e-05
-2.07745245527347e-05
-2.72548381911405e-05
-1.18188413488492e-05
-2.47516869691362e-05
-4.44448412894451e-05
-2.65159122110985e-05
-2.18493543982508e-05
5.10515750086153e-07
-2.6154937280172e-05
-2.2875762483592e-05
-2.42645717830741e-05
-1.59171718581623e-05
7.00483734688346e-06
-3.06594152839184e-05
-2.37876894683397e-05
-3.17433329017614e-05
-3.63267419474236e-05
-2.85401613762767e-05
-1.46167929578989e-05
-1.35425855716778e-05
-2.77114972681029e-06
-1.36152609516486e-05
-4.97514105229454e-06
-1.06123904024746e-05
-2.10222542402395e-05
-4.19923461686254e-05
-1.86594313146803e-05
-4.8756462074035e-05
-2.59174147275577e-05
-2.26755226757588e-05
-3.96332729983228e-05
-1.99302043995187e-05
-2.72988970300402e-05
-2.55662641825842e-05
-4.32647805881872e-05
1.86623137810057e-06
1.57528591439224e-06
-4.54242950832755e-05
-3.66094367874812e-05
-5.49028232604388e-05
-2.66508848503627e-05
3.81770681629618e-06
-2.20623966951919e-05
-2.9762317615198e-05
-5.23405259651459e-05
-4.48318797353378e-05
-3.50731333457877e-05
-4.70028118337221e-05
-3.24966111678876e-05
-3.79139736216379e-05
-2.71569948225662e-05
-5.45386781635949e-05
-4.79602218535385e-05
-5.34868257403978e-05
-2.44618839587575e-05
-1.23308507700264e-05
-2.42695125552807e-05
1.35032352071847e-06
-1.26763711003773e-05
-3.58191729943185e-05
1.20986056243968e-05
-5.57830209391474e-05
-4.49693880239288e-05
-6.30109114996756e-05
-2.79405550027387e-05
-3.77587785547884e-05
-4.84305282904915e-05
-3.60651701619597e-05
-5.92951742417761e-05
-1.98435535355955e-05
-5.48585858607502e-05
-3.87213900586514e-05
-9.08625811540951e-06
-2.54784265852059e-05
-7.24914826454467e-06
-2.49483039716603e-05
-3.67590498836817e-05
-2.28550717705244e-05
-3.78640907722469e-05
-2.46291800343263e-05
-4.08758322572364e-05
-3.98452678315697e-05
-6.61660573879121e-05
-2.21707705121631e-05
-3.04610212341299e-05
-9.83094714408628e-06
-2.91151230572508e-05
-3.90334715502161e-05
-1.32205810539269e-05
-4.85114915469813e-05
-1.8543439214453e-05
-2.96092470531858e-05
-6.49849491109659e-05
-2.70365249013586e-05
-2.18506849509797e-05
-8.85643996815387e-06
1.52320948967449e-05
-2.92410884378501e-05
-4.89136374681653e-05
-1.05079044202756e-05
-2.17395575026263e-05
-1.43672690541224e-05
-1.39424598896153e-05
-2.56804116037452e-05
-4.49249305386763e-05
-2.95544175416519e-05
-3.66627895614482e-05
-3.71980571641076e-05
-2.24140076301929e-05
-1.89992969331053e-05
-1.45377888370992e-05
-3.42140852288081e-05
-3.86435503621923e-05
-3.86755614244052e-05
-5.9586175807537e-05
-2.35434587210894e-05
-3.69237549122995e-05
-5.06579018177304e-05
-3.34770616961594e-05
-1.37010555512617e-05
-4.11281587870368e-05
-1.04453039064154e-05
-2.78288706363456e-05
-4.00203940527883e-05
-1.89802201683871e-05
-4.9401390574286e-05
-1.46083909570003e-05
-3.74055470802873e-05
-1.5983263761253e-06
-2.00955236653241e-05
-2.381519698792e-05
-2.43072963667266e-05
-3.79876984024432e-05
-2.48937189860569e-05
-2.80327699976402e-05
-1.31022327914111e-05
-2.23464250530337e-05
-2.65119374737087e-05
-3.66117849694497e-05
-2.28141961300031e-05
-1.0541811431841e-05
-4.86662125439614e-05
-3.12198434774636e-05
-2.48880561818939e-05
-2.67105541008373e-05
-1.51746942167548e-05
-5.02057380633254e-05
-4.40463967452328e-05
-2.27791510951073e-05
-5.49116368243525e-05
-9.51484432026396e-06
-3.05411456571699e-05
-8.90933570796068e-06
-2.33871157590511e-05
-3.96903302067266e-05
-3.81966042784221e-05
4.84790449937151e-06
-5.86793314879815e-05
-1.32368099243681e-05
-1.35032762647918e-05
-3.19306954704223e-05
-3.27150642996144e-05
-1.42058673759122e-05
-3.7262762178605e-05
-2.04050823337418e-05
-4.10427353644608e-05
-3.60621984849893e-05
-4.48746549868536e-05
-1.89701146113457e-05
-1.71015405142758e-05
-1.21711172609022e-05
-3.40513449747116e-05
-3.56544922141183e-05
-2.5070111710557e-05
-4.13181171807287e-05
-2.02393046231672e-05
-7.94177865064635e-06
-3.41621569587595e-05
-4.2328451898585e-05
-2.9895520095021e-05
-3.46475180534905e-05
-1.17467018732587e-05
-3.67485147508303e-05
-2.003350555846e-05
-1.98251776398523e-05
-3.01254284921449e-05
-2.41490687031169e-05
-7.00007914843014e-05
-4.57106562846572e-05
-3.10039672192896e-05
-3.05061478265109e-05
-3.11217846741927e-05
-1.32500015448766e-05
-5.54116202820681e-05
-5.72570597942149e-05
-1.29634687638216e-05
-1.14238242054661e-05
-5.86128868159725e-05
-2.74470660244213e-05
-1.6427450483594e-05
-3.32364148398085e-05
-2.12815077951458e-05
-3.32326678504999e-05
-4.11869313007954e-05
-2.64301703184358e-05
-2.55617703599102e-05
-4.27207895461352e-05
-3.9531944846509e-05
-4.01985769041976e-05
-1.91436706017619e-05
-2.69581274704398e-05
-1.07465189853895e-05
-3.45776877091893e-05
-7.44737845580399e-06
-2.39186533511737e-06
-3.69020876683629e-05
-4.94105751342202e-05
-3.01171367368339e-05
-1.03143066105498e-05
-2.48792686468605e-05
-2.4904347416778e-05
-2.52554232377165e-05
-4.76847349542503e-06
-1.4800963103034e-05
-2.49241787444491e-05
-1.51509671226605e-05
-8.93014626436516e-06
-5.82647143687139e-05
-3.0523675089962e-05
-1.07054568259568e-05
-3.535098931167e-05
-4.48768697058474e-05
-2.88135736450914e-05
-2.32640472029926e-05
-2.41748736970891e-05
-4.99024691531312e-05
-1.1368502200308e-05
-3.60818381105877e-05
-5.6902274550647e-05
-6.25278113144693e-06
-2.06679780643809e-05
-4.68818489991016e-05
-2.77033292670567e-05
-4.40979001525073e-05
-2.49517013245396e-05
7.51205504273663e-06
-3.7407329581515e-05
-5.05642115707866e-05
-4.24759857330352e-05
-1.68462549923726e-05
9.28788915348417e-06
-6.63559443962098e-05
-1.97286544745231e-05
-3.56196029536748e-05
-4.36785266011765e-05
-9.94698602257356e-07
-2.60138700772012e-05
-4.00857984629396e-05
-3.0596119522897e-05
-3.83867850223751e-05
-3.21378543305575e-05
-4.63124982152021e-05
-3.24095110599873e-05
-3.44129488159408e-05
-5.07605295243523e-05
-2.05420615235581e-05
-2.55928792852966e-05
-1.76996313899973e-05
-2.60393827146926e-05
-3.77645715860293e-05
-8.95437814625796e-06
-1.71318882592241e-05
-3.19385092398945e-05
-2.87684154708762e-05
-1.04084265739022e-05
-3.17308504738843e-06
-2.07141585585976e-05
-9.79194893843143e-06
-3.3928818477493e-05
-4.74302463037336e-05
-3.98151907520875e-05
-3.84385445958322e-05
-5.30104082022487e-05
-1.33905947312238e-05
-2.09139330778341e-05
-2.32442626221396e-05
-5.59114598800528e-05
-3.78408664531043e-05
-3.30229334166481e-05
-1.48737320246573e-05
-2.90683495596743e-05
-1.47101349761287e-05
-3.32032092746247e-05
-1.17261016810749e-05
-4.1459871399817e-05
-2.86496069275492e-05
-2.84996753082152e-05
-9.56953933108698e-06
-2.92594666860634e-05
-4.95032407526582e-05
-3.15064729486339e-05
-1.645101899917e-05
-1.91094592692122e-05
-3.40973992217776e-05
-1.11857013942961e-05
-3.33911321444882e-05
-1.20848660146144e-05
-4.74008832620042e-05
-3.71324669438826e-05
-4.59246988891147e-05
-2.39665972198086e-05
-9.11558663295331e-06
-4.58460405960127e-06
-4.81019195042308e-06
-1.96375516289288e-05
-5.66050614022983e-05
-2.20184797474012e-05
-2.77298239071345e-06
-2.66939045022558e-05
-4.37637597546104e-05
-2.78301888359814e-05
-1.51345856220605e-05
-3.04336982978893e-05
-7.43749069745566e-06
-3.90442848424028e-05
-2.15322313530014e-05
-1.91936354295967e-05
-2.77742809924281e-05
-3.48517791673495e-05
-2.46550726396679e-05
-5.53200858616457e-05
-1.37129682869525e-05
-2.90308877204384e-05
-4.89002787028242e-05
-4.17812048745346e-05
-4.15548022425283e-05
-3.78732493690468e-05
-1.16773992103956e-05
-3.41677604410819e-05
-1.84035205102129e-05
-4.47994052751621e-05
-8.02102472973313e-06
-6.2063947113818e-05
-1.3809441312409e-05
-3.14685789589526e-05
-1.55218513272736e-05
-6.53490858355797e-06
-4.35063058564426e-05
-3.99479306634056e-05
-1.67284140027016e-05
-3.79798350149727e-05
-3.01380213892932e-05
-3.61725088333944e-05
-3.98288072412581e-05
-1.05823260210563e-05
-1.44058692406469e-05
-2.1490624249532e-05
-4.77292462139553e-05
-4.34369719309174e-05
1.17857884134546e-05
-3.10799476517223e-05
-4.8296176402199e-05
-1.45937738381118e-05
-2.03699172178873e-05
-8.17234158633679e-05
-2.19388849919333e-05
-2.0016884934914e-05
-2.15530710961519e-05
-1.39768068596034e-05
-4.97025393299036e-05
-5.83528652167049e-06
-3.97832093657403e-05
-4.86907131406365e-05
-2.3887207716524e-05
-4.95393896087213e-05
-3.98750525466636e-05
-1.39494934409755e-05
-1.85002856360451e-05
-4.59624172114231e-05
-2.37534025153328e-05
-6.0612224634967e-06
-2.39926435887453e-05
-4.27538648396262e-05
-6.39653984547916e-06
-2.69649361795332e-05
-2.0253049548358e-05
-1.01035415351211e-05
-1.57962132340018e-05
-2.00979217082024e-05
-2.84870833388109e-05
-2.21472414224944e-05
8.6946398835842e-06
-9.37041077917083e-06
-3.82627874542628e-05
-4.14185597360136e-05
-1.09102349280417e-05
-2.39242411050728e-05
-7.85109870330602e-06
-3.58747432115478e-05
-2.32426696188223e-05
-6.11972556934082e-06
-4.36327914380672e-05
-4.0764868456277e-05
-3.46238293497454e-05
-3.17723460476525e-05
-1.18736452187112e-05
-2.51267585709592e-05
-3.51416041270503e-05
-2.05875166675639e-05
-3.83976987164882e-06
-1.74216657512623e-05
-1.12853650891151e-05
-2.763320097119e-05
-1.71287249155434e-05
-2.85685960267551e-05
-8.57197337249002e-06
-1.12251089865394e-05
-3.01560782978637e-05
-5.51986730151242e-06
-2.58423227075531e-05
-4.30608711525791e-06
-4.79424304295894e-05
-2.58834498654395e-05
-3.37477325557214e-05
-5.05432296001119e-05
-1.14650201232112e-05
-1.31796668563654e-07
-1.60074233771638e-05
-1.72343516879754e-05
-4.39943117294706e-05
-2.82221278304196e-05
-1.23538531253386e-05
-3.15649018897315e-05
-2.23011613372804e-05
-1.80606234429873e-05
-1.65283595751541e-05
-3.88624218005431e-05
-3.60740591083319e-05
-3.4115249205705e-05
-2.03448655057653e-05
1.18104476160634e-06
8.99627356593314e-06
-1.5522881693227e-05
-4.45153763636886e-05
6.10803317735175e-06
-2.11080108374587e-05
-3.21120150474089e-05
-1.5781976824123e-05
-3.57870769995786e-05
-4.7191370525309e-06
-3.72061911262062e-05
-2.92514786027522e-05
-2.54290542786809e-05
-4.06056023732578e-05
-3.44164667167847e-05
-3.46722651709474e-05
3.25752241635493e-06
-3.5312721396691e-05
-4.99148456953037e-05
-3.61813255758867e-05
-2.59813603609298e-05
-3.83733339604392e-05
-2.75898844088515e-05
-1.0044963479805e-05
-3.59669432009935e-05
-3.15132907061084e-05
-1.11321406562506e-05
-1.45283236127207e-05
-4.31535730450163e-05
-1.49704449343189e-05
-3.87588549223736e-05
-2.20609157552564e-05
-3.88052966826975e-05
-1.41009440860802e-05
-1.24507231460195e-05
-4.16910550379607e-05
-2.25976241863915e-05
-3.23069304112372e-06
-1.28222553312299e-06
-2.76266514685569e-05
-2.10089128134561e-05
-4.31401927891996e-05
-1.01217842644816e-05
-2.82962554814492e-05
-2.60325003390597e-05
-5.68784911655752e-05
-2.3234049107234e-05
-2.39217656324461e-05
-5.61758882245792e-05
-3.12172801848949e-05
-4.0440464800507e-05
-1.67906572597104e-05
-3.8535720698917e-05
-3.22350258107171e-05
-2.32002711710684e-05
-7.82728433487294e-06
-1.05019570885535e-06
-2.77355448310132e-05
-2.14891309911559e-05
-4.25687351373335e-05
-3.03210699313763e-05
-5.41081665274566e-05
-3.14286493203682e-05
-2.52361577865046e-05
-2.95161394305704e-05
-5.68802751596988e-05
-3.43429964933233e-05
-4.34894335234011e-05
-3.44702527407346e-05
-6.17843677761e-05
-4.23108586301272e-05
-1.40600485965095e-05
-4.21663504066246e-05
-4.53534931572464e-05
-1.29480742024676e-05
-3.52474776135898e-05
-9.41559042443377e-06
-1.3643880653744e-05
-3.36475788238283e-05
-1.88092935711632e-05
-3.89762173378846e-05
-4.46534562523511e-05
3.27238175583792e-06
-3.16283690920536e-05
-1.80237754843226e-05
9.32657001266078e-08
-5.0716899551955e-05
-1.70613035315826e-05
-2.02644712572479e-05
-2.67269225334204e-05
-3.88505268898519e-05
-5.69100063125758e-05
-3.3255424217548e-05
-3.34030975780331e-05
-1.44144579212074e-05
-2.77044664526847e-05
-5.78735590008083e-05
2.85436937080295e-06
-8.73457435261439e-06
-3.60416913630856e-05
-8.67569443278048e-06
-4.57788778519176e-05
-3.28669570595882e-05
-5.94087829219457e-06
-4.49390322001375e-05
-2.59994880705239e-05
-5.30002829332977e-05
-4.24566399835595e-05
4.80631696047288e-06
-5.67899007121532e-05
-3.90627517108294e-05
1.87258222546384e-06
-1.92963820145877e-05
-2.63187250139622e-05
-3.27061605101928e-05
-3.1308547493312e-05
-4.62604159009373e-05
-1.09123500114498e-05
-6.51785956555189e-06
-2.67520769483964e-05
-1.01322534772976e-05
-1.52111009486226e-05
-2.19466650630641e-05
-2.03574954753942e-05
-1.8035593473692e-05
-4.20795484174676e-05
-1.98396490324028e-05
-2.54191175766109e-05
-3.36492789589693e-05
-4.34030750972526e-05
-4.87990145187761e-05
-3.07291744132907e-05
-1.88344890637454e-05
-1.81008997814687e-05
2.02956366168112e-06
-3.83559694182021e-05
-2.59588922425357e-05
-3.71662852882777e-05
-4.69244705835161e-05
-2.46630332297859e-05
-4.31886948847928e-05
-3.30065820015137e-05
-4.39787322297944e-05
-3.45523751995732e-05
-4.36914827258904e-05
-2.92804248039438e-05
-1.03024721318876e-05
-4.79590688859423e-05
-2.91726648560873e-05
-2.92165403650179e-05
-4.82585866564019e-05
-1.50127191415926e-05
-1.37640568920935e-05
-2.66321461932388e-05
-5.61063979461538e-05
-3.50894295096417e-05
-2.81738141519324e-05
-2.32591266917791e-05
-1.87466651118018e-05
2.77961115095175e-06
-3.05234840787016e-05
-1.96919903765089e-05
-4.25034296951081e-05
-9.70901978356491e-06
-3.19953068175552e-05
-2.40934260647258e-05
-1.53440466929439e-05
-3.00792586490647e-05
-5.21922676202251e-05
1.51779110687473e-06
-3.71736345859017e-05
-3.95244618764004e-05
-1.01786439414888e-05
-4.16775649838934e-05
-3.41996457031283e-05
-5.43595941530467e-05
-2.24196561858615e-05
-3.58476261780554e-05
-2.98594149756316e-05
-1.50831509670197e-05
-9.72917588306145e-06
-1.29898590183128e-05
-1.06774187048594e-05
-4.10856217294608e-05
-1.61630193547778e-05
-3.66523012508689e-05
-3.00122148761969e-05
-1.23428434638121e-05
-1.88918258770694e-05
-1.86375614633603e-05
-3.5899147391379e-05
-5.74147875240825e-05
-3.73676981302255e-05
-1.66518031687839e-05
-3.51510029312747e-05
-1.23231057049458e-05
-2.49207463732797e-05
-2.40799457347993e-05
-4.37942899684466e-05
-4.69977799629969e-05
-2.83624543812965e-05
-2.02026645681312e-05
-1.97378970921722e-05
-2.84200631156626e-05
-3.66825495044014e-05
-4.21881737630993e-05
-5.76036336095145e-05
-4.62401840642678e-05
-3.8515730994615e-05
-2.98302639946425e-05
-1.20600412977961e-05
-9.20090697598542e-06
-4.20614034095767e-05
-2.70549770433191e-05
-2.01536092245399e-05
-2.98002152517613e-05
-4.11585509580277e-05
-2.18865844988906e-05
-3.32598205000463e-05
-1.45745033275633e-05
-2.013575908183e-05
-3.05181366698305e-05
-1.449337223263e-05
-3.83882985791463e-05
-5.49629278120843e-05
-2.4468188741076e-05
-4.8121803501394e-05
-4.75264543555694e-05
-1.21405728891695e-05
-1.15914268454396e-05
-4.48124161563629e-05
-1.40219548682244e-05
-2.83665752990568e-05
-2.75331428676755e-05
-5.02053333333231e-05
-3.71543074462647e-05
-1.49504789649197e-05
-1.78372604629185e-05
-3.49082700889603e-05
-4.97344607259722e-05
-2.13545969293988e-05
-2.42685062826086e-05
-2.22809973000649e-05
-2.69822029519959e-05
-3.62757029972503e-06
-2.88062542374122e-05
-5.51140683436346e-05
-4.04629022678974e-05
-2.15997475352173e-05
-3.62273709769361e-05
-1.92416371024507e-05
-5.66601723376071e-06
-6.85137820163715e-05
-6.5781993016804e-06
3.83020126160928e-06
7.16506597259047e-06
-5.16576999882231e-05
-3.17511112061539e-05
-1.24612524767588e-05
-1.81736932205071e-05
-1.5439242452138e-05
-4.23504527405627e-05
-2.34748614709104e-05
3.75268960111914e-06
-2.06788969904649e-05
-3.75718881128475e-05
-1.20113830216395e-06
-3.89077668134483e-05
-2.47013700478901e-05
-5.04280927823226e-05
-1.52078054280307e-05
-1.24312006998837e-05
-3.81148932866492e-05
2.09352493277752e-05
-5.11411242847453e-06
-1.83179426056638e-05
-3.36761206377647e-05
-2.89177127379749e-05
-2.91941515281098e-05
-3.51868480999745e-05
-1.45464095438651e-05
-2.62964959638082e-05
-5.00483894576937e-05
-2.57899243207575e-05
-2.4782239062729e-05
-5.09287054028176e-05
-1.7234352843699e-06
-1.60870465023687e-05
-9.40094265284112e-06
-4.47587225682749e-05
-4.80890855761795e-05
-2.29675703938019e-05
-3.63024358529555e-05
-3.40563909777003e-05
3.49033810193757e-06
-3.7563396132157e-05
-3.02650774451968e-05
-8.67588884352638e-06
-3.66256737335938e-05
-3.69240610824581e-05
-4.26954465326532e-05
-1.89638639687717e-05
-4.1864692900091e-05
-6.44847253366893e-06
-3.80506685492755e-05
-3.08525762719779e-05
-1.72138230267592e-05
-2.42806775104434e-06
-3.24785801804775e-05
-2.04082397291995e-05
-4.17376973182391e-05
-6.04167788038539e-05
-2.00853966393163e-05
-6.4701659538649e-05
-1.63847243026614e-05
-3.36554801113478e-05
-5.09683652398023e-05
-7.55933353960086e-06
-5.14923459187772e-05
-2.90533859134905e-06
-1.85068225242279e-05
-1.99529034845489e-05
-1.46523518495434e-05
-3.75964926620733e-05
-1.24475055230061e-05
-1.75951146849096e-05
-1.41889865242574e-05
-1.26862627566394e-05
-5.77927794059161e-05
-2.73410305219899e-05
-2.48601268664248e-05
-1.42671409900694e-05
-2.07443312275904e-05
-3.9755903236803e-05
-1.8048089935181e-05
-2.8775218034415e-05
-5.36267175140079e-05
-3.14040468672342e-05
-1.17261531336201e-05
-2.64343562147475e-05
-3.5694245354279e-05
-1.23722126152072e-05
-1.05738657516233e-05
-3.82131200894963e-05
-2.03353754545833e-05
-4.83514230745792e-06
8.23602039120398e-06
-6.04688340665849e-05
-5.96506675834874e-05
3.03936382452556e-06
-4.51875824346738e-05
-2.30670912380704e-05
4.20531802630462e-06
-2.37523262229829e-05
-4.7159877281e-05
-2.03702379384639e-05
-3.09487868431138e-05
-1.16452249812389e-05
-1.6869677252355e-05
-1.27931585336173e-05
-1.83409211190469e-05
-5.27340542756439e-05
-4.70139845891721e-06
-4.51442164750673e-05
-3.40179657237929e-05
-1.15108817921703e-05
-2.03624855893487e-05
-5.32544595968631e-05
-3.95938926546093e-05
-1.77859895697183e-05
-3.12910086677939e-05
-3.8901196587455e-05
-1.71813545329167e-05
-1.55192171954393e-05
-2.8935063552084e-05
-2.50867852986519e-05
-1.86825576062427e-05
-1.61685881800719e-05
-3.09855784739628e-05
-2.89337726469359e-05
-5.12429082417544e-06
-1.44371417180341e-05
-1.76379979027216e-05
4.97133515043748e-06
-2.35398922671108e-05
-7.35365615445786e-06
-2.86369314295408e-05
-3.01086267374849e-05
-6.90516232794197e-05
-1.33773065428982e-05
-3.17116736952842e-05
-4.0173062579671e-05
-1.8856823369555e-05
-3.44156227585687e-05
-3.82672782125431e-05
-3.95753898781138e-05
-5.49128764979868e-05
-3.37614402161096e-05
-1.08416610015113e-05
-7.66269830682066e-06
1.13856577532355e-06
-3.58172925944094e-05
-2.65113566337415e-05
-5.63369282388242e-05
-1.98959077985953e-05
-1.05687307892271e-05
-1.66451666507723e-05
-4.25391555735695e-05
-2.16527305386448e-05
-4.60501017817553e-05
-2.6855118179774e-05
-4.44137535743436e-05
-2.09054581908142e-05
-4.55045051159842e-05
-5.2333217200244e-05
-2.9015745526008e-05
-1.81877833010763e-05
-2.94819002914885e-05
1.68764308024423e-05
-2.66036664002683e-05
-3.88411557061338e-05
-2.79522492802777e-05
-8.70000356996346e-06
-1.12311417517358e-05
-3.23376549189419e-05
-2.22330908450843e-05
-3.26696499646492e-05
-4.49790537157733e-05
-2.88482059201419e-05
-2.55817979359322e-05
-1.88843035023305e-05
-3.64252331194629e-05
-4.52034898687993e-05
-2.46247258986672e-05
-2.98558187410936e-05
-4.52912097144488e-05
-2.41656476857073e-05
-3.73097498796511e-05
-6.15096615665148e-05
-3.57763395921632e-05
1.15750634542298e-05
-4.65362429257901e-05
-4.84053412319499e-05
-1.44753954648072e-05
-3.61477050093688e-05
-3.33151798395027e-05
-3.994253092025e-05
-5.57721096197713e-05
-3.27564440791599e-05
-2.08400718279649e-05
-5.5353331213673e-05
-3.27196119255105e-05
-3.47156053268766e-05
-4.29837405145371e-05
-4.21084614852589e-05
-2.95774997850774e-05
-3.18389929843622e-05
-6.50315982885513e-05
-6.99865806862412e-06
-2.64825477918791e-05
-4.67779585563474e-05
-1.18347455028783e-05
-2.63548939908203e-05
-3.4372280512631e-05
-4.21452528761196e-05
-4.35199170872102e-05
-5.10571191713946e-05
-4.99913001810286e-05
-2.88822576632425e-05
-1.6079949024227e-05
-3.41104485300943e-05
-4.58011925263728e-05
-1.94695821628161e-05
-5.89854401148632e-06
-1.2401089213336e-05
-6.79456348222609e-05
-3.9259063421027e-05
-1.78214700589652e-05
-2.45344451919518e-05
-2.69350669261719e-05
-2.5880654282058e-05
-6.45400695286219e-05
-1.45652236083079e-05
-4.74467858997783e-05
-2.75007460134869e-05
-4.67530076560006e-05
-2.78902376738889e-05
-4.00307684863425e-05
-5.23375366330334e-05
-4.18813913515075e-05
-2.74827274698691e-06
-2.13347118557292e-05
-3.82491609549044e-05
-2.96309168261266e-05
-4.13597040885051e-05
-4.26163962501794e-05
-1.45336736856763e-05
-2.40604874251973e-05
-2.98797432485338e-05
-2.73420859186868e-05
-1.62817616631595e-06
-3.33636730586114e-05
-3.82621757167885e-05
-2.44820166637003e-06
-2.47149502004271e-05
-2.55286928820657e-05
-4.17541090151597e-05
-3.99382726733804e-05
-2.31945696274903e-05
-2.41386045167463e-05
-3.9010000406634e-05
-3.68453213369746e-05
-4.01590550562649e-05
-2.79455960132373e-05
-4.21541032714721e-05
-4.19133620192686e-05
-3.50557997902238e-05
-1.5646110441798e-05
-4.10226231954108e-05
-5.00973889856019e-06
-2.77639804529934e-05
-4.70361595757681e-05
-3.7916278584502e-05
-1.37882144625857e-05
-4.33780770862218e-05
-2.5509396908174e-05
-3.44774379522881e-05
-4.04969351595836e-05
-2.76986565919931e-05
-3.79875794688107e-05
-7.63028056718068e-06
-3.86441330549237e-05
-2.36050956820978e-05
-2.2638634426339e-05
-1.31777447510161e-05
-1.22053338827487e-05
-4.42676478371477e-05
-1.24498997575215e-05
-4.10764191818161e-05
-3.47026135892026e-05
-2.52194650479925e-05
-1.4644280685454e-05
-3.93720739934754e-05
-2.9744822845253e-05
-1.33930145350614e-05
-3.62399188757977e-05
-4.91458955199382e-05
-2.47611281219987e-05
-3.05371453060081e-05
-2.82710839743029e-05
-1.18471726105105e-05
-2.8981503793477e-05
-1.03716025861838e-05
-2.205789632326e-05
-4.81834535559482e-05
-1.72127674014891e-05
-2.93452268369566e-05
-1.06405328992361e-05
-2.97050252082767e-05
-3.34664383975505e-05
-3.47856360203997e-05
-5.04172205891806e-05
-6.96793248274394e-05
-2.8974219822705e-05
-3.70361426423718e-05
-6.30795764790553e-05
-2.82283761906254e-05
-1.27914030442974e-05
-1.89762786032345e-05
-1.88126650246655e-05
4.75571300881278e-07
-3.72396354927931e-05
-1.13984311321055e-05
-4.11866976723762e-05
-4.41489617673193e-05
-2.97086843578371e-05
-3.20147566623303e-05
-1.94047198491682e-05
-9.42268299344232e-06
-1.35929236240139e-05
-4.12446704809714e-05
-2.85813298124029e-05
-1.81149833036187e-05
-2.66538848531007e-05
-3.75460495627749e-05
-3.78244377457632e-05
-1.06654977278395e-05
-3.06720811767857e-05
-5.15672965101882e-05
-5.6204941205161e-05
-2.03364233998092e-05
-4.60153155598999e-05
-1.76046571442581e-05
-1.02476078059832e-05
-3.61937359575682e-05
-3.13123561344973e-05
-1.21000743067971e-05
-2.69438723987835e-05
-3.83242875594714e-05
-2.60810819798038e-05
-3.9967127910623e-05
-4.57928658232111e-06
-4.37226629817776e-05
-3.77363843170748e-05
-5.07950600553244e-05
-1.14382126705707e-05
-2.64110279451994e-05
-3.87299303098424e-05
-1.48942127949206e-05
-1.27353768375208e-05
-3.31195195404083e-05
-2.45929492655748e-05
-3.54625867458086e-05
-3.95091976876307e-05
-1.83901153399853e-05
-5.23667173332698e-05
-1.84636581278999e-05
-1.03223729881571e-05
-2.06967764225688e-05
-7.23688875944529e-06
-1.08957322129231e-05
-3.74454471720592e-05
-2.85142877623631e-05
-5.38508776243468e-05
-3.12995788954258e-05
-1.16451367948812e-05
-2.4298036443962e-05
-2.1598931174616e-05
-3.48103312133977e-05
-3.73583558079751e-05
-3.36708136956584e-06
-2.52134181746215e-05
-1.84814707045943e-05
-3.62993653831038e-05
-4.56843627721615e-05
-2.94671328169069e-05
-3.42487415358385e-05
-1.63478922942407e-05
-2.30726780905282e-05
-2.58084963560973e-05
1.08999228651831e-06
-2.49986741111918e-05
-1.1431713745416e-05
-2.32344364106507e-05
-3.06279343092144e-05
-2.11350749324142e-05
-6.24517031313621e-05
-1.74218082750108e-05
-3.13923798935979e-05
-7.07212907978601e-06
-3.71607127124548e-05
-4.02762945620751e-05
-6.31221892749093e-06
-3.96841903594025e-05
-4.35526477175746e-06
-2.4227808402816e-05
-2.86547142678919e-05
-3.81256754946643e-05
-6.48330226494434e-06
-1.68028983960159e-05
-5.66488817016154e-05
-3.31601690728497e-05
-3.90443425087051e-05
-1.63977532379203e-05
-5.36288840959617e-05
-2.84750786779271e-05
-1.4195628825022e-05
-2.92291981401453e-05
-1.85807950706438e-05
-1.5643055451856e-05
-3.64015192707169e-05
-1.10892520093233e-06
-2.91965491700708e-05
-1.88331506060626e-05
-3.92951147519318e-05
-2.76355482531677e-05
-7.85622694845668e-06
-1.44051532631869e-05
-4.13172070739851e-05
-3.68429960820918e-05
-5.67467405841556e-05
-3.51654300731789e-05
-1.78969648129784e-05
-4.11544968636126e-07
-1.3068970559689e-05
-4.29645747742547e-05
-1.32573788528075e-05
3.22715079377521e-07
-3.98292813546007e-05
-2.6623141868689e-05
-1.56533428370968e-05
-3.32233001472535e-05
-4.81224431090909e-05
-3.28147876041381e-05
-1.60649816247094e-05
-3.68029456030285e-05
-5.88737229751521e-06
-1.08220415481179e-05
-4.10501909154283e-05
-2.98096109192113e-05
-3.00888315626047e-05
-2.60503074089603e-05
-4.6811238287789e-05
-1.82404939548997e-05
-7.1561757719596e-06
-2.31764305736123e-05
-6.60644846494104e-07
-1.53970448859231e-06
-1.43566030784243e-05
-1.96315896359908e-05
-4.56165112045969e-05
-4.41459051842781e-05
-3.75984293670462e-05
-3.32023057340781e-05
-3.46677340834454e-05
-5.35892099679937e-06
-2.7828996631486e-05
-5.24779000437824e-05
-4.02881291924447e-05
-2.11542076975089e-05
-2.9523692709144e-05
-5.14499086107392e-05
-2.84363300739595e-05
-2.87086581070189e-05
-3.85099781417267e-05
-3.5114769924952e-05
-1.78210283257603e-05
-3.55923766931931e-05
-2.31834961201999e-05
-1.87116235411981e-05
-1.14288787766581e-05
-1.63284181115683e-05
-2.58304684609678e-05
-4.04773984041942e-05
-3.88718667339774e-05
-4.1412105101556e-05
-1.80725307274652e-05
-2.62192319340191e-05
-2.24831805762728e-05
-8.7534106225672e-06
-4.70886531813168e-05
-4.15563955039954e-05
-1.22468739135839e-05
-2.98184216554472e-05
-1.45863950912066e-05
-3.82230024363472e-05
-1.39768288468412e-05
-1.60019992370395e-05
-1.06489949891869e-05
-4.13804686217106e-05
-4.76723937025879e-05
-1.83082341759629e-05
-9.10156122196366e-06
-1.60361300274417e-06
-4.13454882266565e-05
-3.82343937366888e-05
-2.97954442184907e-05
-2.57953778823273e-05
-1.29842593687699e-05
-4.33938830800387e-05
-1.6224357582812e-05
-3.3815427260104e-05
-1.78527441230242e-05
-5.47094586395842e-05
-2.88432413303102e-05
-2.32494053127382e-05
-3.55013378719011e-05
4.63102847856036e-06
-1.39013914352074e-05
-3.20781472337985e-05
-6.73534206736439e-06
-2.63029927995103e-05
-1.94984178722746e-05
-5.53443336834124e-05
-3.79988640603536e-05
-2.27151289538145e-05
-1.66590600665211e-05
-3.49051582213638e-05
-3.44900829719199e-05
-3.232118480974e-05
-3.26510100334418e-05
-2.30837798727622e-05
-9.66375564847879e-06
-2.88569476615692e-05
-4.87520081829832e-05
-2.90866078598008e-05
-3.59934607424074e-05
-1.64570792922903e-05
-2.25330052366719e-07
-2.37103255856838e-05
-3.41275176371905e-05
-3.00897990357043e-05
-3.59349782178071e-05
6.91336312047579e-06
-1.67101864495532e-05
-2.06546167427947e-06
-2.05030637982305e-05
-2.89080374806255e-05
-3.26971223559506e-05
-1.39530974667258e-05
-2.50253697716112e-05
-3.86130909001942e-05
-1.18889715079076e-05
-3.54622115528337e-05
-1.63456880588405e-05
-3.5669485926346e-05
-2.19746629063135e-05
-2.71007240156787e-05
-1.99833670164795e-05
-1.85634818518799e-05
-4.29148242976115e-05
-2.56039943428331e-05
-8.11107723693792e-07
-3.80782049041243e-05
-2.8916700225425e-05
-2.82455537316592e-05
-4.14261335142692e-05
-4.34523058245507e-05
-3.14484611047639e-05
-3.52775036639482e-05
-4.90813369437779e-05
1.72812040382575e-06
-2.6759306535926e-05
-3.4280372925049e-05
-1.90666072749068e-05
-1.9008889119686e-06
-2.15419232822192e-05
-4.38313429843616e-05
-3.35892048396926e-05
-7.45331018870131e-06
1.3813802370981e-05
-4.67848997775115e-05
-8.53502562516634e-05
-4.87707602671909e-05
-2.66210682086595e-05
-1.85498479721471e-05
-5.443713537391e-05
-2.89858090595186e-05
-2.93402447990584e-05
-3.25300365670835e-05
-4.95064693093344e-05
-3.48127179870171e-05
-4.66673176240461e-05
-1.22776814279637e-05
-4.20617838359647e-06
-2.25084060190776e-05
-3.26682927981987e-05
5.01094059918281e-06
-3.02690395920646e-05
-2.34180722599807e-05
-3.69432138600536e-05
-3.1743188617433e-05
-1.19044152845864e-05
-4.16544650169683e-05
-9.28981763428765e-06
-4.454251355618e-05
-1.41993292088984e-05
-1.06460570624875e-05
-6.44533722807822e-06
-1.97116622430539e-05
1.55544737373281e-05
-2.67048608561631e-05
-1.21635354040521e-06
-2.81775631835769e-05
-3.84790689783366e-05
-1.43336500285613e-05
-1.23012471166462e-05
-4.03867723554764e-05
-2.53555487430753e-05
-2.30461958800242e-05
-3.01124596390039e-05
-2.35302546707953e-05
-5.61031845567426e-05
-4.69900595511812e-06
-1.26279116081535e-06
-1.70978466990939e-05
-2.87705648639587e-05
-5.5097710127244e-05
-5.64346289747741e-05
1.6420010683863e-06
-8.04187482820012e-06
-3.90247220185174e-05
-1.71588697089295e-05
-2.85734225718161e-05
-6.95077086169953e-06
-4.18488348811068e-05
-5.09478901768876e-05
-2.74005074285587e-05
-1.85450892242958e-05
-3.49806628932111e-05
-3.17530354803604e-05
-2.46217639023578e-05
-3.55757569455386e-05
-3.71045979914845e-05
-2.01589590650189e-05
-3.3743644704008e-05
-4.29256963434124e-05
-2.82616905810314e-05
-5.45219769023761e-05
-2.91301787844375e-05
-5.21871918240948e-05
-2.94540335032587e-05
-2.32096338816078e-05
-2.38905566750696e-05
-3.482385213084e-05
-2.81522029611366e-05
-1.60111378368859e-05
-3.60300475583836e-05
-6.96395702145671e-06
-3.17035506490641e-05
-4.56943726859872e-05
-1.41993785613205e-05
-5.43027131794369e-05
-7.9278862925876e-06
-2.27749169515145e-05
-2.56345396188546e-05
-2.89224031108813e-05
-1.88191765279537e-05
-2.86550338942142e-05
-3.28271330091838e-05
-2.95317299189544e-05
-3.42722624248838e-05
-4.31355699555744e-06
-4.37179218830436e-05
-6.15819633706083e-06
-1.35341308447766e-05
-4.56990570025536e-05
-2.12323386404626e-05
-7.06428438875053e-05
-2.74997507813168e-05
-8.43445363284262e-06
-6.01931057098327e-05
-1.50997045183555e-05
-2.04081916036635e-05
-4.86219892684914e-05
-2.2275799493959e-05
-2.02684092319192e-05
-3.13866703987657e-05
-1.55812638926935e-05
-1.64429881403598e-05
-1.20277297719752e-05
-4.69643977877632e-05
-3.71397572575496e-05
-2.32431095751573e-05
-1.12080592290014e-05
-5.05986602142158e-05
-3.03506747193062e-05
-2.23714238586345e-05
-2.817665496647e-05
-1.73357811273813e-05
-1.53461251085859e-05
-4.95306557008264e-05
-2.17762648345698e-05
-2.16607552795021e-05
-1.88745030846528e-05
-3.1888763093633e-05
-3.06383255501576e-06
-1.06713724048265e-05
-4.74458932576968e-05
2.78504949080743e-06
-3.73050705519163e-05
-3.94493785631809e-05
-5.00355240743478e-05
-4.98679932771186e-05
-4.26486270971921e-05
-2.8255640168606e-05
-4.06496083262851e-05
-1.20405987134988e-05
-2.38163592593212e-05
-3.34214657281417e-05
-1.63737353390928e-05
-3.30268384417428e-05
-3.63424958804292e-05
-3.06489422096792e-05
-3.52627880693528e-05
-3.06581844102102e-05
-2.75539804492855e-05
-4.37962962822855e-05
-1.37565019308837e-05
-1.17800911845628e-05
-5.09641320840682e-05
-2.03064099913373e-05
-4.23859844983049e-05
-4.74186322488487e-05
-5.03866471952678e-05
-2.78682117635111e-05
-1.42436471986207e-05
-2.28491102643547e-05
-4.66756063712773e-05
-5.32191056462078e-05
-2.18275838947694e-05
-4.81010826354772e-05
-3.68375093985935e-05
-3.95326564942948e-05
-1.93280517205329e-05
-1.01538887974478e-05
-5.01680014441999e-05
-3.3044205788809e-05
5.64782246056703e-06
-2.20896530471149e-06
-1.35660543356283e-05
-5.28610217002248e-05
-5.4443550159866e-05
-2.68099475450596e-05
-4.70140972643721e-05
-4.55815504981856e-05
-1.91737433608553e-05
-4.71692338839192e-05
-2.40953650296698e-05
-3.96330666999902e-05
6.6263441314636e-06
-3.20082260139889e-05
-5.58142986639599e-06
-2.34625155801198e-05
-4.41721983891739e-05
-3.29778644197763e-05
-1.46707171698666e-05
-2.9905010071768e-05
-3.09876311912644e-05
-3.29093942818073e-05
-3.51816859886673e-05
-2.59193541419697e-05
-3.19535173749641e-05
7.21906183119342e-06
-2.23414495070018e-05
-4.12305684810528e-05
-2.01352388730334e-05
-4.63815815145655e-05
-8.39372858573595e-05
-3.22195485230776e-05
-3.29204560548782e-05
-5.28691217445486e-06
-1.64073170563467e-05
-4.90516556052602e-05
-3.29510893488149e-05
-4.38442545302525e-05
-2.10179633360423e-05
-2.75688853579002e-05
-4.21984550555176e-05
-1.97365605967499e-05
-2.84261295421715e-05
-4.82723252645716e-05
-2.89380949556254e-05
-4.25336950540237e-05
-3.39821848695998e-05
-4.97108733944087e-05
-3.87414158114773e-05
-1.98009662944766e-05
-5.04445575494413e-05
-3.80300955019238e-05
-2.42360951850385e-05
-1.06418325593226e-05
-2.79341840210448e-05
-7.06686583268432e-06
-4.18647099092434e-05
-4.37661315167728e-05
-1.62614338617948e-05
-5.20398831229551e-05
-5.11709109046899e-05
-3.67049966737399e-05
-6.94912740609137e-06
-3.71466682416529e-05
-2.58397981237998e-05
-3.38418395919108e-05
-4.72220437773749e-05
-4.9015223272868e-05
-1.13326488846383e-05
-2.42765548551225e-05
-4.76276858416158e-05
-6.80573962382637e-05
-1.68046507497896e-05
-5.48333407979582e-05
-3.46068373328087e-05
-1.46210246413353e-05
-2.74141306997339e-05
-2.27199589510875e-05
-2.63351293485767e-05
-3.73532165197111e-05
-2.11568362708461e-05
-3.00746468274653e-05
-3.04458055737276e-05
-1.07375861962709e-05
-9.34345859850268e-06
-4.3525728212827e-05
-2.47428686960142e-05
-3.07545013683056e-05
-3.86263990619237e-05
-4.96655086530093e-05
7.14826017911596e-06
-3.85340703616206e-06
-2.17658385830329e-05
-3.56404836772512e-05
-4.50892075528008e-05
-1.56090651402535e-05
-1.08116069265959e-05
-4.344682895324e-05
-1.10618421500227e-05
-1.23934595070053e-05
-2.95684268854826e-05
-2.88213361060081e-05
-6.62090700829419e-05
-3.99261314017322e-05
-3.80848613331963e-05
-3.61306285099465e-06
-4.08627083493619e-05
-2.62925795372455e-05
-4.42247680680336e-05
-1.742418408891e-05
-3.18074095430872e-05
-4.91848552441133e-05
-1.37535991481659e-05
9.92748856248545e-06
-2.4701815192979e-05
-2.9649844939712e-05
-3.46773294690876e-05
-1.0141849065312e-05
-2.64058524336142e-05
-3.5859876768905e-06
-4.55941717805585e-05
-5.26037627339153e-06
-2.62118718554442e-05
-9.04587456923636e-06
-3.70045162690891e-05
-4.30255859757621e-05
-4.28840000114554e-05
-3.17407021111281e-05
-3.45219212757885e-05
-3.10353225471755e-05
-7.50231692042464e-06
-4.06740687800203e-05
-2.23516166379287e-05
-3.53502824375757e-05
-1.12230278260712e-05
-3.43042361940782e-05
-4.26210233278495e-05
-2.71704041386675e-05
-4.34064304149199e-05
-6.23505331790713e-05
-1.44001896941083e-05
-3.71865726414155e-05
-3.23391982621702e-05
-4.23842987017511e-05
-4.7778442965103e-05
-4.59274586702544e-05
-8.94817511997066e-06
-3.56801399608942e-05
-5.6899308239105e-05
-6.71784383917849e-05
-4.03198383793088e-05
-2.65315659047348e-05
-1.88314941334286e-05
-9.60082316682904e-06
-2.79999093501804e-05
-4.49086797043734e-05
-2.36062410658921e-05
-1.39405740831138e-05
-4.5163041762439e-05
-4.70475232523593e-05
-4.56792264039188e-06
-8.41362695632599e-06
-1.41826024171839e-05
-2.62841962205027e-05
-2.74556979354179e-05
-2.63560832376655e-05
-2.53621998972036e-05
-4.04868772010032e-05
-4.14958818810239e-05
-4.5176898157969e-05
-2.84456834713753e-05
-2.58602187627867e-05
-6.4657822685343e-06
-7.15374237693141e-06
-4.44941129033748e-05
-3.04647444345142e-05
-1.97203413355026e-05
-2.30055679437925e-05
-2.34808023093896e-05
-3.82500486484653e-05
-3.39355436667668e-05
-1.41047749494678e-05
-5.34208420601142e-05
3.77134739384957e-06
-1.32587222545849e-05
-3.60437090241592e-05
-2.2306435030993e-05
-5.38577105152318e-05
-2.78628348140222e-05
-6.89875934207558e-06
-4.32973724072442e-05
-3.85608775327063e-06
-3.93001993660423e-05
-4.05833144016491e-05
-6.35601887105e-05
5.02174759280071e-06
-1.00949729870458e-05
-3.37119551385137e-05
-2.21359772256871e-05
-5.41516634757088e-05
-9.8281837587693e-06
-3.24331305718588e-05
-1.44635652043202e-05
-6.46967990910087e-05
-5.45952985542404e-05
-3.14802871039809e-06
-3.36688878696842e-05
-2.60948212774543e-05
-5.50344796787424e-05
-2.98194401227153e-05
-2.1877505623375e-05
-2.80600420528371e-05
-4.14607903284064e-05
-3.67461302545436e-05
-1.93084456050635e-05
-7.74665596364304e-06
-1.2554684305949e-05
-6.57420640974005e-06
-1.27224796796486e-05
-2.89487674248868e-05
-3.21431012365641e-05
-1.7412139883321e-05
-3.99677235267661e-05
-3.93129404117704e-05
-3.20946644300239e-05
-2.20197560780742e-05
2.76355334151791e-06
-4.39292369087247e-05
-5.15100614330065e-05
-1.74143934535789e-05
-2.53924406662672e-05
-1.43100495686326e-05
-3.59809426789428e-05
-3.14940525091105e-05
-4.75103319851583e-05
-1.20623820088223e-06
-4.44142320460334e-06
-2.86255943027438e-05
-1.86364163403494e-05
-2.17999666615788e-05
-4.2274399934816e-05
-3.77378425737403e-05
-3.47867405561773e-05
1.18124447514708e-05
-1.59413518131031e-05
-4.68908113208654e-05
-6.40309455981538e-05
-6.25123349796042e-05
-2.9665885472457e-05
-1.51602865661634e-05
-1.44805058919736e-05
-1.16224691456207e-05
-4.85567117109911e-05
-6.10527183298113e-05
-2.40287722747429e-05
-3.85723392678263e-05
-3.54985377755868e-06
-2.25523079986962e-05
-4.13841009305447e-06
-2.56164807484799e-05
-3.80902717654391e-05
2.92623903288885e-08
-3.39664495714361e-05
-3.83382006494036e-05
-3.11656187857155e-05
-2.54037317694229e-05
-2.83315096901115e-05
-1.93556650544111e-05
-3.55232278177097e-05
-2.32238311514687e-05
-1.37659764283723e-05
-1.85060826813887e-05
-2.13597754140294e-05
-2.34931824491497e-05
-5.52965355642099e-05
-3.42002969535319e-05
-4.26806570028242e-05
-4.71942062876232e-05
-2.92635110004376e-05
-2.62095263170471e-05
-7.6108417253395e-06
-4.67629381317682e-05
-3.43232285987698e-05
7.81129489600359e-06
-5.32868243514438e-06
-3.63172772889658e-05
-2.4931735565223e-05
-1.11910966605851e-05
-1.57520667709099e-05
-1.08245886260494e-05
-3.93885980866385e-05
-1.04506512271015e-05
-1.4969978525459e-05
-6.25324112985155e-05
-7.89736004442303e-06
-2.53248077637136e-05
-1.51051584588077e-05
-1.47492597364967e-05
-4.33847952354707e-06
-3.7413738402903e-05
-3.54137451703815e-05
-3.12841717457098e-05
-2.95214507443419e-05
-1.19146547546567e-05
-5.81977334670159e-06
-2.57179911967376e-05
-4.43543310279759e-05
-4.33544669918508e-05
-4.95924068163819e-05
-2.0966770672587e-05
-3.5013833387647e-05
-5.04361366053334e-05
-2.92697165513943e-05
-3.50346456091438e-05
-2.50999831127302e-05
-4.76009420755154e-05
-2.83575699201498e-05
-1.05372624021033e-05
-3.71457359253445e-05
-3.41093559789818e-05
-4.19758570884885e-05
-1.64969432167639e-05
-1.24155980410301e-05
-3.33165806271524e-05
-2.25457420539492e-05
-2.86505566530754e-05
-4.79215126914465e-05
-4.11773660219634e-05
-4.16096963810937e-06
-5.81968996892772e-05
-4.05038006103396e-05
-7.75732490892444e-06
-4.17490415140439e-05
1.38788313493754e-05
1.97173971162447e-06
-3.75286567803922e-05
-1.29912118674603e-05
-2.96521088083066e-05
-4.30677043549694e-05
-1.72143353140763e-05
-3.12529454016976e-05
-2.73152318918034e-05
-2.48305742052316e-05
-1.92812411034562e-05
-3.76142095634629e-05
-5.67782836072143e-05
-1.90590250827598e-05
-2.26594503141842e-05
-2.94412618343993e-05
-2.88414248680583e-05
-6.38202721026854e-07
-4.83691429128816e-05
-3.32441254040232e-05
-4.09360495243825e-05
-5.70507713887363e-05
-5.66594562696092e-05
-1.51456158614398e-05
-3.10169428535957e-05
-1.85598496556224e-05
-2.8148105035198e-05
-1.83330035397338e-05
4.21107460658287e-06
-4.90260462407377e-05
-5.59970277371725e-05
-2.30572887022522e-05
-3.54408465774779e-06
-2.48968200528815e-05
-3.78485725945751e-05
-3.78595647461927e-05
-9.305632700029e-06
-3.45881993468919e-05
-5.00492407100641e-05
-1.94652486341832e-05
-2.92042860807553e-05
-3.76704719405774e-05
-3.53592481860351e-05
-3.20210708379066e-05
1.16174260449122e-05
-3.75406480754156e-05
-3.23426576326245e-05
-3.00098512529662e-05
-1.57748948887714e-05
-4.3481895373642e-05
-2.17094470549061e-05
-1.68987630203017e-05
-5.99169290576284e-05
-1.66442657686936e-05
-2.40363991457312e-05
-3.70816473987744e-05
-2.61236939659847e-05
-3.7763579258151e-05
-2.20173045116256e-05
-4.34999037888222e-05
-5.56061187830068e-05
-3.41845186141248e-05
-4.05696562620089e-05
-3.8148287085725e-05
1.01142953228923e-07
-1.82241623920183e-05
-1.92849958784448e-05
-4.2113105665745e-05
-1.60886959475756e-05
-1.96487364373587e-06
-4.30243256135529e-05
-2.93949106350107e-05
-1.99028406499969e-05
-1.6599022366025e-05
-3.43440431995672e-05
-2.81817419413783e-05
-2.60760180120701e-05
-4.1395170924267e-06
-1.96838776210871e-05
-2.21061725198817e-05
-4.78697397386437e-05
-3.16905664035176e-05
-4.83978191254212e-05
-5.6325041782546e-05
-1.02611687152771e-05
-4.60785158864948e-05
-1.10174511021927e-05
-6.12702488466202e-05
-3.65720130125147e-05
-5.4998990857544e-05
-1.33634105291182e-05
-3.24762178239314e-05
-3.41481877532547e-05
-1.07151583759893e-05
-3.06560220279796e-05
-2.29345150969241e-05
-2.87021196601281e-05
-2.59759157340797e-05
-8.95939560367564e-06
-3.68594729879023e-07
-4.06216152228141e-05
-4.46714604706924e-05
-1.20803254517304e-05
-1.90899831407319e-05
-3.43962539096524e-05
-2.99174694643734e-05
-3.56320312266155e-05
-3.98459489448459e-05
-2.0837586691452e-05
-3.95227856197914e-05
-6.28418134656572e-06
-2.14294388059765e-05
3.3400558293203e-06
-2.82879838333139e-05
-2.33938069260447e-05
-4.50341664391964e-05
-1.82576068224251e-05
-2.86904559146349e-05
-3.11343388011078e-05
-2.2747915145695e-05
-3.10711991317583e-05
-2.43057039879613e-05
-2.60939533761684e-05
-4.06647814729119e-05
-5.35359614724954e-05
-1.88926859430781e-05
-3.72018484392629e-05
-3.38937893072368e-05
-3.78164786460177e-05
-3.37301155925499e-05
-2.55103360150286e-05
-2.95263643738363e-05
-2.09787193071861e-05
-4.35891543543222e-05
-5.40596519502547e-05
-3.48948022757724e-05
-4.00552990112235e-05
-3.02993687032343e-05
-3.04075412056257e-05
-1.76253326581703e-05
-2.8630736028412e-05
-4.75831612187778e-05
-7.11791354523418e-06
-1.999666013364e-05
-1.69926248876396e-05
-1.43072687785121e-05
2.26819831437273e-06
-6.21818239855255e-05
-1.01873991424609e-05
-5.3242376017872e-05
-3.39081930698741e-05
-3.76409257024892e-05
-3.88089594107794e-05
-6.03659296739108e-05
-4.548370538644e-05
-2.91398620959181e-05
-8.49249544414557e-06
-6.88921550296774e-06
-1.99403989360646e-05
-1.09253082463264e-05
-1.65373562633171e-05
-2.9230605617579e-05
-2.97041220361226e-05
-4.4514129314613e-05
-4.29152010129906e-05
5.39394911033121e-07
-6.30803907853084e-05
-3.27597621954784e-05
-5.17050643010332e-05
-2.86736060430096e-05
-1.42467287553432e-05
3.57150897301481e-06
-2.49166220260792e-05
-2.95812157415021e-05
-5.3919206037694e-05
-8.67822761714201e-06
4.04444329448742e-06
-1.32514179410782e-05
-4.5446869112082e-06
-2.89263620188983e-05
-3.24750004211838e-05
-3.82863422341301e-05
-1.22759868065789e-05
-5.23614611439576e-05
-5.70686352696628e-05
-3.93498664801341e-05
-1.48991958063833e-05
-5.04718049285495e-06
-2.15673599568878e-05
-5.63997045666636e-06
-4.19793888044009e-05
-5.1571316745351e-05
-2.54685579491583e-05
-4.52959182390568e-05
-6.83386226870107e-05
-3.96238758309547e-05
-5.16884459393735e-05
-1.59904125501053e-05
-2.6799767715493e-05
-5.76608807426845e-06
-4.55586574811261e-05
-2.16634306183554e-05
-3.27241088070096e-05
-3.51439950797598e-05
-2.48092096012576e-05
-1.74857183141936e-05
-4.94579119185202e-05
-1.45559994710394e-05
-2.97754905050691e-05
-4.33795817877269e-05
-4.70796168993178e-05
-4.34108926878744e-05
-3.89234206243763e-05
-3.33867998856686e-05
-4.05603169650786e-05
-3.67279477307078e-05
-3.61327145623841e-05
-2.13821122824964e-05
-1.67147316077267e-05
-8.86184516267977e-06
-2.64449453589398e-05
-2.0909397003627e-05
-3.03614561028857e-05
-2.4308340538234e-05
-1.31281072450645e-05
-6.30378047669273e-05
-2.42979392488019e-05
-2.76792444092288e-05
-3.82828747498783e-05
6.12092592341369e-06
-3.67727845967117e-05
-2.46314973885049e-05
-2.77930684494795e-05
-3.16580494423922e-05
-1.66444920108305e-05
-4.47281570573365e-05
-2.38774589081374e-05
-2.59266589978556e-05
-2.08773010556552e-05
-5.6983814040621e-05
-3.57165945013829e-05
-2.43261625824402e-05
-4.25722343617534e-05
-3.33073321750598e-05
-2.56873318516551e-05
-1.83410105671539e-05
-3.7179547877894e-05
-1.43409943907046e-05
6.81539380198216e-06
-3.31711447513171e-05
-4.51561136578894e-05
-1.2823087308092e-05
-2.68575559491396e-05
-6.01596289483306e-05
-3.12049954594722e-05
-1.7288956743925e-05
-1.72295506928874e-05
-3.95011271652656e-05
-3.57904101434277e-05
-4.01163782047041e-06
-1.37937144799922e-05
-5.92351121087803e-05
-3.29872054341382e-05
-1.09587435183051e-05
-1.85508670783374e-05
-3.90063861281368e-05
-3.18420128725357e-05
-1.61526964945524e-05
-6.31721371161555e-05
-2.12642521945242e-05
-1.94380929200167e-05
-4.9836766334345e-05
-2.18245226388627e-06
-2.26905372613212e-05
-8.53729017104147e-06
-2.6221286139497e-05
-1.82749319159998e-05
-3.2490701853018e-05
-5.07515313793402e-05
-5.01986712647108e-05
-3.23668482998779e-05
2.66659907986217e-06
-1.70752407282469e-05
-1.22907710968952e-05
-2.11623884972382e-05
-1.97628175346025e-05
-2.49797771051244e-05
-5.84663237308119e-06
1.26257102419858e-05
-2.93523179707986e-05
-8.15020362607655e-07
-5.15514004296309e-05
-3.37059052163142e-05
-2.23557980109371e-05
2.33280421434783e-06
-1.99988195248484e-05
-1.63938942505065e-05
-4.19672985952373e-07
-4.80574858830931e-05
-2.6416217407081e-05
-2.38602150409236e-05
-1.22556344206393e-05
-2.89058013380726e-05
-2.92302300222599e-05
-2.98874147790042e-05
-5.73003016421382e-05
-8.14269353543879e-05
-4.2763430852378e-05
-3.27796924796459e-05
-9.96424751766487e-06
-2.87677108182477e-05
-4.64664587197791e-05
-3.78553108754776e-05
-2.29988062030658e-05
-2.09306348041223e-05
-2.74628910879937e-05
-4.16955123526619e-05
-4.10731000491384e-05
-1.78003568042661e-05
-1.46650470505182e-05
-3.87829717291334e-07
-3.53539578186706e-05
-1.59841262229132e-05
-2.28791177642131e-05
-3.02606388976726e-05
-2.77050222222281e-05
-3.97892127969662e-05
-2.51302772484614e-05
-4.52333818959713e-05
-2.66472114273473e-05
-6.22168617890084e-05
-3.05972677476416e-05
-2.74156272030257e-05
-1.69320751435067e-05
-2.054553061771e-05
-1.52995616385552e-05
-3.37676612217869e-05
-2.58201876477679e-05
-5.61045097017455e-05
-1.29463948618158e-05
-1.79760304006409e-05
-3.25184917423106e-05
-1.273172030838e-05
-6.12321335089983e-05
-6.35805746433119e-05
-1.53448412890008e-05
-4.6784747657495e-05
-4.54122518904164e-05
-2.99013669419718e-05
-2.52664493069359e-05
-2.59821971770554e-05
-5.21126745352355e-05
-2.06599741963077e-05
-3.56680740394261e-05
-1.11857550753526e-05
-7.56954217538162e-06
-2.65816164904692e-05
-1.88807492586183e-05
-4.10158458321336e-05
-2.0477416930499e-05
-4.28485154519453e-05
-9.95464768458033e-07
-1.4561689367896e-05
-1.45355256198247e-05
-3.68688370086424e-05
-1.07404505168516e-05
-4.34272067878093e-05
-2.50513226080503e-05
-2.06346223822502e-05
-2.13739904445721e-05
-3.89636708695853e-05
-3.52268922989592e-05
-4.78390542157502e-05
-3.04540935874173e-05
-1.85911842991776e-05
-3.4344453237277e-05
-2.98241708845535e-05
-4.60313256463238e-05
9.65807023912929e-06
-2.94675995708696e-05
-3.41441426082996e-05
-4.40877844277215e-05
-4.2223386933212e-05
-3.61947068692599e-05
-1.00645612914695e-05
-2.56666673138692e-05
-3.6410604243018e-05
-1.08404587908982e-05
-9.66752083711535e-06
-2.81041964692325e-05
-1.5113862490168e-05
-4.11830948696247e-05
-1.2397187557629e-05
-3.11923056369707e-05
-1.49617355233387e-05
-2.49361833050037e-05
-1.74673829706023e-05
-4.60718914333849e-05
-3.09412915773175e-05
-3.39946876306367e-05
-1.14334159469779e-05
-2.62124588776522e-05
-6.11086304310324e-05
-2.68919331428796e-05
-5.98840103568938e-05
-5.00336819780476e-05
-1.63648407634088e-05
-4.11903663218503e-05
-1.35063520003054e-05
-3.65797394591272e-05
-4.9458106224434e-05
1.52916742221721e-05
5.90673681119871e-06
-2.36230762892738e-05
-2.93499238493329e-05
-4.15585549249172e-05
-3.46586771266433e-05
-1.18692848217677e-05
-2.10595927222101e-05
-3.01341846689036e-05
-5.58849882657109e-05
-8.17168457104423e-06
-3.67672132993899e-05
-3.19907939843713e-05
-3.36000906219522e-05
-3.65593546465082e-05
-2.40749054537572e-05
-5.12817509164397e-05
-1.8665100726643e-05
-3.8280833998488e-05
5.44476091697e-06
-4.90319589309485e-05
-4.78896180352466e-05
-7.85313853410807e-06
