# Supplementary material for: Research on computational propagation and identification of mine microseismic signals based on deep learning
Source: PLoS One. 2025 Oct 22;20(10):e0334641. doi: 10.1371/journal.pone.0334641 (PMC12543183; doi:10.1371/journal.pone.0334641)
Supplement: S9 Data — (ZIP) [file pone.0334641.s009.zip]

Archive with 900 entries (900 files):
- 000101100000301.xlsx_0.txt_24.txt.txt
- 000101100000302.xlsx_0.txt_24.txt.txt
- 000101100000303.xlsx_0.txt_24.txt.txt
- 000101100000304.xlsx_0.txt_24.txt.txt
- 000101100000305.xlsx_0.txt_24.txt.txt
- 000101100000306.xlsx_0.txt_24.txt.txt
- 000101100000307.xlsx_0.txt_24.txt.txt
- 000101100000308.xlsx_0.txt_24.txt.txt
- 000101100000309.xlsx_0.txt_24.txt.txt
- 000101100000310.xlsx_0.txt_24.txt.txt
- 000101100000311.xlsx_0.txt_24.txt.txt
- 000101100000312.xlsx_0.txt_24.txt.txt
- 000101100000313.xlsx_0.txt_24.txt.txt
- 000101100000314.xlsx_0.txt_24.txt.txt
- 000101100000315.xlsx_0.txt_24.txt.txt
- 000101100000316.xlsx_0.txt_24.txt.txt
- 000101100000317.xlsx_0.txt_24.txt.txt
- 000101100000318.xlsx_0.txt_24.txt.txt
- 000101100000319.xlsx_0.txt_24.txt.txt
- 000101100000320.xlsx_0.txt_24.txt.txt
- 000101100000321.xlsx_0.txt_24.txt.txt
- 000101100000322.xlsx_0.txt_24.txt.txt
- 000101100000323.xlsx_0.txt_24.txt.txt
- 000101100000324.xlsx_0.txt_24.txt.txt
- 000101100000325.xlsx_0.txt_24.txt.txt
- 000101100000326.xlsx_0.txt_24.txt.txt
- 000101100000327.xlsx_0.txt_24.txt.txt
- 000101100000328.xlsx_0.txt_24.txt.txt
- 000101100000329.xlsx_0.txt_24.txt.txt
- 000101100000330.xlsx_0.txt_24.txt.txt
- 000101100000331.xlsx_0.txt_24.txt.txt
- 000101100000332.xlsx_0.txt_24.txt.txt
- 000101100000333.xlsx_0.txt_24.txt.txt
- 000101100000334.xlsx_0.txt_24.txt.txt
- 000101100000335.xlsx_0.txt_24.txt.txt
- 000101100000336.xlsx_0.txt_24.txt.txt
- 000101100000337.xlsx_0.txt_24.txt.txt
- 000101100000338.xlsx_0.txt_24.txt.txt
- 000101100000339.xlsx_0.txt_24.txt.txt
- 000101100000340.xlsx_0.txt_24.txt.txt
- 000101100000341.xlsx_0.txt_24.txt.txt
- 000101100000342.xlsx_0.txt_24.txt.txt
- 000101100000343.xlsx_0.txt_24.txt.txt
- 000101100000344.xlsx_0.txt_24.txt.txt
- 000101100000345.xlsx_0.txt_24.txt.txt
- 000101100000346.xlsx_0.txt_24.txt.txt
- 000101100000347.xlsx_0.txt_24.txt.txt
- 000101100000348.xlsx_0.txt_24.txt.txt
- 000101100000349.xlsx_0.txt_24.txt.txt
- 000101100000350.xlsx_0.txt_24.txt.txt
- 000101100000351.xlsx_0.txt_24.txt.txt
- 000101100000352.xlsx_0.txt_24.txt.txt
- 000101100000353.xlsx_0.txt_24.txt.txt
- 000101100000354.xlsx_0.txt_24.txt.txt
- 000101100000355.xlsx_0.txt_24.txt.txt
- 000101100000356.xlsx_0.txt_24.txt.txt
- 000101100000357.xlsx_0.txt_24.txt.txt
- 000101100000358.xlsx_0.txt_24.txt.txt
- 000101100000359.xlsx_0.txt_24.txt.txt
- 000101100000360.xlsx_0.txt_24.txt.txt
- 000101100000361.xlsx_0.txt_24.txt.txt
- 000101100000362.xlsx_0.txt_24.txt.txt
- 000101100000363.xlsx_0.txt_24.txt.txt
- 000101100000364.xlsx_0.txt_24.txt.txt
- 000101100000365.xlsx_0.txt_24.txt.txt
- 000101100000366.xlsx_0.txt_24.txt.txt
- 000101100000367.xlsx_0.txt_24.txt.txt
- 000101100000368.xlsx_0.txt_24.txt.txt
- 000101100000369.xlsx_0.txt_24.txt.txt
- 000101100000370.xlsx_0.txt_24.txt.txt
- 000101100000371.xlsx_0.txt_24.txt.txt
- 000101100000372.xlsx_0.txt_24.txt.txt
- 000101100000373.xlsx_0.txt_24.txt.txt
- 000101100000374.xlsx_0.txt_24.txt.txt
- 000101100000375.xlsx_0.txt_24.txt.txt
- 000101100000376.xlsx_0.txt_24.txt.txt
- 000101100000377.xlsx_0.txt_24.txt.txt
- 000101100000378.xlsx_0.txt_24.txt.txt
- 000101100000379.xlsx_0.txt_24.txt.txt
- 000101100000380.xlsx_0.txt_24.txt.txt
- 000101100000381.xlsx_0.txt_24.txt.txt
- 000101100000382.xlsx_0.txt_24.txt.txt
- 000101100000383.xlsx_0.txt_24.txt.txt
- 000101100000384.xlsx_0.txt_24.txt.txt
- 000101100000385.xlsx_0.txt_24.txt.txt
- 000101100000386.xlsx_0.txt_24.txt.txt
- 000101100000387.xlsx_0.txt_24.txt.txt
- 000101100000388.xlsx_0.txt_24.txt.txt
- 000101100000389.xlsx_0.txt_24.txt.txt
- 000101100000390.xlsx_0.txt_24.txt.txt
- 000101100000391.xlsx_0.txt_24.txt.txt
- 000101100000392.xlsx_0.txt_24.txt.txt
- 000101100000393.xlsx_0.txt_24.txt.txt
- 000101100000394.xlsx_0.txt_24.txt.txt
- 000101100000395.xlsx_0.txt_24.txt.txt
- 000101100000396.xlsx_0.txt_24.txt.txt
- 000101100000397.xlsx_0.txt_24.txt.txt
- 000101100000398.xlsx_0.txt_24.txt.txt
- 000101100000399.xlsx_0.txt_24.txt.txt
- 000101100000400.xlsx_0.txt_24.txt.txt
- 000101100000401.xlsx_0.txt_24.txt.txt
- 000101100000402.xlsx_0.txt_24.txt.txt
- 000101100000403.xlsx_0.txt_24.txt.txt
- 000101100000404.xlsx_0.txt_24.txt.txt
- 000101100000405.xlsx_0.txt_24.txt.txt
- 000101100000406.xlsx_0.txt_24.txt.txt
- 000101100000407.xlsx_0.txt_24.txt.txt
- 000101100000408.xlsx_0.txt_24.txt.txt
- 000101100000409.xlsx_0.txt_24.txt.txt
- 000101100000410.xlsx_0.txt_24.txt.txt
- 000101100000411.xlsx_0.txt_24.txt.txt
- 000101100000412.xlsx_0.txt_24.txt.txt
- 000101100000413.xlsx_0.txt_24.txt.txt
- 000101100000415.xlsx_0.txt_24.txt.txt
- 000101100000416.xlsx_0.txt_24.txt.txt
- 000101100000417.xlsx_0.txt_24.txt.txt
- 000101100000418.xlsx_0.txt_24.txt.txt
- 000101100000419.xlsx_0.txt_24.txt.txt
- 000101100000420.xlsx_0.txt_24.txt.txt
- 000101100000421.xlsx_0.txt_24.txt.txt
- 000101100000422.xlsx_0.txt_24.txt.txt
- 000101100000423.xlsx_0.txt_24.txt.txt
- 000101100000424.xlsx_0.txt_24.txt.txt
- 000101100000425.xlsx_0.txt_24.txt.txt
- 000101100000426.xlsx_0.txt_24.txt.txt
- 000101100000427.xlsx_0.txt_24.txt.txt
- 000101100000428.xlsx_0.txt_24.txt.txt
- 000101100000429.xlsx_0.txt_24.txt.txt
- 000101100000430.xlsx_0.txt_24.txt.txt
- 000101100000431.xlsx_0.txt_24.txt.txt
- 000101100000432.xlsx_0.txt_24.txt.txt
- 000101100000433.xlsx_0.txt_24.txt.txt
- 000101100000434.xlsx_0.txt_24.txt.txt
- 000101100000435.xlsx_0.txt_24.txt.txt
- 000101100000436.xlsx_0.txt_24.txt.txt
- 000101100000437.xlsx_0.txt_24.txt.txt
- 000101100000438.xlsx_0.txt_24.txt.txt
- 000101100000439.xlsx_0.txt_24.txt.txt
- 000101100000440.xlsx_0.txt_24.txt.txt
- 000101100000441.xlsx_0.txt_24.txt.txt
- 000101100000442.xlsx_0.txt_24.txt.txt
- 000101100000443.xlsx_0.txt_24.txt.txt
- 000101100000444.xlsx_0.txt_24.txt.txt
- 000101100000445.xlsx_0.txt_24.txt.txt
- 000101100000446.xlsx_0.txt_24.txt.txt
- 000101100000447.xlsx_0.txt_24.txt.txt
- 000101100000448.xlsx_0.txt_24.txt.txt
- 000101100000449.xlsx_0.txt_24.txt.txt
- 000101100000450.xlsx_0.txt_24.txt.txt
- 000101100000451.xlsx_0.txt_24.txt.txt
- 000101100000452.xlsx_0.txt_24.txt.txt
- 000101100000453.xlsx_0.txt_24.txt.txt
- 000101100000454.xlsx_0.txt_24.txt.txt
- 000101100000455.xlsx_0.txt_24.txt.txt
- 000101100000456.xlsx_0.txt_24.txt.txt
- 000101100000457.xlsx_0.txt_24.txt.txt
- 000101100000458.xlsx_0.txt_24.txt.txt
- 000101100000459.xlsx_0.txt_24.txt.txt
- 000101100000460.xlsx_0.txt_24.txt.txt
- 000101100000461.xlsx_0.txt_24.txt.txt
- 000101100000462.xlsx_0.txt_24.txt.txt
- 000101100000463.xlsx_0.txt_24.txt.txt
- 000101100000464.xlsx_0.txt_24.txt.txt
- 000101100000465.xlsx_0.txt_24.txt.txt
- 000101100000466.xlsx_0.txt_24.txt.txt
- 000101100000467.xlsx_0.txt_24.txt.txt
- 000101100000476.xlsx_0.txt_24.txt.txt
- 000101100000484.xlsx_0.txt_24.txt.txt
- 000101100000485.xlsx_0.txt_24.txt.txt
- 000101100000486.xlsx_0.txt_24.txt.txt
- 000101100000488.xlsx_0.txt_24.txt.txt
- 000101100000490.xlsx_0.txt_24.txt.txt
- 000101100000491.xlsx_0.txt_24.txt.txt
- 000101100000492.xlsx_0.txt_24.txt.txt
- 000101100000493.xlsx_0.txt_24.txt.txt
- 000101100000494.xlsx_0.txt_24.txt.txt
- 000101100000495.xlsx_0.txt_24.txt.txt
- 000101100000496.xlsx_0.txt_24.txt.txt
- 000101100000497.xlsx_0.txt_24.txt.txt
- 000101100000498.xlsx_0.txt_24.txt.txt
- 000101100000499.xlsx_0.txt_24.txt.txt
- 000101100000500.xlsx_0.txt_24.txt.txt
- 000101100000501.xlsx_0.txt_24.txt.txt
- 000101100000502.xlsx_0.txt_24.txt.txt
- 000101100000503.xlsx_0.txt_24.txt.txt
- 000101100000504.xlsx_0.txt_24.txt.txt
- 000101100000505.xlsx_0.txt_24.txt.txt
- 000101100000506.xlsx_0.txt_24.txt.txt
- 000101100000507.xlsx_0.txt_24.txt.txt
- 000101100000508.xlsx_0.txt_24.txt.txt
- 000101100000509.xlsx_0.txt_24.txt.txt
- 000101100000510.xlsx_0.txt_24.txt.txt
- 000101100000511.xlsx_0.txt_24.txt.txt
- 000101100000512.xlsx_0.txt_24.txt.txt
- 000101100000513.xlsx_0.txt_24.txt.txt
- 000101100000514.xlsx_0.txt_24.txt.txt
- 000101100000515.xlsx_0.txt_24.txt.txt
- 000101100000516.xlsx_0.txt_24.txt.txt
- 000101100000517.xlsx_0.txt_24.txt.txt
- 000101100000518.xlsx_0.txt_24.txt.txt
- 000101100000519.xlsx_0.txt_24.txt.txt
- 000101100000520.xlsx_0.txt_24.txt.txt
- 000101100000521.xlsx_0.txt_24.txt.txt
- 000101100000522.xlsx_0.txt_24.txt.txt
- 000101100000523.xlsx_0.txt_24.txt.txt
- 000101100000524.xlsx_0.txt_24.txt.txt
- 000101100000525.xlsx_0.txt_24.txt.txt
- 000101100000526.xlsx_0.txt_24.txt.txt
- 000101100000527.xlsx_0.txt_24.txt.txt
- 000101100000528.xlsx_0.txt_24.txt.txt
- 000101100000529.xlsx_0.txt_24.txt.txt
- 000101100000530.xlsx_0.txt_24.txt.txt
- 000101100000531.xlsx_0.txt_24.txt.txt
- 000101100000532.xlsx_0.txt_24.txt.txt
- 000101100000533.xlsx_0.txt_24.txt.txt
- 000101100000534.xlsx_0.txt_24.txt.txt
- 000101100000535.xlsx_0.txt_24.txt.txt
- 000101100000537.xlsx_0.txt_24.txt.txt
- 000101100000538.xlsx_0.txt_24.txt.txt
- 000101100000539.xlsx_0.txt_24.txt.txt
- 000101100000540.xlsx_0.txt_24.txt.txt
- 000101100000541.xlsx_0.txt_24.txt.txt
- 000101100000542.xlsx_0.txt_24.txt.txt
- 000101100000543.xlsx_0.txt_24.txt.txt
- 000101100000545.xlsx_0.txt_24.txt.txt
- 000101100000546.xlsx_0.txt_24.txt.txt
- 000101100000547.xlsx_0.txt_24.txt.txt
- 000101100000548.xlsx_0.txt_24.txt.txt
- 000101100000549.xlsx_0.txt_24.txt.txt
- 000101100000550.xlsx_0.txt_24.txt.txt
- 000101100000551.xlsx_0.txt_24.txt.txt
- 000101100000552.xlsx_0.txt_24.txt.txt
- 000101100000553.xlsx_0.txt_24.txt.txt
- 000101100000554.xlsx_0.txt_24.txt.txt
- 000101100000555.xlsx_0.txt_24.txt.txt
- 000101100000556.xlsx_0.txt_24.txt.txt
- 000101100000557.xlsx_0.txt_24.txt.txt
- 000101100000558.xlsx_0.txt_24.txt.txt
- 000101100000559.xlsx_0.txt_24.txt.txt
- 000101100000560.xlsx_0.txt_24.txt.txt
- 000101100000561.xlsx_0.txt_24.txt.txt
- 000101100000563.xlsx_0.txt_24.txt.txt
- 000101100000564.xlsx_0.txt_24.txt.txt
- 000101100000565.xlsx_0.txt_24.txt.txt
- 000101100000566.xlsx_0.txt_24.txt.txt
- 000101100000567.xlsx_0.txt_24.txt.txt
- 000101100000568.xlsx_0.txt_24.txt.txt
- 000101100000570.xlsx_0.txt_24.txt.txt
- 000101100000571.xlsx_0.txt_24.txt.txt
- 000101100000572.xlsx_0.txt_24.txt.txt
- 000101100000573.xlsx_0.txt_24.txt.txt
- 000101100000574.xlsx_0.txt_24.txt.txt
- 000101100000575.xlsx_0.txt_24.txt.txt
- 000101100000576.xlsx_0.txt_24.txt.txt
- 000101100000578.xlsx_0.txt_24.txt.txt
- 000101100000579.xlsx_0.txt_24.txt.txt
- 000101100000582.xlsx_0.txt_24.txt.txt
- 000101100000583.xlsx_0.txt_24.txt.txt
- 000101100000584.xlsx_0.txt_24.txt.txt
- 000101100000585.xlsx_0.txt_24.txt.txt
- 000101100000586.xlsx_0.txt_24.txt.txt
- 000101100000587.xlsx_0.txt_24.txt.txt
- 000101100000588.xlsx_0.txt_24.txt.txt
- 000101100000589.xlsx_0.txt_24.txt.txt
- 000101100000590.xlsx_0.txt_24.txt.txt
- 000101100000591.xlsx_0.txt_24.txt.txt
- 000101100000592.xlsx_0.txt_24.txt.txt
- 000101100000593.xlsx_0.txt_24.txt.txt
- 000101100000594.xlsx_0.txt_24.txt.txt
- 000101100000595.xlsx_0.txt_24.txt.txt
- 000101100000596.xlsx_0.txt_24.txt.txt
- 000101100000597.xlsx_0.txt_24.txt.txt
- 000101100000598.xlsx_0.txt_24.txt.txt
- 000101100000599.xlsx_0.txt_24.txt.txt
- 000101100000600.xlsx_0.txt_24.txt.txt
- 000101100000601.xlsx_0.txt_24.txt.txt
- 000101100000602.xlsx_0.txt_24.txt.txt
- 000101100000603.xlsx_0.txt_24.txt.txt
- 000101100000604.xlsx_0.txt_24.txt.txt
- 000101100000605.xlsx_0.txt_24.txt.txt
- 000101100000606.xlsx_0.txt_24.txt.txt
- 000101100000607.xlsx_0.txt_24.txt.txt
- 000101100000608.xlsx_0.txt_24.txt.txt
- 000101100000609.xlsx_0.txt_24.txt.txt
- 000101100000610.xlsx_0.txt_24.txt.txt
- 000101100000612.xlsx_0.txt_24.txt.txt
- 000101100000614.xlsx_0.txt_24.txt.txt
- 000101100000615.xlsx_0.txt_24.txt.txt
- 000101100000616.xlsx_0.txt_24.txt.txt
- 000101100000618.xlsx_0.txt_24.txt.txt
- 000101100000619.xlsx_0.txt_24.txt.txt
- 000101100000621.xlsx_0.txt_24.txt.txt
- 000101100000622.xlsx_0.txt_24.txt.txt
- 000101100000623.xlsx_0.txt_24.txt.txt
- 000101100000625.xlsx_0.txt_24.txt.txt
- 000101100000628.xlsx_0.txt_24.txt.txt
- 000101100000629.xlsx_0.txt_24.txt.txt
- 000101100000630.xlsx_0.txt_24.txt.txt
- 000101100000633.xlsx_0.txt_24.txt.txt
- 000101100000634.xlsx_0.txt_24.txt.txt
[truncated: 600 more entries]
