# Supplementary material for: Research on computational propagation and identification of mine microseismic signals based on deep learning
Source: PLoS One. 2025 Oct 22;20(10):e0334641. doi: 10.1371/journal.pone.0334641 (PMC12543183; doi:10.1371/journal.pone.0334641)
Supplement: S9 Data — (ZIP) [file pone.0334641.s009.zip › 000101100000301.xlsx_0.txt_24.txt.txt]

-1.14407952461676e-05
-2.28073698055499e-05
-1.19858566831025e-05
-9.02722037433151e-06
-1.04593284357973e-05
-2.51509772284407e-05
-2.40958185539457e-05
-2.6498109528272e-05
-2.45519057409459e-05
-2.23821703357894e-05
-3.05962204955982e-06
-3.8824927724609e-05
-8.10441978067712e-06
-2.15112616346285e-05
-1.10961885830156e-05
-2.10400534800222e-05
-1.26639637354367e-05
-2.08879540567519e-05
-1.65055441279872e-05
-2.2149285308345e-05
-2.34867379147834e-05
-8.85234105152371e-06
-2.70772978683179e-05
3.08229846159869e-06
-2.66441851554488e-05
-9.43147973886597e-06
-1.43062288093325e-05
6.17988141264057e-07
-1.92935351823672e-05
-1.53274591697915e-05
-8.49251697542302e-06
-1.2632269088511e-05
-1.44982075808415e-05
-2.19593516843569e-05
-2.98400746072712e-05
-2.63384245539499e-05
-4.52279500610631e-06
-1.76427364928762e-05
-1.7917428136619e-05
-1.30331675303532e-05
-2.70021583857781e-05
-2.27624104582708e-05
-2.41352211441504e-05
-1.27069098181811e-05
3.14709993177936e-06
-2.10336114159581e-05
-2.37973395728984e-05
-1.83765940351873e-05
-7.11630633540684e-07
-2.26789905714336e-05
-7.06683249570929e-06
-8.92540478164995e-06
-2.16391861765833e-05
-2.05067957373628e-05
-1.42376878125017e-05
-1.5422051090443e-05
-1.94459145121249e-07
-1.61325975202807e-05
-2.74386003316377e-05
-2.64724363540397e-05
-1.21715741522017e-05
-1.03164911272131e-05
-1.39262728532218e-05
-1.06761857099487e-05
5.52430701409821e-06
-2.35088191672174e-05
-1.43340039166716e-05
4.25592705025681e-06
-9.3204507021162e-06
-2.09570120058772e-05
-1.22264678667822e-05
-3.8171802249525e-06
-1.30505514474268e-06
-1.3267684831563e-05
-3.51115797192535e-06
-2.43212731343759e-05
-1.51170425441997e-05
-1.29162243961074e-05
-6.36138130194561e-06
-8.59211877784413e-06
-1.9460361480142e-05
-1.12468365973562e-05
-1.91317047091346e-05
-2.36813733950916e-05
-1.22770682755548e-05
-2.13353043208268e-05
-1.52475538159615e-05
-2.6639676076437e-05
-1.18969578820863e-05
-1.41925399265674e-05
-1.06248213359914e-05
-2.0502917524279e-05
-9.1091964477363e-06
-8.83311062403442e-06
-1.49091734434742e-05
3.27441790592825e-06
-2.19415116937909e-05
-1.74298916084515e-05
-1.993028493092e-05
-1.2922268928683e-05
-2.45522402232498e-05
-2.15265658294179e-05
-1.08945430368909e-05
-1.50151019150106e-05
-2.72015598023862e-05
3.6105984425955e-06
-1.99849706819186e-05
-2.08593508405001e-05
-2.15874875025281e-05
-6.87935194566766e-06
-1.87387731840814e-05
-1.73839390140862e-05
-1.17613782979644e-05
-3.84565050523392e-06
-2.67543944443497e-05
-2.53227834323015e-05
-2.12302413097823e-05
5.11541260526252e-06
-6.37754586803257e-07
-6.80788081509601e-06
2.64566596859315e-06
-3.46881640929276e-06
-2.19145093931875e-05
-1.40588811449732e-05
-1.96226211826235e-05
-8.93005148008437e-06
-2.41855852675839e-05
-2.63013451638012e-05
-4.8093156508174e-06
-4.5527463681351e-05
-1.09832117927493e-05
-6.01490049683703e-06
-1.35956747409465e-05
-1.29726934954263e-05
-2.17037152526204e-05
-5.36441450716938e-06
-7.47511747104989e-06
-1.69274962638252e-05
-3.50353455659761e-05
8.30236039287654e-07
-1.18520622046325e-05
-1.68403571786903e-05
-2.23934109050351e-05
-9.63910761196648e-06
-1.97686137291527e-05
-1.43797367558829e-05
-8.59260416447884e-06
-1.37992097566718e-05
-8.98903149788225e-06
-7.15860133619612e-08
-7.60480529136823e-06
-2.29522389804846e-05
-1.82679929705678e-05
-1.37760879225019e-05
-2.87575376521272e-05
-1.62090128530314e-05
-7.63259083257346e-06
-1.64808091373162e-05
-3.90631506790543e-06
-1.72124315026978e-05
-1.77380332883348e-05
-4.33901281799092e-06
-2.60541723394013e-05
-1.21294027504569e-05
-1.62392613835418e-05
-1.30734331523725e-05
-8.51498637436763e-06
-1.12040171652325e-05
-2.58458375719272e-05
-1.15470551870963e-05
-2.38172516249085e-05
-8.9432016040899e-06
-1.82747862764037e-05
-4.48294679089608e-06
-1.07117756408729e-05
-1.22240520778189e-05
-1.19761373957533e-05
-5.43987080130643e-06
-3.31450310607097e-05
-1.70277560482895e-05
-2.2218986560944e-05
-1.88583644739737e-05
-1.63867798104409e-05
-2.76705630375196e-05
-2.59139447737409e-05
-1.4094537381777e-06
-1.97508875450265e-05
-1.23591016043054e-05
7.93966522608503e-06
-1.22955456855436e-05
-1.93735985471714e-05
-2.28813645966647e-05
-3.88866615793429e-05
-1.52691838584525e-05
-2.10564767030914e-05
-2.30549382950325e-05
-1.31150827818435e-05
-1.14650042136904e-05
-2.01658870876107e-05
-1.95946372714007e-05
-1.22917570719841e-05
-2.55545264011723e-05
-1.98718074338954e-06
-1.72974459369354e-05
-1.88793923864798e-05
-1.00165869815193e-05
-1.35871607657492e-05
-1.96313922659158e-05
-6.76064918314664e-06
-1.48579119808067e-05
-1.21272491540657e-05
-1.31480943850588e-05
-2.77288697820771e-06
-2.65613249764077e-05
-2.33595277985964e-05
-8.51743202101798e-06
-2.71468931032676e-05
-2.14142320765712e-05
-6.49221871557417e-06
-1.68299116997738e-05
-2.95790719375228e-05
-1.49171172999394e-05
-1.34132133248008e-05
-1.65238506279389e-05
-1.29704215003612e-05
-1.97781237726688e-05
-2.63063623293068e-05
-2.98805639219851e-05
-2.70003303036767e-05
1.56820549697779e-05
-3.56221924798602e-05
-3.91317958832293e-06
-1.16413749668611e-05
-8.30675050196057e-07
-1.46192431911205e-05
-2.25770448547006e-05
-1.17063824183563e-05
-1.48843874037085e-05
-1.67934539765202e-05
-1.76875068900471e-06
-2.42115545077434e-05
-2.69707362583416e-05
-7.41434715350671e-06
-1.10617501879361e-06
-2.37982362715981e-05
-3.82148191682602e-05
-4.24321533997669e-06
3.00512397370044e-06
-2.47210580674858e-05
-2.32577593968112e-05
-1.99228879241621e-05
-1.39627974063274e-05
-1.0557855087471e-05
-2.27927925532631e-05
-2.54406035093597e-05
-2.08989557783309e-05
-5.40454752402123e-06
-1.07514849473699e-06
-1.24240006218497e-05
-5.6468804339658e-06
-1.00927173985934e-06
-1.17135971882686e-05
-1.38150051069131e-05
-1.0258662849076e-05
8.04181060422665e-07
-3.72174019279092e-05
-1.89893044873479e-05
-2.1556528240574e-05
-2.46775560690121e-05
-2.30304776370443e-05
-1.51014989405722e-05
-1.40112566193086e-05
-1.14778430410381e-05
-2.46212089350007e-05
-2.93773715174804e-05
-2.06672341381394e-05
-1.09041562890775e-05
-2.05575914847476e-05
-2.80220893347772e-05
-5.36106431576449e-06
-1.09539869847873e-05
-3.14600480442532e-05
-2.42500310712755e-05
-1.86640118320131e-05
-7.63734436698287e-06
-1.71912045694492e-05
-6.8223924390694e-06
-5.43477065963597e-06
-1.54192189064823e-05
-2.45370907190199e-05
-1.65518925974398e-05
-1.30431403591047e-05
-3.45067836958588e-05
-1.3198825033997e-05
-4.47837751339875e-06
-1.76530088642354e-05
-1.60814791937609e-05
-1.20608337116751e-05
-8.662170354635e-06
-1.15847419995276e-05
-9.28011167635025e-06
-2.26560189158941e-05
-1.57219429010295e-05
-1.00638508811389e-05
-2.51846826994139e-05
-1.6381025996017e-05
2.25024075162589e-06
9.88864586550319e-07
-2.06200746267811e-05
-2.062296611884e-05
-8.38732384843273e-06
-8.62965344646449e-06
-1.05283874676417e-05
-9.77146399734847e-06
-1.12426359743843e-05
-5.95327887382831e-06
-1.0916906503444e-05
-2.10686364189683e-06
-1.99634070822585e-05
-1.10125877019432e-05
-1.18074352759578e-05
-1.40444496383786e-05
-1.01051052917595e-05
-1.54314439580227e-05
-7.60674772534379e-06
-1.41017042000021e-05
-1.68905403459887e-05
-2.5089748958576e-05
-8.56354856563787e-06
-5.45857064665768e-06
-1.14823344360805e-05
-1.36649121489099e-05
-2.16043548156347e-05
-1.3580061757053e-05
-1.00911221793541e-05
4.47446738792069e-06
-2.14480008623418e-05
-2.42943670960946e-05
-1.73716246430318e-05
-3.53612089722137e-07
-2.58888778146917e-05
-1.26429002953275e-06
-5.907219137879e-06
-7.90479036143473e-06
-1.3060176215945e-05
-2.06329964068282e-05
-2.26760026168097e-05
8.29628330799225e-06
-6.57837264319289e-06
-1.58106152067683e-05
-2.31679485933769e-05
-8.9485142682245e-06
-9.96231510802903e-06
-5.54367660230429e-06
-9.74785401945879e-06
-2.06835065668844e-05
-7.31945937617235e-06
-2.88055334192859e-05
-5.62902252405401e-06
-9.02822914064304e-06
-5.14145067470429e-06
-1.85837055895033e-05
-1.05595005036696e-05
-9.75636858162251e-06
-1.53267996847791e-06
-1.21695938752988e-05
-1.37783770775773e-05
-9.88566231570965e-06
-1.13881052723947e-05
-4.01383073894865e-06
-1.6608123709426e-05
-1.66868479384862e-05
-2.11308681490368e-05
-2.77385150833738e-05
-2.67960948054903e-05
-1.06840058978425e-05
-3.10787984838046e-05
-1.90210860787213e-05
-1.89912635669638e-05
-2.13883894142466e-05
-1.8064167016402e-05
-1.45705045716061e-05
-2.25365861509824e-05
-1.23940080086802e-05
-5.36102387472074e-06
-1.6533286673412e-05
-2.11459088455006e-05
-2.56930989346923e-05
-1.42817778879297e-05
-3.07478012603186e-05
-2.13596955711135e-05
-4.87276079618125e-06
-2.95289686516602e-06
-1.85351212618122e-05
-2.93704343578579e-05
-8.29121797568942e-06
-8.71680908959842e-06
-1.51991752900126e-05
-2.32776970713248e-05
-2.72788914847675e-05
-2.08935109234088e-05
-1.58453008794584e-05
-2.40994741007e-05
-1.9632197386263e-05
6.26119421383562e-06
-4.23381625187684e-06
-5.33535792452706e-06
-2.57249936171927e-05
-2.40181440722181e-05
-1.56360776380001e-05
-9.41711241065995e-06
-2.08760138192475e-05
-1.33663089346609e-05
-2.60316340909869e-05
-1.96554576694763e-05
-8.55938157676908e-06
-2.98808937089989e-05
-1.53074661491571e-05
-2.12801180429477e-05
-2.03310644039583e-05
-1.89783331943225e-05
2.06457515037222e-06
-2.0418204279883e-05
-1.60957911056666e-05
-1.51897298769267e-05
-1.70744366527705e-05
-1.01969369483029e-05
-1.62110766239091e-05
-7.29290316631721e-06
-1.736099165717e-05
-2.3754172820861e-05
-1.42699632146333e-05
-2.55074179067196e-05
-1.49011781218796e-05
-3.06535769280896e-06
-1.38628248120598e-05
3.15469827638592e-06
-1.26392661716311e-05
-5.55589068154497e-06
-4.370135165286e-06
-2.47298880564319e-05
-1.78670789468389e-05
-1.11057930585856e-05
-6.40860898419697e-06
-6.92215813582399e-06
-1.82191026865526e-05
-1.19481396626097e-05
-2.79984070071847e-05
-2.07486039631635e-05
-7.89680183662606e-06
-1.72680983865973e-05
-2.24255491921816e-05
-1.70471513167135e-05
5.71063666293296e-06
-1.7371965286684e-05
-1.78998084402492e-05
-8.08918476318899e-07
-1.14379074938261e-05
-2.15016916574515e-05
-6.28068697662057e-06
1.42689470772504e-06
-2.53488192849043e-05
-2.2316292323413e-05
-2.61388243408723e-05
-2.47264523746375e-05
-3.40697978228637e-05
-1.1523703632866e-05
-1.63803185965516e-06
1.20983010753916e-06
-1.42320371091841e-05
-2.92540391734447e-05
-9.93992195146101e-06
-2.13586057131024e-05
-2.50060597175416e-05
-3.2259059403294e-05
-3.89016817179176e-05
-3.10742317304413e-05
-5.15671398612486e-06
-1.46260131413375e-05
-1.23026379821218e-05
-2.00519592764768e-05
-1.82413022752317e-05
-1.23158245453257e-05
-2.01239537158351e-05
-1.26145590183858e-05
-2.90645948146283e-05
-1.08450633094445e-05
-2.13486561172265e-05
-1.01102712903905e-05
-3.26942848057822e-05
-4.75858763344489e-06
-2.26295334174456e-05
-1.87152332605719e-05
-3.86409831200703e-05
-1.43813240287599e-05
-1.85739845570386e-05
-1.48253129779048e-05
-1.67237433173669e-05
-2.07476025413887e-05
-1.31824331680964e-05
-1.69817593582414e-05
-1.75067500819328e-05
-2.88604344280594e-05
-1.68883550476874e-05
-3.5209170620362e-05
-1.34631073558931e-05
-1.31554280800894e-05
4.63282731033501e-07
-5.8364961416507e-06
-2.33101581780201e-05
-1.39821840728867e-05
-6.80536416665844e-06
-2.11057386984883e-05
-2.09606128150564e-05
-2.49331967736133e-05
-7.55329545917086e-06
-1.96568143609967e-05
-1.76350073079154e-05
-1.32263918195292e-05
-8.96972988478892e-06
-1.26891088561653e-06
-1.3374603116512e-05
-2.33553464594652e-05
-1.09681711086415e-05
-3.6174965700314e-05
-1.3946206259462e-05
-1.31593117462939e-05
-2.07402132771466e-05
-1.11651120527172e-05
-2.4759188392463e-05
-1.59377944855765e-05
-1.7435978829133e-05
5.35243120606037e-06
-3.2046217339751e-05
-2.5984202982712e-05
-3.16267798997815e-05
-1.00593276020782e-05
-1.22953568688487e-05
-3.36251332600875e-05
-9.39028839277098e-06
-1.58843809120026e-05
-2.27676388115239e-05
-1.36785686110987e-06
-2.11185008620602e-05
-1.91362668962327e-05
-1.29524640727858e-05
-6.45334083616549e-06
-6.59139641082166e-06
-1.9419967153206e-05
-2.42030759940422e-05
9.79571311104011e-07
-1.02739842824294e-05
-1.18765591393212e-05
-1.88901423354019e-05
-9.72872773724592e-06
-1.13766238425702e-05
-2.11977973716015e-05
-4.57460279467255e-06
-1.12413068588766e-05
-2.12602351701863e-05
-6.42476747270146e-06
-1.32473414708921e-05
-2.72937623373593e-05
-5.79773439150186e-06
-8.1061777195694e-06
-1.08579981896531e-05
-1.6783614993736e-05
-1.71799900357032e-05
-1.01289920088296e-05
-1.18246890594638e-05
-2.95500234456795e-05
-1.22290142313588e-05
-2.40616674446503e-05
-2.05805418804859e-05
-2.76979253097367e-05
-9.02399922343096e-06
-2.55913795561049e-05
-1.11317550560228e-05
-2.85427943084199e-05
-1.34916725381413e-05
-3.46346701265937e-05
-2.63644104135777e-05
-5.02292241180142e-06
-2.02614485394095e-05
-1.28303391942113e-05
-3.03094193794219e-05
-2.5917983414464e-05
6.15405334030178e-07
-1.06738528950564e-05
-1.30762351703368e-05
-3.0780210945584e-05
-1.93686017353884e-05
-1.18093215505774e-05
-1.12589618648524e-05
-2.11180204294996e-05
-2.5609595085223e-05
-1.46960971743955e-05
-9.97063518019451e-06
-3.77546500586713e-05
-1.91281287104427e-05
1.27433388502606e-05
-1.87066451673648e-05
-5.22004392030832e-06
-2.16456501224222e-05
-8.71684216034499e-06
4.54569326574016e-07
-2.71150426781505e-06
-2.0531448364633e-05
-1.98226415610174e-05
9.34812285315408e-06
-1.11184853695194e-05
-2.92157013213592e-05
-1.7629124518333e-05
-3.05216997553153e-05
-2.40889510918742e-05
-1.3398263313662e-05
-2.96598180727041e-05
-1.25241595270784e-05
-2.29982791176619e-05
-2.14989395782083e-05
-2.79372310682681e-05
-3.91773612497553e-05
-1.45984035268564e-05
-2.54489635945605e-05
-2.4908226284095e-05
-1.9847446842792e-05
-2.24220393436718e-05
-1.84476158994252e-05
-1.16047606050841e-05
-1.57965249225658e-05
-1.38090518833077e-05
-1.05506020471566e-05
-9.24095273932079e-06
-1.81758885239171e-05
-1.77515922165034e-05
-2.36055398648762e-05
-5.60712246711454e-06
7.28543604935389e-07
-1.66935424642439e-05
-1.94652626956974e-05
-2.99541030869527e-05
-1.84027043624671e-05
-7.68022395285439e-06
-2.44468147197819e-05
-1.69999842921395e-05
-1.85465562760809e-05
-2.39110503573814e-05
1.22747965304606e-05
-2.34642358469594e-05
-2.76402481040345e-05
-1.47891076576817e-05
-2.60258273561212e-05
-1.62588458628301e-05
-6.47657822463141e-06
-1.76776333469483e-05
-9.31232034913507e-06
-1.8708804896659e-06
-6.57362833804058e-06
-1.64045729118529e-05
-8.69336217339036e-06
-1.56338073826759e-05
-8.02309931708312e-06
-1.80516387194752e-05
-1.733215776118e-05
-3.96436467191625e-06
-1.65820434139788e-05
-7.75696516714363e-06
-2.23782131702377e-05
-2.494286861785e-05
-8.07588763566019e-06
-1.29862719034664e-05
-2.00913514964887e-05
-8.88707606918041e-06
-2.55707987847309e-05
-2.29999972876834e-05
-1.46685147528007e-05
-1.03617489222317e-05
-5.79066325943433e-06
-1.7372895534276e-05
-1.22696263480947e-05
-3.92269570864424e-05
-2.88891245630973e-05
-3.01322005114971e-05
-1.97637255214432e-05
-1.82592211035065e-05
-2.54910346823498e-05
-2.76610287539411e-05
-3.99173897303815e-06
-5.60636509421201e-06
-1.57007324108142e-05
-1.18805637231291e-05
-3.36524968307399e-06
-2.03026037684369e-06
-1.85801136186301e-05
-1.15193627165783e-05
-1.43103480035155e-05
-3.03415816326759e-05
-2.15427343951461e-05
-2.85980457618361e-05
2.78880387427815e-06
-1.25467890414238e-05
-2.00153899504049e-05
-2.98370934979545e-05
1.35418518791047e-06
-1.57718376206293e-05
-2.15787261776132e-05
-2.39999407599169e-05
-9.19610351758487e-06
-1.7513847875154e-05
-8.72179381917295e-06
-1.70585456564822e-06
-2.05621730853375e-06
-1.31937059418592e-05
-2.41292843090846e-05
-2.56714809746543e-05
-1.10184248327504e-05
-1.34044811072693e-05
-2.06805054058911e-06
-2.89029119902678e-06
-5.18382965297306e-06
-9.64005735765181e-06
-3.36569837340455e-05
-1.61494329051328e-05
-1.00877157828213e-05
-3.66114208665908e-06
-2.68608663581221e-05
-1.78599810285329e-05
-2.17817392375691e-05
-2.74417571298074e-05
-3.31971918423594e-06
-1.47633104316046e-05
-1.91534130554494e-05
-2.84145154497912e-05
-2.33082354175652e-05
-2.09193477391605e-05
-7.72084409822709e-06
-1.05627341445628e-05
-1.03258850603138e-05
-2.40480854437433e-05
-1.84566565477314e-05
-3.56923099921474e-05
-1.6456925824249e-05
-2.89355713777452e-06
-2.337847640832e-05
-1.2529478772476e-05
-3.26743537264993e-05
-2.03545641058833e-05
-2.88061881962684e-05
-2.15713047274833e-05
-1.10825956559462e-06
-1.75045000352333e-05
-1.18796891805238e-05
-1.62752169356598e-05
-1.12907526089905e-05
-2.46981706640082e-05
-9.4227013780513e-06
-2.50097576108364e-05
-2.13904474336718e-05
-1.34269324946802e-05
7.03109137541041e-06
-5.99555709221778e-06
-2.49685225262101e-05
-2.01928141108191e-05
-1.69711484287791e-05
-1.28000246354315e-05
-1.76845442229323e-05
-1.79062142284153e-05
-1.5296271766982e-05
-8.90007408725032e-06
-1.81763045651101e-05
-2.35549351851186e-05
-9.23830840533317e-06
-2.09301918293496e-05
-2.13685219458185e-05
7.23313993765523e-06
2.79461719919628e-06
-1.55772965719993e-06
-8.39449240461308e-06
-2.46456176624591e-05
-2.28644292948885e-05
-1.0004258026988e-05
-2.43685430586278e-05
-2.52069134662355e-05
-1.55950960806473e-05
-1.14691466235719e-05
-8.93089422875471e-06
-2.25508741192176e-05
-1.95365847404552e-06
-1.73975415092502e-05
-4.02608703840493e-06
-3.96296961515008e-06
-3.37418753027438e-05
-4.10385209079985e-06
-2.33253867341264e-05
-1.83864139364418e-06
-1.65596480083803e-05
-2.32243469374693e-05
-4.48776791437832e-05
-2.9428339468619e-05
-1.88145520325163e-05
-3.25158895970578e-06
-1.39418340452652e-05
-2.72476548321052e-05
-2.68509630170259e-05
5.17235644068976e-06
-1.07211249796101e-05
-1.11963535935724e-05
-2.39453290105902e-05
-1.94787298718817e-05
-1.83215452518571e-05
-3.45150635325908e-05
-1.03382049874898e-05
-2.99141298065215e-05
-4.94877202539343e-06
-1.1848942272254e-05
-2.23152194362908e-05
-1.64716587924965e-05
-1.16442797892727e-05
-3.49055104638301e-05
-1.8925777576361e-05
-1.53910960428886e-05
-3.18394895384982e-05
-1.91334836480256e-05
-1.37315991676852e-05
-1.87284247316434e-05
-4.54794276328209e-06
-3.95818101877958e-07
-3.06276683464069e-05
-1.62657619463403e-05
-1.80920656036087e-05
-1.59140226179727e-05
-1.74705955632724e-05
-4.13032727484698e-05
-1.96894757257425e-05
-7.91960238104067e-06
-9.97459416970252e-06
-5.13869405686953e-06
-1.41349889569821e-05
-2.42234030765959e-05
-8.74725875494581e-06
-1.83690420626207e-05
-3.22062988510183e-05
-2.14023404311129e-05
3.85980150953504e-07
-2.21593976567218e-05
-3.19073035760244e-05
-1.56467656132034e-05
-2.85597652411077e-05
-1.30854204264181e-05
-1.45408084113084e-05
-1.93965131911083e-05
-6.13692234670711e-06
-6.57767274480077e-06
-6.86927403139502e-06
-2.55395746863016e-05
-1.42646099751535e-05
-1.13161013737269e-05
-1.78054417535343e-05
5.3556881538718e-06
-8.08507961972847e-06
-2.15944776121195e-05
-3.93394673947647e-07
-2.26619078863781e-05
-2.21504059813254e-05
-4.27136840763776e-06
-1.46149536739962e-05
-2.88297768318231e-05
-1.31534355846093e-05
-9.69915873472268e-06
-1.42381708460483e-05
-1.94639483213544e-05
-6.26682093989104e-06
-1.06398301135814e-05
-9.70801823316142e-06
-1.1513548180986e-05
-1.89416768724014e-05
-1.25179081839951e-05
-4.66032272110476e-06
-1.07212896142101e-05
-1.89360787279013e-05
-3.07345454465664e-05
4.71591630577226e-07
-1.59532056303674e-05
-1.92305952619999e-05
-9.3624247132344e-07
-1.51350346704267e-05
-4.03370816366636e-06
8.2477963402352e-07
-1.41152050645568e-05
-1.58481342545043e-05
-2.4302039956385e-05
-1.19545799250745e-05
-6.98988742875373e-06
-9.82977645093946e-06
-2.06699714875551e-05
-9.06049114625066e-06
-1.40932058839385e-05
-8.02705841431722e-06
-9.78615556775773e-06
-1.79649543308358e-05
-2.33350486672986e-05
-8.73521084555516e-06
-1.98886748115788e-05
-2.55713005228111e-05
3.06190231386099e-06
-2.6760969196514e-05
-3.88522226160097e-05
-3.92828942854291e-05
-3.34088320066126e-05
-8.07196472856944e-07
-3.59359207878032e-05
-2.45705234556086e-05
-1.56902886720107e-05
-1.70863117973629e-05
-6.25558961601304e-06
3.80360126011648e-06
-2.00189778313571e-05
-5.53619315755021e-06
-2.0734471351839e-05
-1.50513559519048e-05
-6.90338148034632e-06
-6.32547411345851e-06
-1.71818701672944e-05
-1.93562247536526e-05
-1.8654679013605e-05
-3.85286691564013e-05
-2.15020096721619e-05
-3.56556226260222e-06
-1.4901191036373e-05
-2.61448956438481e-05
-1.04786320644097e-05
-2.17125045627056e-05
-1.89237540439845e-05
-2.15785021344452e-05
-2.65398370077296e-05
-2.06384157020539e-05
-2.00412559904444e-05
-2.06246984461585e-05
-2.31181446046413e-05
-1.27688017007814e-05
-2.5243931816178e-05
-2.68018002534782e-05
-3.08910167893716e-05
-1.38484831986432e-05
-2.14859315606783e-05
-2.94389803928118e-05
-3.17767376991236e-05
-1.12816711142532e-05
-1.65822082209022e-05
-1.35294322963312e-05
-1.65697888943617e-05
-9.70223847854317e-06
-1.03961769587234e-05
-2.56984892240707e-05
-2.65858706265545e-05
-3.67524966557081e-05
-9.95023426496229e-06
-1.60824901334136e-05
2.34773717866851e-06
-8.54257106325655e-06
-2.0649575415016e-05
-3.45026401525776e-05
-1.01536968552014e-05
-2.08834324861038e-05
-6.67298651613315e-06
-1.33045022772328e-05
-1.37836767680826e-05
1.06097758205407e-06
-2.24135254509651e-05
-9.56006619038717e-06
-1.20874076954706e-05
-3.73402959786425e-05
-5.59548382910166e-08
-4.19404880791024e-06
-1.31273002234995e-05
-2.9238374988425e-06
-4.47218321296164e-06
-2.70807188250671e-05
-2.24038310579999e-05
-1.72411912358394e-05
-6.48450238494582e-06
-1.379334610253e-05
-1.11214964489599e-05
-1.87473904381151e-05
-3.45574068785338e-05
-1.89584783951424e-05
-7.86796005627749e-06
-2.28801249818214e-05
-1.67125088380848e-05
-1.39068857234165e-05
-2.17780251178054e-05
-7.39994816730061e-06
-2.63938186968648e-05
-7.2924654088827e-06
-2.82562828275827e-05
-1.32776008187238e-05
-4.15705843418832e-06
-1.97202026862167e-05
-2.72186217542237e-05
1.64986009571199e-08
-1.31306793536498e-05
-1.40049468547667e-06
-8.68412812173592e-06
-1.88477111606138e-05
-7.1350440453771e-06
-1.57147688552512e-05
-2.58569411489878e-05
-2.18908697943233e-05
-1.03262643420991e-05
5.29533500727326e-06
-6.79015811773327e-06
-1.4589198868864e-05
-1.59698630888023e-05
-5.73444926163199e-06
-9.53901313307818e-06
-1.34564429465699e-05
-2.60414597898956e-05
-2.64095323773458e-05
-3.30274866957731e-05
-2.58638964175329e-05
-2.42542596819443e-05
-3.03286530023405e-05
-3.72798566745671e-05
-1.64099747261248e-05
-2.9693008107557e-05
-2.76490984045951e-05
-7.85057212522403e-06
-1.66373200515102e-05
-1.91464397144289e-05
-5.47819382387104e-06
-2.87542101643451e-05
-1.65241487536676e-05
-2.16950624542525e-05
6.15494025183155e-06
-7.09198914837973e-06
-2.25359694582843e-05
2.75609298183249e-06
-3.39019152280991e-05
-6.66389003901953e-06
-2.76102421371216e-05
-1.40918477418222e-05
-4.51434672231957e-08
-1.62346896873215e-05
-1.78791829888447e-05
-9.00732883252046e-06
-3.79482603373473e-06
-1.20051230486672e-06
-9.73426938948453e-06
-3.31915852931075e-06
-7.71384562266755e-06
-2.75210209716502e-05
-8.9123199605559e-06
-1.36887564291238e-05
-6.29893642480543e-06
-3.02035554641057e-05
-3.81134035437915e-06
-1.9427789347289e-05
-6.97848899198902e-06
-2.77752350047483e-05
-4.51557090923935e-06
-1.63051671137809e-05
-1.55813084223544e-05
-1.75116653662363e-05
-3.03018068359321e-05
-1.83903825829709e-05
-2.65969246198514e-06
-2.21831562248363e-05
-1.11241276912196e-05
-1.24485324741427e-05
-9.23047270924887e-06
-7.64849683890463e-06
-7.22007557418784e-06
-2.68368673533115e-05
-1.43168182119379e-05
1.82994243002429e-06
-5.65616884164738e-06
-1.25511649586848e-05
-2.55519801639625e-05
-1.52932114896158e-05
-2.25668361251991e-05
-6.62550194788868e-06
-2.32134165907894e-06
-8.5100835616506e-06
-1.14890885514751e-05
-1.17779447517144e-05
3.0773631192674e-06
-9.11882627868987e-06
-5.25008342257646e-06
-3.38953813459702e-05
-2.77891888981935e-05
5.34049499104872e-06
-1.45995697770272e-05
-9.58414743438477e-06
3.02639546362671e-07
-1.12661637125513e-05
-6.476860393607e-06
-1.12969560450713e-05
-2.11707563595572e-05
-1.30001554696204e-05
-7.36755928582621e-06
-2.92573386252681e-05
-2.61022487882536e-05
-1.15414743976306e-05
-1.46960399639049e-05
-9.81400097893237e-06
-2.47407186419718e-05
-2.07669361306112e-05
-1.91397849994854e-05
-2.44083824984199e-05
-1.3999196386835e-05
-4.06677360521702e-06
-2.64906064249686e-05
-2.30983747883977e-05
-1.90710214665138e-05
-9.79270734921133e-06
-3.56098555548016e-05
-7.93127797814884e-06
-1.84620620179429e-05
-2.02186908814074e-05
-2.33121191254435e-05
-3.36869294811369e-05
-4.00150530272314e-06
-9.18738665296114e-06
-2.64094515437998e-05
2.86564126409211e-06
-1.01793849079527e-05
-3.59134432078495e-06
-7.57944771923589e-06
-1.77605838452656e-05
-3.0657367125405e-05
-2.78719176567234e-05
-2.80144213068408e-05
-1.63254208271838e-05
-1.01087521005318e-05
-1.868635261325e-05
-2.31513702659321e-05
-2.05726200360661e-05
-2.49006413894768e-05
-1.52620425277912e-05
-4.47090353310887e-06
-8.01941366249533e-06
-2.59311574841867e-05
-1.65895535652855e-05
-1.7669826127358e-05
-2.5415312728651e-05
-1.23773447799862e-05
-1.47299853243845e-05
-2.66582247991418e-05
-2.99224137113642e-05
-2.95143508825848e-05
-2.08529531677214e-05
-2.72847384991468e-05
-1.78200368624128e-05
-1.01498495884052e-05
-1.03225149266759e-05
-2.0635833307655e-05
-2.61982424672616e-05
-2.46120201627063e-05
1.83871498830098e-05
-9.65647288601301e-06
-1.6055890850246e-05
-1.09910999117649e-05
-2.9923354908899e-05
-1.56650711547532e-05
-2.18012008297566e-05
-9.35979866290964e-06
-7.67234855527867e-06
-1.64995556426174e-05
-3.01240359627428e-05
-1.83188578828916e-05
-1.57282354391075e-05
-2.4630099694944e-05
-8.57966285258745e-06
-1.41770235062565e-05
-8.46596734684058e-06
-2.08074417359729e-05
-1.90757403630084e-05
-2.23096505567463e-05
-2.47338830306334e-05
-1.86407140785688e-05
-6.10807745706389e-06
-1.77900884632499e-05
-2.87115127796601e-05
-5.75862846176318e-06
-1.72504167798225e-05
-6.20449912555925e-06
-1.07145603059185e-05
-9.60141757237965e-06
-1.46851477429432e-05
-3.1089417474617e-05
1.82578654328399e-06
-1.75485617534389e-05
-2.90535106271978e-05
-1.73128709464162e-05
-5.10580592776856e-06
4.67288344829734e-06
-1.38623837803245e-05
-1.15383557258484e-05
-2.26661927077096e-05
-2.16258245643128e-05
-1.53505967982252e-05
-1.93312150260253e-05
-7.20065567679789e-06
4.19707007600936e-06
3.16571184318669e-06
-1.49669850368374e-05
-2.61750056164059e-05
-4.863549522634e-06
-9.35168016448236e-06
-1.86649349916552e-05
7.23702783116723e-06
-1.93521825590422e-05
-1.51879114587356e-05
-2.2341048380633e-05
-1.08407369253529e-05
-1.15630729055096e-05
-2.2899169569201e-05
-2.35120418230111e-05
-1.62838506059092e-05
-6.62730722014689e-06
-9.83510075154543e-06
-1.37594556819537e-05
-1.87554189555461e-05
-3.31987726611214e-05
-1.84426659547283e-05
-5.3433214044347e-06
-1.68803840424844e-05
-1.20701031123718e-05
-2.13971045754101e-05
-2.69069345238136e-05
-1.59767460009919e-05
-2.34659022330329e-05
-1.27675537377152e-05
-7.4427083786434e-06
-1.89597987829042e-05
-6.83144205585708e-06
-1.40809570200215e-05
-2.39327274325325e-05
-6.38576053764826e-06
-1.57614583229829e-05
-3.92518433952137e-06
-2.16391174124899e-06
-2.75990294658945e-05
-5.95872856665054e-06
-1.04581030837646e-05
-3.6691584065459e-05
-2.57673700625796e-05
-1.11671790495637e-05
-2.0782314003248e-06
-3.44504887619278e-05
-2.53672441571938e-05
-6.16822640451386e-06
-3.05097609470927e-06
-2.398447477661e-05
-1.12168477455001e-05
2.0500876815662e-06
-1.35968484845741e-05
-2.50815973046182e-05
-1.74752640736831e-05
-3.06570945656351e-05
-1.51875954425879e-05
4.32558082905414e-06
-1.02996526857347e-05
-1.59042825030887e-05
-2.47281587444125e-05
-2.67225633427287e-05
-2.04586249384073e-05
-1.67028508194324e-05
-3.32712400874099e-06
-1.825797477664e-05
-3.15258318167231e-06
-9.04943990063087e-06
-8.85689207884135e-06
-2.94030443014703e-05
4.13290879940344e-06
1.87452968159577e-06
-3.51441448990646e-06
-8.94221342615292e-06
-2.61652959848129e-05
-2.14195041701934e-05
-2.5461388471244e-05
-7.04107955187256e-06
-7.80618092100732e-06
-8.6748177805766e-06
-2.72787422858631e-06
-2.47857060308719e-05
-2.09101972734232e-05
-2.45720647664958e-05
6.73897567559959e-06
-7.82783873813714e-06
-1.77560747964289e-05
-1.29778798978824e-06
-2.30105210950328e-05
-1.68168370372459e-05
-1.61883042406162e-05
-8.25180745020644e-06
-6.36619162564703e-06
-1.24248915266623e-05
-1.04749114018945e-05
-1.37584764877295e-05
-2.55203024954096e-05
-7.34829570031993e-06
-1.00681888668012e-05
-3.61070742795176e-06
-1.59326678050394e-05
-5.18089093240693e-06
-9.84254163261038e-06
-2.38968819065653e-05
-1.633013929094e-05
-1.59465169703877e-05
-2.1056159940545e-05
-1.02116184029234e-05
-2.94353613770643e-05
-1.46173518175712e-05
-8.9784045905063e-06
9.11762731908861e-07
-1.14453915150404e-05
-2.36292147428092e-05
5.05264248801276e-06
-7.60141594755014e-06
-1.07756984688307e-05
-5.36573770874666e-06
-1.12932205861251e-05
-1.47708673406181e-05
-2.40889602159601e-06
-1.75789934395353e-05
-1.41774622452882e-05
-1.45121442090798e-05
-1.10886067041784e-05
8.82206843224458e-06
-1.39092948906187e-05
-2.07106786970621e-05
-1.93734876059087e-05
-2.87989246399963e-05
-4.03269033882814e-06
-1.11879280143848e-05
-3.32762004403367e-06
-5.80009314764493e-06
-2.47436484821574e-05
-3.2401272960257e-05
-1.4901260896107e-05
-2.13619994771403e-05
-1.08164242263516e-05
-1.32624670275036e-05
-1.06764886229134e-05
-2.38895974024902e-05
-2.89802692586665e-05
-2.04968210251168e-05
-2.04783767716041e-05
-1.5006930010447e-05
-2.07923607502414e-05
-2.50304178970648e-05
-1.54301063289517e-05
-2.28515815559377e-05
-1.12154786869397e-05
-1.98158676839546e-05
-1.72861426753323e-05
-6.95485817187856e-06
-1.38923633035211e-05
-1.93605709990969e-05
-7.92156151416494e-06
-1.64060904332636e-06
-2.20026993124915e-05
-2.35662951047012e-05
-1.2459440832271e-05
-8.46027222239851e-06
-6.75004073555122e-07
-2.38328022465723e-05
-2.38188025687366e-05
-1.09122379919578e-05
-1.31027928743105e-05
-2.82874484099842e-05
-1.41367406461328e-05
-2.65418436208051e-05
-1.80526397638069e-05
-1.65159860672569e-05
-2.20267239127643e-05
-1.86289664544796e-05
-1.75021884556677e-05
-7.11896841261257e-06
-2.89576010549668e-05
-1.60083079819397e-05
-1.30476196534312e-05
-1.40640035883556e-05
-3.38415907762062e-05
-1.12510819069159e-05
-1.7559357738079e-06
-1.17326217989146e-06
-1.8954999621866e-05
-7.85160983519847e-06
-2.0298514716394e-05
-2.52311873636082e-05
-2.52580211967397e-05
-1.27969139135435e-05
-2.1525655719966e-05
-2.98345619631599e-05
-9.35996247921467e-06
-3.7679208814658e-06
-2.98749614102161e-06
-3.81033359412831e-05
-2.01540105014195e-05
6.32728704617525e-06
-3.14073086708067e-05
-1.92563045407654e-05
-8.83622119166622e-06
-3.40582315276671e-05
-3.72833631937519e-05
-4.53055969375285e-06
-8.52439235195999e-06
-8.22781211756313e-06
-1.66681319835893e-05
-1.97067296300842e-05
-1.74566332843112e-05
-2.501878242189e-05
-4.61138215851235e-05
-1.33873539199158e-05
-1.62694094827523e-05
-1.62042636202276e-05
-2.49785681740638e-05
-1.33734356643183e-05
-1.27322919283284e-05
-2.64433873744577e-06
-3.19544030136973e-05
-2.15282218900713e-05
-2.15766371236922e-05
-1.89640286797476e-05
-7.97962100008541e-06
-1.74157552198557e-05
2.47700914641659e-06
-2.2260037253072e-05
-6.69927811749674e-06
-1.63581319442932e-05
-2.6678171764739e-05
-2.62475984358212e-05
-2.55146503625333e-05
-2.81591399422799e-05
-1.95861638158465e-05
9.58071237307642e-06
-1.70828508343143e-05
-1.9238205087876e-06
-9.99666373038674e-06
-2.59205830348854e-05
-1.3307026318075e-05
3.85654038998892e-06
-2.46065457124289e-05
-2.58714833694907e-05
-1.87223840072911e-05
-2.00079795420251e-05
-1.98227879504484e-05
-1.27791853342093e-05
-6.65886753271367e-06
-3.78968372794418e-06
-1.03180947175234e-05
-2.86027725215418e-05
-2.22922245073627e-05
-4.74679045099996e-06
-2.47263600218944e-05
-4.3343038473905e-06
-2.09032542716133e-05
-3.14402611143694e-06
-1.81957367401225e-05
-1.47052464886433e-05
-1.32717902694025e-05
-4.85624403269956e-06
-2.78260917930573e-05
-1.93425365864378e-05
-2.51155356783668e-05
-1.25150697567809e-05
2.14225737494013e-06
-1.59001056006228e-05
-1.6054272895234e-05
-5.91845383087041e-06
-2.65498031197751e-05
1.25221031229508e-06
4.9797550602917e-06
-1.68905634748095e-05
-9.92651704327592e-06
-2.06245088931258e-05
-1.58665483209268e-05
-1.5789679140169e-05
-9.32942131840672e-06
1.61488508198547e-06
-1.94393806978991e-05
-1.22037578384708e-05
-1.71606693792295e-05
-9.70649573856909e-06
-1.63789039559766e-05
-1.63653429685721e-05
-1.62425321436104e-05
4.9076294774108e-06
-1.77287031288081e-05
-2.55898794639243e-05
-2.04612463351736e-06
-1.59980547976918e-05
-1.89835365582503e-05
3.28582678403079e-06
-1.40337397066399e-05
-5.95731652837032e-06
-3.00441418503069e-05
-2.86396211829921e-05
-1.53056587659597e-05
-2.10566570178862e-05
-1.72391863720163e-05
-5.69772653313686e-06
-2.16149409417432e-05
-1.70212167795381e-05
3.68744697092333e-07
-2.00255752127652e-05
-5.98747923997515e-06
-7.73576105243492e-06
-1.9835020139379e-05
-1.48579641476866e-05
-2.52272061259808e-05
-1.27223168253101e-05
-1.33360530960229e-05
-2.11083785830578e-05
-1.52295122575538e-05
-1.62077103560955e-05
1.56580357869125e-06
-1.2677348616277e-05
-9.12589233965495e-06
4.77568064386415e-06
-9.73112782696616e-06
-1.30651813220013e-05
-2.51365726230277e-05
-6.70333573255687e-06
-1.77849393382587e-05
-2.61738100551005e-05
-3.08580815373364e-05
-8.39305985115522e-06
-9.5246041342177e-06
-1.82311909588314e-05
-8.79237261205354e-06
-9.40695789512151e-06
-2.6139080118191e-05
-1.69369880178694e-05
1.38533325093708e-06
-6.24306363475469e-06
-1.94798858994947e-05
-3.01953860320094e-05
4.07825463597375e-06
-2.07602275030562e-05
-3.29233280347081e-05
-6.91736438875993e-06
-2.76938509973898e-06
-2.913497636355e-05
-2.30628269631745e-05
-2.43725776246868e-05
-2.50960398687769e-05
-2.42009790911048e-05
-2.98987312349577e-05
-1.59177955854941e-05
-4.79879634254369e-06
-2.54296668692554e-05
-2.00279229326391e-05
-4.41819607664003e-06
-1.76730678871782e-05
-2.55563889319962e-05
-1.82040977470021e-05
4.49167548457754e-06
-6.69525742006622e-06
-2.67923700456328e-05
-1.80702225717669e-05
-1.45114230546409e-05
-1.55370945622249e-05
-2.5148121176221e-05
-1.23708528420724e-05
-1.63751261444717e-05
-1.41862806693934e-05
-3.33175534441835e-05
-1.38574312175394e-05
-2.67860524590471e-05
-2.45966320399288e-05
-2.51422040646976e-05
-3.86021310903768e-05
-2.83609027792819e-05
-1.6462433837458e-05
-2.62768935849648e-05
-1.88572017976803e-05
-1.09681160813126e-05
-2.49899250635745e-05
-2.78378236949438e-05
-2.89388954630562e-05
-8.85430174361819e-06
-1.81167823104184e-05
-1.64248519805164e-05
-1.31276028631845e-05
-2.17033453867075e-05
9.23674430245162e-06
-2.15814276602605e-05
-1.79983376304254e-05
-1.54081469789785e-05
-1.80557460400264e-05
-1.38610255998077e-05
-1.22698343013004e-05
-2.03849728377048e-05
-9.9207370725477e-06
-2.67424767498245e-05
-3.07080823988661e-05
-1.62857018896913e-05
-1.80334408507367e-05
-6.96018062364454e-06
-5.24202136238178e-06
-2.25359516630907e-05
-2.2297896728655e-05
-3.27417877615843e-05
-3.18176228795895e-05
-5.91587979402191e-06
-1.96366586004494e-05
-9.69635863962066e-06
-2.19398358066073e-05
-1.61611001598453e-05
-6.82654972785975e-06
-1.51502099169803e-05
-1.15175728360497e-05
-1.19907745698236e-05
-9.16405659239153e-06
-2.20010972970898e-05
-3.34909814966199e-05
-3.07407746691224e-05
-5.3138865269909e-06
-1.4665916076272e-05
-1.90669277915695e-05
-9.99536704268392e-06
-2.58324382621034e-06
-1.86370704207453e-05
-3.12654956895732e-05
-2.51087696071601e-05
-2.50187777569134e-05
-8.9268557850812e-06
-1.07256187773033e-05
-4.76122705889607e-06
-9.26258865286121e-06
-4.17055587159348e-06
-9.28803856037269e-06
-1.14958872972049e-05
-1.85617810959348e-05
-3.92919976406468e-06
-6.23233906854179e-06
-2.70360105352393e-06
-8.16422705694832e-06
-8.07165022430613e-06
-1.61369079790261e-05
-2.03308833176242e-05
7.52936262645669e-06
-6.10057063549103e-06
-3.03130960700466e-05
-2.74496488225974e-05
-1.63432969179175e-05
-1.0753172772484e-05
-1.29392431600588e-05
-2.58933611630345e-05
-1.67682795239712e-05
-1.35369551532246e-05
-5.88783558252258e-06
-1.94735198316205e-05
-1.59901324625883e-05
-2.0982746328887e-05
-2.09739105400245e-05
-8.46980558248888e-06
2.75439497396927e-06
-2.94376312184542e-05
-2.17265784453624e-06
-2.64846382077899e-05
-1.17680653995775e-05
-2.10883776073463e-05
-8.6509779036167e-06
-2.44271120940776e-05
-1.58573881622641e-05
-1.29893697936775e-05
-1.48943606421901e-05
-1.99641784140627e-05
-1.48452135243573e-05
-2.20312094788969e-05
-1.22041514416953e-05
-2.22724522823225e-05
-1.82483155165139e-05
8.79208358494459e-07
2.30124141011599e-06
-8.30682027205543e-06
-3.65051669632474e-05
-6.93699407561979e-06
-2.04257662599192e-05
-1.56932441108011e-05
-1.74761936996229e-05
-1.04459795065372e-05
-1.02712152300624e-05
-2.86940423082795e-05
-1.1323483746546e-07
-1.30140286135081e-05
-9.96971890594525e-06
-3.102025046742e-05
-8.58045975349834e-06
1.28935933162401e-06
5.95880152303046e-06
-1.00915095738174e-05
-2.48235589907139e-05
-3.01429599285253e-05
-1.33736725550262e-05
-5.69132334012838e-06
-2.06915819020482e-05
-1.93722377209778e-05
-1.61680353950844e-05
-2.33900491585604e-05
-1.19373825200831e-05
-2.50130242314029e-05
-3.52781054381972e-06
-1.03382546655674e-05
-1.9063903882567e-05
8.16640857226697e-06
-2.75893845996017e-05
-1.02233559312901e-05
-1.31699692633643e-05
-1.18279302673566e-06
-3.40164221716488e-05
-2.45815280166242e-06
1.95987026596671e-06
-6.69651123897201e-06
-2.70404714438747e-05
-2.17877605519794e-05
2.58819375615832e-06
-4.63956110962873e-06
-2.49719233098081e-05
-4.82099558048487e-06
-1.09868408568928e-05
-1.78241574901064e-05
-1.71952741455077e-05
-2.6903633294328e-05
-2.03218110768073e-05
-9.27153333879377e-06
-2.97640112061419e-05
-3.14852669733393e-05
-3.24690624484952e-05
-1.21845869117478e-05
-1.94754681901774e-05
-2.99884049972236e-05
-2.27937879623464e-06
-3.27602733264636e-05
-1.89116294973785e-05
-9.53902782542869e-07
-1.92195062107178e-05
-2.91983489125209e-05
-7.92719614678364e-06
-1.61895546382134e-05
-2.57147155920442e-05
-1.15195172862293e-05
-1.46035950495018e-05
-4.21883385909892e-07
-2.55936859423627e-05
-1.02997383560863e-05
-1.46767714012604e-05
-1.6471435338494e-05
-2.0880837637766e-05
-1.00015766056982e-05
-1.04109098125907e-05
-1.27388686151858e-05
-2.15151328006099e-05
-2.10602772180802e-05
-2.5864263762593e-05
-2.51520137809674e-05
-2.55484181268206e-05
-3.3004094465316e-05
-3.67075957463011e-05
-2.00255568930193e-05
-2.22845515867401e-05
-2.2377159170584e-05
5.17609955339953e-07
-1.93928610481395e-05
-1.58511926480182e-05
-2.0010383337478e-05
-2.20805886424874e-05
-2.70989233080944e-05
-1.84910931745026e-05
-2.15893744937694e-05
-1.03173383434005e-05
-2.66354666060973e-05
-3.3301247800208e-05
-7.26951906455482e-06
-2.41756641716672e-05
-1.65816100434438e-05
-1.28551562211392e-05
-2.54933498247753e-05
-2.74366204731661e-06
-1.09646937428279e-05
-2.35828723680989e-05
-1.5034691665253e-05
-2.61264093849913e-05
-1.31429575191834e-05
-1.69859078542772e-05
-1.15996241692652e-05
-2.44909243918356e-05
-1.64687166866387e-05
-1.86546847949501e-05
-2.7216053163827e-05
-1.44814511394033e-05
-3.93431210879855e-05
-2.63883168153669e-05
-1.8304542831609e-05
-3.07262278593956e-05
-5.06823812697027e-06
-1.34168009158485e-05
-1.42848462056547e-05
-2.55226922550734e-05
-1.27683569210535e-05
-2.43658066897953e-05
-1.04504250970499e-05
-3.32970138534524e-05
-8.35874802187765e-06
-1.23217811778556e-05
-2.2629097683831e-05
-2.47421989984418e-05
-2.18165292351087e-05
-3.54688235470244e-05
-9.43166370730484e-06
-1.50289916027565e-05
-3.38231432476668e-06
-2.17983943097891e-05
-3.19030747408432e-05
-6.84321439772105e-06
1.01342099747645e-05
-2.30608874931379e-05
-3.38262088964767e-05
-2.07309368346197e-05
-2.0520032459166e-05
-2.66654705092327e-05
-1.1732798888966e-05
-7.03581202016579e-06
-1.59336340799443e-05
-1.44266023635931e-05
9.75890343758277e-07
-1.70302039917608e-05
-1.38807658338874e-05
-6.42065250756585e-06
-1.55105519805085e-05
-1.96871108594914e-05
-3.09000085224732e-05
-2.11468603904749e-05
-1.63182021450389e-05
-2.00171420512396e-05
-2.50728540222537e-05
-3.36960248509707e-06
-2.06756322300263e-05
-2.07418322465611e-05
-8.77195343459455e-06
-2.90616972505907e-05
-4.39538544512807e-05
-2.49109561668888e-05
-1.75880265041489e-05
-9.39345060749063e-06
-2.74068816713951e-05
-3.51510475870174e-06
-2.1559465377972e-05
-2.1285034114497e-05
-6.94953073594591e-06
-1.60623660936535e-05
-2.16703624044689e-05
-1.60647090420238e-05
-2.6494227441797e-05
-1.77000647074905e-05
-1.51442884075019e-05
-1.09028196533914e-05
-6.11177667870608e-06
-3.52383321735775e-05
-3.93182680886318e-05
-1.19960136169646e-05
-3.3432358806402e-05
-2.11740836339046e-05
-8.9265008975001e-06
-1.07315504830199e-06
-6.15316766059723e-06
-1.17087357157914e-05
-1.85130167431118e-05
-1.35482791080915e-05
-2.35469437278863e-05
-1.66916084718835e-05
-3.95503185606052e-05
-1.03976202605017e-05
-3.40471810658439e-05
-2.52654168136911e-05
4.48937299242516e-07
-1.36315998609327e-05
-1.08311142074513e-05
-3.75741562225971e-05
-2.14851015609998e-05
-5.31673302869053e-06
-7.27985876232763e-06
-3.17616139963788e-05
-3.66840984731744e-05
-8.31339120227726e-06
-2.55046019090733e-05
-1.85477793975547e-05
-9.38485904488821e-06
-2.4727085172569e-05
-2.12096707715603e-05
-8.51990834171892e-06
-1.59996017288692e-05
-1.97387638030958e-05
-2.98102359360127e-05
-2.41182576419939e-05
-1.3459028077406e-05
-1.48571831420979e-05
-4.02373892314013e-06
-9.25651245713972e-06
-3.00506407711335e-05
-1.68519824440253e-05
-1.10075433167894e-06
-1.52380824142458e-05
-4.93278769583028e-06
-1.66843552569197e-05
-2.507442880455e-05
-1.92285670084935e-05
-2.55973203017566e-05
-9.70374091013225e-06
-1.53801664169052e-06
-1.83355825026823e-05
-7.66410427374434e-06
-9.60628981441044e-06
-1.41973308973748e-05
-2.41608488395037e-05
-2.59809278569337e-05
-2.50682264252012e-05
-2.10111592218412e-05
-2.62336756445841e-05
-1.72089303174113e-05
-1.6232009921338e-05
-1.04984528713039e-05
-1.39265962915897e-05
-2.28340366126696e-05
-1.78569285217285e-05
-1.40665145808883e-05
3.1120304462997e-06
-8.55279242147225e-06
-3.00991152358586e-05
-9.50464116724624e-06
-1.83905402942081e-05
-1.81120341879765e-05
-1.72223476137747e-05
-1.9244561415572e-05
-4.15033464554953e-06
-3.20604465853356e-05
-2.71232871584084e-05
-6.2649105647506e-06
-1.49784685497738e-05
-2.45253898856506e-05
-2.15624336740625e-05
-3.98360098882422e-05
-3.27225655209835e-05
-2.37600395407971e-05
-6.44201818406538e-07
-2.44621540639316e-05
-1.99138036124154e-05
-1.24441964752843e-05
-2.0847853421349e-05
-1.57145593476694e-05
-1.59122646206225e-05
-2.0071461312129e-05
-1.23949778715086e-05
-1.85080710800084e-05
-9.47815682678458e-06
-8.7560730478722e-06
-2.50459934678884e-05
4.26102923925235e-06
-1.38310590541597e-05
-7.53806152705268e-06
-1.02404264223489e-05
-1.45006410780177e-05
-1.75110692510185e-05
-8.53497537797825e-07
-2.18576792182656e-05
-1.32414773474691e-05
-2.1666843025563e-05
-1.96775790300611e-05
-1.69822324763593e-05
-2.85482117686132e-05
-1.34902073964829e-05
-2.14261576196489e-05
-9.99499789206055e-06
-2.74792946415617e-05
-3.76238634477272e-05
-1.46082825890256e-05
4.67257701759587e-07
-1.64931763535725e-05
-1.10795015935591e-06
-2.02932741670174e-05
-2.2995167133353e-05
-1.10535906729082e-05
-9.21234209274589e-06
-2.25455394239918e-05
-1.56619131527061e-05
-1.8965315426807e-05
-1.55193650786888e-05
-2.11383777688818e-06
-1.43264449517404e-05
-2.95206074595929e-05
-2.31551022442369e-05
-2.32194795012872e-05
-8.06786860655786e-06
-2.10272164380061e-05
-3.83055608870127e-06
-2.98035405437355e-05
-2.013361725857e-05
-2.03434455692314e-05
-1.85343087484549e-05
-1.20070266455286e-05
-1.44980925907571e-05
-2.60965636726141e-05
-1.40768263337649e-06
-1.19158956263993e-06
-5.39660566689511e-06
-2.63474203338614e-05
-1.66788222553109e-05
1.55199940861677e-06
-2.83229571891825e-05
-1.59180782179484e-05
-3.03636408686596e-05
-4.75385469878038e-05
-2.79840127151295e-05
-1.04054836538872e-05
-1.40575972297056e-05
-1.83692272068219e-05
-2.85533928718209e-05
1.59905303626382e-06
-1.35989209642353e-05
-1.11679849845167e-05
-2.65660468450863e-05
-2.78908637972846e-05
1.36593397428561e-07
-1.99684582230947e-05
-1.82568089742189e-05
-2.42484924884064e-05
-1.25095602576227e-05
1.59055887713276e-06
-3.0932493193235e-05
-1.47168188171021e-05
-1.28823343721719e-05
-1.92034672052664e-05
-1.02760758711351e-05
-1.72048920076559e-05
-9.40429623661844e-06
-1.44383760935101e-05
-1.93566374456683e-05
-2.81874503669194e-06
-8.88705171419949e-06
-1.9186131509579e-05
-3.71136895556573e-05
4.03339834127406e-06
-1.19764923795576e-05
-8.31483624086028e-06
-1.30536746864328e-05
-2.89062159347771e-05
-3.01539983242258e-06
-1.46005867023627e-05
1.99494432335458e-06
-2.31593723496495e-05
-1.10584217799427e-05
-2.1667848077506e-05
-8.51079980457168e-06
-1.84459846992627e-05
-1.34367962676691e-05
-1.13589336466525e-05
-3.04525049609207e-05
-1.94306067315648e-05
-7.33869105972174e-06
-2.41672361874093e-05
-3.3207295846806e-05
-6.78404634501427e-06
-1.78609273277441e-05
-7.42550097558428e-06
-3.72205536883156e-06
-1.1239094712848e-05
5.61154025212504e-06
-2.87895034394962e-05
-2.09815377918992e-05
-1.07060397074286e-05
-5.80748736882987e-06
-2.96306129033114e-05
-1.35360666300254e-05
-5.77439929100934e-06
-6.85035736094115e-06
2.06222169758824e-06
-9.8896315274669e-06
-1.17643616338226e-05
-2.61484873294248e-05
-2.33398796586638e-05
-3.44509331212198e-05
-1.41012631674804e-05
-1.53035392833177e-05
-4.2439921153153e-06
-1.693847552284e-05
-1.44444669016989e-05
-2.3348823026198e-05
-1.8358275699964e-05
-3.08980154793461e-05
-3.12594136841058e-06
-1.32576592898289e-05
-5.06694863373734e-06
-1.51575505050638e-05
-2.40212575434064e-05
-2.07594855069086e-05
-9.68025602049848e-06
-1.50240767438075e-05
2.24413895499547e-06
-1.43876666174983e-05
1.7835662085243e-06
-1.21033638457601e-05
-5.77603340135014e-06
-5.79779799872477e-06
-1.77443012464868e-05
-1.71909438302349e-05
-4.8852003093653e-06
-2.66904399052501e-05
-1.04928217350215e-05
-2.03883223408722e-05
-2.50048087734726e-05
-2.96650680524176e-05
-2.15961673378357e-05
-2.46183923657187e-05
-1.1183174104796e-05
-1.46276666612957e-05
-2.67304147343163e-05
-2.69902029554623e-05
-1.08290029255632e-05
-1.09447051755686e-05
-1.28821378741748e-05
-1.17206455984259e-05
-2.69106358947262e-05
-8.96666205411704e-06
1.03911001125528e-05
-2.27734400350475e-05
-4.54403697803725e-06
-1.0902843615509e-05
-4.36930953290631e-05
-1.32023148906685e-05
-8.06366181489421e-06
-9.05196555415466e-06
-4.49740311803872e-06
-2.34224292132777e-05
-1.61532156689786e-05
-1.97709482956389e-05
-2.93441911305293e-05
-1.34926719860935e-05
-2.13415676473595e-05
-1.72389761227517e-05
-3.41130263681079e-06
-8.08829058330599e-06
-1.74093294149254e-05
-2.19982138728895e-05
-1.12731599310514e-05
-2.83694640749466e-05
-8.60476954971736e-06
-1.07086109294152e-05
-8.05338733428998e-06
-2.1013037102816e-05
-1.03389454337494e-05
-2.96832380110577e-05
-1.73659330085019e-06
-6.68893447061421e-06
-7.21443214177672e-07
-2.03821985912122e-07
-1.32272226205403e-05
-1.42516598714206e-05
-1.95643449185336e-05
-6.7269372399269e-06
-1.83721616070939e-05
2.108867186469e-06
6.86347690690919e-06
-2.05899178858074e-05
-1.22454068855017e-05
-2.34702829303363e-05
-1.43095006750037e-05
-4.02317357565856e-06
-2.06989902812076e-05
-2.29152982255711e-05
-5.81480023069073e-06
-1.10757319403169e-05
-6.54407382495405e-06
-2.49910293425907e-06
-1.99347387529838e-05
1.0341683468323e-05
-1.01083466623236e-05
-2.7028349913474e-05
-1.03076869276147e-05
-2.03219768295646e-05
-1.29206508006192e-05
-1.28926042093029e-05
-1.41195974548803e-05
-1.68568084399189e-05
-2.9374086499656e-05
-1.39770127634079e-05
-1.52508079396171e-05
-3.09327155293233e-05
-2.17741616187691e-05
-1.8046845236086e-05
-3.26535183912227e-05
-9.07007604518565e-06
-8.10392173270168e-06
-1.69385149213823e-05
-2.25739110303073e-05
-1.96257159095781e-05
-1.21376453008271e-05
-1.88756914273483e-05
-8.87525540327484e-06
-1.67769402470071e-05
-2.97722185829998e-06
2.15879401969495e-07
-1.05881361160111e-05
6.35876395141323e-08
-1.36748576672156e-05
-6.97398249673832e-06
-1.67390997533952e-06
-9.20084042856842e-06
-1.41638442458449e-05
-1.41147744413722e-05
-4.40421646168562e-05
3.94531423923448e-06
-9.06425045100948e-06
-1.19159896958052e-05
-9.60878180218579e-06
-5.01138510749091e-06
-1.84416949663857e-06
-1.9267054981735e-05
-1.59314767532283e-05
-7.68593983520599e-06
-9.4704161219924e-06
-1.52807456572435e-05
-1.71344167588246e-05
-2.0042116062763e-05
-2.56468048775656e-05
-1.8748982019739e-05
-1.21853603376531e-05
-1.5484185700172e-05
6.00691730446724e-06
-2.32580756787948e-05
-3.02285982605294e-05
-1.33650003147561e-05
-5.50977936552357e-07
-4.1381668294424e-06
-1.85394523108502e-05
-2.51803426340564e-05
-1.63070541341156e-05
-2.31227657041512e-05
-2.07476457981738e-05
-2.21469325427757e-05
-2.57205126768322e-05
-5.16410285129765e-06
-3.33276523394253e-06
-8.94985184645611e-06
-2.18344995361012e-05
-8.97511984328631e-06
-1.70545040169591e-05
-2.12981594696177e-05
-1.8968755582745e-05
-1.64035332376634e-05
-1.36700907247077e-05
-1.00233941435486e-05
-1.39573740275338e-05
-1.91533523549983e-05
-2.53919563794749e-05
-3.82176552149914e-05
-1.85199813208089e-05
-2.53038751511534e-05
-1.63156426875358e-05
-3.45712147941149e-05
-3.21294597765575e-05
7.21383664594316e-06
-1.29949863444409e-05
-1.11802293129878e-05
-1.6470590807614e-05
-1.87711876804615e-05
-2.46552759258266e-05
-7.47179074606358e-06
-1.6478032086711e-05
-3.86989985754327e-06
-1.69347253087386e-06
-3.69160649876909e-05
-5.35429904499639e-06
1.98128324168459e-06
-6.97243412774553e-06
-2.92381692923125e-05
-1.0037674631067e-05
-1.24044951632741e-05
-9.40910329680078e-06
-1.83856016226999e-05
-1.71064174979382e-05
-2.27302514770991e-05
-2.53078659495504e-05
-3.40240325515134e-06
-4.37804507303288e-06
-3.32669109341315e-06
-9.55173339998548e-06
-1.5543464786882e-06
-3.68610676286406e-05
1.80063660561558e-08
-1.25212490768364e-05
-1.99578557031472e-05
-2.28059164200517e-05
-2.42026961751073e-05
-2.76121481014226e-05
3.9792487360203e-06
-1.18272882244731e-05
-2.08365454858122e-05
-2.67619943793312e-05
-1.887026954763e-05
1.27182053929561e-05
-2.5064210896872e-05
-2.03150087620954e-05
-1.83969205762222e-05
-1.79403350828815e-05
-2.36506374450079e-05
-1.10751928205264e-05
-7.4558243752921e-06
-1.55645679814887e-05
-1.44964240113624e-05
-2.77597550776012e-05
-1.4038847702919e-05
-9.34290074339548e-06
-2.7508656014996e-05
-1.91512267245282e-05
-1.5025103496968e-05
-8.38465735203048e-06
-2.27708942558195e-05
-2.12824718792713e-05
-3.27501551285909e-05
-1.41643523969604e-05
-1.81344513456377e-05
-1.70914601600131e-05
-1.96939316423396e-05
-1.03103117740311e-05
-6.26027982800821e-06
-1.07839528520984e-05
-1.39772198032593e-05
-9.87233335532714e-06
-2.70772573175361e-05
-2.51278683557316e-05
-2.1031300924547e-05
-1.69174256902444e-05
-3.14356592731841e-05
-2.2367907574025e-05
-8.84642350378883e-06
-1.47469524827469e-06
-1.21534075590598e-05
-1.08284569846493e-05
-1.51711973928864e-05
-1.97302899828064e-05
-2.95104820392445e-05
-2.92503781167113e-06
-2.23123081050803e-05
-9.29224613731005e-06
-1.61434395043094e-05
-1.68348399013496e-05
-1.04898407309919e-05
-3.10147659114247e-05
-1.51251706936966e-05
-1.08894589534131e-05
-1.63915858468638e-05
-2.00141810837307e-05
-4.88954227572723e-06
-1.79751449410788e-05
-8.18255218028958e-07
-5.29229035114364e-05
-1.34988276749046e-05
-1.92817579068601e-05
-8.77578794924498e-06
-9.14055939943942e-06
-9.13642470941921e-06
-3.08218195736768e-05
-1.4058910323981e-05
-1.36885157979448e-05
-4.95285120995385e-06
-8.01752813540259e-06
-1.66212023896128e-05
-2.09511928688479e-05
-1.5760110086153e-05
-2.29079215590205e-05
-2.43509422342011e-05
-1.36175784139123e-05
-1.67044799376178e-05
-6.01806247007469e-06
-2.86662930104409e-05
7.27959878511167e-06
1.57782294909835e-06
-2.35640371061874e-05
-3.29917195180411e-05
-1.176908839611e-05
-7.79334987369812e-06
-2.70169521741802e-05
-2.00968364278919e-05
-1.43682222350712e-05
-1.12378306434678e-05
-2.16398482314985e-05
-1.98799993854112e-05
-4.1278661095788e-06
-1.09660956566892e-05
-1.20874033078556e-05
2.445713725015e-07
-7.76054474978703e-06
-5.8258011986626e-06
-6.38121625720661e-06
-2.79612939491766e-05
-7.25233110023022e-06
-1.57650360383071e-05
-1.2889962207132e-05
-1.37550330198756e-05
-1.89985992074411e-05
-1.88684118778612e-05
-1.31601335614132e-06
-2.29961295966287e-05
-3.68291524882635e-05
-1.58326191353742e-05
-2.10922980361774e-05
1.64151346850478e-06
1.76152092546964e-06
-6.09397649747848e-06
-2.18149300170974e-05
-2.84566771377417e-05
-1.18525847018339e-05
-4.0250417970127e-05
-2.00074661730118e-05
-1.56596204271307e-05
-8.04464983475664e-06
-6.7481017979993e-06
-1.16351053838583e-05
-1.7485459128305e-05
-1.22920733345169e-05
-7.22717760760717e-06
-5.12967529154589e-06
-2.05132491694087e-05
-1.43824229470211e-05
-2.0874050294422e-05
-2.26437654789441e-05
-9.63683504871364e-06
-9.79086431310877e-06
-1.46238481060201e-05
7.12643867873178e-07
-2.07084532872668e-05
-1.64101068914225e-05
-1.91287866052981e-05
-1.71922583061014e-05
6.30477939707786e-06
-2.52755221096783e-05
-1.15672073359078e-05
-2.07527360921753e-05
-1.94370175280099e-05
-9.58758924697525e-06
-9.31747220771866e-06
-1.43606116145073e-05
-1.83766008563292e-05
-2.44452827872495e-05
-1.72249246172046e-05
-2.18289576508376e-05
-2.18023893837568e-05
-2.62304890364372e-05
-2.65531952420362e-05
-1.11724843232916e-05
-1.80680770258373e-05
-1.64295337671179e-05
-1.18542219196313e-05
-1.37237915598314e-05
-1.76398644987682e-05
-1.64833327347411e-05
-8.12791168808475e-06
1.34329980146558e-06
5.60002000635205e-06
-3.17215669982169e-07
-9.23822231907899e-06
-2.32527569420282e-05
-2.1566388167378e-05
-1.49748992350661e-05
-3.41377139197531e-05
-1.69617388758158e-05
-1.26712841585441e-05
-1.20881392004621e-05
-6.33446999709824e-06
-1.692612519879e-05
-2.64191108205719e-05
-1.40301681149502e-05
-2.56069376779017e-05
-2.28229690309138e-05
-2.13042526301415e-05
-1.60135628752341e-05
-2.0286302319081e-05
-2.15748135011945e-05
-1.83343256790642e-05
-1.03236267433588e-05
-1.3597446434552e-05
-1.23096014147978e-05
-9.37130594685854e-06
-2.55501721310033e-05
-8.88154899877976e-06
-1.44724361939181e-05
-5.57866182441152e-06
-6.7302223351391e-06
-1.35740626723204e-05
-2.60961500235816e-05
-1.5790721475006e-05
-1.60713937288371e-05
-1.23875068151916e-05
-3.30071375426789e-05
-4.06715643395184e-05
-1.69499020089178e-05
-3.72469548571085e-05
-2.02439323328687e-05
-2.17242085253975e-05
-1.57680758838225e-05
-1.31101749893541e-05
-1.80836646746403e-05
-4.6941162220188e-06
-1.67472369624969e-05
-1.56620990884322e-05
3.57608257101145e-07
-2.24009067851238e-05
-2.34916485494325e-05
-2.51442302497824e-05
-1.81617742013404e-05
-1.44830206822432e-05
-1.91242765564909e-05
-1.75719805135362e-05
-8.11617560114752e-06
6.76649058474483e-07
-3.16109618974682e-05
-2.08471496380867e-06
-1.55621407554452e-05
-1.13912369543734e-05
-3.07904039335144e-05
-3.12832429796146e-05
-1.12239375264465e-05
1.08179259254101e-06
-1.57826676541106e-05
-2.12619012076716e-05
-1.3903819792402e-05
-6.69659174623593e-06
1.30517692981906e-05
-2.8809865765232e-05
-2.73480023966233e-05
-2.32048676551365e-05
-6.02978930214423e-06
-2.27200510842319e-05
-1.0186541641152e-05
-1.83720920399836e-05
-1.03941724447916e-05
-1.17144042358716e-05
-1.93863014872093e-05
-7.85831398554562e-06
-2.03318917395257e-05
-1.86756088771831e-05
-1.65819858092322e-05
-1.63380302856955e-05
-1.71889455835736e-05
-2.63575460155249e-05
-2.1165425794341e-07
-1.83313134407198e-05
-1.69784362210071e-05
-2.86122274260795e-05
-1.10551798082403e-05
-1.9867199692094e-05
-2.23271590838101e-05
-2.14434753950262e-05
-2.96576873656916e-05
-2.72303165631774e-05
-2.87262906838886e-05
-1.93793414104589e-05
-1.28000394951122e-05
-4.19730414681414e-05
-1.98105560112153e-05
-2.16731259926833e-06
-2.15256253538356e-05
-1.53559486154589e-05
-3.4602544002767e-06
-1.30607277371124e-05
-9.5434011723997e-06
-2.11863559180783e-05
-3.36215475466847e-05
-3.65785162209289e-05
-1.92313567253225e-05
-6.50003601241606e-06
-3.24788604316346e-05
-1.7482633686485e-05
-2.53659480380392e-05
-1.58821773570364e-06
-1.28594230310564e-05
-1.59649759205711e-05
-1.16137127024503e-05
-1.27361261499347e-05
-1.83956774267205e-05
-7.79169736212515e-06
-2.15595346685509e-05
-2.7287999023826e-06
-4.18928860628102e-06
-1.90141639782624e-05
-1.7421027078988e-05
-1.00887409384824e-05
4.39857616406553e-07
-1.62251293850189e-05
-2.10219584079115e-05
-5.41746323375467e-06
-7.86256888035404e-06
-2.20450953510467e-05
-2.40674805932946e-05
-1.70349949985735e-05
-1.29324291589639e-05
-3.03611525901208e-05
-1.65005891473948e-05
-2.1006878936725e-05
-1.98812022618071e-06
-7.22158649502892e-06
-7.31586730203779e-06
-2.46520309074762e-05
-1.62955530459524e-05
-8.18948409081848e-06
-1.20124278150247e-05
-2.07164671135235e-05
-1.76368480947888e-05
-1.37920283498301e-05
-8.23733716781139e-06
-2.19686992060247e-05
-4.83445243372366e-06
-1.42838155434127e-05
8.04942002711412e-06
-8.45903678388359e-06
-1.83168333180053e-05
1.63936020170529e-06
-1.33222713436717e-05
-1.61664393386103e-05
-9.86139985404228e-06
-4.67172152428615e-06
-1.06324572083676e-05
-3.68847234897468e-05
-7.19600550870682e-06
-1.45273062798777e-05
-2.02859738644765e-05
-1.52092978581605e-05
-1.26189077620362e-05
-4.53474713847828e-05
-1.1532633565598e-05
-1.73175893698883e-05
-1.09296155932672e-05
-1.66798558828686e-05
-9.56043595005685e-06
-1.05523296896737e-05
-1.59681031101623e-05
-5.93662190979436e-06
-1.02299845106718e-05
-1.83661520407047e-05
-8.42406216008115e-06
-1.90860110466186e-05
6.64082193485715e-06
-1.49256830430173e-05
-2.8183065209698e-05
-1.93445562302551e-05
-7.94391297408004e-06
-1.10504169477078e-05
-4.13682885601895e-06
-1.33132255980134e-05
-9.16342859278217e-06
-7.1225525943835e-06
-1.78501441135836e-05
-1.80009043678145e-05
-1.06765941071073e-05
-1.21764414445407e-05
-1.56337722093357e-05
-1.63456920485773e-05
-1.34616142203596e-05
6.74298952881828e-06
-2.05288537882329e-05
-3.69893027003945e-05
-1.86165316943458e-05
-3.11557462264811e-05
-3.27514951293836e-05
-1.66368235774945e-05
-2.73822077674045e-05
-2.57315945285734e-05
-1.77199588530957e-05
-9.21731917992906e-06
-1.29941344080752e-05
-8.60158328029633e-06
-1.86602611216586e-05
-1.25574157492312e-05
-1.22882346309579e-05
-2.18718105380667e-05
-2.23744807498184e-05
-1.43887123988811e-05
-1.40427328611095e-05
-3.16807891006602e-05
-1.58102094142451e-05
-2.63893179875815e-07
-1.64546917466481e-05
-1.02011929392521e-05
-1.51638044066573e-05
-1.87083559047338e-05
-9.24511288972773e-06
-2.42949395626199e-05
2.46698277702723e-06
-8.76199001550722e-06
2.25884777874766e-06
-2.42751737365935e-05
-8.68071348982382e-06
-5.33543268720916e-06
-2.23651147979094e-05
-2.30879985833804e-05
-5.65835078089464e-06
-2.1647104236162e-05
-1.89423157420634e-05
-1.42579033388301e-05
-8.11033721537884e-06
-1.37157603351532e-05
3.43076849419644e-06
-3.28906856794221e-05
-1.5744039446566e-05
-1.18774200726196e-05
-5.92671851106585e-06
-2.34037849124599e-05
-1.65609574920554e-05
-1.73794813714634e-05
-1.25816991818616e-05
-1.19492007471358e-05
-1.3769884232161e-05
-1.20074121037472e-06
-1.46405017370532e-05
-3.48668039949392e-05
-2.28497121404483e-05
-6.36287987793671e-06
-2.72910793219391e-05
-9.07286033555277e-06
-3.08451933814888e-05
-2.33567152634352e-05
-8.46703242629094e-07
-2.99507100989949e-05
-1.13743325722027e-05
-1.39233012990436e-05
-1.37065934602591e-05
-2.06108184233677e-06
-2.68019616897625e-05
-2.81920816888314e-06
-1.33234997473526e-05
-7.40136303705598e-06
-1.68128848656115e-05
-3.31641413633689e-05
-1.79702840508564e-05
-1.01921871661931e-05
-1.95808875421776e-05
-1.40481115378811e-05
-1.1814482915122e-05
-1.16722620005647e-05
-2.71715448286299e-06
-2.6772798660424e-05
-1.25153992377242e-05
-1.19431875151794e-05
-8.9990456481328e-06
5.46042254686357e-06
8.22037324062444e-06
-1.48010315558556e-05
-1.77522621775241e-05
-1.81052532565095e-05
-2.95987886314404e-05
-1.56335765646109e-05
-5.72401176670732e-06
-2.06466149816176e-06
-7.62536476320329e-06
5.54874714630927e-06
-3.19625925052368e-05
-2.54411270304821e-05
-1.09105579316884e-05
-1.27395679761487e-05
-1.40783111081947e-05
-1.22859851833847e-05
-1.64191863910749e-05
-2.3816445142516e-05
-1.92062394466088e-05
-8.36810081995104e-06
-1.4645994326833e-05
1.23528314448184e-07
-2.49996791362147e-05
-1.02092689412379e-05
-9.03698700581697e-06
-1.20146799851966e-05
-3.0383293010586e-05
-2.59775696176696e-05
-1.47601125396727e-05
-1.39196257947834e-06
-1.46867139728525e-05
-1.49433767065379e-05
-1.13149815561114e-05
-1.58564862020096e-05
-2.06520712451438e-05
-2.63707019408438e-05
-1.14533425446083e-05
-3.08336845942941e-05
-1.31518060932502e-05
-8.19970184380393e-06
-1.17792640772158e-05
-5.63838222587407e-06
-1.84273357533299e-05
-1.37636966250247e-05
-2.3416767987684e-05
1.76937081167413e-07
-1.22138769786533e-05
-1.10925990556078e-05
-3.83425706257853e-06
-2.41792470930716e-05
-2.24216951673158e-05
-2.66582730015865e-05
-6.80226370523584e-06
-1.43130504355867e-05
2.31950533713347e-06
-4.97924105386944e-06
-2.46844290620143e-05
-2.71726678865397e-05
-4.26851723031556e-06
-2.95992962592259e-05
-2.59621641835176e-05
-1.41201308651615e-05
-4.18825857675022e-06
9.11574904108977e-06
-1.18798282793204e-05
-2.43383397255081e-05
5.83788625548051e-06
-1.64149613152082e-05
-3.93146989486864e-05
-4.6863607674861e-06
-1.38074813232655e-05
-8.15940261494355e-06
-1.6258332139942e-05
-3.05464692132768e-05
-1.31841789725758e-05
-1.49394777628604e-05
-9.95192922221325e-06
-1.22973971533319e-05
-1.74187025539614e-05
-4.66989800612885e-06
-1.16125746719413e-05
-2.76645573324833e-05
-2.20734464651907e-05
-3.12968891469212e-05
-2.01826583765119e-05
-3.78012422267524e-05
-3.22070600634644e-05
-8.74303906943433e-06
-2.43631264518423e-05
-2.09374124929389e-05
-1.2288352203213e-05
-2.44546631186742e-05
-1.34971710027643e-05
-5.90656495457966e-06
-8.59227421037049e-06
-2.12699858057337e-05
-2.02204930590358e-05
-1.61818660278664e-05
-1.51178177455961e-05
-1.02102768851221e-05
-2.11735390414762e-05
-9.74121545773878e-06
-7.95063279116763e-06
1.5615293289459e-06
-3.40448826865848e-05
-1.64905018403306e-05
-2.41724099869259e-05
-1.19880972319983e-05
-2.56348815862264e-05
-1.16734412295831e-05
-1.43798159057899e-05
-2.82678785490561e-06
-1.38151905879851e-05
-2.98912163820072e-05
-7.23246493918953e-06
-5.02598383906463e-06
-1.90348627398096e-05
-1.37959165212332e-05
-2.3065311566669e-05
-1.40306292864406e-05
-1.43053715683867e-05
-2.03001081290573e-05
-2.48894245563798e-05
-2.16086997909651e-05
-1.36379385843104e-05
-2.77305701366556e-05
-1.63099108248383e-05
-2.57647201600576e-05
-2.01003742339271e-05
-1.61104384095061e-06
-2.71487871810007e-05
-3.25629449965512e-05
-4.32620048523753e-06
-1.28143872879646e-05
-1.85737843373108e-05
-3.3849231766656e-05
-2.7079468876337e-05
-6.48781522011427e-06
-2.81056825631159e-05
-2.87405954085439e-05
-8.13590585849528e-06
3.17410342838914e-06
-2.11717079946079e-05
-2.50172792492226e-05
-1.89188768341988e-05
-2.57222607527532e-05
-8.30580252014327e-06
9.97212611755191e-07
-6.72028605192416e-06
-1.73704428397847e-05
-1.94495701794081e-05
-1.4765620968394e-05
-1.61299257994467e-05
-3.15377413611264e-05
-4.7689584968832e-06
-1.36512694710788e-05
-1.60054464630833e-05
-1.33497043495579e-05
-1.71228796042289e-05
-3.63905424565069e-05
1.04079237518768e-06
-2.71709207162952e-05
-1.88214682704947e-05
-2.80171812343896e-06
-7.86978506639157e-06
-1.97043190014711e-05
4.78738533930653e-06
-7.41898113945291e-06
-5.9586618075639e-06
-1.99771089026192e-05
-1.30771398275242e-05
-2.15040979279841e-05
-2.49719081513585e-05
-1.53192525246084e-05
-1.29423086481484e-05
1.62056893999822e-06
6.02830449358521e-07
-2.40360129708903e-05
-4.84152014415686e-06
4.35851040388835e-06
-4.75279214899692e-07
-7.99000611487483e-06
-1.04355901197667e-05
-1.38901831426394e-05
-2.37846877020337e-05
-1.29454293597562e-05
-3.68458432484633e-05
-2.12496589829651e-05
-1.77896203773773e-05
-3.8417923256396e-05
-2.13657937246304e-05
-1.24719469876582e-05
2.18751580211529e-06
-1.27515983406876e-05
-2.20747156065486e-05
-2.37467647036677e-05
-1.51596590671738e-05
-2.10585420651108e-05
-1.38557961516078e-05
-2.49570591346683e-05
4.01775321120449e-06
-1.98877615573765e-05
-2.02449842424557e-06
-1.65592970687152e-05
-1.52946595729348e-05
-2.34500984904519e-05
-2.24242257346568e-05
-1.07831873975284e-05
-2.02806276201258e-05
-7.72970045758309e-06
-8.42238604245408e-06
1.34100040128096e-06
-2.34727122732114e-05
-2.40774021780458e-05
-1.87461993487514e-05
-5.99088360885529e-06
-9.40516629586663e-06
-2.07626855504523e-05
-1.28280317241333e-05
-1.21021462231338e-05
-2.17693979329894e-05
-1.19061980958416e-05
-1.76225118419975e-05
-2.06446832499212e-05
-8.3688186996739e-06
-9.85054526138507e-06
-3.67378448749822e-05
-1.68488858382881e-05
-1.97241425116307e-05
-4.18755782848616e-05
-2.15637366014346e-05
-1.41326020929711e-05
-4.19796951514508e-06
-3.67370917350409e-05
-1.14018096873967e-06
-2.03681031326005e-05
-1.87432773220095e-05
-3.30513158302915e-05
-1.16487576714599e-05
-1.27511272272833e-05
-6.61659435044826e-07
-2.67476908323087e-05
-1.63730941106642e-05
-4.8580232225161e-06
1.79632395831318e-06
-2.10208752020443e-05
-2.05330596046517e-05
-3.80106548478828e-06
-1.01448821179094e-05
-1.82670181879673e-05
-6.26150235228022e-06
-6.8723099751576e-06
-3.21471951005372e-05
-1.01325733200786e-05
-3.44571319824441e-05
-1.11831399764397e-05
1.36355324915324e-06
-5.29322435130781e-06
-1.1404879980682e-05
-4.30349576759781e-06
-1.59773978911022e-05
-4.30878300771542e-06
-1.10505424853217e-05
-3.0722233897688e-05
-1.85403479444051e-05
-2.0391139725307e-05
-9.84419221735251e-06
-1.19786464563402e-05
-2.2464955196998e-05
7.08371480040021e-06
-3.37060075738954e-05
-1.47342805248759e-05
-3.85833204138979e-06
-3.67302988240818e-05
-1.22009521901873e-05
8.94913526341943e-06
-1.8925887583435e-05
-3.65107001842235e-05
-2.35393477130987e-05
-2.74264976762632e-05
-7.61727461964767e-06
-2.30990985532878e-05
-1.71340201320081e-05
-8.81633810195496e-06
-1.05132293869763e-05
-1.18069290787044e-05
-2.00258077913205e-05
-5.16358072905127e-06
-1.14021423662833e-05
-9.57600390906187e-06
-1.37162112007045e-05
-1.02046247162555e-05
-1.16339927910966e-05
1.64725932277031e-06
-1.84807927448348e-05
-2.60249963109264e-05
-1.36203415817121e-05
-2.25752122641758e-05
-2.25256408179912e-05
-2.78577903816978e-05
-2.28014264968561e-05
-3.24554145479128e-05
-1.67053106739849e-05
-1.19392650483606e-05
-2.92309909021919e-05
-2.39683785052434e-05
-2.09034517169076e-05
-5.05088851492864e-06
-1.9380079210933e-05
-1.64489470638326e-05
-8.57358925583723e-06
-1.55338849386399e-05
-8.48532222310699e-06
-3.33550533842963e-05
-9.83084588972509e-06
-2.31571127489713e-05
-6.97453023287398e-06
-2.76540979403716e-05
-1.95613611128156e-05
-1.02169576241237e-05
-1.38176806789358e-05
2.83083511073255e-06
-8.07277868255033e-06
-4.45175554748292e-05
-1.58919019250475e-05
-1.59059943028406e-05
-2.6307215194417e-05
-1.57424889415231e-05
-3.26829568356215e-05
3.65745827132815e-07
-8.795302773577e-06
-2.30793115551327e-05
-1.30393553853733e-05
1.09276486835018e-05
-1.59118551159707e-05
-4.83073785574225e-06
-2.40743990744654e-05
-1.65800447432872e-05
-1.36402573454706e-05
-4.66709317954298e-06
-2.00987546509843e-05
-1.10860822267199e-05
-1.23917438225783e-05
-6.59014116351514e-06
-2.72332999968467e-05
-5.43639937516034e-06
-1.20864064246186e-05
7.9787648086409e-06
-2.27501148779213e-07
-1.69399422253365e-05
-1.28945358139001e-05
-5.70935598918746e-06
-1.35991421530335e-05
-1.59961245769543e-05
-2.06022962407823e-07
-2.23919326639139e-05
-1.01104687912575e-05
-1.02320956187113e-05
-4.53723678948314e-06
-3.13094220975338e-05
-2.86185324241806e-05
-2.81502383144398e-05
-1.87329708503005e-05
-2.11697296947102e-05
-6.03653548356251e-06
-2.24061208931282e-05
-2.36220943624905e-05
-1.10258827642739e-05
-1.56894509826778e-05
-1.20845473154853e-05
-1.52957868289689e-05
-2.82309086228305e-05
-4.08778038836749e-06
1.04373324436053e-07
1.24369704212039e-06
-1.64816547916758e-05
-3.44172777709439e-09
-3.46760128310594e-05
-9.9238692701887e-06
-1.8612350901044e-05
-1.03018980345901e-05
-3.78751742643821e-05
-2.06229311535069e-05
1.18560210329959e-06
-1.8471704265654e-05
-1.38026431580103e-05
-1.1140558045403e-05
-2.95111244238923e-05
-1.86034317629646e-05
-8.86426956787282e-06
-2.56025749185786e-05
-2.27470254354021e-05
-3.25974546626373e-05
-2.65191218827606e-06
-1.39296183356212e-05
-1.21814556520082e-05
-2.94013008030656e-05
-1.86776064154341e-05
-1.49814506285295e-05
-3.02230049021626e-05
-1.77898011138319e-05
-4.95681991171221e-06
1.7087461464113e-05
-1.0588820258569e-05
-1.15753422047009e-05
-1.27508922722741e-05
-1.14487951930185e-05
-2.10793743488196e-06
1.85506939886838e-06
-3.53030577379862e-05
-9.40862750261594e-06
-1.06983422537574e-05
-1.61642661543857e-05
-1.48733809986407e-05
-1.12655218539718e-05
-7.23213582983556e-06
-1.41834996529321e-05
-2.33258686610007e-05
-1.66901948304316e-05
-2.8890773393043e-05
-1.95521925827856e-05
-1.68422059491515e-05
-1.4310939286135e-05
-1.24885901927412e-05
-5.59118674066324e-06
-1.48880191916144e-05
-2.5977370511345e-05
-1.90342661161387e-05
-5.59247430030254e-06
-2.06063223980277e-05
-1.40822584515546e-05
-3.17727071201022e-06
-8.92988633604501e-06
-1.53152752700037e-05
-3.13784092128303e-05
-2.29977361562574e-05
-7.63654234636036e-06
-3.35986236977612e-05
-1.79496384945916e-05
-1.39977800737126e-05
-1.2238736036597e-05
-3.00937384682448e-05
-1.58561194182151e-05
-8.80887403414541e-06
-1.81238960539364e-05
-1.56655486522308e-05
-2.23706282280119e-05
-8.80951950445582e-06
-4.27933402262198e-07
-3.98658573062266e-05
-2.48061137888587e-05
-1.17237397576574e-05
-6.95794419304511e-06
-2.12134490276837e-05
-4.46240628081866e-06
-9.74474509526435e-06
-2.96192865195424e-05
-1.63195581994928e-05
-2.03193956497397e-05
-1.72414949165896e-05
-1.88906718896671e-05
-3.47807168091237e-06
-1.94631809718911e-06
-3.38731470057148e-05
-2.73869299584914e-05
-1.00843179184745e-05
6.12975484543792e-06
-1.83308895657455e-05
-1.01961860993328e-05
-1.36629515403476e-06
-2.27647422087419e-05
-3.91302751523786e-06
-7.6196118006002e-06
3.7006237871043e-06
-4.81534210235862e-06
-8.19296612661503e-06
2.87402090293126e-06
-6.22515692129516e-06
-2.41164208234169e-06
-2.49489353475504e-05
-1.77599800163802e-05
-2.25818569362916e-05
-7.08732527377393e-06
-1.98168175544225e-05
-2.69488336703391e-05
-2.09029026387765e-05
-2.02030024143412e-05
-1.81223428073901e-05
-1.91175328465018e-05
-1.78417776818709e-05
-1.56249980373711e-05
-2.23825820857712e-05
-4.30544870757951e-06
-2.40245521747969e-05
-2.06106229489216e-05
-5.88209510446525e-06
-1.78502520125471e-05
-5.6810815883042e-07
-2.60629090403643e-05
-3.32957141324872e-05
9.60533003209135e-06
-1.26492343119673e-05
-9.42569883726055e-06
-2.18363000595994e-06
-2.72856995614768e-05
-1.00923210282229e-05
-2.25277443993945e-05
-1.63146497852053e-05
-1.37916982228083e-05
-1.25063502106271e-05
-2.33937030608104e-05
-2.83207664277593e-05
-1.26760160385617e-05
-1.56920683310154e-05
-6.61957402067584e-06
-1.10800983475141e-05
-1.09580237557014e-05
-2.49869436227704e-05
-1.65651575633437e-05
-9.35922652568654e-06
-3.25149267216981e-05
-8.36967023444308e-06
-2.88108588497487e-05
-1.41095232590636e-05
-1.83393143700931e-05
-1.32789449436929e-05
-1.74672139622713e-05
-1.50523623430273e-05
-1.71790352832836e-05
-5.789065145694e-06
2.92334864728282e-07
-2.56088038902031e-05
-2.28673727307687e-05
-1.54362728152164e-05
-8.8544045166917e-07
-1.3076536366896e-05
-7.44295518440104e-07
-1.8945031671526e-05
-2.82723963924455e-05
-2.7663770905862e-05
-1.22530394556303e-05
-1.10731900425454e-05
-5.95697077905456e-06
-1.10438048176088e-05
-2.7035418026352e-05
-2.57781990396468e-05
-1.09239341338259e-05
-2.64361791592529e-05
-8.57808942204249e-06
-1.22415189989464e-05
-3.94333785351147e-05
-1.68983158888693e-05
-1.8078716596987e-05
-2.63976404094668e-05
-1.23616326011029e-05
-3.87553757378084e-06
-2.76053372882247e-05
-3.9611620458033e-06
-8.06968383252836e-06
-6.44091942386526e-07
-9.67415787574288e-06
-2.12218691425382e-05
-3.73831225682061e-05
-9.66824392420165e-06
-8.54378753624145e-06
-3.81048838590345e-05
-1.70663932015483e-05
-3.65955032736971e-05
-3.43803929647894e-05
-2.22517862275262e-05
-1.29125983677266e-05
-1.39135887659006e-05
-2.90971813151594e-05
-2.28288919938895e-05
1.39425019587362e-06
-1.38902135546443e-05
-2.32079964149989e-05
-2.05497340816446e-05
-1.78479868137905e-06
-3.12788945096328e-05
-1.73299694779728e-05
-2.22987651937191e-06
-1.29158409840694e-05
-1.92448595279573e-05
-2.69327030273738e-05
-1.61634310332245e-05
-9.54797631255232e-06
-2.82567222422289e-05
-2.23054279353902e-05
-2.33685345947484e-05
-2.08751767719722e-05
-4.68204123754505e-06
-2.17707721114369e-05
-2.30269337397622e-06
-1.60044245779026e-05
-2.47209191836669e-05
-8.72953095801085e-06
-1.57012339121629e-05
-1.76756558360026e-05
2.25014069388988e-06
9.88850294927716e-07
-4.36308237995668e-06
-2.35158595877978e-05
-9.23780620431398e-06
-2.04878427909387e-05
-2.36176325264741e-05
-1.51096118309724e-06
1.37748141215674e-06
-1.9414751608376e-05
-3.44000838011681e-05
-4.50634470252939e-06
-1.03687420970643e-05
-1.5902098331434e-05
-1.70124792930102e-05
-2.09508893528875e-05
-1.80799531007776e-05
-1.62852810246322e-06
-7.4539781588504e-06
-7.01656716484321e-06
-2.04564168169032e-05
-1.32403400281913e-05
-2.49823757675039e-05
-4.33039856824637e-06
-1.13920907655106e-05
-2.46004806521735e-05
-2.11762714622021e-05
-1.7324407118006e-05
-2.0886155267336e-05
-2.19789660253931e-05
4.70380573119311e-06
-1.81612588809984e-05
-2.03135192924969e-05
-1.21109428307089e-05
-2.52032429985146e-05
-2.33421829722691e-05
-3.23766792312864e-05
-2.36764160071529e-05
-1.4934259961424e-05
-2.55398820231468e-05
-6.89638238902461e-06
-8.52421465465765e-06
-1.79168709047732e-05
-1.09466925219088e-05
-3.306726252281e-05
-1.91769375242821e-05
-1.76250148723107e-05
-2.01844056869484e-05
-1.5646876761918e-05
-1.58424222243064e-05
-3.05506511319847e-06
-1.99398890433523e-05
-2.36124069689496e-05
-2.26561965861955e-06
1.73416314610601e-07
-1.20378602505623e-05
-2.44617145629641e-05
-1.31044274292426e-05
4.94358507474291e-06
-8.26244616855884e-06
-1.59029152943655e-05
-3.17602101458985e-05
-2.58897469834705e-05
-7.64746050314152e-06
-1.82437824185814e-05
-5.86012908058267e-06
-2.05548849472001e-05
-1.69907357211135e-05
-1.12705111442538e-05
-1.5242359864888e-05
-1.55920684789587e-05
-1.55624776120958e-05
-2.14591183611367e-05
-4.30499211600941e-06
-3.15167929807423e-05
-1.27506538436041e-05
-1.79036144376281e-05
-2.81215804109128e-05
-2.60155505855008e-05
-2.92147617691026e-05
-1.12559945576288e-05
-3.22838262860804e-05
-2.30170131711978e-05
-3.44208422374043e-05
-1.67185833343222e-05
-1.00858480812489e-05
-4.19465392948536e-05
-1.69105420775375e-05
-7.22390720697082e-06
-1.74798919532772e-05
-1.62262970620425e-05
-1.25886431136959e-05
-1.62702924657982e-05
7.19445678525922e-06
-2.26677923847229e-05
-1.11166799518427e-05
-5.4927347232758e-06
2.24822125592926e-06
-1.99366251534829e-05
3.80323793652838e-06
-3.07736713651738e-06
-2.74904912895537e-05
-3.12835224384819e-05
-1.19121243323066e-05
-1.16445105324685e-05
-3.79124094127608e-06
-2.63472857027759e-05
-1.47349733556022e-05
-3.12300735649705e-05
-1.16324010394018e-05
-1.34513164380461e-06
-1.85013363834169e-05
-8.9161810263746e-06
-9.4190989692992e-06
-2.77725679208945e-05
-1.86905557999079e-05
-1.60063341504869e-05
-8.12647410111226e-06
-2.30390488378065e-05
-2.12482514348507e-05
-9.88192154472356e-06
-2.54550753925862e-05
-1.70328012181363e-05
-1.67219614618557e-05
-1.3492467737347e-05
2.56003455274163e-06
-2.72044462090212e-05
-2.2233374249468e-05
-1.30408398548647e-05
-3.10487636026853e-05
-2.14130784802655e-05
-2.15612149464718e-05
-1.872556214939e-05
-4.58420570607135e-06
-1.70361765937767e-05
-2.58335731018741e-05
-1.47735603686915e-05
8.55130104782835e-06
-2.44634592293326e-05
-1.69569284688265e-05
-1.84812532530063e-05
9.72597937505406e-06
-1.40698348164928e-05
-2.70271874675651e-05
-3.13556748795914e-05
-1.31242363328351e-05
-1.67927154179301e-05
-4.88959491656892e-06
-3.71037090906462e-05
-2.84782508087869e-06
-3.5461086323424e-06
-3.69318026771321e-06
3.14358491271166e-06
-1.06078250052386e-05
-1.31103985094692e-05
-1.94233405666961e-05
-2.11126181669567e-05
-1.88561531469341e-05
-1.03336210903389e-05
-7.08170348290484e-06
-9.5871921488553e-06
-2.91765281349482e-05
-1.45321784114385e-05
-1.88200141109733e-05
-2.92149160007722e-05
2.01066019115813e-06
-1.60196323327905e-05
-9.07481862237666e-06
-2.77090459230914e-05
-1.5302012855086e-05
-6.11651026547621e-06
-1.31647322560017e-05
-2.67962506323689e-05
-1.07387934277331e-05
-1.61532602349266e-05
-2.20058971843422e-05
-1.41703466551123e-05
-8.16415791175131e-06
-2.00944288897763e-05
-1.50835740680197e-05
-2.96088028264749e-05
-3.14375459811403e-05
-2.68915174960056e-05
-5.9472553264981e-06
-2.96940356306676e-05
-1.4193588255758e-05
8.00611600191055e-06
-2.04327870998682e-05
-2.21956987221224e-05
-1.64665060205496e-05
-1.59843725438343e-05
-2.10496547928804e-05
-9.90472681679047e-06
-2.04144749956429e-05
-3.49977846837765e-06
-2.54021523282013e-05
-9.51688399121285e-06
-1.78651589685902e-05
-1.25494527038419e-05
-2.54293802781115e-05
-1.50648956883541e-06
9.94449689592127e-07
-2.20937649721699e-05
-2.63284653610929e-05
-1.82968126640466e-05
-2.92889571115294e-05
-1.51040438542673e-05
-8.3818414463651e-06
-3.51834947459193e-05
-8.32174578715393e-06
-1.06743104170722e-05
-1.37077080608398e-05
-2.31737869843488e-05
-3.10551942390388e-05
-1.35371786841536e-05
-2.50896686709828e-05
6.93607847793903e-06
-1.20906318619333e-05
-1.85963985467637e-05
5.49075696814284e-06
-2.36261757275821e-05
-1.2155184136678e-05
-2.03540900529102e-05
-3.04172125893728e-06
-1.13059900708733e-05
-1.79975566272442e-05
-4.7624087770267e-06
-2.65169316662024e-05
-1.64255780197082e-05
-1.15380225612637e-05
-8.38767001437413e-06
-1.00429269165437e-05
-2.48960481663774e-05
1.94414772663424e-06
-2.08257855545326e-05
-1.33167926540585e-05
-1.23295337790319e-05
-2.34027346181744e-05
-1.0474549599031e-05
-2.20693528657001e-05
-3.18236760079917e-05
1.11421306052167e-06
-4.42600140450152e-06
1.05876272025632e-07
-9.12212079201252e-06
-1.18607344139577e-05
-6.14289597310259e-06
1.89406412152649e-07
-1.51752860602019e-05
-4.79793921711227e-07
-1.16923154526186e-05
-2.7737444878863e-05
-1.29162218856557e-05
-4.46000632008845e-06
-6.08070618503188e-06
-1.23077198577844e-05
-4.61044417966274e-06
-9.85588602371321e-06
-2.72878814647749e-05
-2.23961117219509e-05
-1.01347681771533e-05
-5.42191096695542e-06
-1.9626715070069e-05
-2.81812489412931e-05
-1.72427240370061e-05
-3.9604231546249e-06
-5.58440706743299e-06
-1.92955170256781e-05
7.08098179662927e-07
-8.20354182307581e-06
-9.66441282192496e-06
-1.43833711170384e-05
-2.25114905237116e-05
-1.20108492474277e-05
-1.72910264150595e-05
-1.41297907816503e-05
-1.21410668593766e-05
1.66967784920006e-06
-1.19697472308955e-05
2.87572651467327e-06
-2.72939441082866e-05
-1.88952148611614e-05
-8.26671093506329e-06
-1.87218780485651e-05
-8.85560820669465e-06
-3.46064358945091e-05
-2.06819933407096e-05
-1.85960953511864e-05
-2.35918237720247e-05
-2.62165172883676e-05
-4.0281321290977e-05
-7.25355133844348e-06
-1.4622489298654e-05
-1.32816448226958e-05
-1.99905096096971e-05
-2.08090591019295e-06
-3.11566915701137e-05
-1.19488723835863e-06
-1.69111171218725e-05
-2.56937929950045e-05
-2.39977648756899e-05
-2.81153402217578e-05
-1.31922920470822e-05
-2.7120259203668e-05
-9.98591426585409e-06
-2.32066404626989e-05
-1.92081608238781e-05
-3.16869148369925e-06
-1.12110665196675e-05
-9.30165269917202e-06
-1.36693283106473e-05
-1.95561626773886e-05
-2.55336072342345e-05
-2.15828673018623e-05
-1.14520137708066e-06
-1.37186161152481e-05
6.23009621198184e-06
-1.9915045736971e-05
-1.55713426719086e-05
-1.95041956940145e-05
-9.41525514347548e-06
-8.67958441655642e-06
-1.60832351019145e-05
-3.06431642061733e-05
-2.28772395297769e-05
-1.70790756470599e-05
-3.13822178743147e-05
-3.1937793653965e-05
-1.95957320592219e-06
-8.10598277407633e-06
-2.09224870061161e-05
-3.72807213567877e-05
-3.28903351719073e-05
-9.98706421171961e-06
-3.36625122352941e-06
-1.5953728740582e-05
-9.61635456455093e-06
-2.26109288347009e-05
-1.17537555179123e-05
-2.66810050542556e-05
-2.69336648415494e-05
-6.65864094112938e-06
-1.05383748996656e-05
-3.7782326826281e-05
-1.19227288602324e-05
-6.39948157912434e-06
-2.12273271514338e-05
-1.4593827352845e-05
-1.17541253747855e-05
-1.83515976949455e-06
-1.24394769932372e-05
-2.57171307353202e-06
-1.76060221985342e-05
-5.4099786381326e-06
-2.63462237449711e-06
-1.77939393932286e-05
-1.31399882677232e-05
-2.4984863114075e-05
-7.93742692634583e-06
-1.170320005288e-05
8.01363950335437e-06
-1.22136055240212e-05
-1.68926082331022e-05
8.7954980379915e-07
3.48311801215195e-06
-1.37935518572952e-05
-2.82306573069956e-05
-2.19141940155273e-05
-1.00440742349299e-05
8.88809595602301e-07
-1.4753925649164e-05
-1.00815229536526e-05
-1.56290789002429e-05
-1.60488681786082e-05
-1.32500764943331e-05
-9.34108503120993e-06
1.30708868234399e-06
-4.94801181714166e-06
-8.84370982490373e-06
4.46591322579162e-06
-1.00983595422426e-05
-1.83722304257984e-05
-1.01385112980641e-05
-1.38559523181415e-05
-2.6239285573038e-05
-9.97786512905625e-06
-1.22251668429872e-05
-1.20934869415984e-05
-1.82390653675885e-05
-2.55071697648613e-06
-2.49675723900438e-06
-1.1116726105747e-05
-4.67763348653305e-06
-1.54282005459803e-05
-1.19684919217006e-05
-6.81739702822903e-06
-3.17524340180044e-05
-3.22085869364141e-06
-1.47603742782088e-05
-1.13795365637694e-05
-2.9765036317434e-06
-3.39743872755681e-05
-2.81992731807172e-05
-1.418814695067e-05
-1.6624315621648e-05
2.36414167285378e-06
-4.23377608029035e-06
-1.35438378056409e-05
-2.49944512618074e-05
-1.30303865738146e-05
-2.57221023550307e-05
-8.50685659094967e-06
-6.03861884900353e-06
-7.57442259889616e-06
-1.71642288175011e-05
-1.08215674618458e-05
-1.06765396448362e-05
-1.62782500716521e-05
-1.66917305301566e-05
-9.27001804749925e-06
-2.26660082259016e-05
-6.93485324324281e-06
-2.40648038365327e-05
-1.81041502881382e-05
3.50375121519199e-06
-1.38798595756869e-05
-2.34293212486337e-05
-1.09273483680958e-05
-1.75378757919122e-05
-4.49047605689797e-06
-2.01204900630551e-05
-1.42881748138245e-05
-3.32566024827608e-05
-1.21691367922837e-05
-2.17104203063482e-05
-1.20087491505155e-05
-3.19708222876757e-06
-2.46124841060853e-05
-1.41078278064529e-05
-3.24009750907937e-06
-1.90941206893378e-05
1.49959176104864e-06
-2.84894244899171e-05
-3.83616709748445e-06
-2.61590499634104e-05
-1.17992858274518e-05
-1.89600641046906e-05
-1.78094036596797e-05
-1.94253495206019e-05
-2.01161480727396e-05
-1.70387868643519e-05
-3.11654839519247e-06
-1.53350423798006e-05
-2.76636964772001e-05
-1.4245973220571e-05
-2.22828214555032e-05
-1.96636096655239e-05
-1.2669721381944e-06
-2.25044586828764e-05
-1.95058785906956e-05
-1.3402929338614e-05
-1.11190500817823e-05
-2.53980924532877e-05
-4.19206097193291e-06
-1.89609281136188e-05
-2.68970269526202e-06
-8.78516013722023e-06
-1.56087384945293e-05
-2.39370777807252e-06
-2.5780145406924e-05
-8.90413612155687e-06
-1.3159043291477e-05
-5.57442686571233e-06
-5.95105785902123e-06
-7.33633514626396e-06
-1.42718074973575e-05
-1.49237320352344e-05
-2.01424542076171e-05
-1.38018898363752e-05
-1.66093363083464e-05
-1.85658928874674e-05
1.57487039428597e-07
-7.11817405843653e-06
-1.50580392946861e-05
-4.67076067472078e-06
-3.07259516148036e-05
-2.79294824816176e-05
-2.12848774234562e-05
-1.79269862248809e-05
-1.74955732311368e-05
-9.34708253946912e-06
-8.85795061413353e-06
-1.75965149074449e-05
1.55854311798098e-06
-9.56466418254517e-06
-2.1684112946302e-05
-1.10849710824299e-05
-1.2095285061532e-05
-3.04663657969342e-05
-7.70167901165424e-06
-1.38547955069328e-05
-1.76251796013308e-05
-2.44353490167208e-05
-8.99690530006557e-06
-2.19766713274321e-05
-1.33036115152185e-05
-2.95926788435205e-05
-1.27337578466285e-05
-8.44084310510986e-06
-7.95848570942315e-06
-2.26617945682322e-05
-1.46857802025791e-05
-9.29133103054716e-06
-1.13848760543636e-05
-2.57157318844566e-05
-1.50517612225039e-05
-2.16333024488782e-05
1.98708937376181e-06
-7.72825969215454e-06
-1.92003776397743e-05
-1.7735554563311e-05
5.11546410171286e-06
-1.80827460910401e-05
-2.02644756230197e-05
-1.25562081193097e-05
-1.51890851740076e-05
-1.26678940470709e-05
-2.10131171833144e-05
-1.85848446785279e-05
-2.01976916659953e-05
3.03863895333353e-06
-1.25777629600584e-05
-4.25185361039866e-06
-3.42043550411015e-05
-2.21676400498332e-05
-1.25819044580041e-05
2.50634848260109e-06
-1.02870000836654e-05
-8.35056788435376e-06
-1.32213040007326e-05
-2.34068289174417e-05
-1.1803435399415e-05
-2.39253136366205e-05
-1.8509509705389e-05
-1.71142931664637e-05
-2.54866351544217e-05
-2.09091713062925e-05
-2.0099923583658e-05
-2.46485501366806e-05
-9.7783107219633e-06
-2.01405653853808e-05
-5.30927744853038e-07
-2.53037483362869e-05
-2.997997247576e-05
-8.01512999456981e-06
-6.66531643211769e-06
-1.07121083854466e-05
-6.27660577896828e-06
-1.65592633754935e-05
-1.83335588376853e-05
-3.40636695602664e-06
-5.94110363074311e-06
-3.25418435795609e-05
-1.8720676480706e-05
-2.45366628326795e-05
-2.09213349398715e-05
5.62861720027792e-06
-3.71560033386257e-05
-9.25080078858516e-07
-1.52623404268077e-05
-1.34145392672539e-05
-4.41358480459622e-06
-2.6986754002216e-05
-1.7869421701917e-05
-1.37339477999436e-05
-1.66390833709298e-05
3.28547882504502e-06
-1.0758292967811e-05
-1.2793040365501e-05
-1.94097372175478e-05
-2.50688644398101e-05
-2.65731674699447e-06
-2.56527436976488e-05
-2.65321815372772e-05
-5.233537117695e-06
-8.187517371555e-06
-1.2388009674855e-05
-1.30817189007448e-05
-2.9843432071251e-05
-6.01511509952262e-06
-2.42431878863291e-05
-1.7147312249482e-05
-2.14631565311463e-05
-2.25339041058482e-05
-1.09596155121266e-05
-1.41570308876006e-05
-3.74072050009252e-05
-3.91405913549113e-06
-2.04568517277103e-05
-1.80953445786504e-05
-1.76268388819976e-05
-1.62706782349848e-05
-9.56951333556149e-06
-2.79243664113658e-07
-2.82829989548714e-06
5.45695789786932e-06
-2.27644758961471e-05
-1.23593042862161e-05
1.38599267180845e-06
-2.06588748352903e-05
-1.79212506198977e-05
-1.96468708795101e-05
-1.35896131038769e-05
-9.91780611507143e-06
-1.63541068010992e-05
-9.16642183102192e-06
-3.03338763322813e-05
-2.20362789035289e-05
-2.08622316733394e-05
-2.19257869243784e-05
-2.59396575267483e-05
-1.36154965028403e-05
-3.02588064202968e-05
-2.23313407964264e-05
-9.42125994276882e-06
-1.50698909148326e-05
5.4963431406458e-06
-2.0023139575944e-05
-1.13138630131903e-05
-1.16395782185881e-05
-1.68315267720808e-05
-2.66410660243642e-05
-2.63442183238092e-05
-2.87838209884754e-05
-2.99115898723647e-07
-1.98969377178631e-05
-1.00139715901353e-05
-1.89171129020343e-05
-1.26735478767643e-05
-2.20219486429519e-05
3.86271577794255e-06
-2.21904235011391e-05
-6.38246348232674e-06
-1.60178088296489e-05
2.18555006596538e-06
-1.84835744361514e-05
-9.8590363279407e-06
-1.6398066995628e-05
-7.40515911215994e-06
-2.88005698959456e-05
-3.36318863955018e-05
-1.09178420446976e-05
-6.82890342629777e-06
-1.68832268123983e-05
-1.74877874542537e-05
-2.19072865680037e-05
-2.72917961076897e-05
-1.30921130283968e-05
-5.40231533144843e-06
-1.45820340042494e-05
-1.12037846419387e-05
-2.6490385567073e-05
-2.05891395075982e-05
1.58419676286411e-06
-1.73599106505577e-05
-1.80558716216151e-05
-5.78931012555878e-06
4.51865502283768e-06
-1.88180941642866e-05
-1.53045524667623e-05
-1.77188907603045e-05
-8.43582831367451e-06
-5.07086753730775e-06
-1.00830422369247e-05
9.51408553052338e-06
-6.54638272120268e-06
-1.85775479124197e-05
-9.88117578041259e-06
-1.28145991567997e-05
-1.32688688011049e-05
-3.04394994147824e-05
-9.42228565196647e-06
-1.55278276182704e-05
-1.40268569434339e-05
-7.51729762880651e-06
-9.20762804701597e-06
-1.13649224992029e-05
-2.01423460359143e-05
-1.93610728707956e-05
-3.10703400493243e-05
-3.6068699239003e-05
-1.72657353390353e-05
-1.24329792414629e-05
1.16163646528031e-06
2.1755497243793e-06
-2.87596991875347e-05
-3.02831049918075e-05
-3.03043939097905e-05
-1.47143777658152e-05
-2.50404883209453e-06
-2.36290931188897e-05
-1.64935870584654e-05
-7.25085393036666e-06
-1.82454795686125e-05
-5.17724771922835e-07
-1.29866176813021e-05
-1.20977401434798e-05
-1.73737201781682e-05
-5.80930511264862e-07
-1.8414792795608e-05
-2.31829198186129e-05
-3.44822729480002e-05
-3.96351346933204e-06
-1.8573615894708e-05
-1.65477323789566e-05
-2.16797019011416e-05
-1.10508160811981e-05
-2.62328909895769e-05
-7.65421166749384e-06
-1.4643623072241e-05
-9.79321066305809e-06
-1.79283895420036e-05
-5.22510958122285e-07
-2.19510274451643e-05
-7.92401553487847e-06
-1.84831127303076e-05
-1.41847087264915e-05
-1.10447620622033e-05
-2.69593497109567e-06
-2.01863881060243e-05
-2.02703130064048e-05
-1.35044296427712e-05
-1.72006672604137e-05
-1.11215751903963e-05
-9.7102468832842e-06
-9.15417640422591e-06
-1.53683512738346e-05
-6.48132519239984e-06
-2.0331578444774e-05
-1.4992091982692e-05
-2.00915939111235e-05
-2.55458147816672e-06
-1.96778796784809e-05
-2.43289468173037e-05
-1.86440613872046e-05
-3.39582497980542e-05
1.9163684265721e-06
-1.04186133001799e-05
-2.59178950616664e-05
-3.23045052394416e-05
-9.9454215780687e-06
-1.36170091066836e-05
-1.74311784678022e-05
-1.23416701529343e-05
-1.93936646639339e-05
-2.01164863992275e-05
-1.81971451070192e-05
-1.11087252559164e-05
-1.30525132145749e-05
-3.62757529745778e-05
-2.46328085721713e-05
-2.85508211890675e-06
-6.86641903650631e-06
-1.49046435338237e-05
-1.99654549229951e-05
-2.66104461107799e-05
-1.36136743709416e-05
-1.85908906289225e-05
-1.73775118553568e-05
-1.67928064691393e-05
-1.70107524420362e-05
-1.8041694871237e-05
-1.21898188857021e-05
-2.33476784840205e-05
-1.63210117329651e-05
-1.2275964223502e-05
-3.22630416551611e-05
-9.99361988423569e-06
6.75789682750718e-06
-1.19527332159345e-05
-1.27464952151776e-05
-2.29710199934848e-05
-2.39318188487438e-05
-1.82260056965183e-06
-2.56180156566368e-05
-5.88378211804658e-06
-1.60406899575448e-06
4.89880034421359e-07
-3.95485585048885e-06
-1.89541960448163e-05
5.85855992881025e-06
-1.96696518545249e-05
-2.09622157997642e-05
-1.50039026154313e-05
-1.20182639660678e-05
-2.05469239154018e-05
-1.51799732827896e-05
-1.35286147966876e-05
-1.70031995127557e-05
1.71297234702181e-06
-2.37343530808156e-05
-2.79238592832735e-05
-1.44448174690903e-05
-2.43184156802013e-05
-1.20436806424374e-05
-1.81203863640001e-05
-2.80728077009475e-05
-1.27419942443503e-05
-1.46385574051731e-05
-1.93842681611066e-05
-2.65330705163501e-06
-9.57915906292779e-06
-2.04925898639045e-05
-1.38041552599768e-05
-3.08907854740823e-05
-1.56359053741161e-05
-1.23742452664682e-05
-9.73989515484138e-06
-1.02615737035716e-05
-2.93718814027745e-05
-1.63728566109895e-05
5.30274876681046e-07
-2.19174321305009e-05
1.1061441859616e-06
-1.54564746651271e-05
-3.70939542296661e-05
-2.21901934521115e-05
-2.87207571596847e-05
-1.45418762446282e-05
-1.36696272747433e-05
-1.69803232998062e-05
-1.10743286274206e-05
-1.02380602028706e-05
-1.31157217973899e-05
-2.38996858109512e-05
2.58137320096275e-06
-1.68651755804784e-05
-1.26022427093639e-05
-3.0829778812647e-05
-1.08536659376368e-05
-1.77904798646436e-05
-2.2828606467282e-05
-1.95822106659626e-05
-9.53864410327128e-06
-2.09100035216714e-05
-4.97784863037425e-06
-1.5552403925366e-05
-1.3330650536415e-05
-4.20414404689422e-06
-1.03438074408525e-05
-2.12480947107154e-05
-2.2515310047289e-05
-6.65612464627027e-06
-7.35833980934989e-06
2.21801326285396e-06
-1.47612681599295e-05
-1.05984702497796e-05
-1.00965615657159e-05
-8.33517553388816e-06
-1.17384331940242e-05
-7.97298893533109e-06
-1.70111139602624e-05
-1.3772226675305e-05
-1.40899859448754e-05
-1.59898015646763e-05
-2.16693024565965e-06
-3.00320972403359e-05
-2.98112081170175e-05
-1.70453177096743e-05
-1.31345470541584e-05
-2.59174803636919e-05
-9.03111288347543e-06
-8.56375860587547e-06
-1.93479294580589e-05
-1.00016075122106e-05
-1.04259033877152e-05
-3.18108825770724e-05
-2.6548093124173e-05
-2.16531306872642e-05
-2.47316922412656e-05
-1.70012492512203e-05
-5.70184846824303e-06
-2.16274934273468e-05
-2.22212785303245e-05
-1.3269721711792e-05
-2.12349652078396e-05
-1.4775552791219e-05
-1.09024475569248e-05
-5.8579734985058e-06
-4.41798082008582e-06
-1.07179483417804e-05
-1.95069807524672e-05
-8.36541308994541e-06
-8.52595013531354e-06
-1.44362898562257e-05
-1.37246065782721e-05
-1.02830757350022e-05
-1.12557119733109e-05
-1.04445482452559e-05
-2.18443606621611e-05
-1.32541327985597e-05
-1.88573296927121e-05
-6.36239315357806e-06
-1.46611258601774e-05
-3.02965420307568e-05
-1.28464960208784e-05
-3.27321399330059e-06
-2.0471610237785e-05
-3.06111404686118e-05
-1.18999386036617e-05
-1.19458742229104e-05
-8.34003747915549e-06
-3.19394455452811e-05
-1.91685012157878e-05
-1.22940286345338e-05
-8.9427083161932e-08
-2.06132384056567e-05
-2.30157542894511e-05
-1.84674505124807e-05
-3.77111003790523e-05
-2.4916969358004e-05
-1.28766829274308e-05
-2.02939474510946e-05
-1.79594431983905e-05
-1.41419732327166e-05
2.54913253227709e-06
-1.10258850077552e-05
-2.0057545017823e-05
-1.80722659008585e-05
-9.83735187971741e-06
-2.9761682638143e-05
-1.82698906823712e-05
-1.314353350017e-06
-3.8620848700887e-06
-5.10841440245066e-06
-2.03017476539674e-05
-1.66196564287617e-05
-6.41351418063551e-06
-6.95068926392963e-06
-3.13311772818399e-05
-2.03653626374382e-05
-3.02026258821088e-05
-3.34504572845268e-05
-6.94382387701639e-06
-2.36096878967777e-05
-2.26253271253484e-05
-3.18807470180613e-06
-1.2663272698993e-05
-6.64333518428858e-06
-3.28755998657651e-05
-1.44183190553372e-05
-3.49635666770208e-05
-2.27757823181539e-05
-1.13925820227264e-05
-2.17805193509721e-05
-1.59815177659012e-05
3.32703742718633e-06
-6.66455291436064e-06
-3.49436935034498e-05
-8.17412239471583e-06
-4.03168183509119e-06
-1.91051686231996e-05
1.62198019313696e-06
-1.13365936344883e-05
-2.50940719646328e-05
-1.71698268616489e-05
-3.14277288046725e-05
-7.6094235489002e-07
-1.99640347920533e-05
-2.22387772462605e-05
-1.20369000867247e-05
-1.53790314512523e-05
-3.29673907169754e-05
-1.54551836518785e-05
7.83034889105018e-06
-1.37262774935036e-05
-5.84077221523495e-06
-9.39966370749496e-06
-2.0036526184305e-05
-1.47129259131724e-05
-8.76595084964611e-06
-2.13914341330609e-05
-8.91701503479856e-06
-1.88059082158711e-05
-1.18938057272058e-05
-2.45371467789861e-05
-2.04057073221571e-05
-1.94862715550089e-05
-1.49881876077058e-05
-1.0475660862022e-05
-6.69618984127106e-07
-1.01308324279492e-05
-1.55077676061613e-05
-1.98850680933838e-05
-3.19039010186355e-05
-2.06059944074965e-05
1.14320333823713e-05
-2.62520555900499e-05
-4.08046864075522e-06
1.18288271368658e-06
-6.0824792622901e-06
-1.3580803446957e-05
-8.08180873534391e-06
-1.5983864899222e-05
-3.74679432925039e-05
-1.33354564614827e-05
-1.5187528988028e-05
-2.0441673523209e-06
-8.76995062334124e-06
-2.20014576834401e-05
-1.26418023729242e-05
-7.71949370386005e-06
-1.53740302565934e-05
-2.49141433672522e-05
-2.58162853322756e-05
-1.59277406433984e-05
-2.72246058359898e-05
8.37880950824805e-06
-2.9181113459455e-05
-2.49359962156405e-05
-1.0114507113338e-05
-1.54816188655272e-05
-1.95944842759755e-05
-2.61411312570667e-06
-2.83587006197957e-05
-1.36707848787472e-05
-3.94930418106423e-05
-2.44518340128691e-05
-9.75192982771709e-06
-1.03845643559064e-05
-1.46237005658019e-05
-2.19794017620847e-05
-2.41151191852331e-05
-6.1714310854545e-06
-8.99983879740711e-06
-8.6316585691857e-06
-6.60076665916203e-06
2.70129101770369e-06
-3.3316058421176e-06
-2.14281104990046e-05
-2.5065446996052e-05
-1.55124963573702e-05
-1.75870953207065e-05
-1.93164033037583e-05
-1.67228425374241e-05
-1.82839812147521e-05
-1.55895371394121e-05
-2.69797484758149e-05
-1.46822324966788e-05
-8.29655671355385e-06
-1.17034811156513e-05
1.33084503672675e-06
-1.33854832962733e-05
-1.70897231917142e-05
-1.94893044701648e-05
-2.23397030564743e-05
-9.71143542830608e-06
-3.3328795448483e-05
-2.40761831579427e-05
-1.37833566531372e-05
-1.94907811230939e-05
-1.2216597806298e-06
-2.64203229231436e-05
-1.43962945618687e-05
-1.99247222476366e-05
-9.86630943973018e-06
-3.0948973795731e-05
-1.78535853319888e-05
-2.22275961731819e-05
-1.63640951502857e-05
-1.43960469303504e-05
-1.31600941708132e-05
-2.78332734468228e-05
-1.49025342305821e-05
-1.78121428102108e-05
-2.58223701089054e-05
-1.97146588641437e-05
-5.7903608542475e-06
-1.51744756764451e-06
-2.06604723034218e-05
-1.51791104004914e-05
-1.94139213583621e-05
-1.56463255730036e-05
-1.7779397683006e-05
-9.4897722519082e-06
-3.48059309787144e-05
-1.01858985998679e-05
-6.24307050012191e-06
-4.02648886236317e-06
-6.39006559416416e-06
-2.30738173745597e-05
-1.00388320544755e-05
-1.77287541460398e-05
-3.56958262585901e-05
-1.16966098031698e-06
-1.51279062822302e-05
-1.6894561594493e-05
-3.47599952633073e-05
-1.00154950643535e-05
-1.16170134314091e-05
-1.82096701372038e-05
-3.80245365335296e-05
-1.35264437592056e-05
-6.35916719909841e-06
-1.41403047085497e-06
-7.95957079853738e-06
-2.82835539882101e-05
-9.69940869663441e-06
-5.80682265956925e-06
-1.64855078515548e-05
-1.35971859038233e-05
-1.32215958049596e-05
-1.41295498732244e-05
-6.16650455028689e-06
-1.45626520022486e-05
-2.91646966872175e-05
-2.44968295530193e-05
-7.89625566262751e-06
-3.85941052362611e-06
-2.43389677999149e-05
-1.94821470802535e-05
-3.29397404040427e-05
-1.89479424152128e-05
-5.31831376267476e-06
-2.81416415578312e-05
-6.77290960444255e-06
-1.48259899068895e-05
-1.9763651503957e-05
-4.90394511828385e-06
-1.17030066763115e-05
-2.11803781301601e-05
-9.28117865762188e-06
-2.0172391956759e-05
-1.04558856663593e-05
-1.3901952163276e-05
-1.57272886833955e-05
-2.43965413709965e-05
-2.4143228375714e-05
-1.14131529281614e-05
-2.0214039031831e-05
-1.60577341368748e-05
-1.41713457442497e-05
-1.11816391598613e-05
-2.4744874673239e-05
-1.0459662854269e-05
-2.86711752363267e-05
-9.95988422694029e-06
-3.11779207279299e-06
-4.61203689525919e-06
-1.45502989511785e-05
-2.16220289205847e-05
-2.68562747811477e-05
-2.52374554725131e-05
-2.37924883696288e-05
-1.71853422756796e-05
-1.54659865049158e-05
-2.67394486831367e-06
-4.04168423250567e-06
-1.9510734493594e-06
-3.00074911997078e-05
-1.57485660376363e-05
-3.67305129766404e-05
-1.67233886064003e-05
-1.65625538326064e-05
-1.26791908297795e-05
-1.37160638060954e-05
-2.53965589498174e-05
-3.14154602293768e-05
4.87220742120544e-06
-2.32195409818597e-05
6.57948868796272e-06
-1.66882357740786e-05
-2.02992656206435e-05
-1.82112026037805e-05
-1.71667754880137e-05
-1.63162482844726e-05
-1.69860177867766e-05
-1.95816589287843e-05
-1.82443211524537e-05
-2.38404907892755e-05
-4.0634348609757e-06
-4.55912875287204e-06
-2.93286150853701e-05
-1.80834362253124e-05
-2.09503924712194e-05
-1.72507879474692e-05
-2.35527280660659e-05
-2.41658973825984e-05
-1.35232153974452e-05
-1.6263217700202e-05
-5.24221245726179e-06
-2.95221716481083e-05
-1.05701002390496e-05
-2.56015737123611e-05
-2.95561530506672e-05
-1.23116716983029e-05
-2.22689033303591e-05
-3.14687972296813e-05
-1.73745977706803e-05
-1.58834897249465e-05
-2.69342510789463e-05
-1.31558670638925e-05
-3.31883020197145e-05
-1.97121367876737e-05
-1.46501275497925e-05
-6.70567145888027e-06
-1.92765899308152e-05
2.63393098499731e-06
-9.30721690172163e-06
-1.05037231554438e-06
-2.28629784571196e-05
-2.52750423413577e-05
-2.49533393923267e-05
-1.94647511484004e-05
-1.76354533884795e-05
-1.52786433674679e-05
-1.8820146240981e-05
-9.31305424209589e-06
-1.53112576442001e-05
-2.02456254965027e-05
-2.18589640625272e-05
-1.0287028358396e-05
-2.1437368653428e-05
-1.21119806153816e-05
-2.93212968222555e-05
-3.17729879849344e-06
-1.00387015104194e-05
-2.46635061773337e-05
-1.20696257862465e-05
-1.66870656177264e-05
-3.09653719905034e-05
-1.05180589421604e-06
-2.99388254287685e-06
-1.22102114668682e-05
-2.25678475782438e-05
-1.78487492869986e-05
6.43338654998486e-06
-6.02212309558489e-06
-1.49573837211404e-05
-1.29785388826906e-05
-9.92505471994338e-06
-1.03511581988961e-05
-3.18015606750721e-05
-2.83457876930596e-05
8.74398015322278e-06
-2.35349598150393e-05
-1.5295550910744e-05
-2.85958767181348e-05
-1.65005948928082e-05
-2.45969642391465e-05
3.9578931728604e-06
-1.30214315433275e-05
-1.20441648501546e-05
-3.80718037662172e-05
-1.1544948977111e-05
-1.58874436357506e-05
-1.62122148623233e-05
-2.07845231589802e-05
-1.66964997896063e-05
-2.20589832868161e-05
-2.96381660156257e-05
-1.10054947915207e-05
-3.28400548757816e-06
-6.73919294488682e-06
-2.14026827923304e-05
-6.4323452939873e-06
-2.54309912530612e-05
-8.5376913726743e-06
-1.77727927797743e-05
-1.30833700517845e-05
-1.24121004722017e-05
-2.44111319890392e-06
-1.49391269624382e-05
-2.90384225463533e-05
-1.16423880459406e-05
-1.77264925344694e-05
-2.01809226471902e-05
-2.9313486438791e-05
-1.56698347821207e-05
-1.16779001897717e-05
-3.20883935817862e-05
-7.21548630886446e-06
-2.91653794945676e-05
-1.08531794433072e-05
-8.40125385764815e-06
-1.1520943955162e-05
-1.11355469773437e-05
-1.44059665293021e-05
-2.95610976688874e-05
-3.31104434903659e-05
-1.83174724376924e-06
-9.24288174545831e-06
-1.76844636672935e-05
-2.13063210585252e-05
-1.65226863690128e-05
-2.01100246132837e-05
-2.34653063946044e-05
-1.56102902920396e-05
-2.48897906049556e-05
-1.84196759510623e-05
-2.88759159766345e-05
-7.00639610220818e-06
-1.12670961433692e-05
-1.86763353085779e-05
-1.82741379797304e-05
-3.41139171027866e-05
-2.91361347648584e-05
-1.53552226743005e-07
-1.41279468084229e-05
-1.64143130598967e-05
-2.59711552280582e-05
-1.5750295621793e-05
-1.5843350629908e-05
4.51877656026738e-06
-9.47847684879468e-06
-1.99546604097386e-05
-3.77092021931303e-06
2.12331277248924e-06
-7.79426250469332e-06
-1.56999402292703e-05
-1.65995955253015e-05
-1.52865381139922e-05
-1.87591375269898e-05
-1.11887184482889e-05
-1.40962323541193e-05
-2.35952839500416e-05
-1.65594552799167e-05
-1.94476704594358e-05
-8.89388101524862e-06
-1.62260494313854e-05
-2.90217169428236e-05
-2.81075709980371e-05
-1.07919282729165e-05
-4.77134639903704e-06
-2.80550538269534e-05
-1.85662477888172e-05
-5.8655701649999e-07
-2.40104739859979e-05
-1.06069987427279e-05
-3.39061487507551e-05
-1.60160921553417e-05
-1.36161783258315e-05
-3.32606144402004e-05
-2.5334095403629e-05
-2.37207271152355e-05
-2.57202935900003e-05
-2.54875187836502e-06
-2.35365557256483e-05
-1.61487538289482e-05
-2.67116942150256e-05
-2.0537619205013e-06
-2.84444267636801e-06
-1.50636515110827e-05
-1.20321389663932e-05
-1.77472362593188e-05
-3.0878192027121e-06
-1.51250868879135e-05
-1.68176875244319e-05
-2.01149713285805e-05
-1.97248627077473e-05
-8.45734092620485e-06
-2.1193919473611e-05
-9.47741988114054e-06
9.75619032278177e-06
-5.84886581586816e-06
-2.11048435450238e-05
-7.31349364095652e-06
-1.12331650123457e-05
-2.06870998354604e-05
-2.72123223614483e-05
-1.44400074090355e-05
-3.68967538402954e-05
-1.01991201115278e-05
-7.3525863585023e-06
-3.6656656669324e-06
-4.63414513787979e-06
-1.77862272770663e-05
-3.20871275493089e-05
-1.52778312242409e-05
-2.33032188203579e-05
-1.95709110779093e-05
-1.73165799727991e-05
-2.87013560041818e-06
-5.58396508940798e-06
-2.57311874958892e-05
-1.9305941744103e-05
-1.34873129743515e-05
2.6598995326278e-06
5.42959818183202e-07
-5.03806323886226e-06
-1.07589210217218e-05
-6.93899536413731e-06
-2.39995751208738e-05
1.05011417010944e-06
-2.22831481407797e-06
-2.32700007346047e-05
-9.59653641947842e-06
-2.79341250493597e-05
-8.59174928509006e-06
-1.76796285603475e-05
-7.39758049415767e-06
-2.45961823291793e-05
-2.08168152722052e-05
-3.29291759521105e-05
-1.33795138472029e-05
-1.54531470456605e-05
-2.32231724341566e-05
-1.95509823875396e-05
-4.25317495520032e-06
-2.83589073876803e-06
-1.95927144169455e-05
-2.26253449395337e-05
-2.10828234286113e-05
-3.55824531322135e-05
-2.81661829753776e-05
-9.30119795957748e-06
-1.18254916808583e-05
-1.93691342780581e-05
9.16888085471982e-07
4.96280988810794e-06
-3.2605152216584e-05
-3.15382817145684e-05
-1.07668434764561e-05
-1.7913544249461e-05
-9.54861845276969e-06
-1.79254931092422e-05
-2.86388723613298e-05
-2.39743177011748e-05
-1.48877183903954e-05
-8.05578443078188e-06
-1.54765074971793e-05
-4.65025826141729e-06
-1.28074433014067e-05
-1.60152304000606e-05
-3.91082662977922e-05
-2.52892568303442e-05
-1.70074320841372e-05
-9.44650416763873e-06
1.33631826072338e-06
-1.39136490546494e-05
-7.42355359701348e-06
-2.43218332002644e-05
-2.89624836252829e-05
-7.37439775267913e-06
-1.00753042492939e-05
-2.84481094278036e-05
-3.14475869644242e-05
-8.7628275793319e-06
-1.21446329871314e-05
-2.47088623632357e-05
-1.17527541370285e-05
-1.22709756094203e-05
-2.65427387339924e-05
-1.23119239397636e-05
-2.05764892837743e-05
-1.47314858310245e-05
-1.80785364593743e-05
-6.67363847462415e-06
-2.66215046205163e-06
-1.30577266551582e-05
-2.28056987173374e-05
-2.49623650218244e-05
-1.94798227164211e-06
-2.82809550774809e-06
3.23628826824626e-08
-2.26358906201285e-05
-2.21012425070194e-05
-1.77890911122678e-05
-8.28607134985682e-06
-5.10009570286366e-06
-8.73308252055825e-06
-1.58431346339028e-05
-7.6635585234881e-06
-2.20553344415215e-05
-2.77139724460592e-06
-2.70722183657047e-05
-2.55416751506731e-05
-1.18809403571835e-05
-4.09098132468187e-05
-1.57037159440906e-05
-2.32100873987065e-05
-2.91978107855625e-06
-2.13862568222439e-05
-7.25339429137824e-06
-7.48263354587251e-06
-3.25746044760552e-05
-1.3297829502161e-05
-8.92773803592081e-06
-2.47426965393391e-05
-5.97488491612844e-06
-1.62175750008421e-05
-3.03125524097069e-05
-2.01286555303955e-05
-1.88294451640445e-05
-1.24529267997785e-05
-2.79126934945215e-05
-4.83107645775192e-06
-5.15118133473071e-06
-9.27915574303002e-06
-7.59861836046467e-06
-9.2444100652163e-06
-7.45203569221683e-06
-1.38230514065313e-05
3.37407361761033e-07
-9.94252367023248e-06
-1.82496062474045e-05
-2.30745331279934e-05
-1.3367258839657e-05
-1.66742088325138e-05
-2.14472053538029e-05
-2.58929381524224e-05
-1.67609911549706e-05
-1.53491713825229e-05
-1.7414284951989e-06
-1.98805448220856e-05
-2.41308671050598e-05
-1.38005227086718e-05
-1.37318374171993e-05
-2.50901627390301e-05
-6.67524531829404e-06
-1.63225091231587e-05
-1.53143352041982e-05
3.47995324997783e-06
-2.36584286551219e-05
-6.71750958609026e-06
-1.4475587524166e-05
-8.05117217714633e-06
-1.3425393194346e-05
-2.6260971179756e-05
-3.33278188691782e-05
-3.59815394535675e-05
-2.50471550431755e-05
-3.42274832072224e-05
-9.40300482485648e-06
-2.83565221416736e-05
-2.12426128792228e-05
-2.49174624906789e-05
-1.75320183601178e-05
-1.60410733064077e-05
-3.256249443384e-06
-1.49584993435975e-05
-6.50325644669426e-06
-2.23370650129806e-06
-2.08157398289272e-05
-8.16903369999755e-06
-7.09508552008857e-06
-1.76311764694061e-05
-2.27843479332113e-05
-5.46902596289534e-06
-1.466339433011e-05
-7.18002256838555e-06
-1.76729577564948e-05
-2.19995583955856e-05
-1.7443075653744e-05
-1.66169238103057e-05
-1.79776311553548e-05
-1.10475320598099e-05
-4.5383077583785e-06
-2.23734865786509e-05
-1.74651142860395e-05
-1.74235478698811e-06
-2.27209485130692e-05
-2.3227988533491e-05
-2.51669545896378e-05
4.58744968802072e-06
-1.76404826243444e-05
-1.74571362950106e-05
-2.06296952999005e-05
-2.2998164849718e-05
-1.61213496566528e-05
-3.42997339852764e-05
-2.60545607336329e-05
-1.42791272532818e-05
-2.50768748997007e-05
-9.1278697968828e-06
-2.19549250866936e-05
-9.06519489377579e-06
-2.34354521160188e-05
-3.05731887898748e-05
-9.73030225530841e-06
-1.13969797136698e-05
-1.74404224848465e-05
-1.53345935408029e-05
-1.97427627968164e-05
-1.45355122360269e-05
-1.38076477566409e-05
-2.76572478183734e-05
-1.45619487713521e-05
-1.13440976835214e-05
-4.30961691551225e-06
-1.2473053982133e-05
-5.13860183730389e-06
-1.9461028866944e-06
-2.08111049374862e-05
-1.04757047078739e-05
-1.16598338280864e-05
-1.50891810095587e-05
-6.03999667600463e-07
-1.55823778582745e-05
-7.13952902796979e-06
-6.91392968744528e-06
-2.87620322551619e-05
-1.32124469200572e-06
2.06189816039117e-07
-1.50522876802223e-05
-3.51520143193137e-05
-1.10018839630005e-05
-6.4880270335686e-06
-2.21745270091261e-05
-2.4495666705535e-05
-2.04534089544025e-05
-2.89526848971803e-05
-2.67914636720289e-05
-1.71635408447338e-05
-2.99904965432218e-05
-1.39912158951512e-05
-3.28814479219153e-06
-7.73867103687699e-06
3.0147605939344e-07
-1.81745449442858e-05
-2.73188497917878e-05
-2.64678290678058e-05
-1.50703412743533e-05
-1.40048307295651e-05
-2.03381394910657e-05
-1.60411637405233e-05
-1.62133078551283e-05
-7.53252995810626e-06
-1.08665413963795e-05
-2.07253316199186e-05
-3.45525526278241e-05
-7.79323625448923e-06
-6.71720774971408e-06
-1.48076214005177e-05
-1.46301577193405e-05
-1.11446910821769e-05
-2.41754362890896e-05
-5.07145514347802e-06
-1.63053296802639e-05
-2.20682638613677e-05
-2.99939214086155e-05
-1.67643505952241e-05
-3.21196058599282e-05
-2.13546011316297e-05
-1.94653493395206e-05
-9.07719786394006e-06
-2.87369657223269e-05
-2.43960290138124e-05
-1.81395896399563e-05
-1.00600399585488e-05
-6.75778012025007e-06
-3.06487662026322e-07
