# Supplementary material for: Research on computational propagation and identification of mine microseismic signals based on deep learning
Source: PLoS One. 2025 Oct 22;20(10):e0334641. doi: 10.1371/journal.pone.0334641 (PMC12543183; doi:10.1371/journal.pone.0334641)
Supplement: S9 Data — (ZIP) [file pone.0334641.s009.zip › 000101100000302.xlsx_0.txt_24.txt.txt]

-9.95874091516747e-06
-2.68797763061411e-05
-7.45544042785369e-06
-4.90525991769737e-06
-4.66079446992752e-06
-1.54011293668455e-06
-4.72180634207575e-06
-1.37821128626424e-05
5.75955966958311e-06
-1.97166754585877e-05
-2.49268076370703e-05
-1.18375744766362e-05
3.69614758087971e-06
-2.3871388074807e-05
-1.02843813100719e-05
-2.52211001914102e-06
-2.33336863905448e-05
-1.75458698201863e-05
-1.12936321168045e-05
-2.95606077949211e-05
-5.88904801852391e-06
-1.85444315560815e-05
-1.24500385917506e-05
-8.04700964642821e-06
-1.61320829550795e-05
-2.15959078428006e-05
-1.23012255363737e-05
1.5297121352856e-07
-1.96393916442932e-05
-1.52271717932136e-06
-1.78197183966248e-05
-3.58379787493325e-05
-2.7526236043183e-05
-8.39796290634707e-06
-1.44657494089116e-05
-1.25611294438615e-05
-1.66995924678619e-06
-1.79769525860947e-05
-1.61150472395205e-05
-2.22636978371302e-05
-2.67362423907353e-05
-1.59920168194793e-05
-2.11990520151424e-05
-1.63683444252735e-05
-1.20210165619569e-05
-1.62679418473894e-05
-1.07364322906957e-05
-2.00946695748494e-05
-2.80812123294378e-05
1.26314986482186e-07
-3.05980489806706e-06
-2.50388992005931e-05
-1.18259804963646e-05
-6.47210835799499e-06
-1.23196771887483e-06
-1.69259019886896e-05
-2.70604064083831e-05
8.63855497836841e-06
-2.60068359230905e-05
-1.83349934173906e-05
-3.09539845192606e-06
-3.85326457180423e-05
-1.21396476880383e-05
-4.17769018460307e-06
-3.24642533507716e-05
-9.28412530555551e-06
-1.52858256251518e-05
-1.00058621254296e-05
-2.73498470844542e-05
-1.08005669041602e-05
-1.48973385102726e-05
-2.8796973340314e-05
-1.29004859555877e-05
-6.95808359001606e-06
-1.23314470090258e-05
-2.15992510814506e-05
-1.05746008342025e-05
-1.45439910333038e-05
-1.65483566679704e-05
-1.37496742889818e-05
-1.82410192114495e-05
-3.05903210530427e-05
-6.77020270633884e-06
-2.71977930784553e-05
-3.04803849034147e-05
-2.16040410868108e-05
-3.06734999281767e-05
-9.32692901271876e-06
-2.06985997216379e-05
-1.16708584223903e-05
-2.71717207032967e-05
-1.53668523221028e-05
-2.38447137549006e-07
-2.23666460587323e-05
-1.58532446691671e-05
-1.95294050458894e-05
-1.41062482456584e-05
-1.70850717050493e-05
-8.59694377312702e-06
-2.49099405814983e-06
-2.93025564861636e-05
-2.86847836605852e-05
-2.79064198416811e-05
-8.94455991984254e-06
-4.01113067945405e-06
-5.83376041567501e-06
-1.329514883627e-05
-2.39801544379953e-05
-4.29241517998099e-07
-1.76351398011599e-05
-8.04369424412726e-06
-2.09353374015475e-05
-1.36879405291773e-05
-1.09362284545767e-05
-1.94100351674489e-06
-2.7792424555851e-06
-2.82270680609529e-05
-1.86125434013376e-05
-1.25861347756037e-05
-1.71190865964783e-05
-1.89427597041596e-05
-2.4858845561664e-05
-1.29760104427944e-05
-2.2987204284094e-07
-3.04111104670844e-05
-1.03345685822177e-05
-7.60509555376208e-06
-5.58577922642946e-06
-1.33424241016099e-05
-1.88618903270556e-05
-2.06042520160766e-05
-2.29894621737839e-05
-1.09514195953559e-05
-7.2980656197925e-06
-3.46658642442641e-06
-2.57460882905539e-05
-6.02285917574746e-06
-3.33775673491189e-05
8.39242613537201e-09
-1.09276024548602e-05
-2.589481878816e-05
-1.08495738804101e-05
-8.19428021565299e-06
-1.38609821856516e-05
-2.29520118559609e-05
-2.6612448829542e-05
-1.48869231500029e-05
-6.60502003817046e-06
-2.10301678547135e-05
-1.90851675824126e-05
-7.53503162861354e-06
-3.31214081796055e-05
-2.50710170978407e-05
-5.55838688790423e-06
-2.69886642988891e-05
-2.01457380232197e-05
-2.08220617588808e-05
-8.32915426868666e-06
-1.2288240621377e-06
-2.65367070985978e-06
-1.46400151699429e-05
-1.00185410699555e-05
-2.53542218021839e-05
-2.99995836595639e-05
-1.26078334723793e-05
-1.34952292629158e-05
-2.85350891835201e-06
-1.53529661215091e-05
-5.08649859601741e-06
-1.87714015202701e-05
-2.08193401662172e-05
-9.35606723991475e-06
-1.80648428468329e-05
-1.53748788741723e-05
-1.94680789720862e-05
-2.48839463346783e-05
-1.33491435906742e-05
-2.23905906673633e-05
-3.71262127991604e-05
-7.56051527142555e-06
-5.29288685745535e-06
-1.16249458668393e-05
-1.77075859421237e-05
-1.81745349594118e-05
-2.79670631033811e-05
-5.39109740689942e-06
-2.82865259091309e-05
-1.54343438134244e-05
-1.36106360598674e-05
-3.34083651253731e-06
-3.49689496147024e-05
-2.5590041741304e-05
-2.30831438432941e-05
-3.33196038210398e-06
-2.18284763869873e-05
-9.31213798790913e-06
-5.17898666007932e-06
-3.78988268311146e-06
-1.82781370930797e-05
-1.23764369897118e-05
-9.38853353059033e-06
-5.33738806833377e-06
-9.15288245715609e-06
-2.08177793260533e-05
-2.4290170751626e-05
-2.10327490847985e-06
-9.53540621517329e-06
-7.21255432299404e-06
-1.40352787728945e-05
-3.12717944454292e-05
-1.54449423523586e-05
-2.06253088871289e-05
-1.15404992368876e-05
-2.00537049250397e-05
-1.58069600240412e-05
-7.74104829753719e-06
-1.90483466530657e-05
-1.9319400350236e-05
-1.54367011089934e-05
-6.95901013425159e-06
-1.33489440651817e-05
-2.28374785563753e-05
1.00139974949217e-06
-7.34819293542913e-06
-1.10357697727292e-05
-2.22952633057459e-05
-1.78155639298191e-05
-1.50953668028176e-05
-2.13292532006857e-05
-2.26893184940597e-05
-6.18327199081012e-06
-1.56258395318333e-05
-2.16361450053214e-05
-1.06425867992154e-05
-2.24320984253279e-05
-1.16348295249515e-05
-7.55060517955692e-06
-9.04328160967079e-06
-3.17346517019287e-05
-1.59627563919123e-05
-1.52569892535037e-05
-2.18215521047022e-05
-1.30462550753743e-05
-6.27533927647391e-06
-6.46973419095881e-06
-1.91283714614892e-05
-1.91341558199924e-05
-1.51342655987747e-05
-7.51031713821969e-06
-1.72806301590359e-05
-2.62993173695404e-05
-1.85637404187255e-05
-2.18401108268971e-05
-6.02816866138165e-06
-2.63045840589399e-05
-8.25777828212034e-06
-1.65028479809392e-06
-1.07034049125039e-05
-1.90477654588352e-05
-2.43661419484806e-05
-2.5145672303477e-05
3.72548690960286e-06
-2.31450776384661e-05
-2.00628601705343e-05
-7.07467549359202e-06
-1.51848663223526e-05
1.44398439683529e-06
-2.98139823032637e-05
-1.74626375991497e-05
-1.29561075389262e-06
-1.5014467125492e-05
-1.87374352874176e-05
-2.12187462923237e-05
-2.11140424830023e-05
-1.817743349265e-05
-2.92533808555665e-05
-2.15393468176456e-05
-5.99283399349085e-06
-1.10977748400527e-05
-1.4160066063601e-05
-7.21426366193765e-06
-1.92772862444867e-05
-4.28311297485807e-06
-1.37745833263092e-05
-1.6790389829372e-05
-1.94600918707258e-05
-2.2947575358546e-05
4.54168352856167e-06
-6.18584115416691e-06
-1.50369540885792e-05
9.73628596074653e-07
-3.25488305943327e-05
-1.53213820968241e-05
-5.57421631875435e-06
-5.97335034095325e-06
-2.25227904958628e-05
-1.6888092602678e-05
-1.7806327305185e-05
-8.69768361494975e-06
-1.57376566495651e-05
-3.00555431412177e-06
-3.44795202680946e-05
-1.30288506640605e-05
-7.36096439198343e-06
-2.06867256953884e-05
-1.13783485243441e-05
-1.66872045270364e-05
-1.17646980877988e-05
-1.51402778595141e-06
-7.5261699136324e-06
-3.65081531158347e-05
-9.16069682086308e-06
-1.18227839969915e-05
-2.29758334382295e-05
5.98419953300921e-06
-2.09344325257912e-05
-4.69554264968304e-05
-1.58941710928261e-05
-8.12467211566787e-06
-1.61874132747522e-05
-7.33575825927832e-06
-1.89232768822128e-05
-1.48635332568464e-05
-2.10267011818607e-05
-1.4552939796869e-05
-9.81009892632469e-06
-1.69261663827409e-05
-1.93841890248306e-05
-2.32407525295185e-05
-1.94694886826556e-05
-1.6103924810074e-06
-2.47819139021437e-05
-1.3451414084616e-05
-6.01859131864398e-06
-2.81036584564346e-05
-5.34120162255828e-06
-1.10029665404855e-05
-1.77891168555181e-05
-2.75020994706221e-05
-7.92187242441067e-06
1.07493039683827e-05
-1.86376801179014e-05
-1.52858105193108e-05
9.08280749645309e-06
-1.60540979055105e-05
-7.30522864270076e-06
-2.77445841991761e-05
-1.53822857304069e-05
-2.3735546119706e-05
-3.93092313257641e-05
-2.42677796638033e-05
-4.46566958319693e-06
-2.01838565482578e-05
-9.05398486863702e-07
-1.39172325683848e-07
2.40017246120067e-07
-3.14850389571765e-05
-6.17610456298438e-06
-1.1696342213292e-05
-3.50389709689516e-06
-1.27639043130061e-05
-2.42374234172908e-05
-1.55030596321533e-05
-1.84553409236705e-05
-5.5952669611738e-06
-9.62121240063938e-06
9.09549540854997e-06
-1.51066835845819e-05
-1.49507363925573e-05
-1.03122937535169e-05
-8.2800879150502e-06
-1.51125401966473e-05
-1.95990004915864e-05
-1.59652214444682e-05
-9.612406222081e-06
-1.61523131863438e-05
-1.86169895593044e-05
-1.65357967932207e-05
-1.86989926659942e-05
-2.5893200192657e-05
-3.93983096581857e-06
-2.42681112654166e-05
-1.9635344976745e-05
-1.00405699638404e-05
-1.23552283523137e-05
-2.30223028533152e-05
-1.41420223049788e-05
-1.33906761941748e-05
-1.79564071595169e-06
-9.74361377241604e-07
-2.13493246219899e-05
-2.92509854359838e-05
-1.18810955805663e-05
-2.12310714840983e-05
-4.96806216395981e-06
-5.38629249464506e-06
-1.11747319001592e-05
-1.56656415974466e-05
-1.88616723713535e-05
-1.73873886639605e-05
-2.10522177031493e-05
-1.48335645696863e-06
-1.60179543807905e-05
-1.63367887019944e-05
-8.53491873303547e-06
-1.60630217470627e-05
-8.50705648656359e-07
1.80749280074726e-06
-2.5910673934587e-05
-4.14222136173953e-05
1.25089844795614e-06
-1.78488410907078e-05
-1.17261587728619e-05
-1.36736823543217e-05
-2.62600766668021e-06
-1.22938895870977e-05
-1.68099069175666e-05
-1.64058719662401e-05
-4.17564881653852e-06
-1.33354308262971e-05
-1.0912160143168e-06
-1.75343152052482e-06
-2.23100323487724e-05
-2.90773153795211e-05
-1.31595423095603e-05
-8.41991647459043e-06
-2.63958143170177e-06
-1.43724994941184e-05
-2.07344304158114e-05
-1.89843717670962e-05
-2.94048457106951e-06
-1.18165535963887e-05
-2.04570530535365e-05
-2.25280281303161e-05
-1.04938413689242e-05
-2.73149833460417e-05
-3.86739209362805e-06
3.50922025761549e-06
-6.27285243078639e-06
-1.78872769652237e-05
-5.42032477324355e-06
-3.12494964525882e-05
-1.9805789042144e-05
-2.23000837406443e-05
-7.2884822374666e-06
-2.13248669690223e-05
-1.62510031952739e-05
-1.48012598928199e-05
-1.87241314798427e-05
-1.67179785956571e-05
-3.26992062972528e-05
-2.44605128977365e-05
-1.25859547057216e-05
-1.35178686242892e-05
-1.26420179947179e-05
-7.71157486244552e-06
-1.40114747441982e-05
-1.92314483800681e-05
-2.07186733498603e-05
-2.06424536113376e-05
-1.31422834840299e-05
-5.46497377704762e-06
-9.1168428441745e-06
-5.01994715131999e-06
-1.53538126951903e-05
-3.29310297588626e-05
-1.00026341041624e-05
-8.70506348145156e-06
-2.05904981547899e-05
-2.34858975436038e-05
5.48601989202907e-07
-2.36530471501793e-05
-1.95622155729912e-05
-3.0993593211485e-05
-1.02238121427811e-06
-9.21700144047222e-06
-1.29446992814216e-05
-1.25478563196881e-05
-2.86866685244057e-05
-1.99085942678904e-05
-5.84103156600681e-06
-1.56245553711548e-05
-1.11022882081759e-05
-2.42723428338708e-05
-2.12064803333856e-05
-2.41502867952546e-05
3.00947570268339e-06
-1.3892897452989e-06
-1.46645914260687e-05
-9.84155479375567e-06
-1.66524204128112e-05
-1.12807729727385e-05
-2.01283778901776e-05
-2.47892849328259e-05
3.76624343190187e-06
-1.5061228595943e-05
-8.55538544390649e-06
-2.93759771158782e-06
-1.03988097741754e-05
-1.16123716806408e-05
-1.30217971788606e-05
-2.14768796837543e-05
-2.80318269909513e-05
-2.30095690303954e-05
-8.58631061140861e-06
-1.29342610416862e-05
-2.55733083592349e-05
-2.40501454103359e-05
-2.42088765174069e-05
-1.49462504458353e-05
-2.8244759271544e-05
-7.90335578278861e-06
-1.39701104300541e-05
-2.63046421328236e-05
-1.54800844922939e-05
-1.24172500653291e-05
-1.01239922082202e-05
-4.12239582529929e-06
-1.0380495853755e-05
-4.78045403669468e-05
-2.62709549990987e-06
-2.03992364837324e-05
-1.79433594262171e-05
7.5139270998253e-06
-5.07154690667053e-06
-2.01403199113783e-05
-1.15607832529315e-05
-2.09723951136427e-05
-2.05298625135009e-05
-2.00316174472392e-05
-6.47608834964904e-06
-1.98588793830016e-05
-1.1104251147453e-05
-4.33712923585631e-06
-2.16735803768879e-05
-7.97124770223533e-06
-1.54081822620643e-05
-6.01186773009609e-06
-2.29008648399404e-05
-1.33545649582989e-05
-1.00978677672309e-05
-2.79172619496788e-05
-2.71472837613276e-05
6.36594828771407e-06
-4.61157305978783e-07
-6.52517736743562e-06
-8.30869641330842e-06
-2.21727146091949e-05
-1.67886957291569e-05
-1.6084238277188e-05
-7.27032244386163e-06
-1.12084104470686e-05
-1.11279981295324e-05
-1.22171686961029e-05
-5.79701495170668e-07
-9.1621569024071e-06
-7.69680675005142e-06
-1.94667560215568e-05
-8.34115700408828e-06
-1.16275382763607e-05
-6.19967214627986e-06
-1.72238799496349e-05
-1.7247055059223e-05
-2.90522914443853e-05
-8.20457550624175e-06
-2.20936131594236e-05
-6.86665692847279e-06
-1.67330208174249e-05
-1.98968140624761e-05
1.15655593524271e-06
4.20547446960295e-06
-1.49944760850484e-06
-9.26859539917285e-06
-6.5469991393492e-06
-2.58842299881821e-05
-1.77026858330237e-05
-3.41471182870523e-05
-1.95088201949835e-05
-2.7208769886008e-05
-2.28995520884515e-05
-2.04826094209559e-05
-2.07262086835942e-06
-3.23256306074653e-05
-1.32095453987807e-05
-2.17583998407234e-05
-2.78950765201617e-05
-1.05440600315158e-05
-3.04820746383067e-05
-2.52738061038166e-05
-2.08664343956594e-05
-9.53879081380544e-06
7.00091247363463e-06
-1.39543775423286e-05
-2.52676687490139e-05
6.50978670181112e-06
-2.94919183219903e-06
-2.04609276921723e-05
-2.56606100724879e-05
-2.25977502202447e-05
-1.44992601671758e-05
-2.10273556794374e-05
-1.4017799282683e-05
-1.03359808286294e-05
-3.80409017290045e-06
-8.29492073277339e-06
-1.29087803407174e-05
4.2531426365332e-06
-2.18196996720493e-05
-8.86637763017689e-06
-1.50213537461033e-05
3.84777288399655e-06
-1.68665795963854e-05
-1.67866123434467e-05
-9.07447439928102e-06
-1.91124827181968e-05
-4.16733665722982e-05
-2.09643396146315e-05
-3.62648026780802e-06
-1.39858576767723e-05
-1.46707065499952e-05
-1.14862859436725e-05
-3.36442414103627e-05
-1.98526813139919e-05
-8.03816535395242e-06
-8.40477814462574e-06
-1.23649602147578e-05
-1.99206418542034e-05
-2.67779109003084e-05
-1.69549731325595e-05
-1.71643961176979e-05
-1.10962117500463e-05
-1.62822169560346e-05
-2.60425162910012e-05
-2.07754272345367e-05
-1.87048956570448e-05
-2.45327913687322e-06
-9.73903187967241e-06
-3.37375667708854e-05
-1.03314705577301e-05
-6.50295250630501e-06
-2.23743057678885e-05
-7.38513926793818e-06
-1.3180815952015e-05
5.02216107005796e-06
-2.0082702554083e-05
-2.29217122623395e-05
-2.6138393727089e-06
-2.08865005721874e-05
-1.31500520410981e-05
-1.55000766960612e-05
-2.38605085717467e-06
-2.65412777357602e-05
-4.85114813617367e-06
-1.86160945807487e-05
-1.70521406312319e-05
-2.30820973639708e-05
-3.78206135604258e-05
-3.49543266988013e-05
2.9640975562671e-06
-2.05875704965142e-05
-1.47133411649822e-05
-1.52005867183544e-05
-1.99246985711155e-05
-1.1672120935772e-05
-1.0792280354755e-05
-1.63618525399718e-05
-2.50175792891574e-05
-2.81012901423386e-05
-9.96256734723814e-06
-1.95849128182234e-05
-6.45268073801993e-06
-1.07128716177345e-05
-1.94505716496391e-05
-2.17323207062532e-05
-1.71522731408997e-05
-2.91569840858875e-05
-5.02915476749171e-06
-1.26274534072806e-05
-1.36367607539025e-05
1.12554698427291e-05
-2.6416226837467e-05
-2.3636139680969e-05
-1.06464224907016e-05
-3.59648534465297e-05
-3.10897526736052e-05
-1.57907515484217e-05
-6.38249643674192e-06
1.80328533932835e-07
-2.89554790651715e-05
-8.70528218810921e-06
-1.0013553133077e-05
-1.37497450686065e-05
-1.55888056998284e-05
-8.25360233609196e-06
-1.52047889824714e-05
-1.14228209362659e-05
-2.02519981676379e-05
-1.43045275462279e-05
-1.46360838675436e-05
-1.591296715569e-05
-2.75145283216482e-05
-3.23686531291033e-05
-2.05712471072524e-05
-7.77761509101864e-06
-1.49962787737333e-05
-1.16410062314772e-05
-1.01868442558716e-05
-9.02896036679887e-06
-1.73851915747659e-05
-2.55049208103592e-05
-1.22522367441113e-06
-1.54020838146173e-05
-7.17971407361519e-06
-4.93528219578707e-06
-2.12514110993974e-05
-1.82268345805681e-05
-1.47468569610944e-05
-2.26772862449408e-05
-1.06509373348873e-05
-2.0981678710507e-05
-1.12340656140948e-05
-1.00360549245683e-05
-4.60617833145667e-06
-1.36170810116255e-05
-2.21831434400759e-05
-3.23567021017489e-05
-2.13351274538058e-05
-2.91779992838708e-05
-2.61259615729719e-05
-2.44316490388769e-06
-2.15142955071291e-05
-1.75053587903479e-05
3.92243562560012e-06
-1.51105518467637e-05
-1.01952914436242e-05
-2.86294689495714e-05
-8.26117399419015e-06
-2.94230005187055e-05
-6.4276729181356e-06
-2.31313806842695e-05
-2.59220329388651e-06
-1.34185248922217e-05
-1.40313015338737e-05
-1.12351453627141e-05
-5.93604941477445e-06
-1.29504757473474e-05
-7.09396517816915e-06
-2.21256424905077e-05
-6.26147317057473e-06
-3.37591740923581e-05
-1.39156772951053e-05
-1.49143187431151e-05
-2.38730087530103e-05
7.79219157055199e-06
-5.15972740577514e-06
-1.95457525837923e-05
-1.99525012948066e-06
4.5532911349445e-06
-3.08735535747933e-05
-1.80391179553869e-05
-8.54815632890552e-06
-2.18397786996125e-05
-1.16607184260597e-05
-3.03062180496568e-05
-7.63664485016695e-06
-2.75475428097021e-05
-2.00233415876345e-05
-2.986904170606e-05
-2.64688906445779e-05
-1.45449894024524e-05
-1.83666090650443e-05
-3.09673160265737e-05
-3.734130195187e-06
-1.52521293066392e-05
-2.6476280414785e-05
-1.82338692114633e-05
-1.72275300718183e-05
-1.89795595508172e-05
-2.1899373078172e-06
-2.66755290020621e-05
-2.82218307642759e-05
-1.40459623314679e-05
-8.9821563314465e-07
-9.46774190632844e-06
-8.86323731112433e-06
-1.01093507503048e-05
-1.10849082973177e-05
-3.07875685507657e-05
-2.0912060593498e-05
-1.24663952050728e-05
-1.95780840075443e-06
-1.51967336928109e-05
-9.4299564269915e-06
-1.1197553145149e-05
-2.54754341817009e-07
-1.26246540020483e-05
-1.95833132928471e-05
-8.68808663787732e-06
-9.26460560601851e-06
7.29971483171963e-08
-7.27750417320627e-07
-7.9159054305585e-06
-1.58825231567227e-05
-2.48123479317212e-05
-2.63250416791567e-05
-4.47110868497172e-05
-1.66618646627381e-05
-2.96617350149099e-06
-1.64093824055399e-06
-1.36420719414959e-05
-1.03897810343446e-05
-2.48446190195396e-05
-1.46600082537963e-05
-1.09219481346942e-05
4.17250027587808e-06
-7.06640272344741e-06
-1.03802336288733e-05
-9.54959417107135e-06
-3.17353016719539e-05
-2.35012703060467e-05
-9.59956268195526e-06
-3.32976414790737e-05
-2.17638249937565e-05
-1.29318826807645e-05
-1.03482430936283e-05
-1.74057306419888e-05
-8.35640934326463e-06
-2.32311658279719e-05
-1.52926114459848e-05
-2.92916703497368e-05
-1.93916234354527e-05
4.23668337100546e-07
-1.24660412273155e-05
-2.35616484519832e-05
-1.3841237313306e-05
-2.37834693091065e-05
-2.0784133254573e-05
-2.21512488167936e-05
7.06220623781061e-07
-6.01023896687347e-06
-3.46952075253058e-05
-2.71190374739568e-05
-1.23764422701585e-05
-1.83033658829244e-05
-1.21192143874678e-05
-5.1353398949791e-06
-1.28711233145928e-05
-2.79255497371249e-05
-5.66086900197655e-06
-1.13389663928628e-05
-2.41413143308331e-05
-4.94426312566623e-06
-3.98205097066577e-05
-2.12596362681776e-05
-1.02149992837528e-05
-1.62578370247641e-05
-1.67441123834569e-05
-7.31103965595512e-06
-1.60994067977108e-05
-8.82255164037318e-06
-1.38601784290037e-05
-1.56569303002755e-06
-1.81280977020761e-05
-9.49597464429128e-06
-1.16293923329365e-05
-1.5152815649428e-05
-2.74819805604039e-05
-1.38871910165028e-05
-1.37498728247234e-05
-3.69747663519204e-05
-1.52546532346629e-05
-4.91648271952894e-06
-1.58349090383223e-05
-4.19255322433858e-05
-3.03002316168446e-05
-2.55020659812739e-05
-2.59106618857623e-06
-1.73266097845602e-05
-2.42277042785753e-05
-1.41086350379936e-05
-1.36395292173046e-05
-1.71131210650174e-05
-1.50639977449034e-05
-1.09681195736088e-05
-1.11599842830842e-05
-1.74301223010151e-05
-3.18497276943773e-05
-1.41347546974566e-05
1.37287489014444e-06
-1.66507880108788e-05
-1.16693633812392e-05
-2.06256666603404e-05
-1.74806633149924e-05
-9.07492143095881e-06
-8.80342208353577e-06
-3.78341757285988e-06
-4.33854588228556e-07
-2.4709505301696e-05
-2.46108599639499e-05
-2.56410533523327e-05
3.52918198981145e-08
-1.29934704663586e-05
-2.39392179102525e-05
-2.42008393277981e-05
-1.14645374367307e-05
-1.74339123124391e-05
-2.88696028303883e-05
-1.33709410998094e-05
-2.20138659986115e-05
-1.24890584608135e-05
3.47113875629986e-06
-3.79134504148709e-05
-1.13108958705068e-05
-1.56026265271043e-05
-2.7789360892846e-05
-3.71115542676891e-05
-1.66117333115686e-05
-9.3246941985779e-06
-2.1324286369586e-05
-2.5100058525437e-05
-6.83197406305184e-06
-2.66693004753575e-05
-2.47845343262979e-06
-1.22170802856317e-05
-1.21376986084611e-05
-1.14792588648848e-05
-1.02623691246606e-05
-1.759251298784e-05
-1.83866114773754e-05
-2.22247037847395e-05
-1.65740085434858e-05
-3.06584494549218e-05
5.29476703301287e-06
-8.86027988815058e-06
-1.07516298421387e-05
-2.00681358842997e-05
-1.87784768454293e-05
-4.24962254913524e-05
-1.24920546464041e-05
-4.88427892805587e-06
-3.14965444548469e-05
-3.35034555070353e-05
-1.82711248822794e-05
-2.17687953018284e-05
-1.53004163818938e-05
-2.23355309702771e-05
-2.5830405858858e-05
-5.93036847651665e-06
-3.55087013588304e-06
-1.61979473491569e-05
-7.35825901960525e-06
-9.7923760474457e-06
-2.74020380290208e-06
-7.5596008563283e-06
-1.57787465190939e-05
-1.25307867293575e-05
-1.28970776521797e-05
-1.19241399128639e-05
-2.19587641745174e-05
-1.70179110354973e-05
-1.40990231675803e-06
-5.8343996113916e-06
-5.0518217370828e-06
-3.01513152724041e-06
-2.99722059078294e-06
-2.20306608679845e-05
-3.40153970157524e-05
-1.95305621365808e-05
4.13806507979203e-07
-1.07943295708173e-05
-1.06757148555698e-05
-2.05913335131896e-05
-1.73425858250845e-05
-5.13342066611596e-06
-2.13981023788687e-05
-1.53696393396217e-05
-2.31048419560855e-05
-1.36406571804766e-05
-1.50648369903096e-05
-2.29976898645109e-05
-1.29653582898315e-05
-1.31710493597539e-05
-2.10280879194236e-06
-9.20220253602768e-06
-3.11908709157495e-06
-6.46781085222557e-06
-2.61945873009285e-05
-1.9897614876635e-05
-1.51947031186489e-05
-1.57995420089286e-05
-1.40899518258592e-05
-1.30885892518518e-05
-1.9801280269935e-05
-2.1122735619707e-05
-2.40072295589299e-05
-5.23847785258059e-06
-1.20672330944624e-05
-1.10145203988595e-05
-2.63665058504897e-06
-8.01021060322408e-06
-1.38820043787098e-05
-2.60504452676815e-05
-4.40274659776201e-06
-1.00327834357347e-05
-1.81626622937692e-05
-8.40176732801663e-06
-2.76345917930445e-05
-2.05819091590566e-05
4.66619526454832e-06
-5.82966553859075e-06
-1.12096895113484e-05
-8.74942891685263e-06
-2.59467717224402e-05
5.37277782543314e-06
-1.87545553640098e-05
-1.31292494341652e-05
-6.99285510888559e-06
-2.09772776898292e-05
-1.84314179595912e-05
-1.05639223055198e-05
-1.26397846605472e-05
-1.53870127801353e-05
-1.44159550521631e-05
-2.64564330594214e-05
-2.20559175393654e-05
-1.84259899502911e-05
-5.06304454000213e-06
2.25949211505448e-06
1.05060663195437e-06
-1.51994517430496e-05
-6.17199196377644e-06
-1.36930743813668e-05
-2.9718306434555e-06
-2.42925878329342e-05
-2.40213775750432e-05
-2.32124671433349e-05
-1.14968388620603e-05
-1.99856376942868e-05
-2.34490386766363e-05
-1.65542010378807e-05
3.63243942967203e-06
-1.2460897698091e-05
-3.48343093858581e-05
-2.38893230404989e-05
-1.51899590841056e-06
-4.33171649290724e-06
-1.38490467557362e-05
-2.58914660225935e-05
-2.05282261492593e-05
-2.99973213952688e-05
-3.28415158758386e-05
-1.78239892147117e-05
-1.61363896689476e-05
-8.83540711409679e-06
-2.42028025450241e-05
-1.32448921000711e-05
-3.34836381810132e-06
-1.64130516546093e-05
-9.13004518987114e-06
-4.82700029807995e-06
-1.48409198976195e-05
-8.83965957979675e-06
-2.9327292165333e-05
6.45464014948427e-06
1.56126319164677e-06
-1.19406879430114e-05
-1.32026379964288e-05
-6.20992078011595e-06
-1.18389033720178e-05
-6.04336422270762e-06
-1.08674601165861e-05
-1.82997263517583e-05
-2.58181322600386e-05
-1.82505023943665e-06
-2.81888508230681e-05
-7.63047691243032e-06
-1.27391692211487e-05
-1.49226656345962e-06
-1.02788033568333e-05
-1.62995460313078e-05
-1.96913606838466e-05
-3.20520524956487e-06
-6.47917943837466e-06
-1.01403563514416e-05
-8.0282880566494e-06
-2.30070013589016e-05
-1.4935406543902e-05
-1.34277095037102e-06
-2.31007947710619e-06
-1.56045473177786e-05
3.70311775419569e-06
-1.51266816499743e-05
-1.40768296341075e-05
-1.88380099953154e-05
-2.3019035667559e-05
-1.55713087670519e-05
-2.1395208709842e-05
-1.87258629084483e-05
-1.12670986071543e-05
-1.2954320489266e-05
-2.28113621156445e-06
-2.1521863973558e-05
-1.70360455632258e-05
-2.19917372042623e-05
-3.31596071405282e-06
-3.16771582555608e-06
-3.11522704757061e-06
-5.45791533797479e-06
-5.50090278083765e-06
-2.20350059992116e-05
-1.92432757034982e-05
-3.13807867637968e-05
-2.23988900663715e-05
-2.21098013189219e-05
-1.82429978997084e-05
-1.30351923656603e-05
8.48051047163356e-06
-1.26980975262072e-05
-1.15056941434553e-05
-9.96593222450122e-06
-1.68137406439747e-06
-1.98018589822632e-05
-1.64281423264222e-05
-6.42342742535692e-06
-2.56702382648708e-06
-1.46068111614608e-05
-2.49844333888497e-05
-7.05740365001074e-06
-2.23747583535559e-05
-1.62424038126707e-05
-9.91695320554653e-06
-2.79431936324819e-05
-2.62154086751071e-05
-5.06425395245756e-06
-9.29062673990454e-06
-2.20119495708261e-05
-3.18341636036503e-05
-1.26916159085114e-05
-1.93063692117271e-05
-7.99347533570959e-06
-2.16924990424989e-05
-1.58313252779902e-05
-2.82399237871692e-05
-2.59904642407325e-05
2.62688194287529e-06
-1.76281192810154e-05
6.2585379268437e-06
-2.09550343045409e-05
-2.17032476465818e-05
-1.22003967220966e-05
-1.7974380016321e-05
1.94102570582835e-06
-2.87740497353999e-05
-1.81993782506508e-05
-1.4859466562911e-05
-1.61110932387988e-05
-2.70936270834271e-05
-4.25240533736519e-06
-2.3455575678931e-05
3.67246618150689e-06
-8.92073566656903e-06
-4.01699440637635e-06
-1.53026823112134e-05
-7.92595309461844e-06
-1.02333587019213e-05
-4.44663310114723e-06
-1.74372163927668e-05
-2.09107439943708e-05
-6.43123290835523e-06
-1.60194635856822e-05
-5.11976848500897e-06
-9.82876784447535e-06
-1.19393497972983e-05
-8.37280626929862e-06
-5.23169343021156e-06
-1.20409592092332e-05
-1.10291745784854e-05
-1.77927744694815e-05
-1.85533914885568e-05
-9.88509585096808e-06
-2.93775984010914e-05
-4.14612154141017e-06
-1.74096494857976e-05
-1.47043591405387e-05
-2.7160063556201e-05
-2.58686782718948e-05
-6.69707524746825e-07
-2.2849387994429e-05
1.00395735910434e-07
-2.20949907894878e-05
-9.30022542390888e-06
-1.00518287540928e-05
-1.48421822331015e-05
-1.27264615978223e-05
9.38696850961636e-07
-2.13064925606584e-05
-3.83306111326297e-06
-2.14633353936091e-05
-1.9200844266186e-05
-2.05045621532626e-05
2.67920466808889e-07
-7.52785364800554e-06
-2.92507445982045e-05
-5.72326326681214e-06
-2.11544696167472e-05
-1.47829326512379e-05
-2.57289801976383e-05
-3.24733668630795e-05
1.31304975941538e-06
-1.72033527468356e-05
-8.12207639450661e-06
-2.25668139756776e-05
-1.13270207668147e-06
-1.12422634607471e-05
-2.87534913024025e-05
-2.4681952294266e-05
-2.96128004348956e-05
-2.90319279846939e-05
5.21408070258476e-06
-3.97968561515594e-06
-2.67696494818054e-05
-3.07341221630076e-05
-2.00975724551975e-05
-6.22548243066859e-06
-1.5985477541885e-05
-8.861723497284e-06
-2.61244507385946e-07
-1.92868597991069e-05
-1.72759492282426e-05
-2.28802486286695e-05
-1.41327976408484e-05
-2.08690354000436e-05
-1.01103096646758e-05
-6.88263553596105e-06
-8.96525979124112e-06
-1.18863697677683e-05
-1.89940570750605e-06
-1.31491693193498e-05
-1.08656207972389e-05
-9.98785591428866e-06
-1.37610006680807e-05
-1.37097258712461e-05
-4.92606441697702e-06
-2.39128255724295e-05
-2.01924617162073e-05
-1.41942340555031e-05
4.83987047057543e-06
-2.99168486475331e-05
-1.48562902021226e-05
-2.5257983452367e-05
-1.93619030971734e-05
-2.7066260972944e-05
-1.75455103393614e-05
-1.39401909656678e-05
6.3942266472872e-06
-1.49829847843814e-05
-2.04935147995482e-05
-2.33007395169481e-05
-2.02690139203982e-05
-1.40846812417874e-05
-1.11357287312583e-05
-1.36162118103943e-05
-2.22892483525435e-05
-1.56055441976979e-05
-1.99105607221692e-05
-1.35372872508125e-05
-7.85913000711654e-06
-2.47115703036971e-06
-1.5786333276441e-05
-2.44555644386114e-05
-5.42687859528862e-06
-1.99473237845071e-05
-7.17872895204118e-06
4.88161220764244e-06
-1.59731787072987e-05
-7.25481204704107e-06
-1.25569558268224e-05
-7.07674239127141e-06
-1.05945847589517e-05
-6.1653602735345e-06
-3.72770874379531e-06
-1.92059477990887e-05
-3.33336413546933e-05
-1.77363486996399e-05
-1.60576611300303e-05
-1.7733240842194e-05
-2.11907332968817e-05
-3.02426455165881e-05
-2.319868753842e-05
-2.63679227651096e-05
-1.8822799733655e-05
-2.62598949231016e-05
-3.62947203201736e-06
-1.24233352499364e-06
-1.38751112866738e-05
-3.70623073774528e-05
-1.67802786452814e-05
-7.82843714292518e-06
-6.30447385737151e-06
-1.56728020630043e-05
-3.40649996776984e-05
-1.52548327202335e-05
-3.04920715991636e-05
-3.83807397072411e-05
6.47133503840072e-06
-2.04634220083861e-05
-1.57933491393004e-05
-3.46404257885901e-05
3.0767778485244e-06
-2.70774811268699e-06
-1.15893067635235e-05
-2.28044456468226e-05
-2.29852401523127e-05
-1.16306851897182e-06
-1.82052165842202e-05
-1.19295198681707e-05
-6.55722768561904e-06
2.28843116152227e-07
-1.53068492065149e-05
-1.3517911008462e-05
-3.00699371338426e-06
-1.38627784778849e-05
-1.89913849402505e-05
-1.4744359966658e-05
4.33110194324103e-06
-4.15424661291412e-06
-7.14589762066236e-06
-2.94289022340447e-05
-1.42795152542328e-05
-2.60341674015846e-05
-1.12491975813545e-05
-1.80945396463112e-05
-1.58947169478451e-05
-1.05793439857844e-05
-4.10466760000312e-06
-1.91258307108832e-05
-1.87250703804138e-05
-8.16667215384963e-06
-1.87365140431191e-06
-1.51308490181724e-05
-2.9283643747624e-05
-2.46137269389395e-05
-2.31367741585665e-05
-1.52368034954197e-05
-2.06975096608704e-05
-4.19297377929082e-05
-7.58538110558157e-07
-2.29213970935198e-05
-2.97214811966939e-05
-1.78130566040785e-05
-1.65742292347023e-05
-1.64703371141834e-05
-6.69666400703715e-06
-1.49376711543039e-05
-2.40049128478466e-05
8.31565293339164e-06
-1.76236786314556e-05
-5.99627264138811e-06
-2.41707123364498e-05
-1.77269490295126e-05
-1.94265811326724e-05
9.20646675999069e-06
-1.66304886790662e-05
-9.05867435370919e-06
1.97410762924811e-06
-5.43920520794055e-06
-5.20130820498644e-06
-5.23353621174403e-07
-1.20354037960148e-05
4.14364070538574e-06
-2.57329772592269e-05
-3.44213833720475e-05
-9.63535847266291e-06
-3.74625900698609e-06
-5.53012520747765e-06
-4.25377698383414e-06
-2.10478645896963e-05
-3.20616607477162e-05
-2.27439046334942e-05
-2.03423845820468e-05
-1.64965544321251e-05
-1.2970819825548e-05
-1.63817627780437e-05
-1.79412375533084e-05
-2.98265324445299e-07
-1.154887042973e-05
-7.54132123739488e-06
-9.26123758503529e-06
-8.15230895974532e-06
-1.92804022679721e-05
-2.04372078980153e-05
-1.01798793343742e-05
-1.80984642002186e-05
-2.17390679743769e-06
-2.35329292177063e-05
-1.75252587613969e-05
-3.43906319345935e-06
-2.38126872567246e-05
-3.3664833938289e-05
-2.26357007241559e-05
-1.3291416176653e-05
6.43328995572192e-07
-1.45104755186998e-05
-2.0232102047488e-05
-8.31596490834086e-06
-1.36056596047439e-05
-2.39754849206539e-05
-1.40800747172418e-05
-3.23720805571021e-05
-4.50658949382899e-07
-1.60953289525961e-05
-2.49045833584913e-05
-1.0786548059112e-05
-1.21710922143246e-05
-1.64749475844475e-05
-1.82641433075967e-05
-3.08388823090266e-05
-1.39256436511193e-05
-4.26192395193108e-06
-2.09445399190217e-05
-1.15412080395103e-05
-2.20726584095875e-05
-2.02371137091544e-05
-1.2352991553646e-05
-4.04662422050129e-05
-1.81245142672791e-05
-1.19621742965728e-05
-2.77964818367112e-05
-1.45797468098086e-05
-2.05248127052772e-05
-2.24663999126132e-05
-1.75648053343563e-05
-1.01856286665563e-05
-1.75433055630817e-05
-5.76746844354998e-07
-1.99228024214313e-05
-7.3805915190926e-06
-1.30866100420175e-06
-1.82071005014224e-05
-1.90440587829158e-05
-1.46620138135616e-05
-2.54562722818633e-05
-1.92277872796229e-05
-8.41899847638624e-06
-1.05723908898001e-05
3.65109444194494e-06
-2.31832877884834e-05
-4.94473943054598e-06
-2.79476362497721e-05
-2.95924687403752e-05
-8.20224571191425e-06
-1.65425901359571e-05
-5.34770873384454e-06
-2.96131179303109e-05
-1.31293636160066e-05
-1.92086382184006e-05
-2.16448428383559e-05
-1.71562058100316e-05
-9.38139064675031e-06
-1.37533541032119e-05
-1.34050388189327e-05
-1.13506585755257e-05
-1.73499828736387e-05
-2.96729206926152e-05
-2.09652530452777e-05
-1.77041826387515e-05
-2.51618631587866e-05
4.85240765870771e-07
-2.21198088555756e-05
-2.45230364324548e-05
-1.90460555323011e-05
-2.88986411393048e-06
-1.67258278536074e-05
-3.27841147772078e-05
4.44747942962925e-06
-2.93566128991815e-05
-1.39600611767942e-05
-1.39452497769393e-05
-2.30208597194132e-05
-1.4625707358829e-05
-4.91330453232422e-06
-2.93994818498938e-05
-3.66382618757273e-05
-2.95456290588133e-05
-2.86393820303366e-05
-1.63941820551134e-05
2.48433005521697e-05
-6.16313936588008e-06
-1.01398729820052e-05
-2.25724634608491e-05
-8.95026233383782e-06
-2.64822470234867e-05
-3.07829772269733e-05
-1.95766213241593e-05
-2.58689520582848e-05
-3.2997498592641e-05
1.64394976741305e-06
-2.03862896472092e-05
-1.96471628537293e-05
-1.97133937570268e-05
-3.90989197895574e-05
-1.77900782315085e-05
-2.40420651832858e-05
-2.08605299164369e-05
-2.55447569620709e-05
-1.51254213691915e-05
-1.8059759713502e-05
-1.31993268304581e-05
-1.04047328624393e-05
8.02949592754991e-07
-1.39418128146969e-05
5.61140551051924e-06
-8.66597371830503e-06
-1.42060190416707e-05
6.29717014332158e-06
-6.33501254224644e-06
-2.80775344951348e-05
-2.53350336584496e-05
-1.71118016430014e-05
-4.78007362734343e-06
-1.15846742472631e-05
-1.61003907807789e-05
-1.52699127361372e-05
-2.2081328524817e-05
-2.91086856363173e-05
-2.594333030496e-05
-6.96131923604571e-06
-5.26320268193158e-06
-2.11690063941833e-06
-1.50649895980977e-06
-4.61439787892575e-06
-1.07746044822451e-05
-1.31350961014972e-05
-1.86813484025652e-05
-2.21047424956839e-05
-9.22814817990878e-06
2.6969282387868e-07
-3.08660960636581e-05
-2.48824651184116e-05
-1.78412727148945e-05
-2.94344441365024e-05
-3.92242238208425e-05
5.05944413375561e-06
-6.03854005902297e-06
-1.73012470857453e-05
-1.05295126444335e-05
-3.27406487813798e-05
-1.69974805921548e-05
-1.45454325960911e-05
1.46360442860048e-06
-1.74371572107407e-05
-1.52968322874137e-05
-1.85239825727105e-05
-2.42218590991029e-05
-1.61633731926822e-05
-1.85644319059338e-05
-7.32632895667674e-06
-1.26963580641829e-05
-8.77389558907446e-07
-2.15569053986231e-06
-1.86239066337065e-05
-1.10371537261875e-05
-2.06627501498452e-05
-2.76616040136428e-05
-1.52504566258111e-05
-6.67670399646904e-06
4.96910290803208e-06
-2.2654868332735e-05
-3.75040120652797e-05
-9.31060318510291e-06
-1.87456392444014e-05
-1.57040748290884e-05
-2.6660797058622e-05
-1.84015136718911e-05
-1.68142126612459e-05
-3.47166214176865e-05
-1.05703205192197e-05
-2.47527648105468e-05
-3.40376496669777e-05
-1.21392287879318e-05
-2.16302766955674e-05
-6.49401488053729e-06
-2.29403063684297e-05
-2.40482230320497e-05
-2.26511795118417e-05
-1.62817718426316e-05
-2.50800154655484e-05
-1.25589910289148e-05
-4.44783583323996e-06
-3.0505004136367e-06
-2.68738601639109e-05
-2.1514951814138e-05
-1.15653390990815e-05
-2.50719668205263e-05
-2.50503166136496e-05
-9.22662472972545e-07
-3.01401562831319e-05
-6.46730084333851e-06
1.84738743402503e-06
-2.75736828296719e-05
-2.9310045565961e-05
-7.68589280893826e-06
-1.52901542640828e-05
-2.19284156670989e-05
-2.69740892152519e-05
-4.53794505277927e-06
-1.22087245703688e-05
-1.24341197154098e-05
-2.10474335581204e-05
-5.89671649598136e-06
-3.28875753344942e-05
-1.37301459173713e-05
-2.74704830977583e-05
-1.38616493382605e-05
-1.80273490849005e-05
-2.7622167275222e-05
-1.74151071901864e-05
-2.45787281118753e-05
-1.92892444145907e-05
-1.32420330344748e-05
-7.25598765248836e-07
-3.6478490461628e-07
-1.72961410448632e-05
-2.82312345460282e-05
-2.16082842709936e-06
-1.06985087082232e-05
-7.60443251381041e-06
-9.96064015042645e-06
-1.2287399339207e-05
-5.54046432311911e-06
-1.10615736362978e-05
-1.18213688866952e-05
-1.11596684385646e-05
-2.30601441404209e-05
-2.67364082428028e-05
-9.33988981116912e-06
-2.00215721540099e-05
-7.73601682652037e-06
-1.17703891708203e-05
-2.54407213283962e-05
-1.01045893185816e-05
-5.45485491856514e-06
-1.74583030264087e-05
-1.90601028499933e-06
-2.04377481798321e-05
-1.76766423949813e-05
-1.3023550440083e-05
-3.31198636071497e-05
-3.42417848772827e-05
-8.70509505022531e-06
-1.29192699406231e-05
-5.18765058212362e-06
-1.15786741060463e-06
-3.72558223302386e-06
-1.48138142657673e-05
-1.63153769521372e-05
-2.16381493929786e-06
-1.85073735012599e-05
-6.57832799267118e-06
-1.11508424050452e-05
-1.16884652221687e-05
-1.61428487578643e-05
-8.77866432158988e-06
-2.8445810463831e-05
-1.56615475103599e-05
3.21107373341083e-07
-2.76077526144006e-05
-2.45750906374513e-05
-1.07723625450652e-05
-4.53481997071309e-06
-2.15584342762068e-05
-1.59083253937189e-05
-9.4309257192239e-06
-1.41961237899789e-05
-8.92892293828636e-06
2.62684464457861e-06
-5.91720842843855e-06
-1.02068292858363e-05
-1.33264056811404e-05
-1.86101650848039e-05
-1.80073726920981e-05
-1.5170096701296e-05
-2.54577422044032e-05
-1.98360674145087e-05
-5.2620368619017e-06
-1.35809157253076e-05
-1.57893640058096e-05
-6.80847831349479e-06
-2.70432973392605e-05
-1.88731245987265e-05
-1.22192482018064e-05
-8.14900328151777e-06
-2.77335683344696e-05
-2.14733758912348e-05
-2.29089865632258e-05
-9.75999428302733e-07
-6.66485807222898e-06
-1.67671310712501e-05
-2.2867368342499e-05
-1.34517494758001e-05
-2.40039330938297e-05
-9.86471423428109e-06
-7.90350843866869e-08
1.2270957505097e-06
-1.09257647332482e-05
-9.99078885696897e-06
-1.18728558219631e-05
-1.96942728040644e-05
-7.25874011769075e-06
-3.43662195728236e-05
-1.80751011861773e-05
-1.90620434310111e-05
-1.55598008871755e-05
-2.03243256092945e-05
-2.74607966230757e-05
-2.2836814631923e-05
-1.30663260383191e-05
-1.19214265341757e-05
-2.4878374518343e-05
-2.37360414295968e-05
-1.22841101662115e-06
-1.19306194603619e-05
-3.41464120592884e-05
-3.63083990650703e-05
-1.89630500715111e-05
-8.90828663352967e-06
-8.79445209115718e-06
-1.05517875952804e-05
-3.36540412423854e-05
-1.24468476273797e-05
-1.52753960056056e-05
2.11048287949266e-06
-2.03094103866202e-05
-1.37269996554107e-05
-3.18304079223591e-05
3.26811822540078e-06
-2.63069653481779e-05
7.59161052076616e-06
-8.71678619969784e-06
-1.15250457789412e-05
-1.58944323415804e-06
-1.42418492114062e-05
-2.06321250390059e-05
-3.39816681806079e-05
8.34082753091708e-06
8.69482567189889e-06
-9.67389722010542e-06
-3.87074187675972e-05
-1.9307261314875e-05
-2.37593107624269e-05
-2.94121969706769e-06
-6.02702346916102e-06
-2.24270715688404e-05
-2.61997713859958e-05
-2.94756560266974e-05
-1.55174695212713e-06
-3.18264507210266e-05
-2.6787216465881e-05
-1.31882124258068e-05
7.76742942041667e-07
-3.26712472673421e-05
-3.00182193013683e-05
-1.13706152993172e-05
-1.16346212022423e-05
-4.42343511720026e-06
-9.79502393240786e-06
-1.25247020764005e-05
-1.75050440307724e-05
-3.31813433289399e-05
-2.14606169667362e-05
-1.99590304094289e-05
-4.53284624642989e-06
-2.12321971368219e-05
-3.02776662846162e-05
-8.35775509974577e-06
-1.65424539178376e-05
3.47612632135502e-06
-2.81195177559572e-05
-1.16187736960834e-05
-2.83418835202031e-05
4.22763663824554e-06
-7.23885582068321e-06
-1.36599563269382e-06
-2.31060858635526e-05
-1.18092245108377e-05
-6.97674110105515e-06
-1.31061189507422e-05
-2.49626122905971e-05
-2.20037337597381e-05
-2.46413068237337e-05
-2.40779907513557e-05
-2.03460814722955e-06
-1.54587207594036e-05
-1.75977100821982e-05
-2.09814864123006e-05
-2.07540448422661e-05
-2.49878881288296e-05
-1.729305778603e-05
-1.47654069358519e-05
-2.13550089953412e-05
-1.72462859148771e-05
-7.06840624112679e-06
-1.34001697687938e-05
-1.91114217677781e-05
-1.289329736387e-05
-3.0100369041622e-05
-1.73183999949267e-05
-9.29668340638546e-06
-1.87350436417334e-05
2.01233470100398e-06
-2.76289829334116e-05
-1.8634737086268e-05
-1.54062976437572e-05
-1.45637716981247e-05
-2.46028835256043e-06
-1.7860265796456e-05
-2.03697118895532e-05
-1.41059098192943e-05
2.1278056424266e-06
-2.33617000731488e-05
-5.18474100591943e-06
-1.78323188273162e-05
-1.80209842297546e-05
-1.96514153846989e-05
-6.70187622769546e-06
-2.43147144869254e-05
-1.22831909908215e-05
-2.7953927106419e-05
-2.42393480504785e-06
1.29629030669607e-06
3.82012740166604e-07
-1.11549981008853e-05
-2.57142804208784e-05
-1.68431422902949e-05
-2.21804736605184e-05
-2.0142331053321e-05
-1.05639859834856e-05
-2.75003343026416e-05
-1.01241763177047e-05
-2.94587218762847e-05
-2.84496538500428e-05
-1.50990162861633e-05
-1.39305876113447e-05
-9.19666532294115e-06
-1.13370680752122e-05
-1.92404325148087e-05
-4.49486156985736e-06
-1.19685841163328e-05
-1.19144435014538e-05
-1.42864066816504e-05
-1.79628016304018e-05
-2.00190064062726e-05
-1.8468347700668e-05
-1.20566721373198e-05
-2.58650748364747e-05
-2.57667799387618e-05
-2.00855205567581e-05
-1.54868717056013e-05
-7.57734396956153e-06
-1.54570105434815e-05
-8.4575747673643e-06
-1.81616725905834e-05
-1.4797723595319e-05
-1.00358935610392e-05
-2.52072848919718e-05
-1.43883493690737e-05
-1.51354433076085e-05
-1.49830248937746e-05
-1.53551459855973e-05
-7.58775508049927e-06
-2.26778859541763e-05
-1.5478330997543e-05
7.12436622678099e-07
-1.22918617962217e-05
-3.1641910578925e-06
-2.21673459618339e-05
-2.35982261495186e-05
1.90589442701349e-07
-2.42583997182977e-05
-2.17444988669104e-05
-1.26575622088063e-05
-2.9605461717874e-05
-1.17166836685687e-05
-2.31502843414801e-05
-1.95619414945812e-05
-1.63032829321801e-05
-2.33204602737019e-05
-2.13758693141731e-05
-3.01841034539719e-05
-1.69926919211701e-05
-1.5166089579735e-05
-6.87642726412211e-06
-2.55609827436283e-05
-2.36001352085081e-05
-1.78932449662718e-05
-1.37238726970249e-05
-1.66060091297764e-05
-1.67276074269698e-05
-4.83003201608606e-06
-3.10505347470109e-05
-1.6518316215725e-05
-2.06653496975584e-05
-1.56704094899306e-05
-2.11576386482686e-05
-3.37125019178297e-05
-2.05772035130763e-05
-1.41147081781785e-05
-1.25732060209509e-05
-3.39439408216881e-05
-2.60839331888936e-05
-9.68590615616359e-06
-1.31828106155739e-05
-1.29426001655438e-05
-3.79359054154302e-05
-1.73546832424094e-05
-6.73167790821138e-06
-3.89561291596169e-05
-3.13365735400982e-05
-1.01189180995334e-05
-1.8341124265878e-05
-1.4559761836377e-05
-2.5750632350811e-05
-1.6693640725493e-05
-1.5869339492543e-05
-3.62453622225484e-05
-1.64350207570266e-05
-8.79803301412632e-06
-3.85426086932791e-05
-1.33355416507908e-05
-1.34556447076213e-05
-1.11942218066645e-05
-1.7801424705367e-05
-7.73576178773775e-06
-1.83548853440425e-05
-9.23974591684851e-06
1.61475546092751e-05
-1.94117249395801e-05
-2.28865173710114e-05
3.25358751542161e-06
-1.82578845869477e-05
-1.44826879287269e-05
-9.69527561279915e-06
-1.35106938571376e-05
-3.53458622234554e-05
-1.60962454042549e-05
-1.11643458462414e-05
6.0094725961099e-06
-3.36638101185817e-05
-9.14925270078059e-06
-2.56097789942744e-05
-6.30715744479337e-06
-2.24208164732264e-05
-2.51531374680037e-05
-1.87281791579015e-05
-1.29448717784199e-05
-2.06554690045237e-05
-9.92862211635867e-06
-1.57700873370631e-05
4.03014738524947e-06
-7.40505655260536e-06
-7.66711392183879e-06
-1.43439277754824e-05
-2.15891617937062e-05
-2.77693447555631e-05
-6.24673371687059e-06
-1.96164938875006e-05
-2.47977596322861e-05
-1.75498126024099e-05
-1.88947623302338e-05
-1.04630948741083e-05
-1.83140790960909e-05
-1.80501618982788e-05
-2.86667974117055e-05
-3.5279842368759e-05
-1.08083541372471e-05
-8.752089507146e-07
-4.36831476827642e-06
-2.02608373869306e-05
-2.77745232861999e-05
-1.18663800780624e-05
-1.19385773410674e-05
-1.41594554937146e-05
-3.43152349987448e-05
-2.06807927816819e-05
-4.01461154658343e-06
-2.39285612945503e-05
-3.3551728358495e-05
-1.57028852947582e-05
-7.86978852080212e-06
-3.5170123007035e-05
-2.13593419590339e-05
-1.15252361893219e-05
-9.74449050173227e-06
-1.37655136187631e-05
-2.89055262574794e-05
-8.58615778701484e-06
-3.31654132417309e-06
-7.32531777696554e-06
-2.00018009573731e-05
1.12308211797037e-06
-3.8677281180012e-06
-2.77037595455984e-05
-8.74824146425383e-06
-2.57836987896923e-05
-3.75496477427307e-06
-7.33340341015914e-06
-3.46696585529104e-05
-1.92684166135449e-05
-1.54606232718739e-05
-1.58410286700862e-05
-8.06367556246484e-06
-3.99242588643487e-06
-1.4196650253415e-05
-2.29640556112126e-06
-2.62418152611417e-05
-1.60334297640293e-05
-8.19175135122113e-06
-1.40038649110072e-05
-6.60859957698952e-06
-9.80462007240415e-06
-3.07985628609144e-05
-7.58891674599942e-06
-3.10945122205305e-06
-2.04323604686243e-05
-3.32652346875672e-05
-1.53262566002667e-05
1.26085565445237e-07
-1.12249082554457e-05
-7.29950797999374e-06
-2.45314443931816e-05
-3.96489046112562e-06
-2.65316614859996e-05
-2.51571762295922e-05
-1.2417364016838e-05
-6.60213358705188e-06
-1.34229777889461e-05
-1.48219278659234e-05
-2.39846195292506e-05
-2.39286178470204e-05
-1.39528496060302e-05
-1.6471696810891e-05
-3.98187685861271e-06
1.04299180216595e-05
-2.87612737603906e-05
-5.96475037229855e-06
-3.21869387353358e-05
-1.70553863197663e-05
-6.61300683142027e-06
-1.93231166905356e-05
-1.42777902578599e-05
1.12149875012181e-05
-1.7526898704319e-05
-2.44881850487981e-05
-3.08376062384788e-05
-2.6664825495572e-05
-2.3348953764214e-05
-9.72530469480848e-06
-2.71037100792705e-06
-5.05041936498768e-06
-1.12895841858197e-05
-1.00391136100562e-05
-3.60269628240514e-05
-1.08913019427854e-05
-3.20709916414113e-06
-3.87477552733083e-05
-3.05607333550578e-05
-2.45343406590203e-05
-2.28968801723517e-05
-1.32444901736312e-05
-2.23759783502814e-05
-2.41190448012758e-05
-1.62610788024584e-05
-4.99800269672756e-06
-1.06913829193354e-05
-2.04854679552165e-05
-8.4960176853518e-06
-2.15171882294718e-05
-2.00934806797135e-05
-2.10033242245791e-05
-2.66592234669885e-05
-1.41605671762055e-05
-2.3528214260843e-06
-2.61246749958598e-05
-2.30672117435e-05
-1.72828276124549e-05
-1.2807790448221e-05
-2.38872764582028e-05
-1.04798041901461e-05
-4.58100405223219e-06
-4.25466634526853e-06
7.79468520065154e-06
-2.81631147653276e-05
-1.57409920909527e-05
-1.74295240242028e-05
-9.96155535571486e-06
-3.79215015185074e-05
-1.19117909184757e-05
-1.83113056782057e-05
-7.21296849613231e-06
-2.49323487545554e-05
8.12384691629669e-06
-1.21176264027223e-05
-1.95911852969537e-05
3.82147909242379e-06
3.22741090278178e-06
-1.39278079438e-05
-2.11656413647792e-05
-8.89167241565215e-06
-1.77724715585957e-05
-2.44249542889713e-05
-1.15140090377144e-05
-2.59786594615786e-05
-3.11131011132555e-05
-1.0614536219863e-05
-1.61333949704019e-05
-1.23244829723166e-05
-1.25375984136624e-05
-1.99929409420244e-05
-2.53075291668196e-05
-9.92630172331007e-06
-2.82112453988847e-05
-1.02348523455788e-05
-1.89938306556454e-05
-2.33093824827812e-05
-1.699566047612e-05
-2.30101122401579e-05
-2.90445252070319e-05
-1.62602535985939e-05
-3.17371820242779e-05
-1.66160318970232e-05
-5.08794341204512e-06
-8.13903397121458e-06
-1.28832670857643e-05
-3.93574164740884e-05
-6.09278142170158e-06
-1.02251849867184e-05
-2.44877096971237e-05
-8.22364250017002e-06
-6.35811841572304e-06
-1.42360994049413e-05
-1.45635384718642e-06
-2.97038124710579e-05
-2.02070521718006e-05
-1.9053276313874e-05
-1.87234807824926e-05
-1.53772524697364e-05
-5.38427322525884e-06
-9.45465246983523e-06
-3.07890781123896e-06
-1.80613234170515e-05
-2.71996893178271e-05
-1.43091269146542e-05
-1.04058745322739e-05
-2.37760376754754e-05
-3.54476305785396e-05
-2.94859056136464e-05
-2.54982315447302e-05
-8.4710397277566e-06
-1.13545490206702e-05
3.70149623067556e-06
-1.95716827400762e-05
-1.86947937313861e-05
-1.81859980778156e-05
-7.06286980791864e-06
-6.3690379495741e-06
-1.10544383500294e-05
-2.66819999658489e-05
-6.30545419608703e-06
-8.09762134208397e-06
-1.76138625078832e-05
-2.5532812270182e-05
-2.1070761764415e-05
-1.87333250406188e-05
-7.82626870651934e-06
-1.2627030413082e-05
-2.32991912627628e-05
-2.37574820421692e-05
-2.39451046616624e-05
-1.68046616877184e-05
-1.60894716285352e-05
2.09787742307688e-07
3.0536435802073e-06
-1.57817444851895e-05
-1.93129043022556e-05
-2.47386116381772e-05
-5.54034683697443e-06
-1.23173285712377e-05
-1.38223746617425e-05
-1.72880319645625e-05
-3.52262822785819e-09
-9.53379295050927e-06
-2.25549435849789e-05
-9.56903806847728e-06
-9.82416252912772e-06
-6.45497835105536e-06
-5.35415428497621e-06
-2.16039515424308e-05
-4.57049644161421e-06
-2.04559650037733e-05
-1.76400913961062e-05
-1.83181790576622e-05
-9.35079210926475e-06
-2.31524766357938e-06
-4.32264550380256e-06
-7.9904851991312e-06
-1.91127271199205e-05
-1.2787382198214e-05
8.54772402922975e-07
-1.3626377577718e-05
-1.35326864085011e-05
-2.49936848436738e-05
-2.68095378512515e-05
-9.71091398044444e-06
-2.74297304950344e-05
-3.86433273430465e-06
-5.32220285590179e-06
-1.95217110295524e-05
-2.55346087955188e-05
-2.53465045268871e-05
-1.38733935963861e-05
-2.11341517644156e-06
-1.76841858439503e-05
-2.89565530938321e-05
-2.11983034477586e-05
-1.98869114277933e-05
6.90083474478193e-06
-5.91696002968393e-06
4.97947299832584e-06
-1.6897856601028e-05
-1.92099500743724e-05
-2.36009130423237e-05
-3.02466619625085e-05
-1.16632690672146e-05
-1.30358731046438e-05
-1.49915781477892e-05
-2.6653183637979e-05
-2.60632276397085e-05
6.93750122242239e-06
-2.42413171963e-05
-2.35006980802973e-05
7.26302763961369e-06
-2.17004328856639e-05
-2.5358127084113e-05
-1.33296157983673e-05
-2.7637350156471e-05
-1.16989852826287e-05
-1.34100074328745e-06
-2.06081094004373e-05
-1.21731583394908e-05
-1.83926614302506e-05
-2.44349097517917e-05
-1.00634874040356e-05
-1.15653156790451e-05
-4.09463596528065e-05
-2.53081972000116e-05
-1.22429069861778e-05
-1.80441432180913e-05
-1.23103410354333e-05
-1.01586812940944e-05
-2.17338560070173e-05
-2.21461918613585e-05
-1.57420286192094e-05
-3.12317153862544e-05
-1.63873625756981e-05
-1.02974408019705e-05
-5.84203371625764e-06
3.36970596453972e-07
-1.28971076228744e-05
-2.9080031892927e-05
-2.240982108011e-05
-1.43701664268653e-05
-1.50909021541107e-05
-1.9029749550138e-05
-8.52477461025138e-06
-7.08851233572881e-06
-1.20771222649051e-05
-4.21741125157552e-06
-2.55341140450299e-05
-1.92453833085629e-05
-3.45323666895454e-05
-5.67803340386205e-06
-2.21300610004259e-05
-1.05236677020799e-05
-1.72208822299885e-05
-3.40638139961103e-05
-1.84581433070186e-05
8.13148378755618e-06
-2.79949966019495e-05
-1.31939970565932e-05
1.32353356748673e-05
-2.33672343376183e-05
-2.16557075921875e-05
-7.03575794101128e-06
-3.46436479801101e-07
-8.51467048508677e-07
-1.66130924787569e-05
-2.69648377067264e-05
-1.69920304288952e-05
8.50148933950601e-06
-8.44862342884573e-06
-1.24554146921661e-05
-1.77183672236288e-05
-1.56153847933079e-05
-2.40750585196471e-05
-1.43820032278383e-05
1.67114283805075e-06
-1.09629134391722e-05
-1.26728672354822e-05
-7.38887764846809e-08
-1.83809380042656e-05
-8.00275664849833e-06
-1.20554324281671e-05
-1.89584932871018e-05
9.95098617311044e-08
-7.62343104400956e-06
-1.70255930756808e-05
-2.6566704746802e-05
-1.97643299145627e-05
-1.06759759314341e-05
-1.36629131690289e-05
-1.19537291051775e-05
-2.00123790005706e-05
-1.1558690248655e-05
-3.28636160830897e-06
-1.25006311508105e-05
-8.69360263294715e-06
-1.43367471842715e-05
-2.44976472673133e-05
-7.38455408820517e-06
-2.56869256711729e-05
-1.44081936468898e-05
-1.61765278127791e-05
-2.18522533562944e-05
-7.69666160765792e-07
-2.28482642106676e-05
-1.44933750007955e-05
-3.89728714881056e-06
-4.63791708057756e-06
-1.07761536144781e-05
-2.29874965863551e-05
-1.07003613095479e-05
-1.9837310310615e-05
-1.44684623509931e-05
-2.9276681530115e-05
-2.77905311105238e-05
-2.4219696426958e-05
-1.48440366102555e-05
-1.96546676741782e-05
-1.72480416824434e-05
-1.21009028758858e-05
-1.63245727641433e-05
-8.39166601907588e-07
-2.03530028106458e-05
-1.04528618100238e-05
1.45563145906719e-05
-2.30578206579905e-06
-2.16222657442362e-05
-1.26256530810273e-05
1.39511407180508e-05
-2.40558334523123e-06
-2.19387060068871e-05
-1.21255854257967e-05
-7.26609999214334e-06
-1.20788232791376e-05
-3.57345453654282e-06
-1.92161627444408e-05
-5.03764753401866e-06
-2.19928712855476e-05
-1.72784429267561e-05
-2.76554894733936e-05
-6.24795120353035e-06
-2.16926432316581e-05
-1.91793944658626e-05
-2.82206897340601e-05
-3.1357198938412e-05
-2.05557300452836e-05
-2.20649516521094e-06
-4.18823107493064e-06
-2.14757969048542e-05
-3.69609836649574e-05
9.33011167816118e-06
-1.48801482021356e-05
-7.78609772975435e-06
-2.07488264790551e-05
-1.63653412413158e-05
-2.03418608638941e-05
-2.79438011866106e-05
-2.22934186659253e-05
-1.62996379173979e-05
-6.42164595173654e-06
-1.22815262485248e-05
-3.01834680112099e-05
-1.32796061580209e-05
-9.65429870198097e-06
-6.45237898401855e-06
-1.73640747847514e-05
-9.86527238330496e-06
-3.07752758317335e-05
-1.00936565914914e-05
3.22448382326889e-06
-3.23179794406232e-05
-2.70153766066348e-06
-2.89808315328911e-05
-1.50644356597188e-05
-1.9742053552303e-05
-1.18034243584026e-05
-1.68160402008108e-05
-1.34760861292484e-05
-9.56437376779859e-06
-9.65633475043787e-06
-2.37447979839727e-05
-2.58868334319074e-05
-3.89313270367852e-06
-1.97301893627558e-05
-3.29048002987687e-05
-2.15156198079435e-05
-1.54150256630612e-05
-2.94371531735654e-05
-1.46584246029589e-05
-6.59693523473778e-06
-1.51455925981846e-06
9.3751449297864e-06
-8.0754392788163e-06
-1.71862346709818e-05
-1.01325706610786e-05
-5.63665571309319e-06
-8.34981793893032e-06
-7.32934002275739e-06
-2.38478548348989e-06
-2.22304570731207e-05
-2.21364633218357e-05
-1.12354433455748e-05
-1.68126866895195e-05
-1.9382845924116e-05
2.5965769555807e-07
-2.27955947688146e-06
-1.35669153102957e-06
-1.58779600534182e-05
-4.4962462551297e-06
-2.82375091346208e-05
-6.88973623561909e-06
-1.53571899716163e-05
-2.39095701702375e-05
-1.13543580954692e-05
-2.50691508636074e-05
-1.95641062121541e-05
-9.39370986025102e-07
-2.59080183210744e-05
-9.03434362868922e-06
-3.9528849249301e-06
-2.96808846353658e-05
-1.66896800568999e-05
-1.12280331770882e-05
-1.19519955261967e-05
-2.15088987164592e-05
-3.42336392734109e-06
-1.1450748151864e-05
-1.74172240900327e-05
-1.33426042507541e-05
-1.28454268599942e-05
4.21521960162388e-06
-2.41640067214521e-05
-2.33428640900784e-06
-1.00463929488097e-05
-1.98878196776117e-05
-4.33906437420673e-05
-1.1896869878346e-05
-8.57693026661156e-07
2.15012350706462e-07
-3.01522077782242e-05
-2.55050634317574e-05
-2.14855623008187e-05
-2.16521452376364e-05
-2.18984078256874e-05
-3.51142746629126e-06
-2.01911155719061e-05
-1.88860064952192e-05
-2.55133571571635e-05
-3.33521509942823e-05
-1.51044775271142e-05
7.49760489114615e-06
-2.09583038102983e-05
-2.88271912862379e-05
6.04882687414349e-07
-2.3523011133571e-05
-1.5800255199766e-05
-1.37003174970948e-05
3.75344716941418e-06
-1.43756744570608e-05
-4.27642155250491e-06
-6.26055098555534e-06
-3.85228051395e-05
-7.53215512586878e-06
-1.86356277950765e-05
-5.83144438084317e-06
-7.24226246840153e-06
-5.42646832606749e-06
-1.36958371506138e-05
-5.30160690619675e-06
-2.28050913534871e-05
-1.53470069323042e-05
-3.27482417644024e-05
-2.28823891786696e-05
-2.93876552766049e-05
-2.55463328766218e-05
-1.94395242881084e-05
-2.1664268406503e-05
-2.17838993494507e-05
-3.73761525722432e-06
-1.05827665176224e-05
-2.09142587780622e-05
-1.51858180408679e-05
-1.68626095463277e-05
-4.70813705641505e-06
-9.4763605952524e-06
-1.62176241328996e-05
-2.22932791895321e-05
-1.46063441392263e-05
-1.09454521654819e-05
-6.12414383083457e-06
-2.39474415953535e-06
-1.23737363602062e-05
-2.15452915522103e-05
-1.54069907266904e-05
-1.79403951402164e-05
-1.10255472121259e-05
-1.8574397936385e-05
-6.25900024796157e-06
-2.99368241358812e-05
-2.36392387728294e-05
-7.76702417243807e-06
-2.02477840773206e-05
-3.03525179641268e-05
-2.16112002237287e-05
-1.20192291356904e-05
-7.82790537753656e-06
-2.3674085604515e-05
-2.21901751563055e-05
-1.65624556964469e-05
-2.20581636300126e-05
-9.52956448772314e-06
-1.13617839719417e-05
-1.12746483072583e-05
-1.6637496298052e-05
-1.8323637871855e-05
-8.90415356699257e-06
-1.10506491106986e-05
-6.66531868323828e-06
-8.4744340253212e-06
-2.05457688196444e-05
-2.33410316753948e-05
-2.05890777905129e-05
-1.95577921097874e-05
-4.77341108802485e-06
-2.11252402612061e-05
-5.953823589508e-06
-5.7054720428089e-06
-3.79514675841824e-06
-1.34283184204846e-05
-6.31052507559537e-07
-2.71439783350777e-05
-1.96960007627482e-05
-9.60432198164086e-06
-2.41061660818303e-06
-2.3159535712735e-05
-1.3352759317197e-05
-2.38460638496755e-06
-1.44495169627564e-05
-1.13042065068739e-05
-2.32738418205217e-05
1.73093244798009e-06
-2.87485384771416e-05
-1.59105641375879e-05
-1.29121335929375e-05
-1.61206988233523e-05
-1.60536237929618e-05
-1.00830869142144e-05
-2.58837330487845e-05
-1.99218439112376e-05
-6.38559795054825e-06
-1.51716512754049e-05
-2.04028662490203e-07
-1.66443532361085e-05
2.0560378832475e-06
-2.47247998128683e-05
-2.1869171963686e-05
-7.41774742813704e-06
-4.10652220469331e-05
-2.66491158807692e-05
-3.17636596763284e-05
-1.12801442770407e-05
-1.24101990352101e-05
-1.42671218744351e-05
-3.00525958957357e-05
-1.87373181085052e-05
-1.23382422169893e-05
-1.01239729600706e-05
-1.909426627795e-05
-1.53019335748617e-05
-1.43350029290041e-05
-1.83072185896596e-05
-2.18273572420813e-05
-8.55604480281437e-06
-1.29047014477263e-05
-1.21197497448572e-05
-7.22110090853614e-06
3.82850059837365e-06
2.46554072718884e-07
-3.16408592899965e-05
-1.57616259783069e-05
2.50483433019716e-06
-2.64133373710911e-05
-2.03986681236815e-05
-2.27286422903336e-05
-2.3161790231847e-05
-4.46123961454951e-06
-1.38403982832323e-05
-7.33808385249436e-06
2.50047994173283e-06
-6.95437479674995e-07
-5.93683725898526e-06
-2.09924663415901e-05
-2.24202314452671e-05
-1.86842409691094e-05
-8.65515362842392e-06
-8.56375131125243e-06
-1.78645284896698e-05
-1.25012610567566e-05
-8.64775027360801e-06
-1.68984214558143e-05
8.7301426881452e-07
-7.83157808736483e-06
-2.64035774361465e-05
-2.00808115075351e-05
-1.53362722818611e-06
-3.21745848878092e-05
-2.34019003354464e-05
-3.18058541993091e-05
-1.79500660024728e-05
-2.63211190121508e-05
-1.69222752010739e-06
-9.47441533291292e-06
-1.6903251085832e-05
-1.48638255335712e-05
-1.735434957416e-06
-1.03763709009775e-05
-3.76411503858996e-05
-3.13733913700512e-05
-1.63993308471948e-05
-1.35280005089392e-05
-2.13050018826357e-05
-3.12687636251594e-05
-2.51224344092962e-05
-1.50931853897023e-05
-8.73365460912317e-06
-2.69302905223506e-05
-1.47480018824557e-05
-2.41203215443548e-05
-2.25002992611431e-05
-9.82079176272988e-06
-2.38172787032265e-05
-1.01493423618521e-05
-2.50851976259289e-05
-1.73176073009934e-05
-1.70220068766018e-05
-9.58083856146711e-06
-9.42066942669016e-06
-1.1022584928666e-05
-2.21991422703818e-05
-6.86036031792509e-08
-1.73516267278231e-05
-2.58721464110921e-05
-9.69408855207281e-06
-4.35565302104758e-06
-4.06081277877329e-06
-2.04226250694948e-05
-7.7055717223226e-06
-2.02243356979652e-06
-1.91162889211941e-05
-7.92315747631384e-06
-2.06701451722532e-05
-1.66880991622549e-05
-2.74197221303212e-05
-2.10593670967875e-05
-3.37146625202678e-05
-1.38220015477166e-05
-2.93505918219301e-05
-4.90895679242804e-06
-1.19058167488186e-05
-1.43980744985951e-05
-1.95949379805199e-05
-1.68952028224028e-05
-1.53677788683501e-05
-2.02718925443173e-05
-9.96508174559339e-06
-1.98284167510873e-05
-1.21264447276986e-05
-1.23765383126753e-05
-4.45808338397641e-05
-1.23002684336432e-05
-4.3734752194996e-06
-1.3980954767597e-05
-1.31182999501306e-05
-1.19498672381897e-05
-1.92914592416075e-05
-1.41755264587379e-05
-9.45357315668168e-06
-1.0973644059158e-05
-3.04416273572196e-05
-1.59143102283326e-05
-2.29426831985023e-05
-5.35885775254782e-06
-1.48730198480291e-05
-1.07956495849754e-05
2.27030811639156e-06
-1.32260415923178e-05
-1.8703282312794e-05
-1.01711629086964e-05
-1.36921792962466e-05
9.39080738066389e-07
-2.38976668470044e-05
-2.00773110855619e-05
1.43413437356723e-07
-8.09882272474074e-06
-2.99934768530339e-05
-1.26879475827933e-05
-7.9133976565178e-06
-1.55159241036303e-05
-2.53341855643738e-05
-7.1595513424469e-06
-2.37788843990521e-06
-1.37309091662572e-05
-1.14271858126744e-05
-2.54379613086365e-05
-1.80765420527612e-05
-5.82976599762395e-06
-1.19992058488532e-05
4.17113598743274e-06
-1.23823733438061e-05
-1.93920870639068e-05
-1.55402428196443e-05
-5.95264087287205e-06
-1.56856376237435e-05
-2.69280736284308e-05
-2.91616009229479e-05
-1.64795767262341e-05
-2.82798053999332e-06
-7.24671561896215e-07
-2.42114202573726e-05
-2.16062113038105e-05
-1.3669162036143e-05
-2.00699349563265e-05
-2.70379873079695e-05
-3.02228990689951e-05
-2.67659889272353e-06
-3.22024292232258e-05
1.21721117829401e-06
-1.89905970318427e-05
-2.60703339112515e-05
-3.39056376271203e-05
-2.14783121841034e-05
-7.24707681937201e-06
-1.56265179163646e-06
-5.9408251619878e-06
-6.42027914324341e-06
-1.50403682229663e-05
-1.02116275599647e-05
6.56676080354982e-06
1.18216013557165e-06
-1.68712816567024e-05
-2.47561452528297e-05
-1.41089051503075e-05
-6.44650023345156e-06
-2.5716471636425e-05
-6.83735542517252e-06
-7.42984993415939e-06
-1.57274666367129e-05
-1.06363351610633e-05
-8.20994331603023e-06
-5.45009878490368e-06
-1.64159410282178e-05
-5.18106929687634e-06
-8.13072545038707e-06
-2.77219828747306e-05
-2.44415083541024e-05
-9.55488706664776e-06
-2.43254962301142e-05
-1.68742680288594e-05
-1.84051141262819e-05
-1.68505242238125e-05
-2.88911745897975e-05
-1.71195583082227e-05
-2.09564449151508e-05
-2.28304819010542e-05
-1.69230930084813e-05
-1.40087466062256e-05
-1.91753009167935e-05
-1.35766230592943e-05
9.07115199441999e-06
-2.98171233228446e-05
-3.06949174657889e-05
-1.80486775280371e-05
-9.25595949429577e-06
4.14429590645229e-06
-4.22374626778598e-06
-1.98442916476088e-05
-2.72342590778774e-05
-2.31076587110691e-05
-2.15224873128961e-05
-8.23990351441885e-06
-2.21491587115412e-05
-2.34595116581714e-05
-7.62962008495046e-07
-1.76478012571093e-05
-3.17190683133718e-06
-2.96523416330354e-05
-8.10292172969399e-06
-1.80866544572684e-05
-8.5542238092824e-06
-9.26544276977823e-06
-1.14240764521152e-05
-1.54438073045694e-05
-3.06021343603389e-05
-2.42220662059284e-05
-2.49646720487296e-05
5.9900241351069e-06
-2.27412625350125e-05
-1.71163558788898e-05
-7.78653296065481e-06
-4.57752393505805e-07
-2.73236005455241e-07
-8.77100135965542e-06
-2.95439955650402e-05
-1.38415091348849e-05
-1.90508559192068e-05
-1.42166184990781e-05
-2.31079618607482e-05
-2.83305844532923e-05
-2.20739311597004e-05
-3.17962176321329e-05
-2.09415189947025e-05
-1.94274124400909e-05
-2.51734842442682e-06
-1.49647776282061e-05
-1.98359265425309e-05
-3.74315890479238e-05
-1.20243246953979e-05
-2.28164103550498e-05
-1.02624729099877e-05
1.20154975702769e-06
-2.8914286024715e-06
-9.67240196609062e-08
-2.19667069514253e-05
3.21048936306709e-06
-1.71951817976547e-05
8.04403459588466e-07
-2.32948866579526e-05
-2.76502221972313e-05
-2.31256024241959e-05
-8.77067557952974e-06
-1.25288196722484e-05
-3.25158963909399e-05
-1.37835327579732e-05
-1.37191388601084e-05
-2.34349802425411e-05
-2.65587284582241e-05
-4.57674342003229e-06
-1.19580985060389e-05
-8.07487251660542e-06
-2.88606427654773e-05
-3.59199182996166e-05
-1.25449256477807e-05
-1.23342887295535e-05
-2.49868848193928e-05
-1.71368469364068e-05
-2.05126053893841e-05
-2.35356159605916e-05
-1.67197319272402e-06
-2.04588928884403e-05
-2.56975544023811e-05
-1.07345926177574e-05
-3.59917520796219e-05
-2.50145515458032e-05
-7.23960502719803e-06
-2.51363577258227e-05
-1.54015482684884e-05
-7.55755341887669e-06
-3.041129489335e-05
-2.54835077375889e-05
-1.98895533215679e-05
-1.55748530977647e-05
-3.25096410825002e-06
-2.09391709459187e-06
1.87159516072397e-06
-1.16731223757004e-05
-2.33404324584612e-05
-1.97596129259146e-05
-1.4246971410123e-05
-2.67040830969837e-05
3.88513929925198e-06
-2.45250873896665e-05
-2.76799838596111e-05
-5.42177269964867e-06
-1.12650734596629e-06
-1.33118191426827e-05
-2.04573456877076e-05
-2.90062708210297e-05
-1.1489195113717e-05
4.57279054854944e-07
-2.13343678704188e-05
2.90316586170416e-06
-1.16772259284563e-05
-2.93805107974044e-05
-1.62374433948835e-05
6.21021309739978e-07
-1.55614155142626e-05
-1.89197706500293e-05
-7.89104457168624e-06
-2.8337644255869e-05
-2.41653702349362e-05
-1.27944523703005e-05
-9.64256267808812e-06
-2.13343430128689e-05
-1.2297797477284e-05
4.84943779723095e-06
-9.77869679487338e-06
-1.4399314665289e-05
-2.46101148545888e-05
-1.88021440738925e-05
-2.95317789701381e-05
-1.95746236590726e-05
-2.34979672268375e-05
-5.33550436992508e-07
-2.64690437691895e-05
1.41600387786786e-06
-1.46846382383844e-05
1.45346515389347e-06
-1.68926337009306e-05
-1.93013004970257e-05
-1.8921437244805e-06
-1.84816143193724e-05
-1.38603619544456e-05
-5.59965233323536e-06
-1.20571443514893e-05
-3.09197755761666e-05
-2.31650827396321e-05
-1.5808135097344e-05
-1.30413307941754e-05
-3.25465356703259e-06
-4.08549473334384e-05
-2.82562641200193e-05
-1.91416057682512e-05
-1.41120326049041e-05
-1.70652082800361e-05
-1.7502545374249e-05
2.06744763018501e-06
-2.51347134555408e-05
-1.86278090798261e-05
-9.75915260529778e-06
-1.58873488433262e-05
-2.43997072552638e-05
-2.09886614563035e-05
-1.47551348148121e-05
-1.59647033773671e-05
-2.97797769927805e-05
-2.99951658219413e-05
8.47167848091947e-06
-9.59469866782785e-06
-2.57195892668465e-05
-2.08258787585897e-05
-3.31925294023548e-05
-1.97429464006584e-06
-8.82753788315876e-06
3.54287571820146e-07
-8.05932097366985e-06
-2.35869383433642e-05
-1.78938287258272e-05
-3.56157196229943e-05
-1.93264374932775e-05
-1.65355287998364e-05
-1.43917433147322e-05
-2.10112529554942e-05
-2.1433588056804e-05
-1.81659814961291e-05
-3.79145197042584e-05
-1.37340445625327e-05
-1.24121282728983e-05
-1.74607662645904e-05
-9.92709230457558e-06
-1.56960991656071e-05
-1.00967895720994e-05
-7.12058714906923e-06
-2.07262429396314e-05
-3.42959101734956e-05
-2.15170698248587e-05
-8.65960482554869e-06
-9.73942533117101e-06
-1.04764438751895e-05
-1.82413278363786e-05
-8.9639919901619e-06
-1.18816377860555e-05
-2.34199082077358e-05
-3.26876673992308e-05
-1.74797565485144e-05
-6.22426481984156e-06
-1.3140221267953e-05
-1.40823003956792e-05
-3.25762787734083e-05
-2.20083433361555e-05
-9.24079444337286e-06
-1.01976198597521e-05
-2.40197096303223e-05
-1.85228427113557e-05
-2.58338882207345e-05
-2.85957592467306e-05
-1.83329356055304e-05
-2.26512620528602e-05
-2.09028289549991e-05
-1.55145428044757e-05
-1.36397675259731e-05
-8.79462227672332e-06
-1.86342001915337e-05
-1.24669601856736e-05
-2.03863837995346e-05
-6.22825348194313e-06
-5.60507817096684e-06
-2.42545228699128e-05
-5.60177403661454e-06
-1.15846844955866e-05
-1.43676118632251e-05
-1.52322386415522e-05
-3.25835640376136e-06
-2.31760433298185e-05
1.36741825048095e-06
-1.89511003739932e-05
-2.66006983225313e-05
-2.30748938570799e-05
-2.94620420144218e-05
-1.49830948186947e-05
-4.41149963475032e-06
-1.3643876068272e-05
-9.80776377066618e-06
-2.08770132771428e-05
-1.25137001031907e-05
-1.8452209259894e-05
-2.2374078611733e-05
-1.11109140660131e-05
-1.79361539309164e-05
-2.35086921116675e-05
-1.92835217643685e-05
5.64866399661872e-06
-1.6812814024988e-05
-2.34668022686471e-05
-1.27194388981981e-05
-1.27249258630986e-05
-1.60504051257723e-05
-3.67864158774848e-05
-2.03950285884407e-05
-1.56970873386014e-05
-1.60299833981065e-05
-8.38956386109193e-06
-1.71296574095812e-05
-2.08730710202335e-05
-2.19480211341144e-05
-1.78710603556228e-05
-2.19305431165406e-05
-7.7842264537019e-06
-3.10758751070301e-05
-2.43531061187608e-05
-1.88122103839453e-05
-1.80415375920947e-05
-9.35243582427255e-06
-1.97735035264196e-05
-2.28140645242916e-05
-3.24933830493305e-06
-4.65780116447053e-06
-2.80168032796548e-05
-2.47378542965149e-05
-1.76166992053563e-05
-2.17967208867774e-06
-9.50505062258503e-06
-1.23491143986183e-05
-7.71968222131184e-06
-1.58766024678124e-05
-2.58815594957806e-05
-1.53147623486286e-05
-1.73993356336022e-05
-1.77705841460108e-06
-2.37997019599843e-05
-1.15018388180441e-05
-1.83606801842714e-05
-5.22490865595742e-06
-1.26878457366345e-05
-4.23838323711073e-07
-3.74998888025867e-06
-1.5411536546282e-06
-3.33979834985079e-05
-1.7666229065157e-06
-2.60231708672768e-05
-3.37342252590266e-07
-2.47798624660859e-05
-1.52494308040629e-05
-2.87823114210122e-06
-4.64847058817684e-06
-9.55526265129962e-06
-1.7692885195818e-05
-2.18320922504666e-05
-1.34142311423617e-05
-9.27676921986059e-06
-1.33085854185805e-05
-1.76212237148289e-05
-9.26627442590872e-06
-2.08606004043936e-05
6.4192338588662e-06
-4.45151521973544e-06
-2.35177863171711e-05
-9.82569004872939e-06
-1.78941694552041e-05
-2.20156597153355e-05
-2.20817062704902e-05
-2.49889937503625e-05
-2.28466689700859e-05
-1.77656948961739e-05
-1.35441503294381e-05
-2.32936077110266e-05
-2.94409970167274e-05
-1.54646404074515e-05
-1.02554689951035e-05
-7.70731549087661e-06
-1.43835477586645e-05
-7.41850734427618e-06
-1.79726242516762e-05
-1.92911641220714e-06
-1.54880269944477e-05
-1.86692038851069e-05
-6.51977650776183e-06
-2.84630435651144e-05
2.30966921568918e-06
-1.84122326675211e-05
-8.06991472106197e-06
-2.59126642891852e-05
-1.7392087511811e-05
-5.26547899700603e-06
-1.36493100733372e-05
-2.84199469141078e-05
-1.24923838569731e-05
-1.52492698796081e-05
-1.12871967592968e-05
-1.79995290074856e-05
-2.07546986337008e-05
-8.19050201511931e-06
-3.78911963332322e-06
-1.21805528262604e-05
-5.62078606767652e-06
-1.05972129576609e-05
-1.07232009654002e-05
-1.84207962374167e-05
-4.81709356693348e-06
-1.44943457716483e-05
-1.61945510416188e-06
-2.30237782982869e-05
-2.31186154465078e-05
-5.10561494354784e-06
-8.14350054308566e-06
1.32895034499275e-05
-1.39555503209305e-05
-1.36778362234388e-05
-9.03657508151215e-06
-2.10459057041864e-05
-2.33724405987452e-05
-2.11534060211505e-05
-2.31826030630775e-05
-2.11260735255447e-05
-8.87545896017937e-06
-1.24395685823239e-05
-1.88322023005522e-05
-1.32615743892177e-05
-1.48337127717424e-05
-5.93996136901605e-06
-3.29161617328212e-05
-1.94050115293772e-05
-1.21992258202273e-05
-6.82102952298298e-06
-1.97336104894678e-05
-2.23355304333299e-05
-6.6943041883519e-06
-8.02562452954121e-06
-1.18868216832906e-05
-1.23207424407123e-05
-9.86203320546529e-06
-1.63939568257005e-05
-2.81061905255888e-06
-1.74542838703232e-05
-1.51582464583544e-05
-6.89269401874096e-06
-1.27012416243142e-05
-1.77083032687727e-05
-1.41238225985867e-06
-5.95821017020493e-06
-1.23053805720681e-05
-1.33605184092815e-06
-1.17306057937379e-05
-3.27160457543068e-05
-5.3968127485032e-06
-2.10914920778054e-05
-1.82556139100581e-05
-1.97012497908439e-05
-9.71690685836197e-06
-1.80255427725803e-05
8.26592845285729e-06
-1.66066962883015e-05
-2.05292419415389e-05
-1.58520289927331e-05
-2.10607088267689e-05
-1.87581110213758e-05
-8.57294747046115e-06
-1.05608521305408e-05
-1.21801230056043e-05
-2.80833244032203e-05
-2.26288151873302e-05
-2.14293439738074e-05
-1.59330527861861e-05
-1.69464230097586e-05
-1.29689230315327e-05
-8.84610008839999e-06
-1.60255721955729e-05
-1.68044751526274e-05
-1.32091529553671e-05
-1.86043101828717e-05
-8.0221931807998e-06
-4.30328263028015e-06
-1.31087330706557e-05
-1.89216893267943e-05
-3.19954208688893e-05
-2.496873905907e-05
-1.83687864348027e-05
-2.26550028819532e-05
-8.50284732771948e-06
-1.09735445919625e-05
-1.37196756559274e-05
-1.69780271539833e-05
-2.9694178893384e-05
-3.75781075201408e-05
-2.23918254342734e-05
-2.55658880017429e-05
-5.63356048110785e-06
-1.1462674922795e-05
-1.40945893822512e-05
-8.66244276704888e-06
-7.02669901385393e-06
-1.13284089984853e-05
-1.03977608803389e-05
-1.84233936973095e-05
-6.36904807250858e-06
-2.57572280577058e-05
5.85262478205158e-06
-1.15002487300122e-05
-2.63156088732371e-05
-4.68153031604463e-06
-1.03048741434337e-06
-3.27246834547173e-06
-3.18393601173542e-05
-1.68725365030249e-05
-2.64089601354286e-05
-6.12377091482392e-06
-2.79160518025015e-05
-2.02041037014767e-05
-1.7906468384037e-05
-3.84854284596592e-05
-2.50290582253135e-05
-2.54062934274726e-05
4.81663140894136e-06
-7.44050369596263e-06
-1.86238258103287e-05
-1.95721169733497e-05
-2.44357850869666e-05
-1.2600564181571e-05
-1.22423716088325e-05
-9.82715447654454e-06
-2.40731463197757e-05
-3.98868179443598e-05
-2.14725701846077e-05
-2.15350085239638e-05
-1.77241110899588e-05
-8.86765629404513e-06
-2.59415055324006e-05
-5.96866681513026e-06
-2.4230760452509e-05
-2.36934934220341e-05
-1.30363156786802e-05
-6.38931550544573e-06
-1.55560727739665e-05
-1.153212011305e-05
-2.18955689403181e-05
-1.72988492014381e-05
-1.32406412016981e-05
-1.43650093372628e-05
-6.1368537331921e-06
-3.06854742153837e-05
-2.25564001853777e-05
-3.45867293944403e-06
-2.04323367316965e-05
-1.74661953914789e-05
-7.41817098798979e-06
-2.34717851987073e-05
-5.79542295357999e-06
-1.35521010837548e-05
-2.13752190668704e-05
-1.9681476352498e-05
-1.98654454543445e-05
-9.56247563603109e-06
-1.22617980871481e-05
-3.58883910678802e-05
-1.68006373588768e-05
-4.79888322276432e-06
-1.95839933718763e-05
-7.22047093152055e-06
-2.78043796854502e-05
-1.89652920412963e-05
-1.73165347122809e-05
-5.29832472060585e-06
-8.94831243597357e-06
-2.49738727993554e-06
-3.90430885541348e-06
-2.22335820037816e-05
-2.41836594526261e-05
-3.48091369996684e-05
-2.62449753070773e-05
-3.92356786016391e-05
-1.08427035546978e-05
-3.40227178825873e-05
-1.73431808680669e-05
-1.09107651461783e-06
-4.43669531511113e-06
-8.44449258051131e-06
3.00937067883392e-06
5.69137206571951e-06
-2.69469555007939e-05
-1.49540846117598e-05
-1.01811678305649e-05
-6.09456607690345e-06
-1.62816450657219e-05
-2.9421076021045e-05
-1.75568219511129e-05
-8.54983866537957e-06
-1.16730537405256e-05
-1.76398498159288e-05
-3.50425554785423e-05
-2.58641680657064e-05
-2.6986691944317e-05
-2.09888448822769e-05
-1.95459694139111e-05
-1.09930123600269e-05
-1.63620645962968e-05
-1.37387253738174e-05
-2.20285182150042e-05
-1.83629507818264e-05
-1.9699071831176e-05
-1.5864755303858e-05
-2.65637197284135e-05
-1.64015981140406e-05
-2.14858030906769e-05
-1.38988375798568e-05
-1.72512951118196e-05
-3.66556639295316e-06
-3.25468855454264e-05
-2.30836143103222e-05
-1.03956343599267e-05
-8.41391234410585e-06
-9.72615504511621e-06
-1.66127839207347e-05
-1.48214425790232e-05
-1.18063655595377e-05
1.89234455310413e-05
-1.03582589368711e-05
-2.8581926363803e-05
-3.15310495969785e-05
-2.0977783013413e-05
-4.81121152039817e-06
-3.96698704045179e-06
-1.1671280057071e-05
-2.71690008423987e-05
-1.92694418181429e-05
-2.88074555030967e-05
-1.71063444536056e-05
-9.73060735921995e-06
-4.94579662604847e-05
-3.1905098470447e-05
-1.43555043205451e-05
-2.7424238669825e-05
-1.37851470106156e-05
-7.3300656093534e-06
-2.59851209098079e-05
-2.4283590493308e-05
-6.01167547965334e-07
-2.4212538171515e-05
-1.64942204767058e-05
-1.99387169942546e-05
-1.69514783425228e-05
-1.48915484120002e-05
-1.19415827540887e-05
-1.98081320007261e-05
-2.43574030284376e-05
-1.97813129897989e-05
-1.43224372924022e-05
-1.49064074555007e-05
-1.50237936054931e-05
-2.83727340066254e-05
-1.25463564385867e-05
-6.72844708235221e-06
-2.11417288817111e-05
-2.24167653085226e-05
-6.27581549331119e-06
-1.9824497448826e-05
-7.37709365183309e-06
-1.75817484359469e-05
-1.90191608061278e-05
-2.46718656647351e-05
-3.66263317112255e-05
-2.21138218934195e-05
-3.76923233081954e-06
-1.35986988711943e-05
7.29527225851065e-07
-1.80607198572479e-05
-9.60156141603952e-06
-1.13271716477753e-05
-1.20131670955197e-06
-2.9150652144627e-05
-1.97050442501287e-05
7.73075765953821e-06
-2.07021937881529e-05
-1.69691897977009e-05
-4.05919675964981e-05
-1.66297587083672e-05
-1.67110314686756e-05
-1.03221882862762e-05
-1.55547196912446e-05
-1.43729160719762e-05
-1.97724649245628e-05
-2.31851121385231e-06
1.56923203285161e-07
-6.7839562439857e-06
-3.31546765148979e-05
-1.27972082502925e-05
-7.49000668274905e-07
-2.0878661653233e-05
-3.09473645980535e-05
-2.85424468847381e-05
-1.35040700395137e-05
-1.31995608325812e-05
-1.25556432601882e-05
1.33908283292712e-06
-1.06368923577221e-05
-2.17230501403463e-05
-1.00384244934114e-05
-1.3338508468068e-05
-2.28384882324179e-05
-1.92202562082833e-06
-2.81215768578514e-05
-1.5196720846695e-05
-2.61066956080746e-05
-2.12506661227542e-05
-1.80008082320164e-05
-1.86784398729471e-05
-2.47304741014299e-05
-1.21352045785964e-05
-7.17715769859202e-06
-1.9688821177465e-05
1.06183496608429e-05
1.74104727137268e-05
-1.96028581769582e-05
-8.71044526980388e-06
-1.45229085853879e-05
-1.52198656982664e-05
-2.35483697729829e-05
-1.43018116494955e-05
-1.58190474790925e-05
-1.43393339432242e-05
-1.37982043557961e-05
-2.60818728509784e-05
-2.37010989884248e-05
-1.53678425503488e-05
1.01838159166871e-06
-1.4882929645255e-05
-2.71392603763213e-05
-2.26588578517471e-05
-1.08628514689911e-05
-2.35095747108676e-05
-8.11893923091126e-06
-3.04686529575676e-06
-1.6444021154699e-06
-2.03818357307487e-05
-2.25878107551775e-05
-1.04725955072379e-05
-7.01151999459061e-06
-1.58443035273431e-05
-1.5107108553607e-05
-5.6053064789014e-06
-7.87597438426709e-06
-3.19344489386493e-05
-8.77643724200329e-06
-2.53413024524581e-05
-3.23068360071526e-05
-2.26547506907596e-05
-1.48739381838153e-05
-1.66019584574026e-05
-3.49785688985293e-06
-1.82421041348685e-05
-2.502745265408e-06
-2.98228865216272e-05
-1.67581339485878e-05
-1.99612846474982e-05
-2.41831159662426e-05
-1.08288910558425e-05
-3.29279736175457e-05
-1.34825607562679e-05
-1.61708186747627e-05
-1.06453851784315e-05
-2.33800070530523e-05
-3.33620918962884e-05
-1.59906617021765e-05
-9.21589707676218e-06
-2.08904066022165e-05
-3.37595712835678e-05
-9.20411507595956e-06
-1.30634755611519e-05
-3.57947019775516e-05
-8.71514276530882e-06
-1.48903247169666e-05
-1.69939638499158e-05
-1.61614095990315e-05
-1.26308521300842e-05
-1.39240688900963e-05
-1.44334200244117e-05
-2.18462250706836e-05
-1.52182720930366e-05
-1.51788400254751e-05
-1.69765156133967e-05
-1.17789164672928e-05
-2.57570943212126e-05
-4.00016442215769e-05
-2.78206099809964e-05
-2.50572597512503e-05
-1.96129423619987e-05
-2.21262886558435e-05
-2.63955069447156e-06
-4.63020577550765e-06
-1.57375696591146e-05
-3.48868368485596e-05
-2.18048510933857e-05
-2.27703227184373e-05
-1.5176898569251e-05
-1.61855495192443e-05
-2.62843421441918e-05
-4.68128165508854e-05
-1.44506516271684e-05
8.81133864168616e-06
-3.49869877265594e-06
-2.30466360587005e-05
-2.85586885539374e-05
-2.06791226969383e-05
-1.46571966138725e-05
-1.82958658623658e-05
-3.67779917142634e-05
-1.07079583628811e-05
-1.29672636705542e-05
-2.87495028560728e-05
-1.48506392833364e-05
-9.49481759722637e-06
-1.21572880492485e-05
-1.00726311198528e-05
-1.84493451234303e-05
-3.73515982056554e-05
-2.30385186655555e-05
-2.65659827740447e-05
-3.1261977175607e-05
-1.7777970911815e-05
-3.02764912575105e-05
-1.52386905878154e-05
-2.14498157514933e-05
-1.3567162585244e-05
-2.68660433220474e-05
-2.62128902770145e-05
-2.47988667916923e-05
-3.10226661385942e-05
-2.83384437997971e-05
-1.92897301511039e-05
-9.20656161997141e-06
-7.40649866958038e-06
-1.55214782321412e-05
-1.04078043154049e-05
-1.90589356656982e-05
-2.80713889062031e-05
-2.05110743920312e-05
-9.45003937448591e-06
-1.45939138893587e-05
-6.63781218629852e-06
-5.15505388559357e-06
-8.89380299214855e-07
-1.0642972879806e-05
-5.27724979510073e-06
-2.85455379509866e-05
-2.23278288792124e-05
-9.08338726629985e-06
-2.04963142437242e-05
-1.75499794709697e-05
9.90737371031119e-07
-1.9475941437345e-06
-1.47237043680236e-05
-1.29966759194448e-05
1.36806728599622e-06
-1.54015318347782e-05
-9.5020773310314e-06
-2.54179037819819e-05
-4.37614035347324e-06
-2.57533113174915e-06
-1.62815101652651e-05
-2.58805832592055e-05
-1.52985162184323e-05
-3.03117092907127e-05
-1.68738441660569e-05
-2.20846232628194e-05
-1.3198201099775e-05
-1.45161581625789e-05
-1.76717414550229e-05
-2.46817981831684e-05
-1.67323087691137e-05
-6.92356332015525e-06
-2.6457502674463e-05
-1.20258914739676e-05
-9.79836214576535e-06
-1.41175507790187e-05
-1.6093033373235e-05
-2.42895455719149e-05
-2.89348808692685e-05
-1.05767576099633e-05
-1.35842878665288e-05
-2.20582332751282e-05
-1.61720825113903e-05
-2.87341934410674e-05
-4.05173087646563e-06
-1.31117562482184e-05
-2.57916842675699e-05
-2.36320267336023e-05
-5.70290254066341e-06
-1.64273889023678e-05
-1.26324460721625e-05
-2.18930465815058e-05
-7.64605101413242e-06
-1.67047555774919e-05
-2.27194437670616e-05
-1.91244435675297e-05
-1.64356552443411e-05
-1.60145158263382e-05
-2.62542629298352e-05
-1.45162870532848e-05
2.06792036594377e-07
-3.07996571699864e-05
-1.54685523744424e-05
-1.41388109765189e-05
-3.26043708514171e-05
-2.56168262724964e-05
-1.58567450287175e-05
-2.33519376630848e-05
-1.32582247532681e-05
-2.51919693553708e-05
-2.58906272097002e-05
-1.77467701499875e-05
-1.29667903682503e-05
-1.67931229006143e-05
2.8855790299781e-06
-1.93337454476775e-05
-1.38860415167753e-05
-2.4889171619819e-05
-1.73286633426503e-05
-2.12034818083288e-05
-2.93848675717945e-05
-1.04176219051178e-05
-1.23373397324886e-05
-2.25093147779352e-05
-3.32282197530645e-06
-7.77324856575675e-06
-2.32893967298972e-05
-9.98086295083892e-06
-1.99866546220157e-05
-9.10442089596397e-06
-1.24815632996615e-05
-2.57617030667942e-05
-2.46842358577889e-05
-9.8594800973678e-06
2.10858678276862e-06
-1.46013852063671e-05
-1.91793989574757e-05
-1.94512350467223e-05
-2.20880592495794e-05
-1.9488578631079e-05
-2.17550437508906e-05
-6.62437777594903e-06
-1.82855762349254e-05
1.15813837838437e-05
-2.86131477970194e-05
-5.08734616979969e-06
-1.56796439314083e-05
-2.11362920391836e-05
-1.28434264140109e-05
-6.65091071735969e-06
-1.91904732616183e-05
-4.0933965649224e-06
5.75806233420593e-06
-1.11207299612846e-05
-1.90593638325107e-05
-2.63597824117992e-05
-1.34593281538041e-05
-1.12197982720461e-05
-1.64443467376102e-05
-1.44607124767018e-05
-6.02149070446456e-06
-1.61309908877872e-05
-7.30127405260353e-06
-9.57073332405281e-06
-7.05590694789381e-06
-2.39181491398563e-05
-1.93008790263133e-05
-1.22142707986023e-05
-3.98594090250579e-05
1.76999896865915e-06
-7.88850437078532e-06
-2.32310570308557e-05
-8.918121043124e-06
-1.70124915818571e-06
-2.7654502187328e-05
-2.1894074400296e-05
-9.98868399326048e-06
-1.84316980891711e-05
-1.28473624355672e-05
-7.85119930421236e-06
-6.22389097651501e-06
-1.90303205243167e-05
-5.80033813627094e-06
-4.63974566462275e-06
-2.09973570017466e-05
-2.59411510046134e-06
-5.46833057679882e-06
-8.9758606237441e-06
-2.05942192273359e-05
-3.5258782756265e-06
-1.6711824484458e-05
-1.95835515173461e-05
-1.17913364602595e-05
7.70407568583226e-06
-1.8750825746092e-05
-5.31577490615119e-06
-2.44018833508725e-05
-1.88051521593346e-05
-2.57382301646132e-05
-1.40748400043877e-05
-1.15277904138174e-05
-3.25665082387923e-05
-1.63707302449555e-05
-1.03433421492075e-05
-2.81544164040565e-05
-1.59250434324401e-05
-1.98837200386762e-05
-2.44250518794537e-05
-2.45057259936652e-05
-1.52926327923672e-05
-8.0802353422183e-06
8.03537340416981e-06
-5.1799768365783e-06
-2.37012261928543e-05
-1.58307791452409e-05
-2.65052981394624e-05
-1.88685060074619e-05
-6.14893369598043e-06
-1.76473594715079e-05
-3.36030757261923e-05
-1.26296609120038e-05
-1.77663732330505e-05
-9.230439920718e-06
-1.33037460395008e-05
-8.45836006404032e-06
-1.02633031564135e-05
-1.89998058566769e-05
-1.56203570200937e-05
-3.07555379184907e-05
-6.57779054763056e-06
-8.41002647875735e-06
-2.72834527217437e-05
-1.55505589595407e-05
-1.57593781932227e-05
-4.00476750163504e-05
-2.18341797716847e-05
1.37542313017126e-06
-1.29197801073471e-05
-1.34218143557412e-05
-2.43382125345815e-05
-1.35104524686322e-05
-3.31035239199204e-05
-2.11519638856513e-05
-1.1247007313262e-05
2.16538597791052e-07
-2.34268794085008e-05
-2.45378693732382e-05
-2.20250214262486e-05
-3.10594939702335e-05
-9.91363519884319e-06
3.68711213584792e-06
-1.73086099064282e-05
-1.41244755224392e-05
-2.5678054441212e-05
-2.12375390135766e-05
-2.62478418671095e-05
-2.02980401210051e-05
-5.93898054408554e-06
-1.21726814109776e-05
-4.33893153239246e-06
-1.58171667138918e-05
2.31814609140821e-06
4.68130895505783e-06
-6.3266046724531e-06
-1.16121993686222e-05
-1.80063435618012e-05
-1.21820601520345e-05
-2.28060306553617e-05
-1.35879821457966e-05
-1.27114941725834e-05
-1.99999488452756e-05
-1.14099458207629e-05
-1.11199010600649e-05
-2.82780760850822e-05
5.78134949020851e-07
1.65565006475993e-05
-3.49686676950369e-05
-5.38192439879447e-07
-1.04263933626596e-05
-6.21718754504481e-06
-1.36106783858282e-05
-1.61163952167204e-05
-2.59977676373971e-06
-8.16788180797164e-06
-9.40021700291398e-06
-2.64775893963836e-05
-2.38582901161908e-05
-1.10627623513866e-05
-3.19466135068141e-05
-1.35025059440163e-05
-1.19928459439813e-05
6.69046831376389e-08
-6.07945016959743e-06
-2.07956083141005e-05
-2.02448454403557e-05
-1.5505382447968e-05
-2.58306856674951e-05
-1.84265990688257e-05
1.40024622310573e-06
-1.8951169271692e-05
-2.28163120905959e-05
-2.64676482659546e-05
-2.37862450118045e-05
-1.89962889408679e-06
-1.26604651039497e-05
-1.18117754475164e-05
-7.87157547355115e-06
-5.50435806014953e-06
-3.28015551667733e-05
-1.93575366998353e-05
-3.04409080497417e-05
-1.55183527703952e-05
-1.09782702594245e-05
-2.23464655522676e-05
-3.12431113034625e-05
-1.03148854645897e-05
-2.43835255358828e-05
-2.62181660617498e-05
-1.3013994391168e-05
-1.6394232196341e-06
-1.23537107530938e-05
-7.83211809054103e-06
-2.1556634688012e-05
-2.14669726536088e-05
-2.13637189092469e-05
-1.63273063683547e-05
-1.78037391376063e-05
-1.27704359780232e-05
-2.36281018201889e-05
-1.25376148565779e-05
-2.02889942844749e-05
-2.37654128657921e-05
-1.80348676872116e-05
-3.83069323966381e-05
-1.3219274884253e-05
-2.16766601069931e-05
-2.09161626403812e-05
-8.70955431011806e-06
-1.09358176158774e-05
-1.43417608741308e-05
-2.06181125367775e-05
-9.71979770441541e-06
-7.75802900406286e-06
-1.41024032955956e-05
-5.26555143492704e-06
-1.89690284522038e-05
-8.19766650412983e-06
-1.56872643239138e-05
-1.48044147643664e-05
-1.98847449620586e-05
-2.93688834711342e-05
-1.27252156376938e-05
-2.38069124438129e-05
-2.7306393089548e-05
-1.7010555072126e-05
-2.44289780876419e-05
-1.6724483873769e-05
-1.96684719829995e-06
-1.26258224896297e-05
-2.17312033720647e-05
6.22720964334914e-06
-1.38500003043006e-05
-1.9146095398192e-05
-4.8699649854051e-06
-4.78820495265595e-06
-7.57574530572937e-07
-2.05529110515455e-05
-8.22455503495222e-06
5.36921008200843e-06
-2.64093987655117e-05
-1.49999949977862e-05
-1.96866675473756e-05
-1.89729384356778e-05
-2.12976114091321e-05
-1.77083975867159e-05
-1.67722990012984e-05
-1.73742467999514e-05
-3.77713169654661e-05
-3.2743301683989e-06
-1.89275042128893e-05
-1.57087011937511e-05
-1.93295227450121e-06
-4.8328934544529e-06
-1.20008702592787e-05
-1.39159850419068e-05
-3.59046910903621e-05
-8.09007437016197e-06
-1.47241953805206e-05
-8.12256878034022e-06
-1.74402266101287e-05
-1.6563063800654e-05
-1.56892707720803e-05
-1.73708599958899e-05
-1.29402231625657e-05
-1.63522875232514e-05
-1.36342211837261e-05
-2.18723803801155e-05
-1.19257865411034e-05
-3.35055452414722e-05
-2.27430803251501e-05
-2.37532415729354e-05
-1.54205228622707e-05
-2.17959497496504e-05
-8.91536543728814e-06
-1.626760824307e-05
-5.06535873106593e-06
-1.17896352608864e-05
-7.35648779396907e-07
-1.4757749695802e-05
-3.19127571353875e-05
-1.27858623919918e-05
-9.47513342055336e-06
-2.37110233422354e-05
-2.87807060310001e-05
-2.66310507791419e-05
-1.40606846365869e-05
-3.01659559770378e-05
-2.90970980784143e-05
-2.98333822983164e-05
-2.06339165720944e-05
4.52204517870072e-06
-3.95173726988439e-05
-2.71250500984267e-05
-3.38123610513784e-05
-2.34027899538823e-05
-1.61912262393498e-05
-3.07204716025011e-05
-8.8013684015493e-06
-1.4525351602115e-05
-3.61915912834984e-06
-1.81194446925954e-05
4.40366509669764e-06
-3.59138233348664e-05
9.18416802836032e-06
-1.63307743302425e-05
-1.89166790477715e-05
-7.1981887186719e-06
-1.54603450375319e-05
-1.70222344388506e-05
1.38218809844751e-06
-1.14759418357858e-05
-2.84087799106637e-06
-1.12233450675634e-05
-2.07199303963294e-05
-2.23848822829024e-05
-1.52081107337734e-05
-4.89959380849981e-05
-2.63260367530166e-05
-1.44623099499691e-05
-2.79632186943818e-05
-3.80509043852301e-06
-2.90077476256204e-05
-3.62641475251663e-05
-1.55249049150825e-05
-2.133304655051e-05
-2.28612973260411e-05
-2.53884672637657e-05
-1.53042434234309e-05
-2.07796547521126e-05
-1.86131801760188e-05
-8.80334575348592e-06
-8.44602220348972e-06
-1.13167569479735e-05
4.2647042771909e-06
-1.41597046270203e-05
-1.29897254213569e-05
-9.92963100847886e-06
-2.43409987648467e-05
-8.01854911480814e-06
-1.45928303020104e-06
-8.76626714555698e-06
-2.89522818720744e-05
-9.0378141095031e-06
7.77802696834826e-06
-6.00875442593049e-06
-2.03400654387353e-05
-1.33476745600716e-05
-3.67230056625878e-05
-1.92956665289801e-05
-8.4319042557829e-06
-2.29986397896148e-05
-1.56518062422547e-05
-2.66526723682154e-05
-1.69948879713866e-05
-3.18452463914874e-05
-3.13358115635282e-06
-1.69821066710764e-05
-2.63969970212049e-05
-5.36970010039565e-06
-7.25720004733648e-06
-1.82494581082423e-05
-2.14791796335808e-05
-3.04558600162362e-05
-1.68855470068602e-06
-2.66118446915753e-05
-2.15651601645377e-05
-1.43916432340149e-05
-1.71257579962869e-05
-2.16219912625672e-05
-9.39629700091762e-06
1.04800750366375e-05
-2.31248106168151e-05
-2.59762437684056e-05
-2.55792666528928e-05
-1.4313080239226e-05
-1.40510079056473e-05
-7.48152773160083e-06
-1.96373037913615e-05
-1.6364835705397e-05
1.41125293996819e-06
-2.82446001308644e-05
-3.40675627860615e-06
-1.99899937410172e-05
-2.1076842478756e-05
-3.3607161540102e-05
-2.62557225814042e-05
6.06942914419865e-06
-3.3518552280402e-05
-9.67019817041397e-06
-1.17576195849158e-05
-1.33270252103863e-05
-2.77852719204352e-05
-7.11843714570151e-06
-1.62625031215662e-05
-1.77395381752161e-05
-1.45487882691893e-05
-2.13993228685141e-05
-2.94771215018714e-05
-2.87432583093816e-05
-5.28806151615385e-06
-3.52989323645464e-05
-2.21683120424412e-05
-1.43329915105073e-05
-1.54079556165839e-05
-1.31338573749635e-05
-3.07826859674964e-05
-9.41711072521804e-06
-2.15158191585289e-06
-2.48632687236987e-05
-2.43538010420673e-05
-1.29426201383669e-05
-1.5091933371462e-05
-2.79732236400245e-05
-1.94506974226193e-05
-7.86598718131786e-06
-1.60989512607998e-05
-2.97053036966653e-05
-2.32910823052489e-05
-1.89178960760275e-05
-1.15900565404901e-05
-1.78417214041211e-05
-3.11096838988525e-05
-2.49086008371742e-05
-1.99701514736452e-05
-1.71864967952747e-05
-1.62725643895095e-05
-2.72892659718763e-05
-3.50716734208735e-05
2.23428860729469e-06
-5.71668646187887e-06
-1.31532349877417e-06
-2.27161238618584e-05
-1.41802960263278e-05
-1.43672412485396e-06
-7.2672585496882e-06
-2.79387895033214e-05
-1.66542339679898e-05
-2.62906097294573e-05
-8.0291415899716e-06
-1.39184495904313e-05
-1.01160277914885e-05
-1.33954668515462e-05
-1.36028419346822e-05
-1.1583350697454e-05
-1.61154239496792e-05
-4.16140108434522e-06
-1.40394144248072e-05
-1.50613637124254e-06
-1.69522682953644e-05
-1.72387998686213e-05
-9.44962583438086e-06
-2.11629042106052e-05
3.91330078260595e-06
-1.41992360831927e-05
-1.84290952851777e-05
-1.76482107043452e-05
-1.7498242364659e-05
-1.0850691423931e-05
-3.27607362135426e-05
-1.0980052583531e-05
-1.78067379560171e-05
-1.49324004866486e-05
-1.21137123148594e-05
-2.36284854964961e-05
-3.38983881030248e-05
-2.24557269476701e-05
-2.6794193322204e-05
-2.17583399356586e-05
-1.20168966556445e-05
-2.7665782037118e-05
-5.82739503917949e-06
-2.66004474636807e-05
-8.45809666081181e-06
-1.13881922526212e-05
3.91771244402636e-06
-1.60957924824283e-05
-2.26899802447932e-05
-3.38565304201315e-05
-3.18831499285013e-05
-1.90096777622012e-05
-6.03569613068417e-06
-4.23302637673566e-06
-2.7358237908078e-05
-1.23813301948931e-05
-6.26967975323041e-06
-1.43747660393119e-05
-1.09306512934781e-05
-6.51207024579533e-06
-5.83800041499662e-06
-2.60570504299128e-05
-2.61280267006424e-05
-1.16640189873124e-05
-1.24413440031629e-05
-2.07956601091589e-05
-2.20366883996218e-05
-1.15843758815324e-05
-1.83678445899884e-05
-1.25965631730581e-05
-3.77350990358092e-06
-1.42965003102949e-05
-2.94785255116473e-05
-2.02964985592541e-05
-2.32079134897385e-05
-1.96451915313005e-05
-1.14542703081906e-05
-7.2350282981768e-06
-3.00460201914058e-05
-1.66358534361046e-05
-3.74072088767303e-07
-8.98354567363221e-06
-8.60266946614109e-06
-1.1116837076929e-05
-1.88874678086111e-05
-1.15651648065649e-05
-2.76094681397712e-05
9.77316092917776e-06
-2.25093300280537e-05
-2.43569252069417e-06
-2.06548273470274e-05
-2.4192088550669e-05
-4.7643093467048e-06
-1.43051905148729e-05
-1.46736116606374e-05
-2.75249374552335e-05
-2.6644125815806e-05
-1.19225723738572e-05
-7.1424420145673e-06
-1.25341623127555e-05
-1.11272498240129e-05
-3.6759166943033e-05
-1.64829559603805e-05
-3.2074466361054e-05
-4.5382674282203e-06
-1.30325271124977e-05
-8.93677581950583e-06
-4.50704415481235e-06
-9.39111213645236e-06
-2.75420458880577e-05
-9.8484347189116e-06
-2.1110337802828e-05
-3.00349510472544e-05
-1.80667840881212e-05
-2.93083846383954e-05
-2.8178419713619e-05
-1.10211313112884e-05
-1.46135198791412e-05
-2.02316582510122e-05
-2.11857398658185e-05
-2.54306226588227e-06
-2.3844872895735e-06
-2.85970344364776e-06
-1.37057257824035e-05
-8.73300642362006e-06
-5.00859766471951e-06
-3.03695082418434e-06
-2.56747947245861e-05
-8.04156797655118e-06
-1.84407150431318e-05
-2.87045079436587e-05
-6.4659049482248e-06
-2.4495311724756e-05
-1.26111039459357e-05
-1.84074899938562e-05
-3.56006235603382e-05
1.28417851504675e-05
-4.46926580227587e-06
-1.00528795544544e-05
-3.36711291095241e-05
-1.38971322878905e-05
-1.66604807418179e-05
-1.45786412451813e-05
-1.50587950696653e-05
-1.99422655351887e-05
-7.35708889152719e-06
-5.8214643391728e-06
-1.21637662086684e-05
-1.64830361752712e-05
-1.48565092405811e-05
-9.30447013631097e-06
-1.64016840012793e-05
-4.36840615680467e-06
-2.40435564661652e-05
-9.75758103464683e-07
-1.79437151753105e-05
-1.69969986173381e-05
-1.91068100075519e-05
-1.79015079931162e-05
-8.48621397745949e-06
-1.25273724752638e-05
-1.73868015138623e-05
-1.63410119304753e-05
-2.43468988931286e-05
-1.88850916131885e-06
-2.63467741784398e-05
-1.70083926433542e-05
-2.10402422285085e-05
-1.84777730772823e-05
-9.67237597423711e-06
-1.80248808480851e-05
-1.53819253966938e-05
-2.49038179085479e-05
-9.95081317044818e-06
-1.84434957929651e-05
-1.79502502361518e-05
-1.88303034169299e-05
-1.84197880584552e-05
-2.69810930307412e-05
-2.40627924162246e-05
-1.67370026285233e-05
-2.44359188638239e-05
-2.32954190599797e-05
-6.26518464709567e-06
-1.71057902630678e-05
-2.4902678629424e-05
-2.48043152366644e-05
-1.12471130807001e-05
-2.91768106861222e-05
-1.08893614396463e-05
-3.12631530214885e-05
-6.24920649941025e-06
-2.28445261268509e-05
-9.88463285433277e-06
-1.91143281775879e-05
-1.47093592845446e-05
-1.17935228941057e-05
-8.09842008195401e-06
-1.86236398303891e-05
-1.77723783975471e-05
-2.0650647158525e-05
-2.01748482168261e-05
-2.40850575485151e-05
-1.60304336692784e-05
-2.38665976474495e-05
-9.11321839162483e-06
-1.46156684938889e-05
-1.00096763542193e-05
-2.4241325906848e-05
-1.7280808196856e-05
-1.44112553167848e-05
-1.51108604391391e-05
-2.41013915648034e-05
-1.46483843347147e-05
-2.10049437116463e-05
-2.09010941163155e-05
-1.26326153075718e-05
-1.157050352661e-05
-7.07382967682529e-06
-1.26727499591216e-05
-1.02293875813084e-05
-2.563386254915e-05
-3.32172002644886e-05
-1.82057835099285e-05
-3.34253186631776e-05
-1.80299755199637e-05
-3.35717264328742e-05
5.68716962202272e-06
-1.0957656990518e-05
-1.75677540964741e-05
-1.47750822533541e-05
-1.06363022077776e-05
-2.10315284678515e-05
-1.60271765370188e-05
-1.21290355797664e-05
-1.21633286764188e-05
-2.28470389889792e-05
-1.45490275459215e-05
-1.85204584517761e-05
-2.64995240390005e-05
-2.2200937212319e-06
-1.34858490664069e-05
-2.96100603651242e-07
-1.46989815067654e-05
-8.52388688773843e-06
-2.13454688517033e-05
-1.25192343881829e-05
-6.14418659696655e-06
-1.62116323353242e-05
-1.4181149696073e-05
-1.66765098715218e-05
-2.68798198410611e-05
-2.42520581595287e-05
4.826272897629e-06
-2.20484582159398e-05
-5.48761360914271e-06
-1.19652960391112e-05
-2.15628872285544e-05
-1.35530472118383e-05
-1.1402216921273e-05
-2.295655224628e-05
-1.19836595430527e-05
-2.85632982229435e-05
-5.60122625255673e-06
-1.39727168305623e-05
-1.49602964256943e-05
-5.46599973628369e-06
-1.42336750611361e-05
-2.35887172385367e-05
-1.53482383047035e-05
-3.22667940528963e-05
-2.73186102429681e-05
-1.21969516551855e-05
-1.7422092236362e-05
-1.37887035162083e-05
-2.59543545242793e-05
-1.57999231023196e-05
-2.31092753246204e-05
-2.1749340481665e-05
-1.50069804901658e-05
-1.43186452602875e-05
-3.26171692909629e-05
-1.46366231441733e-06
-2.15812336120314e-05
-1.78504795640186e-05
-1.88608114325802e-05
-3.58006514284726e-06
-1.69460949548985e-05
-3.55071027944328e-05
-1.179114632042e-05
-1.92046724016615e-05
-2.0627561289938e-05
-1.0786399498023e-05
-1.10200567126567e-05
-4.08756076899538e-05
-2.80442348129671e-05
-1.74725360526765e-05
-7.7205169105704e-06
-1.51014220132844e-06
-1.29868354121423e-05
-1.84803467031366e-05
-2.3084577021984e-05
-2.73682917124237e-05
-1.20832032683011e-05
-1.40791183647984e-05
-1.9558655229117e-05
-1.13484073520329e-05
-8.1585733567401e-06
-1.14205242115308e-05
-1.18615373043976e-05
4.18474674916306e-06
-2.02059104666575e-05
-4.9679032923356e-06
1.01296788904337e-06
-1.66464921578192e-05
-3.22478006029551e-06
-2.14738064139808e-05
-2.31737644071586e-05
-2.55167486769996e-05
-1.70184010638532e-06
-1.39999275170035e-05
-1.18373068969595e-05
-1.75310482477796e-05
-2.66559403101386e-05
-2.91685770553008e-06
-2.08435785598984e-05
-1.1066682617367e-05
-3.37789527042724e-06
-3.39349197465337e-06
-2.49867065344351e-05
-1.99145009296745e-05
-2.16189296782156e-05
-3.68559035375766e-05
-1.46779460161539e-05
-2.80841478747442e-05
-1.17013748654236e-05
-1.26033709258142e-05
-8.86373203502563e-06
-2.1159945824898e-05
-2.63978782400663e-05
-1.0027922147311e-05
-5.63432240830357e-07
-1.43755660881771e-05
-2.80370149502744e-05
-1.88571269720467e-05
-3.23639717150369e-05
-2.49712118141539e-05
-1.13959456620918e-05
-8.78623121012813e-06
-1.68912385563146e-05
-2.69393223307758e-06
-1.26159728625439e-05
-2.14494272089668e-05
-6.55230964755409e-06
-5.1671786278209e-06
-1.84459915611878e-05
-1.69408963753327e-05
-2.50252129853158e-06
-1.28627489161029e-05
-1.84715262358212e-05
-2.01885030625608e-05
-1.77923941718383e-05
8.3003862644652e-06
-1.7325883948548e-05
-3.23511837791977e-05
-1.29478243954402e-05
6.58352654966608e-06
-3.18367393202539e-05
-2.65599317950175e-05
-1.12162011634168e-05
-9.97757461686278e-06
-2.55413305657909e-05
-1.21157741034422e-05
-1.96915207886293e-05
-2.70072985626315e-05
-9.07628592760029e-06
-1.45475564580237e-05
-1.25455013145959e-05
-1.79213337634136e-05
-2.39854930087777e-05
-1.80197749989051e-05
-2.32690502518444e-05
-1.18028667659657e-05
-2.35438792121538e-05
1.95313921678565e-06
-2.62817411967516e-06
-3.17171857380894e-05
-2.90374189098901e-06
-1.46797511713822e-05
-1.44371809754398e-05
-2.24041282729762e-05
-5.61287510455588e-06
-8.98051686427319e-06
-1.40738812767178e-05
-1.10857655228523e-05
-2.92751297422679e-05
-2.14626536164274e-05
-1.97940774570448e-05
-2.39579464288052e-05
-3.10225527863214e-05
-2.05174350472134e-05
-3.22197428580028e-06
-2.03935695802854e-05
-1.59714190065044e-05
-1.16013476484138e-05
-1.96700128785913e-05
-2.49846397130973e-06
-4.22050567906656e-05
-8.555978876217e-06
-2.08655661330211e-06
-1.42945290951999e-05
-1.96056120519084e-06
-4.54934442809437e-06
-1.28081297214808e-05
-2.79831057324403e-05
-2.0162691002342e-05
-1.81540735357436e-05
-1.5651773250977e-05
-3.06036782401834e-05
-1.02110929484724e-05
-1.88512397988095e-05
-7.08938514010557e-06
8.2245951086733e-06
-3.65204435151543e-05
-2.6137408347949e-05
-1.04565206151049e-05
-4.22159809070212e-06
-1.27758963076464e-05
-2.42681623580109e-05
4.00483004361604e-06
-1.10859328801903e-05
-3.65231499496927e-06
-1.02520361202157e-05
-6.72742504038842e-06
-1.26372088984497e-05
-1.7871313369167e-05
-2.36882450433861e-05
-1.43764000656301e-05
-2.41460349780363e-05
-2.34153894490451e-05
-2.27260205367828e-05
-7.14552587869244e-06
-2.81822373611895e-05
-1.9157211163646e-05
-1.00445121125098e-06
-1.2302354695255e-05
-2.16899843878281e-05
-4.80101283080435e-06
-1.55826307020603e-05
-2.36669748412649e-05
-1.72349109490977e-05
-2.47396393009355e-05
-1.93825970144123e-05
-1.3339084658729e-05
-1.08128269275962e-05
-8.06603154871916e-06
-1.74386063815174e-05
-2.31701882108938e-05
-1.50447329219538e-05
-2.62252775375411e-05
-2.01817946800305e-05
-2.47557757822787e-05
-1.37322285282923e-05
-2.63457581515479e-05
-9.97035974175432e-06
-1.71353068794242e-05
-6.8517814185694e-06
-6.17149029733146e-06
-2.55162972361186e-05
-8.2237243740864e-07
-1.81611160617864e-05
-2.02157213385679e-05
-1.1444348521865e-05
-5.5542298555445e-06
-1.81076440562305e-05
-1.91319563877202e-05
-1.42426778801517e-05
6.36408939938414e-06
2.82316991440273e-06
-9.21248315554075e-06
-1.37458912207765e-05
-1.81924397437116e-05
-1.79723034352814e-05
-1.2436059080574e-05
5.80451398706592e-07
-2.68830764282382e-05
3.25681918603411e-06
-2.5140824786207e-05
-2.90152144482048e-05
-9.7860506446065e-06
-4.0167751307387e-06
-1.89470843604146e-05
-1.00766494805676e-05
-1.2734533660002e-05
5.78611829121724e-07
-3.80759112567478e-06
-2.06482444542388e-05
-1.40107638904877e-05
5.36864772011552e-06
-2.81365306377105e-05
-1.68778685112126e-05
-2.12189726630784e-05
-1.45189059088727e-05
-1.28350313918784e-05
-2.15242751145115e-05
-1.67346960214839e-05
-2.2829522053594e-06
1.79020037970567e-06
-4.7804022273294e-06
-2.10628665864422e-05
-3.07646841256988e-05
-1.80363406414502e-05
-8.97281119046401e-06
-2.30563678758855e-05
-2.34856051118119e-05
-1.62669466899274e-05
-2.90265594923446e-05
-1.40889545163603e-05
8.97802624259103e-09
3.05116038290705e-06
-3.55043042834729e-06
-1.85442988510748e-05
-3.18733445968467e-05
-2.41839928386914e-05
-1.0603934973185e-05
-2.05216745046814e-05
-1.64978912026099e-05
-8.56627997471671e-06
-1.1458398586236e-05
-9.09591487191008e-06
-9.09304246591584e-06
-2.14525466609185e-05
-1.54723284219849e-05
-2.5799074372608e-05
-1.45331961585213e-05
-2.88540864249212e-05
-5.83781621333764e-06
4.7016236065667e-07
-2.07309454841787e-05
-1.75754071801983e-05
-1.70290992143419e-05
-1.24590079785376e-05
-1.7362198564701e-05
-1.04637683741494e-05
-1.37130768343835e-05
-1.86868325649823e-05
-9.93272082731852e-06
-1.31964881563621e-05
-1.8801526022929e-05
-1.6384065437801e-05
-2.07120091143975e-05
-1.52872161216185e-05
-2.51014865590096e-05
5.96207835162308e-06
-3.40019638338684e-06
-2.65354816595337e-05
-2.93794518286662e-05
-3.11961809072923e-05
-2.23244069780017e-05
-1.08661746974292e-05
-1.16953191247108e-05
-5.95967677482241e-06
-2.01733728995607e-05
-1.84180952234705e-05
-9.04744364623377e-06
-2.17853635792062e-05
-1.45981556295349e-05
-1.12979576047701e-05
-1.77103821026857e-05
-1.03481381272732e-05
-1.81942225533806e-05
-1.01708527775e-05
-2.62927614582754e-05
-1.71391622930093e-05
-1.20958453766983e-05
-4.54944736310339e-06
-2.06643467705788e-05
-2.31365409884874e-05
-1.20137454668976e-05
-2.21815872372955e-05
-2.615741664113e-05
-9.53907621652553e-06
-3.01708241179328e-05
1.71578385667952e-06
-1.6946639455051e-05
-1.28798674468874e-05
-1.49537908922368e-05
-1.53618485574757e-05
-2.65306968067446e-05
-1.80402829692043e-05
-1.9465184300331e-05
-2.42331780232437e-05
-1.00480009311519e-05
-1.29322272145694e-05
-2.90290487508181e-05
-1.30890620942056e-05
-3.53726731721635e-06
-2.22787684875553e-05
-2.7485876846304e-05
-5.1105442445556e-06
-2.42165334905344e-05
-2.256191999141e-05
-4.0502334859527e-05
-2.30974341616397e-05
7.25503079504792e-06
-1.73216286454416e-05
-2.00641709533512e-05
-6.7740063750253e-06
-2.05161339026314e-05
-1.47242698181916e-05
-2.43909436933217e-05
3.46704412809485e-07
-1.13911478846913e-05
-1.9210261303534e-05
-9.25996327487143e-06
2.975247959466e-06
-1.88612114200306e-05
-1.19862542034157e-05
-1.87591737984408e-05
-2.4403369624328e-05
-1.52388991629413e-05
-1.12784709060283e-05
-2.21112987105357e-06
-7.9901945562643e-06
-9.05023524870395e-07
3.44339625836353e-06
-2.9940133441942e-06
-5.44984124230801e-06
-2.45692126775127e-05
-1.85824499174839e-05
6.10408190100016e-06
-2.90200050093408e-06
-1.72146199139285e-05
-1.80050642837781e-05
-9.09474855641719e-06
1.12270593627277e-05
-2.11762962546626e-05
-3.64690177717712e-05
-1.94786338815397e-05
-1.46787290898572e-05
-1.92725477935337e-05
-2.02188122203639e-05
-1.43068204080415e-05
-3.26622270657573e-05
-1.54883720671553e-05
-4.58142616179926e-06
-1.27084851573047e-05
-1.87827118433027e-05
-1.54111365131638e-05
-1.5184802051895e-05
3.46207025616678e-07
-6.96840537898699e-06
-1.28494836415776e-05
-9.44904453324837e-06
-2.29807968581152e-06
-2.34973689767137e-05
-3.43712160842251e-05
-2.42924960718092e-05
-2.27788184409561e-05
-8.89354957527874e-06
-4.41881382987104e-05
-1.42102791612569e-05
-5.84523095260246e-06
2.73456336734401e-06
-2.52700408634218e-05
-2.76970177617878e-05
-2.74576699279919e-05
-1.22306349119972e-05
-1.69881782866637e-05
-8.17876538804568e-06
-7.41693746646654e-06
-6.86699583765375e-06
-2.50032662152782e-05
-4.2419407436885e-06
-1.88677459599418e-05
-9.81215836253255e-06
-1.28588057342248e-05
-5.28462753639536e-06
-2.49837934731225e-06
-1.93221363940221e-05
-2.77503429093117e-05
-2.57641772545146e-05
-1.31204893974164e-05
-1.81814143685919e-05
-3.6723980721109e-06
-1.91731810690748e-05
-1.02526965542442e-05
-2.12001724275518e-05
-2.92287550491861e-05
-2.59586547160764e-05
-7.50925948503755e-06
-2.18828034858582e-05
-1.30575838927052e-05
-2.03882781920142e-05
-1.98683286075531e-05
-2.50318189259469e-07
-7.63859861427109e-06
-2.14405648084764e-05
-1.02530214279456e-05
-1.54185898232642e-05
-6.77233346095386e-06
-3.66415864084556e-05
-2.75171794589208e-05
-9.06564417881049e-06
-1.19710225674242e-05
-2.55920885854604e-05
-3.49557645706545e-05
-1.98741293152649e-05
2.03149587428029e-06
-1.02184929524005e-05
-2.53005113524981e-05
-2.25486959419629e-05
-5.558441478227e-07
-2.79764454572536e-05
-2.1101411697078e-05
-1.15912948416559e-05
-2.39035496963887e-05
-2.57563022692923e-05
-1.98165848113295e-05
-7.15454798108622e-06
-1.62345265752561e-05
-2.32041330566932e-05
-1.72097104322563e-05
-2.88269437519087e-05
-2.42771549784504e-05
-2.11339912640103e-05
-1.24236840136431e-05
-6.46659532697998e-06
-2.75377955709343e-05
-2.24193366617541e-05
-1.60850675397903e-05
-6.19660573182939e-06
-2.42260709172196e-05
-2.69754021167938e-05
-6.40834100397722e-06
-3.01654691450816e-05
-5.98686516696717e-06
-2.4527021220565e-05
-9.39062176479071e-06
-1.66193677473977e-06
-1.95257072666225e-05
-1.13827393086276e-05
2.3377072009362e-06
-1.80131958390337e-05
-2.79599696462928e-05
-2.05950383008601e-05
-1.05072334032599e-05
-2.98758482334609e-05
-2.97668153576947e-05
-1.21259644170838e-05
-5.89142357921514e-06
-6.86801364129445e-06
-1.22507812932214e-05
-8.21401378279401e-06
-2.17577607966391e-05
-1.31984966289879e-05
-2.39190309302262e-05
-2.53542216495541e-05
-3.8976633524165e-06
-1.46347707944425e-05
-1.79595136574336e-05
-2.00563233458409e-05
-8.91757915857401e-06
-1.74894762545831e-05
-4.68127578664333e-06
-1.98240472396614e-05
-9.69312744542684e-06
-6.00839099558536e-06
-1.6427334566646e-05
-1.10207528230177e-05
-1.74835184071205e-05
-2.52700262203317e-05
-2.86393166482914e-05
-3.07629243239074e-05
-9.9883204725754e-06
-1.67218626802027e-05
-1.8690826482737e-05
-1.11973667045532e-05
-1.23595461930072e-06
-1.57299208004524e-05
-3.69116078212065e-05
-1.08011589131044e-05
-6.84309623750641e-06
-3.49593411197366e-05
-2.00865654093613e-05
-2.33314565875814e-05
-2.03073292774758e-05
-1.4824291650043e-05
-2.6766310704109e-05
-4.53145990743484e-06
-1.85067576512728e-05
-1.05919447101888e-05
-1.39856156976251e-05
-1.09677388307896e-05
-1.94667409039924e-05
-9.95513552352362e-06
-1.95955441304177e-05
-2.22624044673795e-05
-1.92592846532388e-05
-2.6581917404808e-05
2.34394114815324e-06
-1.25477741596073e-05
-2.73958126641689e-05
-1.98634729543829e-05
-3.49546601581364e-05
-3.75952506622067e-05
-1.37825932250216e-06
-7.86995991654415e-06
-2.02208551031135e-05
-1.31488014748249e-05
-2.41446140153663e-05
-1.45632121987098e-05
-2.31273356370237e-05
-1.39466632732001e-05
-3.14554437960092e-05
-1.05969642470954e-05
-2.05718738269394e-05
-2.05055972968182e-05
6.33936609990106e-06
-3.61645570725619e-06
-2.34269719362156e-05
-1.06746264105191e-05
-3.62100111513913e-05
-1.2924312969059e-05
1.42127923401795e-05
-3.52552084604623e-06
-1.15517265369802e-07
-1.53001709015676e-05
-1.67332476521276e-06
-1.63017266275189e-05
-3.06972934481172e-05
-1.26337342897114e-05
-1.71333663143127e-05
-2.07141223032213e-05
-1.24771179734489e-05
-9.34631978758111e-06
-6.92267637373613e-06
-2.17359174181851e-05
-3.12585877911459e-05
-3.646697391655e-05
-2.371154245398e-05
-2.8862665807977e-05
-1.93553562577444e-05
-2.89668446321391e-05
-2.31101255280661e-05
-3.926531253446e-05
6.89240521260589e-06
1.07539910585296e-08
-2.05685791323299e-05
-2.74004924784324e-05
-1.96418327024836e-05
-2.21316813086474e-05
-1.52998687459346e-05
-3.10249129285627e-05
-1.75760068902712e-05
-3.602977134714e-05
-2.67945368643121e-05
-1.23649647166407e-05
-1.10050693526218e-05
-1.22426026532394e-05
-4.10564498284546e-06
-1.09271849223934e-05
-1.8038920396302e-05
-2.02286684631956e-05
-1.51931053676777e-05
-1.38499288546081e-05
-1.32336904956778e-05
-1.77099896004894e-05
-7.05826528006438e-06
-2.10828646962555e-05
-2.72477984710528e-05
-1.16607289857064e-05
-1.14577678853534e-05
-8.88440379826221e-06
-1.53889792089331e-05
-1.37088098362245e-05
-2.6373070550574e-05
-3.45964451939961e-05
-5.63207229002403e-06
-1.06254611651482e-05
-2.37640212085974e-05
-2.24777551049442e-06
-9.96422004834723e-06
-7.29888792039901e-06
-2.3830039173673e-05
-2.38942947063483e-05
