# Supplementary material for: Research on computational propagation and identification of mine microseismic signals based on deep learning
Source: PLoS One. 2025 Oct 22;20(10):e0334641. doi: 10.1371/journal.pone.0334641 (PMC12543183; doi:10.1371/journal.pone.0334641)
Supplement: S9 Data — (ZIP) [file pone.0334641.s009.zip › 000101100000303.xlsx_0.txt_24.txt.txt]

-2.22372742879774e-05
-1.83997337215003e-05
-1.2869719639933e-05
-1.58627871968386e-05
-2.06543956328672e-05
-8.43527095035685e-06
-9.69458805805611e-06
-2.79635538323556e-05
-1.06930792743535e-05
-2.33593275849809e-05
-1.37266252155218e-05
-9.45964715126172e-06
-2.04156290847265e-05
-1.63527926389204e-05
-1.50578168879186e-05
-7.92072089794326e-06
-1.29479667824867e-05
-1.1226873131597e-05
-1.67020122932929e-05
-9.5020047683825e-06
-1.72731472519732e-05
-1.17992795502229e-05
-1.44494452291758e-05
-2.32554868040754e-05
-1.40072395461099e-05
-2.18561308747458e-05
-1.01617007542071e-05
-1.70332231955361e-05
1.93078329966325e-06
-3.98483213507464e-07
-7.45075246779454e-06
-3.74841830730832e-06
-2.020221960923e-05
-1.57945885249333e-05
-9.54881462295188e-06
-7.98394863522159e-06
-2.66626981014223e-06
-1.55090186778924e-05
-1.79391654421555e-05
-2.13536965766106e-05
-7.26779712187838e-06
-1.87006305708787e-05
-1.24531775949131e-05
-8.70073316171278e-06
-2.59615594083984e-05
-7.41160576764321e-06
-1.42526995413882e-05
-1.57010901107382e-05
-1.87231765785089e-05
-1.24097647689596e-06
-2.0893584619414e-05
-1.27919844391193e-05
-1.11709320128925e-05
-2.39981130032594e-05
-2.3851926353348e-05
-1.48096422021729e-06
-7.34231676308696e-06
-1.42591435623677e-05
-1.48673748890505e-05
-9.43409918882751e-06
-9.83965545121712e-06
-4.23866332202323e-06
-1.27746645667121e-05
-1.89889332112572e-05
-1.82025800098036e-05
-1.02539083014599e-05
-1.0517072140944e-05
-2.53076930779126e-05
-1.74981125456215e-05
-6.30890851963789e-06
-1.39737719580179e-05
-1.87516179539642e-05
-1.53233802745463e-05
-8.65171740442319e-06
-2.04256054869047e-05
-9.2923871256781e-06
-1.50236333058734e-05
-1.01035938143474e-05
-2.36387249803523e-06
4.59696333563777e-07
-5.95219331741866e-07
-2.35255673985177e-05
-1.03825724548408e-05
-2.01360311577312e-05
-1.94853565939141e-05
-2.47648319426427e-05
-3.93642051177207e-06
-1.55156088090165e-05
-5.12910989794875e-06
-1.26121284158164e-05
-1.41558384917553e-05
-1.62525396076798e-05
-3.65102015151623e-06
-1.42409197033653e-05
-3.93979298163125e-06
-1.03482114104749e-05
-2.65487874855156e-06
1.83975119336977e-06
-1.34200119497841e-06
-5.12511849869737e-06
-7.23761262633057e-06
-1.33647882791822e-05
-1.20720600089699e-05
-1.307063180556e-05
-6.65564092833122e-06
-6.66127876637119e-06
-2.15572808199378e-06
-1.53226853740237e-05
-1.24423746283578e-05
-1.58105063430685e-05
-7.77979078716404e-06
-8.39638012024755e-06
7.11218977290559e-06
-2.94828693975105e-06
-1.34145488907622e-05
-7.97689427782489e-06
-1.62945830764504e-05
-9.91826281425748e-06
-1.70566685250817e-05
-1.7533139149196e-05
-7.16522493185463e-06
-1.81177211195968e-05
-9.56182513589439e-06
-6.47099881342355e-06
-2.71755926439238e-05
-4.83896489531618e-06
-1.56623043106712e-05
3.15992624397601e-06
-2.11918017770752e-05
-1.81142051385864e-05
-1.38205473415938e-06
-1.78587911277703e-05
-3.58166126151169e-06
7.2317404389308e-06
-1.35370810434766e-05
-1.27662708262923e-05
-2.34453834164047e-05
-1.45722724718344e-05
-1.23123991184393e-05
-1.0042148416678e-05
-1.3443835343816e-05
-1.43501100731066e-05
-1.98376462555462e-05
-1.57794100957699e-05
-5.04299122903004e-07
-1.29691871473548e-05
-9.75926741580821e-06
-7.09576673351533e-06
-7.68863570601353e-06
-3.96411654163018e-06
-1.00733285244049e-05
-7.05120888062744e-06
6.57379848491084e-06
-1.01822670346959e-05
-1.08336700540739e-05
-1.12281254444425e-05
-2.28380287782146e-05
-2.15191793705773e-05
-6.30069382662842e-06
-1.64211471738865e-05
-1.35913253695103e-05
-6.57813560257289e-06
-1.22000024367039e-05
-1.17008962356123e-05
-8.19759281006929e-06
-2.06249821993907e-05
-7.26942587901932e-06
-8.63278462848293e-06
-1.5458549044629e-05
-5.55015032356228e-06
-8.6362507311554e-06
-1.46171551927644e-05
-5.04543515656506e-06
-1.6738013022536e-05
-1.43559492480593e-05
-1.10708351661495e-05
-5.29663051597894e-06
-4.67436849241337e-06
-2.29758175984491e-05
-1.07660276783867e-05
-5.16356652983188e-06
-2.01505876729158e-05
-5.31580903040272e-06
1.96374003392263e-06
-1.26573718136804e-05
-1.45601944457356e-05
-1.09150060025696e-05
5.0592274907638e-06
-7.36829014173739e-06
-1.77647099423214e-05
-8.04457145472139e-06
-8.32585323411884e-06
-5.97287974282039e-06
-2.35893909582852e-05
-5.96931045864588e-06
-2.11014438580548e-05
-8.72334959307895e-06
-5.21856355929597e-06
-1.4672793821754e-05
-1.25443803835715e-05
-1.38008517382712e-05
-1.04718736856732e-05
-1.61310864475347e-05
-9.33768252223368e-06
-2.22661790259703e-05
-1.35126979648965e-05
-1.97291337262271e-05
-2.5742981186096e-05
-1.48693189394621e-05
-1.53875765774464e-05
-1.52505958772903e-05
-1.34333978310808e-05
-6.949170543809e-06
-3.04249801306588e-05
-1.76495196408063e-05
-7.79799574747951e-06
-8.62789399614087e-06
-1.21447068354e-05
-1.19481142428575e-05
-2.17494678782958e-06
-5.78926174024443e-06
-1.80316081277046e-06
-4.59370919744909e-06
-1.30530823806391e-05
-2.27062528847084e-05
-2.04246677107623e-05
-4.74983903861923e-06
-9.8652656481478e-06
-1.26457387570689e-05
-1.17526680920011e-05
-8.95591749219306e-06
-3.07760578624523e-05
-4.38779020318096e-06
-8.23665095526364e-06
-3.08574474754103e-05
-1.89991556957851e-05
3.95769319986478e-06
-1.72281786607582e-05
-7.90185607310127e-06
9.76648369128367e-06
-4.1880045103478e-06
-1.851569012315e-05
-2.8824231263925e-05
-1.5702564310538e-05
-1.79301514006966e-05
-1.34048580629236e-05
-1.50045836009572e-05
-2.28163220292902e-05
-4.0673370154064e-06
-1.30219562462142e-05
-1.29007549175253e-05
-2.84615676926766e-06
-1.54610198283194e-05
-1.76279906827252e-05
-1.74526395772991e-05
1.50985671552548e-06
-9.58011476230795e-06
-2.3090201795734e-05
-1.58806404686588e-05
-2.00442125816057e-05
-9.43425070185198e-06
4.78962555913632e-06
-1.60041703350625e-05
-1.4806135350552e-05
-2.41639521635108e-05
7.20096618810739e-06
-2.80465356044676e-05
-1.00272305575354e-05
-9.23976034296297e-06
2.98530142450878e-06
-8.81082782913611e-06
-2.04399335581979e-05
-1.39846342475951e-05
-2.01229587337897e-05
-4.40170237679977e-06
5.63535818851767e-06
-1.25720962753773e-05
-1.62171842717356e-05
-1.77510327669803e-05
-1.23135281009756e-05
-8.54274038130057e-06
-1.66060943508888e-05
-1.48156659947182e-06
-1.72471450275851e-05
-5.40852090462587e-06
-3.24011507478866e-06
-6.34825003554587e-06
-1.37568135220735e-05
-9.81808796004973e-06
-5.67057239765911e-06
-1.20586207841023e-05
-1.72758762687235e-05
-6.51951859855792e-06
-2.05088992904802e-05
-1.8413868021476e-05
-5.39082179887462e-06
-1.57315223455715e-05
-2.72626949490381e-05
3.7382438039923e-06
-6.43974900080367e-06
-2.86101389797005e-05
-2.19637813820308e-05
-9.17898867899509e-06
-1.47918839881839e-05
-6.0980266927599e-06
-7.6411865278955e-06
-1.23038182626089e-05
1.02029033390037e-05
-1.38393512746366e-05
-2.03190027515309e-05
-1.24325181684988e-05
-1.32870935785627e-06
-1.62907209729138e-05
-6.32062200687659e-06
-2.54405200176027e-05
-1.2496071086078e-05
-1.40730984549887e-05
-5.78629382949533e-06
-9.05253603040364e-06
-8.10910330321682e-06
-1.74338861985303e-05
-1.2497457761149e-05
-7.10570719805432e-06
-1.83649526186945e-05
-1.11311084216106e-05
-1.29674160597378e-05
-6.80226780628691e-06
-7.79129146288057e-06
-1.29358525924126e-05
-1.31360629687055e-05
-2.13671747663859e-05
-7.62413413509203e-06
-8.22329385612811e-06
-1.32772146295657e-05
-8.77929864645988e-06
-1.50737306196876e-05
-8.99475067860932e-06
-7.81565174252884e-06
-1.48244612674531e-05
-6.02788262028216e-06
-9.50470032307672e-08
-1.35406869832101e-05
-1.61740609575468e-05
-2.46141348506845e-05
-1.06179417543408e-05
-1.39354005150612e-05
-1.22575820547152e-05
-1.57213385688734e-05
-1.98636961161067e-05
-1.42813507870143e-05
-1.88142561796469e-05
-1.86979028191562e-05
-8.5254082121388e-06
-7.67608936689201e-06
-5.94641529825798e-06
-2.33424985879529e-05
-1.36864470073779e-05
4.80963948945951e-07
-1.41075229105844e-06
-2.28118261647713e-05
-1.20351635760641e-05
-1.05347742279932e-05
-3.89412004266657e-06
-4.76160730902439e-06
-2.49163772074173e-05
-1.24832587023622e-05
-4.21129850636399e-07
4.33614140773326e-06
-1.00158792299722e-05
-1.05204541373831e-05
-1.85400444750705e-06
-2.05761587284048e-05
-1.96811973594745e-05
-9.2039082617344e-06
-5.14592983624596e-07
-9.7512503811042e-06
-1.3660020032948e-05
-9.38488224814488e-06
-1.88869074910581e-05
-1.33988900606784e-05
-1.15080986441541e-05
-1.44179077145471e-05
-3.66874448726767e-05
-1.69174672832405e-05
1.03538674661762e-06
1.80316600382073e-06
-1.09061511119696e-05
-1.86682531415877e-06
-7.2330183211157e-06
-6.05917247377503e-06
-1.15826941068514e-06
-1.39856937212205e-05
-1.42501472960214e-05
-3.66662963415725e-06
-1.28477173267814e-05
-5.29918685351627e-06
-8.93861096270711e-06
-1.14043339913226e-05
-8.90280520788356e-06
-5.00022366040058e-06
-8.47536940768263e-06
-1.25687576401637e-05
-1.82707822288523e-05
-1.06134135621675e-05
-1.28401319179556e-05
-7.36649622583931e-06
-3.47099626524419e-06
-1.82022992164231e-05
-1.90133495301986e-05
-1.33181223419272e-05
-1.38462334915287e-05
-3.71790198015197e-06
-8.27051179719346e-06
-1.37915242448077e-05
-1.83535676889566e-05
-1.61004215095912e-05
-1.24403503095851e-05
-1.1278773027775e-05
-1.16632451661379e-05
1.43389746312867e-06
-3.10359888159772e-06
-1.68048544187664e-05
-3.04847082759373e-06
-9.20091164831209e-06
-1.67682067076401e-05
-1.40233862164526e-05
-1.66706346486023e-05
-1.58359623570327e-05
-7.72089099663579e-06
-2.43538812316023e-07
-1.1852380505731e-05
-5.49722400760542e-06
-9.48924532197166e-07
-1.69492057787308e-05
-1.06361688751457e-05
-2.77595282638212e-07
-2.37978444895174e-05
-1.57932290561847e-05
-4.59042545472108e-06
-1.01981441875676e-05
-1.60749934683603e-05
-1.29106858838669e-05
-6.65343827239271e-06
6.87967751477569e-06
-1.50360815504207e-05
-2.59446069780434e-06
-4.6801531766307e-06
-8.6476651908817e-06
-1.08992929613267e-05
-1.51437833431338e-05
-4.50493550646989e-06
-1.4334576337864e-05
-2.21823940231233e-05
-7.9463596476628e-07
-1.35167748862055e-05
-1.99040928098174e-05
-1.48922350726676e-05
-2.3196391550189e-05
1.60174660841302e-06
-1.7516515805764e-07
-1.31705354850143e-05
-2.709595746162e-05
-1.74869946911016e-05
-9.56913904917838e-06
6.38779413581281e-07
-6.00214230272259e-06
-8.8536227057156e-06
-5.02224250343682e-06
-1.10172334416199e-05
-7.8410737822966e-06
-8.7149368675906e-06
-6.67058460043482e-06
-1.24205069673914e-05
-1.50080694712438e-05
-1.91129640783035e-05
-1.68341847280454e-05
-7.20197385990768e-06
-1.02978868143164e-05
-1.47285211803735e-05
-2.43882288669635e-05
-1.13147312678198e-05
-1.22451431018923e-05
-1.54372055694149e-05
-1.72489774495458e-05
-5.98606602364865e-06
-6.14135310467998e-06
-1.95322142144493e-05
-7.36234718790979e-06
-4.09044589073556e-06
-1.83474852280237e-05
-2.74169111880188e-05
-1.59001806483122e-05
-1.70476048081314e-05
-7.42639547035722e-06
-1.7907447221055e-05
-7.14857664210895e-06
-2.53143660185999e-05
-2.94254138264465e-05
-7.25628298920777e-06
-4.17244972195241e-06
-7.64118525455353e-06
-2.00324956576252e-05
-2.60788773131467e-05
-2.67592854034188e-05
-3.72724148394366e-06
-6.65932372562671e-06
-1.50911335460093e-05
-9.82964884553044e-06
-2.13066621464319e-05
-1.751684466362e-06
-1.6360467579945e-05
-2.63828300596964e-06
-1.69845146759768e-05
-1.8312618047999e-05
-1.63343993759646e-05
-1.69688708169194e-05
-1.97133766370175e-05
-8.58852244777107e-06
-3.58968217894033e-06
-1.31836985453727e-05
-1.35200393542001e-05
-1.1833448560458e-05
-1.93050046113658e-05
-1.02798362292216e-05
-8.82641878385038e-06
-1.16618625727816e-05
-1.34420165648524e-05
-9.75743930651651e-06
-1.1298924577889e-05
-9.40620656770316e-06
-5.28892418998658e-06
-1.54475343655108e-05
-2.34631027428557e-05
-1.51776350530198e-05
-1.33723308108644e-05
-7.21978985428302e-07
-4.29656451394339e-06
-4.6383249483942e-06
-1.87631489617103e-05
-5.04225305710071e-06
-8.39480027996909e-06
-4.74657492220331e-06
-7.63785670429827e-06
-2.0998535867996e-05
-1.80239970766581e-05
-9.17806522229209e-06
-8.91915486962457e-06
-1.60147717734201e-05
-2.21931509584418e-05
-7.91152752376553e-06
-2.14352741734125e-05
-8.4944953825183e-06
-2.20027719004314e-05
-8.45218462380488e-06
-1.22345962631901e-05
-1.8063457729616e-05
-9.29496753540806e-06
-1.23119930657561e-05
-2.05404703023217e-05
-9.61536335315786e-06
-1.80376304913836e-05
-1.39893040250628e-05
-7.66068488688322e-07
-2.92832373726932e-05
-1.60969010411923e-05
-1.76329545116749e-05
-3.52049611812027e-06
-1.36186235762222e-05
-1.04439689762426e-05
-9.98092869352246e-06
-1.61814481744999e-05
-7.29373946616977e-06
3.11735887456645e-07
1.11411650209003e-05
-1.58640112633694e-05
-5.27354926662339e-06
-1.13140937440567e-05
-2.03863380965638e-05
-2.03255931518204e-05
-1.80292655876826e-05
-2.60381176004325e-05
-1.02722361432156e-05
-1.63351921708724e-05
-2.0890542017315e-05
-2.19576148723124e-05
-1.67640900954647e-05
-1.50644432446653e-05
-2.14788183425865e-05
-1.39732753050679e-05
-9.10371973961792e-06
-7.76506445366069e-06
-1.79446556592443e-05
-1.58228509906501e-05
-1.49726914167354e-05
-8.16674480471525e-06
-2.58974652208355e-05
-2.07325383922493e-05
-1.77403055386712e-06
-1.16150464478472e-05
-1.00342928443868e-05
-7.36453483393704e-06
-2.89851862720359e-06
-9.57904346083648e-06
-1.17500551597626e-05
-3.07347504405994e-05
-1.55721024096025e-05
-1.46250487809793e-05
-1.11508506866556e-05
-7.28618218291634e-06
-1.3019126169504e-05
-2.36030446043331e-07
-6.95570104753756e-06
-9.9705799383699e-06
-1.74592186201333e-05
-1.46138432676064e-05
-1.42247477364761e-05
-1.5464182130171e-05
-1.24224275691422e-05
-9.06936561337977e-06
-1.64166731720098e-05
8.6383360397019e-06
-1.62682008721e-06
-1.07424124419999e-05
-1.9351686063328e-05
-1.40724915389069e-05
-8.92256004651816e-06
-2.96878923828598e-05
-8.06887247841512e-06
-7.46717805028045e-06
-3.54386493221062e-06
-1.02734317650773e-05
-9.98008680812655e-06
-1.64499031247764e-05
-5.42927443902152e-06
-1.90078491493281e-05
-1.92762210620402e-05
-1.54781111739475e-05
-2.31951996950172e-06
-1.51580269031456e-05
-4.56642452350683e-06
-1.63754948326933e-05
-1.14897091074008e-05
-1.91517896137263e-05
-8.85249274164444e-06
-1.65746280760951e-05
-1.35490983857511e-05
-8.91699017301701e-06
-1.70672235174732e-05
-1.13389042399195e-05
-8.57880603174406e-06
-8.19055630061748e-06
-8.9803576297442e-06
-1.09933388751779e-05
-2.34566160934098e-05
-1.0365296555475e-05
-1.67960274892644e-05
-1.72575370703981e-06
-1.83354765985209e-05
-3.65251699113456e-06
2.77141846754504e-07
-7.81967466662978e-07
5.77741551354567e-06
-1.13780342099847e-08
-8.44928501928243e-06
-1.5802923343716e-05
-1.87215302079132e-05
-2.69801215582387e-06
-1.71405723003173e-05
1.39681984116167e-06
-8.54803451575737e-06
-1.14018964331741e-05
-1.26890961747145e-05
-1.9123590439736e-05
-1.09337132093059e-05
-2.08261402464521e-05
-2.94532290232783e-06
-1.33765334459507e-05
-2.28509919134749e-05
-1.79764167209671e-05
2.97771695181813e-06
-7.57822874167453e-06
-1.73401745240516e-05
-1.71056152722031e-05
-1.32624499486063e-05
-1.12626431324318e-05
-1.84682966772878e-05
-1.01641539631609e-05
-7.73979561527127e-06
-1.87575594338888e-05
-7.61209615177656e-06
-2.25915319549565e-06
-1.79095197448084e-05
-2.12547898584435e-05
-1.11357885427942e-05
-1.92386395937054e-05
-1.60475722413337e-05
-2.18479331772984e-05
-5.03114414334233e-06
-1.34813230011083e-05
-1.86161554240324e-05
-1.46143054377168e-05
-1.47913303071691e-05
-1.09101073098781e-05
-1.28169465378055e-05
-2.39708204149751e-05
-1.31503487446848e-05
-1.17704757907077e-05
-9.53589564681762e-06
-1.78550178528901e-05
-8.43288613573923e-06
-1.41426583414334e-05
4.97651634930231e-06
-1.03654507761921e-05
-1.38537286435913e-05
-2.29992643233253e-05
-2.24354096382456e-05
-7.86461726111214e-06
-1.03546392225844e-06
-1.45403925047887e-05
-1.16403348027432e-05
-1.10826878133356e-05
-1.32260491098314e-05
-1.44785422314524e-05
-1.34115036397358e-05
-2.23868068307387e-05
-2.87087665889219e-05
-1.28530667476422e-08
-1.70625107446129e-05
-3.43356741789611e-06
2.18130293175012e-06
-1.39900830018868e-05
3.13114720276897e-06
-8.83349728025912e-06
-1.33078444590026e-05
-1.13637511035122e-05
-7.87666306750555e-06
-2.40744287739268e-05
-5.62031824618677e-06
-1.62230254851162e-05
-2.19766641523763e-05
-2.02775792695132e-05
-1.04050922816711e-05
-9.31218720852797e-06
-5.31676628623995e-06
-5.96553897099721e-06
-9.87220533183853e-06
-1.15025687086271e-05
-6.52108018606614e-06
-1.707051206991e-05
-1.44256172296569e-05
-1.36567223326186e-05
4.27127309151629e-06
-1.87196532155615e-05
-6.71323035009613e-06
-8.62614179547984e-06
-9.48432163185195e-06
-1.26339038861743e-05
-1.36363819163703e-05
1.61756775164481e-06
3.73451646360965e-06
-6.71956259012559e-06
-1.82773717501292e-06
-6.07383482829834e-06
-1.61288401085034e-05
-1.27611049155277e-05
-1.83662647904356e-05
-1.78835046670089e-05
-1.11623084556876e-05
-1.46425253495905e-05
-4.94190409038799e-06
-1.21498130237422e-05
-2.6276125530466e-07
-1.57733787941974e-05
-1.41748783722949e-05
-2.56383838899112e-05
-1.74843124032639e-05
-1.20993759783373e-05
-2.06400205123621e-05
-2.46489155560784e-06
-6.65210585983928e-07
-2.17822898592801e-05
-2.1548305526352e-07
-5.16093028762746e-06
-1.71989366081251e-05
-5.71970075516934e-06
-1.83086692861023e-05
-2.28866353101448e-05
-1.39350071012111e-05
-7.94424601033924e-06
-1.06395784093171e-05
-1.19827710889177e-05
-2.35612231765479e-06
-8.45318110309416e-06
-3.07927001620867e-06
-1.60130961303798e-05
-1.41444789400876e-05
-1.33779227401969e-05
-1.58050304281657e-05
2.8012492201497e-06
-1.59748495037798e-05
-2.62585258923678e-06
-9.46782131845187e-06
-6.86325026731015e-06
-1.39714531940064e-05
-1.66252505626253e-05
-1.13608653055452e-05
-4.99521734452543e-07
-2.0238041899487e-05
-1.8928980265639e-05
-2.178559626813e-07
-2.12217532318266e-05
-1.6895308287496e-05
-1.52127915761617e-05
-1.46327814146808e-05
-1.5930543052851e-05
-5.20572496591495e-06
-2.91689912289846e-05
-1.97482276936744e-05
-5.23730552758328e-06
-7.95050422321609e-06
-1.82167273302378e-05
-1.77801770219647e-05
-1.89410177318258e-06
-2.86684147843921e-05
-7.35072906920443e-06
-1.60386032417707e-05
-1.53775039333666e-05
-1.37834038257351e-05
9.57615719243003e-06
-4.46006739961439e-06
-1.99433846116415e-05
9.92724032487728e-06
-6.43185167034747e-06
-3.12154347060584e-05
-9.10495400453205e-06
2.24734536811171e-06
-1.10584121461755e-05
-1.90430755166791e-05
-2.11346339651745e-05
-1.1807655297431e-05
-2.10919730948139e-05
-1.26799632621684e-05
-1.53267435352789e-05
-1.32932163706259e-05
-5.22954459416878e-06
-2.20572717464276e-06
-2.86718068652051e-06
-1.7495863696602e-05
-3.61144215409768e-06
-2.77600001322543e-06
-1.38911404308293e-06
-1.38686081451171e-05
-4.73335691585174e-06
-5.00468856141084e-06
-9.10745244743029e-06
-1.08241516799125e-05
-2.74559414810778e-05
-9.97237878844817e-07
2.30956117749369e-06
-1.47454932969584e-05
-1.61213945184016e-05
-1.06379038658754e-05
-1.16935048816949e-05
-3.30844867921693e-06
-1.1872957957969e-05
-4.14601023927575e-06
-1.88496438564638e-05
-8.15877112607492e-06
-2.21667034033506e-05
-9.74567766273458e-07
-7.37609055525515e-06
-9.2115186848706e-06
-2.26204748241817e-05
-2.71545911549569e-05
1.08531902857475e-05
-1.01251136542398e-05
-1.73368880449254e-05
-1.5229039921763e-05
-1.61375487730245e-06
-1.07823156292639e-05
-2.17961769941231e-05
-1.1214807211985e-05
-6.43324667580699e-06
-9.77942715344025e-07
-1.22304586723574e-05
-6.6619837216383e-06
-9.00414408258229e-06
-2.53522597209924e-05
-7.88075624380299e-06
7.66359328997819e-07
-1.64656091463383e-05
-6.62184628444476e-06
-8.40503644454444e-06
-1.43933952540962e-05
-1.22497933140349e-05
-1.73616823706442e-05
-1.32756684267742e-05
-1.17221549699595e-05
-6.11804874574439e-06
-1.39707938423463e-05
-1.4964932673666e-05
2.99663265101456e-06
1.08941119877797e-06
-1.08988453779166e-05
-1.33270042763674e-05
-1.42874430295496e-05
1.39931755154703e-06
-9.38882359682764e-06
-1.37695540365325e-05
-1.48320570279716e-05
-2.14816545157166e-06
-1.24427401293352e-05
-4.88444512706615e-06
-1.04098496902684e-05
-1.85750576749358e-05
-1.88066063770039e-05
-1.6711027141843e-05
-1.62936761946391e-05
-1.14142761044644e-05
-8.07494291117673e-06
-1.514076108674e-05
-1.73474882854996e-05
-8.57752203385908e-06
-1.28929243098553e-05
-9.03908364284108e-06
3.7393823248197e-06
-8.60386298469911e-06
-4.28282381146595e-06
-1.06193937091302e-05
-1.97350342844211e-05
-9.67656478231769e-06
-2.59959280802571e-05
-1.72473844644471e-05
-8.17102658298993e-06
-1.43323316634159e-05
-2.55621965091837e-05
-6.46442294465675e-06
-1.08666422942976e-05
-1.47972994340295e-05
-1.98156074745269e-05
-1.06638276126308e-05
-7.47421759435869e-06
-1.81676949295164e-05
-9.46229272775307e-06
-4.45861911989007e-06
-1.98883989288762e-05
-2.02639060701926e-05
-1.53535295619313e-05
-1.85517102720024e-05
-1.77567874524052e-05
-1.62989419765388e-05
-5.4138437216023e-06
-4.60370175226927e-06
-2.26812004706654e-05
-7.5321149753706e-06
-7.15439343193937e-06
-1.67903384859131e-05
-4.75284115319145e-06
-1.36802132276703e-05
-5.69279926102761e-06
-1.02265336029313e-05
-2.38279947350388e-05
-1.7303822353909e-05
-1.09193782340421e-05
-1.88247260387023e-05
-2.09641011199641e-05
6.65331334725513e-07
-1.28676038137358e-05
3.06372555531106e-07
-1.09888335490047e-05
-9.3507177054734e-06
-1.32668037875841e-05
-2.50704252584027e-05
-4.62274077125995e-06
-1.27302804745432e-05
-8.92589773392559e-06
-5.17356809586152e-06
-6.96642748768525e-06
-2.27247852692365e-05
-3.23208931019122e-06
-1.11145357250382e-05
-2.66089529610206e-05
-1.77723691700548e-05
-1.03132224665526e-05
-3.03206491477594e-06
-1.77671571200175e-05
-2.0609539353491e-05
-3.92487073928906e-07
-5.86818259083601e-06
-1.66379832495716e-05
-1.453587279354e-05
-1.58923585674451e-05
-1.54930059763237e-05
-4.90812022769023e-06
-7.02314201500909e-06
-1.51058994891636e-05
-1.80884761976704e-05
-6.32538807801164e-06
-1.17517985984618e-05
-6.81101203264915e-06
-1.6083427164266e-05
-1.77566084854989e-05
-1.04324638943003e-05
-8.53619418430737e-06
1.80188749586884e-06
-5.708444741184e-06
-5.06681828903777e-06
-6.99277610077373e-06
-6.2146593411381e-06
-2.10323207161798e-05
-1.84321932088604e-05
-7.85264465561226e-06
-8.92609020137522e-06
-1.5098743924968e-05
-7.86165577715652e-06
-1.05810749815777e-06
-4.14982523216355e-06
-8.772494664969e-08
-6.97123095930149e-06
-7.3925362997675e-06
-1.51562649311752e-05
-2.64637670475831e-05
-8.85343375472161e-06
2.28212894045346e-06
-8.00939803985997e-06
-1.68195418578383e-06
-5.10207587859916e-06
-2.28265278057897e-05
-1.48573164230217e-05
-1.01450313588859e-05
-4.72090968926013e-07
-8.50587742990509e-06
-1.18558424415276e-05
2.43502456514218e-06
-5.76066591214769e-06
-7.95148909899395e-06
-1.13589394482869e-05
-1.5826721410561e-05
-5.60197266169443e-06
-1.69243924128102e-05
-2.64963915819089e-05
-6.59564223167441e-06
-1.14744594215832e-05
-1.09752770982768e-05
-1.78337071559443e-05
-8.16294542173851e-06
-9.2430038560781e-06
-1.13562362282808e-05
-2.05584855193728e-05
-9.09709285780448e-06
-1.41289389381557e-05
-1.23980805062375e-05
-8.62823630471365e-08
-2.52483219891306e-05
-1.83059711846518e-05
-7.1288375951638e-06
-4.2377265413416e-06
-3.67911831316162e-06
-3.9611805368557e-06
-1.47271402974664e-05
-7.02564319371548e-06
-8.75590970604692e-06
-3.93375324130402e-06
-1.78249889830632e-05
-1.44706914968619e-06
-7.22122639763787e-06
-1.33886434353063e-05
-1.15241516984404e-05
-1.32094905392671e-05
-2.13708326793001e-05
-1.4993275706136e-05
-1.48850090166821e-05
-1.3171066553161e-05
-1.29591400127449e-05
-1.57772485707305e-05
-1.53973710380335e-06
-1.81633717557211e-05
-1.3867784886735e-05
-1.58175285540602e-05
-1.35775773810483e-05
-9.6915956754312e-06
-1.40768829433306e-05
-7.12897228283865e-06
-5.91579229414183e-06
-3.18295761759957e-06
-3.80313960104085e-06
-6.9439603110402e-06
-4.94092889292339e-06
-5.64093411239785e-06
-7.86980486521657e-06
-1.871099877823e-05
-1.22800050545515e-05
-1.15264679431463e-05
-8.55485249534232e-06
-6.33041435855338e-06
-1.40601322916631e-05
-1.07681164329136e-05
-1.74941531391871e-05
-2.26922055150902e-05
-1.81033561616091e-05
-1.02052474524963e-05
-1.78798998632095e-05
-1.55080523902052e-05
-1.78929469124138e-05
-9.17653257605546e-06
-7.50427245176151e-07
-9.20496185502697e-06
-1.55665764045806e-05
-5.15541143190083e-06
-1.89719313887963e-06
-3.66627771559139e-06
-8.6142273776009e-07
-3.15798285237608e-06
-2.32065241471029e-05
-3.59514184570587e-06
-6.18974141497259e-06
-1.49462295726952e-05
-1.15770976363624e-05
-2.21691411794445e-05
-7.93480249814753e-06
-1.57660897014991e-05
-1.63786683273588e-05
-1.43318171849144e-05
-2.61990280048527e-05
-1.69299492950134e-05
5.63045019718787e-06
-7.60941406798016e-06
-3.7148390801888e-06
-1.57306331163034e-05
-1.35204649755186e-05
-1.43686957595959e-05
-1.95538377148767e-06
-1.84057447896129e-05
-2.02247839349251e-05
-7.19879266216286e-06
-2.00203485005713e-05
-5.10456953881829e-06
-9.85842113930805e-06
-1.98732282250081e-05
-1.15728412281057e-05
-1.07416392539362e-05
-1.65659556964125e-05
-1.87647708222559e-06
-6.63451134784075e-06
-1.41746538369128e-05
1.13453689764366e-05
-1.33417098007741e-05
-1.21826628835089e-05
-1.8310541787142e-05
-4.41085860277145e-06
4.71226541055211e-06
-1.94596862095189e-05
-3.12793765074329e-06
-1.45985106914242e-05
-2.65712924725203e-06
-2.47939247904507e-05
-1.17493760674433e-05
-2.2109658892256e-05
3.40549033111141e-06
-1.53942479162378e-05
-1.25511304490905e-05
-1.84851381161875e-05
-9.35025519393478e-06
-5.15545113662228e-06
-2.01543746270998e-05
-5.08662592845984e-06
-2.45930415679982e-05
3.24983781500455e-06
4.96006887023458e-06
-1.64571888482221e-05
-2.12395940356716e-05
-1.26691837754576e-05
-1.04692299795909e-05
-2.40329212392541e-05
-6.27672680239441e-06
-5.16509499977016e-06
-1.38970865088239e-05
-1.30372370202492e-05
-1.93634865918261e-05
2.86926857668116e-06
-1.24121214660421e-05
-2.24396953785242e-05
-4.67561050354134e-07
-8.74984999103136e-06
-2.26703800776078e-05
-2.13437711952649e-05
-1.76715413360315e-05
-3.54559157390424e-07
-1.11800215012226e-05
-1.95425873560305e-05
-1.32992356884988e-05
-1.38386323704331e-05
-1.02199911272091e-05
-1.03558883813302e-05
-2.37420500163287e-05
-8.59380079029438e-06
-3.76254001804375e-06
-4.95763239518517e-06
-9.09911061898605e-06
8.10755817521394e-06
-2.14987541399918e-05
-1.78325728965967e-05
-8.92376854688332e-06
-1.30720691941959e-05
-1.312099711451e-05
-7.22783187323969e-06
-7.4771654533474e-06
-8.6531556783207e-07
-1.00978089847132e-05
-2.0476560282227e-05
-6.12767003947863e-06
-8.66619977083386e-06
-1.20882482114669e-05
-1.63042538196586e-05
-1.5895383901459e-05
-1.13088040383598e-05
-5.5993403692708e-06
-1.18852081947536e-05
-1.0610431040797e-05
-1.71937125411894e-05
-1.82924503871171e-05
-5.66608509539379e-06
-9.65512543163711e-06
-4.06106835781745e-06
-4.22910332743927e-06
-1.27035140174445e-05
-7.84609969185644e-06
-2.03612545470993e-05
-2.01709831391051e-05
-1.01557131237863e-05
-1.24980006356115e-05
-1.38593782829973e-05
-8.20484445653732e-06
-2.01889069802345e-05
-1.67961978521939e-05
-2.30378233561814e-07
-3.86798645301073e-06
4.74883484856583e-06
-2.46169808994751e-06
-1.16300608508451e-05
-5.2598653658835e-06
-7.3835364559405e-06
-1.00736264302247e-05
-7.30448733633068e-06
-7.90199032118369e-06
-6.56192624263623e-06
-2.49811420462094e-05
-2.31540292243534e-05
-1.088428779993e-06
-7.84557200880185e-06
-2.06811330984681e-05
-1.82881025716237e-05
-5.71912798459375e-07
-1.38873800927702e-05
4.01873820148558e-06
-2.24761839668207e-06
-1.50854539408828e-05
-5.04162932005214e-06
-8.57602178792446e-06
-3.54643893905194e-06
-9.65385289628737e-06
-1.02744543690428e-05
-1.95888404080084e-05
-1.64632931870345e-05
-1.10173378998393e-05
7.09602919283668e-07
8.83921709768589e-06
-1.29224045981496e-05
-1.5271250670755e-05
-1.38438303554881e-05
-7.59924075126716e-06
-1.00563188062356e-06
-9.28145618422992e-06
1.50414888219176e-06
-1.11895224281148e-05
-4.78202018980257e-06
-5.74473451176428e-06
-1.23640673686941e-05
-2.64368095059998e-05
-1.2579468594496e-05
-2.0089546021477e-05
-1.66177255298723e-05
1.69673249053971e-06
-5.13774780852103e-06
-8.82559107439858e-06
-4.26372684467884e-06
-1.31495078455724e-05
-1.08461275422591e-05
-9.46154801378879e-06
8.38482041923322e-06
-1.4650708643204e-05
-1.08830560884075e-05
3.61548863702962e-06
-1.49909948755086e-05
-2.66022665135607e-05
-2.04111028954507e-05
-2.0653424817533e-05
-1.58426076244712e-05
1.26677222425857e-06
-9.07601956881988e-06
-3.81886771687319e-06
-7.4169703097926e-06
-2.93948748540328e-06
-2.00807682817683e-05
-1.02722818504878e-05
-2.87356464748218e-06
-1.69970685739762e-05
-7.12509757750866e-06
-8.6478862356144e-06
-9.55302108869362e-06
-1.40893265256818e-05
-2.16306396523641e-05
-1.64838679199387e-05
-1.9069035089803e-05
-4.05477445262032e-06
-1.3130190173914e-05
4.07486022662711e-06
-1.12772450756794e-05
-8.99240924227131e-06
-2.90771246227323e-05
-2.22711214780037e-05
-1.46683558059482e-05
-1.27780580605651e-05
-1.35632499126782e-05
-2.60307111876558e-05
-1.47701966296038e-05
-1.08666719849556e-05
-2.58148864865897e-05
-2.22264580082738e-05
-6.54143704367574e-06
-1.32185861741496e-05
-1.05430604668512e-05
-1.2107095694649e-05
-5.66736525671005e-06
-4.26795737781485e-06
6.22301442050248e-07
-6.53875509537995e-06
1.09602595436846e-06
-8.08565686348636e-06
-4.42146633946719e-06
-5.84770946961689e-06
-2.31357569604065e-05
-7.20291342466039e-06
-8.22030451153945e-06
-1.36183802226669e-05
-1.68189407960289e-05
-1.27463051696875e-05
-1.05092471575341e-05
-6.12791287035621e-06
-6.87636244828053e-06
9.02909196760281e-06
-1.9209094209694e-05
-7.91368266297053e-06
-2.32099475560862e-06
-1.12200837735814e-05
9.67517729253833e-06
-2.77402005397984e-06
-1.46501504809513e-05
-1.1610387260334e-05
-1.46184955903378e-05
-4.39168573973972e-06
-1.40493613836816e-05
-8.10254391390471e-06
-5.73580701743958e-06
-2.01779391549575e-07
-7.81947928620814e-06
-1.46992581447149e-05
6.8733474370443e-06
-3.83083556117339e-06
-9.14366048771628e-06
-2.13567619338575e-05
-1.38764082175722e-07
-2.32523067756241e-06
-1.68135601002913e-05
-2.24212218969842e-05
-1.07156904138509e-05
-7.13793417938777e-06
-5.7033238328525e-06
-2.10391977618959e-06
-2.21345907981988e-06
-1.68779026339763e-05
-1.29883608633417e-05
-6.92485748434131e-06
-3.0661407855686e-06
-1.2448789060123e-05
-7.70536492363168e-06
-6.9641071268471e-06
-1.49918936297409e-05
-8.32175392470932e-06
-1.84044447410945e-05
-1.77255802579889e-05
-2.53836143537272e-06
-1.39295056855793e-05
-2.05880236664914e-05
-5.46591756754008e-06
-5.89116761284936e-06
-5.57820588285202e-06
-4.11602310440506e-06
-1.22051439548667e-05
-1.58582329102484e-05
1.21918330405682e-06
-1.10135113819559e-05
-1.14046449462386e-05
-2.30677495393663e-05
-1.39335825600348e-05
-1.19494411966077e-05
-1.64871848617739e-05
-6.2030124152795e-06
4.30799501656912e-06
-1.27600359669507e-05
-6.70220294496647e-06
-2.02023367832115e-05
-1.6163229079683e-05
-6.17693931258426e-06
-1.32722778066383e-05
-2.09172594450884e-05
-1.0232395786053e-05
-7.52360925744432e-06
-3.30080367961132e-06
-2.28343745685363e-06
-6.95600621955907e-06
-1.11487086972093e-06
-3.92537246334988e-06
-1.3624729464202e-05
-5.68246215985391e-06
-1.08380120617923e-05
-1.21920503694731e-05
-1.52369668072558e-05
-2.86131582973059e-06
-1.02195926345683e-05
-2.44641465260243e-05
-2.06250584742924e-05
-6.17223868481095e-06
-9.75841908653953e-06
-8.09133922975769e-06
-1.27531414100558e-05
-5.71835238656345e-06
-1.51921806965676e-05
-4.26657855573009e-06
-1.32825152929717e-05
4.8375033519883e-07
-1.30570821315431e-05
-7.65541264394564e-06
-4.06054048279842e-06
-1.63334289927318e-08
-1.08815654047618e-05
-1.83955115420014e-05
-1.83664519774761e-05
-2.48995131575498e-05
-4.43425841856045e-06
-2.33896238319162e-05
-1.87308551998044e-05
-1.18672964848984e-05
-3.95011583893954e-06
-1.86963485338779e-05
-8.4048565633279e-06
-2.75355333606765e-05
-3.00939531682589e-06
-1.55345358147549e-05
-1.0616603692723e-05
-1.94263270144428e-06
-1.04244694715015e-05
1.94944448587935e-06
-1.24796518950857e-05
-1.79134635842193e-05
-6.71390038685256e-06
4.94994945505447e-06
-1.66254696916595e-05
-1.35718142975114e-05
-2.14236898698001e-05
-7.70156822566114e-06
-2.37908117016318e-05
-8.05736507201666e-06
-3.2293796376025e-06
-2.25097945493213e-05
4.29023723418171e-06
-5.32659584610519e-06
-2.13878083052618e-05
-1.28694822980213e-05
-1.18057774676476e-05
-1.22148355057167e-05
-6.53723007437122e-06
-3.86782567909681e-06
-1.1618268213611e-05
-9.3089653860627e-06
-4.7753313539003e-06
-2.09333938995052e-05
-1.83057406223364e-05
-1.96921340822052e-05
-1.68231100902616e-06
-5.52912129506811e-07
-1.44530736579438e-05
-2.02063659248446e-05
-7.25703016979439e-06
-7.8666882015546e-06
-1.37473734076506e-05
-9.91670586423254e-06
-9.85134756392928e-06
-2.02999204623847e-05
-1.83353793890854e-05
-1.25018535746298e-05
-1.77385070328723e-06
-9.89933531086131e-06
-6.86754181808062e-06
-1.72050494964202e-05
-9.46429502646079e-06
-1.60736910582768e-05
-1.5246845024349e-05
-1.26666735859515e-05
-1.94850596367261e-05
-1.76629044399237e-05
-1.84360213949677e-05
-9.39750093809351e-06
-6.84382222956059e-07
-4.30504757200248e-06
-4.35003018519054e-06
-2.54077087458935e-05
-5.9617965457326e-06
-1.49071437871205e-05
-2.3704930407561e-05
-1.52046362189676e-05
-1.20763929169754e-05
-1.52115888063104e-05
-2.3671853598259e-05
-1.63416677840496e-05
-1.09889739736423e-05
-6.47977561646239e-06
-1.88970070708057e-05
-1.28741549245216e-05
-7.90247269623539e-06
-8.92660814265128e-06
-7.95650113854917e-06
-1.24734332674166e-05
-1.49418054220474e-05
-1.88559983539035e-05
-3.80126105845105e-06
-1.70803679192499e-05
-9.71785315608647e-06
1.19745024597937e-06
-2.10672393341883e-06
-1.40644707095761e-05
-1.7470548757909e-05
-1.36690554363095e-05
-1.71442661023813e-05
-1.16051232537265e-05
-2.12551599509224e-05
-1.10483475244917e-05
-8.06259072957818e-06
-1.5913016220454e-05
-1.92512950253946e-05
-3.42000897483453e-06
-8.63538777233339e-06
2.31635566513488e-06
-9.04130032370902e-06
-1.3391315353948e-05
-2.2152415852309e-05
-1.61783033498357e-05
-3.83042037521182e-06
-1.99875317592222e-05
-2.01363860544002e-05
-7.85458136731407e-06
-1.82563353073215e-05
-8.84485172614208e-06
-2.03256840813182e-06
3.83646887065477e-06
-2.35017152583665e-05
-1.10330976725679e-05
-7.63141641267046e-06
-1.63404547709798e-05
-1.8837819978683e-05
-1.92143008939701e-05
4.01418067305248e-06
-5.9249912563259e-06
-1.86368479067288e-05
-1.05191584385601e-06
-5.86958116708716e-06
-3.68489001720203e-06
-6.96624150640165e-06
-1.76233161089026e-05
-1.2586874222571e-05
-1.23169940463664e-05
-1.03481592490382e-05
-2.58240687259666e-05
1.87390536779113e-06
-8.49167074592589e-06
-2.01365218844944e-05
-1.48711800732459e-05
-6.57302534957293e-06
-6.65934213040242e-06
-3.99048794282061e-06
-1.48565776062446e-05
-1.1626163000042e-05
-1.38471759315245e-05
-1.69839466023575e-05
-6.00075196730112e-06
-1.6578274889585e-05
3.88061023094295e-06
-2.93431489457214e-06
-8.9903687197688e-06
-2.40375351173297e-06
-9.24864877245397e-06
-2.09950858535011e-05
-2.42746892298054e-05
-9.82025314982953e-06
-1.06185499534968e-05
-1.08403525188715e-06
-5.26199549861069e-06
5.25092305592817e-07
-1.20333717589926e-05
-2.8549115587038e-06
-7.01613892122061e-06
-2.0953079096688e-05
-2.45168756859062e-05
-1.25971629470013e-05
1.13941649420973e-06
-1.92910601260356e-05
-1.36701086925777e-05
-1.01836290211108e-05
-4.77832984643359e-06
-7.05880930979654e-06
-1.30241996349129e-05
-1.714726659864e-06
-7.34588561061243e-06
-1.00480292563231e-05
-1.18223197123364e-05
-5.81918506285e-06
-1.43739831399026e-05
-1.43400690850795e-05
-2.13241310740332e-07
-3.15198226862711e-06
2.10692450216862e-07
-6.34387704110673e-06
-1.12537835495755e-05
-9.20118085010797e-06
-6.48934601248952e-06
-1.79452053150522e-05
-2.00567127469025e-06
-8.86777387808983e-06
-1.99027096285108e-05
-8.82589623391828e-06
-7.02685205697829e-06
-4.55212262662617e-06
-1.20527107927676e-05
3.2442070563705e-06
-2.40538858720305e-06
-1.05548719441499e-05
-1.68914526352333e-05
-1.2398371777655e-05
-1.76980464652495e-05
-1.31143371293956e-05
-1.0096198761982e-05
-1.95576524761933e-05
-4.20320163334047e-06
-9.15966845870636e-06
-1.7639999600934e-05
-1.07970283011143e-05
-4.2583214883562e-06
-1.54990481447505e-05
-2.56359874040576e-05
-8.33141200152208e-06
-1.27803048595636e-05
-9.60803208021345e-06
-7.88219272173576e-06
-1.01351097512978e-05
-1.76521235222517e-05
-5.46836014633169e-06
-1.08101815107206e-05
-2.39201983335874e-05
-9.4280363305732e-06
-7.03535849398421e-06
-6.12663765106163e-06
-1.20962748198338e-05
-8.81844897521454e-06
-4.71488082587296e-06
-1.3683038546933e-06
-1.33418804854893e-05
-2.8104505686855e-06
-7.99561877261528e-06
5.48004249389895e-07
-2.22109759095987e-05
-4.66919480804714e-06
-8.53112454253895e-06
4.55041422946246e-06
-1.60925155688633e-05
-1.39766765902584e-05
-5.03749174499653e-06
-1.26661107130537e-05
-1.66403493277163e-05
-1.23286106064137e-06
-1.06667397405109e-05
-1.38547119187841e-05
-1.61378612102371e-05
-2.67016134687822e-05
-6.40582684736853e-06
-1.57949573522944e-06
-1.1475224881229e-05
-1.92939858898559e-05
1.33094295846998e-06
-5.49345634727082e-06
-1.09001236385274e-05
-1.07820865576399e-05
-1.79981065338474e-05
-8.98413386550302e-06
-6.96419941916249e-06
1.03188768581963e-06
9.86853486669278e-07
-4.67369580450373e-06
-1.55535325506711e-05
-1.0495221095938e-05
-1.67533883441764e-05
-4.82418293208003e-06
-9.39804296928176e-06
-1.70638660790109e-05
-1.41567412825844e-05
-2.19622131325771e-05
-1.56683792379421e-05
-6.66112900268335e-06
-4.23073400833149e-06
-1.46630758239995e-05
-2.4847903070026e-05
-1.95717690345143e-05
-1.24612407866831e-05
-7.25498988628739e-06
-1.94252690982594e-05
-1.50813811637466e-05
2.3206766748971e-06
-2.1898812289129e-05
-1.10059435787966e-05
-7.26553024886836e-06
-4.39331264144221e-06
-7.65301545776039e-06
-7.17051315380451e-06
-5.09293947520725e-07
-2.20196033632099e-06
-1.19193669122079e-05
-9.3801122852997e-06
-2.39736702758799e-05
-1.92026102593e-06
-1.55068005321691e-05
-1.44286742148295e-06
-1.33877278474483e-05
-1.44407784678198e-05
-6.72763868530868e-06
-1.34544168814735e-05
-9.70162429816119e-06
-1.46136992434768e-05
-3.34833185509203e-05
-1.15343311431721e-05
-2.02386770368354e-05
-9.01089060015126e-06
-1.21941694137566e-05
-5.11116482706927e-06
-1.00593876418645e-05
-3.54646286383171e-06
-1.02406993498445e-05
3.55583121796003e-06
-1.12845743509715e-05
-3.63985213744601e-06
-1.25240852763599e-07
-1.90549260806306e-06
-2.07481720060933e-05
-2.19620121564869e-05
-2.72132047178692e-06
-4.62659118382288e-06
9.56696602991317e-06
-1.76201642814927e-05
-8.73324385860671e-06
-3.92600517147177e-06
-1.01527478236262e-05
-1.0535907585381e-05
-1.82076297988515e-05
2.19012729811603e-06
5.90158267395341e-06
-1.0685092459709e-05
-1.99327552533322e-05
-2.66836440579781e-06
-1.30159343285479e-05
-4.37333454665004e-06
-5.29051787912479e-06
-4.88202381672962e-06
-8.42743273490785e-06
-2.19913724069335e-05
-1.23175682347389e-05
-6.46563540666675e-06
-1.67364561126733e-05
-1.0517332992048e-05
-8.15205154831619e-06
1.30310574382722e-06
-2.50898860925865e-06
-3.87897449065305e-06
-1.74183744768938e-05
-9.10027367537318e-06
-2.15527245709229e-06
-8.74407986914577e-06
-2.06060520704791e-05
1.07046910051002e-06
-6.06347269368581e-06
-7.07598707804377e-06
-4.08580344481115e-06
-6.96544756203711e-06
-1.21426878019732e-05
-1.27453287426782e-05
7.0535310584076e-07
-1.37237889661424e-05
-2.79471165767976e-05
-7.64444184006853e-06
-2.56601670240379e-05
-1.96882961425202e-05
-1.10740547008966e-05
-1.32719097463501e-06
-1.94815540022339e-05
-1.29957759334474e-05
2.51497143673714e-06
-3.55203344389752e-06
-3.12057118666758e-06
5.49976181176539e-06
-1.06189536594955e-05
-1.13587279564245e-05
-2.22661972943625e-05
-2.99549543365505e-05
-2.26527003587124e-05
-4.07290019647009e-06
-1.41784197156654e-05
-1.08731798012354e-05
-7.43196285301902e-06
-6.11667182120838e-06
-1.87160291473984e-05
-1.71456108740634e-06
-3.14030866946121e-06
7.17357517191401e-07
-2.6852154025439e-05
-1.22853372733829e-05
-1.73938255776276e-05
-1.27882358930927e-05
-7.74248809498683e-06
-1.6177787509877e-05
-1.89720277153212e-05
-2.68311404769151e-05
-1.86621754652131e-05
-1.75706273176081e-05
-1.35539838742964e-05
6.19923554428758e-07
-2.54601546509552e-05
-1.76478063870611e-05
-2.02676598284309e-05
-8.10025473069656e-06
-1.5187975920681e-05
-1.67113442918313e-05
-1.52620800435898e-05
-1.67201816402859e-06
2.08648983733976e-07
-2.24295256332704e-05
-4.17483574943092e-06
-9.08166892785583e-06
-9.07110266803699e-06
-1.1052771475143e-05
-1.56634692041905e-05
-1.07175886443393e-05
1.21662545251249e-05
-2.60322387967517e-05
-2.13009407130814e-05
-5.35625126573977e-07
-1.35651756169627e-05
-1.88237107946711e-05
-1.78486079012068e-05
8.68655096484394e-07
1.69577567872201e-06
-1.87054141849182e-05
-1.78037638579407e-05
-1.44834803956835e-05
-2.62271289622145e-05
-2.26758384812248e-05
-2.41084323706604e-05
-6.48679329435895e-06
-8.8943257902321e-06
-5.67712822547747e-06
-5.6057952611109e-06
-1.12277874344651e-05
-1.54619433919215e-05
-1.76002043788679e-05
-2.47994453231687e-05
-7.17618587631941e-06
3.67600051796495e-06
-1.09388445374055e-05
-8.52982736049609e-06
-2.00237569562884e-05
-1.69995940587687e-05
3.27938227724419e-06
6.68331951171642e-06
-1.9957127418638e-06
-9.83914102993126e-06
-1.68873591918137e-05
-1.17111567363963e-05
-1.8609647459559e-05
-1.97851522899888e-05
-2.16751393199627e-06
-1.99858699682225e-05
-1.73814936429226e-05
-1.03368229557837e-05
-2.45030636350249e-05
-1.3337722953421e-05
1.60304656825891e-06
-3.62183018226722e-06
-1.48808216910667e-05
-1.49939063506931e-05
-7.39799208824444e-06
-1.58918493120813e-05
-1.11620310195803e-05
-1.33017775472194e-05
-3.33463357463953e-06
-1.08351027856414e-05
-8.61104636779559e-06
-1.02499239236173e-05
2.73173987861795e-06
-1.36708442561853e-05
-1.85700889660877e-05
5.88978473102356e-06
-6.22585433706357e-06
-1.584938630686e-05
-2.44037583964119e-05
-1.09548256870836e-05
-8.66737434573075e-06
-2.11120083559515e-05
-2.18770398746457e-05
-8.77568182425051e-06
-1.39301716189381e-05
-5.82444610004441e-06
-1.28566272326552e-05
-5.00846854257696e-08
1.64857993585683e-06
-1.13617035450093e-05
-1.13948485880313e-05
-2.07664841338551e-05
-1.23112795971983e-05
5.39989326386405e-06
-1.89243153114438e-05
-9.99447555876022e-06
2.16146231379277e-06
-1.03486747987283e-05
2.12193053332792e-06
-9.72035473203155e-06
-1.11213883028285e-05
-4.81360071773183e-06
-5.22593922254454e-06
-2.21484608381918e-05
-1.08754980766901e-05
-1.1598526721763e-05
-1.7457569695205e-07
-1.28875147549193e-05
-1.48094419721732e-05
-1.3518130506716e-05
-1.32841131932305e-07
-4.00107347379849e-06
-9.88092356107896e-06
-3.23942285273333e-07
3.55631250831987e-06
-1.65088454470104e-05
-1.69674720077842e-05
-1.82621148589486e-05
-2.5692885811273e-05
-2.070428030976e-05
-9.82328026616704e-06
-4.9847606404431e-06
-1.79387093226848e-05
-1.60908952987751e-05
-1.52211287961656e-05
-6.78429434199493e-06
-1.04787603851105e-05
-1.31212164790749e-05
-1.55879743287907e-05
-1.31414478391489e-05
-5.08425672625129e-06
-2.15058440976729e-05
-7.27459733695681e-06
5.01781043910112e-06
-1.04269894562359e-05
2.23379154450459e-06
-8.18803334956451e-06
-2.73522081700976e-06
-8.55474046023803e-06
-5.19046807136154e-06
-2.89382216497e-05
-5.06303912217622e-06
-4.65549858962306e-06
-1.86107862872244e-05
-2.24120510658586e-05
-8.46898138955147e-06
-1.22703536511929e-05
-1.58382242505233e-05
-9.40471215028782e-06
-1.30325458775847e-05
-4.83526337913138e-06
-9.54244358256485e-07
-6.75291406095438e-06
-5.82997878356478e-06
-1.31330732423464e-05
4.93679174512725e-06
-1.7060701903868e-05
4.28281879750247e-07
-2.04704797668007e-05
-1.5075756779908e-06
-2.11713520510112e-05
-2.41938608793804e-05
-4.15182794889852e-06
-1.49795457932562e-05
-9.27142706305524e-06
8.9005007027658e-07
-1.46701723533652e-05
-1.40845725300613e-05
-1.32819134106242e-05
-1.81006195673703e-05
-3.74094777344518e-06
-2.19035215511169e-05
-3.69770306870267e-06
-1.32878941477864e-05
-1.19638433563891e-05
-1.54502559028666e-05
-4.05088211575933e-06
-4.86120549432262e-06
-1.77820703275449e-05
-1.66235557497014e-05
-8.88185395129449e-06
-1.21611425546016e-05
-7.85972468067424e-06
-6.74088635226526e-06
-9.66184138322472e-06
3.456640828872e-06
-5.95769975521918e-06
-7.71399974273806e-06
-2.27136849657079e-05
-1.56417216432342e-05
-1.75581999796421e-05
-2.36737842117006e-05
-7.94094452337701e-06
-4.53563228164744e-06
-1.37558723196302e-05
-1.75876218751019e-05
-3.55590816714504e-06
-6.8733202196735e-06
-9.7627118892396e-06
-1.34152435838392e-05
-1.39581471612644e-06
-1.19538194553772e-05
-1.29165749491386e-05
-1.11885490027493e-05
-1.05410707069823e-05
-1.47316325813266e-05
-8.99098567285813e-06
-2.54390786382424e-05
-1.21130023394484e-05
-1.73711341799058e-05
-2.0268088759659e-05
1.98646786862396e-06
-7.95882990385053e-06
-4.73814060304318e-06
-1.38997729519572e-05
-1.72459185720603e-05
-1.03672641344253e-05
-2.19418904147089e-05
-1.82880106691412e-06
-1.64940334073331e-05
-9.49978548797348e-06
1.13187217103338e-06
-4.08216126102667e-06
-3.80482095856392e-07
-8.52251400986106e-06
-5.10157112445401e-06
-3.13357893923583e-05
-2.61247636164629e-05
-1.17186435223335e-05
-1.93279155415463e-05
-2.35603779784006e-05
-1.94807715187937e-05
-1.74371197113298e-05
-8.76356486999901e-06
-1.28505180167607e-05
-2.13998091616667e-05
-1.27619404519507e-05
-6.94848896589579e-06
-1.03741074350001e-05
-7.73025561052316e-08
-3.1574420118526e-06
-1.35557518658795e-05
-1.18786508407075e-05
-4.87990970961298e-06
-1.9447569120279e-05
-2.26721755781494e-05
-1.30278534989412e-05
-1.59722818200892e-05
-1.98129287476591e-06
-1.74253015959993e-05
-2.6988066096532e-05
-5.95953284496131e-06
-1.03669377375396e-05
-1.58371253659512e-07
-1.92892511422828e-05
-1.37778777353654e-05
-1.58277337284957e-05
4.75306462695165e-06
3.12533069196692e-06
-4.72609730732149e-06
-1.1133998559381e-05
-7.36560286893071e-06
-8.3455450470698e-06
-2.13952478677081e-05
-2.00300431982083e-05
-1.19585083013229e-05
-8.12577571269453e-06
8.77681491832593e-06
-5.18164886800683e-06
-1.47084783715353e-05
-1.35828276588276e-05
-9.42432937656944e-06
1.03216455837169e-06
-1.40713767646212e-05
8.769410745394e-06
-1.13359064655469e-05
6.87744664303225e-07
-3.15944637482205e-05
4.60889880845785e-06
-5.17654049491264e-06
-5.36271169730504e-06
-1.03497736748435e-05
-1.3534853333556e-05
-2.54516894513314e-05
-1.36870004536683e-05
-5.1493178540188e-06
-7.59378469056436e-06
-1.03047622221804e-05
-1.47092440509552e-05
9.88608313716222e-07
6.57738265443455e-07
-2.01875812356252e-05
-9.77694041453012e-06
4.27557450510934e-06
-1.19160304367265e-05
-2.90196126888467e-06
-2.75490473705847e-05
-9.68926085458358e-06
-1.79524174027178e-05
-9.46252184795585e-06
1.6148565618292e-06
-1.66866772910631e-05
-5.69649059496847e-07
-1.60256371444939e-05
-2.01513875351389e-05
-3.76839946652039e-06
-9.39434818363673e-06
2.2433163878762e-06
-4.15028936322503e-06
-2.92992403230019e-05
2.66019744443674e-06
-8.76338056251205e-06
-1.27501148482941e-05
-6.43556739749755e-06
-1.11133643812571e-05
-2.19411850778377e-06
-1.7724713723415e-05
-4.01093346115351e-06
-4.36967895645669e-06
-1.00250847279286e-05
-1.58604701944798e-05
-9.06991006254859e-06
-5.11866699039634e-06
-1.31705306800163e-05
-1.17040906993465e-05
-1.34270643348356e-05
-1.20973942816943e-05
-1.07795750249121e-05
-9.70319920022887e-06
-2.09999443463728e-05
-1.5538315024953e-05
-1.12467878808205e-05
-1.40326978009574e-05
4.7304811742473e-07
-1.19342322736279e-05
-5.71906801520422e-06
2.87286936301244e-06
-1.08611762061415e-05
-1.49321517156004e-05
2.12632393764986e-07
-1.85991913145212e-05
-8.36972001165256e-06
-1.32261678108807e-05
-1.15324780635056e-05
-1.86763967798022e-05
-9.8651846390626e-06
-1.32532533102674e-05
-8.68167195460823e-06
-1.46126794782985e-05
-1.66230326572901e-05
-1.74890133593822e-05
-1.05878375692592e-05
-8.17507556545101e-06
-1.05880168106246e-05
-2.47023978759566e-06
-6.07707838488844e-06
-4.00551588162458e-06
-1.72861676847669e-05
-2.46897438408298e-06
-1.8249081704321e-05
-1.7606395775692e-05
1.43572261817491e-06
-8.95641710902553e-06
-2.49206619857792e-05
-1.2792894339464e-05
-5.42807757764926e-06
-1.24783186521759e-05
-2.61120450199479e-05
-7.31484879980234e-06
-1.44378971922234e-05
-1.1978185830098e-05
-1.10410282275781e-05
-2.04266254165402e-05
-1.54624221042107e-05
-9.67755977108302e-06
-2.30826914605024e-05
-2.28385925230647e-05
-2.13136249872998e-05
-1.3936554292944e-06
-1.18548122415614e-05
-6.43146022808424e-07
-6.37652051583898e-06
-1.52631952239667e-05
-5.68881745808135e-06
-6.22966859365871e-06
-1.45423204620181e-05
-2.06002705444519e-05
-7.78556338925177e-06
-2.79673560501166e-05
-1.51347365587161e-05
-7.94961059135568e-06
-1.23374214470161e-05
-1.13499479225835e-05
-2.21299390913749e-05
-2.74812443772401e-06
-2.03039738633233e-05
1.51359378348798e-06
-1.10504817864614e-05
-1.72518033684623e-07
-9.68939528512476e-06
-1.13790110757429e-05
-1.03710401996641e-05
4.38325063056297e-06
-2.20751228821747e-06
-1.11343896122624e-05
1.71469666107987e-07
-1.40009283606309e-05
-1.33023279402234e-06
-6.05437895426091e-06
-2.15047414032977e-05
-9.36932183271548e-06
-6.18704436982253e-06
6.13645702240481e-07
-3.15659318740923e-05
-1.62620144865896e-05
-8.26801120560143e-06
-1.03949554244723e-05
-1.16200977966542e-05
-6.14565957578035e-09
-1.81330614050333e-05
-1.52575713578174e-05
-3.58102918894899e-06
-1.19585383355999e-05
-1.20273544192753e-05
-8.8653636788838e-06
-8.90490828511207e-06
-1.50360466093178e-05
-1.15446481325683e-05
-1.10574624802669e-05
-1.68393307103871e-05
-1.45868159166882e-05
-2.21191820976484e-05
-1.47391888161381e-05
-1.54230031327264e-05
-2.15354605013106e-05
-1.20068905912392e-05
-1.37850854474348e-05
-9.54716675684087e-06
-1.96710290630116e-05
9.61297930841957e-08
-6.18385553365622e-06
-9.1282933285284e-06
-1.72265686120394e-05
-5.64408175330047e-06
4.72932925135378e-06
-7.37475537389769e-06
-1.5855477776381e-05
-1.3638902904649e-05
-6.82825762945926e-06
-1.16960940716823e-05
-2.02084424762563e-06
-8.45290267001197e-06
-2.21210449306112e-05
-1.70474529996962e-05
-1.71667451583892e-05
-1.43880880577761e-05
-1.97814829895251e-05
-1.54090765202007e-05
-2.12535453912219e-06
-1.13022688329167e-05
-2.14533433311162e-05
-1.64981645783612e-05
-3.17791649024151e-05
-1.34249856664319e-05
-1.76254919947268e-05
-8.85441457815189e-06
-9.44313417905732e-06
-5.89610906520075e-06
-1.42256886117062e-05
-1.14384317537045e-05
-7.13426709568128e-06
-1.74859221543373e-05
-1.90188592689264e-05
-1.84708907025479e-05
-9.99981584307973e-06
-1.76536696140375e-05
-5.67181533899727e-06
-1.86801538149581e-05
-6.97146498470072e-06
-2.23962847191596e-05
-2.63470537219415e-05
-6.51173248949265e-06
-2.58667690720728e-05
-3.09137280163671e-05
-2.02668261018238e-05
-1.55898644045434e-05
-4.04670657764654e-06
-1.20277336674722e-05
-1.07615152464248e-06
-4.93834411330711e-06
-1.59501622674768e-05
-2.53234082570764e-05
-3.06522212604124e-06
-1.03077336409925e-05
-9.62116087368647e-06
-1.65706907444358e-05
-1.69853260872893e-05
-7.77815754505031e-06
-1.13927123569144e-05
-1.08929197966014e-05
-2.51583240654565e-05
-1.07745109254516e-05
-1.25568956895179e-05
-8.46696552189805e-06
-2.0180702053138e-05
-1.86400904566024e-05
-1.73844069434753e-05
-5.63684169387536e-06
1.04572243071465e-06
-1.47459593690896e-06
-1.11736386004849e-05
-1.91791508049855e-05
-1.9635088758781e-05
-1.27891011430464e-05
-4.96724568192444e-06
-3.12730288907176e-06
-2.37829149559493e-05
3.61550424514084e-06
-1.86599798969273e-06
-1.53223095167289e-05
2.34837434184737e-06
-6.39352685471969e-06
-1.66938503907482e-05
-4.56044868224831e-06
-1.44200858585246e-05
-1.23224529351366e-05
-3.20865722199082e-06
-3.43652630357595e-06
-4.1645799595645e-06
-1.18898036966952e-05
-6.214458928193e-06
-4.10368595079984e-06
-3.42012293934136e-05
-3.55334283935204e-05
-1.04534232435516e-05
1.47772984467376e-06
-1.49822178648172e-05
-8.10057353874501e-06
-7.95807642040989e-06
-8.21726342093615e-06
-1.62423698835886e-05
-1.86076883666601e-05
-1.08518360559393e-05
-1.52005876784396e-05
-3.66567000728965e-06
-1.64301700518214e-05
-2.33739421449335e-05
-1.37057919703997e-05
-1.09151276913825e-05
3.84638820647477e-06
-1.62795901629313e-06
-2.48845712238249e-05
-1.82377986244005e-05
-1.50309572032143e-05
-1.83799466516184e-05
-8.51951536725678e-06
-2.00289816731975e-05
-1.20996073183288e-05
-2.6378749625074e-05
-1.73472408297552e-05
-1.27660021959019e-06
-1.88321799477226e-05
-1.25926314245186e-05
-1.84856317659761e-06
-1.47144319359112e-05
-8.30105445194688e-06
-1.56877398714138e-05
-2.66200905056264e-05
-1.08877233840169e-05
-2.26126218210605e-05
-4.38400952762231e-06
-2.80358170953148e-05
-4.61620062948716e-06
-4.45558841258778e-06
-2.03217142291353e-05
-3.35883506464221e-06
-1.82738001619509e-05
-3.82553256777328e-06
-5.72555376447384e-06
-3.27096048743147e-06
-2.6239078765032e-06
-1.79010590373068e-05
-1.34839137224188e-05
-8.62116915821235e-06
-7.60553106538136e-06
-9.15491352901543e-06
-5.05200170527005e-06
-1.51184879966353e-05
-2.53233424853272e-05
-1.6014379956453e-05
1.13547949600067e-06
-1.29446469272042e-05
-1.55331484493841e-05
-1.85153812541379e-05
-7.69034886922657e-06
-9.88920838235584e-06
-1.26990733478619e-05
-7.59861506421512e-06
-2.85943573714289e-06
-1.08133436458993e-05
-1.63604616289874e-05
-2.12075778501915e-06
-5.92807572112112e-06
-9.81907167146799e-06
-1.44130892486098e-05
-1.27039261472994e-05
-1.36014582804216e-05
-8.57660478370108e-06
-7.56923079335834e-06
-1.33633424389158e-05
-1.6705017701385e-05
-6.49660413584275e-06
-9.11359863718557e-06
-2.10184258808169e-05
-1.04909734774553e-05
-1.8484302375582e-05
-1.49009703130146e-05
-2.93865861747065e-06
-1.00473136196992e-06
-3.21429560848877e-05
-2.17483383604702e-05
-1.31593828427734e-05
-8.63535111755102e-06
-9.75117399824299e-06
-2.0612638065069e-05
-2.30545477712769e-05
-9.17173098914432e-06
-1.80719537635099e-05
-1.57297181821805e-05
-1.14212853334357e-05
-6.06902403049085e-06
-1.02754956129544e-06
-9.25632638412767e-06
-1.7533928276487e-05
-4.76747650323129e-06
-1.26680589153381e-05
-2.26194181830893e-06
-5.1500050132821e-06
-5.97116749199178e-06
-1.11028944828253e-05
1.52082522661041e-06
-3.47646675837238e-06
-1.25136176291995e-06
3.19190983506633e-06
-1.13667761087401e-05
-1.45325008733228e-05
-1.2398547689463e-05
-6.37398990200056e-06
-2.86532068159071e-05
1.53224959531573e-05
-1.23001612939117e-05
-1.55463055019978e-05
-1.79452513513017e-05
-2.07017426048455e-05
-3.12200182239319e-06
-8.24179518004254e-06
-8.55826649780192e-06
4.14757023504152e-07
-2.24059257180919e-05
-1.47252013566534e-05
-1.82662877414988e-05
-1.91980014669423e-05
-1.89128005070572e-05
-7.16163899627515e-06
-9.41276742404387e-06
-1.76020746655048e-05
-5.69506389127257e-06
-1.18316104681015e-05
-1.50728775069797e-05
-8.46088436242303e-06
-2.44306218444843e-05
-1.5694494975834e-05
-4.16084601852489e-06
-6.5181853746683e-06
1.29450936365332e-06
-8.75067397867558e-07
-8.87103427079091e-06
-4.61688317549917e-06
-1.45058058887281e-05
-1.5059639205669e-05
-1.23742724224259e-05
-1.77434148748054e-05
-1.43763600060306e-05
-1.60434610475241e-05
-8.10190030442091e-06
-1.36590877402921e-05
-6.33894485480425e-06
-1.38120480171785e-05
-2.10386500810919e-05
2.81188637955884e-06
-1.80620143493e-05
-1.68086105664418e-05
-1.31604089949708e-05
-1.64229437104355e-05
-1.21270144893934e-05
-1.34956075086742e-05
-1.89414445589402e-05
-8.97683068604154e-06
-4.62561497877493e-06
-1.18029886371494e-05
-3.37196972562736e-06
-3.39149514135947e-06
-1.325281316353e-05
-4.73163651703003e-06
-7.56725798355282e-06
-1.77487297958517e-05
-2.18984793796867e-05
-9.6361770597222e-06
-2.20203646779309e-05
-1.44536672210481e-05
-1.32380264210376e-05
6.829797602333e-06
1.70091600891533e-06
-5.5617786285697e-07
-6.15720706270758e-06
1.77444675224495e-06
-6.42756971774632e-06
-9.54478382495093e-06
-1.61601504961276e-05
-2.33483412801888e-05
-1.03039796271165e-05
-1.19900968770647e-05
1.15883584365002e-06
-1.62227368382237e-05
-7.05679437902377e-06
-1.87162484992343e-05
-1.5950924711912e-05
-9.61841221942208e-06
-9.41498926933197e-06
-6.9146736612938e-06
-4.4493485967063e-06
-1.86116200761047e-06
-1.60942326709357e-05
-6.04447065068722e-06
-1.93297024697834e-05
-1.48025816455327e-05
-1.8756632825065e-05
-1.36600509187475e-05
-1.5698077725118e-05
-1.66394040549812e-05
-1.40924665267268e-05
-1.02749840396449e-05
-1.08577356056372e-05
-1.11259890319097e-05
-2.7861651230936e-05
-5.78791356094651e-06
-9.34620462693913e-07
-2.99879642567798e-05
-8.93821768047968e-06
-5.9699875627025e-06
-1.44494664257837e-05
-2.4839924714354e-05
-1.16547992227778e-05
-9.21866550923228e-06
-7.03546920947804e-06
-8.95429685594624e-06
-1.02346963175541e-05
-1.43276511315601e-05
-1.12982803466007e-05
-5.76552610568481e-06
-1.71601127855182e-05
-6.41057921001451e-06
-1.8402135944942e-05
-2.22251367404657e-05
-1.09378684034034e-05
-4.78194807329111e-06
-1.55531575624975e-05
-7.01193783812158e-06
-1.88472740542731e-06
-1.40654854200691e-05
-1.34522677708229e-05
-8.83830752803945e-06
-7.38029041973316e-06
-5.18031446636841e-06
-7.84227099117062e-06
-1.2519033457234e-05
-1.8546885801865e-05
-4.22617132631542e-06
-1.02628958518687e-05
-2.81704601041379e-06
-1.63752840515651e-05
-6.21939876236471e-06
-2.3259050063473e-05
-1.9804849512526e-05
-1.00777488575798e-06
-1.10584627777854e-05
-1.87644013389353e-06
-1.25829445151194e-05
-1.35091114800941e-05
-1.4714253968038e-05
-1.23289068236063e-05
-8.67077662857398e-06
-6.14558328282679e-06
-4.06071582758452e-06
-1.77254159098303e-05
-9.78853839846515e-06
-2.19706285096179e-05
-1.72439652316976e-05
-1.4946164956936e-05
-1.329235947866e-06
-8.05756035003432e-06
-1.18666448805463e-05
-9.61826347655023e-06
-1.71375464220333e-05
-8.73720751467428e-06
-6.94580685836725e-06
-2.11921713074126e-05
-8.14694408476032e-06
-1.01062191351879e-05
-2.01378253648589e-05
-3.75070826601944e-06
-1.22520333570017e-05
-8.08381519669602e-06
-9.09878432726671e-06
-2.15508821560765e-05
-1.31758395190537e-05
-5.53407072906161e-06
-3.59184495857506e-05
-3.60809680767315e-06
-6.53621880708625e-06
-2.15784084574778e-05
-1.02740967688135e-05
-2.7791647811216e-05
-1.83331992225861e-05
-1.24731947183196e-05
-8.17448597141443e-06
-3.46172713928811e-06
-3.35825480927134e-06
-4.06151644183748e-07
-1.04452711775413e-05
-5.90499039710303e-06
-3.01118924812588e-05
-4.53094727455144e-06
-9.86365744557525e-06
-1.35397377167064e-05
-1.25113423235521e-05
-1.01132358533763e-05
-1.3711265133044e-05
-1.42713124924018e-05
-1.13910018507386e-05
-1.55341708063841e-05
-2.27359515294503e-05
-4.51386790775057e-07
-1.90035985777762e-05
-1.66434820108866e-05
-1.35094092325934e-06
-2.11276803026201e-05
-1.21286041923792e-05
1.50187879820497e-06
7.72666412675521e-06
2.78086199711334e-06
-3.3388723743504e-06
-6.25588340577318e-07
-1.63289333210958e-05
-2.68900197668295e-05
-1.8375167211643e-05
-1.17437363541125e-05
-1.17466143439764e-05
-1.94085613340655e-05
-1.89160343314957e-05
-2.26731914526634e-05
-1.75778363390492e-05
-8.60532432950695e-06
-1.31256292763918e-05
-1.86848673068047e-05
5.17800569525446e-06
-2.50753077898e-05
-9.04589036912748e-06
6.60087073646178e-07
-6.13765926959128e-06
-1.4316023790772e-05
-6.3717741862599e-06
-7.71089073139838e-06
-3.65970074877207e-06
-1.47455877968826e-05
-1.87235881494812e-05
-5.90226136958408e-06
-1.42754250779139e-05
-5.73465346387158e-06
-1.70182579586e-06
-1.70512680062958e-05
-6.85258345303152e-06
-1.060358017281e-05
-1.18376976532222e-05
-4.51690304734788e-06
-1.96191818518515e-05
-1.48503058046739e-05
-1.08669263204145e-05
-1.55926662313009e-05
-1.21325042235869e-05
-1.18517423967445e-05
-1.12396490267713e-05
-1.31670707176988e-05
-7.77217246154449e-06
-6.97940908539375e-06
-5.37025012921651e-06
-5.88810368330649e-06
-1.48302954051471e-05
-1.24224679924659e-06
-1.5593416060606e-05
-8.50076360926712e-06
-2.81851599025356e-05
-7.11918722496085e-06
-1.3643571194039e-05
-1.38568338082481e-05
-1.67269136733848e-05
-6.96661842093064e-06
-2.00289760326818e-05
-1.66513957827342e-05
-1.18838628589131e-05
-1.10656238545261e-05
-1.88301919275051e-05
-1.22870977187534e-05
-1.02771608537149e-05
-2.27560240273149e-05
-1.16548973860238e-05
-1.67821988447713e-05
-1.54093226857827e-05
-1.76361822272049e-05
-7.39291197924742e-06
2.88865346946368e-06
-1.33394040439797e-05
-8.16358419917788e-06
-1.16632051696451e-05
-1.55259386364296e-05
-1.05688040672255e-05
-1.78615125531731e-05
-2.01268183164405e-05
-1.39316974599276e-05
-1.31772456628028e-05
-1.08485669779485e-05
-5.74946957173869e-06
-1.04446640392127e-05
-1.72249664238216e-05
-5.1941958001733e-06
-3.17393219838142e-06
-3.77147084858936e-06
-2.26372793068541e-06
-1.25556327954228e-05
-3.93064239702301e-06
6.11449178419795e-07
-2.2149823426784e-06
-3.79969185414568e-06
1.21143161861038e-05
-1.98926305288326e-05
-6.83849301460956e-08
-6.14209268733502e-06
-1.62558919608799e-07
-8.05649164546712e-06
-1.35882382766e-05
-9.59630847314648e-07
-1.26101854635839e-05
-4.25397614226186e-06
-7.37446415765912e-07
-2.08212429957747e-05
-1.62008306093174e-05
-9.45252578376714e-06
-1.75861055515381e-05
-1.96571223247861e-05
-9.80383928434842e-06
-8.87062226288017e-06
-7.96787807971172e-06
-7.28898725193821e-06
6.24949718721612e-06
-1.86287939288217e-05
-7.84055235806307e-06
-1.36533528567457e-05
-8.60698878894591e-06
-1.05512091498824e-05
-1.00544191517025e-05
-3.76069160711756e-06
-6.16921501323622e-06
-1.0723843663218e-05
-7.18282085927657e-06
-1.94238366593838e-05
-2.32203492397488e-05
-1.36416378656016e-05
-1.09278136478387e-05
-5.30795513398356e-06
-1.56963862198414e-05
-9.66340536156594e-06
-2.37547119700491e-06
-1.01853995430435e-05
-1.36832128597058e-05
-1.40442028500531e-05
-1.39696843431079e-05
-9.10520704275869e-06
-1.95656525299395e-05
-1.06672209679798e-05
1.90394434820621e-06
-5.86931752583582e-06
-1.34149865120306e-05
-1.14530072104463e-05
-1.63837695651474e-05
-1.79969385282944e-05
-1.60329804033109e-05
1.18228078707599e-05
-7.72330431242208e-06
-1.85599480027822e-05
-5.58746421462077e-06
-1.1955270094078e-05
-1.43053035188901e-05
2.11223284013758e-06
8.26496298194939e-07
-8.97610285381749e-06
-1.18472938692464e-05
-6.70263449652544e-06
-1.26739238188493e-05
-1.33034891014829e-05
-2.4020222957648e-05
-4.33892250365797e-06
-1.73541348671773e-05
-2.33748881476952e-05
-6.70082063865513e-06
-1.2274384937343e-05
-1.36093579831235e-06
5.73462127134772e-06
-6.06031794137126e-06
-1.498985544315e-05
-1.9227470530491e-05
-1.55259659613498e-05
2.51804864537335e-06
-1.38736081333389e-05
-2.79718036344377e-06
-1.28877827034536e-05
-1.41335309297273e-05
-1.00686783928014e-05
3.77131753912966e-06
-1.00237828338678e-05
-6.36879827809685e-06
-2.70756608977829e-05
-1.76060343573181e-05
-1.69802173350017e-05
-1.15631669746395e-05
-1.71262359490104e-05
-3.35170378684939e-06
-1.06770008342179e-05
-1.50470012118191e-05
-7.496975972682e-06
-1.75652689815691e-05
-9.19199920017801e-06
-1.47047026632565e-05
-1.84493001041227e-05
-1.85407120682111e-06
-1.25918082873346e-06
-2.53778408974156e-05
-9.86781663604091e-06
8.52280485376305e-07
-2.16062711103589e-06
-2.73147594134384e-05
-1.59738129229488e-05
-4.08965287997604e-07
-1.90968994149435e-05
-3.08498515389318e-05
-4.33822860139769e-06
-7.7498859026532e-06
-1.71490472206588e-05
-1.13203800154974e-05
-1.39234533624802e-05
-8.55232412454724e-06
-1.40483889512296e-05
-1.20455159121836e-05
-8.25072806922509e-06
-2.17376286412981e-05
-9.82445408455224e-06
-1.1459177270612e-05
-2.66636322552754e-06
-2.23747967557252e-05
-9.10271498776964e-06
-1.71098647131756e-05
-1.63572713812323e-05
-1.21471875527867e-05
-7.78884304419481e-06
-1.38594199439891e-05
-4.31528082419079e-06
-9.241772643959e-06
-2.40407264236269e-07
-4.53983125362631e-06
-1.03364550834449e-05
-1.28469371229069e-05
1.03387216882122e-06
-1.19293207475809e-05
-3.38320748823365e-06
-2.51962929678255e-05
-1.17614279413226e-05
4.92231407204809e-07
-1.5038866458925e-05
-2.30178810479649e-05
-8.53618888586329e-06
-2.62340657121165e-06
-7.86893864573097e-08
-2.13118087596521e-05
-6.26771193081306e-06
-1.3371421627062e-05
-9.27827012583198e-06
-5.8563166345641e-06
-1.78764052122028e-05
-1.52189863488796e-06
-7.75560166475014e-06
-1.68060409989465e-05
-4.01265860339342e-06
-1.6049407255755e-05
-8.58596734128649e-06
-9.43147777203568e-06
-2.00453224910343e-05
-2.50881731955982e-05
-1.30461934658185e-05
7.0668128067807e-06
-2.79881280609174e-06
-9.64064511492589e-06
-9.72055575325962e-06
-2.13762644699462e-05
-9.17502065406547e-06
-1.51461930379021e-05
-2.1759712325244e-05
-4.07733775787446e-06
-6.36906979686576e-06
-4.4443293143477e-06
-1.36082447173595e-05
-1.72210757890586e-05
-1.76016110294897e-05
-1.84432080439249e-06
-7.57851388258009e-06
6.74435998138027e-06
9.85399581356018e-06
-1.33057175464084e-05
-1.39262054796647e-05
-1.03271115670827e-05
-1.41313134105719e-05
4.35351901385232e-07
-2.04665586206209e-05
-1.99651557795254e-05
-1.3973378852869e-05
-1.70560736379491e-05
6.12623265973426e-07
-6.62764142019091e-06
-3.78076382877168e-07
-9.25302498266766e-06
-1.74552445176133e-05
-1.83454397745317e-05
-9.0787185482816e-06
-1.25225812366782e-05
-1.08937084396509e-05
-1.81316368453075e-05
-1.00395761699672e-05
2.37703336339124e-06
-8.84434810436297e-06
-1.17504447880841e-05
-4.58940429999401e-06
-5.48862962974495e-06
-1.1072112744174e-05
-9.12759407717124e-06
-1.43548023944153e-05
-1.62859040015209e-05
-1.49196085390334e-05
-2.10396187282488e-05
-1.68600832919734e-05
-7.26211814524259e-06
-1.66923185811729e-05
-1.18159681157837e-05
-3.98910088187812e-06
-1.44849574145997e-05
-4.13157589326386e-06
-1.01935156257513e-05
-2.87299947481915e-06
-1.69798530740862e-05
-1.185244749236e-05
-1.36641661547105e-05
-1.00469553234436e-05
3.23801892816731e-08
-1.90782743425095e-05
-2.54835436048187e-05
-1.15123745860424e-05
-1.93070751446036e-05
-1.50298457116176e-05
-6.73366625260606e-06
-2.41248792438514e-05
-4.94715241764668e-06
-4.47548933105231e-06
-2.0884663426526e-06
-8.71608271893034e-06
-6.39326676938278e-06
7.09218401730404e-06
-9.74630668995148e-06
2.21025000779198e-06
-1.67035410859946e-05
-1.2177466664151e-05
-3.46769449138714e-06
-1.06089975367299e-05
-2.53979237083045e-05
-5.23238342274957e-06
-2.13932821862278e-05
-6.03966938803751e-06
-1.71069489420258e-05
-6.91769783260935e-06
-1.15685736419042e-05
-1.72258054528065e-05
-4.46094224445817e-06
-9.83155673999047e-06
-3.2297451854137e-05
-1.27043232435609e-05
-9.98029967413781e-06
-6.87457819377441e-06
4.58454689174603e-07
-4.88226699140288e-06
-1.52294484264315e-05
-2.29313864408321e-05
3.47307285347641e-06
-2.62926860694849e-05
-1.34705005477709e-05
-1.03056551682364e-05
-2.23327923054474e-05
-1.17374203104781e-05
-7.46088703850191e-06
-1.50890695133952e-05
1.32588836440089e-08
-1.58661481783892e-06
9.85634501860754e-06
-7.02326332744711e-06
-3.28628138603254e-06
-1.6251126541691e-05
-9.24488357781596e-07
-2.61820711135081e-05
-1.06675395826169e-05
-4.61604872685975e-06
-1.80925979060599e-05
-1.10850231009821e-05
-9.94676934532714e-06
-2.62652455234529e-05
-6.4276571093608e-06
-1.60850847273636e-05
-2.10745339324245e-05
-7.18689249076296e-06
-7.61613915997687e-06
-2.95918562051149e-05
-2.88851463152563e-05
-4.8614737480043e-06
-1.44055435365878e-05
-1.48651654253333e-05
-2.34301042269503e-05
-2.03241044621061e-06
-1.33464584879568e-05
-1.24171388255639e-05
-3.13968521044855e-06
-1.17280045938518e-05
-2.85493881501482e-05
-2.28432526280979e-05
-6.55736171148077e-06
-9.92935182425408e-06
-1.98272738826862e-05
-3.40441125711147e-06
-8.07425550889624e-06
-1.60748046256395e-05
-1.30473977701859e-05
-1.41992025759483e-05
-1.05717084143756e-05
-1.97347945231144e-05
-1.17133729355757e-05
-8.07358790718253e-06
-1.75894140691527e-05
-1.65675801001488e-05
-1.32653153329148e-05
-9.6209696297163e-06
7.45701672607713e-07
-1.32070798375245e-05
-2.62430485388294e-06
-1.11269082013005e-05
-9.88089451738398e-06
-1.4457578920365e-05
-4.51988395074837e-06
-1.55053314841006e-05
-8.20041986694588e-06
-9.02378196886874e-07
-1.61701742184872e-05
-1.35617918126922e-05
-1.25046652964339e-05
-1.83074361584618e-05
-1.30153432617612e-05
-1.21682705258226e-06
-8.15002900298291e-06
-1.91618920485322e-06
-1.22892620557615e-05
-2.48985674674985e-05
-1.04419667726294e-05
-9.75650899118516e-06
-5.92962553982269e-06
-1.61031536858253e-05
-7.1550747316403e-06
-1.83905944452275e-05
-9.07014370633558e-06
-1.82619408240747e-05
-1.18472092459421e-05
-9.28414580632283e-06
-9.71598442941688e-06
-1.88789648916354e-05
-1.10461443099468e-05
-8.94695538842234e-06
2.73876815412294e-07
-1.71341972877828e-05
-1.07711736962403e-05
-1.99303864115701e-05
-1.02746937985386e-05
1.72655930005354e-07
-1.63916165460896e-05
-1.13508972923276e-05
-1.42018352270645e-05
-2.55310385018432e-05
-2.27683630633847e-05
-9.91476032031303e-06
-6.19893939977638e-06
-2.71986472875775e-05
-1.55101636715897e-05
-1.55869401064928e-05
-2.24530296078351e-05
-2.04072430915506e-05
-8.24552112837666e-06
-1.44106673443714e-05
-1.08112368360298e-05
-1.54108062050274e-05
-1.00211025668767e-05
-1.85367148046255e-05
-1.28776366868546e-05
-1.84086669954202e-06
-1.42069301750435e-05
-2.9885619596424e-06
-3.41463097599201e-06
-1.43113573311722e-05
-1.17773928478735e-05
-1.51031946184363e-05
-1.59061962934897e-05
-1.83142141634262e-05
-1.08604732960993e-05
-1.21007881785203e-05
-1.01541522426516e-05
-8.3668029546583e-06
4.98825418998825e-06
-6.2011084775617e-06
-1.32909977853266e-05
-1.06187994793993e-05
-1.05528334172583e-05
-1.1958177292019e-05
-2.19445929501266e-06
-2.29284445568605e-05
-7.08269917122921e-07
-1.51196545425514e-05
-7.71204281152604e-06
-1.7779905018757e-05
-1.63818603652971e-05
-2.38675549460531e-06
-1.94111575101412e-05
-1.47058131945517e-05
-7.83572905932082e-06
-2.01826529165448e-05
-1.06827180359787e-05
-1.25184928313153e-05
-2.07860227845811e-05
-1.30517794006304e-05
-9.73771241175594e-06
-5.14949680458952e-06
-2.34917923295683e-06
-1.343271564662e-05
-9.23864518655665e-06
-1.8644699927929e-05
-6.03305726614022e-07
-1.30510862495731e-05
-5.62881318786994e-06
-1.03045556033048e-05
-1.98743132852311e-06
-1.38547603164468e-05
-1.79092717377269e-05
-2.18803755764184e-05
-7.47875010980268e-06
-2.25262288284836e-05
-1.85480551653712e-05
-2.49313563254949e-05
-8.40379509059206e-06
-1.58153418553679e-05
-4.8674036564671e-06
-1.12673615151762e-05
-8.85716224390462e-06
-5.38133501435583e-06
-1.01547276052114e-06
-1.08707941478057e-05
-2.4158271796366e-05
-1.3928057692995e-05
-8.93675236711718e-06
-3.79258579011094e-06
-3.15809606535782e-06
-4.3456709936024e-07
-3.63126892834532e-06
-2.84586803374785e-06
-5.48821314510751e-07
-6.60503752395962e-07
-2.62580912236329e-05
-2.43910216264599e-06
-2.16124710352606e-05
-1.04742876701933e-05
-2.53882634514505e-05
-2.09153582396682e-05
-9.52140500621534e-07
-8.7300410929774e-06
-2.07548536054328e-05
-4.76763608549532e-07
-6.73927422001361e-07
-1.66435354270794e-05
-2.83260569700847e-05
-1.92913099646934e-05
7.23100939689381e-06
-1.3394004470237e-05
-1.66067243019026e-05
-1.24972916398229e-05
-8.65489017570294e-06
-9.46041522566714e-06
-3.14271073972562e-05
1.5686106347475e-06
-1.98098984839636e-05
-1.37044597178035e-05
-1.59245574610273e-05
-1.70731108037125e-06
-5.97630312630592e-06
-9.63413705209054e-06
-7.09988410588331e-06
-1.30171825772239e-05
-8.36723024030943e-06
1.63758712595276e-06
-2.09646173713568e-05
-8.35133217969153e-06
-8.91116741146032e-06
-6.87715259308633e-06
-1.01600892665556e-05
-2.05991505444597e-05
-1.43281012748972e-05
-6.07335418130844e-06
-1.69385487964703e-05
-1.13852514815422e-05
-2.36365877628246e-05
-9.41787117932337e-06
-1.97935460251097e-05
-8.18050404915189e-06
-1.58831705130269e-05
-1.38371688030722e-05
-1.22588260583023e-05
-8.26312566929979e-06
-1.53862591857706e-05
6.3875376802584e-08
-8.71439510955179e-06
-1.89185366272635e-05
-3.54831553115447e-06
-1.83761843571601e-05
-4.21559217856485e-06
-7.96998426977486e-06
-5.24501333291962e-06
-1.79804220370218e-05
-2.00560835461795e-05
-3.69130225593139e-06
-4.79328448100608e-06
-2.44543678305675e-05
-1.67711926816881e-05
-8.53082362907092e-06
-7.56265893575839e-06
-1.16277236802859e-05
-9.79581759463808e-06
-2.36721818417301e-06
-1.1649615019456e-05
-7.53271273075459e-06
-1.46887207344361e-05
-1.99749416994372e-05
-1.96429546629655e-05
-1.63104378383493e-05
-4.42030364353347e-06
1.98967171771916e-06
-1.11062420402088e-05
-6.91943288672433e-06
-6.91484531664425e-06
-1.5512302138964e-05
-1.32096202805568e-05
-2.72857180866005e-06
-9.02789270170227e-06
-8.77007005115316e-06
-1.70082694086356e-05
-1.95671161694579e-05
-1.43279693415386e-05
-1.25891342775554e-05
-1.23690194143399e-05
-1.08029097678822e-05
-1.56613833228487e-05
-1.28244297640979e-05
-2.75405967334217e-06
-9.0855791986094e-06
-1.46929110646628e-05
-3.8899027155826e-06
-9.37276327744382e-06
-1.04330662947908e-06
-4.66096662344918e-06
6.14434593118709e-08
-2.20862551990162e-05
-5.71081430164718e-06
-2.44851333336623e-06
-1.31378405039355e-06
-5.06232863764126e-06
-1.27272313327878e-05
-1.22220430845068e-05
-2.01321427316579e-05
-2.3115041933019e-05
-1.1113461616712e-05
3.28441646148743e-06
-2.21684025752237e-05
-4.24017348218668e-06
-1.45951842747007e-06
-2.03901600400936e-05
-1.85923776622546e-05
-3.93888349195407e-06
-6.33029989820641e-06
-2.05842770241435e-05
-1.36506739392472e-05
-2.69562345548331e-05
5.32225364580281e-06
-1.20461260288404e-05
-1.73113079576003e-05
-1.18750726694452e-05
5.14168397614634e-06
-1.74645923074415e-05
-1.77627950946953e-05
-4.3840247038577e-06
-1.7684789226132e-05
-1.33826321685467e-05
-2.53146611744917e-05
-1.03870762895982e-05
-1.64943455186909e-05
-8.61975916315353e-06
-8.42647645382282e-06
-7.75225017398986e-06
-6.27409778876041e-06
-1.53822871494907e-05
-1.88381148180145e-05
-1.43297018215717e-05
1.63306360914056e-06
-5.77572493328654e-06
-1.20717314007307e-05
-7.42287347717519e-06
-1.37407376878562e-05
-5.180081365255e-06
-9.44175921966154e-06
-6.65773527882101e-06
-5.34230090745486e-06
-2.39874812742814e-05
-2.54510838668768e-06
-1.52867204746923e-05
-2.299830790458e-05
-2.27599340197664e-05
-1.23761030947338e-05
-9.10661588339735e-06
-6.59475874422944e-07
-3.96934499951347e-06
-8.22229976081574e-06
-1.15086171346384e-05
-1.05465094609634e-05
-2.06102484246218e-05
-1.65208415797171e-05
-1.8143118860485e-05
-2.50136036062688e-05
-6.9628901738296e-06
-1.79169983408492e-05
-7.21767992881539e-06
-1.96140138497142e-05
-6.111249204161e-06
-1.3543601581158e-05
-1.16422883947148e-05
-6.82105240199973e-06
-7.61112596832148e-06
-1.65201823085955e-05
-8.1747869072971e-06
-4.20220032687667e-06
-1.21314573953528e-06
-1.27077362296727e-05
8.31806187830448e-08
-1.77110714906373e-05
-1.81050797376386e-05
-1.88907538681096e-05
-3.5260542029018e-05
-1.28364822999411e-05
-1.25003859879656e-05
-3.92622463312171e-05
-1.72453317174835e-05
-1.20752600298165e-05
-1.36224337745038e-05
-1.21542735236562e-05
-1.25122057079681e-05
-1.16757967391752e-05
-1.3263808046248e-05
-1.28773943109845e-05
-2.63365274777514e-05
-2.01028078682664e-05
-1.33513187290692e-05
3.38222121898767e-06
-1.4745539509783e-05
-9.09415202972443e-06
-1.12951742373615e-05
-1.39058395500184e-05
-3.91678258078624e-06
-5.53058116092894e-06
-2.16484137511662e-05
-1.7727638245459e-05
-2.22783002852105e-05
-1.73056621330013e-05
-7.38203013598827e-06
-1.74516478778072e-06
-1.99185058543947e-05
-7.0886826356731e-06
-4.95980349006654e-06
-4.46921154084621e-06
-2.74398901444068e-06
-2.50161988560183e-06
3.67655808336403e-06
-5.80491879632959e-06
-1.52726845971531e-05
-6.96598327375182e-06
-1.19084258521889e-05
1.34297575257679e-06
-1.55285579551367e-06
-1.88010305069383e-05
-2.63210961434064e-05
-2.13402964563866e-05
-1.81521739383973e-05
-1.41962459513336e-05
-1.19001785512769e-05
-1.34928434854678e-05
-1.2864504137609e-05
3.14647640610756e-06
2.76357597648687e-06
-4.46898568458678e-06
-2.05387120939364e-06
-1.91015630974517e-05
-9.36152664665268e-06
4.08320926531122e-06
-1.91362326758951e-05
-2.25031509317887e-05
-1.17595395407278e-05
-1.19103251417226e-05
1.03434171333339e-06
-1.56023059555923e-05
-1.31255158975553e-05
-1.26358109435281e-05
-9.60690277437132e-06
-1.75828692888342e-05
-2.19579232284705e-05
-1.17994283696987e-05
-2.84962968077204e-06
-1.68488530269571e-05
-2.30449938113267e-05
-1.08522476715409e-05
-1.92000776740404e-05
-1.42638044698635e-05
-1.0009353727982e-05
-1.68538507080126e-05
-1.19337238547371e-05
-1.4104725154052e-05
-6.04279002241723e-06
-1.18220025747459e-05
-1.90785946135455e-05
-2.05425291075648e-05
-1.2504452213216e-05
-1.08538622530706e-05
-2.03949180725296e-05
-6.0573730048972e-06
-1.92066033441865e-05
-2.32069233584192e-05
-1.24952105606003e-05
-1.34061436361195e-06
-1.46436979998186e-05
-3.10231792814098e-06
-9.74273466240453e-06
-1.30828908701741e-05
-1.99068347496489e-05
-1.57011105643965e-05
-1.30213600023313e-05
-1.06602113045825e-05
-2.97576829749848e-06
-2.2269465547014e-07
-1.45313206866434e-05
-6.20782536951688e-06
-1.45255626156905e-05
-1.30355228718382e-05
-3.69349390009959e-06
-8.56831817222553e-06
-3.85357661073258e-06
-6.99485054898358e-06
-1.60530664247715e-05
-1.77281313949089e-05
-4.77860401808659e-06
-1.69878327485733e-05
-1.69182584388104e-05
-1.26846302460071e-05
-1.93318921480858e-05
-3.18464773094874e-06
-1.70744107203209e-05
-4.96344437601185e-06
-1.20294496456035e-05
-8.33323177031472e-06
-1.76350462837519e-06
-8.80026586394735e-06
-2.15893265322897e-05
3.94476828907e-08
-1.37682260639224e-05
-9.17248780761158e-06
-5.51638991749609e-06
-9.23954680391625e-06
-1.42279436723087e-05
-2.44051317604518e-05
-9.54860020032156e-06
-2.69710955168207e-06
-5.1712868171342e-06
-2.1597879563226e-05
-4.6980139332492e-06
-1.01976192086491e-05
-5.38195525911533e-06
6.52040215041223e-07
-1.04809068842574e-05
-1.58644951602547e-05
-1.09576097515685e-05
-7.79699399976826e-06
-1.21554410531526e-05
-1.23392352378404e-05
-1.5007968733467e-05
-1.74457842591947e-05
-5.25214591591972e-08
-1.08234595139015e-05
1.85256189677687e-06
-1.73995163511998e-05
-6.55695843146613e-06
-1.28863859372133e-05
-1.43113226095828e-05
-1.38001801508771e-05
-3.79228099586919e-06
-2.45286621090754e-05
-5.36400520845098e-06
-1.55886838014241e-05
-9.2558338234383e-06
-1.94984020387687e-05
-4.04120475908425e-06
-1.19456540679719e-05
-1.50176914850834e-05
-1.3029378659008e-05
-1.09122690725015e-05
1.53894421143479e-07
-2.14488610032504e-05
-1.380496427312e-05
-9.67927615844567e-06
1.03467756626659e-06
-1.86216934162671e-05
-1.3760225653002e-05
-7.74203096332369e-06
-1.05160419679249e-05
-9.05583307493768e-06
-2.0867033762959e-05
-1.69321907952301e-05
-2.0567409401428e-05
-1.1521960671113e-05
-6.1491331081966e-06
-5.10453653678366e-06
2.2538079000017e-06
-1.19722179080473e-05
-2.1665778670151e-05
-6.62058627856827e-06
-1.32216687502682e-05
2.06679119391296e-06
-2.02601700338554e-05
-6.48967974681134e-06
-1.49629709653026e-05
-1.14350222785674e-05
-2.09118515277262e-05
-2.01684159577755e-05
-1.45799510022873e-05
-4.13808997516043e-06
-4.97929133738908e-06
-1.76807534454318e-05
-1.81682775210445e-05
-2.24116552426677e-05
-9.03864708346559e-06
-7.31081516798094e-06
-5.01262289407381e-06
-1.85255017659549e-05
-1.45051832641181e-05
-7.64805932405209e-06
-7.17519049676814e-06
-1.41045932445161e-05
-1.18665307588456e-05
-1.19992535118002e-05
-9.19809250952176e-06
-7.71719619847453e-06
-1.85692726139939e-05
-1.39487148613211e-05
-2.05211916603249e-05
-2.25469302553505e-05
6.99773238172122e-07
-7.88064434994049e-06
-1.60428311704257e-05
-1.93707172490631e-05
3.55373053692152e-06
-6.647365925093e-06
2.83121628672387e-06
-1.92304652413539e-05
-8.82354927461216e-06
-6.01335861072221e-06
-1.22811990071002e-05
-1.50493895354744e-05
-1.23149431516045e-05
-6.70906919765819e-06
-1.27904747395364e-05
-9.12889370972541e-06
-1.13610968300708e-05
-1.30707491354117e-05
-5.41419927423788e-06
-5.3943511062563e-06
-2.65451223647311e-05
-2.32165858577635e-06
-1.38451183142195e-05
-1.48888722923617e-05
-1.07207701296783e-05
-8.21773059020706e-06
-1.34752612951287e-06
-2.30913226793134e-05
-1.37689713391952e-05
8.19810206815546e-07
-2.27543407163116e-06
-2.33649067824674e-05
-7.23384442426824e-06
-1.61685936147939e-05
-1.25797533920082e-05
-1.73181753957399e-05
-7.57683224162891e-06
-1.54186361912368e-05
-1.43115519328614e-05
-3.15176539751029e-06
-1.36778664873535e-05
-9.77512737623202e-06
-1.13494114220213e-05
-8.5202856593059e-06
-1.48777262132052e-05
-1.55361314887091e-06
1.31133472700131e-06
-8.4799075602775e-07
-1.06566336642441e-05
-2.04066843948038e-05
-3.63299420049494e-06
-9.04092236488709e-06
-1.69793950309335e-05
-5.62254559035919e-06
2.48472701956599e-06
-1.71585574732374e-05
-1.84501749331783e-05
-1.50610257610142e-06
-1.28815026108543e-05
7.19334821205989e-06
-3.41229734033339e-06
-6.1873776427233e-06
-1.70463078456414e-05
-1.64037297134745e-05
-6.01849253773345e-06
-3.51704447365145e-06
-2.67337615271332e-05
-8.44191436723755e-06
-6.19025522494316e-06
-1.5383685444077e-05
-1.53473333984581e-05
-2.0944278801907e-06
-1.93433293428914e-06
-2.23969082745814e-05
-7.95523168168036e-06
-2.2657091010357e-05
-2.08557238689995e-05
-1.2864000256043e-05
-1.54563081210555e-05
-1.07055171384511e-05
-3.14104638754012e-06
-1.0555319764998e-05
-1.02411915819391e-05
-1.44820191121993e-05
-1.83316618949056e-05
-2.18990921989674e-05
-1.98769448074488e-05
-2.57677809143838e-05
-1.58334729356552e-05
-1.45046048082999e-05
-8.12146332643444e-06
-1.58305579590116e-05
-1.35475600212128e-05
-1.21590185011694e-05
-1.14174362605396e-05
-2.94453570742937e-06
-1.14753083471368e-05
-1.32400806731506e-05
-1.75382264716227e-05
-6.94205905737635e-06
-7.69616878953463e-06
-7.08507867688396e-06
-4.72929139314685e-06
-1.01365546474071e-05
3.65485202846377e-06
-1.15640263654774e-05
-2.38913526828112e-05
-1.37592430547027e-05
-1.9371587221661e-05
-1.62044756348006e-05
5.56997890807746e-06
-1.9989984827304e-05
5.42735336067123e-06
-1.53336102039095e-05
-9.96384135639904e-06
-1.24836105331584e-05
-3.41137378702016e-06
-8.43187149416197e-06
-1.37942245244515e-05
-7.45600926506136e-06
-9.81001562235105e-06
-7.06182395556268e-06
-1.87013006816549e-05
-2.17152648593085e-05
-1.37808684787354e-05
-1.40556550877224e-05
-8.85280543036018e-06
6.98487020097151e-06
-1.07714444983884e-05
-8.72017080777591e-06
-9.31318216741148e-06
-6.55019393746304e-06
-2.80148657700408e-05
-4.14495371163961e-06
-1.80562434091949e-05
-2.32037853614486e-06
-1.25115777202262e-05
-1.04659648728324e-05
-2.84617019593454e-06
-9.53182117147048e-06
-8.6873001040261e-06
-1.43596374854151e-05
-1.69003154017081e-06
-1.21871172255147e-05
-1.29641245457654e-05
-5.8314729377949e-06
-3.96669388900186e-06
-1.95677156178612e-05
-5.15401314775075e-06
-1.61652520045119e-05
-8.97535410289044e-06
-2.47397209458871e-05
-7.85106547970566e-06
1.08608518265935e-06
-3.3938651984932e-05
-1.06510677796915e-05
6.53771444259304e-07
-8.20293241298185e-06
-2.30221676799097e-05
-4.17850289461527e-06
3.61653146686323e-07
-6.17520756958826e-06
-1.1086397830934e-05
-1.48598468100692e-05
-1.18519441001858e-05
-1.09661108022266e-05
-2.07579260528578e-05
-1.14236461877439e-05
-9.81464171063609e-06
5.92553128708136e-06
-6.69627788241766e-06
-1.17587743107575e-05
-1.30270705263861e-05
-1.04724033560475e-05
-1.19915765258489e-05
-9.59243308310842e-06
-1.83730760203675e-05
-8.63586473926132e-06
-4.42439021789775e-06
-1.32921519299677e-05
-1.54974381652215e-05
-1.85998022357207e-05
-1.65109533742302e-05
-2.05583615172615e-06
-1.86433844557257e-05
-4.7688516404837e-06
-1.38800553589654e-05
-7.85671846148533e-06
-9.68057981943683e-06
-1.18637911557257e-05
-2.13493822981644e-05
-1.59372425439411e-06
-1.03464808028007e-05
-1.6902142433238e-05
5.33780990074812e-07
-1.07364096550272e-05
-1.73616300221461e-05
-9.35293499104086e-06
1.87827133771127e-06
-1.43825872608094e-05
-1.31395801981318e-05
-2.69443744167337e-05
-1.58145159773665e-05
-1.41975459387774e-05
-9.60408139516779e-06
-1.9940517383616e-05
-2.05073155998819e-05
-6.87618885849612e-06
-3.0627862343021e-07
-2.16874795966868e-05
4.21909839768307e-06
-6.30539373289868e-06
-9.06083843684918e-06
-5.15152208617894e-06
-3.509508501808e-05
3.0474310271659e-07
-1.01125791190465e-05
-2.53003355969111e-05
-2.05889916194303e-05
-1.76482626733845e-05
-1.50509686351075e-05
-2.24005168595135e-05
-3.73936159889166e-06
-2.23446039807932e-06
-1.12518860316401e-05
-1.78169304892421e-05
-9.61694004355408e-06
-1.06781767820932e-06
-1.62080074295241e-05
-2.31995584185736e-05
-1.01618060442777e-05
-1.09705032698006e-06
-1.9610176692161e-05
-6.5691760451621e-06
-3.40845642066434e-06
-1.92241248753787e-05
-1.14287547041279e-05
-1.50809451076159e-05
-6.72989073371381e-06
-4.34522134348719e-06
-1.82863548738193e-05
-1.06554221106158e-05
-5.79658918513894e-07
-2.51804016876162e-05
-2.29426613995111e-05
-8.87353307570421e-06
-6.08550550234398e-06
-1.1606929304795e-05
-2.19194190188882e-05
-1.87289667110752e-05
-1.28719889034903e-05
-7.62561386579587e-06
-1.03214507048596e-05
-6.38107313919279e-06
-9.79886654434899e-06
-1.1138763868264e-05
-1.49490720775523e-05
-1.16505827394636e-05
-1.03524038503908e-05
-4.38955996240992e-06
-1.42794805892569e-05
-1.30449150116777e-05
-1.13055744609169e-05
-1.56731922557778e-05
-8.44947716449062e-06
-4.57180765339648e-06
-5.99953253990728e-06
-3.38961239030479e-06
-4.96372640774791e-06
-4.10437899794149e-06
-7.61155008966225e-06
-1.4823194935951e-05
-1.0978497078921e-05
-9.72056618022807e-06
-5.69135052943996e-06
-1.14036169114033e-05
-7.82753082897663e-06
-1.08518018897555e-05
-1.09391404611786e-05
-3.59101893453696e-06
-1.01334990013469e-05
-2.10990705226744e-05
-4.00492635735377e-06
-1.20795534182623e-05
-7.58122984705191e-06
-8.46622650117016e-06
-1.97387991335984e-05
-1.35886749557028e-05
-1.77512636524407e-05
-9.34555408580673e-06
-1.18331562740649e-05
-1.27535587116592e-05
-1.28622385175677e-05
-2.55999642755526e-05
-1.87826096201328e-05
-3.63310273558352e-05
-1.80124745214328e-05
-1.66275474738475e-05
9.99949248768084e-07
-1.40710400325073e-05
-2.02393048463099e-05
-3.51518875225844e-06
-1.1050473815164e-05
-1.75753310875777e-05
-2.88201731596881e-05
-2.53867039284742e-05
-2.23131850933154e-06
-6.67510823028208e-06
-2.07737018461843e-05
-3.2843432345698e-06
-1.12939759443569e-05
-1.92774107838681e-05
-8.19908221171557e-06
-1.12032514230111e-05
-1.59182223637706e-05
-1.74144093960239e-05
-9.91470130096646e-07
-1.18942488132194e-05
-1.34316941272404e-05
-6.98349309122272e-06
-7.20117279432698e-06
-2.49994017974199e-06
-1.41090727744466e-05
-1.86539597739938e-05
-7.95658968179019e-06
-1.49881972125139e-05
3.84431445320167e-06
-2.07739997191147e-05
-4.30483430650849e-06
-7.99346638337015e-06
-1.28997580612414e-05
-6.85999836319295e-06
-8.37464440733474e-06
-1.45822494102767e-05
-1.26807224732805e-05
-1.29137302952747e-05
-1.79396533376672e-05
-1.44719153637655e-05
-1.42641232142772e-05
-9.75138531282316e-06
-1.34066617736925e-05
-1.55653987711009e-05
-1.00701963141469e-05
-2.95522955347165e-05
-9.5380289689825e-06
-1.07750274158003e-05
-2.33574669334202e-05
-1.64390567780194e-05
-2.6344214265012e-05
-1.81381968642552e-05
-9.71836537557694e-06
-1.32998320108231e-05
-1.65430595259744e-05
-1.90902993423467e-05
-1.19130067218679e-05
-2.04333110310404e-05
5.79237660021475e-06
-7.73692421639693e-06
-9.53118549424275e-06
-7.5029458314591e-06
-3.99702558882298e-06
-1.62690241991785e-05
-1.3200020736747e-05
7.33305958483782e-06
9.00638273747144e-07
-5.40591290700998e-06
-6.8299038892298e-06
-1.69218157874498e-05
-2.52011783937092e-05
-1.40740156856466e-05
-5.01517998869626e-06
-6.20202424778199e-06
-6.03877755579309e-06
-5.03040118187342e-06
-8.15426528620757e-06
-1.73796202810399e-05
-1.0067193308077e-05
-1.81210754435447e-05
-1.52132063488464e-05
-1.99464725747634e-05
-7.04923244650832e-06
-1.28608883509916e-05
-8.82509149390706e-06
-1.1881894663501e-05
-9.01262104257577e-06
-2.35877111917357e-05
-4.35900977501334e-06
1.05750643209645e-06
-5.90042595378783e-06
-1.30676618267045e-05
-4.5302586587823e-06
-1.18769520673403e-05
-9.51381144951291e-06
-1.81484089520532e-05
-2.55442336244255e-05
-5.77360161065365e-06
-3.7359572437398e-06
-6.70307113936582e-06
-3.73601987995272e-06
-1.48826397686818e-05
-1.32224177122013e-05
-9.25810281002151e-06
-1.71711503585307e-05
-2.8215759428543e-06
-1.83172343569543e-05
-1.97351176695363e-05
2.65614209968585e-06
-1.24980446010532e-05
-1.28864260537227e-05
-7.34043454392796e-07
-1.06923233831249e-05
-1.15236986308006e-05
-3.34564270976361e-06
-2.82755800241313e-05
-1.33190051112272e-05
-1.89017230284216e-05
-1.447643913445e-05
-1.17604353816694e-05
-1.41738483193836e-05
-4.62871733731638e-06
-1.77440474493925e-05
-8.20709401180292e-06
-6.15288925928556e-06
-1.09782362222513e-05
-1.75737837157216e-05
-4.462766163872e-06
-1.91468538568434e-05
-1.62250486730948e-05
-8.15394873767374e-06
-1.08521531801027e-05
-7.01522053577423e-06
1.79961712350852e-06
-2.33458828667469e-05
-1.21061304860849e-05
-4.43096558312858e-06
-1.19074631809561e-05
-9.222179015191e-06
-1.9622823928836e-05
-8.16881305410792e-06
-1.09306105055057e-05
-1.03108893574628e-05
-1.7380381702788e-05
-1.28724443620395e-05
-6.88525828145798e-06
-1.31449407542507e-05
-1.331934156255e-05
-9.02132458512127e-06
-1.30359347929782e-05
-9.28072281504848e-06
-2.05469079990612e-05
-1.37882558041913e-05
-1.90827306319667e-05
-5.79123252739519e-06
-2.01869159135014e-05
-1.67940230803825e-05
-1.08551633740273e-05
-2.06659143429149e-05
-1.13989428589152e-05
-2.07154362731036e-05
-1.40258045290019e-05
-9.5125728571784e-06
-5.26219387146241e-06
-7.06990033832118e-06
-1.6364333276824e-05
-4.75249359531789e-06
-8.46056295818361e-06
-1.58125771433642e-05
-3.45774796073559e-06
-9.90007882365779e-06
-3.74146317461726e-05
-1.58693002373019e-05
-7.76103366263896e-06
-1.63553911284515e-05
-7.81961036976507e-06
-9.29583831960211e-06
-2.75572261761077e-05
-1.17245686450405e-05
-9.70616128434478e-06
-2.14877824128947e-05
-1.21775345431733e-05
-1.84878815663785e-05
-1.04094071777973e-05
-1.96201966638008e-05
-2.80602282845637e-05
-8.81624668513798e-06
-2.09933106851312e-05
-1.28100517130068e-05
1.29330425613169e-06
-7.29388526738166e-06
-1.30544236808863e-05
-1.62818190007396e-05
-2.63087512474232e-05
-2.52857747275913e-07
-1.35957832174129e-05
-1.38384069883866e-05
-9.0401735243592e-06
-1.1125870278417e-05
-1.15939200155868e-05
-1.68255067721902e-05
1.3433981577576e-06
-1.88495277961374e-05
-1.8175928876079e-05
-1.16730989184115e-05
-1.8818054609802e-05
-6.00358334633658e-06
-1.84260783778372e-05
-6.4935611770957e-06
-2.38986923074505e-05
-1.17572817500394e-05
-9.91923544382864e-06
-9.92755894239431e-06
5.37456241075268e-07
-1.02073333542603e-06
-1.21062440032579e-05
-1.09800651357692e-05
-1.38384361543977e-06
-1.63538277298052e-05
-7.07071071029633e-06
-9.9178463514483e-06
-8.72793664718259e-06
-8.58037983368252e-06
-2.05763120184017e-05
-7.45736350263364e-06
-7.58426718492006e-06
-1.45575710662648e-05
-1.40515738205033e-05
-2.20609766511114e-05
-1.30961269210121e-05
-6.6442616900239e-06
-4.9904839674078e-06
-4.09618513401084e-06
-1.03831284722082e-05
-2.00896316811384e-05
-2.17154968993823e-05
-2.42518104147328e-05
-1.86296081034691e-05
1.4683598110232e-06
-1.4416166654175e-05
-2.39301670213493e-05
-1.02072579474426e-05
-8.0887474467984e-06
-1.76522940161553e-05
-1.72671576768457e-05
-1.80887690612854e-05
-1.88902199289564e-05
-1.56257896765783e-05
6.28277265938282e-07
-1.2197452977953e-05
-2.00365359312426e-05
1.06616451322657e-06
-1.63687796337616e-05
-9.2930529182806e-06
-1.11134572006362e-05
2.03302324669717e-06
-1.98605547677143e-05
-1.93217033790973e-05
-1.02507088249904e-06
-3.56923970288337e-06
-1.42894586752857e-05
-1.33880565250595e-05
-9.12169776130454e-06
-1.57989899763338e-05
-2.52837791454318e-06
-1.1451652236624e-05
-2.64824961593505e-05
-1.50146077346203e-05
-7.9200778772926e-06
-8.21636748115285e-06
-6.59601556947806e-06
-1.67428820639879e-05
-6.50738693846725e-06
1.46839688744647e-06
-7.59888071093783e-06
-1.2186937232141e-05
-3.15544497388998e-05
-1.00571241148562e-05
-4.72147160395096e-06
3.71899425669693e-06
-1.81439257255407e-06
-1.04666057233608e-05
-7.91111879752972e-06
-3.26839121375023e-06
-2.66221869650595e-05
-1.3809993832345e-05
-9.04091657007509e-06
-1.86350029093669e-05
-1.67918779571102e-05
2.70096184901655e-07
-1.94194000676547e-06
-6.02785083301385e-06
-8.87728298809527e-06
-8.98384663246213e-06
-3.78098291288196e-07
-1.76454012522407e-05
-1.87196017875523e-05
-1.66592285916578e-05
-1.34879699848966e-05
-6.01559834191138e-06
-9.84659483968948e-06
-2.59784074904756e-05
-1.53466545881785e-05
-1.81869306832433e-05
-2.9206729175377e-06
-1.32026174510778e-05
-1.30896847951161e-05
-2.06303572346861e-05
-5.29004529192043e-06
9.25370470671686e-07
-1.32175082349321e-05
-1.67806969210724e-05
-1.49270445130772e-05
-6.67711063921064e-06
-1.48203199400394e-05
-1.55761254846958e-05
-2.64246112426911e-05
-7.62736123203622e-06
-2.02765775659298e-05
-7.29224262821495e-06
-1.16485976809199e-05
-5.92649353204332e-06
-1.46583790032159e-05
-3.26502728433986e-06
-6.48897202457609e-06
-2.56768014550469e-06
-5.81375126793141e-06
-1.92867356709268e-05
6.93551496985428e-06
-8.07913923580891e-06
-6.43434475425599e-06
-1.26512416940668e-05
-1.61814234467071e-06
-2.3686828864711e-05
-1.47954360696314e-05
-5.95112395149423e-06
-1.20763485783296e-05
-1.18290912910104e-05
-9.66892586349247e-06
-1.50180824804206e-05
6.32505123474772e-06
-2.26995820198684e-05
-7.75343697989622e-06
3.18260155329987e-07
-1.45319235635235e-05
1.78264055949432e-06
-6.87174285183451e-06
-1.19609064022923e-05
-6.74600840115544e-06
-1.15187000512868e-05
6.6640319987644e-07
-3.82649000597045e-06
1.29843099542448e-06
-1.18448559947642e-05
-1.41067566652047e-05
-1.1047846705133e-05
8.75261102518564e-07
-2.22658315403387e-05
-2.07061317848877e-05
-1.35199113263468e-05
-2.41302491887183e-06
-1.92980212528688e-05
-7.97671454185789e-06
-5.23945001028106e-06
-9.15754365010788e-06
-2.6552358321053e-05
-1.57198707984772e-05
-1.7041491954657e-05
-9.11732787282284e-06
-1.06134361813437e-05
-9.0246235103927e-06
-1.18505042848292e-06
-1.16151907616017e-05
-1.20795720694967e-05
-1.73776572733764e-05
-1.86987458285715e-05
-6.85448936893439e-07
-1.05707271119456e-05
-2.49879893536524e-06
-1.29477442610132e-05
-2.02569085531044e-06
-2.14500098675105e-05
-1.90226929879052e-05
-1.4842390991732e-05
-1.51957347120026e-05
-1.79320563788905e-05
-1.40131236884123e-05
-9.46486475503029e-06
-2.20693441795732e-05
-1.37916111266585e-05
-9.23352450024593e-06
-8.47475754130476e-06
-2.15413170935149e-05
-9.15558073043683e-06
-1.4378366304499e-05
-3.75497671086831e-06
-1.13366325681119e-05
-1.64065856876984e-05
-1.54187765316276e-05
6.28728955687086e-07
-1.51650375967663e-05
-2.64054830615178e-05
-1.60260150004663e-05
-2.0259529462631e-05
-4.02716219637642e-06
-8.06517167036133e-06
-7.05531133024852e-06
-2.35130922713548e-05
-2.77588456054424e-05
-1.64289832772563e-05
2.46487338933586e-06
-2.08042575525969e-05
-1.88485669657474e-06
-2.16181114941421e-05
-1.22605301485954e-05
-1.26921030915391e-06
-9.92386416739882e-06
9.00620725177882e-06
3.21212796030508e-06
-1.40319697898756e-05
5.50080412799995e-06
-1.75454213747594e-05
-1.08112027007931e-05
-1.41280245314433e-05
-1.67365324653781e-05
-5.71950867259633e-06
-1.85879877678966e-05
-1.62420231224792e-05
-4.87580660018358e-06
-8.37061441217277e-06
-1.33131786930203e-05
-2.02578734168772e-06
-8.0108117336649e-06
-1.90057151133444e-05
-9.69343382405746e-06
-1.89079774090331e-05
-1.05256335813678e-05
-7.85828751830482e-06
-1.57622458257818e-05
-9.61982428450195e-06
-9.22127850681375e-06
-1.8580555141565e-05
-1.52526583185735e-05
-3.01963407788329e-05
1.92863220738036e-06
-5.20021903966098e-06
-2.19472434408901e-06
-4.584836808407e-06
-1.6750550048843e-05
-1.84662069453148e-05
-1.3302211991279e-05
-1.14706869314625e-05
-5.11993189558561e-06
-1.38668822479344e-05
-1.30672197636813e-05
-1.95010472649307e-05
-1.3654162971559e-05
-1.46730390334776e-05
-2.88073489628812e-05
-9.18820336072916e-06
-1.21640825543302e-05
-2.80752295858366e-05
-5.77177651165274e-06
-1.16350449384325e-05
-7.47925366655454e-06
-5.6682071706281e-06
-1.46655654793708e-05
-1.42114070037719e-05
-1.11588610469298e-05
-4.17893517720074e-06
-8.10880435413475e-06
-6.77399045941117e-06
-1.84717938879565e-05
-8.22586517632135e-06
-2.68730514104725e-05
-9.03368073980433e-06
-3.72695755994797e-06
-6.31540063747233e-06
-2.81400305544442e-05
-1.49492175475234e-05
-1.65049531851109e-05
-1.0141172358496e-05
-6.83692077964472e-06
-4.21530764531527e-06
-1.7487133759602e-05
-1.50009463897739e-06
-8.98223916939447e-06
-1.75720836660657e-05
-1.18545708696297e-05
-4.96689817444826e-06
-1.61447956252031e-05
-3.42434759291296e-07
-8.35023045525075e-06
-2.03840293969404e-05
-6.53885902453539e-06
-2.18234223259425e-06
-1.70700619720728e-05
-1.65579513918598e-05
-9.41296430172393e-06
-1.42393055525555e-05
-6.7077999548794e-06
-1.85737899274545e-06
-2.67659760945969e-06
-1.71221698448073e-06
-9.6176660970287e-06
-1.51050290698802e-05
-1.15928483092595e-05
-4.41537100869911e-06
-1.55182393499492e-05
-2.51042459806465e-05
-1.31057093460711e-05
-1.18804404540179e-05
-9.22239328346049e-06
-1.45317530060646e-05
-1.52271826256943e-05
-3.95848870145323e-06
-2.87870784116493e-05
-1.70273807525121e-05
-3.97268258432832e-07
-8.10741898878768e-06
-1.11792049899325e-05
-1.24611253857798e-05
-2.32718597780258e-05
-5.68567011535909e-06
-1.32854982018783e-05
-2.41535562650231e-05
-1.6701891232788e-06
-6.98090945787758e-06
-7.19727557621256e-06
-1.60700611253962e-05
-1.47773474563226e-05
-1.13200783052598e-05
-5.63185960735147e-06
-1.75415843227245e-05
-7.75501051193154e-06
-1.99156247229816e-05
-6.20162847090805e-06
-1.27815811066111e-05
-3.54001863259349e-06
-6.54682141669986e-06
-6.53450856240463e-06
-5.00796580771564e-06
1.81628686978021e-06
-2.61717283759529e-05
-1.2123433663503e-05
-2.33795130186668e-05
-1.99602392856562e-05
-1.02149667692865e-05
-1.67894972217005e-05
-2.92406682056608e-06
-1.72161086022729e-05
-1.98972133624687e-05
-3.16803637873868e-06
-1.03799974818792e-05
-1.17844856087272e-05
-1.84307928589579e-05
-7.23661699709126e-06
-3.11372718906444e-05
-1.65711830885642e-05
-1.14971854929255e-05
-7.14749425706457e-06
-5.61057989474818e-07
-1.12993360474214e-06
-1.32504830300461e-05
-2.08965629003096e-06
-1.43405976606276e-05
-9.53290094266392e-06
-1.95424269980361e-05
-1.4059725143751e-05
-3.95796773062214e-06
5.78737150021576e-06
-1.7014709492713e-05
-3.78908347804269e-06
-1.62885850994301e-05
-3.26234208758948e-06
-1.08273875899533e-05
-3.63302182617226e-06
-2.46771206312894e-05
-7.94781134638428e-06
-3.3961253501656e-06
-1.48392135545215e-05
-1.03406279701414e-05
-6.33138738191797e-06
-1.58649826654424e-05
-5.75905970173576e-06
-1.60109911469575e-05
-6.42343385448168e-06
-1.53486271669027e-05
-2.03830370891307e-05
-1.12144957180048e-06
-1.3311614343941e-05
-3.76109099622967e-06
-2.5829023665007e-05
-6.55222165767586e-06
-9.93819452138658e-06
-1.19200899464082e-05
-1.25466642015807e-05
-1.21690657995467e-05
1.00640477516179e-08
-1.30394546872418e-05
-1.93918414556698e-05
-2.47877445011426e-05
-1.77902593999769e-05
-1.72725430701168e-05
-1.39349642218836e-05
-1.30709747342911e-05
-9.08470278652487e-06
-1.2185964897862e-05
-2.30595218429279e-05
-1.30645530149182e-06
-6.58474771537335e-07
-7.19120243226934e-06
-2.52631525612451e-06
-1.41835721841544e-05
-2.21468795901356e-05
-1.356747020317e-05
-1.25578363353099e-05
-2.12237575114079e-05
-1.90240607314409e-05
-1.7363135508942e-05
-1.31356764195771e-05
-5.47752107775692e-06
-4.93759791839484e-06
-2.40421401381859e-05
-6.38023873188371e-07
-1.12876380716081e-05
-1.16279708261198e-05
-1.59071028243227e-05
-1.56495208130359e-05
-1.65128404489127e-06
-5.3445509102451e-06
-9.94752722968295e-06
-1.51791798303521e-05
-1.56328976809952e-05
-6.3742809254988e-06
1.8262192928187e-06
-2.4369768465202e-05
-1.37828632117042e-05
-1.36859145753885e-05
-2.24729764843551e-05
-1.27512440149328e-05
-1.0294975922067e-05
-1.4570760654431e-05
-1.41349679438789e-05
-1.58972590586351e-05
-1.40697291200361e-05
-7.03712149647058e-06
-2.30150689155443e-06
-1.63007402362979e-05
-1.33778562228586e-05
-9.14067985532054e-06
-2.61785443385368e-06
1.37975936060068e-06
-1.29859256718573e-05
-1.36870628131966e-05
-2.26614951548986e-05
-4.58414240422568e-06
-1.72844897544588e-06
-9.56010292349631e-06
3.16294349473058e-06
-7.78447562239417e-06
-4.88816268024169e-07
-2.5685260794996e-05
-1.88301334328983e-05
-8.96267362338933e-06
-1.13951591698914e-05
-9.51931693203292e-06
-2.06755563784015e-05
-1.95886044135018e-05
-1.30311323613946e-05
-6.72396038238917e-06
3.17378430489539e-06
2.01168509985128e-06
-8.16000083140681e-06
-1.32560454544165e-05
-2.4857876273056e-05
-2.06391495246235e-05
-9.26525787552633e-06
-3.2336136913612e-06
-2.42239167410804e-05
-1.21721324114922e-05
-1.29641833744516e-05
-2.23646950475712e-05
-1.27488316051077e-05
-4.87469240559747e-06
-1.6389003988502e-05
-2.72390956924372e-05
-7.11051072524196e-06
-1.40307811324447e-05
-1.51626131156832e-05
-7.12054248118702e-06
-2.18281626880689e-05
-3.79962058791515e-06
-1.66602564772306e-05
7.79009480044495e-07
-5.38695838157216e-06
2.14880004692373e-06
2.81251334391594e-06
-3.19774219840909e-06
-2.59160993368086e-05
-2.83639799314618e-05
-1.11921791377243e-05
-1.29962192685551e-05
-1.00177806827552e-05
8.21754921555805e-06
-1.50022076351112e-05
-9.63848334211578e-06
-1.88879665181091e-05
-1.82019203990907e-05
-4.42109345280216e-06
-5.51001150089539e-07
-3.80870757674723e-06
-7.12001467368621e-06
-5.37489980505322e-06
-8.18628917018107e-06
-1.36419325575538e-05
-1.19807094203853e-05
-3.40865141638817e-06
-1.47189562605757e-05
-1.03914377495359e-05
-1.26754673893003e-05
-2.23696246147538e-06
-1.64775622423288e-05
-9.8069782031724e-06
-2.24031439952641e-05
-2.04590592932189e-05
-6.24547133536536e-06
-2.03423514380323e-05
-9.64561543307334e-06
-1.19359661335779e-05
-2.51185713309147e-06
-1.73013619634524e-05
-2.40108448821375e-05
-2.02742610266228e-05
-6.38987300819451e-07
-8.89597954056701e-06
-1.19406368192701e-05
-1.30469967496744e-05
-1.32298607708403e-05
-1.32568698512037e-06
-2.8390909089512e-05
-3.90057193229168e-06
-1.11542305738016e-05
-4.17917883889354e-06
-5.34159205771714e-06
-1.84190224887405e-05
-6.48175338184355e-06
-1.45543404246604e-06
-1.54503415608232e-05
4.091283368749e-06
-1.95319683756813e-05
-1.49791711573866e-05
5.80199658871797e-06
-3.46123289277049e-06
-1.18226924961144e-05
-2.55782660800917e-05
-1.61067415299953e-05
2.75444956968267e-06
2.90221265651429e-06
-2.27780321481145e-05
-4.74297867136427e-06
-3.3980868847799e-06
-1.462958918339e-05
-1.24129013446222e-05
-2.65955406882414e-05
-1.6333292026138e-05
-1.20522795897233e-05
-2.27288590082538e-05
-7.56027171604526e-06
-1.18657623134389e-05
-1.56520265689168e-05
-1.60145499059085e-05
-1.10949913599053e-05
7.52447925024724e-06
1.36846426314644e-06
-9.65896783445233e-06
-5.1180560412276e-06
-2.73529082215546e-06
-5.89725998350003e-06
-1.97089347432307e-05
-1.88601623747726e-05
-1.45244042591225e-05
-1.10835912779646e-05
-1.56157654682298e-05
-3.75844691372582e-06
-1.42357379034203e-05
-1.85120300440876e-05
-1.21187953730383e-05
-1.87277622770753e-05
-1.93178874041975e-05
-9.2720069337274e-06
-3.38701318539883e-06
5.90098983548118e-06
-2.52036813014633e-05
-2.08633635635799e-05
-5.96247405468944e-07
-3.968122540728e-06
-8.1340973908242e-06
-8.09968418283875e-06
-2.78324064247313e-05
-1.46470956105778e-05
-2.05805218318189e-05
-3.5420836498526e-05
-2.09953400743928e-05
-1.23607401946113e-05
-1.69297434902606e-05
-5.70102131364073e-06
-1.42325045308667e-05
-1.38131645853517e-05
-1.11777589096956e-05
-6.13048642458264e-06
-1.35992432621032e-05
-9.33426462115429e-06
-8.67669922614972e-06
-5.03009581800567e-06
-6.34149321492553e-08
-1.36919055577007e-05
-1.80142586760926e-06
-1.24760973052152e-05
-1.07360382130419e-05
-1.46636231348489e-05
2.00584786575008e-06
-1.11457846048219e-05
-9.6003552966901e-06
-8.49070280214875e-06
-7.98971453284776e-06
3.15097919421054e-06
-1.37902156599972e-05
-1.89745967233593e-05
-6.81227845203522e-06
-8.77833755735255e-06
-1.84372089926011e-05
-2.51538515018189e-06
-1.13397511535393e-05
-1.47229016216861e-05
-1.63189668225203e-05
-9.5103771304205e-06
-1.32053929899174e-05
-1.97695242269875e-05
-8.91451202472705e-06
-6.65190536765834e-06
-1.18417008733829e-05
-2.32702341567589e-05
-2.17003203162089e-05
-1.73778815557205e-05
-1.84384169929315e-05
-1.95102231681078e-05
-6.71111862891867e-06
-1.0423936747567e-05
-2.82656928008354e-06
-8.71014131851253e-06
-4.44459916153622e-05
-1.60214775308427e-05
-8.49432790244355e-06
-1.59881861883563e-05
-1.29052753411597e-05
-2.04085183880885e-05
-5.97964275470518e-06
-9.56647527010138e-06
-9.67424070990079e-06
-1.37854153677009e-05
-9.93499989900861e-06
-1.43044031115649e-05
-4.81207055645733e-06
-1.67592081149369e-05
-2.07237628056818e-05
4.54866427128369e-07
-1.09400550306354e-05
-1.47307859659461e-05
-2.14510272169418e-05
-1.72891485215842e-05
-1.68220346246611e-05
-2.49809911080518e-05
-1.28097014845639e-05
-4.95421032430158e-06
-4.95939689590763e-06
-2.18315647177024e-05
1.70455085432671e-06
-1.30969361400317e-05
-1.0375709480223e-05
2.4601939931266e-06
-2.10261765015349e-05
1.58501274024269e-06
-2.08734773084838e-05
-8.0571203205281e-06
-8.34915136964787e-06
-7.51856317614892e-06
-1.46824363832213e-05
-1.29938886287674e-05
-1.00252271120493e-05
-1.43148818000081e-05
-7.63371611735473e-06
-1.97148715100286e-05
-2.32215199929299e-05
-1.23817793505858e-05
-1.26283830408527e-05
-7.73205515526163e-06
-1.98737828229779e-05
-9.14395215928189e-06
-7.73270223520724e-07
-1.00319592381981e-05
-3.81232896915786e-06
-1.14024759158111e-05
-6.43969296172193e-06
-2.43948178202869e-05
-1.4852486133906e-05
-1.80081136255679e-05
-8.51369521088811e-06
-2.51440580237655e-05
-2.65789464112597e-06
-1.75341708277912e-05
-2.01729065269603e-05
-1.4022898442476e-07
-6.25722128996972e-06
-2.38989089026931e-05
-2.61048125949708e-05
-8.65259510294425e-06
-1.04063908943201e-05
1.92179443445589e-06
-2.73857422940982e-06
-1.05952713179147e-05
-1.6481567558276e-05
-1.109141610054e-05
-1.69702610833015e-05
-1.96442821335002e-05
-6.39728972974745e-07
-5.70302218279167e-06
-1.72195590336208e-05
-2.21862940435053e-05
-1.25450328501287e-05
-2.19110064870963e-05
-1.31288509069054e-05
-1.30965753423791e-05
-1.49866375100193e-05
1.31985357047391e-06
-4.93912699524301e-06
-5.48106793554834e-06
-1.76377161907533e-05
-5.2140626948038e-06
-1.55141677074324e-05
-2.17272783443996e-05
-7.0531002215376e-06
-1.14998745139209e-05
-3.97901836183477e-06
-1.14805909786447e-05
-9.05876309996686e-06
-5.68063692551155e-06
-2.24923946506887e-05
-1.26719880793361e-05
-2.11841619419322e-05
-1.38995077786426e-05
-2.40225738298991e-05
9.43858626815756e-07
-1.19301949862343e-05
-6.55670790950011e-07
-2.25778485466151e-05
-8.27969979763675e-06
-3.97776038319957e-06
-7.96379311941583e-06
-1.5802028572892e-05
-1.44350917877723e-05
-7.71830955782811e-06
-7.463740967829e-06
1.04726356342118e-05
-1.3812658952747e-05
-1.10309120053132e-05
-1.81533852309737e-05
-9.46451827678976e-06
-1.29827742112489e-05
-7.47170402976338e-06
-1.25638782393816e-05
-5.82913768824358e-06
3.02003902782337e-06
-2.77544208010133e-05
-2.28116817451344e-05
4.0190553906357e-06
-6.03223420883221e-06
-4.48438559560125e-06
1.59291235313625e-06
-2.3299840219976e-05
-1.22136371630537e-05
-2.35590879361542e-05
-1.13523771806267e-05
-7.75188463345815e-06
-3.0483673504969e-06
-1.49668982687263e-05
-9.93870836684346e-06
-1.23298008003192e-06
-1.63286286961331e-05
-1.82941666406963e-05
-1.96555773464938e-05
-1.50276238114251e-05
-4.61420454558988e-06
-4.51802863771825e-06
-1.26772221883233e-05
-3.78658734166417e-06
-1.50856540142331e-05
-1.04052151952444e-05
-1.06067840418179e-06
-6.94974625924318e-06
1.09791010591139e-06
-1.01408641428442e-05
-7.82256253217264e-06
-5.81877719154229e-06
-2.58552967829845e-06
-1.97920341445686e-05
-1.43736965539398e-05
-9.09162492151283e-07
-6.24873745217798e-06
-6.84625547787444e-06
-7.13498407598501e-06
8.58556509187145e-07
-1.66045567982428e-05
-1.95632922952552e-05
-1.59472475299175e-05
-2.51027083734884e-05
-9.02016605498602e-06
-1.39742448655179e-05
-2.62777479731652e-05
-4.88896712925068e-06
-8.5263383497173e-06
-1.57150025857834e-05
-1.70482822634441e-05
-5.33762593706019e-06
-8.70540742388148e-06
-2.83427032433447e-06
-6.7688220197963e-06
-1.59790895705042e-05
-1.39534689278871e-05
-1.04950762264313e-05
-8.0266698725853e-06
-7.42490966514848e-06
-1.42859892418811e-05
-1.88390408576445e-05
-1.29305502905835e-05
-1.96493490251706e-05
-2.35261138224497e-05
-2.74671244704351e-06
-1.07710410338699e-05
-1.44067274726056e-05
-1.20339127443659e-05
-5.59860087618757e-07
-1.49053371108649e-05
-1.13135894186439e-05
8.82622912378674e-08
-1.47297890948959e-05
-1.50546922244614e-05
-1.38321157251645e-05
-6.00181237625775e-07
-3.80552969559982e-06
-2.09615115549766e-05
-8.97486396495509e-07
-1.81977456321082e-05
-1.76722112703914e-05
-7.68783350991379e-06
-5.11954341139152e-06
-8.37448710330372e-06
-1.83321757405782e-05
-2.77814893130286e-06
-7.90020178305861e-06
-2.52781618541787e-05
-1.14521764898204e-05
-1.22886568533145e-05
-3.96499766080668e-06
-1.90759388632053e-05
-1.37725342367489e-05
-3.13294326019762e-06
