# Supplementary material for: Research on computational propagation and identification of mine microseismic signals based on deep learning
Source: PLoS One. 2025 Oct 22;20(10):e0334641. doi: 10.1371/journal.pone.0334641 (PMC12543183; doi:10.1371/journal.pone.0334641)
Supplement: S9 Data — (ZIP) [file pone.0334641.s009.zip › 000101100000304.xlsx_0.txt_24.txt.txt]

-1.21354453836473e-05
-1.50515215834951e-05
-1.63783342679215e-05
-1.81577043712537e-05
-1.28612918255128e-05
-1.02637379214181e-05
-5.96504746394542e-06
-5.10463540122299e-06
2.56083245063429e-06
-6.52191756714861e-06
-1.21315252847266e-05
-1.71105171680665e-05
-2.51534926281124e-05
-3.25063607454602e-06
-2.10193669624148e-05
-1.49395845163542e-05
-1.36116246200603e-05
-1.64027783959405e-05
2.01946758208967e-06
-1.19848524865697e-05
-1.55255164006784e-05
-1.16243027401859e-05
-3.25938585677448e-06
-6.53683690025791e-06
-1.59971614592721e-05
-9.70864235674205e-08
-9.10760747245519e-06
-1.92916228307931e-05
-2.12856593167763e-05
-1.15245478581958e-05
-9.51278922818211e-06
-2.02865626282646e-05
-2.96600553866845e-06
-1.28282130794636e-05
-2.01093221363859e-05
-7.83483762516555e-06
-7.9241650196769e-06
-2.16061245437703e-05
-1.85683028721045e-05
-7.33540777172457e-06
-1.62580152996328e-05
-1.4564483266652e-05
-2.0994078833284e-05
-1.50284370525935e-05
-7.00627145150717e-06
-1.27341299540145e-05
-1.14844546301836e-05
-7.0397094980693e-06
-7.84259447762672e-07
-1.00116988646644e-05
-2.20721961404084e-05
-1.47615386729361e-05
-1.43186740599907e-05
-1.38476256508471e-05
-6.46121533703066e-06
-1.56262708027371e-05
-1.69268017456493e-05
-1.10340557368547e-05
-9.19478943076715e-06
-1.19630012442935e-05
-1.96262253191727e-05
-3.50320907997201e-06
-2.0373142362395e-06
-1.0701888120497e-05
-1.3512909711618e-05
-1.33690748367391e-05
-7.86971056560377e-06
-6.38457162405536e-06
-2.58336121116182e-06
-5.33115343722767e-06
-1.9936808253962e-05
-3.55265941248479e-06
-5.78440596998978e-06
-1.57599033938763e-05
-1.03367688394618e-05
-3.99050898249479e-06
-1.11638128722445e-05
-8.64230430273496e-06
-1.30413259996691e-05
-1.30425220648981e-05
-6.4410595519006e-06
-8.20214732618987e-07
-4.59879731329135e-06
-1.53646760879366e-05
-1.67092936193791e-05
-5.50592381567196e-06
-2.00897560553889e-06
-1.86723470547165e-05
-7.6176405128119e-06
-5.3526849259011e-06
-5.83056120263102e-07
-2.39153268428217e-06
-1.29020442759929e-05
4.08914743699855e-07
-2.27667290461377e-05
-1.03798573440538e-05
-2.15482111905549e-06
-1.18735900941393e-05
-2.1391339387929e-05
-7.29489945651083e-06
-1.41798925487959e-05
-6.09124366419798e-06
-1.23379354031907e-05
-2.03788462258275e-05
-1.47883723275199e-05
-1.97949737300354e-05
-9.6321660763074e-06
-1.14296660135535e-05
-5.19711411546678e-07
-2.70013830703279e-06
-4.76647996925972e-06
-2.03960122386086e-05
-2.20155224755245e-05
-1.49618373075885e-05
-7.71853208687971e-06
-1.47162236649738e-05
-1.016482056013e-05
-2.34972962268378e-05
-2.16497807315626e-05
-6.34226074080319e-06
-1.94642857744204e-06
-7.68851044068786e-06
-1.42575272729665e-05
-7.02893017700841e-06
-1.44361982512962e-05
-4.16698151071687e-06
-3.5143955020198e-06
-9.10275332822161e-06
-1.43604901209055e-05
2.78769026801463e-06
-1.89584006957924e-05
-1.3997532331217e-05
-8.04764038378851e-06
-1.81284864698449e-05
-1.77825250880814e-05
-1.70771927164759e-05
-3.15261866520922e-06
-1.1551853912284e-05
-1.13501512774638e-06
-1.44912100781023e-05
1.08841324618707e-06
-1.30201920431538e-05
-2.18702103424122e-05
-1.50304540125827e-05
-6.41894348756611e-06
-9.67698328181908e-06
-1.46177302076398e-05
-1.08554304757271e-05
-8.70097486074291e-06
-1.6129820312288e-05
-9.37363771203245e-07
-6.65875425140867e-06
-2.25494901788004e-05
-1.26458127812803e-05
-2.65932249715951e-07
-1.32254157692842e-05
-8.54102929160507e-06
-5.96387754726643e-06
-8.85617821488439e-06
-2.53360736832162e-05
-2.29167170237219e-05
-6.5482849504566e-06
-4.09069347936303e-06
-2.19465386938868e-05
-8.58816767511742e-06
-1.96425289676541e-05
-1.45638991572284e-05
-5.70027376148915e-06
-1.79225434435113e-05
-4.26706996393117e-06
-7.39438838201199e-06
-1.50138683401592e-05
-1.12488742526674e-05
-8.0884846672052e-06
-1.35716920107592e-05
-1.22912291872084e-05
5.46318695332717e-06
-1.34565514330511e-05
-2.28398508328944e-05
-1.66971129523177e-05
-1.75699762446895e-05
-1.2519171335672e-05
-4.21126077649633e-06
-8.56919120602171e-06
-1.03923503989113e-05
-1.51128794893938e-05
-1.41791303853978e-05
-5.56968523054587e-06
-1.44169453459532e-05
-1.08754278938495e-05
-9.3148793774939e-06
-1.24442150273172e-05
-1.67171965140706e-05
-1.58882965453282e-05
-1.72378304212408e-05
-8.85098315172128e-06
-6.82502710152829e-06
1.74897168671535e-06
-1.28749177656887e-05
-1.010240099701e-05
-1.05803536410836e-05
-1.70021062044577e-05
-7.79621151715069e-06
-6.56910100074961e-06
-2.38787031968344e-05
-1.09760769962602e-05
-9.63371721782151e-06
-3.69316201720646e-06
-2.18130117109265e-05
-1.32017880244925e-05
-1.01363377015867e-05
1.05627599764328e-05
-1.23333639007395e-05
-4.21719241931064e-06
-1.12970335725271e-05
-4.97026177589004e-07
-1.39848485929611e-05
-1.3513553106961e-06
-1.70217131858841e-05
-7.70582273461871e-06
-2.37777031137037e-05
-1.07132617931399e-05
-1.58546947547982e-07
-1.54770107066243e-05
-1.70899604754816e-05
-1.17326141664964e-06
-2.06606781721766e-05
-1.58576674198182e-05
-1.03712179337814e-05
-6.90282695510276e-06
-1.13193036136316e-05
-1.42009051932078e-05
-9.50018918961205e-06
-1.79953861261877e-05
-1.1931524311025e-05
-6.83043068548418e-06
-2.3644825976268e-05
-8.01197213702598e-06
-6.58436094368866e-06
2.43962998775985e-08
-9.16722375036009e-06
-1.13972157553515e-05
-6.15617594668373e-06
-3.48004697704799e-06
-1.11807400411749e-05
-1.09646713586327e-05
-7.35271533834463e-06
-6.86075882002682e-06
-9.40060193966698e-06
-7.27144118129304e-06
-2.30197693439388e-05
-1.46444854218438e-05
-1.44021406514992e-05
-1.24709665274643e-05
-5.72591097107589e-06
-1.23227455618737e-05
-6.22220641242141e-06
-1.51239276845487e-05
-1.12969286073034e-05
-3.71287262398188e-06
-3.48509827319778e-06
-2.05654167478109e-05
-1.01084810348488e-05
-7.88489950284861e-06
-7.34941891779959e-06
-2.22863721211236e-05
-2.8845289915165e-05
-1.56964194333604e-05
4.2731239859775e-06
-3.72029460139496e-06
-5.75302789648282e-06
-8.09323033891186e-06
7.24806642609906e-06
-1.19260156496689e-05
-1.20577627965619e-05
-1.71493582870278e-05
-1.96566315925046e-05
-2.02127464764638e-06
-1.28033707033424e-05
-1.97352869039843e-06
-1.22814174906832e-05
-9.35736994458502e-06
-1.19628829879176e-05
-1.1140877669596e-05
-1.32160081829412e-05
-1.58241834827019e-05
-1.29662946421147e-05
-1.27489037022461e-05
-1.78495877442228e-05
-2.72416594827184e-05
-8.69246867031249e-06
-1.75751006309952e-07
-2.30101884950984e-05
-2.14228101371444e-05
-8.95048677080352e-06
-1.07200604761472e-05
-1.93038779012949e-05
-1.17293879481498e-05
-1.03016503049604e-05
8.74769278066873e-06
-9.02064310590761e-06
-1.92279979826175e-06
-1.04573245415928e-06
-1.03101290374699e-05
-2.36999693951456e-05
4.98229228064426e-06
-2.01863925647284e-05
-2.51113770002717e-05
-1.37181013120468e-05
-1.38043158266952e-05
-6.94852678476347e-06
-1.49451210630818e-05
-1.28830490089361e-05
-1.8611108751324e-05
-1.3344833671023e-05
-2.44159206050484e-05
-6.06562877434449e-06
-3.62501607587563e-07
-9.83144015960999e-06
-2.52589745030764e-05
-1.01676674680632e-05
-1.54600592145763e-05
-1.32402242204117e-05
-2.72180581150545e-05
-1.81426986146611e-05
-7.35668173672689e-06
-2.15397070630256e-06
-6.8161923803617e-06
9.76376357356855e-07
-1.59702047114216e-05
-2.05721827864126e-05
-1.29291687332715e-05
-7.40673335429998e-06
-9.42106974823648e-06
-9.98202983841057e-06
-1.94848267843178e-05
-1.85312018242678e-05
-1.57266545930733e-05
-6.6189967294373e-06
-1.18287552167246e-05
-1.5002635747133e-05
7.28370139984918e-07
-5.85618238758228e-06
-1.08974072709507e-05
-5.29149833627957e-06
3.20867887141307e-06
-1.11166472130222e-05
-7.40225585158678e-06
-1.35084667469843e-05
-1.60125016872835e-05
-1.63988673359408e-05
-4.41861902869041e-06
2.74376402790878e-06
5.94707327773616e-06
-8.78986924755798e-06
-1.46633431211163e-05
-1.72708896449673e-05
-1.43410612169503e-05
-1.21670408127918e-05
-1.85201509655368e-05
-1.44284651367801e-05
-1.62383753111376e-05
2.05347130168526e-06
-1.06007599114785e-05
3.24308450166142e-06
-1.99137158848306e-05
-1.59132660157097e-05
2.58937151396211e-06
-4.05503405149211e-06
-1.03205466740488e-06
-7.61045267237142e-06
-8.59588803864093e-06
-1.32519504237914e-05
-1.31449394965749e-05
-2.30662303979093e-05
-2.09851588382665e-05
-1.15675648438212e-05
-1.37202953970548e-05
-1.71663863085648e-05
-1.08334740351041e-05
-6.45154126261743e-06
-7.94061773097002e-06
-3.00784694145173e-05
-3.92988840159803e-07
-7.13994891234552e-06
-9.96177999211303e-06
-1.96078758273501e-05
-1.09675203609721e-06
-1.01774418587346e-05
-1.14167575195463e-05
-3.28679261422305e-05
-2.37295662613624e-05
-7.99251413834091e-06
-9.90600252206295e-06
-1.67182676905339e-05
-4.10773986453873e-06
-1.28371909695763e-05
4.25162808873925e-06
-3.34312214699394e-06
-1.46014433171338e-05
-1.29227297176072e-05
-1.37808733682579e-05
-6.3465637507918e-06
-1.38585409654391e-05
-4.09124000745182e-06
-9.14103531495743e-06
-1.10518390421918e-05
-3.60816377845044e-06
1.13013731257804e-06
-1.08035889347221e-05
-1.37288337442144e-05
-1.29403967191959e-05
-2.78321843062689e-05
-8.36941654374156e-06
-1.4351127046193e-05
-1.29106805766588e-05
-1.47780938149972e-05
-1.39256576400851e-05
-1.09773844650556e-05
-2.00258992677812e-05
-8.41145313491598e-06
-1.53602028870325e-05
-1.10718101374333e-05
-4.11995477229201e-06
3.16452500805461e-06
-6.93034401039499e-06
-1.47366104250407e-05
-1.44624919199788e-05
-9.30487276271596e-06
-9.26682734138543e-06
5.94210622611261e-06
-1.40418214501865e-05
-3.39658573656847e-06
-1.20067021891365e-05
-1.00803162396793e-05
-2.65421517550192e-05
5.69312151280953e-07
-9.86417385525536e-06
-9.97185379775576e-06
-1.45072919545324e-05
-8.70270363806744e-06
-9.9462905132897e-06
-1.87451594666215e-05
-2.8546833954135e-05
-2.06341867231809e-05
-5.51086162347821e-06
-1.0105982865641e-05
-2.75820765845649e-06
-8.94777198212046e-06
-5.21440683447892e-06
-9.07590272844119e-06
-2.98043727553059e-06
-1.69446019035829e-05
-2.61862627838468e-05
-1.74278910965294e-05
-2.20754364651406e-05
-6.370729902229e-06
-5.66753586588715e-06
-1.01454944209792e-05
3.31674828787007e-07
-2.49493130164647e-05
-5.49971771597855e-06
-9.71335688273879e-06
-8.33309073893727e-06
-1.62645659503016e-05
-1.83536798686928e-05
-1.58202127207038e-05
-1.30691539417927e-05
-3.3125996913853e-06
-4.13713482861238e-06
-1.25766049073335e-05
-2.4326351489579e-05
-1.86265451559189e-05
-1.72905080275919e-05
-1.89352236235971e-05
-8.42081306665294e-06
-1.15010438673011e-05
-1.74946416615241e-05
-1.30095732738738e-05
-4.11615200648735e-06
-8.12601759764598e-06
-2.3699666354795e-05
3.23972235872427e-07
-9.42334154710186e-06
-8.07040654472464e-06
-9.50942989673231e-07
-1.01110040065863e-05
-8.87212529140033e-06
-1.6182562093364e-05
-1.54071370278369e-05
-1.50353024378084e-05
-6.62789827655275e-06
-2.13584345157204e-05
-6.49586003009787e-06
1.00879482942754e-06
-1.38174068295658e-05
-1.84355555174205e-05
-2.21670080204611e-06
-2.13000452958187e-05
-1.39704242168182e-05
-9.89811957265189e-06
-7.55510833861184e-06
-2.78462242890606e-05
-1.66804615842706e-05
-1.35822693928286e-05
3.25690981077528e-06
-9.36220808206869e-06
-1.54830009417717e-05
-2.14794280293756e-06
-1.43275932914936e-05
-2.62613646437463e-05
-1.66329718572324e-05
4.18578745059557e-06
-1.71678209413915e-05
-5.28092524380551e-06
-6.63391985541463e-06
-2.60761365678732e-05
-8.84733195481969e-06
-1.88451134332815e-05
-9.98086716877164e-06
-1.40151439208612e-05
-5.44329172804502e-06
-1.21063885510182e-05
-1.51218685668873e-05
-3.43491930880791e-06
-7.27942596117773e-06
-2.94561061375338e-05
-1.47357366712997e-05
-1.21015363966967e-05
-1.16530221745822e-05
-1.92841967250456e-05
-1.29902111992459e-06
-1.54263759384943e-05
-4.49541898372748e-06
-1.05037593950399e-05
-1.46241538422621e-05
-4.90905788499306e-06
-9.48754274454512e-06
-1.35214486560434e-05
-9.41992854244485e-06
-1.18883625818818e-05
-2.54662511609074e-06
-2.853038874688e-06
-6.21544461420205e-06
-1.06253907784767e-06
-8.02901315102077e-06
-2.30404704546911e-05
-2.12452694007645e-06
-1.94005279132524e-05
-1.17531877497761e-05
-6.98334856811504e-06
-1.24891013099424e-05
-9.59503480785269e-06
-2.29411448912416e-05
3.21654243127819e-06
6.79935215017121e-06
-1.44475169569046e-05
3.48327568845334e-06
1.38246867222772e-06
-4.5776448791706e-06
-2.71461688429279e-06
-1.04369395513144e-05
-1.27587933601699e-05
-1.84113781643694e-05
-1.36989421346516e-05
-1.35922721850569e-05
-9.33774524307801e-06
-1.46078862920185e-05
-2.30618547680417e-05
-2.94287215979994e-06
-5.9628384810378e-06
-2.06377880628387e-05
4.20991122435363e-06
-1.68399703898701e-05
-1.03552813575149e-05
-1.06974654881862e-05
-1.79784545109068e-05
6.33473226905459e-06
-9.44933070718263e-06
-1.0862695060594e-05
-8.99031056855447e-06
-1.92873022132685e-05
-2.31066796041893e-05
-2.11783255731096e-05
-1.77790623721698e-05
-1.33433129732787e-05
-2.00755732488396e-05
-1.2024655837454e-05
-9.09459364562791e-06
-2.43135395912593e-05
-1.57831806441503e-05
-1.8694074868294e-05
-2.6735767768706e-05
-1.26530534843753e-05
-2.6078645306335e-05
-1.26617823003517e-05
-1.49922310221842e-06
-1.29140599747198e-05
-8.64126647822101e-06
1.636124797412e-06
-7.47277830711057e-06
-1.12869447443586e-05
-5.74053877872452e-06
-1.04535805294796e-05
-2.65202084027281e-05
-8.59587205700273e-06
-1.15653550139564e-05
-1.49948311993417e-05
-1.77216075810411e-05
-2.17031476129593e-05
-5.98941180873185e-06
-3.63837612803652e-06
-2.765536281367e-05
-2.53945400410302e-05
-6.99080277930592e-06
1.43406808251477e-05
-8.10548658200144e-06
-1.3232215331752e-05
-1.11955747888437e-05
-9.16655864588177e-06
-7.39261131584707e-06
-4.49720487460708e-06
-8.25518721564e-06
-1.52591498660437e-05
-6.70114766311974e-07
-4.11772839950586e-06
-2.79133407966698e-05
-1.61776070495617e-05
-1.21327142216159e-05
-2.20595448122181e-05
-1.28928325604334e-05
-7.04601895421982e-06
-1.519585054895e-05
3.44861266255155e-06
-2.30506130143385e-05
-3.95305500711859e-06
-5.5427997399896e-06
-9.17508704137541e-06
-4.42138522132419e-06
-1.56193853218135e-05
-1.18682084470821e-05
-5.64676120048756e-06
-6.34034137536232e-06
-1.86200320329225e-06
-1.12748002998752e-05
-1.28870264485029e-05
-8.32472197684254e-06
-1.16418737119063e-05
-5.52779326977063e-06
-1.64872861073396e-05
-2.08804136655259e-05
-9.13550614347429e-06
-1.6490853773813e-05
3.45745171600525e-06
-2.94100971161848e-05
-1.39302250157008e-05
7.079328882716e-07
-1.45372487818681e-05
-1.36619711754804e-05
-3.55800924976224e-06
-1.18290946080729e-05
-2.27139225933669e-05
-1.37188854841145e-05
-1.86142496922415e-05
-3.46754488926888e-06
-1.04267019671224e-05
-1.12453618183519e-05
-1.45180798195736e-05
-5.29772370961243e-06
-1.72657064958987e-05
-2.19827306169954e-05
-1.65837199934798e-05
-1.71508198243777e-05
-2.9018107282026e-06
3.77689076784605e-08
-2.57454346063305e-06
-1.48876113032619e-05
-1.07312294138852e-05
4.4877473675574e-06
-1.7666031036607e-05
-1.74422258918733e-05
-1.42377558503914e-05
-8.02962551627135e-06
-1.88360035977853e-05
-6.50998829719298e-06
-1.75707014472558e-05
-1.12670545872969e-05
-6.16814020885799e-06
-6.23468458613917e-06
-1.81672573520372e-05
-1.16496475662659e-05
-1.87211147052501e-05
-9.64943365984461e-06
5.53260619041894e-07
7.50562830947407e-06
-1.42562253623155e-05
-6.27210263681751e-06
-1.3890835546665e-05
-1.01707464754886e-05
-9.62790350605852e-06
-1.16818255825702e-05
-1.12444119822671e-05
-4.58329606781992e-06
-1.49354517774204e-05
-2.33277586825277e-06
-1.39783965272191e-05
-1.32919232159193e-05
-1.52037340834975e-05
-1.09687547267358e-05
-2.15944535023579e-06
-6.2134651196185e-06
-2.69217839458576e-07
-1.53239311723627e-06
-1.68801003930213e-05
-1.70592290547538e-05
-1.52157071190137e-05
-1.51158184243475e-05
-1.34412211071119e-05
-7.97713922381224e-06
-1.75902381757112e-05
-7.6931073658956e-06
-8.13520669832932e-06
6.49001384438591e-07
-1.63911206859968e-05
-5.59503495735894e-06
-7.20732176315298e-06
-9.46922010642594e-06
-3.48590142361e-06
-1.3884854642981e-05
-1.04945166766552e-05
-1.47656775888493e-06
-2.26461538288524e-05
-1.33006341895822e-05
-9.26455621404933e-06
-7.99510242463596e-06
-7.71225938397794e-06
-1.91316958014709e-05
-2.32100455222768e-05
-1.48285918627534e-05
-7.69505467507762e-06
-1.49855504114576e-05
-1.02905694102844e-05
-1.96367538170751e-05
-1.73351583303347e-05
-2.20933033998348e-05
-9.43256911050839e-06
-4.1029165423205e-05
-2.11372572212201e-05
-1.35831968577619e-05
-1.70578254445567e-05
-4.87562468819827e-06
-1.36384583722278e-06
-2.02442107099996e-05
-1.62750240360143e-05
-8.42618287343771e-07
-1.52991238800007e-05
-1.87255756083528e-05
-8.05236761222413e-06
-1.12527537585814e-05
-1.4730059377156e-05
-2.64263048755037e-05
-4.86353712863394e-06
-1.84958407422726e-05
-1.41766036638632e-05
-1.29795595265117e-05
-2.14169797529e-05
-9.79738865619323e-06
-1.04364577136509e-05
-3.62816613716958e-06
-8.48150475957203e-06
-7.16053873083438e-06
3.58477435734969e-06
-1.99294031294331e-05
-1.83373058800774e-05
-1.35169520702311e-05
-1.44364295471656e-05
-4.05022955488301e-06
-2.31676288273661e-05
-2.45692226996658e-05
-1.34131789232273e-05
-1.12696252048459e-05
-5.84089327834704e-06
-1.07898343487797e-05
-2.20486109972834e-05
-9.18711604224358e-06
-1.30108761848647e-05
-1.41989940403708e-05
-1.42659430675628e-05
-7.03020814181235e-06
-1.83734717744742e-05
-9.02198401774319e-06
3.20656354804045e-06
3.33407709674873e-06
-2.09754971438524e-06
-4.7675653954631e-06
-2.23298887369417e-05
-4.70426367363371e-06
-6.22756543132685e-06
-1.15469877537622e-05
-1.10160122647942e-05
-4.75361169429121e-06
-7.76851309357289e-06
-1.1744316346325e-05
-1.31222841043657e-05
-1.01603217529927e-05
-8.33841362750206e-06
-5.41729550344331e-06
-2.91433249890505e-05
-2.11229021653042e-06
-1.79590794364979e-05
-9.91473878650581e-06
-6.00279730692423e-06
6.20073919982439e-06
-5.39341801983653e-06
-1.38168164161226e-05
-1.02894746741035e-05
-3.46627268570461e-06
-1.96798155450828e-05
-1.53121439334144e-05
-1.71773008726672e-05
-1.08202574157964e-05
-7.82863803203006e-06
-2.59805449304284e-05
-1.62386445106547e-05
-3.11786035444463e-06
-1.80825457228924e-05
-1.01391116736768e-05
-9.47849195309439e-06
-1.37167834152708e-05
-1.05001019702543e-05
-2.39423952355505e-05
-4.76977652274805e-06
-1.89508264220031e-05
-6.84000151376688e-06
3.09741680087689e-06
-6.68301011350255e-06
-1.32546102733392e-05
-2.61950163268181e-06
-1.03393439471777e-05
-8.05337251934242e-06
-1.50771565989298e-05
-2.03624844155855e-05
-1.42334355466606e-05
-1.67233258056875e-05
-1.85890175880093e-05
-1.43752994926346e-05
-1.30188109380354e-05
-2.51671540435079e-05
-2.11651276560301e-05
-1.17105298375269e-05
-7.48733773058695e-06
-1.64096761607407e-05
-8.61585102630775e-06
-1.84165863000617e-05
-1.01712521615167e-05
-1.40730723675773e-05
-2.25475813452128e-05
6.25164515167114e-06
-9.810948318765e-06
-1.7114468877658e-05
2.86999131023967e-06
-4.97343215921128e-06
-1.66969914512776e-05
-1.37160611875158e-05
7.63882900072763e-07
-1.06771420960569e-05
-1.62006217956974e-05
-1.43825483434448e-05
-1.20202784400028e-05
-3.19472997980012e-07
1.77769503630468e-06
-3.152559065378e-06
-1.41002733401475e-05
-1.83538355428889e-05
-3.31302604138904e-06
-5.53791204522381e-06
-1.54808724332982e-05
-2.09395880414435e-05
-1.24031412411924e-05
-1.10175273758208e-05
-1.83615798822258e-05
-1.16372823434618e-06
-1.59318190597309e-05
-7.54876750996496e-06
-1.11748786000423e-05
-2.55660346752664e-06
-1.03148646213023e-05
-1.660665572425e-05
-2.20382241470541e-05
-1.5562063126893e-05
-1.86890946012281e-05
-8.51712104095696e-06
-5.61557615140082e-07
-1.45257804604788e-06
-7.37339933165281e-06
-2.46360343765477e-05
-6.14100640555276e-06
-9.97972284814836e-06
-1.65223439253579e-05
-2.96447321630345e-05
-5.62783539968755e-06
-8.73229916869198e-06
-1.40769998291629e-05
-1.66912151296689e-05
-1.93625574295137e-05
-1.41291046074993e-05
-1.18130448212739e-05
-1.26470009711119e-05
-1.35661534202652e-05
-2.62543205950395e-05
-4.47281669711486e-06
-4.33962174898158e-06
-2.08709418966318e-05
-1.29711576457113e-05
-1.3210651349563e-05
-6.46016499407279e-06
-7.7985947729097e-06
-7.87898650120847e-06
-1.03681871925511e-05
-1.17165095203803e-05
-1.04639941785978e-05
-1.99509074881765e-05
-9.94971161158751e-06
-2.28401435918937e-06
-7.18272732046201e-06
-4.44517662105674e-06
-1.57126837140355e-05
-1.9404166599476e-05
-1.71611554615582e-05
-6.15681000550767e-06
-1.45233749839629e-05
-8.76945097050233e-06
-2.59465255718665e-05
-1.14906164462943e-05
-9.91621576109983e-06
-1.10766255941706e-05
-8.87214590708109e-06
-2.17313274200978e-05
-1.01770409536639e-05
-2.76537208517108e-05
-1.35959663206982e-05
-1.69283638531475e-05
-1.54101757759681e-07
-1.8718328069188e-05
-1.26702199013659e-05
-7.22780647235434e-06
-7.66662921287134e-06
-1.57790762237916e-05
-9.06272351680573e-06
-8.14128756243564e-06
-4.61882437100967e-06
-1.55718890204101e-06
1.62059886579324e-06
-7.90996134981705e-06
-1.07333931536719e-05
-1.08729064636405e-05
-2.28342415342593e-05
-3.52860230038133e-06
-1.86611170320212e-05
-1.38044579952851e-05
-1.39903581395117e-05
-2.36550049131366e-05
-1.10752321598344e-05
-6.58606922105235e-06
-2.25536325830478e-05
-1.00997890844416e-05
-1.38780887084333e-05
-4.65140555440208e-06
-2.38280049791821e-05
-4.34792141106395e-06
-1.88978981880453e-05
-1.72840452688783e-05
-3.20996950105358e-06
-1.01714570173199e-05
8.7707870234948e-06
-8.94831977047487e-06
-9.81609419840333e-06
8.30783234960879e-07
-2.02945169946512e-05
-6.38931570872712e-06
-1.30131214807038e-05
-1.73286340702933e-05
-1.82786214968519e-05
-5.94907181757416e-06
-1.13084839397524e-05
-1.07162316823156e-05
-1.58535732429139e-05
1.57430350501931e-06
-2.24826522083859e-05
-1.61651343633842e-05
-7.33737678538504e-06
-8.81432785865095e-06
-7.09185436891549e-06
-2.25285199289497e-05
-1.69596814455556e-05
1.39481390226134e-06
-9.03374405071134e-06
-8.97481754460366e-06
-1.23334450929853e-05
1.28829455849615e-06
-4.79632242272467e-06
-6.60882673160449e-07
-2.02248743274994e-05
-2.1466806331587e-06
-8.83268335851278e-06
-7.82232638664835e-06
-1.1487734560094e-05
-1.42731083940499e-05
-1.72669717010041e-05
-1.73093827280528e-05
-8.11338120328198e-06
-5.79456133309645e-06
-1.65160296175956e-05
-2.25286109733614e-05
-9.59093013136259e-06
-1.21733396216131e-05
-1.50960192807098e-05
-3.12984700949786e-06
-1.20517179882996e-05
-9.83426316233739e-06
-1.24986841385802e-05
-7.19443838771626e-06
-1.58866190648381e-06
-8.87843045195411e-06
-4.91214541744624e-06
-8.78823982288675e-06
-1.24251975953204e-05
-1.50490799605597e-05
8.93047662706918e-06
-6.51182628189727e-06
-3.86457632978344e-06
3.82196002977384e-06
1.31532747504783e-06
-2.4907684138127e-05
-1.12713553219151e-05
-1.59940053093397e-05
-2.25007746633966e-05
-4.55597752786205e-06
-1.59344353840218e-06
4.55868089451923e-06
-3.69772421539642e-06
-7.1256272868373e-06
-1.54148113539485e-05
-3.15557691052932e-06
-1.94501997463536e-05
-5.04934230904076e-06
-1.310694421424e-05
-1.23822958977263e-05
-4.45467559028004e-06
-8.74319776251823e-06
-1.07753206451345e-05
-1.35891175473609e-05
-1.2694790244524e-05
-1.8342868014449e-05
-1.00291997695478e-05
-1.56776682779455e-05
-6.33149671146038e-06
-2.15206515982037e-05
-1.46946494181559e-05
-1.17541358692674e-05
-8.3972146279498e-06
1.77061854233735e-06
-4.62648970416603e-06
-9.46453213571163e-06
2.71316861907288e-06
-8.77420938159936e-06
-2.61378531111032e-06
-8.61216628350215e-06
-1.00148948592943e-05
-8.44140175867757e-06
1.61550574629809e-06
-1.53091574161887e-06
-3.43390474919179e-06
-1.68319296297003e-05
-4.06181282998771e-07
-1.35508516088225e-05
-1.08693486942053e-05
-1.37939267532609e-05
-1.19023084259636e-05
-1.10279868369818e-05
-1.28246887861392e-05
2.3780795633123e-06
-1.35281926875881e-05
-1.55411668382682e-05
-7.40658415867151e-06
-1.7046290637565e-05
-3.09603390437313e-06
-1.95208932229579e-05
-9.03027888376735e-06
-2.09801331352787e-05
-2.40127247779199e-05
-1.61096404333468e-05
-1.24614921017263e-05
-5.98376414764062e-06
-1.27862307363913e-05
-1.30466265652801e-05
-1.99681600571733e-05
-1.23308239093135e-05
-1.24983777596791e-05
-1.38131937330812e-05
-1.72511406696994e-05
3.47059547673631e-07
1.88249307111727e-06
-1.17543410825364e-05
-1.28019677255124e-05
-1.08960600782817e-05
-1.68881598512039e-05
-8.35109136926537e-06
3.59643107449183e-06
-2.09507212448886e-05
-1.37753828971808e-05
2.47053402953778e-06
-8.47943662658191e-06
-6.6403260115858e-06
-1.34438204817763e-05
5.60044323736168e-06
-2.8059523281475e-05
-8.61959870675656e-06
-1.0043612068656e-05
-1.46521553893221e-05
-6.42572962245659e-06
-1.18207081179759e-05
-2.51886232091465e-05
-8.24887951288338e-06
-2.31035260309567e-05
-1.59228190558724e-05
-2.10232463871464e-05
-5.2840167184346e-06
-1.83356308200049e-05
-9.02832500747812e-06
-1.73868344502163e-05
-1.04929803381292e-05
-1.16077529434917e-05
-1.22949112776138e-05
-1.0971131707843e-05
-1.67154253851797e-05
-1.57802363966403e-05
-1.26163042011498e-05
-1.55533380295392e-05
2.30589411430846e-07
-6.64917911876521e-06
-6.94584400667865e-06
-7.55032382675634e-06
-1.14840390437524e-05
-9.31148998309461e-06
-1.71304751110749e-05
-1.3927806182064e-05
-1.5377637792039e-05
-8.091682920641e-06
-8.60967719241139e-06
1.284467504562e-05
-5.95949861350852e-06
-3.11922538149637e-06
-6.25189498481323e-06
-2.03006328922731e-05
-1.17005490078952e-05
-8.57013718822943e-06
-8.26342485231883e-06
-1.59328294687392e-05
-8.35162894923471e-06
-2.59273288611905e-05
-2.27627714317868e-05
7.14934140663238e-07
-1.76591663023013e-05
-1.84873412442477e-05
-1.62652438002275e-06
-9.2682745062574e-06
-1.44189283210669e-05
-4.66864254269639e-06
-1.96196063790344e-05
-1.6765096192519e-05
-2.37948263561914e-05
-9.89010789511872e-06
-1.31412965676059e-05
-1.5408766722592e-05
-1.2305689633461e-05
-3.96890313573734e-07
-2.18499562439338e-05
-1.74610761068007e-05
-2.47763285284201e-05
-5.89439756943934e-06
-1.13962095082617e-05
-2.35046429993449e-05
-7.86480974287653e-06
-1.23709057724637e-05
-8.82217499442003e-06
-2.93925571233497e-06
-4.43797399824292e-06
-1.91727670684872e-05
-1.32721829638102e-05
-1.67264503264424e-05
-1.2706238064431e-05
-1.06230530298757e-05
-1.05412644043997e-05
-7.81791401200892e-06
-3.58110209663835e-07
5.25187556616886e-06
-1.59549429479728e-05
-1.83323355629311e-05
-5.49295263143574e-06
-5.36156616984707e-06
5.84975765819592e-06
-1.28105215902702e-05
-2.02507842412013e-05
-6.38039565800056e-06
-8.53917982697638e-06
-6.21260349140667e-06
-7.0382633582458e-06
-3.25303347863114e-06
-1.18185516590465e-06
-1.48059817072623e-05
-1.33177265845812e-05
-2.48785098503638e-05
-1.66660662325135e-05
-1.24700012108822e-05
-1.78023376751623e-05
-6.32446006072302e-06
-1.71144258427689e-05
-1.26866456969287e-05
-2.04183704239105e-05
-3.22767182689799e-06
1.67508268438608e-06
-1.42956003262107e-05
-1.53030434318238e-05
-1.0274087071965e-05
-1.18456907977258e-05
1.37105572730192e-05
-2.16709213447721e-05
-8.93169099972287e-06
-1.72781316228886e-05
-8.60526919924309e-06
-5.97852731074772e-06
-3.23679714733113e-06
-2.55390534657347e-07
-9.04842076534283e-06
-6.0075898976564e-06
-1.26824956334503e-05
4.10682827167811e-06
-4.75860356707049e-06
-1.98398365112264e-05
1.05681990605624e-05
-8.7850845823331e-06
-1.74673958365772e-05
-1.163250981718e-05
-2.70580233798697e-05
-1.01584434973963e-05
4.53766880281477e-06
-1.38251845622781e-07
-9.05331548738943e-06
-1.74068305719547e-05
-1.15754310010585e-05
2.01549934689828e-06
-1.74448946658487e-06
-1.87147025305983e-05
-4.550119329601e-06
-8.18977880213834e-08
4.95359595009998e-06
-1.49270921669987e-05
-7.81628181496407e-06
-1.1733874638682e-05
-7.93644502140565e-06
-1.54764959092589e-05
-2.23657586687128e-06
-2.13970925328892e-05
-1.34686925166998e-05
-7.20563869103294e-06
-1.08091167968716e-05
-6.94801671574696e-06
-3.3530505822948e-06
-1.15374259330985e-05
2.94489931081055e-06
6.67114691640015e-07
-1.00897337721287e-06
-1.24159629446957e-05
-2.10921386955573e-05
-7.91567763216678e-06
-9.41384224073261e-06
-7.64415228723509e-06
-5.74966150235708e-06
-1.74895627688733e-05
-2.50205658124048e-06
-9.60344106572722e-06
-3.56019257232293e-05
-2.55618154957865e-05
-7.41956504658092e-06
-4.10098597522424e-06
-2.37376574902624e-05
-7.38165063356024e-06
-1.57187920403849e-05
-1.70533823177717e-06
-8.66016853293637e-06
-2.3686730726947e-05
-2.67048865976473e-05
1.96034093628045e-06
-2.12236589616381e-06
-1.0164826102535e-05
-2.29597394357649e-05
-2.32276560855275e-06
-3.18179693076654e-06
-9.93015307966699e-06
-6.34446816534281e-06
-1.84130441561535e-05
5.07290163829294e-07
-8.45921065005084e-06
-7.50761053012494e-06
-5.17021117955285e-07
-1.67525098207151e-05
-2.21828802918677e-05
-1.42734849822492e-05
-1.24144628367638e-05
-1.58366053728303e-05
-1.04237517760843e-05
-6.47282827833549e-06
-5.7598528947435e-06
-1.67054128876329e-05
-2.50539636526153e-06
-7.05471438467655e-06
-1.64227687295073e-05
-1.06284716206528e-05
-2.91972914528308e-05
-2.20710243734681e-05
-1.04965065526208e-05
-1.7512794000928e-05
-1.05913430100564e-05
-1.27011086393685e-05
-6.1390124043964e-06
-5.00802878186544e-06
-3.60090191153842e-06
-1.38474673643777e-05
-1.65659045751335e-05
-9.96942223426499e-06
-1.22050823090738e-05
-4.3920000116918e-06
-1.56998449636845e-05
-1.40093200105035e-05
-1.20525363347078e-05
-1.15084869171926e-05
-1.70289338303066e-05
-2.02619924413505e-05
-1.28029842807418e-05
-2.36814549600517e-05
-1.7636124115453e-05
-1.25559573019188e-06
-1.13666234648881e-05
-1.05542439491193e-05
-1.25536492907596e-05
-6.86904602533346e-06
-1.57327738085255e-05
-1.55004120984846e-05
-8.52633642490098e-06
-8.95267716374395e-06
-1.62359390103631e-05
3.94991932675017e-06
-8.9755169283388e-06
-9.83487007329614e-07
-1.57414838917435e-05
-1.38435687210195e-05
-8.99629544689911e-06
-1.73209324552308e-05
-1.39411843592733e-05
-1.65959671515999e-05
-2.05328286472315e-06
-1.51191740517805e-05
7.80937650659705e-06
-1.4685436752726e-05
7.99161068643437e-06
-3.34666141136309e-06
-8.92407566310937e-06
-5.34206406678976e-06
-1.5348389172956e-05
-2.11375027479242e-05
-1.69856889757372e-05
-1.55426093425113e-05
-2.16236384717696e-06
-1.39570708368627e-05
-1.05136647918661e-05
-1.14543251615441e-05
-2.52407580101583e-05
-1.13489826313931e-05
-1.85553980113172e-05
-1.29614049218924e-05
-1.45202645800239e-05
-7.0064349097877e-06
-2.61011658697234e-05
-8.78419982945424e-06
-3.78122948750251e-06
-2.11801995931068e-05
-1.25859657940846e-05
1.73513906964208e-06
-1.42164947423782e-05
-8.72544382140358e-06
-1.26750934924467e-05
-1.93404888795964e-06
-1.05246287815653e-05
-1.38505812987798e-05
-1.17621254075279e-05
-2.42538798972539e-05
-2.97220947082393e-05
-2.35098597340999e-05
-6.36137964410366e-06
-1.68781316585179e-05
-1.62877020567996e-05
-1.0158505630706e-05
-8.9983509717116e-06
-2.14977187741517e-05
-2.42125905822707e-05
-5.7271063749381e-06
-1.05496388907102e-05
-1.1001418339002e-05
-1.28841033331238e-05
-1.99585329198474e-05
-1.42457155899443e-05
-6.27886704092037e-07
-2.04805993932086e-06
-3.6175314229741e-06
-1.52438559659344e-05
-3.93623302621528e-06
-2.77972474156707e-05
-1.42028140779849e-05
-1.83163950782229e-05
-8.84645927577183e-06
-1.21243348663036e-05
-6.93719884969996e-06
-6.44880091071093e-06
-1.30711035486577e-05
-6.11982102339611e-06
-1.17313682401131e-05
-5.43500231286677e-06
-8.90454391165423e-06
-1.87051943535128e-05
-1.2390953162072e-05
-1.48186104097203e-05
-2.42649002840435e-05
-1.96032655678308e-06
-1.3090907790739e-05
-1.90519998105644e-05
-1.54074217956436e-06
-8.26241020469187e-06
-1.25830822370724e-05
-2.90691543181573e-05
-2.19264675613037e-05
-7.64311045771272e-06
-1.27491790236425e-05
-4.24321600992774e-07
-1.60711289778182e-05
-1.46664174685185e-05
-9.14930225986764e-06
-2.47265483737456e-05
-1.54880464398538e-05
-1.62398379765941e-05
-1.43006932045174e-05
-2.53030347850581e-05
-1.51390271135276e-05
-4.49688882274316e-06
-1.32215056781211e-05
-1.62005972601885e-05
-2.37950407775816e-05
-3.8802457873616e-06
-2.20390003246632e-05
-2.49942750229765e-05
-1.80226234419252e-05
-1.29142842515614e-06
1.351366166231e-06
-1.69994539559854e-05
-3.20434474407134e-05
-1.15249143733644e-05
-1.99452640405614e-05
-5.58151505341505e-06
-4.51674291940793e-06
-1.54659200321097e-05
-1.86199421110332e-05
-8.21517091645226e-06
1.41272575378431e-06
8.76056689375728e-06
-9.20428404889854e-06
-1.37913850551586e-05
-1.38503382353616e-05
-1.7337733259569e-05
-2.88288009811037e-06
-9.94218992574682e-06
-1.68543109553484e-05
-3.09129258578043e-06
3.66781463062225e-06
-1.45177123790591e-06
-1.74574582991868e-05
-1.71835863240307e-05
-1.51199014683514e-05
-6.11838938408461e-06
-2.39611239347467e-06
-3.63489321225661e-06
-5.92001899946122e-06
-6.90247300882956e-06
-2.09208284113439e-05
-1.36313236514647e-05
-2.50656924322821e-05
-2.46965795529899e-05
-1.25357105575976e-05
-1.72200717528566e-05
-2.52148542644805e-05
-8.81203138318537e-06
-1.74654453008469e-05
-5.78393744191308e-06
-1.97781090077683e-05
-2.69444327964838e-06
-1.41056495316872e-05
-2.21493919653899e-05
-6.87517919890288e-06
-7.77886473686457e-06
-3.73769798793609e-06
-1.64690454933101e-05
-1.81151651408486e-05
-1.95796460989508e-05
-2.09828182863136e-05
-2.05044874095685e-05
-1.9962149497567e-05
-9.58485984854742e-06
-1.19075081635723e-05
-2.0997067774332e-05
-6.99664832874095e-06
-2.12921462082938e-05
-1.20570914556751e-05
-1.95749763811357e-05
-9.00829487786203e-06
-1.48281513951994e-05
-1.54383309170714e-05
-1.0785529315795e-05
-1.16585801694859e-05
-4.46503087277114e-06
-8.22889904811567e-06
-2.0868930064103e-05
-1.38522957577986e-05
-2.5808994816219e-05
-1.43515716644051e-05
-9.5994259613031e-06
-1.91820226006463e-05
-1.26393128101987e-05
-1.5833820517229e-06
-2.29438107792044e-05
-1.64400608200126e-05
-6.0967786874396e-06
-1.27796889676596e-05
-9.3903557163807e-06
-2.20202206822614e-05
-1.51147101568036e-05
-7.74956657025331e-06
-1.65497371133015e-05
-1.27813792072728e-05
-1.38803255129934e-05
-4.1790192270725e-06
-1.21625268026672e-05
-1.33801151008341e-05
-3.62496634821176e-07
-6.68180410896082e-06
-4.58072340627811e-06
-1.17473456373926e-05
-1.12858991279257e-05
-2.04708195793021e-05
-1.73510331010956e-05
-8.3132850913079e-06
-2.28282508674754e-05
-1.76449232295271e-05
-1.8678259133118e-05
-2.86341907123771e-05
-1.05415180571061e-05
-7.17626062634437e-06
-1.4631259702884e-07
-1.69435468532243e-05
-1.05702919422094e-05
-1.79716797511487e-05
-1.46630220805443e-05
-4.78006386383806e-06
-1.15429980711427e-05
-1.56910023717862e-05
-8.82995570027507e-06
-1.26196832416472e-05
-1.29584986492425e-05
-1.30433881346253e-05
-1.09316703176829e-05
-3.39784856617524e-06
-1.87259933259392e-05
-2.28735643088125e-05
-8.17557178472786e-06
-1.43972068507193e-05
-1.87816054225806e-05
-2.82422383691109e-05
-6.95465925135648e-06
-6.89998601102465e-06
-1.6996141164846e-05
-8.9172491638545e-06
-1.51724290331694e-05
-2.31191517610281e-05
5.97736134845248e-07
-1.81343666642931e-05
-2.09192223211278e-05
3.58840816540376e-06
-6.10878489282327e-06
-9.23171692510513e-06
-9.2674757906403e-06
-3.56626817945999e-07
-1.13941909732621e-05
-9.12768640071872e-06
-4.35727689214276e-06
-1.71947213350125e-05
-1.88477220997771e-05
-6.44373491444139e-06
-5.8810261070761e-07
-6.6122083062726e-06
-1.47358468314212e-05
-1.98636471528404e-05
-9.95930247344323e-06
5.09550052518175e-06
-6.28064937487339e-06
-1.33410002828975e-05
-1.47816563202727e-05
-3.75634687391475e-06
-2.43696049968216e-05
-6.77176950528583e-06
-5.43918710569504e-06
-6.19124582453042e-06
-1.96764482267094e-05
-2.0150061981097e-05
-2.29693211637876e-05
-8.49597786316252e-06
-1.68048641810901e-05
-1.21489967578669e-05
-1.42736342124155e-05
-1.33123492641333e-05
-2.09221131106145e-05
-2.58548961303463e-05
-3.17157989426501e-06
-2.4327919413624e-05
-3.46971712153857e-06
-8.54900451307792e-07
-1.38800058573547e-05
-9.77888708907729e-06
-1.52551638759463e-05
-1.2138881439528e-05
-1.34855103549133e-05
-1.24456896148065e-05
-8.54978097471111e-06
-1.55191187164311e-05
-1.44326920945037e-05
-1.28487942566636e-05
-6.35322149882678e-06
-4.06172585300642e-06
-1.717478391731e-05
-1.28083599670387e-05
-7.10033987925207e-06
-1.21915947728146e-05
-1.10287801310481e-07
-1.78417785413735e-05
-2.21198652303504e-05
-3.17816937489857e-07
-1.45361330408763e-05
-4.57256751968833e-06
-1.36056837751098e-05
-1.23156446567968e-05
-1.17765319614818e-05
-1.45621339865891e-05
-9.45541433148052e-06
-9.60658734653455e-06
-8.05609004252451e-06
1.66535983539707e-06
-2.41549876147144e-05
-1.47554641826964e-05
-8.25295543899582e-06
-1.23812029035143e-05
-2.10127316308733e-05
-1.03357011548778e-06
-1.78635681323836e-05
-1.03791087759757e-05
-1.39001120716641e-05
-2.80083889685382e-05
-1.54018512824712e-05
-1.19748096926401e-05
-3.36022589626795e-06
-9.6453040001753e-06
-1.15177299541481e-05
-1.92851578909083e-06
-7.04178353793881e-06
-1.89385974391399e-05
-1.00972382711512e-05
-6.45389216303593e-06
-1.31261446836242e-05
-1.27613830493042e-05
-1.0699863744953e-05
-7.98588199096732e-06
-1.2116303875828e-05
-1.00685538209331e-05
-7.95926336728895e-06
-6.28504678189247e-06
1.23004217647153e-06
-2.20793494028626e-05
-1.31160653698818e-05
-6.36916156430713e-06
-8.17831216528573e-07
-2.49443765560468e-05
-8.21141607661131e-06
-6.66189034099741e-08
7.64683797452575e-08
-1.17008265369604e-05
-5.05001457622575e-06
-1.55266295458284e-05
-5.29432291277969e-06
-1.15404530840369e-05
-7.07745232626576e-06
-4.7270089181743e-06
-1.06513406284988e-05
-3.3980885937736e-06
-1.49599545278243e-05
-9.48229238396714e-06
-1.91376450601664e-05
-9.79902250544211e-06
-1.2381422252909e-06
-8.48724686232953e-06
-1.84776043486291e-05
-1.74723918554902e-05
-1.01277958797216e-05
-6.06816195292033e-06
-5.77434313503175e-06
1.28970296108813e-06
-9.5550566069705e-06
-5.34734175731805e-06
-1.4097258370021e-05
-8.70769743534539e-06
-1.68024876941275e-05
-5.85324279835538e-06
-7.49186434816251e-06
-3.88409892487497e-06
-2.35011644738939e-06
4.32400451643524e-06
-6.62481985337761e-06
2.34181589345736e-06
-1.58854023254113e-06
-1.46698850799018e-05
-8.29567861492425e-06
-1.56508362567379e-05
-1.6048417504458e-05
-1.79440985832343e-05
-2.85985206422606e-05
-1.60668390882528e-05
-1.16053843509962e-05
-5.36220674463634e-06
-8.28707716767775e-06
-4.72444763547016e-06
-1.07286770567797e-05
-1.7750150320313e-05
-3.10750885248644e-06
-1.95728150718369e-05
-1.00348170810147e-05
-1.30762721682227e-05
-2.56412146733065e-06
-1.97853704766655e-05
-6.96835970057287e-06
-8.43892119294352e-06
-8.72991641559483e-06
-1.03930692539997e-05
-1.84197782331454e-05
-1.97926169222251e-05
-5.75319753645737e-06
-7.45476685087865e-06
-3.150877546235e-07
-2.80087120454848e-06
-2.06899514266353e-05
-6.01477712145497e-06
-1.36887853250448e-05
-1.69469933059247e-05
4.64305078449748e-06
4.48310816270918e-06
-9.53703385709075e-06
-4.3952126231832e-06
-7.0555408469971e-06
-1.60175288629306e-05
-7.17411714352151e-06
-4.71488073281478e-06
-1.79187480209499e-05
-1.2011211964549e-05
-1.50349328359187e-05
-1.72289779156397e-05
2.77892549432842e-06
-2.13935189260832e-05
-3.3717120240218e-06
-1.71951766040349e-05
-1.93381027122982e-05
-5.82906705687338e-06
-1.96728314868864e-05
-1.66810835650983e-05
-4.31010575621138e-06
-2.52933103809286e-05
-9.29974446223575e-06
-2.17189969851065e-06
-1.08960138243964e-05
-9.69199451774504e-06
-1.16366878696651e-05
-8.82751762359755e-06
-5.48285289763957e-06
-9.31331126846654e-06
-6.85102587243644e-06
-7.35690618234926e-07
-7.01976342142084e-06
-1.0426824793857e-05
-2.31071576357193e-06
-1.33860036045681e-06
-1.5345338472955e-05
-8.97612672001621e-06
-5.85056943408531e-06
-1.29146333324141e-05
-2.01467010634182e-05
-1.32197574398805e-05
-7.93926809388727e-07
-5.9481743406877e-06
-2.59820496219876e-05
-1.89257658827391e-07
-1.89595367027298e-05
-7.74994086871979e-08
-5.16691920735629e-06
-1.19049798546336e-06
-7.07301390446583e-06
-1.75316968058887e-06
-1.98337604458726e-05
-7.54804140094064e-06
-1.1495574186816e-05
-7.3354734367023e-06
6.86162080641672e-06
4.63667772178567e-07
-2.07059402346617e-05
-1.3899408906571e-05
1.1427345083344e-06
-8.15842554174363e-06
-1.98997793467619e-05
-1.29815587324189e-05
-1.85807261078451e-05
-1.08773366183773e-05
-2.08522399002344e-05
-1.81519023892361e-05
-7.57340433333126e-06
-5.13991272126028e-06
5.38077604728259e-07
-3.17431562988536e-06
-2.71753980245893e-05
-6.63807627470117e-06
-2.35196419700782e-06
-1.08769625184059e-05
-1.2960084083146e-05
8.58740581462937e-07
-6.57399883524298e-06
-5.99528502288876e-06
-1.83307826121882e-05
-7.2287719022775e-06
-9.14070534428765e-06
-1.54239978132095e-05
-5.63660410070753e-06
-5.13573484375885e-07
-1.40886302762325e-05
-1.93718960088875e-05
-7.00370548746091e-06
-1.34906920461541e-05
-1.66783641212478e-05
-1.58405737353631e-05
-7.02618592763463e-06
-6.27205083913709e-06
3.75249134420662e-06
1.5921186438739e-06
-6.9537919744649e-06
1.72144896664875e-06
1.06682970886666e-06
-5.57365100862811e-06
-7.52253075620869e-06
-1.40135607053875e-05
7.05488995485135e-07
-1.82001619373842e-05
-9.51464368317743e-06
-1.38671160386763e-05
-1.26813968876774e-05
-1.52167675860001e-05
-2.67916054147266e-05
-2.05010496705006e-05
-1.66118777149736e-05
-6.99032818075928e-06
-2.73822134712919e-06
-1.61789625225446e-05
-6.14691701896601e-06
-1.70332277532034e-05
-1.06597442537955e-05
-2.83039000916676e-07
-9.61717520490298e-06
-1.36733618738508e-05
-1.02892518781946e-05
-1.3291070187609e-05
-9.63975269071145e-06
-1.88352869161179e-05
-1.31969749910386e-05
-2.71084080715335e-06
-3.90208972402382e-06
-1.23144441902565e-05
-1.23704847691697e-05
-4.49984394002555e-07
-8.88012657376817e-06
-1.18108684365023e-05
-2.10695599125187e-05
-1.41288890885507e-05
-4.00283720274238e-07
-1.86285072513286e-05
-9.82372648523093e-06
-9.7304803802074e-06
3.32208887862248e-08
-1.26201618932506e-05
-7.98853318660093e-06
-3.73813802733815e-06
-1.31733542822573e-05
-9.57478232165042e-06
-1.22358412888415e-05
-2.11631110559874e-05
-7.34563303768477e-06
-2.11231594274583e-06
-8.43202347425404e-06
-5.85205878239889e-06
-2.06223692287865e-05
3.19974789328016e-06
-2.04662728990617e-05
-5.60632131264767e-06
1.91808661656007e-06
-1.53365551269376e-05
-9.66439983557575e-07
6.83338514538582e-06
-1.01457268518695e-05
-3.09133071366544e-06
6.84023706080477e-06
-1.04189673894769e-05
-1.59555489590281e-05
-7.06715177054279e-06
-1.74492103410434e-05
1.47761272342333e-07
-3.02115926413968e-05
-1.41929800719312e-05
-4.39653644644258e-06
-5.23230600202333e-06
-3.15208266099671e-06
7.90862048243334e-06
-9.69420868057096e-06
-1.33070225898425e-05
-8.77496083651184e-06
-9.69446776974187e-06
5.34457651378647e-06
-8.468854217886e-06
-1.84653692647953e-05
3.30207725422272e-06
-2.08642755143142e-05
-1.56485236290844e-05
3.15965115485773e-06
3.68883412913307e-06
2.90115591620469e-06
-1.98016993526422e-05
-1.0691746798478e-05
1.96244339621247e-06
-1.22465813449853e-05
-2.01240709166229e-05
-2.32150233112942e-05
-1.26751426213981e-05
7.92006444444931e-07
-1.59204469896341e-05
-1.75768866325128e-05
-2.23605794462943e-05
-4.70172015225998e-06
-1.61243273679635e-05
-1.22959910170433e-05
-1.4282964496548e-05
-1.53162324608033e-05
-1.52753224294186e-05
-8.84566565086026e-06
-6.72207479991082e-06
-7.58597489755073e-06
-2.82415532787259e-06
-1.09511609864526e-05
-1.77131121394984e-05
-9.9178273812508e-06
-1.51982849913621e-05
-9.15097072290104e-06
-1.78920936695312e-05
-3.48606963433328e-06
-1.60533353133562e-05
-1.50824308770869e-05
-8.19622505574003e-06
-2.01735945522069e-05
-1.06748042680545e-05
-3.63562005984531e-06
-7.3223172057103e-06
-1.18908507204311e-05
-1.92371976305355e-05
-1.81380845536861e-06
-1.72515222542378e-05
-1.84777681646528e-05
-1.33577331158631e-05
-6.3567305506805e-06
1.77759694864473e-06
-9.21660343066914e-06
-1.79046020371385e-05
-7.12435432651044e-06
-1.48206707407917e-05
-1.95169291846595e-05
-9.86361185036637e-06
-8.68994514144302e-06
-1.23188434106273e-05
-1.40211113131846e-05
-1.24295361744768e-05
-2.12708224652156e-05
-1.44971959789919e-05
-6.22947566473311e-06
-1.25933913816837e-05
-1.56195098981205e-05
1.46435005367121e-07
7.15675522520252e-07
-2.00207747992844e-05
-6.95887828676454e-06
-1.40429948643094e-05
-9.48673978170276e-06
-7.99797798144762e-06
-9.00242037290765e-06
-4.5477564086092e-06
-1.3891001965952e-05
-1.41601602511982e-05
-4.69680696613833e-06
-1.20772719568144e-05
-1.5158941375681e-05
-5.27117799552649e-06
-1.32850102096308e-05
-1.2309081420226e-05
-1.57136200819838e-05
-1.93308006957304e-05
-1.92778639427435e-05
-7.6431981299357e-06
-1.36374104021578e-05
-1.28698888199862e-05
-1.47052910763148e-05
-1.13058037898532e-05
-8.90120463666709e-06
-1.89264772937264e-05
-1.54449796715082e-06
-2.10770417492846e-05
-1.00238111703762e-05
-4.56693147548275e-06
-7.58640800460424e-06
-1.26988055070203e-06
-1.17911723008012e-05
-8.19983731802948e-06
-5.99100283968444e-06
-4.45822654203467e-06
-1.09916712337941e-05
-9.23081828768765e-06
-1.75009161502612e-05
-1.37706330062635e-05
-1.29597435506796e-05
-1.83356086348188e-05
-2.14662083915723e-05
-2.02123948401719e-05
5.21891167627843e-07
-1.12843829963479e-05
-2.39876318899355e-05
-1.15584056995722e-05
-1.53413850898048e-05
-1.07178871692957e-05
-2.02062857448072e-05
-4.02763942990706e-06
-5.30018070150562e-06
-9.02764280736443e-06
-1.78594034232224e-05
-7.34594612080561e-06
-7.60480866018675e-06
-6.8530248274862e-06
-2.64357733481694e-06
-1.34339592922513e-05
-7.51245079246002e-06
-1.27057011668369e-05
-1.38636209751109e-05
-2.77120795262494e-06
-1.62885454671511e-05
4.4005794786841e-06
-1.52729985131602e-05
-1.72583080734136e-05
-9.18650774196381e-06
-2.7222481791981e-05
-2.41212772174008e-05
-2.53006088169799e-05
-8.77795940031317e-06
-1.5582346832192e-05
-9.67423187226676e-06
-2.30995478192252e-05
-1.82264705035143e-05
-1.41045978117364e-05
-5.81216346521244e-06
-2.0680834881829e-05
7.89339667690091e-06
-1.80647403535173e-06
-1.17543034711776e-05
-4.06480623441782e-06
-3.24265636197124e-06
-7.79731041164146e-06
-1.90264005181661e-05
-5.60445733621814e-06
-7.00058803445237e-06
-1.43300568290723e-05
-2.0550366835342e-05
-2.0028787256631e-06
-1.93943180676375e-05
-1.25904465708362e-05
-6.0401107609402e-06
-3.58494996417567e-06
7.78234280805173e-07
-2.86983952277189e-05
-2.75465669313946e-06
-2.01110115139704e-05
-1.11187099102616e-05
-1.87877949509823e-05
-3.9551823669733e-06
-4.74748644357734e-06
-9.59010779453066e-06
-7.30059798162467e-06
-2.21766966988887e-05
-1.44764274825442e-05
-5.6745733839625e-06
-1.87293024807352e-05
-1.05067956597168e-05
-3.78892875836436e-06
-1.60993314246281e-05
-2.26446368726865e-05
-5.63734916712746e-06
-3.33111406994686e-06
-1.56930313332309e-05
-9.72264486969122e-06
-1.58841205971819e-05
-7.78735770376836e-06
-4.62477626680275e-06
-7.87941367681167e-06
-1.17276833808589e-05
-1.46923116813987e-05
-1.71689361987211e-05
-3.25056625837046e-06
-1.85716102479713e-05
-2.00122837659987e-05
-8.82328516390445e-06
-1.5771816614497e-05
-6.72297656221439e-06
-1.79760549989076e-05
-5.17460916229301e-06
-8.75377246045464e-06
-2.01373297789168e-05
-5.96540428559978e-06
-1.10127734044824e-05
-7.83077358147548e-06
-1.20922199602048e-05
-1.04449193198158e-05
-1.3332560891202e-05
-1.11684370289761e-05
-1.05906418569232e-05
-2.17911853388633e-05
-8.73254421497878e-06
-1.43855133873964e-05
-1.17861197656533e-05
-1.19449938407571e-05
-1.91028571522822e-05
-1.44179681133646e-05
-1.37859101965927e-05
-1.10242760452826e-05
-1.08298249201306e-05
-1.35062538070203e-05
-1.48694471437293e-05
-2.15937166105278e-05
-1.9913678330929e-05
-2.33608154912562e-06
-1.55670950127977e-05
-1.26136208211413e-05
-4.26917336029659e-07
-1.59594536808032e-05
-2.03359300430951e-06
-6.40100477276511e-06
-5.68498468355939e-06
3.20005461891888e-06
3.90624686607951e-06
-1.7592312361314e-05
-1.77526018782492e-05
-2.09013902966998e-05
3.12383935967646e-06
-4.97545324772678e-06
-6.8611687615459e-06
-1.67515556049487e-05
-1.3395705010799e-05
2.04428860687943e-06
-7.97249953701245e-06
-8.8688546994961e-06
-7.13237410152785e-06
-7.08598739556416e-06
-1.34469005941211e-05
-7.90460147580848e-06
-1.71792491674196e-05
-1.77796146085975e-05
-1.0886434552316e-05
-1.44877749749921e-05
-1.61750678041525e-05
-1.31878077637839e-05
-1.09326254076239e-05
-2.14543136577345e-05
-1.55891122095355e-05
-2.35869977532112e-05
-1.53993870108433e-05
-6.49654978792015e-06
-5.98268404987297e-06
6.48334918609326e-06
-1.2676782420938e-05
-1.75355340050468e-05
-2.44814402596712e-05
-5.42220580066777e-06
-1.73382903965294e-05
-5.12178355306159e-06
-1.3376818214171e-05
-1.70696320252849e-06
-2.40963044283976e-05
-1.68776270566819e-05
-1.48638215911097e-05
-1.00204915148299e-05
-1.29656687274161e-05
-1.2333379332691e-05
-1.40646807545202e-05
-8.663595052097e-07
5.30773122381583e-06
-1.84394893075231e-05
-6.45104510782103e-06
-9.52342238196309e-06
-1.97384542093927e-05
4.37257770925901e-06
-5.82809240774061e-06
-6.3203112699955e-06
-1.03900293112321e-05
-1.48672563861522e-05
-1.00741064487628e-05
-2.16672449728475e-06
-1.25905981325618e-05
1.3510949655399e-05
-2.32528702058947e-06
-2.18503210221375e-05
-2.12077931247491e-05
-7.92340147790177e-06
-4.92803894076676e-06
-8.34548646957531e-06
-8.29839773401858e-06
-1.22449219859986e-05
-2.47750851654967e-05
-7.1601665049584e-06
-1.74354455213461e-05
-4.60916690431705e-06
1.84170699455813e-06
-9.94159650098711e-06
-1.55040942875028e-05
-1.4835149202512e-05
-1.72622226484222e-05
-8.35219371785379e-06
-1.28255859082206e-05
-1.28544762401699e-05
-1.80316776406465e-05
-2.23296192422947e-06
-1.33437212139096e-05
-1.41165908606024e-05
2.30095041109203e-06
-8.36762909501894e-06
-2.49510847692373e-05
-1.78146515837344e-05
-8.91531885171591e-06
-1.41635645461448e-05
-1.76282042695332e-05
-2.01221711751883e-05
-2.0206328673778e-05
-1.06527834654612e-05
-1.49719747705484e-05
-9.30443616492764e-06
-1.81561820928108e-05
-2.55221435054205e-06
-7.50586425925015e-06
-1.11374179848048e-05
-2.24574812772895e-05
-2.59648826407105e-06
-4.441010764318e-06
-2.11815554690974e-05
-1.54517931783426e-05
-1.15795557046057e-05
-1.5542875491683e-05
-3.66834004845545e-06
-6.37477293201752e-06
-4.46254348615142e-06
-1.09696627829187e-05
-3.22223609793833e-05
-1.47421393229855e-05
-6.08897720689435e-06
2.15308256320599e-07
-1.00162065245574e-05
-6.75523840618449e-06
-3.43484124493455e-06
-1.80639123768153e-05
-1.43341594534893e-05
-1.1873485860169e-05
-9.13031105307012e-06
-2.43317710890845e-05
-1.4891957755274e-05
-1.0530467678397e-05
-7.03240892381793e-06
-2.03319979129696e-06
-1.22320911840053e-05
-1.98867263996297e-05
-4.75849807945369e-06
-5.68292469504136e-06
-4.40046527170791e-06
-1.49173611612792e-05
-2.14696408009712e-05
-1.40285365481699e-05
-2.06470151843033e-05
-7.09680680468596e-06
-7.81590188903669e-06
-1.70446263337133e-05
-2.22640547325874e-06
4.51697569808163e-06
-3.55119610506529e-06
3.37251505027067e-06
2.12993616743059e-06
-1.36453287971312e-05
-1.98280028202095e-05
-5.0799829291487e-06
-1.11883243268967e-05
-5.77528378624045e-06
-1.88972394078427e-05
-1.92572044777476e-05
-3.97637463625879e-06
-1.60484404318955e-05
-4.62120744113153e-06
-7.80652009742933e-06
-4.3230945620461e-07
-1.73504440150681e-05
-1.89884198974324e-05
-4.77277162074313e-06
-1.58126654175406e-05
-1.45226194704184e-05
-9.79919771408971e-06
-1.4018274277553e-05
-3.58239850551874e-06
-9.49893336414058e-06
-1.47261166793251e-05
-1.46262911783187e-05
-2.0919562513466e-05
-2.79280137404761e-05
-1.42150171611568e-05
-5.14504517899333e-06
-2.25951323036407e-05
-1.35521476537843e-05
-2.46589290446467e-05
-6.36685270652944e-06
-2.93540346680173e-06
-5.15600748857426e-06
-1.46001186309389e-05
9.4637436817539e-06
1.55939251781342e-06
-9.27787001201438e-06
-7.58087688903927e-06
1.58200572840979e-06
-3.42956409041843e-06
-1.08822857318286e-05
4.25679588556713e-06
9.29660478514246e-06
-9.73208112471937e-06
-1.02693461430237e-05
-8.03060993164495e-06
-1.20142513418881e-05
-2.00410700791203e-05
-4.71201329379056e-06
-8.62942346957878e-06
8.34743981640281e-07
-1.96544025665572e-05
-4.32115393173791e-06
1.8655289913269e-06
-1.39324055310181e-05
-1.2317892131651e-05
-1.28167797639311e-05
-1.23781179709731e-05
-1.04425451654942e-05
-1.40038529086441e-05
-3.47007029535595e-05
-1.41354631635215e-05
-1.20437949877511e-05
-1.98517648868027e-05
-1.18101115652047e-05
-1.22543879429449e-05
-8.97810304844237e-06
3.24990809988726e-06
-8.54080229389294e-06
-1.81765148266268e-05
-2.58895533205399e-05
8.28974078772482e-06
-1.58568967510586e-05
-1.24497372977377e-05
-7.67109890644407e-06
-1.66950904679714e-05
-1.201462975587e-05
-9.80504488449204e-06
-5.02833276008715e-06
-1.27458349155436e-05
-9.10733170506292e-06
-9.99479543652279e-06
-8.67172475747653e-06
-1.17379414106296e-05
-1.80053139719199e-05
-4.30065050821809e-06
-1.1151861079365e-05
-1.2474917070111e-05
-9.89993448378297e-06
-1.21391903158238e-05
-6.66143576902752e-06
-1.46958932506945e-05
-1.20490326221097e-05
-1.13009064795697e-05
-2.02999105524064e-05
-1.33771115483212e-05
-9.10232488529806e-07
-1.02497418615775e-05
-1.49832057962505e-05
-3.15786956727338e-06
-5.45830850807389e-06
-1.83989203937944e-05
-1.23338724162432e-05
8.41253486431805e-07
-1.22515859783887e-05
5.43203633871348e-07
-1.42641993122146e-05
-3.32619274516069e-06
-7.59402220110442e-06
-1.42910279446385e-05
-5.21409958792307e-06
-7.77503196336201e-06
-1.60838003779075e-05
-2.34931724610344e-05
-2.07117651111863e-05
-2.34255591459999e-05
-6.94835581341893e-06
-5.70494534863836e-06
-9.36488881323837e-06
-2.67044015558594e-05
-2.53293782712089e-06
-1.84215773580291e-05
-1.51819385375199e-06
-1.17308078444513e-05
-7.7589447535761e-06
-1.39408266031781e-05
-2.31107616186375e-05
-2.01968559844274e-05
-7.8481928776955e-06
-5.92708006404813e-06
-8.53226752619805e-06
-1.0102562492779e-05
-1.17709663984365e-05
-2.05105347428538e-05
-1.55688305750776e-05
-1.1558315922145e-05
-2.12304367455532e-05
-5.02197514133354e-06
-5.59346895829056e-06
-1.95597716361957e-05
-1.40312428866808e-05
-1.36497931296234e-05
-7.27595122303346e-06
-1.61900954274144e-05
-3.50471121906888e-06
-8.72788078965546e-06
-2.26158186785818e-05
-1.10871045122528e-05
-9.12282143450296e-06
-1.3796724518111e-05
-1.0194268446666e-05
-1.06843771565715e-05
-1.93196524568839e-05
-1.10018000988955e-05
-1.1380218581789e-05
6.80956395140074e-06
-1.33199299060105e-05
-1.39868995051602e-07
-6.52242064505043e-06
-6.14702559240281e-06
1.56709332395734e-05
-1.95532693364675e-05
1.0140479133294e-06
-7.48655683632777e-06
-1.42633903751974e-05
-1.33870109366662e-06
-1.20450362555578e-05
-7.08068550018776e-06
-1.96293863333258e-05
-1.40692618113016e-05
-9.62482029321977e-06
-1.18772516105687e-05
-3.26174433773688e-06
-1.43458398148335e-05
-2.15215654690854e-05
-1.24119109724862e-05
-8.06478118135665e-06
-1.49852632198621e-05
-1.39577049967844e-05
-1.33227837447965e-05
-1.22916070580562e-05
-1.02833960234857e-05
-1.76353091442805e-05
-7.05356757825298e-06
-1.20053793064295e-05
-5.09805812476437e-06
-1.43356635225343e-05
-5.05628319184641e-06
-5.6585708957234e-06
-2.32072681488493e-06
-1.67818389839277e-05
5.09154786944701e-06
-1.64155762975795e-05
4.83780077986211e-07
-1.54871885238681e-05
-3.62953923468823e-06
-1.38257830070712e-05
-1.39200595832557e-05
-1.72683176652593e-06
-9.26433597244295e-07
-3.68100115539198e-05
-7.56697236107846e-06
-9.7189379296853e-06
-3.27441731155052e-05
-1.99741216349944e-05
-1.5740869295637e-05
-1.16591628812231e-05
-5.70842627399976e-06
-1.60058322348048e-05
-1.69854485362702e-05
-7.83694089332336e-06
-1.72775282485492e-05
9.7811483781698e-07
-1.57163528042367e-05
1.49916496517133e-06
-1.56472693169784e-05
-1.11841173404059e-05
-9.18057747319659e-06
-1.366796232083e-05
-1.42544565545119e-05
-1.9928231185841e-05
-6.61828488802807e-06
-5.61200506391647e-06
-1.49132718891873e-05
-1.26331840871332e-05
-4.5037999813115e-06
-1.94743713523285e-05
-2.15558934996204e-05
-2.0761969617715e-05
-2.7113343858585e-05
-5.69196423918394e-06
-1.94314296436663e-05
-1.64524837431287e-05
-2.10540654794823e-05
-6.67143779188146e-06
-1.26635266460969e-05
-1.24335662973375e-05
3.78382820506048e-06
-1.65438402001486e-05
-2.00862495560531e-05
-1.57294031950883e-05
-1.97809710005204e-05
-1.34378563396275e-05
-8.90406747671902e-07
-1.08626015466964e-05
-3.19696616795384e-05
-1.15945878690437e-05
-1.00378329425856e-05
-1.07702936578456e-05
-1.08474397265948e-05
-1.08087153454419e-05
-9.69120388415581e-06
-1.60159325826191e-05
-1.12015026281767e-05
-1.58105739405808e-05
-1.41945590932715e-05
-2.26513598702043e-05
-1.0330435081395e-05
-9.77509928423019e-06
-1.82970257054352e-05
2.93765785212319e-06
-6.0917982315252e-06
-1.1999739913459e-05
-1.84814337768071e-05
-2.33328320474407e-05
-5.19347086597785e-06
-9.46246522064517e-06
-1.05475526812817e-05
-2.50888188369081e-05
-3.26974300638917e-06
-9.11691182467871e-06
-1.23483760407955e-05
-1.00484861643992e-05
-9.67167219539705e-06
-3.03984829894139e-06
-1.00226707061248e-05
-1.64546925059906e-05
-1.21141108776903e-05
-1.79927696891423e-05
-4.98309468550974e-06
6.25272309338666e-07
-1.21210480180909e-05
-1.33668290152633e-05
-6.0130024999874e-06
-8.31559004703887e-06
-3.78983718253548e-06
-3.51773838821076e-06
-1.50264635919548e-05
-5.27559411660188e-06
-7.75042124646762e-06
-1.18567698923096e-05
-2.11733415418373e-05
-1.43182374378661e-05
-1.0980268727191e-05
-1.48285644960542e-05
-1.46636530710138e-05
-2.06081863414359e-05
-1.42067456901777e-05
-1.04293396735726e-05
-1.40198051839196e-05
-3.1086648235383e-05
-3.47174865100382e-06
-3.50462483921852e-06
-1.28463069116979e-05
-7.78439621619547e-06
-1.65364546744782e-05
-6.69776345961408e-06
-7.01004060355178e-06
-1.44449784104274e-05
5.42203434564226e-06
5.36100259807477e-07
-1.97200174606393e-05
-4.06984566536541e-06
-6.9749050003366e-06
-1.31896331172466e-05
-2.7009057258715e-05
-1.01706010956224e-05
-2.31648081841292e-05
-5.99343539335733e-06
-1.92714468058627e-05
-6.58590948369172e-06
-1.08426959592318e-05
-4.44534499590214e-06
-8.0320997927927e-06
-1.25341458532421e-05
-1.86810135588405e-05
6.64911404174637e-07
4.68624889102479e-07
-1.28400040177291e-05
-1.0519810468448e-05
-9.88435498334589e-06
-3.45909685453486e-06
-1.12339012052396e-05
-3.91183260601408e-07
-1.43201475669761e-05
-7.41898310740502e-06
2.61885493499654e-06
-1.92451738086156e-05
-9.7970225190913e-06
-7.84026939176367e-06
-1.45738887500411e-05
-1.30549975187218e-05
8.59442146868124e-07
-7.46218713669228e-06
-4.19145913768237e-06
-1.27274680338244e-05
-2.42806098959917e-05
-2.43771961648013e-05
-2.99605366899935e-06
-2.41731760454574e-06
-8.33647070871594e-06
-1.83078000165039e-05
-1.6092001158094e-05
-1.24299464535155e-06
-8.65869003249462e-06
-1.27501049495266e-05
-1.0300585673091e-05
-1.82752610047486e-05
-2.09423896254418e-05
-1.23606241459102e-05
-4.87186276241819e-06
-2.87669633264364e-05
-1.46863757001346e-05
9.08057192441395e-06
-2.59176744005464e-05
-2.26301180539012e-05
-8.58518222261492e-06
-1.66233409178739e-05
-1.0880527557608e-05
-1.59041522900423e-05
-3.38027196390559e-05
-2.09572376481801e-05
-1.05816720456739e-05
-2.34080451046917e-06
-1.24101977536202e-05
-1.94423289268108e-05
-9.56940580205402e-06
-3.94048053890464e-06
-2.43982951157534e-05
-2.13347864957335e-05
-1.73918311038164e-05
-1.59553040211201e-05
-1.43455700522191e-05
4.60971247520507e-07
-3.01207971293393e-06
-1.62903283915444e-05
-4.51707426731251e-06
-1.26579557252983e-05
-2.2060732718818e-05
-1.16522151514625e-05
-2.12216945962541e-06
6.26250577480556e-06
-1.32367277281682e-05
-8.96868715339864e-06
-9.49460465466741e-06
-7.90665068107054e-06
-2.28718991581888e-05
-6.7866606045599e-06
-1.56561494276785e-05
-1.58973601046654e-05
-1.76107702233223e-05
-1.84800639900724e-05
-2.37869969484773e-06
-9.56477289754943e-06
-1.17647181008925e-05
-7.3253781238837e-06
2.74449534655232e-06
5.15681083250726e-06
-1.96149458179673e-05
-9.37525184543461e-06
-3.87165106759075e-06
-1.34541602507529e-05
-2.54384221861892e-05
-1.22343477938894e-05
-1.02369789090955e-06
-1.8372207386145e-05
-9.0371863603198e-06
-1.62841693765118e-05
-1.8639320579364e-05
-2.70698234896268e-05
-2.73236805700343e-06
-1.78985216812548e-05
-1.28741104920823e-05
-1.20969947439889e-05
-9.27117358559985e-06
-8.25082054609899e-06
-1.15857453849809e-05
-1.11957237309609e-05
-4.59090439322696e-06
-3.00551257710798e-06
-1.18388038310608e-05
-1.70437646495543e-05
-1.5497004784817e-05
-2.32245593118103e-05
4.09862365450585e-06
-7.9845521743691e-06
-2.30832777089397e-05
-9.78336183146899e-06
-1.06077191694908e-05
-1.43293277607092e-05
-8.50006450296528e-06
-1.20985729773548e-05
-1.04239145556223e-05
-6.30746459524577e-06
-5.88588284827709e-06
-3.06644930274766e-06
-1.00855916277042e-05
-2.04297410938948e-05
-2.09460525168362e-05
-1.15704777495898e-05
-1.31490002762412e-05
-1.39367127830741e-05
-3.56217967470861e-06
-1.71328503835566e-05
-1.22502549313954e-06
-1.07956961947239e-05
-9.5309605049114e-06
-9.22576824527642e-06
-4.90675068554449e-07
-2.59752438057563e-05
-2.29082038529729e-05
-3.52737609537938e-05
-4.55236359308714e-06
-5.74741468069032e-06
-2.08549336980208e-05
-1.56861173306496e-05
-5.53968387872589e-06
-9.38263528738069e-06
-1.29967212019242e-05
-1.0841702946901e-05
-1.16614451748267e-05
-1.60696256020476e-05
-8.7525012937639e-06
-1.57397662270628e-05
-4.80659506354933e-06
-1.132470944313e-05
-1.84102065573012e-05
-1.80145229226e-05
-1.26705985879965e-05
-3.69113274416285e-06
-1.42239808895174e-05
3.31912017592314e-07
-3.07843482387209e-06
-1.03881125948002e-05
-7.66815803378648e-07
-1.57567578682014e-05
-8.78187594742371e-06
-1.27299373590453e-05
-5.79285069369509e-06
-7.96211071802191e-06
-7.12588831352849e-06
-1.98292453673063e-05
-2.61715166747534e-06
-1.84170610117676e-05
-1.08234225471758e-05
-3.91626067041596e-06
-1.20873220761371e-05
-1.03055413243623e-05
-8.87440834795925e-06
-1.3600798126596e-05
-2.11019400625895e-05
1.26748269515355e-06
-1.57705047481447e-05
-1.5153230695908e-05
-2.09385812241651e-05
-1.32386395055297e-05
-3.07104188258364e-06
-2.93000910697686e-06
-6.49751711284497e-06
-1.38469313900323e-05
2.69714896314127e-06
-1.23254057062035e-05
-1.53822622212214e-05
-1.46803926296587e-05
-1.27894395673342e-05
-7.84512164162938e-06
-8.79774018555795e-06
-1.95296780123859e-05
-3.85430026804751e-06
-9.51302181157971e-06
-1.14211911751142e-05
-9.77846781797533e-06
-1.06885341928523e-05
-1.87678970561114e-05
2.32768403507616e-06
-1.86389833339371e-05
-1.41949682335394e-05
-1.88536392340422e-05
5.22533347983506e-07
-2.143002236349e-06
-2.11681798773276e-05
-1.3848843968328e-05
-3.59770885417534e-06
-3.52822874182172e-06
-9.35121287106688e-06
-1.33725268107982e-05
3.45875177029773e-07
-8.46972308974693e-06
-3.31187325197081e-05
-1.38415604962046e-05
-4.06670538955776e-06
1.47345008337192e-06
-1.21288528117399e-05
-1.96367559524673e-05
-9.71653202759508e-06
-2.06369995222687e-05
-1.4410382578297e-05
2.72582327481869e-06
-1.44970044305701e-05
-4.55067863654393e-06
-7.66492247238833e-06
-1.67018613631162e-05
-1.39919970269723e-05
-1.69877904349217e-05
-1.7693666258747e-05
-2.03068490523144e-05
-1.88786835126154e-05
-1.22490811788698e-05
-1.26967586124424e-05
-7.71408384378169e-06
-1.35748083139055e-05
2.07967552039174e-06
-1.57540479306864e-05
-9.72580901828789e-06
-1.14334509872841e-05
-1.74571712732474e-05
-9.44129191966121e-06
1.21838751236989e-06
-1.02660577702891e-05
6.06259133655027e-07
-1.11928780651956e-05
-2.77569919711236e-05
-8.55396688477976e-06
-1.23130986023348e-05
-1.79261938300593e-05
-1.43102739194766e-05
-2.06275215044679e-05
-1.28685065266088e-06
-9.21084639095002e-06
-1.84711407008435e-05
-2.46340775107087e-05
-1.40802337411879e-05
-1.63202383749131e-05
-9.79920876138969e-06
-9.88446378831493e-06
-1.3293754025103e-05
-2.05797466646499e-05
-4.02637967706051e-07
-1.90924272723996e-05
-2.85487196981006e-06
-9.94438978802651e-06
-1.18902559871901e-05
-1.40549517316939e-05
-1.12971150433812e-05
7.16247911759733e-06
-8.66227505934651e-06
6.88062022376831e-06
-1.21879991169625e-05
-3.70102236662346e-06
-1.19524052842021e-05
-6.0693592631767e-06
-1.59128857704505e-05
-1.54294841773156e-05
-1.68443941208323e-05
-1.89111974427078e-05
-1.56506352465415e-05
-9.12278657351026e-06
-1.54228935965677e-05
-1.81829222001655e-05
-1.33779315311388e-05
-8.35866645140753e-06
4.36599523531335e-06
-1.21681634885798e-05
-2.3204595461034e-05
-1.37999636598205e-05
-1.51152227558399e-05
5.62150939545785e-06
-3.15190893656453e-06
-2.12806813514662e-05
-1.3901621482782e-05
-1.04494123903027e-05
-2.73140479735733e-06
-1.72613652237043e-05
-1.24491720020487e-05
-2.11706375697733e-05
-1.85749603599525e-05
3.72164900205007e-06
-2.28719507633305e-05
-2.21890942773486e-05
-2.06029662783996e-05
-1.50404154638322e-05
-7.57412014647475e-07
-1.14455585356282e-05
-1.93089822290357e-05
-5.35302191836713e-06
3.38745793282451e-06
-1.17761821461359e-06
-1.8900108139448e-05
-1.2504815773353e-05
-1.98713849603703e-05
-1.90954423682157e-05
-1.01587088246271e-05
-2.65702061589487e-05
-6.64742766407085e-06
3.56556202685395e-07
-6.22379193969559e-06
6.61867213208764e-06
-1.77723163620305e-05
-1.01796197018461e-05
-2.32436168749207e-06
-1.00983216469273e-05
-1.19809812477706e-05
-8.86708738881424e-06
-6.01597497941734e-06
-7.99793593622763e-06
-1.4669444889369e-05
-1.25439876586332e-05
-8.2488355798577e-06
-2.0864920394594e-06
-2.81122808829095e-06
-3.84353075414533e-06
-1.21971851655277e-05
-1.76124513044281e-05
-7.31925518332744e-07
-1.11461427728699e-05
-8.49816633675049e-06
-7.20799153408493e-06
-1.89187318282703e-05
-5.76248967217462e-07
-8.20377152403475e-06
-4.66772430418359e-06
-6.14168028819746e-06
-1.18808491316952e-05
-2.00049519173417e-05
-4.88944239606846e-06
-9.1442930768113e-06
-1.58594050053738e-05
-2.17236795277774e-05
-8.27239792070613e-06
-1.03622897990111e-05
-1.85634585637928e-05
4.9879598055779e-07
-1.63873131974146e-05
-1.555140349627e-05
-5.83901818951976e-06
-5.79420758634055e-06
-1.31524036999825e-05
-2.49304142477837e-05
-1.37233447217414e-05
-1.39936904296758e-05
-2.17410712482777e-05
-1.48215054165637e-05
-2.1522720908511e-05
-7.79306813087902e-06
-2.03269702601344e-05
-2.03606606071048e-05
-1.13373253863718e-05
-7.88080982569002e-06
-1.1013345791281e-05
-2.65004680902059e-05
-1.26078409732454e-05
-5.52571766560332e-07
-1.32996130665486e-05
-5.97223534528586e-06
-1.63153430715936e-05
-1.78653124136063e-05
-5.48947812719884e-06
-2.54779933040569e-05
-9.25850313873877e-06
-2.29776622941707e-05
-5.7073340639865e-06
-1.89621578709883e-05
-6.86234281416615e-06
-1.96912319768434e-05
-1.24153939497224e-05
-1.65006566652278e-06
1.93761370355732e-09
-1.22463738675156e-05
-1.13351782223306e-05
-8.22005707939273e-06
-1.66237109183557e-05
-4.49275378564972e-06
-1.35850508540348e-05
-1.00185653532143e-05
-2.45127394907049e-05
-1.87092629172605e-05
-5.82660251413538e-06
-9.47062416120263e-06
-1.17389404010897e-05
-1.54484912966776e-05
-1.90769013756538e-05
-1.25741763260727e-05
-2.48126415189241e-06
-1.33595338062067e-05
-1.27005203133445e-05
-1.60713588591128e-05
-1.46098155473299e-05
-2.05304706466098e-05
-9.87228979475908e-06
-5.30707939709918e-06
-2.59679335759896e-07
-2.96539541768495e-06
-6.43771475291537e-06
-1.6692282809376e-05
-1.79312145017707e-05
-1.51706535470734e-05
-1.57683031445323e-05
-1.8659509360152e-05
-9.46539831809626e-06
-1.38204424527905e-05
-1.73088295627802e-05
-1.69278450445296e-05
-6.49697045411883e-06
3.75303163336598e-06
-1.48008007813093e-05
-4.67569486943483e-06
-1.1921713002984e-05
-6.05160059717039e-06
-1.25727909642039e-05
-7.55998991753362e-06
-1.01565789999859e-05
-2.20231176436427e-05
-5.02459902169972e-06
-9.3567398055123e-06
-2.10489744296346e-05
-6.99727909399968e-06
-3.00928851976619e-06
-1.21354650795899e-05
-1.82470764751774e-05
-2.20062646901441e-05
-1.33789039365986e-05
-1.71600494685694e-05
-1.28764805694977e-05
-1.37194054349438e-05
-1.53353450959583e-05
-2.51419744004251e-06
-1.30706055812345e-05
-2.05017560788205e-05
-1.54980356435984e-05
-1.799102921666e-05
-1.00563331655767e-05
-1.42409528474607e-05
-4.10394330471736e-06
-2.15924733061703e-05
-2.59435616063336e-05
-1.98425355604289e-05
-1.36498219193376e-05
-7.98493229342081e-06
-5.32679069936353e-06
-1.74587742867395e-05
-3.67950850523081e-06
-2.36516155003392e-05
-9.9447799457792e-06
-1.49771082428256e-05
-1.96712720081224e-05
-1.60885256500598e-05
5.72343676212979e-07
-1.61059826891611e-05
9.20029427950762e-06
-1.55410029006911e-05
-3.14257791430619e-06
-7.02973337677968e-06
-9.34781642842159e-06
-2.70774262906351e-06
-2.02235637120004e-05
-6.77637997061747e-06
-5.03811501463533e-06
-1.63768460090806e-05
-1.07440175770639e-05
-1.04923874051e-05
-1.6556073462819e-05
-6.52263053497259e-06
-3.11871262080438e-06
-9.38121097547835e-06
-1.58666342141947e-06
-1.34172433334626e-05
1.13382421883282e-07
-2.19685049623222e-05
-2.02530907676159e-05
3.18077545546196e-07
-1.49441626832887e-05
-2.14275182958139e-05
-1.4163837158873e-05
-6.79467070478897e-06
-1.12620979319519e-05
-8.71731652598717e-06
-1.44728342850675e-05
2.32062242572652e-06
-1.55804660271546e-05
-5.85715086923368e-06
-1.10351594992698e-05
-1.47161119724736e-05
-1.79786251052291e-05
5.82174629964171e-08
-2.19099041747921e-05
-1.14227723689417e-05
-1.41644965095995e-05
-1.20213786384352e-05
-1.35835084698412e-05
-4.66449276478893e-06
-1.31256225426809e-05
-1.56298318424466e-06
-2.12535609591816e-05
-4.85350503962797e-06
-2.90120848103377e-06
-1.52383355972907e-06
-7.97467082866334e-06
-1.20916214006999e-05
-9.36242984058899e-06
-1.021226205426e-05
-5.83138014148342e-06
-2.75935853585538e-06
-4.7122225921866e-06
1.28407305638996e-06
-1.13924296398072e-05
-1.63849018769198e-05
-1.27536405775973e-05
-1.10271337338553e-05
-6.31387109952903e-06
-4.00943142098741e-06
-1.8916381516931e-05
-1.49990748098623e-05
-1.12574160089576e-05
-1.87094988992196e-05
-1.17543427306322e-05
-2.47606042934098e-05
-2.49751463633563e-05
-8.10663812679388e-06
-2.0036345687922e-05
-4.0599364694964e-06
-3.95604618823261e-06
-1.2383623429944e-05
-1.06885795506363e-05
-2.05793578903213e-05
-2.00523390459447e-05
-1.47236880793855e-05
-2.31345906029922e-05
-1.4121005158968e-05
-9.23025972134871e-06
-9.14630863277503e-06
-1.7792137432252e-05
-1.40679958271782e-05
-1.20121345059535e-05
-2.98574067612677e-06
-1.40831681552796e-05
-2.62370799367538e-05
-1.28407038929239e-05
-2.27310749810313e-05
-1.24795928715357e-05
6.3025123977276e-07
-1.59081392263639e-05
-9.65743711651122e-06
-1.72155057416782e-05
-5.17994247160309e-06
-2.01795705458863e-05
-1.83656918241815e-05
3.90525710854698e-06
-2.27937245075258e-05
-1.59905944457598e-05
-4.55485609022378e-06
-3.8780766681852e-06
-7.62328586237832e-06
-6.70309703017609e-06
-1.73275304422387e-05
-1.98288366239336e-05
-2.03327778012238e-05
-1.42912638922957e-05
-5.40533802809331e-06
-6.43183280347075e-06
-2.29818968235243e-05
2.63891201513363e-06
-1.04898206294396e-05
-8.32284423335091e-06
-8.34273136935934e-06
-4.51500672046969e-06
-2.02072559992542e-05
-7.57118412622158e-06
-1.10302000789649e-05
-5.30397806678663e-06
-9.45997546934885e-06
-1.35643368988763e-05
-9.88166121880463e-06
-2.03106254514678e-05
1.99097057076046e-06
-2.32499954655815e-05
-1.53784940024196e-05
-1.48058867299308e-05
-1.27663708913293e-05
-1.78854638322689e-05
-1.14946422581806e-05
-1.91018818979071e-05
-1.4637208636319e-05
1.02660390030291e-06
-8.54232272931785e-07
-9.20628356017472e-06
-9.08301328556052e-06
-1.78294291270014e-05
-1.50298485571265e-05
-2.2341025705797e-05
-6.94635308746509e-06
-1.50162103817614e-05
-4.11101824929165e-06
-1.45747581030909e-05
-2.52425439756131e-06
-2.37862429832244e-05
-1.47210781561999e-05
-1.22492779806723e-05
-1.20601708978309e-05
-2.1331698617495e-05
-8.79179361675124e-06
-1.97123073851312e-05
-2.72755032043276e-06
-1.91694060791058e-05
-1.58340568456803e-05
-1.09321263775797e-05
-2.14755363720625e-05
-1.85889069133245e-05
-6.09393563002489e-06
-6.25679291445491e-06
-3.36172082903026e-06
-6.44592950268682e-06
-8.51658427576302e-06
-3.07294949879336e-05
-2.07032506346765e-05
-1.85150689931804e-05
-1.35642155585834e-05
-1.05680185571124e-05
-4.38659342707192e-06
-1.37603665974348e-05
-1.34440122432245e-05
-1.51055384804397e-05
-1.30024385010392e-05
-6.47703906284269e-06
-6.88242791390853e-06
-1.3055851794938e-05
-1.12006820997137e-05
-6.1323386935685e-06
-1.78591629763237e-05
-1.46973514277323e-05
-1.64797318767777e-05
-1.11865473953192e-05
-9.6639929256786e-06
-4.35114946912269e-06
-1.71438089551242e-05
-5.57532659443223e-06
-1.76285824872466e-05
-6.60107525632871e-06
-1.06202407026274e-06
-2.05641137353021e-05
-2.50350753157451e-05
-5.93160287123591e-06
-9.02648195184714e-06
-1.79667405191434e-05
-6.86789134174205e-06
-1.88135116795225e-05
-1.27463749133687e-06
-5.75762047963615e-06
-1.34591385808364e-05
-1.31895185086123e-05
-2.45529383672831e-05
-4.31125505576814e-06
-1.445700473425e-05
-1.33709949946723e-05
-9.54002037791083e-06
-3.3284797415699e-06
-2.26819430346655e-05
-1.00576946717191e-05
-1.26678052355744e-05
-5.45091912747026e-06
-1.98293012172168e-05
-3.88286790048289e-06
-1.89036627673801e-05
-2.39119633505578e-05
-1.09600347136948e-05
-5.1357104875116e-06
-1.22469249530036e-05
-1.40479516412317e-05
-2.69013358055974e-05
-7.23476824918288e-06
-2.15105508149271e-05
-1.60417659956172e-05
-1.2769648503209e-05
-1.01506834031633e-05
-1.19240300611875e-05
-1.38724423778085e-05
-1.35500676126466e-05
-1.71644195911575e-05
8.74955698946948e-07
-1.18158856199508e-05
-7.64312614216629e-06
-1.20172246036216e-05
3.9834818382575e-06
-1.29878156814987e-05
-1.63548590519139e-05
-1.62668872634466e-05
-4.2157610807751e-06
-1.64728016806057e-05
-1.73989451483549e-05
-1.70206967661754e-05
-9.51255224710746e-06
-2.95709173007658e-05
-6.01535021590031e-06
-7.4205972392357e-06
-2.51064714447815e-05
7.61804870231258e-07
-7.69128760814744e-06
-4.47795350356047e-06
-4.36841533795456e-06
-9.55802501284279e-06
-1.02595818106905e-05
8.54440412009342e-07
-2.29079911057599e-05
-1.75497917973263e-05
-1.00328736574831e-05
-1.05670392405713e-05
-2.90036303665692e-05
-2.9284659607213e-06
-6.03057775995124e-06
-1.28383983954382e-05
-4.87057750073207e-06
-6.56967047473335e-06
-1.44994379809509e-05
-1.09958034227253e-05
-7.33739597387185e-06
-1.80952842804965e-05
-1.99571692391255e-05
-5.91668101274461e-06
-1.92801838789006e-05
-7.29632623778818e-06
-1.0591580199522e-05
-2.39008127662614e-05
-3.04696674007789e-05
-1.42284140220933e-05
-1.46938485829031e-06
4.14337496259741e-06
-6.71170329150899e-06
-4.26286843876158e-06
-1.08905294831849e-05
-3.06178826610784e-05
-7.93529855685098e-06
-1.56044288397513e-05
-3.10024486310581e-05
-7.56202328915829e-06
-9.25211504594145e-06
-2.44328867363264e-05
-6.78448072974022e-06
-2.80411487145961e-05
6.95079515011691e-07
-1.67017067332136e-05
-1.19409035391517e-05
-2.83654301192999e-06
3.47231874503644e-06
-1.05926204316134e-05
-1.89289652637241e-05
-1.22374498321629e-05
-1.02946391130018e-05
-1.08937752546604e-05
-2.60283689439885e-05
-1.0433669361354e-05
2.29260637013917e-06
-1.61265661453711e-05
-1.18049685264712e-05
-6.56153857742439e-06
-9.68875678004328e-06
-5.94557024308001e-06
2.31240619665824e-06
-1.38263557211039e-05
-1.57612549503159e-05
-1.50436438675827e-05
-1.65825689926253e-05
-1.53625047617061e-05
1.51835407729286e-06
-5.62123519963243e-06
4.53729186759637e-06
-1.79807569312083e-05
-2.17310007728827e-05
-1.24066078060107e-06
-1.88801092830953e-05
-1.94565579092144e-05
-2.04625006218704e-06
-6.70517950535207e-06
-1.94028962985372e-05
-1.25280061799959e-05
-5.15446166860018e-06
-7.93982730434204e-06
-1.3777768518052e-05
-2.86980369314905e-05
-2.10528941081664e-05
8.08930443966436e-08
9.50498538021671e-06
-1.07669384997222e-05
-1.82111200545793e-05
-1.1484366867843e-05
-2.68906636853949e-06
-1.55215541789759e-05
-8.81261898044844e-06
-1.05808057253136e-05
-1.36627705537788e-05
-8.25517046437788e-06
-1.1772860606437e-05
-1.21428261322668e-05
1.68286289974076e-06
-5.92852229162755e-06
-1.53832273561967e-05
-1.51930607642723e-05
-1.25198227780099e-05
-1.04415838533219e-05
-1.85332416889052e-05
-1.01691205502669e-05
-6.90409766188298e-06
-2.78663073390255e-05
-3.9766736368815e-06
-5.37030021047736e-06
-7.42260933315899e-06
-2.8620381414487e-06
-8.26829229981697e-06
-9.0216887130712e-08
-9.41280873522526e-06
-1.9492593453918e-05
-8.89791941635445e-06
-1.01313920501512e-05
-1.80064546353119e-05
-1.03343301610829e-05
-1.21331080779413e-05
-1.18645457442269e-05
-1.51501990523957e-05
1.25873483911896e-05
-5.64159002831809e-06
-1.72714515983444e-05
-1.6851698188557e-05
1.88544983897044e-06
-8.74522111003852e-06
-3.11913600535007e-05
-8.73380843529764e-06
-8.63998619330273e-06
-1.12222209259639e-05
-1.2802435825367e-06
-4.13970047365025e-06
-1.76584382854158e-05
-1.3294705455939e-05
-1.17430180447752e-05
-9.89691068318412e-06
-3.26905724489875e-06
-1.51741463690013e-05
-7.54655326082488e-06
-1.74263517171877e-06
-1.45894260069899e-05
-3.7800553534947e-06
-2.91435822323e-07
-8.76794955694796e-06
-1.13179479268538e-05
-1.5352016298781e-05
-1.34323201792576e-05
-2.69682752642192e-05
-5.9366162072291e-06
-9.93664159678717e-06
-2.24467839116816e-05
-6.09878007933215e-06
-7.045923486116e-06
-9.98420578100329e-07
-3.57360373006019e-06
-1.42461332521618e-05
-1.81546239850259e-05
-1.33803980389909e-05
-1.14893663481812e-05
-1.55255177416757e-05
-1.1244314857091e-05
-3.24377978669807e-06
-2.14759117346787e-05
-1.45877750759628e-05
-9.0081115422522e-06
-9.26810149756546e-06
2.35940411053877e-06
-2.01844829010135e-05
-2.23755398762449e-05
-1.7796118278636e-05
1.50433076808361e-06
-1.34168150500047e-05
8.23736638439605e-07
-5.70051305895763e-06
-3.66012809271046e-06
-4.62144833931366e-06
-9.50102722833824e-06
-1.17761429725069e-05
-9.49305943451858e-06
-6.59150211091006e-06
-1.26558682684156e-05
-9.21963739383005e-06
-2.10973634242092e-06
-2.61129130293095e-05
8.86736559083677e-06
-1.34634316314977e-05
3.13076498056002e-06
-5.76973233899375e-06
-1.16788330904011e-05
-4.38773710943151e-06
-1.3246211796032e-05
-1.25121388954853e-05
-5.4619498378547e-06
-1.18094894986038e-05
-2.11644704639611e-05
-1.19327859848608e-05
-1.06131303220824e-05
-7.04241087239022e-06
-1.20024677756152e-05
-5.6595549970526e-06
-5.27440869479563e-06
-1.31614364053421e-05
-1.33075276460385e-05
-7.91623598280116e-06
-1.02010879087051e-05
-1.82474468788026e-05
-7.13499919427175e-06
-1.03860192598277e-05
-1.49911688299849e-05
8.75895862160881e-07
-9.55967035737222e-06
3.47193668639194e-06
3.02923487312146e-06
-9.00027832505718e-06
2.1039331819894e-06
-1.16588603885671e-05
-8.819671281252e-06
-5.92092481479777e-06
-2.5117616694453e-05
-4.04132369996389e-06
-9.63512233670456e-06
-8.88983591536314e-06
-7.49831657205924e-06
-1.00402254343447e-06
-5.34111075408164e-07
-2.4090921793207e-05
-1.22396277123414e-05
-6.45207677806171e-07
-1.14634990253146e-05
-2.09950017660379e-05
-3.72227280104559e-06
-1.78067657282013e-05
-8.20280591888664e-06
-2.37255217332014e-05
3.62743839892994e-06
-9.88191759775751e-06
-1.1649392261067e-05
-1.63345407209557e-05
1.33971234470153e-06
-1.79047110126075e-05
-7.2090936428367e-06
-1.64279899512651e-05
-6.41726764293133e-06
-5.72388078414188e-06
-6.90147410185686e-06
-1.43685372385669e-06
-3.50621011286734e-06
-1.16715442360705e-05
-2.04576051049288e-05
-7.94526949499534e-06
-1.90633734475372e-05
-1.02945221552542e-05
-7.64157327125145e-06
-8.18287603374896e-06
1.44389600886112e-06
-4.68656885192253e-06
-2.14073157304955e-05
-2.17742846195869e-05
-1.77076049946211e-05
-3.94673491569737e-06
-3.73440900642862e-06
2.82607378868055e-06
-1.03752684137895e-05
-4.6237335013416e-06
-1.59439793640436e-05
-1.72039584870059e-05
-1.80738972404909e-06
-6.51580749200981e-06
-1.38539844006596e-05
-9.18970894822087e-06
-3.50872256918847e-06
-1.55364270328714e-05
-1.33255293404012e-05
-2.53056747369019e-05
-4.72338595927482e-06
-1.24971481543979e-05
-1.23779341411344e-05
-1.75926692664548e-05
-2.05186136530673e-05
-2.60789261572336e-05
-5.78554938053477e-06
-1.56390273143275e-05
-4.86123064754103e-06
-1.1091417717458e-05
-1.3171556244466e-05
2.12162072073796e-06
-5.28198348369596e-06
-5.42370861687784e-06
-4.38849877565906e-06
-7.58813628999616e-06
-1.21118029547635e-05
-1.69758932749296e-05
1.54392731857663e-06
-1.66320555734533e-05
-9.1827343833731e-06
-1.43124692087424e-05
-1.25541774803129e-05
-4.94409022949993e-06
-1.06551531709934e-05
-3.1424635192193e-06
-2.29011980895355e-06
1.39167726389324e-05
-1.692487976985e-05
-1.66445854889238e-07
-5.47470237981008e-06
-7.02489813869043e-06
-1.26280349729687e-05
2.92471185914039e-07
-3.9864588614342e-06
-1.3642177001365e-05
-2.3571747736408e-05
-1.20804125363553e-05
-8.83488090241134e-06
-2.25615108907948e-05
-1.31860718071472e-05
-2.29516620095347e-05
1.05298242165771e-06
-2.97283209440723e-05
-1.92054622030713e-05
-1.80724457390982e-05
-1.35284125197158e-05
-4.76229030410492e-06
-1.14690418355735e-05
-3.72060275105201e-05
-1.34099110873434e-05
-2.32326304669377e-05
-9.05808986073631e-06
-2.16894188121268e-06
6.6990583893291e-07
-6.80424027362477e-06
-2.45749739646175e-05
-2.37341553232029e-05
-4.03198164408003e-06
-8.15332829129638e-06
6.39231282163966e-07
-1.77243820922979e-05
-1.99145508143524e-05
-7.38181746528591e-06
-1.6194195135872e-05
-1.94742636650571e-05
-1.54813120810621e-05
-2.27197971557299e-05
-1.63196613828346e-05
-1.2390926102522e-05
-1.72442318290123e-05
-1.5322293081953e-05
-8.45635329804921e-06
-8.55551108548709e-06
-2.30390738073395e-05
-1.62950305865375e-05
-7.92047682318219e-06
-2.49726800030865e-05
-7.54312820029448e-06
-2.01149834113536e-05
-1.92075477610227e-05
-7.6468479643389e-07
-6.5467434459408e-06
-1.48185848472477e-06
-1.19115603564537e-05
-3.1511782278697e-06
-1.19602068906162e-05
-2.04250764472009e-05
-2.46410689444062e-05
-2.36194669680262e-05
-1.45336276920947e-05
-1.17771233780633e-05
-6.61783251366352e-08
-8.05669765272868e-06
-2.28061147306584e-05
-1.92816693487178e-05
-2.10576935794988e-05
-1.03855475364044e-05
-3.14245939026009e-06
-2.19321524548718e-06
-2.06934906392779e-05
-9.75564918109565e-06
-7.7491772244241e-06
-4.15255132831143e-06
-9.12214648740623e-06
-6.09203052470205e-06
-6.22054360599831e-06
-2.19839737707482e-06
-2.21085949512936e-05
-1.67217142767712e-05
-1.05545181882262e-05
-1.01503643160834e-05
-1.40894741076051e-05
-2.49851626791175e-05
-8.91017363480926e-06
-1.07123368165886e-05
-1.62997373053338e-05
-4.323969743197e-06
-2.34722723133791e-05
-1.25766775840674e-05
-1.23527846695126e-05
-1.61995243997051e-05
-1.50379268123283e-05
-1.89604439612729e-05
-1.14497540984026e-05
-1.0836686808737e-05
-1.09101203958649e-05
-1.33331711746522e-05
-1.88462300096087e-05
-1.63233933562752e-05
-5.89738370903234e-06
2.45100941654159e-06
-1.38006147506663e-05
-6.95751851809945e-06
-2.14142452835218e-05
-2.52820016267851e-06
-2.02013466148941e-05
-1.55551355311918e-05
-1.40501378686702e-05
-1.4306734731277e-05
-3.83308113413878e-06
2.99802588554115e-06
-1.317980068282e-05
-1.50058191562986e-05
-5.88557036863938e-06
-4.86451696354632e-06
-1.18654855293748e-05
-8.02415737549782e-06
-1.37767826824441e-05
-1.12904242506038e-05
-1.28363231436443e-05
-3.991155737754e-06
-6.11660389717003e-06
-8.66789672020719e-06
-2.48426364405785e-05
-1.96590153465044e-05
-7.37091216692521e-06
-1.13373853949736e-05
-1.03666562366661e-05
-1.71400726817699e-05
-7.1260156565954e-06
-2.00195859371378e-06
-1.27543864378025e-05
-1.02212008272481e-05
-1.99105931082291e-05
-2.12547945749391e-05
-4.83858459813271e-06
-1.60215226350745e-05
-1.41291709293287e-05
-1.83143152607443e-05
-7.57788544464561e-06
-7.13715465268672e-06
-1.02089420827031e-05
-1.57443985790687e-05
4.07898799146818e-06
-4.1489783931587e-06
-1.40098644317356e-05
-5.91444401463287e-06
3.26650836486651e-06
4.68864338344198e-07
-1.4319954658082e-05
-2.07497264762602e-05
-1.3592793765401e-05
-1.37828445787252e-05
-3.77431143140938e-06
6.09792862513066e-06
-1.20394895028963e-05
-1.47491994874045e-05
-1.6500509191064e-05
-8.69681269755174e-06
-1.22593042401096e-05
-1.38958740140714e-05
-1.71171409600641e-05
-1.09130848646678e-05
-1.09629466515952e-05
-1.85931707796744e-05
-1.789542956283e-05
-5.87219657564384e-06
-1.39689906637418e-05
-2.49474059680999e-05
-1.30502766117793e-05
-1.37908380459402e-05
-6.66068169027793e-06
-1.42223561041711e-05
-5.65254955195614e-06
-6.63533423420901e-06
-9.6223242399358e-06
3.28089861188957e-07
-3.03054778487965e-06
-2.06900471351671e-05
4.63437132427636e-06
-1.80626564431056e-05
-1.94664954662251e-05
-1.61977170850043e-05
-7.99207052118946e-06
-7.97728806065443e-06
-9.948841609012e-06
-2.30366380645383e-05
-2.13438293304079e-05
-1.23235387883526e-05
2.22878267193344e-07
-1.49558625804872e-05
-8.91237524624198e-06
-2.02802720609099e-05
-9.29687247942727e-06
-1.16702668405812e-05
-5.71872733034675e-06
8.2127290153931e-06
-1.90398023662706e-05
-1.25185798123466e-05
-1.79168960151285e-05
-1.57886623815391e-05
-6.57927802611851e-06
-8.24455519159281e-06
-7.65486299554897e-06
-1.57236974986667e-05
-1.70222189137172e-05
-1.06062551864867e-05
-1.72267472715089e-05
-1.02895063185869e-05
-5.00227859472601e-06
-3.44820372307548e-06
-5.9687133616011e-06
-1.98715172783603e-07
-1.50621919422627e-05
-1.72285323794247e-05
-3.10353530553283e-06
-1.35471782801584e-05
-1.00461319357771e-05
1.30629307134785e-07
-1.90546721129774e-05
-1.31774267567366e-05
-1.79956942625092e-05
-8.63340582330588e-06
-1.23865195766015e-05
-8.31174717377107e-06
-1.25952086009652e-05
-4.24887153461717e-07
-1.28160749217814e-05
-1.44841509549167e-06
-1.7040575294861e-05
-1.83737257207236e-05
-7.57878300927965e-06
-2.954260655078e-06
-1.67193405523733e-06
-2.32070648679908e-05
-1.43169024482207e-05
-9.77769456585428e-06
-1.60049340488701e-05
-1.25271735287357e-05
-2.14980157307636e-05
-2.24833196252742e-07
-9.83081945616616e-06
-2.1866259200538e-06
-5.41688580453288e-06
-9.67463019750806e-06
-2.85237538290417e-06
-1.42487334624101e-05
-1.42789260413068e-05
-2.26438499593823e-05
-2.21677557324683e-07
-7.88400000610124e-06
-1.49364163058001e-05
-1.08565885777497e-05
-1.49717845952505e-05
-2.34874879273648e-05
-1.43180289766382e-05
-1.89682495490302e-05
-6.7523996133299e-06
-1.17410550020402e-05
-1.46729625682306e-05
-1.49779675520424e-05
-4.70834680645932e-06
-3.36479915442218e-06
-5.49612258053652e-06
-2.12671447921048e-06
-4.11125747510285e-06
6.86802588276129e-07
-1.10682726678425e-05
-1.78119164495388e-05
-1.3269321871044e-05
-8.67480321606463e-06
-9.60056930966883e-06
-7.90202065609389e-06
-2.59871945252307e-05
-1.75623354417256e-05
-1.46790217782598e-05
-2.49563508330914e-05
-1.58814729707941e-05
-1.24092197581598e-05
-5.52236172791325e-06
-1.70665919846807e-05
-1.58526510577945e-05
-7.603255973363e-06
-9.37787550732184e-06
-6.75299807195177e-06
-1.48963215094621e-05
-1.96569862661914e-05
-2.21396734084587e-05
-1.45583509416315e-05
-1.05442630126389e-05
-1.9779223667255e-05
-2.01464365910978e-05
-1.41106795377144e-05
-1.14972342474111e-05
-9.38131328592928e-06
-6.16327800573536e-06
-9.55072485291382e-06
-1.75228641855174e-05
-1.90587721482811e-05
-6.61057553966624e-06
-1.70467531703648e-05
-1.45738477742644e-05
-1.11569638860826e-05
-1.24268657673273e-05
-5.21237872932603e-06
-6.8227421628494e-06
-5.46310856343513e-06
-1.79599233585303e-05
-1.65868000291262e-05
-2.29080559629179e-05
-1.50470813515944e-05
-1.73619034946978e-05
-1.08574263753229e-05
-1.7231437028574e-05
-1.39082725594156e-06
-1.58314106750519e-05
-2.22785278776548e-05
-1.39779006876712e-05
-2.15216539130893e-05
-1.35414083330224e-05
-1.2838444080856e-05
-7.54066347316575e-06
-8.74352846314092e-06
-1.34815948727455e-05
-7.02387666775077e-06
-1.67763628999347e-05
-7.34986668358626e-06
-1.45575382651604e-05
-7.8821201214776e-07
-2.43110050189971e-06
-1.64429724258345e-05
1.80512244022325e-06
-1.59302420950778e-05
-1.37166003661834e-05
-7.10962160387835e-06
-7.61074469086414e-06
-2.14729260544346e-05
-1.94928489475923e-05
-1.66669550069516e-05
1.94136719439281e-07
-1.1964958637523e-05
-6.90462630963567e-06
-8.06511647172835e-06
2.48308709109119e-06
-1.1852570315947e-05
-1.3265953871811e-05
-1.87252574940905e-05
-2.08743996853143e-05
-7.29638049494262e-06
6.93070416546044e-06
-2.09976964935998e-05
3.67137290080007e-06
-1.04537568034636e-05
-1.72530892966266e-05
1.38570554438929e-06
-1.67222764163903e-05
-1.74903093026639e-05
-2.00526476012869e-05
-7.71507003274266e-06
-2.41833006830864e-05
-1.46346873683318e-05
-1.18800288556691e-05
-1.60079500044672e-05
-2.60256557710126e-05
-8.80561834245072e-06
-8.50698904284678e-06
-8.10267185657863e-06
-2.35558679596762e-05
-7.12286062552713e-06
-2.38165806451455e-06
-1.95249438200459e-05
-4.29189824105426e-06
-2.58784246540538e-05
-1.47049602397047e-05
-1.09761830294718e-05
-1.68072730831321e-05
-1.00673788241238e-05
-1.52979447255911e-05
-1.1407121950334e-05
-4.6306946591249e-06
-1.82495839210446e-05
-1.80228839249803e-05
-1.30646887574327e-05
-8.14561158261838e-06
-2.77139501549074e-06
-1.45756161098949e-05
-6.65213324155562e-06
-1.4957786976174e-05
-2.55590624995104e-05
-7.83095581551301e-06
-3.30534279627736e-05
-1.67931316199318e-05
-1.96906049181521e-05
2.32842038886406e-06
-1.03127908117868e-05
-2.32159592225852e-05
-2.39354843282354e-05
-1.10751546683297e-05
-6.00402106067536e-06
-6.64770737086101e-06
-4.01565755345536e-05
-4.41394906955359e-06
3.43015213265356e-06
-2.87269495247356e-05
-7.21452700376491e-06
-1.22891497183012e-05
-1.22968597320626e-05
-1.36776411561619e-05
-1.25262528393554e-05
-1.13756415532206e-05
7.00057477873596e-06
-1.71866070993198e-05
-8.69605525479398e-06
-6.25654975790896e-06
-1.02760767934823e-05
-1.94466694347246e-05
-1.39626692398521e-05
-7.29524346653943e-06
-8.89256627799096e-06
-6.09094224529471e-06
-1.552151210601e-06
-1.53362686656061e-05
-2.93014034073686e-06
-9.48169065386928e-06
-9.18133281046414e-06
-1.30832419804512e-06
-1.02602417103909e-05
-1.71604393247885e-05
-2.61856025532141e-05
-8.08202616658908e-06
-1.55608766748822e-05
-2.56914279206796e-05
-1.61366592814909e-05
-4.64259466205046e-06
-8.4697836156908e-06
-1.40995367471836e-05
-1.21033281300496e-05
-1.1612288524346e-05
-2.91513893830994e-06
-2.06396379098264e-05
2.96428853623881e-06
-1.7541103973293e-05
-1.93910561831052e-05
-2.05784981001862e-05
-1.2360853072479e-05
2.73163251281513e-06
-1.66970638803508e-05
-7.10459695113184e-06
-7.24980917675277e-07
-1.65752449780647e-05
-2.06147123764093e-05
-1.39124398473435e-05
-1.03229876411905e-05
-1.53102804367457e-05
-9.28294759346825e-06
6.7500548508696e-06
-9.42813297161857e-06
-2.12104027755405e-05
-3.17360927467709e-06
-4.91914724014611e-06
-1.68976873761498e-05
-7.43751220278756e-06
-1.67841987235768e-05
-2.56391678290376e-05
1.11765311091057e-06
-3.07483284510364e-06
-1.37361227000733e-05
-9.25839263844428e-06
4.16641172601919e-06
-2.26576237560129e-05
-1.32076709921169e-05
-1.35155321528902e-05
-1.28580481004408e-05
-1.51371716643611e-05
-1.54995635049362e-05
-1.27067591619891e-05
-8.39903214923686e-06
-1.77351616435896e-05
-5.46672063848033e-06
-1.34742679458666e-05
-2.75030178884262e-05
-8.62350227977808e-06
-8.4075150619183e-06
-1.07674366233378e-05
-4.82441189243918e-06
-2.37862267583067e-05
-6.3766516203425e-07
7.23772706875906e-06
3.45433591739523e-06
-1.46418078057452e-05
-8.14834701456995e-06
-1.95521367717277e-05
2.09346934331714e-06
-4.15887351811285e-06
-1.18723201809517e-05
-2.01820217372668e-05
-7.45503653958604e-06
-1.77173097182176e-05
-1.46778240777227e-05
-1.48246125379083e-05
-1.85789707506772e-05
-1.24890051015868e-05
-9.15796963440848e-06
-1.31339906742061e-05
-1.59343159583949e-05
-1.67556198781091e-05
-1.02465578071863e-05
-6.6308202971593e-06
-1.81569003867039e-05
-1.48620247778795e-05
-2.27367820101641e-05
-1.41216710550949e-05
-2.23339568561948e-05
-1.09771055958412e-05
-7.99519846226992e-06
-4.49679318130389e-06
-1.24257341642286e-05
-6.78921029236127e-06
-1.55588812275593e-05
-1.66285843875852e-05
-7.05134001418249e-06
-9.19720751662958e-06
-6.86303016851488e-06
-4.83099559836123e-07
-1.68601515841748e-05
-1.27123711009267e-05
-3.52690482206738e-06
-6.97330552213194e-06
-1.13269071829458e-05
-9.35268705181099e-07
-1.56491519278472e-05
-2.68265111596211e-05
-2.4832819667522e-06
-7.49979413509457e-06
-1.04629333222656e-05
-2.20612444451199e-05
9.94194399551862e-07
-7.98549725797366e-06
-1.7851662962988e-05
-1.40670188881408e-05
-2.47605276069966e-05
7.65862394390317e-07
-3.87378732632609e-06
-1.55667892405052e-05
-1.61074197338194e-05
-2.05354347517559e-06
-1.26661189658165e-05
-1.29866604931258e-05
3.89462500826613e-06
-1.22239122710852e-05
-1.73789677983612e-05
-4.3922359369288e-06
6.83340118967927e-07
1.1452284445498e-06
-1.37928028047272e-05
-1.28171511567058e-05
-1.401303227652e-05
-7.23393044799789e-06
-8.55095569147559e-06
-2.07465855555037e-05
-2.07506868715087e-05
-7.39854163418456e-06
-7.05128318125244e-06
-1.88777883932674e-05
-1.36680073188838e-05
-1.82554481096977e-05
-3.19959201338854e-06
-2.1721704569957e-06
-9.13429061636967e-06
-3.28747805516808e-06
-8.58689004435204e-06
-2.06742939061635e-05
-2.15313389139169e-05
-1.5795049002223e-05
-9.66242887784572e-06
-1.6995264133181e-05
-1.46840073597929e-05
3.28419457164867e-06
-5.63559693666654e-06
-3.29670418391826e-06
-4.927083464807e-06
-1.4074090713049e-05
-1.95080909850294e-05
-6.58619861519693e-06
-3.08631896498669e-05
-2.5151492614325e-06
-1.41686618316148e-05
-2.94952280584728e-06
-3.95266387565744e-06
-1.34501118295439e-05
-1.22069429174033e-05
-1.79268003792196e-05
-8.99587650793658e-06
-5.17372832624042e-06
-9.93777220928109e-06
-3.26760593171696e-05
-1.24089159011575e-05
-5.07612360968488e-06
-8.0660329509183e-06
3.38324087254568e-06
-1.95284398087492e-05
-9.8245823431417e-06
-1.53249668365931e-05
-9.01054919603621e-06
-1.0657984629796e-05
-9.53713232422431e-06
4.29604402601303e-07
-1.56503334517265e-05
-1.34827199771044e-05
-5.3127924486412e-06
-1.38781059258859e-05
-2.18305433728681e-05
-7.90723734839534e-06
-7.82824805613027e-06
-1.22188998353682e-05
-4.64618664561868e-06
-1.97033108110734e-05
-2.06394410582885e-05
-8.53066811759585e-06
-1.02348737975835e-05
-2.67425564146629e-05
-1.58188850508868e-05
5.17777923850324e-07
-1.30717021423319e-05
-1.3460644729599e-05
-2.04178863920617e-05
-9.79741827929585e-06
-1.71598643056271e-05
-1.58228384161741e-06
-8.08125419600917e-06
-1.42287425987662e-05
1.33642997441695e-07
-1.39519200814499e-05
-7.63056649512566e-06
-1.09459829785049e-05
-1.82089386356073e-05
7.3325867676076e-06
-9.48883879021491e-06
-1.96891006655067e-05
2.81457786790194e-06
-3.75535056986594e-06
-1.44118074856286e-05
-1.56890159585044e-05
-1.5621325499246e-05
-4.60013631600129e-06
-2.57717666046898e-05
-1.4156134169702e-05
-5.92261759865196e-06
-4.6153613814319e-06
-1.98779497442601e-05
-1.73718389472397e-05
-4.65993452462974e-07
-6.58064961536435e-06
-1.22917379549852e-05
-7.87344959673174e-06
-2.73280825468377e-06
-8.59180161531325e-06
-1.86388543676214e-05
-9.62764198207909e-06
-8.74021478485681e-06
-1.57927714051613e-05
-7.513902579406e-06
-2.78490247854586e-05
-1.53502976717067e-05
-1.97676509685692e-05
2.01859506790922e-06
-8.04683183356773e-06
-2.41405966264207e-05
-1.0474339111808e-05
-1.27293259531997e-05
-1.81740908339091e-05
-1.28675404967987e-05
-1.80168562379401e-05
-7.66869157769465e-06
-9.30331639333885e-06
-1.63388098614286e-05
-1.32567228183265e-05
-8.37488859192931e-06
3.86412727006244e-06
-1.77626556106561e-05
-8.56394532558922e-06
-1.16753310290447e-05
-3.33798384340865e-05
-1.58711506269463e-05
-1.08816471003986e-05
-1.24809772426255e-05
-2.43308089297163e-05
-1.53757906061207e-05
-1.23770207496663e-05
-1.58263994211612e-05
-1.48015977055533e-05
-2.1791932709101e-05
-1.49706428879411e-05
-1.38274255552445e-05
-7.34079907560371e-06
-2.29864443925874e-05
1.94903799148814e-06
-2.02829421411907e-05
-1.12941603435669e-05
-1.62485359329684e-05
-1.53742892398185e-05
-1.32084775128481e-05
-7.00421296586917e-06
-1.04854198021195e-05
-7.9634000138783e-06
-1.85629067245724e-05
-2.06638433846189e-05
-1.23479812492604e-05
-1.3254927822226e-05
-1.67313767537574e-05
-1.44733935812748e-05
-2.14231840297329e-05
-3.76811587866559e-06
-1.59391131973222e-05
-8.9720462757343e-06
-1.45589908030826e-05
-1.83003997907695e-05
-5.99879837702178e-06
-6.5124360852127e-06
-1.02297277158171e-05
7.28517143158988e-06
-6.03483767629364e-07
-2.1677581637976e-05
-6.17684271791094e-06
-1.82769797094692e-05
-2.44758332187162e-05
-3.1466306112798e-06
-1.65886491877765e-05
1.31445436533316e-06
7.55300176457805e-06
-5.6852461858434e-06
-1.0657525145762e-05
-5.2887538580374e-06
-2.48893091896674e-05
-4.96541537131217e-06
-1.11529458684007e-05
-2.35638730731786e-05
-7.1709583527088e-06
-6.8909440638621e-06
-1.20466015507229e-05
-7.66726555364966e-06
-6.30718528079441e-06
-1.94950787800982e-05
-4.67756540289491e-06
-2.11673222381389e-05
-2.28070927009257e-06
-2.42940424045079e-05
-8.97496727016993e-06
-1.52523745345634e-06
-5.03599913841155e-06
-9.5530537861094e-06
-2.36464142126219e-05
-3.29341869537714e-05
-2.07592677485219e-05
-7.63485501954087e-06
2.8864367920226e-06
-3.31517019058848e-06
-6.68097756012215e-06
-8.50841031868988e-06
-2.01803297995596e-05
-1.38175546121669e-05
-3.57420393072202e-05
-3.26171693398598e-06
-1.53501446805012e-05
-1.00924835945513e-05
-8.80475535094278e-07
-2.68091462027958e-06
-1.58006634366951e-05
-1.57906653198084e-05
3.78832767568035e-06
-2.33243064585689e-05
-4.28862043039624e-06
2.33364055509439e-06
-1.2368132829282e-05
-1.14980445275562e-05
-1.73347803908594e-05
-5.8720422359867e-06
-1.59964970933369e-05
-1.06277208948076e-05
-1.30920444874856e-05
-1.82259872199276e-05
-8.23666708095773e-06
-1.30088705263492e-05
-1.4044326746018e-05
-2.4891734156614e-05
-1.40208873180456e-05
3.04734485208288e-06
-9.75613878603435e-06
-4.78419614414087e-06
-1.30078324111258e-05
-2.16967949163969e-05
-1.23666365832021e-05
-1.41487363559743e-05
-2.13491652598455e-05
-2.14026338362569e-05
-1.60697161265281e-05
-1.83564083795816e-05
-2.53208612411113e-06
-1.5198798985388e-05
-1.35057095848573e-05
-1.36464513503724e-05
-1.96997433437186e-05
-1.67104541154571e-05
1.76245541664334e-06
-1.38722730657619e-05
3.7758626696863e-07
-7.53138689232249e-06
-1.76765913611509e-06
-2.01698734445447e-05
-2.30365085293609e-05
-6.40107879326776e-06
-3.64740580358068e-06
-1.66956416651733e-05
-2.91842711166645e-06
-5.0875201180786e-06
-9.49458270665683e-06
2.88307914693298e-06
-1.65443222505288e-05
-6.01938572455849e-06
-1.86356979135159e-05
-1.54936730037505e-05
-1.40422343516158e-05
-1.85034940121126e-05
-3.34899398488953e-05
-1.06871252946536e-05
-2.20224036416269e-06
-2.14717196671464e-05
-1.93889554808524e-05
-1.76888179406734e-05
-1.55777141688043e-05
-5.85859059893206e-06
-2.87831419397801e-06
-1.27085336786493e-05
-1.50066605550762e-05
-1.49068800370471e-06
-1.19795934995376e-05
-1.68143469745043e-05
1.06624971561022e-06
-1.33748247572527e-05
-1.62380846255232e-05
-2.42254073429028e-05
1.77112042696617e-06
1.28147049991927e-06
-1.03640532070752e-05
-1.78414275408155e-05
-9.54356532809756e-06
-8.50398747669359e-06
2.48628970625946e-06
-2.07389341801324e-05
-1.67594866131187e-05
1.70764712917672e-07
-1.79506324282611e-05
-1.37973255205985e-05
-1.72371131524377e-05
-1.9155998794663e-05
-1.27497415713235e-05
-6.41318087360483e-06
-1.22154057040098e-05
-8.18214546458757e-06
-9.53925661053998e-07
-2.56155363903515e-05
-1.70896514659621e-05
-1.76858232771987e-05
-7.93135073947815e-06
-1.08838058589389e-05
-1.64969945462954e-05
-2.52216382110682e-05
-1.63121654127946e-05
-1.0596620956068e-05
-2.18321130362097e-05
-5.49329186066696e-06
-1.42889887229591e-05
-2.95629852346637e-05
-1.26880679404566e-05
-6.27996523724066e-06
-1.06132314481104e-05
-2.358539418292e-05
-1.62060069519419e-05
-5.71523306718055e-06
-9.53803229771702e-06
-1.83904634067066e-05
-7.53166758299657e-06
-5.78987014928686e-06
-7.33554513605409e-06
-4.55895485167829e-06
-1.46280801774117e-05
-1.90131445996215e-05
-2.97733138211033e-05
-1.61337146244382e-05
-1.48732518200776e-06
-1.67855122983397e-05
-1.12727616460391e-05
-1.57763813348342e-05
-2.17083198166126e-05
-1.97575545121507e-05
-2.49808837323441e-05
-1.02858899129089e-05
-2.01163713223679e-06
-8.46143959576732e-06
-5.5543772374815e-06
8.45318396643833e-06
-1.55293602001135e-05
-1.58794253833586e-05
3.24994757522604e-06
-3.27217535486292e-06
-6.60327918250276e-06
-1.59119099381585e-05
-2.40293131584254e-05
-7.75094282883971e-06
-1.30593228329117e-05
-7.03087292266199e-06
-6.71331759067603e-06
-1.70726040929121e-05
-8.51488337347284e-06
-1.02691542617594e-05
-1.72242240379077e-05
-1.16458278615725e-05
-1.16073302128497e-05
-4.08790354101593e-06
-2.31109477890659e-05
-2.00058412646677e-05
-1.30079815247066e-05
-9.62108760887469e-06
-1.76925740198651e-05
-9.45875246655661e-06
-9.08750636651828e-06
-1.43285744334898e-05
-8.33511564049157e-06
-1.98650738502903e-05
-1.1125559612221e-05
-9.84238242968118e-06
-1.57477384224286e-05
-1.21349273098534e-05
-1.54840289167804e-05
-2.43819241965654e-05
-9.86456536884832e-06
-5.85113387682899e-06
-2.37629407920384e-05
-6.8011738938242e-06
-5.72909928543168e-06
-1.59269000890163e-05
-1.90687981562078e-05
-9.93752291578628e-06
-1.345297866573e-05
2.60778335616482e-06
-1.60858009233667e-05
-1.17226641371852e-05
-1.04748882628855e-05
-7.65218103849075e-06
-1.01797238949825e-05
-4.93471631095154e-07
-8.26534289764623e-06
-6.78400275013074e-06
-2.39692791233792e-05
-1.25167855521387e-05
-1.62264528262572e-05
-2.27922930262998e-05
-1.18414735605164e-05
-6.49457460449941e-06
-1.13095662366089e-05
-1.20984864962511e-05
-1.20840463001128e-05
-2.92377583205011e-05
-2.89529752028375e-06
-1.47582377931877e-05
-8.55068514917651e-06
-1.94569265758402e-05
-8.07122517742569e-06
-9.64518835731882e-06
-1.4953393575562e-05
-1.24414153109494e-05
-1.01457825888332e-05
-2.69350585336175e-05
-2.03043823267179e-05
-1.43289874042597e-05
-5.81867407935455e-06
-5.33565281028947e-06
-2.51497605485031e-06
-1.9932507466167e-08
2.51181519540199e-06
-8.45575540142475e-06
-1.13651351661738e-05
-4.30304050708973e-06
-1.05217762883278e-05
-1.64106658461747e-05
-1.60818303944688e-05
-1.62607067241091e-05
-8.56815617733635e-06
-3.68362273128864e-06
-8.95312993873519e-06
-1.44138676682128e-05
-5.2423986559664e-06
-1.50399243844661e-06
4.39381256508436e-06
-6.23910686653868e-07
-1.19142004770723e-05
-4.40318907358947e-06
-3.18666123747066e-06
-6.03196800036354e-06
-1.18202971680791e-05
-1.92903952908307e-05
-2.06480462771127e-05
-1.21541721991123e-05
-1.21436556282948e-05
-2.19376040034926e-05
-1.4151975749195e-05
-8.10468576924156e-06
-2.18006509714231e-05
-1.07283373428647e-05
-1.69669909601075e-05
-5.19549441720164e-06
-6.4728659352383e-06
-1.98046651851876e-05
-1.36976268565194e-05
-1.33761160045407e-05
-7.81549853168182e-06
-1.95115856104093e-05
-8.20551803598059e-06
-1.04981887283932e-05
-1.09500165260338e-05
-3.87975138103625e-06
-1.92790606443825e-05
-9.28673800064581e-06
-8.10052507736335e-06
-3.935877248768e-06
-2.20177933068136e-06
-2.01661966885365e-05
-1.68915862293388e-05
-9.41535892373721e-06
-1.7170268310614e-05
-1.93074940860025e-05
-1.38458973782773e-05
-8.19108266144341e-07
-1.48073383957492e-05
-1.90276470201365e-05
-2.43068748529197e-06
-1.64698305228882e-05
4.04709188977586e-06
-1.88925632903058e-05
-6.68674751803248e-06
-1.09802971412494e-05
-1.24860760692632e-05
-2.56925565652326e-05
-1.70496348412158e-06
-9.1252382777803e-08
-1.48874198613695e-05
-2.54287432181989e-05
-1.3926984558772e-05
-1.61439874214916e-05
-7.28949717223133e-06
-1.8383102106117e-06
-2.23668680622479e-05
-1.56799233282033e-05
-8.00806851394467e-06
-9.41567591981948e-06
-1.33643348073166e-05
-1.13309840797552e-05
5.49956481802728e-06
-2.38256822038989e-05
-2.28248259923235e-05
1.4174274684942e-06
-2.20561440077227e-05
-1.24126366929113e-05
-1.55581336130528e-05
-1.45855394743468e-05
-9.36979046182605e-06
-2.66768106854026e-05
-4.48156144519491e-06
-9.68432797829382e-06
-6.25049965303379e-07
-6.85475553685214e-06
-1.60998931633892e-06
-1.02614640436832e-05
-7.89328261525957e-06
-1.11434267092774e-05
-3.58664042133444e-06
-1.33363695124964e-05
-2.02450572344769e-05
-1.23341569325758e-05
-7.65940446312549e-06
-8.84114266929525e-06
-7.56583474173411e-06
7.51459192190384e-07
-2.70245071301394e-05
-1.58170312520661e-05
-1.11492729037986e-05
-2.02715173334866e-05
1.25385930573819e-06
-3.47958363266453e-07
-1.062764812135e-05
-1.42886714338961e-05
-6.31485409112293e-07
-1.03294807180973e-05
-2.54471394195267e-05
-2.4842789211059e-06
1.14985649474422e-07
-4.94472936850082e-06
-7.43908186633007e-06
-2.20836535597337e-05
-8.72031594707329e-06
-2.63864516806098e-05
-2.17086420869833e-05
-1.34655327808758e-05
-3.25816153940661e-06
-1.20417026647078e-05
-1.24641910348781e-05
-1.37640345399094e-05
-1.24125090698677e-05
-2.15949742871136e-05
-1.32444031956303e-05
-2.04612673679645e-05
-4.21127491572643e-06
-1.20341200597654e-05
-1.29631100201079e-05
-3.37594308028185e-06
-1.88330853155714e-06
-1.4430029044378e-05
-1.2389677314803e-05
-1.62274302894333e-05
-1.43950568773197e-05
-1.49490236682971e-05
-1.2633570640872e-05
-9.63657799084742e-06
-1.62480326005908e-05
-4.65387526649834e-06
-8.79867250908267e-06
-1.25920775895154e-05
-8.13974083338008e-06
-9.92052258957368e-06
-2.5964427374808e-05
-2.10996089617328e-05
-1.10502002229386e-05
-7.88918350127204e-06
-8.52409957803211e-06
-1.2207475117795e-05
-1.28217146252166e-05
1.912568005316e-06
-1.18386028275298e-05
-7.87549129997376e-06
-1.69852142617989e-05
-5.21501089983295e-06
-8.8424434900733e-06
-1.34307885559624e-05
-1.87489671133832e-05
-7.09111414565917e-06
-6.98333948027882e-06
-1.98337147626196e-05
-5.89152358915442e-06
3.02601227907271e-06
-2.06441745080292e-05
-9.20533209489654e-06
-1.03694005915704e-05
-1.59224662740313e-05
-6.69586785384815e-06
-1.48813844197839e-05
-5.41393269018239e-06
-1.2735650907141e-05
-1.95271804848326e-05
-1.2019293723472e-05
-2.14919629851413e-05
-5.27866444413578e-06
-1.89567383286566e-05
-2.27230849345251e-05
-1.81044264350575e-05
-9.13709288512883e-06
-1.32511142651145e-05
-1.11618285186706e-05
-2.98013405645233e-06
-2.2338133524586e-05
-2.32944733470165e-06
-6.49081515683489e-07
-2.40564146625193e-05
-2.43760112374207e-05
-7.11188094994172e-06
-1.56371279420312e-05
-9.39346321021863e-06
-7.29835565675693e-06
-7.64149333605281e-06
-5.93319352375611e-06
-3.1341071262382e-06
-1.15946656746716e-05
1.70812652544581e-06
-1.10162202408637e-05
-3.04448710113205e-05
-8.07175763034644e-06
-6.9048419587126e-06
-7.07388786372695e-06
-1.56476380414628e-05
-1.14939745183019e-05
4.048507481622e-07
-1.5824661600525e-05
-2.78010357926872e-06
-1.08798520535966e-05
-2.42608894378155e-05
-1.85246073888179e-05
-1.1170476985848e-05
-1.32780122097865e-05
-2.15657309084284e-05
-1.25810762983662e-05
-1.15903815742408e-05
-5.34415902373664e-07
-1.07471857675256e-05
-6.04637924684229e-06
-1.70643151868224e-05
-1.55349293332679e-05
-1.63618192884589e-06
-2.69120551806085e-05
-5.59806720859396e-06
1.41523966940924e-05
-4.00467215389545e-06
-2.22443563938963e-05
-4.31203388126594e-07
-9.12803860992444e-06
-8.54152996101607e-06
-1.35218493874337e-05
-8.22826165974517e-06
-5.12448426292213e-06
-1.07634790339627e-05
3.20124987522913e-06
-1.02023215669067e-05
-1.39129492010902e-05
-3.60136882120976e-06
-2.32139249104759e-06
-6.94110269858936e-06
-1.08205701094617e-05
-1.27255192813562e-05
-1.64245622819569e-05
-3.19152288843408e-06
6.58273874322588e-06
-1.12600468082563e-05
-1.37416002569889e-05
-1.12722017005188e-05
-2.56171254794453e-05
-1.12250813093356e-05
-1.01057671640989e-05
-2.07282430946818e-05
-1.06372339690515e-05
-1.42392596257316e-05
3.79246034038185e-06
-1.6573608051588e-05
-1.05445460501433e-05
-1.60078955697818e-05
-4.41498285949925e-06
-1.02869371562758e-06
-1.41522428927375e-05
-5.28737207855982e-06
-1.60652436537672e-05
-1.51531386327592e-05
-1.43162410832002e-05
-1.32254819283902e-05
-1.60870468084909e-05
-1.34010319927256e-05
-2.21220948648763e-05
-1.45752123866579e-05
-2.35955496667299e-06
-1.52830100337753e-05
-5.29985274589628e-06
-1.72985727343868e-05
4.61788669729869e-06
-6.51293232885856e-06
-1.89680999839134e-05
-1.1454246132552e-05
-8.33948301795053e-06
-2.01658496784823e-05
-6.75984945909056e-06
-2.04106638095221e-05
-1.01450242379102e-05
-2.30826162367013e-05
-3.78081236436778e-06
-2.17148505778645e-05
-2.5069803641911e-05
-1.10754833027907e-05
-1.50715779330585e-05
-1.20934754655654e-05
-1.11522958006407e-05
-1.73423858363369e-05
-6.0492162592388e-07
-1.92985672655536e-05
-1.1181740187782e-05
-1.04390557370502e-06
-1.13301070756619e-05
-1.49164760304184e-05
-1.11424742845493e-05
4.1186403894821e-06
-2.10270710688904e-05
-1.84004719066286e-05
-2.14814796613658e-05
-8.94797492633213e-07
-1.40332533566943e-05
-1.4235575944391e-05
-1.28216682105463e-05
-7.28976180953284e-06
-1.26141176515767e-05
-8.88824446960778e-06
-6.91466856895167e-06
-1.25526535332291e-05
-2.72373167574037e-05
1.59308069996496e-06
-1.15142507125457e-05
-1.54059364052325e-05
-1.67495738125511e-05
-2.27204440744277e-05
-2.63925613282735e-05
-5.09662629938779e-06
1.48249044324733e-06
-1.06804630027024e-05
-1.58443626592161e-05
-1.61193747926741e-05
-1.09444885753708e-05
-1.00176355404507e-05
-1.60368913765338e-05
-1.48897354128302e-05
-6.01494810876239e-06
-8.58211187213605e-06
2.03215449275314e-06
-1.42377474537226e-05
-1.3675330438049e-05
1.32069742646246e-06
-1.64281611485255e-05
-6.63831322500434e-06
-7.95626724728151e-06
-1.37564569009806e-05
-2.26831194803086e-05
-1.16700601643878e-05
-3.96047101826503e-06
-1.39517899665866e-05
-8.07016679315515e-06
-1.37340495200747e-05
