# Supplementary material for: Research on computational propagation and identification of mine microseismic signals based on deep learning
Source: PLoS One. 2025 Oct 22;20(10):e0334641. doi: 10.1371/journal.pone.0334641 (PMC12543183; doi:10.1371/journal.pone.0334641)
Supplement: S9 Data — (ZIP) [file pone.0334641.s009.zip › 000101100000305.xlsx_0.txt_24.txt.txt]

-1.81841946865387e-05
-1.84522106989998e-05
-1.32689621581606e-05
-1.37918888760608e-05
-1.14358563855466e-05
-2.11067293061126e-05
-1.14044378576541e-05
-1.10836324597903e-05
-1.88690548455765e-05
7.83568296946134e-07
-7.01520553933862e-06
-1.33906047108319e-05
-5.21146291688261e-06
-1.75089233383567e-05
-1.82217558975897e-05
-1.12987853378521e-05
-9.19402657134903e-06
-2.25414254988706e-05
-5.39055157680544e-06
-1.38596554804472e-05
-8.77861161851002e-06
-1.72136253470971e-05
-7.87186924042608e-06
-1.96826047709572e-05
-2.30664826181265e-05
3.65391398234304e-06
-1.01221837603518e-05
-1.86200673421104e-05
-1.68557849229531e-05
-1.84917233808185e-05
-1.07883402514134e-05
-9.9106651927583e-06
-8.77319831533057e-06
-2.08092940802133e-05
-7.42314313130814e-06
-1.25007900147906e-05
-1.25371775001737e-05
-3.95968257394712e-06
-1.8023036611964e-05
-8.77005198999784e-06
-1.6754431296665e-05
-1.02904839553173e-05
-9.30306344496659e-06
-1.87820990583634e-05
-2.75928411801283e-06
-4.82107375823222e-06
-1.72086528504949e-05
-8.44914583353932e-06
-2.352343486894e-05
-1.72747355285612e-05
-1.45071490860977e-05
2.82441697243549e-06
-5.76229367456466e-06
-9.46159369941578e-06
-8.35388219861831e-07
-1.65947942477723e-05
-1.34742233255704e-05
-1.25926507467864e-05
-1.54075655702362e-05
-7.53833205998161e-06
-8.51023779592379e-06
-7.19927721955645e-06
-8.34565529130561e-06
-1.84021082493809e-05
-7.50606550150456e-06
-1.54101327199898e-05
-1.26513358152561e-05
-1.6309392486095e-05
-2.22012628979755e-05
-1.9293084622447e-05
-1.63347208828366e-05
-1.10208472770298e-05
-1.4246986033227e-05
-3.73446872881992e-09
1.73314333213338e-06
-3.2578763901896e-05
5.30030508758108e-06
-2.38864611251918e-06
-4.66139250216763e-06
-1.07681548430682e-05
-5.59090217207125e-06
-9.04693081815041e-06
-4.80659230843965e-06
-1.43766732131169e-05
-7.45601438396284e-06
-1.86006990656438e-05
-1.74377530637993e-05
-1.47798473734738e-05
-5.06582511564692e-06
-1.79883940850614e-05
-5.27265717245703e-06
-1.42896476020004e-05
-8.78839800872253e-06
-5.30176282147943e-06
-7.9492574988479e-06
1.15812068854839e-06
-1.55103477403137e-05
-5.43803911953111e-06
-2.17377384405772e-05
-1.47013322066759e-05
-1.47192533309403e-05
-1.22240701158041e-05
-5.88357183102076e-06
-1.38030386744463e-05
-6.66372727720125e-06
-1.52097449116816e-05
-2.51892611853534e-05
-1.51636531655287e-05
-2.47282486064271e-05
-1.65088441187915e-05
-1.42393513059017e-05
3.5555582639376e-06
-2.28743132681993e-05
-5.47199716505924e-06
3.41574505558347e-06
-5.12511188350955e-06
-1.68182110266458e-05
-1.38812297049708e-05
-1.94226482007473e-05
-1.66195554855576e-05
-3.88359887717416e-06
-9.96945051512153e-06
-9.89171843413696e-06
-8.46420008959807e-06
-1.30540774444097e-05
-9.2804639578497e-06
-1.62107385808577e-05
-1.70045235684875e-05
-8.90514923145283e-06
-1.4049149000402e-05
1.46733222100086e-06
-1.59039128608426e-05
-3.4951474559846e-06
-8.40567953818609e-06
-1.70319609709703e-05
-5.79130283087991e-06
-1.12683322309432e-05
-2.34894064736272e-06
-7.72210317338401e-06
-2.48069075382759e-06
-3.92968575044818e-06
-1.05526160054757e-05
-4.34953451143463e-06
-1.46446503599142e-05
-8.63203955154486e-06
-6.89234266495729e-06
-8.91042086485493e-06
-1.18528530852901e-05
-6.63670367494959e-06
-1.13711944318865e-05
-1.31267616274157e-06
-4.25184986794306e-06
-6.47025665532741e-06
-1.4901901999241e-05
-2.2501330956587e-06
-2.74487164205959e-06
-5.14205661050623e-06
-5.77971925954357e-06
-1.60177047420031e-05
-1.34847083395486e-05
-1.01684798055651e-05
-6.49386015776802e-06
-3.10642174248522e-05
-1.21798380232943e-05
-1.44951697277327e-05
-8.47814122911729e-06
-1.36281096221411e-05
-1.8080817752764e-05
-1.45663354664776e-05
-9.27120540491447e-06
-7.30152737403898e-06
-1.48398001003565e-05
-1.6269871173123e-06
-6.09055044597537e-06
-1.25847515007127e-05
-1.61399256550095e-05
-2.21413664472449e-05
-1.69472567493554e-05
-1.28503352242731e-05
-1.74068686338138e-05
-7.91902368456798e-06
-1.30700917422261e-05
6.13257493859057e-06
-2.1439826791677e-05
-2.60318911772398e-05
6.0729933224604e-06
-2.61590490210161e-05
-1.50780196586711e-06
-5.87983646891935e-07
-1.17768718092682e-05
-1.75531523141962e-05
-6.72442534792255e-06
-4.24159214802122e-06
-1.70810455017297e-05
-1.40789482333519e-05
-1.36895206283107e-05
-1.33226088984096e-05
-1.24345321557043e-05
-2.82472370632994e-06
-2.78334126484034e-05
-1.61287223836871e-05
-6.61031183642284e-06
-1.25407650354311e-05
-1.86624877667049e-05
-1.47963979849093e-05
-4.08253825973763e-06
-1.17378282822358e-05
-7.85877484112773e-06
-8.14803145773416e-06
-9.44494697040768e-06
-1.40260709193149e-05
-1.07154504851401e-05
-1.34146698147116e-05
-1.47603991612687e-05
-7.21019545887562e-06
-4.54152274136555e-07
-1.00565620363089e-05
-9.8416886706587e-06
-1.24035619533847e-05
-3.1341988204758e-06
-1.948717025418e-05
-4.39979317400939e-06
-5.2888209850481e-06
-1.73562792511267e-05
-2.10776879068653e-05
-1.36942179026432e-05
-7.89367031413324e-06
-1.26563620488549e-05
-2.68595885052734e-06
-1.07954941104657e-05
-6.76637827194225e-06
-1.75035675092859e-06
-1.30764939667733e-06
-1.06125202400555e-05
-1.29970893296225e-05
-5.34547113664238e-06
3.21395650920084e-06
-7.60066844462445e-06
-1.35474666243635e-05
-2.29141081652231e-06
-7.4312837024811e-06
-1.13088678272515e-05
2.44305797416852e-07
-1.12707297277756e-05
-1.34652131895716e-05
-7.43441742005246e-06
-2.23213393846662e-05
-2.37520991269814e-06
-1.42035559785691e-05
-1.49418159849567e-05
-1.08252485445283e-05
-1.50988725424129e-05
-1.57242629180535e-05
-2.47920899565075e-06
-9.05897561558018e-06
-1.40755446803077e-05
-1.28749050135995e-06
3.14456710067216e-08
-1.27372157399946e-05
-9.13329942346866e-06
-6.01962647891785e-06
-1.88694949310589e-05
-1.56987595457485e-05
-1.95121930607328e-05
-9.84702143309261e-06
-7.67096788986313e-06
-2.46452014571271e-06
-9.97309430688491e-06
-6.55209985839817e-06
-3.94282732129821e-06
-3.54147274824092e-06
-9.53383552741293e-07
-8.74353331708319e-06
-9.86646923464505e-06
-5.83468762602475e-07
-2.06863795464048e-05
-8.86583106871568e-06
-2.00219686835376e-05
-6.12084049741159e-06
-1.47742987984568e-05
-2.08928459412723e-06
-1.14322831422845e-05
-1.26231701563731e-05
-1.77753813401381e-05
-1.05813448206261e-05
-9.66617650200782e-06
-2.52430761307542e-05
1.11737033881586e-06
-1.10184737241239e-05
-1.03258359160082e-05
-1.46755183469373e-05
-1.18404992208459e-05
-7.00585980922578e-06
-8.27266158272403e-06
-1.4033717569554e-05
-7.89200745212179e-06
-1.07917012971745e-05
-1.7746199914173e-05
-1.79756848265623e-05
-1.19390397901723e-05
-1.87127136679192e-05
-1.48162608546246e-05
-8.5612804416075e-06
-1.98231110063808e-05
-1.30780120317709e-05
-2.16470575719136e-05
-1.00998054524528e-05
-2.15939349273222e-05
-1.17464714960649e-05
-1.16148928350612e-05
-7.53752588549114e-06
-9.51200781292223e-06
-1.82001247333406e-05
-9.83649829387446e-06
-1.24914566185398e-05
-2.28548784351512e-05
-2.27210445729464e-05
-1.83017561138031e-05
-9.2252207283273e-06
-4.47281338295173e-06
-6.21342241210649e-06
-9.85546480672258e-06
-2.75264765933575e-05
-4.8746540758035e-06
-4.68025828822129e-06
-2.31230673663953e-05
6.27718292235531e-06
-1.25972833934308e-05
-1.68335833310686e-06
-1.49796229568814e-05
-1.25409403539907e-06
-1.29625653659315e-05
-3.14922532524214e-06
-5.1346845579792e-06
-1.60094110977539e-05
-1.20447473744433e-05
-6.94732476145935e-06
-7.53997797640677e-06
-1.19905252604202e-05
-1.55739629873166e-05
-6.16022032043819e-06
-2.27426848078153e-05
-9.71143767963117e-06
-3.08201317677763e-06
1.95293734452556e-06
-6.24962910914804e-06
-5.15338658342107e-06
-1.5325759820807e-05
-2.16993835675372e-06
-1.6220147727818e-06
-2.92336216036518e-07
-1.67740591931935e-05
-2.90384258404697e-05
-9.22365451603308e-06
-1.24933999295284e-05
-2.352066560207e-05
-7.82103846239692e-06
1.13597660731342e-06
-8.81014647094785e-06
-2.35320217117252e-05
-8.5725513692096e-07
-5.11153582551368e-06
-1.7483181103728e-05
-1.61525678410592e-06
-1.88849253484183e-05
-5.84812164129942e-06
-4.44391794212886e-06
-1.17376148125085e-05
3.74949531880296e-06
-1.85267433067776e-05
-1.50612994759709e-05
-1.35508231085578e-05
-9.62558523109561e-06
-1.49268932736944e-05
-1.78037704696888e-05
-1.83429269712096e-05
-1.53039989212473e-05
-1.37984290092228e-05
-1.96287485926131e-05
-2.69909182284483e-06
6.4625682730798e-06
-1.03433641467577e-05
-2.44687617083633e-05
-3.80537757780687e-06
-6.0500439429417e-07
-1.76731809476946e-05
-3.3373014415504e-06
-1.13177374213501e-05
-9.60622792343608e-06
-1.12533231705805e-05
-8.59172458337707e-06
-2.20301941958914e-05
-9.6629302930663e-06
-1.68060872378768e-05
-4.48575732122993e-06
-1.45738055508577e-05
-2.77362143534243e-05
-8.65833850238198e-06
-8.89327156148305e-06
-2.86237888661623e-06
-1.65526158542794e-05
-8.15965973936212e-06
-1.71454364991419e-06
-1.73086511542735e-05
-1.33977860510856e-05
-1.54883368092345e-05
-1.40266419545507e-05
-9.12877142921699e-06
-1.62463195863753e-05
-6.84411929382981e-06
-1.28211403438845e-05
-1.73159922488602e-05
6.88395508437164e-06
-1.83706590067565e-05
-7.76589808065554e-06
-3.22310631335974e-06
-1.19244182922603e-05
-6.83841045813375e-06
7.27537086734526e-07
-6.11332765491898e-06
-1.26791607104555e-05
-1.11029317869062e-05
-1.07392538545579e-05
1.34936580607442e-06
-1.12918255804726e-05
-1.21131839764003e-05
-1.35436881358632e-05
-1.44324107150455e-06
-4.11510901633808e-06
1.98600414702995e-06
-1.06532529826219e-05
-1.09640355409691e-05
-5.68791665548522e-06
-1.09886748389012e-06
-6.94785955252543e-06
-9.77300670642751e-06
-2.51995889105762e-05
-2.60326880139292e-05
-1.95211337489831e-05
-5.05794066403568e-06
-9.75692392218795e-06
-7.23919904911096e-06
-1.05953484073759e-05
-1.53824567963553e-05
-7.71343397142417e-06
1.26180852633885e-06
-3.42693024207397e-06
-1.50175541340219e-06
-1.25093489565076e-05
-1.20896515942519e-05
-2.25697918530309e-06
-1.18375800507173e-05
-5.57273104749388e-07
4.56127676927349e-07
-1.14064507623422e-05
-5.4679036501856e-06
-1.27439109605713e-05
-1.72416056358136e-05
-1.5225763095953e-05
-7.6434734903152e-06
3.4189267897319e-06
-2.7679668172612e-06
-2.04005793590205e-05
-2.19307541831862e-05
-1.26546740824973e-05
-5.30980523266229e-06
2.92238605011189e-06
-2.01347836429566e-05
-1.39707047435776e-05
-9.56848992683153e-06
-1.93791073137471e-05
-1.49542955783485e-06
-2.61520898432e-06
-6.36451827350613e-06
-1.53228133520764e-05
-2.379657907895e-06
-3.04278369209992e-06
-8.0283091410134e-06
-1.18644888754737e-05
-1.31832361976647e-05
-1.88034866803601e-06
-4.08517305896086e-06
-1.59181909755176e-05
-1.43948577692767e-05
-2.14365045631332e-05
-1.2597763286393e-05
-8.69013551371245e-06
-7.73369409745876e-06
-1.13281122067171e-05
-1.02266126227509e-05
-1.23602441517797e-05
-6.42523434362306e-06
-1.06860729115372e-05
-1.26838179315301e-05
-1.46357447909173e-05
-2.49462406093292e-05
-5.65740058989181e-06
-5.34065820447337e-06
-1.01129372902475e-05
-2.06872628803073e-05
-1.64298845869767e-05
-1.09047333911137e-05
-9.64179017973889e-06
-9.7555375060741e-06
-2.59893809960523e-05
-1.72631476631368e-05
-1.07606933983154e-05
-1.08520859544843e-06
-3.56152637533735e-06
-1.97281780491654e-05
-1.83760294367328e-05
-3.61458866527862e-06
-9.21563161194299e-07
-7.26104536973999e-06
-2.49101863217104e-05
-6.40412075085968e-06
-6.03234448539978e-06
-2.116915429423e-05
-4.58774048278149e-06
-7.02883422073793e-08
-4.45308547387721e-06
-1.88766455120753e-05
-1.70834157036475e-05
-1.93254287959384e-05
-7.59040638430059e-06
-7.3913309499547e-06
-5.48393842206757e-06
-3.94708583281432e-06
-7.55694716235586e-06
-1.40292115739373e-05
-8.87399292665745e-06
-1.88058753785482e-05
-1.87788517408658e-06
-9.68149815685663e-06
-2.00468972574188e-05
-2.20765500264114e-06
-9.04623973939189e-06
-1.64060114156839e-05
2.06918537272304e-07
-8.06614872755053e-06
-1.86490201212494e-05
-4.34657436948863e-06
-6.36294746682348e-07
-1.2286811965137e-06
-1.60707798716832e-05
-1.73260715471426e-05
-2.1347384983115e-05
-5.43088599472972e-06
-9.36797018900903e-06
-1.97942387063679e-05
-4.03616897162222e-06
-1.86214050455191e-05
-1.20241961838332e-05
-1.06348618937879e-05
-8.64715743343474e-06
-2.1855244800253e-05
-5.50429529414151e-06
-7.51845592001962e-06
-1.0872144497612e-05
-3.0610621676823e-06
-9.53464247309645e-06
-2.00943651642918e-05
-2.50972867813647e-06
-1.148986093871e-05
-1.00807269644178e-05
-1.04446091378441e-05
-2.53695117954328e-06
-1.78061212672742e-06
-1.72405644357281e-05
-1.7222507244301e-05
-7.28428975626279e-06
-1.56319925801778e-05
-1.68329158641427e-05
-1.32180714928374e-05
-1.24636570449725e-05
-1.10077307878159e-06
-6.64429024652356e-06
-1.19963451424355e-05
-7.60889089223764e-06
-1.68850791532226e-05
-2.59812573103343e-05
-2.29334828458287e-05
-1.30675836953705e-05
-1.40021334670853e-05
2.96773183704805e-06
-1.15434061349298e-05
2.14850088613368e-06
-4.21804447561734e-06
-2.66686606722496e-05
-6.36406649881496e-06
-7.20687464328134e-06
-1.05866253540347e-05
-1.51590725846796e-05
-9.01847025555925e-06
-2.00545847181566e-05
-2.37875216067779e-05
-2.36268659806357e-05
-1.32762690178391e-05
-3.71026645194334e-06
-9.40291859469243e-06
-1.07146373262471e-05
1.47026759465477e-07
-1.51027745677837e-05
-8.41960620002006e-06
-1.16966979704055e-05
-1.18738648792179e-05
-1.37929626209588e-05
-1.09383870497525e-05
-1.83973577239822e-05
-1.97847017707482e-05
-1.21730185068655e-05
-1.69867556569439e-06
4.02880007642823e-06
-1.30621884537997e-05
-1.04822906926617e-05
-1.21010140195544e-05
-2.19183632108683e-06
-1.01236190126757e-05
-2.4399473158214e-05
-8.85503716279791e-06
-2.65990153850718e-05
-2.42349605722111e-05
-1.43732370901089e-05
-5.02154769075633e-06
-2.14283458520661e-05
-4.91267881687936e-06
-1.07049969641319e-05
-2.25694365611637e-05
2.93648871791645e-06
-4.63431672124234e-06
-2.08999916305356e-05
-5.62571377246244e-06
-1.30506656658154e-05
5.84186510986196e-06
2.32884352197681e-06
-1.40156822360803e-05
-4.76731234573491e-06
-1.28114675942205e-05
-8.10780332963233e-06
-1.5795930615432e-05
-2.36583110037411e-05
-5.95422616645446e-06
-1.43621827777556e-05
-8.83559356012099e-06
-6.5484764179102e-06
-8.95698764300516e-06
3.10796182040975e-06
-1.39354205745823e-05
-7.70039563023641e-06
-1.24729771604318e-05
-7.72816967328682e-06
-2.01307667987478e-05
-1.76819072914356e-05
-1.94573514178215e-05
-7.97178666431437e-06
-2.06173281660132e-05
-2.46228542072777e-05
-1.5579523886998e-05
-2.49193034085847e-05
-2.20483849943238e-05
-7.31669991174748e-06
-1.03786125415639e-05
-1.59868172398998e-05
-7.80976797123605e-06
-2.38836453975717e-06
-1.61682466057131e-05
-2.67158825805161e-06
-1.5077575712023e-05
-1.00296848991231e-05
-8.03924641550584e-06
-1.9307167331318e-05
-3.23809199956623e-06
-8.68495796298164e-07
-1.61890215473181e-05
-1.45214947737864e-05
-2.35279690456848e-05
-8.55860099210229e-06
-2.43746535268722e-06
-5.68394221646189e-06
-1.68161274506081e-05
-9.09328543601203e-06
-9.56219198844169e-06
-2.98329163097937e-06
-2.14597216346894e-05
-1.72870768962728e-05
-1.8444775991793e-07
-5.55076764241103e-06
-2.2761470373257e-05
-1.40272755326641e-05
-3.92244103101605e-06
-1.33789330983288e-05
-6.79998815201386e-06
-1.6401247302113e-05
-1.77111225350484e-05
-8.32362632246061e-06
-1.64786642976124e-05
-7.77758822482015e-06
-1.38070957897796e-05
-2.38633950732374e-05
-1.19381741241826e-05
-1.4638070753126e-05
-7.38585988549391e-06
-4.59615236935842e-06
-6.6213716977092e-06
-1.55853028568718e-05
-4.65904455214531e-06
-1.3250687452414e-05
-7.01427306999722e-06
-1.827113918386e-05
-1.77008070610478e-05
-1.57525180799681e-05
8.26915792181383e-06
-1.33222406008205e-05
-1.93949201294917e-05
-7.2330727401059e-06
-1.48018723748837e-05
-9.78876107764846e-06
-1.32549917138512e-05
-1.20889235966785e-05
-1.94002442014661e-05
-8.50520498853574e-06
-2.39092284551057e-05
-1.40100713344017e-05
-1.1498726227953e-05
-1.15188973360622e-05
1.10568031383131e-06
-1.31826736025833e-05
-2.16111801205046e-05
2.04228010221124e-06
-8.73756661399018e-06
-2.66333653115393e-05
-1.90063826757553e-05
-1.35170756564305e-05
-8.2116323870324e-06
-4.35141712793435e-07
-1.42045536775763e-05
-9.45410735159486e-06
-1.42282176724202e-05
-3.86503889676953e-06
-1.00715169255357e-05
-6.62863899007813e-06
-2.90476452487029e-06
-7.77776124518496e-06
-1.55167019548996e-05
-5.70059729220344e-06
-1.4357448605805e-05
-1.03394183097123e-05
-1.09405653587505e-05
-1.52317293138569e-05
-3.01516796422901e-06
5.93635271035219e-06
-5.30115701359397e-06
-8.54611633750691e-06
-2.17714201755072e-05
-1.62270227010278e-05
-5.04454510307172e-06
-7.05107851964616e-06
-1.04952201433962e-05
-2.34831690589793e-06
-2.10848946194612e-05
-1.81476312482361e-06
-7.81524725514915e-06
-9.11636440003071e-06
-8.81013347856054e-06
-4.36996746788837e-06
-9.06480195200651e-06
-2.85325077387025e-06
3.61177211490626e-06
-5.41053239164703e-06
-3.53044264469934e-06
-1.13644241827818e-05
4.91847439492363e-06
-1.22302084000196e-05
-1.00926498401295e-05
-5.2039628073131e-06
-8.25120751488064e-06
-1.70642192240462e-05
-8.90628959033619e-06
-4.81979491485922e-06
-7.69028235619116e-07
-1.35653506416679e-06
-1.45811169015386e-05
-2.67686719976595e-05
-2.58057184575971e-05
-2.72339669012007e-06
-5.80107146968804e-06
-1.69358848044375e-05
-1.51676316745298e-05
-1.63972297545334e-05
-1.10796096866813e-05
-1.46482443365596e-05
-1.61185783232426e-05
-4.1050919987206e-06
-7.78882302061473e-06
-1.7773724333435e-05
-1.66372868442329e-05
-7.55649798641788e-06
-4.5612402083901e-06
-1.28137749364017e-05
-3.00111255944313e-05
-1.19963982036556e-05
-1.92662740360368e-05
-5.21512789672528e-07
-4.41849209747815e-06
1.70808078714929e-06
-1.73499909219689e-05
-1.16980595706893e-05
-9.82172493522558e-06
-1.0611895610401e-05
-6.2302193306872e-06
-5.44116298108232e-06
-7.20118984465687e-06
-9.05052883136794e-06
-6.63912232113462e-06
-1.24567425116614e-05
-2.93678498248624e-05
-1.52921980379191e-05
-2.54095474942115e-05
-2.26434369513663e-08
-1.496693222642e-05
-8.44905945729894e-06
-7.97207468524056e-06
-3.94882824070339e-06
-1.60164636031404e-05
-1.74291399102914e-05
-5.87602522840082e-06
3.74068800577936e-06
-4.33953064213525e-06
-8.71491079486731e-06
-3.62303277168578e-06
-1.69413770730002e-05
-2.24417041891102e-05
-2.27639761023285e-05
-1.41783860976422e-05
1.55011704914579e-07
-1.85928669785489e-05
-5.64314004880263e-06
-8.84275558110114e-06
-1.09262306570255e-05
1.4268902325592e-06
-8.10146706187228e-06
-1.0857334404828e-05
-2.6098266601038e-05
-1.25180945034444e-05
-2.43237668563097e-05
-2.1478488985446e-05
-4.17194939364112e-06
2.06580110513961e-06
-1.36321363006338e-05
-1.19018708813023e-05
-8.94175384661994e-06
-3.84244945942258e-06
-1.19594707756436e-05
3.48145772792699e-06
-1.39871798416707e-06
-1.30502206559371e-05
2.56368636034055e-06
-1.38958921630111e-05
-4.47304656892159e-06
-2.78317974092201e-06
-9.31071822340257e-06
-2.85752284642325e-05
-2.05533069067887e-06
-4.16850051972283e-06
-2.1376497769499e-05
-1.50414249589628e-05
-1.96603487233212e-05
4.30319757191892e-06
-1.49930454157525e-05
-2.684686213176e-05
-1.56971921394822e-05
-1.00141361798424e-05
-1.46686707388233e-05
-1.01262537143462e-05
-1.66928280905278e-05
-3.09235561930458e-05
-6.51271228945542e-06
-8.72809613571853e-06
-2.15575008328766e-05
-1.24823405818121e-05
-6.923173791957e-06
-1.38232348258862e-05
-1.66001578535887e-05
-8.1305626712467e-06
-1.16990316602631e-05
-2.17820365179896e-05
-2.37564032144844e-05
-1.71792733176498e-05
-1.72496327841778e-05
-1.5388783979723e-05
-7.47676938576415e-06
-1.45621227630775e-05
-5.6062223558929e-06
-3.93374573371459e-06
-1.98214519836895e-05
-6.72493412140378e-06
7.37102788515324e-06
-3.13668014354957e-05
-1.10235836712449e-05
-1.3787875954185e-05
-2.08049925441532e-05
-1.16357006885786e-05
-1.73276953158318e-05
-1.26861813633478e-05
-1.1249024414542e-05
-2.63969785607448e-05
-2.1883354369293e-06
-2.26207975879456e-05
-4.3953923946136e-06
2.05463302505672e-06
-1.85721023562245e-05
-7.15161641818645e-06
-1.34277633227878e-05
-7.05554914505292e-06
8.87730335824747e-06
-1.5161284515113e-05
-9.8742368964804e-06
-1.0617814998274e-05
-1.48553596538198e-06
-1.14637100018551e-05
-2.38389931329424e-05
-1.03903244175895e-05
-1.00913042601422e-05
-1.87932053894696e-05
-1.40160156623548e-05
-1.82658429147531e-05
-9.79174124463093e-06
-2.17725505537016e-06
-1.83783251878524e-05
5.21671248589475e-06
-7.96097706188812e-06
-2.67398137287162e-06
-1.27712215250446e-05
-3.5418467824707e-06
-8.61763158343631e-07
-2.2878740053795e-05
-6.62537205806097e-06
-1.2779193501468e-05
-1.79338586137511e-05
-9.57838864132242e-06
-1.60145566298662e-05
-1.04800962457647e-05
7.45473316300229e-06
-1.29657298495013e-05
5.16495290868396e-06
-1.38731288424866e-05
-1.19500504241559e-05
1.90030588090698e-06
-1.90448268634061e-05
-3.32968665977367e-06
-1.87142939300463e-05
-1.71281712408908e-05
-1.43778668180323e-05
-5.97668295453144e-06
-6.2268153420468e-06
-1.89757777585684e-05
-8.75265592516274e-06
-7.67739137664426e-06
-2.56062963056612e-05
-2.90177123407889e-06
-2.71123256867115e-06
-1.07687665301592e-05
-1.75275447048792e-05
-1.61276064960329e-05
-2.8826897337309e-06
-6.85263379414541e-06
-2.02235844532115e-05
-2.47971753976745e-05
-1.33097730594518e-05
-1.73850378777806e-05
-4.15304029292937e-06
-7.92381909621901e-06
-1.27582118433531e-05
-2.34125515255936e-05
-7.69108058933824e-06
-7.72125533356828e-06
-1.08380090673502e-05
-5.24494914991212e-06
-1.24205774609492e-05
-5.06060779834822e-07
-1.95039067082918e-05
-1.26477410204814e-05
-9.47293836219934e-06
-2.2414697717455e-05
-1.96822402027404e-05
5.4552112350504e-07
-1.14602229709668e-05
-1.83982387414538e-05
-2.00472964149935e-05
-5.35041097957763e-07
-4.07958316105219e-06
-1.80931626242284e-05
-5.37891903335867e-06
-8.14601001215695e-06
-1.31958530322999e-05
-2.40226535587636e-05
-1.36595534555718e-05
-2.81738591159177e-05
-2.23891095956489e-05
-1.29201402419919e-05
-1.48406855473615e-05
-5.58044734656107e-06
1.3530122621461e-06
-1.51343628399161e-06
-1.49622366386512e-05
-1.41933731005126e-05
-2.44826601920043e-05
-2.31282076213251e-05
-1.03501219159435e-05
-1.63174042035551e-05
-5.86798113271606e-06
-2.00301120850974e-06
-7.47897991005392e-06
-8.80605922265476e-06
-3.13933169078724e-05
-3.04215893866943e-06
-4.66401036710136e-06
-4.56522184277393e-06
-1.74939430125863e-05
-2.32729722622466e-05
-5.38985317127393e-06
-1.03412833906848e-05
-2.3764178339592e-05
-1.39712248037071e-05
-9.37129470629333e-06
-9.54378110924862e-06
-1.36776677023257e-05
-8.89254944574614e-06
-1.67999471718304e-05
-1.66197694391714e-05
-7.23336770038502e-07
-2.02975547150119e-05
-4.55520722762109e-06
-1.03190643566442e-05
-8.85450204366957e-06
-1.21656247582957e-05
-2.43483081468284e-06
-6.81487397901742e-06
-4.04422128944001e-06
-9.45741029506762e-06
-1.3397588874117e-05
-2.04627968397433e-05
-1.07648739539287e-05
-8.48155345290222e-06
-4.03213755709376e-06
-1.32513885318271e-05
-2.81822542075962e-05
-1.86504513161404e-05
-6.29451725779862e-06
-1.15171325843454e-05
-7.2183194023985e-06
-1.40584534425125e-05
-4.25518597084474e-06
-6.52831439479456e-06
-4.96002354959259e-06
-1.49896013665307e-05
-8.78491373599152e-06
-3.82747685851399e-06
-4.29166285783643e-06
-1.963019486674e-05
-9.51330715663928e-06
-1.18996821591368e-05
-1.20500217874802e-05
2.08110644117024e-06
-1.67393256485572e-05
-2.74915116660186e-05
-7.34491629196852e-06
1.02820661336153e-05
-4.2971975118984e-06
-4.79662242858773e-06
-1.68297665564223e-05
-2.53056590773879e-06
-1.14545106897348e-05
-1.64238599108249e-05
-1.84296806069735e-05
-1.68962518173483e-05
-4.49719379067406e-06
-1.68317222786464e-05
-1.06327566433536e-05
-1.14878381294856e-05
-1.72634923524462e-05
1.87269262060045e-07
-4.33617378230249e-07
-1.06054696474868e-05
-5.61109754453896e-06
-5.40666252722294e-06
-5.42325581416598e-06
-1.15693173954441e-05
-5.7055021392054e-06
-1.79214421037744e-05
-9.62642770684077e-06
-1.05141913425994e-05
-2.62230908827442e-05
-7.67536408295888e-06
-1.03676787767492e-05
-1.38175835543839e-05
-1.42174738769437e-05
9.24737070490934e-06
-9.26046007349885e-06
-5.86165299712366e-06
-1.36134053453919e-05
-6.1975035512137e-06
-1.92388813025005e-06
-1.68071618646545e-05
-1.63056328890667e-05
7.74478788565569e-07
-9.63568785894949e-06
-4.29943915355041e-06
-1.20106303416696e-05
2.14006107110011e-07
-1.16687537210964e-05
-8.96837574167931e-06
-1.46058948416063e-05
-9.78424970714722e-06
-1.71099411955328e-05
-6.499111475002e-06
-1.61414904559448e-05
-1.58887039176908e-05
-6.70263458602058e-06
1.53724496641547e-06
1.7393059719779e-06
-1.28197178936464e-05
-1.26713602077685e-05
-1.32839053654547e-05
-1.14534818963735e-05
-1.13794800759724e-05
-3.94305940474507e-06
-1.91760760626105e-05
-1.24684924198786e-05
-1.74441186820792e-05
-1.42987457968581e-05
-1.0385051703228e-05
-5.75264611795502e-06
-2.42133213892391e-06
-6.70193173629468e-06
-1.59409741499385e-05
-1.45671359808896e-05
-1.63763639245533e-05
-1.05859912160352e-05
-1.47865023584208e-05
2.52193126134972e-06
-8.61935168459918e-06
-1.97172536019722e-05
-9.74835554360314e-06
-1.8837516927819e-05
-8.28345613944874e-06
-1.78562326255408e-05
1.42403150558883e-06
-5.02448561439815e-06
-1.49783059036083e-05
-8.28715456093239e-06
-2.39602693267896e-05
-1.50502553118841e-05
-2.93884643789845e-06
-1.97581432335667e-05
-5.43238372257473e-06
-4.24789319392569e-06
-1.81174032587538e-05
-8.38520546332955e-06
-1.01115930157834e-05
-2.33991682547738e-05
-6.32170697766912e-06
-5.64264590754944e-06
-2.29933820538294e-06
-5.52469969750541e-06
-1.83021402888034e-05
-1.34827381571015e-05
2.25068500008082e-06
2.18343114129877e-06
-2.09550156301304e-05
3.78805145787612e-07
-1.8300429408999e-06
-1.04429401818165e-05
-9.68323159767746e-06
-4.98160707003027e-06
-1.94846283844892e-05
1.38108017281482e-06
-3.02150700144186e-06
-1.0148469662279e-05
-1.04982784430619e-05
-2.30947818293287e-06
-1.43599612641073e-05
2.14956699511221e-06
-8.63176710945205e-06
-1.46172377142539e-05
-1.36094787756168e-05
-1.44277540432489e-05
-2.21469875358574e-05
-1.09997790110917e-05
-2.10289901062341e-05
-2.26010260914815e-05
-1.14208404622885e-05
-1.51533791206011e-05
-1.79365849045099e-05
-1.96329850392663e-05
-8.68837392788807e-06
-3.1058921758508e-06
4.12565039323176e-06
-1.03726352024629e-05
-1.34203441122236e-05
-2.17259553370858e-05
-1.09678592209863e-05
-1.4335003398603e-05
-2.30067716935043e-05
-2.56943847202089e-05
-1.7082488644792e-05
-1.3151799545873e-05
-1.48032317266852e-05
-1.56075674744873e-05
-4.09516688547108e-06
-1.99769227325286e-05
-4.84141402633518e-06
-2.47768377316716e-05
-1.25446584183365e-05
-1.99376120281868e-05
-2.04733443986592e-05
-7.76002467434213e-06
-6.87497654342838e-06
-1.69165145726016e-05
-1.24186107660802e-05
-1.00384535752105e-05
-4.37970571277761e-06
-2.43698381630974e-06
-8.22278168325596e-06
-6.78120956892495e-06
-2.46278267414992e-05
-2.2153006220073e-05
-7.29022399496299e-06
-1.27278063831628e-05
-1.66522691204514e-05
-7.57714867641023e-06
-2.3194540231574e-05
-4.36343057533581e-06
-1.42207042189083e-05
-1.78235853128046e-05
-4.90486114499126e-06
7.42613698572937e-07
-7.31373099151545e-06
-1.77059026089842e-05
-9.80598515936227e-06
-8.09902069222721e-06
-1.08933685764784e-05
-1.11421892696999e-05
-2.66181700428831e-05
-1.73360013325355e-05
1.82260854198802e-06
-1.48308078650667e-05
-2.12313253967806e-05
-2.19605070426219e-05
-9.22745508499639e-07
-1.51550809306227e-05
-1.97036243260249e-05
-8.22612137617414e-06
-1.81375086622749e-05
-1.74066950620454e-05
-1.01510736952492e-05
-1.94142850129097e-05
-1.16906909113955e-05
-4.99010487853147e-06
-1.69253697023895e-05
-8.12802281634476e-06
-1.93045697250127e-05
-1.98127461185464e-06
-2.65104073563241e-06
-9.02225451844658e-06
-1.23577834936403e-05
-7.41094159709965e-06
-1.53888759748671e-05
-1.03637881770666e-05
-1.28012546184633e-05
-1.70658668299012e-05
-1.33147835719838e-05
-4.31189722922875e-06
-2.20424554951147e-05
-8.47614581806844e-06
-8.94802750000385e-06
-1.79491959180969e-05
-2.54917346442717e-05
-5.00522597517719e-06
-7.34308795132176e-06
-3.49707667327807e-06
-3.32743720611089e-06
-1.36819276459766e-05
-1.1958185589412e-06
-5.63724308770992e-06
-8.49822759814232e-06
-1.01210871918813e-05
-1.61893002891666e-05
-2.7308629577665e-05
-9.43595549580101e-06
-2.79094891860612e-05
-1.74584896858214e-05
-6.68746379119227e-06
-1.38700579730727e-05
-1.32869520175076e-05
-1.74357922594834e-05
-8.07893758998732e-06
-6.17024011157568e-06
-1.27331205731453e-05
-2.35685883315823e-07
1.17165430595931e-05
-1.55421847742473e-05
-1.87431063418384e-06
-8.28067977661404e-06
-1.10528279543697e-05
-5.25335241652153e-06
-1.3422953852749e-05
-6.19965141324022e-06
-7.91718249451232e-06
-1.61680034918223e-05
-7.50582063206361e-06
-4.30459557873079e-06
-1.20087180304202e-05
-5.06497448397597e-06
-6.27109338812635e-06
-2.49907972748249e-06
-1.39156579458552e-05
-4.94813492403843e-06
-2.64868717491713e-05
-2.24289337480372e-05
-1.66982102891285e-05
-1.37758291690199e-05
-1.19833179726416e-05
-9.85651740224413e-06
-1.41918737971288e-05
-1.138703510172e-05
6.64684661185794e-08
-5.21534221607048e-06
-4.00719678952895e-06
-1.17774380547555e-05
-1.42644956869525e-05
-1.01132342191532e-05
-1.10516235260351e-06
-2.33697158605462e-05
-1.31324141541779e-05
-2.88467304764632e-06
-3.02409046691631e-06
-1.05416774633522e-05
-1.29016373981329e-06
-3.17762964229638e-06
-1.79675616063123e-05
-2.73670679429388e-05
-3.06504436312476e-05
-1.39170932293858e-05
-6.1081349716179e-06
-1.68954990380138e-05
-1.84907025872224e-05
-1.90678718836285e-05
-1.47814791621605e-05
-6.62052226450319e-06
-2.04459878064781e-05
-1.97977466411686e-05
3.94500291958525e-06
6.81395072925535e-07
-1.98605933207655e-05
-1.13332876732833e-05
-1.8452133211591e-05
-8.03142091063104e-06
-1.240279176742e-06
-1.10046602283116e-05
-1.9490548949204e-06
-1.56050118011338e-05
-4.1316877752088e-06
-8.79425311909896e-06
-6.15870523986245e-06
-5.19550533647947e-06
-8.00381946785963e-06
-1.08929293114355e-05
-8.23654895656173e-06
5.81241341040946e-06
-1.98142059085541e-05
-8.75697853228653e-06
-1.7736408910457e-05
-1.87852105914159e-05
-4.18574102497765e-06
-1.16541177928973e-05
-2.38675361972391e-05
-8.52982577915331e-06
-1.68288040092139e-05
4.65420897708428e-06
-1.48596921694644e-05
-2.02825750249805e-05
-4.69986001556853e-06
-7.86804555468589e-06
-1.04478072014187e-05
-1.5401424757685e-05
-9.64629058847175e-06
-1.89108312299308e-05
-3.21236095629727e-06
-1.61273106502085e-05
-1.0312736035165e-05
-1.54516604909022e-05
-2.05251987055323e-05
-1.20543161465324e-05
-2.2138997868091e-05
-7.98859779976171e-06
-1.41371232942651e-05
-1.04892618768252e-05
-5.41250313553755e-06
-1.4731386535228e-05
-9.04984322506062e-06
-2.51304072378729e-05
-2.24966291974157e-05
2.9755195702735e-06
-5.7894278935868e-06
-5.48694290162058e-06
-1.04327753809595e-05
-2.19731411115366e-05
-1.27453132237441e-05
-6.86883286942892e-06
-1.48131979766372e-06
-1.0243807328015e-05
-1.18726380201846e-05
-1.4255804213459e-05
-2.02404473506216e-05
-9.61418817075815e-06
1.48514210691232e-06
-9.1838875423294e-06
-8.57811388793281e-06
-2.4261806374033e-06
-9.01887476755986e-06
-7.56296041189192e-07
-2.00220256386003e-05
-1.25051439587212e-05
-3.08845397206948e-06
-1.47472952078808e-05
-8.72945652482545e-06
-9.95025171034832e-06
-2.04576219227027e-06
-1.67136956293752e-05
-8.11846195849342e-06
-9.42001487687226e-06
-1.41755221506785e-05
-1.25690533097013e-05
-4.40385815497781e-06
-1.52294390593911e-05
-5.21972345274729e-06
-1.11347142577748e-05
-5.39480814676414e-06
-1.68703431081582e-05
-6.66382416524061e-06
-3.15679341429938e-05
-1.30543964325598e-05
-1.20474912577651e-05
-1.49092834775493e-05
-1.02088984384068e-05
-2.25088622933171e-05
-5.34079060143479e-06
-7.95145419465364e-06
-1.62399262477583e-05
-8.19140477272421e-06
-1.22761996923586e-05
-1.6920236145481e-05
-1.05307400624462e-05
-1.5272215108292e-05
-1.64469881765304e-05
-1.12110479148501e-05
-7.13323991951722e-06
-1.19783585211291e-05
-1.77565464147142e-05
-7.58904993033105e-06
-1.26984974618964e-06
-8.15364890529825e-06
-2.39814650240511e-05
-1.68629445223565e-05
-6.42736773503207e-07
-1.75261986848579e-05
-1.45605937605665e-05
-1.55620608649211e-05
8.10019375436084e-07
-7.50697190553742e-06
-8.48029371340856e-06
-1.78162819169658e-05
-1.12112876243453e-05
-1.64350968183257e-05
-1.53293561028964e-05
-9.16131539249814e-06
-7.26782215526357e-06
-1.17667239655977e-05
-1.53495896340753e-05
-3.71627636993143e-06
-7.29406370827166e-06
-9.68627613808521e-06
-8.61281064256855e-06
-1.18991873401478e-05
-4.55913347655648e-06
-7.58190132543696e-06
-9.30581040015716e-06
-8.87662199556895e-06
-1.90228126722341e-05
-5.78260020201897e-06
-1.14989206056589e-05
-1.19585521913611e-05
-2.08616170766885e-05
-1.08437577547367e-05
-8.40267105239368e-06
-1.44211133666099e-05
-1.70949691731007e-05
-2.12017532331527e-05
-1.29281351892248e-05
-2.58010099458793e-05
-7.94511438641397e-06
-1.26436336675585e-05
-1.11492236883722e-05
-1.97415278718765e-05
-1.39591654140672e-05
-9.32728637731415e-06
5.88136349866577e-07
-1.91898465165572e-05
-1.66449973972043e-05
-2.55941970625564e-06
-1.52410381982826e-05
8.54230823077626e-06
-8.4583308124786e-06
-2.22710934924706e-05
-1.19873460477994e-05
-8.45353004759701e-06
-8.6777463442273e-06
-1.23249771280099e-05
-1.06371775328618e-06
-4.25722991575383e-06
-1.13375952200262e-05
-1.36113872418171e-05
-5.18817250525026e-06
-9.33959550070703e-06
-6.66512709307307e-06
-1.04092138427424e-05
-2.53677735619042e-05
-2.5479299586475e-07
-1.23910080377805e-05
-1.13774232476003e-05
-1.14521993285275e-05
1.33303616341528e-06
-1.50795186245345e-05
-8.40474999288431e-06
-7.01793896667994e-06
3.18735739657181e-06
-9.06354995564316e-06
-1.06679028646307e-05
-4.06914534315955e-06
-8.18775306949916e-06
-1.70784397159487e-05
-6.56990280360763e-06
-1.60243262984452e-05
-2.09378237137688e-05
-2.81657552365489e-06
-1.11061060046703e-05
-9.41487172000305e-06
-8.13465024892309e-06
1.66912294285738e-05
-1.10564147287491e-05
-1.84773471307141e-05
-8.86023546824028e-06
-1.03646513268868e-05
-2.21112908989316e-06
-1.62763208649432e-05
-1.96967867016596e-05
-1.61905982667848e-05
-2.46837469960908e-05
-7.20725310229128e-06
-8.2768662809032e-06
-1.07325642607219e-05
-5.6555252485588e-06
-1.9235760656224e-05
-2.19090103194144e-05
-7.93142586670872e-06
-8.21178253989989e-06
-3.29354713164097e-06
-2.41377920548622e-05
-5.56451701647375e-06
-9.79439483557403e-06
-1.84217227900176e-05
-2.14647512624354e-05
-1.55957921127232e-06
-1.48049007903914e-05
6.23269506631824e-06
-1.88974256875533e-05
-2.04019915866529e-05
-5.62713239381578e-06
-1.51332565216348e-05
-1.41235518038004e-05
-1.1041436632646e-05
-3.70011331886703e-06
-1.71490842592941e-05
-1.43289498810543e-05
-2.31882292295973e-05
-8.73993173066657e-07
-7.32149440757266e-06
-3.93033382250558e-06
-1.13132798658755e-05
-8.13860583634854e-06
7.30022705643201e-06
-1.29846102117313e-05
-1.8651223414464e-05
-6.82496531298301e-06
-7.27472244851218e-06
-1.1365021348031e-05
-1.70921293078133e-05
-1.71549948763176e-05
-8.08752171097304e-06
-1.2725168874294e-05
-1.22532981570796e-05
-2.55404743540308e-06
-8.054812860505e-06
-2.19330860912324e-05
-1.43399104622112e-05
-2.8671362538391e-06
-8.783793768217e-06
-5.41090766857607e-06
-1.92849327834486e-05
-1.63517806544527e-05
-7.41258033756531e-06
-1.39781769459027e-05
-1.20094351840938e-05
-1.89499910437797e-05
-2.25894889080183e-05
-8.22164566349128e-06
-7.00923775236569e-07
-2.77254994919222e-06
-1.23227513497672e-05
-2.00579020720355e-05
-1.27353709623186e-05
-6.32736358098724e-06
4.76749160965609e-06
-4.22938011418859e-06
-1.95254951953785e-05
-2.19335053752819e-05
-7.13452623479302e-06
-5.86256733697655e-06
-1.62808926274191e-05
-7.11845517084658e-06
-2.07380247561447e-05
7.20488861040115e-06
-4.31508515653478e-06
-9.49781156254464e-06
-6.0646327856989e-06
-2.09872392708667e-05
-1.40424983403872e-05
-5.40808664355429e-06
-2.60501801615207e-05
-6.63943298004476e-06
-8.96994374866747e-06
-2.16578073042567e-05
-1.2237748224292e-05
-1.63475461189393e-05
-1.56107320827532e-05
-1.70287269592729e-05
-1.05112204693596e-06
-8.73019855937863e-06
-3.87489985381319e-06
-2.3624851943707e-05
-1.30462888737424e-05
-1.21820449176772e-05
-1.07884765907764e-05
-4.97817657735743e-06
-1.50144666964206e-05
-1.52217698074917e-05
-2.12158750315066e-05
-3.05827789152507e-05
-4.41027816580108e-06
-1.84720062293101e-05
-2.8382475839706e-05
-2.25442032374916e-05
-6.51962791593349e-06
-3.83836766832431e-06
-1.13788714034261e-05
-2.12152914747347e-05
-2.29099998964176e-05
-1.49825157609591e-05
-1.94948269136447e-05
-1.71143327590862e-05
-1.34520872293978e-05
-1.12266209706965e-05
-4.43466232149779e-06
-1.90670043545233e-05
-5.70795048410758e-06
1.21994956070464e-06
-1.19559194299602e-05
-8.53878569306582e-06
-1.33440545468833e-05
-7.82854649364782e-06
-7.49298334354704e-06
-9.78609506053201e-06
-9.71103892648931e-06
-1.44055647809829e-05
-7.06639873847294e-06
-2.09400155487597e-05
-1.2814736532213e-05
3.48641225285338e-06
-2.40716111053735e-05
-7.98948942337046e-06
-1.43777086279636e-06
-4.90079665979119e-06
-1.48398388278409e-05
-4.99481272735956e-06
-1.91358115191277e-05
-5.4931333869924e-06
-1.4417709694266e-06
-8.53289960769653e-06
-5.59075094782652e-06
-7.89654769461091e-06
-2.38541107432723e-05
-2.71935989309994e-05
-2.18142562602711e-05
-1.48183590196272e-05
-2.09844589979163e-05
-4.5499168933721e-06
-5.46534400820971e-06
-2.27822332870385e-05
-8.02876172262121e-06
-6.1651501766189e-06
-2.28060816658911e-05
-1.922515176162e-05
-6.35339425349958e-07
-1.46699491599783e-07
-1.7795353887936e-05
-2.69451445609817e-05
2.59329727573363e-06
-2.46417306103681e-05
-1.22429199573817e-05
-1.5735327861232e-05
-9.05240916217489e-06
-1.32826798019815e-05
-1.45640915836643e-05
-1.74983480133622e-05
6.69685719194449e-06
-8.14161416159883e-06
-1.18384787832945e-05
-2.01086449755967e-05
-1.94692743984809e-05
-1.44377240065221e-05
-2.35667412197269e-05
-2.13523066122094e-05
6.64572218395679e-06
-1.44953202066395e-05
-1.21588946422502e-07
1.48899328048298e-06
-1.67390219584515e-05
-1.56074748021886e-05
-4.31734994913924e-06
-9.2448465407087e-06
2.14714432545748e-06
-5.1395999932883e-07
-4.15205908130279e-06
-2.6248241253389e-06
-1.38068879139814e-05
-2.78811060703691e-06
-2.19212669406425e-05
-1.18918636618539e-05
-6.71255896108647e-06
-2.42962890965122e-05
-2.66160340417818e-05
-5.86127207258048e-06
-7.62176511067089e-06
-1.23510589954653e-05
-1.23195759844185e-05
-1.64489432011736e-05
-1.70141821579557e-05
-1.01802110284143e-05
-6.18939814543758e-06
-5.91994148830363e-06
-1.6917406937321e-05
-4.79304651998053e-06
-3.98191422847379e-06
-7.82805088655472e-06
-1.04568024125935e-05
-1.66945278615835e-05
-2.33997473103852e-05
-1.31014042610624e-05
-1.1113612322906e-05
-8.93537044622131e-06
-1.07787677536396e-05
-5.70222594923719e-06
-2.55334318566158e-05
-1.14837688814357e-05
-1.46870786733019e-05
-2.47280961054705e-05
-1.41040390487239e-05
-1.88614740082886e-05
-1.93166093790972e-06
-1.05540073272187e-05
-1.71581419751053e-05
-8.80941349092748e-06
-1.10466838253967e-05
2.12790138484248e-06
-1.92003647054122e-05
-1.10684986775156e-05
-7.22927186145732e-06
-4.31477667400068e-06
-1.73429322973862e-05
-6.97261208273531e-06
-6.8105467151102e-06
-1.11598139153273e-05
-1.59694333255008e-05
-4.62783398492454e-06
-1.53547118828644e-05
-1.76761945546109e-05
-1.99064146628893e-05
-6.30157204582837e-06
-2.17594430489512e-05
-1.86150667167778e-05
-1.23072210860646e-05
-2.27523061913575e-05
-1.28853576210327e-05
-1.22788786013117e-05
-1.09592982010847e-06
-1.9229513866364e-05
-1.34932934715136e-05
-7.90953037521547e-06
-1.03933474162031e-05
-2.10897811800379e-05
-1.39336887450337e-05
-1.89478382462872e-05
-9.23917030907605e-06
-1.20240812117563e-06
-8.40955205292881e-06
-1.5929279008501e-05
-1.54810339465146e-05
-1.84034193239275e-05
-2.52985530622611e-06
-9.38757615981299e-06
-9.04698292482327e-06
-1.31637441275635e-05
-2.08483459249567e-05
-1.97873332365672e-05
-2.94980561387552e-06
-1.23537949236975e-05
-3.5074912692097e-06
-1.26169810915847e-05
-1.62075106197164e-05
-5.91743617800976e-06
-8.40920281283916e-06
-1.37741548140884e-05
-3.10771195043915e-05
-1.59347446831647e-05
-7.71732323842254e-06
-9.9195301297804e-06
-5.39208998801026e-06
-4.29170678502464e-06
-2.28035059135411e-05
-3.65429275967466e-05
-6.39690340659484e-06
-1.36425412905347e-05
9.27944860284097e-07
-8.83452325568929e-06
-6.75093684283878e-07
-1.9927041149952e-07
-1.33267485083113e-05
-1.16472399992446e-05
-1.18133796183068e-05
-1.24921383145088e-05
-1.77054570913796e-05
-1.98379643440749e-05
-6.46222842965627e-06
-1.0908862079668e-05
-1.49383077673913e-05
-1.78570363808963e-05
-1.42861932565406e-05
-1.73801337846318e-05
-1.71775438731775e-05
-2.02727057054623e-05
-1.85847260663881e-05
-1.99428403161273e-05
-1.77451132586678e-05
-2.02751292588053e-05
-3.63253907757688e-06
-5.24393452369659e-06
-1.751774456541e-05
-1.70557929000009e-05
-1.88321405698575e-05
-1.27434580136591e-05
-1.17840842152482e-05
-1.65142421717606e-05
-2.40315986867427e-05
-2.0512629613938e-05
-1.55659078407092e-05
-1.57871744038199e-05
-1.39177570357577e-05
-1.87034155212045e-05
-5.20890166954918e-06
-3.92112857994776e-06
-1.41202778708416e-05
-2.78434463061296e-06
-9.49195940121366e-06
-1.39351341899479e-05
-1.73300881635371e-05
-3.93573823427727e-06
-9.69248744225022e-06
-6.73829729807241e-06
-4.56591446289892e-06
-3.17599532049606e-06
-7.10330589823523e-07
3.82603843417967e-06
-9.92689263612482e-07
-1.99961179665069e-05
-1.30952418077193e-05
-4.76007172034756e-06
-1.60651632973154e-05
-2.04069897377652e-05
-6.38295337476989e-06
-2.05609910372685e-06
-2.0317102804528e-06
-1.17561855235081e-05
-6.92148564913524e-06
2.48803151135977e-07
-1.60311255169078e-05
-2.35140316375476e-05
-1.44359968857052e-05
-2.15921559562044e-05
-2.53051519956397e-06
-6.0463310962212e-06
-2.37910908726902e-05
-7.42735403521856e-06
9.88515396785458e-06
-1.34934919626713e-05
-1.96817671852747e-06
-7.73062640226139e-06
-4.97823871277057e-06
-1.56743050377828e-05
-1.91492706456884e-05
-1.01553015782195e-05
-1.12751408481268e-05
-1.42109314544997e-05
-6.36100184249725e-06
-2.12494273431879e-05
-2.59830998952419e-05
-1.06099786202473e-05
-5.32928824948346e-06
-1.36195189648653e-05
-1.3319407411967e-05
-1.19105654374985e-05
-2.23332579899064e-05
-1.72818778247123e-05
-1.30377794646361e-05
-3.369848464251e-05
-9.50599698309061e-06
-5.2939651861722e-06
-8.59873996619311e-06
-1.2738640828561e-05
-1.89747843309105e-05
-2.0990364865523e-06
-1.24179695035238e-07
-1.45237577291798e-05
-1.86277024239803e-05
-1.57580628051053e-05
-1.79851050173813e-05
-1.4092960188017e-05
-1.90703050366383e-05
-1.26873269922812e-05
-2.03292673202238e-05
-2.44336096755006e-05
-5.44809836613089e-06
-1.16057442485571e-05
-1.25328639500495e-05
-1.36518383495571e-05
-2.1551484581408e-05
-1.04654513849862e-05
-1.34240295919527e-05
-6.96265543307118e-06
-1.9510321237593e-05
-7.28848256175213e-06
-2.10087556036215e-05
-1.68937671128235e-05
-1.125479035022e-05
-1.89875659652585e-05
-8.38308670229522e-06
-1.63267524922361e-05
-1.51525506400551e-05
-6.18724028493557e-06
-1.76298764100725e-05
-1.65509228750946e-05
-6.48404851113658e-06
-1.17429861874781e-05
-1.04371209931822e-05
-8.87573905507408e-06
-7.2718793900614e-06
-2.04317200405285e-06
-2.3760928135185e-05
-2.1836310020131e-05
-3.47526759819966e-06
-5.12063950837452e-06
-5.60491659904321e-06
-2.08729157943663e-05
-3.70815275635463e-05
-2.76952910621084e-05
-1.96760679703505e-05
-1.99812911934884e-05
-1.62130091060931e-05
4.633829558437e-06
-2.24706215198394e-05
-1.4494599871777e-05
-7.18522524952851e-06
-1.12248594240338e-05
-2.06750666025135e-05
-1.44723510527382e-05
-2.10097002608632e-05
-1.84891309777547e-05
-2.00953634149846e-05
-1.9520494678061e-05
-5.15562371594462e-06
-1.48997680798955e-05
-5.42425644390718e-06
-7.3465281721703e-06
-4.60424265592337e-06
-7.04827655461446e-06
-1.02790721768399e-05
-1.21688350021299e-05
-4.86205833792531e-06
-2.51218155973129e-05
-1.61010363429278e-05
-1.00916270453817e-05
-1.11929046748805e-05
-1.89219708455683e-05
-1.85831222619168e-05
-1.54978116668383e-05
-1.65670499407466e-05
-4.7882409881195e-06
-1.91163040111569e-05
-3.22150840772626e-06
-2.563147571514e-06
-2.0809600790773e-05
-1.46343480177322e-05
-2.9066913342639e-06
-6.41259547362541e-06
-1.72609791640024e-05
-1.23506295361376e-05
-1.99000526637087e-05
-1.89466524626234e-05
-1.64491652496061e-05
-1.57491470986649e-05
-1.21294810928492e-05
-2.70203533136272e-05
-4.71867904379015e-06
-1.87630170428878e-05
-1.84889266494823e-05
-7.99873372778813e-06
9.30613675314019e-06
-2.09695690868197e-05
-1.93751953958459e-05
-3.28759841350851e-07
-7.87623738489142e-06
-1.03981408177464e-05
-5.74649287297418e-06
-6.53580786776973e-06
-1.15252529843562e-05
2.71935215974669e-06
-9.63742151204832e-06
-3.52084620165844e-07
3.37048696749543e-07
-5.68483548295348e-06
-9.07060692765331e-06
-1.60719384609355e-05
-4.32185258612111e-06
-8.45738690473159e-06
-4.67758611157685e-06
-1.78971324998427e-05
-8.37882650135263e-06
-7.80205670827299e-06
-7.6585311871892e-06
-1.94916435533479e-06
-1.02138280203288e-05
-2.74078382837644e-05
-1.85705187848401e-05
-1.0037688464901e-05
-2.34373778324979e-05
-4.32425112933389e-05
-1.51097056314461e-05
-1.12944624945839e-05
-2.6327529490431e-06
-4.45845144175079e-06
-1.6533122647054e-05
-3.01898127373372e-05
-1.04115939504561e-05
-1.46614289315056e-05
-2.38418681894146e-05
-9.73790792082132e-06
-6.62223400515407e-06
-2.55702776439937e-05
-1.19030488903092e-05
-1.66699570794821e-05
-1.33370565155484e-05
-2.08701864361785e-05
-2.40804696327627e-05
-2.70965502434142e-06
-3.80854633151148e-06
-1.53342917902065e-05
-1.42969173581366e-05
-1.10028396141535e-05
-1.52035463765198e-05
-1.53773664350284e-05
-6.2468556693917e-06
-1.39447400228791e-05
1.21054088135819e-05
-7.59995716625421e-06
-8.20966841949467e-06
-1.19074242657515e-05
-1.10762467347932e-05
-7.85342190722628e-06
-6.33927197398128e-06
-9.36087414457811e-06
-2.82325491528783e-05
-1.62478509151489e-05
-1.03298773682344e-05
-1.21966179065775e-05
-8.11723481094711e-06
-2.34676061480052e-05
-1.09079564380273e-05
-1.64160956973646e-05
-4.92038738808005e-07
-1.87491882436794e-05
-1.59324512848158e-05
-7.79755733000289e-07
-9.015351092155e-07
-3.02015576581103e-06
-2.40544462610788e-05
-1.17331504210933e-05
-9.99841752994009e-06
-1.36745716051209e-05
-8.6578932949515e-06
-2.01408502792747e-05
-1.32370054652783e-05
-1.49414944601885e-05
-7.24464749443114e-06
-1.31107648801635e-05
-4.89089957829398e-06
-9.22173464758302e-06
-1.02981091121122e-05
-1.08395531428506e-05
-8.8091164013907e-06
-2.1976279258182e-05
-2.18670561135597e-06
-1.01047574160209e-05
-2.42906886535244e-05
-2.12954526293657e-05
-1.09696625471957e-05
-1.88273236731687e-05
-1.05319727198084e-05
-2.09808523036153e-06
8.85569555134489e-06
-9.7806523383849e-06
-1.12431815613376e-05
-1.36112342835708e-05
-1.15367682214827e-05
-1.98426669806371e-05
-3.09802217587136e-05
-2.72849240139178e-06
-1.0020876698747e-05
-1.45589732144687e-05
-6.41409762625015e-06
-1.2955432844894e-05
-1.73601422062478e-05
-1.62033830497825e-05
-2.26403307326548e-05
-6.55196797524102e-06
-2.0004527554684e-05
-6.04273877402767e-06
-1.22303056112568e-05
-1.48595272419713e-05
-2.14612008104171e-05
-1.60156898962894e-05
-1.99929681140867e-05
-1.69925901648234e-06
-2.70121042018426e-05
-1.52961845773036e-05
-4.93291691051801e-06
-9.24630745067797e-06
-1.609949457698e-05
-5.8905968732506e-06
-1.00920128217075e-05
-1.0891504951095e-05
-2.00083174141374e-05
-1.93344262315564e-05
-1.18664497546148e-05
-9.73914282753669e-06
-1.76021301880571e-05
-5.9963626398778e-06
-4.10418237096456e-06
-1.18034188648881e-05
-2.64141124634671e-05
-1.07989998411287e-05
2.45878930545046e-07
7.05802288154334e-07
-1.87840370508239e-05
-3.18453392945308e-06
-4.64957483395019e-06
-5.39188427857162e-06
2.72458315530043e-06
-5.34194554404844e-07
-6.78400374143175e-06
-1.11578254283228e-05
-8.21995475786566e-06
-1.25189125947278e-05
-8.53848738156357e-06
-1.99850451676436e-05
-2.09631007589231e-05
-2.3948723207739e-05
-1.35876570030841e-05
-1.25999710290859e-05
-3.78199538111656e-06
-1.42098694268107e-05
-2.26193734187561e-05
-1.2135005260527e-05
-4.27842559254858e-06
-2.6284492558283e-06
-2.2918477777587e-05
-6.05369670552167e-07
-1.51167464517897e-05
-1.06377609222189e-05
-1.02979626800368e-05
-6.17476826346639e-06
-1.34554590672365e-05
-5.11951008250834e-06
-1.51267834089935e-06
-1.64006299301882e-05
-1.39162986572842e-05
-2.61350738978108e-06
-2.22168824454043e-05
-1.48027657038467e-05
-1.45068504681693e-06
-3.52605580413677e-06
-1.88816769822018e-05
-7.55514171451852e-06
-3.66946537136867e-06
-9.55152283629629e-06
-1.95104401247178e-05
-4.50593627273249e-06
-1.41668149794914e-05
-1.96815431051782e-05
-1.5703629728356e-05
-1.43407476261368e-05
-1.33006254736381e-05
-2.01444577526309e-05
3.26847281272409e-06
-9.36515545516201e-06
-1.33279439619031e-05
-6.30479498204655e-06
-1.71362160618066e-05
-7.81776960040993e-06
-1.23536809201063e-05
-2.18716576324866e-05
-1.46605516576409e-05
-2.16162744816348e-05
-2.38914356863203e-06
-1.83402621522917e-05
-9.09562640943432e-06
-1.01817363533377e-05
-6.12595471002826e-06
-1.60334182408974e-06
-1.17421864685412e-05
-6.23922033181019e-07
-4.60141098618894e-06
-1.86913311056365e-05
-1.39372287258706e-05
-1.46219260065682e-05
-9.70110074295264e-06
4.89340970783503e-06
-1.94078727836624e-05
-9.66318034846941e-06
-1.31283275734555e-05
-1.21431250031823e-05
-9.77491081858832e-06
-8.18456166075147e-06
-1.08968268541036e-05
-5.89479970823041e-06
-1.46429427167769e-05
-3.7467386936901e-06
-3.20308824598878e-06
-1.34374496981295e-05
-2.45544813589564e-06
-1.7811778818449e-05
-2.52578565128372e-05
1.51245484186667e-06
-9.65732638694348e-06
-6.5742746905072e-06
-1.4347268197716e-05
-1.1747498909425e-05
-1.33881350786795e-05
-1.05301623028007e-05
-8.94725286150529e-06
-1.97316792993601e-05
-2.21000507683768e-05
-1.95603899170545e-06
-1.83428344841223e-05
-1.10446845293461e-05
-8.170131890822e-06
-1.36334876639676e-05
-6.27033184394688e-07
-1.52580138762602e-05
-2.03695037397785e-05
-7.1146635347095e-06
-2.12467229081747e-05
-9.48812180958518e-06
3.95052064766473e-06
-7.03919454220775e-06
-1.14379968128942e-05
-8.34446600084557e-06
-6.99613295071404e-06
-6.08779409857453e-06
-1.91225027644257e-05
-4.72105521924849e-06
-1.1589747457655e-06
-2.07093537246833e-05
-5.09559190375452e-06
-1.70230494106023e-05
-1.78852803041501e-05
-1.45069838394563e-05
-2.55859630138271e-05
-2.08355146199067e-05
-1.05320750678676e-06
-1.59030997596272e-05
1.12560500242003e-06
-1.72176169743834e-05
-1.8311892519297e-05
-2.84186815740005e-06
-1.33960712969546e-06
-1.26896299223341e-05
-1.41407750402908e-05
-1.61171890713392e-05
-1.92334577322286e-05
-1.17214556679688e-05
-2.27700354880274e-05
-7.05918227688078e-06
-7.18801187587096e-06
-1.31859543827231e-05
-7.76720879710326e-07
-2.45209189043e-05
-3.81946463408047e-06
-1.89919778148897e-05
-9.85741764662803e-06
-8.96436031686391e-06
-1.11137418241297e-05
-1.00719075651383e-05
-1.41255436598971e-05
-1.1416637610177e-05
-1.19967747460494e-05
3.26771657574389e-06
-1.54828252800472e-05
-1.12744365225843e-05
-1.17384892699983e-05
-1.50728740515931e-05
-1.31348826045858e-05
1.53658194345538e-06
-1.94754689334003e-05
2.0653013780921e-06
-1.26892323304547e-05
-1.16183328451559e-05
-1.02347137539923e-05
-1.83732155648619e-05
-3.80657733000322e-06
2.96650699926867e-06
-1.17978473637019e-05
-1.00341724046529e-05
-1.2364005220653e-05
-1.13268584860671e-05
-1.26337484224755e-05
-5.59829937554876e-06
-1.34400913885642e-05
1.37008711549852e-07
-1.59601115245127e-06
-1.25225651034948e-05
-2.61229190287695e-05
-2.69596226495828e-05
-1.74814128145359e-06
-6.98763260697779e-06
-1.23448952529381e-05
-1.13189728681464e-05
-1.48109044022247e-05
-1.3845124335796e-05
-7.89553206925666e-06
-3.98879851576177e-06
-3.07353636781509e-06
-1.54987064247961e-05
-4.56461122829621e-06
-9.9483244947485e-06
-1.46317522526905e-05
-1.4331939790154e-05
-1.48874253730812e-06
-1.03179784884885e-06
-2.5543024018389e-06
-1.01536274267989e-05
-4.94067351987942e-06
-5.7265246728681e-06
-1.61307252507467e-05
-4.38504708095919e-06
-5.91304153751967e-06
-6.78217787627732e-06
-1.20377698295106e-05
-2.00431950562048e-05
-1.38700232815246e-05
-1.14247371253798e-05
-1.14597627263554e-05
-1.04274787862895e-05
-1.12212717169824e-05
-4.4733374249298e-07
-1.54665060849292e-05
-7.88581573949811e-06
-7.81465546216915e-06
-1.43754141980078e-05
-1.40657324040063e-05
-1.82971368832321e-05
-1.05560927063491e-05
-1.53222790373958e-05
-1.26290494273402e-05
-4.74350347597028e-06
1.91051484667816e-06
-1.42438135335544e-06
-8.30281047823193e-06
-1.07298503873565e-05
2.30164276240451e-07
-2.93908679929263e-06
-9.60380601646111e-06
-5.62502124331766e-06
-1.38462606592962e-05
-1.92532482571389e-05
-1.57753277989618e-05
-2.5819280068924e-05
-2.40619958884812e-05
-3.33484714688117e-06
-1.15514904908173e-05
-1.07852749369431e-05
-1.7583664196379e-05
-1.98490673055116e-05
-5.10668663853065e-06
-1.4054875444408e-05
-2.66835682818503e-06
-1.33866824074738e-05
-1.88329412838949e-05
-1.63837457251722e-05
-3.91625394367448e-06
-1.1377247809752e-05
-7.49655858256798e-06
-5.27319812558344e-06
-5.91480458850055e-06
-2.08710937370492e-05
-1.93298058562059e-05
-1.37157793135789e-05
-6.77799589688535e-06
-9.36872596791573e-06
-2.57116875575009e-05
-4.6125475111079e-06
-2.62892396416734e-06
-1.12018478425237e-05
-1.60046471335898e-05
-1.45017180164853e-05
-6.10717104594849e-06
-2.2865669268481e-05
-2.64942381881878e-05
-1.45053321097422e-05
-6.21707757346211e-06
-1.86538235246798e-05
-1.37419049728568e-05
-2.42405533342714e-05
-2.28298667403881e-05
-9.87678905976321e-06
-6.92021233938603e-06
-1.05736795979684e-05
-6.21504406092638e-06
-9.55986488024231e-06
-2.15024679013411e-05
-7.79909894028619e-06
-1.29403132384667e-05
-7.61151582770385e-06
-8.11356068216472e-06
-1.0403175933466e-05
-2.47591410238012e-06
-5.75546741310457e-06
-1.5737902052386e-05
-1.49792112490353e-05
-7.80843106294115e-06
-1.44409870279423e-05
-1.93333978270911e-05
-4.56682555706191e-06
-2.87495400631201e-06
-1.61590512045301e-05
-1.65655878824587e-05
-5.02274499979599e-06
-1.30641071672099e-05
-2.68530086431741e-05
-1.27278933122677e-05
-1.51370283021632e-05
-3.31185659185532e-06
-1.25395760074317e-05
-1.7100698269743e-05
-6.04277678393345e-06
-2.34069065484059e-05
-2.4648762803692e-05
-1.34097490946374e-05
-1.83392605825001e-05
-7.01460141295511e-06
-8.60147801032873e-06
-2.62962037340648e-05
-9.1859834068256e-06
2.73408257123658e-06
-1.60587891954278e-05
-1.46171400659295e-05
-1.9448189743736e-05
-5.70537298171254e-06
-6.50707308172534e-06
-8.99899273274994e-06
-1.4146774253414e-05
-1.21564406596544e-05
-2.60821588343139e-05
-3.97910098257184e-06
-4.48462479068957e-06
-7.69073257494821e-06
-1.53487705454484e-05
-1.58027450111713e-05
4.98589696384287e-06
-1.22711503323434e-06
5.43549532157804e-07
3.86649000075405e-06
-1.94793733982301e-05
-1.05177538993664e-05
-1.94097384736652e-05
-1.61880071899006e-05
-9.47131769401824e-06
-1.15675496084108e-05
-9.8744990146842e-06
-4.54044285913052e-06
-1.64563406406825e-06
-1.70520587288154e-05
-1.96207277257368e-05
-2.87300192758048e-07
-6.86445092035683e-06
-7.00689258459419e-06
-1.15581538301649e-05
-7.61587482998469e-06
-4.13194546926179e-07
-1.14977817371977e-05
-2.0056348383946e-05
-8.75144402054533e-06
-9.32552716917758e-06
-1.72720958329441e-05
-6.71840295942563e-06
-1.58465680369124e-05
-1.81607296852866e-05
-7.71620164729304e-06
-1.06837770530237e-05
-2.04455233766792e-05
-9.85859115383046e-06
-4.008107721027e-06
-2.07994187500636e-05
-2.43148868445475e-05
1.01308210237719e-06
-1.2971506115398e-05
-6.10920391017961e-06
-1.63227061098302e-05
-1.01212726834093e-05
-2.04870686026845e-05
-2.04859051243968e-05
-1.81412860073901e-05
-1.00902420838108e-05
-9.28695580531466e-06
-6.25899155114731e-06
-1.60777199947217e-05
-2.86161905025349e-05
-1.91698227706926e-06
-1.36046496673668e-05
-1.43458532551569e-05
-1.26862092257356e-05
-1.55820626998661e-05
-9.8058696794481e-06
-1.10076823636759e-05
-1.81066292583618e-06
-1.2540288654319e-05
-5.74078500992151e-06
-1.49529955287204e-05
-2.94491916432465e-05
-1.31457697153037e-05
-1.00801204568842e-05
-6.61207211067518e-06
-8.61704195588548e-06
-1.83825604406411e-06
1.17404517607493e-06
-7.53059941131404e-07
-7.04383259746029e-06
-1.00151128865529e-06
4.75582850027473e-06
-2.49688818244668e-06
-1.5393328594741e-05
-1.18832874388398e-05
-1.03088286581434e-05
-1.44229108487248e-05
-1.89911497594104e-05
-9.7286787756884e-06
-6.86895013850118e-06
-2.99847410005281e-06
3.88853506365471e-06
-1.15904862337023e-05
-4.104253347587e-06
-4.54782347473403e-06
-2.01012493191014e-06
3.46584713572351e-06
-5.79927565770048e-06
-5.86474775753634e-06
-1.1283982414042e-05
8.20716539963239e-07
-6.10242591205617e-06
-1.40079031911775e-05
-3.36231331024529e-06
-1.34191020015651e-05
-3.02058598605015e-05
-1.20300773312857e-05
-2.05825905446318e-05
5.9455207013678e-06
-9.94028803795049e-06
-2.29607725273035e-05
-1.00662310856764e-05
-1.55278276245434e-05
-2.2068634309016e-05
-1.66142935071087e-05
-1.49132519680892e-05
-1.43564064858927e-05
-5.92321980729479e-06
-1.01076529631151e-05
-7.82028786970731e-06
-1.7993784522716e-05
-1.01440911936358e-05
4.55998478173139e-06
2.34701259221692e-06
-3.78551810469367e-06
-1.44530092522557e-05
-1.3652644340861e-05
-2.28145649845653e-06
2.24431919038655e-06
-1.35389678762236e-05
-9.21119064156696e-06
-1.46345298645095e-07
-1.00504300919376e-06
-6.62257218385499e-06
-9.60485273698694e-06
-9.60061281751557e-06
-4.87112300601028e-06
-1.6552091459042e-05
-2.03949624811364e-05
-1.53032772575063e-05
-1.92821279156332e-05
-2.97350401897831e-06
3.57871427287402e-06
-1.50224499308679e-05
-3.95387674627501e-06
-1.32497521520445e-05
1.87192153519844e-06
-9.40619473364132e-06
-5.37893111087687e-06
-1.39135352143096e-05
-7.10829385409777e-06
-3.15232041323286e-06
2.66351259324767e-06
-1.20031940115385e-07
-1.88454820068044e-05
-1.15365521367327e-05
-1.17819741652051e-05
-7.52969511453235e-06
-2.56393239006077e-05
-2.17656651127183e-05
4.3964378856295e-06
-5.25311629018164e-06
-5.58935036742017e-06
-7.25147075027269e-06
2.08598611172019e-06
-1.34163360346577e-05
-1.03026855379298e-05
-5.84990595656339e-06
1.28713321417352e-06
-1.65653646063949e-05
-1.82464928013001e-05
-1.2750019514118e-05
-3.39984708007711e-06
-2.43828357241085e-05
-1.48875312984727e-05
-6.36046568383384e-06
-1.41475158603833e-05
-8.44064224609767e-06
-8.59381842303825e-07
-7.1241584881698e-06
-1.67288638011554e-05
-1.62013036696917e-05
5.62348101418058e-07
-1.82808959573646e-05
-4.47401000452418e-06
-1.08639991947466e-05
-6.50165663688239e-06
-2.13848820407135e-05
-5.34909231813382e-06
-5.65836725817457e-06
-1.31317026376474e-05
-1.07743105553019e-05
-1.04905192670747e-05
-4.34365648369582e-06
-1.49082645839052e-06
-2.69439845113098e-05
-1.52190338068775e-05
-8.96667323796961e-06
-1.7766165031467e-05
-9.3427027509183e-06
-4.08771631910849e-07
-2.3220681111406e-05
-1.22222057433487e-05
1.60343345680888e-06
-1.09510999764842e-05
-3.82910365671464e-06
-9.05410620543575e-06
-1.02498265478912e-05
-5.75424842170009e-06
-9.78593869226446e-06
-1.05017145167945e-05
-1.53634049834933e-05
-9.11391535626254e-06
-1.55057989855818e-05
-1.06012576762327e-05
-1.2469623862357e-05
-1.55452942514117e-05
-5.38206200592075e-06
-8.45841096837974e-06
-6.7109556661278e-06
-8.61320386955299e-06
-6.15519233955813e-06
-1.0238196523348e-05
-1.25537071342236e-05
-1.32152466794539e-05
-3.63692362747598e-06
-1.30351476869172e-05
-6.94459941317168e-06
1.5044693724253e-05
-1.05210651054222e-05
-1.23471415724825e-05
-1.79793623647011e-05
-8.23776569219147e-06
-6.73767466128067e-06
-3.90939726929642e-06
-5.04574437678144e-06
-1.63249716834952e-05
-8.21619974251855e-06
-4.97044132760012e-06
-1.39119363826126e-05
-1.32099918643483e-05
-1.73919039839866e-06
-2.25886742653535e-05
-1.42485057634933e-05
1.90927689954248e-06
-1.69443926843861e-05
-1.18980951450189e-05
-2.17801047702761e-05
-1.09265252240302e-05
-9.31027343802873e-06
-5.21722870775125e-06
-6.90123806085394e-06
-5.78245232684891e-06
-2.34638901136573e-05
-6.86794004074445e-06
-2.39989699241149e-05
-2.08268796598786e-05
-1.20714334871053e-05
-3.10893904622139e-06
-1.62574767896069e-05
-9.26880079317961e-06
-1.64729516667277e-05
-1.72188142432395e-05
-5.99109658540691e-06
-1.05370396728116e-05
-3.23113826872333e-05
-2.35419686923322e-06
-6.09023746941384e-06
-1.61649356604885e-05
-2.3661941491706e-05
-1.74466361052879e-05
-1.00540532263245e-05
-4.4362765455477e-06
-1.10028906732486e-05
-1.34232053621449e-05
-7.56258381397388e-06
-7.28767320848444e-06
-8.61612004500267e-06
-1.43217768582003e-05
-2.95649226682278e-06
-1.03919377972538e-05
-2.42914906740693e-05
-1.76915072997608e-05
-3.31766208338707e-06
3.65941578508555e-06
-1.74027296072753e-05
-1.3774459565013e-05
-2.02800563216958e-05
-1.42983784122205e-05
-1.07715793133872e-05
-1.05062441520866e-05
-1.16126589968903e-05
-4.37777809379872e-06
-5.02788201150445e-06
-1.9165552550212e-05
-1.38094983056011e-05
-1.94075861472366e-05
-1.28376901975429e-06
-4.42361365004137e-06
-1.16945691434798e-05
-8.81111856254237e-06
-1.24670428417527e-05
-9.62272011245565e-06
-9.83118141994646e-06
-1.62591561378494e-05
7.56665604959689e-08
-9.47254247296369e-06
-1.03659827818209e-05
-5.06750682096385e-06
-1.17310821436654e-05
-2.07531443539907e-05
-7.01473975455018e-06
-4.43226730765147e-06
1.03383360390293e-06
8.5743344441321e-06
-7.97238387348482e-06
-1.32197663199586e-05
-2.67086244671324e-05
-3.3038837776786e-07
-1.96388433189679e-05
-2.01614775662467e-05
-7.45759572632944e-06
-1.12236808717763e-05
-1.80817089002144e-05
-1.52782801185261e-05
-9.90675843368627e-06
-1.3597342534388e-05
-2.14663669470623e-06
-3.17829095385563e-06
-1.55912683872683e-05
8.69691356349511e-06
-1.75132210739553e-05
-3.52185402641631e-06
-1.4891270417643e-05
-1.95919416942819e-05
-1.97145493004905e-05
-1.91066889626908e-05
-3.89207355719689e-06
-5.42662042137462e-06
-1.37314917129718e-05
-5.40482241444104e-06
-1.94448642568057e-05
-2.23982781676525e-06
-2.05076944727991e-05
-1.97420944605845e-05
-4.71559728033948e-06
-2.36614311445458e-05
-3.04196205903621e-06
-1.72053520724916e-05
-1.54244993762638e-05
-7.77656199022394e-06
-7.36398658123943e-06
-2.67753598129713e-06
-1.51827294737766e-05
-1.26606941040634e-05
-7.5703134307117e-06
-1.27140715148872e-05
7.57685733228193e-06
-8.3714864264286e-06
-1.5390327727226e-05
-1.94760516122707e-06
4.48526111460496e-07
-6.6330262103482e-06
-1.82645217234707e-05
-1.83395935550404e-05
-1.1986350878578e-05
-8.05628429070066e-06
-2.28973284793215e-05
-2.26071587787371e-05
-1.62016216835964e-05
-1.99292863779151e-05
-8.21578523324414e-06
1.60221884680095e-06
-1.27594287192564e-05
-2.16556478798435e-05
-6.54792978713265e-06
9.12455327277171e-06
-1.72431238809298e-05
-2.28692534202633e-05
-8.30035537333199e-06
-6.34419083464074e-06
-1.577356853533e-05
-1.02712111757966e-05
-6.32852420398283e-06
-1.6370059557314e-05
-1.01986702626666e-05
-4.86677826657433e-06
-7.15376249366969e-07
-9.13139830722563e-06
-1.50766698928046e-05
-8.48450481889923e-06
-1.71332238233382e-05
-1.33738121722604e-05
-9.82986407423694e-06
-8.39725703224219e-06
-1.32175960438831e-05
-1.2797953506032e-05
-8.06155632444973e-06
-8.30315710936377e-06
-1.94906986240092e-05
-8.15633149093501e-06
-9.16432928959816e-06
-4.04057854360817e-06
7.20011746866241e-07
-7.45122295339416e-06
-7.96744705321097e-06
-1.38586876441933e-05
-7.81572226222122e-06
-8.79072807702725e-06
-2.55589671416162e-06
-1.59303495828568e-05
-6.9310373214165e-06
5.59848148101893e-06
-1.77470126844264e-05
-2.47187129873087e-05
-1.55943353577045e-05
-1.47615045141855e-05
-1.3707148346348e-05
-1.83965125298496e-05
-1.73976740115399e-05
1.45225669559346e-06
-2.35823585331312e-05
-5.4580581636594e-06
-1.15375096659408e-05
-8.84776392580648e-06
-1.42260307805801e-05
-7.9375658478129e-06
-6.253669981936e-06
-6.86572647688504e-06
-2.58110853789322e-06
-6.240216249124e-06
-1.31188494740974e-05
-7.61265927168455e-06
-2.16911168963239e-05
-4.92124258692008e-06
-2.00168232424682e-05
-9.58873270195815e-06
-2.27569223471268e-06
-2.25796910732714e-05
-1.147764105672e-05
-6.71492306900896e-06
-8.99060764256732e-06
-9.20092606734798e-06
-1.57909012707535e-05
-7.42259329760633e-06
-1.79747600236567e-05
-2.05657757004518e-05
-2.47191517424185e-05
-7.69879744792828e-06
-1.03060587510343e-05
-1.38049424508533e-05
-8.11354813541162e-06
-1.47103755312463e-05
-1.11102525706825e-05
-7.42733751674505e-06
-1.8703863715611e-05
-9.75930540972262e-06
-1.7024967696763e-05
-2.00083256188244e-05
-9.74978479506642e-06
-1.28975423783594e-05
-1.53749877548646e-05
-7.50176587841313e-06
-3.08737144509088e-05
-2.14721603965651e-05
-1.58165923645334e-05
-1.34455659663942e-05
-1.7274255770357e-05
-1.49728537839701e-05
-1.29652081948531e-05
-8.26064448974625e-06
-8.01757276238867e-06
-1.70600046618549e-05
-2.39729618342311e-05
-3.79162552383497e-06
-2.59388478186974e-07
-1.63001781326188e-05
-1.39864077424024e-05
-2.29688547604636e-05
-1.6563731888676e-05
1.59477403683641e-06
-7.96450616741965e-06
-8.42965238144433e-06
-7.89791410857085e-06
-3.93029182289677e-06
-1.22856756217296e-05
-6.45906248242796e-06
-3.01603311159619e-05
-3.17932183086825e-06
-3.49961377191813e-06
-2.1526873417403e-05
-2.30755027161986e-05
-1.55508686965612e-05
-2.09670108915522e-05
-1.18288982380227e-05
3.28993400592985e-06
-1.41456119022518e-05
-1.23471552974145e-07
-1.12453949484631e-05
-1.17843806254374e-05
-1.48446042269263e-05
-8.09940254901308e-06
-7.27420405427398e-06
4.92691109140577e-06
-7.25244993097373e-06
-2.48949933105077e-05
-1.90031240022369e-05
-1.58667536467235e-06
-1.46727276127855e-05
-1.19421834245631e-05
-3.27852204117995e-06
-5.73302369655718e-06
-2.5067321342341e-05
-1.85682473134499e-05
-2.17237577411111e-05
4.17197313000646e-06
-1.68102828934919e-05
-1.48887718007814e-05
-5.83388279224849e-06
-3.7611920985543e-06
-7.7829947172182e-07
-1.04715920524212e-05
-1.2481565511051e-05
-5.1093781071574e-06
-1.30726004026962e-05
-1.43097463642207e-05
-1.05174600133243e-05
-1.18132682011505e-05
-8.79201021914166e-06
-8.9303154495671e-06
-6.72177596179606e-06
-4.1595115405591e-06
-1.47486373814632e-05
7.65227803255053e-07
-1.21498836775395e-05
-1.96099236684938e-05
2.43211251419474e-06
-8.15153306304651e-06
-1.01792535009294e-05
-1.53461045819427e-05
-1.1051043760232e-05
3.00993029145946e-07
-9.30806380487473e-06
1.94900747757784e-06
-8.06171905445229e-06
-1.35483092923331e-05
-6.02920454493924e-06
-1.27375693662774e-05
6.00459235795481e-06
-5.43432918118276e-06
-1.17348322555674e-05
-7.4033965533191e-06
-1.84659396088554e-05
-9.05961450403988e-06
-6.81956593465693e-06
-3.36878190765158e-06
3.21102400487764e-06
-1.40388240348749e-05
-1.3758694495252e-05
-5.9070661571168e-06
-1.164349220983e-05
-5.33023332962099e-06
-1.36178765848563e-05
-1.25245872868778e-05
-5.94267565477773e-06
-7.75111420127183e-06
-7.16771036539716e-07
-1.89953816587115e-05
-1.44275068311337e-05
-1.71939273105822e-05
-1.41297868759925e-05
-2.13027008796142e-05
-8.74015108290759e-06
-1.08130199097722e-05
-1.86768672909699e-05
-9.64033668705685e-06
-1.05422062275994e-05
-4.16679902946963e-06
-2.94481498949288e-05
-1.74335807009194e-05
-1.21553968374407e-05
-1.82492190484289e-05
-3.41931537594546e-07
3.83768768489334e-06
-6.02824722354425e-06
3.31161330106418e-07
-4.38759971996874e-07
-9.69782780222817e-06
-1.57810786768784e-05
-7.83556536233751e-06
-7.5315266652746e-06
-1.48136223028603e-07
-9.60872035727155e-06
-8.6116796647465e-06
4.38992505225518e-07
2.11898137271458e-06
-1.2693829828605e-05
-3.44739087790442e-06
-1.75707369542193e-05
-4.21894021003628e-06
-1.38541050704901e-05
5.38050148394974e-06
-1.74306704547188e-05
-2.56168603701496e-05
-2.03631519554823e-05
-1.79903482455903e-05
-5.96383406052936e-06
-1.74237850771933e-05
-1.54030286174186e-05
-1.06473941852612e-05
-1.17428025872713e-05
-8.4105335810375e-06
8.34759774671031e-06
-2.959077677878e-05
-1.65005522591303e-06
-3.16281380902772e-06
-1.57334366565736e-05
-1.59291721188521e-05
-2.34273698504403e-05
-3.39363534596251e-06
-1.6451976865034e-05
-8.9345121672629e-06
-1.32015004222652e-05
-1.22530657868302e-05
-1.30052465547552e-05
-1.33451935974222e-05
-1.66626358778998e-05
-1.81439374175475e-05
-4.43385930063249e-06
-1.73092152210063e-05
-8.13249834728412e-06
-5.50525038118512e-06
-1.47325153828821e-05
-1.97896476735713e-05
-2.74634539018464e-06
-2.18852170089765e-05
-6.10938985762451e-06
-7.16802097629322e-06
-1.68731324994364e-05
-1.01087142358447e-05
9.20748566196669e-06
-1.5127520429566e-05
-3.24227085155257e-06
-1.641796165633e-05
-2.32765943189214e-05
-1.45127876754813e-05
-6.11383090518583e-06
-1.32718787461302e-05
-9.7944663931714e-06
-7.00919172935064e-06
-1.39058152510198e-05
-7.85133754273812e-06
-9.0563136120046e-06
-7.468090686699e-06
-4.30019024638973e-06
-1.29960541892408e-05
-1.45613997788621e-05
-2.6034781962736e-05
-3.41322647072677e-06
-1.33385401675394e-06
-4.96371823249289e-06
-2.56935775459867e-07
-1.60924218392747e-05
-1.903721078499e-05
-8.70782294629493e-06
-9.19058250826019e-06
-1.24922673893235e-05
-2.75870865825049e-06
-2.17358514420264e-05
-1.21674290514127e-05
-2.01922014056338e-05
-1.01041256349813e-05
-1.32197358374792e-06
-2.2664867723419e-05
-2.40341315317038e-05
-1.34409430165216e-05
-6.7845359309555e-06
-5.90381672150134e-06
-1.94264570920379e-05
-1.21931391265329e-05
-1.1004158111918e-05
-8.60529569685352e-06
-1.58322590035104e-05
-1.10132751679995e-05
-1.2767966595407e-05
-1.37416986305633e-05
-1.42325175566373e-05
-1.68400855875162e-05
-1.1961995229014e-05
-7.51271758164722e-06
-1.04157422443012e-05
-2.23975407522143e-05
-1.5775652982011e-05
-1.0318523649287e-06
-1.62468596148394e-05
-1.50195259753854e-05
-1.15639991530689e-05
-1.32350507403336e-05
6.12158174917975e-06
-1.32718363637299e-05
-9.33347337869099e-06
-1.90844303384479e-05
-5.25222600078978e-07
-3.63720992575479e-07
-1.26814372339669e-05
-9.56673112516849e-06
-9.56786933883069e-06
-2.40938917739864e-06
-4.66680779349876e-06
-1.77368431799337e-05
-8.19252287890309e-06
-1.46642235946607e-05
-5.76845062316295e-06
-2.26909743131983e-05
-1.25201188594079e-05
-1.05213825911522e-05
-6.71778635072576e-06
-1.64347998217893e-05
-1.27125262192559e-05
-1.21410043721214e-05
-1.88951720634059e-05
-1.15085549383681e-05
-1.81091096450138e-05
-5.75384340189545e-06
-8.22075428682342e-06
4.63998808645735e-06
-1.43960369481691e-05
-1.70327995346845e-05
-1.99205473768396e-05
-7.34538562565804e-08
-1.72357634247044e-05
-8.29011267719802e-06
-2.77627493458698e-06
-9.59442169736214e-06
-9.36693500562162e-06
-1.70508226319753e-05
-1.11980366792944e-05
-7.13301595759846e-06
-9.30619847616759e-06
-7.08569087781651e-06
1.01440848318056e-05
-9.98424814001222e-06
-1.05855020821017e-05
-1.16291171638732e-05
4.96195390152416e-06
-1.0949266809317e-05
7.3089670645973e-06
-1.57828525945043e-05
-9.87783010827288e-06
-5.31503897259804e-06
-1.56377953756182e-05
-1.30256787784072e-05
-2.04180901451938e-05
-1.35175674392819e-05
-2.31879730344857e-05
-3.61434917194601e-06
6.46258108682892e-07
-2.72236009162296e-06
-9.66956201365307e-06
-1.92922331018417e-05
-1.34178824851867e-05
-3.25414617202245e-06
-1.38491866479172e-06
-1.10713755935602e-07
-1.13868958349319e-05
-1.19732536791725e-05
-1.98015943397326e-05
-1.68209562109107e-05
-5.79148953512192e-06
-6.24449053303911e-06
-1.15018450611434e-05
-1.27236852573297e-05
-1.40031636666522e-05
-1.52110111684636e-05
-1.11126402170079e-05
-1.24055109344123e-05
-5.13478772175893e-06
-1.19313683438213e-05
-1.19192861919826e-05
-1.35508891448518e-05
3.5392548473704e-06
-4.01723837328097e-06
-1.49418400721617e-05
-2.48121250779665e-06
-1.85505186481931e-05
4.88649566072276e-07
-1.98180353218202e-05
-2.42661583378007e-05
-1.73868802260241e-05
-1.11832861850407e-05
-1.34750826103218e-05
-1.01923533453317e-05
-1.58609541795791e-05
3.70834321233812e-06
-1.35570340867023e-05
-1.5606141607053e-05
-8.36251823492201e-06
1.23769578906303e-05
-4.91972295887464e-06
-1.52216370521861e-05
-1.58065506493641e-05
-1.56009135822909e-05
-1.67892221776378e-05
-1.7586259037519e-05
-1.31396867242307e-05
-9.72915252622125e-06
-1.63259708673589e-05
-2.07480402730736e-05
2.51913561540972e-06
-1.32760721985093e-05
-1.04369913979841e-05
-1.15058878799555e-05
-6.7171530752002e-06
-4.94293858147606e-06
-6.53671497978803e-06
-3.80242160425989e-06
-1.6572873515898e-05
-5.41706028957665e-06
-1.47513886604079e-05
-2.1282075682386e-05
-1.51585071558429e-05
-8.76980508026454e-06
-1.13963416917913e-05
-2.09424223515936e-06
-3.2029557215035e-06
-2.26889524699946e-06
-8.9021164629468e-06
-7.74840467474635e-06
-6.39952265234916e-06
-2.61238990776228e-06
2.03316743206204e-07
1.01943202350786e-06
-3.10336799472017e-05
-2.07511102809319e-06
-1.2071129639061e-05
-2.03786550705246e-05
-2.19637424439643e-05
-1.28931475981499e-05
-2.25037319322753e-05
-7.42307559983966e-06
-1.90535701878993e-05
-1.66470406001171e-05
-2.98138870527543e-06
-1.1689800940517e-05
-6.24394337099798e-06
-5.31272080248392e-06
-3.73406203512439e-06
7.18198074889471e-06
-1.49527036452273e-06
-1.3529388883076e-05
-9.88912271444808e-06
-1.50884665848366e-05
-3.81723331661575e-06
-2.65161505444328e-06
-3.67902246935037e-06
-1.78398353981981e-05
-1.42824093735255e-05
-9.13656836303134e-06
-1.79548629568024e-05
-1.86830327247481e-05
-1.43209553058861e-05
-8.38848040432554e-06
-7.99725230846765e-06
-3.19115656105695e-06
1.10179115575248e-06
-1.36835360466068e-05
-9.86802636608851e-06
-1.13794322943453e-05
-9.09893227405221e-07
-4.27728924049237e-06
-1.07225934112608e-05
-1.25310591272186e-05
-2.24313950116456e-05
-1.65358228242661e-05
-1.39756123097686e-05
-7.68849166285441e-06
-8.78078854759231e-06
-1.04705396008746e-05
-2.27828734933927e-05
8.09206448017041e-07
-8.68999463071182e-06
-3.35062408531079e-05
-4.60361421502744e-06
-1.37834256112503e-05
-9.14656073090269e-06
-3.93829016712849e-06
-1.69777121618715e-05
-2.48014909348794e-05
-8.48167221019343e-06
-1.37641123030585e-05
-1.52056740921531e-05
-1.43064952500381e-05
-7.56373103087421e-06
-8.45888493183088e-06
-9.16830588148301e-06
-1.13841165251587e-05
-8.9761844275716e-06
-5.68516932860702e-06
-1.77165732047315e-06
-1.48563559982012e-05
-1.36654823419712e-05
-3.37723487867414e-06
-2.57850911752273e-05
-1.44215489300416e-05
-1.33576766605802e-05
-1.64581472195746e-05
-1.99697036229482e-06
-6.32697216017105e-06
-1.94212791066979e-05
-7.72063555757914e-06
-1.05370416256799e-05
-1.57091469948238e-06
-5.5713620864718e-06
-5.90354661700044e-06
-5.57971664816108e-06
-2.05451910274885e-05
-1.90837952728924e-05
-2.77263310177829e-06
-1.65909618326144e-05
-1.29465404560275e-06
-1.69114857438398e-05
-2.95703074874471e-05
-8.09568008493215e-07
-1.87985487380285e-05
-2.29358507535074e-06
-9.98537426167759e-06
-5.70291853835092e-06
-8.83667139939547e-06
-1.65800761180899e-05
-1.55594907773093e-05
-2.05853478919903e-05
-1.16295690640013e-05
-9.01901912128993e-06
-1.45860167460035e-05
-1.89186989991563e-05
-1.60240409912454e-05
-1.89546470930853e-05
-3.07516966103049e-05
-1.34734353761727e-05
-2.24363259477237e-05
-1.67868761618708e-05
-5.30644172726041e-06
-1.26664823544584e-05
-7.16796586673228e-06
-2.04206341114797e-05
-1.87002604320264e-05
-1.79080011232928e-05
-1.55530932236237e-05
1.2381476201831e-06
1.00602524713357e-05
-3.11403384263379e-06
-4.75811542700631e-07
-1.15662651316899e-05
-1.90823944501757e-05
-1.53852365541823e-05
-9.75749566522968e-06
3.74213454258136e-06
-6.66869235041622e-06
-7.6669021423927e-06
-8.9319151864637e-06
-1.72443119430103e-05
-8.42371240363208e-06
-2.01885135308992e-05
-1.2919221913481e-05
-1.08631383793685e-05
-1.22752362036375e-05
1.22997517637284e-06
-2.99552995441151e-07
-6.29770738067474e-06
3.44656599298424e-06
-1.24156957902889e-05
4.88662434125528e-07
-1.56609783932683e-05
-5.55469007879122e-06
-1.44569884189597e-05
-1.8127869286393e-05
-4.20701511507726e-06
-8.66632985935141e-06
-3.10377879214837e-06
-7.34461282670168e-06
-4.22056738734928e-06
-6.78874024988036e-07
-2.49874331502364e-05
-1.5407809885464e-05
-6.38700564194863e-06
-1.52943885229673e-05
1.24061731402004e-06
-9.07606807524749e-06
-1.15335554170612e-05
-6.68180640363958e-06
-2.69848542556543e-06
-1.03069768511338e-05
-2.53579332904372e-05
-1.35352930550399e-05
-6.83729242065117e-06
-9.80821021947651e-06
-1.20496993655827e-05
-1.74425703126504e-05
-1.88959330915061e-05
-1.40828340418986e-05
-2.29117516643772e-05
-4.65986127836011e-06
-6.28487846454263e-06
-1.06039360096904e-05
-8.0598198719698e-06
-2.04914034605254e-05
-1.02000748370192e-05
-6.27449394487793e-06
-2.73301428834911e-05
-2.52753733882463e-05
-7.35160392489889e-06
1.03151416307709e-05
-1.75712670239806e-05
-1.85820000958625e-05
-1.31138397594547e-05
-1.83957393732136e-05
-6.46570517075023e-07
-2.38873258977955e-05
-1.10425250638449e-05
-9.66587572762598e-06
-9.03388069605957e-06
-4.99226229694415e-06
-1.75063098070822e-05
-1.30127252869326e-05
-1.60744160945427e-05
-1.1010997750071e-05
-6.56316952684011e-06
-4.90990511551826e-06
-1.00361447298486e-05
-1.20991529121971e-05
-2.90528580575562e-05
-8.2444956944865e-06
-1.10340384996857e-05
-1.67494624848084e-05
-1.83639546494445e-05
-6.12381196232645e-06
-1.78178023479568e-05
-1.27475929320002e-05
-1.86813355281048e-05
-1.47840430756259e-05
-1.70094763048009e-05
-1.91189234742442e-05
-7.84858953638181e-06
3.69507001360226e-08
-9.84498013884815e-06
-9.00776694438776e-06
-6.5614769151649e-06
-1.06747562395802e-05
-9.02317405130509e-06
-2.41242350634147e-05
-1.74327883424968e-05
-3.83326087384127e-06
-2.21228808860059e-05
-1.35491388619457e-06
-4.05218986575686e-06
-1.68903842953341e-05
-1.85045969141937e-05
-1.46419468854999e-05
-5.68990190227947e-08
-1.7465129386663e-05
-5.65311804623912e-06
-2.03668298522981e-05
-1.9119270271201e-05
-1.34522214826025e-05
-5.51396485307106e-06
-1.14808084490279e-05
-4.22640327883167e-07
-1.85491016516314e-05
-1.57164151637977e-05
-2.21560193942485e-06
-8.32233187373852e-06
-6.33908027945876e-06
-1.42615635034349e-05
-1.40332678283755e-06
-9.49468200148581e-06
4.15754673488192e-06
-1.70796453158765e-05
-1.9124433707669e-05
-1.67466077302285e-05
-4.83730959565219e-06
-1.51310428091299e-05
-2.09550934083186e-05
-3.28102046285042e-06
-1.26913496232609e-05
-5.26790818640428e-06
-9.01710602665692e-06
-1.1619298000187e-05
-1.85894762251889e-05
-7.80575459698403e-06
2.06375261571057e-07
-1.21603874617859e-05
1.04845236482543e-06
-9.48603864494658e-06
-2.26647274778557e-06
-6.69128936607802e-06
-1.19419864287247e-05
-2.62999378992001e-06
-1.12344078816362e-05
-8.49511574933114e-06
7.87946019433957e-07
-1.52898965356714e-05
-1.7291700125826e-05
-2.50240930894409e-05
-1.12592880161264e-05
-1.10131992594799e-05
4.31969916852861e-06
-7.68209676548091e-06
-1.27049460879675e-05
-6.23693374267834e-06
-1.01266043581425e-05
-1.07802887398854e-05
-1.24730217893226e-05
-7.99680618198279e-06
-1.04972121496552e-05
-1.82083429721214e-05
-1.17731940472435e-05
-9.47026582748763e-06
-1.16452084847286e-05
4.54808474437947e-06
-9.06461053336585e-06
-1.21435182221711e-05
-4.81979876068161e-06
-9.96862575740274e-06
-1.93609761533625e-05
-1.67226808671115e-05
-6.48426219126674e-06
-1.9711905262563e-05
-2.48076939212895e-05
-2.39405321604088e-06
-5.89369160076549e-06
-1.31646730901896e-05
-1.08227652279599e-05
-9.78967121440534e-06
-1.34199254146407e-05
-1.52717940866603e-05
-1.36390291653379e-05
-8.84166256817266e-06
-1.44955364329126e-05
-1.15788399362369e-05
-1.47211053280064e-05
6.37192297306475e-06
-4.1891054323658e-06
-1.17012626528191e-05
-1.81076016561666e-05
-2.0950472782769e-05
-1.05088755493237e-05
-1.00166315433445e-05
-4.08421981700464e-06
-1.1448628411353e-05
-1.73261751357248e-05
-1.55113233781867e-05
-2.9812067613938e-06
-3.87382980549338e-06
-1.18459127249747e-05
-2.03119056623434e-05
-1.49145721004252e-05
-1.12566661564138e-05
-6.49417389987618e-06
1.72066121467742e-08
-1.95458252658242e-05
-7.0176998720819e-06
-1.61154463826888e-05
-1.91357394169542e-05
-2.44398654409784e-05
-1.14509905575503e-05
-4.79190907779627e-06
-8.88562160125102e-06
-1.44240193142495e-05
-7.26691352522443e-06
-1.77882998840606e-05
-5.39978404445912e-06
-3.14471702383016e-07
-7.92039651579557e-06
-1.92719957576278e-05
-7.6224478314258e-06
-1.26249253219724e-05
-1.35384978534459e-05
-5.66501768419445e-06
-2.65548526790522e-05
-1.76954817410635e-05
-2.73165284992054e-06
-3.20128683199574e-06
-1.15502614623987e-05
3.24021133708755e-06
-2.38350057472651e-05
-2.42702114137277e-05
-9.32584798118357e-06
-1.35322126955735e-05
3.30005654012611e-06
-1.02445638732938e-05
-1.19025854539577e-05
-1.20939285215364e-05
-1.23918000372561e-05
-1.58405831169374e-05
-9.07462622509536e-06
-4.15200737903838e-06
-1.06420589404761e-05
-7.17470153994363e-06
-1.35317116243846e-05
-1.44672718932313e-05
2.81375331270029e-06
-1.69454286173495e-06
1.24176820275398e-06
-2.08708836971852e-05
-8.87525932070967e-06
2.65187956968987e-07
-3.81487776374963e-06
-1.50319466257831e-05
-3.85821113427151e-06
-1.3682671576806e-05
-7.91329403069143e-06
-1.52003889301899e-05
-9.27195748688573e-06
-1.16830002607527e-07
-1.05156328933488e-05
-1.08360630194737e-06
-9.62612060199407e-06
-1.30021471543888e-05
-3.99283627434528e-06
-1.23033278973131e-05
-2.85950557088367e-06
-1.31541054024662e-05
-1.04085209875118e-05
-6.14619508743389e-06
-1.55331201473144e-05
-9.41751810068607e-06
-1.02172748944343e-05
-1.53513585207655e-05
-9.94972312759785e-06
-6.27604789570601e-06
-2.33270295598821e-05
-1.134402986837e-05
-2.12958671581577e-05
-1.26185014164188e-05
-2.57324460428567e-06
-2.97201802182532e-06
-6.32789538697868e-06
-1.17119835767483e-06
2.78616209744895e-06
-7.02304624934544e-06
-1.59387958002019e-05
-1.41459932226858e-05
-1.30556986632285e-05
-2.32443335025429e-05
-1.387290715812e-05
-1.41810570334759e-05
-1.32768305756103e-05
-1.86525958721795e-05
-1.02181316843384e-05
-2.47409669983615e-05
1.52159258695553e-06
-1.3343597240095e-05
-1.02557234005426e-05
-1.70067538075238e-05
-2.14349690997423e-06
-1.20749540883368e-05
-1.58840849636809e-05
1.0578381106798e-06
-2.16273313620531e-05
-1.00220927325429e-05
-8.21429900693969e-06
-2.04462478097469e-05
-1.64622473443139e-05
-1.33496071884501e-05
-3.08587908320291e-06
-1.58760667195797e-05
-1.00364554218939e-05
-1.20611489612446e-05
-1.14171594145948e-05
-7.19701994780863e-06
-7.1897163510762e-06
-1.41430004490421e-05
-1.31415225624803e-05
-2.90625341513146e-06
-2.12699673815131e-05
-9.52663641596385e-06
-1.36066922775926e-05
-1.46970146942692e-05
-8.75454306289512e-06
-8.44015347798398e-06
-1.63059452267213e-05
-1.10851105344619e-05
-7.99492898033358e-06
-1.56929157333338e-05
-1.4166872315652e-05
-1.38681244356408e-06
-1.9004178061241e-05
-2.57060450012157e-05
-1.94897709236523e-07
-7.40049862950867e-06
-8.39645372376493e-06
-1.33399349717368e-05
-8.48954888774826e-06
-1.02208730963303e-05
-1.814087142913e-06
-1.28999640387752e-05
-2.3907051706866e-05
-1.19952681003409e-05
-7.02012143740133e-06
-1.79413805599299e-05
-1.53887654919545e-05
-2.12551366631066e-05
-1.45968603828221e-05
6.31689258920685e-07
-1.01429242272464e-05
-2.06775188468495e-05
-6.74172141728879e-07
-1.47275232636657e-05
-9.37689830184764e-06
-1.95574250302716e-05
-8.65338633704676e-06
-6.11361880622058e-06
-2.21608489989268e-05
-1.52079650130433e-05
-1.23596201549617e-05
-8.50425894400897e-06
-1.17733295302791e-05
-1.3663652801648e-05
-1.53043962281526e-05
-2.03046207880261e-05
-1.36185635615926e-05
-1.01431160741997e-05
2.10104126084467e-06
-1.33419986870992e-05
-1.82622032436069e-05
-2.12180747930884e-05
-1.11423219479612e-05
-1.20973924551556e-05
-8.305488785786e-06
-4.07043018192215e-06
-3.05711896867183e-05
-1.77155359905024e-05
-1.1982144012557e-05
-1.49897991791766e-05
-6.04239853025729e-06
-1.75159049479894e-05
-4.4503272660224e-06
-2.95111188118344e-06
-1.22670650022327e-05
-6.84030324812687e-07
-1.85379860432361e-05
-1.89056785349078e-05
-1.66591684442881e-05
-6.01991053433831e-06
-1.11588227019001e-05
-1.14772022535181e-05
-8.22721788816193e-06
-6.04385643657633e-06
-1.48886844562132e-05
-1.32945552571418e-05
-5.48600351491693e-06
-1.95778587747113e-05
-1.3230905435324e-05
-1.35619251667127e-05
-2.08193519913293e-05
-1.20269662244136e-05
-3.41889277550441e-06
-1.444663663057e-05
-1.5100202212356e-05
-2.22717142574335e-05
-1.86953389020028e-06
-6.3486452325886e-06
9.83649934641828e-07
2.22396276332125e-06
-1.75866591086169e-05
-1.16685734511843e-05
-1.42329949580087e-05
-2.4485857652679e-05
-2.22216647460241e-05
-1.26477837020332e-05
-8.95054525192318e-06
-1.42844428759108e-05
-1.3448665903123e-05
-2.23237287795091e-05
-1.50219391777234e-05
-1.19142603366742e-05
-7.1555317888397e-06
-1.18039076827296e-05
-7.7686779102441e-06
-1.93020226456764e-05
-1.41322069467867e-05
-1.08913513630394e-05
-1.91543251811007e-05
-1.40650103913412e-05
-1.02045032573246e-05
-1.20846767783733e-05
-7.80321029351585e-06
-2.57842833986754e-07
-1.53766944966666e-05
-8.79962698236498e-06
-6.04434530793634e-06
-1.22516796527263e-05
-2.41939945255361e-05
-1.14280272047818e-05
-2.09022421135432e-05
-1.91990945491919e-05
-2.98520409147757e-05
-2.20737502324265e-05
-1.24930879592924e-05
-5.3119919284817e-06
-6.71952625456289e-06
-1.42482653938416e-05
-2.02962092775272e-05
-1.66903377298551e-05
-2.7697782105725e-05
-1.05257431106738e-05
-4.14913218999143e-06
-1.32758146943189e-05
-6.83536915365864e-06
-1.82787504816191e-05
-1.86461965018635e-05
-7.01942211428888e-06
-7.85940748913803e-06
-2.93124230718364e-05
-1.49894923768874e-05
-9.05231525761941e-06
-6.15049693053501e-06
-1.40039312058205e-05
-1.18363021950711e-05
-8.26819493558993e-06
-2.45562154469513e-05
-1.59272664232062e-05
-1.51350204790927e-05
-1.60701571387988e-05
-1.58133946905877e-05
-4.19172872421627e-06
-1.9539980807233e-05
-1.61180144153456e-05
-1.61065475625804e-05
-2.25229155083184e-05
-6.57342402033456e-06
-1.38548964963135e-05
-6.46787278190728e-06
-7.97429008388618e-06
-1.61503288690281e-05
-3.90332617332218e-06
-1.83396354412998e-05
-1.3498457664235e-05
-5.96829191156325e-06
-5.72772617298102e-06
-5.80231750721328e-06
-1.728661449559e-05
-7.71206577161621e-06
-7.26083180246732e-06
-6.7302628952478e-06
-2.0600712445735e-05
-1.61154065112452e-05
-2.86399152686915e-05
-3.03599422382098e-05
-9.70688721917785e-06
-5.03774097242839e-06
-1.82331916837775e-06
-5.42986406958231e-06
-1.17121804628295e-05
-1.02296297020486e-05
-1.57353374746975e-05
-8.49274138616942e-06
-1.88416320491341e-05
-1.42861482674087e-05
-1.84808989783421e-05
-6.56327069371132e-06
-1.09373290291115e-05
-7.29787872656103e-06
-7.181458679535e-06
-6.08281211867809e-06
-1.28766724621067e-05
-6.53095120356302e-06
-1.41701527093217e-05
-2.24986461853119e-05
-1.1481843606468e-05
-1.79835100403689e-05
-2.0787404631269e-05
-1.53628398940877e-05
-4.75984505526789e-06
-1.24949553386925e-05
-1.14145510487882e-05
-4.58048350448898e-06
-1.15522596554457e-05
-9.40908039722187e-06
-1.37024047879954e-05
-1.82632624639712e-05
-1.47515922738203e-05
5.81272396059198e-06
-2.02231809526491e-05
-7.85492638246123e-06
-1.48921464535938e-05
-4.78190198977925e-06
-1.63706441536341e-06
-5.47007581849218e-06
-1.5373215969386e-05
-1.68929508455052e-05
-4.53478883113611e-06
-1.06411423025387e-05
-9.50188857585355e-06
-1.77930111193313e-05
-1.27301231890994e-05
-4.09093805919719e-06
-1.24641203446837e-05
4.93873015046721e-06
-1.38342438653043e-06
-1.06671104959764e-05
1.36924099508834e-07
-1.3936418706155e-05
1.62074651174944e-06
-2.10809858030842e-05
-1.1723917871419e-05
-1.39847661319034e-05
-1.04838782258161e-05
-1.23623273522851e-05
-1.26516223645834e-05
-1.55751046745289e-05
-5.9860894508623e-06
-7.70975104356834e-06
-1.72001398642689e-05
-3.84554962819039e-06
-3.40988641772227e-06
-1.57356559448778e-05
-3.25701034827704e-05
-1.18296475672496e-05
-1.00754538563846e-05
1.01543251278994e-05
-1.47602218878852e-05
-6.08761964093509e-06
-1.00347392843317e-05
-1.33113753701886e-06
-1.0576514696412e-05
-4.67724020597761e-06
-2.00211604867715e-06
-1.35660051265035e-05
-1.28054069593077e-05
-1.02628515477433e-05
-2.25135980707019e-05
-1.1919923623407e-05
2.09257270912496e-06
-2.16618059006717e-05
-2.56477710449714e-05
-8.5848994321677e-06
-8.9752498888741e-06
-9.43355281500196e-06
-1.24260254881192e-05
-3.70494674224954e-06
-1.12977905359385e-05
-1.07674667271781e-05
-4.26381067885923e-06
-6.22373837174397e-06
-8.51105778508391e-06
-8.92181677590612e-06
-1.39988366513018e-05
-2.44812832043197e-05
-1.05444716905949e-05
-1.32481300311632e-06
-1.30682264715178e-05
-1.09467824203281e-08
-2.00462145776541e-05
-1.37486249561738e-05
-7.73830683595424e-06
-1.18715677016338e-06
-2.75946437298262e-05
-1.22159374799185e-05
1.6660519343763e-06
-9.8168867821866e-06
-9.8031286373777e-06
-5.87438731783644e-06
-9.02373992356786e-06
-1.96680008258045e-05
-1.33302021112026e-05
-8.71097308162041e-06
-1.02858670320835e-05
-1.68668638290164e-06
-1.13126153886488e-05
-1.00884629491237e-05
-4.70353625650796e-06
-1.1411587190809e-05
-1.97241340463969e-05
-1.04677208006135e-05
-1.40057458570748e-05
-5.93787557689982e-06
-1.40042501683778e-05
-9.6217613073112e-06
-1.24597511066656e-05
-1.12489299717434e-05
-6.10510449394157e-06
-3.57154187781513e-07
-2.3650175319097e-05
-1.73714663650957e-05
-1.38909348851071e-05
-7.12320231708143e-06
-1.13138461974578e-05
-1.39503194211443e-05
-1.29537666986425e-05
-7.67563858270877e-06
-1.17752608726548e-05
1.64003805494732e-06
-5.67693298991122e-06
-1.22604409735781e-05
-2.81265440476013e-06
-2.54612964920421e-05
-2.02253802867563e-05
-6.02365006353444e-07
-1.43918770631601e-05
-1.26908478285432e-05
-2.54006612049979e-05
4.9647327262027e-07
-3.9879326744848e-06
-5.47124525099442e-06
-1.73312663448812e-05
-4.03933278595168e-06
-8.0473185675852e-06
-8.48759721411035e-06
-1.14087720438813e-05
-1.31744096559488e-05
-4.7332349478822e-06
-2.95350542443923e-06
-2.29104873710225e-05
-9.98306761688036e-06
-1.27760946358486e-05
-7.05756450175986e-06
-7.28006784035668e-06
-4.26093397088646e-06
-6.32493977582156e-08
-1.37115136176926e-05
-1.18399896490738e-05
-1.73886187353557e-05
-4.55471220707937e-06
-2.82360041922453e-06
-1.38674902243739e-05
-5.45867889518656e-06
-1.02662959804658e-05
-1.37812751956184e-05
-5.8764811067052e-06
-2.50667126997671e-05
-2.41495162304327e-05
-1.75096176119986e-05
-1.90587527640957e-05
-2.06374232992019e-05
-9.13601195955686e-06
5.45970889243556e-06
-1.27494416280234e-05
-1.00456794143347e-05
-2.65650246553564e-06
-1.1997253468164e-05
-5.06030181832739e-06
-2.33469778582158e-05
-2.15859054880133e-05
-2.09568225377637e-05
-1.04248463998584e-05
-1.31494488828788e-05
-1.48686139030559e-05
-8.6155332258286e-06
-1.34883086813983e-05
-2.0416089839495e-05
-2.82208225733366e-05
-1.11842935819455e-06
-1.65358238292439e-05
-8.50613207551552e-06
-3.95492853958252e-06
-1.4625743230229e-06
-1.61750319152141e-05
-1.25185777013627e-06
-9.07981314192393e-06
8.51141781161565e-07
-7.0983518100619e-06
-1.47004138316544e-05
-1.75821074684658e-05
-8.72933245368917e-06
-9.07798559203215e-07
-6.19098810624294e-06
-1.63923990954109e-05
-1.96167598817943e-05
-1.27784942680006e-05
-8.41182373480183e-06
-2.12996403250135e-05
-2.2995724971017e-05
2.21444034700422e-06
-1.90168529859751e-05
-1.11834480943845e-05
-6.50075054027075e-06
-6.5126195129456e-06
-5.93172804287148e-06
-1.10326345848462e-05
-1.32895009409762e-05
-2.15072712224886e-06
-6.42941167792786e-06
-1.32880035029182e-05
-7.03878219953552e-06
-2.24587092496608e-05
-1.26850378491247e-05
4.46354359306884e-06
-2.39552748364172e-05
-2.18474429913445e-05
-1.05438216130631e-05
-9.97938596499774e-06
-1.82109712735926e-05
-1.22539683706708e-05
-8.69673997311954e-06
-5.58273691668895e-06
1.82717236118626e-06
-1.06337052222033e-05
-1.62860597393207e-05
-3.1096736459946e-06
-1.21933765816028e-05
-1.4598836379564e-05
-2.17857545782777e-05
-1.73555879912857e-05
-2.35532711319024e-05
-1.26131599158209e-05
-1.4891537474004e-05
-8.73601313846568e-06
-1.40122131257965e-05
-7.93781872530204e-06
-4.83382090277177e-06
-8.40175429055888e-06
-8.82246155876567e-06
-4.49463898958429e-06
-1.86959390037507e-05
-1.09927373174514e-05
-2.42019366242552e-05
4.35943376858086e-06
2.88649489756975e-06
-1.34908643381309e-05
-1.13662497262053e-05
2.05534944600876e-06
-1.30810919313455e-06
-1.2403602822667e-05
-1.87722243137131e-05
-3.86958081205375e-06
-1.56142055653194e-05
-1.03539252090411e-05
-1.35609916979111e-05
-1.61533650225369e-05
-1.80637964756084e-05
-9.54495553586493e-06
2.0139982268133e-06
-1.31701144294724e-05
-1.58925123602216e-05
-2.98446960727146e-06
-1.7236989017023e-05
-1.44227839200395e-05
-1.05999668844373e-05
-5.55483617432368e-06
-8.46477153253155e-06
-1.59392076758186e-05
-1.90550005962123e-05
2.94763423033885e-07
-1.25160773427632e-05
-8.95036921947753e-06
-1.63819832505356e-05
-1.40474647927381e-05
-4.91413726010009e-06
-9.23582379985227e-06
-1.53158363287684e-05
-1.8464058088531e-05
-7.81826827873146e-06
3.73366572044443e-06
2.61285710629033e-06
-6.32091465906401e-06
-1.00566231580196e-05
-3.12764431566029e-06
1.94662706292813e-07
-8.815071270614e-06
-2.03495152328214e-05
-1.50901963207077e-05
-2.08673932896586e-05
4.96703252821106e-08
-1.51633149850989e-05
-1.05570433717425e-05
-9.25548995997802e-06
-3.85735239312536e-06
-6.65696459717547e-06
-2.24065518317129e-05
-8.83078685735519e-06
-1.68558061812671e-05
-1.10826398169775e-05
-1.23824506013536e-05
-1.35106284335014e-05
-1.58522440882392e-05
-2.66788453315174e-06
-9.90531631012626e-06
-6.75806294269589e-06
-1.45972736630148e-05
-1.13126872738639e-05
-6.6168050332337e-06
-2.12867214248732e-05
-1.27431599317163e-05
-1.23882382410541e-05
-5.21101928004659e-06
-5.4430110870776e-06
2.68212120017858e-06
-7.78830841723698e-06
6.95603120590667e-06
-1.43284120630419e-05
-6.67335064255812e-06
-2.23840550917874e-05
-2.13120491249506e-05
-1.03085625474679e-05
2.98948990784612e-06
-9.30466158209284e-06
-8.18718091963783e-06
-5.57650244069146e-06
-9.50761389041853e-06
-4.91068850032848e-06
-3.49065640523005e-06
-1.67599649479702e-05
-1.4946595193347e-05
-1.41327332814768e-05
-4.42109551999386e-06
-7.89643341445192e-06
-1.22877359883502e-05
-1.82093893557997e-05
-1.00360653121823e-05
-1.52733586712569e-05
-2.13105218480348e-05
-2.01485948787799e-05
-1.68911390838824e-05
-1.64802179390546e-05
-7.07204984040688e-06
-1.15638431737816e-05
-1.21460619477512e-05
-1.03838187062901e-05
-1.44211934374331e-05
-5.5751411379385e-06
-1.02368915755734e-05
-1.89028616625622e-05
-8.63676915466082e-06
-1.06702538127667e-05
-8.73076888919474e-06
-9.2421610284281e-06
-1.35775064638801e-05
-2.86613612693523e-05
-1.11776101417262e-05
4.53579013016273e-06
-1.34469711392591e-05
-8.80416943591527e-06
-2.52167415943465e-06
-2.3352365682271e-05
-1.7041418088515e-05
-1.38768168731524e-05
-9.30982544738114e-06
2.58527784200447e-06
-1.69192299221024e-05
-1.61827154869626e-05
-5.49928764208619e-06
-1.37505965829466e-05
-1.04552520021818e-05
-8.74868286100859e-06
-7.80987665024257e-07
-2.06458398286722e-05
-1.29302198918135e-05
-1.10742644174902e-07
-4.76387758562308e-07
-2.0956343413078e-05
-1.29724264410204e-05
-4.02247631063318e-07
-3.2617793901677e-06
-4.92826588732351e-06
-1.31542697519965e-05
-1.08693276342133e-05
-1.17036553843415e-05
-1.46931373593184e-05
-1.46594604099715e-05
-1.51642939919472e-05
-1.56416388337149e-05
-2.10738599849357e-05
-5.83516659263411e-06
-1.99120401442291e-05
-1.62310104035685e-05
-1.5293531717803e-05
-1.4126594743482e-05
-1.74191730939141e-05
1.69391968815256e-06
-7.02309076880867e-06
-4.79325725186171e-06
-1.1708180963179e-05
-2.44188593536215e-05
-1.92886422377019e-06
8.4503586959259e-07
-2.55633467445345e-05
-1.53449020177463e-05
-9.27069022436256e-06
-3.10332932428328e-06
-6.74454091301993e-06
-7.20605367861453e-06
3.85776096542911e-06
-1.8870044131791e-05
-1.43117233116514e-05
-9.81699524706106e-06
-1.49351320408659e-05
-8.74647788209605e-06
-6.30852701443933e-06
-5.30474749871822e-06
-1.01312055496299e-05
-1.12154118953665e-05
-3.94765180123898e-06
-9.72645396655671e-06
-8.0995296281458e-06
-1.3415182847204e-05
-8.64140268758684e-06
-9.3098179070905e-06
-1.41527493520648e-05
-1.13218123455412e-05
-6.46856310470563e-06
-6.23770266454329e-06
-1.29832695518737e-05
-1.52986197276015e-05
-4.79843145020943e-06
-1.80406414354482e-05
-1.12913702070505e-05
-1.02771799327786e-05
-1.63154810334543e-05
-1.46912620723456e-05
-1.28838547244444e-05
-1.38509247823765e-05
-1.28541208410664e-05
-5.57605307014442e-06
-2.92049554580407e-06
-2.34058232106781e-05
6.2591578914627e-06
-6.64781128508995e-06
-1.55925019732028e-05
-1.43413093660332e-05
-5.83698130627507e-07
-1.221436324164e-05
-1.47248493466275e-05
-5.95878201933231e-06
1.35159714152756e-06
-3.19927748827635e-05
-7.7203576804466e-06
7.53597565940372e-06
-2.3529870754624e-06
-5.9401756441904e-06
-1.21607317606848e-05
-3.52529700342511e-06
-6.22860425891272e-06
-3.8776508460519e-06
-1.13056752687131e-05
-1.5264166776372e-05
-7.3977956247388e-06
-9.19705720177874e-06
-1.20742862829225e-05
-2.84316067065944e-06
-2.77533603015827e-05
-5.61650324150778e-06
-5.64525655768242e-06
-1.8522076132411e-05
-6.72301931970779e-06
-2.32035107114443e-05
-1.74145822703848e-05
-5.69522010880451e-06
-1.29313868038001e-05
-7.53260608812989e-06
5.80666681059599e-06
-1.25752867058389e-05
-1.06811353224682e-05
-1.53550350239577e-06
-7.64311448511858e-06
-1.35805343836572e-05
-2.06363370046171e-05
-5.42004316521729e-06
-1.16446345266226e-05
1.31823601846469e-06
1.0340300985749e-07
-1.58334000296457e-06
-1.0432643450921e-05
-1.22582565318726e-05
-2.3260394959457e-05
-3.05663121190057e-05
-1.40373442575442e-05
-9.78827612928626e-06
-1.05638630454856e-05
-1.92909330998716e-05
-1.54379806829807e-05
-6.88366024008244e-06
-1.24094781930898e-05
-2.07451017019455e-05
-1.11034840832407e-05
5.51561693250768e-06
-1.64615178834061e-05
-1.56536676235441e-05
-1.0726503767554e-06
-5.3268239767885e-06
-1.55148352219834e-05
-1.55136410633731e-05
-8.60088192907382e-06
-2.33266761240872e-05
-8.40837982127509e-06
2.09053281446641e-06
-8.03810236986569e-06
-1.35186848157567e-05
-1.28071201691372e-05
-1.3612372225564e-05
2.7517543372339e-06
-9.20074951477106e-06
-7.90788834755322e-06
-2.02581167800076e-05
-2.11392778813513e-05
-1.15317040122046e-05
1.30902485344163e-06
-1.28863153859315e-05
2.00891063798929e-07
-5.98381390231734e-06
-1.01777764621015e-05
-1.56371911084762e-05
-1.57182933905379e-05
-1.4390826093533e-05
-9.77794244872188e-07
-1.36446043464117e-05
-1.89602286023628e-05
-1.98206345117059e-05
-8.69038068385952e-06
-1.99226718493158e-06
-1.49489461350694e-05
-2.12980411256941e-05
-7.85307721264576e-08
-8.73381675312898e-06
-4.89043278229104e-06
-1.15542428067068e-05
-1.49123908288293e-05
1.5157661620918e-06
-7.59871866114619e-06
-1.5680856624568e-05
-1.21958758133233e-06
-3.48364028789413e-06
-1.70668389291014e-05
-1.88309989742657e-05
-3.73712007766637e-06
-8.30980499487324e-06
-2.15401256330201e-05
-2.42847797533208e-05
-2.97553265470614e-06
-1.34259119966486e-06
-5.61421554564211e-06
-7.77852903083417e-06
-5.76191878486424e-06
-1.07479947183629e-05
-1.5817419466425e-05
-1.19600805990678e-05
-2.33158730499912e-05
-1.25231954211505e-05
-1.46314156439811e-05
-9.54363211646432e-06
-1.06305915410434e-05
-1.25758197518328e-05
-9.37656682111369e-06
-2.41088177246564e-05
-6.57255799058955e-06
-1.01280728470171e-05
-1.85642956382837e-05
-1.20768775806111e-05
-6.00878652543203e-06
4.01634114429386e-06
-4.39003145950271e-06
-1.48305896340659e-05
-3.11913984218114e-06
-1.25667110054398e-05
-8.93608698203436e-06
-8.24286443016453e-06
-1.62319518496315e-05
-2.23680859357702e-05
-8.88733506480378e-06
-1.97197995054975e-05
-2.09303906141848e-05
-1.30382001328862e-05
-5.83241741651632e-06
-3.84584307398426e-06
-1.75566099579197e-05
-2.28272066822411e-05
-1.48580133201137e-05
6.21767273223629e-06
-5.25581231029847e-06
-2.8849730634529e-06
-1.76500100152912e-05
-7.07722524438317e-06
4.26759320348227e-06
-1.65233685770905e-05
-2.56050725405025e-06
-1.6974990463801e-05
-2.67322300856755e-06
-6.62281463766351e-06
-9.86102221750721e-06
-6.29727966711898e-06
-9.43409333334426e-06
-1.14904141346213e-05
-1.93316243089973e-05
-1.59156176638316e-05
-7.12250767780532e-06
-1.07725402447522e-05
-4.46330905593551e-06
-2.7757969774831e-05
-4.51996461323188e-06
-1.23172800476958e-05
-1.52900634692453e-05
-2.6494564002134e-05
-3.97931681222856e-07
-1.17484800662074e-09
-5.55068262420068e-06
-1.34842798295019e-05
4.09642129193409e-06
-1.44506924741161e-05
-3.72493556293759e-06
-2.19760019423611e-05
-6.7784691682586e-06
-2.09836846442752e-05
-1.35532299237618e-05
-2.82737462990985e-06
7.6081436395168e-07
4.67195786643902e-06
-1.24211964400787e-05
-8.40132508697309e-06
-1.79285075405461e-05
-1.91653656988503e-05
-9.81606550151882e-06
-1.78222124716782e-05
-8.2516001392436e-06
-2.12969365421315e-05
-2.04048260401514e-05
5.53003141834349e-07
4.28713982805483e-06
-9.50215128156966e-06
-1.3243641359391e-05
-1.02632304922536e-05
-1.23979749435387e-05
-1.38813755392377e-05
-1.20333531886325e-05
-2.16250346141056e-06
-2.20240535195611e-06
1.21546487566779e-06
-2.40265819154706e-05
-1.02029218395343e-05
-2.16966253350912e-05
-1.38675705347103e-05
-1.74006257056138e-05
-2.40275385393157e-05
-1.53293437703788e-05
-2.05974861401386e-05
1.25186333303028e-05
-1.44958236880612e-05
-2.46545370591822e-05
-8.31370725175808e-06
-1.08592330845794e-05
-2.83897134826941e-06
-6.7679290836631e-06
-6.27762201683456e-06
-1.00514944632797e-05
-8.16396904863814e-06
-1.75213747028421e-05
-1.38015946833058e-05
-1.49139948008841e-05
-1.91818790386236e-05
-7.89912630933632e-06
1.45269751149589e-07
-1.59274082429188e-05
-3.64359396738971e-06
-1.28568027628782e-05
-1.57613637864438e-05
-8.22135536822545e-06
-2.43150432564305e-05
-7.99050826390438e-06
-3.13736161554542e-06
-1.51333169195232e-05
-1.19388978104405e-05
-2.05366893804154e-05
-6.4380572563928e-06
-1.54060689100969e-05
-6.33248376758705e-06
-1.20749908135054e-05
-2.19520974723065e-05
-1.68190403954928e-05
-1.37583061081434e-05
-7.91729971648151e-06
-2.12234392265488e-05
-1.01044644417212e-05
-7.63531511842813e-06
3.7138090164831e-06
-1.67955387837289e-05
-1.12046490465753e-05
-1.09208293440339e-07
-1.417260842978e-05
-1.00824967436346e-05
-1.48904650977944e-05
-1.15736880608444e-05
-1.01813823228511e-05
-1.0013994356037e-05
-1.46311142120088e-05
-9.35597730154463e-06
-1.35274940804507e-05
-6.44241454572168e-06
6.62292806738901e-06
-8.75174487600818e-06
-1.06379965680992e-06
4.21589687050209e-06
-1.02317542153173e-05
-9.98243257125048e-06
-1.62237202567874e-05
-7.98398691890138e-06
-1.24534652569576e-05
-3.34610213795208e-05
-1.31946701005253e-05
-1.64178302052951e-05
-4.98491768200716e-06
5.77867620399579e-06
-1.14303058378432e-06
-1.57021028805078e-05
-9.46272063754486e-06
-1.40550374199075e-05
-2.14363294739837e-05
-1.22907222413548e-05
-1.41333270086571e-05
-9.6435378328983e-06
-1.18310461078304e-05
-1.41939945309753e-05
-1.50759764603115e-05
-1.51214739590486e-05
-5.51151832019641e-06
-2.05215483177344e-05
-1.47395684175847e-05
-5.50255406693454e-06
-1.59983892013718e-06
-2.23726627794569e-06
-1.99202991846296e-05
-2.13240691736525e-05
3.85232104358165e-06
-1.16564287383248e-05
-4.65252482184225e-06
-1.21443503716346e-05
-2.49563964998065e-05
-4.31033497629329e-06
1.87734271426333e-05
-1.15200916619088e-05
-1.97472239734478e-05
2.58120754168195e-06
-1.11630277522302e-05
-2.04361485704868e-05
-1.06230073123732e-05
-8.5356963421439e-06
-1.45698428027474e-06
-1.14533281984682e-05
-2.74920671800195e-05
-1.64433317424775e-05
-5.45564157348396e-06
-2.37089502877467e-06
-1.26697944555437e-05
-2.88534465646676e-06
-4.8806909132353e-06
-1.5638927613286e-05
-3.9129159777945e-06
-1.16000041024324e-05
1.2411116676032e-05
-1.76421724675191e-05
-2.1693778066228e-05
-2.6266722799788e-06
-1.36549712626687e-05
-1.4213400843424e-05
-1.82161616430743e-05
-1.68210747879199e-05
-4.81447712617621e-06
-9.89810303633246e-06
-8.27834695379011e-06
-9.98870192593473e-06
-2.10584963559917e-05
-3.75057632033892e-06
-1.05069860889046e-05
9.36505046620664e-07
-1.19601028772775e-05
-1.63890936142307e-05
-7.84644194675748e-06
-1.67067555636692e-05
-5.54579199388564e-06
-1.73067369661e-05
-2.28322642717096e-05
-2.04868285073279e-05
-1.15127081568092e-05
-1.37034875307872e-05
-1.00673392266405e-05
-1.42254531487876e-05
-1.521902135171e-05
-1.79497285626796e-05
-4.53760359792062e-06
-1.82011154197556e-05
-7.55774474879558e-06
-1.05050275128179e-05
-1.63077488642283e-05
-4.22742328576381e-06
-1.63208894081459e-05
-2.35139257156422e-05
-6.48741278104709e-06
-2.40283399127113e-05
-1.402998194719e-05
-1.59937879146073e-05
-1.67847698181603e-05
-6.62080227782208e-06
-2.03716626434887e-05
-2.42471964338359e-05
-5.06893476300352e-06
-9.27727832650446e-06
-1.28728670900383e-05
2.42233218278991e-07
-1.05027042411323e-05
-3.27047935057489e-06
-8.09646789205779e-06
-2.26520819299725e-07
-2.1537147226695e-05
-1.56377911721237e-05
-7.5340348041365e-06
1.73168305367239e-06
-1.35254377686528e-05
-6.04159664174497e-06
-1.47914551654574e-05
-1.0381910597851e-05
-1.65307836281932e-06
-1.54796194990033e-05
-1.22512162818351e-05
-2.0542928464336e-05
-1.13353884626558e-05
-1.45126095366228e-05
-1.5519558856374e-05
-1.13704951271516e-05
-1.55524044027053e-05
-1.79270608795174e-05
-1.89139971385084e-06
-7.93699535039435e-06
4.72710175246954e-06
-1.13414772790618e-05
-1.0685297983123e-05
-6.50727292093798e-06
-3.91580872013481e-06
-1.56714290245686e-05
1.34083981906241e-05
-1.5248861806432e-05
-1.67550481063099e-05
-7.08393821442272e-06
-9.82069570999137e-06
-8.6102343373556e-06
-2.12157328676549e-06
-4.76840134162229e-06
-8.6239082883985e-06
-1.67172781660772e-05
-1.20999605865251e-05
-1.56207325051589e-05
-7.73092042527634e-06
6.15244941736386e-06
-2.7357923939982e-05
-2.06036324032876e-05
-7.47861414814759e-06
-3.646345899149e-05
-9.91094222645384e-06
-1.15157501137955e-05
-1.49334928963992e-05
-3.55889293467153e-06
-9.89257049067334e-06
-8.71369117585004e-06
-9.93855221732177e-06
3.44108648389774e-06
-1.93799017851915e-05
-1.00786834059799e-05
-5.20974249039454e-06
-2.43308072973599e-05
-1.51733511302737e-05
-8.54420499744303e-06
-7.61040226582739e-07
-1.04802804368721e-06
-7.08721729752698e-06
-3.13752894122572e-06
-4.67671702490109e-06
-2.93445840452527e-05
-1.11742862509428e-05
-3.45221498448953e-06
1.30340977436165e-05
-1.87257006792172e-05
-1.18163778299374e-05
-1.12575061450063e-05
-1.04735924724763e-05
-1.65291666884525e-05
-7.69879685149181e-06
-2.04725327019451e-05
-1.91201128211907e-05
-1.89814918803325e-05
-3.94229070294008e-06
-3.94122423260004e-06
-1.44209743860058e-05
-1.6259552537605e-05
-1.93557487208345e-05
-1.39664850827396e-05
-1.06353597894995e-05
-8.35665591262912e-06
-1.11910407439484e-05
-1.19931729519172e-05
-1.3813813680085e-05
-7.73480263188988e-06
-1.71971954667114e-05
-2.15858524514848e-05
-1.75553574204857e-05
-1.84959779225132e-05
-2.207871144094e-06
-1.54588733811151e-05
-1.19285810706287e-05
-2.51569740204168e-05
-7.25501267131014e-06
-1.20538249835434e-05
-9.84138993726257e-06
-1.64739877944875e-05
-1.40923263067506e-05
-2.84250770714108e-06
-7.18249317471355e-06
-1.25229029291282e-05
-5.12574551275116e-06
-1.53262471074049e-05
-1.49728673367948e-05
-2.0743011177408e-05
-1.80422336764734e-05
-5.5486763366044e-06
-4.77253756954011e-06
-3.17235471118569e-06
-4.80725520446649e-06
-7.71052630107969e-06
1.36805385509302e-06
-4.65674255697052e-06
-1.2154224922723e-05
-3.0209299402789e-06
-1.1193252193787e-05
-2.23052311747637e-05
-3.98453148590843e-06
-2.12350933064351e-05
-2.49639374343159e-06
-1.40034672439056e-05
-7.17943456633888e-06
-6.38615184661974e-06
-2.34907054777112e-05
-5.38323740143112e-06
7.35529409891707e-06
-2.9913772675923e-05
-1.47007285546713e-05
-1.73174847766559e-05
-1.08639841766969e-06
-2.08106894565722e-06
1.7377125406877e-06
-1.2847851994753e-05
-1.18771017096205e-05
-1.02502887589196e-05
-2.04324482996972e-05
-1.79890026788128e-05
4.43244781429611e-06
-2.36971470975146e-06
-4.58744851499319e-06
-7.8174293851416e-06
-4.68459914002302e-06
6.89853745006771e-07
-1.1593298744522e-05
1.30355064613221e-05
3.20673943288107e-06
-2.41749097669977e-05
-1.59681010594984e-05
-9.57048556339943e-06
-5.53838254265858e-06
-1.02480345795499e-05
-5.32285725097529e-06
2.95507505144729e-06
-3.19174042787449e-05
-6.66655223254533e-06
-1.04635642799064e-06
-2.36535918383715e-05
-2.3183168820963e-05
-2.21941105747872e-06
-1.32102813769398e-05
-9.57575896650111e-06
-8.53739595081455e-06
-2.01112717050079e-05
-7.94077459679315e-06
-6.99097958802434e-06
1.57930281363512e-07
-1.55284394788847e-05
-1.00987596650332e-05
-1.29086343032381e-05
-1.10260496838246e-05
-1.45705443748327e-05
-2.43367443772665e-05
-1.24922931036319e-05
2.3702704026588e-07
-1.45429956020141e-05
-8.11295798019027e-06
-2.47599689048821e-05
-1.21197234301258e-05
-1.2559593379275e-05
5.83495748723174e-06
-1.80090369574019e-05
-6.9983869261095e-06
-3.41284903476446e-06
-1.09166459953282e-05
-1.41531489872709e-05
-7.78781019335215e-06
-2.47078481379396e-05
2.02102701527116e-06
-1.51984276376551e-05
-1.16729390238774e-05
-2.16366750595657e-05
-1.39476561355124e-05
-1.29293528211689e-05
-2.57813871372425e-05
1.08312143248175e-06
-1.8499666387878e-05
-1.22600627425277e-05
-1.41367343866183e-05
-1.2427643097209e-05
-1.09047144612896e-05
-5.56219988235661e-06
