# Supplementary material for: Research on computational propagation and identification of mine microseismic signals based on deep learning
Source: PLoS One. 2025 Oct 22;20(10):e0334641. doi: 10.1371/journal.pone.0334641 (PMC12543183; doi:10.1371/journal.pone.0334641)
Supplement: S9 Data — (ZIP) [file pone.0334641.s009.zip › 000101100000306.xlsx_0.txt_24.txt.txt]

-1.88476921092623e-06
-1.1598337844566e-06
-1.55688919522515e-06
-7.75722970463998e-06
-2.3361870041001e-05
-1.32362855665696e-05
-4.34773877187912e-06
-1.63577315555232e-06
-3.67739348763384e-06
-1.28640520322127e-05
-6.42102641669965e-06
-1.60132564080809e-05
-1.75266763534455e-05
-2.25707440635844e-05
-1.08131843134152e-05
-1.1466035844737e-05
-4.86338384004231e-06
-2.29394796617727e-07
-5.43002665448879e-06
-2.48302178096589e-06
-6.38214968700127e-06
-2.76714534740756e-05
-1.87154918426448e-05
-1.52941012845406e-06
-8.89169881091305e-06
-2.51175485699552e-05
3.64446659370373e-06
-9.18677398274724e-06
-4.51207246099234e-06
3.84476779574693e-06
-1.19095867534112e-05
5.10574052170669e-06
-1.86034465812969e-05
-1.01369252793414e-05
5.59088056850748e-06
-1.55760977938669e-05
-1.10214085551877e-05
-5.81141103088674e-06
-3.54677912372005e-06
-3.26460752771114e-06
-7.77104901118934e-07
-1.66043129457461e-05
-1.17659657338586e-05
-9.93554452781233e-06
-2.3392800312773e-05
-1.13001287633223e-05
-1.87035577109078e-05
-1.62502316624723e-05
-1.24684742521555e-05
-2.36619458216337e-05
-3.81000327568253e-06
-4.72401084410948e-07
-1.78227642699857e-05
-1.15172113492741e-05
4.34817316789764e-06
-1.18146042958718e-05
-3.33926900838824e-06
4.86898814326828e-06
-8.00131821521897e-06
-1.55045897865747e-05
-5.7595410340038e-06
-1.50417436761716e-05
-7.42037176581105e-06
-6.18652726031945e-06
-3.71479454348548e-06
-6.61964490754604e-06
-1.0707017500892e-05
-6.6019949222862e-06
-5.15455886362723e-06
-1.34845207616967e-05
-2.56514163914237e-06
-5.5453449454197e-06
-1.54987207696484e-05
-7.84205978395617e-06
-1.40071808560806e-05
-1.55495937399555e-05
-1.58522064198695e-05
-8.95112776168342e-07
-7.02970434329157e-06
-2.1986215425916e-05
-6.82347377761972e-06
-1.80718088550194e-05
-4.20151864224217e-06
7.01615091472433e-06
-1.79287268163674e-05
-1.13244318737023e-05
-9.48627751454702e-06
-3.86668262068682e-06
9.21222023319246e-06
-1.81765314318859e-05
-1.23137184353482e-05
-1.8080922695809e-05
-1.64126892733519e-05
-1.07090412832256e-05
-2.15620809284037e-05
-1.77784954447383e-05
3.45099933976526e-06
-1.45950175588036e-06
-1.55059918936202e-05
-8.22361742454192e-06
-2.63941412154687e-05
-1.63600074035306e-05
-1.01583297057797e-05
-1.72660309218436e-05
-1.37640458036514e-05
-1.81180818377529e-05
-2.28305747013784e-06
-2.81326090723005e-05
-4.7786645628375e-06
2.60985253627741e-07
-7.5117922922365e-06
-1.72318448432125e-05
-7.27781101818064e-06
6.51585131749237e-07
-1.40997470226884e-05
-1.21880992475966e-05
-1.78990016392174e-05
-1.25047515640513e-05
-1.0136226584942e-05
4.23820290692429e-06
-9.13270922714843e-06
2.24272832900102e-06
-2.62954635885554e-06
-1.41175864914358e-05
-1.40847518553982e-05
-1.21370541882521e-05
4.00575264802665e-07
-9.33613128144034e-06
-6.10085310017607e-06
-1.01993034616513e-05
-1.45172768954055e-05
-2.23883447133582e-05
6.177026799845e-06
-1.38989620002947e-05
-1.46145729984857e-05
-1.05746738034837e-05
-9.93353995611971e-06
-1.00719881782724e-05
-7.60084311490573e-06
4.13185899914925e-06
-1.75774721061973e-05
-1.7182583718192e-05
-1.64845538617272e-05
-2.10004541116346e-05
-3.72461246709627e-05
-2.03399963610378e-05
-1.6624265747249e-05
-3.05479066818873e-06
2.68544041718408e-06
-1.84309143180763e-05
2.63764781053912e-06
-6.52459696673747e-06
-3.06572850611362e-05
-1.06955773482973e-05
-9.90367685456059e-06
-5.9444688087582e-06
-1.07905423205693e-05
-8.51245465343788e-06
-9.32040415326976e-06
-5.75126347354009e-06
-4.38048828103942e-06
-1.30892237164465e-05
-1.00281355010124e-05
-1.33231948131399e-05
-1.31945288985243e-05
-2.11729671125177e-05
-1.98024756849107e-05
-5.98348342491885e-06
-1.24412846985551e-05
-9.47069846788461e-06
-1.54015799205278e-05
-2.59342444147997e-05
-8.97152405682698e-06
-1.57352525049715e-05
-1.21648302851243e-05
-3.32832012344465e-07
-8.54547932763129e-06
-1.05803869134474e-05
-5.51321515467929e-06
-2.38492718094257e-05
-1.26476502394219e-05
-2.87850402165037e-06
-1.29431127700977e-05
5.78115706510555e-07
2.63522812833034e-06
-1.17218815816917e-05
-2.58325267737267e-05
-1.24522489355334e-05
-1.16947769673254e-05
-1.64192553972818e-05
-6.02981801823874e-06
-7.58192344932781e-06
-1.11194923708548e-05
-6.77744567574826e-06
-3.91304789849206e-06
6.34651537173987e-06
-2.08818811831915e-05
-2.31718531846498e-05
-7.30676239076315e-06
-9.51239695262689e-06
1.16803355982731e-07
-1.10102514129536e-05
-2.37744792015493e-05
-2.93031460236641e-05
-1.41337007856501e-05
4.98544488969046e-08
-4.47588301393776e-06
-4.32726640131884e-06
2.8838623077644e-06
-8.22372720336968e-06
-3.74894394104563e-06
-4.91774671662955e-06
-2.1175547507125e-05
-3.29015433014636e-06
-8.70652875818761e-06
8.47920180550364e-06
-2.32645064332008e-06
-2.5286843836037e-05
-7.71861173224528e-06
-1.4080700185448e-05
-1.52963185773578e-05
-9.07334188946093e-06
-3.35151491975481e-06
-2.1139775791136e-05
-9.00073448547794e-06
-7.57563164926273e-06
-1.27112491209174e-06
-1.83793265076357e-05
-1.20978131624891e-05
-1.16863460305086e-06
1.32626629434658e-06
-1.3833373053434e-05
-1.61033665033986e-05
-1.06749818713047e-05
5.57039846358571e-06
-1.74660413110545e-05
-1.92078900903137e-05
-1.63145790956002e-05
-2.17196755371841e-05
-1.37504216836438e-05
-1.24137961208993e-05
-1.04247857544274e-05
-2.36899466851192e-06
-5.36847013900851e-06
1.17268845439811e-06
2.5087554876665e-06
-2.38515785506149e-05
-1.45459384997593e-05
-4.59557476354563e-06
-1.44254117385116e-05
-5.87894189698538e-06
-3.58403724490575e-05
-1.60564646748914e-05
3.95211643536112e-06
-1.40414424637293e-05
-1.52306960682944e-05
-1.70288939689053e-05
-3.83112128762875e-08
-7.41423954032916e-06
-1.08943198729959e-06
-5.30329431209908e-06
-1.27453897446033e-05
-1.11061845137296e-05
-1.65692071843858e-05
-1.96896936879034e-05
-2.42107502292339e-06
-1.20458984144138e-05
-1.27576543930218e-05
-1.54401461707291e-05
-5.86455045527132e-06
-1.20761804387313e-05
-2.26144836360463e-06
-1.01137328935308e-05
-1.30137020042762e-05
-1.39238478907492e-05
-1.74633623079624e-05
-5.55627528692398e-06
-1.60901390184552e-05
-2.65940326558955e-06
-1.06404887068941e-05
-1.52696630008176e-05
-6.11030268810574e-06
-2.80515486181235e-05
4.13337577950577e-06
-4.05102840917931e-06
-6.5649696819633e-06
-1.31596081491176e-05
-1.87024334488398e-05
-2.35912119638915e-05
-4.61528737124745e-06
-6.43871752420206e-06
-1.20902214981617e-05
-6.69291589234931e-06
-1.16414638932072e-06
-1.56204742771072e-05
-1.36936067104078e-05
-2.1802589659179e-05
-2.04423425406427e-05
-1.03355859085397e-05
-1.18786708924831e-05
-1.9981573194049e-05
-5.18059530422762e-06
-1.32035476404889e-05
-1.45242983179787e-05
-1.70309494686503e-06
-1.51610082731537e-05
-1.85340515375637e-05
-9.26660802918013e-06
-1.46043840611695e-05
-2.39033360865061e-05
-1.17180244227129e-05
-8.6009649992782e-06
-1.11369143160561e-05
1.01117375018445e-06
-1.67948276212327e-05
-5.56074452298144e-06
-4.01046312746322e-06
-1.43780601829882e-05
-9.6163869375182e-06
-7.82345900441977e-06
-8.30511491758657e-06
-5.79917505138424e-07
-8.35152526356815e-06
2.26033987286727e-06
-1.03516760673562e-06
-2.96268237941477e-06
-1.15345039880375e-05
-1.71905456329912e-05
-8.3360184927224e-06
-2.36081925168735e-05
2.01424169516282e-06
-4.52231078570119e-06
-2.87399318634967e-06
-4.05686866655028e-06
-1.10234238649851e-05
-7.59340898011617e-06
-2.04142100285215e-05
-8.61739610036065e-06
-1.14130845237052e-05
-1.94554095148887e-05
3.91698776225232e-06
-5.84103791588849e-06
-1.16670010690108e-05
-1.35707230677521e-05
-1.79172640551458e-05
-2.18045132218651e-05
-2.04534489077683e-05
-3.40216540954973e-06
2.32466499772405e-07
-1.22672001969049e-05
-2.94922644480968e-05
-3.31119308590511e-05
-5.23149986625746e-06
-1.0569480084861e-05
-9.24466358290433e-06
-3.48585259425257e-06
-4.93405610269335e-06
-1.26253741943576e-05
-1.2669367371786e-05
-4.77149729569744e-06
-1.30314744462453e-05
-7.49532947373517e-06
-2.54047198172021e-05
-1.7616487420907e-05
-6.05437254177155e-06
-7.55132639303374e-06
-2.3941703303497e-05
-7.9212712236981e-06
-8.58094783862155e-06
-1.4476921973474e-05
-1.62333343379058e-05
-1.27855448237103e-05
-1.43713615127022e-05
3.76016560737805e-06
-1.14281347542001e-05
-1.28331643397338e-05
-1.24920510826683e-05
-9.65051679843389e-06
-1.90043048132419e-05
-3.06874726424079e-05
-1.5932679649615e-05
-2.69585256270263e-05
-1.8803044651085e-05
-2.73608984931596e-06
-1.06593915883584e-05
-1.9306859286849e-05
-1.90038096333031e-05
-9.91344494998439e-06
-9.71969986290002e-06
-1.80407105732647e-05
-8.79865980754956e-06
-6.14563612613208e-06
-1.04083833755634e-07
-2.2518424284291e-05
-1.29287951505714e-05
-2.04143852631746e-05
-5.29486321686773e-06
-2.26955159446539e-05
-1.00227440146016e-06
-1.01329154640276e-05
-1.40290109510279e-05
7.65739548162616e-07
-2.38312878706256e-05
-9.89423866041341e-06
-1.48297115406473e-05
-1.42450126994642e-05
-1.06190943046069e-05
-1.75472126929556e-05
-2.29165482101064e-05
-1.24561006851232e-05
-7.60841377889146e-06
-2.01850687104807e-05
-1.74761363028842e-05
-8.38162757000762e-06
-1.72242134164851e-05
-8.69529214885293e-06
-1.29941181332524e-05
-3.8917923705205e-06
-1.19937046918721e-05
-1.14233388019359e-05
-9.67746799798348e-06
-2.36626417539908e-05
-9.05022492063897e-06
-1.3648262431007e-05
-1.45515160506094e-05
-1.79109530774292e-05
-1.42693159630792e-05
-6.83091477889411e-06
-4.86625873337106e-06
-8.52521620918465e-06
-3.95102950221696e-06
-1.13206669098577e-05
-1.28618228526582e-05
7.4206883003744e-07
-2.26128080572611e-05
-3.01943171289542e-05
-1.75169828797194e-05
-1.80751704240022e-05
-1.4383791527094e-05
-1.4091296614836e-05
-1.72911498898029e-06
7.93432422608118e-07
-5.38036922857279e-06
1.5043198836585e-07
-1.21358211885128e-05
-1.8077944922255e-05
-2.03024010463603e-05
-1.35100792470232e-05
-1.2731978707641e-05
-6.82049360064516e-06
-1.36989044937006e-05
-1.39865430041265e-06
-2.63821568206807e-06
2.53861020777638e-07
-2.12273655679109e-05
-1.98961185703034e-05
-2.45434202949878e-05
-1.51254620875844e-05
-1.09541632987502e-05
-1.4625481327643e-05
-1.41192611177671e-05
-1.13509762940189e-05
-1.81615425444033e-05
-3.32799780415664e-06
-3.01355938271346e-05
-1.68672919348259e-05
-1.68869681652186e-06
-1.05464605542832e-05
-1.88642463852641e-05
-8.00256716055801e-07
-9.38154860436801e-06
-3.1617011017661e-06
-1.82119123091802e-05
-9.0267741677571e-06
-2.0446460156895e-05
-8.20866595205963e-06
-7.62793948312367e-06
4.12514007233597e-06
-9.44345815987818e-06
-1.15520029507319e-05
-7.8676208508395e-06
-1.3370038590509e-05
-1.98578473145597e-05
-1.61929207707975e-05
-5.49525699441444e-07
-1.22457854832296e-05
-3.00191114083405e-06
-1.13506390675224e-05
-1.059800958429e-05
-1.95259334939002e-08
-1.37943588378428e-05
-4.42697272557583e-06
-8.43037524473149e-06
-9.55631890534533e-06
-9.91187611874614e-06
-6.56823323608928e-06
-1.03924439175797e-05
-1.35124254189199e-05
-8.51098781109733e-06
-1.93412082883288e-05
-1.27920923998824e-05
-1.08819186808265e-05
-1.18934737344123e-05
-5.45374623478077e-06
-1.00277473979839e-05
-4.43772603004552e-06
-1.23150678290991e-05
-1.22079716018798e-06
-6.19994033144388e-06
-1.52893595822142e-05
-1.05256154038351e-05
-1.02264621536227e-05
-3.14683978037122e-06
-9.0392621125713e-06
1.69208034953715e-06
-2.41447142317083e-06
-1.63351492381979e-05
-7.10167656655355e-06
-5.28922385419977e-06
-9.35989676128652e-06
-5.59003522583968e-06
-1.55118442288048e-05
-5.12223598786642e-06
4.88288922898263e-06
-2.64066158661775e-06
-7.19534750380187e-06
-1.22640121865551e-05
-1.97212152073124e-05
-1.06877624543225e-05
-1.7661785068408e-05
-7.62836811284855e-06
-1.88286193508673e-05
-6.56517663478366e-06
-1.07859944993878e-05
1.5823446976084e-06
-8.37464986042126e-06
-2.1325278080082e-06
-1.22327610143497e-05
-1.12346398969035e-05
-1.60270111782227e-05
-1.31656203426138e-05
-1.25061150392289e-05
-2.17213947982846e-05
-1.21206273791426e-05
-1.23608811544933e-05
-1.70042431969122e-05
-8.59577590454034e-06
-1.99322650072125e-05
-2.91008112930878e-06
-1.57125759868437e-07
5.0450986589769e-06
-3.09426133398477e-05
2.10116189622759e-06
-8.25864773048238e-06
2.55299703257642e-06
6.33230688361465e-07
-8.04051063043477e-06
-1.00971042206312e-05
-2.08885986212083e-05
-7.50933252336447e-06
-5.55974497708165e-06
-2.36610136024702e-05
-1.57900092773691e-05
-6.32609535251413e-06
-2.16619270993742e-05
-1.13816202097647e-05
-6.30161008623773e-06
-7.12008847267179e-06
-1.2585782409336e-05
-8.11787595702731e-06
-1.13652534421938e-05
-1.00030041770712e-05
-8.21445645136015e-07
-6.20217567380684e-07
-3.02159455889652e-05
-1.49746950332285e-05
-1.74961767675831e-05
-1.27078751187894e-05
-1.53488666646861e-05
-1.24993016637088e-05
-1.10513232374458e-05
-3.96932149863016e-06
-1.23734966996253e-05
2.09110749033664e-06
-5.20709385921804e-08
-8.2784360641023e-06
-9.43733855313511e-06
-1.88444055033667e-05
-1.01676849854723e-05
-8.73081253550228e-06
-1.59158668963258e-05
-1.05084433047588e-05
-8.69936200894708e-06
-1.04669698970194e-05
-1.07410754930409e-06
-7.43012447608023e-06
-2.07263082308623e-05
-7.494116159549e-06
-2.07701104520071e-05
-9.85103926759518e-06
-1.41275068413887e-05
-1.45238896429102e-05
-5.93572748941669e-06
-1.08799567176906e-05
-2.54324331959788e-05
-7.94747071476439e-06
-1.65248532613787e-05
-1.52920005138274e-05
-3.07483774260282e-06
-2.4269908765401e-05
-7.79364730345689e-06
-1.124807507437e-05
-1.18206122200349e-05
-6.94377806333323e-07
-1.46683425505362e-05
-5.31037089752877e-06
-9.01799938601545e-06
-1.46016222767711e-05
-1.18983602653473e-05
-2.42176071866434e-05
-2.16439167391948e-05
-1.19672354310303e-05
-1.1045351430504e-05
-1.61371266911284e-05
-8.45791437184689e-06
-1.17467271842317e-05
-2.03829850035033e-05
-9.16796614876498e-06
-1.04656260579292e-05
-8.68811903168181e-06
-5.13038624770983e-06
-9.87506685483563e-07
-7.7237822928939e-06
-1.08800943634495e-05
-2.16425629243519e-06
-7.37272808638997e-06
-1.84806490824711e-06
-7.47148546933668e-06
-1.5482472529156e-05
4.56809401518398e-07
-1.25498309215732e-05
-2.14274046841527e-05
-1.92496027114096e-05
-2.00237025003696e-05
-3.07186335344263e-06
-1.17967192703968e-05
-3.43818554275589e-06
3.75144070692775e-06
-9.25192438239392e-06
-8.32137752047888e-06
-1.56149525537048e-05
-5.25167834531947e-06
-5.01683165080398e-06
-8.92882736808006e-06
4.75143031409239e-06
-6.511325429716e-06
-2.12802879151649e-05
-9.34987118121588e-06
-1.14451327983223e-05
-3.12248872519558e-06
-1.1543280764e-05
-4.29297223331759e-07
-1.91768905211993e-05
-2.0176638419127e-05
-5.53879252060656e-06
-9.18511672430095e-06
-1.42628362657337e-05
-1.19079807087204e-05
-2.34500415007432e-05
-6.85948764810803e-06
-8.84083952634378e-06
-6.95574906891113e-06
-2.00314064077588e-05
-4.52074931884799e-06
-9.91376427616712e-06
-2.41027782173007e-06
2.98087774072509e-06
9.12938722477479e-08
-1.71551312145877e-06
-4.25671075184129e-06
-1.37681288159351e-05
-5.03480017478928e-06
-2.9256507010281e-06
-8.25841660268848e-06
-1.55598053186327e-05
-1.33302656012817e-05
1.14042162603706e-05
-1.03409471292388e-06
-7.8984149412484e-06
1.38306742665585e-06
3.33127194715577e-06
-2.94051505303689e-06
-7.24089063893135e-06
-1.69256920986603e-05
-1.43993903791096e-05
-1.43209618814228e-05
-1.60544214366506e-05
1.79961224177818e-06
-4.70857460834257e-06
-4.95187887936907e-06
-1.06496755688197e-05
-2.83701681610495e-06
-5.44452755392564e-06
-1.77191735779556e-06
-1.21980972456875e-05
-2.07028808766807e-05
-1.12968021379431e-06
2.23316944990038e-07
4.91122213354959e-07
-5.59260799346815e-06
-6.61180329943035e-06
-1.57179614170929e-05
-3.75761090541167e-06
-2.06796262470996e-05
2.7617795802947e-06
-7.92711737035802e-06
-8.65440895080864e-06
-4.00783045325319e-06
-2.12089799655986e-05
5.30605229573159e-06
-1.51328428882222e-05
-2.84362517809106e-05
-2.59204082589442e-06
-1.36480707464607e-05
-1.43291962836746e-05
-8.31632756890936e-06
-1.30517501619348e-05
-2.08048311684248e-05
-1.70750999313281e-05
-1.86154778740237e-05
-2.01987768891478e-05
-2.34110139775857e-05
-1.46728204587379e-05
-4.64993438396852e-06
-1.31107605565611e-05
-1.52797886689856e-05
-1.17718404814538e-05
1.59638972456128e-06
-1.41525096061127e-05
6.41827883149739e-06
-5.70451285588091e-07
-7.87658260611921e-06
-1.51355177557639e-05
-3.95010287089784e-06
-2.43420882617264e-06
-6.64982977463769e-06
-2.3089004771218e-05
-1.31843520645454e-05
-9.29921806027736e-07
-6.97966747471517e-06
-1.54697520908835e-05
-4.43259028609293e-06
-7.74966658383233e-06
-1.85343461797956e-05
-1.59335505447186e-05
-1.7480325334372e-05
-2.81726111204539e-05
-1.6873769211082e-06
-1.1186175593163e-05
-2.87003229657332e-06
-1.09640556733901e-05
-3.49990007207214e-06
-1.87137080572346e-06
-1.58956413823279e-05
-4.43873040074512e-06
1.31178280400238e-08
-4.10903499106925e-06
-2.22814454668002e-06
-6.97900950402202e-06
-1.58927595058352e-05
-3.24039975063752e-05
-1.03972502910652e-05
2.87472694993414e-06
-1.81608701441391e-05
-1.55644784736465e-05
-2.81693423305247e-06
-5.77341190197508e-06
-1.05117075840436e-05
-7.45806884627981e-06
-1.43646629995894e-05
-1.02309394265377e-05
-7.01488316112208e-06
-5.55330985256234e-06
-2.2368403470649e-06
-2.36709209239356e-05
-1.90087101966541e-05
-1.97239834131186e-05
-6.93073246160413e-06
3.45597465644592e-06
-7.63710497033481e-06
-5.39111371262776e-06
-2.99510031100637e-05
-1.55349977899357e-05
-2.30881979662564e-06
-2.31528495760842e-05
-1.93820705007192e-05
-1.21385201064859e-05
-1.96437809847694e-06
-6.97242586865002e-06
-1.03658551854336e-05
-3.23874906613525e-06
-4.71057798195682e-06
2.22799533115135e-06
1.63556834846097e-06
-8.48687892293508e-06
-3.76654629992554e-07
-2.13945218567958e-06
-2.55119512406169e-05
-1.35968623955245e-05
-6.35638804869863e-06
-2.15359547209927e-05
-1.94942645266951e-05
-7.68988226907914e-06
-5.1976162456879e-06
-7.07227290093395e-06
-2.09195626549825e-05
-9.29196019430281e-06
3.2595026699138e-06
-6.80089611091415e-06
-1.19162762312891e-05
-1.09413068881359e-05
-1.07786150382529e-05
-1.06112087214947e-05
-8.88309381968713e-06
-9.95337051439067e-06
-2.52825410956123e-06
-1.08223617772377e-05
-1.49190859347169e-05
-7.13357543047832e-06
-4.55783949772028e-06
-1.80802558994703e-05
-1.27035269120287e-05
-1.50824422063338e-05
-1.23048506513188e-05
-5.84674795414541e-06
-1.38506852199019e-05
-1.6625412493691e-05
-1.72865654110925e-05
-8.72259772088054e-06
-4.3801828032506e-06
-8.87456642991108e-06
-1.28711980167079e-05
-8.96812444894239e-06
-1.26237315088949e-05
-2.34583489237834e-05
-6.72112440549289e-06
-6.79680959785836e-06
-7.75237428711424e-06
-9.03894004158749e-06
-1.94172673976805e-06
-1.93349675942983e-05
-1.77509971288606e-05
-1.25261381107219e-05
-2.54551796369865e-05
-6.21818870866405e-06
7.38279333779395e-06
-1.33104845093405e-05
-7.1899066047679e-06
-1.16457694965838e-06
-3.50132445523348e-06
5.67454945333295e-06
-1.25564363873716e-05
-1.98936267310883e-05
-3.98779807644345e-06
-1.57984135754984e-05
-2.07191309461513e-05
-1.38434955180172e-05
-4.43059020572027e-06
-1.19428448177657e-05
-5.45437822236401e-06
1.84713539028721e-06
1.67219071111873e-06
-1.21239642371197e-05
-2.08879525355396e-05
-5.63527948495039e-06
-4.46539396174701e-06
-1.85793184062771e-05
-5.93637813501637e-06
-1.87537831877857e-05
-7.95602703006197e-06
-1.50616340690801e-05
-1.12236646898215e-05
-1.08513524622451e-05
-1.29696004744878e-05
-1.91355997260709e-05
6.65155354524888e-06
-1.80025317894458e-05
-1.328729503668e-05
-3.2840492162739e-06
-4.75459474519049e-06
-9.68559252343862e-06
-1.84046602256455e-05
-8.8183775410938e-06
-4.7479883277254e-06
-1.33210075377786e-06
-1.0444004605615e-05
-1.55498684748726e-05
-1.23506182200913e-05
-2.52316552000009e-05
6.60076016256017e-07
-1.07773934442679e-05
-4.17682844866802e-06
-7.45038352792498e-07
-8.72224201464004e-06
-1.40836855209855e-05
-1.49822012899112e-05
-7.62161608150326e-06
-1.62232877158509e-05
-2.38296725485421e-05
-6.16879945911045e-06
-7.8244542913712e-06
-2.22122395794283e-05
1.89144152370429e-06
-1.22325564552682e-05
-2.42191580929844e-05
-1.49333875349767e-05
-1.99848498391445e-05
-7.19018744097392e-07
-1.28388650799328e-05
5.20287356394565e-06
-5.22835666178921e-06
-3.30184944562929e-06
-5.08006148657e-06
-1.91050738148272e-05
-2.76216066245591e-05
-8.43213042398749e-06
-1.73337433428878e-05
-1.1661571439822e-05
-7.08518276075568e-06
-2.06662455254585e-05
-1.95909520382669e-05
-3.00872999088567e-06
-2.35794877188867e-05
1.08612917431155e-06
-1.64256389535261e-05
-2.49968830896989e-05
-1.67860679736709e-05
-8.73622400053347e-06
-2.20591245630952e-05
-7.93631337527288e-06
-1.38971481455948e-05
-2.06513328006295e-05
-5.79582784606686e-06
-3.87273422538786e-06
-1.22352640407774e-05
-4.18318611146136e-06
-1.31413487212969e-05
-1.03710804923132e-05
-4.58313221978648e-06
-4.77931139860124e-06
-9.10638798427989e-06
-1.06953336126905e-05
-9.51390291933411e-06
-1.83921779888363e-05
1.23607420247612e-06
-6.79343363390072e-06
-1.96604334991456e-05
-2.19443465188363e-05
-1.59740905936605e-05
-2.52588070087603e-06
-1.08860667599773e-05
-1.65210467592709e-06
-2.53286212239474e-05
-1.22503913844224e-06
-1.27675062504267e-06
-9.1153219565181e-06
-7.69745075142512e-06
-1.96365486721694e-05
-1.10560274484274e-05
-4.24539827830647e-06
-1.25262761216719e-05
-6.95495119577228e-06
-1.38487886555246e-05
-2.06628616330054e-05
-1.38436501086915e-05
-1.01634320065341e-05
-1.84724289789824e-05
-2.10528765792169e-05
-1.56124350263067e-05
-9.75426029627423e-06
-1.36724668670519e-05
-1.05551481299486e-05
-1.91176089522428e-05
-5.97634397806473e-06
-2.02302621376787e-05
-2.54641008607775e-05
-1.74195122820919e-05
6.14358578927447e-06
-6.69295209817521e-06
-1.77145363396027e-05
-1.37250204235462e-05
-1.42041380260548e-05
-8.67980562303861e-06
-1.31106125564651e-05
-5.8603913060151e-06
-1.64191290009486e-05
-5.08255478295888e-06
-5.55502475381139e-06
-9.35398268953978e-06
-3.00269472619118e-06
4.07686141700367e-06
-1.59597592622465e-05
-2.41469865405195e-05
-1.66517438876958e-05
-4.42230262531979e-06
3.72599557504392e-08
-1.56197576912793e-05
-3.01064440021264e-05
6.10013533012759e-06
-1.02852951224378e-05
-1.39070335285842e-05
-1.0491809556671e-05
1.00497159724227e-05
-1.07422750070289e-05
-2.70422009909612e-05
-8.49037417247284e-06
-1.7644983533111e-05
-1.8582533369669e-05
-1.71449513937784e-05
4.55346188946514e-07
-1.02895610708571e-05
-1.06397687965883e-05
-9.98175882115739e-06
-3.80942193713224e-06
-5.80300379259699e-06
-1.97053020180421e-05
-4.47392343409054e-07
-2.09060379725467e-05
4.86543250104523e-07
-1.9203431149592e-05
-1.53029505963212e-05
-1.31417617219817e-06
-4.19861467310158e-06
-1.56233220614457e-05
-7.54969695439574e-06
-2.0752372832946e-05
-2.3951824635879e-05
-3.12979061453572e-05
1.68806513971368e-06
-2.21267726393621e-05
-2.44502840427443e-05
-8.52266197006963e-07
-3.3854300199973e-06
-1.57781414138436e-05
-1.38351106150486e-05
-1.00355100900633e-05
-6.08583085514478e-06
-1.24655812745103e-05
-1.08577314999607e-05
-2.37401271418652e-05
-1.26984932482237e-05
-6.64292490770386e-06
3.00565110473896e-06
2.63713676450804e-06
-1.32020911316751e-05
-1.84977092207924e-05
1.17913288686413e-06
-1.81193623089607e-05
-2.14050045806049e-05
-6.5667456433127e-06
-6.45363869858194e-06
-1.47714280768255e-05
-1.04319783037063e-05
-1.24428231898002e-05
-1.12453233690636e-05
-2.00887011771948e-05
-2.01676962302947e-05
-1.5777847753253e-05
-2.13714739090614e-05
2.43687713788905e-06
4.79694536646539e-06
3.82989602097518e-06
-2.08888358361138e-05
-1.23436532946356e-05
-1.95302603872903e-05
-2.40501768088715e-05
-1.27780546148725e-05
-1.63682781180653e-05
-7.83754800179561e-06
-8.74713298262711e-07
-9.83281196915006e-06
-4.23877386491579e-06
-1.2063524937403e-05
-1.51667808535296e-05
-1.25403119632573e-05
-4.05295704486564e-06
-2.63842368245031e-05
-1.23780691077123e-05
-1.46887663932018e-05
-8.44987653717201e-06
-1.1633896228503e-05
-1.33038771362026e-05
-2.37275066430555e-05
-2.07821337329281e-05
-1.16741006764518e-05
-1.84134075591858e-05
-1.66014238990522e-05
-1.88324441324703e-06
-1.68415596899573e-05
-1.06605297205949e-05
-1.0965891473101e-05
-1.17585863000514e-05
-5.97291494726788e-06
-7.91876369451319e-06
-1.15538579340781e-05
-1.53134732705793e-05
-1.34955823519005e-05
-7.32227905672749e-06
-2.0403272986144e-05
-2.1493847834492e-05
-8.19556241370922e-06
-1.13504628388871e-05
-1.6558461968898e-05
-1.25523261480823e-05
-1.19114165838563e-05
-1.22010590666991e-05
-1.68472924482078e-05
-1.04263170269574e-05
-5.50318856956284e-06
-1.81300988415168e-05
6.98111974087313e-06
-1.42373642925333e-05
-1.53991811110836e-05
4.33182043474358e-07
4.15212645923702e-06
-6.26535898978694e-06
-2.52989226736957e-05
-2.37065682194435e-05
-5.63762684343342e-06
7.3405730058919e-07
-1.59572340977614e-05
-8.23664318960771e-06
-1.12045826218697e-05
-7.6217960159111e-06
-2.19173171941778e-06
-1.11889109407005e-05
8.00867857226813e-07
-9.06960474605764e-06
1.11052409261747e-05
-2.06899843085627e-05
-1.07333055944467e-05
-9.97823557481352e-06
-6.03726311344491e-06
-2.91660233958658e-06
-5.07088620641946e-07
-1.33519839774649e-05
-1.40382989205124e-05
-1.12868975157606e-05
-1.70478240307805e-05
-1.41794595199375e-05
-8.31737325499257e-06
-1.61026500700505e-05
-3.40877195462663e-06
-7.05831701136125e-06
-6.79051887020721e-06
-8.86642700003745e-06
-2.18021644997556e-05
-1.61976656522738e-05
-2.51367468217384e-05
-1.71025952540388e-05
-1.43695013119225e-05
-8.62940513541947e-06
-1.87292225346355e-05
-1.44714381609201e-05
-1.83616303017563e-06
9.67317938168836e-07
-2.38411873520523e-05
-8.93990082669604e-08
-5.72372044279575e-06
-1.40407817780108e-05
-1.62065227394365e-05
-9.08267990714083e-06
-1.38089965625492e-05
-1.34776437182365e-05
-1.07192181370745e-05
-1.98664521882637e-05
3.71111614736783e-06
-2.45400307263788e-05
-1.63773183039907e-05
-2.00542667920379e-05
-1.57245991044421e-05
-1.38296490946525e-05
-1.3768473031324e-05
-2.72804288490518e-05
-1.09708236022769e-05
-1.85687921352492e-05
-1.9824136472052e-05
-9.28584585609486e-06
-2.0602039537179e-05
-1.83858112004112e-05
3.31019955894663e-06
-1.48725530632182e-05
-7.24029946800364e-06
-3.70012564037594e-06
-2.01248866601334e-05
-1.62703918259413e-05
-1.24904345988867e-05
-7.19798431448175e-06
-1.53833673129764e-05
-6.27733307812245e-06
-1.14615189147366e-05
2.80053216672613e-07
-6.19444627030042e-06
-6.36241847858572e-07
-3.6915136994246e-06
-1.05770466541798e-05
-1.47297135799653e-05
-1.10194083714771e-05
-1.57393940280881e-05
-1.91043002225609e-05
-1.49413959689836e-05
2.78951735854197e-06
-1.22874289108558e-05
-1.32237509408882e-05
-1.78870191171265e-05
-9.90560280820978e-07
5.61040717704573e-06
-1.36632905442379e-05
-7.89307177597982e-06
-2.66226095511037e-05
-9.72855522371459e-06
-5.2525558908931e-06
-2.10615933072264e-05
-1.61960121611011e-05
-9.24145731014348e-06
-1.88183091992251e-06
5.87733011516956e-06
-1.31070185947472e-05
-1.67120282070256e-05
-1.77943203186568e-05
-6.09637108202306e-06
-1.27233261762842e-05
-1.81438640522925e-05
-1.30485862712565e-05
-1.178831290425e-05
-1.08626011447966e-05
-1.0492424707493e-05
-9.34756687040321e-06
-9.39381929118789e-06
-4.96495016574694e-06
-1.60195406314199e-05
-2.41698168808959e-05
-1.84975875638411e-05
-2.25786746993945e-05
-5.23648457451405e-06
-1.5074848892895e-05
-1.41699995171826e-05
-4.76535183237155e-06
3.07734923081993e-07
-6.44408899780439e-06
-4.88968690560456e-06
-1.97631754369665e-05
1.97853738144225e-06
-1.10793220953362e-05
-8.47400972645348e-06
-1.76438159170568e-05
-1.0629226814212e-05
3.08130160403937e-09
-3.09647628532037e-06
-1.18723927516683e-05
-1.79934248325954e-05
-1.45552757999217e-05
-1.25165498200153e-06
-2.49278571110391e-06
-1.10342168776889e-05
-1.61474089447928e-05
-1.42849074811525e-05
-2.22482823563066e-05
-4.36593102420044e-06
-2.6559508530567e-06
-1.37030260879034e-05
-1.30868649163003e-05
-1.96513123082036e-05
-1.08208625025285e-05
-9.30782603337465e-06
-2.50146993271365e-05
-1.27120569275417e-06
-7.33974862539715e-06
-1.8894260105779e-05
-2.39115158778032e-05
-1.70499287285696e-05
-1.6469289367872e-06
-1.28250205726983e-05
-7.13877463841342e-06
-1.55515027912489e-05
-2.0865421785757e-05
-8.48292069987381e-06
-2.17645224086843e-05
-9.76328165142933e-06
-1.5099171861696e-05
-1.19177459726377e-05
-9.48460363080562e-06
-1.92798198875366e-05
-1.29812250189975e-05
-1.53552010817385e-05
-1.01828500801775e-05
-1.48842921902007e-06
-5.3154560507162e-06
-1.60482812861833e-05
-4.71618593264881e-06
-1.21759437987732e-05
-4.41323809641085e-06
-5.89402804487679e-06
-1.78761979302854e-05
2.46158627208192e-07
-1.95659827907365e-05
-4.50158513701231e-06
-1.80974876693132e-05
-2.22634958986524e-06
-7.54695226536196e-06
-9.31113265873463e-07
-6.71982533378311e-06
-7.7447896294118e-06
-8.15884451651851e-06
-1.49711766257852e-05
-9.77764295764371e-06
-1.23665028680727e-05
-1.33327617987028e-05
-6.47970356757505e-06
-3.34381205924149e-06
-2.92896936147025e-06
-1.39415886516088e-05
1.0078448844942e-05
-5.70560021448616e-06
-1.75758732587049e-05
-2.68470723877176e-05
2.5171165081382e-06
-1.66080767867035e-05
-1.53077160907684e-06
-1.59159097310848e-05
-6.25111682621423e-06
-1.20727864861472e-05
-1.43957077704586e-05
-5.25882402534811e-06
-1.50642971148152e-05
-7.71715201263854e-06
-1.50262077533506e-05
-1.63628973323434e-05
-3.31411744277031e-06
-1.5135379624536e-05
5.89225785390132e-06
-1.71851808141586e-05
-8.35147442926511e-06
-2.54082031185684e-05
-8.94880996291885e-06
-3.34429238438377e-06
-8.39559353058015e-06
-2.77468447909098e-06
-5.88287150154284e-06
-1.18459280769238e-05
-3.37785252914187e-06
-6.37764678292941e-06
-5.03814590021444e-06
-8.35007986273175e-06
-1.42099783226753e-05
7.72727997613245e-06
-3.712896839306e-06
-2.16055937128118e-05
-1.00030670454051e-05
-1.18486607476227e-05
-3.2738913165963e-06
1.13907072159956e-06
-6.39686436532683e-07
-1.51359524217217e-05
-1.66792343261748e-05
-1.27612261972941e-05
-2.05148771462444e-05
-7.07499665501991e-07
-1.88651982707658e-05
-6.98674369154123e-06
-8.17121429376209e-06
-2.12172935102883e-05
7.45376828889175e-06
-1.6733146206297e-06
-1.50951935191153e-05
-1.10193329108647e-05
-1.38776085799267e-05
-5.3633380874075e-06
-1.51740443153663e-05
-1.43789248334258e-05
-2.11074090629955e-05
-7.48985282376487e-06
-2.76276846329054e-05
-8.11671369860743e-06
-1.69547433823346e-05
-1.16394074534286e-05
-9.38319663913494e-06
-1.86995956047155e-05
-1.67687295756204e-05
-1.77886240901417e-06
-4.35586383968067e-06
-2.95477760345053e-06
-8.66887449544666e-06
-1.21751181523803e-05
-8.73652623099025e-06
-2.47268162115365e-05
-1.31340967560205e-05
-9.24757466749898e-06
-1.09825667747773e-05
-1.7517551661337e-05
-6.48534843224238e-06
-9.30131482164975e-06
-1.41435272693024e-05
-2.18928508200863e-05
-1.25699644656911e-05
1.23660746547911e-06
-4.61799361841992e-06
-2.57586081209989e-05
-7.77630771276382e-06
-2.12758962544342e-05
-2.1155266111734e-06
-4.79697592571258e-06
-1.3648009155755e-05
-2.63887830410159e-05
-9.07080130775108e-07
-1.19752150141287e-05
-1.60211928710032e-05
-3.68554122352167e-06
-5.32945237439785e-06
-1.7861523041741e-05
-2.48028168487921e-05
-7.00334543276502e-06
-1.9720709551975e-05
-9.65293638330781e-06
-1.70002250002814e-05
-1.15395895374783e-05
-1.95306878368596e-05
-2.40528542501683e-05
-9.76823555739195e-06
-3.08745248695386e-05
-1.74219811212781e-06
-2.97075203127946e-06
-1.34962787508218e-06
-2.28411004020391e-05
-2.03047292935823e-05
-8.16383940604746e-06
-1.49165003296712e-06
-8.53946147270565e-06
-1.10749411369246e-05
3.24224359827231e-06
-1.22097534588104e-05
4.27413921391494e-06
-1.14963471621502e-05
-1.11160975678139e-05
-9.34316123104338e-06
-8.03735493941855e-06
2.48124008773017e-06
-1.18563876928751e-05
-1.20190694647182e-05
5.48815969238783e-06
-1.3069431513121e-05
-4.81353168984722e-06
-8.52131199790802e-06
8.49220830378323e-06
-1.39064109710772e-05
2.87953644598993e-06
-1.75359384471801e-06
-1.36106646460729e-05
-3.28337846027001e-07
-1.76835894802319e-05
-4.8628089459627e-06
-1.06406795698852e-05
-2.09962871185436e-05
-1.65250898975365e-05
2.91567990093431e-07
-3.13787137794942e-06
-1.90828237975585e-05
-8.80653224127089e-07
-1.24694639640491e-05
-2.34428959506104e-05
-8.82502162930887e-06
-2.51309058121198e-06
-8.27945947496361e-06
-1.05918705071397e-05
-1.4339866218466e-05
-1.39465213389316e-05
-8.39169355197358e-06
-6.68391108864905e-06
-3.15643573382711e-06
-9.73199442378568e-06
-1.17177157709692e-05
-1.38422268554931e-05
-1.6415542264226e-05
8.36217127554562e-06
-1.11922881517916e-05
-7.92032749824546e-06
-1.40183293658519e-05
4.93402109524912e-06
-1.34401470475674e-05
-1.73672091545096e-05
-1.24486122289621e-06
-1.87942775779383e-05
-1.47541102124669e-06
-4.87834002839414e-06
-1.3155463223766e-05
1.7598619120749e-06
-9.88325568339994e-06
-7.51411358622978e-06
-1.28005376327691e-05
-5.58893859314143e-06
-9.16460397103576e-06
-5.26744524932371e-06
-1.51377389100278e-05
-1.47446013790121e-05
-1.48387030422835e-05
-1.72511311826661e-05
3.49493204021273e-06
-1.46228070521198e-05
-2.57864369984069e-06
-1.82790806474909e-05
-1.00343305880586e-05
-2.10439077977738e-06
9.55673815733126e-07
-7.16026831321971e-06
-3.26439553715526e-06
-1.21766579868723e-05
-2.15595092852288e-05
-8.41459360775649e-08
-3.04895084424863e-06
-1.51024383241589e-05
-2.45364010628159e-05
2.23720979085182e-06
-1.32612400784839e-05
-2.52123623453372e-05
-1.2341689923616e-05
-6.80676021292403e-06
-6.93275405693179e-06
-1.98485775212092e-05
-5.13269864876612e-06
-6.87358457145802e-06
-1.36174061481896e-05
-2.68429875646579e-05
-2.80521462897919e-05
-1.55793662397993e-05
-7.4626417299564e-06
-1.34710888089293e-05
-1.16566630832188e-06
3.45506660371646e-06
2.0553272273326e-06
-2.43515029771379e-05
-6.68222256743847e-06
-3.96460277128947e-06
-5.23203210990304e-07
-1.61683353516781e-05
-2.36306285986239e-05
-1.88023544448423e-05
-1.60944499770262e-05
-1.05539960297662e-05
-1.30539844179447e-05
-7.45762200082593e-06
-2.05165992641228e-05
-2.34042949245292e-06
-2.23973030142665e-05
-1.53006841640756e-06
-2.33368512024825e-05
-2.30732494250881e-05
-9.92604401811826e-06
-3.10395486420074e-06
-1.44184637970587e-05
-5.21649278973993e-07
-1.07788137303902e-05
-5.03232822587818e-06
-1.50501410624432e-05
-1.11235782871177e-05
-1.49930445843137e-05
-1.77646896640056e-06
2.23338983585303e-06
-4.20970386152819e-06
-1.40990258612993e-05
-1.56725718427666e-05
-1.52699430428403e-05
-2.85231846868656e-06
-1.37974681290395e-05
-1.01382621319427e-05
-3.03120128953665e-06
1.08016437439417e-06
-6.70383654447968e-06
-8.36145800063623e-06
-9.69108193173604e-06
-1.70758511707819e-05
-3.05228334387798e-05
-1.70471701964963e-05
-9.90875021059956e-06
-1.46698637164088e-05
-1.61772434554411e-05
6.40543477322284e-06
-1.15472584053918e-05
-1.04197167900691e-05
-1.53664808428037e-05
5.8063605733656e-06
8.44355556592789e-06
-7.24121271806217e-07
-1.33658519283345e-05
-1.73896847083151e-05
-9.49147695254121e-06
-7.45951851264511e-06
-8.7617357795987e-06
-2.56853678663808e-05
-1.96964914256644e-05
-1.43004143662556e-05
-1.3785181150975e-05
-1.08668555302639e-05
-9.24719498766018e-06
-2.87851065425586e-05
-1.51601367323416e-05
-1.2401413336952e-05
-3.86158782483156e-06
1.45768073495786e-06
-4.78300283016305e-06
-2.7227201213982e-05
-1.48970191914876e-05
4.58217076338988e-08
-4.52182894210514e-06
-7.05615891013387e-06
-8.16704959160267e-06
-2.00803618878085e-05
-9.76039275888672e-06
-1.22768865596577e-05
4.57293642985574e-07
-4.02042693507811e-06
-1.16189750835859e-05
-4.96349822869401e-06
-1.40343770127827e-05
-4.4526321913312e-06
4.24561957061999e-06
-8.13739794015797e-06
-6.23803455379463e-06
-8.33997665140583e-06
-7.08804255894431e-06
-1.46059428722827e-05
-1.65852268894982e-05
-1.38262337715709e-05
-2.44989464044466e-06
-2.2991739603321e-05
-2.56641925125534e-05
-1.72622288946773e-05
-1.82707023720532e-06
-3.66955764226141e-06
2.89208732881259e-06
-8.80068026600653e-06
-1.35016831545533e-05
-1.14115981727465e-05
-1.33803602818485e-05
-4.14363000518594e-06
-1.07718184279784e-06
-1.14127895807744e-05
5.77091094441295e-06
-1.90864590087095e-05
-1.31100350830078e-05
-2.04724200804814e-05
1.35996805395817e-06
-1.46930429823398e-05
-1.23378481419597e-05
-1.04574617480958e-05
-5.52214154401883e-06
-1.01060827328042e-05
-8.64368595132725e-06
-2.59534135342232e-05
-1.38420475145688e-05
-2.32332079175266e-05
-1.17575811813693e-06
-1.0624337853089e-05
-1.36308977400369e-05
2.29716758085055e-06
-2.06406050687819e-05
-2.10492129639194e-05
-6.76021773777232e-06
-1.09988341818322e-05
-1.95680925541697e-05
-2.60796407362888e-05
-1.15251660108435e-05
-1.80371514834262e-05
-5.52619578627394e-06
-1.76564889025508e-05
-2.81883382550755e-06
8.00750112291623e-06
-1.61010789681984e-05
2.63725140301338e-06
2.65981823713657e-06
-1.05723543738941e-05
-4.9245030567531e-06
-6.0055386107103e-06
-1.36036066532393e-05
-1.96567377384936e-05
-1.2062415052075e-05
-1.45117009894416e-05
-1.25837369959549e-05
-1.00396850490085e-05
-1.05914629789035e-05
-2.63442389671187e-06
-1.83193272455925e-05
-1.84357580129017e-05
-1.57507954244864e-05
-1.18201733611069e-05
-8.22184788510368e-06
-6.43086742330717e-06
-3.94461618621833e-06
-1.03649775106933e-05
-1.49280260428656e-06
-1.45075255957089e-05
-1.60871418572094e-05
-1.41595374635183e-05
-6.98940785242349e-06
-1.58489221076188e-05
-1.35010541698338e-05
-2.49537413634306e-05
-1.39286667512522e-05
-4.91867596278365e-06
-1.45625540057434e-05
1.5547772784998e-06
2.38692504401405e-07
-8.85223551917748e-07
-1.03700318850517e-05
-1.1332848659643e-05
-6.37455120858827e-06
-1.34234381723624e-05
-6.92469314023675e-06
-2.97914126705658e-06
-1.79826024752057e-05
-7.72392291944462e-06
-1.67667701958728e-05
1.89750467399224e-06
5.44517775594079e-06
-1.96690728936909e-05
-2.18518268350697e-05
-9.13183973629112e-06
-1.99263226857641e-05
-1.20687605117821e-05
1.82630203086281e-06
-7.6870898190959e-06
-7.42871601142631e-06
-1.59709398257402e-05
-1.2807749334958e-05
-5.16383669864541e-06
-1.16399394702602e-05
-7.85502885334144e-06
1.17523902644463e-06
-1.38058208495117e-05
-1.39647878819584e-07
-6.60369141266231e-06
-2.17269621569782e-05
-1.49031163311218e-05
-4.59830067934548e-06
-1.191239962244e-05
-1.68587673630554e-05
-1.62941189386841e-05
-1.44109515081725e-05
-2.49795682274577e-05
-1.68286909406437e-05
-6.28098140449533e-06
-9.74103249791985e-06
-1.28760170645812e-05
-7.21964152993623e-06
-2.05766761121282e-05
-1.06101985044769e-05
-1.06428469794685e-05
-2.73594701819255e-05
1.40983933903764e-06
-6.05843361336452e-06
-2.27291730452471e-05
-2.66915611107556e-05
-9.82466543617435e-06
-2.05972352134589e-05
-1.15796294547091e-05
-2.06418302143804e-05
-1.29153212154277e-05
-1.90186416219447e-05
-4.12805229802798e-06
-1.95812935022349e-05
-1.69218436922254e-06
-2.20627171824276e-05
1.56453046539092e-06
-1.20408167662542e-05
-1.7712219066271e-05
-3.31548035116679e-05
-1.8993215539018e-05
-8.19875411052327e-06
-2.47897225910739e-05
-7.38355857200964e-06
-1.14174694575419e-05
1.04666822174191e-05
-8.08992089964675e-06
-1.16761244739815e-05
1.81602609854807e-06
-6.51246068401822e-06
-1.46479343221067e-05
-1.17325333790284e-05
-1.05371375207389e-05
-1.75607160753918e-05
-1.20071602661598e-05
-1.91204921394624e-05
-3.24060632179888e-05
-1.74814979707217e-05
-1.54869713291814e-05
-6.84441939274051e-06
-2.01507110346475e-05
-2.0516392312079e-05
-9.67885217363689e-06
-2.20388528793624e-05
-2.12459160812186e-05
-1.51544198683574e-05
-1.748273778173e-06
-1.3871327140642e-05
-1.30523280964277e-05
-3.61415145543762e-06
2.12896555152434e-06
-5.36591362847982e-06
-6.6182717389417e-06
-2.10531424038365e-05
-1.40694368402345e-05
-8.46007195749961e-06
-1.40601661240584e-05
-1.70870217087807e-05
-1.97942148164797e-06
-1.05277431200092e-05
-7.33206695705506e-06
-6.75872980140533e-06
-1.60731646668347e-06
-8.60941811598768e-06
-2.84108483449159e-06
-1.11575561181176e-05
-6.7813500743187e-06
-4.57493171741589e-06
-1.5765501363999e-05
-1.86237916591679e-05
-3.04996489484777e-06
-1.85500454673349e-05
-1.33822159278257e-05
5.33993940591014e-07
-5.02382711160699e-06
-1.03878668937756e-06
-9.22474169132544e-06
-5.89943226904826e-06
-1.9326985056144e-06
-1.19522235759551e-05
-1.62476487335528e-05
-1.62567903932806e-05
-4.21000853936998e-06
-1.40844330031995e-05
-1.81764995872999e-05
-1.67352112398063e-05
-6.83710623990696e-06
6.72265132645159e-07
-4.85014616011724e-06
-8.49674775105833e-06
-7.76449241925412e-06
-1.94770786350666e-05
-1.82380833456822e-05
-3.49645002423402e-06
-1.94976672547182e-05
-1.51995625851654e-05
-2.41374858407263e-05
-5.15079923611668e-06
-8.65631590438756e-06
-1.39595053688595e-05
2.80131951856023e-06
-1.45100591478411e-06
-1.9739356347523e-05
-7.16593705419343e-06
-9.48455950816932e-06
-8.05803421703219e-06
-7.36694905751694e-06
4.21520776574205e-07
-5.38958689822551e-06
-1.96164411579199e-05
-1.58977789124468e-05
-2.9053121379056e-05
-2.66935232822546e-05
3.29585209022128e-06
-1.7280357850463e-05
-1.14651243166061e-05
-1.70671673045939e-06
-2.82205961371235e-06
-1.09970722637888e-05
-1.21451979877831e-05
-2.52705122597274e-05
-1.29029353323649e-05
-1.37547442060028e-05
-1.423387569139e-05
-1.52209219406629e-05
-1.4829368068783e-05
-2.67561217236505e-05
-9.51577352459482e-06
-2.42827100835932e-05
-1.37413158289686e-05
-9.34801690706326e-06
-7.89690251159937e-06
-9.37693921657455e-06
6.41051500874072e-08
-2.03956992428576e-06
-1.39987606186393e-05
-1.12784113607408e-05
-7.03294484731278e-06
-2.49922109080324e-05
-4.92290612766678e-06
-1.60530199608835e-05
-1.1419303674677e-05
-7.01240086437998e-06
1.2725466999958e-06
-9.94525382314564e-06
-4.24826481477532e-06
2.96429013569469e-06
-2.18734064317015e-05
-3.1527170168899e-06
-1.29087499756947e-05
-2.3766443217887e-05
-9.51769801327183e-06
-2.20837218902871e-05
-6.74222296092853e-06
-2.34143015739429e-05
-2.85397805344528e-05
-2.88881421670588e-06
-9.24598749433645e-06
-2.13637393385564e-05
-2.64027283738507e-05
-3.59839020677037e-06
-1.57162069878548e-05
-7.63872796949718e-06
-1.51411203800703e-05
-1.83934667443053e-05
-2.23980061823552e-05
-1.04734598500117e-05
-6.76029949000862e-06
-6.75384486370843e-06
-2.11799508551484e-05
-2.01985814781732e-06
-2.4900118190023e-05
-2.20789950016134e-05
-9.36904581039187e-06
-6.55366943179815e-06
-8.28141224361745e-06
-1.38047045679031e-05
-1.1930121951007e-05
-1.4566312249886e-05
-6.16065572336504e-06
-1.28266655800899e-05
-1.66822260586009e-05
2.15691327148339e-07
-3.50675868074399e-06
-1.56449954387329e-05
-6.02660346865641e-07
-2.30960041203224e-05
-1.1922706347482e-05
-5.78027577119088e-06
-1.81298891610703e-05
-1.45935329000756e-05
-1.16539398169075e-05
-2.04792765742939e-05
2.06206780690761e-06
-2.8864796460744e-05
-1.63561419193878e-05
-1.94443731802224e-05
-1.58204553046123e-05
-4.27792942027309e-06
-1.23844864731279e-05
-1.18712771237095e-05
3.88813756196024e-07
-6.79726322519373e-07
-1.32757349193338e-05
3.36782817984093e-06
-1.99858037262134e-05
-2.04692257486727e-05
-1.03431132057225e-05
-8.527740983406e-06
-3.82315650303454e-06
-4.66976885950904e-07
-6.23050332849905e-06
-1.05407359236009e-05
-4.4284315198606e-06
4.10491400675093e-06
-2.54650307321366e-06
-1.02396436061874e-05
-2.3892784962883e-05
-1.79403713126862e-05
-2.69332678083776e-06
-1.31108981118045e-05
6.64442239907832e-06
-1.35456888271633e-05
-1.07662836984835e-05
-1.41927079736213e-05
-9.81442523756222e-06
-1.46938511630355e-05
-7.17596433449645e-06
-9.90991532157926e-07
2.49952966045195e-06
1.29438736622168e-05
-7.3747239522649e-06
-2.2770342002482e-05
4.82377989528559e-06
6.95542311724815e-06
-2.43006969488484e-05
-4.64858176094531e-06
-1.87790988537622e-05
-1.32781533960175e-05
-2.563363439778e-06
-9.50397877343728e-06
5.33807279248253e-06
-1.51124765368267e-05
-9.23824862651576e-06
5.96788758458269e-08
-1.46840111019816e-05
-1.47448975321623e-05
-6.47051227394053e-06
-6.84902250526788e-06
-2.14861671515624e-06
-5.02758016937439e-06
-1.59383995383758e-05
-1.21699380891677e-05
-1.6334971639985e-05
-8.69116284218187e-07
-1.6352621877258e-05
-1.23401865189292e-05
7.55335549142138e-06
5.94278874985074e-06
-2.15637432663322e-05
-4.18471267939002e-07
-2.01897742655197e-05
-1.7017731695406e-05
-2.89520717620429e-05
-7.40877009404096e-06
-1.80853999052127e-06
-2.55285479824839e-05
-1.0603981712022e-05
-1.83053899789346e-05
-1.83669458123949e-05
-8.81928548909341e-06
-9.16334804013229e-07
-2.68134710772009e-05
-1.36112741851649e-05
-1.77847761494054e-05
-4.96209544804133e-08
-6.57320672836473e-06
-1.06040113493491e-05
-1.12451473391694e-06
2.16646216754357e-06
-5.82826552584044e-06
-1.06549141488099e-05
1.07972996280788e-05
-1.21161128708474e-05
-1.0818962153954e-05
-1.77504847814369e-05
-1.77065229652545e-05
-7.17163106169041e-06
-1.27584672377301e-05
-4.88517942180344e-06
-7.54696741422419e-06
-1.76134516305998e-05
-6.39389600591607e-06
-1.02387947448267e-05
-1.75376396355407e-05
-1.07577968748689e-05
-1.28512001637152e-05
-2.12180001653299e-05
-5.49212893120849e-06
-1.04232847851332e-05
-2.70282431695596e-06
-1.5689903465611e-05
-2.52906327121396e-05
-2.73286884810407e-05
-1.94389814757294e-05
-1.6539522600591e-05
-1.0695606355762e-07
-8.05107745196597e-06
-1.03742194293046e-05
-2.13012455986394e-06
-1.44899313796215e-05
-9.11987097036842e-06
-1.84424895388356e-05
-3.45622211842864e-05
5.59620985551868e-06
1.04288795091103e-06
-6.73025259270696e-06
-1.20530785796709e-05
-1.47508514417342e-05
-1.41245077428894e-05
-1.78687789845858e-05
-1.06295984505283e-05
1.96183842547868e-06
-6.32031325062933e-06
-1.16299164758066e-05
-2.49484910883989e-06
-2.45099421368138e-06
-6.81967853326363e-06
-1.76842426082864e-05
2.0689126928723e-06
-8.9455461182578e-06
-6.20282992870625e-06
-1.53924124871787e-05
-6.13957494291713e-07
3.8289109472887e-08
6.60796023925003e-07
-1.58831806577036e-05
-1.23688669305119e-05
-1.57657856160969e-05
-1.56766980173116e-05
-2.39596632320217e-05
-6.76185440011493e-06
-1.36953133022279e-05
-1.46361681233203e-05
-1.7968586202253e-05
-1.17061535830558e-05
-1.51926744739362e-05
-1.70933091495735e-05
-1.49750848958359e-05
-1.1431251477897e-06
-1.33397909027925e-05
-1.17847779229555e-05
-1.60770293124978e-05
-5.63906356363053e-06
-6.55117857489952e-06
9.42593109339515e-07
-1.10775480280232e-05
-2.62467141982927e-06
-1.4222145303357e-05
-2.07080044433967e-05
-4.9923881936645e-07
-1.1941367614876e-05
-1.11591779530713e-05
-1.18630298274485e-05
-1.53015717746204e-05
-1.19349255452012e-05
-7.90202651807887e-07
-3.84190666133554e-07
-1.53440449023413e-05
-2.23756516269162e-05
-1.67170413451799e-05
-2.14036622815196e-05
-1.16876785719721e-05
-2.16112893273012e-05
-8.01927193308137e-06
-1.78665124525171e-05
-6.61548361615312e-06
-4.74560958507237e-06
-1.80629354592449e-05
-1.143583898781e-05
2.02870515760691e-06
-2.29125281138343e-05
4.13835699016303e-06
2.08507420941711e-06
-1.04282798530174e-05
-1.07404476804291e-05
-1.66718761989601e-05
-2.20364848091617e-05
8.28465528332283e-07
-1.27919161721422e-05
-1.93913914935077e-05
-1.03823193157911e-05
-9.47402820851272e-06
-2.33731920244634e-05
-9.48798113446277e-06
-1.37558877685989e-05
7.54940587180256e-07
-1.40389331521173e-05
-1.05759591884467e-05
-1.72568913241293e-05
-5.61227861793207e-06
-1.49838954151824e-05
-1.46456507644295e-05
-1.1947337116626e-05
-1.53719817609874e-05
-1.23220300519868e-05
-2.33339733647233e-05
-1.45677840720807e-05
-1.53431332557259e-05
2.39663992045638e-06
-5.73165671609243e-06
-1.86271416787278e-05
-1.95765895277977e-05
-8.00725808565345e-08
-1.96331174476726e-05
-8.36285820420566e-06
-1.73158129005804e-05
-1.61067155072548e-05
-1.13603440472266e-05
-1.00849266305249e-05
-1.94566722494328e-05
1.72683979876706e-06
2.55730798024358e-06
-1.79302571042674e-05
-1.5539319720767e-05
-4.50726620094393e-06
-2.27534991682046e-05
-1.44941986249147e-05
-5.55517873743956e-06
-8.9654700505339e-06
-1.05472076913168e-05
-1.21455034375075e-05
-1.5542579364254e-05
-1.62469513362808e-05
-9.34333949000872e-06
-1.03563612763804e-05
-4.65953796784215e-06
-2.22506893506664e-05
-1.10486885285717e-05
-1.91439297852908e-06
-6.72191400370403e-07
-1.90618287037984e-05
-1.13310506226352e-05
-1.96685796596678e-06
8.1936787434625e-06
-3.85632761307505e-06
-1.28694273236591e-05
-1.99541936264704e-06
-1.74546457712427e-05
-1.28553095294456e-05
-1.51120900549046e-06
-2.43965250813845e-05
-2.02174684388903e-05
-8.09756392941234e-06
-1.22830677869423e-06
-1.37726909419404e-05
-1.7633257191465e-06
-1.22345944972005e-05
-9.15157469135934e-06
-1.15281173150584e-05
-2.26407211942816e-05
-1.9655435546783e-05
-3.16757773361886e-06
-8.71520259795757e-06
3.26729542349237e-06
9.88665689211121e-07
-1.78944642281097e-05
-8.36223345427661e-06
-1.24731748919179e-05
-1.56476011157725e-05
-1.12215384333e-05
-1.27125286352004e-05
8.13071633561716e-07
-1.33086492079115e-05
-4.63502251384977e-06
-9.23631719223625e-06
-1.46248134239698e-05
-1.60814548870381e-05
-9.03346943622108e-07
-1.39149172701191e-05
-1.41102355073123e-05
-1.19419424949144e-05
1.65840642653204e-06
-7.42989697365283e-06
-9.77250543673635e-06
-9.52286947857006e-06
-6.82481514081909e-06
-1.14385033975873e-05
-9.2266135649372e-06
-5.5773253212205e-07
3.27977339447058e-06
-3.34845831224564e-06
-1.25463951045431e-05
-3.48175223899793e-06
-1.13910576453886e-05
5.02567908293814e-06
-1.5748739041071e-05
-1.52665251854901e-05
-1.9295415129131e-05
-4.62834268742202e-06
-3.09272867639081e-06
-1.4046216110482e-05
-2.71737672069573e-05
-1.39536915857201e-05
-7.61488447404907e-06
-1.20014714280587e-05
7.59154330026395e-06
-7.19647139336321e-06
-1.13053353600583e-05
-5.55160266660258e-06
-1.69337758240797e-05
-1.38589235892268e-05
-9.51355502756705e-06
6.87321058604875e-07
-5.33461962193718e-06
-1.77148643014952e-05
-1.68955445247062e-05
-2.06046826839227e-05
-2.16401601290715e-05
2.72761929187739e-06
-5.37790199206877e-06
-1.9562348086942e-05
-1.55325793320177e-05
-1.96017413964034e-05
-1.47245760476843e-05
-3.80754668524201e-06
-2.33988340680278e-05
-4.02807601776789e-06
-1.41034885094345e-05
-1.42127968771533e-05
2.64134493740805e-06
-4.36319570920694e-06
-1.2703971601806e-05
-2.03432675502236e-05
-2.54981237603051e-05
-2.32588480027663e-06
-2.18611089450091e-05
-5.0714648587051e-06
-1.19622422122174e-05
-7.44780662835317e-06
-3.95294696300305e-06
-1.17853023403945e-05
-2.11474810987279e-05
-1.85717005358606e-05
-5.65055283602974e-06
-1.3148135072637e-05
-1.0171772119047e-05
-1.02022520547528e-05
-1.23401434238051e-05
-1.29659601753501e-05
-2.63923830982319e-06
4.13322035857829e-06
-1.22502644078776e-05
-2.28804200413915e-05
-1.28403597157474e-05
-2.72178376076863e-05
-1.0306425651251e-05
-1.44813239021647e-05
-6.57231632293886e-06
-7.49398537594108e-06
-1.58278328285381e-06
-4.6104236768625e-06
-9.13314082451901e-06
-1.31875914010733e-05
3.87615684864606e-07
-3.91477844595055e-06
-3.91399296732428e-07
-2.28716226653994e-05
-7.65637575213311e-06
-2.31614653220018e-05
-9.03530878624379e-06
-1.74100090286393e-05
-2.00305519681257e-06
-1.50085089828807e-06
-1.10488066590915e-05
-1.67821469994382e-06
-1.26593292803267e-05
-2.01427484906715e-05
-9.06549078972351e-07
-2.40342059419304e-05
-9.48786496109471e-06
-1.28309987676659e-05
-2.84109251886129e-05
2.36883450791071e-06
-8.20376494059676e-06
-2.33828432527671e-05
-2.96351996739463e-06
-6.11530466344044e-06
3.73635261498481e-06
-2.53218474987136e-05
-9.61184811805597e-06
-1.57792056800009e-05
-2.2346310362832e-05
4.10895056657851e-06
-6.93557398347588e-06
-1.02920387345255e-05
-7.76370353234472e-06
-1.13734078171297e-05
-1.42659684183177e-05
-1.22917245261041e-05
-2.37339331349248e-05
-2.37105056478003e-06
-1.56955408576918e-05
-2.9330288983849e-05
-9.23749075033624e-06
-7.21882410089952e-06
-1.00463089792539e-05
-6.12794743725805e-06
-1.61132750463878e-05
-1.54636587114416e-05
-5.46009110462366e-06
-1.47351684846012e-05
-9.03711088250624e-06
-1.48580649778738e-06
-1.78870081802536e-05
-1.73306343441839e-05
-1.06842461501364e-05
-1.42167236107201e-05
-2.0093023676227e-05
-1.51501401845294e-05
-6.26671947645801e-06
3.51002747299442e-06
-1.63091585748089e-05
-1.74200548580646e-05
-1.06779446182824e-05
-1.34966202153277e-05
-2.5587824247192e-06
-1.08197227510581e-05
-2.34306908117132e-06
-1.69600239069552e-05
-1.41396949432039e-05
-2.00520470456572e-05
-1.80324614373174e-05
-1.18205159028766e-05
-9.02933553609458e-06
-3.13809496401939e-05
-1.70091201450293e-05
-1.6203220563107e-05
3.95025860068624e-06
-1.31390009105688e-05
-3.98580358992621e-06
-9.38734450916844e-06
-8.72829186345721e-06
-1.80957600805165e-05
-1.33965187393102e-05
-1.6979254503574e-06
-1.59553786371339e-05
-8.64252158351955e-06
-2.6867917502116e-06
-1.29313923259979e-05
-1.76420239463045e-05
-1.78328695193219e-05
-2.2225337965784e-05
-1.38536053703697e-05
-4.41904698491288e-06
-2.14868769362546e-05
-1.29184327843542e-05
-1.38318702320506e-05
-5.21736003752451e-06
-2.89585343358035e-06
-5.29933007813009e-06
-8.0121335843448e-06
-1.69023934766573e-05
-7.29895910088267e-06
-9.63035750635039e-06
-1.79582570654449e-05
-1.35646770058e-05
-1.3029628719178e-05
-2.81077752300707e-06
-5.7622975051555e-06
-8.68793985877566e-06
3.99956347726424e-06
-2.06499760306193e-05
-1.0218384769171e-05
-8.16296690847868e-06
-2.17256992464454e-05
-1.92086655502653e-05
-1.72010431132487e-05
-8.36103583283012e-06
-7.6772086159346e-06
-1.56126590095912e-05
-1.48834596911014e-05
-1.99105255729804e-05
-6.95544451917795e-06
3.05898356696328e-06
-1.84417069760839e-05
-5.6788678676925e-07
-2.8099141212163e-06
-8.89090489397411e-06
-1.63379436161224e-05
-2.17524180188383e-05
-1.12224984628789e-05
-1.60991996554608e-05
-1.28648743539413e-05
-1.18391291350642e-06
-9.93856068681553e-06
-2.50806730713306e-05
-9.16924125137788e-06
-9.57950098781588e-06
-1.78146832279401e-05
8.26065377656289e-06
-1.43019750439712e-05
-8.00479816322011e-06
-4.92953808926178e-06
-1.59292652535088e-05
7.52954915817756e-06
-1.41970312833116e-05
-1.46842707883255e-05
-8.19674333389537e-06
-1.3342142446481e-05
-2.00614842591909e-05
-1.54193835235589e-05
-1.33134806982042e-05
-3.22150941924676e-05
-8.94863881380044e-06
-1.45022952180583e-05
-1.90890802572163e-05
-6.20311090470597e-06
-3.37987173255175e-07
-1.11851148194132e-05
-9.06704958193619e-06
-1.5915812751289e-05
4.61661603481306e-06
-7.84042950163444e-06
-8.0211613169935e-06
-2.33963852094719e-06
-9.22435320046807e-07
-1.14984568846064e-05
-1.08621505507722e-05
-1.58150544968489e-05
-1.81219371076975e-05
-1.62482382566549e-05
-1.06116540626701e-05
-1.48921848318578e-05
-8.6913042109487e-06
-1.13564915568866e-06
-2.26277552370294e-05
-1.09013958555391e-05
-1.4175742209092e-05
1.77313456323205e-06
-1.54110650897316e-06
-1.88698214265053e-05
-8.52939541845065e-06
-9.76761344498773e-06
-2.23760138006541e-05
-1.1345424689627e-05
-1.20272343922151e-05
-1.82695664532734e-05
-1.60169082807611e-05
-4.60136846600879e-06
-1.64363850030986e-05
-1.76493032576854e-05
-7.70788670169072e-06
6.86650978982305e-06
-1.64238222710597e-05
-4.28830124015877e-06
-1.85623346057629e-05
-1.85186658111239e-05
2.69933895503485e-07
-1.20421703849021e-05
-2.94295147515182e-06
-1.98312017120846e-05
-8.55644941389506e-06
-9.5384718411112e-06
-1.48608380138297e-05
-1.89685305752825e-05
-1.63918321042681e-06
-6.7988364645983e-06
-1.16359572989792e-05
-2.61462301875572e-05
-1.04625137424037e-05
-7.17132360940213e-06
-1.29682313857806e-05
-3.62962669053583e-06
-1.84639055677964e-05
-1.16624596127243e-05
-2.24800814518769e-06
-1.3892262713045e-06
-4.90093091144883e-06
-2.26076282851213e-05
-1.2225306459031e-05
4.86186976849734e-07
-7.5564180575945e-06
-9.31991408297942e-06
-1.25006612001625e-05
-1.23649884635416e-05
-6.34149587640252e-06
-2.10962375073837e-05
-1.61436562026146e-05
-3.49836024136379e-06
-2.02627239989106e-05
2.72802638905702e-06
-7.66684021803435e-06
-1.52077981520531e-05
2.45948054144314e-06
-9.66536919662225e-06
-1.50513779836737e-05
-1.74337331816476e-05
-2.55670069343776e-05
3.77966656875942e-07
-3.24469219732244e-06
-1.58480199573752e-05
-6.85911113531537e-06
-1.92647647989552e-05
2.37896707815952e-06
-1.3140920037888e-05
-3.20970368579983e-05
-6.21039637163617e-06
-1.15454189621827e-05
-1.86713714698669e-05
-6.46385559970112e-06
-2.25433883499943e-05
-1.51519116263795e-05
-7.90491510468882e-06
-1.75552290161616e-05
-1.08202038744134e-05
-8.26808451174744e-06
-1.37201062116444e-05
-7.08704518887929e-06
-2.69247679080303e-05
-1.61622099577438e-05
-2.21163933721006e-05
-1.06690563917799e-05
-6.24773398118803e-06
-1.51948433661591e-05
-1.465959552568e-05
-1.69932235276792e-05
-6.85117502480124e-06
-1.67222407253397e-05
-2.59629237040329e-05
-3.78760297535698e-06
4.92869007409115e-06
-2.81347348812846e-06
-1.70633352860865e-05
-9.56283241488334e-06
-1.0649182562091e-05
-1.12699210458026e-05
-1.21180370621427e-05
-3.13213268520861e-05
-4.4217656699581e-06
-2.20236183816173e-05
-7.6870489492598e-07
-1.37737452481174e-06
-2.36838379224795e-05
-9.40203286922314e-06
-4.43436621558113e-06
-1.52621580646826e-05
-1.65999739612509e-05
-1.28018246487256e-05
2.53829083720417e-06
-4.40035341372128e-06
-9.00161148136989e-06
-1.70748537062343e-05
-9.16263187070792e-06
-4.22731133553035e-06
-1.89940860726101e-05
-4.49023942407712e-06
-1.59734553361032e-05
-1.49281117010735e-05
-6.07156419866216e-06
-2.02983317214231e-05
1.69415519663779e-06
-3.1908935286624e-06
-4.65737252050947e-06
-7.63622146455682e-06
-2.34316498449199e-05
-2.87937128732704e-05
-1.5822960672929e-05
-1.31891694711078e-05
-7.49575451853238e-06
-1.51387654493748e-05
-2.02449086760439e-05
-9.77148919905103e-06
-9.49805723599969e-06
-1.78842495145823e-05
-1.54084499433533e-05
-1.85881477622561e-05
-1.74582819932063e-05
-7.22806727130607e-06
-1.77996499443055e-05
-1.89144538896408e-05
-1.22125318808928e-05
-1.23206440833631e-05
-2.09535999798551e-05
-1.14971266734662e-05
-6.85743257624143e-06
1.10680237756257e-05
-6.42960821855758e-06
1.62043962203213e-06
-1.91658873296555e-05
-2.07796828103722e-05
-2.81660372918406e-05
-1.26561614760421e-05
6.18947699888318e-06
-1.64367160859628e-05
3.88459518571483e-07
-6.88566990802098e-06
-1.06980967451848e-06
-1.83311840938124e-05
-1.29834356599428e-05
-2.08017072395081e-05
-1.9891103867035e-05
-3.62194645452929e-06
-8.05966165326709e-06
-1.9463144793644e-05
-9.25664411194667e-06
-2.10921866684038e-05
2.0790938304915e-06
-1.19611902431119e-05
-9.72729488714159e-06
-7.73515479832255e-06
-1.9186287795741e-05
-7.94352938062942e-06
-2.83425225103459e-05
3.04129222705007e-06
-1.32306275220716e-05
-1.28168817066259e-05
-1.26404418578186e-05
-5.28806930469468e-06
-5.08377241299452e-06
-2.88687615410569e-06
-2.80273945460187e-06
-1.93380784322608e-05
-1.08526174268219e-05
-1.54284480993209e-05
-1.7054539659769e-05
-1.58337257889823e-05
-1.37655886391953e-05
5.39583561581808e-06
-2.42087459229097e-05
-4.96044131500591e-06
4.85369466855016e-06
-8.56878295830463e-06
-1.23354237828805e-05
-2.03573560287519e-06
1.07493874451446e-06
-5.38864283700206e-06
-1.61674946723767e-05
-6.94006168063955e-06
-7.13193079798471e-06
-2.4395972727758e-05
-7.82096100443259e-06
-1.08051935629262e-05
-1.48439392364453e-05
-1.60884822094395e-05
-1.62491343044081e-05
-1.20447893831271e-05
1.75264960527322e-06
-8.31223861690563e-06
-1.27478303169209e-05
-4.7952204623202e-06
-2.78415240395423e-05
-2.01811052262558e-05
-1.37770879598533e-05
-1.71356050928837e-05
-4.45267356572316e-06
-1.01217700834295e-05
-1.42631468358639e-05
-1.21552533386434e-05
-1.35527886120065e-05
-1.18343561358363e-05
7.05375048657399e-06
3.01913514533768e-06
-1.67481795348176e-05
-1.31623734673999e-05
-2.01075656850654e-05
-8.71062872305755e-06
1.64676374626144e-06
-2.41640931793834e-06
4.47733569205316e-06
-4.22008177937392e-06
-1.33612969679527e-05
1.16211444333546e-06
-1.37963109456812e-05
-1.34895112521348e-05
-2.88013945567712e-06
-6.55047132475189e-06
-1.51403267610497e-05
-9.70099950080146e-06
-4.28547241126013e-06
-1.18436905570449e-05
-1.06565190262696e-05
-1.69083611354396e-05
-2.06892415155355e-05
-1.89623249155395e-05
6.77364725729939e-06
-1.67832662628738e-05
2.22667253525475e-06
-2.0356684368239e-05
-1.71614996582296e-05
-2.38521105517092e-05
-1.43204138092311e-05
-8.54012241733545e-06
-2.59171561101132e-05
-1.6316716410572e-05
-7.01163154358746e-06
-1.80860605676248e-05
-1.74089881688295e-05
-1.06230755245885e-05
-6.16956708500392e-06
4.06948313778345e-06
-1.75055614275687e-05
-1.68308935534921e-05
-1.81050719779966e-06
-2.65812442563686e-05
-2.01896918128921e-05
-1.73898747924471e-05
-8.64670074039231e-07
-1.30609194220253e-05
-3.88228497566746e-06
-7.50512353950722e-06
-5.27664447104332e-06
-2.56224608181806e-07
-8.28797924417463e-06
-1.25463528029518e-05
-1.35001522851e-05
-1.23494014116265e-05
-4.62454558510659e-06
-1.46207862406636e-05
1.14327664252466e-05
-9.43905569978837e-07
-3.79598492952633e-06
-1.73101565315286e-05
-1.65700897064159e-05
-2.10642376801833e-05
-3.84133387393791e-06
-1.37078077718584e-05
-2.00324531727812e-05
-1.05363336105645e-05
-2.59488912228368e-06
-1.12903688580569e-05
-1.03997384414515e-05
-5.95856239778335e-06
-1.16138276919118e-05
-2.17595113471222e-05
-4.84965695149388e-06
-5.12531859080628e-06
-2.04903767979313e-05
-8.58652785442465e-06
-1.52132559009509e-05
-6.65057472174346e-06
-1.04531134549389e-05
-4.2314260227678e-06
1.91527780938977e-06
-8.28674828881112e-06
-1.93567316205359e-05
-1.82084989532563e-06
-2.37376955638047e-05
-4.28998964263967e-06
-1.07830474869622e-05
-2.11684681163387e-05
-1.70086611884009e-05
-1.99821434842346e-05
-1.83872811347865e-05
-7.74867283916179e-06
6.55997847272386e-06
-5.17708878575264e-06
-6.2360687414435e-06
-8.55204979823842e-06
-1.37649955599631e-05
-1.04715885991792e-05
-1.29636198850835e-05
-6.38751077371215e-06
-1.1403593552355e-05
-1.26608061706573e-05
-1.98127157345043e-05
-6.1796897877953e-06
5.83059406806122e-06
-9.79855924860777e-06
-1.51608452239214e-05
-1.01131093612504e-05
-2.7576155754239e-05
-1.7279628814078e-05
-8.03521639226977e-06
1.36156622256628e-07
-6.46803076012865e-06
-1.57005396630043e-05
-1.47922034381513e-05
-9.01532999792153e-06
1.55241753817341e-06
1.65429327624926e-06
-1.76272372397782e-05
-3.14451652288247e-05
-3.65210036195226e-07
-8.21334622858743e-06
-1.71758018739913e-05
-1.59702764232247e-05
-5.19747833963314e-06
-1.32460139633606e-06
-1.85482715342074e-05
-2.40155385692203e-06
-2.65935046349217e-06
-1.23435558653166e-05
-1.49411175671985e-06
3.5668856656294e-06
-6.0031880317991e-06
-2.95744221864033e-05
-7.31593862182752e-06
-6.72430656763509e-06
-1.55145197005344e-05
-1.34295500013321e-05
-2.08712298146238e-05
-1.01143434256462e-06
-2.15636774623213e-05
-1.38720986232673e-05
-3.25662455228648e-06
3.20608125566506e-07
-2.65843875076344e-06
-1.35354725371352e-05
-1.64863855387277e-05
-1.85777210442494e-05
-1.7420294137956e-05
-1.95268279515764e-05
-4.16414789351123e-06
-4.10928829238863e-06
-9.44570288193837e-06
-1.5026433929162e-05
-1.90560785800525e-05
-6.38261234611076e-06
-1.56678589892462e-05
-1.25088542452778e-05
1.69607490930433e-06
-2.39882432976001e-05
-2.05795723856005e-06
-1.07546465487792e-05
-2.29668724364565e-05
-7.305320139576e-06
-9.51944387340435e-06
-2.41715736132859e-05
-1.13223484616996e-05
-7.25945815576941e-06
-1.83002443787503e-05
-3.94847452804698e-06
-1.28450813227926e-06
-1.39993713676838e-05
-1.99379492975039e-05
-2.54530643312513e-06
-4.64702840248116e-07
-1.27821308228671e-05
-3.30665281821265e-06
-1.82796602591692e-05
-3.44230955017065e-06
-1.44650885975597e-05
-8.93176425335652e-06
-4.08830974765302e-06
-9.48376331398926e-06
-1.4781836330082e-05
-2.10258258654182e-05
-3.96551172628169e-06
-1.24076974578552e-05
-1.19814299847655e-05
-6.09271933481921e-06
-1.54499575119297e-05
-2.20203368780314e-05
-1.62109232585528e-05
-5.41893964399728e-06
-1.54050441668217e-05
-1.48698495822302e-05
-8.69328436205538e-06
-1.36993803552763e-05
-1.07461785276787e-05
-1.05639314996642e-05
-9.25179696834433e-07
-9.85900313418862e-06
-2.00452055123619e-05
-2.06321282299218e-06
-1.60595101697525e-05
-2.26597441795519e-05
-2.64429792057128e-05
-1.77975361640874e-05
-6.91805566145022e-06
-8.71503762229234e-06
2.85514168080601e-06
-5.57210576889181e-06
-1.53680682464685e-05
-1.5061919246178e-05
-6.79147858137108e-06
-7.48928611578416e-06
-1.27291223667343e-05
-1.55879261975065e-05
-1.60203286182435e-05
-1.55355751756791e-05
-1.02651290606274e-05
-1.96241730534359e-06
-1.7464924570705e-05
-1.55642379742254e-05
-2.09010408120858e-05
-8.66251573851204e-06
-1.32883556956651e-05
-9.28567671089634e-06
-8.10536172766984e-06
-9.1367893920561e-06
-3.44893140126418e-06
-1.24814896025468e-05
-1.10824421774678e-05
-1.83725413782188e-05
-9.57151644353204e-06
-2.18187414612223e-05
-1.4261966044507e-05
-1.22743169636346e-05
-1.82195340109215e-05
-1.73296570616505e-05
-7.32414140793788e-06
-1.29189598457337e-05
-2.64923124236324e-05
-1.89019536803206e-06
-1.30718312585421e-05
-4.5762981228031e-06
-3.70469413863905e-05
-1.60158920562042e-05
-1.02765820490939e-05
-5.74009072728322e-06
-1.10298121737084e-05
-2.78820352980352e-06
-2.30250951967489e-05
-1.55687124549831e-05
-1.45525012994765e-05
6.42122943699668e-06
-1.3082640023583e-05
-1.20385649920987e-05
-1.33886955736312e-05
-2.80266707492941e-06
-7.17630316269558e-06
-9.36921428796649e-06
-1.30034645916874e-05
-1.03219943730605e-05
-1.55034167397363e-05
-1.18155726943666e-05
-8.63904695510761e-06
-2.05379695226329e-05
-3.20880251176393e-06
-1.94294786785311e-05
-6.61521108870974e-06
-1.33580654742881e-05
-1.10954437357053e-05
-1.00605634533751e-06
1.17127892068947e-05
-1.02331173965682e-05
7.96685462979518e-07
-1.1390637585656e-05
-1.07525508175669e-05
5.08742571875144e-06
-2.52169831758842e-07
-2.07696345806734e-05
-2.05614698863884e-05
-1.30040624227771e-05
-1.72094714271716e-05
-1.00244812710775e-05
-7.05847787584215e-06
-6.9761579274642e-06
-5.81813348853009e-06
-1.63229788272361e-05
-1.99226560854807e-05
-1.71612129398606e-05
-1.12089607133166e-05
-8.51330803499322e-06
-9.47860820920555e-07
-1.3635107965544e-05
-1.37593023727111e-05
-7.48871057055706e-06
2.48162776725047e-07
-1.14082299278606e-05
-1.56770606234526e-05
-1.71635653206576e-05
-1.37810294835262e-05
-5.2144913356723e-06
-6.25677415543897e-06
-2.06745944669717e-05
-9.85396871291132e-06
-2.64676579079288e-05
-7.59440693454557e-06
-8.97737138262809e-06
-3.50508043880945e-06
-2.13782782034181e-05
-1.56913747052198e-05
-1.88683433312405e-05
-1.25803542360025e-05
-3.14119180053818e-05
-6.02097857024584e-06
-9.72417109799401e-06
-1.35273165629047e-05
-1.74271414865303e-05
-7.70497400348247e-06
-1.83171809450691e-06
5.23315046286844e-07
-2.34423802209668e-05
-5.46405038946014e-06
-1.59766703749952e-05
9.92903694946717e-07
-1.79239969118683e-05
-1.98830552825637e-05
-1.55775592675064e-05
-3.9487190078522e-06
-1.65511178302777e-05
-1.44593905841329e-05
-7.60905553808767e-06
-8.39807411203796e-06
-1.33863518128302e-05
-3.06996410025989e-06
-3.3670645536156e-06
-4.99028746147446e-06
-6.91403553880501e-06
-7.94454994303051e-06
-1.04077482780115e-05
-2.24655884800327e-05
-7.90593894809953e-06
-5.16715402750856e-06
-6.52129086484317e-06
-6.09482499879275e-06
-1.15094139512913e-05
-1.07009025106108e-06
-1.57718431594497e-05
-1.61528388647016e-05
4.5931020737809e-07
-4.42368371057167e-06
-1.66525279233507e-05
-1.48323262185782e-05
-2.22279173079639e-05
-2.02268477789767e-05
-2.74210327028849e-05
-1.25944164990157e-05
-6.56307699194919e-06
-9.94927063818343e-06
-4.12855570663906e-06
-1.9735662424604e-06
-1.01215315244658e-05
-1.22190785196592e-05
-2.28814486088191e-05
-3.9773245963697e-06
5.11339136501205e-06
-3.06657712781662e-05
-1.45013009257424e-05
-7.24687473527724e-07
-1.53073072294956e-05
5.15154496619899e-06
3.12236361424293e-06
1.59586280283161e-06
-8.9419011955265e-06
-1.4812901188296e-05
-1.81300538462803e-05
-1.71622092481909e-05
2.67419375375603e-06
-1.27555531376875e-05
-2.62849867026756e-05
-8.975569188115e-06
-2.2234619261971e-05
8.49152035508157e-07
-1.35674192407212e-05
-2.11187644004517e-05
-3.15641452995432e-05
-2.27067322177837e-05
-1.27093700606223e-05
-1.4898362139467e-05
-1.42642450310746e-05
-1.43410724373606e-06
-8.18605380680754e-06
-1.34052740979399e-05
-1.71703246214622e-05
-1.56689993354965e-05
-2.81811624071921e-05
-8.46160445129827e-06
-1.39939742530302e-05
-1.27560049092808e-05
-1.2861449034479e-05
-1.24565903677571e-05
-1.13199487054792e-05
4.28263475229815e-07
-1.30599214017945e-05
-2.10975206955523e-05
-8.96750607475286e-06
-4.83541443485709e-06
-3.67385195970777e-06
2.31463801407952e-06
-2.50116709491702e-05
-8.4383141271504e-06
-1.87713360187144e-05
-1.92270382754091e-05
-1.7640326753041e-05
-1.13449998556608e-05
-1.21213540941737e-06
-1.34833687401984e-05
-8.68230553570086e-06
-2.15327817765637e-05
-1.07510511192345e-05
-8.57203869533936e-06
-2.07176565780587e-06
-9.06374286955065e-06
-1.02751398360569e-05
-1.23014037019866e-05
-4.10551146071619e-06
-4.55791284158154e-06
-1.08947748901004e-05
-1.60261979799791e-05
-8.08611624187803e-06
-1.59375791776946e-05
-2.42627673025084e-05
-1.55731792730214e-05
-1.5354447893729e-05
-9.75986500111885e-06
-5.54610863896573e-06
-1.23016524994019e-05
-1.05251650837081e-05
-1.80251068074466e-05
-3.91921533974534e-06
1.57713771947925e-06
7.5780814635636e-07
-1.36979812576143e-06
-1.20663999937621e-05
-1.22760178146888e-05
-1.43159477933902e-05
-1.60985954481304e-05
-7.18963551959057e-06
-9.41778194351879e-06
-9.64969295452847e-06
-8.75800029895299e-06
-2.45596760046449e-06
-1.10329568554818e-05
-8.925933099337e-06
-8.64781280482719e-06
-1.34913245589502e-05
-1.5797567383458e-05
-4.13648944349169e-06
8.27581556083952e-07
-8.04613566625628e-06
-1.69281952552367e-05
-1.67902623925462e-05
-4.85998725396691e-06
-9.16803257985047e-07
-1.88302472400496e-05
-1.60890327033993e-05
-1.88146943567846e-05
-1.44567938403013e-06
-8.91891135251884e-06
-3.56430762355435e-06
-1.81844999259458e-05
-1.14152202265895e-05
-6.83456069485088e-06
-1.33393428564091e-05
-2.0552135478836e-05
-1.50535908372444e-05
-1.80798168918308e-05
-1.33004814554295e-05
-1.98329925564052e-05
-1.2125291749003e-05
-2.29716577481656e-05
-1.72951372432505e-05
-4.28021836085367e-06
-4.95071561187068e-08
-9.77474910182463e-06
-1.32940951361709e-05
-1.18820019425252e-07
-1.01547910249413e-05
-2.31604566511536e-06
-1.24109988831592e-05
-1.81645229405814e-05
-1.65800546972458e-05
-1.31139961911398e-05
-1.09942086395192e-05
-9.24443463095069e-06
-7.38382312020628e-06
-1.7006968443022e-05
-6.1044353058659e-07
-9.28285617753031e-06
-1.03921279896215e-05
1.19545058689623e-06
-6.13269377585113e-06
-1.89849301677378e-05
-1.71697806929397e-05
-1.18347507360189e-05
-8.63990023839295e-06
-3.02407355541973e-06
-1.45505846060624e-05
-5.64092767649167e-06
-7.29508626956088e-06
-8.92858197441303e-06
-1.23204011867273e-05
-8.00587438404014e-06
-4.71557897294402e-06
-1.53160697513591e-05
-1.74757164391994e-05
-5.13582262745429e-06
-9.81895566934716e-06
-1.06708017392719e-05
-6.07390236914091e-06
-1.979497826288e-05
-9.42085944596584e-06
-6.44739863950213e-06
-1.43126303479442e-05
-1.36930990447321e-05
-7.84293170478717e-06
-1.68159089888126e-05
-2.40347631548341e-05
-1.08988222404768e-06
-3.68428981219744e-06
-2.53035142167655e-05
-1.20538299809631e-05
-7.48614756859895e-06
-3.81154660182427e-07
-9.81962105435935e-06
-2.67606395812237e-05
-1.68141321025469e-05
-7.00157246621598e-06
8.06708994396279e-06
-1.09264784296442e-05
-1.37985088857696e-05
-6.17033464433489e-06
1.58959875349714e-06
-9.03656362159132e-06
-1.3997731201468e-05
-5.40067030006324e-06
-4.74681134610956e-06
-5.4793937986106e-06
-1.32186488181743e-05
-1.56306763351542e-05
-1.28777663828699e-05
-6.41485991377403e-06
-3.82052636050365e-06
-1.48022975825745e-05
-1.98181544308401e-05
-1.0762578050348e-05
-8.38952214194423e-06
-2.05914424661956e-05
-1.04292807956383e-05
-6.6018282644631e-06
-1.13104220760935e-05
-2.55755763170835e-05
-2.8357862806127e-06
-6.42100859508226e-06
-1.42035885224063e-05
-1.7738358055479e-06
5.03632725911157e-06
-2.06443057896954e-05
-6.28779628213803e-06
-8.32627558172844e-06
-1.32341698748956e-05
-1.31180131290931e-05
-1.17847464599065e-05
-1.97880270725371e-05
-1.55753311466124e-06
-1.44206696478264e-05
-9.08555647532012e-06
-1.84555658909753e-05
-8.29948687785726e-06
-1.87491002752545e-05
-1.59331026145121e-05
-1.28083129500496e-05
5.18301056638061e-07
-2.22094076458801e-06
-4.87871170920185e-06
-7.75851699138705e-06
-8.15246312995056e-06
-1.27098758384699e-05
-1.1343059355883e-05
-1.57890989040177e-05
-4.42761590609803e-06
-1.42100604231938e-05
-2.02977879269146e-05
-1.49827941748566e-05
1.14237195340811e-06
1.85365186276384e-05
-1.90857341268471e-06
-7.88929544116708e-06
-1.50326908645613e-05
-1.97411412130844e-06
-1.21412940570024e-05
-1.81370656559211e-05
-2.02473876378e-05
-1.66750185152865e-05
-1.58413502614379e-05
-7.0740421805159e-06
-1.72883506291972e-05
-2.14602009943925e-05
-1.95694589849264e-05
-1.4183385732573e-05
-2.82577468844522e-05
-2.69111528781119e-05
-2.31868683533491e-05
-1.10670221214724e-05
-6.16970692977633e-06
-9.16123550006799e-06
-2.28049759955669e-05
-1.0019753734476e-05
-8.96340500181514e-06
-1.41928249310797e-05
-1.88310233525585e-05
-2.2820150374544e-05
-2.13012173859537e-05
4.50449040273519e-06
-1.74457306704672e-05
-1.32083880191077e-05
-1.04963388273781e-05
-1.29330904884539e-05
-1.03853580460764e-05
-1.02614273286919e-05
-9.87018372118739e-06
-1.35443386407271e-05
-1.45517144383127e-05
-1.06198620023564e-05
-2.66168477349324e-06
-1.70544121969519e-05
-1.44851989898354e-05
-5.5863200110575e-06
-7.60260110037533e-06
-4.11968837562168e-06
-9.905201508609e-06
-1.05247195195839e-05
-2.23911684841915e-05
-1.89930714418489e-05
-1.67024101996651e-05
-1.28537339555331e-05
-2.48175610946833e-06
-6.31896487680538e-06
2.33248155438621e-06
-1.42651135407371e-05
-3.44692476598475e-06
-1.62783403600306e-05
-9.40448996346787e-06
8.02634382339563e-06
-7.32573679706567e-06
-1.16110480414554e-05
-4.91136027909175e-06
-2.09832861123362e-05
-8.42052107408973e-06
-1.03321837460337e-05
-9.41604902743028e-06
6.0471689677907e-07
-3.2610595886409e-06
-1.41713152327454e-05
-1.75626551427102e-05
1.22500076358211e-06
-1.34372461003828e-06
3.95610104606694e-06
-9.38013451212652e-06
-1.57813861654883e-05
-9.63969393738478e-06
2.1892560161201e-06
4.19775869735896e-06
-1.56258706938648e-05
-1.26784806480892e-05
-5.4152758963677e-06
-5.59973771970815e-06
4.62282767961152e-07
-3.69659069802107e-06
-5.12712084825538e-06
-8.06523898998998e-06
-1.92569711510231e-05
-1.87030902023079e-05
-9.05245921300745e-06
-8.05626469122457e-06
-2.15446726096577e-05
-2.50014871339562e-05
-2.06957088267344e-05
-1.2530068223637e-05
-8.50428632174854e-06
-1.40943720950488e-05
-1.65543838089673e-05
-1.31792961438511e-05
-2.11669240551242e-06
1.03594935901594e-05
-2.23966040846442e-05
3.63711518383503e-06
-7.03807935339974e-06
-1.27605349572588e-05
-1.84578436285099e-05
-1.03136943274255e-05
-2.32769411138497e-05
-2.60613132561646e-05
-3.20832079408759e-06
-2.4652961469715e-05
-1.90843946935206e-05
-1.87004347068848e-05
-3.58843710883903e-06
-2.29794712899679e-05
-4.02304193343608e-06
5.35252116106793e-06
-2.31926981944984e-06
-1.14498952599815e-06
-1.13435429574627e-06
-1.01160253562946e-05
-3.37678408841766e-06
-1.60381242144432e-05
-9.97585677417499e-06
-7.19638224241742e-06
-1.15653883398309e-05
-9.7320830378226e-06
-2.41204688869557e-05
-1.40604198718155e-05
-6.97296568572425e-06
-4.57460755131574e-06
-9.90791557517054e-06
-2.56371508723596e-06
-1.13620446201905e-05
-3.94691711607887e-06
-1.24509966068427e-05
-1.12176237144482e-05
-1.50254714720844e-05
-1.46327836958877e-06
-1.38420073596339e-05
-5.62955773474738e-06
-8.10331039521783e-06
-8.8034190902138e-06
-1.32214131465239e-05
-1.60136907985553e-05
-7.81911839021957e-06
-1.1147407189742e-06
-1.4941438162474e-05
-1.62609981808056e-05
-6.11077352962313e-06
-2.2848241625548e-06
-2.05478694835758e-07
-2.25131657739635e-05
-1.41759623658775e-05
-9.87083421472552e-06
-1.75736539563461e-05
-1.77747883723194e-05
-1.29630506716111e-05
-1.38980572536374e-05
-1.17455082549517e-05
-1.5685572651044e-06
-7.2650946719415e-06
-1.45132428924816e-05
-7.78202004791083e-06
-1.56130666924398e-05
-6.43489565621863e-06
-8.59108586375693e-06
-5.08735353418263e-06
-1.28395656005372e-06
-3.48589953257847e-06
-1.24694677469196e-05
-1.09608067699449e-05
-1.58192851920218e-05
-7.75280320248234e-06
-1.92374224679857e-05
-1.39879411574504e-05
-1.10224120147238e-05
-2.11631257403307e-06
-1.03535855816262e-05
-1.02695588909292e-05
-9.98864168506538e-06
-2.01298307119686e-05
-4.1770915795634e-06
7.19748497687908e-06
-7.76258724268903e-06
-2.53701447862624e-05
-1.54716859378195e-05
-6.45795373741089e-06
-9.76644318554918e-06
-1.30971017981786e-05
-8.95589858883611e-06
-2.8231349429149e-06
-8.82139268098492e-07
-7.8307789864336e-06
-1.18856165947704e-05
-2.1017410207587e-05
-9.05749307298497e-06
-1.79287712448861e-06
-3.17946945398538e-06
-2.07700423071095e-05
-6.41398149880346e-06
-1.79959858216161e-05
-1.23007674274629e-05
-1.44094147423541e-05
-2.93636691662191e-06
-1.15739504658333e-05
3.90067861764358e-06
-1.99550088372763e-05
-1.02899611370291e-05
2.89742425774394e-06
-6.9591579102273e-07
-4.23158001129347e-06
-1.34127682300956e-05
-1.10925505440587e-05
-1.30255074786401e-05
-5.45481518107414e-07
-1.10623655568812e-05
-3.24217269165514e-06
2.39087517885707e-06
-2.16374879930246e-05
-1.68226605219963e-05
-2.43354474411152e-05
-8.79929604619027e-06
-1.34693538704663e-05
-1.79577744873957e-05
1.59870986839512e-06
-1.20391530656691e-05
-5.8138633890146e-06
-1.05420705936106e-06
-1.19865087149075e-05
-2.41983523109196e-05
-1.61493608373182e-05
-5.42667295182825e-06
-3.77747400344606e-06
1.22078156964097e-06
-1.99317351624535e-05
-1.94290097280767e-05
-7.58989265666722e-06
-6.41293345613744e-06
-1.0549120472814e-05
-3.18223822379074e-06
1.20630890376812e-07
-5.43855009542436e-06
-6.79459795724052e-06
5.51903116890864e-06
-1.2141212000378e-05
-1.37749551018125e-05
-1.5315476402602e-05
-5.90281280450473e-06
-2.34133007504149e-06
-4.07387654343447e-06
-1.16406625251475e-05
-1.80787754223087e-05
-2.15097870188349e-05
-7.82321309852363e-06
-2.12565210381414e-05
-8.33484400760446e-06
-1.48113572692719e-05
-1.58027316352863e-05
-1.27815493487804e-05
-1.02549337121681e-05
-9.13008051483633e-07
-1.68412027829615e-05
-2.39090075449233e-06
6.89768825361816e-06
-7.31583942837102e-06
-2.36336180073686e-06
-1.43435940459274e-05
-2.18222301835886e-05
-1.3312905741854e-05
-1.1328416004175e-05
-5.01598446025881e-06
-1.76764563527121e-05
-6.47987216985509e-06
-3.84143712492474e-06
-7.98234331254643e-06
8.5241557673406e-07
-8.27740244647348e-06
-1.33650058944941e-05
-2.21474359725382e-05
-1.85302994483855e-05
-2.52865260960113e-06
-2.37951316647392e-05
-2.14109646018062e-05
-2.00863615108071e-05
-1.99208774313593e-05
1.28136329520822e-06
-1.54197298432789e-05
-1.45794204741168e-05
-1.40319271921748e-06
-6.32258048864848e-06
-1.70825932373107e-05
-1.30573508323072e-05
-2.16947395584642e-05
-1.8568070168733e-05
-1.63955297985911e-05
-1.79528576535468e-05
-1.05556963114069e-05
-1.66049696919732e-06
-1.91732751499062e-05
-9.53227865713339e-06
-1.40823697391043e-05
-2.85670831613993e-05
-3.2922769801464e-06
-1.36373939625888e-05
-1.79320252446515e-05
-1.45715023313822e-05
-4.55786854990359e-06
8.15782905047557e-06
-3.5610606031766e-06
-1.5104922203412e-06
-1.42212801995962e-05
-1.46616440177762e-05
-4.7054211757163e-06
-1.22140174184867e-05
-1.53454521317097e-05
-7.85232027619722e-06
-2.0819738688491e-05
1.13696583595166e-07
-1.5634632613125e-05
-1.22509725965646e-05
-1.82636138368323e-05
-2.08191076143024e-06
-1.4863866559647e-05
-1.01264774867177e-05
-1.28771508563038e-05
-7.85400358120993e-06
-2.16126550788973e-05
-1.19526852704559e-06
-8.02449065272226e-06
-1.51987830306317e-06
-1.01380346290878e-05
-2.0911062591509e-05
-2.34959782407451e-05
-1.03030744954029e-05
-5.38118199335206e-06
-1.40892855290655e-05
-4.4072233108804e-06
-1.73263275377207e-05
-2.00488912372819e-05
-2.06932913009994e-05
-7.04314234253228e-06
-1.17662287392503e-05
-5.92883601369398e-06
-1.13615381140193e-05
2.48239051418902e-07
-1.03300887303114e-05
-1.48729488702929e-05
-1.57216874218519e-05
-1.02252030059539e-05
-1.21213787340642e-05
-1.35598004048835e-05
1.33903509843844e-05
-2.20383991594749e-05
7.92342968939392e-06
3.52917269823633e-06
1.96342215787317e-06
2.77066586018516e-06
-7.83101710686828e-06
-1.50013024956467e-05
-2.88822934402623e-05
-1.34255356473079e-05
-1.90236097718089e-05
-9.41819359573564e-06
-4.66323578511214e-06
-1.36265263291381e-05
-1.49829201679882e-06
-2.47339682364521e-05
-9.81773879384037e-06
-2.03853308833506e-05
-5.64269957829786e-06
-1.0297832163322e-05
-3.12758836763361e-05
-6.09048511242669e-06
3.43339478047854e-06
-1.05977149792221e-05
-2.79116598156667e-06
-4.37539362391937e-06
-1.19162872625291e-05
-1.36395169302379e-05
-1.34109324028693e-05
-1.44239397043108e-05
-2.34855647247966e-06
-2.07029986728245e-06
-4.28351030579777e-06
-5.22894309179472e-06
-1.96825826304845e-05
-1.45846039046167e-05
-5.93184445692115e-06
1.84588305723835e-06
-9.09986469324966e-06
-4.98005325012027e-06
-1.39183198147514e-05
-1.02698516332671e-05
4.45112026560269e-06
-7.410334795165e-06
-2.05105224551576e-05
-1.38569116846924e-05
-2.12289139850356e-06
-2.93111212153915e-05
-8.93491949015456e-06
-1.20420069087472e-05
-1.21903765858939e-05
-1.40186186410632e-05
-6.82361921303407e-07
-1.23744431771494e-05
-5.96195607595196e-06
-1.008606506555e-05
-6.74676989291493e-06
-1.49332715493868e-05
-1.85313818771047e-06
-6.03298135537906e-06
6.90193847934397e-06
-2.67480884432071e-05
-8.58089221761727e-06
-2.01848900029671e-05
-1.59767938056339e-05
-6.17741957749756e-06
-1.96479909639821e-05
-1.10725270813991e-05
-1.25880399802974e-05
-2.48354280604982e-05
-7.83082120582878e-06
-9.03432127941701e-06
-2.86167451961643e-05
-1.31317325485917e-05
-6.28736793915894e-06
-7.57671749816591e-06
-1.11574401258923e-05
4.49995054720917e-06
1.52233769310844e-06
-9.80306263393269e-06
-2.91210873622051e-05
-1.50570791787183e-05
-4.24657721300827e-06
-2.05221476237972e-05
-4.0563980673941e-06
-1.38394191459358e-05
-4.69134201714392e-06
-1.5538538816299e-05
-1.02911844683583e-05
-9.9256332472673e-06
-8.04247089596679e-07
-1.76415363126981e-05
-2.0201237407387e-05
-2.49102054391331e-06
-1.02127781168999e-05
6.95040996476287e-07
-1.63161030414163e-05
-4.85048594111957e-07
-9.78691482813084e-06
3.8800894569337e-07
-1.24848610149533e-06
-2.08261945119841e-05
-7.45390323024047e-06
-6.32775965274298e-06
-1.63369726438861e-05
-1.59094926377591e-05
-1.25717296052973e-05
-1.34088671013439e-05
-6.52050455098078e-06
-1.70804570018013e-05
-9.32950502072426e-06
-2.19466280941674e-05
-2.18678776061037e-05
-2.64027321809222e-05
-1.06186586443819e-05
-1.92329376170856e-05
-3.99148445784888e-06
-1.30607838545267e-05
-2.30095237332782e-05
-5.36519377664969e-06
1.64736401706907e-06
-5.24981285982436e-06
-1.73014533497383e-05
-9.25118788580736e-06
-1.49048804455977e-05
-1.41984373254011e-05
-2.73266660223686e-05
-1.36088847150961e-05
-9.26423486023734e-06
-2.6081558578387e-06
-1.33373431565992e-05
-5.2525578228237e-06
-1.13096538528053e-05
-8.80379541211723e-06
7.28040751758621e-07
-6.57385892609478e-06
-3.50479309530507e-06
-7.69114476194315e-06
-6.99830599653995e-07
-1.6610932492899e-05
-2.28930671773898e-05
-1.64618583956837e-05
-9.96372723675488e-06
-1.3762520616492e-05
-4.81326494923476e-06
-5.84479570306894e-06
-1.26707350728739e-06
-1.8130575497897e-05
-1.07941339330368e-05
5.29651865443052e-06
7.08149827819203e-06
-1.22094428566729e-05
-1.23077853125928e-05
-1.7893949603126e-05
-1.36785935710687e-05
-1.70791761279649e-05
-6.01777489014656e-06
-2.16640415305301e-05
-1.02190985574504e-05
-1.9853994323603e-06
-2.79845089307086e-06
-2.79313965459713e-06
-1.41331777767492e-05
-8.41097756327493e-06
-1.29210476226747e-05
-1.5688320137472e-05
-1.17493495742681e-05
-2.09127139879257e-05
-1.39071221030936e-05
-8.31880820327543e-06
1.19000675647667e-05
-1.04741345770827e-05
-4.70615962047571e-06
-1.17720704538856e-05
-1.27292858584905e-05
-1.26268446369879e-05
-5.21719396666877e-06
2.18051466900033e-06
-1.90669842547136e-05
-1.01929480663716e-05
-1.33774974179238e-05
-3.53058857679333e-06
-7.83590164853182e-06
-8.42214902916715e-06
-1.93156050135633e-05
2.43262213430246e-06
-1.87639762987702e-05
-1.72276863232257e-05
-2.21880327230398e-05
-1.1692228981269e-05
-1.83212876692252e-05
-1.09768327963274e-05
-1.57991240030269e-05
-5.03742864876593e-06
-7.92468249890379e-06
2.06894075219015e-06
-1.47962476854976e-05
-1.25983443969217e-05
-1.80782976831861e-05
-1.27893266406481e-05
-7.85687172644535e-06
3.72289797508123e-07
-1.01671520830261e-05
-1.93652105791888e-05
-7.17555234472487e-06
-1.8050738246601e-05
-1.50515222478144e-05
-1.17081201392211e-05
-7.01624039944687e-06
-1.75671506374185e-05
-1.89815207635529e-05
-1.49628917458183e-05
-2.73059212737231e-05
-1.26508763268205e-05
-1.12987907789728e-05
-5.18446742191105e-06
-1.24529093547636e-05
-1.13215794587457e-05
-1.65925637397769e-07
-1.95640620974262e-05
-2.03142334669123e-05
-1.21309311460077e-05
-1.03378156094004e-05
2.60866988173173e-06
-2.03297400957761e-05
-6.82968411569597e-06
9.45196227940002e-06
-9.36914734082804e-06
-1.34716724574343e-05
-2.04934807715782e-05
-4.97193729668752e-06
-4.65941796238971e-06
-1.72095494378873e-05
-1.98060137630636e-05
-3.74096883055813e-06
-1.71226137915372e-05
-1.45197207880906e-05
-1.50391508582053e-05
-1.77349416828429e-06
-6.88910346841718e-06
-5.15240793033833e-06
-2.95790271551228e-05
-1.72927292929119e-05
-1.96519587938801e-05
-3.95458921464028e-05
-3.47681721516604e-06
-4.76980633997095e-06
-2.5448842400671e-06
-1.59623037577372e-05
-2.43682313589776e-05
1.80182512696954e-06
-1.66259457790484e-05
-2.15354401975401e-05
-2.07739550409866e-05
-1.29087016969749e-05
-2.39092192286622e-05
-1.18343719689492e-05
-8.38126225351647e-06
-5.73030462258611e-06
-1.30833343454177e-05
-8.90422954156106e-06
-1.0892849535316e-05
-1.41322468209386e-05
-2.57770204004911e-05
-7.5043851719387e-06
-1.33668016781959e-05
-4.07689282564861e-07
-1.77150512637027e-05
-1.90962993606105e-05
-1.20520115042107e-05
-1.30121197313337e-05
-1.72650289379052e-06
-2.14227683639935e-05
-8.69554404014296e-06
-1.61625235152172e-06
-9.99875866834298e-06
-7.66901560596081e-06
-1.20210494565579e-05
-1.58100128103213e-05
-4.45049995302717e-06
-1.60417240579449e-05
-1.71001456842833e-06
-1.95052358339565e-06
-9.91799344797751e-06
-4.70835115740452e-06
-2.50964347283591e-05
-3.87851417916436e-06
-8.8293061858628e-06
-4.63538755236376e-06
-1.94519108068288e-05
-5.10784757894434e-06
-2.00620504091084e-05
-1.56200553130977e-05
-1.01491422431857e-05
-1.63531394399421e-05
-9.35673425817956e-06
-1.4018619233167e-05
-1.8580234737188e-05
-2.25447993262573e-05
-6.30327663045053e-06
-8.12036702704123e-06
-1.79466459418292e-05
-1.61585870667618e-05
7.02321691831776e-06
-2.63302251983315e-05
-6.61639328501434e-06
-1.39613261307982e-05
-2.15879302320818e-05
-1.15353925241297e-05
-2.29050354951523e-05
-8.47718797461928e-06
-1.21623044398398e-05
-1.0248637841262e-05
-1.10461469515734e-05
-7.43140111778537e-06
-2.26322124274641e-05
-1.76634175928078e-05
-7.07001293222971e-06
1.84535939741823e-06
-1.33709804610061e-05
-2.08956219825219e-06
-1.93921591006964e-05
-1.19632890730504e-05
-1.52524007268643e-05
-8.54781541174719e-06
-1.58012017908625e-05
-1.41013407833872e-05
-8.13409387530674e-06
-8.0141244814902e-06
1.90655281709638e-06
-1.50182545784815e-05
6.43563798673249e-06
5.93722494564268e-06
-2.69275993780527e-06
-1.71322064373923e-05
-1.41400871781719e-05
-1.93459204103618e-05
-3.6699436921978e-06
-1.09810303829659e-05
-6.42259267012652e-06
-4.43273582745668e-06
-2.65779837220768e-05
-2.16228743567187e-05
-1.45561933514686e-05
-1.38310352042059e-05
-1.47293809799986e-05
-1.85826540577764e-05
-1.25652714669798e-05
-2.0338894881068e-05
-1.4661253461378e-05
-2.84616247712722e-05
-1.69983874002513e-05
-1.79673423472056e-05
-9.65412024906982e-06
-1.47851816440861e-05
-2.63270375297645e-05
-2.50311724277291e-05
-1.69007451672651e-05
-2.32433969436314e-05
-2.76119970249228e-05
-1.7602423935579e-05
-6.11632367251176e-06
-1.95819705453453e-05
-1.43138969593284e-05
-1.65574854387381e-05
-3.53823545863635e-05
-1.48196902301438e-05
-2.23535611822773e-05
-2.62872291880403e-05
-4.49432040460091e-06
-1.73889065366936e-06
-2.11727790331704e-05
-1.81399449309068e-05
-1.38710426706362e-05
-3.01232045477016e-05
-2.42514122490054e-05
-2.17741008402253e-05
-7.51493185469763e-06
-6.97088049930567e-06
-1.03705969135103e-05
-3.00634477441009e-06
-1.26024945670064e-05
-4.78825328530157e-06
-1.45536612148121e-05
-2.18042932284444e-05
-9.17756332851917e-06
-2.32327230100103e-05
-6.19900422273085e-06
-1.78265530424162e-05
-1.22117932880126e-05
-2.09095363526709e-05
-1.62102318225875e-05
-1.03379013073447e-05
-1.45878441593637e-05
-3.00370549966764e-05
-4.88896301864386e-06
-8.4532054224638e-06
-1.69453392129251e-05
-2.37941196614593e-05
-7.17700289023366e-06
-1.29967370646602e-05
-2.0914285211961e-05
-1.22635847098845e-05
-8.76864308238994e-06
-1.12055772180141e-05
-2.12075801484732e-05
-1.37495772889793e-05
-2.75638526821814e-05
-1.47184853549814e-05
-1.5688608135557e-05
-1.18037154284724e-05
-1.89096411246687e-05
-4.62012799252827e-06
-2.9305102213233e-06
-1.85853426675117e-05
-2.14300914389785e-05
-2.41409124668757e-05
-1.88469445958003e-05
-1.79081648604542e-05
-1.11323654786409e-06
-3.71886092867795e-07
-1.68419657909873e-05
-3.18619180614535e-05
-1.7544624179593e-05
-1.43221703527948e-05
-1.7010449823172e-05
-7.36289690213889e-06
-1.86963937224579e-05
-1.35427269952556e-05
-1.75763951099568e-05
-2.53710582093704e-05
-1.66936088653078e-05
4.81094099019897e-06
-5.06878380028296e-06
-2.78354355467411e-06
-1.12833837122035e-05
-1.77946348347815e-05
-1.54122067799887e-05
-1.45603618381558e-05
-1.92457320770444e-05
-2.79949404090651e-05
-2.18829806166246e-05
-1.29503063595353e-05
-1.04423993010448e-05
-3.03598333005611e-05
-3.18820803352569e-06
-8.33740844218052e-06
-1.12151326276843e-05
-1.36048672727142e-05
-1.07501900587754e-05
-2.91565522240043e-05
-1.74412843401388e-05
-1.60214281982432e-05
-2.4058085655797e-05
-2.19039352087652e-05
-1.42019143310018e-05
-1.65194190391492e-05
-2.51998012091471e-05
-2.68918468667468e-05
-2.39940147947498e-05
-2.88650503977902e-05
-3.07381846341545e-06
-1.74383273302676e-05
-1.08811015361754e-05
-1.00422162572009e-05
-1.0597718074071e-05
-2.67127844404628e-05
-7.06374126883328e-06
-2.27186220940857e-05
-2.29327744747987e-05
-2.33129971154084e-05
-2.56113517574469e-05
-1.12917084236096e-05
-2.31542317576538e-05
-9.01794984805905e-06
-1.9182310698117e-05
-2.56221914715162e-05
1.01899197384842e-06
-1.67968715421905e-05
-7.95897139760724e-06
-2.02407380010847e-05
-2.12460965047939e-05
-1.0871569253305e-05
-1.51915690130136e-05
-9.77666058997806e-06
-2.19949739356482e-05
-1.85748831805861e-05
-2.1490951282863e-05
-2.21380931361743e-05
-1.59089645450574e-05
-1.79871426623004e-05
3.67946782282873e-07
-5.08774398488805e-06
-5.29828239703e-06
-1.15103859722936e-05
-2.14999810246803e-05
-2.62235040484734e-05
-8.57429694434531e-06
-1.10138757994487e-05
-1.34447214735416e-05
-9.80149150951743e-06
-1.72392337687821e-06
-1.72710853872444e-05
-2.02601704278249e-05
-1.24561226385156e-05
-7.90729275291625e-06
-1.63621380632783e-05
-2.18654345603667e-05
-7.92899730124555e-06
-1.50380958847337e-05
-9.50594186213178e-06
-1.54850028986006e-05
-1.26684717459735e-05
-1.50264410434306e-05
-2.10689151012033e-05
-7.23872185576938e-07
-1.350523890607e-05
-1.41833405835117e-05
-1.25752831242578e-05
-2.01350418577976e-05
-1.70086155852056e-05
-8.64072674050273e-06
-1.506196217741e-05
-1.08504785846767e-05
-1.57417270588998e-05
-1.76260104030413e-05
-1.41201644455392e-06
-2.78148613890497e-05
-7.38619111793807e-06
-1.58151704928151e-05
-2.90316304084551e-05
-1.5410594728163e-05
-1.49437131193829e-05
-1.64967134426544e-05
-8.35928234033996e-06
-5.53663946502869e-06
-1.89252300123022e-05
-1.21497270490217e-05
-1.66764249471695e-05
-1.68655955889356e-05
-1.70481753467284e-05
-1.18521312472597e-05
-1.25982105714767e-05
-2.09128805197115e-05
-2.16213952781721e-05
-2.98569810003831e-05
6.6383969891056e-06
-1.52186715830879e-05
-3.10143135926068e-05
-2.07244449977392e-05
-8.72075419485981e-06
-2.36417206962294e-05
-1.68786560072522e-05
-2.19858528012335e-05
-2.66142313007274e-05
-1.54998796888385e-05
-1.1386837744654e-05
-2.05663265211122e-05
-1.73915173770421e-05
-5.99753614852578e-06
-1.61764387168379e-05
-2.50350534673903e-05
-1.53064547409422e-05
-1.94784053116045e-05
-8.24363577075507e-06
-2.16803773878066e-05
-2.88119982312653e-05
-2.20672661258334e-05
-1.11160634025915e-05
-1.90093023605858e-05
-2.18275119004047e-05
-5.60910311005387e-06
-1.44860520466315e-05
-4.01733114927665e-07
-1.10946300542244e-05
-6.40094451256502e-06
-7.69537901767913e-06
-1.91778655961278e-05
-1.19030541841865e-05
-2.95956660304934e-06
-1.29386581080257e-05
-3.87607846627418e-06
-1.87527692062691e-05
-2.0757446007428e-05
-1.6290777324277e-05
-3.22631823771994e-05
-1.10833796554493e-05
-2.3917251763666e-05
-2.10528102637367e-05
-8.02660952136067e-06
-1.4570343317964e-05
-1.45890338553373e-05
-2.23149727281034e-05
-2.50671958056459e-05
-2.29693712226642e-05
-1.17892951334652e-05
-3.43258362414299e-05
-4.32417967332249e-06
-5.9052256699167e-06
-1.03262731296526e-05
-2.93475488344762e-05
-1.27614031724372e-05
-2.46103572629669e-05
-2.57546172957015e-05
-1.08871173377495e-05
-1.58779648316927e-05
-2.47136186058385e-05
-2.02404490793357e-05
-1.21153276911843e-05
-1.63978503217976e-05
-1.93385778380644e-05
-1.88549969231274e-05
-1.51260754638756e-05
-1.80794011056704e-05
-2.08599903495805e-05
-7.77351619035498e-06
-2.06455385391161e-05
-1.57152405279291e-05
-1.88745562796826e-05
-2.13590135965194e-05
-2.07231178095607e-05
-1.31429077166956e-05
-5.42988082542684e-06
-1.37818274957482e-05
-1.9239749822332e-05
-1.43548104109204e-05
-1.61028681274809e-05
-2.9970085060727e-05
-1.55515483175729e-05
-8.52064995242066e-06
-2.49835802978565e-05
-1.43767591962097e-05
-1.57702914377236e-05
-1.95288827279545e-05
-1.32528267501241e-05
-1.67373862510725e-05
-1.02439823056285e-05
-1.98067799178518e-06
-1.69513145503703e-05
-1.34147405682499e-05
-6.05137533708467e-06
-1.54321084452542e-05
-9.63462052193881e-06
-2.46788300990727e-05
-1.57407861878548e-05
-1.82632365822418e-05
-2.034234643643e-05
-8.54934765501723e-06
-1.34811803596975e-05
-1.80603818634819e-05
-9.46390150172545e-06
-1.62046990496652e-05
-3.51152712897524e-06
-7.03292121876285e-06
-1.88648009533673e-05
-1.30207350812782e-06
-1.69017884939959e-05
4.00494038191619e-07
-2.87624805904132e-05
-1.82451763848705e-05
-2.47389349014248e-06
-2.14298151706938e-05
-1.3021650226777e-05
-9.41022852693428e-06
-4.89710821192908e-06
-2.10089669493051e-05
-1.51361685501319e-05
-8.15706173685271e-06
-1.07449164720165e-05
-2.18562945155281e-05
-2.74827569506842e-05
-8.22531721283127e-06
-1.00663909504555e-05
-1.81291864638138e-05
-1.85121259610241e-05
7.73550977256728e-07
-2.17384151930434e-05
-3.06215589038439e-06
-1.07446669147781e-05
-1.20327657594821e-05
-1.34117333015876e-05
-2.13532349660944e-05
-3.80740457920516e-06
-2.38001389909088e-05
-1.6919318543273e-05
-2.15482330587953e-05
-8.636749819065e-06
-1.22893522445953e-05
-1.84225404638542e-05
-1.41327948431701e-05
-1.45483041084722e-06
-1.68194194043597e-05
-5.1115236644261e-06
-8.89268287981966e-06
7.82047280504646e-07
-1.34610066733428e-05
-1.08910544991833e-05
-7.30024049829173e-06
-1.87121127645946e-05
-1.98310020961112e-05
-1.48172517763279e-05
-1.75650652930099e-05
-1.04338595509698e-05
-7.57568712004927e-06
-3.19828426695087e-06
-2.03661175621223e-05
-1.82557323698841e-05
-1.73142971452373e-05
-2.61023285165281e-05
-1.78272072615685e-05
-7.53532406493531e-06
-1.68268143513326e-05
-1.32284912110604e-05
-1.10963216342069e-05
-1.94263398965336e-05
-2.29169941149762e-05
-8.9043715153585e-06
-1.38850396056917e-05
-4.65559222714116e-06
-2.65101522457079e-05
-2.11295210040822e-05
-2.3767040416656e-05
-1.08769346642933e-05
-1.34495406681806e-05
-1.21173662309813e-05
-1.49251911183923e-05
-1.66947265709605e-05
-1.83221259232062e-05
-1.86833469779145e-05
-1.57297552099947e-05
-6.46094738890623e-06
-2.06362244236655e-05
-2.10290326913845e-05
-6.65003654496573e-06
-8.30453293515971e-06
-9.3468058271075e-06
-1.51225195368756e-05
-2.62189497375974e-05
-1.28764365392537e-05
-9.30032201792862e-06
-1.62001925756399e-05
-2.15764405323652e-05
-1.48626632750832e-05
-6.6814088354105e-06
-2.96539601863165e-05
-1.89660060396737e-05
-1.60219244775836e-05
-1.50633461143337e-05
-1.16621664217433e-05
-1.53798884084267e-05
-2.65616915066831e-05
-1.85215591776198e-05
-1.15744386423004e-05
-1.35280664833783e-05
-1.06165676881335e-05
-2.35230210760651e-05
-1.51328324489682e-05
-1.1822469156998e-05
-1.07504791945513e-06
-1.34272748707082e-05
-2.34962600280141e-06
-2.62966822280586e-05
-1.57256688362321e-05
-3.19456903943552e-05
-1.72594538928867e-05
-2.71346443345294e-06
-2.04589613423263e-05
-1.23846113882384e-05
-1.15445719906123e-05
-2.29772778913486e-05
-1.45048795083581e-05
-1.12043498888791e-05
-1.28845094451414e-05
-5.98528309892741e-06
-2.53901359098385e-05
-1.10217623057791e-05
-1.73612116120074e-05
-1.24738138709563e-05
-8.34035050033776e-06
-1.46948690213031e-05
-5.68870438867727e-06
-1.25851281005819e-05
-2.05831233919305e-05
-1.29559491507153e-05
-1.17288595357547e-05
-1.89724516256552e-05
-1.85786274153351e-05
-3.48444075618134e-05
-3.09517246967155e-05
-2.32382237127402e-05
-1.37001445057202e-05
-7.42572534747774e-06
-5.07662722459033e-06
-2.8238195468203e-05
-1.26898453761493e-05
-3.48496163205676e-07
-2.64988935309461e-05
-1.38170742831001e-05
-6.56014324292137e-06
-1.82034298135693e-05
-2.33113399819009e-06
-1.82167900585008e-05
-2.28836200581619e-05
-2.31360576416401e-05
-1.10968769249312e-05
-1.65528795310439e-05
-2.18125408651923e-05
-1.74057409264856e-05
-1.67998488374139e-06
-2.29576903455786e-05
-2.50517577546643e-05
-1.62267700805485e-05
-1.62683498573854e-05
-1.46115966584372e-05
-2.87007641986431e-05
-1.92661686233707e-05
-2.12433031197977e-05
-1.85682453216663e-05
-1.34303735260918e-05
-1.54676555005066e-05
-5.67151698649358e-06
-1.01750498326988e-05
-2.48276871718763e-05
-1.99643352224948e-05
-1.3283957192472e-05
-1.88920751906682e-05
-2.3826712851913e-05
-5.25546195950699e-06
-1.5018037844425e-05
-1.5924287003762e-05
-1.89518903240297e-05
-1.21925924168375e-07
-7.59090584536619e-06
-3.22454112380827e-06
-8.39840452934219e-06
6.4775023762823e-09
-9.30374888834161e-06
-5.1525310983929e-06
-5.76579526214643e-06
-1.58328880121768e-05
-1.11902066633219e-05
-1.01341378123086e-05
-1.59194330219663e-05
-7.76953170408981e-06
-2.83166240277367e-05
-4.21995296766207e-06
-1.80964624166745e-05
-1.22382610958992e-05
-2.52841247245529e-05
-1.60435086990614e-05
-7.69487346698395e-06
-1.9588939600648e-05
-1.16381784250873e-05
-3.63597873581736e-05
-1.93149162639105e-05
-1.69422741064393e-05
-2.36389345557976e-05
6.27220131806157e-06
-2.67766490695836e-06
-1.10217136110701e-05
-3.21553468203205e-05
-9.54513038186727e-06
-7.06318751987774e-06
-1.96383347057694e-05
-1.66316918008426e-05
-1.47677833779044e-05
-2.15065130568443e-05
-4.78120004646073e-06
-5.70326144003726e-06
-5.26461731139087e-06
-7.35497426953061e-06
-2.31047444695323e-05
-2.17230543156186e-05
-5.95361568980813e-06
-2.11407343183748e-05
-1.59389459782443e-05
-4.12963438927602e-06
-2.20436505041844e-06
-1.55559306742169e-05
-2.00664265352396e-05
-1.65956100238643e-05
-1.74463599867755e-05
-2.3941802476847e-05
-2.97638264700866e-05
-1.83388581023943e-05
-1.24612796723896e-05
-6.45550522963673e-06
-2.51933445515738e-06
-2.23244295798366e-05
-6.28481428148204e-06
-2.58464981590124e-05
-1.54918374752757e-05
-9.96390579094219e-06
-4.62847046015002e-06
-1.47780281891454e-05
-1.71495240649082e-05
-1.75647290896457e-05
-1.81352815911975e-05
-7.16002330970706e-06
-8.95325547552723e-06
-1.55785372211921e-05
-2.54707511296231e-05
-1.79885620933658e-05
-2.51217983097221e-06
-1.01354386715677e-05
-1.00741180353188e-05
-1.22482078859258e-05
-1.49279595837737e-05
-2.25175034376038e-05
-2.60413269005957e-05
-1.47096706578925e-05
-1.27468474903634e-05
-1.50240631903006e-05
-1.9132166171308e-05
-1.99621869778644e-05
-1.80477396952826e-05
-8.09167452605528e-06
-1.99648635893165e-05
-2.21859833197476e-05
-1.26441995291713e-05
-2.15176622052271e-05
-1.61732674709152e-05
-2.9919739252366e-05
-1.36535196473794e-05
-2.08368934367037e-05
-2.18052361584751e-05
-7.59311800351482e-06
-5.86079141894165e-06
-8.95806445298586e-06
-1.60262976782529e-05
-1.34239788736633e-06
-9.67224134051516e-06
-2.42486720160458e-05
-1.8063097965165e-05
-3.04490687318749e-05
-1.66708371945002e-05
-9.08242803933647e-06
1.7016422023226e-07
-2.27442608533127e-07
-1.13217854788639e-05
-1.67277802001162e-05
-2.36669111540867e-05
-2.2056315728878e-05
-2.41592646920662e-05
-1.19718664727681e-05
-1.33922822275437e-05
-2.61551760629688e-05
-8.59281975464995e-06
-8.19378907349539e-06
-1.48941936699246e-05
-2.05390932059286e-05
-1.46621727342801e-05
-5.78001417689834e-06
-4.47756393168032e-06
-1.01068833804681e-05
-8.45237340964978e-06
-1.20401000169994e-05
-2.3003056790036e-05
-1.53349093953986e-05
-1.19897481860861e-05
-2.46654868774284e-05
-1.58248557921172e-05
-2.50211823426647e-05
-2.90293330499956e-05
-5.79875396627529e-06
-1.41421421709574e-05
-5.20229011164709e-07
-3.0152112939707e-05
-9.58111538115729e-06
-1.42764457487378e-05
-1.13234842950922e-05
-2.85990586946935e-05
-1.62337013234326e-05
-2.52411871732318e-05
-2.19281377689656e-05
-1.95529884230192e-05
-1.97193416973352e-05
-2.69664407348031e-05
-1.97706407957935e-05
-2.19073267609861e-05
-1.50147438940838e-05
-4.80032716891432e-06
-2.65215291735764e-05
-1.15037922876764e-05
-1.86472183741988e-05
-1.80386157764689e-05
-1.6127231720077e-05
-1.63824786118032e-05
-4.45459928007787e-06
-1.02525233237641e-05
-1.92742360615788e-05
-2.19356554815792e-05
-1.26827972765122e-05
-2.44169119148867e-06
-1.93709034543324e-07
-1.13415218043799e-05
-3.86515759653582e-06
-3.54810552560005e-05
-2.68569834606909e-05
-2.06201750586059e-05
-2.4255478527122e-05
-1.96782644422917e-05
-1.28599493022997e-05
-1.96832224884935e-05
-6.46943373883334e-06
-2.41745076349196e-05
-2.19981370082393e-05
-9.13496391268594e-06
-2.32449602735713e-05
-2.45198539271934e-05
-2.59306754819932e-05
-1.65831674792613e-05
-1.35783234868312e-05
-1.47045236197129e-05
-7.68595095012654e-06
-1.91298295258292e-05
-7.58530257376554e-06
-8.75123407881155e-06
-3.81052478146358e-05
-1.52264623078765e-05
-7.81555908605618e-06
-2.94781766717994e-05
-6.42479895408219e-06
-1.72833056450295e-05
-2.89322960754879e-05
-2.50720809171082e-05
-1.5713085840105e-05
-1.91188114358741e-05
-1.83874912958453e-05
-3.52962156089567e-05
-1.60228887917323e-05
-7.88155113246828e-06
-1.11830653909434e-05
-2.06612814859337e-05
-1.11316498027097e-05
-2.94523154235881e-05
-8.11228694636642e-06
-9.51954956804669e-06
-2.27130179440547e-05
-2.38499689583486e-05
-1.67539079619911e-05
-1.41789317377554e-05
-8.09601806011243e-06
-1.02702054948875e-05
-1.13143541897231e-05
-9.3893256879744e-06
-3.0946685745571e-05
-1.58158638668155e-05
-4.79056455386247e-06
-8.9804147678377e-06
-2.49813249096432e-05
-1.89596682459505e-05
-2.32261493585336e-05
-2.54125165064569e-05
-3.08031881864328e-05
-1.5525203412437e-05
-2.13485274291155e-05
-1.51003530321127e-05
-8.7183051556008e-06
-8.38414979700176e-06
-1.49447068207938e-05
-1.5873580095563e-05
-3.12322128983266e-05
-1.96980905347676e-05
-7.4871566511522e-06
-2.60014894671445e-05
-8.61553389208235e-06
-3.06293591645051e-05
-1.54361454828705e-05
-1.15708621388316e-05
-1.44293942722592e-05
1.59561770406663e-07
-2.26093241894841e-05
-2.05673563792152e-05
-8.35391112711493e-06
-1.58021178009121e-05
-2.12636691313413e-05
-1.84362571682885e-05
-1.41854582184179e-05
-1.88068402224694e-05
-2.37132861861008e-05
-1.13910457962477e-05
-1.31691456464731e-05
-2.331909597569e-05
-2.01632013427884e-05
-8.37314590689999e-06
2.59849651371035e-06
-2.99751623277783e-05
-2.10600963529894e-05
-2.19330613882027e-05
-3.82536759012055e-07
-9.94707817672546e-06
-1.12337984098799e-05
-1.68794721392713e-05
-2.41680794901936e-05
-1.3544472295173e-05
-3.22110066763655e-06
-1.30600993499902e-05
-2.5446507955138e-05
-1.62529080665285e-05
-2.61324865333511e-05
-2.30022318825291e-05
-1.73059816945592e-05
-1.50438193976275e-05
-2.70269256907694e-05
-1.46851373712953e-05
-1.28570803092238e-05
-3.11253188066298e-05
-2.63121415253646e-05
-6.76727622553384e-06
-3.69513456575597e-05
-1.61748570850148e-05
-1.88438714299338e-05
-2.18001520472396e-05
-1.189120712025e-05
-1.51957360508421e-05
-2.21660714989512e-05
-2.6247658911293e-05
-2.16014194165946e-05
-2.11749719283333e-05
-1.78081018105021e-05
-1.48060210689709e-05
-2.2450374316649e-05
1.48674874035065e-07
-1.16111058512221e-05
-1.0709597278696e-05
-2.18791569928523e-05
-1.97492997313078e-05
-3.02558554315536e-05
-1.27944832383741e-05
-1.25045379180584e-05
-5.43958172863964e-06
-2.91021065026061e-05
-1.79599414037022e-05
-1.44089053733633e-05
-2.40966478183352e-05
-1.50342585434743e-05
-5.45980904269635e-06
-1.21785714277444e-05
-2.84268532747359e-06
-7.33894987461165e-06
-1.89012466067033e-05
-2.18050158694723e-05
-3.36412544522137e-06
-1.41022770010793e-05
-2.92887457124379e-05
-2.97460870854599e-05
-1.52957914421979e-05
-1.60852371309984e-05
-2.04654439148916e-05
9.80701943528867e-07
-6.60838951202548e-06
-1.40271582380638e-05
-1.16959163207319e-05
-1.17324806387123e-05
-2.37237538839003e-05
-1.66746462989624e-05
-1.22891700580787e-05
-6.37279996453776e-06
-6.44515674192873e-06
-1.98540675360428e-05
-6.70149159829807e-06
-1.99679471204931e-05
-2.08755865519337e-05
-9.17190785041234e-06
-1.77176446425276e-05
-7.48728114302287e-06
-2.016147538356e-05
-2.83818311889261e-05
-1.50466438205858e-05
-2.89532555408868e-05
-2.29760693049779e-05
-2.55395015366084e-05
-1.60258149720532e-05
-3.20103683506228e-05
-5.60099996856988e-06
-1.20591533742338e-05
-9.37938292989119e-06
-1.42280317191401e-05
-2.88804624408307e-05
-2.39974980314713e-06
-1.26790962729239e-05
-2.88790055664482e-05
-3.982560402493e-06
-9.52710940696479e-06
-8.98336023847622e-06
-1.20614768330074e-05
-1.18816835733787e-05
-2.74629506277185e-05
-2.73258354212765e-05
-6.23820678100309e-06
-5.74628239025998e-06
-1.91781664564676e-05
-1.68388389504168e-05
-2.58443035958216e-05
-3.83452175583027e-06
-1.69177195677422e-05
1.62589711515569e-07
-1.22343869753806e-05
-2.21947109547793e-05
-2.78598702987526e-05
-1.96794607746236e-05
-1.77646831120746e-05
-1.64620904343652e-05
-1.20905715250213e-05
-1.66225805172326e-05
-2.22973854547792e-05
-1.7372403169565e-05
-1.37385279441882e-05
-1.48765252538981e-05
-2.13674523324648e-05
-7.49892999521642e-06
-1.48232088051158e-05
-2.22073851361181e-05
-1.09608475753167e-05
-2.40586399744623e-05
-1.24271379396053e-05
-1.43468601420443e-05
-2.65200189548476e-05
-1.44118596301642e-05
-1.49050502717363e-05
-1.13244095000487e-05
-2.16986151916342e-05
-2.36169039053412e-06
-5.85010214521409e-06
-1.1231561079849e-05
-1.84891529470142e-05
-1.33490959558037e-05
-2.57010382006419e-05
-9.76956087396081e-06
-1.09713898871125e-05
-1.15838175515876e-05
-3.01410586129395e-05
-1.57766606464249e-05
-7.83621522063949e-06
-1.0908562656004e-05
-2.95722275321401e-05
-1.35068294470079e-05
-1.24062894957728e-05
-1.28773091760714e-05
-1.68368974481048e-05
-2.10134277306179e-05
-1.6937233418756e-05
-2.91156868377727e-05
-1.81427018237822e-05
-8.39459982221772e-06
-1.0130093794262e-05
-4.35753080214541e-06
-1.35021918961054e-05
-2.02612461249821e-05
-1.40986374013766e-05
-6.37889981593744e-06
-1.34556021957854e-05
-2.72511740712692e-05
-6.7096681754571e-06
-1.75271108949359e-05
-2.78000240945462e-05
-2.1737358352802e-05
-1.51895749757933e-05
-1.60985521295088e-05
-1.71221557009738e-05
-2.7267607179123e-05
-1.68467916589399e-05
-1.68942144262641e-05
-1.48241820430995e-05
-8.79459437495726e-06
-6.1273128711216e-06
-2.86988600007476e-05
-2.70010189588426e-05
-1.69346231478859e-05
-2.77424848255794e-05
-1.60947255666e-05
-1.98440902245173e-05
-3.45673071959554e-06
-1.04766295880229e-05
-3.03893780500461e-05
-2.32969016581625e-05
-1.26492229441625e-05
-2.60984965582411e-05
-2.44928953702762e-05
-2.98393355953478e-05
-2.06659013815613e-05
-1.78931527800406e-05
-1.28422961459161e-05
-8.4127988979214e-06
-1.93826598933236e-05
-2.54396830030132e-05
-1.63700310170183e-05
-1.81350738161612e-05
-1.87450308439908e-05
-2.08188052475004e-05
-6.03705570184068e-06
-1.64893587719543e-05
-8.34899740798038e-06
-1.40598797089213e-05
-1.97178826576013e-05
-1.84946211543016e-05
-1.72724817021032e-05
-3.13514815578343e-05
-7.1994277324156e-06
-1.52490555523634e-05
-2.99336141864426e-05
-1.97504994058214e-05
-1.47243071899279e-05
-2.64518944033432e-05
-1.66989641140432e-05
-2.30844573788468e-05
-2.01339843237781e-05
-1.65301215231462e-05
-1.90335542822172e-05
-2.06217646765633e-05
-1.17729559810255e-05
-3.24000948173299e-05
-3.30201767930775e-06
-2.04224398250154e-05
-2.78411552041962e-05
-9.21822748542529e-06
-1.43341700849165e-05
9.18288143062834e-06
-3.00220168069222e-05
-2.13918620392186e-05
-2.7939267622169e-05
-2.05912298756049e-05
-8.77817466842559e-06
-2.21004372722835e-05
-2.52355369578187e-05
-1.05854194674697e-05
-1.18799821826608e-05
-1.99650979194878e-05
-1.4700480564231e-05
-1.72229272124233e-05
-1.80152655547145e-05
-1.04175788552039e-05
-1.79532133501886e-05
-2.06408761394951e-05
