# Supplementary material for: Research on computational propagation and identification of mine microseismic signals based on deep learning
Source: PLoS One. 2025 Oct 22;20(10):e0334641. doi: 10.1371/journal.pone.0334641 (PMC12543183; doi:10.1371/journal.pone.0334641)
Supplement: S9 Data — (ZIP) [file pone.0334641.s009.zip › 000101100000307.xlsx_0.txt_24.txt.txt]

-2.05617513744691e-05
-2.9637253410631e-05
1.21772226768818e-06
-2.38058660874277e-05
-1.75262360461653e-05
-9.12431156511628e-06
-1.28126463257238e-05
-1.60613721260432e-05
-4.14726528389036e-06
-3.22677139508349e-05
-3.11727226503588e-05
-1.38766982581651e-05
1.2463427236425e-06
-2.72053085405059e-05
-1.50822799322989e-05
-4.19395240274484e-06
-3.56057915607545e-05
-2.68960442312031e-05
2.27262099228214e-07
-5.49824790232892e-06
-7.5998401858783e-06
-1.61675778259145e-05
-6.78211870686519e-06
-3.04561828301586e-05
-1.26001834995506e-05
-6.29820885278972e-06
-5.32209351053928e-06
2.36881411526178e-06
-2.50114394527519e-06
-2.62239200333573e-05
5.7412010993399e-07
-2.50758465264303e-05
-1.86497366803782e-05
-1.75940424574871e-05
-2.15989493279808e-05
-1.5340579050708e-05
-1.03789141691261e-05
-1.41694541438426e-05
-1.50528644613108e-05
-1.49147442568551e-05
-8.32526628482919e-06
-1.49671740698853e-05
-1.02378752882843e-05
-3.14987592500625e-05
-1.35553670793198e-05
3.27767214055972e-06
-8.53352015908548e-06
-3.07549344225536e-05
-1.31302728891263e-06
-7.02824354969488e-06
-2.30558371316383e-05
-3.03811535098148e-05
-1.49098686580153e-05
-3.09751295838333e-05
-2.08236877291225e-05
-1.68370204565477e-05
-1.08139639695567e-05
-3.57370284179377e-06
-1.73868759347397e-05
-2.17149507276221e-05
-2.96371408474688e-05
-1.22081723778243e-05
-3.36062655645827e-05
-1.68588252944893e-05
-2.17419152126929e-05
-2.06308856306951e-05
-1.47184699275203e-06
-2.86609038540894e-05
-2.02836685916082e-06
-8.98341999224985e-06
-1.22231276521228e-05
-7.44845256601e-06
-2.23088469221133e-05
-1.79680501781875e-05
-2.97121073704269e-05
-1.51286842749178e-05
-1.62705118913045e-05
-1.71979310452923e-05
-1.7540500098234e-05
-1.33718542487775e-05
-1.29705449477734e-05
-1.74599891270116e-05
-1.34498321414986e-05
-3.32570328134893e-06
-1.89296159460502e-05
-1.57903678904636e-05
4.69593911114769e-06
-1.4017039615116e-05
2.35200478685524e-07
-2.85461646380694e-05
-1.03447474863787e-05
-5.8789868913621e-06
-2.5473135806123e-05
-8.37066540515619e-06
-1.87183422476084e-05
-5.1207121369234e-06
-1.85140447981934e-05
-8.317760204456e-06
-2.36467571887899e-05
-2.86557961310134e-05
-2.68844344104951e-05
-1.33340210989907e-05
-3.2212741247336e-05
-2.76285832229749e-05
8.13774578477178e-07
-1.99822753730274e-05
-9.17507576095572e-06
-3.22045095020971e-05
-1.29386725580189e-05
-8.71961032493554e-06
-2.62873932655979e-05
-1.85286856594352e-05
5.26453036762949e-06
-1.60278998024834e-05
-9.61320057991398e-06
-2.9947029879861e-05
-2.65177749292759e-05
-1.88433440663105e-05
-4.71801059827095e-06
-2.0405954599181e-05
-3.60372685988939e-05
-1.2730465962165e-05
-7.57146079288236e-06
-1.86071785023584e-05
-2.35733232367741e-05
-3.11653547972271e-05
-1.32125465684798e-05
-9.04862310826851e-06
-2.21700000052967e-05
-2.8307402207445e-05
-1.2561872933145e-06
-2.05537737377431e-06
-1.49086045800656e-05
-2.43419294319962e-06
-1.95225708818402e-05
-2.04571786709922e-05
-1.33846268211567e-05
-2.65088771235956e-05
-5.90091008030792e-06
-1.57842246463482e-05
-1.50680227366469e-05
-1.15845037060932e-05
-1.85646303955485e-05
-8.04131076541264e-06
-2.28814749797706e-05
-2.0696872216487e-05
-2.16374620995729e-05
-1.61143658350994e-05
7.11276321426812e-07
-2.20989947527535e-05
-2.2107981376158e-05
-2.50004648362564e-07
-2.28278855775888e-05
-1.5519132529445e-05
-3.63490689790581e-06
-1.7013797819931e-05
-2.7518216952476e-06
-2.23944103933729e-05
-2.40120879628937e-05
-1.42049602738904e-05
-6.00106312818727e-06
-1.36972023385842e-05
-2.3085168307964e-05
-1.70167009986902e-05
9.10878309619595e-06
-1.69137352668901e-05
-2.18929330042648e-06
-1.72105022430757e-05
-2.30641472346477e-05
-1.35820569640018e-05
-2.98110501169363e-05
-2.35475206576347e-05
-2.43196274711408e-05
-1.04719114388138e-05
-3.83264406583951e-05
-4.88242683552315e-06
-1.34263249095743e-05
-5.08806401128243e-06
-1.25173102075165e-05
-4.75072751339983e-06
-1.94354583543522e-05
-1.61424003276467e-05
-4.65331123443511e-06
-1.30119479903748e-05
-1.83147118103749e-05
-1.16167170253649e-05
-2.27252433001534e-05
-2.22478601228935e-05
-1.75205875561904e-05
-6.04259553048818e-06
-1.13230579942126e-05
-2.57252016105065e-05
-1.90853665215809e-05
-1.6648109513346e-05
4.7816812381123e-06
-9.31609542228648e-06
-5.05419659838519e-06
-2.65473608950027e-05
-1.89052800894811e-05
-3.98692476626948e-06
-7.32735111049713e-06
-1.6938747322468e-05
-2.88144036574757e-05
-1.42186543539005e-05
-8.51783804670702e-06
-2.26950171498028e-05
-1.89184201492579e-05
-2.13243837927534e-05
8.2393622540664e-06
-3.48607071649695e-07
-1.35700403355393e-05
-6.0221264848877e-06
-1.30354704794883e-05
-1.93022040088429e-05
-3.05721728535966e-05
-1.62630066230573e-05
-1.88934062476977e-05
-2.57221745182343e-05
-7.50469881890429e-06
-1.33113767275743e-05
-3.60223566389192e-05
-1.8326517793928e-05
-1.03808212882501e-05
-1.87418639382062e-05
-1.33608106470872e-05
-2.59453276656552e-05
-3.53907366544788e-05
-2.68953610367633e-05
-2.16647641666361e-05
-7.09778127116719e-06
-2.58026095008307e-05
-2.70093214350429e-05
-1.40657327251441e-05
-1.79837070148671e-05
-1.08777421871322e-06
-2.05737903409557e-05
-1.35064299463293e-05
-1.91212352922406e-05
-4.92225586610974e-06
-1.19876452348735e-06
-3.09158345522227e-05
4.30779470832253e-07
-1.90117258095642e-05
-2.35949008134432e-05
-1.2238341290737e-05
-2.31999647173878e-05
-1.78602741878523e-05
-1.53811377183851e-06
-1.9790626997067e-05
-1.81500518730061e-05
-1.73436224000066e-05
-2.2868644444765e-05
-2.35296673437433e-05
-1.49347214262977e-05
-5.54102293302507e-06
-1.41907210853144e-06
-1.27819212250308e-05
-6.3523636766427e-06
-2.08123426921603e-05
-1.64393136205746e-05
-1.47418622900586e-05
-7.47052087044986e-06
-1.30194720870047e-05
-1.15617173931886e-05
-1.97322394268096e-05
-7.14033247149122e-06
-8.5999299981558e-06
-1.50793848434027e-05
-2.25910288868573e-05
-2.85481753230312e-05
-1.71823521546404e-05
-1.03027491265821e-05
-1.58896730732115e-05
-1.33842793203396e-05
-2.49003322688432e-05
-2.17653537597812e-05
-1.68895120753421e-05
-1.84829308442538e-05
4.64795742817987e-06
-9.1056036622493e-06
-1.21527165953174e-05
-1.0657527706182e-05
-2.34357028547138e-05
-1.69980454705661e-05
-1.60889550936106e-05
-1.16315432584246e-05
2.48603238803618e-06
-1.04611935826512e-05
-2.70422205227527e-05
-1.25331590072568e-05
-2.48278675452671e-05
-1.40073132778667e-05
-1.97391835449815e-05
-4.03855945061806e-05
-2.45401177368519e-05
-5.95547662439772e-06
-1.36672808115848e-05
-1.26978529503742e-05
-1.81968426002771e-05
-1.37741408345029e-05
-2.13974124681921e-05
-3.26723349900223e-05
-2.50559401198601e-05
-1.96039969615798e-05
-3.52619438151286e-05
-1.07251828823707e-05
-3.70430493672711e-06
-1.65854910880505e-05
-2.65172979988193e-05
-1.01092955661046e-05
-1.3454972072152e-05
-1.72285815538707e-05
-1.1682653663436e-05
-9.81771045815123e-06
-2.57019474971475e-05
-5.4296453776897e-06
-2.30550936425361e-05
4.93896150889281e-06
-2.27365646379964e-05
-9.77820726333568e-06
-1.66979606987156e-05
-2.09064147773209e-05
-2.08486740599213e-05
-1.8611079779819e-05
-1.63586287933635e-05
-1.18760084961898e-05
-1.06450954126927e-05
-1.2068730249298e-05
-2.17733630955467e-05
-1.22245713738127e-05
-2.32041425569561e-05
-1.33154661333472e-05
-2.2687680992017e-05
-2.23455844775752e-05
-9.99567497626112e-06
-1.30977243067952e-05
-4.1642340750835e-05
-3.24254443891477e-05
-2.06537257522333e-05
-6.64462669295754e-07
-1.14212439784616e-05
4.50847809342724e-06
6.61540471974783e-06
-1.46019767773333e-05
1.04021983133504e-06
-1.25456765546504e-05
-1.70558791482305e-05
-1.75725341328283e-05
-1.57468169633194e-05
-6.95624334111625e-06
-8.72805982414786e-06
-1.39352232954442e-05
-3.06563744520632e-05
-3.5416716613365e-05
-1.04570923030778e-05
1.75300814755683e-06
-2.15301334528489e-05
-2.28395640650362e-05
-2.61973476626621e-05
-1.4421838101283e-05
-2.15157170330282e-05
-2.13258631013772e-05
-1.53825863981538e-05
8.02915475221397e-07
-2.20143933000259e-05
4.40268042978319e-06
8.23564435487202e-06
-1.76753270044424e-05
-5.88190343433172e-06
-2.13181268474414e-05
-3.1271401408111e-05
-1.72194874087099e-05
-6.18577679242402e-06
-1.95779222125601e-06
-2.41900405797169e-05
-1.01048212932019e-05
-6.63583310046333e-06
-1.3881663460548e-05
-1.71271010560141e-05
-2.56161508564824e-05
-1.1287913777864e-05
-1.83716659907645e-05
-2.46863040888686e-05
-2.13400193575679e-05
-1.40353750883089e-05
-3.46016167509885e-05
-1.28719453992723e-05
-2.46019764586698e-05
-3.31294297874452e-05
2.02492976456663e-06
-1.7069269677049e-05
-3.02240707492757e-05
-1.78411888406658e-05
-1.32126870798416e-05
2.19884122967851e-06
-1.40969531612776e-05
-1.4815830590618e-05
-3.32046176013849e-05
-7.25360716157181e-06
-1.68200597277533e-05
-1.83911848304176e-05
-5.64046039811504e-06
-7.37448213721948e-06
-6.65520393949083e-06
-8.32384393e-06
-2.60702530978307e-05
-1.2424465185864e-05
-5.22991065440083e-06
-8.15297319593606e-06
-1.8318775824959e-06
-3.77500361004692e-06
-2.54037971140212e-05
-4.21450653093478e-05
-2.63708391905297e-05
-2.8660657148322e-05
-2.68114087798535e-05
-1.15439260005709e-05
-3.88157781182101e-06
-1.38584344745233e-05
-8.07597169068434e-06
-7.22230331985551e-06
-2.00890601429608e-05
-1.60666903499881e-05
-1.0957920754494e-05
-2.24605213771426e-05
-9.61788374029733e-06
-1.98324025075345e-05
-2.22300626491691e-05
-1.15894817773955e-05
-3.06469147453434e-05
-1.93848959331208e-05
-5.69885630016777e-06
1.46349813675671e-06
-1.32110580902471e-05
-1.72885438858108e-06
-2.944364907257e-05
-1.76614452841128e-05
-2.65951190670744e-06
-2.403038100056e-05
-1.85065842472894e-05
6.37145602379079e-06
-2.16334816922618e-05
-1.1341770844748e-05
-1.8248602304674e-05
-2.97863447855197e-05
4.73712563751122e-06
-2.09366054787518e-05
-2.79053613954333e-05
-2.30600067853222e-05
-1.88528763214067e-05
-1.88330889123576e-05
-1.7963361465263e-05
-1.66450017345048e-05
-1.12144286670829e-05
-1.51763817845688e-05
-1.71861682910274e-05
-9.47885283251686e-06
3.7216689717907e-06
-9.82599100716328e-07
-8.43677447803253e-06
-2.93493160687219e-05
-1.26570359610422e-05
-2.1393445519499e-05
-1.91760841547923e-05
-1.82840513985183e-05
-1.33074102604108e-05
-1.58236029883768e-05
-2.45198455773754e-05
-6.23026758947585e-06
-1.49419173180431e-05
-1.56043721633043e-05
-2.12360508805786e-05
-2.57833506879058e-05
-3.72334227852563e-05
-9.91138658924242e-06
-7.10349868964663e-06
-7.93603797751064e-06
-1.85027399154945e-05
-1.40582322547477e-05
-3.39638424882972e-05
-1.93547954011373e-05
-3.50703633419874e-05
-1.63749909804472e-05
-7.47893786409847e-06
-3.56502936225543e-06
-1.67009848277202e-05
-2.23310019906463e-05
-3.43271374121364e-05
-1.53320265622406e-05
4.4411824105417e-06
2.14463082087652e-06
-2.67264256502083e-05
-2.2121650047072e-05
-1.16064214283622e-05
-2.32595497562798e-05
-2.63605578826656e-05
-5.50351163152497e-06
-2.49230889687133e-06
7.90360456942988e-07
1.05384523903311e-06
-1.11948092667053e-05
-2.31958002435926e-05
-1.53718253876193e-05
-2.0966841530097e-05
-2.23105002973193e-05
-2.18157976463743e-06
-7.3332607568188e-06
-3.21315894006782e-05
-6.41547427611147e-06
6.67401226493164e-06
-2.38064867353809e-05
-1.98990187069552e-05
-1.844823123179e-05
-1.3341965166737e-05
-1.46364213848656e-05
-2.51842500552697e-05
-2.6047421511956e-05
-7.54614007003925e-06
-1.23126969495457e-05
-1.45636128621433e-05
-1.68427826753501e-05
-1.90765230329226e-05
3.2528014349593e-07
-4.37827924651848e-06
-1.25712830679379e-05
-2.7156888107382e-05
-2.55452995867462e-05
-1.80353373762746e-05
-1.58021237345254e-05
-2.24933986486795e-05
-3.93333286935347e-05
-1.69501871677112e-05
-1.08025358336855e-05
-1.89733797844956e-05
-3.77211029968151e-05
-3.2638085838754e-06
-2.02196375184982e-05
-2.74926953080728e-05
-1.58641116812095e-05
-1.6330460127499e-05
-1.18278612213473e-05
2.91994817451825e-06
-3.51437249774543e-05
-3.75690617316579e-05
-6.5470399590652e-06
-2.17601071914903e-05
-1.30344637696673e-05
1.95545370883101e-06
-1.34587924388964e-05
-1.60478068463782e-05
-3.10124222687655e-06
8.47179511646591e-06
3.67290647323533e-06
-1.16905405206071e-05
-2.37878211292403e-05
-2.52662220037147e-05
-2.4381856906256e-05
-1.9643292637784e-05
-7.87646836697207e-06
-1.0702167984462e-05
-7.94847055556436e-06
-1.81553008224673e-05
-3.30510005112836e-05
-2.36788316517146e-05
-2.52988406934852e-05
-1.76335211225306e-05
-2.2033110311579e-05
-1.54838646336609e-05
-7.65994096602537e-07
1.60269182474461e-06
-2.46034209684054e-05
-1.92255523333892e-05
-8.97534738541049e-06
-1.46759685910502e-05
-9.67757825964682e-07
-9.60272404403998e-07
-1.32262875437157e-05
-2.83719984772409e-05
-1.69654782891108e-05
-1.03354694064775e-05
-1.23769808730415e-05
2.70786063341492e-06
-7.15152447168382e-06
-8.83772766894669e-07
-3.69965252039353e-05
-2.20321409495288e-05
-1.83741752171304e-05
-1.65037112613409e-05
-8.11962624458817e-06
-2.42678415117564e-05
-5.15621908594234e-06
-1.74117252309467e-05
-1.93034352220198e-05
-8.97709564448703e-06
-1.28098692866187e-06
-1.20397072506364e-05
-3.0263635876031e-05
-2.88660649827796e-05
-2.88171445428714e-05
-1.59783018346398e-05
-2.47704991199715e-05
-1.05704979935297e-05
-3.72804016424879e-06
-2.22302603221389e-05
-1.25038974336997e-05
-2.19220410847558e-05
-1.02208616675081e-05
-2.2487452067735e-05
-4.53098511282906e-06
-2.58025232124585e-05
-1.84750059115675e-05
5.03193242139121e-06
-1.78059333123948e-05
-1.32872929312477e-05
-2.06782975844602e-05
-1.14999563416215e-05
-1.44697742103375e-05
-1.50150860504631e-05
-2.30426029333644e-05
-1.45343898183855e-05
-2.36630225896055e-05
-2.10054196786466e-05
-1.78773535153721e-05
-2.24364131449931e-05
-2.19646967698933e-05
-2.41256325633744e-05
-1.93916629406307e-05
-3.18084692997148e-05
-1.62599195305953e-05
-1.62596333605567e-05
-1.00683297059203e-05
-1.59380223896734e-05
-1.81596344537924e-05
1.38110619704455e-05
-1.46015642546782e-05
-2.70065282652998e-05
-1.90670463930107e-05
-1.99607516957081e-05
-2.18235722161545e-05
-1.64867400178844e-05
-2.65799499691493e-05
-1.5405492978923e-05
-1.10036108446133e-05
-1.74627046374323e-05
-1.29879589591374e-05
-1.59105355503318e-05
-2.2241708383592e-05
-2.34007203355875e-05
-2.59555927196592e-05
-1.55909915472259e-05
-2.09041211312469e-06
-2.30311121557445e-05
-1.31272611694222e-05
-1.56507366190328e-05
-1.86299530507402e-05
-8.1466732391647e-06
-1.34681955184766e-05
-1.14118450171692e-05
-2.05157435409703e-05
-9.24413022307763e-06
-1.74700854511479e-05
-2.0259700865345e-05
-2.83078047693362e-05
-1.27589714885991e-05
-1.33592958921118e-05
1.66456377947722e-06
-8.67718218111021e-06
-5.4538891790012e-06
-1.18800136016652e-05
-1.45049210217803e-05
-1.83583587508196e-05
-2.13883385587233e-05
-2.77580053158584e-05
-9.56851016412792e-06
-1.89553574809284e-05
-1.36966851716292e-05
-2.36137936257093e-05
-2.21468541936368e-05
-8.25668262291746e-06
-2.97847630473014e-05
-4.96375870317295e-06
-2.10692102088712e-05
-2.10047592234341e-05
-4.32238203451811e-06
-1.74119732178186e-05
-1.47951328032079e-05
-2.25179418972179e-05
-5.57042099940323e-07
-6.75331253722118e-06
-1.36783733425882e-05
-2.20839361390208e-05
-7.7600755299644e-06
-1.57424039917722e-06
-1.18955172423797e-05
-2.78635685285594e-05
-4.39618472034763e-06
-1.69034060122955e-05
-1.20241114607436e-05
-5.29567192518969e-06
-1.74132200886717e-05
-2.42695442791437e-05
-3.62828720421197e-06
-2.72090787972593e-05
-2.6430428165829e-05
3.11539414825817e-06
-2.36737582360317e-05
-2.71559249944218e-05
9.93975974432844e-06
-1.93725385172101e-05
-2.87383165350271e-06
-4.60985183121105e-06
-2.32484794801315e-05
-7.94111061571434e-06
-1.81017417783238e-05
-2.24091405501169e-05
-1.45568315118022e-05
-2.11668885684784e-05
-1.21841106083916e-05
-2.36115499300768e-05
-1.24404240996184e-05
-2.54823038692056e-05
-1.64708563192477e-05
-1.47061785398425e-06
-1.42522753967622e-05
-1.03588375658011e-05
-6.6515178506706e-06
-1.7751896801683e-05
-2.26317704003886e-05
-1.69169646039548e-05
-2.67955543973262e-05
-1.07074928889422e-05
-4.98765735633197e-06
-1.74115651212366e-05
-1.60108350978245e-05
-9.90717050708604e-06
-2.58676558646377e-05
-2.82711141246431e-05
-1.40679707036549e-05
-2.36357905439633e-05
-1.17728596862062e-05
-3.30507564766827e-05
-8.74356270876247e-06
-2.57450508828844e-05
1.93368129116549e-06
-1.91578957687093e-05
-2.00745855701967e-05
-7.83591328469734e-06
-1.29767795298728e-05
-1.98686217422087e-05
-1.05256492806415e-05
-1.36459276909924e-05
4.08577145389271e-06
-4.43944345948107e-06
-2.09446147166751e-05
-2.51464616809644e-05
-9.94388473330706e-06
-2.73288110871961e-05
-2.38579753783675e-05
5.01230493104416e-07
-4.48021756846785e-06
-1.41389713086391e-05
-2.69720895271007e-05
-3.18621386558604e-05
-2.05770226120735e-05
-2.50922296163317e-05
-2.97403584781364e-05
-2.89057432528692e-05
-2.5067518564393e-05
-1.2070920226361e-05
-1.91723444551088e-05
-1.25024936441227e-05
-1.36007504048151e-05
-1.54387979688612e-05
-1.42801488475123e-05
-3.12145245453836e-05
-5.56195178277242e-06
-2.52163057683195e-05
-1.36733841745722e-05
-1.51138463552682e-05
-6.08017876596658e-06
-1.36107385566414e-05
-5.82015526685114e-06
-9.77463349319962e-06
-1.89385740540668e-05
-2.4268097141658e-05
-2.26618155096975e-05
-2.66371378062049e-05
-2.36197350630362e-05
-2.29513937129276e-05
-7.80310129877567e-06
-2.18009394287438e-05
-1.01472779572154e-05
-1.63754898153235e-05
-1.28475263192562e-05
-3.47454917781137e-06
-1.14998260075529e-05
-1.82654751515263e-05
-1.7781793641284e-05
-1.61017269759403e-05
-1.30182948700509e-05
-1.42970356813881e-05
-2.33030578903228e-05
-2.38888480091689e-05
-3.20694891274644e-05
-1.31302704072787e-05
-2.25054851359111e-05
-1.22174655929109e-05
-1.1856999676997e-05
-1.27039910620414e-05
6.16503299341407e-06
-1.8187882077225e-05
-1.32422524489734e-05
-1.04373831754368e-05
-2.54661688944891e-05
-1.62727193669162e-05
-1.82631647836883e-05
-4.59992050798432e-06
-9.58158625986617e-07
-2.59820346974946e-05
-2.02760807859594e-05
-3.20695089260061e-06
-1.58383513223075e-05
-2.31821941548751e-05
-7.7254609132368e-06
-1.07846085124858e-05
-7.39952044555078e-06
-7.14893311619397e-06
-9.13280705833393e-06
-9.66831512794417e-06
-2.11403311102851e-05
-2.99723706128219e-05
-1.54917349726585e-05
-2.51606966405652e-05
-2.33472610566347e-05
-3.79400873942828e-06
-6.14663206894669e-06
-3.22999464030959e-05
-1.8203157630134e-05
2.19922891058231e-06
-5.84714327613818e-06
-2.04472142584368e-05
-1.51721156814315e-05
-2.81977436788444e-06
-6.37325932375072e-07
-2.0867518744758e-05
2.66911909825629e-06
-2.91862402917864e-05
-5.05209694769876e-06
-6.25388849532241e-06
-1.81058299118571e-05
6.37767769335882e-06
-1.44315697723325e-05
-1.52857165563122e-05
-1.38640095247781e-05
4.8098322783226e-07
-2.40348889065705e-05
-2.68009996978664e-05
-8.12304633207553e-06
-5.05407698425753e-06
-2.42973702234046e-05
3.41051519536705e-07
-7.32228920587922e-06
-1.28092059499598e-05
-6.74317216176828e-06
-7.63743994461282e-06
-1.43552734966915e-05
-2.92960646880719e-05
-2.06933544965828e-05
-3.49103166470057e-05
-3.41484359762961e-05
-3.0845925782834e-05
-1.59589041190414e-05
-2.90609891197293e-05
-1.29497664818231e-05
-2.00032549270532e-05
-2.56214739373565e-05
-1.45000097621514e-05
-1.15236662263488e-05
-5.03273562438116e-06
-1.30725335265615e-05
-1.00746934366983e-05
-1.14787964098618e-05
-9.0204717466678e-06
-2.16294663151508e-05
-1.81185463376442e-06
-2.25908429289581e-06
-1.73093587524174e-05
-1.8423785258026e-05
-2.05369200960329e-06
-1.10999864857413e-05
-2.23844852132793e-05
-1.07200961313092e-05
-2.0455278347791e-05
-1.07323281160796e-05
-5.53452452310849e-06
-2.57659553629861e-05
-2.99594205631559e-05
-7.51019588560676e-06
-1.42163239347737e-05
-3.91328392930307e-06
-2.81575861734377e-05
-2.13491731120943e-05
-4.44232849592222e-06
-2.6062257664674e-05
-2.9095907390711e-05
-1.73006387557024e-06
1.41383562871266e-06
-3.03298455691333e-06
-8.08828636198466e-06
1.0930623275512e-05
-1.74837433318299e-05
-5.66907817017696e-06
-3.65441996042399e-05
-1.95579858011182e-05
-1.6158636375946e-05
-7.63803316812942e-06
-1.55870464483566e-05
-6.48918732616746e-06
-1.04917549218791e-05
-3.55253626552229e-05
-1.83578443722812e-05
-5.74270082754868e-06
-5.74019571378586e-06
5.57530207854908e-06
-5.53524773183413e-06
-3.1464333894693e-05
-2.58652192420917e-05
-3.51885219664993e-05
-6.52676605158361e-06
-8.52374780517344e-06
-2.01302503998156e-05
-9.85500010676797e-06
-1.67796046129547e-05
-1.4246999509831e-05
-1.22406725566019e-05
-1.87759312302197e-05
-5.34122534153043e-06
-7.05312858105786e-06
-1.52892677463553e-05
-4.12415297545494e-06
-8.26941320780159e-06
-1.46858898573837e-05
-1.01640815790414e-05
-1.18083043156306e-05
-3.10878264400065e-05
-3.29162230594502e-06
-2.53186669134235e-05
-2.14147993043805e-05
-1.75894006625986e-05
-7.29341325453617e-06
-2.93214356606854e-05
-1.48874528547355e-05
-2.32599632881931e-05
-3.05234715521629e-05
-3.99292183660344e-05
-2.55732842062082e-05
-1.90992093183963e-05
-2.06827650196165e-05
-1.96467294673077e-05
-4.19497878462167e-05
-1.69734364883657e-05
-1.33779713169787e-06
-1.63604336240314e-05
-4.34605126635588e-06
-3.18379916441475e-06
-4.75545897174108e-06
-2.78789091343608e-05
-8.28611206459834e-06
-1.13011926120268e-05
-5.80016704691976e-07
-1.39025857948201e-06
-2.58349123374386e-05
-1.80662641128141e-05
-1.53759564818527e-05
-1.33514042911513e-05
-1.27244565387065e-05
-1.70998027989937e-05
-1.52399647556762e-05
-5.72359400412847e-06
-1.57753157584003e-05
-2.21498577481787e-05
-4.5025532237126e-06
-1.74974845637931e-05
-1.53975989564078e-05
-1.5986690656151e-05
-1.59331125977094e-05
-1.64451235315877e-05
-4.85677648225612e-06
-9.93552455775566e-06
-7.38487866223646e-06
-2.25505690309783e-05
-1.71917327725212e-05
-1.30084999626347e-05
-1.15817452689596e-05
-2.04317634733378e-05
-2.72591590918065e-05
-2.4115240880681e-05
-1.05005902823392e-05
-7.20517065259118e-06
-2.31099977653657e-05
-2.61828611398196e-05
-2.97896873781516e-05
-1.42468000144258e-05
-9.30180329223293e-06
2.6730965086106e-06
-2.38077689288953e-05
-2.00780667061297e-05
-1.38642041572646e-05
-1.35204948032477e-05
-1.93712507534305e-06
-1.13253930836857e-05
-1.85772938830607e-05
-1.55496720088955e-05
-8.22289476990003e-06
3.31655224054133e-06
-2.26662387349122e-05
-8.83350336362684e-06
-1.0626035275272e-05
-1.4783177037823e-05
-7.76630172083682e-06
-1.18790037922638e-05
-3.94351383710766e-06
-6.98801905105955e-06
-7.8468052066165e-06
-1.30616884846677e-05
-1.43699700197618e-05
-1.02378392857553e-05
-1.30312721844785e-05
-1.41633655732349e-05
-5.27510827956172e-06
-1.40530493262441e-05
-1.21512784825386e-05
-1.78264020261544e-05
-2.97840228864489e-05
-9.93308994860083e-06
-9.43695304666439e-06
-1.62816760025025e-05
-1.96618646445154e-05
-1.99031920885432e-05
-6.70565685160063e-09
-2.57068947749145e-05
-1.42421934124638e-05
-1.77376237617357e-05
-1.94688835080454e-05
-3.12393861226125e-06
-2.45627107288754e-05
-1.36223856347873e-05
-2.0551361912767e-05
-1.1538915625812e-05
-2.56986982405055e-05
-1.13114972489837e-05
-1.85178126196084e-05
-2.26678372469598e-05
-2.07679751910249e-05
-8.44537535511261e-06
-1.78223479988432e-05
-1.20281484998648e-05
-2.89415895271218e-05
-1.9469967392592e-05
-5.1920751604713e-06
-1.91561250543961e-05
-9.02420097170704e-06
-1.03718468773336e-05
-6.50589360091261e-06
-2.31886632254296e-05
-3.33559112693641e-06
-9.28513840643628e-06
-1.87296126024373e-05
-1.28365790226088e-05
-1.62801733071422e-05
6.43079445705361e-06
-2.68834013469059e-05
-1.28776802100071e-05
-1.11475652592183e-06
-2.37094704984488e-05
-1.66965718479684e-05
-2.91315430540805e-06
-2.11510492601264e-05
-1.0795676037018e-05
-5.12682135262952e-06
-1.97466366112396e-05
-1.15429425288456e-05
-1.01648804191207e-05
-2.37682271010319e-05
-1.33170822463874e-05
-1.63401180583065e-05
-1.63592143601727e-05
-1.40520588563061e-05
-1.6692421842982e-05
-1.58752696254547e-05
-1.14094023207395e-05
-4.92341659162416e-06
-2.27739902665849e-05
-2.68900741743846e-05
-1.64935824232961e-05
-8.50544506737575e-06
-2.14422058989467e-05
-9.13008962754183e-06
-1.0665678459192e-05
-1.32220032496205e-05
-4.8473465826257e-05
-1.5579210193722e-05
-9.35406146298548e-06
-3.07690581291701e-06
-1.58179853021054e-05
-3.06108444960502e-05
-6.48659028999299e-06
-1.09084527985718e-05
-2.31458557942264e-05
-3.08374084406357e-05
-1.82817412961351e-05
-2.25137637589147e-05
-2.19664454806718e-05
-2.97454904008539e-05
-1.31157698490349e-05
-1.72782500190812e-05
-5.34546490410618e-06
-2.31898656796796e-05
-9.2558962216042e-06
-1.32868788614991e-05
-2.25727109220378e-06
-2.11273152286811e-05
5.5318790693243e-07
-1.54443749232866e-05
-1.45569889854399e-05
-1.2944232286048e-05
-2.53620903655698e-05
-3.18154926478236e-05
-2.07531082650156e-05
-1.82688670424866e-05
-7.9269385516377e-06
-7.0498364568508e-07
-3.17976089146264e-05
-1.89599448949893e-05
5.97072719134035e-06
-2.04259050955207e-05
-2.26994499891902e-05
-1.61185262699643e-05
-2.00271694924791e-05
-1.21924919930392e-05
-2.03190931920732e-05
-1.02264891159217e-05
-2.40225158394677e-05
-3.26545801025682e-05
-1.10005637765877e-05
-6.8972756346991e-06
-1.74684052880272e-05
-3.22725622818092e-05
-1.71320739148436e-05
-2.44788984033107e-05
-2.15303995397866e-05
-3.20096230021281e-05
-1.86566174807466e-05
-2.18237808639685e-05
-1.36453693135152e-05
-2.31063265699695e-05
-1.7135539169314e-05
-1.17394330230045e-05
-1.4882821183183e-05
-1.89277769912927e-05
-1.2301097608276e-05
-2.22837279796014e-06
-1.83957473443413e-05
-1.72165207105026e-05
-4.50623789074784e-06
-1.62801030223176e-07
-1.64322134278201e-05
-2.2858072944647e-05
-1.51395053978425e-05
1.06641956631066e-05
-2.70681788188666e-05
-3.50971456574985e-05
-1.74359144670229e-05
-2.90320720028297e-05
-5.5244023631731e-06
-1.97641641026595e-05
-6.07547369661051e-06
-2.09770064233744e-05
-1.1721579816538e-05
-1.32550714596979e-05
-1.51511761460724e-05
-1.09792230589296e-05
-8.44189800262413e-06
-6.29822487796e-06
-9.81675817870437e-06
-2.04489354433039e-05
2.27579257326602e-06
-1.46881743577067e-05
-9.12427986675164e-06
1.23495503524737e-05
-1.65251667906056e-05
-1.69997552405215e-05
-2.09580805314469e-05
-1.13820169147111e-05
-1.43256158563406e-05
-2.8365705204949e-05
-1.51339450077538e-05
-1.59362130773431e-05
-1.32739070085815e-05
-3.46010845223562e-07
-1.37245293111665e-05
-1.51509123798353e-05
-4.99316821734679e-07
-1.02517674755515e-05
-1.42665603923034e-05
-1.73073237002661e-05
-2.1373182710068e-05
-2.14698371400882e-05
-6.09271848156193e-06
-1.79487890763777e-05
-1.34148249115167e-05
-1.31999006013861e-05
-3.00042208369409e-05
-1.87719253870973e-05
-1.77318820076497e-05
-7.9105984831685e-06
-1.82660876860862e-05
-1.64990843306734e-05
-3.25230518362693e-06
-9.13890591740571e-06
-1.78470624539522e-05
-1.32491731628143e-05
2.62902707965818e-06
-2.21017384142183e-05
-2.60354822926046e-05
-1.01649338655197e-06
-1.25113029253899e-05
-2.82609976548298e-06
-5.54166294335308e-06
-4.92367479421648e-06
-2.59102201806443e-05
-3.24178236087724e-05
-2.1006723799647e-05
-2.61837735585997e-05
2.6635734339636e-06
-2.13148036734111e-06
2.77979755535595e-06
-1.29709955135471e-05
-1.58970278000308e-05
-2.57743296248204e-05
-5.81319949457939e-06
-2.83726193550783e-06
-2.0331828062964e-05
-1.08938610962168e-05
-5.17612266872857e-06
-2.09985136440856e-05
-1.09722377102019e-05
-1.10658880370008e-05
-2.68302702769286e-05
6.91605436943837e-07
-3.90868691646182e-06
-1.09731466060694e-05
-7.79281155647099e-06
-2.05971605466542e-05
-2.79870492663826e-05
-2.59716143758204e-05
-2.21692954643646e-05
-8.57832133779711e-06
-1.50237709277458e-05
-1.96932522219254e-05
-2.4868253184849e-05
-4.1555216385237e-06
9.18697316407354e-06
-6.37871614373146e-06
-2.24840598562264e-05
-3.95053396035449e-06
-1.17792834028619e-05
-6.70023215931058e-06
-1.14491144718568e-05
-1.86517521396601e-05
-1.66715532282334e-05
-1.29310701479966e-05
1.99060060957889e-06
-2.17447282748008e-05
-1.19325320482499e-05
-2.3316966531511e-05
-1.73247064035483e-05
-1.21967213021182e-05
-1.27013502836357e-05
-6.37221065105666e-06
-1.55645830891654e-05
-1.78489314754919e-05
-2.23719714029401e-05
-7.83373471314478e-06
-1.53066159535792e-05
-1.52932074159458e-05
-9.15878231530417e-06
-1.15237636702498e-05
-9.28877814805644e-06
-1.18820346956556e-05
-1.95034332408941e-05
-1.96073493692466e-05
-2.25538845783649e-05
-5.35737258560008e-06
-2.67193034428179e-06
-3.34644823885103e-06
3.57699780112701e-06
-2.40209728710802e-05
-4.53712008704621e-06
-1.46800145479209e-05
-2.15353292352372e-05
-3.58343406023301e-06
-1.31127997137151e-05
-2.04454972504193e-05
-9.34451672471535e-06
-1.24400599707734e-05
-7.50035964040598e-06
-2.32624909470349e-05
-2.32855084684547e-05
2.2630860827254e-06
-1.7813320464987e-06
-1.3606200344037e-05
-2.69268331986505e-05
-1.89821273600938e-05
-1.88889655091589e-05
-1.370280328856e-05
-2.80995819941788e-05
-3.20639597258119e-05
-1.60481148227247e-05
-2.01262542699379e-05
-2.16543617145169e-05
-1.94681522925791e-05
-2.33066419985172e-05
-2.00646593538402e-05
-1.77588610795999e-05
-9.85528314654407e-06
-1.63155272847186e-05
4.96914448514016e-06
-1.03090742583921e-05
-9.07422791607642e-06
-5.46149199348151e-06
-2.82839044053667e-05
-4.04506008927116e-06
-1.19092839165565e-05
-1.70000155991926e-05
-1.24857022709807e-05
-1.36129055370198e-05
-1.48277242844607e-05
1.58848832403238e-06
-2.36873648414463e-05
-1.53321388283457e-05
-2.27139462614545e-05
-1.72029213536545e-05
-1.56640527521842e-05
-2.4328051636789e-05
-1.72554075446489e-05
-1.775027494822e-05
-3.00322138285139e-05
-1.12793165195096e-05
-2.68072685796878e-05
-7.11832409315202e-06
-2.0643034718202e-05
-1.27785533148557e-05
-1.03536677844622e-05
-1.91091924636275e-05
-2.23858012702174e-05
-1.80025963165843e-05
-7.05247074699924e-06
-2.40976332521071e-05
-6.85445692855998e-06
-5.8209516533386e-06
-8.07294248309766e-06
-2.4988964796164e-05
-1.3886304564052e-05
-2.79881573992211e-06
-2.20080361456691e-05
-1.57086006784471e-05
-3.51955352039558e-05
-5.24952693312064e-06
-7.22836211440826e-06
-3.05268867203274e-05
-2.25406987582839e-05
-5.89666267088645e-06
-6.90114310454184e-06
-8.19359446569122e-06
-8.79997221562232e-06
-3.29346388954415e-05
-1.70789467679712e-05
-1.51705197066264e-05
-1.80614768358991e-05
-1.11416382623396e-05
-1.25082163476291e-05
-1.78864586755922e-05
5.04786809527602e-06
-2.48685521880299e-05
-6.60890491006963e-06
-1.78751509552199e-05
-1.69706145216254e-05
-3.04082930803727e-05
-6.54712264822638e-06
-4.28936871033187e-06
-2.52786962884027e-05
-2.64571127578e-05
-2.43335444081908e-05
-8.50059101794547e-06
-3.37359828491243e-05
-3.33015967295737e-05
-2.42942005290624e-05
-3.54325058536028e-05
-2.52220108377353e-05
-1.26643436112595e-05
-1.5957616928275e-05
-1.61071299160735e-05
-2.89751296305139e-05
-1.35408989150459e-05
-3.06468137554469e-05
-1.76978976827238e-05
-2.17563207552251e-05
-7.20488661351508e-06
-1.83088503558551e-05
-2.06443669718702e-05
-1.88903654246001e-05
-1.28694849237235e-05
-2.82464789189326e-05
1.09905684171365e-05
-1.58607503114281e-05
-1.34445497983338e-05
-1.17046535832677e-05
-2.41815982360528e-05
-1.25566245192626e-05
-2.87213142383211e-05
-1.55616304758993e-05
-7.63811948988908e-06
-8.39885122728388e-06
-1.41466833575831e-05
-7.56458097463223e-06
-1.64739664054471e-05
-7.83028178341519e-07
-8.86963607898197e-06
-2.01494788427123e-05
-1.31248026126565e-05
-1.910007733063e-05
-2.21592507719184e-05
-1.91234379980255e-05
2.13614640773936e-06
-8.49005740765718e-06
-1.37397608326972e-05
-1.42520052681708e-05
-2.84592341534814e-05
-1.71599239579772e-05
-2.3737249148014e-05
-4.56043870266499e-06
4.53658987012007e-07
-2.93260336003142e-05
-2.0909581527857e-05
-2.60630814865582e-05
-1.34451012150445e-05
-2.09652186018043e-05
-2.63389306110951e-05
-3.15120280843578e-05
-7.55541299238854e-06
-8.97704065286476e-06
-1.07447578963957e-05
-2.57031026353525e-05
-1.50822836721801e-05
-1.75567631770631e-05
4.03713086498392e-06
-4.33986472356155e-06
-1.17547928456097e-05
-2.91092790471268e-05
-1.5336998630384e-05
-3.45977554406617e-05
-2.24327718139951e-06
6.63508316265257e-06
-1.87754072665032e-05
-2.01329765696284e-06
-2.06513339314036e-06
-1.67562986465319e-05
-2.64372441162247e-05
-2.74984409365631e-05
1.60967166169219e-06
-3.52596090539827e-06
-1.97685761292638e-05
-2.03741400867423e-05
7.7191889482631e-06
-1.06154291785064e-05
-3.09140303251021e-05
-7.8555833376281e-06
-2.95115753180907e-05
-3.72198024708835e-06
-1.59967304639111e-05
-3.62318385540317e-05
-1.19394372321104e-05
-1.78305739032353e-05
-1.86187847165429e-05
-1.7542445161223e-05
-2.08204504887904e-05
-2.4097380899942e-05
-1.5148387721232e-05
-5.27097219013251e-06
-1.57201212855281e-05
-2.11169789621246e-05
-2.23575769169867e-05
4.67741889964467e-06
-1.84648851627595e-05
-1.73863462878258e-05
-9.75666970705428e-06
-1.62469494556854e-05
-1.72175613497508e-05
-1.43856160401715e-05
-1.21435676761399e-05
-5.13132329551962e-06
-1.13269884100144e-05
-2.08610190791142e-06
-6.75611038274178e-06
7.55464470599709e-06
-1.27554557716283e-05
-1.2046442361003e-05
-2.84725861896625e-05
-6.09094506843042e-06
-2.04225611153135e-05
-1.1852694801568e-05
-1.68996846676451e-05
-2.50153215253749e-05
6.71630788627026e-06
-1.10026248917606e-05
-1.59146061663755e-05
-1.50966962077742e-05
-5.15854581894468e-06
-8.7866661180618e-06
-3.81524675308956e-05
-1.80801101282682e-05
-5.83149119978042e-06
-3.05752236158525e-05
-2.40516229010352e-05
-2.24248148430177e-05
-1.72300282129239e-05
3.7336911042846e-07
-3.15213924542132e-05
-2.74816520411556e-05
-2.33100527147376e-05
-2.06840817411774e-05
-1.53866508045583e-05
-1.90382609131731e-06
-1.8161809030675e-05
-4.37048010528832e-06
-2.93959599620793e-05
-1.1164186526205e-05
-1.62833102399463e-06
-1.33369894707117e-05
-1.7716346024176e-05
-1.26289020012316e-05
-1.68650114422306e-05
-1.24514249439016e-05
-1.03471568072015e-05
-1.63366091703707e-05
-2.74326602578146e-05
-1.15394571432234e-05
-1.55529951279624e-05
-7.38614567724427e-06
-1.58189264287839e-05
-9.77657596703772e-06
-1.59836042237377e-05
-1.38491545882758e-05
-2.62845539687648e-05
-8.55540746276966e-06
-1.81036110859514e-05
-1.52799134481027e-05
-1.38443961623903e-05
-2.10100315450898e-05
-1.09931601844829e-05
-1.16136582298487e-05
-2.01626093826709e-05
-1.59672745406711e-05
-1.51687852042911e-05
-2.300168467746e-05
-2.85841278635767e-06
-2.29569045999271e-05
-2.29769456465154e-05
-1.28002111452941e-05
-1.34688528640571e-05
-7.49191020745441e-06
-1.75390217459474e-05
-1.72136502913152e-05
-1.81855017113557e-05
-1.82985232473101e-05
-9.96376179143245e-06
-1.71149424819726e-05
-2.24343872089668e-05
-3.27252575482612e-05
-2.18173977431317e-05
4.65781956668572e-06
-1.14108574496693e-05
-1.48995752847433e-05
-4.35655757694045e-06
-8.22545596563306e-06
-9.16686514285315e-06
-9.55843032756015e-06
-8.75137169678573e-06
-9.13878528900369e-06
-1.1819172479564e-05
-1.54664492993999e-05
-2.64790775156235e-05
-1.21857432135291e-06
-2.58983542830557e-05
-3.12571261485843e-05
-5.47756811355574e-06
-1.49814569386163e-05
-1.92421883109869e-05
-1.42373151760871e-05
-1.47403338595425e-05
-2.84212977163167e-05
-1.28964901957808e-06
2.47772396398006e-06
-2.17242479852383e-05
-3.30086730644947e-05
3.00272546100628e-06
-1.81179464882029e-05
-2.74860817581691e-05
-2.63057195567162e-05
-1.0443364498321e-05
3.56316267109341e-06
-8.16639865409692e-06
-1.41044829962659e-05
-1.9906150929309e-05
-1.64174522770547e-05
-5.8702502606679e-07
-2.67982458344766e-05
-1.22749142913036e-05
-2.11409244361287e-05
-9.33348215072068e-06
-3.88932434307862e-05
-1.7840169073148e-05
-1.02584360342627e-05
-1.65410723278025e-05
-3.5616678335727e-05
-8.19182587216405e-06
-1.37644021258246e-05
-9.51929319332604e-06
-1.82054791197849e-06
-1.98715950131067e-05
-1.18558982259793e-05
-2.08660902873669e-05
-9.96391114148657e-06
-1.83890071272185e-05
-1.58546501705658e-05
-6.94180168055709e-06
-1.88003448741566e-05
-1.79354787564354e-05
-3.41097069816622e-06
-1.46897644545003e-05
-8.4441354649986e-06
4.72594817076675e-09
-1.15233608914166e-05
-3.03083979473583e-05
-2.87603295877971e-05
-1.52838307334117e-05
-9.80540840378379e-06
-2.60181054366702e-05
-1.29852968259468e-05
-2.16566924421193e-05
-1.9185339990831e-05
-1.42282938584058e-05
-1.6631062696479e-05
-1.11213037242059e-05
-2.79991711291007e-05
-1.4014555847931e-05
-2.00583066507091e-05
-2.64471166199937e-05
-2.07540213896781e-05
-3.34266322037521e-05
-1.86389844747037e-05
-1.64128964340527e-05
-2.17491674043882e-05
-8.68202254753371e-06
-3.13606033386066e-05
-2.17660887873895e-05
-1.84304426815422e-05
-1.15213371535712e-05
-6.73339654932355e-07
-2.73321921715172e-05
-2.14107142921823e-05
-1.65389021501723e-05
-4.65631192485169e-06
-7.20839030660556e-06
-2.23118602332945e-05
-2.4277056846554e-05
-1.25427670727617e-05
-1.60115542480817e-05
-5.16513806177746e-06
-2.3214346668392e-06
-8.17645883657915e-06
-2.27483379931417e-05
-1.90319058512324e-05
-2.00765874616392e-05
-5.5224268625292e-06
-2.2824765679913e-05
-2.76154608883563e-05
-5.69629753503844e-06
-3.64758387637278e-05
-7.0781404270252e-06
-1.253743397565e-05
-1.13895410803054e-06
-2.5879212652591e-05
-7.66648420527663e-06
-2.40020919870896e-05
-1.43995324958708e-05
-2.98285660620391e-06
-1.39111216613e-05
-1.53750835209191e-05
-1.90088405454269e-05
3.0141558391512e-06
-1.94705329148964e-05
-4.73056950143492e-06
4.83281020403616e-06
-2.14514990449505e-05
-9.34231233793541e-06
-6.04249890618662e-06
-2.30652452264922e-05
-1.2030663724998e-05
-2.35799605810636e-05
-1.22799391243748e-05
-1.66560380435609e-05
-1.67073831066591e-05
-1.82108771915253e-05
-1.6087764526078e-05
-5.94037608786739e-06
-1.84132270470586e-05
-2.27860327554946e-05
-2.5299654037212e-05
-7.77191317906793e-06
-1.94807937012343e-05
-9.6905338054762e-06
-1.52825583766768e-05
-1.05697744773287e-05
-3.38715143700897e-05
-9.32975841697077e-06
-1.27828308546601e-05
-1.49369011346297e-05
-1.62869220980818e-05
-2.28580752710041e-05
-1.75359879018932e-05
-1.14993613627352e-05
-2.0948100757688e-05
-2.35862736561909e-05
-2.11408288036254e-05
-1.2431639449837e-05
-1.28009374533944e-05
-3.63125919314148e-05
-2.94776564240309e-05
-1.84035091886474e-05
-2.26591899552218e-05
-1.84224574367895e-05
-1.55974844749242e-05
-2.58677214963895e-05
-2.40282704774351e-05
-2.38502449424055e-05
8.48097533068545e-07
-1.60885044812201e-05
-1.66714464774314e-05
-1.56350302477682e-05
-1.63609611140163e-05
-2.91905683750166e-05
-1.40991628751702e-05
-2.1124485762109e-05
-2.15478461662213e-05
-1.78198389711729e-05
-4.70669531881172e-06
-1.60684365559285e-05
-1.21773058288465e-05
-1.34779753346002e-05
-2.07681937260374e-05
-2.15686306191257e-05
-2.82858710859517e-05
-1.71790075888251e-05
-2.30419660716416e-05
-8.14303777155096e-06
-9.80728378596586e-06
-2.58097824460131e-05
-2.01221056999957e-05
-2.17768453811028e-05
-1.89566677846449e-05
-8.31645309724545e-06
-7.86332482062977e-06
-2.48873425363106e-05
-1.85140329398524e-05
-1.18135069288897e-05
-1.49571367504594e-05
-5.75417258465223e-06
7.18422779137105e-06
-1.21813959495124e-05
-1.92137918545178e-05
2.5740966057866e-06
-6.05978160060073e-06
-2.49278828528915e-05
-1.29623666742702e-05
-1.552160815843e-05
-2.00012239701639e-05
-1.30740802932277e-05
-9.15621408795729e-06
-3.46453343168686e-05
-2.54318662769349e-05
-1.08249681636455e-05
-2.0286743064357e-05
-2.59784818422223e-05
-2.42029339964941e-05
1.08003758733488e-05
-1.68899923758971e-05
-2.12388094951928e-05
-2.15151268683215e-05
-1.64404384194358e-05
-2.00824095066062e-05
-2.29253421034534e-05
-2.2019448200375e-05
-5.17950257633918e-06
-8.92198118764384e-06
-2.24919860145851e-05
-2.11033725106192e-05
-1.07926903305448e-05
-5.05715678986602e-06
-1.04900587083594e-05
-1.78957970972235e-05
-1.53813648744178e-05
9.61820612630093e-06
-2.77678246510333e-05
-2.54232555242294e-05
-2.37306646727666e-05
-2.25173017657299e-05
-2.13391290112481e-05
-1.44365660045701e-05
-2.26533047103888e-05
4.04684731504696e-08
-4.66059761501258e-06
4.44235872887866e-06
-8.94339713868652e-06
-6.32896537758354e-06
-2.85211059417027e-06
-2.20867683851377e-05
-2.09534999520068e-05
-9.16593585335018e-06
-3.12493325105458e-05
-1.03483861747277e-05
-3.65178459105213e-06
-2.5423968424863e-05
-2.56332813615673e-05
-1.4825873167257e-05
-1.48058368749706e-06
-5.70505960764674e-06
-1.50944820547672e-05
-2.89016285685835e-05
-2.32816757386985e-05
-2.87417854683868e-05
-6.99796123456687e-06
-2.95240321933004e-05
-3.00563586875429e-05
-1.83007691250733e-05
-1.13530072730669e-05
-1.07356172631779e-05
-1.85917190696132e-05
-1.58177546846117e-05
-1.17260783407151e-05
-2.27243035528447e-05
-3.0856238270606e-05
-8.09048188040491e-06
-1.42972136005789e-05
-9.29902381489918e-06
-5.11582601884002e-06
-1.12651127495486e-05
-1.15882369982168e-05
-3.32269177370669e-05
-3.25349547005224e-06
-2.63274445352574e-05
-1.56671365949464e-05
-1.58471042600365e-05
-9.77188145416034e-06
3.9984444860686e-06
-2.29983616925464e-05
-1.45924641564402e-05
-2.27826491422462e-05
-2.26915230277919e-05
-1.93566097770584e-05
-7.68408499546602e-06
-9.91168202014413e-06
-3.14485127373921e-05
-3.04327168294286e-05
-8.99726019399423e-06
-5.13247555171226e-06
-1.95101122370316e-05
-1.57979081530762e-05
-1.05840714733156e-05
-2.1672827481742e-05
-9.27549379391736e-06
-2.11845941741408e-05
-1.04230105097347e-05
-2.40821382709212e-05
-1.85402749180354e-05
-1.75937408811746e-05
-3.02644229476601e-05
-6.85552237533661e-06
-1.8859503002028e-05
-1.94309825171353e-05
-4.19285975096418e-06
-1.96452993715718e-05
-2.59733612187164e-05
-7.59117771026649e-06
-5.87951542967123e-06
5.87941772255202e-06
-1.23242854555846e-05
-6.45182769717138e-06
-1.25663928569672e-05
-2.07338012795973e-05
-2.03099338925204e-05
-1.89976884058514e-05
-1.52404588678667e-05
-1.25076594944965e-05
-2.24009810416854e-05
-3.06941244596521e-05
-3.00803012326933e-05
-6.03317632952246e-06
-1.87036200428017e-05
-2.43410804000685e-05
-1.76643702329184e-05
-7.20001216931417e-06
-2.08904854984691e-05
-6.5815147354782e-06
-1.3861679455818e-05
-9.6931578732126e-06
-2.10600270922651e-05
-2.51569782262905e-05
-1.53529512516589e-05
-1.04652026570267e-05
-9.84802876237193e-06
-1.21096181629077e-05
-2.3486931043979e-05
-3.80764169347436e-05
-1.55476910642681e-05
-1.35108459740649e-06
-5.73607366117717e-06
-1.05339544530713e-05
-1.58877460177636e-05
-1.27274356193808e-05
-1.15284201433798e-05
-1.90076176072836e-05
-1.6235855826152e-05
-2.07945518576443e-05
-2.75197248182208e-05
-1.48123298493818e-05
-1.46778451385782e-05
-1.71865002378254e-05
-2.38020903469766e-05
-1.45077368635647e-05
-1.8651833737832e-05
-1.15744634045717e-05
-3.28402081427471e-06
-1.07603881914369e-05
-6.98965440815379e-06
-2.28273040259995e-05
-4.97459304979288e-06
-2.4273223053657e-05
-3.54527285982112e-05
-1.56253669157482e-05
-3.36623023748214e-05
-2.03919551462992e-05
-2.43197626657611e-06
-1.3269093901546e-05
-1.49143620079342e-05
-1.33914708085487e-05
-1.50886043301638e-05
-2.2793379388471e-05
-1.45673203476601e-05
-2.37816772682444e-05
-1.81907172114479e-05
-2.21400780253119e-05
-2.38245844574125e-05
-1.06099189284435e-05
-1.76360483851421e-05
-1.52428509883022e-05
-1.16882098369968e-05
-2.28940287795049e-05
-1.45085629843209e-05
6.73198211327214e-07
8.03620193648926e-06
-1.11580140823323e-05
-8.75147544693843e-06
-1.48482914602586e-05
-1.35432785785857e-05
-1.0341927849546e-05
9.19950966641354e-06
-2.77974680260407e-05
-1.56727783933553e-05
-9.45200317540239e-06
-2.05801214657517e-05
-2.27373271689164e-05
-3.72172347801562e-06
-1.8661380742163e-05
-9.40202316183752e-07
-3.12469424497573e-05
-2.90590471584031e-05
-1.46880345500553e-05
-1.67814215590792e-05
-8.74303160481632e-06
-2.15708591686463e-05
-1.36719433515261e-05
-1.10238744497258e-05
-1.05578462175859e-05
-1.01105028730072e-05
-1.12076604502308e-05
-1.07545971383283e-05
-3.34174248184578e-05
-2.47548151491018e-05
-1.03964607334724e-05
-1.57327253928246e-05
-2.27440839773192e-05
-2.27699625814035e-05
-9.43876878994498e-06
-2.19364263432762e-05
-2.71013773649741e-06
-6.76626019732973e-06
-1.84695078819964e-05
-1.45226022223024e-05
-2.42247582632421e-05
-1.63214798466784e-05
-9.71066059331199e-06
-1.59031111164767e-05
-1.4898379722984e-05
8.93257732732757e-07
-5.19063682940598e-06
-2.70833235938492e-05
-1.88819348448956e-05
-1.52926696062108e-05
-1.97644340160325e-05
-1.72017373822962e-05
-1.53602357550723e-05
-1.92076968469204e-05
-2.00955533460559e-05
-2.64395834484693e-05
-3.06050560104981e-06
-2.63550912142713e-05
-2.15898545207017e-05
-1.74598801033782e-05
-4.01309079044229e-06
-3.70894450519483e-06
-1.84324865196583e-05
-2.53902887964569e-05
-2.23282411971126e-05
-1.44665402114455e-05
-1.76176962580546e-05
-1.37264363897122e-05
-1.34577557930372e-05
-3.17988480562913e-05
-1.56861557447196e-05
-1.59350890205189e-05
-2.81464847830158e-05
-1.91356673202793e-05
-7.21852738497615e-06
-9.66775031982309e-06
-6.84846774133644e-06
-7.43525760200903e-06
-1.81582767307286e-05
-1.63875660780581e-05
-9.70949321117901e-06
-6.60765663544128e-06
-7.7061738318107e-06
-2.15453884563141e-05
-1.64061648123493e-05
-1.20088297240201e-05
-1.53275633091445e-05
-3.2973235165945e-05
-1.75503653419374e-05
-2.07077728766388e-05
-3.45242409369597e-05
-4.71142285961782e-06
-6.93483042463535e-06
-1.796065961559e-05
-1.38190198495636e-05
-2.31759874114732e-05
-2.38505887112029e-05
-4.25002068853086e-06
-5.09570351001156e-06
-1.65227627967408e-05
-2.12158671690698e-05
-1.12594698756856e-05
-1.46070247597574e-05
-1.76991107379846e-05
-3.27842499656187e-05
-6.2536790509039e-06
-2.05905536240315e-05
-4.59174129526152e-06
-1.96421730410845e-05
-2.01790869898677e-05
3.62218082184179e-06
-8.952920134048e-06
-9.4957021393393e-06
-9.9091259756233e-06
-2.40564623623789e-05
-2.77273813458122e-05
-2.86867644175439e-05
-2.15444805593569e-06
-3.66589430236744e-06
-6.77799068057982e-06
-6.02130366311536e-06
-1.60734762156733e-05
-1.1766065504907e-05
-1.09620964241499e-05
-6.57098442346701e-06
-1.92662058389839e-05
-1.89023032094703e-05
-2.03920009376373e-05
-3.2377938520561e-06
-1.54573225095688e-05
-2.14562679199121e-06
-1.49131529715804e-05
-2.29260259516212e-05
-5.5099046345002e-06
-2.47675643620291e-05
-8.79873601413355e-06
-1.90144388385618e-05
-2.92136990403307e-05
-9.94839496545401e-07
-7.81830423834047e-06
-1.07906970160726e-05
-1.93722248352585e-05
5.97532098218361e-07
-1.30335619957857e-05
-2.24815428094979e-05
-1.64549856221828e-05
-7.4102699718838e-06
-1.58097520913343e-05
-2.19711697037664e-05
-1.72879583046086e-05
-2.65633962536347e-05
-4.94346943922548e-06
-5.2141776503587e-06
-1.88080608513052e-05
-1.35865420366909e-05
-2.06517539153624e-05
-2.08068605533079e-05
-1.35033286480233e-05
-1.91516104907424e-05
-1.71031886877123e-05
-4.63166384560857e-06
-2.39758194335975e-05
-9.96164427218366e-06
-1.79013096352992e-05
-8.73834704860867e-06
-1.11779890754278e-05
-2.88918732216507e-05
6.19712756596151e-06
-1.50970030329912e-05
-3.44224722767649e-05
-2.38425356645499e-05
-1.95864122148705e-05
-2.49461884325071e-05
3.36500048278609e-07
-2.24332159305165e-05
-2.41312538622491e-05
-2.07297609344299e-05
-1.88044003196462e-05
-7.82418245470157e-06
-1.59409711466629e-05
-3.20386574770017e-05
-2.68999588061635e-05
-2.06402865023663e-05
-2.23803085030323e-05
-7.77443770050668e-06
-1.26972470730626e-05
-7.0928136060403e-06
-1.36464749005251e-05
-2.36656931329179e-05
-8.32942436584177e-06
-3.4973143146438e-05
-3.04072475464079e-05
-1.90881528720502e-05
-2.74896944828749e-05
-1.03001224582946e-05
-1.43215261315008e-05
-1.69296990611524e-05
-1.9289435530948e-05
-3.02513775126038e-05
1.0334994527298e-05
-2.23592949869061e-05
3.67841728741171e-07
-1.9985623670814e-05
-1.61400320503519e-05
-1.46051342804483e-05
4.69407137740709e-06
-2.66438900698465e-05
-1.43244714413929e-05
-1.03880219795963e-05
-1.37630156143548e-05
-1.70379494433076e-05
-2.7752840711842e-05
-3.65564261368734e-05
-2.56271333160486e-05
-6.71110452717283e-06
-1.43703031429045e-05
-1.87597848147436e-05
-1.2899794792608e-05
-1.71795533420863e-05
-1.77442095405657e-05
-1.69625100487937e-05
-1.8784413977919e-05
-2.11798094841566e-05
-2.20305841268274e-05
-1.98758055846121e-05
-1.8906264759409e-05
-1.88059909502685e-05
-1.88786165435264e-05
5.43337243548754e-07
-1.67830626771766e-05
-1.83518518403887e-05
-6.6963567103832e-06
-2.18972697416681e-05
-1.88360246813097e-05
-2.78460499575455e-05
-2.39218779801009e-05
-3.63339696384584e-05
-2.83101049937809e-05
-8.75976599613917e-06
-2.22384131944457e-05
-1.47593492752895e-05
-2.70775748745095e-05
-1.95350403831224e-05
-7.48518652029719e-06
-1.37303278541444e-05
-7.50256387785372e-06
-6.94783337872297e-06
-1.18921351756586e-05
-1.34984288491037e-05
-1.78102600755188e-05
-2.24208728834047e-05
-2.89750179106933e-05
-1.76526359059182e-05
-1.13719408733094e-05
-2.74671276816868e-05
-4.98238002228653e-06
-1.24950045875445e-05
-8.9366784429521e-06
3.7288212185365e-06
-2.78589514565849e-05
-8.37979100429543e-06
-2.36456114272368e-05
-2.67783322055987e-05
-3.19510215379979e-05
-6.59738349617871e-06
1.48987474030671e-05
-3.3418698181354e-06
-2.78884171142891e-05
-1.34793252125133e-05
-1.36275149326985e-05
-1.80759796097274e-05
-3.18580899081269e-05
-9.56745861006319e-06
-1.59448988952228e-05
-1.2956212742293e-05
3.85025692283173e-07
-1.45436204509892e-05
-7.10354028125723e-06
-1.94065210102756e-05
8.1930351145454e-06
-1.37327476958506e-05
-2.11952442715127e-05
-2.38750263682554e-05
-1.21866856717518e-05
-2.18554623453515e-05
-1.7034691849595e-06
-1.95342781471054e-05
-6.98940167115114e-06
-2.21809256751934e-05
-1.11191970940743e-05
-1.1142538094551e-05
-9.22278647530705e-06
-1.03390139063444e-05
-4.09265097108484e-06
-1.39253660396064e-05
-3.04089321386708e-05
-3.93757254362847e-05
-2.0338732285081e-05
-3.14733115188889e-06
-1.92089971782729e-05
1.45120454093719e-05
-2.21149990799261e-05
-1.33932883843123e-05
-1.1552285911647e-05
-2.18073006320357e-05
-5.7972190477166e-06
-3.68868143617675e-06
-1.71474696371314e-05
-2.03520236475529e-05
-2.07347422340741e-05
-1.21571551896855e-05
-2.04136352485297e-05
-2.17132633187633e-05
-1.85769230823006e-05
-1.33300517334954e-05
-1.93428829997315e-05
-1.22335715988027e-05
-5.37807044670433e-07
-2.16163390502608e-05
-1.48023363877321e-05
-2.48543347085161e-05
-1.65396016724e-05
-1.10693048413239e-05
-1.09179195831282e-05
-7.53745722504965e-06
8.0898689714222e-06
9.81633469191621e-06
-1.19766020378651e-05
-1.96486150623246e-05
-1.12598168155654e-05
-3.52023602165745e-06
-1.58438034767974e-05
-1.97181767956922e-05
-2.00295913335719e-05
-6.12552564438978e-08
-2.09461479531668e-05
-2.10512692708026e-05
-2.13477557498297e-05
-2.47751126929589e-05
-2.42971346399383e-05
-2.72284182661403e-05
-1.31576033695913e-05
-1.72899100764582e-05
-1.45218969195817e-05
-2.16099091901175e-05
-1.31394788923481e-05
-2.20864071085587e-05
-1.13657520011775e-05
-2.8769388272151e-05
-1.92773791349141e-05
-1.05190196530211e-05
-1.59768238499384e-05
-2.18247572400791e-05
-1.91415386737016e-05
-2.85763207028028e-05
-5.97403208719228e-06
-1.51603142087245e-05
-5.59814789908346e-06
-1.05384450851243e-05
-2.75114293869281e-05
-2.68251994829781e-05
-1.43512167623728e-06
-7.93950251506709e-06
-1.33238055375418e-05
-1.51753734517123e-05
-1.00936184630117e-05
-1.29484247715012e-05
6.33825457300431e-06
-1.09313048256213e-05
8.16090167749928e-06
-1.30494371746048e-05
-9.55688640776521e-06
-1.22804866272661e-05
-1.17486361843503e-05
-1.38442846186421e-05
-1.24047690890526e-05
-1.5704045749821e-05
-3.02681997540504e-05
-2.12101960698308e-05
-8.07224181541974e-06
-3.1787090241363e-05
-9.76281815739982e-06
-1.45014775748485e-05
-1.66500955209925e-05
-2.18782215693545e-05
-1.06191471508718e-05
-2.19587539387078e-05
-1.80701273605148e-05
-9.17484397678883e-06
-1.03948670965689e-05
-3.32438763483563e-05
-7.70638601318777e-06
-1.6030158541542e-05
-1.7683162196523e-05
2.98020913839714e-06
-8.66764245295879e-06
-2.54198094339766e-05
-5.41124942568298e-06
-1.0259996856171e-05
-2.46951958310841e-05
-1.06989424182405e-05
-1.35098070892557e-05
-5.31378500065708e-06
-3.55508124658929e-05
-2.41490324263766e-05
-9.99768998641852e-06
-2.20118035149741e-05
-1.17307181237795e-05
-1.57283811748648e-05
-1.41074678803968e-05
2.76396195606475e-06
-5.12297651328684e-06
4.13964693536008e-07
-1.84394073622649e-05
-1.36996134222655e-05
-2.4469461433856e-05
-1.58244269036919e-05
-1.54236916107662e-05
-2.35686347377058e-05
-1.29386782773687e-05
1.11404361210911e-05
-2.50646110214814e-05
-6.86522804803024e-06
-7.66315633299802e-06
-1.98992048435783e-05
-1.9564603313387e-05
-1.80209746449207e-05
-1.9577123105644e-05
-4.27189339417887e-06
-8.99659185704323e-06
-9.14671809159975e-06
-1.76837045679158e-05
-7.90868028330529e-06
-1.56323170246493e-06
-2.55094726627918e-05
-2.20779782376695e-05
-1.35080115511312e-05
-3.7055977032014e-05
-1.08668123053184e-06
-6.18282466338435e-06
-2.67863979790137e-05
-2.83134118322487e-05
-2.33911152696865e-05
-2.0786764730249e-05
-5.55729878312618e-06
-9.909207176564e-06
-1.69160945648316e-05
-2.58253904265343e-06
-1.17801569258295e-05
-1.78012001516567e-05
-1.06942648765383e-05
-1.18347307134056e-05
-1.9425769433961e-05
-2.32077246979347e-05
-1.68916416974709e-05
-1.39090036714491e-05
-1.84256440801809e-05
-2.41045113494121e-05
-6.7590026909726e-06
-1.82711282736222e-05
-7.87024375780928e-06
-1.49455506740669e-05
-2.75736754564619e-05
-2.28901426483686e-05
-3.92467188667875e-06
8.01141884456599e-06
-1.27113520323494e-06
-1.3268180065737e-05
-2.23694886999861e-05
-2.46292528870185e-05
-1.29542140909345e-05
-9.63076242227924e-06
-2.86208226699042e-05
-2.63425652276483e-05
-1.01271105471358e-05
-2.2320817744888e-05
-1.63374772452047e-05
-1.98443184050088e-05
-1.75943144317484e-05
-1.36461913722179e-05
-2.24747515933216e-05
-1.01195480169268e-05
-1.59315350708345e-05
-2.0570287268118e-05
-1.28624388112464e-05
-8.80034374436194e-06
-9.82494867407108e-06
-1.21070867255792e-05
-1.28196181501209e-05
-9.17724066125502e-06
-3.34935401362819e-05
-1.25369387103724e-05
-7.87232044852982e-06
-7.98877712617443e-06
-2.03714039538083e-05
-2.59223492022182e-06
-1.87047768834018e-05
-5.24023500693547e-06
-4.17575016983781e-06
-2.26466904452081e-05
-1.31591337812551e-05
-1.17763186319367e-05
-1.50497706402315e-05
-2.48530740050206e-05
-1.95005928212099e-05
-7.81343853885772e-06
-1.75493970709823e-05
-2.81014523415014e-05
-2.43380419185162e-06
-1.54722785042768e-06
-9.62657523654958e-07
-2.62244201714421e-05
-3.06375171614818e-05
-1.84133801652136e-05
-9.6542967395402e-06
-1.11883259260232e-05
-2.48002126685392e-05
-8.27631381337043e-06
-1.88279516435104e-05
-7.43457743502206e-06
-1.88916595518867e-05
-1.99094153560155e-05
-2.68945557703098e-05
-2.7427734942079e-05
-4.29075970358477e-07
1.00977312180715e-06
-1.79382404068555e-05
-9.67543759008732e-06
-2.51629673987564e-05
-7.26002953292376e-06
7.5686044226862e-06
-9.40211533382527e-06
-4.52104616212956e-06
-1.70703899308677e-05
-1.21374100548798e-05
-2.21888233037185e-05
-2.45598825777822e-05
-3.76429061307715e-06
-7.35109608730858e-06
-2.34597823652676e-05
-2.80611634848714e-05
-2.00082942227016e-05
-3.6462631973316e-06
-6.71296516835919e-06
-2.45904679689259e-05
-2.19401446513316e-05
-2.94138591337901e-05
-1.04844078938476e-05
-1.13739881501412e-05
-2.52272171832833e-06
-2.92391727610001e-05
-1.43398906812346e-05
-1.95014636159676e-05
4.19628370511027e-07
-1.98940463228605e-05
-1.64541713826166e-05
-1.3981728309579e-05
-1.51335483263103e-05
-2.13413554831636e-05
-1.65459926255299e-05
-1.50624994220349e-05
-1.41012312721422e-05
-3.08175178353482e-05
-4.73550311267336e-06
-2.06176163550806e-05
-4.63806387596711e-06
-2.56781711242749e-05
-2.31672616562962e-05
-1.24939090035768e-05
-2.21865049952476e-05
-2.13091597700436e-05
-1.49751992625725e-05
-2.2517690982906e-05
-2.61937669152769e-05
-1.54605583853065e-05
-1.48306030213499e-05
-1.29450409436762e-05
8.02645886795376e-06
-3.39692490880866e-06
-1.77576852735324e-05
-3.54400962056654e-05
-7.74974324045246e-06
-1.82993897351232e-05
2.52460408720464e-06
-1.33554470398406e-05
-1.86086526387619e-05
-1.1477735558792e-05
-5.4406306544055e-06
-1.35040783515427e-05
-2.64093158871694e-05
-2.37319130381339e-05
-3.13581037590149e-05
3.07300112020303e-07
-1.06623806899991e-05
-2.58997978251843e-05
-2.37294131352859e-05
-1.34531359203449e-05
-3.59800252433762e-05
-1.66418118772383e-05
-1.85865257369629e-05
-1.12089068721736e-05
2.36422212843653e-06
-5.24998957233436e-06
-2.92359101338273e-06
-6.7163663520743e-06
7.31203092433389e-07
-2.44956729304808e-05
-1.82479880207477e-05
-1.01447863000087e-05
-8.1074007834155e-06
-2.31715316430606e-05
-2.04356145213294e-05
-2.40245001870064e-05
-2.54206392801013e-05
-1.26620231262444e-05
-3.00706468317209e-06
-1.35473945259764e-05
-1.72168864008664e-05
-1.27312380548308e-05
-9.67416940430977e-06
-2.65737693538005e-05
-8.30397974684874e-06
-2.23140609434868e-05
-2.03392612753371e-05
-3.27188496077908e-05
-2.10898172644759e-05
-2.77403910370833e-05
-2.93154938173153e-05
-5.90643089219028e-06
-2.46805526987496e-05
-1.03722940768704e-05
-2.71649629130401e-05
-4.3128433606797e-06
-1.22384301872002e-05
-5.77905588135318e-06
-1.02685212541831e-07
-9.9978594462138e-06
-1.11041763529251e-05
-1.13729719134101e-05
-2.047518480603e-06
-8.72523552142894e-06
-2.39052385684191e-05
-1.17262472452737e-05
-1.7157722327254e-05
-1.71150389078198e-05
-2.09786434771973e-05
-9.4433450489174e-06
-6.86441815749714e-06
-2.13596826971405e-05
-2.91376049785479e-05
-1.20957149053825e-05
-1.87958009942611e-05
-2.96718874754414e-05
-1.23489839111328e-05
-2.35613646101075e-05
1.79124503032673e-06
-1.36275937625361e-05
-1.24220337180979e-05
-6.36226840263052e-06
-9.84339340371159e-07
-1.74600549344775e-05
4.02942964970612e-07
-1.45256227442785e-05
-1.9550592680423e-05
-7.15445381325347e-06
-1.49580123331344e-05
-1.26135073898091e-05
4.82750658363265e-06
-2.51378690972274e-05
-2.11739607991114e-05
-2.26551397229909e-05
-2.15504491823446e-05
-1.91057434842513e-05
-1.13562702238478e-06
-2.03422587473618e-05
-1.19322559093505e-05
-8.87539096444192e-06
-1.95023615587981e-05
-1.03435476927056e-05
-9.54057143838579e-06
-7.04935004656424e-06
1.39018348468436e-06
-1.78610269335595e-05
-1.05341015903512e-05
-4.87285682259426e-06
-1.86290145146112e-05
-5.87613162135979e-06
1.1345579424802e-05
-8.30896197989064e-07
-3.65970038696289e-05
-1.78494715781626e-05
-2.04404876003293e-05
-2.09174345230858e-05
-6.18550366377137e-06
-1.07020409105898e-05
-3.18850330193308e-06
-1.88920060374792e-05
-1.25924283398341e-05
-2.0773777956442e-05
-5.1864366082066e-07
2.07658957566902e-06
-1.33116164620141e-05
-1.33128139920477e-05
-1.85955932030738e-05
-3.67259504558079e-06
-1.56981151876678e-05
-3.7005043026185e-06
-1.53312483542209e-05
-1.10561700158554e-05
-1.90474861774437e-05
-4.17857970224102e-06
-2.96008164808449e-06
-1.09865636345227e-05
-9.49475381670613e-06
-2.14870585960725e-05
-1.79496925635603e-05
9.53390218360949e-06
-8.20987170726116e-06
-1.69896577764237e-05
-2.48921297673883e-06
-1.56433300623021e-05
-1.04179711875868e-05
-7.43427372765969e-06
-5.7743536980524e-06
-4.70385249775589e-06
-3.1654494624074e-05
-9.81116624429915e-06
-3.78114092419759e-05
-1.35164294681668e-05
-1.766685746876e-05
-3.423449738248e-05
-2.95731857920464e-05
-1.62948244326007e-05
-2.56167920057094e-05
-4.69989800132368e-07
-1.98963136426039e-05
-1.88736969622715e-05
-1.50471392834262e-05
-2.58315677105317e-05
-1.69654233158681e-05
-2.51721736875345e-06
-2.44415422462876e-05
-2.09340742620763e-05
-3.98163556465831e-06
-2.70548337337945e-05
-1.39704008410675e-05
-1.91164309997905e-05
-6.22091066514307e-06
-1.43116799410804e-05
-1.89122788389557e-07
-2.04090297165171e-05
-2.0510141371575e-05
-2.72766044934614e-06
-2.10210238549125e-05
-1.31830942599891e-05
5.13190307378507e-06
-1.77780441800518e-06
-2.5113629724933e-05
-1.66344481830837e-05
-1.85685398898512e-05
-3.94317389871688e-06
-3.80488750477544e-05
-2.39349944532411e-05
-6.98202885010295e-06
-1.80257010519475e-05
-1.90700089883053e-05
-1.61640789880759e-05
-1.36280801693802e-05
-4.11719155031622e-06
-1.37951592568827e-05
-2.53894622718201e-05
-2.21679476687339e-05
-1.29861232368901e-05
3.86794861238264e-06
-1.00086785263569e-05
-2.69588442668784e-05
-3.23700290430801e-05
1.13883722370596e-06
-1.9863955880057e-05
-1.59684252816279e-08
-1.93514039730179e-05
-3.14802374980489e-05
-1.64442596819477e-05
-1.7861452526207e-05
-2.4808916362968e-05
-1.88423210106107e-05
-1.29978768068787e-05
-1.07833581579916e-05
-1.72269362053799e-05
-2.07148135143295e-05
-1.57086352726674e-05
-2.57064916970342e-05
-2.53186558893627e-05
-2.85807955037282e-05
-1.41387796518514e-05
-1.21961018939385e-05
-3.50243544660056e-05
-1.4490903186967e-05
-1.25484404075646e-05
-1.84102302137228e-05
-1.1288920781097e-06
-3.32706957463809e-05
-1.48081228421055e-05
-2.67435337243634e-05
-1.80429685261755e-05
3.01510262287184e-07
4.44841604045151e-07
-1.42534281056824e-05
-3.72846096994339e-05
-2.82472600276272e-05
-1.36668552908441e-05
-1.79359370357975e-05
-1.17273188014725e-06
-2.31275944058992e-05
-8.20217744049935e-06
6.4562888371502e-06
-1.4111504322686e-05
-1.03291079758465e-05
-2.60007236461588e-05
-2.25929965169607e-05
1.41792698425693e-05
-1.71093766603241e-05
-2.43187244835857e-05
-1.52211102429039e-05
-2.03099107154867e-05
-1.21745853302941e-05
-2.2069042505285e-05
-2.14450725682376e-05
-1.58754345049836e-05
-2.5085132102653e-05
-1.56548772654474e-05
-2.07170363805785e-05
-6.06483266661718e-06
7.33235538691547e-06
-5.52287672098174e-06
-1.56725447982474e-05
-1.35642229241258e-05
-2.12871504618053e-06
-2.34790488817422e-05
-8.19563533683135e-06
-2.52525657053843e-05
-1.54112821935595e-05
-1.62827385397878e-05
-1.71161616574336e-05
-2.37644507237594e-05
-1.63566939476233e-05
-1.62884160388505e-05
-2.07538115352606e-05
-3.06784526816731e-05
-1.61273695592604e-05
-2.90411165552764e-05
3.80642257683065e-06
-1.19591209507431e-05
-2.71421743892168e-05
-2.16634254732688e-05
-1.00165088979238e-05
-1.94711087453407e-05
-1.75260385263053e-05
-2.39665447466642e-05
-1.41504300604484e-05
-1.84361282634719e-05
-9.04308450798825e-06
-6.77711467905334e-06
-2.11370334511065e-05
-2.08955746922038e-05
-4.10254149960716e-06
-1.92075467893441e-05
-2.32897138411218e-05
-3.35988063382793e-05
-1.15127423776762e-05
-7.02770432801516e-06
-1.97287999258253e-05
-2.20058004614134e-05
-1.12586806527508e-05
-3.11295368532854e-05
-2.06578341509064e-05
-2.24784836607978e-05
-2.00327518708281e-05
-1.34150518927702e-05
-2.13666411586281e-05
-1.24810435096552e-06
-4.35164424034077e-06
-2.04292073341024e-05
-5.62199243913182e-06
-8.60039657162887e-06
-2.2624875412094e-05
-7.62163665778432e-06
-1.09007214397507e-05
-2.15232762440008e-05
-7.85203804636537e-06
-2.34206549745653e-05
3.378162405197e-06
-9.19525964127237e-06
-1.34731122306926e-05
-1.11163388177614e-05
-1.52762199261318e-05
-1.5227081132755e-05
-2.62329603206395e-06
-1.28827126219978e-05
-1.83621810888267e-05
-1.04736621549892e-05
-1.56897679608655e-05
-1.00804106151935e-05
-1.079897888414e-05
-1.15383805558025e-05
-7.94725660113419e-06
-7.23491734188746e-06
3.02963808553795e-06
-2.72619720117145e-05
-3.46180230174653e-05
-2.17979581362064e-05
-1.54987578869239e-05
-3.34604458314505e-05
-1.87511403475994e-05
-5.38705744257457e-06
-3.32455472125134e-05
-1.74811082816618e-05
-1.00525894910308e-05
-1.89409148972422e-05
-2.12316237756713e-05
-1.13999355606443e-05
-4.03730731765529e-06
-1.92588180020451e-05
-2.89258972129161e-05
-1.69906673658443e-05
-1.61452457757843e-05
2.44336403082569e-06
-1.37387672120185e-05
-2.04655216964659e-05
-1.4619137645039e-05
-2.85059227572015e-05
-1.77754260399442e-05
-1.86720748662504e-06
-6.85774042127643e-06
-2.14104990790551e-05
-4.68820190068432e-06
-3.95741117693513e-06
-2.26251707130841e-05
-1.70419605925896e-05
-2.14576438432057e-05
-6.54657084088499e-06
-5.10474116503221e-06
-2.90258176952636e-05
1.345463323982e-05
-1.62497489514527e-05
-2.4008136686633e-05
-4.45150728648793e-06
-2.67427487071644e-05
-1.11593489127816e-05
-6.03303051690307e-06
-2.89020746865848e-05
-3.03287238413757e-05
-1.73827841554327e-05
-1.50868662824569e-05
-2.26741201093479e-05
-1.11319333183281e-05
-1.92741746078042e-05
-2.20501976181341e-05
-1.52264262698088e-05
-2.43296564735846e-05
-2.79001387967668e-05
-9.59925269556508e-06
-2.20794417137997e-05
-1.38986313465082e-05
-2.64839708514596e-05
-1.17310665228574e-05
1.89278118923304e-06
1.50479026326925e-05
-2.16620403367376e-05
-3.39624904176249e-05
-7.33291821692881e-06
-2.141370921086e-05
-1.64250036855358e-06
-1.39158391017748e-05
-2.33261434130122e-06
-2.07334614647874e-05
-1.43204992164581e-05
-6.03075218745944e-06
-2.660444782843e-05
-8.82573280770873e-06
-2.17350727630946e-05
-4.40461798539008e-05
-1.80972188903164e-05
-2.11823946772987e-05
-2.0294241704118e-05
-1.39746977844725e-05
-1.57532342625244e-05
-3.75127889654793e-05
-1.6525602209872e-05
-3.61364924041555e-05
-2.13852646975074e-05
-8.55792907664537e-06
-1.60875633101273e-05
-2.72384821944371e-05
-1.33436798697182e-05
-1.96319881762363e-05
-2.78680146834686e-07
-4.40173301659033e-06
-1.61960612234309e-05
-6.37516413369254e-06
-1.48921781113177e-05
-2.04712149272989e-05
-7.59079448774539e-06
-1.56202635537277e-05
-1.71554318351519e-05
-2.38026617239308e-05
-2.16287822228127e-05
8.73781794489059e-07
-1.16553124069679e-05
-5.54994178343937e-06
-4.61995740462137e-06
-1.88072165697191e-05
-1.16744439235464e-05
-2.86049557443311e-05
-4.92101096074893e-06
-1.92603346226361e-05
-1.28000181661377e-05
-1.2875730216354e-05
-2.64111168106413e-05
-4.43086166483633e-06
-2.62100816518613e-06
-2.1570829767573e-05
-1.82815425112746e-05
-3.04966296267352e-05
-3.65852067654412e-06
-3.31432814043034e-05
-8.8259943837159e-06
-1.50651294298476e-06
-3.28072772180225e-05
-1.58188982867062e-05
-1.46869401744052e-05
-2.10043840372227e-05
-1.52990882773494e-05
-1.21813304465113e-05
-2.66642640402073e-05
-2.40249276003811e-05
-1.37591655503027e-07
-2.28832650542389e-07
-3.61827826038984e-05
-1.75140494752063e-05
-1.4994934512195e-05
-9.24020526762685e-06
-1.75972230347613e-05
-1.41181323160323e-05
-2.60427024906758e-05
-2.52082629600085e-05
-9.98852367434858e-06
-1.16458938187721e-05
-1.56177573314026e-05
-1.47919658246796e-05
-6.8793258570475e-06
-3.38488047565515e-05
-1.140571228698e-05
-1.0095519723623e-05
-2.5756422547557e-05
8.02538288673268e-06
-1.74418550207052e-05
-1.879641296687e-05
-1.7625074039386e-05
-9.97646826541374e-06
-3.04752328714432e-05
-1.40273481723005e-05
-9.21479431594655e-06
-1.77972183784912e-05
-1.6292317233296e-05
-4.31386744998567e-06
-8.17663082859312e-06
-1.13580392197912e-05
-2.49135452129089e-05
-1.41114143347962e-05
-9.8873391408273e-06
-9.01529607940143e-06
-9.94574176542017e-06
-2.09701115769221e-05
-2.53890157904948e-05
-2.53731016637695e-06
-2.40384220502612e-05
-3.24880378447873e-06
-5.96145538323439e-06
-2.20393408493349e-05
-3.39062700875951e-06
-1.78989304884901e-05
-1.28270827372943e-05
-1.60668320783347e-05
-1.97111870521719e-05
-1.35605980452316e-05
-1.0361118268806e-05
-1.82432159845711e-05
-2.61921900953128e-05
-1.18433421806382e-05
-2.31605174812077e-05
-1.17949630609553e-05
-1.44711408198426e-05
-2.08163883250883e-05
-1.82665560806142e-05
-3.61263625201595e-07
-3.0244199814603e-05
-3.22941003776803e-05
-1.54221787727944e-05
-2.56900764463451e-05
-2.18404163768006e-05
-2.60598784299485e-05
-1.6675093002964e-05
-5.40794567392254e-06
-7.87138111003654e-06
-6.54709362068447e-06
-3.65011333777074e-06
-1.00067292380613e-05
-1.64676424687152e-05
-1.23807038032112e-05
-8.529283191637e-06
-1.68181584932123e-05
-2.43235947651068e-06
-1.03586860382873e-06
-2.26227337383745e-05
-9.94699268074518e-06
-3.03490212668313e-06
-1.56208739800727e-05
-1.02716772585989e-05
-3.19166206551056e-05
-1.28465653324061e-05
2.05574110899625e-06
-2.68615794950184e-05
-1.35830022819417e-05
-3.46238075310174e-06
-2.58539133295171e-05
-1.41281337921825e-05
-1.62126066156512e-05
-2.13170882709513e-05
-1.09895049418646e-06
-1.71028669406526e-05
-1.56064545831134e-05
-1.04354655350642e-05
-1.99817106686947e-05
-1.9897029653338e-05
-1.25397529519586e-05
-1.46916268836212e-05
-1.340639503325e-05
-1.2228295579083e-05
-1.28477404023003e-05
-2.21981610671952e-05
-6.90265703932676e-06
-2.33562005523662e-05
-1.76967172059856e-05
-2.45426905099054e-05
-1.63525040899878e-05
3.11194880522775e-06
-3.18169579804789e-05
-2.97517870694449e-05
-1.57042063407833e-05
-2.66545997185997e-05
-3.2053551030768e-05
-3.1499891193013e-06
-1.52432538116367e-06
-1.02105227370029e-05
-1.50659414094778e-05
-2.13132476213417e-05
-5.29511396299572e-06
6.06824460133896e-06
-1.59048823836182e-05
-3.70824286504236e-05
-1.14220457443622e-05
-7.77238040239681e-06
-9.22060521582842e-06
-8.98771055823474e-06
-2.95888657004258e-06
-1.30059402416023e-06
-1.47031968588634e-05
-1.6082038753454e-05
-4.5092509162124e-06
-1.80107152557675e-05
-2.00698942848958e-05
-5.54885138561228e-06
-3.20036291078542e-05
-1.34997434501125e-05
-1.21613374551958e-05
-2.01763035236985e-05
-1.09770330846997e-05
-1.44949212445385e-05
-2.38707308828693e-05
-1.2248663071775e-07
-3.0029310576283e-05
1.47149429135417e-06
-2.00551690614665e-05
-2.48175292493739e-06
4.77525279021676e-06
-2.7196559810768e-05
-2.20968639229424e-05
6.05934191814623e-06
1.28497946333749e-08
-2.27081962144251e-05
-7.02505570159863e-06
-2.46972012484966e-05
-1.84991285254332e-05
-1.68108237639894e-05
-2.07856392335406e-05
-1.32941495392049e-05
-5.57998346380502e-06
-1.63963026680724e-05
-1.98504902092838e-05
2.11315891646344e-06
-1.61001553806796e-05
-3.85710440796395e-06
-2.27234535352657e-05
-1.73600816043989e-05
-3.19507815450285e-05
-8.00482258459286e-06
-6.62738484785361e-06
-2.60754278790174e-05
-2.5229697238679e-05
-1.80550503976777e-05
-2.83532145369002e-05
1.22500222603459e-06
-2.52202866472128e-05
-3.12201208955594e-05
-9.17993310317632e-06
-4.41034880018186e-06
-1.4702233402593e-05
-1.3132966723429e-05
-1.95629265124794e-05
-1.43672626115049e-05
-1.51456430293764e-05
-3.56875768397208e-05
-1.08510569402451e-05
-3.88415395066571e-05
-1.71492231416903e-05
-1.0991022475015e-05
-1.49323559206749e-05
-8.19038101767061e-06
-3.65346240737313e-05
-2.56185723819697e-05
-1.19728210904287e-05
-1.7529542805457e-05
-3.29789632560328e-05
-3.57112774815957e-05
-6.73499426783321e-06
-2.55372503885763e-05
-6.8259240759912e-06
-1.22811154819234e-05
-1.72179039873685e-06
-1.8129278238039e-05
-4.61718565456109e-06
-1.79663276176059e-06
-1.57087896046797e-05
-1.14222214915945e-05
-2.00954302365563e-05
-3.33181374749432e-05
-1.87784226057017e-05
5.54398803814961e-06
-2.82280510336201e-05
-2.50585386994664e-05
-2.40992744542744e-05
-5.0917022509484e-06
-3.69755406650609e-06
-2.27015834838687e-05
-1.5370962343196e-05
-1.26972077239815e-05
-6.02694581427206e-06
-3.41427472769343e-06
-9.89142462630948e-06
-1.53850414747532e-05
-2.15036981649694e-05
-1.57006327363303e-05
-1.80851759158002e-05
-1.58327259328941e-05
-2.81891177491273e-05
-1.32092408477551e-05
-2.35975016746624e-05
3.54401748438598e-06
-1.09386388594544e-05
-1.28925248559693e-05
-2.48155002700689e-06
-2.77517959319444e-05
-2.68845332085582e-05
-3.62477917411983e-05
-2.63662063900831e-05
-1.4387193432326e-05
-2.19572103411526e-05
-1.57175859151043e-05
-2.57897267576976e-05
-3.33338047275742e-05
-9.32367049049328e-06
-1.18722163030202e-05
-2.55749987925502e-05
-7.39856412141182e-06
-1.26435909578986e-05
-1.61914655499838e-05
-1.88202567646209e-05
-1.88027985928129e-05
-1.11237179484575e-05
-2.0428613155591e-05
-1.65621515084437e-05
-1.1737077299515e-05
-1.23972885980307e-05
-1.98459028693064e-05
-1.29430976952517e-05
-2.02089091317335e-06
-9.0504450100376e-06
-1.55249686541871e-05
-1.78082048486527e-05
-1.62006064391966e-05
-2.23221156732288e-05
-2.42002104692861e-05
-2.56353975934263e-05
-2.37884340840601e-05
-2.59847477424097e-05
-2.36254859247642e-05
-2.03817961839775e-05
-2.18777687297593e-05
-6.57350415550963e-06
-6.71621884606275e-06
-4.70204066805685e-06
-8.17104861531237e-06
-2.80069209849372e-05
-1.95778275212454e-06
-3.05148408197719e-05
-1.66617070815502e-05
-8.10534328573402e-06
-2.00708964898567e-05
-3.06327282836293e-05
-1.5820019066666e-05
-2.28545581441684e-05
-3.82489302047441e-06
-1.11830536683283e-05
-1.21554573160644e-05
-1.87202690387216e-05
-1.51876647259653e-05
-4.32268422090915e-06
-7.52912129126573e-06
-4.25845629007685e-06
-2.87318299448239e-05
-1.22208775054685e-05
-6.15476718535559e-06
-1.78482685321517e-05
-2.04712497112302e-05
-2.92927960171695e-05
-7.64228706991806e-06
-1.75091523170219e-05
-2.47506151579978e-05
-2.22813291568385e-05
-2.05277745487843e-05
-2.35171922196966e-05
-9.87773423465563e-06
-2.54227213271678e-05
-3.51285081860226e-06
-9.48669324883682e-06
-3.36725688460274e-05
-2.50963381214994e-05
-1.41018695546284e-05
-1.08299338179093e-05
-1.1891644102594e-05
-6.00229676491194e-06
-1.33838722416452e-05
-3.11987670950261e-05
-2.78561435863094e-06
-5.45722623258742e-06
-1.75930014211306e-05
-3.42576200741218e-06
-1.4463572653012e-05
-9.50598287668598e-06
-1.44532274636264e-05
-1.91487913267193e-05
-1.89765001260761e-06
-2.59015712909703e-05
-1.83641855638568e-05
-7.71959587326979e-06
-1.18661611650036e-05
-2.97835600355997e-06
-1.83621312802906e-05
-2.14511493866302e-05
-8.26949096642212e-06
-5.51024262117828e-06
-1.21512350058598e-05
-4.37982189247841e-06
-1.20518137282976e-05
-2.764049177225e-05
-1.34741127665944e-05
-3.16952218634038e-05
-2.65022627670452e-05
-1.1955410126366e-05
-2.44964344446433e-05
-3.08616390882959e-06
-3.04946468020232e-05
-8.90556524256682e-06
-5.3996221764126e-06
-6.1985634880196e-06
-2.19716205554008e-05
-1.01005011381054e-05
-3.40611088763214e-06
-1.27123615991812e-05
-1.92087414022818e-05
-2.9815558188127e-06
-1.56026478749688e-05
-1.26338289616386e-05
-1.10321753595322e-05
-2.26120791890892e-05
-2.39456098705e-05
-1.39621199881526e-05
-1.56428001551365e-05
-1.82482479794437e-05
-2.21514206456549e-05
-2.13483467824992e-06
-2.09857693244156e-07
-8.46484517689704e-06
-1.13653827677445e-05
-1.35962950599892e-05
-3.05572624339717e-05
-1.75654059516117e-05
-1.58375646000866e-05
-2.1840515463578e-05
-1.31450457103861e-05
-2.51820427021717e-05
-1.4374246756693e-06
-1.13921857482399e-05
-3.09322635954702e-05
-2.47716745350782e-05
-2.74824980063062e-05
-2.93683772560682e-05
-1.96350911657493e-05
5.65239692300187e-06
-2.55838349628748e-05
-1.4197781999744e-05
-2.04273806093765e-05
-1.68266321570542e-06
1.33522999247013e-06
-2.38639444468115e-05
-4.62010996222398e-06
-2.56357333070284e-06
-2.21737411613964e-05
-2.17804503854326e-05
-1.46836455777576e-05
-3.42386553565601e-06
-1.27421301421822e-05
-1.08116932872723e-05
-1.20372466179319e-05
-2.85979573164668e-05
-2.1949876580494e-05
-5.81275876612584e-06
-1.76045077597248e-05
-1.47679224985609e-05
-1.23168662821479e-05
-9.1253239621589e-06
-3.17919789042729e-05
-3.64542974835136e-05
-3.42968364552965e-05
-2.28292029311199e-05
-1.58329709975519e-05
-1.43025027201557e-05
-7.06940377371363e-06
-3.86835291071724e-06
-2.51096373633105e-06
-5.1459688059281e-06
-2.74159327784459e-05
-1.69762967356149e-05
-2.82771070101544e-05
-2.56565871462323e-05
-1.15521600702665e-05
-1.61100173494965e-05
-2.15270731141645e-05
-2.13787495232496e-05
-8.42702476402823e-06
-1.71578279099778e-05
-1.91427098790138e-05
-1.84873471382917e-05
-2.81819525496182e-05
-1.50514884132815e-05
-2.30352053632356e-05
-3.94695550054717e-05
-1.31617397949298e-07
-6.26214284281754e-06
-1.86686501034763e-05
-1.15348218055476e-05
-1.55933172785208e-05
4.6057589270026e-06
-2.66677987782604e-05
-3.63880965164027e-05
-6.96252593262006e-06
-1.71467029267817e-05
-1.27125092666733e-05
-2.17871695099817e-05
-1.8315804145428e-05
-2.0347988941035e-05
1.72667708771601e-06
-1.16249607251665e-05
-2.67639236068857e-05
-1.47320697793118e-05
-1.71754579641831e-06
-1.2690659307277e-05
-1.97804626398595e-05
4.82518367843963e-06
-1.83399650161836e-05
-5.82150514630304e-06
-3.00017694697109e-05
-1.61330933171514e-05
-1.78900935089989e-05
-1.25574322407237e-05
-3.14232411745461e-05
-3.22146323966656e-05
-2.36381104177623e-05
-3.29914177138864e-05
-2.78305532129379e-05
-2.47960546794877e-05
-1.76893623411593e-05
-2.76529344191414e-05
-1.89643836449324e-05
-2.55021238421835e-05
-1.19112940563163e-06
-2.54058360463441e-05
-1.36678487092973e-05
-1.01114116020169e-05
-2.15860843623566e-05
-1.92484115959056e-05
-2.24502737475365e-06
-1.17572035292779e-05
-3.39823684775682e-05
-3.59090516249709e-05
-9.3784835984372e-06
-3.08181532411744e-05
3.10327325477042e-06
-1.69127579753266e-05
-6.47056857516426e-06
-1.73704840005602e-05
-3.63684165484028e-06
-3.58699843406195e-06
-3.07189422520873e-05
-9.89404539306386e-06
-1.60789916623942e-05
-2.02566878375712e-05
-1.72763880236794e-05
-2.60259593576939e-05
-2.73789606072326e-05
1.4358280894265e-06
-1.84812505020097e-05
-2.57585157029622e-05
4.37738488398485e-06
-1.62083283750495e-05
-3.31038481960764e-05
-1.4564697005456e-05
-1.08132474795365e-05
2.92487619497904e-06
-2.16404844201927e-06
-2.20717801577912e-05
-1.95194008702122e-05
-1.00497087542986e-05
-6.57381377903426e-06
-1.14364245005922e-05
-1.51832105092621e-05
1.25362406311077e-06
-7.6167259240189e-06
7.52335284560549e-06
-1.72410698431403e-05
-1.66110143857574e-05
-1.85104770795665e-05
-5.92450578607227e-06
-1.352879606639e-05
-2.86683786908356e-05
-1.67343096856687e-05
-2.08307603560423e-05
-2.36692377382246e-05
-1.32008697761076e-06
-2.20859003534127e-05
-1.85862641533781e-05
-2.0009183749488e-05
-2.42921875497751e-05
-1.06904972833025e-05
-3.404860978396e-05
-4.37976701481293e-06
-8.02646637379332e-06
-6.35445655522614e-06
-9.2815678836886e-06
-1.83271452014347e-05
-1.51190180330144e-05
-1.69037277093401e-05
-1.23454444670545e-05
-3.95801033199302e-05
-1.17030848423642e-05
-2.70275412612516e-05
-1.3629154437538e-05
2.24321676736683e-06
-1.36439731114574e-05
9.93759858551354e-07
-6.37638720419089e-06
-1.88848673980925e-05
-4.06861974027269e-05
-3.57245771843574e-06
-6.50459779334753e-06
-2.7205344344147e-05
-1.50152779522627e-05
-1.2904639709351e-05
-1.76131394672052e-05
-2.2406864471542e-05
-7.32825564171695e-06
-6.53162180407725e-06
-1.17135077434035e-05
-2.10850489820524e-05
-7.67684808655242e-06
-1.77401821889496e-05
-3.98916515165156e-06
-2.24004203051828e-05
-8.14748994222567e-06
-4.25355914794674e-06
-1.42949296205522e-05
1.54456058908024e-06
5.87129857585e-06
-2.00818616519491e-05
-2.04389629392762e-05
-2.19440372605175e-06
-2.16481429769259e-05
-1.5882822159849e-05
-3.49743481996891e-05
-2.50939486055619e-05
-1.78483159405885e-05
-1.42910171925336e-05
-1.95475231040069e-05
-2.28289787042677e-05
-3.31344579704708e-05
2.72569773534235e-07
-3.35298709847862e-06
-8.56125574907408e-06
2.79190709821882e-07
-1.40691821635665e-05
-5.76696559320067e-06
-1.2470795661104e-05
-8.40317676807573e-06
-1.49381223514384e-05
-1.78385004081077e-05
-2.8315565173935e-05
-1.04445060621613e-05
-1.40309944674593e-05
-6.02050341259403e-06
-3.04672339027296e-05
-7.1427384515006e-06
-1.1486966269225e-05
-7.24208642438601e-06
-3.51692878650332e-06
-1.20774285663002e-05
-1.09792188732719e-05
-5.42174310372101e-06
-1.33633168131316e-05
-8.27147187951049e-06
-1.93781073293367e-06
-8.60181727992362e-06
-1.71298386736252e-05
-3.26132739064516e-06
-1.39108931519484e-05
-1.23187142282638e-05
-1.85778025240722e-05
-2.24904813742083e-05
-2.25287377439593e-05
-1.23477243854739e-05
-3.73737614168883e-07
-1.64622113219367e-05
-1.02411583683158e-05
-9.6419707491297e-06
-3.07547374377808e-05
-2.1599904830646e-05
-1.19080758812668e-05
-3.60493191149551e-06
-2.31811048949167e-06
-2.32837161640118e-05
-1.6710069049901e-05
-2.26423724786996e-05
3.51683998679937e-06
-1.25374309755407e-05
-1.95225034462928e-05
-7.05865308442468e-06
-2.25497751156076e-05
-2.5437895180954e-05
-2.04717511042175e-05
-6.162458710663e-06
-3.08605075976444e-05
-2.60544518869263e-05
-6.34041858340743e-06
-2.15371844415047e-05
-3.83411029302174e-05
-2.04397881975718e-05
-1.74441065465397e-05
-2.39298101733525e-05
-1.15489638676196e-05
-4.80514624470226e-06
-1.72955568444869e-05
-2.52303243186067e-05
1.53970588441226e-08
-3.70599965138508e-05
-9.67635075934894e-06
2.42257781166254e-06
-2.55639475970742e-06
-1.17262230083915e-05
-5.22902774594674e-06
-2.54758882606467e-05
-1.05343196589577e-05
-1.76124785701322e-05
-1.55038512749427e-05
-1.94853296556329e-05
-2.21769147973758e-05
-3.04792493946104e-05
-9.76722157706206e-06
-1.79024743713666e-05
-6.07344505852348e-06
-1.06030630769659e-05
-1.53238503051389e-05
-7.47713345496179e-06
-1.11859369501954e-05
-2.60936835546262e-05
-1.47182015311949e-05
3.33286749224351e-06
-1.37835774270133e-05
-1.45718989671521e-05
-1.82547675669749e-05
-2.7312030009211e-05
-8.46372059890753e-06
-1.74938836253866e-05
-7.12989550428996e-06
-2.03406184772958e-05
-2.15922221091178e-05
-8.61986378780101e-06
-1.1988110398448e-05
-1.39697284193341e-05
-1.90309616420508e-05
-2.63217966272713e-06
-9.44292364562234e-06
-1.76672727450775e-05
-9.78349070609386e-06
-1.58336900113922e-05
-1.9506416034189e-05
-7.78188411879573e-06
-1.37326560988441e-05
-1.50327406964522e-05
-2.32554576393457e-05
-1.79371108411661e-05
-2.28861791833758e-05
-1.27663338362906e-05
-1.04911881233111e-05
-1.66009982591144e-05
-8.63572783949192e-06
-1.64840880625702e-05
-3.14760734628908e-07
-2.45106160359113e-06
-1.3429760882369e-05
-1.42592665771349e-05
-8.49698926700948e-06
-1.30706160464462e-05
-4.94128034548508e-06
-1.32559998205391e-05
-1.77238113499746e-05
-2.73971477649537e-05
-1.69062479493871e-05
-2.03763983879882e-05
-7.54288575039262e-06
-1.37873664044083e-05
-1.13954513772409e-05
-1.57446153264688e-05
-1.29239690523763e-05
-3.88942942399007e-06
-1.14655157479342e-05
-1.70141298214015e-05
-6.95447410050151e-06
-1.69108201605733e-05
-3.67011245285782e-05
-1.1663138881785e-05
-3.01594008944241e-05
-9.89310758791742e-06
-1.12212119717229e-05
-9.58927653523895e-08
-1.51107213760901e-05
-1.62692517004702e-05
2.43847638543571e-06
-2.8810147714112e-05
-2.15788699385394e-05
4.22801135883209e-06
-1.05213569787593e-05
-8.36157486032526e-06
-1.82778389148356e-05
-5.49067667199082e-06
-1.71637946074414e-05
-1.62590634852638e-05
-1.5254348271641e-05
1.67668323135504e-06
-1.38597025506965e-05
-5.23967719986238e-06
-1.56999586089299e-05
-1.81611226453848e-05
-1.02372136671677e-05
-7.26726063428211e-06
-3.17352927344157e-05
-2.76903513671311e-05
-2.11086681635696e-05
1.73595620263408e-06
-3.37591938944281e-05
-2.43797599374084e-05
-7.15690169238398e-06
-2.17822489160683e-05
-1.47207149013485e-05
-3.92718781941775e-05
-6.24030725192198e-06
-4.9488403424378e-06
-1.62784250576469e-05
-2.20218683793351e-05
-4.40661326730864e-06
-9.59897740349488e-06
-1.5820775074007e-05
-2.03371435939972e-05
-6.81596632063903e-07
-1.95905252969749e-05
-2.29416928416248e-05
-3.65737436827608e-05
-2.89558893466946e-05
-2.10098337133991e-05
-2.3812799620851e-05
-2.44450212695301e-05
-1.78226279823768e-05
-1.03482511966256e-05
-1.72690104718625e-05
-3.19546357058446e-05
-1.26513611001628e-05
-1.04190559646773e-05
-1.60601146244146e-05
-3.34808508955312e-05
-2.71018172913396e-05
-1.37793577535146e-05
-6.65533930610325e-06
-1.41308031259395e-05
-3.45302121352647e-06
-2.12742140626357e-05
-2.2145082704217e-05
-5.47064703421852e-06
-1.24369744464986e-05
-2.07600835837534e-05
-8.62997808426741e-06
-6.49734780067158e-06
-4.81526922115755e-07
-8.77018990313061e-06
-3.44741202802818e-06
-8.3655152545834e-06
-1.68170178537804e-05
-3.24074421175051e-06
-3.31756000462532e-05
-1.64037998801843e-05
-1.23952232143319e-06
-1.65517232475506e-05
-9.90047427655431e-06
-1.09029295957908e-05
-3.31202722448673e-05
-4.19673320762453e-06
-2.30865413300394e-05
-1.79343019164895e-05
-1.47768755817477e-05
-3.37676819884308e-05
-2.35376896346933e-05
-1.2365337589181e-05
-5.54389771554512e-06
-3.44838663338346e-06
-1.40148094308405e-05
-1.29509190467788e-05
-2.05529007344842e-05
-9.63396332503603e-06
-2.00952228083188e-05
-2.68117314596532e-05
-5.6844379659591e-06
-7.39123144942918e-06
-9.42441013813485e-06
-3.51122141150478e-05
-1.81689463958612e-05
-8.7483152338215e-06
-7.36570356951057e-06
-5.34020722182905e-06
-9.48394133510725e-06
-1.97293362026e-05
7.800784080735e-07
-4.02529010793927e-06
-1.91777075318619e-05
-2.29744669618917e-06
-2.17994208536931e-05
-2.18768941098224e-05
-3.15771450783191e-05
-2.91211684740723e-05
-1.77515835591341e-05
-5.59128088637917e-06
1.9061721162128e-06
2.52509386529881e-06
1.6825729494239e-06
-4.72990714695897e-07
-1.31728062801054e-05
-1.00382315456478e-05
-2.37042544040378e-05
-6.868239317144e-06
-1.33097045378686e-05
-7.61721350736725e-06
-2.96422050418814e-05
3.49485736890134e-06
-2.69173006442254e-05
-1.9843002091555e-05
-2.65656727142936e-05
-1.17213643125141e-05
-1.79442799575086e-05
-3.88013092264621e-06
-1.80575170775779e-05
-1.76140801576254e-05
-8.84385119888044e-06
-6.03464932028004e-07
-1.03071717479843e-05
-2.01812337705971e-05
-1.12882873105371e-05
-1.96034393407044e-05
-5.46068050816261e-06
-3.96729243122249e-06
-1.5477982766417e-05
-8.37664158257214e-06
-9.57474774107802e-06
-1.60458337048826e-05
-1.02553453554985e-05
-3.12236871372578e-05
-2.12419928689019e-05
-1.50505983132129e-05
-1.89181208129859e-05
-1.9578522593737e-05
-3.05338046276876e-06
6.50139114925174e-06
-1.6425091643183e-05
-3.60231634687033e-05
-1.46129365389282e-05
-2.30828794167094e-05
-1.09226124846557e-05
-1.0175249875915e-05
-1.59166812778446e-05
-2.31633106370735e-05
1.01318774760627e-06
-1.7784680434178e-05
-2.6350921300991e-05
-3.28050735338203e-05
-6.74436791544595e-06
-6.32774475548174e-06
-7.58121165957014e-06
-2.52051063179807e-05
-2.69537247323445e-05
-4.3002249549126e-06
-3.63825379617677e-06
-9.34591613042669e-06
-1.90797067530648e-05
-1.11334684646976e-05
-1.75909948531373e-05
-3.05580981600751e-06
-1.03482026210134e-05
-7.95058200700376e-06
-1.00040139384548e-05
-1.20250991450579e-05
-1.41641535915805e-05
-1.27904095472392e-05
-1.14264744288411e-05
-1.98619140827234e-05
-1.2590950535277e-05
-4.65440985021066e-06
-1.85166496056309e-05
-9.61902694571271e-06
-9.97432876207257e-06
-1.94896051281686e-05
2.77765301187637e-06
-7.40298344567349e-06
-1.39927917963404e-05
-1.7123752300357e-05
-1.88148624850225e-05
-2.62684942021937e-05
-2.55784323212933e-05
2.58016627005479e-06
-1.543103481475e-05
-2.08265326256599e-05
-9.76926685141311e-06
-2.26969375848167e-05
-8.77100478545726e-06
-2.36363121201182e-05
-2.25214737414499e-06
-1.31904027591645e-05
-2.00508607459166e-05
-1.71102102092758e-05
-3.25435356338661e-05
-2.02463962506498e-07
-1.75258359407181e-05
-1.6779193867756e-05
-1.08974658738395e-05
-1.52456547472878e-05
-9.45234238909171e-06
-2.57332360918284e-05
-2.81064461256453e-05
-3.14157894092129e-05
-2.84436751742449e-06
-1.29042483629477e-05
-1.26873351578471e-05
-1.78983601115939e-05
-1.19941185996535e-05
-5.99694957094276e-06
-1.15219028246099e-05
-8.69243070076645e-06
-7.68617251050231e-06
-3.44247564627001e-06
-1.73148282911877e-05
-2.53190791568871e-05
-1.69314054213891e-05
-9.05606312377815e-06
-1.65024489422752e-05
-2.74173620226827e-05
-9.21271857545092e-06
-5.04299590959406e-06
-1.60708752179676e-06
-1.99490211754583e-05
-5.018941522669e-06
-1.96242628614623e-05
-2.20302705474688e-05
-1.47981680456081e-05
-3.68219788484194e-06
-4.53207232632774e-07
-2.40116015620982e-05
-2.94159543233486e-05
-2.1337656609877e-05
-3.71913833227448e-06
-1.1709435333526e-05
-3.22721768473308e-05
-1.47041838512948e-05
-1.31390412434691e-05
-2.16618884800643e-05
-2.1455823520115e-05
-1.47100802345583e-05
-3.94601420133402e-06
-1.23752146103784e-05
6.6268266414178e-06
-1.71169918919695e-05
-4.50487594664277e-07
-1.38290037176837e-05
-2.6424337874097e-05
-4.82007067970542e-06
-1.5128962303902e-05
-2.57033853924634e-05
-1.92009960453152e-05
-1.23499719683813e-05
-3.03169065516281e-05
-3.66532499696473e-05
-7.45701004338897e-06
-8.38627142132604e-06
-2.313242322584e-05
-1.36792153111035e-05
-1.40072837296473e-05
-1.82279345907105e-05
-3.0229777663233e-05
-1.53946013744647e-05
-1.53059694430206e-05
-4.22061210657168e-05
-1.04493226703499e-05
-1.52725769966049e-05
-2.88598237675883e-05
-7.66805662770419e-06
-2.10441875226728e-05
-6.26327138968556e-06
6.59012295072565e-07
-2.17254252037458e-05
6.60556061827887e-06
-1.60610817535729e-05
-1.34543245902811e-05
6.92577043010491e-06
-1.1935452463942e-05
-1.55389403036648e-05
-2.08110218051245e-05
-3.80330944061615e-06
-1.64445367630907e-05
-7.30409760686464e-06
-2.55671743886646e-05
-1.97757569404825e-05
-2.74896462501574e-05
-2.17482399759152e-05
-1.58889290693394e-05
-2.32173030645362e-05
-2.84857408853238e-05
-4.630860871236e-06
-9.15098994401921e-06
-7.73254376100496e-06
1.10152782070331e-05
-1.75730084462182e-05
-1.04591628047064e-05
-5.99768962533791e-06
-3.57665218159112e-05
-1.35036617897859e-05
-7.56850784489185e-06
7.0045443413598e-07
-1.67002450234707e-05
-3.00519861612849e-05
-9.93061263877663e-06
-1.33501432521445e-05
-3.09284366391407e-05
-2.07541843176718e-05
-2.10962987843168e-06
-1.38216733358193e-05
3.45095597677788e-06
-1.41599201806539e-05
-9.10842774492474e-06
-2.45376689091682e-05
-5.63714753148124e-06
-8.53044349872111e-06
-3.28295029635631e-05
-2.17553837691733e-05
-7.82685742558424e-08
-6.70224340917851e-07
-2.20359458897206e-05
-1.27997102449306e-05
-6.83055066377307e-06
-2.02104518424745e-05
-4.75259363619164e-06
-1.58814981796713e-05
-2.3494961718622e-05
-2.08808800976713e-05
-1.63398599816948e-05
-2.06243914630798e-05
-5.21939989403501e-06
-5.89887571880963e-06
-3.04238909792941e-05
-1.5569656497815e-05
-9.61121635286106e-06
-6.72667194055222e-06
-1.81745652424974e-05
-9.76941287987942e-06
-5.04481623920228e-06
-2.65914926553175e-05
-2.3734956553974e-05
-1.71263114361277e-05
-1.29777330600235e-05
-3.85430110761351e-06
-2.800045919341e-05
-1.5467833217326e-05
-1.8030340272538e-05
-1.33954853004894e-05
-9.62942341474551e-06
-2.29768771396914e-05
-1.19023683353314e-05
-1.45568499033356e-05
-6.83580355425261e-06
-2.16163792411715e-05
-1.62866629170729e-05
-1.73363150017021e-05
-1.00897776546378e-05
-2.75942994816579e-05
-1.64566486687776e-05
-1.94507739611365e-05
-1.72016963404289e-05
-1.85917288700519e-05
-1.30109861554667e-05
-2.91212889722238e-06
-3.11283769213607e-05
-7.01535491621736e-06
-2.29519826205473e-05
-2.00750021172114e-05
-7.86963069464506e-06
-2.01324392800023e-05
-1.61126043341497e-05
-1.21873449787483e-05
-2.63866451058385e-05
4.58881502553256e-06
-8.01376955125826e-06
8.28392517082274e-06
-2.77729769587514e-06
-1.69936242449268e-05
-2.23056945407111e-05
-8.50784206856479e-06
-2.70802733852221e-05
7.86261930250107e-07
-1.140927180836e-05
-1.56177842442391e-05
-1.26625993659352e-05
-2.59088957830799e-05
-2.50729745091671e-05
-1.80146293269682e-05
-3.15138774572574e-05
-3.63446562604001e-06
4.40570708290668e-06
-2.14468240598024e-05
-4.61718491044104e-06
-1.97978764655758e-05
2.16003693202022e-06
-1.01493378010108e-05
-2.84670069559967e-05
3.28647231153953e-06
-9.32232533464471e-06
-2.89218414842694e-05
-2.83918368390265e-05
-1.85969638483725e-05
-2.06325775676502e-05
-2.37894795558278e-05
-2.12769816082909e-05
-1.63463313976615e-05
-2.41603294544843e-05
-4.96029890134001e-06
-2.42245359372376e-05
-1.00879083205683e-05
-2.23218618214677e-05
-1.77055024824705e-05
-8.02305634419198e-06
-1.0106675004393e-05
-1.30613291583224e-05
-2.68349625421717e-05
-1.34605138381529e-05
-1.95733396954931e-05
-2.32531215712806e-05
-1.64841655860437e-05
7.42384158271009e-07
-2.1784472119511e-05
-1.52603637992165e-05
-4.6978746088149e-06
-1.54787239695509e-05
-1.11932307402562e-05
-1.98556073527984e-05
3.37566942005989e-06
-1.84482592976902e-05
-2.00567336395919e-05
-9.8978149781472e-06
-2.54482124961636e-05
-1.42760628188382e-05
-9.28499293467773e-06
-2.62929560371481e-05
-2.81195955834735e-05
-1.20628978159946e-05
-1.54266337903873e-05
-1.16004114851191e-05
-1.27902708348185e-05
-1.21501687110795e-05
-1.92785310743503e-05
-1.33209440359855e-05
-3.01209359005508e-05
-3.44640573602198e-05
-3.50954148226808e-05
-1.87189080687838e-05
-5.57862619371534e-06
-8.88676658431467e-06
-2.02586168614333e-05
-9.78736369903742e-06
-3.15463629111812e-05
-1.44132273395699e-05
-1.00844638187344e-05
-1.7419483401258e-05
-5.64134661621523e-06
5.58634576296117e-06
-1.26414404216165e-05
-1.53213275512369e-05
-2.04597780999161e-05
-2.10541800304569e-05
-3.23993719807853e-05
-9.96855290517803e-06
-1.26086750780798e-06
-1.38161559600324e-05
-1.43503451201679e-05
-1.62392071795113e-05
-8.47907127418492e-06
-9.18643895610945e-07
5.69867495678168e-06
2.88586853857683e-06
-3.22307071780364e-06
-2.67779076323023e-05
-1.06777305234792e-05
-7.22884069752962e-06
-1.16411949685142e-05
-2.28966351962347e-05
-2.86755885259313e-05
-1.7299823044307e-05
-1.20836924081481e-05
-2.73799314750526e-05
-1.90522155001889e-05
-1.41124093495477e-05
1.20690470918187e-05
-1.87147825932451e-05
-2.21306944788936e-05
-2.63618962771176e-05
-1.80849584679227e-05
-1.55960571143593e-05
-3.35280786181977e-05
-5.80935750638902e-06
-1.8553194146328e-05
-1.87948666635904e-05
-8.25366744637368e-06
-5.43524279391176e-06
5.47772387136064e-06
-3.80700674707709e-06
-7.01521400666431e-06
-1.60769414308489e-05
-1.97892320035524e-05
-1.28101796135469e-05
-1.53236280477515e-05
-8.37188159262784e-06
-1.51467297068879e-05
-4.29039265866124e-06
-1.54309243022502e-05
-8.20712613421585e-06
-9.09250425187307e-06
-1.47239156043063e-05
-1.59428382975285e-05
-6.17486698124583e-06
-1.75926989222962e-05
-2.08480720548072e-05
-1.23677088111549e-05
-2.43786639907962e-05
-2.82203372579856e-06
-1.03285373324585e-05
-6.56898529695164e-06
-1.13299846901096e-05
-2.27722947448606e-05
-3.04521307633596e-05
-5.39229152736581e-06
-2.69113866782199e-06
-3.88664819497024e-06
-2.25751720934212e-05
-1.63610220884728e-05
-1.1358046778525e-05
-1.54388107970409e-05
-2.02359162681949e-05
-1.26606418175006e-05
-2.33488177678145e-05
-5.60765127704022e-06
-2.28693531510385e-05
-8.0878027064876e-06
-2.04732278888948e-05
-1.49957854806513e-05
-1.53941522147006e-06
-1.32246696529003e-05
-2.11316868533261e-05
-2.72711055070329e-05
-6.26407629797576e-07
-2.26782524756742e-05
-3.27588538743554e-05
-1.34044651445192e-05
-2.0217033075329e-05
-6.04333923673707e-06
-1.86828820105101e-05
-2.15614433912221e-05
-3.58386984406601e-05
6.14217329296282e-07
-2.06024878978806e-05
-1.35511217229181e-05
-9.56199676249917e-06
-1.72581240460486e-05
-1.90298921534247e-05
-2.41559415939653e-05
-8.82667388112418e-06
4.56744865029747e-06
-2.76874789193217e-05
-2.0591446242592e-05
-1.81007588314357e-05
-6.88816702493241e-06
-2.25353450223661e-05
-2.89486826258973e-05
-9.76599291949837e-06
-1.64009454487878e-05
-4.15804611506496e-07
-1.92717619842511e-06
4.54789960996251e-06
-1.1524294444173e-05
-6.54352282781426e-07
-1.42586596259301e-05
-2.17253995084398e-05
-5.40377501696605e-06
-1.63199603397042e-05
-3.93808533268395e-06
-1.20775300688746e-05
-1.77507426376317e-05
-1.21628694766679e-06
-2.44373275568907e-05
-9.80109553246009e-06
-1.0185043820649e-05
-2.1289892907591e-05
-1.19011710138532e-05
-1.0053064510278e-05
-1.73535305562538e-05
3.41894690429287e-06
-1.75063463978766e-05
-4.74235716337512e-06
-1.01569117831989e-05
-3.74664896542992e-05
-3.00033084800709e-05
-1.36205438876162e-05
-2.80563219452276e-05
-1.31971217884891e-05
-9.09810597965272e-06
-1.81878718056154e-05
-2.22509709568266e-05
-2.04336322234661e-05
-9.15926393735608e-06
-2.01286811553396e-05
-8.2910923552366e-06
-1.27951021153477e-05
-2.34057760456548e-05
-5.11787501571373e-06
-2.64220480082041e-05
-3.55886581960059e-05
-1.68531618699327e-05
-1.61285461542653e-05
-1.66894308748041e-05
-2.37319803356097e-05
-1.66879694961552e-05
-2.51033310938807e-05
-2.02072036083892e-05
7.83592065784677e-06
-1.02813255657246e-05
-2.25461595791542e-05
-1.90951092877049e-05
-1.22611632643723e-05
-1.89996988269195e-05
-3.24693000812217e-05
-1.13958665892224e-05
-2.66827295771388e-05
-1.12927305311452e-05
-1.73783575128042e-05
-1.77894680835343e-05
-4.90417372366471e-06
5.62306291886286e-06
-1.82115444556521e-05
-4.70174373046264e-06
-2.36143948847545e-05
-9.44224708084978e-06
8.14007702883137e-06
-1.03603300917593e-05
-1.53767342908486e-05
-1.46691328247331e-05
-2.80753668571746e-05
-2.08209255535291e-05
-1.63560477825412e-05
-1.72478284169118e-05
-8.93291819236261e-06
-2.04762613503699e-05
-2.1923488695543e-05
-1.3343485269171e-05
-1.05315628847493e-05
-2.06952371970777e-05
-1.64931778491079e-05
-3.37280844599925e-05
-2.37942824290695e-05
-5.96390950588584e-06
-2.38287038511966e-05
-7.98724845671221e-06
-1.33051512171381e-05
-1.20018730163832e-05
1.14893090024446e-06
-1.65674769625143e-05
-7.03147712109979e-06
-1.0370238066809e-05
-2.86578391937096e-05
-2.42127082896809e-05
-1.36019581937383e-05
-1.91053442208748e-05
5.28814923863188e-06
-8.39825170104018e-06
-2.02943566346786e-05
-1.1875544849465e-05
-1.5325510596529e-05
-2.40701567047136e-05
-1.75765463228363e-05
-9.22923107963972e-07
-7.19001545888559e-06
-1.45004548069804e-05
-1.36743272043788e-05
-1.41802460677277e-05
-2.0772091093122e-05
-3.8519929364418e-06
-7.7010013189455e-06
-2.14818675334337e-05
-1.43328207516239e-05
-4.19021743585907e-06
-2.39080193855263e-05
-5.90025719809485e-06
-1.00539640514982e-05
-2.65997991587432e-05
-2.25192299627766e-05
-1.37519586609608e-05
-1.0093541352179e-05
-2.21582874076047e-05
-5.78575600902392e-06
-8.42590357812839e-06
-2.50442514637633e-05
-6.20300934840258e-06
-3.78943499894133e-06
-1.1277163542205e-05
6.52125921453455e-06
-1.28645104691854e-05
-3.33799753187858e-05
-2.20869014925184e-05
-1.79745415997491e-05
-3.1032338532862e-06
-1.05830381328011e-05
-2.98123501671226e-05
-1.11465617880493e-05
-5.56092620949842e-06
-2.31731825460207e-05
-1.46156114517289e-05
-2.65913975596399e-05
-2.10562096294414e-05
-2.85185547184937e-05
-3.07924434294294e-05
-2.07334543834453e-05
-2.23126940913828e-05
-1.55952196379345e-05
-2.86458831133133e-05
1.26084715303078e-06
-2.7016078534935e-05
-1.78940840922623e-05
-5.38918052686132e-06
-1.66130874953619e-05
-2.57703296157173e-05
-1.188913145003e-05
-2.88564097010466e-05
-1.76886982886631e-05
-1.19579921584792e-05
-2.61774900574268e-05
-2.84627439953454e-05
-4.37973296663647e-06
-1.45801847931622e-05
-1.57339686718157e-05
-1.93919074226707e-05
-1.51877015803032e-05
-5.58458231473562e-06
-2.34553075580006e-05
-2.03528639756882e-07
-1.17524506626428e-05
-2.20265324886398e-05
-4.90037899973883e-06
-1.70586997440142e-05
-2.50534512931002e-05
-4.4569396465849e-06
-2.11660878208433e-05
-2.32604870052e-05
-5.48668560307766e-06
-1.2130548698348e-05
-8.9457072863596e-06
-2.56018381045547e-05
-1.42791054059061e-05
-9.34213837920207e-06
-8.23783242477647e-06
-2.01347094542102e-05
-2.5970868212778e-05
-1.27970053691271e-05
-3.30201841168455e-05
-8.41826896478811e-06
-1.20056539579544e-05
-2.60489778029818e-05
-1.50476714980202e-05
-1.72269007859766e-05
-1.89009316174843e-05
-2.11659307849948e-05
-2.9697532656106e-06
-1.24490279946295e-05
-2.16265669238039e-05
-7.30095763640746e-06
-1.87056693434513e-05
-3.3450700809994e-06
-9.4470049286731e-06
-1.35910473678682e-05
-2.19653675589122e-05
-1.70079714428372e-05
-2.49017692483881e-05
-2.91022024144455e-05
-1.6518045050793e-05
1.98129272715139e-06
-1.51519793663626e-05
-3.11540718848353e-06
-2.06009030190948e-05
-2.72655563145394e-05
-3.24495734241767e-05
-2.35698868043561e-05
-1.57358283645219e-05
9.61283529746927e-06
-1.3182998736627e-05
-1.75832070058248e-05
-9.96920059008122e-06
-1.44776950500192e-05
-3.98674342547657e-06
-1.77684368345699e-05
-1.72076065293693e-05
-3.22515218834214e-05
-8.83525867770877e-06
-1.29375778041503e-05
-1.20786640386794e-05
-2.0791467178723e-05
-2.21288911491468e-05
-2.40579124723318e-05
-7.15668109671933e-06
-1.57151721049489e-05
-2.58887693350612e-05
-2.53914785323955e-05
-5.99451841291729e-06
-1.80082048089254e-05
3.7467735745734e-06
-6.83854055029975e-06
-2.63361707385286e-05
-1.65810648856422e-05
-2.22999214955563e-05
-1.95083025376485e-05
-7.54945877283827e-06
-1.43707003072862e-06
-7.91818335474034e-06
-1.98029296797879e-05
-8.01232704689097e-06
-2.35770596556988e-05
-1.48269103845594e-05
-6.33760108051473e-06
-8.60416337690384e-06
-1.1523284464675e-05
-2.57474057697195e-05
-9.27235853916013e-06
-2.96441834299777e-05
-1.47346551072836e-05
-2.25494061139368e-05
-3.06815494584396e-05
-2.66305965267283e-06
-6.72305387311104e-06
-1.07166890834268e-05
-1.17198965934496e-05
-3.04616069711954e-05
-1.36709660115481e-05
-2.29921839818037e-05
-1.33465657695682e-05
-1.62252142879099e-05
-1.39589096498546e-05
-1.95068795385286e-05
-1.08367899673148e-05
-1.62515280594014e-05
-1.56942447459625e-05
-1.16465865083117e-05
-1.58499543606375e-05
-4.70318614938927e-05
-1.44082384479339e-05
-6.47443659821448e-06
-1.01061475818954e-05
-8.49134430416632e-06
-2.58835034929907e-05
2.78677624962021e-06
-1.38289849351668e-05
-2.76742855538266e-05
-1.23648299221364e-05
-1.51110829973779e-05
-2.73858373305055e-05
-1.38416507703285e-05
-2.15498263679336e-05
-1.0093707699428e-05
-2.58408377708676e-05
-2.2989473201456e-05
-2.21465536691933e-05
-2.13807220423324e-05
-2.41809453589024e-05
-1.10486269682709e-05
-1.85517293535364e-05
-1.50615020392189e-05
-5.87471630872154e-06
-4.55871579086131e-06
-4.55171157757963e-06
-1.65304927457643e-05
-2.79885741194081e-05
-2.14801121939703e-05
-7.30686933777337e-06
-9.00246468382302e-06
-1.74442822537604e-05
-2.22601217917302e-05
-1.92456465492983e-05
-1.68538696526361e-05
-1.61309124099658e-05
2.62314454642675e-06
-1.27285630949147e-05
-9.4500569795189e-06
-3.11204104933195e-05
1.08459443366926e-06
-1.16574907136425e-06
-1.08079095538086e-05
1.05890310367828e-05
-2.5441119657346e-05
-1.09812986808327e-05
4.73565451202483e-06
-1.99741041621549e-05
-1.93549625341526e-05
-9.32288005629616e-06
-5.63766403249207e-06
-1.20080637595144e-05
-2.78065012490423e-05
-1.43822028709991e-05
-2.08079816184773e-05
-3.59225331522989e-06
-7.5383067418111e-06
-2.43973005851115e-05
-6.34036414357601e-06
-1.0325276526979e-05
-9.98243672852692e-06
-1.82324332793169e-05
-2.10391142809626e-05
1.55793671762355e-06
-2.5312948711164e-05
-1.34784552198991e-05
-6.58942491661706e-06
-1.11949386853077e-05
-8.61225849437218e-06
-2.21020556695344e-05
-2.38618626440426e-05
-1.22362656612023e-05
-2.37200692297652e-05
-2.8215970967011e-05
-2.86130047961469e-05
-1.84519300674077e-05
-1.77206332958794e-05
-4.39963477914704e-06
-1.25369765596533e-05
-5.94624816159474e-06
-2.46147259409372e-05
-1.28929043012988e-05
-1.67116036070672e-05
-2.40430551843103e-05
-3.04970472690657e-05
2.82035755204562e-06
-1.97456340336419e-05
-5.60918164070495e-08
-1.38036740342045e-05
-1.00635809186678e-05
-2.87750131753638e-05
-1.45292178978344e-06
-1.9569363775735e-05
5.45069213123113e-06
6.79698649798765e-07
-1.62841283678149e-05
-2.47093019444999e-05
-2.24740518216835e-05
-1.25440412444096e-06
-1.60118546170584e-05
-1.52694461408277e-05
-2.20300671180694e-05
-1.5961570072546e-05
-2.33399333863984e-05
-2.14734210947596e-05
7.84199643988712e-06
-1.74986411266322e-05
-7.28489697792897e-06
-7.72312009839591e-06
-4.38273607545068e-06
-1.82650420220627e-05
-2.57100916436008e-05
6.71151976423067e-07
-5.01821521730289e-06
-1.68033797558525e-05
-8.43008495334432e-06
-6.5484271708162e-06
5.08606886086646e-06
-1.34228962592191e-05
-2.22262804820264e-05
-5.40593140374816e-06
-1.46965540798531e-05
-1.78929355336124e-05
-5.00072114430124e-06
-7.4178000062898e-06
2.99785019974829e-06
-2.7699107612451e-05
-1.17812819567496e-05
3.31082820477355e-06
-2.5252858159559e-05
-7.38280693976789e-06
-2.10669638261676e-05
-2.71405672541828e-05
-9.95469046623482e-06
-8.65645231146625e-07
-2.14560268115448e-05
-3.66541451076752e-05
-6.24853518105728e-06
-6.85587150343093e-06
-8.46724158188358e-06
-1.66628551922862e-05
-2.26741181261405e-05
-1.16112168202378e-06
-2.54798209167167e-05
-8.70133201142216e-06
-1.71854831099643e-06
-2.7573473974449e-05
-2.60783123525487e-05
-1.7825164985558e-05
-3.88528939880137e-05
-1.37734091922291e-05
8.13036089619039e-07
-1.32248310315999e-05
-2.13645986661413e-05
-1.32734963833042e-05
-1.37973476040344e-05
-2.40926669469208e-05
4.72567885499936e-06
-1.96919768046466e-05
-2.49451273114247e-05
-1.20400912289998e-05
-1.73678517160192e-06
-2.28448721976758e-05
-1.10898447386534e-05
-6.02790425027201e-06
-1.12025851480429e-05
-6.69462793027751e-06
-3.13944054804375e-05
-1.55385405025334e-05
-1.60182229646326e-05
-1.09603883847233e-05
-1.83045647103726e-05
-4.22701263844519e-06
-1.35711275199651e-05
-1.08504653738166e-05
-2.16396002869175e-05
-1.73774025617165e-05
-6.99340051524402e-06
-9.60310341873361e-06
-7.36421611634409e-06
-2.99543711015462e-05
-3.19060206773498e-05
-2.10820062294952e-05
-1.52317358797627e-05
-1.38767568567619e-05
-5.41605164783971e-06
-1.88206497949008e-05
-8.18028998179384e-06
-6.62468742613204e-06
-2.6497033710239e-05
-1.23028116053198e-05
-2.27569558006634e-05
-1.1996526110278e-05
-2.62751645610115e-05
-2.55534970535555e-05
-1.09298941695567e-05
-2.12936027555074e-05
-1.96362629228232e-05
-1.43406273607127e-05
-2.19748413398472e-05
-3.21572959238693e-05
-3.81282990263211e-06
-2.23329513597335e-05
-9.62766836242934e-06
-1.80933796027994e-05
-2.77712815842016e-06
-2.91694789348611e-05
-6.20331425874773e-06
-2.54520126863375e-05
-1.23143426856451e-05
-8.16457156412921e-06
-1.83672578932632e-05
-2.27415759690388e-05
-1.58251344662887e-05
-1.17648259321132e-05
-1.91895470666025e-05
-4.81524268260325e-06
-9.58448708493951e-06
-1.32638394942026e-05
-1.73750021221865e-05
-5.205314006357e-06
-1.55750467551035e-05
-3.08072555013049e-06
-1.21553484803771e-05
-2.04377347398027e-05
-1.32806111309201e-05
-1.09925092204281e-05
-8.64824438099251e-06
-7.8986577987626e-06
-1.20180809385749e-05
2.42309812611733e-06
-1.5147434181132e-05
-1.48919588741929e-05
-2.03803851512662e-05
-1.26752429144001e-05
2.59970607431258e-06
-1.59698866740174e-05
-3.31966399346929e-06
-4.82723900315333e-06
-2.53982216967737e-05
-7.82805938935595e-06
-1.67832525831005e-05
-2.07865475226775e-05
3.18752481566213e-06
8.2547144539414e-06
1.64556740452882e-05
-1.83426934933238e-06
-1.06423006505074e-05
-2.74388545678207e-05
-1.45776037613394e-05
-2.26105476587186e-05
-1.25871716063397e-05
-8.78088901727796e-06
-8.14875514071993e-07
-4.14906371041571e-06
-2.40135351000268e-05
-3.23678754124996e-05
-1.60174425869957e-05
-7.522890591887e-06
-2.32527646380293e-05
-2.274428866701e-05
-7.20199503863294e-06
-1.55022541423677e-05
-1.31193937624061e-05
-2.83583876649583e-05
-1.44880065093878e-05
-1.39670512123897e-05
-3.26640486396372e-05
1.21794044651561e-05
-1.11956211051539e-05
-1.27590090117207e-05
-4.33990314279209e-06
-1.27553248159709e-05
-1.73026806151887e-05
-1.13882462725922e-05
-2.06261334748417e-05
-6.37509631209282e-06
-2.49922606449116e-05
-2.12616970881337e-05
-2.0028469391957e-05
-3.72688024190029e-05
-1.59217138699771e-05
-1.05714914146946e-05
-1.35762546005079e-05
-1.91337489359692e-05
9.33680111163518e-06
-2.39284675664282e-05
-5.75959354623581e-06
-2.43288349761621e-05
-2.63958805588045e-05
-1.95560503724714e-05
1.98555514252345e-05
-1.65480876871581e-05
-1.71344740076189e-05
-1.331164674557e-05
-1.01422129489697e-05
-1.1009258226506e-05
-2.82707104260452e-06
-1.39130121818627e-07
-1.3775491435477e-05
-1.71097257622697e-05
-1.11385963065134e-05
-1.5399043820029e-05
-3.33902586022746e-05
-1.70652545891348e-05
-1.35839720058202e-05
-2.07576465891025e-05
-1.92163164875869e-05
-1.95860513018055e-05
-1.00818246288762e-05
-2.97145939819064e-05
-2.7295267460876e-05
-2.3406491029198e-05
-1.28411000391118e-05
4.69510669263128e-06
-3.64119967961171e-06
-2.43275051694936e-05
-2.50544417439333e-05
-1.68794565527558e-05
-1.37783338446546e-05
-2.55971594737856e-05
-1.21445686791181e-05
-1.15615639176192e-05
-2.96955573143085e-07
-2.1052314295419e-05
-1.98283706729323e-05
-1.50286657220457e-05
-8.05507747187378e-06
-5.66655877571139e-06
-1.75527839048418e-05
-2.69611384928136e-05
-2.52138858191772e-05
-1.89343109557362e-05
-1.68468130489534e-05
-1.14636837420642e-05
-1.81557867985086e-05
-2.14731608795221e-05
-1.72230771051688e-05
-2.21128021575911e-05
-1.25235242968205e-05
-9.95845893541404e-06
-7.14541796948088e-06
-1.67759988923503e-05
-1.54973325729537e-05
-1.42438934214192e-05
-4.57948856745204e-06
-8.98205921814471e-06
-2.32002437386882e-05
-2.29258120883578e-05
-1.78234762307586e-05
-2.89540519060074e-05
-3.93853715146919e-05
-6.13856795538857e-06
-8.67393263513141e-06
-2.92603569351196e-05
-2.35357207261077e-05
-1.09483042844826e-05
-1.81378021360385e-05
-2.94034907082719e-05
-1.91701011909016e-05
-1.11358145851558e-05
-7.94832031210989e-06
-8.9920068137255e-06
-1.60938443772554e-05
-1.93148477994614e-05
-1.417428029224e-05
-7.68850131218377e-06
-1.84413663781497e-05
-2.25224589170794e-05
-3.084684452426e-05
-2.27362337145141e-05
7.78723155956831e-06
-1.8322549720014e-05
-2.08131229904452e-05
-2.65010921343862e-05
-1.78949897337807e-05
-2.96011003817046e-05
-1.45742413227476e-05
3.81366289855887e-06
-2.53412406088693e-06
-3.55194737729518e-05
-1.51667172534767e-05
-1.81122916593607e-05
-1.05322142509632e-05
-2.04070565374443e-05
-2.6503484519938e-05
-1.19423897687267e-05
-1.93695428170964e-05
-8.60841300739797e-06
-3.7460118255474e-06
-2.25368107502161e-05
-3.74360751383825e-06
-8.44464044632019e-06
-1.29175885829516e-05
-9.3264204210707e-06
-1.25601409689791e-05
-2.51287450253202e-05
-1.49696699269839e-05
-1.1593970650024e-05
-1.75324832054848e-06
-9.23530235378539e-06
-1.1638152054582e-05
2.53583996285635e-07
-2.21407017511326e-05
-1.02341602123153e-05
-1.68487835201496e-05
-1.12487360516699e-05
-3.38308811484028e-05
6.60618677524349e-06
-9.22015029883633e-06
-2.49346806695449e-05
