# Supplementary material for: Research on computational propagation and identification of mine microseismic signals based on deep learning
Source: PLoS One. 2025 Oct 22;20(10):e0334641. doi: 10.1371/journal.pone.0334641 (PMC12543183; doi:10.1371/journal.pone.0334641)
Supplement: S9 Data — (ZIP) [file pone.0334641.s009.zip › 000101100000308.xlsx_0.txt_24.txt.txt]

-1.07843304136151e-05
-1.90973499610912e-05
-2.1465690118978e-05
-1.64760496077156e-05
-2.68760760708295e-05
-5.88409092427486e-06
-5.93955161466724e-06
1.47809196560325e-06
-2.1591340150021e-05
2.85228509204996e-06
-2.14676698471398e-05
-3.17635646807831e-05
-2.07193964178395e-05
-7.96447783350586e-06
-2.11311227962039e-05
-3.06861766693734e-05
-1.1959682354368e-05
-1.42054709995598e-05
-4.31249399038429e-05
-1.77296534410775e-05
-1.26038121308324e-05
-1.70519700557262e-05
-1.71254635568715e-05
-1.05031805869556e-05
-1.77601349166714e-05
2.04456301321283e-06
-2.20378533229759e-05
-1.56471528281446e-05
-2.68674079887908e-05
-6.21963851126994e-06
-7.82215840194103e-06
-1.21251563056003e-05
-2.40703671976375e-05
-6.41586971482968e-06
-5.73849156642821e-06
-1.34150734960896e-05
-3.09737783876988e-05
-1.5608890387338e-05
-1.29557352699142e-05
-2.67694045058835e-05
-2.24232322380507e-05
-1.93358143009167e-05
-9.21326358578491e-06
-2.27717214534849e-05
-1.94592131307737e-05
-8.36507539634557e-06
-3.75269385443894e-06
-9.85856648218517e-06
-2.02324305786638e-05
-1.72294907287669e-05
-2.98068800913773e-05
-2.55367616647582e-05
-8.28734770714653e-06
-2.43774713907368e-05
-9.96534520295848e-06
-2.3644619032434e-05
-2.34443246866478e-05
-3.32478702953637e-05
-1.72889684622783e-05
2.58696390783946e-06
8.35631479093044e-06
-2.95878971808558e-05
-3.5780705434739e-06
-1.45339543090245e-05
-1.78139446243985e-05
-1.52073671173079e-06
-1.42560530025835e-05
-2.27157301010234e-05
-9.38825818171461e-06
-1.38804212826316e-05
-1.42593613084666e-05
-2.6639416900919e-05
1.1904227586045e-06
-9.83450452600623e-06
-3.42117864491366e-05
-1.78317365579455e-05
-1.35143215548307e-05
-1.12535025681827e-05
-1.24474232322586e-05
-7.96739355819326e-07
-1.46438610992445e-05
-8.09725093281098e-06
-1.78143010473289e-05
-1.62318463897983e-05
-1.32777188511429e-05
-2.33567660108283e-05
-2.66531320644871e-05
-2.27199393752303e-05
-2.36176920099221e-05
-1.90422962877876e-05
9.86915206513411e-06
-2.19684360086421e-05
-8.45306254327957e-06
-1.82194313426349e-05
-2.00832489525198e-05
-2.44332730095153e-05
-1.74070336202951e-05
-4.04455089272246e-06
-9.20919844264859e-06
-2.06499880770242e-05
2.01177678675647e-06
-1.72040675283662e-05
-3.06181633374977e-05
-2.24605009961552e-05
6.57781673839858e-06
-2.31084542648102e-05
-9.69036647217008e-06
-1.81516146828312e-05
-3.67615422733634e-06
1.13182660198366e-06
-1.75073932010827e-05
-1.388831406843e-05
-2.24487020152199e-05
-3.36141042748385e-05
-1.40529595753759e-05
-2.13459164347487e-05
-3.52217582357135e-06
-2.10576366719295e-05
-2.27007854945632e-05
-1.2125237919583e-05
-2.06068307292675e-05
-3.97184327755396e-05
-1.78495037491043e-05
4.90374558130784e-06
-1.80471497422999e-05
-1.66207260987649e-05
-1.82012155519449e-05
-8.76249081490415e-06
5.72127918270014e-06
-2.23176503657294e-05
-2.41124263483371e-05
-1.43737490127819e-05
-1.09604509179786e-05
-2.02821788024248e-05
-4.04025512186718e-06
-1.59638233762152e-05
-1.5738378821141e-05
-1.39502230930673e-05
-9.09772438550352e-06
-2.68557020807211e-05
1.88708695853527e-06
-3.03852439521668e-05
-1.17688036393569e-05
-1.49467313013951e-05
-2.0333650605013e-05
-2.45235982056422e-05
-3.47030909661281e-05
-1.52324568214839e-05
-1.07314734512066e-05
-2.72726413473159e-05
-2.50282886938622e-05
-2.74834827874877e-05
-2.09741117067546e-05
-2.15214832489351e-05
-3.76316771762015e-06
4.55523605680855e-08
-1.75896652058309e-05
-1.2582025993281e-05
-1.76749943769782e-05
-2.01444846237786e-05
-9.13083524516497e-06
-2.79211276619563e-05
-1.39755575794116e-05
-2.81496253533694e-06
-2.12719569991057e-05
-8.82961194515417e-06
-2.82951059110904e-05
-1.46664208373179e-05
-1.69777134492106e-05
-1.41774564158488e-05
-2.00614058057783e-05
-1.40110603567793e-05
-2.77186780490781e-05
-2.77269163365928e-05
-3.1474445704074e-05
-1.49093054834762e-05
-8.52645003455823e-06
-1.46437451426866e-05
-6.7660974696037e-06
-1.57577820138018e-05
-1.76881365333135e-05
-1.5436875050144e-05
-3.5141473432972e-05
-2.14090092639266e-05
-6.20426746596908e-06
-2.05241752979869e-05
-1.34045542606017e-05
-1.0056545284075e-05
-1.62284883152107e-05
-1.40476185822943e-05
-1.04935245369379e-05
-1.67541743152771e-05
-1.08642080324499e-05
-1.38425193884888e-05
-1.72828098492443e-05
-6.15751755128488e-06
-1.59787257118605e-05
3.04529037348576e-07
-5.25351560933815e-06
-9.404890023298e-06
-1.50635134638564e-05
-1.97472180250041e-05
-9.23079855633276e-06
6.15439193281749e-07
-1.7172661898138e-05
-2.01428613870495e-05
-6.26029735753549e-06
-2.10116166584013e-05
-1.25668949524833e-05
-1.82127017689053e-05
-2.64653044225708e-05
-2.00671642130563e-05
-3.07251096550359e-05
-2.18899952805502e-05
-2.02008510451503e-05
2.41710767983469e-07
-8.23957162525816e-06
-1.9971126216839e-05
-1.34624461539522e-05
-1.22457553670333e-06
-2.56695977524825e-05
1.03124529847187e-05
5.00699549597885e-06
5.22836341024541e-07
1.46720882651348e-06
7.23682933303882e-08
-2.04240989287567e-05
-5.06219143405998e-06
-2.59940927241517e-05
-7.22067566192849e-06
-1.7978500435133e-05
-2.43961170119824e-05
-1.06467898433971e-05
-3.09548377500715e-05
-1.09574070926369e-05
-1.82248858945334e-05
-3.28179019599446e-05
-1.3989034411879e-05
-1.15971584251435e-05
-2.21240820890747e-05
-4.46541500062467e-06
-1.96642695642725e-05
-1.79950995290059e-05
-8.66619426592778e-06
-1.81683313746551e-05
-2.41623315554259e-05
-2.05916930207572e-05
-1.22223209202284e-06
-3.26750078833549e-05
-3.13254284848712e-05
1.92212247204916e-06
-2.39575083247768e-05
-7.50485557024195e-06
-1.17983083401447e-05
-3.54133535516726e-05
-1.53634963611318e-05
-6.61903739372024e-06
-1.0750607351846e-05
-1.85932764427859e-05
-4.8787037590059e-06
-8.60189791144785e-06
-9.00209934133873e-06
-5.88500644568849e-06
-1.12639334984434e-05
-1.42096185388387e-05
6.67736232336131e-06
-2.71072706056266e-05
-2.19420716605848e-05
2.65634072066217e-06
-1.85499558253717e-05
-2.83457927432831e-06
-1.95959084212284e-05
-3.02103001302991e-05
-6.19505883889861e-06
-1.30616324550366e-05
-2.10437962164213e-05
2.31612757825744e-06
-1.25109290387225e-05
-1.32886392661285e-05
-2.48781692568866e-05
-1.80946772769434e-05
-2.19994490392337e-05
-1.54162588118266e-05
-1.32847406665404e-05
-1.54250307685025e-05
-8.98837555536301e-06
-1.91001290857275e-05
-1.46824842544495e-05
-1.09142592543452e-05
-2.26822075485203e-05
-1.70094405555059e-05
-2.60987226483519e-05
-2.65961971802749e-06
-1.44203389944109e-05
-2.17773323871018e-05
-1.24645004265005e-05
-1.52080051306465e-05
-9.6336830732414e-06
-1.18919941728526e-05
-1.96900031476432e-05
-5.98377885301744e-06
9.07602350535484e-06
-1.89751320321687e-05
-1.53481485671132e-05
-3.77131463375527e-07
-3.76627609318711e-06
-2.0244918689685e-05
-1.73998591667938e-05
-2.48660909748582e-05
-1.85755368854265e-06
-2.2379333995286e-05
-5.24222129830113e-06
-1.94779796217251e-05
-1.97561019600462e-05
-1.75393937270628e-05
-1.51394341078725e-05
-1.52053812269695e-05
-1.49024536458429e-05
-1.91409861531715e-05
-1.77095639127475e-05
-7.16354339265675e-06
-2.03511803893795e-05
-1.17566073639624e-05
-1.66028952835208e-05
-2.55390643481352e-05
-1.48518469018581e-05
-1.46129715573626e-05
-3.60130315545217e-07
-3.38117667490111e-05
-3.40810258715587e-05
-6.93254057638969e-06
-2.28041942696802e-05
-1.99135243675994e-05
-2.93007564259219e-05
-1.21703434407604e-05
-6.9064070594363e-06
-1.56010747991297e-05
-3.10470376896884e-05
-4.68058832509328e-06
-2.33112440506436e-05
-2.05333421887583e-05
-2.09285891182569e-05
-2.08644751848262e-05
1.56664844993785e-06
-2.41269680305678e-06
-1.41782450183466e-05
-1.0918825829601e-05
-1.95198740913054e-05
-1.51498823425674e-05
-1.61386670842705e-05
-1.80837740267462e-05
-2.76036159468213e-05
-2.60690676075849e-05
-2.02773347240283e-05
-2.93544033473157e-07
-1.43325136365702e-05
-1.54211504155097e-05
-5.41872800115596e-06
-2.06802478584903e-05
-1.24901761782378e-05
-1.42061353109507e-05
-8.94771338344134e-07
-5.49621761461133e-06
-2.98142608607369e-06
-1.09650975958898e-05
-2.92152519550222e-05
-2.32234901946329e-05
-1.56391862963495e-05
-9.70358376334993e-06
-2.49281336559284e-05
-8.17413427301426e-06
-1.89447207236479e-05
-2.40387194814296e-05
-1.62033760221406e-05
-2.88633554400104e-05
-5.10857694243052e-06
-2.02453386233442e-05
-9.92667695574417e-06
-2.67532928888336e-05
4.20724957962473e-06
-2.6692635212186e-05
-1.25519348489955e-05
-7.19881257230905e-06
9.78625824964434e-06
-2.36543909878312e-05
-4.02053701952551e-06
-5.73762596542059e-06
-2.85021563647238e-05
-1.67943961750986e-05
5.22991352066224e-06
-1.393032630861e-05
-2.39612803866657e-05
-1.34644849137023e-05
-1.25490655275203e-05
-1.11675933199977e-05
-3.14013373694277e-05
-6.57386456243177e-06
-1.93522226341874e-05
-1.5930775448289e-05
-1.57601473963627e-05
-1.82136666096552e-05
-1.11590137463401e-05
-2.28690669141084e-05
-2.47940313506698e-05
-1.82925350338094e-05
5.39486880825874e-07
-6.83439803653541e-06
-1.99047078103048e-05
-1.06214891047194e-05
-7.48366366997958e-06
-1.27864571970474e-05
-2.45542727910563e-05
-2.52929778040842e-05
8.76613789652872e-07
-2.21465391730439e-05
-1.74490992298356e-05
-2.03723735713266e-05
-2.01708010675945e-05
-2.49341452053469e-05
-1.42803089046937e-05
6.70221262947934e-07
-2.37600855416491e-06
-1.57454503401054e-05
-2.84356995977995e-05
-2.77957903252189e-05
-2.97471384965468e-05
-1.28889585408494e-05
7.06273957035235e-06
-2.12636214227227e-05
-1.46535050904024e-05
-1.74062989915645e-05
-1.80112316293769e-05
-1.99339825226967e-06
-1.89390682668826e-05
-1.6417141471942e-05
-1.04525755021363e-05
-3.08229849554781e-05
-6.73133422304748e-06
-2.06713729090258e-05
-1.40344841052991e-05
-3.29860298061674e-05
-8.24443405566095e-06
1.71560126856199e-06
-1.24613319144473e-05
-1.40696627238503e-05
-9.25466202701547e-06
-2.67943699318718e-05
-1.91608974368005e-05
-6.55496209877098e-07
-1.37431783064484e-05
-2.59634713191698e-05
3.68066397490678e-06
-1.19234457401911e-05
-6.73356723413126e-06
-2.0526681071438e-05
-3.30870338154307e-05
-5.44331789153333e-06
-1.73595617825054e-05
-1.55840061525994e-05
-1.07591852877669e-05
-1.74242875009804e-05
-2.64234239231987e-05
-5.35341447446274e-06
-3.73211540306037e-06
-1.85162772228701e-05
-2.80703708647823e-05
-1.58677657474223e-05
-2.38630992035734e-05
-1.34567192322221e-05
6.97609836672207e-06
-1.5255230349132e-05
-2.25302570326002e-05
-2.29751538382405e-05
-7.54673944090446e-06
-2.45535605931561e-05
-2.63337057313116e-05
-2.48029972326977e-06
-6.08051427360565e-06
-1.26920703187703e-05
-2.3454738612426e-05
-2.03059587705104e-05
-1.49774946833368e-05
-1.27975375299289e-06
-3.01572506001236e-06
-2.9057103908688e-05
-3.92157627610769e-06
-1.39725580647929e-05
-1.96676972964732e-05
1.3483500583177e-06
-1.00200383194345e-05
-8.82689661271276e-07
-8.251240084846e-06
-1.18167483988386e-05
-1.43335786281622e-05
-1.76025900905889e-05
2.63482350764709e-06
-2.68384358900069e-05
-1.96879103719205e-05
-7.60470771384504e-06
7.36478728776337e-07
-1.78707201002688e-05
-8.53477110830222e-06
-1.58070565784818e-05
3.69213342353121e-06
-1.65701476700687e-05
-2.58199789535381e-05
2.61878083033098e-06
-1.87481885391426e-05
-1.50882042340301e-05
-2.01303939830457e-05
-2.26789855536217e-05
-1.41957959775497e-05
-2.67285354756224e-05
-1.06453324918323e-05
-1.89759316064713e-05
-7.04609437526644e-06
-8.89374426322277e-06
-1.36265254106822e-05
-1.05383079325365e-05
-7.65526498232929e-06
-3.16213043568859e-05
-1.45427035116585e-06
-1.12280616061848e-06
-1.37543617995114e-05
-2.6743205322099e-05
8.96397738440231e-06
-4.21969406850351e-06
-9.38629412917021e-06
-3.17084898972842e-06
-7.09421456995408e-07
-2.08477862976455e-05
-2.29433830675171e-05
-2.76663090521732e-06
-7.14775993744231e-06
4.02187557852062e-06
-1.03181783042995e-05
-2.15678542471177e-05
-1.59015948694026e-05
-8.47640632560816e-06
-2.33028091518569e-05
-3.96140459087567e-06
-1.07699616653239e-05
-8.55631103008137e-06
-2.08624407862955e-05
-2.34619766764666e-05
-2.63309519110362e-05
-2.39171253577084e-05
-1.24441478883006e-05
-1.54158890969894e-05
-5.22352322097911e-06
-1.25261032832636e-05
-1.03710549091242e-05
-2.12854390137232e-06
-1.62328439821806e-05
-3.01561235220652e-05
-1.54537604361839e-05
-2.44933753948789e-05
-1.07934268997027e-05
-7.41443591052342e-06
-3.67425024965198e-06
-2.39583153996558e-05
-3.16646196584327e-05
1.07240505048255e-06
-1.57447387214934e-05
-1.61213153107419e-05
-2.01540863695149e-05
-1.0905226224557e-05
1.20535041331308e-05
-2.03873530648063e-05
-1.63139626814246e-05
-3.26626228828844e-05
-1.57387410840378e-05
-2.87606305708336e-05
-6.32981106441742e-06
-1.59655301500977e-05
-1.04445913949591e-05
-2.29127661407425e-05
-2.37790156810556e-05
-3.20779087228594e-05
-8.90287233784519e-06
-3.02098291943834e-05
-7.51095385673131e-06
-2.18386060443821e-05
-8.3780947817775e-06
-1.4200139646752e-05
-3.08479639295672e-05
-1.89326698356236e-05
-1.18768184348751e-05
-1.59322413297875e-05
-5.82862265400922e-06
-1.56929859296331e-05
-1.34514817851415e-05
-9.7281722452573e-06
-1.34486647751155e-05
2.16130334135844e-06
-1.31207612146771e-05
-8.44645087476009e-06
-3.11155276851927e-05
8.72183106236457e-06
-1.36798604977552e-05
-1.16609983941028e-05
-1.10434048219582e-05
-1.84684281516308e-05
-3.20169898610174e-05
-9.41406952313231e-06
-2.19194665288382e-05
-1.79517687986749e-06
-4.66163791066822e-06
-3.27888163867573e-05
-2.3642373196505e-05
-1.27712563475575e-05
-2.31781297636932e-05
-3.81218527087058e-05
-1.53652543047861e-05
3.45586092562456e-06
-2.28771349844301e-05
-1.93726552479142e-05
-2.37851402928714e-05
-9.71587787131445e-06
-1.89819880390354e-05
-1.5425873220985e-06
-2.38944298281061e-05
-1.84396349271089e-05
-2.09051408154335e-05
-2.82228739655575e-05
-1.70229319226507e-05
-2.92972565672838e-05
-1.96276863495691e-05
-2.63871895438723e-05
-2.14643559787064e-05
-1.61001365332876e-07
-2.28431124764639e-05
-1.96871468732993e-05
4.26581366100108e-06
-2.23110430933134e-05
-2.06567666929686e-05
-2.02345008537565e-05
-1.83288328660731e-06
-1.38446093429598e-05
-2.67233316179747e-05
-3.21666437052823e-05
-3.11323265286506e-05
-4.94861381237922e-06
-3.38439679587976e-05
-2.34220393482335e-05
1.70326864457659e-07
-4.24249948703513e-06
-2.48266401773876e-05
-3.32538003968134e-06
-1.53827478274457e-05
-1.11600760474481e-05
-1.41595121550658e-05
-2.08768113776973e-05
1.072873095299e-06
-2.47916383496286e-05
-1.87059950691266e-05
-6.88388112719635e-06
-2.04238802571394e-05
-1.48873839928138e-05
-1.59869691886726e-05
-9.73798685576045e-06
-2.15829909418552e-05
-8.02652277583084e-06
-1.31781404537441e-05
-9.32098162765822e-06
-3.83021644469004e-05
-1.29826009628032e-07
-1.92707826264589e-05
-1.78787259943841e-05
-2.33817421365545e-05
-3.09182212519883e-05
6.005019883242e-06
-4.59941134339496e-06
-1.36144055491793e-05
-1.62900876138082e-05
-1.46918959513679e-05
-2.00781856155431e-05
-2.4555988503408e-05
-7.86006183454201e-06
-1.43268900489019e-05
-1.42636359595107e-05
-2.71077727865005e-05
-3.31837128209506e-05
-1.06864101791868e-05
-3.12631146188488e-05
-1.75816575140369e-05
-1.37849681562363e-05
-3.31875084536693e-05
-8.46867519431808e-06
-2.44676484106921e-05
-2.10107645480102e-05
-1.35651282913725e-05
-2.14437819717691e-05
-1.34014137141834e-05
-2.59575349009238e-05
-1.76981801332499e-05
-1.5576967383125e-05
-9.62945476834405e-06
9.20559946971489e-07
-1.66246390977153e-05
-3.62860331091686e-05
-1.1458465344889e-07
-1.47477806559964e-05
-1.99796952488171e-05
-2.02522952280684e-05
-2.45792288256284e-05
-9.92825919201888e-06
-1.52792598356528e-05
-5.94539629842223e-06
-2.98507620251903e-05
4.48572634933652e-07
-1.95184103724658e-05
-2.33923817960723e-05
-1.03099560892172e-05
-9.5901188839531e-06
-1.94063899335546e-05
-1.32041180586177e-05
-2.01019858928975e-05
-1.66581183297101e-05
-2.89980684451802e-05
-3.88331512539199e-06
-1.74610788209101e-05
-1.94323501316815e-05
-4.91633617085718e-06
-1.31367900934002e-05
-2.08291631637164e-05
-3.24786639550045e-05
7.0810357739806e-06
-2.15875057342396e-05
-6.20269688144087e-06
-1.28414444293241e-05
-1.46156847234683e-05
-1.66355372912153e-05
-7.17308082643101e-06
-2.23123918870647e-05
-1.69052646230377e-05
-1.55150619454525e-05
-2.07884984843865e-05
-2.47113000650796e-05
-1.92035373890708e-05
-2.62301969636247e-05
-1.88285672008829e-05
-3.07398804735267e-06
-1.47237014495733e-05
-9.81060722557602e-06
-2.74068376549862e-05
-2.85989235635298e-05
-2.87706769903954e-05
6.05881915840939e-06
-2.62686800521949e-05
-2.2285861130081e-05
-1.80096732572042e-05
-1.84841569199096e-05
-1.81741591199946e-05
-3.80809495410379e-05
-2.04037229860269e-07
-1.28989982413723e-05
-3.9998523386828e-06
-1.11191081999874e-05
-9.59190852512855e-06
-1.3829344299858e-05
-2.25086224707565e-05
3.92798692372216e-06
-1.69537212622908e-05
-1.53807518375846e-05
-1.89032076157226e-05
-1.73011424832833e-05
9.40099138271341e-07
-2.04598218740978e-05
-3.6958024440106e-05
-1.46095112730187e-05
-1.19375984805554e-05
-2.32825131543225e-05
-2.59333287173663e-05
-1.17440619493222e-05
-1.30547650686405e-05
-1.14732686558314e-05
-1.99662899655031e-05
-4.36293768918366e-05
-1.39884057355421e-05
-3.8712894233314e-05
-2.85812737837002e-05
-1.6252693014753e-05
-1.35977082123744e-05
-4.67262997799646e-06
-2.21837143633949e-05
-2.16419011925123e-05
-1.30959831038207e-05
-2.30876693242398e-05
-8.4493434612267e-06
-3.190385663975e-06
-2.21608063841255e-05
-1.97468390464314e-05
-1.70928658585178e-05
-1.87879358364975e-05
2.10110319736552e-06
-2.07318750527464e-05
-1.83167662780384e-05
-8.3738096988078e-06
-1.53380183031986e-05
-9.24613500454425e-06
-2.36872821516134e-05
-9.22959418462247e-06
-1.49929996992092e-05
-3.61157545316278e-05
-1.69118479963818e-06
-2.06635449817871e-05
-1.52230448137988e-05
-2.04668775604654e-05
-2.56764639825534e-06
-1.94339718652501e-05
-2.68822331494577e-05
-2.43133564297809e-05
-1.5744471176138e-05
-1.12500684223367e-05
-3.36632543395005e-06
-1.01640397930811e-05
3.69658931561414e-07
-2.19057750120486e-05
-7.98350316027138e-06
-2.02966014454495e-05
-1.04994656196835e-05
-3.48787000744572e-06
-3.40562158556914e-05
-2.53900249916253e-05
-7.5312059136512e-06
-1.86057691585968e-05
6.55939047604535e-06
-9.29094371291129e-06
4.73637807460272e-06
-8.03058262247995e-06
-2.20802325238006e-05
-1.38529988819687e-05
-8.54507459011534e-06
-2.63598776832591e-06
-1.02537621716233e-05
-6.42978364039341e-06
-1.59665012098837e-05
-3.10711883020031e-05
-3.8214970992636e-05
-3.22170978674948e-05
-2.27245419001275e-05
-6.56066727956713e-06
-1.72153095843861e-05
-1.5479861414711e-05
-3.44652400593805e-05
-9.30090599366751e-06
-7.63726985411578e-06
-8.80036719243171e-06
1.24951936093957e-05
8.53850070117327e-06
-5.71802604572489e-06
-4.91801940183585e-06
-1.29083009107186e-05
-2.6282984500852e-06
-1.50482822676203e-05
-1.43843419488907e-05
-1.00291782511611e-05
-1.08159037022385e-05
-3.57671368165584e-05
-2.90875709553487e-06
-2.96803389114096e-06
-1.37641083176507e-05
-1.55916419938602e-05
-2.29824490752244e-05
-1.80551860792469e-05
-7.43387312378854e-06
-3.67819574600048e-05
-1.27669778490964e-05
-1.38590689993222e-05
-1.06217611352372e-05
-8.93738924800733e-06
-6.56353285348274e-06
-2.32062534935095e-05
-3.06893797573245e-06
2.63858897509099e-06
-1.58526731885272e-05
2.96964460553754e-06
-2.34932670501726e-05
-2.51733989886807e-05
-1.35227768871462e-05
-2.0446576353383e-05
-7.71940067380274e-06
-2.89932715612607e-05
-1.2061255793182e-05
-4.30249679250175e-06
-1.4141003553109e-05
-2.77958732437296e-05
-2.92921806572752e-06
-2.52095030416572e-05
9.1687470787654e-06
-2.32998557418336e-05
-4.72217208007716e-06
-8.71339388815351e-06
-1.34062688465596e-05
-2.64731260295737e-05
-1.1599649434453e-05
-7.02188691604431e-06
-2.83606745999604e-05
-1.64578734432069e-05
-1.21489034949144e-05
-1.26657391898836e-05
-4.50182780179803e-06
2.78062595193589e-06
-1.69972683805112e-05
-2.22583407196184e-05
-6.27172978073738e-06
-6.30268701736743e-06
6.64638714293527e-07
-1.4407265695728e-05
-1.16050127094929e-05
-2.49695608971229e-05
-3.96365169229924e-06
-1.35859383205126e-05
-1.68447374855159e-05
-3.4613947928927e-08
-3.01637430821532e-05
-2.94357448766165e-05
-3.62485600981357e-05
-2.10614608911156e-05
-2.57148289835461e-05
-2.10085816430955e-05
-7.08497517342363e-06
-2.49651110736172e-05
-1.81834626959478e-05
-2.13070469166825e-05
-1.18726419194902e-05
-1.14758208497931e-05
-1.79036848337266e-05
-2.5260086602506e-05
-7.75853155818921e-06
-6.55822495451306e-06
-2.0035048395394e-05
-1.75147039567377e-05
-3.94370196647309e-05
-2.67830712145081e-05
-2.53429830173797e-05
-1.42758780250027e-05
-1.72896577214118e-05
-3.86912816077162e-05
-3.04364072858656e-05
-2.41796261811136e-05
-2.2935389594635e-05
4.05970904462839e-06
-9.99453077267832e-06
-1.20132402774061e-05
-4.80689465307435e-07
-1.32623966806475e-05
-1.26820527095964e-05
-3.58630996390753e-05
-1.71369620074681e-05
-4.66754409188702e-06
-3.20518309784352e-05
-1.73854290852348e-05
-3.25516407454242e-06
-2.49066854632683e-05
7.29999213307187e-06
2.97657502055734e-06
-1.63522705010423e-05
-9.55106399002791e-06
-1.39105626791826e-05
-1.81746344720687e-05
-4.03867699797053e-05
-1.16929246596282e-05
3.11440959288464e-06
-7.55001002921317e-06
-1.37131084154795e-05
-3.90947039633942e-06
-2.16043865056313e-05
-2.21435717905823e-05
-6.05578484402043e-06
-1.21220609109599e-05
-6.07785010682765e-06
-1.71361307530369e-05
-4.04424155125915e-06
5.27835239049957e-06
-9.14176033711916e-06
-2.09855697764861e-05
-1.33354333143424e-05
-2.37431330521889e-05
-8.49456857095015e-06
-1.9439818149783e-05
-7.19580711934857e-06
-2.94991745315357e-05
-1.12066234568594e-05
-1.23952670129037e-05
-1.78417974651798e-05
-1.3794653421166e-05
-2.72509414808978e-05
-1.73090004037839e-05
-1.35080074508111e-06
-7.34052188784696e-06
-1.47886481979267e-05
-2.42907320419682e-06
-2.98306960953633e-05
-1.28710812141439e-05
-1.51737085136414e-06
-4.69948066608335e-06
-1.94290238017704e-05
-2.84181103601112e-05
-2.38928182949017e-05
-1.08822686291681e-05
-2.11418267173125e-05
-1.97320701037827e-05
-2.22269300233049e-05
-9.13064519306659e-06
-9.86874754954089e-06
9.24132614723918e-06
-1.05421538676434e-05
-9.21182744849842e-06
-2.07346311670401e-05
-2.57525346311833e-05
-1.58602492973344e-05
-1.59461145654785e-05
-1.51132112833192e-05
-1.19969237596276e-05
-6.40718889872103e-06
-2.12063487527983e-05
-1.09504393943401e-05
-5.102698591248e-06
4.47761965845369e-06
-9.24735780421073e-06
-2.18159000124515e-05
-6.39146743737979e-07
-1.52192889539195e-05
-4.31621511467747e-06
-2.70538609252902e-05
-1.68779258825478e-05
-1.33930732374315e-05
-2.67713246780048e-05
-1.53617915572328e-05
-2.01708128998193e-05
-9.16405833526558e-06
-1.86197038024667e-05
-1.54602658855099e-05
-1.31603195866371e-05
-1.06366492950194e-05
-1.20260121343369e-05
-2.00242410538138e-05
-1.63439749290275e-05
-1.6907399149567e-05
-2.05369732673206e-05
-5.54595501217383e-06
-5.7717412304799e-06
-2.19659102208269e-05
-1.33600636377633e-05
-2.31147557099152e-05
-9.32064369756637e-06
-1.66333420932175e-05
-1.43703310411459e-05
-6.89261490226007e-07
-1.34067371829051e-05
-8.67636620003956e-06
-9.34432835936989e-06
-1.95742677328202e-05
-1.33818673998194e-05
-1.51586990923579e-06
-1.0210389123507e-05
-3.41545004808638e-06
-1.25520792082185e-05
-2.9473440829073e-05
-9.27329258547812e-06
-1.43174523794703e-05
-3.10190958169401e-05
-4.63231202348937e-06
-1.5334245092497e-05
-1.49397832989781e-05
-7.84684054020115e-06
-3.59402442196737e-06
-9.55092254429357e-06
-7.96221048106232e-06
4.45749207859373e-07
-6.31592306009066e-06
7.71290862409279e-08
-1.19357012143434e-05
-2.37449380689678e-05
-1.38474959659578e-05
-4.7038636693731e-07
-5.15673511004906e-06
-1.37729939699217e-05
-2.11765507240876e-05
-2.52215401464825e-05
-2.95012502856511e-05
-5.28964229877315e-06
-1.50940773777668e-05
-4.88127019299149e-06
-4.08134979472361e-06
-1.06646699115104e-05
6.10566968641663e-06
-1.15392132461849e-05
-9.54088683561249e-06
-9.46351570170126e-06
-2.9483004369283e-05
-6.32060815174223e-06
-8.19253053259538e-06
-1.89498999198772e-05
-2.09913892752422e-05
-2.0981388161874e-05
1.14990545079397e-06
-8.61685785728145e-06
-1.01093850008194e-05
-7.00000378092168e-06
-1.96024022110365e-05
-8.61631233098363e-06
-2.54699611673424e-05
-1.2865483090394e-05
-2.20350034019055e-05
-2.29080070044722e-05
6.37367699152165e-06
3.5056007896396e-06
-8.92333200054534e-06
-1.64610157790243e-05
-1.53544754590401e-05
-1.84761958152522e-05
-8.86242869037795e-06
-1.46427299363477e-05
-2.03594500406766e-05
-5.32732856857761e-06
-3.37295181503434e-06
-1.41834254039151e-05
-7.33101962075211e-06
-8.51944651317723e-06
-2.79441736094444e-05
-1.31825007420279e-05
-9.44232595542458e-06
-1.2643837800322e-05
-1.872238162338e-05
-5.46189042737057e-06
-8.37156873820113e-06
-1.78175373289385e-05
-8.36590981223527e-06
-2.56393388495961e-05
-1.54326392224029e-05
-1.40117896265743e-05
-2.24731923189151e-05
-4.99238146437649e-06
-1.26772112008806e-05
-2.29353149990205e-05
-7.98671946790684e-06
-1.71480652020716e-05
-2.79867488652459e-05
-6.62272642437397e-06
-3.58408132783386e-05
-1.21527022784945e-05
-1.03390157962489e-05
-2.19765919401834e-05
-4.14212867714147e-06
-2.17456509694821e-05
1.08251600723126e-06
-1.17545776694633e-05
-2.94387087964641e-05
-1.68010579302081e-05
-2.35216859086391e-05
-1.37322972693642e-05
-1.77414361034102e-06
-1.53449797034771e-05
-2.2767516631612e-05
-3.31031274109093e-05
-1.71896757886871e-05
-1.89700974938955e-05
-1.39001227678153e-05
-2.2395963137217e-05
-2.09691278805978e-05
-1.57232146687686e-05
-1.98317521627317e-05
-1.85716601903832e-05
-1.40828212405401e-05
-1.19074561781607e-05
-1.77000077081564e-05
-1.65012649526434e-05
-1.48254554344098e-05
-5.16367006148725e-06
-1.61106046927379e-05
-1.64421372081455e-05
-6.16389523052255e-06
-6.2595848348038e-06
-9.46106352354311e-06
-3.07688274461971e-05
-1.97561082333606e-05
-2.0461979938264e-05
4.35658526499254e-06
-2.42523135984483e-05
-1.89133695173023e-05
-1.58746832384908e-05
-1.21428339173935e-05
-2.78605157486146e-05
-5.84403001580749e-06
-1.65186655406743e-05
-1.90134134012226e-05
-1.80511671147035e-05
-1.06275195696945e-05
-7.11385628138624e-06
-1.82333084981006e-05
-1.02705680789771e-05
-6.14263652998463e-06
-8.90924846699149e-06
-1.3304061713255e-05
-5.4517610059966e-06
-1.36666319680064e-05
-1.52912859473459e-05
-1.78417504451179e-05
-1.79629111130176e-05
-2.26103076431805e-05
-1.36099862748206e-05
-2.86381827533615e-05
-2.45675237161103e-05
-2.27386498923374e-05
-6.46302005125736e-06
-1.66738188431695e-05
-1.32111804184194e-05
-2.87547408204537e-05
-3.56575937896325e-05
-4.10158088074495e-06
-9.69393045584957e-06
-1.69304490216518e-05
-3.41513102668298e-05
-1.0928848489913e-05
-1.54327239698738e-05
-1.09535239339839e-05
1.86678863953176e-06
-2.42873889693272e-05
-2.46707785397586e-05
-2.86161395936556e-06
-1.20819258894118e-05
-2.36639561076846e-05
-2.34499345697001e-05
-1.97191369462062e-05
-1.79247743763071e-05
-2.20455645023699e-05
-1.83136494902918e-05
-2.03257440865581e-05
-4.85745993584957e-06
-1.57145272513175e-05
-1.57808485982425e-05
-2.88436932850823e-05
-3.13741028470308e-06
-2.21472866721124e-05
-2.4862282453253e-08
-1.41098719084971e-05
-4.42897442269714e-06
-3.26525249546025e-05
-1.42432924799892e-05
-8.84905022451046e-06
-2.49226368930943e-05
-2.25878675250004e-05
-3.28785454870244e-06
-2.25623308706895e-05
-8.34674607299432e-06
-1.78428628508068e-05
-1.34676222436302e-06
-1.8111097469441e-05
-1.7287573540641e-05
6.79708069564359e-06
-2.76374197645054e-06
-2.43959938532455e-06
-2.64094930315119e-06
-2.63636406916858e-06
-1.48360740985094e-05
-1.87127624120838e-05
-3.50719604268342e-05
-2.64726052632117e-05
-1.98694413494397e-05
-3.90673991992269e-06
-1.93696223124724e-05
-1.99414796923871e-05
-4.84517791620607e-06
-2.61963492774539e-05
-8.10527349532669e-06
-2.73613099187646e-05
-1.04125843090806e-05
-6.36825957012542e-06
-1.84361540489828e-05
-2.14753734715219e-05
-2.30007210880275e-05
-2.68953642341575e-05
-1.90383063453757e-05
5.5423896870509e-06
-2.16496083298815e-05
-1.02424235545261e-05
-1.60653258747135e-05
1.20603427478661e-06
3.07486253370232e-06
-8.96346940000264e-06
-8.33233167058152e-06
-4.71156644555425e-06
1.10245265158149e-05
-1.60970242062198e-05
-1.01244947070097e-05
-2.16724654189492e-05
-1.36828300702778e-05
-1.89414067611411e-05
-2.71770647026052e-05
8.17762169513094e-07
-9.2872972468918e-06
-1.40580493429793e-05
-1.03024130533128e-05
-1.43936786567365e-05
-1.08153105057898e-05
-9.42750067922838e-06
-7.23650365234271e-06
-3.2131775648689e-05
-3.51524810439382e-05
-1.15347221758192e-05
-4.3809549727974e-05
2.33657644571912e-06
-1.21886868909957e-05
-1.68445639909726e-05
-1.13580570470809e-05
2.00210857296235e-06
-2.95260926624828e-05
-1.58876871254327e-05
-3.10982853307711e-06
-1.90472386185352e-05
-6.5761211354417e-06
-9.22913274098415e-06
-2.79371387549524e-05
-2.17597347789895e-05
-1.53614390460537e-05
1.02705830334904e-06
-1.50543463625371e-05
-2.10854730795603e-05
-9.50321404722605e-06
-3.87245801006609e-06
-1.12726809684861e-05
-8.66814493105246e-06
-3.88317757452737e-06
-1.84933713123824e-05
-2.04696549457852e-05
-1.51604505408687e-05
-8.32501988917154e-06
-2.95059027049457e-05
-1.26590953044881e-05
-2.08512436894309e-05
-3.47350709442639e-06
-1.28447868031969e-05
-1.95839647457093e-05
-3.16560110218168e-05
-2.07004356001936e-05
-1.35077100530486e-05
-1.03233195516813e-05
-4.72028305259271e-06
-1.95976754179407e-05
-2.92546603115949e-05
-3.39120664810029e-05
-4.08144945112228e-07
-1.57539760959587e-05
-1.22661005305624e-05
-1.8887109545562e-05
-2.64188844458087e-05
-1.84438991494473e-05
-1.35876163610943e-05
-1.47293728879764e-05
8.03468748808824e-08
-1.6672453318693e-05
-2.92492057364079e-06
-1.85293892628444e-05
-2.91384267060425e-05
-5.42530113477007e-06
-1.65293234839318e-05
-1.24175234353438e-05
-9.63681419153259e-06
-9.01472354316304e-06
-1.72126421710602e-06
-1.58994145571436e-05
-1.60038465459986e-05
-3.90504489275885e-07
-1.47202119086361e-05
-2.60974831074142e-05
1.58132401922607e-06
-2.20175622077761e-05
-2.84590121744172e-05
-1.41823166190937e-05
-7.27426985840518e-07
-2.86911399081799e-05
-1.14091420968495e-05
-1.35117657660541e-05
-1.5439523201038e-05
-9.72965336394923e-06
-7.06852613050903e-06
-9.93871319569215e-06
-1.01498865433336e-05
-1.48726192333968e-05
-6.55249021559109e-06
-1.22712866102224e-05
-3.48701946940167e-06
-3.05881326622014e-06
-2.23807551425702e-05
-1.63536679282982e-05
-9.9185076676514e-06
-2.04366435738699e-05
-1.6402798458667e-05
-1.40863705515623e-05
-1.43620446616483e-05
-2.50558643857331e-05
-3.52740270198645e-06
-2.24061868119998e-05
-3.16713799475209e-05
-1.44871139099552e-05
6.19067681179375e-07
-2.27242494192086e-05
-6.5558523814284e-06
-2.50517673213834e-05
-3.03580843242474e-05
-1.58230231112423e-05
-1.11944538367616e-05
-1.4797456451292e-05
-9.5522050534419e-06
-1.81707414245522e-05
-2.68528706964621e-05
-2.63162077682693e-05
-2.87540039102458e-05
-2.90984812852415e-05
-2.11028377338902e-05
-2.73608313496155e-05
-2.07669658053144e-05
-2.20534139472883e-05
-1.96542081517551e-05
-2.67933681098394e-05
-1.61095800563401e-05
-2.11315159541043e-05
-2.03013000290794e-05
-8.5051252164709e-06
-1.62142766217666e-05
-2.04229889943585e-05
-7.52881013343551e-06
-3.10852994611382e-05
-1.02439004614115e-05
-1.67356811798391e-05
-1.72545084983509e-05
-2.76212501493498e-05
-3.16846071610164e-05
-1.466473682906e-05
-2.05398336546974e-05
-1.74806197131773e-05
-2.53576559730484e-06
6.77018543877648e-07
-2.80784197425044e-06
3.85344681808041e-06
-7.96696716124599e-06
-1.2887622645848e-05
-1.47437286707168e-05
-3.33168899709414e-05
-1.92008905355266e-05
-1.91605480455039e-05
-2.12539305311996e-05
-2.58096096169291e-05
-9.85431866263218e-06
-1.76676280339979e-05
-8.83204259325334e-06
-2.11575085155546e-05
-1.17818344875316e-05
-1.93145430723755e-05
5.43553432776376e-06
-2.89449926502464e-05
-4.77553019965106e-06
-1.16886196469708e-05
-8.78278081088793e-06
-1.124345923885e-05
-1.98845225833415e-06
-3.31909652399109e-05
-1.34383095422809e-05
-2.23694533110479e-05
-2.09634345862688e-06
-1.42091756205378e-05
-3.23780844127967e-05
-1.19707411977114e-05
-9.40680924055859e-06
-1.56954660888099e-05
-1.14828706280581e-05
-2.50797947362957e-05
-1.34681368592522e-05
-2.08769473340134e-05
-1.00332231423968e-05
-1.51656675087067e-05
-1.98293609773195e-05
-1.46853681257258e-06
-2.03258207656289e-05
-2.75895283918362e-05
-1.36095490523089e-05
-1.45491188176435e-05
-2.8677781176529e-05
-2.71508322764168e-05
-8.84786746261601e-06
-3.75335369558631e-06
3.41154090755725e-06
-1.22706600942244e-05
-9.94048814925732e-06
-7.63998623972151e-06
-1.49097272794004e-05
-2.46672316030687e-05
-1.77847043668768e-05
-2.36499260918337e-05
-3.28147382974391e-05
-1.31127056735485e-05
-4.86659109097702e-06
-1.76342988054021e-05
-1.65020367959755e-05
-1.63658401517817e-05
-1.45925371269408e-05
-2.914211011185e-05
-2.59443243127359e-05
-7.30281471500161e-06
-1.97292475010522e-05
-1.89462101711806e-05
-2.60473632155203e-05
-1.21343010830957e-05
-7.51818109740954e-06
-9.15184355058874e-06
-1.2187636013937e-05
-1.80254867580401e-05
-1.50237095615364e-05
-1.69476307543111e-05
7.70936799168924e-06
-1.96599019138002e-05
-3.16768536115946e-05
-1.80771168173754e-05
-2.34934634043701e-05
-2.30687258375179e-05
-1.40982826379509e-05
-3.95128002462077e-06
-1.79580193587279e-05
-1.00626739976103e-05
-2.83500866746981e-06
-5.44733183950854e-06
-1.11229417917423e-05
-1.34780300183837e-05
-3.45082200758352e-05
-2.41844326437726e-05
-1.16508641091379e-05
-1.02009539929418e-05
-2.19785101932092e-05
-1.57490171878016e-05
-1.53883975531891e-05
-1.21860209253751e-05
-7.66216622976612e-06
-1.79135959308727e-05
-3.82661953284294e-05
-1.09051077685548e-05
-1.15780760684571e-05
-2.13141969283427e-05
-1.86315036266102e-05
-1.07550387696424e-05
-9.19482249099865e-06
-2.03851380286543e-05
-1.72370110608162e-05
-9.65738674224783e-06
-3.85940106234016e-06
-1.78724907691212e-05
-2.75936872935758e-05
-2.84280246351638e-06
-4.31101620034389e-05
-2.11106569046753e-05
-1.59152682127267e-05
-2.76899540976948e-05
-1.66929388177284e-05
-3.89453835896931e-05
-7.9234988017643e-06
-1.13265238684633e-05
-2.02106043517232e-05
-1.25396161646321e-05
-1.77229118475392e-05
4.49228836004242e-07
-1.88716007043792e-05
-8.45656327417352e-06
-6.49589328871839e-06
-6.54404595907772e-06
-2.89789913144272e-05
-1.14176880169208e-05
-2.05746558479289e-05
-1.24866501458353e-05
-3.8024068027367e-06
-8.73439303554798e-06
-1.99875336244743e-05
-1.39502810867788e-05
-1.54312824327655e-05
-1.42804299664221e-05
-6.23831678106487e-06
-1.23973679935589e-06
-7.73886879175504e-06
-1.90076376559684e-05
-1.75292360904286e-05
-1.32412543723482e-05
-2.12010652283055e-05
-3.08573830775276e-05
-3.2116111669981e-05
-1.04763508062704e-05
-1.42146835461351e-05
-1.17894135155373e-05
-3.62169441659903e-05
-3.4370472651872e-05
1.66310343618088e-07
-2.1636739429798e-05
-1.50872115893846e-05
-2.03054801499884e-05
-1.83611185122174e-05
-4.15647199757628e-06
-2.04869491802767e-05
-2.15220872377762e-05
-7.84306727593574e-06
-3.81712451805315e-06
-2.60537483096999e-05
-5.85947338875662e-06
-4.55350500889489e-06
-2.17630838945969e-05
-1.58993015970883e-05
-3.08168464955943e-05
-2.27458094377657e-05
-1.27730805260081e-05
-1.22917945573985e-05
-3.0439353059362e-06
-1.49691557688839e-05
-7.41036403629157e-06
-4.34274684367108e-06
-4.86878748019397e-06
-1.726130240863e-05
7.41639472051789e-06
-2.23946071139605e-05
-2.64729560229897e-06
-1.56636693035687e-05
-2.44026728482507e-05
-2.45197955560569e-05
-1.63683276332639e-05
-1.76723423992442e-05
-1.46886336519049e-06
-1.48034809207583e-05
-1.38462905947112e-05
-2.06380259653234e-05
-1.2974174049625e-05
-2.07220877968147e-05
-1.83832163994664e-05
-1.50890390896811e-05
-2.08459411842844e-05
-2.96715184440206e-05
-1.60401372784263e-05
-5.00931824848286e-06
-9.76879198033902e-06
-9.69438041301088e-06
-2.59858922610661e-05
-2.42892030916659e-05
-2.43227389766898e-05
-9.60075085688773e-06
-4.60278296885055e-06
-1.87979377455294e-05
-1.53559129825457e-05
-3.18387386887764e-05
-1.16786933462538e-05
-1.05121948009223e-05
-2.02680393236026e-05
-2.00306993138403e-05
-1.31707060640943e-05
-1.66813633167314e-05
-1.27287330606988e-05
-8.50753700159667e-06
-1.85912589079838e-05
-2.37897636635845e-05
-9.10681407655377e-06
-8.86471621296672e-06
-1.28218098337274e-05
-1.31865683852997e-05
-2.93956868834085e-06
-1.8989274672461e-05
-1.46059149661929e-06
-3.76569323393694e-05
-4.06411278208493e-06
-2.09333164999417e-05
-9.27485060473259e-06
-1.38760784507782e-05
-1.71047399261311e-05
-9.28899085388779e-06
-4.72909586019757e-06
-1.51976099751834e-05
-1.31948277122299e-05
-2.32338344703556e-05
-1.8517392780878e-05
-4.34409199245971e-06
-3.4330160701848e-06
-1.22052976169045e-06
-2.05436639107558e-05
-2.59502388826137e-05
-1.46560819461878e-05
-1.84672136279928e-05
-1.62193571356313e-05
-5.46111922196781e-06
-9.15551963294078e-06
-1.22282861939356e-05
-2.09069638378099e-05
-2.42035438462088e-05
-1.52301301891804e-05
-6.63214918353585e-06
-1.59453464533629e-05
-1.27961129203338e-05
-5.83024077954909e-06
-1.39270669862536e-05
-1.96952130459585e-05
-4.57472644467957e-06
-6.75571521275298e-06
-1.20940828032343e-05
-4.20257801096571e-07
-2.6346034857041e-05
-3.38204635026972e-05
-2.30984063869105e-05
-1.13688740491958e-05
-1.92861651620197e-05
6.20834050408182e-07
-7.1149114928998e-06
-2.03207753070325e-05
-2.7315862000252e-05
-2.26304083761807e-05
-1.88119560811048e-05
-2.24683343803989e-05
-2.656516239905e-06
-1.44347210305036e-05
-1.46923212109548e-05
-1.85396824018734e-05
-2.85561999141019e-05
-5.64904727892671e-06
-1.69432669696122e-05
-1.03820489484633e-05
-1.24919004030077e-05
-1.20236885086291e-05
-3.18335083453041e-05
-1.20498818956955e-05
-1.11447084561118e-05
-2.58219739406108e-05
-1.96339095070825e-05
-2.1562461986462e-05
-1.70482427159062e-05
-2.43169301055717e-05
-1.26468807148542e-05
-1.8040530354615e-05
-2.58145396035614e-05
-1.97603671774168e-05
-1.44845053361621e-05
-3.16097651006996e-05
-3.25109663258041e-05
-1.01359435622673e-05
-2.96019888442686e-05
-7.88125140894358e-07
-2.72722137656636e-05
-1.62740655320773e-05
-2.05940862118914e-05
-2.19840016197076e-05
-1.83675471535348e-05
-4.81991369743991e-06
-1.86480862023888e-05
-1.81834571610246e-05
-2.40622665936085e-05
-1.15444883774639e-05
-1.57049544708412e-05
-2.44629505947881e-05
-3.49115901585342e-05
-1.79134826769138e-05
-1.07896363412516e-05
-4.80732927415511e-06
-3.35965457511316e-05
-2.00729733097418e-05
-1.75054632359833e-05
-9.02622722957257e-06
-2.44024419245351e-05
-2.06862907672134e-05
-2.76411777817689e-05
-4.47392156182858e-06
-1.54167173447539e-05
-8.85302610456325e-06
-1.53922009263627e-05
1.99910038786502e-06
-1.5754345482626e-05
-8.24774835784442e-06
-1.8384701227953e-05
-1.20783149689242e-05
-2.37644234425308e-05
-2.0523394934234e-05
-4.33177244599903e-06
-6.88879709754943e-06
-1.15325178611753e-05
4.9048635823712e-06
-2.37625184325976e-05
-2.32961787246896e-05
-1.64931582646445e-05
2.69532370327482e-06
-8.50143358076611e-06
-2.8237841045329e-05
-2.13974300468146e-05
-2.38576238015405e-05
-1.23868750563027e-05
-1.39676569023713e-05
-3.71959464035283e-07
-1.60718696515199e-05
-2.91717122888974e-05
-6.85755002724584e-06
-1.45492336015774e-05
-4.14682415029524e-06
-1.78474702363459e-05
-8.20432942346088e-06
-2.56647372366315e-05
-6.8397880596186e-06
-2.84678806588459e-06
-1.22327220543491e-05
-2.01574557057364e-06
1.24424964220679e-05
-1.63067719895501e-05
-8.44417968974825e-06
-1.99064421186968e-05
-1.95554071484131e-05
-2.21638682116348e-05
3.06181782349984e-06
-1.5376575014254e-05
-2.2913576186351e-05
-1.38120383430288e-05
-1.62826931505568e-06
-2.75792107344557e-05
-2.06901052593563e-05
-8.45523357513805e-06
-5.6490537289756e-06
-1.59075813523727e-05
-1.08113227358449e-05
-6.67323568317597e-06
-9.48068444564618e-06
-1.62622316023949e-05
-2.09174938627582e-05
4.50338632710551e-06
-7.5730846766342e-06
-1.97477397139334e-05
-1.73448316938439e-05
-1.0918549272001e-05
-1.97540754036999e-05
-9.36367442911093e-06
2.19485579171242e-06
3.4244222588083e-06
-1.92113729968698e-05
-4.89546519172999e-06
-2.19959272567957e-05
-2.17430429232e-05
-6.1298984600732e-06
-2.01935708873123e-05
-1.71214547682852e-05
-1.53139679561212e-05
-2.1737818941524e-05
-2.13791996482229e-05
-6.61439097604923e-06
-9.09242987806887e-06
-7.8008159222156e-06
-1.56988710114324e-05
-2.66772545447922e-05
-1.42582726348666e-05
-8.88300092756045e-06
-1.58637038101175e-05
-1.66320494471582e-05
-2.21074316764159e-05
-2.94149877212311e-05
-5.71114597801526e-06
-1.02169864956634e-05
-2.11843781648431e-05
-2.49955666522208e-05
-1.1750833075532e-05
9.72057994698965e-07
-5.75765962195078e-06
-1.21620843387569e-05
-1.8341479720673e-05
-2.65946282370418e-05
-1.63761749103692e-05
-3.01072152437827e-05
-1.63855558738946e-05
-7.82344720481595e-06
-4.88082890912509e-06
-7.47304730585314e-06
-1.88490586070471e-05
-1.74443279187028e-05
-9.74332029918591e-06
-1.09181212733394e-05
-6.94957264596685e-06
-9.60503779958801e-06
-7.81805406889474e-06
-1.70923686851529e-06
-3.29985263044998e-05
-2.67215473836694e-05
-1.55503854289738e-05
-1.64909591786364e-05
-1.46115113450664e-05
-1.44164377521278e-05
-9.59821704561992e-06
-2.9908445630281e-06
-1.53084755232513e-05
-2.99013582333952e-05
-1.27646374405358e-05
-7.9561551440055e-06
-1.61631328930567e-05
-3.24304985268037e-05
-2.06301318541985e-05
-2.26975289710265e-05
-2.01670427530617e-05
-2.74656898570574e-05
-1.31595924744669e-05
-1.29793875384118e-05
-2.57652564653508e-06
-1.32980085159893e-05
-3.45472350719047e-05
-1.47691263169469e-05
-1.80421994313262e-05
-1.94828048656741e-05
-1.48792291852916e-05
-1.31639236040625e-05
-3.29899812477536e-06
1.93459410695263e-06
-4.06305691748691e-06
-1.97030025261136e-05
-5.10971468997976e-06
-6.412270677852e-06
-1.57367095056345e-05
-9.48951200263928e-06
-1.26736404603737e-05
-1.18614081439913e-05
-7.5324752301873e-06
-1.13660650278221e-05
-7.80346438534319e-06
-1.34672930410013e-05
7.89614589799751e-07
-3.08919187910162e-05
-1.13032531488768e-05
-6.12291684684816e-06
-2.62833744651513e-05
-3.89111653885281e-05
-1.02330542784997e-05
3.49932781053686e-06
-4.84131300968246e-06
-1.24644798232648e-05
-9.56329583699059e-06
-3.02637587863321e-05
-1.58348564598073e-05
-1.23185520269704e-05
-2.07330046183504e-05
-1.39251521762657e-05
-2.61119144797988e-05
-3.32703621665509e-05
-1.24531422566595e-05
-1.54827909818215e-05
-3.05948166228687e-05
-9.04665190733049e-06
-1.00156321098496e-05
3.98221975647252e-07
3.44173377276945e-06
-1.44247262531216e-05
-2.33778883588244e-05
-1.80218177753798e-05
-2.73954496631905e-05
-2.0500097636826e-05
-1.36906799055631e-05
-1.19877840077388e-05
-1.91595897019694e-05
-1.66948353798966e-05
-2.74776715639366e-05
-1.88485131871553e-05
-2.62206359718872e-06
4.49732822542148e-06
-2.11193907016327e-05
-7.5777406915969e-06
-1.26143904756957e-05
-1.68545264190018e-05
-2.03836054481763e-05
-1.78095493844959e-05
-1.39301371689272e-05
-1.75176311994593e-05
-1.05290244273727e-05
-2.1978587839039e-05
-1.31280081285108e-05
-2.83388602181483e-05
-1.09486093848482e-05
-2.16166400907815e-06
-1.52378492606347e-05
-3.00967939485003e-05
-1.07393075572524e-05
-2.87141517614158e-05
-1.70412691092056e-05
9.22454365625412e-06
-1.36490046501462e-05
-1.81353588402984e-05
-2.27501884430775e-05
-1.96494186844802e-05
-1.20679342550737e-05
3.80979816928201e-07
-2.04051704192036e-05
-1.20719533141009e-05
-2.75062910262103e-05
-2.91879541979513e-06
-1.92927136580492e-05
-1.94236657744873e-05
-3.31341912387143e-06
-1.63833507491705e-05
-1.73450228454773e-05
-1.33108592370847e-05
-1.87718573836875e-05
-1.65062453072557e-05
-4.16794188964666e-07
-2.49638947533452e-05
-2.01397599383834e-05
-1.30180495384017e-05
-3.42876649905614e-05
-8.79004912606548e-06
-1.50205018591428e-06
7.46475265323982e-08
-2.04068721437993e-05
-9.2732073778376e-06
-2.91610532785745e-05
-6.96932346848298e-06
-1.60688839648337e-05
-3.68999075621453e-05
-3.4068450644753e-05
-4.68503620328011e-06
-2.46805051072806e-05
-1.8348237635944e-05
-3.05931611254237e-06
-1.35864398628959e-05
-2.29536135250631e-05
-2.07711020417545e-05
-1.61683849472659e-05
-1.9165026689669e-05
-1.9519271989639e-05
-1.77220591822346e-05
-1.63157823377684e-05
-2.5498940984559e-06
-1.10861634539849e-05
-8.3432168875137e-06
-1.25545495859514e-05
-1.88817682084241e-05
-1.07640892700792e-05
-8.31420283027016e-06
-2.50353687985412e-05
-2.38863276764915e-05
-2.74348482041406e-05
-2.26027883970818e-05
-1.93063329130401e-05
1.68896390165765e-06
-1.36565272542912e-05
-2.96079732736308e-05
-1.61633606761347e-05
-1.33475714360196e-05
-1.94309287877322e-05
-1.65910408952576e-05
-2.76571273981451e-05
-2.39421650554211e-05
-4.00256231123313e-06
-2.27003871931562e-05
-4.38021493153727e-05
-1.46849374500636e-05
-2.59396580430573e-05
-2.82646569878852e-05
-4.8555264035431e-06
-7.27956168180879e-06
-3.16258959052832e-05
-2.34764679362522e-05
-2.44686134174581e-05
-2.19580676633175e-05
-1.36657070865808e-06
9.46281319047471e-07
-1.8697921165831e-05
-2.81861516761793e-05
-7.85415808384231e-06
-5.69128051601057e-06
-1.24079198557689e-05
-3.45011139713776e-05
-6.61095879092018e-06
-1.02810104286163e-05
-1.68979630464121e-05
-2.09145805785972e-05
-1.22558226484486e-05
-1.89034285286982e-05
-2.43784395849409e-05
-2.9162374150976e-05
-8.37261876540323e-06
3.78726387882183e-06
-1.36417919095363e-05
-2.63055590101227e-05
4.12767013414343e-06
-3.38006721369216e-05
-2.5365985067466e-05
-3.00754834633913e-05
-8.75587915932487e-06
-1.59489273601423e-05
-1.65494458714781e-05
-2.4410805266453e-05
-1.83024185280123e-05
-9.32881435540719e-06
-1.27032117384921e-05
-9.33929085048319e-06
-6.44899986768008e-06
5.27764656154502e-06
-1.48940580853337e-05
-1.59982650909097e-05
-6.00658325863882e-07
-7.12358161807159e-06
-8.8187685759374e-06
-1.54252993483442e-05
-1.10648750942231e-05
-9.54258430803413e-06
-1.26807720800185e-05
-2.20903119635869e-06
-2.41186884177959e-06
-1.74445654157303e-05
-1.94662558052782e-05
-1.03140865004846e-05
-6.87594329416103e-06
-3.00427696155603e-05
-1.26739640407907e-05
-4.72059694095862e-06
4.23361682827235e-07
-1.10194194852492e-05
-2.29523239379324e-05
-1.05371191135021e-05
-1.23466991136641e-05
-3.03889059378905e-05
-2.50831910520834e-05
-1.98427824021445e-05
-2.70663558308022e-05
-5.3968309909639e-06
4.33824192176085e-06
-1.65466980891283e-05
-2.83731924058134e-05
-1.57872886778768e-05
-1.22460980507931e-05
-1.28469005868859e-05
-1.85108649301162e-05
-5.32650220200342e-06
-1.09595688180649e-05
-2.29833382598384e-05
-1.67337655190449e-05
-1.74958403736771e-05
-2.44510000582109e-05
3.73145169365013e-06
-1.41578129722156e-05
-5.28654448542819e-06
-2.19143292907118e-05
-1.08128864195235e-05
3.17670001914631e-06
-3.20603857463127e-05
-3.37390267562176e-06
-1.0243756131793e-05
-2.77325870558171e-05
-7.99667240507272e-08
-1.60873831827556e-05
-2.75388981799704e-05
4.36470967637827e-06
-2.66311709904722e-05
-2.25088356085112e-05
-5.385860075115e-06
-3.16370839783556e-06
-2.74592897139868e-05
1.75826508303638e-06
-1.37695033527283e-05
-2.29225637511116e-05
-3.02858703708725e-05
-1.99160484020011e-05
-3.77370416934606e-05
-1.99097506610921e-05
1.48094926711872e-05
-1.41884519987424e-05
-9.51033227322557e-06
-8.55953327543377e-06
-1.78291886141771e-05
-2.04407431969603e-05
-8.05183064811373e-06
-1.2496789425731e-05
-2.05177530366198e-05
-1.06561243903051e-05
-2.1509987183848e-05
5.31617564996924e-06
-1.81352092828026e-05
-1.11881637477142e-05
-7.07945169397376e-06
-1.4616161713308e-05
-2.3083892474256e-05
-1.38407054937644e-05
-1.14714646836402e-05
-4.46140045857775e-06
-9.82225310185916e-06
-1.03983286778003e-05
-1.50331077047242e-05
-1.27596687059142e-05
-1.96163483305234e-05
2.59069460458996e-06
-7.84780820182905e-06
-2.6676168810635e-05
-1.30274022203113e-05
-1.71801181763458e-05
-2.23339108361441e-05
-1.36602829984626e-05
-2.73541753986485e-05
-2.87050706855238e-05
-3.09175952210767e-05
-1.3991415933792e-05
-1.18407644693116e-05
-1.81174991706221e-05
-1.76451702632498e-05
-1.13531059284668e-05
-2.00695160211742e-05
-2.36135889133517e-05
-2.58003734728789e-05
-9.56000246667604e-07
-1.91045546515798e-05
-9.75449145006217e-06
-3.97679786964087e-06
-1.61679442046103e-05
-1.367333696733e-05
-8.38721432993846e-06
-1.29745301081785e-05
-1.93326014863252e-05
-2.1277682885456e-05
-7.78762859407791e-06
1.09115915247322e-05
-9.3126017322209e-06
-1.78361278011873e-05
-1.70562839508937e-05
1.36321855724752e-06
-3.9268092137546e-06
-1.53083998504664e-05
-1.06426683164202e-05
-2.24833055679184e-05
-2.17399793232829e-05
-2.19477053611134e-05
-2.75390446775231e-05
-1.57153239654592e-05
-1.5809323280022e-05
-1.99146891279783e-05
-7.19064272619956e-06
-1.55004916038249e-05
-1.22370309430947e-05
-2.62430557232809e-05
-2.86265450016496e-05
-2.45560781431116e-05
2.48758105361251e-07
-2.27769631603111e-05
-2.48769978729075e-05
-1.72984459544455e-05
-1.02151174978651e-05
-1.04833729345499e-05
-1.50058589733708e-05
-1.8914194650166e-05
-1.58744112252737e-05
1.1390020631767e-05
-1.30735027737709e-05
-1.98204810949072e-05
-1.11500325306824e-05
-2.68671548075439e-05
-9.13222516367762e-06
3.76948108695656e-06
2.46890327257085e-06
-4.35406721235538e-06
-1.80597731020526e-05
-4.88035147319831e-06
-1.50500426382026e-05
-1.23442417755158e-05
-2.35439256261691e-05
-1.23840287545054e-05
-7.12927168320289e-06
-3.22497319535452e-06
-1.36551722373278e-05
-3.38660736014705e-05
-1.42733286251004e-05
-7.88892829346898e-06
-2.1822611034983e-05
-1.22950494129055e-05
-7.65668742946619e-06
-2.64552733573166e-05
-2.48381125595393e-05
-1.13576593773118e-05
-2.04473521580107e-05
-1.96407475456034e-05
-3.36200905215593e-05
-4.94338295686321e-06
-3.49713060587196e-06
-1.6219849683794e-05
-1.01651266077398e-05
-8.61604739846767e-06
-6.40684493333447e-06
-6.87250381528625e-06
-2.86724616259426e-05
-1.6915256311649e-05
-1.6573752271942e-05
-1.81752197588404e-05
-1.11439257791645e-05
-9.81466102942354e-06
-1.02424228136637e-05
9.89236543452965e-06
-2.7232903992651e-06
-2.1880246567101e-05
-9.41557539741221e-06
-1.70672758298211e-05
-1.10426268383112e-05
-1.19474610471805e-05
-4.62893642676868e-06
-1.50205701996684e-05
-4.86017281287894e-06
-3.739047638041e-05
-2.43236007817453e-05
-2.05437071274218e-05
-2.01268310326759e-05
-4.71040175922968e-06
-1.57749369614941e-05
-1.10232117037369e-05
-1.50844033624678e-05
-1.15331606316955e-05
-1.56682296859466e-05
-2.29787539461003e-05
-1.54910167486772e-05
-2.06064840311107e-05
-1.8623468128584e-05
-1.27078492352234e-05
1.34879828742247e-05
-9.20180492947298e-06
-1.53550392526538e-05
-1.43006287325102e-05
-1.65015747228424e-05
-2.01548248977745e-05
-1.28752420022846e-05
-2.60138545746711e-05
-1.79574734351262e-05
-2.11134956246832e-05
-1.96709712050141e-05
-1.59963547407395e-05
1.91220833228039e-06
-2.41432007532236e-05
-1.0481562727937e-05
8.45331135818364e-06
-9.21881597749264e-06
-1.22859805119171e-05
-1.9751280340995e-05
-9.3619571359967e-06
9.40757608466508e-07
-1.39174332088139e-05
-3.41141061404003e-05
-3.64241399263109e-06
-4.80284531745549e-06
-1.85447367809077e-05
-2.01117187324038e-05
-1.89180537481598e-05
-3.10837898307291e-05
-2.69935773463877e-06
-1.39800375476212e-05
-2.58110199746201e-05
1.41915979931842e-06
-2.25267212700447e-05
-2.12676867508205e-05
-1.75281509866093e-05
-8.64394316651421e-06
-1.91022909025401e-05
-1.65844628891873e-05
-9.39433060987313e-06
-2.14851441541805e-05
-1.43520611548147e-05
-1.16195693256502e-05
-1.15765100855905e-05
-8.56272840375384e-06
-1.39303133527673e-05
-9.8937563681027e-06
-3.74759251031534e-05
-2.61407947795928e-05
-2.69386099015247e-05
-1.16271213753536e-05
-2.73355275647762e-06
-7.28029663398047e-06
-1.87628297865404e-05
-1.86116460528726e-05
-2.99580048406378e-05
-2.03296632277777e-05
-2.38178240540961e-05
-1.6764519307291e-05
2.1146130085107e-06
-3.09776745569631e-05
-1.52492336485339e-05
-1.39166276887754e-05
-2.51998303146714e-05
-2.48572581577072e-05
-1.40628917293849e-05
-1.98044503550491e-05
-1.02686252808981e-05
-1.39940432640427e-05
-1.5529299815023e-05
-1.56903618932669e-05
-1.58025475312951e-05
-1.95303139261729e-05
-1.28420069708054e-07
-1.12861762753683e-05
-1.07590457751857e-05
-2.02794244663367e-05
-7.51916523465511e-06
-1.28823735745995e-05
-2.44311072496715e-05
-1.97135797253963e-05
-2.06944524732975e-05
-1.8030107387889e-06
-1.89790030847142e-05
-1.25569778874591e-05
-1.60440080999337e-05
-2.07116767393946e-05
-1.35771164040503e-05
-1.70011660997782e-05
-5.69441503306493e-06
-3.36615440279106e-05
-2.00433162239795e-05
1.35689439681621e-05
-2.08982971046808e-06
2.41546414665745e-06
-2.88025803863092e-05
-7.53867261104627e-06
-1.82946871017676e-05
-1.51954318878749e-05
5.44390145472625e-06
-1.71205580551263e-05
-1.15717236293265e-05
-1.80908129838943e-05
-1.40729503297292e-05
-2.52178670376658e-05
-2.16498808009006e-05
-6.68038502119141e-06
-1.41932509514413e-05
-1.93086051370934e-05
-1.44664590640754e-05
-2.51503385432199e-05
-1.83227028780461e-06
-1.52539874136973e-05
-1.5950841190283e-05
-1.54666778426962e-05
-1.07997219607707e-05
-2.29129760272865e-05
-2.60455182601623e-05
-1.22661690454712e-05
-1.26894277480569e-05
-9.94353075658834e-06
-2.87236050158335e-05
-2.83794279856129e-05
-5.53251089782905e-06
-2.2128918156524e-05
-3.52895849320903e-05
-1.55867146603817e-05
-1.42426250733163e-05
-1.98160453264026e-05
-1.21416606752462e-06
-1.19210820455203e-05
-1.18995759783162e-05
-2.37824743378716e-05
-1.28991023185558e-05
-2.57878542750955e-05
-8.02866640390994e-06
-2.26394066661977e-05
-2.74534289361427e-05
-2.01318045727665e-05
-2.06257407392492e-05
-1.43870575559964e-05
-3.32558871953748e-05
-1.0822023667389e-05
-1.61645448743914e-05
-2.13051065296312e-05
-1.43865276083252e-05
-1.52097730916178e-05
-2.45096015408035e-05
-2.25840531622269e-05
-1.89906991322424e-05
-2.63880426004977e-05
-1.35935956140694e-05
-1.2355973117704e-05
-2.03732030672833e-05
-1.33416783292004e-05
-1.47710501543508e-05
-2.71424623650148e-05
-2.15979513995845e-05
-5.59276963005686e-06
-1.22085829818352e-05
-4.01491830659393e-06
-1.82458826694231e-05
-1.61306961421252e-05
-3.2177799817457e-05
-3.63145074850105e-05
-1.17417869360815e-05
-2.10506952782388e-05
-2.161604006262e-05
-2.74402145129264e-05
-1.85896883789738e-05
-1.06700546167989e-05
-2.20813584653701e-05
-1.72849624182583e-05
-3.40652331182358e-05
-1.71984353325821e-05
-1.63140410804915e-05
-1.87681386754574e-05
-1.8210954862151e-06
-1.24637130667811e-06
-1.63806792108411e-05
-2.47104537971389e-05
-5.01051416224428e-06
-4.95956354697545e-06
-1.1852452313076e-05
-9.29298238832148e-06
-2.31565138673408e-05
-5.74605362078122e-06
-6.97440575695373e-06
-1.45902651334969e-05
-8.54814363828017e-06
-2.46595777800443e-05
-1.55924802128728e-05
-1.2537303834183e-05
-9.57775949838675e-06
-7.88638798424011e-06
-7.75866782071926e-06
-1.24648068877823e-05
-1.10698959772677e-05
-1.74608573448226e-05
-2.27717880643767e-05
-2.30040203058292e-05
-8.17595838952892e-06
-5.82235519804173e-07
-1.87274746382818e-05
-2.12161028289019e-05
-6.49167479944807e-06
-1.62515859524376e-05
-9.05581137490093e-06
-1.29493810748205e-05
-2.17986971680619e-05
-2.11570528865707e-05
-9.00515366995511e-06
1.35824776304534e-06
-1.97737680160244e-05
-5.51222608002183e-06
-1.64851126885164e-05
-2.12138369609284e-05
-1.28061208851427e-05
-2.73668459977502e-05
-3.07663546971597e-06
-8.76740560696581e-06
-2.06906064587423e-05
-3.81314081782754e-06
-2.9026740541195e-05
-1.00321906522361e-05
-2.69988273574805e-05
-2.05938827178609e-05
-5.54052751007575e-06
-2.39634261988209e-05
-7.20292131215264e-06
1.69232459383413e-06
-5.20901580054642e-06
-9.25533743551977e-06
-2.4306093836693e-05
-2.92500021198962e-06
-1.902507480753e-05
-1.69484290826645e-05
-1.93589190031867e-05
-5.82174542982387e-06
1.29426284952847e-06
6.50981395017054e-06
-1.58054761195723e-05
-2.03542184090669e-05
-1.69286632762152e-05
-2.41282966240961e-05
-7.97587241430923e-06
-1.33868611943929e-05
-2.35712374231625e-05
-3.51851662544176e-06
-1.89923047777857e-05
-2.52732897157006e-05
-2.21875603452926e-05
-1.14568351608492e-05
-1.50908051796854e-05
-7.05923762817978e-06
-2.26592091750342e-05
-1.21922923409313e-05
-1.65482040334686e-05
-1.95742560055627e-05
-1.45795630907916e-05
-6.90649665106664e-06
-2.5800260039031e-05
-1.25323312370814e-05
-2.56235581888321e-05
-1.44215237987728e-06
-1.40409535847924e-05
-1.23678594555889e-05
-8.86895614043648e-06
6.98805380138295e-06
-2.37544782440914e-05
2.60541294267558e-06
-1.42322316900191e-05
-1.86912197824104e-05
-7.49655663289899e-06
-6.5325873479408e-06
-3.60580479688369e-05
-3.45011451844043e-05
-2.30704035804118e-05
-1.89347348556129e-05
-1.51473714063197e-05
-2.31650589824682e-05
-5.80473127208139e-06
-1.77747593851526e-05
-1.74014407290875e-05
-3.19872474429782e-05
-1.46320381925769e-05
-1.91597902000134e-05
-1.99821869498364e-05
-2.04744944729249e-05
-2.50324602091274e-05
-1.95713678872831e-05
-1.3369581924139e-05
-1.08225269358231e-05
5.91332031602849e-06
-9.10992004632881e-06
-1.84884402733546e-05
-1.81785369721215e-05
-2.13286520156726e-05
-2.37662451572355e-05
-3.82239766549415e-05
5.50846351617124e-07
-9.07868986865567e-07
-2.65825016694997e-06
-5.37122054728553e-06
-1.48115258034557e-05
-1.11407891554851e-05
-2.5406105258112e-05
-9.65056116183339e-06
-2.03310655071812e-05
-1.07337992554549e-05
-1.23169609960998e-06
-1.35572922330545e-05
-1.68178337082803e-05
-2.28654759906759e-05
-2.16417009825024e-05
-8.65885463909519e-06
-1.06626178231401e-05
-1.93013847792283e-05
-1.56604490413343e-05
-2.07946445305369e-05
-7.27315528352853e-06
-1.55192897924416e-05
-2.20733143438845e-05
-2.25969759884295e-05
-1.83380973591445e-05
-1.47992929599476e-05
-2.13713136761695e-05
-1.16497881514366e-05
-9.96125761234836e-06
-1.29887652807572e-05
-2.10354638421689e-05
-1.29780040893083e-05
-1.48747236616167e-05
-7.22766283677204e-06
-1.71186256567365e-05
-1.13194661752001e-05
-2.47592015729377e-05
-1.75946160478026e-05
-1.50654785527605e-05
-2.06286736024419e-05
-7.5172973537726e-06
-5.21618937839378e-06
-9.24390209028876e-06
-9.95522870657748e-06
-2.08345785669626e-05
-2.82735365053185e-05
-2.47436243101613e-06
-8.19272250402303e-06
-1.03621321590072e-05
-4.67167371544754e-05
-7.19313319585045e-06
-2.48824400882724e-05
-4.9693566987138e-06
-6.89524107768904e-06
-1.44886693242503e-05
-2.42520633953872e-06
-1.20499200877542e-05
-2.25733840917267e-05
-1.02996649642028e-05
-3.71182685596766e-06
-1.47517112298578e-05
-2.5445574851571e-05
-6.18255885888202e-06
-1.14917976833958e-05
-2.24718443771368e-05
-1.13051239301046e-05
-1.4579896477069e-05
-1.55382747045325e-05
-2.26865763550551e-05
-1.46093118752679e-05
-1.13394693043647e-05
-1.8717880730125e-05
-2.59632474941334e-05
-1.6850583012908e-05
-1.88808267028001e-05
-1.13779743550878e-05
-1.15312871346197e-05
4.51240186850992e-07
-2.12906447908091e-05
-7.41476676470411e-06
-2.89519230599322e-06
-1.24516579650167e-05
-1.64490691806023e-05
-9.05013277396395e-06
-1.34111589006079e-05
-1.34530764588002e-05
-1.55899691769411e-05
-7.1255266579893e-06
-1.4579510193808e-05
-2.00280800005141e-05
-1.33075406048569e-05
1.4579021780718e-06
-1.98696298431335e-05
-2.15582175263968e-05
-5.61016389413649e-06
-2.12827471427713e-05
-2.89634573866807e-05
-1.04533616151695e-05
-1.46604496533445e-05
-2.06200955201774e-05
-1.19189150397305e-05
-2.17207914138024e-05
-2.14399804922155e-05
-2.76773970899286e-05
-2.8174580802377e-05
-1.18538501967241e-05
-8.62627545802593e-06
-1.6011127487483e-05
-1.66721107426796e-05
-1.53057614188731e-05
-1.24923716792126e-05
-1.65940494710435e-05
-1.29317061470311e-05
-2.73264418031569e-05
-1.23680641918333e-05
-1.87245197287692e-06
-9.75434675472952e-06
-1.37189035549179e-05
-3.22467769943726e-06
-9.0033323072631e-06
-1.14878831071098e-05
-8.62191771982358e-06
-1.71598731858333e-05
-2.18411986981244e-05
-2.43216102393092e-05
-3.09094679761971e-05
-3.3030181387973e-05
-1.8393481127967e-05
-1.76343705929229e-05
-6.75089252335018e-07
4.90169821471822e-06
-1.29579546467669e-05
-1.2859518023051e-05
-8.95970211744434e-06
-2.394595791246e-05
-3.08251964497045e-05
7.50183277692185e-06
-5.97702042481494e-06
-7.25588422042072e-06
-9.74178134318732e-07
-1.43432119214338e-05
-2.00058677256857e-05
-4.56363277596006e-06
-4.53859303748415e-06
-1.62520903112645e-05
-9.80120717520678e-06
3.17696115340087e-06
-9.51734002288877e-06
-9.09486225877527e-06
-3.03462482016654e-05
-1.35597127162657e-05
-1.36687782647567e-05
-1.39334586881162e-05
-2.21641246937189e-05
-1.31831674648163e-05
4.378757981864e-07
-1.65970494916823e-05
-1.65753442638817e-05
-1.05915921719078e-06
-1.6821622191022e-05
-1.65026092122912e-05
-1.41861545599104e-05
-5.62974790018601e-06
-2.14707310347352e-05
-1.62567624640596e-05
-1.25915925955152e-05
-1.9251097134794e-05
-1.10684075693953e-05
-1.14729380816405e-05
-4.85682910833277e-06
-1.05003741024156e-05
-1.1740753161336e-05
-2.6854610134886e-05
-1.27690863622309e-05
-1.12426710367755e-05
-8.02486165712934e-06
-1.12997491051157e-05
-1.81431270675075e-05
-1.35584424237207e-05
-8.73090307934185e-06
-3.25075329559531e-06
-3.30774832962513e-05
-7.6167566512451e-06
-1.14411983586193e-05
-1.44800132229276e-05
-1.56811960900974e-05
-1.11636143017137e-05
-3.13693605978452e-05
-1.85730539182472e-06
-1.29932976350415e-05
-1.55405472580577e-05
-1.32936491251312e-05
1.81112590669647e-06
-1.94963413695791e-05
-2.11601868930217e-05
-1.31500299178727e-05
-2.58150245493034e-05
-3.6439950903611e-05
-2.21390413396943e-05
-9.47225384971879e-06
-1.50290660243773e-05
-4.13895731408211e-06
-1.88338845913955e-05
-1.03528488748251e-05
-8.61876567266844e-06
-1.05895771199558e-05
-1.49056778998562e-05
-2.01278012686391e-05
-6.68823560840923e-06
-2.97524796961238e-05
-4.64012766426847e-06
-1.9406736720133e-05
-2.13972650646552e-05
-1.90925855933759e-05
-1.46183676614135e-05
-1.51489087249731e-05
-1.4293581781034e-05
-1.19556903948818e-05
-1.8763561680098e-05
-2.58307919190921e-06
-1.84194053385563e-05
-2.98594753029105e-06
-2.97716274783912e-06
-2.91665626301064e-05
-1.56850925453675e-05
-1.28426134600002e-05
-9.27368202141693e-06
-8.66759109317841e-06
-2.82964747297806e-05
-1.56676651863904e-05
-1.42946306375174e-05
-2.26710376264842e-05
-2.15094663657627e-05
-1.36787334998673e-05
-1.86810594365525e-05
-2.40527347263485e-05
-2.48945351069864e-05
-7.20353071300238e-06
-1.52046868930488e-05
-1.3840370907481e-05
-1.91065021685071e-06
-2.43594165453512e-06
-6.35238450750883e-06
2.54733365749445e-06
4.96957533660801e-06
-3.29518724760748e-05
-1.44067295827906e-05
-1.85630978807445e-05
-1.56663856232966e-05
-1.41501418301691e-05
-1.03077478579242e-05
-2.56889039182079e-05
-2.3146873687517e-05
-1.17733376078892e-05
-8.6017205534191e-06
-1.36852885273996e-05
-2.76551838780511e-05
2.21422179576925e-06
-2.49921450956232e-05
-3.10981228941556e-06
-9.53587236316334e-06
-2.02886417796873e-05
-1.81712818324778e-05
-2.85097977706762e-05
-2.06531082518628e-05
-1.23596484610192e-05
-1.97312395592354e-05
-2.32713749801992e-05
-1.37411660259493e-05
-1.87564412859256e-05
-1.80616150757117e-05
-2.3061018003445e-05
-8.31757371939922e-06
2.61399651383322e-06
-7.41148625144578e-06
-9.65979319240963e-06
-1.93299553929342e-05
-7.00291938132582e-06
-2.09270694824865e-05
2.71902506187609e-06
-3.14586059968874e-05
-1.58273762432923e-05
-1.56674578909438e-05
5.45315177012164e-06
-1.41291851632996e-05
-1.83405499448747e-05
-2.33604392301627e-05
-1.56704342076584e-05
-1.71858070726083e-05
-1.31314737751046e-05
-1.23719502759318e-05
-2.40950311123751e-05
-2.64500085655533e-05
-2.52573699877698e-05
-1.73175221593223e-05
-1.86097714931425e-05
-3.00610786330127e-05
-1.86062131048182e-07
-8.4755140451025e-06
-1.19841893028659e-05
-2.41357965044873e-05
-1.66275656341179e-05
-2.80046029964755e-05
-1.17692493201544e-05
-2.86799409933881e-05
-1.33757956546014e-05
-2.65518385722816e-05
-1.00753897198499e-05
-1.17793553770447e-05
-7.9370941333998e-06
-1.01887748866572e-05
-5.58201482775838e-06
-1.62157445106278e-05
-2.50383943881208e-05
-2.83641307044608e-05
-3.20941469087828e-05
-9.15726466867813e-07
-2.03249222195117e-05
-7.92601278291176e-06
-1.60347693961433e-05
1.85641463901324e-06
-1.76461912045221e-05
-3.76297275597948e-06
-8.14968087590335e-06
-1.93016202716989e-05
-2.27254069665773e-05
-8.95745027949551e-06
-1.73045653107977e-05
-1.86671168535053e-05
-2.57084086989164e-05
-4.7606183874534e-07
-1.70824428913478e-05
-2.74976894799947e-05
-2.56762542604243e-05
-2.26297626300081e-05
1.3450641415638e-07
-1.92300097642695e-05
-1.94217352237425e-05
-2.50437175007844e-05
-6.68665051792724e-06
-1.53997239492585e-05
-1.46057019318747e-05
-2.04973669317763e-05
-1.66220422241402e-05
-1.05499375266499e-05
-2.24470860189033e-05
-1.35097656903339e-05
-1.80773526496011e-05
-2.28674636307273e-06
-4.01978787279881e-06
-1.50348972979208e-05
-1.60731345241571e-05
-1.02010111512954e-05
-1.50282578649874e-05
-1.04940887566593e-05
-2.32733672067549e-05
-7.41784226166492e-06
-2.63155129087581e-05
-1.42013420259356e-05
-1.50205608697745e-05
2.06066678744702e-06
-2.14520959156892e-05
-1.94127968469529e-05
-1.43768144445691e-05
-2.52892852554114e-05
-2.31919649776368e-05
-1.0372427501678e-05
-1.64560062683325e-05
-2.14836584593803e-05
-3.40806636808105e-06
-9.47805986044459e-06
-2.6757302435335e-06
-2.2223066928314e-05
-1.25224292710027e-05
-1.36199510636574e-05
-2.52509792583056e-05
-2.65107049527868e-05
-2.46491167744302e-05
-1.65738335846479e-05
-1.64720773715668e-05
-1.76199416902822e-05
-1.83248245131405e-05
-1.08915011327513e-05
-1.18863594177397e-05
-1.91299112331043e-05
-6.25530097861042e-06
-4.37943301934448e-06
-3.16843151184677e-06
-2.61972595153546e-05
-3.83623339174989e-05
-9.78196776338352e-06
-7.20080891855517e-06
-1.80731585934879e-05
-6.01087981008526e-06
-1.88098162017921e-05
-2.90748416289543e-05
-1.78476846654897e-05
-5.01763764839457e-06
-1.94801309840813e-05
-1.89064970117555e-05
7.19755446621838e-06
3.51178788536569e-06
-1.04309274950206e-05
-3.25046643252142e-06
-8.69452983456323e-06
-3.85464475958162e-05
-1.64006941978366e-05
-1.3318651517339e-05
-8.35250315682125e-06
-1.43909003278503e-06
-3.66905568117958e-05
-2.81172879908681e-05
-1.03227760482738e-05
-2.12359462701204e-05
-2.87402257483468e-05
1.08806256664796e-05
-8.58099587147382e-06
-3.26154775534046e-05
-2.00205691057438e-05
-6.94453817394237e-06
-2.65406049750926e-05
-1.97143016871489e-05
-1.42927259882342e-06
-2.77492556422322e-05
-1.58390394499773e-05
-2.82114506421715e-06
-8.74032524209734e-06
-2.19260593713746e-05
-9.24704334483034e-06
-2.51346156016565e-05
-2.59076279418619e-05
-1.14253161589417e-05
-1.0968087003922e-05
-1.85698357104248e-05
-8.41714712056901e-06
-1.91111749768566e-05
-1.47014742828951e-05
-1.15530045974412e-05
-1.69512690216764e-05
-2.14819583964581e-05
-1.46415450096845e-05
-5.64663246957162e-06
-1.08941096216369e-05
-1.26888783314131e-05
-1.3373663592723e-05
-5.43178417333807e-06
-1.53508758682086e-05
-7.12168343632391e-06
-1.85054515143966e-05
-3.58577466373536e-05
-1.93517956870136e-06
-1.20774258366241e-05
-1.22531736509191e-05
-1.45550575955088e-05
-2.07893267228456e-05
-2.05335913872829e-05
-1.48276713701523e-05
-1.23049866428501e-05
-1.68362847357999e-05
-3.17620954543299e-05
-1.90753623994774e-05
-1.58651709177028e-05
-1.35763610171598e-05
-1.81319880123927e-05
-1.81931561334523e-05
-9.7461346133771e-06
-3.06149121244604e-05
-1.24871855528146e-05
-2.82417315156106e-05
-1.75294455580944e-05
-2.68791817152092e-05
-1.07565889161635e-05
-9.39316897253706e-06
-9.61887394110852e-06
-1.06947117052852e-05
-1.16960579940427e-05
1.9134943714013e-06
-5.44060125911107e-06
-2.53620873587708e-05
-1.41433870533127e-05
-2.31617686006796e-05
-8.73989423478396e-06
-2.95130472905463e-06
-9.86436900700305e-06
-2.068765110187e-06
-4.89414478546082e-06
-1.65537317194944e-05
-1.00668216596155e-05
-1.0522619720623e-05
-2.07672495119575e-05
-3.85668816342185e-06
-2.36218542546408e-05
-1.83530514786877e-05
-2.30655590796371e-05
-2.11669064275995e-05
3.96176284819578e-06
-1.91378907135733e-05
-1.14807988299919e-05
-1.14538156824902e-05
-1.35727837940508e-05
-6.40576338738694e-06
-1.139694364447e-05
-4.39447677515075e-06
-2.17112535256458e-05
-3.44653503857099e-05
-2.40502435606249e-05
-4.55331390794999e-05
-9.68843160006081e-06
-3.07905795774113e-05
-1.96447630171521e-05
-5.49526916369938e-06
-7.50665562630933e-06
-1.18089076754215e-05
-1.82844276235821e-05
-3.3138295907408e-05
-1.10381201980678e-05
-7.33862718892348e-06
-7.26312737982222e-06
-3.48893854325736e-05
-1.87207320821633e-05
-1.73265560510965e-05
-1.88752820566257e-05
-2.95539145308019e-05
-1.40726046868323e-05
-1.67956579393168e-05
-2.0398706948941e-05
-3.58462448365528e-05
-1.88071756287362e-05
-9.87413889888958e-06
-9.43372241096837e-06
-1.15994527462886e-05
-1.12803283479907e-05
-7.83543311194244e-06
-1.6514475075859e-05
4.66385496010558e-06
-2.00536188675453e-05
-4.59830780882414e-06
-1.13081544208616e-05
-1.11194432606026e-05
-2.94400290544386e-05
-2.26282828806549e-05
-1.55969816583328e-05
-7.849516830539e-06
-4.66309801939329e-06
-1.70097173189779e-05
-1.51109399901017e-05
-1.80922858231958e-05
-6.59028478564601e-06
-1.11187308292712e-05
-6.51894227838556e-06
-1.16819375750691e-05
-2.0454061928494e-05
-1.02833494796356e-05
-2.91687102728579e-05
-2.1308450993032e-05
-2.49871747714184e-05
-2.59628795912428e-05
-6.25813906149824e-06
-1.12142239341639e-05
-1.08925903806254e-05
2.79329404370224e-06
-2.35181340892875e-05
-2.00929864869742e-05
-7.44141177717032e-06
-2.10822586763267e-05
-2.26061032062716e-05
-1.27981427772274e-05
-9.2672392843279e-06
-1.79079702315089e-05
-1.57108944970455e-05
-1.35410705517476e-05
-5.32880452213037e-06
-1.41120431021676e-05
-8.19367339590157e-06
3.60794874689409e-06
-2.13850336376825e-05
-1.95344642650318e-05
-2.27935336755499e-05
-1.63066782371405e-05
-4.22887950861128e-06
-2.67770049545723e-05
-2.40847021442957e-05
-4.97284521639472e-06
-5.40469988980311e-06
-1.60589749019668e-05
-2.57556562295006e-05
-1.58782039577694e-05
-7.30933492025062e-06
-1.57855560921848e-05
-1.2837711171126e-05
-1.17790364823474e-05
7.33784652903788e-06
-1.83089156666446e-05
-1.25378664447059e-05
-1.37795099797223e-06
-3.77762292928957e-06
-1.09745789591518e-05
-2.5093091979955e-05
-4.74733466412404e-06
-4.20979763828151e-06
-2.52633928736819e-05
-1.43373299514518e-05
-2.24317659991037e-05
-2.0423058930358e-05
-1.46666545021746e-05
-2.27393799449275e-05
-1.89820295779816e-05
-8.15607458531622e-06
-3.74963069828011e-06
-1.19364906886278e-05
-6.52545223394185e-06
-1.20874553062233e-05
-6.42950923601342e-06
-1.75851217835131e-05
2.47622502099372e-06
-3.07490486554929e-05
-2.53766335533449e-05
-4.66488379794007e-06
-1.30624687709233e-05
-2.48864653094734e-05
-1.90695696959224e-05
-8.16472773132395e-06
-1.50036192989911e-05
-2.02899398015319e-06
-2.25374454401308e-05
-1.20769977474941e-05
-6.27589784625812e-06
-6.67108521645048e-06
-2.01291086114606e-05
-2.5502803527154e-05
5.03341272997184e-06
-2.59707410523608e-05
-1.77563508823901e-05
-2.54095998167549e-05
-1.98872524116122e-05
-6.99459097529004e-07
-1.13789143556186e-07
-1.53257440027627e-05
-8.0961443108773e-06
-1.3560074686038e-05
-2.18058064762076e-05
-1.18244667980396e-05
-1.46326004431209e-05
-1.7494886035598e-05
-1.6547115923223e-05
-2.94135104614903e-05
-2.33673468910918e-05
-1.56208947731586e-05
-7.47686832501616e-06
-1.99968495823741e-05
-2.43261597563877e-05
-2.47503096787374e-05
-3.15405986244141e-05
-8.06621333097256e-06
-1.96737206794593e-05
-3.59286142233279e-06
-2.04360854605455e-05
-2.10362694585094e-05
-3.12086453712163e-06
-1.41549873360229e-05
8.04879676306351e-07
-2.71045637127884e-06
-1.83855648501218e-05
-1.5455136064972e-05
-2.21140720819274e-05
-2.67498269911422e-05
-1.22756916814134e-05
-8.30404844784276e-06
-1.37275589393317e-05
-1.28626820167374e-05
-2.48070012969976e-05
-1.89337155270144e-05
-7.78113667330413e-06
-1.869578081691e-05
-2.42716009980381e-05
-2.33326863995715e-05
-4.20940119036738e-06
-9.81358424186502e-06
-2.63188783625987e-05
-2.39734686629253e-05
1.32701925829106e-06
-4.60743592527484e-06
-1.09335962886875e-05
-2.06056857592342e-05
-1.20288401969521e-05
-1.26802029673531e-05
-1.8496692935671e-05
-1.34712523831646e-05
-1.73714835990109e-05
-9.02309054614725e-06
-2.64156751401323e-05
-3.2778425445289e-05
-5.30083746080245e-06
-2.05058464233014e-05
-2.0076964358852e-05
7.5506782539173e-06
-1.64918166918363e-05
-9.45934220946398e-06
-2.12427692606942e-05
-1.48010189787221e-05
-1.21140770417246e-05
-3.76921901501006e-05
-1.79162492230641e-05
-2.02858819791137e-05
-3.83081838243876e-05
-1.48061138062827e-05
-2.60772923810437e-05
-1.85325789518595e-05
-2.4940223765429e-05
-1.8409335396312e-05
-2.31765885995551e-05
-2.51244973913352e-05
-1.57824465987506e-05
-1.79701086337926e-05
-1.16672851905635e-05
-2.568685110771e-05
-1.92515530209389e-05
-8.68962558303244e-06
-1.29567839147664e-05
-1.33008139145678e-05
-1.55889766830475e-05
-6.38811134099435e-06
-4.59108069257537e-06
-1.21522824511938e-05
-9.11009030264936e-06
-1.56026387812509e-05
-3.27200860863803e-06
-2.47342650084691e-05
-3.4857882675262e-05
-2.59573746121394e-05
-1.78874943959643e-05
-2.42947051033928e-05
-3.60769691903427e-06
2.31131920039933e-06
2.36003342110139e-06
-1.39585363646216e-05
-2.00099815390232e-05
-1.28880307687052e-05
-1.8994778132755e-05
-3.86082834491216e-06
-3.28276029071658e-05
-1.4608181177418e-05
-8.93488920713315e-06
-8.89863194900262e-06
-1.87137201787486e-05
-1.50189480115738e-06
-6.710146594063e-06
-1.52512598365168e-05
-2.48115502377279e-05
-1.4131883180347e-06
-2.12387179790185e-05
-1.74343853473627e-05
-1.83338866773933e-05
-1.61034860453133e-05
-2.14158617119308e-05
4.06281513873264e-06
-1.32382853112977e-05
-2.14500043859627e-05
-1.4272368048284e-05
-1.00617843418493e-05
-4.67104412704196e-06
7.37765070514899e-07
-2.04561240928382e-05
-9.34384266798882e-06
-1.23083656940576e-05
-7.67565854601485e-06
-3.06555164981213e-05
-1.32204899501311e-05
-7.76285957313649e-06
-1.49242332964787e-05
-4.1111092590018e-05
-2.73406558643186e-05
-1.03005632572285e-05
-3.96802432872093e-06
-3.84302864505392e-05
-1.7020422577144e-05
-1.03350862152701e-05
-2.32484349078904e-05
-1.14823175059982e-05
-1.17484520835744e-05
-1.1542231285549e-05
-1.86302681923289e-05
-1.14865314580898e-05
-1.49748602080212e-05
-2.61339022781e-05
-1.88767380865542e-06
-1.96874200711749e-05
-2.31652669074858e-05
-1.45458630030923e-05
-1.17287446085261e-05
-1.89123787255816e-05
-1.74975173753044e-05
-2.82921108163426e-05
-1.63290928476885e-05
-1.18645041066656e-05
-1.54760762245168e-05
-2.03263610137291e-05
-5.64544535661686e-06
-2.21817648497422e-05
-8.32790272287996e-06
-2.07263209560188e-05
-1.05285166587774e-05
-2.70078694769079e-05
-1.87409076018856e-05
-1.21547196513743e-05
-1.94651396144002e-05
-1.70567627090435e-05
-1.70771183583519e-05
-3.10282728957445e-05
-2.72140184632549e-05
-3.35077003023264e-05
-3.18923024521362e-05
-1.22926229274399e-05
-2.06619231533126e-05
-5.61167606087919e-06
-9.29988756956892e-06
-8.06169607746094e-06
-1.45003555290364e-06
-2.61581279392103e-05
-1.80336919054852e-05
-6.47730894935861e-06
-7.39648937442051e-06
-5.55850629853754e-06
8.56196725040292e-06
1.49640369586738e-06
-1.30497365121788e-05
-1.21601992219346e-05
-1.43232276499327e-05
-2.53083398625897e-05
-2.62849350905834e-05
-9.16741276497794e-06
8.17940060372624e-06
-2.39088651651199e-05
-2.22315917766342e-05
-1.61798456654398e-05
-1.00163654342418e-05
-2.96658860117139e-05
-1.43757234600043e-05
-2.6346984132854e-05
-2.04626703848543e-05
-1.44652346003744e-05
-1.269217388342e-05
-3.67156594030458e-06
-1.86983741548038e-05
-1.22760503861628e-05
-2.05244646478099e-05
-1.94430394454018e-05
-1.89744513419886e-05
1.37188550082397e-06
-3.71125211600604e-05
-2.56314895557294e-05
-8.93840146144314e-06
-2.541213736308e-05
-1.11991093799057e-05
-2.54878794667747e-05
-4.16303622615269e-06
7.34229809479633e-06
-1.89557595470559e-05
-1.86266159006966e-05
7.16751530566505e-06
-1.16156009602311e-07
-9.01633106412655e-06
-2.45660725607048e-05
4.31883987109319e-06
2.51211899863687e-06
-1.63778764463658e-05
-1.16723254796466e-05
-6.24526882398904e-06
9.04347891861464e-06
-2.84446063310013e-05
-8.81925139633794e-06
-2.27064882824944e-05
-1.50605563946754e-05
-2.04988760316604e-05
-2.17639513397983e-05
-3.17262835345513e-05
-9.51676010620152e-06
-2.72017584309514e-05
-1.52950726287133e-05
-6.99531191650661e-06
-3.08272386789747e-06
-6.24306553287325e-06
-1.09108628056441e-05
-9.98691316791332e-06
-1.83557083324121e-05
-7.92333231237859e-06
-1.22905498967638e-05
-3.39398750156912e-05
-2.48350926251861e-05
-2.63288203489899e-05
-1.4551482050356e-05
-1.66853218270449e-05
-2.19877777097412e-05
-2.75246552289564e-05
4.18154684745526e-06
-1.27738527383154e-05
1.00758591152178e-05
-5.14540451653329e-06
-1.27293816816524e-05
-1.57472150276523e-05
-1.05694663221808e-05
-2.6253183291639e-05
-1.33775331584821e-05
-1.99110864814535e-05
-3.46019580148545e-06
-8.52031730642436e-06
-1.894561549423e-05
-6.62532613321174e-06
-4.77377174888228e-06
-2.33616982399172e-05
-1.27100689692772e-05
-1.39179190472019e-05
-1.44981308213623e-05
-2.0865394007563e-05
-6.82043604833487e-06
-1.000338067181e-06
-2.65367982706727e-05
-1.66903623536548e-05
-1.50847186956424e-05
-8.71800767712525e-06
-3.33272106449539e-05
-1.05043394195753e-05
2.20673846955985e-06
-1.69316259353271e-05
-1.95230464005784e-06
-1.3028262688317e-05
-3.49868243790931e-06
-2.42343428638769e-05
-7.38423955485943e-06
-9.53642160234964e-06
-1.89575780898664e-05
-7.22609939353187e-06
-3.07961389738108e-06
-1.90048417093923e-05
-6.60129023159209e-07
-1.75193599191321e-05
8.21347000189409e-07
-8.99874740306334e-06
-1.43111886663401e-05
-3.14684806601002e-05
-6.61359448104781e-06
-1.73185307589098e-05
-2.01743337459277e-06
-6.26429801384976e-06
-7.61821764731949e-06
-1.77559252693026e-05
-1.68594260207938e-06
-2.1428823882867e-05
-1.41473847003148e-05
-3.75668962734379e-06
-2.49880179260174e-05
-3.29806033490326e-05
7.03986597721145e-06
-8.12156158158168e-06
-1.38641422283296e-05
-1.36315965239979e-05
-1.90109883439578e-06
-5.89952583976374e-06
-1.48173827341617e-05
-9.80288560922349e-06
-3.64286522137103e-05
-5.32808048242494e-06
-2.49162840691639e-05
-2.03780995576293e-05
-2.4137619324776e-05
-1.37082505430255e-05
-1.6825603570113e-05
-1.80659445469889e-05
-2.42792442588629e-05
-1.14913212881527e-05
-2.22620315467013e-05
-1.18183763278704e-05
-8.78528860395175e-06
-9.27192946005495e-06
2.94622114716442e-06
-2.18450304815246e-06
-3.76633642700059e-06
-1.90323860994638e-05
-2.24747520401061e-05
-1.79799953372077e-05
-8.75820508689985e-06
-1.0753323485856e-05
-9.59524474691924e-06
-7.04478171400213e-07
-1.28033248837721e-05
-7.25204752392313e-06
-1.67353788820641e-05
-1.97175402872137e-05
9.87726747778123e-07
-4.8712639814823e-06
-1.6364662631727e-05
-1.9177010099296e-05
-1.66278776916171e-05
-1.9623042275802e-05
-2.63479092975726e-05
-2.26883845883958e-05
-2.81945826099358e-05
-1.73168272508178e-05
9.43399381781428e-07
-9.50698460495584e-06
-7.20510825683531e-06
-2.92115850335946e-05
-2.99591013735076e-05
-2.45703012629852e-05
-2.1127353197283e-05
-1.57686340616617e-05
-1.75372362744969e-05
-7.6636695206376e-06
-6.97363998934116e-06
-9.93268414519999e-06
3.69355685301713e-08
-4.40365930927162e-06
-2.11219619497639e-06
-2.53043060415702e-06
-2.57827374213741e-05
-1.12281166743871e-05
-6.9515637881215e-06
-9.89487138565491e-06
-1.03502288255405e-05
-1.37940386416209e-05
-9.16940002368442e-06
-2.11179500482084e-05
-2.50113773776028e-05
-7.86845576508044e-06
1.0087379406248e-06
-2.26890136653787e-05
-1.09000857022339e-05
-2.00643113627469e-05
-4.43838336499042e-06
-2.04309452558259e-05
-1.09243694342758e-05
-1.50594761090995e-05
-1.47983797351873e-05
-1.10303258910797e-05
-1.85771975942169e-05
-8.00312230350523e-06
-3.9068134267053e-06
-9.49249222150901e-06
-3.10274012349965e-05
-1.91888219220541e-05
-1.43877655771484e-05
-4.58858048516511e-06
-2.36996939021713e-05
-2.13607709564607e-05
-1.54501884353514e-05
-1.17920753041754e-05
-1.75147449680912e-05
-9.26491561419622e-06
-1.92699532356258e-05
-8.76987500988196e-06
-2.52127749310394e-05
6.90941716234096e-06
-2.01745423982687e-05
-1.86880787058754e-05
-1.65633603001943e-05
-1.17812112493962e-05
-1.89562285379185e-05
-9.0688593050954e-06
3.8491124440094e-06
-2.77638471293865e-05
-5.00004076821654e-06
1.55389734144517e-06
-7.79905119556512e-06
-7.17069241249348e-06
-2.1279625364042e-05
-1.64287243350218e-05
-2.50750837391295e-05
-1.84971322191913e-05
-1.95304497953555e-05
-2.15693083145678e-05
-1.23199751067731e-05
-8.84564540971059e-06
-2.32405883203023e-05
-1.21603033059557e-05
-1.77448068750796e-05
-8.73395046940369e-06
-2.76317904603572e-05
-2.18396384343362e-05
-7.97464780919122e-07
-1.56102701863719e-05
9.02378196649893e-06
-8.04481371083832e-06
-9.90876116187076e-07
-2.26220621321695e-05
-1.71258976551263e-05
-2.26230073604774e-05
-3.08413881147418e-05
-1.22991379324939e-05
-9.17307979015908e-06
-1.05221365011891e-05
-1.19148651175993e-05
-6.36867408681611e-06
-1.51530689865927e-05
-2.16642923289035e-05
-2.4059270703606e-05
-1.9898292808961e-05
7.01872705990409e-06
-1.61557855893382e-05
-1.98915327508295e-05
-1.57111835505118e-05
-1.42008886750632e-05
-2.08931293917262e-05
-3.06695699452729e-05
-2.77925957388539e-06
-1.10142373878766e-05
-1.2081381890081e-05
-2.7361470340266e-05
-1.98968126855467e-05
-1.30768788496633e-05
-1.43457292435296e-05
-1.15199857151424e-05
-2.11268857096733e-05
-1.62023757086633e-05
-2.46693984979977e-05
-1.04757939839412e-05
-1.95674463194407e-05
-3.01245771020837e-05
-7.0193058438322e-06
-2.43067812640783e-05
-1.69461072021168e-05
-1.08404729449455e-05
-6.84575574341339e-06
-2.05560810314137e-05
-2.40545539712513e-05
-3.75149448196479e-07
-7.11727015589541e-06
-1.85827975725508e-05
-1.50150970947084e-05
-1.3010579707246e-05
-2.10529220999651e-05
-1.38071790837731e-05
-1.3365902900522e-05
-1.68023653349458e-05
-8.0966187282536e-06
-1.98106110728443e-05
-2.09062232789752e-05
-2.02427771808665e-05
-2.93444495164384e-05
-7.70433825752805e-06
-1.24815995497495e-05
-1.54322670361296e-05
-7.5645926867942e-06
-1.9500556730583e-05
-1.88375636122665e-05
-1.37553592685411e-05
-2.81217320774271e-05
-1.52142483261577e-05
-1.81358617325805e-05
-9.93542094602766e-06
-2.40219050690941e-05
-1.80207679748762e-05
-2.9604926346975e-05
-3.16199915468806e-05
-4.72518631571284e-06
-1.92577665977161e-05
-1.88139249584434e-05
-1.71043445404641e-05
-2.42057301365251e-06
-7.06622063920021e-06
-7.48108474455492e-06
-2.24518278323221e-05
-2.4209668326642e-05
-5.38002075299615e-06
-1.01380818795616e-05
-2.57882829819461e-05
-2.42096913924821e-05
-2.05337980760282e-05
-5.91588922085613e-06
-5.07592185424262e-06
-9.16216781014678e-06
-1.83901466872908e-05
1.06225985318593e-06
-1.7745369720886e-05
-1.40859853045644e-05
8.38503550526092e-06
-1.25181512503749e-05
-1.32922047875181e-05
-1.25770639608562e-05
-1.56394130912192e-05
-2.42536024297694e-05
-1.84671098785013e-05
-1.80519514533451e-05
-3.58130006901646e-05
-3.40711497187427e-05
-1.01795165537324e-05
-1.49228547956959e-05
-1.36570067281208e-05
6.11426626423568e-06
-2.05332015261378e-05
-1.03755924849858e-05
-1.40734964792628e-05
-1.94896419547558e-05
-1.63880293223912e-05
-1.39399069973813e-05
-6.57522065268267e-06
-3.24524876496957e-05
-6.2623000382313e-07
-1.56302113932815e-05
5.73568437846247e-06
-2.88646396073246e-05
-8.74135643491666e-06
-2.09617089409688e-05
-1.56734850128418e-05
-1.34429171176058e-05
-1.90893642549867e-05
-1.39124893686492e-05
-3.00682557416598e-05
-1.40566924908379e-05
-1.52925114302258e-05
-9.72655917406203e-06
-2.79415333010313e-05
-1.9290258042051e-05
-8.217367269067e-06
-1.52086084003595e-05
-1.50567614511799e-05
-1.09195616745849e-05
-5.60169990778093e-06
-5.44275366533934e-06
-2.2605856365738e-05
4.27627089108988e-06
-1.54261777769901e-05
-3.16443750941654e-05
-1.87825882618908e-05
-1.91953549419504e-05
-2.67045883022068e-05
-1.3242147119973e-05
-1.40672623918946e-05
-4.9775926639126e-06
-1.09050347916536e-05
-1.76313818400152e-05
-2.58386945007853e-05
-2.28114178799337e-05
-2.82510649464531e-05
-9.36190776803812e-06
-1.1931029763721e-05
-5.72781679734652e-06
-7.26543736380246e-06
-3.71131914834028e-05
-2.31177860247741e-05
1.34919090678541e-06
-2.92452077940517e-05
-1.80356194032084e-05
-3.97367472594207e-06
-1.33527524890159e-05
-1.45094344660607e-05
-1.19302817993407e-05
-2.47505036704953e-06
-6.63324810016636e-06
-2.36269046909573e-05
-1.09563577014252e-05
-1.2888501667883e-05
-3.80322336479443e-05
-2.77796618416002e-05
-1.9043471099725e-05
-2.17502380573316e-05
-1.57859332735796e-05
-1.19827277115063e-05
-1.33282199803323e-05
3.633148226903e-07
-2.33438700152281e-05
-2.86392282567439e-05
-1.63595643617489e-05
-1.21857721541823e-05
-9.99710425060375e-06
-9.56998642998868e-06
-2.61072909072019e-05
-2.52002056849426e-05
-1.00020783748262e-05
-2.36240809153272e-05
-1.53861748392697e-05
-2.39059837873027e-05
-1.04758686276944e-05
-1.13655249972272e-05
-2.44828012963662e-05
-2.91275974939186e-06
-1.05990711308284e-05
7.13519837126813e-06
-4.10124273702655e-06
-1.99195997501491e-06
-1.98460726922683e-05
-2.29763397397668e-05
-1.76131577670728e-05
-7.85776679915056e-06
-1.84181292533197e-05
6.05283390882554e-06
-2.7016520994376e-05
-2.65218755297031e-05
-1.15844574471968e-05
-2.19953687479231e-05
-2.46827259741664e-05
-1.03655500633529e-05
-2.04548251183392e-05
-1.44919329438494e-05
2.65040143072557e-06
-2.62412260097887e-05
-1.55357530541314e-05
-5.10973276037746e-06
-1.36457971778436e-05
-5.90543604205449e-06
-1.4033037532346e-05
-2.79784634673205e-05
6.48240972504201e-07
-8.98476864734116e-06
-2.64873289518639e-05
-3.23181311930914e-05
-1.59768133648853e-05
-6.0403154147073e-06
-2.5228207184551e-05
-7.57798211433002e-06
-1.45453599026832e-05
-2.14380306832689e-05
-1.66616147572779e-05
3.3926404027849e-06
-1.23032241176395e-05
-2.0972663075886e-05
-8.65435323075144e-06
-1.21047721203137e-05
-2.19860330212809e-05
-1.43619960343545e-05
-2.62060939765171e-05
-2.21837213845586e-05
-8.09954225763859e-06
5.7776520377679e-06
-8.80599232111999e-06
-2.42348797587225e-05
-1.6520850667068e-05
-1.70043765243042e-05
-1.32254341440485e-05
-1.21673378223669e-05
-2.84519513539701e-05
-1.80702385789229e-05
-1.42577197677207e-05
-1.1536437504952e-05
6.16008383351954e-07
-1.27914376954036e-05
2.57136396694184e-06
-2.40838014247005e-05
-3.17935177970565e-05
-1.9908542647725e-05
-2.23578695176181e-05
-2.11873655597751e-06
-9.42193339646529e-06
-2.68336768683265e-05
-1.49870517841352e-05
-6.51273777308694e-06
-3.5265141768147e-05
8.55284883095656e-07
-1.39087507574832e-05
-1.01360367537406e-05
-2.98300483560466e-05
-2.25888359596564e-05
-9.39046796695294e-06
-1.51522664376163e-05
-1.79150026494175e-05
-1.22301310505308e-05
-2.94037245308174e-05
-5.4344483940751e-06
-2.12632978499047e-05
-2.98337438797243e-05
-1.74474999261663e-05
-1.81111582295158e-05
-1.67019642076753e-05
-6.87229721010235e-06
-1.94550802354922e-05
-1.70320612189154e-05
-2.07137788908473e-05
-2.20877187774278e-05
-1.21827251532145e-05
-1.17141907330514e-05
1.55345030060177e-06
-8.51921064423756e-06
-2.65717639459063e-05
-2.1088489627205e-05
-1.70308069353797e-05
7.12120268601143e-07
-8.91049155574606e-06
-2.64158915643586e-05
-2.73288179381649e-05
-9.09789895029971e-06
-2.13333556444632e-05
-2.0336194992296e-05
-3.57612645517742e-05
-2.00806633343474e-05
-1.47196467482152e-05
-1.5443084739554e-05
-3.14658679696686e-05
-4.83498534098656e-06
-1.22235304695972e-05
-7.71353283682934e-06
-2.20356897864754e-05
-2.33631368164142e-05
9.72466319435581e-06
-5.3341973592698e-06
-1.97951112864915e-05
-9.13099037918228e-06
-8.50195545087603e-06
-2.6421647399346e-05
-3.5290382637349e-05
-3.07554576991726e-05
-7.44786208056431e-06
-6.16659934183415e-06
-8.72610271669414e-06
-1.67075585756424e-05
-2.15490266631452e-05
-2.72073722388761e-05
-2.72736438041121e-05
-9.96819226223622e-06
1.91683544752057e-07
-1.01840859223083e-05
-9.2289927916519e-06
-9.21990132521211e-06
-2.29195110639451e-05
-1.09120469160491e-05
-1.58118498664411e-05
-1.57092120385825e-05
-1.14336996873896e-05
-4.68002407835317e-06
-2.20853367130821e-05
-1.36117144057653e-05
-1.6749507170734e-05
1.28786655879086e-05
-1.64717390608767e-05
-1.59930759907926e-05
-1.00991266782247e-05
-6.71609715211811e-06
-1.6040175683548e-05
-1.61577457545703e-05
-2.53064769499405e-06
-1.25468871147478e-05
-2.33461092340217e-05
-1.27130098320344e-06
-1.31550705505063e-05
-9.70533304488532e-06
-1.36627769023057e-05
-1.27054510415669e-05
-6.92610092210043e-06
-1.5079739701833e-05
-5.03546712126065e-06
-2.41374296709464e-05
-1.42122505027941e-05
-1.27938610122013e-05
-1.76639039303784e-05
-1.28710400442085e-05
-1.63438597909805e-05
-3.46167422031334e-06
-1.71071266265573e-05
-2.48093361061856e-05
7.45116615609249e-06
-2.01674381313764e-05
-8.93027730350674e-06
-5.43059098562843e-06
-6.34888087169633e-06
-2.34562078324862e-05
-1.77323802088361e-05
-1.36101994419014e-05
7.31019041308541e-06
-2.14532084822895e-05
-5.56210037156583e-06
-2.20780801869345e-06
-1.83257865397937e-05
-1.35758373405965e-05
-1.44529547497713e-05
-2.5828887181055e-05
-2.37887898235483e-05
-1.84953780504971e-05
-1.13380173863286e-05
-1.34783332513414e-05
-1.64497726519919e-05
-1.58071881679584e-05
-2.19214254407148e-05
-1.66619308200475e-05
-2.03385797920906e-06
-2.81245907520995e-05
-1.68358150238502e-05
-2.62202016354876e-05
-7.11055427014273e-06
3.05958087575125e-06
-7.07530921784726e-06
-1.66286582337095e-05
-2.67097560313756e-06
-7.30211442862004e-06
-4.77485550308219e-06
5.12480032540019e-06
5.9400897219691e-07
-2.31638423133961e-05
-2.46641271305408e-05
-2.31538120469179e-05
-1.61246654599206e-05
2.15917119083532e-06
-4.35099086573897e-06
-2.11991667657498e-06
-1.8512573202404e-05
-5.08189529918952e-06
-7.3896868977037e-06
-1.06705644293882e-05
-4.20395962795167e-06
-1.53552845704813e-05
-1.40463458258507e-05
-6.12302831109913e-07
-1.45242973368646e-05
-1.07618568935939e-05
-2.00604744703273e-05
-1.39772823904093e-06
-2.14563103323758e-05
-9.52874630292891e-06
-2.9817718114951e-05
-3.0395523503557e-05
-2.43750174439024e-05
-1.00970085249984e-05
-6.22404292950193e-06
-1.46027175398275e-05
-2.37549268046076e-05
-1.98270213193806e-05
-3.35260946499474e-06
1.06887467525069e-06
-1.4260494689556e-05
-2.57194436128302e-05
-1.55475329449904e-05
-7.66447017664236e-06
-3.84236554658777e-05
-1.21576754804082e-05
-1.06989803686399e-05
-1.74989393917474e-05
-1.84400632781754e-05
-1.06156708021635e-05
-2.12121331286227e-05
-2.11901287964396e-06
-1.8299076618463e-05
-2.34658867895846e-06
-1.78564641984294e-05
-9.20254760295641e-06
-9.85436622547709e-06
-2.2251208369542e-07
-1.39430983458431e-05
-3.20347308586628e-07
-1.89818489590635e-05
-2.388569576668e-05
-1.4663353350928e-05
-2.08686636822974e-05
-1.14017582010589e-05
-7.69994216608734e-06
-1.70384643235562e-05
-1.85369217337289e-05
-1.93378350313743e-05
-2.45228069718162e-05
-1.67529301547141e-05
-8.739878827637e-06
-6.9307675703583e-06
-2.70222120512986e-05
-4.57365241893624e-06
-2.01734609485928e-06
-9.20665296086053e-06
-4.0408793490329e-06
-2.97115486288355e-05
-3.42035611587823e-05
-1.90276132552684e-05
-2.68984262688099e-05
-1.4820473993801e-05
1.842741070607e-06
-3.1766442718979e-05
-2.91904185037877e-05
-3.91085692250114e-05
-1.25398737720677e-05
-1.61762501095512e-05
-1.44574486895511e-05
-1.34215026372826e-05
-5.1986355047444e-06
-2.38334081084463e-05
-2.61322845720825e-05
-2.49201164233526e-05
-1.72435590526743e-05
-1.43678424897902e-05
4.42721498975241e-07
-1.48959668258806e-05
-2.88864918046209e-05
-1.33760600927422e-05
-3.09776871358549e-05
-3.17255429771948e-05
-2.71234719383032e-05
-1.18383485393012e-05
-1.02061919325937e-05
-7.89085732111024e-06
-1.43904283657485e-05
-1.77667207223529e-05
-8.59085888481507e-06
5.46785668459835e-07
-1.92382766121364e-05
-1.12308307275366e-05
-1.91494150504347e-05
-1.67534772911044e-05
-1.9761573436412e-05
-1.27311310085755e-05
-5.82878170853302e-06
-1.53014394393618e-06
-2.2544432561227e-05
-1.1241180210267e-05
-1.94088990640648e-05
-1.47664321774606e-05
-2.41606504090864e-05
-1.66494743053179e-05
-9.91975463925335e-06
-2.30110516418318e-05
-1.8995826864545e-05
-1.56437217683894e-05
-1.87691257725364e-05
-2.56814908213011e-05
1.21328042071288e-07
5.06246044286392e-07
-9.95074809465003e-06
-3.24449735117849e-05
-1.78862023640471e-05
-2.18469853821379e-06
-1.52783053203172e-05
-2.399732631323e-05
-5.35984931332445e-06
-2.00028753278942e-05
-2.02989545905599e-05
-8.69407329895319e-06
-1.52509381238389e-05
-1.68816663163444e-05
-2.12431649082905e-05
-2.73825170938567e-05
-2.80046952512844e-05
-1.36050348911153e-05
-3.61240650056031e-05
-1.12752039472144e-05
-2.79742536629278e-05
-2.92255992349591e-05
-1.73459834831585e-05
-2.98113940544367e-05
-2.76853336103182e-05
-1.95528306809878e-05
-2.0981526740025e-05
-5.47979706602903e-06
-3.25627810627889e-06
-1.99105592638879e-05
-1.12422662328374e-05
-1.74942732501417e-05
-1.23003365442681e-05
-1.11998815917162e-05
-1.32314623193717e-05
-7.59854859348165e-06
-1.9368289115095e-05
-1.5830978363934e-05
-2.00543055170896e-05
-2.61408709820329e-05
-1.76141364291152e-05
-2.12256102106719e-07
-2.7216255596282e-06
-7.61538153002929e-06
-1.86902567781348e-05
-3.78492374413101e-05
-1.67080774415558e-05
-1.18943009978376e-05
-4.02266825774454e-06
-1.23831323097518e-05
-8.487685623725e-06
-2.5671490310365e-05
-2.58969236060995e-05
-2.39546978715485e-05
2.66822886280637e-06
4.67898077128822e-06
-7.29538490887404e-06
-1.50330265488374e-05
-1.66815704251569e-05
-1.93656865803006e-05
-1.11627794537167e-05
-1.16540080182772e-05
-1.47151577502398e-06
-1.22010794412251e-05
-2.89249053375219e-05
-4.96267416990957e-06
-1.06507814882573e-05
-6.70215528098226e-06
-2.93227725987243e-05
-1.8557703114889e-05
-6.20660154501998e-06
-1.16583045158631e-05
-2.95127016355489e-05
-2.40088866024741e-05
-1.79691583007553e-05
-2.41144609231798e-05
-1.01780621768058e-05
-1.85010242795267e-06
-2.52659676812695e-05
-1.78488567324469e-05
-1.67292364360829e-05
-2.19564451334689e-05
-7.77626573055272e-06
-9.89645969399645e-06
-2.70897605263846e-05
-3.43655642087168e-06
-6.73394761285524e-06
-8.15569520605814e-06
-2.4177510638538e-05
1.23217864215332e-06
-1.00446044021415e-05
-6.37841068894675e-06
-1.20421087067744e-05
-4.45144223872287e-06
-1.06933241462201e-05
-6.84378853463202e-06
-1.29259157377352e-05
-1.54472315370326e-06
-1.76451098348134e-05
-3.07249198416973e-05
-1.70104854236578e-06
-8.41755851284643e-06
-1.59874722142916e-05
-1.89931704371864e-05
-2.08416972755859e-05
-4.09393132569835e-06
-1.21438557019636e-05
-1.92669509309499e-05
-3.43752566536291e-05
-2.68057443775836e-05
1.58209908371348e-06
-1.37491934306385e-05
-1.50745307183874e-05
1.57549861804065e-06
-7.97387184130602e-06
-1.25997021196066e-05
-1.51908996597038e-05
-2.39033028253502e-05
-1.67985168160501e-05
-7.22195408427821e-06
-2.25938768890289e-05
-8.42861020519729e-06
-1.92803911174519e-05
-1.12062975447956e-05
-9.35156509910381e-06
-1.26278837573915e-05
-2.09243404883637e-05
-1.6400948593139e-05
-2.42469835207007e-06
-1.10519181239045e-05
-9.60879806466421e-06
-2.99981147101412e-05
-2.45950756107476e-06
-5.78574324430307e-06
-1.18002190965856e-05
-1.87226154660715e-05
-2.10052704987782e-05
-2.30210833175438e-05
-1.18934377524944e-05
-1.49697420637005e-05
-1.7652784100844e-05
-2.34489999663334e-05
-1.33589608422129e-05
-8.12317202125845e-06
-8.14460225999439e-06
-6.19031269699573e-06
-6.75957795488167e-06
-1.64285562104517e-05
-1.64645171592321e-05
-1.22184489741914e-05
-1.67615521592961e-05
-1.57807024569918e-05
-2.55709049033229e-05
-3.54840482270939e-05
-1.08427954543314e-05
-2.47828696759725e-05
2.34176152340883e-06
-5.48245724567783e-06
-1.60886625398259e-05
-2.31312266889542e-05
-1.20796692388348e-05
-2.22336656474621e-05
-9.99119705359471e-07
-2.76812085531136e-05
-4.25411189622459e-06
-1.26051172246255e-05
-1.98486091755643e-05
-2.66394677389638e-05
1.04130858331601e-09
-1.09367739344387e-05
-6.2657271126494e-06
-7.21172042297054e-07
-1.46153971687782e-05
-2.22494674479699e-05
-2.74599176361091e-05
-1.09860194695367e-05
-1.89620356825513e-05
-1.07256511764296e-05
-2.03409358005775e-05
-1.56650600780408e-05
-1.03819744658857e-05
-2.15382460385533e-05
-1.33969768261988e-05
-1.24687256240816e-05
-3.43676897838974e-05
-2.5316686672907e-06
1.89754235529048e-06
-1.78815903883958e-06
-2.74496473107432e-05
-2.08491618328904e-05
-2.68532531413704e-06
-2.26040778285003e-05
-8.16107882859677e-06
-1.94890946756018e-05
-3.20205387610997e-05
-8.53623539248934e-06
-1.62936514734484e-05
-3.19001442866934e-05
-5.99339431583585e-06
-1.09052048420831e-05
-2.51099820170589e-05
-9.45853404676078e-06
-2.27244261104351e-05
-2.23100327527757e-05
-1.34944872006767e-05
-2.82150514367128e-05
1.46020789847891e-07
-4.49304024815458e-06
-2.16105886233894e-05
-3.1045609955847e-05
3.21643795551576e-06
-3.29484056967923e-06
-2.18868061421509e-05
-1.88859641391605e-05
-7.01915522466742e-08
-9.17720041838116e-06
-2.10168431237714e-05
-1.12351034459589e-05
-7.81435053854687e-06
-8.84043645198986e-06
-3.04145776521711e-05
-3.47927035799808e-05
-1.0803686593983e-05
-2.39766837634742e-05
-2.59920870008986e-05
-1.83899819270966e-05
-1.80783983297389e-05
7.18983463949932e-06
-8.27936253040618e-06
-6.34599994527481e-06
-1.08207654724035e-05
-1.37468489576849e-05
-3.51998764087473e-05
-1.64642568876584e-05
-7.90862988392179e-06
-1.93650041240274e-05
-2.51129215482244e-05
-1.15254376748419e-05
8.95888814382412e-07
-2.68320113144498e-05
-1.2037899847479e-05
-2.28742858967504e-05
-2.26414445208902e-05
-9.09632382351405e-06
-2.01748076076524e-05
-1.28325967051753e-05
-1.29706121287574e-05
-2.88306770150369e-05
-4.47263055956519e-06
-9.81312173193075e-06
-2.31262441734829e-05
-2.35057609729474e-05
-9.60962740069739e-06
-1.22737181612917e-05
-2.90104457486105e-05
-2.99930705456883e-05
-1.93571201175459e-05
-1.39858504872585e-05
-1.58735085320525e-05
-1.00631314549166e-05
-2.97731831658761e-06
-2.82756571578598e-05
-2.60771145271198e-05
-1.01241426040461e-05
-2.85668727661985e-06
-1.83506718488409e-06
-2.31006113594623e-05
-2.98962251475798e-05
-1.74435094416906e-05
-2.15057743223276e-05
-2.16586055956708e-05
-1.4822747532691e-05
-3.75039778151656e-05
-1.54310676793792e-05
-1.20316273151034e-05
-2.88288231807835e-05
-2.18212731861144e-05
-2.33300195464434e-05
-1.34014972503291e-05
-8.73162312255211e-06
-6.86978794666649e-06
-1.65516184046254e-05
-1.52470991711825e-05
-1.58470882238538e-05
-1.05680808861926e-05
-1.78837512357912e-05
-1.32580480492961e-05
-1.36112431989528e-05
-1.90435374676929e-05
-1.91350275978872e-05
-3.80998096100281e-05
-1.7410850347031e-05
-1.34452476870998e-06
-1.65301898768556e-05
-1.11691236192751e-05
-8.08789473895715e-06
-2.21410838706802e-05
-1.23043038429223e-05
-1.37091983683688e-05
-1.0272801069215e-05
-9.62306557009807e-06
-7.71445542882708e-06
-1.14651140051492e-05
1.64792170792479e-06
-1.62426271458136e-05
-1.04558460918624e-05
-1.5647910609348e-05
-2.00544373955138e-05
-1.54877374924127e-05
-1.109064522393e-05
-2.1503217990007e-05
-1.76369366300288e-05
-8.21028823113223e-06
-7.77153641112255e-06
-9.31329761334793e-06
-6.15353045511973e-06
-1.00267859354892e-05
-1.74506246928026e-05
-2.64054051212289e-05
-1.6678727203495e-05
-1.48220324936908e-05
-1.7777349725306e-05
-2.1491041124838e-05
-3.15649837991204e-07
-1.75550828027397e-05
-1.12724509886553e-05
-1.65262904705527e-05
-3.81547830753559e-06
-1.90659739920326e-05
-2.66382795678142e-05
-2.88506083732609e-05
-2.9791532110389e-05
-1.23059061945551e-05
-2.64426606122554e-05
-1.04386368187983e-05
-2.42487846287266e-05
-1.08853126284712e-05
-5.72285945825299e-06
-1.80009712704229e-05
-2.93103527383224e-05
-2.04955681832534e-05
-1.208389664486e-05
-1.36583069975757e-05
-1.30918557185344e-05
-1.02021074264007e-05
-1.38811091843371e-05
-1.25414512359218e-05
-7.56703623805294e-06
-1.72559525194333e-05
-1.08118864621589e-05
-9.45499295787498e-06
2.13336376767096e-06
-2.2386946218765e-05
-2.44324057484844e-05
-2.33646596924154e-05
-1.58873763586975e-05
-1.09230803605267e-05
-1.95255511683949e-05
6.42867672901718e-06
1.01149798242182e-06
-1.82784173230001e-05
-1.77464810931248e-05
-1.80913462851379e-05
-2.27898300551577e-05
-2.26073372283129e-05
-2.04095348983596e-06
-6.59288988375683e-06
-2.16744845590316e-05
-1.92294851167572e-05
-2.62485522100813e-05
-1.36223428973489e-05
-2.61839103347819e-05
-2.23213714313804e-05
-1.44242386097796e-05
-1.76420019908937e-05
-1.57857117104154e-05
-4.27778118050939e-06
1.68105311519522e-06
-2.83558923303451e-05
-1.48208362900496e-05
4.66479483296817e-07
-2.40298796655992e-05
-3.84710317458684e-06
-2.03417302744798e-05
-1.58482355553e-05
-2.30872863141385e-05
-3.828808523838e-05
-1.84773801022166e-05
-2.24064746697437e-05
-3.46549196481716e-05
-6.42131850509689e-06
-1.59005083983009e-05
-1.67600024798412e-05
-3.47943012943905e-05
-1.98190899140913e-06
1.12683683485748e-06
-9.31021922474834e-06
-5.2311055551165e-07
-1.49455866949369e-05
-6.15076431136039e-06
-1.30707285454604e-05
-4.311711849229e-06
-2.44273632482874e-05
-2.22812878004836e-05
-1.81990699454012e-05
-1.25786154748198e-05
-2.43050385509205e-05
-2.11324530826809e-05
-8.05815446410045e-06
-3.33600213610175e-05
7.44240392968843e-06
-1.24271547810048e-05
-2.13595498479778e-05
-2.35672052446243e-05
-3.18118360453981e-05
-2.30629090080473e-05
-1.98881286514277e-05
-3.83130550132246e-06
-1.73554261198907e-05
-7.07973327010181e-06
-2.05515645775868e-05
-1.62369017587723e-05
-6.62581917987504e-06
-1.10290601339468e-05
-8.91744855490005e-06
-2.27516431084745e-05
-1.61474475600425e-05
-7.40452122053017e-06
-6.74441434323762e-06
-1.13283237598382e-05
-2.21248179027383e-05
-1.26112979266977e-05
-2.22618752276742e-05
-2.84068068510696e-05
-1.02006605813176e-05
-1.15958072040068e-05
-1.16295986821016e-05
-1.39347646891501e-05
-1.14933421036545e-05
-1.93859741510375e-05
-6.24027862195113e-06
-1.03138711805281e-05
-2.97163246321955e-05
-2.34339299062401e-05
-7.25586571461918e-06
-1.91574002179165e-05
-1.45307946898343e-05
-1.80209137860271e-06
-1.26920010088024e-05
-1.50718861926652e-05
-1.12746725837885e-05
-2.03480548612929e-06
-1.18748813952971e-05
-1.21150724486274e-05
-2.77838100745317e-05
-3.04493405583447e-05
-1.62535542931286e-05
-1.75027871804075e-05
-1.5399102528553e-05
-6.67092058465912e-06
-1.85072795284503e-05
-9.82490667531322e-06
-3.21787117783692e-05
-2.17688677904532e-05
-1.8302651274735e-05
-1.59569616938216e-05
-1.55176775747573e-05
-1.10058761369226e-05
6.01155091192486e-07
-9.95052463557282e-07
-1.85016411616287e-05
-3.39695847138944e-05
-1.89846574875916e-05
-2.84985928416665e-05
-1.34691223116445e-05
-2.05572453109001e-05
-2.02767260823634e-05
1.09065528571539e-05
-2.76313886545746e-05
-1.63409272097225e-05
-2.09010662552699e-05
-4.54301616134763e-06
-8.51807709550861e-06
2.65643520897174e-06
-1.09972709740465e-05
-7.44086269004475e-06
-2.90219812919057e-05
-8.82417697454781e-06
-4.40716923556266e-06
-2.29915540914274e-05
-1.68657232678152e-05
-2.27641408884388e-05
-1.78910577243044e-05
-1.98262119963191e-05
-3.07895808444407e-05
-1.13111446335454e-06
-2.50442732390705e-05
-2.80063687200535e-05
-3.09161031775723e-05
-9.31369451517784e-06
-2.27638621303635e-05
-5.67724402554776e-06
-2.77127244291101e-05
-1.44249376027651e-05
-8.82000828454524e-06
-3.33400749603693e-05
-4.1404406454545e-05
-3.36381678942184e-05
-1.30651912240076e-05
-8.42386391184432e-06
-8.81387363755417e-06
-1.53430282247144e-05
-2.27234020135049e-05
-1.9485960286768e-05
-3.82552975751416e-06
-5.84237640250576e-06
-1.5512013515787e-05
-1.85923091592863e-05
-1.54860742411661e-06
-4.38799798487112e-06
-3.01786091759634e-05
-4.24013412538059e-06
-1.24273743571677e-05
-2.23262592544025e-05
-1.19331841085977e-05
-3.88116974827625e-06
-2.917342028315e-06
-7.70565094595861e-06
6.4894486028117e-06
-8.66192445359123e-06
-7.4165398676507e-06
-9.0890171056871e-06
-2.0969786603874e-05
-9.6731581717543e-06
-2.65988657136032e-05
-1.13582913504486e-05
-1.89023206923321e-05
-1.39644765850011e-05
-2.14515763108665e-05
-2.17281483772804e-05
-2.85159059389728e-05
-1.31413114032614e-05
-6.31625944620523e-06
-1.67198089794608e-05
-8.86912732061106e-06
-1.60456621201796e-05
-1.39550975988801e-05
-7.97492015677961e-06
-2.35860187023347e-05
-1.77562636271743e-05
-4.47122940326325e-06
-6.661184480707e-06
-1.80456151340877e-05
-2.51302587917007e-05
-2.60356667664265e-05
-2.31953989693152e-05
-1.45629311878523e-05
-3.33907592016669e-05
-1.72189591800194e-05
-2.33578720257038e-05
-1.28155786254196e-05
-1.05949306743296e-05
-1.23568934351102e-05
-1.58471280602426e-05
-6.9789530684341e-06
-1.51893287645014e-05
-1.46398106174281e-05
-9.88653140224219e-06
-2.45843930764272e-05
-1.11907034224236e-05
-1.2826718924363e-05
-1.98974648794542e-05
-1.93376128842527e-05
-2.58122329132016e-05
-1.28372316168508e-05
-3.7022600883716e-06
-1.74715797864565e-05
-2.54975378686462e-05
-1.19184746004948e-05
-1.58479285776176e-05
-2.06825791702942e-05
-4.54648587181284e-06
-1.41090709644373e-05
9.14803884269802e-06
-1.32068992717064e-05
-1.81103892169114e-05
-1.07136044954736e-05
-4.70548914989387e-06
-8.04744769984188e-06
-1.09698331667932e-06
-5.76252377970554e-06
-1.02741388154519e-05
-1.40881028787896e-05
-7.72075883743246e-06
-1.83513474041489e-05
4.08103277331935e-06
-3.07995524385e-06
-2.70154247432319e-05
-2.47892893858811e-05
-1.34132530406976e-05
-9.47830880592686e-06
-1.97056617340446e-05
-1.6494363861946e-05
-1.42127899741285e-05
-6.05910869808495e-06
-1.92006210819129e-05
-2.52690679664231e-05
-5.63732916571426e-06
-1.01074172238879e-05
-1.75901417689602e-05
-3.86914757878147e-06
-2.11451496357471e-05
-1.93559147698076e-05
-1.10102928739683e-05
-2.9200035762969e-06
-2.80125201714422e-05
-2.29966029085935e-05
-2.01818412014021e-05
-1.55238884068123e-05
-1.10750675636361e-05
-2.82579231946235e-05
-2.58724713622779e-05
-2.43507212290391e-05
-1.83574590636425e-05
-2.58227070039867e-05
-2.68077035685658e-05
-1.6242183065225e-05
-8.17026904978199e-06
-2.40593083038789e-05
-1.91196750408574e-06
-1.23267566782328e-05
-1.40156423866024e-05
-1.99953962279699e-05
-2.49224553319148e-06
-3.12651948952476e-05
-9.53694567972123e-06
-1.12607583679528e-05
-1.92784844231352e-05
-1.05242276294728e-05
-1.91719343148616e-05
-1.0268445605622e-05
-2.07466355505222e-05
-2.32817020456001e-05
-1.47152499147909e-05
-1.90108770971616e-05
-8.90089339380561e-06
-2.54041220212835e-05
-3.54088016036886e-06
-1.42143289336608e-05
-2.44502308384554e-05
-2.36123995784417e-05
-1.04954365771256e-05
-5.41099576342473e-06
-1.7160357887812e-05
-6.79878037818776e-06
-3.22368484961385e-05
-6.19997908686042e-06
-2.37856639583944e-05
-3.32551015960965e-05
-2.23131158172219e-05
-1.79813821774694e-05
-8.65938179602322e-06
-1.59219279921943e-05
-1.53548839322078e-05
-2.22365641866622e-05
-2.14311023769471e-05
-2.84703129883726e-05
-1.18101603685888e-05
-1.31375875607903e-05
-2.57842971641934e-05
-1.80268984591851e-05
-5.57613786857032e-06
-8.83899653742243e-06
2.68947113520709e-06
-1.21603568981115e-05
-1.81912691189325e-05
-6.26392956659108e-07
-1.6764412222397e-05
-1.06133795252381e-05
-1.28572583129418e-05
-1.85909318123523e-05
-1.81773866897299e-05
-3.16928186559537e-05
-1.17510075329709e-05
-1.23083565533802e-05
-1.50169073370414e-05
-1.78127882930525e-05
-2.33401208321929e-05
-8.31057066121529e-06
-1.31459441393831e-05
-3.10888968541617e-05
-8.23514137212451e-06
-2.70116532132556e-05
-2.57754364053188e-05
-2.26378648866248e-05
-2.65099593057666e-05
-1.14147656920507e-05
-1.12118472288065e-05
-1.13678540707539e-05
-3.77865927518018e-05
-1.97819318946889e-05
8.40121945435637e-06
-1.18923357590032e-05
-1.84151102378236e-05
-8.73970296289579e-06
-2.2489320768436e-05
-1.31500177417432e-05
-2.90057586390473e-06
-1.14513276241877e-05
-1.94194951251384e-05
-1.73718556973702e-05
-1.66664871529724e-05
-3.70556539730318e-06
-3.11389869216126e-05
-1.94168194244863e-05
-1.02249793932813e-05
-2.13970316537458e-05
-2.50471736641977e-05
-1.93781464370751e-05
-1.06740367180722e-05
-2.47813133451555e-05
3.82584835277165e-07
-2.40576560185428e-05
-9.51723688477983e-06
-8.61247398534345e-06
-5.81581701430796e-06
5.08200162787162e-06
-2.48541598837762e-05
-2.08323263721986e-05
-1.74890290342718e-05
-2.8288897367101e-05
-1.40946544866976e-05
-1.83602180233742e-06
-2.38467312905731e-05
-4.7929920667187e-06
-1.27547541252083e-05
-2.01826931842183e-05
-2.32090676893178e-07
-1.36614456657556e-05
-1.68489491242165e-05
-3.28683717634311e-05
7.11596584543024e-06
-1.15847681857976e-05
-1.35986821401702e-05
-2.75322992803901e-05
3.42472990148494e-06
-7.010483167825e-06
-2.99922749084321e-05
-1.77163705054777e-05
1.14473911801693e-05
9.94393696094884e-06
-2.43158536210206e-05
-1.09528499525322e-05
-1.33901453622275e-05
-8.94164262439613e-06
-1.63680307976918e-05
1.36716771171301e-05
-3.13158990627284e-05
-6.3797172644808e-06
-1.23465983929793e-05
-1.65326834350508e-05
-2.2192620060075e-05
-2.33535483096097e-05
-9.1979942399931e-06
-1.46180625075098e-05
-1.15206903734392e-05
8.39330841894022e-06
-1.28374162940273e-05
-2.6304761715325e-05
-1.31911888537931e-05
-3.55157817147542e-05
-2.90899994256943e-05
-2.12314312626338e-05
-5.69671727850421e-06
-2.42923763644905e-05
-2.64055501532019e-05
-1.84647523420477e-05
-1.5551055481851e-05
-1.01602976539408e-05
2.35032023045541e-06
-1.93934448314761e-05
-8.75122454987676e-06
-1.21485893549706e-05
-1.76208178047168e-05
-1.24280688967237e-05
-3.17389702222981e-05
-1.02401799147083e-05
-1.65366136278562e-05
