# Supplementary material for: Research on computational propagation and identification of mine microseismic signals based on deep learning
Source: PLoS One. 2025 Oct 22;20(10):e0334641. doi: 10.1371/journal.pone.0334641 (PMC12543183; doi:10.1371/journal.pone.0334641)
Supplement: S9 Data — (ZIP) [file pone.0334641.s009.zip › 000101100000309.xlsx_0.txt_24.txt.txt]

-2.63397410164656e-05
-2.38848624753041e-05
-1.01472848683377e-05
2.0322636121085e-06
-1.27937818483982e-05
-4.01751297790424e-06
-2.75722452091527e-05
-2.23063055338833e-05
-2.63877455849704e-06
-1.2165833516851e-05
2.92251683565299e-06
-2.99840279078084e-05
-8.15846189603968e-06
-2.42364579460114e-06
-2.83551142951956e-05
-1.47958718174177e-05
-1.47452630490895e-05
-8.22947317017077e-06
-1.23656351277881e-05
-2.43183166101502e-05
-2.45337209908557e-05
-1.20347770004407e-05
-1.86129163007056e-05
-2.69932092760714e-07
-2.95801003562641e-05
-1.14515055266108e-05
-2.48103139255512e-05
-2.95892652453652e-05
-2.26069191960639e-05
1.85066613359464e-06
-3.06809037855416e-05
-1.89347641563925e-05
-1.55938316806687e-05
-1.21600566006384e-05
-8.84585393613733e-06
-2.84186406217706e-05
-2.17693559505882e-05
-3.24569570843333e-05
-1.14636730650843e-07
-1.84291941207379e-05
-3.02390041835675e-05
-5.87623083574956e-06
-9.79123437822212e-06
-2.49148064175045e-05
-3.43030663183376e-05
-8.04216746590944e-06
-1.67475848493412e-05
-8.8809189767925e-06
-1.06229586112833e-05
-5.4717564996561e-06
-1.07713374420214e-05
-2.19569238999437e-05
-1.23393962900792e-05
-3.32120879844001e-06
-2.87910320526742e-05
-1.59804561742815e-05
-1.11631118248635e-05
-9.77717832803293e-06
-1.3650022546009e-05
-1.48929233763968e-05
-3.80151365591394e-05
-2.45884164170413e-06
-2.06286404122945e-05
-9.70997107488442e-06
-1.69877419197667e-05
-1.21002056741199e-05
-1.32768364861426e-05
-4.07860581108608e-06
-4.71722633432173e-06
-1.43156519655255e-05
-8.03394718743901e-06
-5.47254271820186e-06
-2.04858878738068e-05
4.44220504697971e-07
-7.96854789164249e-06
-1.2881825920497e-06
-5.24939569783862e-06
-2.17030944157974e-05
-2.47947099543154e-05
-1.48000707614526e-05
-1.96677920453807e-05
-6.16566417916289e-06
-1.3183648390557e-05
-1.97198503678087e-05
-2.27418086294099e-05
5.06387224776294e-06
-5.46196335835871e-06
-2.20503194262245e-05
-9.27422919597537e-07
-2.23618353266959e-05
-7.22105779280622e-06
-1.53192709273323e-05
-1.88872268824206e-05
-1.013465992933e-05
-2.04505982654252e-06
-1.98793807751152e-05
-1.56937134204762e-05
-3.60606529064038e-05
-1.79011399694738e-05
-1.0488166506593e-05
-2.66407803542334e-05
-6.43728304655453e-06
2.79439593488827e-06
-2.56682109759655e-05
-3.86813035159991e-05
-9.21057844226418e-06
-1.31245853873674e-05
-4.94267479284639e-06
-1.38219621350878e-05
-3.70349224599372e-05
-4.12476594163963e-06
-5.60333652599264e-06
-7.29645449246707e-06
-5.19011808537479e-06
-1.0088258788638e-05
-7.69922020271544e-06
-7.34996864834228e-06
-2.2882719071243e-05
-1.30820192604638e-05
-1.5781909580716e-05
-2.72194811344261e-05
-4.58060007168973e-06
-2.73986411577877e-05
-3.96168997845368e-06
-2.67702759061559e-06
-2.3060660250726e-05
-3.38633960967041e-05
-5.28273478878852e-06
-7.11091708954811e-06
-1.34286377413723e-05
7.60857893704557e-06
-1.14030817383953e-05
-1.25677920559809e-05
-9.6457620695819e-06
-2.17827330543786e-05
-2.26671164532319e-05
-2.65048439535577e-05
-9.70414936302461e-06
-1.70476942734223e-05
-2.19063294427474e-05
-1.28264080788565e-05
-3.77615036451084e-05
-2.95586935005469e-05
-2.68739969170724e-05
3.17233463362333e-07
-1.12844351480566e-05
-1.42385539965772e-05
-2.21643600746511e-05
-2.12797619234492e-05
-3.32657824197201e-05
-3.02491998189321e-05
-3.05808400406727e-05
-1.72627435443987e-05
2.08588158110886e-06
-2.21044466600861e-05
-2.05088345833153e-05
7.4914475680789e-06
-3.13527984308184e-05
-1.51789631501365e-05
-1.15691708648417e-05
-2.52956782088918e-05
-2.13133483412748e-05
-2.99448533886857e-06
-2.00216404511215e-05
-1.2554186204854e-05
-1.22317521167336e-05
-1.03860924125074e-05
-2.33697421110194e-05
-2.86111429166907e-05
-1.22962208378204e-05
-3.37802063820493e-05
-3.08252150583451e-05
-2.32684693779397e-05
-2.14773227597296e-05
-4.41028761855525e-06
-1.12357932748591e-05
-9.26309771572205e-06
-1.02992512866967e-05
-4.70992581248313e-06
-1.82270514748684e-05
-2.37980679631306e-05
-2.02365713790766e-05
-2.52159077948056e-05
-2.17307104759729e-06
2.13290990496057e-06
7.43172956664143e-06
-1.05393935720323e-05
-2.03531792887024e-05
-2.7485528234176e-06
-1.31033193624754e-05
-2.48718544005885e-05
-1.3424737521219e-05
-1.21196741756152e-06
-2.05063506269769e-05
-1.05571531513369e-05
-6.31422738864258e-06
-1.48743870787824e-05
-1.25886693597297e-06
-2.11623043562696e-06
-2.28497618861157e-05
-1.987434208676e-05
9.66180872346285e-06
-2.9496016319754e-05
-1.26766274437861e-05
-5.35482712290634e-06
-1.62691348963513e-05
-2.57755564029657e-05
-2.6744633277374e-05
-2.48077070336056e-05
-1.84556588620973e-05
-1.87838770772164e-05
-1.37487041462797e-05
-2.37735639403346e-05
-1.76365859000011e-05
-1.38556181061269e-05
-1.35981561096258e-05
-1.7501573621429e-05
-2.87782397255202e-05
-2.57428696178317e-05
-6.83672666638607e-07
-1.71232564036011e-05
-1.52800867156274e-05
-1.72472333774294e-05
-2.88079752210127e-05
-2.74369146350384e-05
-9.05423410380186e-06
-2.09992218150774e-05
-1.88031149962305e-05
-1.67284902946154e-05
-8.87100780840413e-06
-2.11420246020186e-05
-1.05475293011457e-05
-2.72577870663515e-05
-2.42202412391083e-05
-3.10454318353983e-05
-9.35778060472671e-07
-1.43800790919873e-05
-9.64515536425867e-06
-1.30543979414859e-05
-2.54855617869001e-05
-1.82034775909768e-05
-1.1964823673239e-05
-1.00956199620777e-05
-2.4822470807687e-05
-3.45790461021188e-05
-1.47908715263252e-05
-1.50043198051342e-05
-3.10297347353319e-05
-1.17157979572721e-05
-1.23156275319e-05
-1.47493872315593e-05
-2.29204466473987e-05
-4.25622761504553e-05
-1.64266863188293e-05
-1.54446198879989e-05
-8.03368261364851e-06
-2.65736678433809e-05
-2.43606309857476e-05
-2.44954034253276e-05
5.64697876144249e-06
-3.23663302097334e-05
-1.78130466381894e-05
-9.72111489472562e-06
-2.18540707612187e-05
-2.6916339477092e-05
-2.07554693666752e-05
-2.67886808160107e-05
-1.30383548296584e-05
-1.3532701675614e-05
-2.52105995800557e-05
-4.93257879845635e-06
-2.31714067532397e-05
-3.19656666286553e-05
-2.19315639714882e-05
-1.42004029047632e-05
-2.53601966879234e-05
-1.18454526486743e-05
-6.67274293574968e-06
-6.32268549151409e-06
-5.34173449556938e-06
-2.16250343141571e-05
-2.55118812050127e-05
-1.92504774258895e-06
-2.52712471578028e-05
5.17762857010477e-07
-1.03304569327374e-05
-1.64261859705852e-05
-7.21804519456061e-06
-2.24767929600187e-05
-4.20397780226027e-06
-1.32114497998629e-05
-2.81581085547307e-05
-1.68986906099016e-05
-2.84318901602329e-05
-3.27614727739555e-05
-1.57806962948149e-05
-2.12758225647749e-05
-1.49526663980873e-05
-1.0858447489239e-05
-1.69114365241777e-05
-2.02940382775503e-05
-1.93064216550285e-05
-2.55108958005811e-05
-2.60994801357597e-05
-1.17083569025084e-05
-6.63268580404663e-06
-1.47483771513666e-05
-4.76287774463023e-06
-1.29565487194156e-05
-1.16918053741328e-05
-2.88730867710609e-07
-1.67405628669667e-05
-5.83984752318053e-06
-4.08823014910283e-07
-1.80644361090671e-05
-1.76092226238981e-05
-4.87536278838673e-06
2.67810900674142e-06
-1.09954421980772e-05
-2.27181014192948e-05
-2.51066300777616e-05
-2.40011164643978e-05
-1.29828998905034e-05
-1.94983360863988e-06
-1.83547480494356e-05
-1.27752742289107e-05
-1.77196473329605e-05
-3.19217338164798e-05
-2.21741142658962e-05
-2.57769394379083e-05
-1.32263709473548e-05
-1.71360695539145e-05
-1.6329824233983e-06
-3.57859920168427e-06
1.87194315629851e-06
-1.74700483531482e-05
-2.53047433735927e-05
-7.80124603310108e-06
-1.15236857646131e-05
-1.90560612740409e-05
-2.53309699413651e-05
-2.91927253975979e-05
-2.80495691831975e-05
-1.36192824181639e-05
-2.5674566306259e-05
-2.17615309594443e-05
-2.18076319433802e-05
-1.35809914900924e-07
-2.38130337585679e-05
-5.18671319976771e-06
-2.96767196400055e-05
-1.17316206044003e-05
-3.88729297240715e-06
-1.2201096644088e-05
-2.22429472841211e-05
-1.77898868366909e-05
-1.46544720445799e-05
-1.56518507574862e-05
-9.77842501020982e-06
-1.64139250314859e-05
-1.9803975869948e-05
-2.66745418699986e-05
-1.70328823349466e-05
-2.46592726468786e-05
-1.17565467559558e-05
-5.5174413813864e-06
-1.54653931183951e-05
-6.61157358910644e-07
-6.61229980474615e-06
-1.3651473316134e-05
-6.2285850744099e-06
-1.72443553277511e-05
-1.86606977388503e-05
-2.99211797385288e-05
-9.03145882402598e-06
-1.13642285547163e-05
-1.91369265086788e-05
-5.03960780172005e-06
-1.07230375931566e-05
-1.38805986651481e-05
-9.8573199723128e-06
-1.51850828481451e-05
-2.18222553614853e-05
-1.42924862110525e-05
-8.17545077753357e-06
-3.02201897565565e-05
-2.27507699438699e-05
-2.34895567005321e-05
-2.63287834766265e-05
2.79712979644066e-07
-8.92933469163844e-06
-1.80527716870586e-05
-2.55975630832803e-05
-1.16431041927797e-05
-1.6456153287271e-05
-1.89501195546275e-05
-1.07744547030765e-07
-9.52390813969831e-06
-2.72103792375426e-05
-1.10455246774263e-05
-1.36695308585524e-05
-5.44105842237779e-06
-7.99001495334554e-06
-9.57793230474503e-06
-2.64940848143325e-05
-2.68236032961042e-05
-2.38753129663372e-05
-1.49834875792659e-05
-1.14916169386779e-05
-1.31381499391529e-05
-1.48909394680106e-05
-6.42807496026653e-06
-1.67703817209598e-05
-1.05188506907148e-05
-1.29466507781671e-05
-1.37993062269814e-05
-1.34287960131209e-05
1.30204029516712e-06
-2.93199375071325e-05
-2.99852372975176e-06
-1.89086719423363e-05
-1.47549683588542e-05
-2.75782462794334e-05
1.7059684140082e-06
-5.548373004512e-07
-2.8766840201776e-05
-3.75221683195552e-07
-1.53087847580141e-05
-1.46450759386837e-05
-1.50610499282155e-05
-2.06069307225126e-05
-1.93848906278779e-05
-1.71370722615013e-05
-2.20304747544713e-05
-1.68265553810418e-05
-2.01865956651056e-05
9.44056259868109e-07
-1.92659966904923e-05
-2.13864092879449e-05
-2.52162359585639e-06
-1.23461534365888e-05
-2.05318453505168e-05
-1.00889333495069e-05
-1.97163838405576e-05
-2.8451293617639e-05
-1.62876004303425e-05
-1.16198677846165e-05
-4.42419585612727e-06
-1.82345987984985e-05
-5.52065090451046e-06
-1.89731930864792e-05
-1.83115069801759e-05
-2.07181185902069e-05
-2.14924174926695e-05
-1.07548659172692e-05
-1.35755019013671e-05
-1.56739970399482e-05
-2.09991945824893e-05
-6.76051449290954e-06
-5.99893624734955e-06
-2.42292882776627e-05
-1.10134229243805e-05
-3.33328935714364e-05
-9.58638738075683e-06
-2.11853098885138e-05
-1.72943470591454e-06
-2.38827371120268e-05
-1.06569916099873e-05
-1.15917785587197e-05
-6.45850832613107e-06
-1.6478605085647e-05
-9.16158283989898e-07
-2.6596112934872e-05
-1.58265258259896e-05
-1.37133540275941e-05
-1.05022548644489e-05
-2.20294165328383e-05
-2.94755361261224e-05
-2.68772863481293e-05
-2.05947030670373e-05
-2.45533186789846e-05
-5.17812095074256e-06
-8.94417647314377e-06
-1.08580714248292e-05
-2.18481321764072e-05
-2.9124682371132e-05
-1.63875262910002e-05
-1.91305716200014e-05
-1.55643137594019e-05
-2.11013763920938e-05
-1.21672694783813e-05
-1.92552052636338e-05
-1.40883526190187e-05
-1.14760586613214e-05
-2.39300806956702e-05
-1.53654957203972e-05
-1.51406557878356e-05
-2.02088683952256e-05
-5.91071008118931e-06
-1.18578115912323e-05
-1.36714358877517e-05
-2.18124912705694e-05
-1.06083016685409e-05
-2.56653171526986e-05
-2.46001795596881e-05
-7.9687110173859e-06
-1.34051350904839e-05
-1.00031873750945e-05
-2.7621392393752e-05
-1.30737018030505e-05
-3.86470604008312e-06
-1.88098614074948e-05
-1.97102990635699e-05
-1.07527960201384e-05
-1.32781274783921e-05
-1.9231316201249e-05
-1.10213566465436e-05
-2.78652152127986e-05
-1.43124817709375e-05
-7.62103006639776e-06
-1.34746655510431e-05
-2.33642808674297e-05
-9.20975928831419e-06
-9.64123502506482e-06
-8.01236134893367e-06
-1.74167301772406e-05
-1.8662692298052e-05
-1.5384206575109e-05
-2.96062463442896e-05
-2.75693369211951e-05
-2.60335940961246e-05
-1.65110993547585e-05
-9.8930359924051e-06
-1.84893121957518e-05
-1.87388621540158e-05
-1.70353437116791e-05
-3.17243283752397e-05
-1.81208039513121e-05
-2.28373290557672e-05
-2.25584906570201e-05
-2.23828225025265e-05
-2.40525400960513e-05
-1.49329043878128e-05
-1.71397782795774e-05
-1.39188932362003e-05
-9.41393905138425e-06
-2.10708676576048e-05
-1.54303570541609e-05
-2.03939613521205e-05
-2.90659843869399e-05
-6.72204091568413e-06
-8.17360413221791e-06
-2.74696070752397e-05
-1.23768886201684e-05
-8.99815941713563e-06
-7.65830196397568e-07
-7.94652475576785e-06
-2.44937062634538e-05
-1.05255944380466e-05
2.13688173564821e-06
-2.83445142068182e-06
-1.3642824052581e-05
-6.31443453152836e-06
-1.9227811715257e-05
-1.33740437053224e-06
-1.14256910892802e-05
-1.34619989710164e-05
-2.75813685955179e-05
-2.78741342643382e-05
-1.47151603014988e-05
-1.69658689206223e-06
-4.71710298909097e-06
-1.08560687486801e-05
-1.04619903132763e-05
-2.7711150646036e-05
-2.65023294825337e-05
-1.13818209827337e-05
-1.89199786345844e-06
-2.24509465004097e-05
9.67081524313349e-06
-3.11323709518213e-05
-8.28887612627199e-06
-1.5559804336779e-05
-7.79240249633792e-06
-2.26150706146165e-05
-2.20320398943419e-05
-3.71348135863846e-06
-3.70803905802739e-06
-8.3049330390252e-06
-3.40571012639934e-05
-2.73292521802894e-05
-9.15554607608313e-06
-1.83408341189835e-05
-1.47050094181939e-05
-7.11010466192677e-06
-1.63550647419013e-05
-1.49841498440657e-05
-1.2482397237262e-05
-3.13531582843141e-05
-2.1478118557809e-05
-2.00411059944451e-05
-2.04425133401354e-05
-9.95163329584436e-06
-4.10246406078883e-05
-8.17396658308005e-07
-1.47091983675899e-05
-1.17608071971302e-05
5.73465673015056e-07
-1.75137289663121e-05
-1.10099034545179e-05
-2.52938650547476e-05
-9.14271545006988e-06
6.51424072463503e-06
-1.03512805444278e-05
-9.16466978768655e-06
-1.4198144350279e-05
-2.88700321431254e-05
-2.06191535174076e-05
-2.12766224071004e-05
-1.25060684582615e-05
-7.6699352349935e-06
-2.03233177695174e-05
-2.62571908793148e-05
-5.02200908271836e-06
1.59601138595528e-05
-1.65251172712488e-05
-2.21351522905041e-05
-3.03321729380073e-06
-2.06075521558731e-05
-3.00276269140416e-05
-1.09435595892125e-05
-1.25260376620424e-05
-1.99809870332392e-05
-5.41401990805248e-06
2.67743534917224e-06
-6.39236599370365e-06
-3.98690555375346e-06
-1.01938334919732e-05
-7.94098275999491e-06
-2.56279783130498e-05
-1.01369776305916e-05
-2.74262924036796e-05
-2.17573562952197e-05
-1.12456487787523e-05
-2.35860029856851e-06
-1.30359303330248e-05
-1.34915374545502e-05
-2.91191565632517e-05
-2.82433759165046e-06
-3.21755869667539e-07
-3.33925805133885e-05
-1.67818444299889e-05
-9.88151818560953e-06
7.70683315267668e-06
-1.65493176365199e-05
-1.66736334254011e-05
-9.45091614621609e-06
-3.11726713340382e-05
1.64725974777065e-06
-3.32171216487029e-05
-2.22791975234653e-05
1.18282601308033e-05
7.97390083889213e-06
-2.17493016145314e-05
-1.10971883685332e-05
-1.74793743111665e-05
-1.36036795303891e-05
-8.43770765289622e-06
-1.12751529507403e-05
-1.93752031793996e-05
5.05196672781162e-06
-2.05204857210949e-05
-1.0299953952204e-05
-1.87026663838583e-05
-9.03753894448553e-06
-2.07724181333901e-05
-2.99608252336013e-05
-3.03350171014147e-05
-1.44664062534866e-05
-2.893132901702e-05
-3.38787665870579e-05
-7.43136572223604e-06
-8.364412230579e-06
-1.84241168824123e-05
-1.60842652771177e-05
-7.65040637750612e-06
-2.66644832007961e-05
-1.64804136000976e-05
-1.90086273903158e-05
-1.05910146664635e-05
-1.11098150243378e-05
-3.23688011691307e-05
-2.08305049884615e-05
4.54042128752656e-06
-1.32545183901149e-05
-4.49910561416518e-06
-1.42378613095088e-05
-1.53709322599928e-05
-1.01451338662427e-05
-2.38328199067364e-05
-1.31261132882957e-05
-6.58793020872121e-06
-1.88884545959406e-05
6.72874271823401e-06
-1.61215672477549e-05
-6.13963519131196e-06
-1.22100017203846e-05
-1.66807015413021e-05
-1.11951397059348e-05
-3.37148629842461e-05
-1.23247567332104e-05
-1.29132574844631e-05
-3.90452369279458e-05
-2.53520352481883e-05
-3.23822197862595e-05
-1.36039086017837e-05
-5.54287569601623e-06
-1.70164144001669e-05
-2.92369395108325e-05
-7.93705713777614e-06
-2.09875938812993e-06
-2.05305531350835e-05
-8.0980940400946e-06
4.78914375389931e-06
-2.65645502527883e-05
-7.04489242880229e-06
-1.10297107645743e-05
-3.54344491404338e-05
-1.48993251011073e-05
-6.63252945481892e-06
-3.73393866725192e-05
-1.85578753483376e-05
-2.86745827972536e-05
-6.69516559504643e-06
-2.99486312645679e-05
-1.39926668146467e-05
-5.78775357913949e-06
-4.60776761883664e-05
-1.80523287206874e-05
-1.34283362077777e-05
-1.22100686736403e-05
-1.44064860870001e-05
-5.94730497785683e-06
-1.31878134501425e-05
-5.25274322214328e-06
-1.05013515540447e-05
-3.64036950489601e-06
-6.80904106895107e-06
-1.1918201566234e-05
-1.88451084392686e-05
-1.79270502746284e-05
-1.454442510131e-05
7.62610751760966e-07
-2.15040755886215e-05
-1.9825432185624e-05
-2.45196814236427e-05
-3.58373253305992e-05
-5.09143148818432e-06
-3.07000560019033e-05
2.09397888595453e-06
-1.84988812644567e-05
-2.2490381853353e-05
-5.10093568027244e-06
-3.58290474239105e-05
-2.39387406856567e-05
-2.00501075585956e-05
7.79988638182155e-06
-2.21362939602169e-05
-2.41742143164758e-05
-1.08593448540706e-05
-2.13465193189252e-05
-2.60957681952802e-05
-1.53808839670564e-05
-1.62080510974273e-05
-9.06071991707629e-06
-1.95931683618899e-05
1.77952894718959e-06
-3.41925507635918e-06
-1.51063212823379e-05
-1.05583442202276e-05
-3.39144171618674e-05
-7.02331867392096e-06
-1.30606420651313e-06
-3.66589576243961e-06
-2.43583606968836e-05
-1.24147842149186e-05
-2.54778701164837e-05
-1.6030133936867e-05
-8.22407963041513e-06
-8.59112843100804e-06
-1.43453496228038e-05
-1.10397419719372e-05
-2.03296317604781e-05
-2.11719131499756e-05
-2.62003983320713e-05
-1.2940464661282e-05
-2.12753020778892e-05
-6.14435483720956e-06
-1.25508289166822e-05
-1.47468237259781e-05
-2.97503184954575e-05
-2.39255620290583e-05
-1.63586432831358e-05
-3.51002538577013e-05
-5.32881563907263e-07
-1.73398444179785e-05
-3.24588496598395e-06
-3.03734955987952e-06
-1.04314201063197e-05
-2.27295298509698e-06
-6.73829947703015e-06
-2.44286375314503e-05
-6.44358140793299e-06
-1.9519916095523e-05
-1.98740827280293e-05
3.25199205248427e-07
-1.48470476825342e-05
-2.45980499858255e-05
-1.52217780820009e-05
-1.47001028007842e-05
-1.23243748304336e-05
-3.48777423862199e-06
-2.20850355189818e-05
-2.4266681464118e-05
-3.6283113853521e-05
-2.2111728336795e-05
-1.27810336345755e-05
-2.24898731480447e-06
-1.86016051642436e-05
-2.14939695826911e-05
-1.84620171136508e-05
-2.04064246710602e-06
-2.43357934003564e-05
-5.70300401149454e-06
-2.46557569195435e-05
-1.26679410264542e-05
-4.56232851028609e-06
-1.01855135461139e-05
-1.30533390120429e-05
-2.45890810038425e-05
-1.55179107178339e-05
-2.82128636015472e-05
-1.4939047834166e-05
-1.3099858341675e-06
-7.74648699328724e-06
-1.89029427125345e-05
-4.58266009734071e-06
-1.18279464325284e-05
-2.59731269331492e-05
-2.76213967584958e-05
-2.33012011127123e-05
-1.0209201447206e-05
-4.85458635472671e-06
-1.08152036069888e-05
-3.06927760765746e-06
-3.77793589864191e-05
-1.33381198731569e-05
-2.47894467732977e-05
-1.55628442220719e-05
-2.28869662097436e-05
-2.73419214503454e-05
-7.03737512133679e-06
-2.52817891862415e-05
-8.18193607005473e-06
-2.48524739128888e-05
-9.52439859414569e-06
-1.78569184599624e-05
-1.07524732786172e-05
-4.19388136688702e-06
-1.13259422720944e-05
-1.75939530520928e-05
-1.9999688827694e-05
-3.05587911632602e-05
-1.03761342631532e-05
-3.04366274938355e-05
-1.86575066216815e-05
-1.15564316508356e-05
-1.90575930862318e-05
-1.36317268525247e-05
-1.67774807979095e-05
-4.51230189498272e-06
-1.44125738789296e-05
-2.40262484053706e-05
-2.52204473417413e-05
-1.40549633989711e-05
-5.73861895868733e-06
-2.50095784415371e-05
4.48305623804811e-06
-3.35469483126017e-06
-1.31808161702918e-06
-1.99266237497732e-05
-8.34949661283562e-06
-1.45019744595809e-05
-9.20225300733614e-06
-1.33251230342998e-05
-8.64095381402644e-06
-9.35473947252971e-06
-3.26224961664188e-05
-4.18824957662471e-05
-1.88318560767397e-05
-1.58185519888073e-05
-2.09394652072708e-05
3.12332530227738e-06
-1.56746039883276e-05
-1.46387196097235e-05
-1.44035196313093e-05
-2.64183156351097e-05
-1.21535751732962e-05
-1.82155444530585e-05
-1.72980278633527e-05
-2.59224709386678e-05
-2.22947112540643e-05
-1.11207059493059e-05
-2.08841313535067e-06
-1.68494530904662e-05
-2.10580619538273e-05
-8.13052699275488e-06
-8.27409898174155e-06
-1.71423378638546e-05
-3.48827370511201e-06
1.47680072042751e-06
-1.95835075681465e-05
4.94406171217809e-06
-9.10156987117606e-06
-2.5744790209446e-05
7.68705442521628e-07
-1.57992097814352e-06
-5.10380088967987e-06
-1.33226638108048e-05
-1.98073601895044e-05
1.10637890771178e-05
-1.29829355377081e-05
-3.61320033027187e-05
-2.1405289171129e-05
-2.74065431060238e-05
-8.40073515734024e-06
-1.12395918440335e-05
-2.04057063217648e-05
-2.14578485667126e-05
-2.47417088482975e-05
1.74754673837058e-06
-9.92686708278089e-06
-1.18874024233587e-05
-1.49507285549431e-05
-1.39535240359493e-05
-3.4257329804265e-05
-1.13611276160751e-05
-8.96722736202182e-06
-2.67104587722969e-05
-3.88788041391024e-06
-6.96606220871941e-06
-3.85608945861648e-05
-2.65448492075735e-05
-8.53808102446966e-06
-1.57465166321297e-05
-1.93814065636236e-05
1.10917473673452e-07
-1.39487200285612e-05
-2.07085787044289e-05
-2.11719051289118e-05
-1.92045577171526e-05
-1.53371327849799e-05
-1.87895990295265e-05
-2.70783045670232e-05
-1.08025330499325e-05
1.17174594405463e-06
1.36859064292097e-06
-1.2453986108201e-05
-8.76897886176309e-06
-1.55716554763449e-05
-1.35595097610628e-05
-1.6491167325874e-05
-2.32092876763863e-05
-1.74983887549653e-05
-2.3093727699566e-05
7.60261260305908e-07
-2.09309838413377e-05
-7.85657225222132e-06
-2.2421981107383e-05
-1.91410460080439e-05
-2.47829571704709e-05
3.54685450582784e-06
-7.45940872099381e-06
-1.2981466328977e-05
-7.50862826110538e-06
-7.56290802566372e-06
-1.42999704355971e-05
-2.48018900587375e-05
-1.66147722843524e-05
-1.56277540635304e-05
-1.8288901309745e-05
-1.26074750214061e-05
-1.04244208391284e-05
-2.58603387495143e-05
-2.12367153436197e-05
-1.96040266267793e-05
-8.99923111662899e-06
-1.14812529819731e-05
-1.45534500829111e-05
-1.89843129494781e-05
-2.42847515617217e-05
-2.05815245848685e-05
-2.00996491667015e-05
4.98055328318561e-06
-1.40796806539221e-05
-6.96685597525211e-06
-1.14089754224379e-05
-1.48743322800134e-05
-2.0862436601566e-05
-2.02809036097925e-06
-1.51728859685815e-05
-1.54347292290389e-05
-2.21680878587229e-05
-2.0415949625957e-05
-2.3170756192424e-05
-1.77686925705397e-05
-2.13390699069501e-05
-2.23814519142954e-05
-3.48379521895636e-07
-1.98989302649942e-05
-5.23970826030199e-06
-2.55675947778315e-05
-3.06408557414675e-05
2.48266082141215e-06
-1.42193371187125e-05
-1.02717735057382e-05
-2.07363147087886e-06
-1.36950066760335e-05
-1.99697925501938e-05
-1.65074193196985e-05
-1.56673135176073e-05
-7.19877155936308e-06
-2.03926575394759e-05
-7.20023705220433e-06
-1.36880263822962e-05
-1.00050965068416e-05
-7.13944648650486e-06
-2.46532436395418e-05
-1.87600579498177e-05
-7.56286459219996e-06
-3.63522850252987e-06
-9.87447253432902e-06
-1.40313975130702e-05
-1.96102102634551e-05
-2.04620232622813e-05
-3.7694279257244e-05
-1.83102803977283e-05
-1.8214796452448e-05
-1.91822919933054e-05
-1.23798164746717e-05
-2.2394497356757e-05
-2.93303710858258e-05
-1.1955731539246e-05
-3.04839329258482e-05
-2.05502967225251e-05
-5.27513559645179e-06
-3.9433655664331e-05
-2.41141677347228e-05
-2.27495623339089e-05
-1.63137180802605e-05
-4.83642957553895e-06
-1.60266419348192e-05
-1.48296504731757e-05
1.73741348798559e-05
-1.03001463765879e-05
-2.6857801323449e-05
-9.16774320530614e-06
5.32715420719066e-06
-2.04757726310719e-05
-6.11899946325533e-06
-8.80369574601906e-06
-3.24695910853426e-05
-6.04131895891683e-06
-5.20652219941054e-06
-2.69684753584228e-05
-1.72933455229011e-05
-1.18798556369514e-05
-6.19847991174989e-06
-8.13570644733842e-06
-1.59233650387873e-05
-1.42731648624917e-05
-1.05443915758219e-05
-7.72814240454071e-06
1.54191825660143e-06
-6.89276560284663e-06
-1.08253882370381e-05
-3.6838027052442e-05
-3.43184506791374e-06
-1.5737058802487e-05
-1.10427685808425e-05
-1.83789393637854e-05
2.44973382238809e-06
-2.6603019771416e-05
-1.69643999423421e-05
-4.72849695050222e-06
4.33529024547987e-06
-2.86010781541687e-05
-9.42454773812712e-06
-2.00807301248813e-05
-3.11025046449058e-05
-1.43575723739919e-05
-1.14854596865555e-05
-1.1984110014324e-05
1.35890675176635e-06
-2.854596962948e-05
-2.77728755722536e-06
-1.98404660892679e-05
-6.81712657349557e-06
-1.17150283653586e-05
-1.98945439618571e-05
-1.5917192810615e-05
1.14509625298678e-06
-1.2614832322536e-05
-2.69850058621161e-05
-2.01276770958331e-05
-7.53184033749808e-06
-1.33809458305275e-05
-1.67248282750736e-05
-1.49142844797335e-05
-3.69034609870073e-05
-7.93705737539297e-06
-6.71350652480114e-06
-1.30597826641682e-05
-2.11623505719789e-05
-1.8639833788115e-05
-1.59857056711085e-05
-2.09906408154125e-05
-1.36535166910683e-06
-3.58312459216075e-05
-2.23123617472781e-05
-1.57329197410424e-05
-2.30229407059417e-05
-1.45616499511925e-05
-3.16892406308379e-05
-1.63971715906683e-05
-7.49415170626916e-07
-2.44538920117289e-05
-2.17909165145038e-05
-3.8065618606295e-05
-1.00238041632501e-05
-2.93132479528245e-05
6.7150877917784e-06
5.18063704649018e-06
-9.50247780770908e-06
-2.00813625344769e-05
-1.25648284633202e-05
-1.70265403608432e-05
-1.60139110946356e-05
1.0546255914451e-06
-1.9658045415534e-05
-1.45386625088251e-05
-1.2783791895472e-05
-1.94408238136971e-05
-1.09274106565872e-05
-5.66559152708061e-06
-1.98467399623086e-05
-3.677019319719e-06
-2.27004626365927e-05
-2.78714074040997e-05
-1.43259689440554e-05
-8.43669224097207e-06
-1.67513483493714e-05
4.45171911531775e-06
-3.04078074461696e-05
-2.33230369520799e-05
-4.88590329365858e-06
-1.48645834702742e-05
-3.45082005462834e-05
-2.03006089278915e-05
-1.95666874954485e-05
-1.61045530615845e-05
-1.76299967539535e-05
-1.28107056007383e-05
-1.27771120764028e-05
-1.58097696474713e-05
2.93012874397345e-06
-1.34074861449918e-05
-2.00098861386331e-05
-2.24008897755871e-05
-1.96742020107132e-05
-1.87706113677511e-05
-1.81251501643615e-05
-1.01529368842329e-05
-7.37449745060075e-06
-1.90453633438051e-05
-2.27099220555039e-05
-9.89035925457435e-07
-1.48892486361918e-05
-2.77510957976323e-05
-2.25590691595013e-06
-3.08855856059071e-05
-1.12648634295796e-05
-1.05695786237398e-05
-1.40829958883959e-05
-1.72742750887832e-05
-9.31937647509662e-06
-1.2714091528399e-05
-8.41145297303166e-06
-2.51264941878099e-05
-1.46040362589802e-05
-1.15714777106882e-05
-8.79592821382596e-06
-2.00699766478067e-05
-1.01458826850318e-05
-1.17981693359395e-05
-1.26940489622657e-05
-4.5947122391141e-06
-2.03258503261401e-05
-3.33922500975971e-05
3.33124960140057e-06
-1.14115057903552e-05
-1.64863834400334e-05
-1.053136787801e-05
-2.36981443971249e-05
-1.780748323676e-05
-2.82784896971391e-05
-1.747563654723e-05
-2.19450985951745e-05
-5.55657615389024e-06
-1.94771296905192e-05
-1.78662419553564e-05
-4.01905221159158e-06
2.35265238403814e-06
-2.57620708087652e-05
-1.66988882318144e-05
-2.40424403932059e-05
-1.47101998463024e-05
-1.3729456886976e-05
-1.63241617118231e-05
-1.01852345373278e-05
-2.09700751725132e-05
-1.43203969491927e-05
-5.33442641063086e-06
-1.13330104971997e-05
-2.03833384834475e-05
-2.10919246058076e-05
-1.70582906804842e-05
-3.74425126776741e-06
-2.75888160480304e-05
-8.14942669564105e-06
-8.63729444022169e-06
-2.53352342735236e-05
-1.83242933515918e-05
-9.0438375264039e-06
-8.43574600115736e-06
-1.02925714077422e-05
-5.60255035498389e-06
-1.18421562993206e-05
-1.20795867444379e-05
-4.23277407147785e-05
-1.14497409554662e-05
-2.18686789042696e-05
-3.1905083100465e-05
-3.97672746142073e-06
-1.83473852396944e-05
-9.49074632219424e-06
-1.84963332101719e-05
-2.25692139115584e-05
-2.68135493555758e-05
-2.3007069947448e-05
-9.61303837664572e-06
-1.57736849737429e-05
-6.20345425474223e-06
-9.35982844003817e-06
-1.80570972358146e-05
-1.14271578608068e-06
-2.49086572190358e-05
-2.73115036573487e-05
-2.14182260572949e-05
-2.11693341968415e-05
-3.90760423000544e-06
-2.64971467385904e-05
-1.18388031890974e-05
-3.82638039256895e-05
-1.14765794927446e-05
-1.22737455623141e-05
-2.68261871037626e-05
-2.3439936311512e-05
-2.63952118283716e-06
-1.35445565871559e-05
-1.82703143908577e-05
-1.1479451052194e-05
-1.45498476734877e-05
-2.41377600473236e-05
-1.85117588080258e-05
2.11622208880394e-06
-2.61371696088937e-05
-1.87494345244857e-05
-8.40653478771948e-06
-8.40760628572442e-06
-2.58454899271165e-05
-2.76132046027632e-05
-1.98702411838876e-05
-2.04421001180043e-05
-1.83759593005697e-05
-2.02308954786522e-05
-3.17729242810078e-05
1.98819685611159e-06
-1.54130759424942e-05
-2.64200185562665e-05
-1.45955258384674e-06
2.49387595233169e-06
-4.44224000479877e-06
-2.70918888043201e-05
-2.86382779453285e-05
-2.04171462700274e-05
-1.50153624282624e-05
-2.95680239946905e-05
-1.42535002313895e-05
-4.21510479281187e-06
-1.87457036554037e-05
-9.15687642972923e-06
-1.20380936660505e-05
-1.14642266255837e-05
-1.12990518370526e-05
-9.43605385823203e-06
-3.1193165048831e-05
-1.18333510399255e-05
-7.23091122905249e-06
1.82327685487647e-06
-8.94426922519245e-06
-2.12714431200516e-05
-8.76583050400079e-06
-2.75047022914223e-05
-1.74343952079513e-05
-1.28613632053855e-05
-3.49421917841277e-05
-1.52641782093119e-05
-9.24634296233811e-06
-1.11791719837736e-05
-2.8001958316292e-05
-1.34354270611244e-05
-1.86217275517142e-05
-1.4903662687845e-05
-1.29264884110892e-05
-2.33808817460999e-05
-2.19546579862755e-05
-1.43176879028667e-05
-1.14719288649375e-05
-8.17325211798358e-06
-2.15053157173257e-05
5.04844225855774e-06
-1.02156239768718e-05
-9.9438003569203e-06
-1.69384146531182e-05
-7.35548691487128e-06
2.54783003674881e-06
-3.47397045016946e-06
-2.68641349178449e-05
-3.11371709909367e-06
-1.8861249437372e-05
-2.29903909287886e-05
-2.24176736111727e-05
-5.72888661792168e-06
7.69245185979354e-06
-5.49247729804533e-06
-1.47310778881131e-05
-1.37212160536429e-05
-4.46884130922988e-06
-7.79825845990534e-06
-2.81263431835847e-05
-1.68529133814733e-06
-1.94611056397282e-05
-4.17096653055297e-06
-1.25950365938109e-05
-1.06960808377574e-05
-1.29654610671505e-06
-1.38950969801782e-05
-1.03037060609636e-05
-2.00161798696382e-05
-5.32200761049509e-08
-2.55222961756293e-05
-9.91989717117613e-06
-1.03466014814352e-05
-1.21772525863215e-05
-8.74819060225161e-06
-1.24643750885672e-05
-2.36697194942467e-05
-7.29185506588483e-07
-2.54790453920409e-05
-1.871772645933e-06
-1.93852608684469e-05
-1.5090054411433e-05
-2.08364985571435e-05
-2.75081328012551e-05
-1.58272666363366e-05
-1.12177024770492e-07
-3.55536574843683e-05
-2.67379535417456e-06
-2.08167661193152e-05
-1.97745444142406e-05
-1.41265230270489e-05
-2.24817454822209e-05
-1.57365182145869e-05
-5.20186008783572e-06
-3.08187134420228e-05
-1.31364288338203e-06
4.46859924519859e-08
-2.56104829549097e-05
5.79130662486826e-06
-1.99895853019002e-05
-1.07255171498358e-05
-2.18620605871926e-05
-3.23364808190536e-05
-2.86165635004772e-05
-2.57395141749812e-06
-2.44947746768496e-05
-4.74613044799634e-06
-1.70082275486543e-05
-1.91871855065491e-05
-2.87373632462567e-05
-2.15575991777128e-05
-2.19647563915866e-05
-9.72056405817086e-06
-1.68820662504171e-05
-1.95580406340047e-05
-2.84486298875232e-05
-1.37539910186608e-05
-5.64551908054506e-06
-2.11494960651493e-05
-1.43357217842012e-05
-3.49591469007275e-06
-9.51715933381676e-06
-1.45457280964122e-05
-3.36645219940401e-06
-4.53754213189539e-06
-2.13272439295855e-05
-9.93755535228137e-06
-2.12453701416116e-05
-2.85577261634202e-05
-7.11552286826766e-06
1.4900526796918e-05
-1.09014209242676e-05
-4.74140532538285e-06
-9.63778047844728e-06
-1.8776982132825e-05
-3.32223346793181e-05
-9.77777240531451e-06
-3.77918796923285e-06
-1.89457102672349e-05
-1.36404095572789e-05
-5.85313489225821e-06
-2.24886532364747e-05
2.4599906042773e-06
-1.25283879801593e-05
-3.70022636506946e-05
-2.2704516228481e-05
-1.23150194885005e-05
-3.38889278333043e-05
4.17037218118182e-06
-1.18037023188718e-05
-1.36049738859789e-05
-1.59540211678697e-05
-1.46355691063931e-05
-1.93939014137381e-05
-1.9083519576533e-05
-2.96750374993801e-05
-1.45015809681494e-05
5.24445004817482e-07
-1.72478634646824e-05
-1.33413132666315e-05
-8.80056793458511e-06
-1.17829129961193e-05
-1.80000218652124e-05
7.04235894719154e-07
-1.54813170115949e-05
-2.38967430503427e-06
-2.3950744659719e-05
3.72126486606137e-06
-1.10988624016596e-05
-1.11993364265751e-05
-2.39328671513768e-05
-3.03785861133686e-05
-1.3484207036923e-05
9.65181398604801e-06
-2.15630711040651e-05
-1.55548520218613e-05
-1.16278655539656e-05
-2.21512292766744e-05
-1.62340147744791e-05
-1.55952949265225e-05
-2.48736005031576e-05
-2.75219095417034e-05
-1.47777553486263e-05
-1.89567590856279e-06
-1.63924682426519e-05
-2.92004213781225e-05
-1.02570604021036e-05
-4.12410751467528e-06
-2.72261032213696e-05
-1.30069021802545e-05
-1.80604899140492e-05
-9.07374618709504e-06
-3.21761613214139e-06
-1.73845379069208e-05
-1.07311173267109e-05
-1.73639109006881e-05
-9.45529349724291e-06
-2.05683977154244e-05
-1.95194433999635e-05
-4.42283840118751e-06
-2.21668286373367e-06
-1.51832189771404e-05
-3.31668166989918e-05
8.43910715159021e-06
1.26078459561574e-05
-1.98956738323369e-05
-1.27159792787983e-05
-2.42899743203741e-05
-1.40465147813044e-05
-6.37528441302322e-06
-8.61462893196189e-06
1.76230628933242e-06
-1.97915876736697e-05
-1.4150514701922e-05
-7.50629425926981e-06
-1.03514979866211e-05
-8.463678511304e-06
-1.34144853174294e-05
5.44033720983214e-06
-1.44692913853588e-05
-6.16970355430796e-06
-2.29665402804996e-06
-1.22750110858386e-05
-3.4466358386955e-05
-2.56686719471472e-05
-1.5544278057436e-05
-1.29030068032557e-05
-1.13740068056656e-05
-5.63716223194065e-06
-6.98998538772027e-06
-1.21118531233819e-05
-1.44110363358147e-05
-3.04796075501737e-05
-8.71659369258053e-06
-5.15905651137553e-06
-8.25556079385992e-06
-1.6190140901224e-05
-1.42102148662539e-05
-2.67253104937653e-05
-9.91692490872827e-06
-7.7906548406747e-06
-1.91964177684667e-05
-1.42161778170182e-05
-1.42433016047604e-05
-7.68803185962927e-06
-2.00268317965646e-05
-1.52088012553439e-06
-6.44944319156702e-06
-1.83785064056794e-05
-1.55555555107946e-05
-2.38944838536893e-05
-2.43915572459325e-05
-1.30824561316253e-05
6.76052507299978e-06
-1.92073951471757e-05
-2.69073347043103e-05
-1.47709610188658e-05
-9.02515704425935e-06
-1.63967927279473e-05
-2.94218241076955e-07
-1.00208975349434e-05
-1.69791260998067e-05
-2.79694730483747e-05
-1.99750473933951e-05
-2.79574330479397e-05
-9.537387062586e-06
-2.21521707702929e-05
-4.97418382330069e-06
-1.27783632408447e-05
-1.45312687294796e-06
-1.46444686531784e-05
-2.33338779799548e-05
-2.09693673856799e-05
-1.34290699604827e-05
-1.2587718413359e-05
-1.61541571740473e-05
1.86089713458404e-06
-1.47209092621756e-05
-1.81056073861593e-05
-1.14690816189136e-05
-3.57228884806133e-05
-1.52032697092615e-05
-2.11660301773168e-05
-2.72511529116636e-05
-1.0255274319907e-05
-1.16683827509531e-05
-3.00087051038549e-05
-2.26095175482436e-05
-3.29774188110389e-05
-9.5686259569984e-06
-2.27863530054645e-05
-2.92463652407122e-05
-1.28488510576702e-05
-2.71405346250959e-05
-5.91663151814068e-06
-2.16464998880848e-06
-1.91073255417975e-05
-1.19720975079682e-05
-2.78666116852743e-05
-2.57555919204654e-05
3.42059758176441e-06
-7.79292683621341e-06
1.71347004261811e-06
-2.9377078030259e-05
-1.12022175245914e-05
-1.89310479484846e-05
-4.28489372538e-06
-2.77773711068869e-05
-1.62512964401805e-05
-3.33037223615055e-05
-1.05320293966273e-05
-1.59648634334856e-06
-1.92233080769085e-05
-1.73440836609947e-05
-1.98160826138434e-05
-8.98397237812089e-06
-9.42782811534788e-06
-2.24888179038001e-05
-2.21563969312781e-05
-7.97181664916828e-06
-1.59112063541013e-05
-1.61104261810249e-05
-7.85147416759953e-06
-2.16006503953643e-05
6.94683081292134e-07
-3.86034924654929e-06
-1.01748585108457e-05
-1.0185348217678e-05
-8.77417014194092e-06
-7.26639698246946e-06
-1.46787911331498e-05
-7.07182526336548e-06
3.49225610316075e-06
-1.89926780034388e-05
-1.74245339027561e-05
-1.77985891859179e-05
-2.07283250940519e-05
-2.27478221226078e-05
-1.3355376481958e-05
-1.2740918985363e-05
-2.25507721176879e-05
-2.08620695522924e-05
-2.399618377462e-05
-1.36798526441734e-05
-1.49213556510484e-05
-2.91549952010881e-05
1.55222706023848e-06
-1.88529836020118e-06
-1.20430589571793e-06
2.3547213475475e-06
-2.29180959150176e-05
-9.62754865536843e-06
-4.24959469067331e-06
-7.15928940877537e-06
-2.11256576939446e-05
-1.12854940403849e-05
-1.86599456170533e-05
4.31091294775132e-06
-6.72305304613394e-06
-1.20349509071377e-05
-9.53417732244489e-06
-1.22238775952301e-05
-2.22710448187465e-05
-1.72021733735552e-05
-1.52221055962363e-05
-2.76342554863493e-06
-1.51328675387081e-05
-1.44720122317204e-05
-1.23201017020455e-05
-1.04680589000854e-05
-1.48306829085778e-05
-1.7292925712811e-05
-2.93653113730552e-05
-1.35339005611087e-05
-9.5076628261136e-06
-2.61638339998985e-05
-2.15113593522934e-05
-1.19654764828492e-05
-5.66219677569778e-06
-2.37000199807608e-05
-5.79798213787532e-06
-6.96610310176387e-06
-2.83469827344523e-05
-1.58079798765496e-05
-2.80701928160201e-05
-2.22297873315667e-05
-1.40839842824345e-05
-2.27390857078755e-05
-1.12110791257119e-05
-2.66302006743492e-05
-9.43454046469987e-06
-1.90172462401579e-05
-1.95041854432898e-05
-9.90780041916354e-06
-2.43682199818468e-06
-5.40716818522304e-06
-1.79209633674428e-05
-2.04908109173216e-05
-9.5456428742654e-06
-2.43339710829604e-05
-2.41812280316485e-05
-1.16910203854863e-05
-8.87335352355543e-06
-1.88036851605794e-05
-2.54323753375894e-05
-1.04431113875691e-05
3.08702221888827e-06
-2.81900934133707e-05
-1.62244336791544e-05
-7.18232395237447e-06
-2.54216964434426e-05
-1.37400028542892e-05
-1.03010930558517e-05
-1.10111604080932e-05
-1.20080971715997e-05
-9.71376468678937e-06
-4.62423251312235e-07
-1.80527116695461e-05
-2.50528352637511e-05
-8.9587353612891e-06
-4.87870779304315e-06
-1.50117489598522e-05
-2.33261310475263e-05
-2.11074138676398e-05
-1.00751734566169e-05
-1.44617364217994e-05
-1.37827554386017e-05
-9.29511351208388e-06
-1.19380360129787e-05
-1.7102093895424e-05
-7.45288599100503e-06
-1.3479400272268e-05
-1.59125980772644e-05
-1.727386197378e-05
-1.99896202990038e-05
-5.23835862491819e-06
-3.20328885288611e-05
-7.57471816797933e-06
-1.1598746543961e-05
-6.29846378101958e-06
-2.69541216226093e-06
-1.223207263966e-05
-1.78869392305165e-05
-1.89973267471212e-05
9.86639565348995e-07
-8.91776605800102e-06
-2.58799915999256e-05
-1.01693455007729e-05
-1.95041715423411e-05
-8.7905708322891e-06
-1.46497259946281e-05
-4.63089340107162e-06
-1.50203336102862e-05
-1.27957371017843e-05
-2.94156359029353e-05
-8.92593961221571e-06
-2.55195220982955e-05
-2.23624721992732e-05
-2.75474679702444e-05
-2.05635324672123e-05
-1.34395988749457e-05
-1.58429451911341e-05
-6.02442656132196e-06
-1.23427089858611e-05
7.44617268100926e-06
-8.7982626928256e-06
-1.96225524963356e-05
-1.99062133098138e-05
-5.74296542202448e-06
-2.73319570511727e-05
-2.63109786346531e-05
-2.05071366822428e-05
-2.13672871836054e-05
-1.29561095857819e-05
-1.00450153675824e-06
-2.91381866592839e-05
-3.22203850857575e-05
-2.11688387326915e-05
-2.39295826134437e-05
-2.215465182082e-05
-2.07857367745957e-05
-1.14804250693482e-05
-6.90558902678787e-06
-2.11023268221399e-05
-2.57952628017137e-05
1.52261919260548e-06
-4.47316672651941e-06
-2.74193002825738e-05
-6.85562355172367e-06
-1.92895425520337e-05
-2.90208371257049e-05
-1.64634455568178e-05
-1.65218861999792e-05
-2.80922003127231e-05
-4.39436667836699e-06
-2.84959800027718e-05
-1.08664271123117e-05
-2.299748968781e-05
-6.67360339676996e-06
-3.34327327689739e-05
-1.02691467812223e-05
-2.08947308313381e-05
-1.72528150645973e-05
-2.18455287465655e-05
-4.00437375605012e-05
-2.50063897351914e-05
1.47342345845248e-06
4.94259258743552e-06
-1.04545486406259e-05
-3.43919801223281e-05
-8.3803689121491e-06
-8.42863954145305e-06
-2.87599040373766e-05
-1.28122604055639e-05
-2.947945719924e-05
3.09012918654673e-06
-1.05660081501503e-05
-2.6344273353868e-05
-2.78291673109284e-05
1.24033259610586e-06
-4.88080148026229e-06
-2.02303191942811e-05
-1.48361977178125e-05
1.04255425808847e-07
-1.65760904833087e-05
-2.73910436382086e-05
-8.5847908971656e-06
-1.9446784287591e-05
-1.8972875193472e-05
-1.32452378908162e-06
-1.64259722010414e-05
-8.27031323067254e-06
-1.68590078002135e-05
-2.00808486098433e-05
-2.43916123232331e-05
-1.80053822390584e-05
-2.4570247709901e-05
-2.52461983497165e-05
-7.0907331667915e-06
-2.08844824370712e-05
-7.68708583809652e-06
-2.0051102311316e-05
-1.64686375402967e-05
-1.56233637371782e-05
-1.98254301159338e-05
-1.01655112491979e-05
-1.42575605622008e-05
-6.61998469260186e-06
-1.32554828650809e-05
-2.2611494030175e-05
-3.05189446878932e-05
-1.82945747928969e-05
-3.07099404671554e-06
-1.38781594456891e-05
-1.00556610812136e-05
-1.98911416851966e-05
4.33753971600679e-07
-4.27779963584076e-05
-2.20496125015105e-05
-7.1925268958528e-06
-1.50523844679731e-05
-2.18163118891767e-05
-1.65334555143723e-05
-2.22553265463229e-05
-2.57354188123483e-05
-5.34571939611605e-06
-1.9453037200342e-05
-2.0655307935424e-05
-7.64938452050589e-06
-2.64319950595359e-05
-1.49999365548534e-05
-7.33013296920853e-06
-1.78160454440366e-05
-3.40573400415175e-05
-1.84689652026359e-05
-8.64049222259464e-06
-4.51751975861137e-06
-9.05969189374891e-06
-1.77552361217771e-05
-1.50371848737712e-05
-1.95777752362693e-05
-2.13400335176604e-06
-2.01501414014567e-05
-1.85323258829723e-05
-1.94605283938078e-05
-1.24964605319365e-05
-1.33462244227622e-05
-7.49071559403695e-06
-2.27496119306456e-05
-1.76828195478311e-05
-2.93347142170483e-06
-2.29822426730975e-05
-1.47040860428612e-05
5.52697233227025e-07
-8.37117735309863e-06
-2.11740750594386e-05
8.29868152797462e-08
-8.87620826400706e-06
-3.05187684862321e-05
-8.34552382953391e-06
-2.30203576683962e-05
-2.32934190160616e-05
-5.30286348055434e-06
-2.1804051010951e-05
-1.29717331058231e-05
-1.46548394478816e-05
-1.91547546736734e-05
-1.45442659992676e-05
-1.74434378225987e-05
-2.57586050605297e-05
-9.290997773609e-06
-1.25607552627813e-05
-2.56877609912749e-05
-2.49229010224191e-05
-1.25613048743655e-05
-2.00483450779576e-05
-1.23817989913193e-05
-1.60444175474176e-05
-1.4492446984839e-05
-3.77830614151388e-06
-2.08593447259838e-05
-2.07875902940354e-05
-1.84972483951676e-05
-2.35090631490819e-05
-6.14742710710268e-06
-1.25809504513178e-05
-1.99573449646963e-05
-2.5065070200858e-05
-2.82080021275631e-05
-1.90803639494416e-05
-1.43752503740464e-05
-3.04778541778001e-05
-1.53476132048731e-05
-1.20093605521224e-06
-2.15510669168103e-05
-3.06932523116094e-06
-1.38474784392496e-05
-3.33313488832118e-05
-1.73982969593826e-05
-1.5478614293514e-05
-2.8770542891371e-05
-9.31697547670075e-06
-1.53604062231701e-05
-1.46425719727636e-05
-1.24637104277704e-05
-2.14389494780655e-05
-2.00161541683142e-05
-2.70647245588945e-05
-2.25497527072305e-05
-1.72434719125829e-05
-1.57554511841263e-05
-3.46899907051826e-05
-3.18264893223954e-05
-3.5871428698246e-05
-1.44600519317822e-05
-2.4260429505263e-05
-1.88707616210586e-05
5.16520897092744e-07
-1.47488617347733e-05
-1.03414896056072e-05
-7.50402955462099e-06
-1.10869073449079e-05
-9.31286743568698e-06
-9.96525920778041e-06
-1.68400415919388e-05
9.17632723646321e-07
-1.68758911384411e-05
-2.79895055110769e-05
-3.93829403813655e-06
-9.69252217977421e-06
-2.64234246244946e-05
-1.78677446086257e-05
-1.27543990190318e-05
-1.3996401361983e-05
-1.60522747511858e-05
-1.1941410652158e-05
-8.98299993569865e-06
-1.0435898477365e-05
-6.71148654742398e-06
-1.40079215183884e-05
-3.2512324535499e-06
-1.60123456744272e-05
-1.45269354910187e-05
-1.06521365637095e-05
-1.27033407085065e-05
-3.34855346136327e-06
-1.46582911637155e-05
-5.26224720090974e-06
-1.58731759061363e-05
-2.26126050423842e-05
-8.14827085301606e-06
-1.86266738922611e-05
-2.83177337378882e-05
-5.09966694661938e-06
-6.61055163535479e-06
-1.25050922891676e-05
-1.30584598409322e-05
-2.11158299096873e-05
-9.87664097386574e-06
-1.99530222909397e-05
-7.63388535314583e-06
-1.42159098477113e-05
-2.82019620942913e-05
-2.18624739326953e-05
-1.85422256164269e-05
-1.29503079206385e-05
-3.17002685526034e-05
-3.79009746632758e-06
-1.80838641181143e-05
-1.6203743082861e-05
1.21028105579904e-05
-1.79552370604832e-05
-1.88430750023403e-05
-7.21559186547633e-06
-1.70392373304274e-05
-7.179052180651e-06
-2.77335604694788e-06
-9.33265287332859e-06
-1.92727741850052e-06
-1.52683806800777e-05
-1.60567840868129e-05
-1.73954805700297e-05
-1.18190003259511e-05
-1.51816478621397e-05
-1.21810527232143e-05
-4.94143873805287e-06
-5.09027455441383e-06
-2.52373300647278e-05
-1.16691367693969e-05
-1.37427432126746e-05
-2.14991789381854e-05
-1.29879759261493e-05
-1.12862478994223e-05
-8.43034317320764e-06
-9.65882525200306e-06
-4.54108668116039e-06
-2.73223224386939e-05
-1.62326295217286e-05
-1.03793603377909e-05
-8.40692457904766e-06
-1.73755525065632e-05
-1.22259738579506e-05
-1.84963369404879e-05
-1.62360736789394e-05
-6.36344688157595e-06
-1.69122551054216e-05
-1.46683834974719e-05
-6.40530392779166e-06
-2.93074043139958e-05
-5.51145910282381e-06
-1.63167269312516e-05
-1.44003470595251e-05
-2.11483244222119e-05
-2.32233491222559e-05
-1.08794168373807e-05
-8.21686260843085e-06
-2.59493739589633e-05
2.31979378951225e-06
-1.59122298730461e-05
-1.94431153920076e-05
-1.08891681256748e-05
-1.02682886925211e-05
-2.5490703209837e-05
-1.05007009591127e-05
-8.21413292518921e-06
-1.49594249985547e-05
-1.41177157987679e-05
-1.41593968686367e-05
-7.68112578674966e-06
-2.19571267019319e-06
-1.69599937436528e-05
-1.52412437428227e-05
-1.06481694995049e-05
-1.04853244790393e-05
-2.498738112621e-05
-3.07578746038937e-05
-7.73519735578308e-06
-1.60355503834784e-05
-4.17526042314935e-05
-1.03116750924493e-05
-1.93250303859064e-05
-1.7483637274611e-05
-5.03388873813251e-06
-1.97626699674721e-05
-1.05078790628178e-06
-1.61955396936671e-05
-6.16299023944626e-06
-1.5715853193707e-05
-2.11765049766221e-05
-1.03237371410828e-05
-8.47097920412999e-06
-2.34249699934159e-05
-2.59734945312724e-05
-9.3462812071612e-06
-2.34183777226962e-05
-4.00957853144546e-05
2.17294737797028e-07
-3.38341735215366e-06
-1.14745862299327e-05
8.2837027064672e-06
3.11094187696601e-06
-8.48871785322583e-06
-1.88707556840457e-05
-2.15316134614716e-05
-1.12735544691751e-05
-2.22795310264061e-05
-1.70734154157579e-05
-9.1072406142194e-06
-2.30497809204849e-05
-7.17993155920368e-06
-1.2750514909969e-05
-2.01819821214527e-05
-1.35739120895484e-05
-1.44029923851049e-05
-8.09903036486069e-06
-1.55983291596385e-05
-9.56559221155774e-06
-1.68213848842474e-05
-9.24365267603873e-06
-3.76045548316535e-05
-1.82562700696143e-05
-4.30612481344058e-06
-1.07172826798516e-06
-7.82499434841068e-06
-6.7090618048978e-06
-1.83390462380204e-05
9.22823230954764e-06
-2.16609993580872e-05
1.1408658002178e-06
-3.34718618740953e-05
-2.65999638451766e-06
-2.32580411892341e-05
-1.6526784336326e-05
-2.68045160554209e-05
-2.65698099224872e-05
-1.87753188112861e-06
-2.30337539923224e-05
-2.80509574979765e-05
-7.24803710589845e-06
5.71511343631834e-06
-1.43277147068672e-05
7.55205825907022e-07
-7.28720177108686e-06
-2.97677745939574e-05
-1.54922857209534e-05
-2.706840394504e-05
-4.21975967135344e-06
-2.58041176506489e-05
-7.50871327866409e-06
-1.24132369291143e-05
-7.40160494891039e-06
-3.13721356392641e-06
-2.91719321059626e-05
-1.88160010510014e-05
-1.78445898634706e-05
-1.9757717667614e-05
-1.2593789179394e-05
-2.44905724870046e-05
-5.67063248017959e-06
-1.48047968291237e-05
-4.64588750858009e-06
-8.42980293673305e-06
-2.93444942253552e-06
-9.46912944673263e-07
-1.49588019757019e-05
-3.2065562437927e-05
-2.86062509758173e-05
-2.6925778122657e-05
-5.73627954289127e-06
-2.49150282627079e-05
-1.00772325653076e-05
-1.16773551846099e-05
-1.1781662782865e-05
-1.88150803105353e-05
-2.28863475230529e-05
-1.16819648550708e-05
-1.98671626538377e-05
-2.76028248254615e-05
7.96699240073197e-07
-2.81473144755849e-05
-1.05687078606588e-05
-1.64876362556095e-05
-1.54937488365098e-05
-1.78294864769781e-05
-1.19068544645142e-07
-2.43085752062852e-05
-1.76370339192615e-05
-2.34608808456278e-05
-2.00040253301323e-05
-1.3441577816337e-05
-7.93360200670451e-06
-8.97113784000197e-06
-2.47662074021371e-05
-1.86110766077791e-05
-1.42626144138136e-06
-1.64555808556306e-05
-4.73292993048653e-06
-5.06238250486159e-06
-1.64175933768308e-05
-7.90099470484787e-06
-4.62213842837191e-06
-1.97415488474656e-05
-1.88492376237971e-05
-1.00606777677285e-05
-1.44735278328505e-05
-3.34253101306524e-06
-2.2668632282366e-06
-1.42165104637287e-05
-1.70573982436086e-05
-1.8765066927857e-05
-2.10568643830759e-05
-4.4980517505812e-06
-2.63891731777518e-05
-2.73097056684351e-05
-2.26225404832301e-05
-5.10057021844348e-06
-2.8727645377507e-05
-1.81433853706232e-05
-1.00341559157982e-05
-2.21723612753933e-05
-2.40683493492849e-05
-1.31955851407936e-05
-2.57470340606494e-05
-9.39159367888987e-06
-9.37730984830473e-06
-1.08685590417999e-05
-3.46989860709194e-05
-1.31786756405577e-05
-1.36164785684579e-05
-1.6406372130152e-05
-7.65068725879751e-06
-2.18726571288503e-05
-3.54100591085012e-05
-1.791055641148e-05
-1.89061718533053e-05
-1.92988341619452e-05
-7.63469891430187e-06
-2.67545363071156e-05
-1.99163985610384e-05
-1.71791388765829e-05
-2.78495539700162e-05
-2.12528805989528e-05
-3.36726059509722e-05
-1.77725915039469e-05
-1.65667712952914e-05
-6.49832480905138e-06
-2.68152274429967e-05
-2.58533955972527e-05
-2.10511517518407e-05
-3.06713558791711e-06
-1.57108301262205e-05
6.02407194930348e-06
-2.20928813469266e-05
-1.26320800108002e-05
-1.05045981177876e-05
-6.6851641074334e-06
-2.28545696784521e-05
-1.71465360417558e-05
-2.22677372530855e-05
-4.10632416451715e-06
-2.69329938784893e-05
-1.39718858999004e-05
-1.17822071525273e-05
-3.09948313079637e-05
-9.42431927256482e-06
-1.66381359987145e-05
-2.01512923860338e-05
-1.37291672489925e-05
-2.01672386046346e-05
-3.7993411838192e-07
-5.3562262762289e-06
-1.21376311682151e-05
-1.2694777344245e-05
-1.7063550013751e-05
-2.00882853507009e-05
-7.97347213249236e-06
-2.51653154935289e-05
-2.38338648213797e-05
-9.27609223419881e-06
-1.3677348257332e-05
-1.54676159844234e-05
-1.27885937281282e-05
-1.95574370574362e-05
-2.15203727779812e-05
-1.48481915511505e-05
-5.67621368256332e-06
-9.27264575542291e-06
-8.83919935557649e-06
-3.22291259293358e-05
1.05162723286259e-05
-1.10369161199662e-05
-3.00605252084983e-05
-1.97935079363187e-05
-2.65743371044293e-05
-2.42521585704203e-05
-3.19843522203775e-05
-2.37569550111957e-05
-2.48329835989388e-09
-4.79346198793538e-06
-1.22113020101685e-05
-1.77159469126147e-05
-5.78499127190595e-06
-2.55975212163503e-06
-1.72494310695471e-05
-1.09171923623269e-05
-8.94211093170431e-06
-2.0322794995567e-05
-1.63931461714718e-05
-3.2181275892145e-05
-1.9212756537961e-05
-3.0246881920199e-05
-1.51973529343138e-05
-2.24208154910221e-05
-3.2056092964433e-05
-2.35923635095465e-05
-9.89326121993341e-06
-1.64088792145662e-05
-2.64978242395201e-05
-7.0801719282061e-07
-2.68651850942686e-05
-1.49474541381839e-05
-2.54110346051987e-05
-1.55752327442254e-05
-1.71887390443784e-05
-3.70281729918705e-06
-2.45457459692687e-05
-2.4751737809047e-05
-1.40552883197748e-05
-1.98737307114176e-05
-1.86281611799909e-05
-2.48094749234858e-05
-5.31267854396638e-07
-2.34175170956344e-05
-6.29386110477721e-06
-9.25121591605566e-06
-7.44638411250164e-06
-5.91322562827057e-06
-2.59749850426677e-05
-1.27885740169619e-05
-2.71988672837943e-05
-1.47145869632906e-05
-7.87481269414349e-06
-2.21834281034835e-06
-1.2066375564504e-05
-1.76789483857517e-05
-1.36914289939347e-05
-2.72826923161051e-05
-1.60183883508732e-05
-3.14850520766604e-05
-9.86974927588268e-06
-1.78943989315696e-05
-1.35181065586668e-05
-7.84098329090763e-06
-2.41308317551543e-05
-2.7236183849499e-05
-7.18234883143353e-06
-2.69865099317886e-05
-6.64632866873336e-06
3.73933551665888e-07
-3.39210502392802e-05
-1.21491859093467e-05
-1.74896670585235e-05
-3.80331769476698e-05
-4.58367617395991e-06
-1.88834469601143e-05
-6.93670282794576e-07
-1.87559113282622e-06
-1.48260767187655e-05
-9.9031942431252e-06
-1.4098293550938e-05
-1.84245904570121e-05
-1.52258274645199e-05
-2.6866168724468e-05
-2.71480689200862e-05
-2.75978835193039e-06
-3.98498312085098e-06
2.67084120788323e-06
-1.5212598363816e-05
-6.5874848593565e-06
-7.05569694080524e-06
-2.41287581164639e-05
-3.32627357059569e-06
-2.99140937221906e-05
-1.28587392534069e-05
-1.64523787374812e-05
-8.80194045622374e-06
-1.16058186347958e-05
-5.62184878554682e-06
-1.17189411194741e-05
-1.36668181392853e-05
-1.33138415600025e-05
-3.17322452157185e-05
-1.9513041614001e-05
-1.7689774683568e-05
-7.55223971774411e-06
-1.7872561428853e-05
-1.60607208090144e-05
-2.56869499205074e-05
-2.26268433234736e-05
-2.46683017153883e-05
-9.52003861578155e-07
-1.32194038296472e-05
-8.49160512863606e-06
4.19217493970745e-06
-1.36583315986024e-05
-1.87366710665372e-05
-7.69817217503833e-06
-1.46863567016778e-05
-2.30182966100974e-05
3.5194735692369e-06
-1.38174872796301e-05
-1.06863801923556e-05
-2.03453023535505e-05
-1.67470483239601e-05
-7.84553290177375e-06
-2.49977681156003e-05
-1.19768515461106e-05
-2.01382724048717e-05
-2.93976132677227e-05
-1.31167679365513e-05
-2.27802064964485e-05
-1.52293803250499e-05
-1.2287018079329e-05
-1.20635531501269e-05
-1.04870333443466e-05
1.37015237760214e-06
-2.39839412105634e-05
-1.78390655662349e-05
-3.01358759961951e-06
-2.61629913671709e-05
5.40857173189543e-06
-4.99779008501501e-06
-1.80403736041231e-05
-1.5967177975798e-05
-1.53323031551596e-05
-2.68626797119981e-05
-1.43373968703728e-05
-2.1678962327172e-05
-2.37341069156504e-05
-2.42888148433312e-06
-2.54143793553544e-05
-5.30344925369572e-06
-3.59831458116766e-06
-9.12486955880777e-06
1.05423990822137e-06
-9.32446550408607e-06
-1.44287928394251e-05
-9.57707555565396e-06
-6.45382819045519e-06
-8.61089559101755e-06
-3.37738151633094e-05
-1.48715231512793e-05
-7.91694591653303e-06
-1.00060453593231e-05
-1.18438882337808e-05
-2.08445152306087e-05
-3.75884613197084e-05
-1.68229091547646e-05
-1.66639368516985e-05
-8.6808689076722e-06
-9.51341935807793e-06
-4.01514481599378e-06
-1.81394656747812e-06
-1.84306342350559e-05
-1.19429571812246e-05
-5.90835649698001e-06
-2.18771629043452e-05
-9.15975571807524e-06
-2.21414042269253e-05
-1.17245408751383e-05
-6.86641817790506e-06
-1.57141256985776e-05
-2.24644563457424e-05
-1.8909513121037e-05
-2.03876900911673e-05
-2.91800757418282e-05
-1.36635008141519e-05
-1.38051055154584e-05
-1.90275879938221e-05
-8.40203798010191e-06
-1.69321211106308e-06
-3.82165047735038e-06
-5.0851780214045e-06
-4.71588853743727e-05
-2.00399750132767e-05
-3.02118228759377e-06
-1.10475425527146e-05
-2.19124351227157e-05
-1.17175308328353e-05
-1.3441412308593e-05
-9.20813463243236e-06
-1.92471239421943e-05
-2.29676637522609e-05
-2.88265379348548e-05
-1.14612896190084e-05
-1.02766275326878e-05
-7.43811887638157e-06
-1.25572409529472e-05
-2.20356363493701e-05
-1.75030091188086e-05
-1.7283037807293e-05
-1.98609319632676e-05
1.1898805735274e-05
-1.00451631121347e-05
-2.55797779701663e-05
-7.22367677164692e-06
-1.81253926408193e-06
-1.85135285350285e-05
-2.20783238947631e-05
-2.52776045134666e-05
-2.67263008906875e-05
-1.56994299839356e-05
-6.70948033066178e-06
-7.87394929441998e-06
-1.89288966905234e-05
-1.21432134233138e-05
-2.82439592415662e-05
-1.56861723019085e-05
-1.92883257170748e-05
-1.4713865851185e-05
-7.11538457768525e-06
-5.17600243523957e-06
-2.02218366615711e-05
-2.48033430004529e-05
-2.39579254472398e-05
-2.6589667224303e-05
-2.64506143139231e-05
-1.1027671478472e-05
-1.65732739613737e-05
-7.59989422742711e-06
-9.94930040220281e-06
-8.39814028701833e-06
2.32750157495621e-06
7.92267769401482e-06
-2.07050075693464e-05
-1.10423038697442e-05
-1.33753364229842e-05
-2.58057364660247e-05
-2.60374135263941e-05
-8.02743077064557e-06
-1.94351989603806e-05
-2.47791506425092e-05
-1.11068148041504e-05
-1.3536882890717e-05
-1.92260314099321e-05
8.97521810443315e-07
-1.2259202164733e-05
-3.37300753325433e-06
7.84520991617702e-06
-7.05703048806026e-06
-1.30191327077486e-05
-9.51533771528599e-06
-1.25334734810458e-05
-1.31530041419121e-06
-1.02525701150245e-05
-2.7047060152305e-05
-3.10421043869308e-05
-3.2466812221291e-05
-4.3579970249707e-06
-3.00475959509196e-05
-1.73541749698378e-05
-4.85675956175131e-06
-3.16184825615135e-05
6.79156399908993e-07
-1.90891564253022e-05
-6.63133642515065e-06
5.33788288563054e-06
-1.06875373069882e-05
-6.03710072507554e-06
1.44518096310392e-06
-1.972460064291e-05
-5.60878400240192e-06
-1.3962095863537e-05
-1.05640434308371e-05
-2.0094035042581e-05
-1.83768052692005e-05
-2.17825856476232e-05
-2.25401846604375e-05
-2.11456830369472e-05
-4.47775937424895e-06
-9.07039733257127e-06
-1.17176508124412e-05
-2.63026959083748e-05
-1.5836993898458e-05
-1.55371472585332e-05
-2.453182023755e-05
-1.35565375041896e-05
-1.87258637316384e-05
-1.94176539353034e-05
-2.29835134040582e-05
-1.47241224861668e-05
-2.34347333544434e-05
-1.27550588435642e-05
-1.6904761159571e-05
7.81314233878061e-06
-8.54472885288435e-06
-1.67643101176198e-05
-1.62080100182438e-05
-1.98129576665393e-05
-1.79288046479911e-05
-1.69779867819241e-05
-1.21671065829861e-05
-2.28787870906924e-05
-2.68397336981329e-05
-1.09257970971278e-05
-1.03585822861924e-05
-1.34440109859566e-05
-1.40222547969337e-05
-3.4735116549609e-06
-2.40293877093595e-05
-1.28493932646122e-05
-2.47665852504311e-05
-9.51463897370295e-06
-1.55076282991002e-05
-2.61090146504327e-05
-1.51560705637319e-05
-2.8633371202681e-05
2.93640068011e-06
-1.4894848328867e-05
-2.17179018192295e-05
-2.18913231297673e-05
-9.82446864815698e-06
-8.58007565106756e-06
-2.0923897583334e-05
-2.05527795752773e-05
-2.2652141317247e-06
-2.60371356184446e-05
-1.7564357764802e-05
-1.01706755870529e-05
-1.15804845390145e-05
-1.725799725711e-05
-4.88885576429866e-06
-1.75699062042762e-05
-2.04535229369719e-05
-2.77352807309002e-05
-2.89868077527799e-05
-3.18048404295975e-05
-1.18518407774862e-05
-9.83305399699099e-06
-1.35372582837857e-05
-1.10926820034878e-05
-3.74946428576515e-06
6.36085454712414e-06
-7.3599869062315e-06
-1.54268728268283e-05
1.61312734754869e-06
2.92891356364662e-07
-3.60416067420212e-05
-1.92640603471445e-05
-7.38082923048601e-06
-1.40017372489106e-05
-9.8285495994923e-06
-2.38390998826052e-05
-1.80892297583605e-05
1.86409537073371e-06
-9.86628921193442e-06
-2.65798130267591e-05
-1.98639900456973e-05
-2.02841813976552e-05
-1.60422321525217e-05
-1.45867112745511e-05
-1.50384937762135e-05
-1.24561790364732e-05
-2.64451082346007e-05
-1.73454645894418e-05
-2.76412309603987e-05
-2.12262717633043e-05
-1.32882947447482e-05
-2.98744320907593e-05
-1.09569468609796e-05
-1.92008920998395e-05
-2.236312654379e-05
-2.80076306695373e-05
-1.52688912460139e-05
-1.36886664208151e-05
3.57553584180405e-06
-6.79700925415568e-06
-2.84774177031577e-06
-3.66138041330116e-05
-8.81218876936772e-06
-2.29328199860145e-05
-2.22193081411896e-05
-2.31292978199795e-05
-1.33664762775561e-05
-1.80130799612887e-05
-2.2763874429472e-05
-2.71136016101697e-05
-6.25420685979286e-06
-2.33035994768149e-05
-2.37964241942843e-05
-1.31124410740379e-05
1.97991176973543e-06
-7.57062304348824e-06
-3.40348481184629e-05
-5.07374059252935e-06
-6.72924490035887e-06
-7.96528928701056e-06
-7.25634883917009e-06
-2.46259422025139e-05
-1.37112841884472e-05
-2.70890365367168e-05
-3.13706665541649e-05
-2.8351198167392e-05
-2.37969720713223e-05
-1.99827228371234e-05
-5.13526616340977e-07
-2.02895117282613e-05
-2.42983528254922e-05
-3.11570302970637e-05
-1.16038732239451e-05
-1.19758166898872e-05
-2.39990249940348e-05
-9.95657082185788e-06
-1.7786216200906e-05
-1.43983079852056e-06
-2.46706289902676e-05
-1.76454637938513e-05
7.83091007121344e-06
-1.53212234220355e-05
-1.89606394490184e-05
9.18178873889734e-06
-2.64065661146143e-05
-2.34663495760581e-05
-1.1072960464928e-05
-2.59162385692311e-05
-2.75375674491915e-05
-6.30199594034302e-06
-2.34033037892916e-05
-2.78616992892191e-05
-6.71694055113274e-06
-2.20659284453421e-05
-1.14311429824105e-05
-2.06552357575094e-06
-1.82310213949218e-05
-2.8233123808223e-05
-1.8959838888493e-05
-7.74013623193747e-06
-1.25542719385121e-05
-2.32568394708449e-05
-1.27460817386827e-05
-1.27956771275654e-05
-1.36293450895538e-05
-2.94759026640061e-05
-7.52458425834649e-06
-2.28381100737104e-05
-1.08425490360461e-05
-1.06197805270436e-05
-1.73150805098814e-05
-3.01808567638573e-05
-9.06247642609116e-06
-2.30158868514965e-05
-1.34020164127507e-05
-8.32479765256004e-06
-1.1413568107516e-05
-1.25225317771306e-05
-2.26486342229688e-05
-7.62120725194426e-06
-7.55714319060707e-06
-2.14377072612528e-05
-1.75132783347446e-05
2.41097185759392e-06
-2.32452545566678e-05
-3.17334271603748e-05
-2.30718559846435e-05
-1.97581253942539e-05
-1.11666789129805e-05
-2.77761237476919e-05
-2.1642390657602e-05
-4.52551014386201e-06
-9.29542755155427e-06
-1.86870964701073e-05
-1.71551714772101e-05
2.34943673319241e-06
-9.77375129095779e-06
-3.11634263179895e-05
-2.06282306568928e-05
-2.61263394585776e-05
5.33355157159474e-06
-7.83669073889477e-06
-2.05459732113747e-05
-3.91341586135258e-06
-1.96096144550135e-07
-2.13796270785237e-05
-1.1250909786939e-05
-1.87379763337358e-05
-2.5451891613792e-05
-1.69873036249015e-05
-1.80425309740806e-05
-3.53881910983134e-05
-6.4100781880125e-06
-2.41847633014144e-05
-2.92694830917021e-05
-1.21008683147565e-05
9.57930468277386e-07
-1.59061041821928e-05
-1.98487765543923e-05
-1.51691063901217e-05
-1.68277135056139e-05
-5.53026261964396e-06
-1.43478888195185e-05
-2.37979535963141e-05
-2.27300909868096e-05
-3.61782959088889e-05
-9.15657579903828e-06
-1.54997915078593e-05
-1.54928507058377e-05
1.84125967334258e-06
1.86874772895147e-06
-1.94268276599117e-05
-1.73328432033562e-06
-1.93943537284394e-05
-1.65880381931578e-05
-1.68182827760259e-05
4.52211853648749e-06
-3.88307493957296e-06
-4.51508288579185e-06
-2.01694278720669e-05
-2.34730945121543e-05
-1.80558288805188e-05
-9.03391868162625e-06
-2.92553460644587e-05
-1.43359711789257e-05
-2.1470136773308e-05
-2.39196737369664e-05
-1.85766122867908e-05
-1.78811050975632e-05
-6.68624077664638e-06
-1.16018343145394e-05
-6.21875456076465e-06
-5.32140694938353e-06
-3.03162111323057e-06
-2.24556265997634e-05
-2.52145914834059e-05
-2.91436867269086e-06
-1.71493172587482e-05
-1.25812802884782e-05
-6.52795348350703e-06
-9.17536284444978e-06
-4.40401634996761e-06
-1.84512222072542e-05
-1.15579995861276e-05
-1.54220590423421e-05
-9.78923922387879e-06
1.5092915777835e-06
-2.1694940011882e-05
-6.71018250694023e-06
-9.80353903070514e-06
-2.32314885308452e-05
-1.74617768018894e-05
-1.55205666315186e-05
-2.53905900366021e-05
-2.63156403212152e-05
-9.07894805157522e-06
-1.78858325824103e-05
-9.14294678043218e-06
-1.65670213034445e-05
-2.77844323891368e-05
-7.13792329084267e-06
-3.56904071312383e-06
-2.55970836923734e-06
-1.04299738786007e-05
-2.02188502852294e-05
-3.36866403869227e-05
-1.35959753224672e-05
-2.79275161576225e-05
-2.94897681025601e-05
-4.56290391716248e-05
-3.46237829772074e-05
-1.6399349586439e-05
-1.27554710473614e-05
-3.62808787639915e-05
-1.84686208995738e-05
-1.54510944793874e-05
-1.58390260164405e-05
-2.64462480972533e-05
-1.29780563025453e-05
-9.72416002469369e-06
-2.15505279684708e-05
-1.2841719464538e-05
-1.43649794421059e-05
-7.09706120021625e-06
-2.20032114866955e-05
-1.31946956025576e-05
-2.30413034622632e-05
-1.7820702768159e-05
-2.40195175844339e-05
-2.03505960426212e-05
-2.5801324167756e-05
-1.8166820758848e-05
-1.18243862837919e-05
-3.69002419121794e-05
-1.43558631170379e-05
-5.74845635696178e-06
-1.97204023342392e-05
-1.8595478005582e-05
-2.4408588887024e-05
3.32535146386093e-06
-1.39807557748337e-05
-3.72597549750888e-06
-1.22735929248957e-05
-1.19746242915135e-05
-1.43159569538246e-05
-2.86079598487849e-05
-2.17900773184351e-05
-6.19165465083227e-06
-2.8018318495459e-05
-3.12453041719113e-05
-1.29387413840255e-05
-2.37799755631895e-05
-1.92495807280269e-05
-1.33889060985168e-05
-1.84025671676987e-05
-1.78244420083788e-05
-8.58911987218919e-06
-2.38857144187318e-05
-1.68779818767079e-05
-2.11217025526134e-05
-1.80650659778219e-05
-5.24559959256996e-06
-2.44757882650936e-06
-1.54671975543416e-05
-2.2047920819571e-05
-1.92103634290428e-05
-2.54501825511733e-05
-2.39926950731228e-05
-8.78775485967431e-06
-1.14990212698485e-05
6.59442659065094e-06
-8.74969406309052e-06
-2.91897454888287e-05
-1.98084011194762e-05
-1.6932723224515e-05
-2.24563139159713e-05
-1.86857224398718e-05
-1.49817945212619e-05
-2.63730216004357e-05
-8.8588237340993e-06
-2.18362206204372e-05
-2.45660668731687e-05
4.82598534311466e-06
-1.5642108824715e-05
-1.2363098695985e-05
-7.6367190129757e-06
-1.66863380512114e-05
-2.17013398097001e-05
-1.41716305595803e-05
-3.80690811281191e-05
-1.35361446448007e-05
-2.18172592749682e-05
-1.3664636732942e-05
-8.7942923250747e-06
-4.1568242360787e-06
-5.59976759049933e-06
-1.79199450419534e-06
-9.53889597229715e-06
-1.88660990127272e-05
7.36337516058544e-06
7.16459671294439e-07
-1.29314886234619e-05
-1.87474627843972e-05
-2.00776041908634e-05
-9.91128035255165e-06
-7.00557549246687e-06
-1.64099495812989e-06
-5.2872559058489e-06
-2.41704933588146e-06
-2.0735810436961e-05
-1.63616268854813e-05
-8.43756630087314e-06
-3.41694449800029e-05
-2.59591227450035e-05
-9.61403528813182e-06
-1.70277953049514e-05
-2.14635315669036e-05
-5.35889135546913e-07
-2.41002614936855e-05
-6.85027794031067e-06
1.32683039507373e-06
-1.39010529653376e-05
-2.08170399710471e-05
-5.13865951949412e-06
-6.23824523458314e-06
7.99752329345235e-07
-2.53318003551092e-05
-3.16978032334503e-05
-1.4625516329901e-05
-2.33525991036847e-05
-2.07264239486563e-05
-7.76249240882995e-06
-1.26736256598802e-05
-3.86932676770966e-05
-1.145353150249e-05
-2.44020597196642e-05
-1.08758549867179e-05
-1.55758952227073e-05
-1.72270856068595e-05
-1.48078203756223e-05
-2.48228475716887e-05
-1.19723210451133e-05
-8.12623238825453e-06
-4.46452188034368e-06
-3.55158728206916e-06
-3.06017321667337e-05
-1.10261989253154e-05
-1.42001544966849e-05
-3.32957808743426e-05
-1.32329460622707e-05
2.48489529058302e-06
-1.54309927983172e-05
-1.86320722757766e-05
-4.52817283985145e-06
-8.23800600445979e-06
-1.5403213404465e-05
-1.14056473693985e-05
-1.69949030065294e-05
-5.09830396903309e-06
-8.86427813633174e-08
-1.13696649369587e-05
-1.62457969373737e-05
-2.43008037831305e-05
2.77944487252484e-06
-1.67605487038083e-05
-1.82051760174753e-05
-7.44860317037251e-06
-2.09485088186182e-05
-1.38513341404952e-05
-1.25769637871687e-05
-1.3765527688933e-05
-1.68177164006755e-05
-1.54988718849794e-05
-5.3412059596698e-06
-1.63408514951515e-05
-7.03957004173621e-06
-2.28621642109863e-05
-3.04615875531106e-05
-1.42231809587275e-05
-1.29064521444552e-05
-2.26153644805006e-05
-1.02650639049481e-05
-2.74660542204984e-05
-1.14146254433749e-05
-2.49276227123471e-05
-3.02759969407404e-05
-3.56133110671639e-06
-2.71619718816719e-05
3.89484980353268e-06
1.49177346125807e-06
-6.92329231617096e-06
-4.60638494095497e-06
-1.803844009502e-05
-2.14409446151146e-05
-2.48800139001262e-05
-2.05326915537089e-05
-2.41210027481652e-05
-1.03644095479821e-05
-9.08350320808275e-06
-1.28837286324568e-05
-5.83925539809973e-06
-1.55346167262378e-05
-1.51626197007897e-05
-1.78086251968959e-05
-2.38265862974817e-05
-1.93083645108184e-05
-4.24969974174991e-06
-2.26685057416761e-05
-2.98756378731255e-05
-9.03852003950123e-06
-1.53441511817316e-05
-2.61271680157087e-05
-6.63283683034395e-06
-1.51157143811051e-05
4.05802409212743e-06
-4.42583552604231e-06
-3.5282471668829e-06
-1.62887104813501e-05
-1.96168543724123e-05
-2.20325106958705e-05
-2.09075978054779e-05
-4.33111746686938e-06
-6.3202491075276e-07
-7.60837800497537e-06
-2.16887999783084e-05
-1.06242240545145e-05
2.14388090257658e-06
-1.63880352332684e-05
-2.05632371059974e-06
-1.36694509121083e-05
-1.83367702851637e-05
-2.96613051627161e-05
-2.71246442481349e-05
-1.11094945487477e-05
-1.3255977345011e-05
-2.90542836857008e-05
-2.9475840200654e-05
-1.62644326359526e-05
-1.22786436305636e-05
-2.27610808647939e-05
-6.56398659299917e-06
-1.83383196240366e-05
-1.95479537077648e-05
-2.15353500231875e-05
-2.26288152997223e-05
-3.26507436299588e-05
-3.61865635243964e-05
-1.35504790851502e-05
-1.72785471590877e-05
-3.03380289876701e-05
-8.15674005972195e-06
-1.67380959824369e-05
-1.29628560408582e-05
-7.96059763324963e-06
-1.98099473662904e-05
-1.71181761358434e-05
-2.03129436411732e-05
-1.63527276292042e-05
-3.07507680692605e-05
-8.83976378348105e-06
-1.69310336635047e-05
-1.38901641632073e-05
-2.70690458416891e-05
-1.78578774252959e-05
-1.74193929533328e-05
5.3247761211358e-06
-1.22317293150107e-05
-1.76985375623954e-05
3.86540607468238e-07
-1.20703916326747e-05
-3.99473916109653e-05
-1.26787834290112e-05
-2.07880713530222e-05
-3.7072715549235e-05
-2.11202018499715e-05
-1.17024391010244e-05
-2.0541610564158e-05
-2.04144681620564e-05
-2.341144973113e-05
-1.43220492608994e-05
-2.19411354464776e-05
-1.47161629949141e-05
-1.54984754986637e-05
-9.19633723544628e-06
-1.25266691452558e-05
-2.675995255036e-05
-1.79426358088331e-05
-1.80830946890698e-05
-4.64546333713709e-06
-1.67236936827263e-05
-1.07334698033669e-05
-3.19869746263074e-05
-2.25730044087731e-05
2.50689145033698e-06
3.49087521055271e-06
-6.06843126427116e-06
-1.19418878981262e-05
-1.36412537129202e-05
-1.58414521993155e-05
-1.70136857436987e-05
-2.37459511323897e-05
-2.4133433296846e-05
-1.49273420551842e-05
-1.19013060287452e-05
-3.53833400178745e-05
-2.43365350155552e-05
-1.12267942712294e-05
-2.68521374270174e-05
-1.3566069004949e-05
-7.78062731988976e-06
-8.01107900085779e-06
-2.08191858618341e-05
-1.59906899135332e-05
-6.95537526520315e-06
-1.67388310670256e-05
-2.7058269011439e-05
-1.36778876933711e-05
-2.00488035323577e-05
-1.05785125094619e-05
-2.16968404485392e-05
-1.6476113206996e-05
-1.81156898846891e-05
-5.15883335097141e-06
-1.25435099303311e-05
-1.76955318321615e-05
-1.75155554231392e-05
-7.78996435786252e-06
-9.97780099376628e-06
-2.59995171440089e-05
-1.61414273028394e-05
-1.74143200399797e-05
-2.43648351109229e-05
-1.59792476788337e-05
6.46447263864506e-06
-2.43340965031896e-05
-5.37445425378924e-06
-1.7195410668951e-05
-2.15683174558047e-05
-1.20615431326402e-05
-1.89199739690224e-05
-6.12192954861787e-06
-9.37374284311112e-06
-1.85843490802049e-05
-3.19208047527965e-05
-9.16374026190865e-06
-1.75481400750941e-05
-1.07782464933014e-05
-2.1566767872343e-05
-1.60626113978647e-05
-2.44917330729286e-05
-1.43338406069225e-05
-1.01291184456199e-05
-1.56202360202452e-05
-1.37280604154065e-05
-1.83306460661137e-05
-2.18728776062794e-05
-3.16598994259201e-05
-1.83396478928315e-05
-1.42759787857993e-05
-1.71585707354428e-05
2.65876204267127e-06
-4.62425500911675e-06
-1.36528427810597e-05
-1.79318342920913e-05
-1.27565468995364e-05
-6.83518127700549e-06
-2.19298719532977e-05
3.23189221806907e-06
-3.54722585379576e-05
-3.56070951997025e-05
-8.02398303678093e-06
-2.73075190145683e-05
-2.22923728222247e-05
-3.14064677488569e-05
2.63017324651341e-06
-1.04015573110588e-05
-2.02173758199023e-05
-2.38895408987475e-05
-7.83419383790859e-06
-1.87551558879606e-05
-1.9022694354553e-05
-1.42182459510435e-05
-3.61029940300095e-05
-5.72862811312954e-06
-9.37140228130695e-07
-1.89791929821804e-05
-3.10971314159014e-05
-2.84381650488444e-05
-1.59413512461537e-05
-1.40188422535091e-05
-2.02841574122688e-05
-1.23666351953508e-05
-9.3346991233126e-06
-2.77884257541784e-05
-1.68493616444798e-05
-3.11607770578465e-05
8.8340873339239e-06
-9.75031509235806e-06
-1.77867787544296e-05
-2.23652386611997e-05
-5.63255934487213e-06
-8.21581977582012e-06
-4.8737371617118e-06
-2.13737360610501e-05
-1.04720969192383e-05
2.55067811108442e-06
-2.72583943966328e-05
-1.47744405244219e-05
-3.15015963362905e-05
-1.73733377965348e-05
-7.83595339186039e-06
-1.33588326103646e-05
-1.16534589098596e-05
9.00802782815927e-07
-1.40738243823157e-05
-2.2635337965259e-05
-5.52724571596038e-06
-2.91006088643542e-05
-1.52070864958344e-05
-7.39459357537829e-06
-1.19256926470387e-05
-2.43986122951988e-05
-2.3300260634396e-05
-1.04855882416773e-05
1.06733014404312e-06
-1.81945699461319e-05
-7.5606735313671e-06
-5.59103460015722e-06
-1.75510639016161e-05
-7.56961774367248e-06
-3.54100996708617e-05
-3.08806029909043e-05
-1.32186131419376e-05
-1.23329420414099e-05
-9.30234059084407e-06
-3.29032971290312e-06
4.23500639245838e-07
-7.64356759441521e-06
-3.75094201110049e-06
-2.28178814400335e-05
-2.85037352882179e-05
-8.90839049167853e-06
-1.91624136302595e-05
-1.35420131120193e-05
-6.15105332145426e-06
-8.10543604606304e-06
-4.97482529204306e-06
-1.10341996871108e-05
-1.76865172985428e-05
-2.8355306681016e-05
-8.79007662492507e-06
-1.03473546212114e-05
-2.52370052358682e-05
-2.8075816314952e-05
-1.5758935568057e-05
-5.57244845566533e-06
-2.18250645715681e-05
-5.80707023358536e-06
-1.3720667530315e-05
-1.34608133101148e-05
-4.92372941242071e-06
-2.11357477128522e-05
-2.57234722103307e-05
-2.49430029090651e-05
-1.39906861022696e-05
-1.81597951592838e-05
-3.40077705524716e-06
-2.13061067176311e-05
-1.52632823621464e-05
-2.3214713307813e-05
-1.55095127910318e-05
-1.17271170855216e-05
-2.45186946091007e-05
-1.64303661371837e-05
-1.65111284354824e-05
6.72337443661373e-06
-2.23064138620758e-05
-2.35783337975224e-05
-2.30752918724726e-05
-1.91099143212286e-05
-2.12769687988214e-05
-1.62206575950726e-05
-2.2223831974964e-05
-1.06098245936545e-05
-1.26977430283616e-05
-1.12790547581662e-05
-2.66323368600679e-05
-3.04006576103053e-05
-2.01603884486172e-05
-5.51383745265139e-06
-1.22165345454419e-05
-1.23700871745788e-05
-2.26636132854381e-05
-2.02138617133418e-05
-2.22172594053358e-05
-1.58343771230773e-05
-1.0792160865073e-05
-4.82051921517184e-06
-1.72750920322713e-05
-1.60943078114491e-05
-2.79754059301692e-05
-1.87080113017872e-05
-5.14191957220363e-06
-1.94649135293468e-05
-2.35748075259048e-05
-1.34284664480013e-05
-2.003469233201e-05
-9.65045225100398e-06
-1.0564665781747e-05
-1.37478165861964e-05
-7.81866043294073e-06
-3.3379166791328e-05
-2.42966449167838e-06
-2.59041178292778e-06
-1.8602007409533e-05
-1.18594862841308e-05
-6.87372242933101e-06
-2.60894735367339e-05
-1.26336555752139e-05
4.61426903514277e-06
-2.90736114239785e-05
-1.05555980349335e-05
1.05270521471122e-05
-2.57892076679876e-05
-1.0584125140291e-05
-2.55733589425881e-05
-1.66114394495365e-05
-2.21917384300335e-05
-1.17917571960238e-05
-2.13753133865703e-05
-1.1286625894686e-05
-1.7177410883207e-05
-1.62886824445573e-05
-7.61446273936632e-06
-1.79556198406944e-05
-2.03376696386716e-05
-6.1108141489018e-06
-2.76798595335464e-05
-1.36335088705925e-05
-2.70772456054245e-05
5.6793765013063e-06
4.91875415499308e-06
-5.43547518236375e-06
-1.45851467113121e-05
-2.70970241848122e-05
-7.39815547168686e-06
-6.41411203979223e-06
-1.40500962870153e-05
-1.19179415568951e-05
-1.17087557857335e-05
-1.11688913399551e-05
-1.79095054419982e-05
-1.86157137605166e-05
-6.37614822112782e-06
1.4869898452538e-05
-1.44362521529438e-05
-2.96463347269101e-06
-1.01533907043633e-05
-2.55630546629514e-05
-2.00709814401752e-05
-9.91302578708371e-06
-1.82568424869416e-05
-1.80887298956572e-05
-1.90585235290232e-05
-2.72595681164542e-05
-3.32926351609666e-05
-3.42306542043711e-05
-7.80210485970346e-06
-7.67354700875507e-06
-4.10335607263943e-06
-2.69883532520622e-05
-2.87363364765709e-05
-2.91042308750976e-05
-3.40421004318328e-05
-1.28018225286228e-05
-1.22605039376474e-05
-1.10819374067202e-05
-1.89461953042672e-05
-1.2833486318096e-05
-1.80468882766013e-07
-1.50275974823691e-05
-2.49509379635491e-05
-9.72199980283678e-06
-2.9945064220456e-05
-1.32973302949962e-05
-2.25727142162824e-05
3.10549769475426e-07
-2.80151049068049e-05
-4.42221047306553e-06
-1.13421518440892e-05
-1.67585936565052e-05
-1.24182761371503e-05
-1.12142550143937e-05
-2.00817058866593e-05
-3.17149186358763e-05
-4.62854309018144e-06
-1.95839798929416e-05
-5.79336855395448e-06
-1.76318623018148e-06
1.34217156688743e-07
-1.1813193223418e-05
-3.82902749280555e-06
-2.80100591619808e-05
-3.0307932706826e-06
2.78354168035843e-06
-3.12448504723059e-05
-6.90778612572701e-06
8.45205419529168e-06
-6.62792343104765e-06
-2.59542955337671e-06
-1.70133182513555e-06
-1.58066722544004e-06
-2.88302596537118e-05
-2.7704934404368e-05
-2.18899032853283e-05
-6.88809908591291e-06
-2.59134066705995e-05
-1.741842163187e-05
-1.42447042205046e-05
-7.73072247706004e-06
-3.04734918613099e-05
-9.61149292818022e-06
-2.01166689276927e-05
-1.89595907915878e-06
-2.18936362835903e-05
-9.84012859034643e-06
-1.77098017522029e-05
-1.48666179883898e-05
-1.55146054293447e-05
2.90954424016063e-06
-5.17991531448982e-06
-6.16177490946553e-06
-2.85317819895852e-05
-1.88756800617502e-05
-1.48219813056295e-05
-1.81416387584384e-05
-1.25634543701257e-05
-2.04704251751107e-05
4.3182118139106e-06
2.47353047089069e-07
-6.24797504054265e-06
-2.44104697111937e-05
-2.61116322722932e-05
-1.91303830537894e-05
-1.28146074037081e-05
-1.19908504891768e-05
-1.04343557674878e-06
-1.25534416916316e-05
-1.60075255304813e-05
-3.31205131046362e-05
-2.14156490940878e-05
-1.38510527529103e-05
-3.08377695083755e-05
-1.89637122058122e-05
-8.70471796152074e-06
-2.99962831668319e-05
-1.90057256018879e-05
-1.68207270766504e-05
-1.8204966997029e-05
-1.44873002101747e-05
-1.4516719161979e-05
-1.68590553038421e-05
5.24256684384311e-06
-1.82603821177302e-05
-1.21029405049901e-05
-1.26637641576435e-05
-2.17797447704012e-06
-2.58264395101795e-05
-1.57215581806958e-05
-2.2460929256548e-05
-2.60956528816249e-05
-3.50857866932847e-06
-2.97494159429756e-05
-2.29297628994879e-06
-2.85130646390963e-05
-3.0989518572383e-05
-5.20403800016641e-06
-3.33258861649029e-05
-2.39496569579181e-05
-1.99824875711667e-05
-1.65147571110645e-05
-1.55151952538594e-05
-8.05089655522405e-06
-1.03035619900197e-05
-9.04694075302451e-08
-1.84368056387832e-05
-3.01974121803649e-05
-9.60019967903252e-06
-1.12276511932666e-05
-1.3963081229617e-05
-1.04111614826563e-05
-2.07303924314231e-05
-8.70359679696915e-06
-1.22560445517704e-05
-3.11530156208444e-05
-3.09466814664208e-06
-4.90975557893017e-06
-1.86537102093898e-05
-8.38551253281526e-06
-1.89183790165005e-05
-5.35527777265766e-06
-1.91480546583389e-05
-3.82973562433444e-05
-4.18800189676788e-06
-1.68216532775709e-05
-8.53036607720481e-06
-1.47458879032014e-05
-2.511423612674e-05
-2.03294977873333e-05
-2.03591299788877e-05
-1.7020263218602e-05
-7.26618615586156e-06
-1.7382757861978e-05
-1.62781270295083e-05
-1.40559782174319e-05
-9.85809944549652e-06
-1.33254754705682e-05
-2.70974210358954e-05
-1.34256072082355e-05
-8.21779716303348e-06
-7.66486715386215e-06
-9.92443820581022e-06
-1.11375516637443e-05
-8.73229547945938e-06
-1.38006339896082e-05
-1.81818997687291e-05
-1.90695987799559e-05
-1.01680249267383e-05
-1.66107861124817e-05
-2.44774144666756e-05
-1.53960000778612e-05
-1.12239432233773e-05
-2.05549270142464e-05
-1.82648008220216e-05
-7.00850961207606e-06
-9.05849585671626e-08
-9.67683265194882e-06
-2.35450933887312e-05
-2.7880967070858e-05
-1.30723659016501e-05
-8.7356449780376e-06
9.56536733057935e-07
-2.3921677219483e-05
-2.05145126550903e-05
-3.9408941848685e-05
-1.05557971242087e-05
-3.48871073474542e-06
-8.88149133037662e-06
-9.63191120045751e-06
-1.22852784536871e-05
-2.74833600137378e-06
-1.13496610510174e-05
-1.25905464848687e-05
-2.89408010316248e-05
-7.65955073255187e-06
-7.63215788257529e-06
-3.46614172671677e-06
-2.17675108413944e-06
-4.35135119123214e-06
-1.78046325275268e-05
-6.08154740497109e-06
-4.15121465174731e-06
-2.20331121550309e-05
-2.35917497066279e-05
-2.56882819233135e-06
-1.49104322892855e-05
-1.6739855911244e-05
-2.3124771646071e-05
-3.21669552718097e-05
-1.69537668030546e-05
-6.81127666428423e-06
-2.35469484282811e-05
-2.87615127512739e-06
-4.92970736808988e-06
-1.7913367977212e-05
-7.44514353156699e-06
-2.63365346911987e-05
-1.4248533777493e-05
-1.10669405218114e-05
-1.43544797305334e-05
-2.08131686749563e-05
-1.45940062398456e-05
-1.39265230692561e-05
-1.9963369811471e-05
-2.03380347643775e-05
-1.0761950038705e-05
-1.8682315075542e-05
-7.24042777329016e-06
-5.98798238805776e-06
-2.50603667780294e-05
-2.00636963976917e-05
-1.95252609736413e-05
-1.3629379216722e-05
-1.06362167748184e-05
-1.79321546835301e-05
-1.24120126437966e-05
-3.04034673382944e-05
-1.15196876695178e-05
-1.7299320230012e-05
-1.67988828931078e-05
1.67922518237313e-05
-1.45380871232871e-05
7.65719322902158e-07
-6.96783965690404e-06
-2.13497802341272e-05
-1.62761198583574e-06
-1.69031761489718e-05
-8.01803658852151e-06
-6.08165851161453e-06
-1.61742901318699e-05
-2.26059164804259e-05
-2.44233705307774e-05
-1.23801180010585e-05
-1.11523397300582e-05
-1.9217412659402e-05
-1.94991197808755e-05
-1.78550421756759e-05
-2.19097891784143e-05
-7.49175434117621e-06
-3.63581508057348e-06
-5.80667291648254e-06
-1.07105962390288e-05
-3.08932333896561e-05
-1.64889688968455e-06
-1.08881400784592e-05
-1.7508394382289e-05
-3.22506617719489e-05
-2.16304490782171e-05
-1.99677341899565e-06
-1.16044410223272e-05
-1.4023241439165e-05
-1.56746462449723e-05
-1.2676253922601e-05
-2.88723982416328e-06
-1.17221830457191e-05
-4.96367769484565e-06
-5.42517089809011e-06
-1.97447488230424e-05
7.78898623600062e-06
-3.89945429396931e-07
-7.6147965163564e-06
1.21127098517946e-07
-1.77489914858058e-05
-1.9583497554124e-05
2.61271797964782e-06
-2.689402299025e-05
-1.90323002915628e-05
6.94658403087185e-06
-1.27431606227897e-05
-1.16112989481799e-05
1.35712849341343e-05
-1.58573725813828e-05
-1.7142505280095e-05
-1.02732182322034e-05
-1.24857012704459e-05
-1.18379747152503e-05
-8.25499282086693e-06
-1.68983976648211e-05
-1.66233585528627e-05
-6.88545733034937e-06
-2.67961758149291e-05
-1.13988900319923e-05
-1.42848561616589e-05
-7.42009317757674e-06
-1.55947577697194e-05
-1.15421186973387e-05
-2.52249214146078e-05
-1.91257206204701e-05
-2.19217324606365e-05
-1.20235940249102e-05
-2.7077878190517e-05
-1.41923883592878e-05
1.26909765694784e-06
-2.90594853275921e-05
-5.87806586402999e-07
-2.90577173638123e-05
-3.16438657989266e-05
-1.66511138747263e-05
-2.19479405715968e-05
-1.44609171795062e-05
-3.48040450374759e-05
-2.21225982856954e-05
-2.48933329992465e-05
-1.94428991983243e-05
-1.3175435941286e-05
-6.56849565687165e-06
-2.90675464336388e-05
-1.31720039689677e-05
-2.18608078514882e-05
-5.87476163542332e-06
-2.1860503324074e-05
-1.79511774462202e-05
-2.06318332842621e-05
-3.13047339903338e-05
-2.92253482301728e-05
-1.48735572808527e-05
-2.8636114689333e-05
-1.55952814303139e-05
-1.24426516633368e-05
-2.80900029265749e-05
-1.40721019900812e-05
-3.88661288186514e-06
-2.69524456973127e-05
-1.29036711627195e-05
-1.85514159486137e-05
-2.60363326738403e-05
-1.72593426668311e-05
-1.80647281698365e-05
-8.78299158862981e-06
-1.02044336427258e-05
-1.90012602811383e-05
-6.07213069667467e-06
-2.68421596825466e-05
-1.61914824711166e-05
-1.27221546183493e-05
-8.62907714598496e-06
-1.64545123527508e-05
-7.34930342684772e-06
-5.69919729247443e-06
-2.1062310957669e-07
-1.34655517200722e-05
-9.40635701130146e-06
-1.41247742678367e-05
-1.80481737290071e-05
-1.32328244205107e-05
-1.56945535084253e-05
-2.01731139322621e-05
-1.60997301551836e-05
-2.02422160601004e-05
-1.26637628387722e-05
-1.31863826472038e-05
-1.21168542361096e-05
-3.35135822036456e-06
-1.41184493529765e-05
-1.71700961415046e-05
-8.26239895901509e-06
-1.45978147018065e-05
-2.0251192000093e-05
-1.26670532846398e-05
-1.40517181705265e-05
-1.5067860436979e-05
-2.64611992859019e-05
-2.06030847291057e-05
-1.12511891635983e-05
-9.18575984450872e-06
-1.60176743895948e-05
-6.02833710358188e-06
-1.68822284735286e-05
-7.75927782051884e-06
-1.26700146828384e-05
-6.1654239578138e-06
-1.81182176085096e-05
-1.5427320537221e-05
-7.42098561913674e-06
-2.05015280316168e-05
-7.64881577991114e-06
-3.28471704838476e-05
-9.30939206579049e-06
-1.91497654301372e-05
-1.94067066949195e-05
-1.75287942434644e-05
-1.69697640970592e-05
-1.43634845913357e-05
-2.01431857916947e-05
-8.75517264133712e-06
-2.45342108452651e-05
-1.80035425656639e-05
-2.12728289717635e-05
-2.87973353401115e-05
-3.48913620745508e-06
3.99215616883069e-06
4.45472048114345e-06
1.18002133746577e-05
-7.53225370292267e-06
-2.05639356861985e-05
-1.23795098122773e-05
-6.50797397106807e-06
-2.12197818975513e-05
-2.13032303051043e-06
-1.95137464447738e-06
-1.69427123703681e-05
-1.21054409515816e-05
-2.55310704082348e-07
-1.32054411276809e-05
-8.33159140734417e-06
-1.29032459114785e-06
-1.94074332226335e-05
-4.13931115544141e-05
-4.97663756583732e-06
-1.88371915489589e-05
-2.62819709901846e-05
-2.6519886192729e-05
-1.54223131664608e-05
-6.55993662277926e-06
-4.29442153432837e-06
-1.20179610338182e-05
-1.93526999872772e-05
-1.5471850089771e-05
-1.84523476899039e-05
-9.73539615065588e-06
-2.50807939193973e-05
-1.22941731256584e-05
4.96414993191284e-06
-2.00684714400584e-05
-5.16182235639119e-06
-1.73158045491641e-05
-1.62236840789231e-05
-2.64351015195046e-05
-6.53775648773054e-06
1.41152907890062e-06
-2.11170115646667e-05
-1.83829172884213e-05
-1.01596781167319e-06
-1.21912358782484e-05
-6.29925674787631e-06
-9.08923712316147e-06
-1.58567714286232e-05
-3.71803655309249e-06
-7.15917596913986e-06
-2.44783335793866e-05
-1.7328582725973e-05
-3.25270120427945e-05
8.27879520419768e-06
-1.83728528543421e-05
-2.16192339148178e-05
-4.50510216820932e-06
-9.78844196605612e-06
-1.58251958763482e-05
-1.41700791087854e-05
-2.05142152125748e-05
-2.36535923743116e-05
-8.66302335958985e-06
-2.18421488384143e-05
-1.23502263877163e-05
-9.99359576581533e-06
-6.40475022701872e-06
-1.75680692338497e-05
-2.75580535489646e-05
-1.55713519634479e-05
-1.3176065856026e-05
-1.71373252610098e-05
5.358532788111e-06
-1.54881519626091e-05
2.12044439193313e-06
-2.4742402753341e-05
-2.16764435399923e-05
-2.47088496830475e-05
-2.4207028364315e-05
-2.03550867641894e-05
-6.73902896203583e-06
-1.80458472926529e-05
8.62699411330092e-06
-1.61033833227574e-05
-2.22131840908609e-05
-2.61946474357272e-05
-2.8170259946733e-05
-3.08214205534515e-05
-1.12371367431496e-05
-2.77604855416564e-05
-1.54712878005053e-05
-1.23268631404503e-05
-1.76379151449248e-05
-1.56620704893244e-05
-2.46800075466788e-05
-1.16326113995716e-05
-1.87278143296456e-05
-6.94619927938317e-06
-9.44484667875323e-06
-6.68636383667915e-06
-1.74653703661322e-05
-2.14396660315997e-06
-1.53343493688112e-05
-1.44249921613287e-05
-7.66975739549665e-06
-1.97077789436989e-05
-9.0131758090075e-06
-2.50574114466664e-05
-1.40351867373135e-05
-1.87822477220658e-05
-2.62095057390686e-05
-1.63227986834562e-05
-2.18520901205459e-05
-1.95291126892305e-05
-1.39098447684191e-05
-4.36546043324206e-06
-1.90293936620582e-05
-1.60118044722089e-05
-8.77637144865109e-07
-9.38748924061151e-06
-6.03421705931985e-06
-1.02587462087496e-05
-2.34202664547378e-06
-3.17871730030421e-05
-1.74117766907992e-05
-3.08886203878564e-05
-1.89216791530196e-05
-2.32899809165153e-05
-2.86327614690726e-05
-1.52100019417632e-05
-1.89725749988858e-05
-5.40984834031083e-06
-1.57381001725555e-05
-1.26869480803596e-05
-4.84420471051824e-06
-1.3501192954981e-05
-1.10165211950178e-05
-2.03444081951873e-05
-1.69698637399245e-05
-1.86202879783885e-05
-3.21221194132652e-05
-1.20383768634987e-05
-1.47572162801975e-05
-1.5349265476556e-06
-1.15402848412907e-05
-2.13581587704967e-05
-3.15731072844408e-06
-2.19649756598017e-05
-5.8457499402725e-06
-1.61981225817059e-05
-1.60293790929607e-05
-1.72415289954304e-05
-1.21089393293866e-05
-2.57411689106262e-05
-3.44322279876911e-05
-1.03579095435606e-05
-1.49612032378059e-05
-1.69886475675429e-05
-2.7492907154371e-05
-9.86855541359988e-06
-1.0768957389517e-05
-2.34992056781957e-05
-1.83130764235049e-05
-1.12549035247851e-05
-1.41624510884737e-05
-2.5133186536998e-05
-2.69478353126491e-05
-1.67808572949305e-05
-1.06408637150269e-05
-1.59805162520261e-05
-1.62097978617456e-05
-1.08656962189727e-05
-1.53022543136651e-05
-2.78550059952094e-06
-1.25938170029042e-05
-2.38843568837719e-05
-1.15231193256401e-05
6.54712763219785e-06
-1.05187244584846e-05
-2.14431733770046e-05
-1.58936925564331e-05
-8.01545990193507e-06
-1.31481873688193e-05
9.44103555354103e-06
-2.59064684924076e-05
-1.77643767350039e-05
-1.02337300695099e-05
-9.93956116910345e-06
-2.38274564357457e-05
-2.68332440599853e-05
-1.79078635213644e-05
-1.90254692887402e-05
-1.34317654475134e-05
-5.87187212522943e-06
-1.40332348764325e-05
-1.50419215983206e-05
-9.94890601627697e-06
-2.07608466738178e-05
-8.33229224466089e-06
-1.81204220469476e-05
-2.20502059669736e-05
-9.38121702357911e-06
-1.4817635062137e-06
-1.72696963786659e-05
-8.16449174580342e-06
-3.18732900479735e-06
-1.19078257986738e-05
-3.26927323568079e-06
-1.27620803667449e-05
-1.68608502702717e-05
5.06632699750974e-07
-9.16497230943631e-06
-1.34043910725346e-05
4.92768850790693e-08
-2.68379707618195e-05
-1.08318701272372e-06
-8.01735934496978e-06
-2.07423918550588e-05
-1.058176228953e-05
-1.72557837264635e-05
-1.17026322989295e-05
-2.51528427377358e-05
-9.26883443995484e-06
-2.21319703684134e-05
-2.59469596024357e-06
-1.83292727155877e-05
-2.71144135450663e-05
-3.55323020388765e-05
-6.94832800036215e-06
-9.90992425221361e-06
-4.09765957915354e-06
-1.88075346182936e-05
-1.04056585308736e-05
-1.52123905670359e-05
-2.97165501202191e-05
-3.01525173781058e-05
-2.53873018129118e-05
-1.53877935391482e-05
-2.32078658954326e-05
-1.4449877502302e-05
-6.71658803683835e-06
-9.26058780538255e-06
-2.38148750369959e-05
-2.36925041207233e-05
-1.58006234715396e-05
-1.59410559357919e-05
-2.00921445227108e-05
-2.02761211122734e-05
-1.04549405184605e-05
-8.01976180274297e-06
-2.19936063715865e-05
-1.93735005912445e-05
-5.37589297503118e-06
-1.63760397678209e-05
-8.59055096530887e-06
-1.08173520224308e-06
-1.42177294840742e-05
-2.80054218878216e-05
-1.53062484908171e-05
-1.99139364879637e-05
-1.09890615922169e-05
-6.1080980710617e-06
-4.47515586544434e-06
-5.84681623884459e-06
-2.1073860226605e-05
-2.01454127950498e-05
-1.92431595382051e-05
-1.92641145367055e-06
-4.1376239433442e-06
-2.27230986794967e-05
-1.47132221084366e-05
-8.98839517621091e-06
-1.71317948963314e-05
-7.98846583191892e-06
-3.20754955415237e-05
4.7136442850233e-06
-9.45508388664062e-06
-3.78428431954193e-06
-3.08512124837155e-05
-1.82279137416738e-05
-1.35998642768462e-05
-1.13978215074995e-05
-2.15623060953584e-05
-2.54683597169947e-05
-1.59243531621538e-05
-2.60201562582493e-05
-1.35707241524875e-05
-1.16969138001202e-05
-9.13763113257016e-06
-2.75919850608117e-05
-8.35408092079957e-06
-1.0279056059099e-07
-9.06803548538942e-06
-1.75212436612455e-05
-1.86574042343845e-05
-2.67958272967961e-05
-2.02803245323949e-05
-1.27601830628311e-05
-2.39387971762327e-06
-5.07025606387367e-06
-9.44197905156719e-06
-1.37109736827802e-05
-2.18137785514062e-05
-1.29932399910543e-05
-2.36374882518465e-05
-1.06563482652491e-05
-1.23265143596637e-05
-1.4993096831104e-05
-1.35773149130696e-05
-1.09492847113581e-05
4.1270240272496e-06
-7.56301480582998e-06
-2.12217776659449e-05
-2.09835175025794e-05
-7.73798503099669e-06
-1.60836299016172e-05
-6.69541283383019e-06
-6.57642940378368e-06
-3.23625984779554e-05
-2.21709405152889e-05
-3.68028362970416e-05
-1.61420828062049e-05
-1.31390827226306e-05
-2.01280824959927e-05
6.30890690276856e-08
-3.71042160991045e-06
-1.5477937502265e-05
-2.07995701826013e-05
-1.03004656204402e-05
-1.37476617690749e-05
-2.6593401375963e-05
-6.55146046550069e-06
-8.00590605388239e-06
-3.13751308714233e-06
-2.35278712238424e-05
-2.18479083680003e-05
-1.27833553093614e-05
-1.85764331765033e-06
-3.04513798618972e-05
-1.29214648574614e-05
-8.09791700947828e-06
-2.37858471310537e-05
-1.06823946894933e-05
-1.88224121746364e-05
-1.27760151404159e-05
-2.45789352340055e-05
-1.59354305859934e-05
4.75371768765451e-06
-2.74410067774738e-05
-1.40797510116112e-05
-2.61111615995444e-05
-6.04788882805982e-06
5.13660550039051e-06
-8.65222973375165e-06
-9.23331231424388e-06
-2.16413770350765e-05
-1.53506842084588e-05
-1.79004212924005e-05
-6.45496084871372e-06
-1.83367675048087e-05
-2.28074993543584e-05
-2.67496025621288e-06
-3.55471788894411e-05
-2.14469524034484e-05
-1.54291774453475e-05
-2.0655639450486e-05
-1.45345489048729e-05
-1.38201126645199e-05
-2.5556314392709e-05
-1.6940632800534e-05
-1.36794226517997e-05
-1.36135662539685e-05
-2.47795833443706e-05
-1.27170271881928e-05
-4.43498712386488e-06
-3.71294187163331e-05
-1.49535540716065e-06
-1.47082062565207e-05
-9.10866793559475e-06
-2.99357460547336e-05
-1.66241435047373e-05
-2.24959759556508e-05
-2.01537818275001e-05
-1.39916356929789e-05
6.71899422439844e-07
7.90357774878221e-06
-1.12735688996475e-05
-1.61693087795981e-05
-1.94788523300024e-05
-1.98902357411537e-05
-1.01537340559291e-05
-8.61995652076015e-06
-9.93893349688075e-06
-8.4968571474859e-06
-1.45476454913267e-05
-2.3085863622634e-05
-5.56851519582383e-06
-2.45772846420861e-05
-7.66817706912227e-06
-8.64807084212675e-06
-1.4877994555984e-05
-1.2800050277236e-05
-1.76798593775672e-05
-2.03290768742841e-05
-2.45187224853724e-05
-1.96809761395347e-05
-2.01792973121183e-05
-7.97806320770344e-06
3.99139861808355e-06
-1.67203439469476e-05
-1.1387614854653e-05
-7.99968381571296e-06
-1.90506918268525e-05
-1.65977631916795e-05
-1.63479459542526e-05
3.17531417299544e-06
-3.02855522952028e-05
-2.22390786767022e-05
-4.56531041463453e-06
-9.09109957559909e-06
-1.43611074731961e-05
-1.39046440172318e-05
-6.19575658824525e-06
-1.24126083666495e-05
-1.13404249703337e-05
-2.01231533759354e-05
-3.36042275539314e-05
-9.07875088460603e-06
-1.4309116856153e-05
-2.83271058091221e-05
-3.28141811560616e-05
6.72802684597037e-06
-1.86360564926536e-05
-1.84026316451442e-05
-2.1064490514768e-05
-1.75738576703975e-05
-2.22132819033079e-05
-1.29998565395884e-05
-1.57199231205313e-05
4.29445594795509e-06
-1.21924683259322e-05
-1.26272523314918e-05
-1.31144994786755e-05
-2.19866500741763e-05
-2.1151336441413e-05
-1.09772324170924e-06
-1.53632633179797e-05
-1.76147804333745e-05
-5.85305191554581e-06
-1.78810105587104e-05
-5.43898345289598e-06
-2.29688305552532e-05
-1.24830443163729e-05
-1.991088461721e-05
-2.59869309107292e-05
-1.27909726771707e-05
1.22461466172952e-06
-9.77019274629096e-06
-1.65486397113431e-05
-1.04637595931584e-05
-1.65203505563832e-05
-6.71918305286058e-06
-3.11492099859699e-05
-2.2513390321842e-05
-2.70529772546696e-05
-1.50440973010062e-05
-2.75234896095805e-05
-1.42889479780277e-05
-1.20105155790182e-05
-2.0635796939006e-05
-5.16184209506912e-06
-1.3711020966533e-05
-2.94598413682594e-05
-1.3984108559196e-05
-2.03639132448297e-05
-2.31695215450445e-05
-1.51834635635588e-05
-1.77830949185607e-05
-1.3098083039185e-05
-9.33655666744119e-06
-9.93200805542764e-06
-1.95548697078284e-05
-2.32159520686084e-05
-9.29326900987356e-06
-1.60543791742203e-05
-2.62171078644142e-05
-7.35435222235419e-06
-2.4653599323393e-05
-2.10532170454262e-05
-2.72019924694469e-05
-1.18414759640471e-05
-4.77310174308026e-06
-6.20861881399801e-06
-1.53669185976222e-05
1.08628118668866e-05
-6.40652576979968e-06
-1.94321162133906e-05
-1.13878281698743e-05
-1.5275450649301e-05
-1.97276428909162e-05
-1.26384255700164e-05
-1.0389055660981e-05
-1.6094818952642e-05
-6.55315040766797e-06
-4.87721497241939e-06
-2.39786711259536e-05
-3.25225382371908e-05
-1.74904855855174e-05
-1.90166516220912e-05
-2.33280837770273e-05
-7.96353489741235e-06
-7.7095147498861e-06
-4.75182345125318e-06
-1.61311308803317e-05
5.42626144269193e-06
-1.14737623902933e-05
-2.49049296441417e-05
-1.13901068647773e-05
-1.45876630128467e-05
-1.31479353212397e-05
-1.76237526529815e-05
-1.1344923600795e-05
-1.54021302650976e-05
-1.0417282400298e-05
-1.67933552674556e-05
-6.3988439291345e-06
-3.96755021824997e-05
-1.74404435084836e-05
-1.76656864718462e-05
-9.88986200399851e-06
-5.46103406068231e-06
-1.70912739643978e-05
-9.23996388099556e-06
7.45542330625353e-06
-9.65786179105991e-06
-3.18352344938422e-05
-2.034152084321e-05
-4.65230065475373e-06
-1.62725434615617e-05
-7.2282730144773e-06
-2.06518701102185e-05
-2.52022668254263e-05
-1.76623987088739e-05
-2.13506868524568e-05
-1.04300643565504e-05
7.32655387723402e-06
-2.72696711882997e-05
-2.19217721547721e-05
-1.34099882953553e-05
4.15590476052736e-06
-2.25107588327111e-05
-1.97788103032183e-05
-1.11776214023372e-05
-1.59945934239146e-05
-1.34900373384019e-05
-1.50103052504899e-05
-2.22454553060406e-05
-1.94407829677233e-05
-1.06783020094922e-05
-3.2537076529446e-05
-3.77802706644472e-06
-8.65843441988291e-06
-1.12825634821519e-05
-1.37613393606169e-05
-2.44670198642044e-05
-1.28389969817017e-05
-1.24998082758667e-05
-1.3749680774567e-05
-8.18565661851674e-06
-1.12183657175024e-05
1.19555929276758e-06
-2.34615343729383e-05
-2.18868859794422e-05
7.56489321822254e-07
-7.38926451094811e-06
2.4508968083518e-06
-1.71402145364809e-05
-1.32254609739915e-06
-1.8947047251805e-05
-1.27269711178225e-05
-1.04449100427488e-05
-1.64620740478733e-05
-1.67083115096989e-06
-2.64552992081822e-05
-2.14256381452228e-05
-1.69631835892704e-05
-8.52485586593155e-06
-1.54456974478075e-05
-5.70608391341586e-06
-1.99880366076607e-05
-1.0134797101164e-05
-3.19758655741625e-05
-9.13793334154223e-06
-1.05324177508913e-05
-4.67389867550258e-06
-1.80010946158141e-05
-1.66883020867179e-05
-1.57661225391904e-05
-3.55160152441316e-05
-4.90385887059903e-06
-2.28816927687336e-05
2.14523622863985e-06
-2.05775517416275e-05
-1.7579770084742e-05
-1.78903422696511e-05
-2.33337294002078e-05
-5.40573979666879e-06
-2.56080860257125e-05
-1.8738859760911e-05
-2.45469099800241e-05
-3.43176461383079e-05
-1.55090343588317e-05
-4.97351830161353e-06
-1.75056676221193e-05
-2.16529177974859e-05
-2.75583744900546e-05
-6.50230619526987e-06
-7.82999374965868e-06
-1.24229308860017e-05
-1.3128335279145e-05
-2.82320363235848e-05
-1.74670121720549e-05
-2.34717149337446e-05
-3.53582192159557e-05
-3.74252079871138e-05
2.04892498574755e-06
-1.09751575407586e-05
-1.68454946288465e-05
-6.12942799208538e-06
-2.64863703256728e-05
-8.2277262067716e-06
-8.08513811055432e-06
-1.31128539846646e-06
-2.14981348727969e-05
-9.37334041680673e-06
-1.28276861278667e-05
-1.26077522196933e-05
-9.7804961682427e-06
-6.05832998182183e-07
-1.76650161926482e-05
-2.31487348998628e-05
-6.44287278163652e-06
-3.88307103126533e-06
-1.8969232574011e-05
-2.2850716962887e-05
-1.53533106562065e-05
-2.51755024995125e-05
-3.27745753303329e-05
-1.81544641320634e-05
-1.19588563803799e-05
-2.18877949895284e-05
-2.91613650649365e-05
-1.55584659344985e-05
-1.1725159097908e-05
-2.97290435878083e-05
-1.68899681550911e-05
-8.39602983356194e-06
-5.48317793271991e-06
-1.54009764233967e-05
-2.36113678126509e-07
-2.02675318763986e-05
-1.18771385826423e-05
-2.07742265898303e-05
-1.66567785340991e-05
-2.22386490528381e-05
-1.71597344729293e-05
-3.20913869116659e-05
-1.56462213604304e-05
-2.95692147991946e-05
-2.01833693809889e-05
-2.17049462043032e-05
-1.7959595117753e-05
-1.88850048042972e-05
-1.76021341787942e-05
-2.14512076504381e-05
-1.33342567796011e-05
-2.31711438127952e-05
-1.03511024909627e-05
-1.67588573925308e-05
7.58479085044411e-06
-1.37434344892493e-05
-2.51340625072055e-06
5.36957735177504e-06
-3.73337277859054e-06
-1.14590063004656e-05
-4.58817276642331e-06
-1.37229419647107e-05
-2.72564322572459e-05
-9.07641865028146e-06
-1.31959791921228e-05
-1.40284442197434e-05
-7.23816470346786e-06
-1.42184284096995e-05
1.86309259436874e-08
-5.32535435061785e-06
-1.02052807079775e-05
-2.10489847675844e-05
-2.62670221822556e-05
-1.37444621439318e-05
-1.26418000290319e-05
-8.73628566884585e-06
-8.48720489616228e-06
-9.75229173042983e-07
-1.57533539632782e-05
-1.80544093282791e-05
3.61490964995291e-06
-1.10947270288486e-05
-4.11616700031073e-05
-5.88709035953439e-06
-8.34070894104062e-06
-2.54143023271371e-06
-2.24592482622006e-06
-3.60217731570073e-05
-1.75513671728308e-05
-4.52957081705315e-05
-9.02931182156128e-06
-3.30439626034882e-06
-1.89277796508064e-05
-4.78375770211284e-06
-6.36839306015285e-06
-4.73080276200836e-06
-1.74395509882534e-05
-1.7616422331217e-05
1.5274651279824e-06
-1.10050154573114e-05
-7.01752918062539e-06
-1.53304048676499e-05
-9.20644908120207e-06
-1.86780925661279e-05
-1.14165632565961e-05
-2.21508672682326e-05
-1.85047579970547e-05
-1.0016993280825e-05
4.77219457467248e-06
-1.2746343918154e-05
-2.30815008908367e-05
-1.09012850981829e-05
-3.01077388529909e-05
-1.58999135680582e-05
-1.16451909590905e-05
-2.05847061240452e-05
-1.03800808000138e-05
-1.59496076401538e-06
-8.2587188298712e-06
-1.16265125366825e-05
-1.25315381228439e-05
-4.88481948394132e-06
-1.39251967440442e-05
-2.50129974189468e-05
-2.3124956279922e-05
-1.76939025817902e-05
-2.02541843657755e-05
-1.82514369937619e-05
-3.87011319059032e-05
-9.21708232137576e-06
1.1794295839666e-06
-2.51558072409442e-05
-1.05815453113158e-05
-1.02281716459558e-05
-2.45182846693658e-05
-3.11408823833345e-05
-1.02209444733883e-05
-6.44939939741318e-06
-1.65139581003312e-05
-3.70702516128118e-06
-1.79956935236955e-06
-2.6902824328688e-05
-3.7367348649984e-06
-1.37190921506792e-05
-2.61003086132193e-05
-6.3717588583355e-06
-3.84596803104481e-06
-1.84990692128509e-05
-1.20630789721887e-05
-5.4735064035143e-06
-2.27434609413e-05
-8.39628743780848e-07
8.86835435828416e-07
-2.09707528780432e-05
-1.49378115262207e-05
-2.94599867580604e-05
-3.21898647121885e-06
-1.771123933691e-05
-2.16573489437953e-05
-9.32228608278444e-06
-5.48347971554535e-06
-5.55082390433885e-06
-1.65295288760179e-05
-1.96574601637226e-05
-2.63629971257701e-05
-4.02459396903508e-06
-8.49650231953411e-06
-1.05679305820338e-05
-1.36959939763224e-05
-2.0974678015456e-05
-3.00421887447205e-05
-1.3891169726991e-05
-1.30968297870355e-05
-2.90061475184091e-05
-7.46562428967725e-06
-9.8546577036256e-06
-2.24947286917799e-05
-6.82781356975405e-06
-1.25634243241563e-05
-4.84065138070545e-06
-1.85847539063245e-05
-2.53752201241214e-05
-1.40481073264264e-05
-1.61297834115166e-05
-1.81026697728339e-05
-1.64266551383491e-05
-9.56635144987643e-06
-1.20424142085543e-05
-1.97853151401372e-05
-2.37239905606924e-05
-1.79848351995737e-05
-2.70152295949415e-06
-1.46857458202209e-05
-2.18351358274073e-05
-3.08506559715321e-05
-2.17788782996844e-05
-1.04926989641021e-05
-1.17937982709496e-05
-7.17736260274944e-06
-6.58602482211336e-06
-1.79976521932102e-05
-1.10186206508214e-05
-2.0834337230457e-05
-1.84400185619971e-05
-6.48822756786467e-06
2.278319487463e-08
-5.66802128422153e-06
4.07297722929807e-07
-2.32809603922462e-05
-7.03656894132847e-06
-1.27088441782517e-05
-1.14734188552763e-05
-3.60133555800572e-05
-6.76980335914073e-06
-8.90888844428268e-06
-4.21104531397747e-05
-1.69462603727251e-05
-1.55501478347717e-05
-2.54763965988131e-05
-1.34251699329817e-05
-1.97520780400522e-05
-2.11462440881462e-05
-1.420232716325e-05
-9.62223465355776e-06
-1.64887430461476e-05
-1.27542764363876e-05
-1.3837702067986e-05
-1.85802016888994e-05
-2.59690174497856e-05
-3.07308443284179e-05
-1.53964494285695e-05
-6.44644576975198e-06
-1.15273287989992e-05
-9.90070786947746e-06
-1.16527152204499e-05
-1.99624262967537e-06
-2.84155374552145e-05
-1.14548261909966e-05
-8.6693247404807e-06
-2.4288418905452e-06
-1.83800252901679e-05
-2.96649633387707e-06
-1.61042804890835e-05
-2.14596390682391e-05
-9.22047041913396e-06
-1.01225027989849e-05
8.94801541765193e-07
-1.01715282944883e-05
-2.1230845668201e-05
-7.83152882962199e-07
-1.62247934619435e-05
-1.59875032970585e-05
-7.72668976966011e-06
-2.04604559635274e-05
-1.00714980753949e-05
-7.34846228494442e-06
-1.1860790367497e-05
-1.17440637321078e-05
-2.69136187357122e-05
-2.52592218379734e-05
-2.39055576846618e-05
-5.21783735009796e-06
-1.20538974978029e-05
-6.46060134778763e-06
-2.49826381883764e-05
-2.15105080435655e-05
-2.4964043371317e-05
3.94385647937977e-06
-2.89870912870977e-05
-1.41397490429399e-05
3.69323072517439e-06
-2.41274424511813e-05
-2.68637506355538e-05
-1.34518138694256e-05
-2.07101546477096e-05
-6.62637346209994e-06
-2.24900545169808e-05
-8.73533089249518e-06
-1.68055328719543e-05
-2.19987883426452e-05
-1.9687855882019e-05
-3.73626405340151e-06
-1.05416309093674e-05
-1.18103719825793e-05
-1.5927266575619e-05
-2.15506101031241e-05
-8.47937876864734e-06
-1.71602097164715e-05
-2.66366224191786e-05
-6.7018177875914e-06
-4.06099037321143e-05
-8.09667965599827e-06
-1.42015955917377e-05
-1.71703563891411e-05
-8.33014542327869e-06
-1.53111286550697e-05
-2.36842125989989e-05
-1.49763905516135e-05
6.53723875388009e-07
-1.93940740647602e-05
-7.3535789112753e-06
-4.71519787792525e-06
-1.53305077518221e-05
-1.30843913930982e-05
-1.49480266295545e-05
-2.020684866882e-05
-6.01780484763288e-08
-1.17391991387583e-05
-3.91577000966092e-06
-1.74924560997441e-05
-1.52827364780424e-05
-1.13235364594283e-05
-1.33064496053837e-05
-1.46830508544016e-05
-1.96735316500116e-05
-1.87823797334641e-05
-2.7366365957824e-05
-2.28092707748504e-05
-3.46137149417191e-06
-4.92470356890867e-06
-1.68919832202783e-05
-1.52470374640683e-05
-1.5238545328057e-05
1.20352838264632e-05
-4.87940080412399e-07
-2.52611164583649e-05
-2.04524546756195e-05
-1.41205310642055e-05
-2.28240976392001e-05
-2.39244308516911e-05
-2.1418949486347e-05
1.19728284871323e-06
-1.78560308643083e-05
-1.76018892958532e-05
-1.51714431379214e-05
-1.92565136803413e-05
-3.96094298615456e-06
-1.56001809605956e-05
-1.93579981919348e-05
-6.24007515664996e-06
-1.88760492675093e-05
-2.87783638507042e-05
-1.41839107600605e-06
-2.89849154680314e-05
-2.16086370779571e-05
-2.32310440491901e-05
-1.27482571037612e-05
-6.34107609813767e-06
-1.18608171436898e-05
-1.0404421073386e-05
-1.31313069861369e-05
-1.07675732349731e-05
-7.99335594658102e-06
-1.16922323166477e-05
4.8493287996174e-06
-2.16422486416978e-05
-1.92364836980987e-05
-2.73244009033094e-05
-1.28161205628399e-05
-1.56955343197051e-05
-2.61989882426999e-06
-5.00590522166913e-06
-2.55307076561448e-05
-2.07658017124717e-05
-4.23422769872378e-05
-1.5573782944092e-05
-2.91484823383144e-06
-1.71721310808659e-05
-2.02700988916888e-06
-1.6360781468098e-05
-4.01606722209869e-06
-2.22287695439464e-05
-1.8041104997956e-05
-3.21857751113544e-05
-2.24012988849081e-05
-1.24119189835711e-05
-2.16346739227896e-05
-1.27871197399584e-06
-9.72506021681981e-06
-1.19091449159014e-05
-1.0725889984174e-05
-3.02117895285885e-07
-6.1173071309174e-06
-2.65353278139051e-05
-5.04170600115563e-06
-3.10352345712348e-05
-2.23968374198488e-05
-1.89477556446695e-05
-1.32997095098455e-05
-1.01551298430528e-05
-1.97616837720917e-05
-1.54617904096256e-05
-8.09695855541543e-06
-1.88350841867364e-05
-1.02661250554012e-05
-5.90635698947991e-06
4.50606327335306e-06
-1.10847420427163e-06
-1.70374413799964e-05
-1.33911760688559e-05
-3.24614378388788e-05
-1.92547883412233e-05
-1.31424525257053e-05
-1.73378117847109e-05
-1.48479653224379e-05
-2.97908422696063e-05
-8.38841547189587e-06
-1.73370256576129e-05
-1.29028516505532e-05
-3.19618588225597e-05
-3.64857545956337e-05
-1.21442297944643e-05
-1.12369639093146e-05
7.87990839196415e-06
-2.42474367875578e-05
-2.34156640253641e-05
-2.0018451083142e-05
-2.9385456445088e-05
-6.11206033040004e-06
-1.68900074979892e-05
-1.9626220198249e-05
-1.60816410952103e-05
-1.56291078389876e-05
-2.03177182684154e-05
-1.87850850788622e-05
-3.43677690021525e-06
-7.71011651263373e-06
-1.89040293380083e-05
-1.42749017523295e-06
-1.05182709065429e-05
-1.61938782964948e-05
-1.56179806928001e-05
-1.90191788364349e-05
-2.44050730191468e-05
-1.49679751095786e-05
-5.76950878250144e-06
-2.14414112912852e-05
-1.63103552877249e-05
-1.31050182021783e-05
-2.32747924396045e-05
-2.59825150409746e-05
-2.59287037002528e-05
-2.37673861174367e-05
-4.5673701793575e-06
-1.04940504430707e-05
-8.68516758498609e-06
-1.92691245255053e-05
-2.48030540204994e-05
-3.13466060490995e-05
-3.24930290155278e-05
-8.59403638006773e-06
-1.63809727011438e-05
-1.45476968155543e-05
-1.3153795680434e-05
-1.82526969030883e-05
-8.24539836522372e-06
-1.24844478878385e-05
-1.79223069427403e-05
-6.36583777883155e-06
-9.79848178749208e-06
-3.61713645420752e-05
-7.72305294244547e-06
3.65658789095826e-06
-1.53866262392609e-05
2.7011859030271e-06
-2.65696269008655e-05
-2.45634178315186e-05
-2.53684898007179e-05
-1.43904721950399e-05
-2.85027439206303e-05
-3.81101656133788e-05
-4.55746249344933e-06
-1.46834970680056e-05
-1.57339250281869e-05
-1.66187032122799e-05
-2.41951230039696e-05
-7.53109389306894e-06
-1.43097331265249e-05
-2.68540934639968e-05
-1.32532082885547e-05
-1.6287613168692e-05
-1.50332945034481e-05
-1.19870689164013e-05
-5.01404796161155e-06
-1.90280422437998e-05
-6.99148191976141e-06
-7.59431803747102e-06
-7.31761439962218e-07
-2.01312366961419e-05
-1.73991459357247e-05
-1.40128145170094e-05
-3.85692304329438e-05
-1.28082730192623e-05
-2.30171504344734e-05
-4.4255898849529e-06
-1.55232970426953e-05
-1.08301672629914e-05
-1.6282253282489e-05
-1.50221566235525e-05
-1.15970381457111e-05
-1.72190284322783e-05
-7.70427693026748e-06
4.3201049937233e-06
-3.56369848568305e-05
-2.00430036761215e-05
-8.89378233713566e-06
-7.86657444495758e-06
-1.89059890667852e-05
-1.23029332751726e-05
-2.04962671894847e-05
-1.8461869379569e-05
-6.92037340222833e-06
-1.64972097034909e-05
-9.05283080331843e-06
-1.56635466992118e-05
-1.68351759646238e-05
7.73920314636528e-07
-6.60696954434826e-06
-2.1797301502588e-05
-1.65991546474928e-05
-7.74344304939593e-07
-5.73324543771195e-06
-2.47241586300548e-05
2.51734163275093e-06
-2.04646542980652e-06
-3.63175003692199e-06
-9.73969888002698e-06
2.46034173161913e-06
-2.97135855615395e-05
-2.32939385669641e-05
-1.55285387341482e-05
-3.04080757526694e-05
-1.38490646511788e-05
-1.1364705848535e-05
-1.50551844433014e-05
-2.76673249064953e-06
-5.48041083731183e-06
2.35054573480574e-06
-1.06081778122082e-05
-8.57205639472902e-07
-1.22223768898231e-05
-4.68297823976511e-06
-1.38737876779848e-05
-4.25927350071982e-06
-1.29168732007507e-05
-2.17402326181399e-05
-2.27458535098127e-05
-1.44639808163307e-07
