# Supplementary material for: Research on computational propagation and identification of mine microseismic signals based on deep learning
Source: PLoS One. 2025 Oct 22;20(10):e0334641. doi: 10.1371/journal.pone.0334641 (PMC12543183; doi:10.1371/journal.pone.0334641)
Supplement: S9 Data — (ZIP) [file pone.0334641.s009.zip › 000101100000310.xlsx_0.txt_24.txt.txt]

-6.80797119036346e-06
-2.79721805546558e-05
-2.19490445929247e-05
-2.77820188576612e-05
-2.26637672004112e-05
-6.30871055785572e-06
-1.1990824530677e-05
-1.09244476501634e-05
-1.25533673312641e-05
-1.17732673904014e-05
-2.84047529391383e-06
-6.2500397965193e-06
-1.30175080464531e-05
-1.46549024060042e-05
-1.97916562075492e-05
-2.24553422216247e-05
-2.02186116289097e-05
-7.0184672275421e-06
-1.36997126059074e-05
-1.96173381226969e-05
-2.44132878306006e-05
-2.71088575575154e-06
-2.64600876480765e-05
-1.75178809937296e-05
-1.10012828010508e-05
-1.11807733666275e-05
-1.28442578240615e-05
-6.91552366739745e-06
-2.36310752883028e-06
-1.1113570863291e-05
-3.5098854437088e-05
-1.15986436356668e-05
-1.55791267585062e-06
-1.78523276396726e-05
-9.93107672784587e-06
-2.48565017301696e-05
-9.57038339004266e-06
-2.55202493238924e-05
-2.02396465666718e-05
1.15166617090924e-07
-2.08331930781341e-05
-3.10216017509463e-07
-1.23062513993766e-05
-9.37610399350535e-06
-5.37743570177425e-06
-1.07156457082884e-05
-2.49866822723201e-05
-2.08852015063434e-05
-2.09571665315545e-05
-2.15436669616553e-05
-1.46719742670041e-05
-4.95015527454788e-06
-1.42935301388238e-05
-1.74698558392456e-05
-8.47458482322562e-06
-5.06627707997482e-06
-4.63741523072687e-06
-5.545074581443e-06
-1.06469808722622e-05
-1.0988807759069e-05
-1.94488705944111e-05
-2.66738094958096e-05
-1.45972184917161e-05
-3.03964920066392e-05
-1.19557117545221e-05
-3.48757749992672e-05
-7.51961963472893e-06
-8.67072746312529e-06
3.48938057079307e-06
-2.16562059406157e-05
-2.30861059497114e-05
-1.2396644908475e-05
-3.03898456752318e-05
-1.4747087179525e-05
-4.26244238232797e-06
-1.14541124472946e-05
-2.40840472820002e-05
-1.25744433877681e-05
-1.74633129230176e-05
-1.76499655978182e-05
-2.22835352190378e-05
-1.29264622936479e-05
-1.99825676107831e-05
-3.15456605058323e-06
-2.17330925401168e-05
-3.12162945693999e-05
-2.43140356814763e-05
-2.58950530615763e-05
-1.76548615440525e-05
-2.68234589013469e-05
-2.75892333282027e-05
-1.16443675527688e-05
-1.74473141324544e-05
-2.00408601278764e-05
5.08136613524245e-06
-1.2861738542787e-05
-1.56927464315457e-05
-2.74394822563182e-06
-2.11326732379687e-05
-5.47127073438847e-06
-2.75711180153167e-05
-9.96017564117064e-06
-1.43113399665677e-05
-2.84880475190804e-05
-2.42353041600182e-05
-2.23923481805106e-05
-8.24055433513759e-06
-5.61195775631513e-06
-8.10705719535823e-06
-1.88415946194055e-05
-2.78022094224608e-05
-8.49973203338953e-06
-1.18217862219988e-05
-9.06133358929284e-06
-1.4957888823566e-05
-2.16663190167089e-05
-1.42518249473094e-05
-1.68787109375311e-05
-2.02603960126431e-06
-9.61917039135924e-06
-1.77138402811965e-05
-1.14676980223581e-05
-1.567587727886e-05
-1.38942489859148e-05
-1.87268364322213e-05
-2.6457881775289e-05
-7.14131776782962e-06
-1.93193370756422e-05
-1.57029810763311e-05
-1.65933686005112e-05
-1.11772716549684e-05
-3.48038903086972e-06
1.27551827185734e-05
-1.02259169718138e-05
-9.3719101247447e-06
-1.63160787078524e-05
-7.70851211308589e-06
-1.41503036139695e-05
-6.67042125546628e-06
-4.81050593473388e-06
-1.13085581001807e-05
-5.45670470741938e-06
-1.7175819453425e-05
-1.25876669163394e-05
-1.11221337186404e-05
-3.59476851385906e-06
-2.06060823884314e-05
-1.33815151897686e-05
-1.40179718136212e-05
-2.42773975987548e-05
-7.41179105762787e-06
-2.83953453454546e-05
-1.45473242597035e-06
-1.80141857796405e-05
-3.67328512405364e-05
-1.93109970197274e-05
-8.92400792502101e-06
-1.77623052288882e-05
-6.35317187055814e-06
-3.79900310898421e-06
-2.40821257368239e-05
-1.68190530927333e-05
-2.19912575574316e-05
-2.1734380682438e-05
-1.73777567440261e-06
-2.82931059791397e-05
-2.53548622238503e-05
-1.53780146018855e-05
-1.10809013440973e-05
-9.70797298107982e-06
4.2710077619467e-06
-2.32251948182662e-05
-3.74728176905133e-05
1.14583767586101e-06
4.16238539342385e-06
-1.71166345758409e-06
-1.6041085167995e-05
-6.23451418271025e-06
9.09989925410262e-07
-1.69692267048483e-05
1.26958908534827e-06
-8.17465744875325e-06
-2.29616470050108e-05
-7.32101400179736e-06
-2.78941591994199e-05
-2.25229462177334e-05
-1.59026856093189e-05
-3.43838294343572e-05
-1.3268501552037e-06
-3.37287118553454e-05
-2.29596516372769e-05
-1.85811997245726e-05
-1.44333654712694e-05
-1.87423716111773e-05
-1.25587171417957e-05
-1.01941123113598e-05
-1.68074408744962e-05
-2.55529411853311e-05
-1.99938945148413e-05
-1.82299840574037e-05
-1.25187236575599e-05
-7.40227058572219e-06
-1.7172467437344e-05
-1.4762116477395e-05
-5.7424944187379e-06
-1.21002446567757e-05
-1.66719027139343e-05
-1.13717900718985e-05
-1.46927650165169e-05
-7.82481423346318e-06
-5.61198024869829e-06
-2.05728297998711e-05
-1.94528812753259e-05
-2.7406725673912e-05
-3.37753296278427e-05
-9.09184450934539e-06
-2.32918121481355e-05
-9.22396379184706e-07
-5.70238449353031e-06
-2.68660222275964e-05
-1.12130020565565e-05
-2.33303352212106e-05
-7.49249717755276e-06
-1.99317178582463e-05
-3.47682533694998e-05
-1.11839796235645e-05
-7.8485092759725e-06
2.49051076745847e-06
-1.78198479568612e-05
-1.0888369571022e-05
-2.81406488015797e-05
-2.52684618484251e-05
-1.22856328070386e-05
-1.43473799825503e-05
-5.49268546847033e-06
-6.10663154765569e-06
-4.0249108743948e-05
-2.28326036563537e-05
-2.77053089733999e-05
-1.15930153736008e-05
-1.2141160782533e-05
-3.24691210161383e-05
-1.04093881804852e-05
-9.91384810628617e-06
-1.61268040891339e-05
-2.07257414701242e-05
-1.40759296921125e-05
-3.61630336259447e-06
-2.16195894980962e-05
-1.33202918332266e-05
-6.52266371088981e-06
-2.11962524572966e-05
-9.33035510980894e-06
3.24349310002695e-07
1.44938831375041e-06
-1.32517393663332e-05
-1.42135761901683e-05
-3.34583096377903e-06
-1.16389982400424e-05
-3.45221788444699e-05
-2.04780447291219e-05
-2.57056677507466e-05
-2.90141642606473e-05
-2.19123709672795e-05
-2.57522900036884e-05
-4.17290761140002e-05
-1.8456140403229e-05
-2.35874984413732e-05
-5.87935307852562e-06
-4.70859200154714e-06
-1.19635331747202e-05
-1.31125038652933e-05
-5.89098588794664e-06
-7.88221537551566e-06
-2.38495187224839e-05
-2.71702036529184e-05
-1.54475545659939e-05
-3.13906133933955e-05
-1.93883471544581e-05
-1.35060584772538e-05
-1.94586488021426e-05
-1.0569576783937e-05
-1.88741449938309e-05
3.18024422883348e-06
-3.10129275225836e-06
-8.77800064789384e-06
-6.9879176595313e-06
-1.89066786766229e-05
-2.31764752373917e-05
-1.19636919458908e-05
-7.62990179344309e-06
-2.78031293464925e-05
-4.05404738443213e-06
-1.41719058245324e-05
-1.2262688021458e-05
-2.23978211647228e-05
-1.62424530211499e-05
-1.31670588216477e-05
-1.55190812665525e-05
-1.63457730881812e-05
-4.5823585309245e-06
-3.01815412919134e-05
-1.91201319907082e-05
-4.69165340240605e-06
-3.72573642003101e-05
-2.16849720317322e-05
-3.12502317880422e-05
-8.53366998101654e-06
-2.35851331927831e-05
1.93836729022829e-06
-4.25588339852939e-06
-1.0006670169598e-06
-1.42620065106256e-05
-2.23145857201615e-05
-1.43254764331947e-05
-1.88176273609163e-05
-2.74119408475154e-05
-9.4106049844975e-06
-1.87853916788713e-05
-1.46945993196949e-05
-3.53832716742626e-05
-2.49256570860364e-05
-1.57080145397972e-05
-1.31587862506858e-05
-2.3821134948381e-05
-2.01207285818505e-05
-3.85813707330572e-05
-1.92341153176248e-05
-1.32767850737467e-05
-1.36521378499573e-05
-2.42033312251146e-05
-5.12491969988655e-06
-6.97121610094433e-06
-8.39145074943837e-06
-9.5757982099756e-06
-2.76936468084343e-05
-1.76458541780864e-05
-1.74473776170861e-05
-2.60177829123496e-05
-1.98130992492641e-05
-8.88316986633136e-06
-1.66100802227552e-05
-3.92366579404124e-06
-9.88896609880261e-06
-1.75834590720467e-05
-2.84068133886192e-05
-9.24534620026118e-06
-8.59683466072847e-06
-2.74966817001447e-05
-1.69921269497046e-05
-1.4422373854497e-05
-2.28450669339833e-05
-6.70006315120647e-06
-1.49265516054505e-05
-1.70497981744701e-05
-2.31139085491483e-05
-1.2864737584713e-05
-9.47298111153523e-08
4.62092437776564e-06
-1.36366097276028e-05
-1.70868502272921e-05
5.88333251874949e-06
-3.25973222545431e-05
-2.03387809679592e-05
-1.38971038604495e-05
-1.78937782318153e-05
-8.84736886943916e-06
-1.67536634424299e-05
-4.88912519975857e-06
-2.1145227471977e-05
-1.97067742807506e-06
-3.87097513038478e-06
1.15271807665691e-06
-1.20265421828165e-05
2.24980035326558e-06
-2.07947569003939e-05
-3.20408214885911e-05
-1.55398647644039e-05
-7.3006004231171e-07
-3.25959187994113e-06
-1.78701908039341e-05
-3.22594613069879e-05
-6.94932731277835e-06
-1.8775011153303e-05
-1.77084253723188e-05
-1.5533651644857e-05
-1.02680361552621e-05
-1.87715232070109e-05
-9.88103568079691e-06
-1.86628623054034e-05
-1.46581179493351e-05
-2.38011551567908e-05
-2.06314648377079e-05
-1.83990607471763e-06
-1.48205619902571e-05
-2.07360124165754e-05
-1.78159304265132e-05
-1.43008408718669e-05
-2.87481495060215e-05
-2.58766577505482e-05
-6.00467205138854e-06
-1.15406820042833e-05
-2.06049801396008e-05
-4.07120206337931e-06
-1.88212452460093e-05
-2.28808880557215e-05
-1.07889842404514e-05
-2.82146999457263e-05
-2.91485421366287e-05
-1.89286790746276e-05
-3.7535121401966e-06
-7.81562074688689e-06
-9.77389432669857e-06
-2.05977566856935e-05
-1.33678718643183e-05
-3.32351146896682e-05
-1.36266571809215e-05
-1.09146253749304e-05
-3.52516798156367e-05
-1.99309630975874e-05
-1.3824980165983e-05
-2.65250916198181e-05
-2.07942937385015e-05
-2.22473659896567e-05
-1.15496990003999e-05
-2.28431513703571e-05
-1.54480123981629e-05
1.46934063963017e-06
-1.42164676134514e-05
-1.03374091863056e-05
5.10436889002787e-06
4.39166570517976e-07
-6.19238132255133e-06
-1.55026950191865e-05
-1.87443194987556e-05
-1.87565251259042e-05
-1.48995668032052e-05
-1.7041930339188e-05
-2.85955974715964e-05
-1.77316410142537e-05
-1.90787797800006e-05
-1.91715560210782e-05
-2.76562510077432e-05
-2.98306651288874e-05
-2.4881781401377e-05
-2.91872459169187e-05
-1.7526674085887e-05
-6.30104638555313e-06
-1.53423798275171e-05
-2.4132677659225e-05
-2.57521936355579e-05
-6.35302762904349e-06
-1.57919549130087e-05
-9.34062895547705e-06
4.14786635205703e-06
-3.25992784052845e-05
-2.65825941818991e-05
-2.3163172915844e-05
-1.44599373509213e-05
-1.4899521523239e-05
-1.07903421833934e-05
-2.15486538603045e-05
-2.6559049443074e-05
-4.16511652770335e-06
-2.50656650039017e-05
-2.87963644981565e-05
-7.28858749486414e-06
-1.91847019452078e-05
-1.65426153032158e-05
-6.65009806317928e-06
-1.62803908980838e-05
-1.10856775329634e-05
-1.92156865671519e-05
-1.36516537211475e-05
-2.03686200016408e-05
-1.34399752127457e-05
-6.83285264597078e-06
-2.42116331718425e-05
-2.1515695363883e-05
-1.05358241862702e-05
-1.5267414050102e-05
-1.10532955125255e-05
-1.44468930111408e-05
-1.39113005783094e-05
-1.17437334979643e-05
8.11519911074373e-07
-3.7033443016868e-06
-1.82563847811912e-05
-2.19444703633858e-05
-1.66936246237703e-05
-2.4221311102961e-05
-1.07410365100021e-05
-2.62998821693335e-05
-8.65878747240999e-06
-2.58579730034747e-05
-9.74346835076467e-06
-1.83167751521348e-05
-1.42234856667296e-05
-2.19707253243145e-05
-1.31235481196507e-05
-1.22686982990868e-05
-3.08321681054425e-05
-7.48534523040468e-06
-2.65583369101255e-05
-3.49129583920197e-05
-1.63326008516265e-05
-1.49189540490109e-05
-1.79051181967751e-05
1.55490699921898e-06
-1.60385348521539e-05
-2.38388361992863e-06
-1.29413797344335e-05
9.19126677509473e-07
-2.85052606182864e-05
-2.02852539623073e-05
-9.08408836279334e-06
-2.82793479868877e-06
-9.77718950504615e-06
-8.02343661887856e-07
-1.4204933666455e-05
-1.69768672762766e-05
-1.17520607530792e-05
-2.89075990286572e-05
-1.37236121082037e-05
-2.45264771944413e-05
1.19541249998008e-05
-5.27080073842553e-06
-7.73394231639648e-06
-1.79753799958683e-05
-1.32050837834099e-05
-8.95056757690782e-06
-1.78735201943673e-06
-2.18205718830121e-05
-1.61542966217731e-05
-2.49242328909417e-05
-2.18783716922424e-05
-4.41644263993939e-05
-1.82004428302763e-05
-4.69022341352327e-06
-2.70421937878835e-05
-8.46208561904242e-06
-8.44912597732345e-06
-2.54222401669093e-05
-2.14138353523807e-05
-1.0585645351795e-05
-2.31750000020939e-05
-1.264367512635e-05
-4.87885521854579e-06
-1.60060715548322e-05
-2.76968712884012e-05
6.12101699381663e-06
-8.54010966454517e-06
-8.73580445171092e-06
-5.18616790571185e-06
-4.04245839262494e-06
-2.57499226352507e-05
-1.4845723060162e-06
-1.72915363940403e-05
-3.02498718670998e-06
-2.25900417825264e-05
-1.95876751389809e-05
-1.53598182924793e-05
-2.53599956641226e-05
-1.84380886804366e-05
-1.03437169579937e-05
-1.58669215391924e-05
-1.77981256970574e-05
-1.14249105261602e-05
-2.11848595919385e-05
-8.23263344021047e-06
-1.44860761652659e-05
-1.28884160980951e-05
-2.26864698800891e-05
-1.556104953876e-05
-1.61273139019221e-05
-1.07470078659107e-05
-1.17065011768658e-05
-2.1595499427482e-05
-3.01598384001772e-05
-1.03967250814008e-05
-2.18261772513564e-05
-2.93238322147494e-05
-1.61629219751276e-05
-6.97762193663367e-06
-2.24249432715724e-05
-3.49456057802559e-05
-1.33067954302284e-05
-1.49317078467488e-05
-8.95139493525515e-06
-1.05167778550554e-05
-3.44163318736525e-06
-2.67012194338691e-05
-1.37518625096562e-05
-1.80579327867718e-05
-3.08501978093408e-06
-1.20405180961173e-05
-2.94760520026636e-05
-1.779663742763e-05
-1.393244360866e-05
-1.76159012612108e-05
-3.56324672359582e-05
-8.57689094975898e-06
-1.11218540767801e-05
-3.00509876564405e-05
-1.29475774255939e-05
1.08594288703811e-06
8.13698855325997e-07
-1.34419395092616e-05
-2.0114620676659e-05
-6.19359892196768e-06
-1.071965301856e-05
9.10757315441183e-06
6.19156184474486e-07
-1.43129651584932e-05
-6.33047774790456e-06
-1.68858983993292e-05
-1.97128205278243e-05
-2.72047140758386e-05
-8.1248783335425e-06
-1.49152933217833e-05
-1.52950405182369e-05
-1.5314708736057e-05
-2.60939424246415e-05
-1.24509483027006e-05
-1.35560479209049e-05
-1.88155728257643e-06
-2.02029484698533e-06
-2.0683567778735e-05
-2.88146943347564e-05
-3.44878780198526e-05
-1.04469897862862e-05
-1.54398671231531e-05
-1.17529236513112e-05
-2.06800766267567e-05
-3.17394383365345e-06
-3.57261022360712e-05
-6.75342040957485e-06
-3.84697279516306e-06
-9.14666646604738e-06
-1.80520974893374e-05
-7.11725031995062e-06
-1.74721922734711e-05
-4.79724452027533e-06
-6.11532024264971e-06
-1.45523740153516e-05
-2.55123047417356e-05
-4.28740527300642e-06
-1.28321817417568e-05
-2.57722010016136e-05
-1.73942568259181e-05
-1.33511228704832e-05
-3.89103070978216e-05
-1.69056422422774e-05
-4.32642723346165e-06
-2.21912289098967e-05
-9.61982724833757e-06
-4.88117989073945e-06
-1.33896735842784e-05
-2.67639779218568e-05
-1.0407451793274e-05
-1.3081844570138e-05
-3.3046730878011e-05
-1.12099639119812e-05
-8.63819671186549e-06
1.32516885308103e-05
1.88070285631966e-05
-8.40845841091136e-06
-2.25568866337799e-05
-1.83513566931821e-05
-1.86104020278475e-05
-1.30761208757205e-05
-2.34816927855815e-05
-2.1089841108405e-05
-2.10326460426037e-05
-2.12532820432593e-05
-1.09381712575683e-05
-2.90826713353508e-05
-9.34317825773904e-06
-7.46208713631638e-06
-1.86011302985738e-05
-1.81513109761643e-05
-1.55489900563048e-05
-1.02624767833618e-05
-9.17162548347575e-06
-2.16958786828277e-05
-1.15080839277195e-05
-8.9512329720806e-06
-7.08957698450661e-06
-1.20766329737173e-05
-1.60285005897244e-05
-1.60140138307784e-05
8.96895311412484e-07
-8.48531317624586e-06
-2.49187476383634e-05
-2.82244160216374e-05
-8.27174020788655e-06
-1.33639808028041e-05
-1.53158849698678e-05
-1.25742461161771e-05
-1.56028300086787e-05
-1.01260896657147e-06
-1.04498570125349e-05
-1.20711881834064e-05
-6.75864628745089e-06
5.80429536152885e-07
-3.47139754998349e-06
-2.60748650168919e-05
-1.33369255073322e-05
-7.58093840280357e-06
-2.31690070921546e-05
-3.0508579164073e-06
-1.32151901368743e-05
-2.14532977898407e-05
-1.49133897109224e-05
-9.19793851244994e-06
-1.86660517780647e-05
-1.94312161766805e-05
-1.96440727421675e-05
-1.03410881280337e-05
-8.01611064683757e-06
-6.47904812003297e-06
3.72681710469001e-06
-1.12059504625452e-05
4.77102393671817e-06
-7.34140529709538e-06
-1.46265930165808e-05
-2.31849160517083e-05
-7.01762958087702e-06
-3.54577998432517e-05
-1.90074411090876e-05
-2.00795147663278e-05
-2.70771152370684e-05
-2.59641516817868e-05
-3.67502138413452e-07
-4.61696709970453e-06
-1.9028068596207e-05
4.62153319333468e-07
-1.83203193448742e-05
-1.57400454430398e-05
-1.45593600153918e-05
-1.06473755458301e-05
-6.65128135372647e-06
-2.46804155236616e-05
-1.58398559161648e-05
4.35685234217987e-07
-1.57134660190541e-06
-7.49743303837134e-06
-1.67136239541823e-05
-2.7056974842492e-05
-2.74316009432439e-05
-1.6276960393416e-05
-6.71244939619655e-06
-1.2199016378665e-05
-1.62684461941617e-05
-2.96720181091011e-06
-2.0015384668358e-05
-1.33419603656377e-05
-1.99284139780346e-05
-2.06167407252513e-05
-1.45989307522661e-05
-2.98944584347693e-05
-3.42001039470923e-05
-3.67859496129362e-06
-2.88187135812176e-05
-1.27325901537987e-05
-2.05576310159442e-05
2.35155466105769e-06
-8.78203126525248e-06
-1.68282628894243e-05
-2.30627943407961e-05
-8.79657585923297e-06
-1.76293113380828e-05
-1.20987054130478e-05
-5.42185953203837e-06
-1.67469119962038e-05
-3.40307019178134e-05
-2.2780512336486e-05
-2.66081470922646e-05
-2.30825804331069e-05
-2.6064936733444e-06
-8.59008611918142e-06
-2.71534929572574e-05
-1.36573735046147e-05
-1.19704297383708e-05
-1.55989894971328e-05
-3.31150564951071e-05
-1.93595534070654e-05
-1.24792208923744e-05
-3.97572126368656e-05
-4.41045755676528e-05
-7.39078358249723e-06
-8.86785131364558e-06
-2.55725395883038e-05
-2.49472753084787e-05
-5.3703093224452e-06
-1.61524808398232e-05
-1.67250546798617e-05
-7.65066041980018e-06
-1.46220996068331e-05
-9.97000273447372e-06
-3.07333147515793e-05
-1.32164951829954e-05
-1.37805067431695e-05
-1.98882516840269e-05
-2.91931247877365e-05
-2.21906935068176e-05
-9.7879065224871e-06
-1.38387683799083e-05
-1.04078055294529e-05
-1.48053924969128e-05
-2.04305724864007e-05
-1.19447056418583e-05
-1.83179672524006e-05
-8.85928294373944e-06
-2.97818925754138e-05
-1.81261354211471e-05
-1.47671335716875e-05
-2.6345435001163e-05
-2.88286329956796e-05
-2.31367032475094e-05
-4.08237937186774e-06
-4.14506275801143e-06
-2.22505834217722e-05
-5.11306904560317e-06
2.77683536809015e-06
-6.37847023219156e-06
-2.21962704421326e-05
-3.04665141986946e-05
-1.58059295275706e-05
-2.19967624502817e-05
-1.79914988813382e-05
-1.67041869480062e-05
-1.00771317791362e-05
-2.67372965195386e-05
-1.43572314088096e-05
-2.75683903068865e-05
-3.26554214420821e-05
-1.54368125260465e-05
-2.70415168324818e-06
-1.16516978935905e-05
-2.74834204887283e-05
-5.87643372501797e-06
-1.17685214062519e-05
-8.03475992974669e-06
-2.47731824753301e-05
-1.52904475825871e-05
1.54496757261187e-05
-2.12958504734665e-05
-4.73661661818938e-05
-1.86780125445161e-05
-2.46872055988638e-06
-1.978158239419e-05
-6.23888912194459e-06
-2.23233859056351e-05
-1.54601807160738e-05
-1.23318562410332e-05
-3.03592174712261e-05
-2.04042471025341e-05
-2.07546054612165e-05
-5.81500960729263e-06
-1.78730457142679e-05
-1.21941393143512e-05
1.33495362899795e-05
-2.12398260619551e-05
-1.8444692623795e-05
4.81277208041503e-06
-1.69084697129206e-05
-3.15457095426696e-05
-2.72775115668317e-05
-9.65964332812863e-06
-1.23145606014863e-05
-1.07952693571943e-05
-1.96155844831864e-05
-7.7114785021984e-06
-1.31668738022204e-05
-3.13019768172193e-05
-1.82904900886068e-07
-3.07990772178903e-05
-2.54077327205121e-05
-1.21470384309154e-05
-1.29947502825401e-06
-2.21753949465955e-05
-1.4858298418867e-05
-1.13626484052208e-05
-2.28817932302605e-05
-1.59498491072248e-05
-2.33358590261418e-05
-3.41716614282301e-05
-1.55616159874302e-05
-7.96081745214512e-06
-2.15142724608607e-05
-2.43998497244405e-05
-1.50943130255962e-05
-2.15070421739135e-05
-4.7617634333957e-06
-1.32890998805335e-05
-5.07201357573259e-06
-2.28491540457101e-05
-3.06407031676356e-05
-2.25209853376093e-06
-7.62708309796401e-06
-1.83005103587288e-05
-6.09092077311837e-06
-1.88175079802778e-05
-1.65012050754817e-05
-2.09291718286212e-05
-1.66384225402709e-05
-3.0738041170002e-05
-1.37408863084398e-05
-2.64571506231336e-05
-1.47145952236938e-05
-1.48758093419414e-05
-2.86414696352933e-05
-8.85738942646287e-06
-2.11523710812131e-05
-9.42876354323085e-06
-1.0994721270064e-05
-8.45659252431737e-06
-2.30724864960476e-06
-2.10369486863182e-05
-1.56115929271734e-05
-1.26182842906155e-05
-9.20145820891398e-06
-2.67477126899222e-05
-2.88682842819633e-05
-1.24695236808741e-05
-5.64275344723808e-06
-1.3157913426673e-05
-9.51658501539124e-06
-2.13698137128321e-05
-3.09886271704869e-05
-1.8342634716397e-05
-3.21473311481592e-05
-1.04690547916922e-05
-2.49856260214903e-05
-8.1899304958083e-06
-2.75100798592825e-05
-3.02677938003091e-05
-1.84955646839784e-05
-6.37285173930637e-06
-5.97355618793082e-06
-1.71267855667486e-05
-2.51555995605455e-05
-2.44017200062072e-05
-1.0816018139629e-05
-2.28728603621831e-05
-1.05722130392685e-05
-6.33934462210865e-06
-2.8710247459959e-05
-7.85198276596781e-06
-2.0255109250041e-05
-2.17959708330619e-05
-1.89865323465247e-05
-6.16816278575106e-06
-2.21754246157348e-05
3.89934176349783e-06
-1.4059142367127e-05
-2.98564464309671e-05
-1.48889002591041e-05
-2.49958326985702e-06
-1.31205310259782e-05
-9.81208931997269e-06
-2.02425243279783e-05
-1.49532301277371e-05
-9.85574799642973e-07
-1.11395587335273e-05
-6.50685455192518e-06
-2.72305851417113e-05
-2.5737317884601e-05
-2.1228817810205e-05
-8.38953753194285e-06
-3.65383582876187e-05
-2.61598612342391e-05
-1.31049359419731e-05
-1.40261634334476e-05
-2.29148478738e-05
-1.90184125293857e-06
-1.32261613875522e-05
-1.98489122891957e-05
-7.93407106515717e-06
-2.39779715595767e-05
-2.28857454030297e-05
-1.16882974725874e-05
-6.15749264901184e-06
-5.24906835785891e-06
-1.79089212393198e-05
-1.51598760893493e-05
-1.73688246414873e-05
-1.43490901190268e-08
-2.65677347506815e-06
-7.07974424891582e-06
-7.33969979334185e-06
-1.82353680143197e-05
-1.43262470314542e-05
-1.23304688264674e-05
-2.4354526907563e-05
-8.41830501820546e-06
-1.00402680406588e-05
3.20983572850805e-06
-2.70506412784273e-05
-1.74159288051473e-05
-2.06286529997298e-05
-4.2239856565742e-06
-2.30692452576597e-05
-1.23251843627147e-05
-2.26885091815248e-05
-2.48822210984863e-05
-2.42942845600517e-05
-4.91888130120885e-06
-3.11176254175868e-05
-2.98140114043982e-05
-1.43381463908119e-05
-6.093850605772e-07
-1.78318027747733e-05
-1.10350522301003e-06
-1.53451064693733e-05
-2.55915672174151e-05
-9.25915082209934e-06
-2.09617277563462e-05
-1.09178679765041e-05
-1.98631964736221e-05
-1.64939373781463e-05
-1.00913930210749e-05
-1.15624896939086e-05
-1.95236332749967e-05
-1.16041094065472e-05
-1.73156422662308e-05
-1.40261584363362e-05
-1.74968297953742e-05
-2.18607547030941e-05
-2.38790963017023e-05
-3.09950188240269e-06
-1.91901201246979e-05
6.22576371204209e-06
-4.20290814376148e-06
-1.42390187162666e-05
-1.60727372484465e-05
-1.58262735632881e-05
-1.10810763082356e-05
-2.04561593387404e-05
-6.48626463435463e-06
-2.16698381796507e-05
-2.11606399880477e-05
-1.09800349846971e-05
-2.16305054865039e-05
-9.84527275506686e-06
-1.8538528629281e-05
-3.21500494218422e-05
-1.77110636439483e-05
1.84502777186233e-06
-2.00404482477216e-05
-6.68341117062673e-06
4.19811156741422e-06
-2.45311551743991e-05
-2.07687402623809e-05
-1.51047701010412e-05
-8.72843420308368e-06
-1.6730507194877e-05
-7.90272365497417e-06
-2.28660704333293e-06
-1.68679719571971e-05
-2.02172409072797e-05
-2.77253991609303e-05
-4.03876567132512e-06
-2.6122272338919e-05
2.73478977002318e-07
-2.66556848420017e-05
-3.81336805779705e-05
-2.141267458919e-05
-1.45360011221822e-05
-3.02085000084516e-06
-2.03959291813155e-05
7.53593114926479e-06
6.12076322203905e-06
-1.98524325332013e-05
-1.27249172172306e-05
8.58198938517309e-06
-1.17652936565456e-05
-3.20481916402802e-05
-1.61044895943668e-05
-4.17181538065222e-06
-6.58245687907236e-06
-2.63198275652315e-05
-2.7325233828166e-05
-1.52585948633194e-05
-2.5712618914994e-05
-3.08174560177711e-05
-2.52426550145397e-06
-2.25103487805798e-05
-1.08240776718043e-05
-2.18065978505613e-05
-9.15400714948371e-06
-1.08696243790303e-05
-8.42604475781801e-06
-2.60412185617292e-05
-2.85127322033486e-06
-1.00949644575399e-05
-6.02055186694234e-06
3.25106234136891e-06
-2.30136508714574e-05
-1.61051135331385e-05
-1.65893787209636e-05
-9.58618087310285e-06
-1.76206349276503e-05
-2.81291150301715e-05
-6.12369473786657e-06
-1.30893514963884e-05
-1.14933338121833e-05
-1.87187014174757e-05
-1.97321874989727e-05
-1.92701004453028e-05
-8.39653326463929e-06
-1.30989333392443e-05
-6.98845192677361e-06
2.37653110282024e-06
-3.13282254827464e-06
-7.00044423534192e-06
-2.38223773998052e-05
-1.32519452948799e-05
-1.27570040478394e-05
-9.65517031170427e-06
-1.30796346848245e-05
-7.42611635254668e-06
-1.59779979726115e-05
-1.74015592419707e-05
-1.12897601363004e-05
-1.43400325241284e-05
-5.55894360103582e-06
7.35577625283913e-08
-2.13020940733741e-05
-3.48191108558264e-05
-9.69259385658112e-06
-5.84569185324722e-06
-1.58864862761235e-05
-2.46698851614685e-05
-1.1118295191206e-05
-2.7864073624526e-05
8.51520015929429e-08
-1.89282535212355e-05
-1.06438432720083e-05
-1.25444448326607e-05
-5.9776354686835e-06
-2.18860524053833e-05
-1.33678794125619e-05
1.96505059766935e-06
-2.21934172028109e-05
-1.60529869742263e-05
-2.86551297670894e-05
-5.88427489879621e-06
-6.48639464500647e-06
-1.70294790096146e-05
-2.27116287602317e-05
-1.25301667956996e-05
-1.66836019433866e-05
-2.25826793596129e-05
-1.11861949102045e-05
-1.41483578352844e-05
6.888507289614e-06
3.11125571219525e-06
-1.37951880806002e-05
-2.7726468290936e-05
-2.28107539687489e-05
-1.61071559493694e-05
-1.41279301806056e-05
-1.72625382669357e-05
-3.37829208790498e-05
-5.79829251661458e-06
-7.77863444347529e-06
-2.73518016321682e-05
-7.69153270692187e-06
-1.88915913640729e-05
-5.43261383331958e-06
-1.98340065646148e-05
-5.65201954375551e-06
-2.02433879294715e-05
-5.01761535755834e-06
-6.70994073152428e-06
-2.86214492658751e-05
-1.05237772605865e-05
-2.11146047797982e-06
-2.22917794059144e-05
-1.37506935358938e-05
-1.80313595218053e-05
-1.61058053540338e-05
-8.9259941721295e-06
-4.36811430226969e-05
-3.84563262931131e-07
-2.00209646218584e-05
-1.66114392175818e-05
-1.89615085029785e-05
9.87285657057959e-07
-8.99929147354176e-06
-1.4082334287825e-05
-4.81449058314178e-06
-7.14737626393608e-06
-8.94778764330627e-06
-1.87539815178411e-05
-2.72948537125709e-06
-1.68450858672491e-05
-1.03526784565322e-05
-2.14188117894962e-05
-2.49046467406246e-05
-7.03988281691524e-06
-1.99943422223843e-06
-5.40787912853008e-06
-1.46241738265081e-05
-1.76118946044113e-05
-1.22943229173463e-05
-5.51209031759977e-06
-2.58863314816915e-05
-1.42628403227108e-05
-1.68552483594527e-05
-3.23650541167329e-06
-1.46234957126567e-05
-1.17757598797088e-05
-5.67821649225125e-06
-1.98848789366966e-05
-7.33128158960781e-06
-1.19676234752816e-05
-1.70551685872609e-05
-1.09179749817696e-05
-1.62860641284147e-05
-5.30438067090452e-06
-1.93208032343641e-05
-4.75530522066536e-06
-1.25471691301477e-05
-2.50939976675279e-05
2.12160321527661e-06
-7.29479413277857e-06
-1.4727776598779e-05
-1.56774025942195e-05
-8.4573110052877e-06
-1.65413489360077e-05
-3.64310055076246e-05
2.42040921590254e-06
-1.21496617619805e-05
-1.91438952191192e-05
8.63811464558162e-06
-2.06561104592681e-05
-7.97386785492795e-06
-7.98378956310059e-06
-9.65598871557515e-07
-1.93728134030792e-05
-2.13953819935169e-05
-1.31802727962936e-05
-1.90380430844939e-05
5.09755993382028e-06
-1.31052225155732e-05
-4.71622401097014e-06
-1.52119407914898e-05
-1.2205544090915e-07
-1.19195986988679e-05
-1.85588942642958e-05
-3.05050267083376e-05
-2.02259276887132e-05
-1.25624292143273e-05
-5.2315890093067e-06
-5.20580283854595e-06
-1.47695164642637e-05
-1.43929908700263e-05
6.37721146317142e-08
-1.5021728310048e-05
-2.16650357812598e-05
-1.59317793653207e-05
-1.39081613468196e-05
-9.61311662937907e-06
-6.04945426173875e-06
-2.62177628799492e-05
-4.7936496385926e-06
-2.98118324583529e-05
-1.67305042038489e-05
-2.73862686452965e-05
-1.41481790582235e-05
-8.57420409652805e-06
-1.37125566580853e-05
-1.01206308866624e-05
-1.44408702541398e-05
-9.80668259385718e-06
-2.45527839973943e-05
-1.88964935876385e-05
-1.28844477230932e-05
-2.53087464582463e-05
-1.34805840496286e-05
-1.07791245143799e-05
-1.33357083131694e-05
-1.120176662708e-06
-9.66105444491004e-06
-2.54792858523436e-05
-1.35094054641955e-05
-2.3360963039866e-05
2.98569379175353e-06
-3.38547143586045e-05
-1.37089811982777e-05
-1.00246337540276e-05
-2.35389975596354e-05
-6.78353790963468e-06
-5.73483121370054e-06
-7.18443646805974e-06
-1.7722117205926e-06
-2.6572601914928e-05
-2.75580469413265e-06
-7.86239504799293e-06
-1.41264370440829e-05
-1.71475609156246e-05
-1.76790690519808e-05
-1.84403904850271e-05
-2.55201510834571e-05
-1.45184245898091e-05
-2.71465160483963e-05
-3.1108499573443e-05
-1.97855945224788e-05
-4.04538125139452e-05
-2.68807491652826e-05
-1.16611835585038e-05
-1.66223104660301e-05
-1.14740337633879e-05
-5.45350897231208e-06
-1.30956858620295e-05
-9.47768334393645e-06
-1.44831144030426e-05
-2.39166621350799e-05
-1.51717375301082e-05
-1.89202528325481e-05
-2.13239701352376e-05
-1.74582712295607e-05
-4.2736029518461e-06
-2.13701852044362e-05
-1.00111430480951e-05
-2.04930130943369e-05
-1.29028569824383e-05
-2.73392888882973e-05
-2.68220054545009e-05
-1.90633388693153e-05
-1.39985093112918e-05
-9.66728050515953e-07
-2.50686607442846e-05
-1.95164434188753e-05
-1.75242579776984e-05
-2.4164473411726e-05
-2.48189566936105e-05
-1.36618071439458e-05
-9.44121773019586e-06
-1.3206159201232e-05
-1.22006376586873e-05
-1.22462782491909e-06
-3.36212254851766e-05
-1.02360276769505e-05
-3.36056826285442e-05
-5.58767583953223e-07
-7.45227657763886e-06
-2.82098423365439e-05
-1.92865063975099e-05
-2.56137613174965e-05
-9.50038506090604e-06
-8.27804495741214e-06
-6.79194264211345e-06
1.60229471487663e-06
-1.92160127363029e-05
-2.17072620278985e-05
-1.16347831680005e-05
7.46823177316911e-06
-1.05405702332359e-05
-9.6814637963397e-06
-4.10875978297709e-06
-1.93139877139509e-05
-7.25066163517201e-06
-5.82837010953687e-06
-1.78389227465875e-05
-7.29743085326516e-06
-9.38059876002719e-06
-2.53250898717668e-05
-1.46150503282235e-05
-2.13383070625425e-05
9.16201900131094e-08
-1.8457409808643e-05
-5.19174149392194e-06
5.6102230674168e-06
-1.70147168010377e-05
-2.21274192198634e-06
-3.11536931935061e-05
-2.25689092854051e-05
3.90961392022089e-06
-2.23232207009532e-05
-2.13430780508383e-05
-2.4859011412429e-05
-1.74514493592537e-05
-4.97174409304277e-06
-1.57232630516481e-05
-2.58087520589683e-06
-2.8045136689696e-05
-2.1619533528299e-05
-6.64743415670078e-06
-2.23918873448151e-05
-1.76365910679968e-05
-1.12552999206288e-05
-2.78244963950157e-05
-9.82985269268017e-06
-1.44102202820202e-05
-1.00088934658667e-05
-1.94824849781309e-05
-5.22405345874466e-06
-2.52183877967712e-05
-2.09788568986812e-06
-2.49369293315618e-05
-2.27787527908444e-05
-4.95237062739796e-06
-8.01466094904595e-06
-2.0870438073245e-05
-2.4138519336054e-05
-1.94968181595485e-05
-1.52155662076244e-06
-1.79045898864939e-05
-1.62495096709092e-05
-2.24680006958235e-05
-1.77030722601671e-05
-2.30240031145854e-05
-3.79843750677332e-06
-1.69664355326594e-05
-1.30720372633415e-05
-1.41039102411944e-05
-1.28242115595674e-05
-1.31782234018676e-05
-1.12284529116932e-05
-2.64235439582268e-05
-8.09846852739461e-06
-7.71441105894927e-06
-2.38949715293919e-05
-8.17002271730912e-06
-2.3588536210114e-05
-2.07288481168547e-05
-2.06620822724071e-05
-1.08774792809612e-05
-2.33198934951144e-05
-2.68794689425447e-05
-2.78615345542049e-05
-1.12189108104873e-06
-2.16516910101864e-05
-3.38038626467943e-06
-1.58748241624109e-05
-3.36028071662615e-05
1.50852392601886e-08
-1.06684130787256e-05
-1.49417706453086e-05
-2.96646183839872e-05
-5.4735413365629e-06
-6.86102799229462e-06
-3.48890906341489e-06
-1.47234195741919e-05
-1.68191171667213e-05
-2.34547468781115e-05
5.70660349958569e-06
-2.10307299960043e-05
-1.33288030959778e-05
-3.69648798168033e-06
-2.10984243322598e-05
-5.59893926507667e-06
-1.48112800703516e-05
-9.94231923899358e-06
-2.002044589719e-05
-1.09838813486213e-05
-2.2624461465252e-05
-1.91797313976242e-05
-1.99589797776382e-05
-1.84914795123317e-05
-1.95834371768855e-05
-3.12321420532823e-05
-1.08321880796615e-05
-1.31198499716828e-05
-1.3402706758725e-05
-1.27766998352117e-05
-1.29687364311237e-05
-1.84463320310456e-05
-2.42731904390342e-05
-9.46463227028006e-06
-6.62847798907432e-06
-2.30926274860085e-05
-1.75502604730291e-05
-1.3467226778227e-05
-2.67537116761048e-05
-1.30078846432513e-05
-5.22084681335668e-06
-2.57003539150259e-05
-1.43281387468937e-05
-8.70441368715587e-06
-1.06722556615323e-05
-1.78071928862951e-05
-3.49641285227729e-06
-1.16200499696753e-05
-1.90913703775232e-05
-1.3366627546169e-05
-3.02553326826494e-05
-2.68083632958434e-05
-1.2179423500697e-05
-2.71752220893416e-05
6.78211258137988e-07
-2.2128928909687e-05
-2.39950905444808e-05
-2.42272066412802e-05
3.73177867074343e-06
-2.11072430804623e-05
-1.99535274748091e-05
-2.57719786208618e-05
-2.08127255797226e-05
-8.41032987029866e-06
-1.38321043551283e-05
-7.16500012259787e-06
-1.02197574255892e-05
-2.4827847278507e-05
-1.25429799645522e-05
-2.64207583246197e-05
-9.85678946542529e-06
-1.55929318473206e-05
-5.55491941423088e-06
-8.91714209561607e-06
-1.41696083636755e-05
-3.05749669528252e-05
1.42161921588889e-07
-3.29247351249208e-05
-6.17862229726533e-06
-4.16018536184275e-06
3.38032104845297e-06
-1.02283761774758e-05
-9.70119033722927e-06
-1.70601664197129e-05
-1.79540430941659e-06
-3.27140638009501e-06
-1.63731641259079e-05
-1.29010262299021e-05
-1.18203969405789e-05
-2.23696514090007e-05
-2.32125596158631e-05
-1.265704435095e-05
-1.59113271460043e-05
-1.17967271135898e-05
-1.56809846738361e-05
-5.90023057275044e-06
-3.0244813740742e-06
-3.22177723291976e-05
-1.72542649826665e-05
-2.28527036302749e-05
-2.50882575905386e-05
-1.99347436110712e-05
-2.02359407694504e-05
-3.86662402033121e-05
-1.27363302220331e-05
-2.22730387542607e-05
-7.10457772570354e-06
-2.28021081895524e-05
-1.08695560880617e-05
-2.49545574864e-05
-1.73447045224842e-05
-2.56699684147064e-05
1.22971243422457e-06
2.58988753359607e-06
-2.28522994458134e-05
-1.57584340036337e-05
-1.40940042587711e-05
-2.16221912117929e-05
-1.68461547026101e-05
-2.12767961608003e-05
-1.83631523767413e-05
-7.44705499321849e-06
-4.87155180038081e-06
-2.17581281849065e-05
-2.34955222282417e-05
-3.01293253340253e-05
-1.83184967316139e-05
-1.53749989642656e-05
-1.62521605629825e-05
-1.85017906643308e-05
-3.22760718184537e-05
-7.53202613786132e-06
-8.72251409742036e-06
-1.76568382504636e-05
-1.20083683912925e-05
-3.35853538681695e-05
-3.09176016253266e-05
-8.22591972166436e-06
-1.25188566698427e-05
-2.46968373642892e-05
-2.11979810975618e-05
-1.85511784193526e-05
-1.39924482259897e-05
-1.34814454128776e-05
-1.91099512694519e-06
-1.09269518285517e-05
-1.04711886730054e-05
-9.63174295302376e-06
-2.66084612950426e-05
-2.37281308450547e-05
-1.89290262808959e-05
-1.99647891275941e-05
-1.26027548651034e-05
-1.00814001747599e-05
-1.22011149300255e-05
-1.70353419545166e-05
-8.16053271767952e-06
-3.74351037921778e-06
-1.2423653499268e-05
-1.50084642921039e-05
-3.45610632122608e-05
-2.34594452003867e-05
-1.05756168632333e-05
-9.42720203578243e-06
-1.67600477137588e-05
-1.09922767834784e-05
-1.42041234647201e-05
-7.22028293213615e-06
-2.24322445172893e-05
-1.44291713692265e-05
-1.90117721668457e-05
-1.08646215017241e-05
-1.36514024180322e-05
-1.58903589491244e-05
-2.5876665075033e-05
-3.66119529858317e-06
-6.16438295168274e-06
-1.29024419880248e-05
-2.50433840889657e-06
-9.4301512424323e-06
-1.60622027982714e-05
-1.77184855179929e-05
-1.185454998934e-05
-2.02288793708214e-05
-3.31329487807946e-05
-1.1785410638136e-05
-2.16420714935275e-05
-5.63691427939629e-06
-6.96409533660204e-06
-2.20703660687912e-05
-2.00210383565729e-05
-8.51305159321907e-06
-5.23364424446062e-06
-2.26596955298034e-05
-1.31455633299022e-05
-3.79961786713142e-06
-1.83725704546162e-05
-1.63597442501874e-05
-6.30068798555012e-06
-2.62867734419143e-05
1.11929070102536e-06
-7.81818951927501e-06
-1.08495420261957e-05
-1.01109512769893e-05
-2.22787331651735e-05
-1.34977945637668e-05
-1.3063271147256e-05
-2.96969902611957e-05
-3.36784495815096e-05
-1.4431405615908e-05
-8.78337005484458e-06
-1.34646091693617e-05
-2.78584614478153e-05
-9.7304526789363e-06
-2.0046628276949e-05
-5.33565467006613e-06
-5.37541369473701e-06
2.24167707606106e-06
-1.74817656244926e-05
-6.7031772078355e-06
-2.41301231452733e-05
-6.86852756663527e-06
-7.00494978047587e-06
6.20407728411837e-06
-1.56318534266863e-05
-1.50441507467884e-05
-3.49343463794684e-05
-2.29097687422254e-05
-2.08941749105765e-05
-1.74098724388029e-05
-1.37643876863865e-05
-2.58776521919616e-05
-2.27291394674614e-05
-2.5303808385277e-05
-2.26683616356392e-05
-4.72678084351976e-06
-1.80966263931128e-05
-1.37435785407516e-05
-1.84971566319027e-05
-2.59020328665209e-05
-9.87297655823095e-06
-2.33261624779051e-05
-1.01125318264511e-05
-1.57111576313701e-05
-1.84424250409508e-06
-7.76507650605807e-06
-9.31983421379298e-06
-1.38704822220503e-05
-1.51319602949152e-05
-2.01610256314792e-05
4.94897085540512e-06
-1.78881922885157e-05
-5.96875625016657e-06
-2.8497185442401e-05
-2.17266449556351e-05
-1.9757427993985e-05
-2.92407707995322e-05
-4.44508308941905e-06
-1.13902170818666e-05
-1.83026192152788e-06
-1.88881827412656e-05
-6.80564844371349e-06
-1.55237846109619e-05
-1.63276881949204e-05
-9.14276616119676e-06
-2.0172136017006e-05
-4.09395371780367e-05
-1.91465701249525e-05
-1.967794411856e-05
-1.64911940209916e-05
-1.99466022042792e-05
-1.07622537084094e-05
-7.9658411740513e-06
-2.83109822463172e-05
-1.88597278285842e-05
5.33733742206989e-06
-9.8678648781093e-06
-4.3240402468403e-06
1.18249161123675e-06
-9.87368198877636e-06
-1.42830985544906e-05
-1.46960138748453e-05
-1.65312932440616e-05
-3.38239552864313e-05
-1.7290165961046e-05
-2.45148329076284e-06
-4.07344234480163e-05
-1.19013662929722e-05
-1.53116326648698e-06
-1.24185586061051e-05
-2.22526921651149e-05
-2.20783342779683e-05
-7.91778152536638e-06
-2.84627938851775e-05
-3.07242599911692e-05
-2.0782305028797e-05
-2.71432601798355e-05
-2.29402392363439e-05
3.73853978842513e-06
-1.28354216666539e-05
-1.84703884791715e-05
-1.89460216581698e-05
-1.83536239043387e-05
-1.37883378776637e-05
-9.15384670440358e-06
-2.27048971882949e-05
-2.13206778318579e-05
-3.38498278715923e-05
-2.19278427589471e-05
-1.85069097168781e-05
-2.7547002470733e-05
-8.55399078157546e-06
-2.05098307121954e-06
-2.67017943548158e-05
-9.43153318297326e-06
-2.28456961575065e-05
-2.56205244130811e-05
-1.73916163044233e-05
-9.6768132192553e-06
-2.56604360548306e-05
-2.62650132264322e-05
-1.38937705403998e-05
-1.04752826448843e-05
5.58082584258778e-06
-1.39040547292837e-05
-9.03523208751204e-06
-1.34947518308281e-05
-1.78629449438544e-05
-1.3474233268458e-05
-1.58070211531681e-05
-1.31643751459609e-05
-1.35211253702305e-05
-2.88268421583548e-05
-4.00129268643099e-06
-2.93609320890763e-05
-1.34072484640981e-05
-1.54298759173042e-05
-2.77021146140672e-05
1.06023023410398e-06
-1.03524733885718e-05
-1.72176400418277e-05
-2.46619672656548e-05
-2.37171132252704e-05
-1.57917599206915e-05
-3.39155758257685e-05
-1.44575282222265e-05
-1.75950850343176e-05
-1.63130575863531e-05
-1.66627652290182e-05
-2.95108992353831e-05
-2.54206774247583e-05
-3.59808780699186e-06
-1.08590986039156e-06
-1.4569831266095e-05
-3.5487872539308e-06
-3.47732352692866e-05
-2.77401838796256e-05
-1.22155304219266e-05
-3.166050070879e-05
-2.63476061438384e-05
-4.69475206930336e-06
-2.48592323014553e-05
-2.35847310221373e-05
-1.37107066263538e-05
-1.16197813186042e-05
-1.4931432186897e-05
-1.80804143382462e-05
-2.46462178721909e-05
-3.89474992541724e-06
-1.70944908826328e-05
-3.12053199269533e-05
-7.37767212098615e-06
-2.04629513529536e-05
-1.49312431031954e-05
-2.25585916107781e-05
-1.45820643821354e-05
-5.9496197252731e-06
-9.97192413734714e-06
-1.72986284498863e-05
-1.7855703309487e-05
-2.18614926765717e-05
-2.23834465121048e-05
4.23621690321409e-07
-1.16718082586448e-05
-7.36219430024321e-06
-2.1787302974996e-06
-4.64598929147494e-06
-2.08811857285075e-05
-1.60266944365534e-05
-1.56479411179611e-05
6.96128192233773e-06
-1.58572672748502e-05
-2.78538983994476e-05
-3.06726366502239e-05
-7.711233231397e-06
-1.87104648752629e-05
-2.50205405331132e-05
-2.38585808873684e-05
-9.62089046590882e-06
-2.57420861875042e-06
1.14283235328225e-06
-1.24771548576144e-05
-2.26125281499343e-05
7.62044753443285e-07
-1.64780335264889e-05
-2.08256461922913e-05
-1.57450988267369e-05
-1.66428150083217e-05
-1.24495375060964e-05
-1.37410236625363e-05
-4.43167164518827e-06
-2.18006140693747e-05
-1.37539628577702e-05
-1.68146600244651e-06
-1.06854257513476e-05
-6.82229423664638e-07
-2.08576699192007e-05
-2.21882735344223e-05
-1.6376629923947e-05
-1.71177064933655e-05
-8.89680843452491e-06
-1.42223478316678e-05
-1.30218754291213e-05
-2.382003597852e-05
-1.37306190516968e-05
-2.1149367241807e-05
-1.69175371404586e-05
-1.25016389545143e-05
-8.6424241572236e-06
-3.25187526841279e-05
-2.81981995355754e-05
-2.33329641030374e-05
-1.24896022899223e-05
-2.10989061359229e-05
-1.22914783220058e-05
-1.37897424590953e-05
-2.77635512079944e-05
-2.20995264524681e-05
-3.63820629544391e-05
-2.86873372880602e-05
2.13523877552222e-06
-8.12447538979043e-06
-1.42173427418799e-05
-3.22271794181354e-05
-2.67502010173242e-05
-1.26726432632842e-05
-1.89238671105387e-05
-2.21103110792635e-05
-1.38384704993454e-05
-1.84530472735004e-05
-1.14424815970116e-05
-1.61555798641624e-05
-1.28522736118054e-05
-4.44024284457589e-06
-8.40102439157186e-06
-9.9006003466419e-06
-1.56358365043835e-05
-1.40655432475358e-05
-5.58182602090117e-06
-1.10085406967266e-05
-8.96204894422176e-06
1.47250424841263e-06
-3.57551897262847e-06
-2.33766406780585e-05
-2.02646857348387e-05
-2.00602253216794e-05
-1.79555913369385e-05
-6.46618561805306e-06
-1.44409038740082e-05
-6.10656891899355e-06
-8.92077385918123e-06
-1.11922711717638e-05
8.37401992625589e-07
-1.69427782096636e-06
-5.55750526878875e-06
-9.76139849317616e-06
-1.63780120225737e-05
-1.10115419788078e-05
-2.62370674406449e-05
-1.48987654821631e-05
2.52144992793657e-07
-2.03913648373996e-05
-1.37419720437601e-05
-1.44649460338778e-05
-1.25678708424974e-05
-9.62527060847795e-06
-1.03768800765589e-05
-2.41335449692909e-05
-2.31406292407737e-05
-1.5143917622387e-05
-1.93638809444968e-05
-8.00443452630008e-06
-1.81970582801093e-05
-1.99740221495658e-05
-2.71341629018081e-05
-1.05316485298349e-05
-5.87944876616582e-06
-1.93907994332789e-05
-1.66718784417943e-05
-1.0162345496882e-05
-4.25957213302853e-06
-2.00447151911467e-05
-5.7235298960741e-06
-3.0942817030247e-05
-2.31415275484114e-05
-3.12511685430939e-05
-1.69403465699512e-05
-2.11100378082567e-05
-2.68392546446615e-05
-8.35640616958801e-06
-1.29802527160768e-05
1.42943392976175e-06
-1.5297039590376e-07
-3.89227172607111e-05
-1.04295917104656e-05
-1.3373178150688e-05
-1.78431626495801e-05
-1.89878102481171e-05
-1.24317137220541e-05
-2.29871999981075e-05
-1.32791267234187e-05
-2.19559564116101e-05
-1.94834530943905e-05
-5.48751783648581e-06
-1.84664527466636e-05
-1.5807671806988e-05
-2.76324996267333e-05
-8.06932856658865e-06
-2.29675706544833e-05
-2.75705342048305e-05
-1.1471717391832e-05
-2.23469660001882e-05
-4.51337147412324e-06
-2.81690404929377e-05
-1.57737078548814e-05
-2.32056538231556e-05
-3.12431335513071e-05
-2.52185142537274e-05
-3.03728389373575e-05
-1.80946315287592e-05
-3.99740905780997e-05
-7.46841483328553e-06
-1.51961746645831e-05
-1.98160773606439e-05
-8.46748449227641e-06
-2.40381500255565e-05
-1.86657645863126e-05
-1.76755602530732e-05
-1.02435562058959e-05
-1.85826971034939e-05
-5.8644491490242e-06
-2.43568198664709e-05
-2.22922329645175e-05
-1.63711318165936e-05
-1.91103603538576e-05
-1.26855135092371e-05
-2.08745752336225e-05
-3.85950174097608e-06
-1.85823816571786e-05
-2.32045254893983e-05
-1.4808901859626e-05
-1.72871507333185e-05
-5.78417250557551e-06
-8.29614134316182e-06
-2.82237923627536e-05
-5.81214066358872e-06
-4.37451403039824e-06
-8.95966373467255e-06
-9.3452058054285e-06
-4.99456223126178e-06
-3.04204257170862e-06
-1.79696982209963e-05
-2.71065938478379e-05
-4.26634180555547e-06
-2.44993735632001e-05
-2.05192327697507e-05
-2.09732350586741e-05
-2.22181014721881e-05
-2.84546966075621e-07
-8.27997035170032e-08
-8.20294758800675e-06
-1.88022557997272e-05
-3.39181590202847e-05
-8.66523907549577e-06
-6.38464629648188e-06
-1.60259106443629e-05
-1.45426683716105e-05
-2.36766098270942e-05
-2.28608173057574e-05
-8.73642097195453e-06
-1.08988246087687e-05
-9.54235044410296e-06
-1.62289905653028e-05
-1.53447858091247e-05
-3.7084001507735e-06
-4.32573961916289e-06
-1.23750053998609e-05
4.8793423734643e-06
-2.418589881615e-05
-1.77158303633257e-05
-7.81410712995627e-06
-1.31647213667167e-05
-1.65689773731572e-05
-1.78577284370487e-05
-1.02177018125666e-05
-1.40682057877618e-07
-2.1612649244993e-05
-8.06043925362194e-06
-1.15498699140694e-05
-2.51068140966465e-05
-1.57943067592057e-05
2.17254371350782e-07
-2.18327793886413e-05
8.38309418701139e-06
-1.45705556068945e-05
-1.82714320256302e-05
-7.97357402097784e-06
-9.77135598328174e-06
-1.83359221089885e-05
-2.45956557402635e-05
9.75444847490591e-07
-1.05921232276462e-05
-9.03984898451103e-06
-1.34687802698661e-05
-7.92780241317843e-06
-9.03788297709865e-06
-2.0710935490245e-05
-2.03822490019044e-05
-1.46839796503432e-05
-1.38757035399613e-05
1.66075054346651e-06
-1.08952357075414e-05
-1.62605546647117e-05
1.11154978301138e-05
-2.1471381442235e-05
-2.43176217112875e-05
-1.58286287165899e-05
-9.19473581640898e-06
-1.66314482663618e-05
-2.36033758228691e-05
-2.93745669499187e-05
-9.19541239975924e-06
-4.53849896894159e-06
-2.70653161695169e-05
-3.22866514581189e-05
-2.62246290545403e-05
-2.04059659154958e-05
1.1238768780171e-06
-4.67981060943282e-06
-2.98396680693697e-05
-1.37752772929893e-05
-2.22639890947479e-05
-2.28894264491254e-05
-2.18907051946014e-05
4.80528248098241e-06
-7.91424955815582e-06
-5.50902074655585e-06
2.68503339625287e-06
-2.01533617905913e-05
-1.99920919794984e-05
-1.46411811825844e-05
-1.23534103892165e-05
-2.00534485806944e-05
-2.03335985456001e-05
-2.12606412090458e-05
-2.17052787154546e-05
-1.40774056338111e-05
-2.58097393998076e-05
-1.3727882147297e-05
5.38172423127438e-06
-9.29197637338954e-06
-2.16449836841293e-05
-2.31927054014089e-05
-1.52743291218696e-05
-2.60998726638031e-05
-2.32869707287409e-05
-1.62288235976161e-05
-2.83315991268627e-05
-4.29138558697223e-06
-2.05684906141438e-05
-5.05308043307812e-07
-1.92626172746152e-05
-4.26013756322778e-05
-3.48553718677355e-05
-1.32386895867145e-05
-2.43803338732892e-05
-8.8894476343165e-06
-2.160113625711e-05
-1.1681852093661e-05
-1.54539986376648e-05
-2.79992506724312e-05
-1.27147153260779e-05
-2.83128055727761e-05
-1.41442673697086e-05
-1.75348006240229e-05
-3.42147117103879e-05
-3.00485044163069e-05
-1.51725163942743e-05
-9.5887785397201e-07
-1.12257064421224e-05
-1.53639613283847e-05
-2.43184213484135e-05
-1.73796054082891e-05
-2.18570652972032e-05
-2.81396678020214e-07
-1.85382738848904e-08
-1.92866004066229e-05
8.33539902607133e-06
-3.48657983509487e-06
-1.08253627365823e-05
-6.40041042797253e-06
-2.79606820810619e-05
-2.12615106655898e-05
-9.15240600976179e-06
-3.0110395859357e-05
5.02505661296501e-06
-2.43912108790431e-05
-1.41813136920076e-05
-8.3606938535927e-06
-2.9844242640416e-05
-1.88192279096115e-05
-3.25075293007458e-06
-1.13684443514831e-05
-2.44723223255594e-05
-1.99310003594021e-05
-2.52555963004197e-05
-2.45045055147062e-05
-2.73548103653596e-05
-3.01297624114363e-05
-1.64624095755895e-05
-2.49389104164324e-05
-2.84477798242737e-05
-1.68447754035489e-05
-1.98980803919985e-05
-3.31146357042515e-05
6.23310351581121e-06
-2.16997475406053e-05
-1.41826104978486e-05
-1.34368216920913e-05
-3.4090478707194e-06
-3.72937699459059e-05
-1.10746587927911e-05
-3.49889536207964e-06
-2.23982698176926e-05
-5.82619073830476e-06
-1.6844810933674e-05
-1.66519942761109e-05
-2.46018703709453e-05
-3.78599410795155e-06
-3.24737985918694e-05
-2.25225284740945e-05
-8.2825423903414e-07
-1.16449422955432e-05
-5.76359026282984e-06
-1.61967282708806e-05
-6.32156933559629e-06
-1.58390525294239e-05
-9.00218908711612e-06
-9.98143382250042e-06
-1.57109686885618e-05
-1.56160727859741e-05
8.73815972739573e-06
-2.33077392174303e-06
-3.37564524143159e-07
-1.97762539972297e-05
-1.91165906653951e-05
-6.65909258853706e-06
-1.67806520023661e-05
3.33920701389452e-06
9.8349725265909e-07
-1.06489579691589e-06
-9.94769763849245e-06
-2.70109434680655e-05
7.4641591200871e-07
-2.33607362683605e-06
-1.73556240107087e-06
-1.34044469212562e-05
-4.25651835868139e-06
-1.75144514749292e-05
-2.00269391583827e-05
-5.29283747991254e-06
-2.92815951559186e-05
-2.82983243742199e-05
-2.32485028549698e-05
-1.42882139233706e-05
-1.33317215741935e-05
-8.01605934360603e-06
-1.40618504426547e-05
-2.37954750136483e-05
-2.01361019550263e-05
-1.86725827884939e-05
-1.36479272753802e-05
1.76770263565415e-06
-1.73616191034455e-05
-2.92084063915929e-05
-1.31846837764519e-05
-1.56826265356144e-05
-2.4278884977575e-06
-3.22477337623142e-05
-1.53221198061457e-05
-8.67061323351328e-06
-1.73642617079405e-05
-3.29335314912854e-05
-4.57737865696206e-06
-8.7126359643169e-06
-1.06974186990267e-05
6.56085858805639e-06
-2.78586415240363e-05
-1.7366641836419e-05
-2.60042537895082e-05
-1.40017021179592e-05
-4.23581892158079e-06
-2.43019108937851e-05
-2.87370794629846e-05
-1.12447066111932e-05
4.49320957393243e-07
-1.30312854764722e-05
-3.56488335983563e-07
-1.08499012008677e-05
-1.28455225414472e-05
-7.63599677856471e-06
-1.76881341243374e-05
-1.91897460026176e-05
-1.89122930695602e-05
3.8039853043676e-06
-1.26896449942668e-05
-1.35946153526619e-05
-1.87470699495248e-05
-1.54843952896506e-05
-1.01366675477796e-05
-1.83039967521384e-05
-1.41543901375401e-05
-1.42928584777407e-05
-1.20361810157784e-05
-8.61631361698644e-06
-1.22407025822964e-05
-1.26062454678993e-05
-1.25950776821105e-05
-1.77001955002338e-05
-3.58494214101426e-06
-7.02253834433853e-06
-7.51428073022206e-06
-9.93791566760856e-06
-2.50562880480049e-05
-1.63137704080287e-05
-1.79845768953163e-05
-9.70547562111524e-06
-2.85025539036281e-05
-1.36272843614631e-05
-1.55078149815128e-05
-8.06773794029985e-06
-2.1253066465898e-05
-2.24960651722759e-06
1.61150786124527e-05
-5.59674613922372e-06
-3.39810887548304e-05
-1.48923006421446e-05
-2.13209503281547e-05
-1.63941017960417e-05
-3.74831930842995e-06
-2.91809806604955e-05
-1.48530286471434e-05
-1.02950256050406e-05
-2.09947456997204e-05
-6.69096175048758e-06
-2.32759865519998e-05
-5.39434030369697e-06
-1.23753574909548e-05
-1.11543968262565e-05
-1.66408369585352e-05
-1.53136426631492e-05
-1.30587555855639e-06
-9.18249218245471e-06
-1.57468351790558e-05
-2.78666437713199e-05
-3.17799232667159e-05
-1.32483816582571e-05
-3.28470345934796e-05
-8.98882967573337e-06
-1.47884182295739e-05
-9.69450765006869e-06
-1.02591341118219e-05
-8.07604427423413e-06
-2.14095502894043e-05
-4.62232759500684e-06
-1.30225709692328e-05
4.0345565077288e-06
-8.28160389113602e-06
-3.01963422407164e-05
-2.23602855088468e-05
-2.56796962580201e-05
-2.27756599858136e-05
-1.08424713819318e-05
-2.45428779024969e-05
-1.96050862195383e-05
1.65605126350185e-06
-1.27796219520072e-05
-1.0261195962713e-05
-7.13167402906851e-06
-4.49287876422793e-06
-1.11780449870158e-05
-3.19027406467512e-05
-7.53295203899918e-06
-9.4363590747942e-06
3.98640106384873e-07
-9.25196557334002e-06
-3.32406043530443e-05
-2.99687885713969e-05
-7.30500462619841e-06
-2.05375150759494e-05
1.05233125137195e-05
1.03703122901965e-05
1.78376684403851e-06
-1.43950584558336e-05
-8.95835273538241e-06
-9.58044725694114e-06
-1.15676779484208e-05
-2.22935124760948e-06
-9.99780631351773e-06
-6.17800045393761e-06
-1.62537166308358e-05
-9.43570908055433e-06
-1.24762619978157e-05
-3.0344819682875e-05
-9.97372959256974e-06
-1.05445747035445e-05
-1.64263642327851e-05
-2.99974027756842e-05
-2.81984490877957e-05
-8.71719405215065e-06
-8.77692418149218e-06
-2.01181800173406e-05
-1.49417859206129e-05
-3.84110276568047e-06
-1.89134835133712e-05
-1.04171985433906e-05
-1.34598757856228e-05
-2.10162012434107e-05
-2.13575916288237e-05
-2.41223712874319e-06
-2.12821355325178e-06
-1.95462280859431e-05
-2.5098449732793e-05
-1.41214089434245e-05
-3.12327723922557e-05
-2.10331179149051e-05
-1.13898617680422e-05
-1.33954149682e-05
-1.7177873017408e-05
-9.84741670111333e-06
-1.32335323587112e-05
-1.49377958166086e-05
-2.57155527630985e-05
-3.54795132643119e-06
7.03593873537639e-07
-1.25600847491096e-05
-1.61308190886685e-05
-9.6562861553052e-06
-2.46861835794287e-06
-1.43807255355252e-05
-2.14728899551669e-05
-1.05720576596026e-05
-1.87591714458177e-05
-1.40946413479346e-05
-8.55922020328983e-06
-5.45359388293117e-06
-2.8990000854871e-05
-7.56724899808312e-06
-9.82229583761401e-06
-2.7254129547944e-05
-2.50451166307702e-05
-1.29802299472802e-05
-2.42873829687123e-05
-5.96026774473708e-06
-2.11673469283569e-05
-2.62653166868915e-05
5.84210855675106e-06
-2.27724447430692e-06
-1.48403023388163e-05
-1.97877739815033e-05
-1.35311306018595e-05
-1.47162943626045e-05
-2.32268703223749e-05
-2.5295141784384e-05
1.79447150448549e-06
-1.97422902327569e-05
4.63840591150769e-06
-8.06605390448236e-06
-1.30446788906099e-05
5.57326397809035e-06
9.07205284465083e-06
-1.93123169964232e-05
-1.31084550441632e-05
-3.09140267814153e-05
-1.8144417850742e-05
-5.53603478339988e-06
-6.84238415627777e-06
-5.32217305459988e-06
-2.54063344909066e-05
-6.24466821479499e-06
-4.7552193642949e-07
-1.91033754442648e-05
-1.19607735141889e-05
-1.85894404096144e-05
-1.74402365698276e-05
-1.79848431223976e-05
-6.5137380949506e-06
-7.73563651042172e-06
-2.23268240891584e-05
-2.86271335610874e-05
-2.55122970860892e-05
-2.46781196872095e-05
-6.52414464311128e-06
-1.79003498597392e-05
-1.31295369989827e-05
-1.48235826866253e-05
-2.5291479098115e-05
-1.99193902793531e-05
-2.76503172554715e-05
-3.04667259952612e-05
-1.56717855909084e-05
-7.86869599788626e-06
-2.81711495751807e-05
-1.02257444501649e-05
-2.27596394280243e-05
-5.93711248735143e-06
-1.46724610408624e-05
-1.16620312124866e-05
-4.95255081701202e-06
-6.62598193756559e-06
-1.07962631162572e-05
5.15529071309334e-06
-2.73870835298431e-05
-1.17820445798433e-05
-1.32813193751709e-05
2.59672471682848e-06
-2.00260496132436e-05
-2.38156739212328e-05
-1.11289576706933e-05
-2.29897481612697e-05
-3.45799265916141e-05
-1.04424430400045e-05
-2.12003479955377e-05
-2.95516204028199e-05
-1.15492394292975e-05
7.07413955651826e-07
-1.37995920575703e-05
-2.28971641196432e-06
-1.86880675031562e-06
-2.34871639734096e-05
-1.00989806880769e-05
-2.4429579686726e-05
-1.2755168043111e-05
1.08826618344768e-06
-7.64984436648408e-06
-2.51914338024245e-06
-8.16793772116186e-06
-1.99725263644962e-05
-3.5193472976409e-06
-1.57500636211757e-05
-1.84678027405589e-05
-1.74278258352009e-05
-1.96811959113122e-05
-5.50126390126933e-06
-2.8943315928017e-05
-5.45680322220009e-08
-4.99491702171824e-06
-2.25550641960926e-05
-1.00789919854072e-05
-1.3009828560547e-05
-2.51523342114516e-05
-2.17720572881295e-05
-3.52609268502598e-06
-2.66967572323332e-05
-1.75623945339053e-05
-1.57733457362049e-05
-1.06299526972888e-05
-3.0441044735214e-05
-8.94654464278544e-06
-1.51775904964025e-06
-1.05316272279136e-05
6.93403873755882e-07
1.22345892997982e-07
7.25302241219076e-06
-1.68704479004516e-05
-2.0878646272404e-05
-1.16177309438249e-05
-1.02198195854815e-05
-2.53841321419467e-05
-1.67903916708696e-05
-2.07987141491017e-05
-1.90194377400684e-05
-2.22151696065888e-05
-3.19026171306574e-05
-1.22367526740235e-05
-1.53319680593095e-05
-7.09129744430006e-06
-1.41446390512964e-05
-1.87368442112889e-05
-2.43215305251482e-05
-4.01513586797766e-05
-1.14633104904613e-05
-2.43399702535234e-05
-1.01228248466934e-05
-8.43811517784381e-06
-1.43477161529525e-05
-1.66570482474792e-05
-1.48886332535533e-05
-8.31439624236636e-06
-4.63856030921975e-06
-3.58756054021275e-06
3.28936960371062e-06
-1.07754531455046e-05
-1.68908518955852e-05
-1.4372474906778e-05
-1.5660633896e-05
1.21521808554697e-06
-2.81703681057345e-07
-1.34881391533526e-05
-1.09397810300153e-05
-2.32962333136579e-05
-2.25933199333839e-05
-1.3084973444875e-05
-2.87773584898868e-05
-3.89811540722673e-05
-3.32984304334581e-05
-2.7087751696267e-05
-1.14851801040627e-05
-1.60529191997539e-05
-8.78833830208507e-06
-2.25057880836425e-05
-2.26975132874283e-05
-7.04039411120505e-06
-6.42040766707875e-06
-1.78230450572951e-05
-2.64291863326231e-05
-2.26206482325144e-05
-1.65266465526093e-05
-1.12790509591607e-05
-1.92412090504675e-05
-1.86045876887395e-05
-1.5302905421744e-05
-2.24334287607085e-05
-2.31474530645977e-05
-8.22464284173896e-06
-1.51377964850389e-05
-2.69053468533604e-05
-1.69772731306532e-05
-1.71377093525361e-05
-2.87857363609473e-05
-1.09719050776117e-05
-8.32268853200473e-06
-1.8602100472968e-05
-1.44209448089781e-05
-3.12798779877184e-05
-3.46327671434702e-05
-1.09344281787701e-05
-1.07563567685696e-05
2.83486695200185e-06
-4.23582808577341e-06
-1.21389498222125e-05
-2.42687967369649e-05
-1.42710196557418e-05
-1.95950591650677e-05
-3.01796481635463e-05
-1.46497358406256e-05
-2.1986012551896e-05
-5.34783639873681e-06
-2.16225206164457e-05
-2.22769048224284e-05
-2.89459826218833e-05
-1.94962156896152e-05
-1.71757857892344e-05
-2.34742539544245e-05
-1.03245080359353e-06
-1.30814863939793e-05
1.20520070605192e-06
-1.55701721683749e-05
-5.04204281146817e-06
-2.57821063381272e-05
-1.10324389015299e-05
-9.66169306356422e-06
-1.69132880236646e-05
-2.73036785843144e-05
-1.10880728961215e-05
-1.5814466773342e-05
-2.07010938152734e-05
-2.06379568556616e-05
-1.8041323319921e-05
-1.99969230572607e-05
-1.62097827055076e-05
3.6373918648276e-06
-3.04809302093747e-05
-2.10830526442304e-05
-2.06919563348959e-05
-6.30793127050819e-06
-3.85916409370963e-06
-3.19444491397719e-05
-2.60877380342841e-05
6.92518533445181e-06
-2.40723189123042e-05
-3.90384046896927e-06
-1.62903071265873e-05
-1.90825516902291e-05
-2.71169296836736e-05
-7.92828152180565e-06
-1.05760868107802e-05
-4.01161272239303e-06
-1.07254221931399e-05
-1.51460538646278e-05
-5.15216652589796e-06
-6.87607871860819e-07
-2.91526991772144e-06
-1.97351574902332e-05
-2.38922415730397e-05
-1.6851610311603e-05
-2.2185434876693e-06
-3.30428532865909e-05
-9.05011259390955e-06
-1.76613188588909e-05
-4.52390933513528e-06
-5.7589052966743e-06
-1.09101008633885e-05
-4.50958194083775e-06
-2.21957339051704e-05
-1.21254173549278e-05
-2.18705101963639e-05
-1.13310328046427e-05
-1.06902563610689e-05
-2.29217382425076e-05
-2.06065467347172e-05
-1.61481577793033e-05
-1.17219260508645e-05
-1.55552645984145e-05
-6.03676138300307e-06
-2.14869180595803e-05
-1.88716754662641e-05
-1.43030552052197e-05
-6.24887932492495e-06
-9.11378302845069e-06
-1.92518180056755e-05
-2.78671887800907e-05
-7.52498555451884e-06
-1.78125538328305e-05
-2.9581177734876e-06
-2.06127141077728e-05
-1.44340858611885e-05
-2.06931217087083e-05
-1.36974436956108e-05
-1.90128459969765e-06
1.40015427719758e-06
8.92659944524244e-06
-7.88605722665904e-06
-1.39817176479619e-05
-7.96351225043062e-06
3.84530469457712e-06
-2.13310775442367e-05
-5.37862794547837e-06
-1.41452469909888e-05
-1.7273719064777e-05
-1.91233634224231e-05
-1.03687582990373e-05
-2.58206522803364e-05
-3.21763069384443e-05
-2.55272656849002e-05
5.58630336911108e-07
-1.60374786295677e-05
-1.17749696543364e-05
4.59644079561003e-06
-1.59869028659063e-05
-1.29800296842778e-05
-1.74568635930188e-05
-1.09295212570977e-05
-2.79012231395171e-05
-1.18049382882055e-05
-1.54992915007168e-05
-1.80008668721448e-05
-2.1083681011603e-05
-1.66867640645239e-05
-2.38071581370801e-05
-2.36994768930523e-05
-2.84190941491301e-05
-2.41696192776971e-05
-1.36536473608135e-05
-2.33483539136229e-05
-2.07573342350731e-05
-1.58615699016357e-05
-1.63766095438749e-05
1.17649605115998e-05
-1.76214008932588e-05
-2.27268509906056e-05
-2.28805712238049e-05
-1.93517180128871e-05
-2.00492329484823e-05
-1.91515689307154e-05
-5.04050688389738e-06
-2.14037658470788e-05
-2.03423907901112e-05
-2.02091703250773e-05
-1.14038311506141e-05
-2.91237910001771e-05
-1.20899189016115e-05
-1.94701699483833e-05
-1.871988135522e-05
-1.48829629358252e-05
-5.98661462149706e-06
-1.63548781915986e-05
-1.04550691687119e-05
-9.31443838378594e-06
-1.02202832642723e-05
-1.6575986955808e-05
-5.28160593853797e-06
-1.85235848833573e-05
-8.26764019324942e-06
-2.23500115334932e-05
-4.53888065961821e-05
-1.23333884293188e-05
-2.09828443490604e-05
-1.21424035767379e-05
5.81434879275141e-06
-1.1109815656875e-05
-2.47626822394057e-05
-9.58106523426113e-07
-1.77902470966099e-05
-2.09073293442811e-05
-1.78858813711673e-06
-2.51146483850323e-05
-1.91337070596917e-05
-1.78564596866385e-05
-1.41915067164113e-05
-1.06368817350236e-05
-1.52609042945523e-05
-1.47351914604748e-05
3.87842552298209e-06
-5.71612926096929e-06
-1.39271464169425e-05
-2.23250115617588e-05
-3.35224534524279e-05
-5.29233677510382e-06
-3.35697397328458e-05
-4.91482891074473e-06
-1.88597811466604e-05
-2.0284010381517e-05
-1.0789647867262e-05
-2.3526279859485e-05
-1.2845817719546e-05
-6.82753770211424e-06
-2.32531785838679e-05
-5.64737994376599e-06
-2.95657230801327e-05
-6.68262722764836e-06
3.88500510814759e-06
-2.44544942154776e-05
-1.17740567141899e-05
-8.3237004298953e-06
-9.97306585159602e-06
-5.51907135993401e-05
-1.26011372845457e-06
-1.27694304130305e-05
-1.41968143635691e-05
-2.31556694206012e-05
-5.71299578394168e-06
1.1634275345114e-07
-2.02357765849702e-05
-1.76805581528924e-05
-3.01149827698339e-05
-8.10842239503705e-06
-1.78558333537383e-05
-1.18700880873472e-05
-2.38905957753202e-05
-2.13778695746933e-05
-9.51853332742961e-06
-1.68270446292506e-05
-1.11011603398836e-05
-2.09344512724607e-05
-1.61436502629416e-05
-5.30185873505212e-06
-6.78860341614201e-06
-2.49509426584101e-05
-4.73521118583409e-06
-7.03834532773507e-06
-8.52427352651879e-06
-9.30920220901404e-06
9.22572306747799e-06
7.08240127137015e-06
-1.9609588115916e-05
-2.14342052928333e-05
-2.46291359558451e-05
-6.40939705095882e-06
4.49212345994561e-06
-1.71083325011962e-05
-1.5423424105776e-05
-1.85302540313086e-05
-3.34775391588785e-05
-1.26460147834101e-05
-1.54074949436807e-05
-1.33960265999836e-05
-2.35214939721396e-05
-7.51113330119437e-06
-6.40299970554451e-06
-1.6822575404377e-05
-1.45338604486921e-05
-3.2685032310657e-05
-1.25613377522574e-05
-2.45810061324497e-06
-1.44965423315651e-05
-1.60937361578089e-05
-1.79111855352622e-05
-2.92240521822301e-05
-1.30923075214154e-05
-3.50837667277886e-05
-2.54237966475769e-05
-1.4740313631636e-05
-1.30920189233317e-05
-1.64885198635828e-05
-1.43383761308904e-05
-6.53012102656824e-06
-1.91299068182105e-05
-2.41060575424744e-05
-6.83588244250786e-06
-1.55222490209044e-05
-2.55004969407716e-05
-7.0689191921581e-06
-6.55490628279755e-06
-2.97168166208495e-05
-2.45201291749596e-05
-1.70826436106153e-05
-1.8053319647641e-05
-1.11349288197115e-05
-2.29759380178301e-05
-1.40410665209255e-05
-1.23856693826352e-06
2.73187908985823e-06
-2.55110167999464e-05
-9.14931581889786e-06
-1.62051622070201e-05
-1.16344677287575e-05
-2.55190464766616e-05
-1.08555551547439e-05
-1.27282245338212e-05
-1.29972979294705e-05
-1.73401352466136e-05
-2.02875603518681e-05
-3.2756334097292e-05
-1.68531363014998e-05
-1.2011983897184e-05
-8.90669328397894e-06
-4.38384109287424e-06
-1.69350076711701e-05
-1.1770055623552e-05
-5.00493132514703e-06
-1.66683657119368e-05
-1.57237082307378e-05
-2.66075393383361e-05
-1.45643503614889e-05
-2.11442446020853e-05
-5.36019425506202e-06
-4.85977311208718e-06
-2.09883793997857e-05
-8.45890484203329e-06
-3.18354766122209e-05
-5.46784867963657e-06
-1.35750529564269e-05
-8.40361176793876e-06
-1.61206736879971e-05
-3.20101171381199e-05
-3.32041445269096e-05
-1.43343128466189e-05
-2.42732795874441e-05
-2.94247534771071e-05
1.41842586316391e-05
-1.10407264813303e-05
-3.37231824197836e-05
-2.56297042975258e-05
-2.57762125302287e-05
-3.87138112004195e-06
-1.31173321620395e-05
4.05213061074434e-06
-1.37745239049723e-05
-2.68936183543583e-05
-2.82304148437144e-05
-1.62555764500543e-05
-8.82088182828908e-06
-6.21346624930502e-06
-1.22806312270614e-05
-8.89582046829206e-06
-1.03013884647699e-05
-2.61623148827604e-05
-1.53991748336831e-05
-6.06350859537003e-06
-1.66868834580402e-05
-2.50882627568208e-05
-1.27807652680399e-05
-2.05513406220992e-05
-1.53885957787493e-06
-1.56980982216311e-05
-2.04181519712228e-05
-2.05578534603434e-05
-1.5136749582452e-05
-2.27226029486835e-06
-1.53650321174534e-05
-6.25632554480046e-06
-1.52050737087903e-05
-2.25862605462035e-05
-4.8117535660072e-06
-1.02066340909545e-05
-1.2556185589623e-05
-3.09788668581149e-05
-1.37065316648471e-05
-1.7799878605169e-05
-6.95220587165673e-06
-1.93886671494229e-05
-1.34567251148337e-05
-1.63266023203614e-05
-8.54065172093402e-06
-1.49707860363919e-05
-1.87473359517227e-05
-2.73007163620918e-05
-2.82382787952467e-05
5.87429876897967e-07
-1.70209928831546e-05
-9.23484638092094e-06
-1.66046835081648e-05
-2.67068624238634e-07
-6.55362768154391e-06
-1.57313642594034e-05
-1.90755611955144e-05
-2.71049404870592e-05
-3.16340302958445e-05
-3.36545741076917e-05
-1.15118318108612e-05
-1.85559169303997e-05
-1.42651030864734e-05
-1.68414532970976e-05
-2.04775552276065e-05
-1.40664235034541e-05
-2.04999765226101e-05
-1.42475655770252e-05
-7.37966063657352e-06
-1.57065750814678e-05
-5.45899431562352e-06
-6.78616966268532e-06
-2.74112779222322e-05
-3.69064836279923e-06
-1.61064002634676e-05
-1.39016254526171e-05
-1.32532314199655e-05
-3.64586705557933e-06
-2.40583246547983e-05
-2.36534735578077e-05
-1.92844786015972e-05
-1.24462003574506e-05
-2.28812580457951e-06
-7.31493351549365e-06
-2.60575775916247e-05
-1.65776906569546e-05
-1.15566374164924e-05
-8.25367626533438e-06
-1.15352831942218e-05
-1.73186037202711e-05
-2.54819419779094e-05
-6.61647121673843e-06
-9.64481784736274e-06
-3.0843019270392e-05
-1.22377680841386e-05
4.71074089663005e-06
-1.73839326563628e-05
-3.64014924507386e-05
-1.85259987325368e-05
-2.29622764036426e-05
-9.2669481340103e-06
-6.168825001422e-06
-1.23990212885881e-05
-1.95631105561498e-05
-8.92272630795224e-06
-2.79387419964191e-05
-1.5519048288959e-05
-3.23103590595606e-06
-2.96921690788579e-05
6.63743769869157e-07
-1.41047196276025e-05
-2.34019373116814e-05
-1.54859639042479e-05
-9.46544973327691e-06
-1.4474820741062e-05
-7.66452140647972e-06
9.28332287782302e-07
-1.27542297667888e-05
-2.34350290510743e-05
-2.39181216053052e-05
-3.76605255349765e-07
-1.43303252751681e-05
-3.0354199368471e-06
-6.45916390015754e-06
-1.06011635707329e-05
-2.12293427614684e-05
-1.31887831198986e-05
-2.22229225362619e-05
-1.87703117211889e-05
-2.22255512204113e-05
-2.20872938824105e-05
-3.10704097421417e-05
-1.62433291772343e-05
-2.35119476901744e-06
-1.28277117148961e-05
1.80639126979071e-08
-2.08510092743965e-05
-2.45917248590723e-05
-1.69545362033592e-05
-6.94375316127527e-06
-2.67250211472603e-05
-1.06836085295517e-05
-2.28111607970126e-05
-3.55049514443431e-05
-1.09619671298893e-05
-1.05436129210976e-05
-2.37729486873776e-05
-2.14715460293225e-05
-1.99910188596117e-05
-1.36149446084197e-05
-2.0587855538217e-05
-2.61408495527333e-05
-2.132924448142e-05
-4.99784672781058e-06
-1.90491279778445e-05
-1.83154041515731e-05
-7.76340103680379e-06
-1.32027859526036e-05
-9.92753875192686e-06
-1.92993767168731e-05
-1.64990057482327e-05
-5.0058968804533e-06
-1.29686468637872e-05
-1.63197006199356e-05
-1.08241425037725e-05
-1.26282714202487e-05
-1.51169716917798e-05
-1.04742212411104e-06
-1.90142293332825e-05
-2.04823530729388e-05
-7.5143605875185e-06
-1.12161884508065e-05
-1.56476734359757e-05
-5.57662306971476e-06
-1.8327367711388e-06
-1.58365020341751e-05
-1.82733307695219e-05
-2.44480897148059e-05
-1.5624990108694e-05
-2.42558525968414e-05
-8.08365428081698e-06
-2.18507050548555e-05
-1.18017843541155e-05
-7.2051117309457e-06
4.95198971360526e-06
-3.83318817711019e-05
-1.27888587621102e-05
-1.68532225233774e-05
-2.87998771818766e-05
-1.65438226114479e-05
-3.63329859974184e-05
-4.51233624671419e-06
-2.0556837274344e-05
-1.93465354535535e-05
-4.5732736543314e-06
-1.43671887672326e-05
-1.15737038477145e-05
-2.3560438691651e-05
-9.21697851842651e-06
-9.8782976798258e-07
-6.09354991930393e-06
-1.78046875936734e-05
-6.87821414264812e-06
-1.07298849694342e-05
-1.50838998019081e-05
-1.7561042032723e-05
-2.64840110072073e-05
-1.2854371208339e-05
-8.30457808307015e-06
-1.95368726532136e-05
-1.27319354863613e-05
-6.94058078638304e-06
-1.63677923976275e-05
-1.94885205417168e-05
-1.22996944687827e-05
-1.53717353925986e-05
-1.35420655278051e-05
-1.72807801701413e-05
-5.01615077628867e-06
-2.08231224126379e-05
-1.9304901914598e-05
-2.80794598800581e-05
-2.48751015512349e-05
-2.19296635584326e-05
-2.02437882261251e-05
-6.1425813457851e-06
-1.4719203368992e-05
-1.45805267317798e-05
-1.43493546911765e-05
-1.30106213170346e-05
-3.84457552201196e-06
-2.93422635785607e-05
5.01964610166542e-06
-1.59745370443493e-05
-2.03491461248366e-05
-2.25822742225131e-05
4.05479366428175e-07
-2.1987753589971e-06
-4.0713963904556e-06
-3.22808180759687e-05
-3.82286649532476e-05
-1.42215437705813e-05
-5.70639996945123e-07
-1.1747219557209e-05
-1.33987729867023e-05
-1.90684000828752e-05
-3.02439656930367e-05
-3.00917020193248e-05
-1.76810863440869e-05
-1.47312590270748e-05
-1.21193802033342e-05
-1.3827507193155e-05
-3.18246645442424e-05
-1.19501548555106e-05
-1.13666285067955e-05
-1.2904527901111e-05
-1.59481172066195e-05
-1.98582463382987e-05
-2.71647701054358e-05
-1.15990106647003e-05
-6.13994937719051e-06
-2.33483391820058e-05
-1.35711132249973e-05
-1.43059056047229e-05
-2.20548404913933e-05
-2.44421611353104e-05
-7.4108270593934e-06
-1.4493628487113e-05
-6.75566804606797e-06
-1.6093264738323e-05
-1.05094053929888e-05
-1.1722047962466e-05
-1.11264248670251e-05
-1.60817260942731e-05
-1.00661026552246e-05
-5.30798780291415e-06
-1.93385626948109e-05
-1.68043024750162e-05
-3.65069746234745e-06
-1.39446700888964e-05
-9.7473475126905e-06
-1.25753441425558e-05
-1.18943898928138e-05
-1.98427943780659e-05
-2.5011108643084e-05
-1.64233575795356e-05
-6.71272234441687e-06
-1.78344244128977e-05
-1.20706413229527e-05
-1.36150410740122e-05
-2.35025270534883e-06
-1.79684197959636e-05
-2.6270044861606e-05
-1.5260157648647e-05
6.12772398685519e-06
-3.26709113942205e-05
-6.39306245387829e-06
-6.73640545662326e-06
-1.49762424328785e-05
-1.10945698961783e-05
-3.44050932430388e-05
-1.36465383137999e-05
-2.72788186528534e-05
-1.87885551805443e-05
9.87195710799078e-06
-3.11260038998596e-05
-1.22054465495378e-06
-1.89689200527885e-05
-1.83821931596377e-05
-1.45962012447602e-05
-1.95522711074369e-05
-2.49501830540176e-05
-2.1808679659687e-05
-1.67080418795598e-05
1.03870110963163e-06
-8.80983559066919e-06
-3.62777730480353e-06
-1.13545388137005e-05
-3.38229676795467e-06
-2.04692295647617e-05
-2.2141207142216e-05
3.33364060840613e-06
-1.14246480117939e-05
-1.77941765457329e-05
-1.90904995111175e-05
-1.38675317444651e-05
-7.30189068720094e-06
-1.6989672433281e-05
-1.16457366999905e-05
-9.61878877340188e-06
-1.88715914517024e-05
-2.4557901826734e-05
-1.34073284205779e-05
-7.41967814585214e-06
-2.87374881718958e-05
-1.83710732286253e-05
-3.54257336390645e-05
-1.59455246790962e-05
-2.48829139700837e-05
-8.58522931989237e-06
-1.90283857164208e-05
-2.99123698818746e-05
-1.06003496886703e-05
-1.2146102853282e-05
-7.11179791891649e-06
-1.74790361047865e-05
-2.91136342876613e-05
-1.22991842020913e-05
-2.19935485910088e-05
2.66973175055367e-06
-2.51053535953733e-05
-1.43866657055199e-05
-3.55627409726015e-05
-2.06600420783215e-05
-1.90709513910895e-05
-3.66979244732655e-05
-1.15289752479708e-05
-7.51002240622919e-06
-2.49841514308403e-05
-7.27218288526078e-06
-1.54596826426838e-05
-3.15964269593573e-05
-4.45788667943576e-06
-6.89295614481187e-06
-3.80891609992262e-05
-2.27716125713122e-05
-2.99889700463034e-05
-1.86937968791329e-05
-1.57200094201087e-05
-1.75779136660359e-05
-1.12403769858336e-05
-1.65607212268674e-05
-2.3901172251046e-05
-1.99173089600137e-05
-1.78697253799463e-05
-1.9870331011165e-05
-2.86376694554731e-05
-5.95457486814697e-06
-2.99726286925997e-05
-8.56931055870762e-06
-1.50361751708101e-05
-1.48844855768405e-05
-2.23951744426028e-05
-1.10658123131964e-06
-1.80206949534447e-05
-1.49486928104547e-05
-2.96355205600325e-05
-2.14650827779079e-05
-2.10909639960602e-05
-2.60863009365202e-05
-1.68097837319209e-05
-1.46357157724692e-05
-1.31792649043179e-05
-2.30344155109144e-05
-1.2918816308016e-05
-2.04027647087003e-05
-2.59785957667929e-05
-1.60261702321859e-05
-1.28485428328854e-05
-1.93600391359569e-05
-1.23629395478481e-05
-5.38439283318581e-06
-1.98556295009169e-05
-2.48725685697065e-05
-2.85195648382584e-05
-9.24140375379358e-06
-1.70589859884773e-05
-2.42568588295743e-05
-2.05013297256003e-05
-1.27530452575023e-05
-1.24823108635836e-05
-1.87258616873828e-05
-3.12420369243312e-07
-2.4759454481764e-05
-1.9386025185111e-05
-1.73597875894113e-05
-5.82372534815281e-06
-4.05811456082158e-06
-2.14711484783314e-05
-2.94375310192143e-05
-1.34928424895563e-05
-6.97019369222376e-06
-1.65695876213237e-05
-1.78173932363175e-05
-1.88408832499515e-05
3.76567110635279e-06
-2.69966198809639e-05
-1.16818645662388e-05
-1.33300845990415e-05
-1.45012681806264e-05
-2.14769927501668e-05
1.01389656580461e-07
-1.60697574726538e-05
-1.41469306302077e-06
-1.43252411082056e-05
-1.52745345004723e-05
-1.619253795383e-06
-2.4183988986062e-05
-1.08677347816521e-05
7.09845138638866e-07
-2.11102836444671e-05
-1.86295278898045e-05
-6.58139773799418e-06
-8.15329093520254e-06
-2.0062538559311e-05
-8.01223613103602e-06
-1.47837572037164e-05
-2.79803883201962e-05
-1.60259659490191e-05
-8.99704594673378e-06
-2.42610278225906e-05
-1.24321821592943e-05
-2.58563731401732e-05
-1.00325056312609e-05
-2.4782750935383e-05
-1.5698143871389e-05
-1.59611101282233e-05
-6.49543580811674e-06
-2.51142321007903e-05
-1.54338859104775e-05
-7.41957076194868e-06
-1.73079056177302e-05
-3.55294944512095e-05
-2.41743767929008e-06
-1.67893087424496e-05
-1.31584255070841e-05
-1.8701025059218e-05
-1.70746694877241e-05
-1.06263852776899e-05
-1.91150494339762e-06
-4.0739861300101e-05
1.37615894396156e-05
-8.37040884165585e-06
-3.22886798068619e-05
-1.92039583891372e-06
-1.6976114226408e-05
-7.25771403262103e-06
-4.08103667539735e-06
-1.45645954271725e-05
-1.07948560616927e-05
-1.33225156112235e-05
-2.35470214001589e-05
-6.62802927672057e-06
-1.26090224027615e-05
-5.21465146629831e-06
-2.86254789219438e-05
-1.37731931758877e-05
-1.52400934620466e-05
-1.20136975697988e-05
-2.35801178995056e-05
-1.66199729072545e-05
-2.71332034657883e-05
-9.77972548436375e-06
-3.29475228114431e-06
-8.62444543346404e-06
-2.25499341679144e-05
-2.84251016043055e-05
-2.49573063835647e-05
-3.50986917779834e-06
-1.82415800462765e-05
-3.88662404962487e-05
-1.53940516722311e-05
-1.89452617377443e-05
-9.59573898404208e-06
-2.64031505606247e-06
5.30950511867879e-07
-2.18419008439905e-05
-1.21880308182606e-05
-1.62238068487835e-05
4.36533953076251e-07
-1.99614473465845e-05
-1.07462216915115e-05
-2.04134856709337e-05
-2.03302088493833e-05
-2.97238222604031e-05
-2.6988889506829e-05
-2.75281018143899e-06
-9.48599393297854e-06
2.05842860318144e-06
-1.58307722450253e-05
-6.6238077290933e-06
-1.90214299037603e-05
-1.62039563379575e-05
-5.7132588226549e-06
-1.71145568431901e-05
-1.42658222331562e-05
-1.49191555008286e-05
-2.21846974172578e-05
-8.00494038080494e-06
7.97175388378411e-07
-2.53035220577191e-05
-1.66831678945346e-05
-2.40250978144486e-05
-3.57068841658409e-05
6.36305615293009e-06
-1.84344873197913e-05
-1.26597037611838e-05
-6.07291558842273e-06
-3.43324748733472e-05
-2.52083420595263e-05
-2.00418905053253e-05
-1.56217836210693e-05
-2.310335251301e-05
-1.49039970657556e-05
-2.34874847023557e-05
-1.31371862255587e-05
-1.85054700688749e-05
-3.26588761523614e-05
-1.08200298893149e-05
-2.73297739004993e-05
-2.179180543773e-05
7.86343307934932e-06
-4.22026851901389e-07
-3.06601047674759e-05
-1.94399278841904e-05
-1.54389544245418e-05
-1.54906986584996e-05
-6.96646264955162e-06
-1.90695155053455e-05
-1.3332654612797e-05
-2.84249156196209e-05
-3.32853568114786e-05
-1.05223036004509e-05
-1.16323566611811e-05
-8.15694773169417e-06
-2.65498832628962e-05
-9.50836294624016e-06
-1.09442380260893e-05
-2.56380994928981e-05
-3.91751742308843e-05
-2.14865611474255e-05
-2.15038002967342e-05
-8.46553722942462e-06
-3.26825219815585e-05
-1.0343092259685e-05
-7.05786757155116e-06
-2.28338081234039e-05
-1.24338252311759e-05
-2.91679002316941e-05
7.8443353546629e-06
-1.95442155584778e-05
-1.52208292049627e-05
-1.01790621108057e-05
-2.38018155054578e-05
-6.00314046839668e-06
-4.8525875378857e-06
-1.84891552435433e-05
4.791505502861e-06
-1.97568387042502e-05
-1.2884281903531e-05
-1.88811284195061e-05
-2.37109917734052e-05
6.38594313565649e-06
-5.71621084473286e-06
-7.56122938688164e-06
9.49397905590229e-06
-3.36235308939349e-06
-2.87913812169239e-05
-1.97918253083431e-05
-4.75946757270938e-06
-1.71977160932293e-05
2.74529988209605e-06
-1.85344053225697e-05
-1.71088029248635e-05
-8.9628617203064e-07
-1.92700335774313e-05
-3.8709855603313e-05
-3.42111584124133e-06
-1.93782725282644e-05
-5.09972096632187e-06
4.98681909873795e-07
-1.80236454320492e-05
-4.46059110173708e-06
-1.22620666315124e-05
-1.95807958683547e-05
-1.92723557015103e-05
-2.20529434683579e-05
-4.42358717191603e-06
-1.78149807938209e-05
-1.10209938128725e-05
-2.51771110555228e-05
-3.28902729021839e-05
-1.09997905100128e-05
-1.60982045497943e-05
-2.74092255684374e-05
-2.97815420040905e-05
-1.72212083844878e-05
-1.09972053095014e-05
-1.89716728033351e-05
-1.11023641197842e-05
-5.16120465289561e-06
-1.74432479117101e-06
-7.77787191436233e-06
-1.41503244632958e-05
-1.32736121849619e-05
-8.08201510124357e-06
-7.30397686769091e-06
-2.10886640700583e-05
-1.63184686312151e-05
-3.40561167084648e-05
-2.44989437245937e-05
-1.42929949594423e-05
-3.22329317012587e-05
-1.24896132504948e-05
-1.21329346191694e-05
-1.92609347777775e-05
-1.42405487045656e-05
-3.51633793030098e-06
-1.49362465532292e-05
4.19972915893938e-06
-9.91038295215481e-06
-1.10146370001739e-05
-1.32813580550791e-05
-2.01543718482816e-05
-4.56797077167571e-06
-1.2376028368832e-05
-1.27216963985306e-05
-1.34177471337592e-05
-1.05356831259145e-05
-8.40772560383104e-06
-1.42123621667543e-05
-2.08193794741468e-05
-1.28635667694715e-05
-3.77397861526336e-05
-1.92621553580238e-05
-1.88579434003428e-05
-7.54226436078782e-06
-2.29392275332972e-05
-3.06071199339178e-06
-1.49343854089665e-05
-1.25440668270733e-05
3.45392719958271e-07
-3.39865216773623e-05
-1.63737759371066e-05
-2.10039198205863e-05
-2.87850065630578e-05
-1.91663444244559e-05
5.89577985300434e-07
-2.18522523355222e-05
-1.83847658995819e-05
-8.41242672085701e-06
-1.25424361412096e-05
-4.88972490300752e-06
-1.17254564273034e-05
-1.76086670409698e-05
-1.29523092270242e-05
-1.68387666784279e-05
-7.53068835478771e-06
-2.05771254598928e-05
-2.28502759918893e-05
-1.86350728939507e-05
-2.22860914273073e-05
-9.71305566152576e-06
-1.83412287471031e-05
-1.70948734841652e-05
-4.1799217273027e-05
-1.10883481734144e-05
-2.19899755312716e-05
-1.08697536665834e-05
-1.14948111204239e-05
-2.64209992401837e-05
-1.23452251015564e-05
-2.05974040391072e-05
-1.29146077128454e-05
-3.87025718456928e-06
-9.27055862892495e-06
-2.10170198933535e-05
3.33675862019942e-07
-2.15619675162052e-05
-2.19020280055006e-05
-2.0653916328044e-05
-2.48254679491339e-05
-3.84789460450576e-06
-1.64104876314038e-05
-1.33372161040392e-05
-1.54486198197779e-05
-2.56641634037076e-05
6.55041661448397e-06
-1.18239686106474e-05
-3.82697369971396e-06
-9.36060835877857e-07
-1.84950647969169e-05
-2.53034113657199e-06
-4.40465236603583e-06
-9.7000732021554e-06
-1.40892734253505e-05
1.81701596233439e-06
-2.11685141834601e-05
-2.69544180571361e-05
-1.53032114332441e-05
-1.38561784896899e-05
-3.06111257965349e-05
-2.42420151762925e-05
-1.00148242786147e-05
-2.62604394985214e-05
-3.94418310499472e-06
-1.36176089583626e-05
-6.17317627605394e-08
-2.76008125468709e-05
1.25457655516318e-06
-2.14392638719444e-05
-1.53302358059534e-05
-1.85011959461062e-05
-9.59278598818739e-06
-2.80767784364509e-05
-2.32703063531276e-05
-1.30775333173207e-05
-1.21013456555527e-05
-4.7128145818911e-06
-1.16586154643853e-05
-9.03501569470248e-06
-9.05964836098921e-06
-1.48114425467657e-05
-1.67015889048128e-05
-2.32651817547726e-05
-2.05325087605385e-05
-3.11622136871716e-05
-1.00715052384591e-05
-7.95120861788697e-06
-8.40913587739375e-06
-1.77717730715229e-05
-1.63224228854327e-05
-1.22438711303576e-05
-3.33217167419939e-05
-2.16694943009145e-05
-2.51571227010944e-06
3.90104361504803e-06
-7.37269309539851e-06
-4.72173512535743e-06
-2.00344153864871e-05
-1.37486865609331e-05
-1.9611781575018e-05
-2.89218419530327e-05
-1.99336546864963e-05
-3.80213745304905e-05
-2.44067290445584e-05
-2.4441454552457e-05
-3.09563567755179e-05
-1.46416899417364e-06
-1.09390080521771e-05
2.77982011169169e-06
-2.26276144530395e-05
-3.61518954186249e-06
-9.72133511617866e-06
-1.06559161374253e-05
-2.88233054124357e-05
-2.4717031398293e-05
2.13274373941918e-06
-2.23351265546132e-05
-1.66646704438615e-05
-1.45939616807551e-05
7.87873084710065e-07
-6.55075499822923e-06
-2.10195883293378e-05
-1.2834187576735e-05
-1.95565261791451e-05
-2.46207843777811e-05
-1.34415891675475e-05
-1.93572040278072e-05
-2.31423471858478e-05
-7.51830023566473e-06
-2.46317541490224e-05
-1.97623764951325e-05
-3.46741045469049e-06
-8.38305161821353e-06
-3.73092388063367e-05
-2.95739690777229e-05
-1.94014606866923e-05
-3.85030966911882e-06
-2.43094696140214e-05
-1.82756052066097e-05
-1.58475382145917e-05
-1.5589155864877e-05
-4.77976552296163e-06
3.14469153180152e-06
-1.03035806513888e-05
-2.71283987187107e-05
-1.98250141437752e-05
-7.76855694206295e-06
-1.0264038960515e-06
-1.85378459184404e-05
-1.06388483457372e-05
-2.28439708112782e-05
-1.17727795240646e-05
-1.81424507591035e-05
-1.72269564322637e-05
-6.1081945464739e-06
-1.23174698801571e-05
-1.06803527299885e-05
-2.99372246339085e-05
-7.87224797864832e-06
-2.55952451011807e-05
-9.42152299029766e-06
-3.36219653989652e-05
-8.70257385863375e-06
-1.85124704428189e-05
-1.32833506615781e-05
-2.48264817594149e-05
-1.0075889122874e-05
-3.24884255413378e-05
-1.9209335981566e-05
-2.62796869033291e-05
-3.42975091985817e-06
-1.07740697519758e-06
-1.85261942374191e-05
-1.80509005865049e-05
7.74871111918832e-06
-2.33105562904671e-05
-2.11888040898382e-05
-1.2349274682829e-05
-2.23618346343452e-05
-1.68577929566974e-05
-2.8488047789851e-05
-1.2932480677316e-05
3.73020963547828e-06
-2.06851286437172e-05
-2.50814644326186e-05
-1.11707271310513e-05
-9.28301350733422e-06
-5.60287484520555e-06
4.1357011982314e-06
-1.81670393567121e-05
-4.6631523776686e-05
-6.86147715636665e-06
-8.06596376151364e-06
-2.45763845793649e-05
-3.25203088963112e-05
-3.71884350662629e-05
-3.2068256749379e-05
-2.04508799096956e-05
-2.743754126212e-05
-3.13255540211376e-05
-4.64638671526377e-06
-1.41447456161839e-05
-1.06097800381014e-05
7.67398628992222e-06
-4.59723090182066e-06
-1.02888494993996e-05
-3.04969720932944e-05
-2.0095315768157e-05
-1.95943409645575e-05
-3.53819831551145e-05
-3.13248819641746e-06
-3.45976171989826e-06
-1.0632658455514e-08
-8.03253656566747e-06
1.31226100163668e-07
-1.86575666525986e-05
-1.76460206580946e-05
-2.02759123888693e-05
-4.71243050312067e-06
-8.13425800352864e-06
-1.91104410954725e-05
-2.65488448416534e-05
-1.90199714805137e-05
-2.40461605606488e-05
-7.76106901526085e-06
-6.5912099508656e-06
-3.42981446850929e-05
2.51921809508512e-06
-7.97453610882554e-06
-9.34853374174874e-06
-1.85359619874649e-05
-6.82263240576624e-06
-1.65336398876292e-05
-1.54591133095921e-05
-2.06146768387087e-05
-8.97843379274049e-06
-2.35502215485677e-05
-1.23270464623023e-05
-2.21760293569962e-05
-2.46460387104334e-05
-7.21177164641945e-06
-1.52724670759586e-05
-1.24985705795996e-05
-1.78705560864239e-05
-8.17659041900685e-06
-2.68009570935386e-05
-1.84881433839024e-05
-1.50503428606727e-05
-1.4699938036222e-05
-1.79182430301095e-05
-2.52963700610165e-05
-9.41554605874425e-06
-1.50577569320339e-05
-1.4236203852685e-05
-1.38525024551827e-05
1.21172777303688e-05
1.41230530063321e-06
-3.1124815559433e-05
-2.3195407336246e-05
-8.82076180396922e-06
-1.51168385799775e-05
-4.32424602311124e-06
-1.91202792493397e-05
-1.77739394273182e-05
-4.6479724004222e-06
-2.29678465188819e-05
-2.24920646978625e-05
-5.92289101952778e-06
-3.12369818062488e-05
-7.48604128495331e-06
-1.19807139209843e-05
-9.42340692513046e-06
-1.06942682572818e-05
-2.24241270589505e-05
-1.687671800075e-05
-1.13993339376647e-05
-1.65343999298322e-05
-1.28979724066112e-05
-2.20861683615841e-05
-2.28031511370557e-05
-3.11587722515261e-06
-1.76822113955632e-05
-1.79807492252134e-05
-1.55347885858203e-05
-3.31299391566806e-05
-3.41656556239644e-05
-3.0750692518395e-05
-1.17001114132223e-05
-2.5529343113822e-06
-2.55820596058427e-05
-1.86312874129245e-05
-3.05270506172483e-05
-1.01224368460068e-05
-5.45319774690758e-06
-2.64426580923207e-05
-1.72673598751897e-05
-1.31916628005444e-05
-1.19490849336999e-05
-1.22767577288171e-05
-1.83347069874106e-05
-1.82526108719333e-05
-1.36144662911511e-06
-1.39651429800757e-05
-8.66477040672401e-06
-1.57307081356047e-05
-3.78933051585696e-05
-1.26704122801103e-05
-8.40250850954941e-06
-1.88336317583344e-05
-1.33091167161974e-05
-2.20041549323751e-05
-2.14693976455734e-05
-1.77457188129939e-05
-6.72006716557733e-06
-2.87039803033807e-05
-6.26444506608422e-06
-1.23859590024371e-05
-2.43963146841693e-05
-1.85163692230495e-05
-1.44169884923053e-06
-2.72821410372232e-05
-6.75133924639514e-07
-1.4915514378842e-05
-2.40624754467534e-05
-1.28669021669138e-05
-2.20073017681019e-05
-1.56796083164853e-05
7.30626003295906e-07
-1.23004652745032e-05
2.65834690300017e-06
-1.13604796423758e-05
-7.36625793486076e-06
1.99440125591753e-06
-1.7444155533146e-05
-9.08682159852313e-06
-3.02819620153351e-05
-2.17354496832977e-05
-1.09953427396185e-05
-2.459503115031e-05
-3.13167313364982e-05
-1.29702274123986e-06
-2.27268770095697e-06
-1.16632692850999e-05
-1.13883703729854e-05
-9.39917716312113e-06
-2.75448735857545e-05
-1.86664080458311e-05
-2.02194809614212e-05
1.20832758446564e-06
-3.22523548151487e-07
-2.40158825269802e-05
-2.00121097999134e-05
-2.15527916671194e-05
-1.06724713947095e-05
-8.95282875058976e-06
-2.33689596743392e-05
-2.27470803124748e-05
-1.48626533254404e-05
-1.56897627203824e-05
-1.23400714125711e-05
-1.3382425057672e-05
4.91470091453313e-06
-2.49422228557987e-05
-3.1554723977151e-05
-9.5386936127186e-06
-8.84508211881567e-06
8.39788985096552e-07
-2.9475879584649e-06
-1.8491912624888e-05
-1.27517635696069e-05
-1.63389357802822e-05
-2.12549066975525e-05
-3.114072633674e-05
-1.82699793443601e-05
5.00507031972019e-06
-2.30834344894204e-05
-1.94185203707632e-05
-2.48961145401372e-05
-1.92698167562701e-05
-1.40672923325039e-05
-1.28337782501228e-05
-2.13191624634361e-05
-3.84066488417927e-06
-1.08294530016086e-05
-2.43419679880316e-05
-1.79240524923479e-05
-6.57651051739555e-06
-2.60152669876427e-05
-2.11194888982857e-05
-2.05101720318311e-05
-4.88413057178269e-06
-4.93637469107074e-06
-1.84418953789868e-05
-1.36391834465661e-05
-1.83167973708438e-05
-1.73947181488336e-05
-1.73564828871614e-05
-3.01190756499816e-05
-1.38733360114417e-05
-1.05431900634938e-05
-2.0450863789854e-05
-1.14455015941992e-05
-1.50144012414307e-05
-2.85398059219204e-05
-1.76941689577562e-06
-1.76887440228843e-05
-1.72058079293251e-05
-2.90179057233363e-05
-1.91902148267761e-06
-4.93243800983721e-06
-1.17051029178638e-05
-6.53877611314586e-06
-2.29025032050828e-05
-8.98333213698981e-06
-1.47327003308337e-05
-2.31341087340883e-05
-2.4213886306959e-05
-5.16036031883221e-06
-1.88184768245424e-05
-2.44116130286757e-05
-1.5698866820756e-05
-3.89151524705675e-07
-2.1030082384095e-05
-1.64446103429705e-05
-2.97368177333175e-05
-1.6259943374492e-05
-2.57455997969996e-06
-1.78152084550509e-05
-2.47711150347766e-06
-2.582755002381e-05
-1.54317553723109e-05
-4.45425239553407e-06
-6.107418851075e-06
-1.69305048321914e-05
-7.96475277312203e-06
-2.13750246810104e-05
-1.81201091939881e-05
-5.77514599670955e-06
-7.72312093086413e-06
-1.10014378745706e-05
-1.7774924052956e-05
-1.17696344723266e-05
-2.0656630483768e-05
-2.43694725451695e-06
-2.63336427632594e-05
-1.60700494806485e-05
-1.88946538907815e-05
-7.67944515439234e-06
-2.74370752017831e-06
-1.23146692154569e-05
-2.13408650192262e-05
-2.95387253824902e-05
-1.47389498111022e-05
-2.95036034722931e-05
-1.00971652646147e-05
-2.23599241682989e-06
-2.35115601798798e-05
-1.94088698674036e-05
-2.03030269244307e-05
-1.84098002858614e-05
-1.54657594421853e-05
-2.24567017680965e-05
-2.72397615173462e-05
-1.65380075535162e-05
-2.34892965134946e-05
-2.10679687901637e-05
-1.30622965001603e-05
-4.731211003526e-06
-6.37543563511594e-06
-1.01394592263402e-05
-1.52769762360148e-05
-1.38142328394952e-05
-1.54226002113246e-05
-4.0417420587338e-06
4.67442568367432e-06
-1.54675281266553e-05
-1.26353436141315e-05
-2.85127453915734e-05
-8.97349902086809e-06
-2.51045832310849e-06
-1.73330479812662e-05
-1.07478012421124e-05
-1.08480586078867e-06
-2.48789143554189e-05
-5.02170281907073e-06
-1.62212631652569e-05
-3.02600741352423e-05
-1.90060114615481e-05
-1.40733059898485e-05
-1.80488896945982e-05
-1.9657278715385e-05
-1.5713979363944e-05
-1.09324505239591e-05
-1.88065176866084e-05
-3.02938513984914e-05
-2.22977029783194e-05
-2.96118954231832e-05
7.3253234270794e-06
-3.32069886318051e-06
2.787257000985e-06
4.45690590992253e-06
-2.96727180206282e-05
-8.65316590533997e-06
4.81490418145797e-07
-2.04337674881537e-05
-2.75049752704998e-05
1.2795836749494e-06
8.73637180662504e-06
-7.17811241753588e-06
-2.5997006063708e-05
-2.27317873737019e-05
-8.34252750357423e-06
-1.82380671553473e-05
-2.61659603348249e-05
-1.76140752509893e-05
-1.99060680227677e-05
-1.73843265060815e-05
-1.48529624732958e-05
-1.75444792943421e-05
-2.8278475417889e-05
5.19389908079376e-06
-2.4750870116804e-05
-2.00960412274675e-05
-6.67510484323767e-06
-1.17946803848156e-05
-2.61347907150307e-05
-1.65195263318864e-05
-2.60880824512891e-05
-3.11331199120822e-05
-2.89915610423399e-06
-1.05803920380171e-05
-3.26354872848417e-05
-1.91482046033187e-05
-1.12825048215714e-05
-2.34037433753228e-05
-1.82340392105353e-05
-1.17543481444661e-06
-2.02187610999072e-05
-1.91893960444316e-05
-3.66607538669024e-06
-7.9972148504325e-07
4.94677697583514e-06
-1.93113170072906e-05
-1.3418847524359e-05
-2.71067566155547e-05
-1.8650100696253e-05
1.02382279928647e-05
-1.07570332529445e-05
-2.39750408273797e-05
-6.21071330373559e-06
-1.58642158707852e-05
-2.65710465853436e-05
-8.36510074795179e-06
-5.29636053268137e-06
-1.01303332692189e-05
-2.10451070770155e-05
-1.31117162852373e-05
3.36739135422158e-06
-9.09382150721145e-06
-1.74330729657487e-05
-3.05975680181375e-05
-1.72245855716376e-05
-1.48153052045348e-05
-2.60843477823852e-05
-1.71781754277451e-05
-7.53340427079228e-06
-1.02034528921308e-05
-2.92785839060176e-05
-7.67395065921068e-06
-1.33966674684335e-05
-1.25290231812543e-05
-1.13840680627981e-05
-1.62543522107785e-05
-1.36035163406791e-05
-4.90167679472609e-06
-5.2933117388541e-06
-1.32324706888628e-05
-1.8642033962395e-05
-2.08276228234412e-05
-2.25802327166118e-05
-6.04012969311753e-06
-8.35383467088118e-06
-1.84859189923839e-05
1.31428775436188e-05
-1.06966234295762e-06
-2.07302872246039e-05
-1.81907382165667e-05
-3.78114544155897e-06
-6.83976492659514e-06
-3.30908280792459e-05
-1.95638079708332e-05
-1.66549487615026e-05
-2.44309087745135e-05
-2.2379161900759e-05
-6.95827282892126e-06
-9.28582635328559e-06
-1.03664559846753e-05
-1.96492327099228e-05
-7.83391768941946e-07
-1.16092537028569e-05
4.50138420013796e-06
-2.99753115789501e-05
-1.16600651327213e-06
-2.6036992844054e-05
-4.90917516622925e-06
-3.90323150959584e-06
-1.839848095975e-05
-3.18638044748248e-06
-1.70335313318231e-05
-1.03911730949264e-05
-1.2316129541296e-05
-1.85421597294524e-05
-1.2141276297358e-05
-1.20017993106464e-05
-1.95809169891157e-05
-1.80553600885364e-05
-9.87005745528348e-06
-1.03786759513802e-05
-2.58723131242837e-05
-2.3829465708006e-05
-1.09986291131639e-05
-1.96312923968545e-05
-3.22783308972115e-06
8.19263817990686e-07
-1.6278321051371e-05
2.64360342138792e-06
-8.9687103327891e-06
-8.3803513682219e-06
-5.94248113582183e-06
-2.1784476893662e-05
-2.75277580464565e-05
-1.58848864086117e-05
-1.73869574409384e-05
-3.7328985851823e-06
-1.463400174513e-05
-1.32239948312035e-05
-1.7909590989038e-05
-1.51979981196788e-05
-2.53364567620254e-05
-4.5970300803788e-06
-1.99443559200018e-05
-2.91915142114555e-05
-2.23347905307384e-05
-1.0317703461068e-05
-1.66456674564453e-05
-1.22861308116241e-05
-1.18383522283626e-05
-3.36558391348024e-05
-1.20045293402058e-05
-1.57499244638609e-05
-6.0702959371441e-06
-1.79247091213608e-06
-1.41803833979318e-05
-1.64872553645526e-05
-2.73609514764731e-06
-2.04536125461066e-05
-1.55132761332581e-05
-1.02184637611265e-05
-1.61722454019649e-05
8.22064775842913e-08
-9.16439456446099e-06
-1.00595442094045e-05
-4.14508573909954e-06
-2.71877736074702e-05
-1.60194428413728e-05
-7.90471392420635e-06
-9.43809069663802e-06
-1.21726622388206e-06
-2.33648569942803e-05
-3.28523319758847e-05
-1.02897132970758e-06
-7.87481877041027e-06
-1.45206002645627e-05
-1.92598628018136e-06
-1.13854588801527e-05
-5.92974927451937e-06
-3.74227510457674e-06
-2.48702306039672e-05
-8.04984441902684e-06
-1.25406183404592e-05
-1.23470739318613e-05
-2.0729849435081e-05
-9.29123924547758e-06
-4.22793103329021e-06
-2.02689580468435e-05
-1.87082272565065e-05
-1.80254103757993e-05
-2.46932959493874e-05
-1.92968600573467e-05
-1.30654637365121e-05
-1.36715195520133e-05
-1.46427327899027e-05
-1.71008332046446e-05
-1.06347734581674e-05
-1.40059214724648e-05
-1.58917263666408e-05
-9.87668150579974e-06
-2.39724461312256e-05
-1.7954478878769e-05
-8.66702544919801e-06
-1.38035251583943e-05
-4.47901979218266e-06
-2.62349519843465e-05
-1.94970528364179e-05
-1.56841411551694e-05
-2.00575755431536e-05
-2.11702020750437e-05
1.1123663817868e-05
-1.4947718157682e-05
-2.32066881860228e-05
-1.0549385795622e-05
-1.19298253371484e-05
-1.3392360282604e-05
-1.35142869405921e-05
-1.99818582968616e-05
-1.81086747031887e-05
-1.30913440837168e-05
-1.16577820237123e-05
-1.97086980078092e-06
-1.65980540352232e-05
-1.5374221402994e-06
-1.93261020853854e-05
-1.11591341566197e-05
-2.33505325934774e-05
-1.92817584881728e-05
2.61437812551751e-06
-8.43884038649775e-06
-1.5228678313872e-05
-2.07009869160949e-05
-1.63459059699015e-05
-1.07984722525491e-05
2.34182290954964e-06
-1.85188801008551e-05
-9.87911400939188e-06
-1.38808463544895e-05
-1.48129048171916e-05
-2.90712813285482e-05
-2.58026840460504e-05
-2.99448921712475e-05
-2.53317832291194e-05
-2.16667238618333e-05
-1.24321220648002e-05
-3.57379961415952e-05
-2.22311542233002e-05
-1.52195113170962e-05
-2.5067337483651e-06
-3.70682340897468e-05
-3.28807313736636e-06
-6.17868825072944e-06
4.29200593773134e-08
-5.99324242856288e-07
-1.86285015146675e-05
-8.19548688828158e-06
-9.88696441673974e-06
-1.83783318471185e-05
-4.76340063429439e-06
-1.14096345192344e-05
-2.87504905310466e-05
-2.1200544305014e-05
-5.35082027482473e-06
-2.12390459073607e-05
-1.49608970168216e-05
-1.61095743658468e-05
-2.44820690818462e-05
-2.96689572016464e-05
-1.16582857928422e-05
-2.08067521286595e-05
-8.85673381142029e-06
-1.31300779567792e-05
-8.95587639560161e-06
-2.49595138159215e-06
4.46783333508728e-06
-2.2458980650387e-05
-1.17538936532532e-05
-1.07642327404419e-05
-1.83706228668319e-05
5.65967645303345e-06
-4.99105523157536e-06
-1.46252947728331e-05
-6.28384823524876e-06
-1.42055903167947e-05
-2.69525091049645e-05
-8.34602139255092e-06
-2.00139800676156e-05
-1.96731019267351e-05
-1.77276100700071e-05
-1.56613497031354e-05
-2.18584134493836e-05
-3.53280494220075e-05
-8.0239803297949e-06
-1.13383274808483e-05
-1.11457949264861e-05
-1.17405870664856e-05
-1.3003344730833e-05
-4.84389060305175e-06
-2.09202130585101e-05
-1.0025143166697e-05
-1.17573784888744e-05
-2.98430966840846e-05
-1.32987676762806e-05
-1.66706740568196e-05
-1.24108853291816e-05
-1.29604270742104e-05
-1.53950364012344e-05
-2.69275691342048e-05
1.01696659159952e-06
-6.64792166674869e-06
-1.02951378120878e-06
-1.58501390385313e-05
-1.40346440241932e-05
3.32094929716794e-06
-1.91322566059749e-05
-7.91158163393816e-06
-1.14668984931784e-06
-8.9278087923775e-06
-2.22950989169082e-05
-5.57792303036954e-06
-2.35657585592805e-05
5.70558373414539e-08
-4.66883443632529e-06
-2.2495881222554e-05
-2.60934857992956e-05
-2.80314681025466e-05
-1.37680722334373e-05
-2.62896320587504e-05
-6.41964173887576e-06
-8.5474343100842e-06
-1.19342854939122e-05
-1.94408573498069e-05
-1.79241907584302e-05
-2.69103346236368e-06
-1.63689192317009e-05
-1.8457683193221e-05
-1.31797274575422e-05
1.60017439617014e-06
-7.66858974219644e-06
-1.72778298268693e-05
-5.28418446327513e-06
-2.92209549281326e-05
-1.57572423551016e-05
-9.7304931502262e-06
-2.25141186164743e-05
-1.19226142267073e-05
-5.0174142472866e-06
-2.7758363357732e-05
-7.7927758584645e-06
-9.24603266726471e-06
-2.26060475547396e-05
-2.47753631887262e-05
-1.03832431904522e-05
-2.30885509937753e-06
-1.53978569986087e-05
6.53043128111487e-06
-3.69114210293311e-06
-1.41454321703367e-05
-1.22523696139707e-05
-4.88138441007071e-07
-1.04911641472647e-05
-1.43427385937788e-05
-6.4871237792873e-06
-2.22962809650662e-05
-2.05235164472367e-05
-7.55211326035149e-06
-1.1710131670329e-05
-2.37322786148404e-05
-2.02166106108471e-05
-2.78365775520605e-05
-2.3255401139017e-06
-2.03687546822414e-05
-2.49435062576155e-05
-3.00057765283791e-05
-2.69319548876775e-05
-1.36789395406353e-05
-1.39824057410536e-05
-1.69568591582746e-05
-7.23405723598559e-06
-2.26586926679985e-05
-1.50676343337938e-05
-2.1449832183383e-05
-1.72721430311602e-05
-8.89723033060142e-06
-2.3737972075341e-05
-5.46660346314499e-05
-4.85048394478645e-06
-1.10139193686776e-05
-1.63331793139481e-05
-2.40519061454401e-05
-2.12162622980289e-05
-4.10321520698066e-06
-1.04238565472992e-05
-1.30294606983746e-05
-7.65490801847568e-06
-1.14100697774825e-05
-2.72427431825727e-05
-5.29213423007202e-05
-8.59608970169374e-06
-1.09304561320744e-05
-1.57751333197185e-05
-2.25327941072648e-05
-1.45968058195723e-05
-3.19467981712821e-05
-1.62743943046066e-05
-2.1039471887786e-05
-1.71178574171063e-05
4.50617988672954e-06
-2.1930276618073e-05
-1.45497940598624e-05
-2.28865538615664e-05
-6.14564934393991e-06
-5.3408592427106e-06
-1.09377604182308e-05
-1.00422036722828e-05
3.3021739708282e-06
-1.01737575707525e-05
-1.82774112634468e-05
6.02107741236269e-06
-1.31149750736688e-05
-1.55282075598578e-05
-1.63718017399618e-05
2.0174063920641e-06
-2.37775688220697e-05
-1.41584725443921e-05
-1.88336551345738e-05
-2.9695787542518e-05
-9.73335092944181e-06
-2.40876017499146e-05
1.59722409617979e-06
-1.23067171544385e-05
-1.60028835867205e-05
-8.43270140386436e-06
-6.18564767982283e-06
-2.35713421249163e-05
1.52788003010675e-06
-2.34194409815141e-05
-1.96731504978335e-05
-1.95069158287957e-05
-6.16667146131956e-06
-2.27719570144658e-05
-1.33849197214423e-05
-1.45777933316672e-06
-1.83142552499924e-05
-1.75785484349692e-05
-7.70615631892851e-06
-2.98769465027646e-05
-1.23222986500895e-05
-2.40753305134643e-05
-2.16190361127083e-05
-4.42532749323543e-06
-1.09993986561191e-05
-2.16773317479033e-05
-2.69436876767039e-05
-6.75483246398689e-06
-1.19089805975976e-05
-7.95416179743442e-06
-1.5524718226994e-05
-1.89380313463621e-05
-1.56479737956362e-05
2.74899879366673e-06
2.68631518171551e-06
-1.69033340536779e-05
-1.27586332319491e-05
-2.79931405602304e-05
2.81445424088029e-06
-1.79603391677514e-05
-1.73123956669865e-05
-1.33828606747171e-05
-2.17379231986336e-05
-1.5034484531852e-05
-1.67492084880355e-05
-1.54608973743651e-05
-8.90214420393419e-06
-9.03349564057468e-06
-1.66584995009616e-05
-1.51943276847341e-05
-2.10721621270971e-05
-8.86099626079704e-06
-4.61958615797744e-06
4.00466404912031e-06
-1.52362020293447e-06
-5.83998512091599e-06
-1.98163303406088e-05
-2.21768483929293e-05
-1.21638066503718e-05
-2.33880731105741e-05
-5.19799207396452e-06
-9.40564529499734e-06
-2.16441864638136e-05
-3.00902015924136e-05
-1.71061007282767e-05
-1.29981265132062e-05
-3.09409445983671e-05
-1.66597204866494e-05
-1.29939145446396e-05
-1.32455093781532e-05
-1.24866250183349e-05
-2.27313930562783e-05
-2.02006444960288e-05
1.05215172943153e-05
-2.41605899247065e-05
-1.23927562410092e-05
-9.9888326955786e-06
-1.4408454213782e-05
6.64449468582148e-06
-1.50992374121575e-05
-1.5153127701319e-05
-1.14322168595393e-05
-5.40078031428886e-06
-2.12703832802201e-05
-1.46672228987459e-05
1.42983730338099e-06
-2.43061460132555e-05
5.3027603839498e-06
-2.35563415385559e-05
-3.67011668509161e-05
-2.92931752035552e-06
-2.7033869644221e-05
-2.05417603102101e-05
-1.34816192549733e-06
-8.72360676049901e-06
-3.24010148028702e-05
-1.09883458685225e-05
-1.50789952488212e-05
-2.61923412819801e-05
-3.21757000999341e-05
-1.51212738767262e-05
-1.77976096514762e-05
-2.83099310594147e-05
-2.03445968979722e-05
-1.25220624133176e-06
-6.22821362915829e-06
-9.90867155453846e-06
-1.52196062836274e-05
-8.55329104116005e-06
-1.59470797903173e-05
-1.73218423996421e-05
-8.4770059482872e-06
-1.33381024131639e-05
-3.65953097311584e-06
-2.82786646290295e-05
-1.23176852220666e-05
-8.37279023816944e-06
-1.43156015472436e-05
-9.20582046437164e-06
-1.98967321781793e-05
-2.17806112717774e-05
-2.07812766039335e-05
-1.7797664739701e-05
-2.15394064155256e-05
-1.45705416528521e-05
-2.13475607663343e-06
-2.09913279956657e-05
-7.65640887900926e-07
-2.93839048464996e-05
-3.19819201495687e-05
-7.99324712354014e-06
-9.17401910576592e-06
-2.58814632703662e-05
-1.77393118183098e-05
-2.94073100280469e-05
-1.46749261271645e-05
-1.66824737268441e-05
-2.19481218524122e-05
-3.13632747923469e-05
-2.91472534367268e-05
-2.23757577430499e-05
9.90189830044451e-07
-2.18177667015125e-05
-1.59844244255077e-05
-1.96775566718774e-05
-5.39883459245501e-06
-9.6566425933088e-06
-3.36319501592145e-05
-2.24662439518147e-05
-1.35643878596757e-05
-1.46701546799224e-05
-2.29085692673082e-05
-1.07371114235065e-05
-1.86567059429925e-05
-1.53539629812144e-05
-1.33074339437019e-05
-2.553187662787e-08
-1.07010769255479e-05
-1.5511480609347e-05
-1.16522670934727e-05
-3.37074134583817e-06
8.47236958514823e-06
-2.02094768031133e-05
-2.34250954841912e-05
-2.50662692915947e-05
-2.93531447346718e-05
-1.79504364328683e-05
-2.93701019611441e-05
-6.94410005261824e-06
-1.06122799496177e-05
-1.34185286602307e-05
-2.28256171961921e-05
-1.53219589561636e-05
-3.09942674627547e-05
-2.76509425666484e-05
-1.1803200058356e-05
-1.26236911237844e-05
-3.05613826761428e-06
-1.78723877786082e-05
-2.57086397309514e-05
-8.58594364409123e-06
-1.91045166353488e-05
-3.68432807834888e-06
-9.20045573568004e-06
-2.89163900960263e-05
-1.22435123770019e-05
-1.10813168716199e-05
-3.24863620565904e-05
-2.13160777761999e-05
-2.63493673378812e-05
-3.11479124823536e-06
-1.68607099973292e-05
-1.91345319076533e-06
1.27011613198544e-05
-1.76274269529218e-05
-1.24718684779998e-05
-2.61830610856159e-06
-3.16271183029349e-05
-1.02065174210224e-05
-5.95594788490151e-06
-2.04174976548122e-05
-6.91576974203188e-06
-9.15406082421207e-06
-1.8217225371531e-05
-2.05844781883855e-05
-2.49669446133421e-05
-2.55638346091694e-05
-1.46448385119211e-05
-1.48945352775693e-05
-1.17062780168662e-05
-2.67731749109367e-05
-1.95625748356463e-05
-1.12904865506141e-05
-4.36933511445922e-06
-1.81878299140383e-05
-9.43379011020803e-06
-2.56409282282394e-05
-1.31343944960921e-06
-3.6003983685263e-06
-2.25424992406919e-05
-1.07853530277954e-05
-9.44872910959122e-06
-2.48403571292293e-05
-1.09890295363745e-05
-1.77220528367365e-05
-4.08408445728028e-05
-2.19463500965711e-05
-1.93706959977577e-05
-7.50677002299323e-06
-1.93266540671445e-05
-1.52524020307952e-05
-8.98218114537735e-06
-8.3824197879766e-06
-5.7510818503945e-06
-2.17181052843308e-05
-1.05820896197191e-05
1.12557357085535e-06
-1.47513502300535e-05
-1.59263296998423e-05
-1.18145918783537e-05
-1.03476554209522e-05
-9.83169742592062e-06
-1.80210965252026e-05
-1.75733087643311e-05
-4.65491727570272e-06
4.27976928685749e-06
4.94296156299867e-06
-1.28342008116597e-05
-1.77829001100303e-05
-3.18428481857904e-06
-6.19638039341762e-06
-1.30867698779565e-05
-2.8666680414357e-05
-6.59899481692461e-06
-8.25773787592411e-06
-1.53667729265635e-05
-5.97716593142911e-06
5.807451316973e-07
-1.54961546834449e-05
-1.45681796406942e-05
-2.16196368435622e-05
-2.05956566106711e-05
-1.45054869057021e-05
-2.35612415508379e-05
-1.80801334502709e-05
-1.66838232813848e-05
-1.01926437885294e-05
-3.81874808158458e-05
-2.31655636913513e-05
-1.31318580680727e-05
-1.56127943136042e-05
-1.45569825457601e-05
-1.02169383144135e-05
-1.754029270932e-05
-8.20262220828446e-06
-2.10951907270626e-05
-1.2835675174025e-05
-2.11046009058781e-05
-8.67156758271476e-06
-1.76568218867794e-06
-1.39271162388784e-05
-1.24957101546135e-05
-1.47240793568592e-05
-1.13815995975317e-05
-8.31413110872119e-06
-3.48205789576588e-06
-3.35695111219785e-05
-5.59635449767643e-06
-2.87467407307304e-05
-1.84902028965248e-05
-8.22253861820233e-06
-1.27236341004849e-05
-5.83251556988272e-06
-2.9436204616586e-05
-1.94808575133223e-05
-1.51191123417262e-05
-2.24668591968376e-05
-4.96786456954157e-06
-1.35301534874159e-05
-2.00882315292332e-06
-1.92691193486252e-05
-9.02020996962671e-06
-1.06242279653911e-06
-2.29598740362901e-05
-1.94746291861474e-05
-1.22472847195335e-05
-1.18119479700572e-05
-1.82085928921657e-06
-3.10161680509556e-05
-1.6971355722869e-05
-3.85628073986226e-05
-1.61614901687346e-05
-1.7752510751162e-05
-3.00885899845928e-05
-8.25911542667597e-06
-1.51163614238392e-05
-1.93097245573711e-05
-2.50313066381639e-05
-1.19280273210118e-05
1.23305418419372e-05
-8.83411609704341e-06
-6.49304835956691e-06
-9.46351505659865e-06
-1.7815394818503e-05
-2.46301070534475e-05
-1.54691524740687e-05
-2.56618821084095e-05
-1.5043472699596e-05
-2.088484239738e-05
-6.00379044977537e-06
-1.52702963548284e-05
-3.10991684171131e-05
-1.66680626110085e-05
-2.70383414419392e-05
-1.6896367083151e-05
-1.27112977286046e-05
-1.69572933209384e-05
-4.80499952034526e-06
-1.01282930011522e-05
-1.42679663654045e-05
-7.57461576782826e-06
-3.33900146386658e-05
-1.74883178913337e-05
-1.1143559640069e-05
-1.71452218079588e-05
-2.10252717567142e-05
-3.39655478042066e-05
1.20351739690065e-06
-2.92323507653096e-06
-5.66785183454716e-06
-1.57559277034702e-05
-2.36127244353532e-05
-3.27118031117732e-05
5.9277659349076e-07
-7.0787755079687e-06
-1.80478901326517e-05
-1.70997260597502e-05
6.05832698864062e-06
-1.39446921805972e-05
1.29884899043052e-05
-1.39194109520339e-05
-1.30685394716736e-05
-8.47402474383304e-06
-1.49308029432032e-05
-2.10492620650339e-05
-1.98558875868558e-05
-2.23722301483182e-05
-1.69303537157166e-05
-3.0199683762326e-05
-2.92179360963547e-05
-1.61677648908555e-05
-1.07454128151144e-05
-3.83633093594465e-06
1.32332957210322e-06
-8.92125316817241e-06
4.58638338184357e-07
-1.12861823475696e-05
-1.63271490192e-05
-1.98260700143962e-05
-1.56576524039062e-05
-3.15959939677748e-05
-3.09778641288314e-05
-1.85767684228485e-05
-1.23254153534976e-05
-2.6881613798301e-05
-1.82146000346176e-06
-1.96645402359301e-05
7.36662855317497e-06
-4.20438260121791e-07
-2.82068736388991e-05
-9.60249011949816e-06
-2.17070865084375e-05
-8.38095865386756e-06
-2.49698182809549e-05
-2.50827795762798e-05
-1.69904998527695e-05
-2.19575012141914e-05
-3.82523014515449e-05
-1.39563710007692e-05
-2.58327438642706e-05
-2.39714088155435e-05
-2.71876771795361e-05
-1.65178517240626e-05
-1.27118839831724e-05
-2.24664858733458e-05
-8.0823443431682e-06
-7.12577332011588e-06
-2.4894301436927e-05
-1.98315110303199e-05
-1.30381107243309e-05
-7.06468208918694e-06
-2.26717601021051e-05
-1.30375359265179e-05
-2.43347443967713e-05
-1.99838825629295e-05
-1.19874232773257e-05
-1.90789637217331e-05
-3.75641218692305e-06
-5.34448918097401e-06
-2.49271241797216e-05
-1.52927046404246e-05
-1.86204543439781e-05
-6.43042600153357e-06
-2.53471772325306e-05
-8.60486362704696e-06
-1.61642436699177e-05
-5.49437405419142e-06
-1.93517551743205e-05
-2.41707741253374e-07
-2.00156298125188e-05
-1.25736876817465e-05
-2.95141837821874e-05
-2.48092436184037e-05
-1.91434012391897e-05
-6.80196345363771e-07
-2.38005632205904e-05
-3.22585421857213e-05
-9.7993323473978e-06
-2.99636001135877e-05
-2.45114660891265e-05
9.938052555879e-07
-2.30155907317041e-05
-2.00468605086456e-05
2.15138489579353e-06
-6.34385105313534e-06
-3.98958057632222e-06
-3.19198618610711e-06
-2.06511606285013e-05
-1.29302288957275e-05
-1.2490789426243e-05
-2.28765121756097e-05
-6.75197081260919e-06
-1.38817255131302e-05
-1.01844709665986e-05
-8.13420902643507e-06
-2.49677610245969e-05
-2.50436262981503e-05
-1.49490344289331e-05
-1.0559921560446e-05
-1.82573363942536e-05
-2.22779834327107e-05
-7.0062569515122e-06
-1.08853605838431e-05
-6.90632822381301e-06
-1.76860812291697e-05
-2.29766696819247e-05
-2.74035494915656e-05
-1.4528710360027e-05
-2.38719984840959e-05
-2.71421967802446e-05
-2.29723836341739e-05
-1.42198124168941e-05
-1.27961844810389e-05
-1.70157154024758e-05
-5.5964891274745e-06
-2.01116032564787e-05
-1.49026958837552e-05
4.23699408497742e-07
-1.77827093415896e-05
-2.95242952847473e-06
-1.2648812346396e-05
-2.4298215082396e-05
-1.26894407527334e-05
-9.09179153118522e-06
-1.46271502893719e-05
-1.72969119395605e-05
-1.6169523947527e-05
-2.58090216096091e-05
-1.38658720295159e-05
-1.91591337911139e-05
-2.30709337038148e-05
-2.51997242486626e-05
-1.68231313150703e-05
-3.08672229928756e-05
