# Supplementary material for: Research on computational propagation and identification of mine microseismic signals based on deep learning
Source: PLoS One. 2025 Oct 22;20(10):e0334641. doi: 10.1371/journal.pone.0334641 (PMC12543183; doi:10.1371/journal.pone.0334641)
Supplement: S9 Data — (ZIP) [file pone.0334641.s009.zip › 000101100000311.xlsx_0.txt_24.txt.txt]

-2.09174378835706e-05
-8.80336028036596e-06
-1.44902343553181e-05
-1.54010799595416e-05
-3.6153247926505e-06
-4.33304537164039e-08
-1.54383924202265e-05
-1.48594391015052e-05
-3.15818613280121e-05
1.33560602010289e-06
-1.37838408841854e-05
-2.69202577903348e-05
-5.9569781235306e-06
-6.84427712131774e-06
-2.01454734852212e-05
-2.16724743671831e-05
8.09041187081605e-07
-3.65497168505119e-06
-1.58467573180152e-05
-1.57290488968668e-05
-1.45352625727036e-05
-1.31653939829268e-05
-5.59901963938392e-06
-1.50603808576191e-05
-9.92462462111692e-06
-2.01420140545081e-05
-1.0625615136425e-05
-7.77822459338278e-06
-9.62341234402935e-06
-1.48965415372011e-05
-1.87822067660054e-05
-1.7959541694333e-05
-5.83634449391483e-06
-5.42989335100747e-06
-1.44841197909538e-05
-2.95289696664294e-06
-1.34601306000162e-05
-1.12611737556561e-05
-1.12156513136406e-05
-1.53476271632306e-05
-5.23292799573606e-06
-1.29799339488979e-05
-1.28802018877505e-06
-1.89667963594908e-05
-2.01079985351483e-06
-3.57909484192973e-06
-2.02539413388996e-05
-2.08666740504764e-05
-1.23465970452035e-05
-9.32003575596064e-06
-6.28399258848226e-06
-1.49707350287836e-05
-1.42600866021484e-05
-8.07711085594833e-06
-7.89993316399096e-06
-8.01056774129971e-06
5.39866066608343e-07
-1.8580082548289e-05
-2.57604262016182e-06
-1.2421157824001e-05
-1.12773337171221e-05
-7.27416582075213e-06
-1.20235927478131e-05
-1.68705459168477e-05
-9.90409135074707e-06
-1.81528811737634e-05
-7.78164268152983e-06
5.1234578627673e-06
-6.67012594925753e-06
-2.18964253689526e-06
-1.92674089858835e-05
-1.80712775088265e-05
-1.55900201717419e-05
-2.29612084334778e-05
-1.92036388818281e-05
-1.29313955758324e-05
-6.54578340260472e-06
-1.42874784737858e-05
-1.44510814200604e-05
-1.92885851166892e-05
-9.44242034314073e-06
-6.73227410071718e-06
6.82817027326048e-06
-2.17590100705284e-05
-2.59168660941128e-05
-5.09150617456774e-06
-3.53271779267034e-06
-1.27985351627252e-05
4.25662898780798e-06
-5.90573744385308e-06
-3.21782555168312e-07
-6.79459599026382e-06
5.10992852176827e-06
-6.7312099423559e-06
-2.1848880402406e-05
-4.93843109499007e-06
-9.86296456646772e-06
-2.10756233931233e-06
-1.23811573483742e-05
-4.67278430903434e-06
-5.89111027537594e-06
1.76253237488461e-06
-6.81665445420844e-06
2.30997815064498e-06
-1.63959763072512e-05
-1.32693506035763e-05
2.3141497438e-06
-1.90601204583643e-06
-1.2633214503954e-05
-1.13133253220904e-05
-1.45461213746919e-06
-1.91712680360796e-05
-8.74688223025374e-06
-2.43231145042813e-05
-1.16898622925557e-05
-1.14360361978993e-05
-1.2790148267824e-05
-1.42511212240778e-05
-4.59657995673117e-06
4.18481735391105e-06
-2.22380727231594e-05
-1.28718086397891e-05
-1.05024248201248e-05
-1.03797233895914e-05
-1.12038572825163e-05
-1.49603675125613e-05
-1.4194764851736e-05
-1.11767802530546e-05
-2.81496224344253e-05
7.12994840438628e-07
5.61351694493715e-06
-1.79942908716493e-05
-7.47366778016049e-06
-6.21790079105364e-06
-9.98925003911107e-06
-1.590241758004e-05
8.05704875529757e-06
-2.14269963099628e-06
-2.01484975186199e-05
-1.13708237535634e-05
-9.40241268678163e-06
-3.36977680592758e-06
4.65111963285375e-07
-3.93382908419102e-06
-5.10048655283435e-06
-7.86407525859958e-06
-1.6941590804133e-05
-1.9952672421795e-05
-1.05066345785287e-05
-1.53278339698114e-05
-1.27668153360389e-06
-5.97093729917484e-06
-1.26423727434271e-05
-1.41902406880192e-05
-1.48678248350603e-05
-2.36341842741964e-05
-5.20087347327235e-06
-6.25344568539929e-06
-9.20817913027102e-06
-1.23255896129583e-05
-1.56739844074517e-05
-1.15231153326916e-05
1.46547649225169e-06
-2.29812436238504e-05
-1.29729818861968e-05
-9.53007312425368e-06
-8.79177057819487e-06
-1.04180811472032e-05
-5.3657408842464e-06
-9.12680213883167e-06
-1.11073616223583e-05
-1.14969087369663e-05
-2.19459950202461e-05
-1.85514298634059e-05
-1.73624752248893e-06
-1.78075726047241e-05
-2.44649630216032e-05
-2.17219461706679e-05
-2.01638457652673e-06
-3.38150374574751e-06
-1.07850199344113e-05
-1.55218281682224e-05
-8.08793924176977e-06
-2.48523664724004e-05
-7.45855688724181e-06
-1.14289272226058e-05
-1.60736560382667e-05
-2.48520906672134e-06
-3.75787365895927e-06
1.02493382579914e-06
-7.77867458538953e-06
-1.38911923651525e-05
-1.60544538051082e-05
9.97932513604825e-06
-3.70483308488474e-06
-1.78083549200642e-05
7.62003027166775e-07
-1.32409764262867e-05
-8.80162358358988e-06
-7.09884647759686e-06
-1.7898295471681e-05
-1.63092931305625e-05
-4.67335160781457e-06
-7.17753185875974e-06
-1.37288308209822e-05
-2.01735003190709e-05
-3.03749204873232e-05
-1.78400853181456e-05
-1.43064520861751e-05
-1.63134605572652e-05
-2.36498427673419e-05
-9.44075359669375e-06
-6.93027117599743e-06
-1.40208216903794e-05
-1.3839029035669e-05
-2.53423706293473e-05
-1.84273158878224e-05
-8.52849428606432e-06
-2.55969576222167e-05
2.0346185736413e-07
-1.49988354698826e-05
-2.07699223815889e-05
-7.8583499316115e-06
-9.34287467433554e-06
-4.2187232162396e-06
-2.39687931506629e-05
-1.6352912989009e-05
-1.34816238721815e-05
-2.74955449672028e-05
-1.62274924344754e-05
-1.65142411251809e-05
-1.82103487932218e-05
-9.34547462843601e-06
-1.13202602326716e-06
-1.760674276503e-06
-1.24576374193718e-05
-2.23955957769083e-05
-9.88438277760629e-06
-4.42256396145485e-06
-8.74262395422767e-06
-1.53975584409355e-05
-8.15188463515727e-06
-1.47383161347982e-05
-1.0160785317095e-05
-1.25195009875171e-05
-3.91808473832056e-06
-1.35760966363642e-05
-6.12730393254576e-06
-1.04176478958333e-05
-3.49411372052727e-06
-9.2539421908049e-06
-1.07214465996351e-05
-2.59714559184112e-05
-7.88422203877153e-06
-1.6300017126032e-05
-1.92517974095349e-05
-6.42863048587681e-06
-2.94353441667265e-05
-6.37336100568126e-06
-1.20957723650948e-05
-7.27153283022513e-06
-1.27864796476279e-05
-1.24289296091339e-05
-2.77760734741712e-05
4.42725113290386e-06
-1.5057835199397e-05
-2.13014401298778e-05
-1.81782335449615e-05
-4.16592155075511e-06
-9.04436428337305e-06
-1.50338565070509e-05
-2.06612861993798e-05
-2.18352819113264e-05
-9.12798287503602e-06
1.11765268513079e-06
-9.7111098261153e-06
-2.5614479446141e-06
-1.89681511435094e-05
-8.33990256249433e-06
-4.56474764111065e-06
-1.77142965206413e-05
-8.94378626089172e-06
2.23299592757899e-06
-2.21617560444097e-05
-2.02626712843974e-05
-1.76730297486472e-05
-5.28338857976337e-06
-4.67389624503196e-06
-1.23741283235709e-05
9.67721069108857e-06
-1.44577702821354e-05
-1.89570992236475e-05
-1.20720760751663e-05
-3.03409773637714e-05
-1.18765122583766e-05
-4.70189829895192e-06
-1.19441821326905e-05
-1.75242185761353e-05
-6.46453488948214e-06
-1.80319166773702e-05
4.08150656262358e-07
-1.65374162795074e-05
-2.27856613253566e-05
-1.16531687925862e-05
-1.39074499208886e-05
-7.87520555162343e-06
-1.40260983975221e-05
-9.81087020381156e-06
-1.25573386368771e-05
-1.84181033861412e-05
-1.64118323329201e-05
-6.65171101924698e-06
-5.2479537888943e-06
-8.97572914929166e-06
-1.7552067011904e-05
-2.51587559435035e-05
-5.94166272936002e-06
-1.72036414265911e-05
-2.06221399453393e-05
-1.6948420071212e-05
-6.31975711636984e-06
-1.64011960788582e-05
-2.17324782341671e-05
-2.35333486422345e-06
-7.80855526740255e-06
-1.94539873701355e-05
-1.51235709315351e-05
-1.35990404389307e-05
-9.87312437403352e-06
-1.55331833812064e-05
-1.72325927957292e-05
-7.91169280280238e-06
-1.53322863386209e-05
-1.30966598559112e-05
-1.71258457484007e-05
-6.85088084031451e-06
-2.02049295015968e-06
1.19465210964888e-05
-7.91307059825812e-06
-1.85282414908552e-05
-6.91376077517954e-06
6.9157110641765e-07
-9.25875182458933e-06
-1.03143607598651e-05
-1.31348357734141e-05
-8.98473944966623e-06
-1.01170648341056e-05
-7.31176835249054e-06
-9.1218742878797e-06
-1.3289716454524e-05
-1.23965760120734e-05
-8.8222508632279e-06
-2.09733914573155e-05
-1.35095146093215e-05
-4.42127368628235e-06
-1.44554941565172e-05
-4.26847936400177e-06
-1.09814872329129e-05
-4.01546662661892e-06
-2.32129530359224e-05
-1.69167064373578e-05
-1.83997307069523e-05
-1.09617111266815e-05
-3.04179785061636e-05
-1.9570301805769e-05
-1.18531212684064e-05
-1.85028232514052e-05
-1.00959644000216e-05
-6.73639157343798e-06
-4.82616248671072e-06
-3.96895881011054e-06
2.56538027118184e-06
-7.87327841561473e-06
6.89698577382318e-06
-5.06027672791269e-06
-7.75841297290944e-06
3.32061798968286e-07
-4.38673599868129e-06
-8.60724198455117e-06
-1.45722958592725e-05
-1.13011262227805e-05
-3.94635339835388e-06
-2.28029975667824e-05
-1.99683911476304e-05
-7.17667052336967e-06
-1.48674351712101e-05
-1.76061681911155e-05
-9.07939272037301e-06
-1.21483303634093e-05
-9.78354535857101e-06
-8.84504080243228e-06
-2.57868775164854e-06
8.78040443431557e-07
-8.93027347071908e-06
-1.87939380554221e-05
-1.993443146203e-05
-5.77783006545428e-07
-2.11223335531433e-05
-2.77220619247894e-05
-1.47455904274471e-05
-5.01070038954653e-07
-5.2701239633697e-06
-1.69163180894505e-05
-1.64561685325491e-05
-1.24139042223383e-05
-1.74968293357183e-05
-1.14772311166896e-05
-9.51005165023394e-06
-7.72122378559035e-06
-1.49370902554585e-05
-2.25042025183262e-06
-1.09001699169454e-05
-7.34491273889684e-06
-5.75382526366401e-06
-1.70310781528791e-05
-1.20710923038281e-05
-1.27611726135175e-05
-5.79323721932959e-06
-9.90147699824544e-06
-1.61829014106549e-05
-1.92352933105374e-05
-1.55483168332966e-05
1.96356977550893e-06
-8.80503811918316e-06
-9.43071766572276e-06
-1.0877149691874e-05
-9.58613214302605e-06
-1.35602893275394e-05
-8.35055788039704e-06
-4.76619411106309e-06
-1.99905962985074e-05
-9.41838305004514e-06
1.0478010970762e-05
-2.68925633210953e-06
-1.82784940599108e-05
-1.00701488644552e-05
-1.49938659049257e-05
-2.21919414404245e-05
-6.04365967852324e-06
-9.11165443774832e-06
-8.83619051212073e-07
-7.22597324823603e-06
-1.30753252346255e-05
-1.60360699736169e-05
-2.17749084461523e-05
-1.21358637344966e-05
-1.27461536055074e-05
-1.43813087814264e-05
-9.34984001783772e-06
-9.07815859093141e-06
-9.29799627841297e-06
-1.87432205942941e-05
-8.61170792751786e-06
-3.50070215735053e-06
-1.23834947759304e-05
-9.5707618953855e-06
-1.531326291854e-05
-2.06626841486897e-05
-1.08378208488689e-05
-1.59345107161735e-05
-2.64421588553529e-05
-1.71750564948913e-05
-8.11704614078043e-06
-1.9291712643841e-05
-1.28024720329665e-05
-2.01899775490619e-05
3.55069780999872e-06
-2.18012671270657e-05
-2.03203334687032e-05
-2.48917903078218e-05
-3.16016212479596e-06
-5.88104626732521e-06
2.04764544817128e-06
-5.52477968188934e-06
1.16427041316805e-06
-9.19729533350629e-06
-7.36939514779558e-06
-9.67819664667854e-06
-8.54385906940055e-06
-7.3988720416859e-06
-5.87951941984773e-06
-7.91580732406462e-06
-2.7168360739119e-05
-9.62235857897836e-06
-1.27525727125993e-05
-1.40159549925211e-05
-1.59519486847661e-05
-1.00784646989415e-05
2.22040657275631e-07
-1.18970898169593e-05
-1.59956910286689e-05
-2.80213287545389e-06
-3.97116655907734e-06
-6.63339727080303e-06
2.70562851980025e-06
-2.24584795152339e-05
-1.53445508759448e-05
-7.59883588490763e-06
-1.31884208132053e-05
-4.95087333937878e-06
-2.92636184629868e-07
-2.61088246013379e-06
-8.78697211595492e-06
-6.80850251192033e-06
-1.9815716395704e-05
-1.34205745565878e-05
3.12673999669396e-06
-2.26251318483344e-06
-1.14648304845843e-05
-3.02761327873304e-06
-2.7000051936702e-05
-1.63663311942149e-05
-3.82046725610683e-06
2.13725541539078e-07
6.17213914907812e-06
-2.09494603876986e-05
-1.65131675945659e-05
-6.80345941637276e-06
-1.37107020047782e-05
-1.49993021267359e-05
-1.60378520091171e-05
-1.5247112497392e-05
-1.64952634447314e-05
2.51800441933856e-06
-7.19174667465583e-06
-1.01233994547773e-05
-5.52406197445931e-07
-2.36462395417529e-05
-1.83258776617858e-05
-1.72181325418974e-05
-2.53167481195917e-06
-8.68172726051876e-06
-6.50173124893805e-06
-1.24566804629503e-05
4.71712662161006e-06
-1.20191259947294e-05
-1.70454118051282e-05
-5.39578222676367e-06
-1.88116945532591e-05
-1.06563601670423e-05
-2.18490877668406e-06
-5.44678583213875e-06
-1.04879446243807e-05
-9.27948670444315e-06
-1.39972920251518e-06
-1.39975504012546e-05
-2.3097098030346e-05
-1.14813234192298e-05
-1.32258186524728e-05
-2.19560196865947e-06
3.14583543094683e-06
-1.10940348069914e-05
-2.13192416143999e-05
-6.5239217450424e-06
-1.34964701969762e-05
-1.15863899171455e-05
1.82570806628966e-06
-2.71268598808862e-05
-1.33586497826688e-05
-8.91659754420175e-06
-1.09329495624635e-05
2.80182287678711e-06
-8.87304688323567e-06
-7.29575961719909e-06
-1.81936373012794e-06
-7.16599855914397e-06
-1.05131209662774e-05
-1.0304681158318e-05
-2.63596493381237e-05
-1.89944621734573e-05
-1.6151802570253e-05
-4.2968138683508e-06
3.90862076352005e-06
1.54674090535604e-06
-2.21728258798642e-06
-2.6300305551474e-05
-1.03990402994004e-05
-8.37277536578617e-06
-1.7053748126199e-06
-9.87482711790771e-06
-1.30330284869122e-05
-1.58193804907413e-06
-3.38914845035687e-06
-1.13886461304276e-05
-5.65447085814997e-06
-9.25345728839106e-06
-8.03874972789531e-06
-1.02072984803812e-05
-1.50675752436714e-05
-3.17220207242903e-07
-6.01460374987708e-06
-2.82380670720759e-05
-1.24325555484252e-05
-1.29834815775968e-05
-6.34198093150426e-06
-3.00811730173145e-06
-3.46928262032335e-06
-6.89305421272111e-06
-3.83871135541012e-06
-1.04961071121344e-05
-1.22223355396893e-05
-1.48551377486616e-05
-1.53390031656075e-05
-8.47504230617699e-06
5.13853924028701e-06
-1.29880359855712e-05
-1.45215169091658e-05
-2.37517608458684e-05
-7.47052987683817e-06
-1.56000298128784e-05
-2.5277645612817e-05
-2.53251901229259e-05
-4.33448352165073e-06
-9.30884800969347e-06
-1.08289980403707e-05
-1.3758746059067e-05
-1.06919465790449e-05
-7.97293930079116e-06
-1.44591204883991e-05
-1.10999815616877e-05
-6.13238576939458e-06
-7.92075458063541e-06
-5.51350868411926e-06
-5.98723540922924e-06
-1.16289442453948e-05
-1.65804102913659e-05
-7.68036322324557e-06
-1.12333940839333e-05
-1.08210488878467e-05
-1.74838812107751e-05
-9.07849471380179e-06
-2.49307556388787e-05
-1.5957975187024e-06
-1.39189098640814e-05
-6.99179169139691e-06
-1.04954951686707e-05
-1.18858077504424e-05
-7.78796067439998e-06
-9.0218245887766e-06
-1.14649803584214e-05
-9.62711983267092e-06
-1.37766815141686e-05
-1.89876805659113e-05
-1.14178607475989e-05
-1.03868738419073e-05
-9.2644137879727e-06
-9.03967568733625e-06
-1.52290872720203e-05
-7.41741101445538e-06
-7.31077922518373e-06
-1.26404313927059e-05
-7.57132297283371e-06
-9.65813822924714e-06
-1.83726226699462e-05
-1.19164384821994e-05
-2.18987142985162e-05
-4.60806186993062e-06
7.76232253745815e-07
-1.48226076613346e-05
-2.499072372538e-05
-8.61650272105782e-06
-3.69670312068919e-06
-1.12358291172933e-05
-1.67661140197003e-05
-1.12436882832826e-05
-1.5571099053444e-05
-1.66339543459651e-05
-1.32155923968994e-05
-1.45249764124929e-05
-1.75125696999762e-05
-2.32137802398184e-05
6.63757222927294e-06
-7.44609055891073e-06
-2.6029297425621e-05
-2.26175953370344e-06
-1.41720000630117e-05
-1.20310297619346e-05
-1.67475881726798e-05
5.8948788611142e-07
-2.02056235020074e-05
-5.92147598753154e-06
-1.49432886057406e-05
-2.59852999309979e-05
-3.20662053962884e-05
-2.22268196369074e-05
-1.76218274362723e-05
-2.19970030834961e-05
-1.35501166285793e-05
-1.18158896618782e-05
-5.88006532786978e-06
-1.848787498673e-05
-1.37404618374475e-05
-1.90578394206702e-05
-5.17042794740322e-06
-2.01288934666996e-05
-2.15495235147161e-05
-3.20525630267548e-06
-1.73078518944252e-05
-1.21661114459759e-05
-1.18036139858461e-05
-1.85505152140221e-05
-2.22179150577517e-05
-1.50446957132074e-05
5.32656430968721e-07
-1.60752977435543e-05
-1.95905595771097e-05
-7.74196251545731e-06
8.30441015152203e-07
-1.84616877983531e-05
-1.45131362373297e-05
-5.30029328923663e-06
-3.39207932577695e-05
-1.75659319940608e-05
-4.97252740389548e-06
-7.24980743850377e-06
-1.09062127472028e-06
-1.11458824996706e-05
-2.1915539680942e-05
-1.07527576831396e-05
3.09036256721159e-06
-1.61487657730294e-05
-2.51714697298687e-06
2.52684501003024e-06
-1.33167636577837e-05
-1.31465450999922e-05
-1.11060255429408e-05
1.83832692720412e-06
-1.36597450691278e-05
-1.46453484171461e-05
-2.86314289604373e-05
-4.34145184404083e-06
-1.41571534349524e-05
-8.19569570205364e-06
-1.43912211671366e-05
-8.15126651968337e-06
-4.56182824108026e-06
-1.04251990876956e-05
-1.18772215546956e-05
-6.38544589017004e-06
-3.34212835442912e-06
-8.84110031018068e-07
2.32549386439263e-06
-1.2874350953381e-05
-2.71981572019744e-06
-3.20891036226194e-06
-3.99442965398847e-07
-3.2097146328862e-06
-8.30342726753812e-06
-1.40552527138587e-05
1.4469017914603e-06
-1.40018102422946e-05
-8.76532362686759e-06
-1.93073617568655e-06
-9.08067552059899e-06
-2.42322977957081e-05
-1.50495336024325e-05
-8.78084759946527e-06
-9.2387224178174e-06
-1.70322256381142e-05
-4.23743545392942e-06
-1.62446350033231e-05
-9.80024472466766e-06
-6.63481940790811e-06
-3.27347616885456e-06
-1.32175282918062e-05
-2.10146945518825e-05
-9.01141206500888e-06
-3.32220569100435e-06
-1.3035470756898e-05
-7.58835423127309e-06
-1.10759815044457e-05
-1.72684190113407e-05
-9.40689997610874e-06
-1.32936913868951e-05
-1.45193425416752e-05
-1.58811206538589e-05
-6.8173707317519e-06
-1.32996023882674e-05
-9.55687467802563e-06
-2.45606373410426e-06
-9.21505589360455e-06
-1.29762784329877e-05
-8.61271815370776e-06
-1.05783665299287e-05
-1.91216708302093e-05
5.24540458278556e-06
-9.80531520300388e-06
-2.71774668535564e-05
-1.4805333524072e-05
-1.93438393828559e-05
-2.33232812326327e-05
-1.94213129319425e-05
-1.43365989400492e-05
-2.18569302288213e-06
1.84191327588385e-06
-2.07608028860445e-05
-2.62474310837964e-05
-8.84260235469751e-06
-8.0994633442467e-06
-1.20717912054225e-05
-1.26600396041651e-05
-1.26653768118515e-05
-2.06626572516292e-05
-4.48648083329843e-06
2.4957916224025e-06
-1.11778300759833e-05
-7.54792242415528e-06
-3.07498132313781e-06
-1.49265667043684e-05
5.22158570423381e-06
-2.4950393656313e-05
-1.67740221715984e-05
-1.5894584770268e-05
-1.64943775576461e-05
1.40099676182629e-06
-1.03200663353056e-05
-9.50626347658711e-06
-5.04087040518991e-06
-1.80003693302945e-05
-1.05806009374266e-05
-2.0756778681328e-05
-1.88088355104893e-05
-2.12827341537065e-05
-6.9308806406286e-06
-1.24110583162035e-05
-6.08893326193669e-06
-1.29807615426503e-05
-5.16252120092541e-06
-8.83055176977858e-06
-2.25652455051251e-05
-1.1432827524491e-06
-1.02776778025168e-05
6.94523552855374e-07
-2.08610977945815e-05
-2.2450376166567e-05
-2.25004718263607e-05
-1.67518690009709e-05
-3.41089842785229e-06
-8.94015690453294e-06
-8.6318383724514e-06
-6.33152027589135e-06
-1.09149897544064e-05
-1.38884915644933e-05
-1.22360827749126e-05
-1.58383375351117e-05
-2.19136743710651e-05
-6.57220680832854e-06
-1.3913892659233e-05
-5.42645561627556e-06
-1.57435831761358e-05
-1.4805442934486e-05
-1.68974045914289e-05
-3.03190015913193e-06
-6.24514857155624e-06
-1.76386327949784e-05
-7.84071777354552e-06
-1.45441977555782e-05
-1.07083017278173e-05
-9.60545560172733e-06
-9.04461376626359e-06
-1.45037348814034e-05
-9.07869579834819e-06
-1.41784092812266e-05
-9.23717590844328e-06
-4.15394138604703e-06
-3.00844374271662e-05
-2.76767830804641e-05
-1.00638805932166e-05
-1.38193889046721e-05
-1.27753992186978e-05
-1.27007177370138e-05
-1.51152670410893e-05
-1.54247229648448e-05
-1.26376303800839e-05
-3.35199990078392e-06
-2.16485007652766e-05
-4.91718148399347e-06
-1.76296874875246e-05
-1.20822486338648e-05
-1.12732750998641e-05
-1.37277688825684e-05
-1.24237813648611e-05
-1.36334949243659e-05
-2.15476084465649e-05
-1.1894038472329e-05
-9.83444403085636e-07
-7.58023749826986e-06
-9.58587911921823e-06
-4.6843251459624e-06
-5.58359499527955e-06
-1.92424619371953e-05
-1.41385841186311e-05
-1.46617410942243e-05
-9.3526984122026e-06
-1.74384719059779e-05
-2.61074836542056e-06
-2.8071933269567e-06
-1.18971907842075e-05
-1.19570780914026e-05
-5.73255864073842e-06
-8.07147874781463e-06
-1.04180679658173e-05
-1.6838103746419e-05
-8.75653759762773e-06
-9.50169968352279e-06
2.77345428490239e-07
-9.07332448425773e-06
-5.06296152625274e-06
-3.57977545546598e-06
-1.82637354845119e-05
-7.38826935958967e-06
-1.29050212791566e-05
-1.14386549719697e-06
-6.84463777177333e-06
-3.92334272947852e-06
-1.32115975506063e-05
1.25963759675054e-06
-1.668355125675e-05
-8.43276770028267e-06
-1.54587430789759e-05
-8.04069360140645e-06
-1.61022838997175e-05
-8.47783860195813e-06
-1.25164518979958e-05
-1.97742125044924e-05
-7.41311613656567e-06
-1.74075951646219e-05
-1.39382142353642e-05
6.10548193814094e-06
-1.49174890636249e-06
-2.66880792832515e-06
-6.48858630677947e-06
-4.99593913794755e-06
-4.12427103611814e-06
-5.57906580656505e-06
4.96539098533692e-07
-1.18619927109223e-05
8.231933231967e-06
2.4055215178815e-06
-5.85154070677879e-06
1.92952405939813e-07
-1.22033921662778e-05
-1.03088682466883e-05
-4.27992758116785e-06
-1.1653718432291e-05
8.37542577278776e-06
-9.50466268024156e-06
-2.45670169983436e-06
-1.00737520091028e-05
-1.37106889135142e-05
1.40045698096925e-06
-3.30041472247537e-06
-1.78813296731075e-05
-1.1949966477818e-05
-1.30658681222244e-05
-1.56103165530308e-05
-1.32140557744953e-05
-1.24398939953237e-05
-2.60001552555472e-07
-2.32178331093005e-05
-1.19558885628026e-05
-1.77017632936821e-05
-8.09390066868712e-06
-9.82230981726591e-06
-2.20655321519652e-05
-6.6598038314453e-06
-2.27638963680374e-05
1.34911273141866e-06
-5.64748523056532e-06
-1.83676155556221e-05
-2.04875664393783e-05
-1.16554134990401e-05
-1.10948335911673e-05
-1.21873964751544e-05
-1.54646119785645e-05
-2.03092445376344e-05
-6.84584085146789e-06
-1.37045368343796e-05
-2.97509824725136e-05
-4.66206441815875e-06
-1.03766449290523e-05
-2.0924378481741e-05
-8.76857797554638e-06
-3.59399254467027e-06
-9.65780151008475e-06
-1.64645339038088e-05
-1.19963319650669e-05
1.5416195695271e-06
-1.88481367150626e-05
-7.60760101758858e-06
-2.32615045352042e-05
-3.13945365866657e-06
2.18344839266289e-06
-1.4050963241296e-05
-1.65706236132194e-05
-1.66120612286872e-05
-1.28990406065691e-05
1.03238569030408e-05
-1.26066979184448e-05
-2.23115099697836e-05
-3.32771161821968e-06
-1.18789941791257e-05
-1.55686632363261e-05
7.20199736327048e-07
-9.68501654782195e-06
-1.06966116757634e-05
-8.84934213565176e-06
-2.2575289366819e-05
-1.2677148601403e-05
7.71175261854928e-06
-9.35984671556351e-06
-2.13860279275641e-05
-2.14937642868166e-05
-2.87049109435357e-06
-2.2226576159197e-05
-1.11888593162638e-05
-1.67895394217599e-05
-1.95607155894739e-05
5.61593009506906e-06
-1.92529988214963e-05
-1.30921542181192e-05
-1.21278104646442e-05
-1.06186603180321e-05
-4.10922326730569e-07
-1.04829433936284e-05
-1.42495298309822e-05
-1.01985950071847e-05
-1.38679785284886e-05
-2.32800018339668e-05
8.21604354631652e-08
-8.39615016271477e-06
-5.95917946542381e-06
-1.42239944398108e-05
-2.6227965649954e-05
-7.06643528829704e-06
-7.62684983998442e-06
-1.28696972478389e-05
-1.32598110216207e-05
-9.40036612665317e-06
-2.43393238489138e-06
-9.74827701964741e-06
-1.84890386585807e-05
-3.34358771669672e-06
-1.25194566128057e-05
-4.77121152825162e-06
-1.42408656413221e-05
-1.26112444151492e-05
-1.32442581567149e-05
-1.05261240093925e-05
2.20652144529201e-06
-1.32639271181221e-05
-1.46598423564465e-05
-1.64513814297602e-05
-4.94843580635269e-06
-1.35811279644726e-05
-1.03803362332738e-05
-1.92508005165519e-05
-6.15117079417474e-06
-1.86901270476208e-05
-9.62966813155641e-06
-4.41613302899816e-06
-1.89923363343512e-05
-2.13169318225944e-05
-7.75921290270512e-06
-1.18762780682083e-05
-1.39616128441544e-05
-3.69903618765679e-06
-2.60029980178689e-06
1.44284527376059e-06
-1.8360937699265e-05
-1.1783873610552e-05
-8.20914677190795e-06
-8.67567835051631e-06
-1.33318807453721e-05
-1.2070472473344e-05
-2.11167008355486e-05
-2.31368488707017e-06
-1.78281138932251e-05
-1.9905921652973e-05
-1.27503831041357e-05
-5.25374190184657e-06
-1.09407150510919e-05
-5.73611750945663e-06
-6.93341006626889e-06
-9.37948832410734e-06
-2.00328136554096e-05
-1.66858596551184e-05
-1.5693384996363e-05
-1.67824703668638e-05
-2.22621868357369e-05
-1.04334364344987e-05
-8.57681918732256e-06
-2.68510802793517e-05
-1.47209144263809e-05
-1.84096157817032e-05
-1.99376188658535e-05
-3.15613879285642e-06
-1.98579337117785e-05
-1.44679165479103e-06
-1.27306367956463e-05
-2.20611760961338e-05
-1.94958703299313e-05
-1.80235815105008e-05
-5.7985249617353e-06
-8.45716306235725e-06
-9.1285745201519e-06
-1.67923940621861e-05
-1.00527274359258e-05
-8.00404141727568e-06
-6.72948898034159e-06
-9.28912969607408e-06
1.71155495280389e-06
-2.16537839023749e-05
-1.10674588417749e-05
-2.47543289237388e-05
-1.69513113650658e-05
-4.09550937003727e-07
-2.32542935752373e-05
-1.76176963742407e-05
-3.93363486079031e-06
-1.29925593023468e-05
-1.87808831947051e-05
-2.27847015479203e-05
-2.78339733323082e-05
-1.91371611819472e-05
-7.47841702851729e-06
-1.600020710906e-05
-1.05672124917748e-05
-1.64928530924262e-05
-2.12136317191289e-05
-1.88409260310147e-05
-9.64019157833467e-06
-1.66483708096958e-05
-5.98317513685669e-06
4.42861271852883e-06
-9.05301380667212e-06
-1.16661459390075e-05
-4.35937257111474e-07
-8.39727722037648e-06
-7.56308671364895e-06
-3.05868325324692e-05
-1.4800165160279e-05
-1.11604271341785e-05
-2.35952484089503e-05
-1.28055528544885e-05
-1.6684063994644e-06
-9.68451798195279e-06
-1.16384843733538e-05
-1.35878141223319e-05
-1.46785258344388e-05
1.17028502631641e-07
-1.16940777280136e-05
-6.56320470502468e-06
-4.55841658986137e-06
-2.85851271805904e-05
-2.73510608577804e-05
-9.50781998026646e-06
-1.41429056152617e-05
-2.73057629657194e-05
-1.16371534233116e-05
2.19568412996154e-05
4.96091828336469e-06
8.26304804268692e-07
-2.11273040523971e-05
-9.87597373381838e-06
-5.94179264321334e-06
-1.33987315010658e-05
-1.13746509731173e-05
-5.29130612459327e-06
-2.15322600380944e-05
-5.81655108159912e-06
-1.92228701135664e-05
-2.00796200438417e-05
-9.26107425055422e-06
-1.76378732708015e-05
-1.25424014505095e-05
-4.04487241915319e-06
-1.74758398934732e-05
-9.68383528973146e-06
-9.37521599722262e-06
-1.60373251475674e-05
-1.77451949492178e-05
-7.521093854414e-06
-2.97288715798783e-06
-5.90730350551981e-06
2.22105807547142e-06
-9.38755191771766e-06
-1.50663772018809e-05
-2.94598689154753e-05
-9.72234018983169e-06
-1.04933668200139e-05
-8.35606050842331e-06
-1.77235616135297e-05
-1.42333038237878e-05
-1.77729489250518e-05
-7.78832361509954e-06
-9.3479858357827e-07
-1.61545921876808e-05
-7.66191382495594e-06
-6.53531918290637e-06
-1.43791521962542e-05
1.66128814793937e-06
2.05252872313613e-06
-1.2111697740422e-05
-1.61705876799697e-05
-1.28815890012686e-05
-4.62850809370739e-06
-1.6724349832454e-06
8.38095407869217e-06
-8.23914796687677e-06
3.5697181751798e-06
-7.53902240631033e-06
-1.35061110125538e-05
-1.91461746479886e-05
-1.0418769935408e-05
-5.74213231722963e-06
-1.33513884471892e-05
-1.09043181426e-05
-1.88474415600941e-05
1.2179287927403e-06
-1.48712364591381e-05
-5.25278942035775e-06
-3.36925162740996e-05
-1.17737443984052e-05
5.14055500617023e-07
-1.71069542948028e-05
5.19119030454828e-06
-1.19552307498106e-05
-1.56821774482693e-05
-1.22784621019085e-05
-1.26340128516296e-05
-1.63979447090198e-05
-9.4261206776926e-06
-8.96182280532079e-06
-5.1836808239326e-06
-6.04877129045405e-06
-1.0329788504985e-05
-4.01763905886925e-06
-9.9180802620639e-06
-9.61818896267397e-06
-9.89812432663778e-06
-1.88161432099049e-05
-7.56348108358704e-06
-1.83594153157118e-05
-5.0706005890206e-06
-7.54455944740071e-06
-1.42310562700339e-05
-8.56883526340654e-06
-1.08639858888436e-05
-2.22924907007927e-06
-1.08054257850737e-05
-2.47394748816034e-05
-1.38373678287113e-05
-8.0346760002152e-06
-2.49086493875505e-05
-8.77309703771829e-06
-1.49637106295039e-05
-4.93983780434681e-06
-1.41138770160298e-05
-3.47942408103868e-05
-1.75036263039599e-05
-6.16856614424583e-07
-9.03213822230428e-06
-1.66047584945767e-05
-7.09247436990693e-06
-1.21720123052689e-05
5.3468194448439e-06
-1.1578619318482e-05
-1.11050167451674e-05
-1.27084356409091e-05
-1.70918482693157e-05
-1.16860008253831e-05
-7.55956277294801e-06
3.58839364310874e-07
-1.22634790328573e-05
-1.26306008739907e-05
-1.09915364140374e-05
-4.94805357336734e-06
-3.91017439023402e-08
-1.0829943848399e-05
-1.76832424427969e-05
-3.1651703544736e-05
-1.23710848291314e-05
-1.52054920824813e-05
-2.44205109036327e-06
-1.37855411156212e-05
-7.5471553226609e-06
-1.07704794132013e-05
-1.21290001325557e-05
-1.56160366206297e-05
-8.29978217914959e-06
-1.53063393804164e-05
-1.50305187951933e-05
-3.07599658189536e-05
4.19553069966494e-06
-1.59489407996017e-05
-1.13401289665047e-05
-7.67695211109666e-06
-3.30850811206995e-06
-5.73482587173067e-06
-6.57977955226521e-06
4.60129578637439e-06
-1.0856286387972e-05
-1.99485484767107e-05
-2.096694346747e-05
-6.39990864789232e-06
-1.47466124734309e-05
-2.61692933357302e-05
-1.62787792109282e-05
-1.14725765692012e-05
-1.64932119671638e-05
-1.26595459836177e-05
-1.43404470899481e-05
-2.12553457935208e-05
-1.75677953275083e-05
-1.06178062101642e-05
-2.14187918304195e-05
-4.749561895844e-06
-6.34040936148573e-06
-7.92281251597406e-06
-1.36533093276218e-05
-1.19036707184709e-05
-8.48629947202708e-06
-1.23743866434011e-05
-1.65165465582207e-05
-9.52432569006806e-06
-2.01838941543553e-05
-1.52641091627152e-05
-1.01749898126616e-05
-9.44701393514564e-06
-1.26067890717145e-05
-1.28384639690859e-05
2.04426079133546e-06
-1.04799654592008e-05
-6.21620017478534e-06
-9.76703287452626e-06
-8.71848621899044e-06
-7.31364270482269e-06
3.1272111006468e-06
-2.46910061909105e-05
-2.1540604616445e-05
-9.08520728288417e-06
-2.40602065300133e-05
-1.27958962222838e-05
-1.03208676466327e-05
-1.48070749226711e-05
-1.46949308391412e-05
-2.43260278912887e-05
-1.1622359265701e-05
2.51286882253349e-06
-1.43555399677964e-05
-1.01420932078035e-05
-4.48229577864013e-06
-3.27343946587914e-06
-1.40674995454615e-06
-1.19402690848457e-05
-1.40066247206859e-05
-1.3780819205875e-05
-7.89744609456488e-06
-7.56749021917012e-06
1.08247352108697e-06
-1.05975176856887e-05
-1.49548492018771e-05
-1.27587912240542e-05
-2.83879644073978e-06
-1.06288124790478e-05
-1.34903329857388e-05
-7.48490118300254e-06
-2.05476398223867e-05
-6.87260964786886e-06
-7.35331748265045e-06
-6.198735878654e-06
-1.88666533661476e-05
-8.67064610504065e-06
-1.2101627456406e-05
-2.88856124694781e-06
-1.16154393014452e-05
-7.61757867303876e-06
-1.62404556582089e-05
3.4483472910625e-06
-1.14782150838917e-05
-1.14024565343266e-05
-1.90658015507675e-05
-1.53683992555276e-05
-1.72121999923879e-05
-6.2548078841588e-06
-5.40295173729163e-06
2.03759155097037e-06
-1.63582143633887e-05
-1.63230765346623e-05
-6.85804369049416e-06
-1.62458923454522e-05
-2.44758774951295e-05
-8.40730309423692e-06
-4.97709709867845e-06
-1.13874756808747e-05
2.3789623820192e-06
-5.37861825795666e-06
-1.06791921057443e-06
-2.62176015602617e-06
-2.48866972743956e-05
5.78883273632407e-07
-1.68911144361678e-05
-1.51015937543976e-05
-9.70253118585597e-06
-1.07343915684006e-05
-1.77888833756141e-05
2.78087500554285e-06
-2.2173546685497e-06
-6.9389897724915e-06
-3.52585837180896e-06
-1.5916544657951e-05
-3.44813658883528e-06
-2.81130415766202e-06
-7.24046554807045e-06
-2.04396138880237e-05
1.91265229900015e-06
-1.16328491715328e-05
-1.41210240537098e-05
-8.72036713950823e-06
-1.82393596634673e-05
-1.33330770116906e-05
-1.98262302901325e-05
-2.3458350404627e-05
-1.28642455986749e-05
-2.64021515645002e-05
-9.02179905132703e-07
-1.45881290639909e-05
-2.04613666846003e-06
-2.51944651526034e-05
-1.82203071457618e-05
-1.82624035896578e-05
-1.72330126350237e-05
-1.83984260165032e-05
-1.9147101591852e-05
-2.3970641166783e-05
-2.56716564545518e-05
-9.88820443505605e-06
-1.21702638316721e-05
-1.57620049881829e-05
-2.67606967922041e-06
-1.48418034509242e-05
-7.75749854992031e-06
-7.42060071036995e-06
-5.96149693737569e-06
-8.48784486717725e-06
-2.20009263239341e-05
-1.38448140639818e-05
-1.08080347260509e-05
-1.98047706647144e-05
-1.33249040110334e-05
-5.65660452364718e-06
-2.01479972504466e-05
-1.25056239138464e-05
-1.38453072234247e-05
-8.20245003414962e-06
-1.57218093717793e-05
-4.92403482002144e-06
-6.48757525814476e-07
-1.04003027086818e-05
-1.52854234645271e-05
-1.62473551312641e-05
-1.61052474296937e-05
-8.87044000723494e-06
-7.14106922066424e-06
-5.23480279246432e-06
-1.04202296445361e-05
-2.31184465900989e-05
-7.43625075892896e-06
-1.30196475577511e-05
-8.34338799530896e-06
-5.20517050625436e-06
-1.81619437710346e-05
-1.69695225778141e-05
-9.57193715184441e-06
-1.91143638603907e-05
-1.10908879311128e-05
-1.14452451725829e-05
-1.13158214533193e-05
-1.42113864842151e-05
7.01777637394663e-06
4.43087928470987e-06
-2.08601575060323e-05
-1.60652076007136e-05
-1.50912549905415e-05
-1.40966501951883e-05
-1.32476615532511e-05
-1.15365335689259e-05
-6.94730569800598e-06
-1.2056305532493e-05
-2.12697963119004e-05
-1.23826530151122e-05
-1.2029514645529e-05
-3.04616106276162e-05
1.00529302065413e-06
-2.50743585042296e-06
-2.18591620840348e-05
-2.26069217384641e-05
-1.13994625417821e-05
-6.177585942472e-06
-2.42130190476155e-05
-2.49241484705351e-05
-8.7027317413424e-06
-1.6864093184389e-05
-4.48378614520056e-06
-1.16873645572579e-05
-4.36007287922083e-06
-6.53844326868654e-06
-1.10382522802606e-05
-7.75831753951184e-06
-9.53311860299287e-06
-1.30889497406854e-05
-1.46498162456327e-05
-1.81056920921517e-05
-8.73871293289831e-06
-1.53566383405703e-05
-6.66832599882763e-06
-8.04365991067376e-06
-1.26324328661298e-05
-1.37775526763377e-05
-1.17640220679598e-05
-1.86326632818924e-05
-1.69391450794954e-05
-1.58857523256309e-05
3.08176060996265e-06
-2.93723900474584e-05
-1.11002101949488e-05
-1.5543813477756e-05
-1.8470338603348e-05
-3.39901131712806e-06
-2.33294137706083e-05
-1.46647895603914e-05
-1.60601036944389e-05
-9.97171851827382e-06
-1.41062457584422e-06
-2.18435799244849e-05
-1.3130085754203e-05
1.95236815648005e-06
-2.026428908443e-05
-8.43036030257824e-06
-1.50920121364768e-05
-1.33657163267084e-05
-1.7240919128548e-05
-6.8186086327139e-06
2.5495670857036e-06
-1.50841569559615e-05
-1.17090867401821e-05
-2.13938762942062e-05
-2.23830361568351e-05
-1.64563083808895e-05
-1.48238324207563e-06
-1.76534019589898e-05
-1.86728909870623e-05
-6.90050646939279e-06
-2.48996817384525e-06
-6.23596408271732e-06
7.17400103358076e-06
-2.66903361060897e-06
8.67210108604749e-06
-9.56156618209956e-06
-1.82204382882378e-05
-1.6573405114693e-05
-1.94655578709987e-05
-1.52635580200833e-05
-2.72733400596088e-05
-1.13477152015935e-05
-5.83225691599102e-06
-1.11122136668105e-05
-1.03328127751519e-05
-5.1571359743984e-06
-8.21522928344867e-06
2.65780798130133e-06
-9.07810945547383e-06
-2.45828056837538e-05
-1.40979984575227e-05
-1.46962234130655e-06
-6.48692346859202e-06
-1.16519761625256e-05
-2.28498660588144e-05
-5.99371248214249e-06
-1.73910488697658e-05
-9.81635678585265e-06
-1.65531656650782e-05
-1.28266765425184e-05
-2.11751103009066e-06
-2.8642729419251e-06
-1.72045198554297e-05
-1.15539247407795e-05
-1.35538387882896e-05
-1.01561482965155e-05
-7.67649166329419e-06
-1.58918038019984e-05
-1.62232445490107e-05
-1.14213324618586e-05
-2.14644898341267e-05
-6.57923168854588e-06
-1.70022327546298e-06
-1.09343031651196e-05
-1.71211137553256e-05
-6.69755302378135e-06
-2.34636676384853e-05
-3.46430815117064e-06
-1.71160741513237e-05
-2.01903237433374e-05
-8.71846937365566e-06
-1.96866518361001e-05
-1.15094713138456e-05
-1.65479744972911e-05
-2.63530110058779e-05
-3.65880786067742e-05
-6.28116261825108e-06
-1.67141055398871e-05
-1.7470378535235e-05
-1.24038526494205e-05
-1.14489634686952e-05
-2.0711241449977e-05
-1.15027277080931e-05
-8.96320377630215e-06
-8.0577006285925e-06
-1.67341805148391e-05
-3.39627726435417e-06
-1.08512150922053e-05
-1.67040273752827e-05
-1.14754861195276e-05
-2.12668594712776e-05
-2.46969546733888e-05
-2.41329195324962e-05
-6.37137707312641e-06
-8.85685027441415e-06
-1.10394325874732e-05
-5.11709486420391e-06
-1.85100069133902e-05
-7.32235965139693e-06
-1.85894749205051e-05
-1.18651075329762e-05
-1.33159866738629e-05
-2.70196142577025e-05
-1.90196185370844e-05
-2.0520210658687e-05
-1.22187722047415e-05
-1.17858862247382e-05
-2.44338948891631e-05
-2.32338214165419e-05
-2.03777117932972e-05
-8.61238032848698e-06
-1.69469742933505e-05
-8.88612642838611e-06
-1.5365794724799e-05
-1.92650967241754e-05
-1.25856464911323e-05
-1.33219069285394e-06
-6.41765594477514e-06
-1.16916938502605e-05
-1.73195620864729e-05
-1.75169637530378e-05
-5.07634311053252e-06
-7.92778149256605e-06
-6.87086739139911e-06
-1.12629603397992e-05
-1.33289283815163e-05
-1.16607647474694e-05
-2.24057868359786e-06
-1.48019757021604e-05
-1.72694674552043e-05
-1.0562713533961e-05
-1.67369228647644e-05
-2.46769032804166e-05
-2.18752407799553e-05
1.57487900408344e-06
-1.54133621017774e-06
-5.09049257807951e-06
-1.1741433126127e-05
-4.2647804122675e-06
-9.25139238846075e-06
-9.84749453045435e-06
-1.62368166049213e-05
-1.01124861738962e-05
-9.09774021233417e-06
-4.02913630568876e-06
-1.7520780216743e-05
-1.39323031011371e-05
-1.05290168195699e-05
-1.17043549930958e-05
-2.04315960345361e-05
-1.33432673928989e-05
-6.39412018773313e-06
-2.08695182724756e-05
-1.18315573747744e-05
-4.52473813913709e-06
-1.02134399627231e-05
-9.1078468844368e-06
-2.05087241368998e-06
-6.87073038035677e-06
-1.12569277057283e-05
-1.85153194337721e-05
-5.79514245061584e-06
-6.32951584119811e-06
-9.55186749014806e-06
-1.77710396219219e-05
-1.17111016778636e-05
-1.07533567573229e-05
-5.74415389662651e-06
-2.055773459337e-05
-1.47424681344666e-05
-6.12368839048184e-06
-1.19345376656388e-05
-1.00273026007264e-05
-7.78264378811367e-06
2.97014582134351e-06
-1.97641675649909e-05
-9.20870936137457e-06
-7.35385584276639e-06
-1.65255601494746e-06
-1.72584700447456e-05
-2.0644593953704e-05
-1.08673392107477e-05
-1.85629348828635e-05
-8.86142021543656e-06
-4.76309928320521e-06
-2.04244582599602e-06
-5.77748658177421e-06
-5.86652532205002e-06
-2.17009191384734e-05
-8.76822981110925e-06
-1.20659684125068e-05
-1.45433242171913e-05
-1.45602187493583e-05
-1.74702245417598e-05
5.73745142249087e-06
-4.82104110161903e-06
-8.18209003478273e-06
-2.02161083864671e-05
-3.2290483494337e-06
-2.03569910617168e-05
-1.65350939783434e-05
-1.77892163560991e-05
-2.72027306011861e-07
-1.899719510403e-05
-1.65394418445055e-05
4.70823521375788e-06
-5.36131942329363e-06
-7.00589204652968e-06
-7.58489731060155e-06
-1.16619849156441e-05
-1.18953311456375e-05
-1.47112060234518e-05
-6.84074779822512e-06
-2.23731842761511e-05
-1.45755627152285e-05
-3.94123667053502e-06
-1.78716445241257e-05
-9.71785457959455e-06
-2.23624979752334e-06
-1.46551770048633e-05
-6.71103522780981e-06
-8.79801462401062e-06
1.12112630439882e-06
1.10333741549256e-06
-8.49013474609123e-06
-3.16791766324984e-05
-1.2474117712051e-05
-1.33760945038937e-06
-1.02881344316891e-05
-1.45314502362177e-05
-1.17024026108754e-05
-1.19425951249888e-05
-1.09623449606275e-05
-2.02314060439926e-05
-6.69079648734686e-06
-2.55708176268131e-05
-1.99730499806543e-05
-1.56178507882387e-05
-2.62525771380072e-06
-1.88031024717145e-05
-1.39529576805011e-05
-2.11602442160197e-05
-2.01594863608548e-05
-1.47718932280914e-05
-1.09440091823559e-05
-9.62355415836957e-06
-3.71212983100877e-06
3.01733421304237e-06
-2.72539081088885e-06
-1.50335638623284e-05
-1.49156247664225e-05
-1.07014140196804e-05
-1.85468800595568e-05
-1.05359158502518e-05
-9.67224087315703e-06
-1.00925431513953e-05
-1.3106738651826e-06
-5.07989178995451e-06
-1.99031556161515e-05
-1.03133376808311e-05
-9.6547190587545e-06
-1.8609527135256e-05
-6.10905445728691e-06
-9.71938903662769e-06
-1.01404449547534e-05
-1.69743070915712e-05
-1.15951477264048e-05
-1.41695905637089e-05
-9.93577708491665e-06
-4.37487714021094e-06
-1.15588840715392e-05
-1.03644458886147e-05
-1.16748183422111e-05
-1.14007418603483e-05
-1.67487510283705e-05
-2.08349174968451e-05
-2.21963576672506e-05
-7.96543888540253e-06
-2.20375469334448e-06
-2.25338072860531e-05
-1.08299474745782e-06
-9.47189174763028e-06
1.49372397948929e-06
-1.25894371754435e-05
-3.19637698672715e-06
4.43826515453815e-06
-1.0590681148957e-05
-1.29941349432999e-05
-1.17657366805805e-05
-9.08741936420018e-06
-6.94142377026008e-06
-4.13109034151841e-06
-1.39883640558526e-05
-6.24135771061262e-06
-2.20643170485757e-05
-1.55535084376986e-05
-1.56494780332126e-05
-1.42332340340151e-05
-9.91903982442823e-06
-1.43795443986971e-05
-5.46125653704238e-06
-1.95321425912229e-05
-1.41744545463132e-05
-1.30924029336624e-05
-1.26486098639371e-05
-1.06492334009903e-05
-1.37764480878583e-05
-2.06266993099734e-05
-4.4688812144041e-06
-8.44533910679435e-06
2.08914140562173e-06
-6.49568978913168e-06
-1.68083960303155e-05
-1.33999552463339e-05
-1.13559545022206e-05
-2.2014579196696e-05
-1.71378342234035e-05
-2.26986111340037e-05
-2.22771270406716e-07
-5.72569053927024e-06
-2.08262280156802e-05
-1.53272133510809e-05
-1.88692594601733e-05
-1.44934536886017e-05
-4.63441193551622e-06
-1.62152998072189e-05
-1.32963042928554e-05
-1.18115837671933e-05
-7.31512659734728e-06
-6.1114541236077e-07
-2.38405751350441e-06
-1.30799129405139e-05
-7.62160701956008e-06
-8.86026817520478e-06
-1.40072458612327e-05
-2.86647005134884e-06
-1.55455089476664e-05
-9.03012581051523e-06
-2.48703078561489e-05
-1.45491255298307e-05
4.40607328517336e-07
-1.50503525626834e-05
-1.60585391739909e-05
-2.23405183231176e-05
-2.53329542468447e-05
-9.89701824037134e-06
-1.39324193955985e-05
-6.202603123525e-06
-2.67320991283664e-05
-6.44882161478437e-06
-5.47327789709093e-06
-9.25043205253085e-06
-1.13051212273259e-05
-5.92097886054717e-06
-4.33080168037316e-06
-1.48618495164592e-05
-5.21133479708747e-06
-7.42789355128116e-06
-4.02677951490489e-06
-1.90803911261173e-05
-8.7971582387273e-06
2.6846035266882e-07
-5.04666710297829e-06
-1.06686082921816e-05
3.78847382698795e-08
-5.2906651835286e-06
-2.16507518168048e-05
-3.3574768827416e-06
-6.16567462548264e-06
-1.21396026530555e-05
-1.38936886453495e-05
-2.68604956949662e-06
-1.59346874730795e-05
2.07624069270642e-06
-2.23151004465104e-05
-1.31180159967008e-05
-2.19424794035308e-05
-1.56878663472879e-05
6.71164800564579e-06
4.73708935247381e-06
-1.21483048351676e-05
-5.85235311985179e-06
-8.79530079063553e-06
-6.30318378865056e-06
-9.16933277025936e-06
-1.853318282397e-05
-1.1843347574227e-05
-1.24501058976983e-05
-1.57501644830091e-05
-1.02341171857092e-05
-2.16925159584599e-05
-1.41999963520747e-05
-7.08882253891945e-06
-2.71297304812995e-06
-9.48493923062709e-06
-7.70482051535541e-06
-8.96180593885488e-06
-1.38776916782818e-05
-1.75126254003847e-05
-1.36035670235381e-05
-1.30181910389908e-05
-1.34488986756825e-05
-1.13628699525332e-05
-1.293127973092e-05
-1.50299997844942e-05
-2.28867351821354e-05
-3.40756281927426e-06
-2.36922620096288e-05
-6.05144323848624e-06
-5.31551310648498e-06
-1.22021688587194e-05
-1.23271873783603e-05
-2.14602888529202e-05
-4.61650193109365e-06
-1.07951428572568e-05
4.72997139784699e-06
-2.20151825587156e-05
-7.55813633792831e-06
8.12759470141343e-06
-9.72018542767018e-06
-6.93295038277131e-06
-1.64771187277834e-05
-1.03081028011237e-05
-6.94072181397449e-06
-1.49504956633138e-05
-2.54187294518658e-06
-7.0734134474855e-06
-1.10907535819703e-05
3.23232906185911e-07
-2.83393474294141e-05
-5.81493377109655e-06
1.18841192360006e-06
-1.08134254592343e-05
-1.70318599305999e-05
-3.25803915436124e-06
-2.01990244243305e-07
-1.31856976193647e-05
-1.72271296986253e-05
-1.52860408194698e-05
-1.56388888532074e-05
-2.18772107682235e-05
-6.99039162315918e-06
1.06739465638316e-06
-7.43277903240499e-06
-1.82367268266546e-05
5.82830927144584e-06
-1.15659614314228e-05
-4.46660196078481e-06
-1.20122899502364e-05
-1.30895788564595e-05
-1.41319540682184e-05
-1.48270027646882e-05
-3.28347374232408e-06
-8.09325496335524e-06
-7.29872242142626e-06
-9.05184689532281e-06
-1.88734037639789e-05
-1.22494021309093e-05
-1.39707466125966e-05
-9.52418238758524e-06
-5.75979786147886e-06
-1.22850916413673e-05
-9.71848474135767e-06
-2.45259254416773e-05
-7.72383283389039e-06
-1.84928071700334e-05
-1.14837009666638e-05
-6.64541934724645e-06
-1.79891332654113e-05
-3.35252351775008e-06
-1.37072844932963e-06
-1.36083095601009e-05
-5.63605513214189e-06
-2.23473432031503e-05
-1.11293063235276e-05
-9.59638958616502e-06
-5.95889539328341e-07
-9.04757100518597e-06
-1.24528790309385e-05
-1.41290160542049e-06
-1.40181997112349e-05
-5.17423833503695e-06
2.56173315860244e-06
-2.19896196773115e-05
-1.50015418814615e-05
1.24111998512067e-06
-1.25911864262749e-05
-2.59832844399361e-05
-1.25959875239912e-05
-1.81895946698783e-05
-1.44690968283778e-05
-2.17827177141873e-05
-2.9992082300921e-06
-2.84635789809785e-06
-1.57220082917641e-05
-3.15785040543768e-06
-1.38781952185522e-05
-1.63944790324269e-05
-2.6580396499065e-06
-1.74535431718848e-05
-1.03455166981276e-05
-7.77690526735359e-06
-1.45588002844329e-05
-1.27656102111669e-05
-9.96908774770323e-06
-1.06145208709034e-05
4.69643669485563e-06
-1.72204469033072e-05
-1.24888060742393e-05
-1.94101636098467e-05
-8.44696965946388e-06
-8.60622222962153e-06
-1.87181046193161e-05
-1.2700872120349e-05
-1.30069115502711e-05
-7.59405603323516e-06
-1.55228569702758e-06
7.09363097380377e-07
-1.71371777415048e-05
-1.37457288825172e-05
-9.92054017099858e-06
-1.03758432999989e-05
-5.95517189426827e-06
-1.93825687366158e-05
-2.20921189655717e-05
-1.11819852618315e-06
-1.15847855329215e-05
-1.40167634174094e-05
-9.81636693640056e-06
-4.02590184776617e-06
-1.74874320018103e-05
-4.09205871922215e-06
-1.01157778090284e-05
-1.05936364244767e-05
7.62939055475509e-07
-9.45079092466556e-06
-5.57693357033833e-06
6.10772870163225e-06
-6.28030545772198e-06
-3.70026873338254e-06
-1.14523821882979e-05
-2.40541918256558e-05
-2.34158637132161e-05
-2.24092101413322e-06
-5.73282819344249e-06
-2.80699491003667e-05
1.50239237716368e-06
-1.03075337713527e-05
-1.85153508684377e-06
5.14939783855317e-07
-2.43004778187903e-05
-1.09392638724546e-05
5.54547275706337e-06
-9.64131335641495e-06
-2.36942686944906e-05
5.37188715933431e-06
-7.17631797736495e-06
-1.96579140581337e-05
-6.80810323822521e-06
-1.64080894769363e-07
-1.21735689716321e-05
-1.73419287432013e-06
-1.38738638434767e-05
-1.06937757561156e-05
-8.62206338087508e-06
-1.59354463194261e-05
-1.14829887273562e-05
-8.5120234658135e-06
-2.18182996996e-05
4.41094812093576e-06
-1.1222588391642e-05
-1.88211621381142e-05
-5.81970956375107e-06
-1.65313586589014e-05
-9.89742952398557e-06
-1.89064217285476e-05
-1.02828814370982e-06
-2.11419634257462e-05
-7.59334342493711e-06
-5.75824779240266e-06
-1.10041273060995e-05
-1.07989573883707e-05
-2.57226618567006e-05
-1.50695071799496e-05
-1.35837328525114e-05
1.72431152479697e-07
-6.58864016455373e-06
-1.50032126142169e-05
-1.31262075656711e-05
-6.87511399501016e-06
-1.91317217390289e-05
-1.72507009408457e-05
-1.13340557951373e-05
-9.86320456479499e-06
-1.447939599697e-05
-1.26071804077234e-05
-1.20745616358e-05
-8.28808377593012e-06
-6.63212652817187e-06
-1.20180215693795e-05
-7.1644855524141e-07
-2.22317104885728e-05
-1.99538510330502e-05
-2.27260012587626e-05
-7.24478437563877e-06
-4.82767159544848e-06
-1.64452555034176e-05
-1.76903697876219e-05
-1.69255890054932e-05
-7.05208344840122e-06
1.28232361553425e-06
-5.06788565940771e-06
-1.49886205000107e-05
-1.14230030510035e-05
-9.13683708988435e-06
-2.64048688230642e-05
-1.45077069437433e-05
-9.02946229854317e-06
-5.56488477251457e-06
-1.02546659229831e-05
-4.3127345979816e-06
-7.96446916939129e-06
-1.10287526897384e-05
-4.21979433076737e-06
-5.75315439897546e-06
-3.42663285615089e-06
-2.4050656372029e-05
-5.0199365009892e-06
-2.26207054849546e-05
-1.4208867329496e-06
-1.96533168158534e-05
-1.33086117921899e-05
-9.44870612213099e-06
-2.78527821832432e-06
-1.05069084244584e-05
-1.6682803670007e-05
-2.87483042021081e-05
-6.12039605769997e-06
-7.87595171733739e-06
-1.79737879173687e-05
-1.12754891930271e-05
-1.71870959112675e-05
-1.64751477474266e-05
-7.76218188551546e-06
-1.84725321579635e-05
-1.36325043789268e-05
-2.15885203679702e-05
-1.46809453108524e-05
-8.80261446158323e-06
-1.74188620041788e-05
-9.9115615788752e-06
-1.10358880038174e-05
-1.33696008304016e-05
-2.19349135580343e-05
-2.18961771367561e-05
-1.7222920881468e-05
-8.68674159927777e-06
-1.23662651697646e-06
-1.86630209908818e-05
-1.12543123144769e-05
-6.21845166263646e-06
-3.28494889565448e-06
-1.51271590642267e-05
-7.31697593317449e-06
5.54695887263536e-08
8.30416125004047e-09
-1.75522909699832e-05
-1.25430686071266e-05
-7.68435290515191e-06
-1.43925971482926e-05
-2.64284909831441e-05
-1.45127965475004e-05
-3.24153539752972e-06
-6.81002070713248e-06
-8.31254262554092e-06
-1.17542900778793e-05
4.93770560278478e-07
-2.15628753014817e-05
-2.32244563692424e-05
-1.58415191901453e-05
-9.02401083629885e-06
-1.37942535227265e-05
-3.93635571568698e-07
-1.40610327204898e-05
-2.16968006051748e-05
-1.08741480784921e-05
-1.95191101693658e-05
-8.7927725651143e-06
-8.93254252209275e-06
-1.26053747571885e-05
-1.61859413234654e-05
-2.157214694726e-05
3.59712775595674e-06
2.11614698503621e-06
-2.78745741903009e-06
-4.32370673710459e-06
-1.7779630313163e-05
-3.76087868153616e-06
-4.39258126232346e-06
-1.9238310160588e-05
-6.67625951179581e-06
-1.36551025790719e-05
-1.95942489552392e-05
-2.34739916548341e-06
-4.34201747372065e-06
-7.18568273816533e-06
-8.13898540115133e-06
-1.0480969785369e-06
-7.3174510852091e-06
-1.83656480534438e-05
-9.17947606791167e-06
-1.12253685434138e-05
-1.4155921147336e-05
-1.79223126629313e-06
-7.02050455641286e-06
-8.29229932937795e-06
-9.14993738257644e-06
-1.43577843159375e-05
-5.5355130778595e-06
-4.04988899880705e-06
-8.03969653324245e-06
-2.62606145875899e-05
-1.02246488402438e-05
-1.41859790698287e-05
3.09825860666437e-07
-8.47776757112069e-06
-1.6293752547733e-05
-9.6994596298765e-06
-1.85899417110815e-05
-2.09686958937486e-05
-8.94688348193958e-06
-2.96232123752861e-05
-1.44279984853675e-05
-1.51596997774843e-05
-2.69294446405237e-05
-2.35651877007003e-05
-2.27909545162566e-05
-1.454256673226e-05
-2.08025280015937e-05
-1.05130353233821e-05
-1.19588307456232e-05
-2.57856214527502e-05
-1.57767856127628e-05
-5.04660268386204e-06
-7.94399771230115e-06
-4.88384465925177e-06
-9.74919239288158e-06
-1.08310740403858e-05
-2.38151994906185e-05
5.94591551066673e-06
-1.72139322250473e-05
1.00682928265124e-07
-1.55217116384371e-05
-2.02174200385024e-05
-1.26652735023546e-06
-2.86034148870775e-06
-4.52147762282165e-07
-7.08665088793018e-06
-4.31824925958222e-06
-6.05450519776375e-06
-1.02573297478462e-05
-4.41875263438335e-06
-1.23096324563988e-05
-2.13143271923368e-05
-9.06428888943566e-06
-1.21946797646477e-05
-1.37632507270815e-05
-2.11629122997154e-05
-9.15191919593417e-06
-1.36728738675205e-05
-1.19490937533244e-05
-1.41766227160643e-05
-1.15770984639942e-05
8.19755178964789e-06
-1.55175412321072e-05
-1.09355971295702e-05
-1.40409008159539e-05
-1.89996244675206e-05
-1.39969810905023e-05
-1.38496431140818e-05
5.87524699946081e-06
-1.06091983892539e-05
-1.53113146963272e-05
-2.36375470479243e-05
-1.66532634271617e-05
-1.55740199214209e-05
6.51599367351902e-07
-2.38308775536368e-05
-2.53854306748765e-05
-1.10923651543981e-05
-1.12633937491863e-05
-1.26120364007563e-06
-1.35185827622897e-05
-1.46567718625107e-05
-9.05541950156453e-06
-2.49783195296447e-05
-1.52824353298893e-06
-2.09026366218779e-05
-2.57068693173582e-05
-5.09489370240428e-07
-1.63327825440728e-05
-1.8061531065209e-05
2.12392294566213e-06
-1.00053207981248e-05
-2.04274496056342e-05
-1.88205591945082e-05
-3.42053585094942e-06
-7.06457320637278e-06
-2.44911981944699e-05
-2.15293488702925e-05
-2.08909348447042e-05
-2.12758038423555e-05
-1.12783524864317e-05
-1.58528222952148e-05
7.9823534697453e-07
-5.71686038281992e-06
-3.91324241802142e-06
-1.18841660579097e-05
-1.79332896352372e-05
-6.17413806874092e-06
-8.11539560360829e-06
-1.36663953213454e-05
-1.36107643223874e-05
-1.72368542595765e-05
-1.17872873895897e-05
-1.3112788075111e-05
-5.53663859228444e-06
-1.99783820529337e-05
-6.67461219410754e-06
-8.11882600670183e-06
-1.5309928448404e-05
-1.16375442530754e-05
-1.04876449846567e-05
-2.32424990324627e-05
-1.21448000496929e-05
-8.58249022334931e-06
-1.57566416819141e-05
-1.44847503538363e-05
-1.32589949362132e-05
-3.25088379032984e-06
-1.76352935350014e-05
-3.74905428929968e-05
-3.36099025412872e-05
-1.73711362988323e-05
-1.60811364857873e-05
-6.28995576656819e-06
-1.63940390013957e-05
-2.37438198902998e-05
-1.2069478111845e-05
-1.55829975468984e-05
-7.3244971410212e-06
-1.15036106660872e-05
-8.96665302547523e-06
-2.02116670148995e-05
-1.0626697043551e-05
-4.05527729194017e-06
-1.8997523811083e-05
-2.71568019780297e-05
2.87805321842315e-06
-1.8920875129638e-05
-9.20287242419065e-06
-6.14136477561607e-06
-7.84143776626692e-06
-2.44110932416125e-05
-1.03736456385711e-05
-3.60558052048456e-06
-6.1383250472334e-06
-2.22996999123266e-05
-6.21802422761085e-06
-9.31024342904259e-06
-1.4264038744611e-05
-1.8125792038845e-05
-1.72792752964861e-05
-1.3451973702473e-05
-1.76437806216768e-05
-2.3347990476325e-05
-7.82975291098007e-06
-5.97711569815955e-06
-2.20824702092572e-05
-2.17864673490457e-05
-1.48538207919386e-05
-1.9078006325205e-05
-1.99856601353518e-05
-1.56104968457721e-05
-1.11722906219953e-05
6.70145622960077e-06
3.11597141058346e-06
-1.13825013743664e-05
6.10026416268506e-07
-7.49654671841631e-06
-1.54054489850782e-05
-1.69015644682799e-05
-6.71828897765058e-06
1.91145520055974e-06
-9.62654682639895e-06
-6.1190590340171e-06
-1.88787659725973e-05
-3.88162140675823e-06
-1.04377952205479e-05
-7.92810822297772e-06
5.04571229959526e-06
-1.60769222964436e-05
-2.04452053185045e-05
-7.89645943595715e-06
-6.26833502693238e-06
-1.16102153381092e-05
-6.38090099590261e-06
-1.91624892707921e-05
-7.85094890800436e-07
-1.11320446313948e-05
-3.5640433286009e-06
-1.01049484171188e-05
-8.63513155515828e-06
-9.59006876035602e-06
-1.71951335536998e-05
-1.10677355621311e-05
-4.64610683016987e-06
-1.53409332107336e-05
-2.27796314259918e-05
-1.93312122695381e-05
-1.32774993956543e-05
-5.25402067460248e-06
-1.51282507284996e-05
-1.16839066239787e-05
-1.471995924108e-05
-1.36209586342817e-05
-1.46863583793096e-05
-1.55175302223456e-05
-1.79556357332919e-05
-2.4395524253431e-05
-8.91525542826474e-06
-5.29519090133014e-06
-1.4224232083774e-05
-1.32210035021647e-05
-1.23356867688602e-05
-2.28911901657833e-05
-7.4386841219741e-06
-4.16203688987969e-06
-6.31640458241798e-06
-1.44939089285099e-05
-1.64875051510506e-05
-3.07336995671207e-06
-1.74138845778505e-05
-1.34498998734246e-06
-1.15277045921008e-05
-1.51464424382174e-05
-1.57780669067204e-05
-1.8857292524639e-05
-5.21453395915286e-06
-9.2613425124576e-06
4.31616054614606e-06
-1.71159006569451e-05
-1.43203070656818e-05
-1.47434850730317e-05
-1.30464027016599e-05
-1.38125047451578e-05
-1.56925881159681e-05
-1.77837752253262e-05
-3.36571445961503e-06
-1.52775682360961e-05
-1.42958735700632e-05
-9.37937728826488e-06
-1.02166605303331e-05
-1.29664631377259e-05
-7.26350992517681e-06
-1.08359775019263e-05
-1.97257570724637e-05
-2.09399387714189e-05
-2.1049241177781e-06
-4.17332950641899e-06
-9.80824390392839e-06
-1.47003536830553e-05
-1.77062097884445e-05
-1.60077531008207e-05
-1.72958637010471e-05
-1.47758131579057e-05
-2.19221210155685e-05
-2.66154948928055e-05
-1.23973564844061e-05
-3.66317203718792e-06
2.58605196019474e-06
-1.07293109454237e-05
-1.09489113379382e-05
-1.91893433576766e-06
-2.46451125380416e-05
-4.35918383887666e-06
-1.67422548801028e-05
-1.67516389002495e-05
-1.20530418944191e-05
-1.41723892957456e-05
-2.78405327064141e-05
-7.3487540591899e-06
-1.98901476521725e-05
-7.76425604312864e-06
-4.75313991631574e-06
-8.2160707088068e-06
-6.37877781606195e-06
-2.39197618458178e-05
-1.09469113716674e-05
-1.28788875625063e-05
-1.00579287978263e-05
-2.48866639124441e-06
-4.06830481500263e-06
3.11131450880493e-06
-1.20088126052965e-05
4.62759970771106e-06
-9.177842146672e-06
-4.84893613920648e-06
-2.32213395429854e-05
-2.09339551751574e-05
-1.01737057466239e-05
-7.88082703054408e-06
-4.29052976129711e-06
-3.71062646481417e-06
-6.26473460027689e-06
-1.66408462670226e-05
-8.37619674295008e-06
-1.86552911543908e-05
-6.35582348398369e-06
-1.15632984197186e-05
-1.12059738373646e-05
-1.37985774034747e-06
-9.11885036639489e-06
-1.20207332016397e-05
-1.99966385848366e-05
-1.48832578008314e-05
-1.12958416855392e-05
-1.72444387738617e-05
-2.17396344346635e-05
-7.07200519809056e-06
1.01539289126625e-06
1.0267214486651e-06
-1.39817224726399e-05
-1.00860644425939e-05
-2.01350250111143e-05
-1.16509729720767e-05
-4.82924564112768e-06
-5.06626110498279e-07
-7.93450659893186e-06
-1.14344837725201e-05
-1.22055024521888e-05
-2.74588957808558e-05
1.09384042101449e-06
-5.88303862970527e-06
-2.34655385596003e-05
-1.27591899707172e-05
-1.84904486475935e-05
-1.59827048122991e-05
-3.24278924849723e-06
-7.88703832516102e-06
-1.11674923679156e-05
-1.95273604578723e-05
-1.35856819786496e-05
-5.8405923001603e-06
-1.72581508823115e-05
-2.52070121741312e-07
-2.18236635711268e-05
-4.22056992015472e-06
-2.5731894834031e-05
-2.00691570748534e-05
-1.17196495606257e-05
-1.34405131359299e-05
-8.60947663481505e-06
-1.95239846609419e-05
-1.41817341642709e-05
-1.07868680988571e-05
-7.78008236103495e-06
-1.35718247344595e-05
-2.67443342230997e-05
-1.56503776829531e-05
-1.12808361141985e-05
-2.83062544934256e-06
-2.03429092077965e-05
-1.35024893457695e-05
-2.25201275444353e-05
-2.44185916552713e-05
-1.53301112525277e-05
3.00480835565939e-06
-1.47319027371827e-05
-3.72903994500413e-06
-1.72550661938432e-05
-1.2150109615451e-05
-1.06452620424318e-05
-6.01658516176053e-06
1.15582615914318e-05
-1.86465569948167e-05
-4.0312004910613e-06
-6.90450399384192e-06
-5.61732572827105e-06
-2.00106199907631e-05
6.76288846485971e-06
-5.02386381310782e-06
-1.54188574540146e-05
-1.1806029296933e-05
-1.40502688638234e-05
-2.76294322559473e-06
-7.25924320838047e-06
-2.0691887349914e-05
-1.90993299249906e-05
-1.23182688854593e-05
1.09615225317471e-05
-1.17521888954166e-05
-4.66442293508834e-06
-1.80992369745389e-06
-7.65722161979794e-06
-9.03315246034548e-06
-4.79372613316604e-06
-1.04501589829378e-05
-2.06776810405457e-05
-2.77625970301516e-05
-9.24938905176843e-06
-1.81144143039811e-05
-1.1820450225101e-05
-2.17244891928761e-05
-1.07673785686327e-05
-7.6333544281801e-06
-1.66561350092283e-05
-2.06112239611273e-05
-9.55237116025886e-06
-8.37402130164828e-06
-2.43060855045821e-05
-9.84642360904563e-06
4.49868995730508e-06
-1.19254752277328e-05
-1.53916140850175e-06
-9.04415746311677e-06
-7.72630465300923e-06
-1.45666819017669e-05
-4.96529190828118e-06
-1.71277040545026e-05
-1.76892315001427e-05
-5.29606218236486e-06
-5.66239654344324e-06
-1.11764401176944e-05
-1.80836468394278e-05
-1.32052651099098e-05
-2.22973581261211e-05
-1.40984665442829e-05
-8.42875097149135e-06
-2.0754156420449e-05
-1.52520988035752e-05
-2.07909211484088e-05
-8.7701339502071e-06
-1.50982755592738e-05
-9.25480004835983e-06
-6.49261694417453e-07
-1.26591670915014e-05
-2.57784521673389e-06
-1.11424959443719e-05
-1.29831932229069e-05
-2.2553337747568e-05
-1.22040473529017e-05
-8.36652841865248e-06
-1.49103760595535e-05
-1.31563230029084e-05
-5.7034933060786e-06
-2.19359649129414e-05
-1.97578262144716e-05
-4.11015363042928e-06
-9.27967896176136e-06
-7.12898173943973e-06
-1.21484165219042e-05
-7.79419403811876e-06
5.09535849369741e-06
-1.55712114930829e-05
-1.12379236071127e-05
-3.59963405508737e-05
-6.00509277963559e-06
-3.95779489528036e-06
-8.72155468405411e-06
-1.59122923077173e-05
-1.06759740417266e-05
-1.1939440195372e-05
-1.44672532594205e-05
-1.29772383141514e-05
-9.71914633654997e-06
2.11921337955211e-06
-1.3585686781566e-05
-2.22436435274883e-05
-1.38166223098833e-05
-1.33712692040359e-05
-1.34649155857831e-05
3.11660020517915e-06
-2.18892130531821e-05
-1.34305297328274e-05
-8.6637561661504e-06
7.17089658086773e-07
-1.17247855499601e-05
-1.12322792326568e-05
-2.23099454322143e-05
-7.22665780108039e-06
-6.71408391010759e-06
2.90190778427372e-07
-4.94182990680336e-06
-3.2918257844174e-06
-1.08442946750388e-05
-2.26141932078905e-05
-3.46452962186525e-06
-5.28960018515279e-06
-1.43648884497233e-05
-2.53074079402311e-06
-9.76622061117902e-06
-8.42254401932589e-06
-1.96114590485728e-05
-8.31229409488142e-06
-3.54862660382802e-06
-8.60262968122104e-06
-8.71018903910001e-06
-8.95203532791363e-06
-2.28288063956344e-05
-9.81317832343704e-06
-1.14256155675826e-05
-3.55490615405931e-06
-8.27648259842219e-06
4.09445424348933e-06
-1.83507252854032e-05
-1.72329426841422e-05
-1.35027406433723e-05
-1.61473490227519e-07
-1.28096095667133e-05
-1.24258242938959e-05
-1.56907597208278e-05
-1.61517702959327e-05
-5.73943172051831e-06
-2.53012269677594e-06
-2.14983770284894e-05
2.89855468529847e-06
-2.00373434297528e-05
-1.27942829040158e-05
3.55190940153806e-06
-5.00393285844539e-06
-1.55307955907448e-06
-3.21687876274808e-07
-1.41640550416357e-05
-1.49708567622097e-05
-1.48050251534341e-05
-1.44719549753635e-05
-1.22785094089944e-06
-1.63378122123198e-05
3.7029135174932e-06
-1.51930969828973e-05
-2.08614142141751e-05
-1.0265300360293e-05
-1.7735386406125e-05
-1.67661922780764e-05
-2.17985934711248e-05
-1.12663737243194e-05
-1.31661688164827e-05
-1.81142761674592e-05
-1.43531220658752e-05
-3.00227464148871e-05
-1.32301784546496e-05
-7.053482690973e-06
-1.9316391737415e-05
-5.79615923653591e-06
-1.08213166952069e-05
-1.25004874544734e-05
-1.4208116342184e-05
-1.76842240174475e-05
-1.22239589765755e-05
-1.76139808535977e-05
-5.98496465738767e-06
-1.49749478052659e-06
-2.26832919739985e-05
-6.94128735527685e-06
-1.71582374036403e-05
-1.21904860322955e-05
-2.07443794549257e-05
-8.5945548519791e-06
-1.53803292509454e-05
-6.39824575570302e-06
-1.45572460433755e-05
1.85105654382516e-06
-4.45508383145539e-06
-9.69662058212473e-06
-2.48457508895683e-05
-1.71896021619981e-05
-1.51876134144706e-05
-1.57855019047797e-05
-1.1120395836429e-05
-1.09709748006556e-05
-1.36169530511889e-05
-3.68094786209854e-06
-1.60857152685014e-05
-2.30217434072024e-05
-1.2900942725718e-05
-2.37843309079676e-06
-1.49455932073321e-05
-1.36073872577119e-05
-9.91761261138103e-06
-1.53589598680087e-05
-1.50635775463448e-05
-6.42567705153473e-06
-2.26343191403973e-05
-1.15046180068696e-05
-1.25664226696047e-06
-3.32151207695776e-06
-1.27209942977973e-05
-1.67439097807569e-05
-2.01483912698358e-05
-1.38131032090408e-05
-3.22652320420556e-05
-2.58197138133337e-05
-2.21204765649818e-06
-1.54368240928347e-05
-1.16409907947248e-05
-5.77052174938462e-06
-6.99892820814098e-06
-2.24673712662107e-05
-1.92191527819888e-05
-9.32239899238352e-06
-9.10250682232473e-06
-3.55264701491115e-06
-4.61164956656912e-06
-7.66538717436203e-06
-1.08935493964433e-05
-9.83768897990622e-06
-8.64236100734943e-06
-3.62223439686939e-06
-9.3271190358472e-06
-7.15228220150024e-06
-9.44620472578833e-06
-1.73307906631913e-05
-1.78096606101828e-05
-8.78007783622124e-06
-1.00565351320782e-05
-9.07738951885689e-06
-6.62581191587233e-06
-2.13938818004416e-05
-3.55305315898261e-06
-1.6970808903541e-05
-1.18122589431812e-05
-5.93513436317914e-06
-5.54263810631106e-06
9.16183770956535e-07
-2.33869445654472e-06
-1.08726911772846e-05
1.02359553131385e-06
-2.14071923987957e-05
-2.57885524152952e-06
-8.18438135211245e-06
-6.23343633966939e-06
-2.06357529187325e-05
-8.71835331646237e-06
-5.72075272787632e-06
-9.20510850030071e-06
-4.99013939988725e-06
-3.35217253439072e-06
-2.02781119799461e-05
-1.84897674572385e-05
-1.20985225009775e-05
-1.41542319429876e-05
-1.29814373239646e-05
-7.67343260803439e-06
-1.421355498011e-05
-2.19133160611927e-05
-2.14311139755504e-05
-2.22771246117408e-05
-8.8445766150602e-06
-8.7241811252144e-06
3.12390776790687e-07
4.51841849112063e-06
-2.25845817313711e-05
-3.57619431156775e-06
9.06782014175369e-06
-9.88283691388146e-06
-7.19684939761155e-06
-1.31253040329172e-05
-3.525198756988e-06
-9.15487085412582e-06
-2.05587150504667e-05
-5.66577291898105e-06
-1.32603209249677e-05
-1.35817278620795e-06
-4.91422375815951e-06
-1.35556726091712e-05
-1.87070763874089e-05
-1.50928270312558e-05
-4.57128692547368e-06
-1.06421957721353e-06
-1.96832091602282e-05
-1.86346497464686e-05
-3.28967116039893e-06
-1.61273123045147e-06
5.23381079078175e-06
-2.00396280850529e-06
-1.20936697842198e-05
-1.11653373542674e-05
6.99829553100562e-06
-6.83425850432259e-06
-4.82765716551455e-06
-6.57878411020822e-06
-1.42810589250623e-05
1.07619814826531e-05
-6.29609936701761e-06
-6.76277901947243e-06
-1.02052593318604e-05
-1.50087148018685e-05
-6.572419275062e-06
-1.23312866974953e-05
-6.44344990252073e-06
3.44360411529e-06
-4.31341348735189e-06
-1.16967475073081e-05
7.6184708553526e-06
-1.21682496558571e-05
-1.04937992277181e-05
-1.20141539610646e-05
3.30394412004029e-06
-4.0749380383042e-06
-2.00795979173563e-05
-1.10227875931402e-05
-4.31344059185145e-06
-1.46158625503844e-05
-7.80028648624189e-06
-8.98096508006025e-06
-1.1987689979825e-05
-8.34140648283799e-06
-1.5666681368107e-05
-1.61903151578259e-05
-1.47773461946251e-05
-9.31741930852095e-06
-1.60229217342294e-05
-4.55855906192835e-06
-6.12299939747253e-06
-9.83220340326434e-06
-8.06045719628457e-06
-4.48415166942504e-06
-1.37553535173379e-05
-1.29597269939926e-05
-1.15173140286233e-05
-7.61876626158146e-06
-2.88717685800625e-05
3.16451284293301e-07
-2.1287107941576e-06
-8.01978891575995e-06
-5.33847688316738e-06
9.51065650671209e-07
-4.41205117316578e-06
3.52940765922244e-06
-2.29772662986439e-07
-1.13742978640811e-05
-1.03951807472882e-05
-4.39301869358261e-07
-9.97679369320793e-06
-9.29185206866047e-06
-2.56108120305537e-05
2.36861316477894e-06
9.67795048530248e-07
-4.62695964173753e-06
-1.1611567376526e-05
-1.1427580703272e-05
-2.10774007058242e-05
-6.58831665612116e-06
-8.51251572522336e-06
-8.23079460071122e-06
-2.22184269526678e-05
-1.44549819678776e-05
-1.65228458908804e-05
-1.56544352448219e-05
-1.26586766718182e-06
-1.24148836498277e-05
-9.81412461695301e-06
-6.63605601218534e-06
-1.1791486780851e-05
-1.42047406965719e-05
-9.26238429524719e-06
-1.08232273660295e-05
-1.29957356142808e-05
-1.73971522855837e-05
-8.02726508039718e-06
-1.28964643891608e-05
-7.92598838774164e-06
-1.65214417433377e-05
-1.09500227337484e-05
5.18049556292812e-06
-1.10804388442239e-05
-1.31005757998101e-06
-1.02671879837979e-05
-3.56487587944098e-06
-7.24912925939219e-06
-2.04541630188987e-05
-1.69945781076394e-05
5.57343418060029e-06
-9.01603523443909e-06
-3.28339594168343e-06
-1.25422383771885e-05
-4.18920927216955e-06
-9.25132662906348e-06
-4.69397264935412e-06
-9.79208830686268e-06
-1.33838791975939e-05
-1.54484685024615e-05
-1.13572518242549e-05
-9.88244181794591e-06
-1.6562557857484e-05
-2.40321344972873e-05
-1.40943176731441e-05
-2.52830319424021e-06
-1.80487908752107e-05
-9.06349155433333e-06
5.39646654325774e-07
-4.51995423163359e-06
-7.54062830233155e-06
-1.95472229465273e-05
-1.07443079955114e-05
-2.00811026890078e-05
-1.09848539688398e-05
-5.12456353685615e-06
-1.7776120419303e-05
-6.24150816708453e-06
-6.45268146478137e-06
-1.93321579724216e-05
-1.16434905828934e-05
-2.37870353516891e-07
-6.71843245154619e-06
-8.3109440016987e-06
2.42587086373401e-06
-6.41115811732518e-06
-1.8423000569984e-05
-1.34549578894676e-05
-2.10938542424797e-05
-2.32129138923913e-06
-8.55095271785565e-06
-7.5092488629442e-06
-5.27128035368104e-06
-1.63303898524064e-05
-7.92383160037715e-06
-3.01924348128093e-06
-1.4711974676278e-05
-5.06596063020176e-06
4.57947153932265e-06
-1.36138222630665e-05
-2.27775749685218e-05
-2.87012067038331e-06
3.18340160343311e-07
-6.54394169143042e-06
2.21618906900006e-06
-1.04443277959678e-05
-7.08183970706093e-06
-5.15348268535591e-06
-5.52322313311642e-06
-2.51159248431162e-05
-3.46366461718093e-07
-2.96501095872734e-06
-1.51245383382994e-05
-1.18722039451484e-05
-6.80772522295223e-06
-1.83755835021594e-05
-1.77149957576741e-05
-9.85359171110956e-06
-5.55082898392642e-06
1.15856001928041e-06
-1.79503874165597e-05
-1.83579586506238e-05
-5.69593421825115e-06
-1.27110912550205e-05
-3.65344637161053e-06
-2.22331092498356e-05
-2.53444725741658e-05
8.97849363998556e-07
5.71683352199154e-06
-2.29318585714522e-05
-1.37290820974642e-05
-1.6056503677028e-05
-1.29863702706617e-05
3.02515190204394e-06
-1.39087760924058e-05
-1.48213979454132e-05
-1.68718075058698e-05
-4.00969882348525e-06
-1.06047077930453e-05
-1.69648986712079e-06
-1.45790862519919e-05
-9.48385178581002e-06
-1.4176052445377e-05
-9.3512403673923e-06
-1.14765845620211e-06
-1.25294264000172e-05
-9.74322165903715e-06
-1.76880616292389e-05
-1.36156998089753e-05
-1.63534428461403e-05
-9.65385941137324e-06
6.97612077426718e-06
-7.39269694966565e-06
-1.97123794267125e-05
2.18301697141339e-06
-7.76028976381891e-06
-8.37953582514153e-06
-1.27145248424079e-05
-7.18622978911657e-06
-1.9142803983735e-05
4.25930862096131e-06
-5.70695839208675e-06
-1.15935568586199e-05
-1.42663621254056e-05
-5.4311325617735e-06
-1.48677739544884e-05
2.36384295354857e-06
-2.12108762990282e-05
-1.14043036507286e-05
-1.91534601347386e-05
-1.58996455684079e-05
-8.61046922931884e-06
-6.54302093312842e-06
-9.15015003025409e-06
-6.96882202702791e-07
-2.42333074345861e-05
-1.18586721021599e-05
-1.46619664149484e-05
-1.53357851959884e-05
-1.49470474004565e-05
-1.12955955318225e-05
-1.01536983712956e-05
-9.74690904411293e-06
-1.70822259816794e-05
-5.95174747943296e-06
-1.92417527502198e-05
-4.52710499930309e-06
-1.3567466330078e-05
-1.05728339377458e-05
7.52061773130287e-07
-5.20587385629726e-06
3.34548898150918e-07
-2.32554963600767e-05
-7.69585671170687e-06
-9.74181462731701e-06
-1.04913109933712e-05
-1.97609612258196e-05
-3.38931679246e-06
-4.70804497156448e-06
2.75646021887852e-06
-3.64332089997117e-06
8.36121683458313e-06
-3.62652977715254e-06
-2.12809627439707e-05
4.59328952750256e-06
-1.81881336755774e-06
-7.02745366288477e-06
-6.63146655617616e-06
-1.68630039444764e-05
-4.5535307644501e-06
-1.28838225782359e-05
-3.83577896835608e-06
-1.98899862268644e-07
-2.50694557939748e-06
-5.05859428351256e-07
-1.58256658265618e-05
-1.98162056753154e-05
-1.74084050395439e-05
-1.38230540190756e-05
-8.61148141528715e-06
-1.49634372987499e-05
-2.07975702864964e-05
-4.68132418206554e-06
1.57340196004039e-06
-2.01151262463722e-05
-1.38126973308636e-05
-6.15062194372969e-06
-8.80256803115221e-06
-1.26287561907487e-05
-1.32249768635787e-05
-1.20381597033139e-05
-9.35544822293055e-06
-8.82250420228821e-06
-1.32051049971076e-05
-1.7998516059072e-05
-1.21412635217102e-05
-9.56861733466057e-06
-6.47452558473262e-06
-2.24381891614458e-05
-2.01797809298849e-05
-1.09155621217438e-06
-7.67994637940501e-06
-3.55530191714928e-06
-3.14679045565589e-06
-4.7260566889308e-06
-9.52178516409426e-06
-2.18333110801469e-05
-1.09885299406222e-05
-2.08285629538836e-05
-1.93136202342153e-05
-1.07726856615548e-05
-1.37209086982849e-05
-1.73143080147799e-05
-2.3365756044719e-05
-5.79222288043571e-06
-1.81002199370493e-05
-1.33661575932129e-05
-1.74044422920443e-05
-8.71194024704448e-06
-8.1117157497185e-06
-1.37053964939946e-05
-1.81325044410444e-05
-4.41176488732201e-06
5.90475108912474e-06
-1.7601899128059e-05
1.18355127830323e-06
-9.28853427710882e-06
-1.05016653123177e-05
-1.92485493452764e-05
-7.58185189017998e-06
-1.53674701089825e-05
1.9445447272311e-06
-7.86511975977695e-06
-8.14788322545991e-06
-8.65770148873996e-06
1.88186658726287e-07
-5.31682723847625e-06
-9.92534120074691e-06
-8.37566254858044e-06
-1.88152074919656e-05
-1.12461399369303e-05
-7.36792979970663e-06
-9.53326608047058e-06
-1.27330917518147e-05
-2.94100441236066e-05
-1.11223027537853e-06
-9.86382407893475e-06
-1.68390881307802e-05
-2.42425073456051e-05
-1.58030820117049e-05
-3.01858702515677e-05
-1.29330900316272e-05
-9.97011780139375e-06
-1.88239634460641e-05
-1.71611340363172e-05
-2.80775114614838e-05
-2.34622328393004e-05
-1.17562728741052e-05
-9.89847368209167e-06
-2.23221393033892e-06
-1.96571964971636e-05
-9.58528714665506e-06
2.5242151343257e-06
-1.12203871647142e-05
-1.73289637210463e-05
-1.00596764703443e-05
-7.46977932477799e-06
-1.03851971543382e-06
-2.60778675076844e-05
-1.82725838216933e-05
8.28236511036051e-07
-1.80352349458999e-05
-1.65326471047919e-05
-1.45177751195796e-05
-2.15245274039765e-05
-1.55806393931821e-05
-8.07643859937762e-06
-1.55488967792291e-05
-4.08903171291555e-06
-1.83032214907647e-05
-4.2546312764491e-06
-5.1997313451934e-06
1.94809714109283e-06
-1.55223784513472e-05
-1.61402759431196e-05
-1.0579519841921e-05
-8.88053612400103e-06
-7.81395314348603e-06
-7.50241831659855e-06
-6.36642522352542e-06
-1.67044150532454e-05
-5.47073898918894e-08
5.24270612453356e-06
-2.00098848399019e-05
-1.77568276095858e-05
-8.09277653758451e-06
-5.86997082194732e-06
2.88918326562288e-06
-1.09623356354175e-05
-1.02925836278163e-05
8.30967540178097e-06
-1.67883771237868e-05
-1.29045913422981e-05
-1.36626798245256e-05
7.04997293735345e-06
-1.66270758976688e-05
-1.09726349884855e-05
9.29450719725673e-07
-1.16046665002973e-05
-4.7635624355144e-06
-2.46435201878659e-05
-2.90536142152748e-05
-4.02347137820954e-07
-1.17595188286239e-06
-3.05084107963242e-06
-1.74779985027377e-05
-9.13215657832896e-06
-1.49214531319767e-05
-2.82219805422188e-06
-2.73045131743594e-05
-1.94939970118377e-05
-1.95016710103908e-05
1.4840163521592e-06
-2.69671283556898e-05
-1.3263831507717e-05
-1.1200740252638e-05
-9.72478088105996e-06
-1.55953968869424e-05
-1.58081330059485e-05
-7.90060972435319e-06
-1.46084001130167e-05
-1.4571265654537e-05
-1.12264906990424e-05
-9.33730746373481e-06
-1.43843442815628e-05
-9.07157150873012e-06
-1.38859125538476e-05
-6.42837406614646e-06
-2.03550812005032e-05
-2.06297247952128e-05
-1.83460007428639e-05
-1.82845199258066e-05
-1.46270293087231e-05
2.05706664434083e-06
-6.73474092469897e-06
-1.02691704761134e-05
-1.44424346971017e-05
-1.25013103398851e-05
-7.57906361192028e-06
-1.48846111824261e-05
-1.63768410142091e-06
-7.06617529061826e-06
-1.93170415052987e-05
-1.06158462664799e-05
-1.0153545179818e-05
-1.08026176633557e-05
-6.722026434159e-06
-1.3498114507093e-05
-5.10534738056787e-06
-7.65718841095245e-06
-4.04750889398626e-06
-1.80761223730065e-05
-1.07499783197226e-05
-1.28337685575905e-07
1.57747534646819e-06
-1.73845341534455e-05
-1.57261735843529e-05
-5.36824718743973e-06
5.13254304880267e-06
-5.80286612703618e-06
-1.9132394208503e-05
-7.68325274587882e-06
-1.08076329034597e-05
-1.64929416804581e-05
-1.35314849982844e-05
-1.4424767527134e-05
4.82221134832724e-06
-6.18604755128999e-07
-8.79477623425229e-06
-1.55582061281019e-05
-2.75956595940822e-06
-1.05305968513597e-07
-1.25633765262986e-05
-1.41485934986367e-05
-2.47296467302809e-05
3.42179704502472e-07
-1.23146982704858e-05
-6.4171273450315e-06
-1.01612904787578e-06
-1.27514819192606e-05
3.20768590925373e-06
-1.81422581199691e-05
-1.92077197500243e-05
-1.38009353321346e-05
-4.83456977729489e-06
-1.6946392972287e-05
4.48564793911497e-06
-9.39337333814979e-06
-1.88450621324403e-06
-1.40307339937919e-05
-1.18427520547807e-05
-9.80779548574949e-06
-2.0932248678297e-05
-6.25918146992172e-06
-1.75818203908733e-05
-1.33937994013302e-05
-2.24967456822278e-06
-1.89751417963222e-05
-1.66269147794284e-05
-6.55307310623655e-06
1.6365772493546e-06
1.62533502636725e-06
-1.38692910417547e-05
-4.20075483312195e-06
-1.34227087968297e-05
-1.67910916015302e-05
-4.58549705281253e-06
-7.09771381617033e-06
5.53276055810973e-07
-1.02237415369344e-05
-1.69520597106376e-06
-1.18332116256015e-05
-1.79228151324622e-05
-2.49016106394686e-05
-1.53466740380705e-05
-2.20270408983963e-05
-1.92607753770073e-05
-1.40767012209973e-05
-1.07631966612882e-05
-5.44581899527542e-06
-1.14669384974019e-05
-2.10896080928929e-05
-1.07738680998248e-05
2.64800200775726e-06
-1.19191017775711e-05
4.27136406654241e-06
7.19118358665333e-06
-3.65574712182578e-06
-2.33292888733272e-05
1.33972593260406e-06
-1.36930066521206e-05
-2.52905763706418e-05
-8.67128035348681e-06
-2.0717140482305e-05
-2.16147370315168e-05
-2.34198801406993e-05
-6.28340099302766e-06
-1.75129424855113e-05
-1.91859164056759e-05
1.39983969113072e-06
-4.79636319293675e-06
-4.21758676453108e-06
-5.03661462762345e-06
-1.15497294995074e-05
-4.36717185977214e-06
-1.35045916332271e-05
-8.78021305691017e-06
-1.95120908805308e-05
-2.15151205437567e-05
-1.29270922135421e-05
-1.58742337649491e-05
-9.82029548359376e-06
-8.35615975010631e-06
-1.30020867581245e-05
-6.07159432443916e-06
-9.83486683509147e-06
-2.13701270071055e-05
-4.14073977189428e-06
-9.17460276221442e-06
-5.28132395783971e-06
-6.8541004926085e-06
-2.15294000725768e-05
9.40878779717466e-06
-1.15324044526355e-05
-1.21139347002812e-05
-1.26491121412124e-05
-8.93037842046353e-06
-1.67852710824464e-05
-3.92718477145058e-06
-1.32460380690286e-05
-1.62692946174411e-05
-1.54648960639688e-05
-1.21316527662479e-05
-8.94208110523296e-06
-9.83302175294191e-06
-1.95902658035807e-05
-8.80460782675882e-06
-9.69002924016047e-06
-1.73413355905308e-05
-9.83278429654357e-06
-6.12484529342764e-06
-4.01936309761569e-06
-1.70406525160333e-05
4.19069209506191e-06
-5.24167397742909e-06
-1.91974279521326e-05
-1.46296169177883e-05
-1.31030104126381e-05
-4.0051974148293e-06
-1.45021568934876e-05
-7.74806630414099e-06
-1.34051360043967e-05
-1.89612236499396e-05
-1.3147851050571e-05
-1.5161201600409e-05
-1.33250913891072e-05
-1.88499318716905e-05
-1.51621678240099e-05
-1.29962351434719e-05
-1.80676890704245e-05
-1.50542859631223e-05
-3.34658267699913e-05
-1.17723339680612e-05
-1.89056215836419e-05
-1.54644508248643e-05
-1.85117143853269e-05
-9.9519790985734e-06
-2.06327892751479e-05
-8.80311190665118e-06
-2.16143862854864e-05
-1.71985051751718e-05
-1.09175698763835e-05
-5.68095926031544e-06
-2.24755686519374e-05
-2.99469865267523e-05
7.48087181137789e-06
-1.0451865256574e-05
-1.15980956212236e-05
-1.27785626517081e-05
-2.80118945809042e-05
-1.62783360606784e-05
-1.40573451529779e-05
-1.3603313799929e-05
-1.08063879228123e-05
-1.19029678569181e-05
-6.5699140937247e-06
-8.61663639490856e-06
-1.4856018182528e-05
-1.69072278141025e-05
-1.72249679204664e-05
-2.36415692752609e-05
-2.38480336035215e-05
-1.39473163694982e-05
-2.33338037432436e-05
-1.78654804642213e-05
-1.38645115350344e-05
-7.24893556273659e-06
3.90968247732514e-06
-2.50462811648523e-05
-1.09907189556062e-05
-3.4915149298716e-06
-3.77315260472848e-06
-1.7529536006615e-05
-8.16716701907209e-06
-1.59346348309646e-05
-2.32764687984351e-05
-1.17770298706926e-05
-8.00432761667625e-06
-2.18981761613617e-06
-3.88969340664002e-06
-1.58340697151774e-05
-8.32653973440784e-06
-3.42736813126109e-06
-4.92173235244791e-06
-2.03649654725176e-06
-1.5780762397784e-05
-1.00481139076946e-05
3.75986013858547e-06
-1.39456114537054e-05
-6.81603595584402e-06
-2.03167640389219e-05
-1.45179520974942e-05
-2.76133131843757e-05
-1.25294948346279e-05
3.31448572846029e-06
-1.52589556082119e-05
-1.01136058412493e-05
-5.73587011749679e-08
-1.91376210791444e-05
-1.30576675851196e-05
-5.39642528332917e-06
-1.91384107283369e-05
-2.11763933861904e-05
-1.61004169971793e-05
-3.88791765772339e-06
-7.71799110137025e-06
-1.29137551775322e-05
-1.50571787892305e-05
-1.73622231894144e-05
-6.64923986474703e-06
-1.19675586639627e-05
-1.14686353201558e-05
-6.24882301615128e-06
-6.01534203096732e-06
-9.97390595855635e-06
-2.17935281551009e-06
-2.34112700493164e-05
-1.30599624372291e-05
-1.04964309328035e-05
-2.18128892859306e-05
-1.70887989408966e-05
-1.16906382068831e-05
1.81204625104403e-06
-4.87741292663015e-06
-9.52105171019275e-06
-1.34281692069544e-05
-3.46280188097961e-06
-1.17662002010893e-05
-1.44553344801178e-05
-9.32860105901359e-06
-1.58496947556621e-05
-1.54359533117673e-05
-2.45871501060706e-06
-2.13479697396786e-05
-1.04434747598114e-05
2.3145388580765e-07
-1.50820803003378e-05
-1.48221977172238e-05
-7.93839835363089e-06
-1.4904353113746e-05
-1.1260765545978e-05
-1.68524956737812e-05
1.39995422499883e-06
-4.79091399016253e-06
-1.60571004706013e-05
-1.7955888657023e-05
-5.10146875713787e-06
-1.33050811656232e-05
-8.77056511983782e-06
4.00388820113895e-06
-8.14312505773193e-06
-1.9087351706448e-05
-1.92105461997705e-05
-9.71840202486129e-07
-8.18648881871177e-06
-1.16945867856926e-05
-2.0058897633644e-05
-1.81277348589293e-05
-2.84250025595865e-06
-5.28461116720675e-06
-3.01471442401603e-06
-1.28735199894792e-05
-1.81781589878173e-05
-6.39073658519642e-06
-1.16175388720586e-05
-9.36128464717945e-06
3.05500067115353e-06
-1.65059653943905e-06
-1.31694946888842e-05
-1.26640239764409e-05
-8.64227592351303e-06
-2.85820836835637e-06
-2.49442001683068e-05
-1.5207310846768e-05
-1.87100400791766e-05
-1.05097211542877e-05
-1.74498475512172e-05
-1.18473696815504e-05
-1.32358441748284e-05
-8.52453908478132e-06
-1.11672465724754e-05
-7.0201266429788e-06
-1.98070740161707e-05
-1.23183038884054e-05
-9.22444902429365e-06
-2.09479546355923e-05
2.20378412334383e-06
-1.50989851656466e-05
-9.57508522598225e-06
-1.59163644319608e-05
-1.58729509241174e-05
-1.16345146319435e-05
-1.77255042162029e-05
-1.18252885444441e-05
-4.43353689423521e-06
-9.98355845139353e-06
-2.93137530443483e-05
-1.27953124088791e-05
2.55477753529778e-06
-9.39444683661852e-06
-9.74148695329013e-06
-1.47848823268237e-05
-9.1746674579578e-06
-1.80811526922891e-05
2.92074309654165e-06
-1.48198817721285e-05
-1.25090428881917e-05
-1.46277852461616e-05
-7.39627005174151e-06
-1.48930215400749e-05
-1.79035085977402e-05
-2.5463706565229e-05
-1.47479378739794e-05
-3.65412685848938e-06
-3.38742428296129e-06
-1.2483273882016e-05
-7.49228725757587e-06
-8.3504011632424e-06
-3.23658830403125e-05
-1.19969662659952e-05
-7.86400280407296e-06
-2.14769609457292e-05
-1.1538595345013e-05
-2.54653252578934e-05
-1.11416912862612e-05
-1.22308272315807e-05
-3.56622066768988e-05
-1.40157276074574e-05
-2.37725532726824e-05
-1.31642250440597e-05
-1.92718193053788e-05
-2.28857165020877e-05
-1.36556807133003e-05
3.57628598004443e-06
-1.966682013902e-06
-7.28996596481538e-06
-1.25841488511393e-06
-6.12711158310553e-06
-1.91637717981608e-05
-3.86451544143535e-06
-3.63454097102818e-05
-4.55765332367947e-06
-1.09232460206762e-05
-1.57769525190342e-05
-1.37648162517706e-05
-2.28137102879635e-05
-2.27438172092645e-05
-1.85732927459719e-05
-1.9450090319714e-05
-1.01643742710925e-05
-1.60340779228986e-05
1.53322368629857e-06
-2.34983851105741e-06
-1.26166927200134e-05
-5.79925464625054e-06
-1.82161855129393e-05
-1.02205429888884e-05
-8.70973968301643e-06
-7.78879959271511e-06
-1.39317958539143e-05
5.01409892641377e-06
-4.8260916988817e-06
-1.53174812284981e-05
-1.26082121263809e-05
-1.61481938360577e-05
-1.4024303657319e-05
-2.77859830770408e-06
-6.54103862398988e-06
-2.33889725157434e-05
-2.61114838412788e-06
-8.08497254941955e-06
3.36961088151403e-06
-1.93245442730588e-05
-1.41610684810662e-05
-1.86551113730502e-05
-1.26724209460482e-05
-1.91045791039031e-05
-1.42417327492466e-05
-1.89692200747512e-05
-1.46535686900839e-05
-1.03186716317095e-05
-1.03807356926184e-05
-1.05293633160843e-05
-1.17956877226744e-05
-1.926090880876e-05
-3.00560249898762e-06
-7.95327999061326e-06
-6.9575072788789e-06
-8.03676074580428e-06
-1.81950628713035e-05
-8.22869919439568e-06
-1.12351167119499e-06
-1.35604199678719e-05
-2.69211939700718e-05
1.56080945478106e-06
-9.49976137289349e-06
-2.11479158199413e-05
-1.884466555791e-05
-2.0744712962354e-05
-9.64730479079933e-06
-2.13707915020174e-05
-2.44782640606438e-05
-1.90321177623907e-05
-1.49950818144394e-05
-7.0540271303989e-06
-1.8039288776056e-05
-7.79674850039015e-06
-1.20884913955498e-05
-4.33734993807014e-06
-2.27200874014079e-05
-8.91247295585746e-06
-1.77237821974979e-05
-1.18984720131421e-05
-4.28004927390234e-06
-3.54279808204093e-06
5.58905624626747e-06
-5.99491102170983e-06
-1.26564060492127e-05
-1.79227245518652e-05
4.78362496606378e-06
-3.95691863269345e-06
-2.86913334244503e-05
-1.33224009698654e-05
-3.9241661773694e-06
3.73330945005917e-06
-2.24509142101494e-05
-1.35038204348663e-05
-1.07182594386741e-05
-2.22398741807018e-05
-3.99332732629586e-06
-1.0462380506368e-05
-1.5883008978936e-05
-4.72075381502981e-06
-1.82801457291102e-05
-1.66066020874088e-05
-1.11394312935139e-05
-1.50882337741626e-05
-1.39023907693646e-05
5.67656368323367e-07
-8.62446393174454e-06
-1.17368857734275e-05
-1.39977423100042e-05
-8.42780426094604e-06
-1.11090872856159e-05
-1.21349327843792e-05
-2.85601981186584e-06
-2.08674045799898e-05
-1.7462972932127e-05
-8.17442155573787e-06
-1.69985668688949e-05
-2.25742312747955e-05
-1.08002907417386e-05
-1.94138686722462e-05
-2.15696244717094e-05
-1.45588376546686e-05
-4.16323477583799e-06
-7.24419573264547e-06
-1.04450275738651e-05
-1.09739999062686e-05
-1.56158689011363e-05
-1.3619893846484e-05
-5.39250452545494e-06
-5.21933971599242e-06
-2.18112085260415e-06
-1.20733489095555e-05
-8.8584757020896e-06
-1.60476456418871e-05
-2.03399974248642e-05
-1.01799744086466e-05
-2.96276518781315e-06
-8.03616221153754e-06
-1.77575912230089e-05
-1.63711489151203e-05
-3.00415439493752e-06
-1.84390423221027e-05
-2.80924559820724e-05
-1.11295849186587e-05
-1.56364146352292e-05
-1.68402949228606e-05
-1.41132302065538e-05
-6.94946852903333e-06
-1.52688721304867e-05
-1.28325931174387e-05
-1.01198737381238e-05
-2.67492079036081e-05
-1.91917681994275e-05
-9.3967403606324e-06
-6.63703705647922e-06
-3.12133658899496e-06
-1.33830352458982e-05
-1.68207681244857e-07
5.45518784319521e-06
-1.52699204229717e-05
-2.19254841648159e-05
-2.80519883616796e-05
-7.7379582049565e-06
-1.85663173007635e-05
-8.64571492935252e-06
-1.98302172533231e-05
-4.98439222937994e-06
-1.5065654260696e-06
-1.36173767816144e-05
-8.6730916950615e-06
-2.96202191259428e-06
-5.62859905844841e-06
-1.95132126108796e-05
-2.70346994310098e-05
-2.25500503144864e-05
-1.24329931416014e-05
-4.6935022084903e-06
-5.00033417263463e-06
-1.26363970269656e-05
-2.6504601246482e-05
-8.90713654188236e-06
-1.36995416011474e-05
-2.73591978579486e-05
-4.67522848890005e-06
2.30523552783261e-06
-9.41155511738568e-06
-2.60446034531854e-05
-1.61156408590137e-05
-1.42891558860299e-05
-2.55015687082966e-05
-1.04117630119354e-05
-4.05930084478625e-06
-9.36859545205843e-06
-1.27727128393339e-05
-2.20636727835747e-05
-1.95158728801941e-05
-9.35374675448905e-06
-1.36403736642907e-05
-7.70080905368579e-06
-2.45479130520687e-05
-4.34136537278649e-06
-1.48966042052519e-05
-1.65562174421237e-05
-1.30027086194486e-05
-8.05495407329234e-06
-1.78675344438663e-05
-5.81989909264647e-06
-4.99084748507333e-06
-1.56368272913567e-05
-1.07955887675282e-05
-1.77053113911357e-06
-1.06377751379553e-05
-1.39472113832163e-05
-1.09413974422687e-05
-1.23152427716834e-05
-4.71316459858214e-06
-4.46583343440685e-06
-1.51554331175443e-05
-2.3113350687262e-05
-1.39639842122435e-05
-1.4254698731463e-06
-8.55794899310665e-07
-5.55865697306436e-06
-1.17263079269272e-05
-8.45832590001298e-06
-7.79427772099192e-06
-6.96926116311201e-06
-1.28715518993706e-05
-1.32948945825972e-05
-2.11639799162426e-05
-1.20377970324279e-05
-1.10750941314512e-05
-2.72454743449608e-05
3.99789153714941e-06
-1.4837594918045e-05
-1.54776222790068e-06
-8.8982829546854e-07
-1.4556524934524e-05
-1.600192742362e-05
-2.2517017491202e-05
-1.78065252751629e-05
-1.25220577714116e-05
-7.54586109000247e-06
-1.04528648339359e-05
-5.02127688818764e-06
-1.98275330921729e-05
-1.44040110589159e-05
-1.23641868696569e-05
-2.18681371016591e-05
-1.16145333213623e-05
-7.66962845098122e-06
-1.75378198832448e-06
-1.53594366529318e-05
-1.7004023060453e-05
-1.94829102189672e-05
-2.26549525416363e-05
-1.57414493898437e-05
-1.71896254384291e-05
-8.03260741216621e-09
-1.28684205734971e-05
-9.67088655848338e-06
-1.70451856451864e-05
3.75321381620801e-09
-1.37111427791638e-05
-8.40952032433033e-06
-6.42289284555522e-06
-1.44470964888488e-05
8.35568751586803e-06
5.31350048758235e-06
-4.40856074233888e-06
-7.47245945347902e-06
-1.79832327382316e-05
-1.66404821653222e-05
-2.43699679816805e-06
-1.46803659477548e-05
-1.18185867497552e-05
-8.10631735883686e-06
-1.13389999425405e-05
-5.31856166845572e-06
-5.26715665065404e-06
-1.23690134779808e-05
-3.94705384581827e-06
-8.86938401251068e-06
-1.53596246476259e-05
-1.26600500858944e-05
-1.87885168522688e-05
-9.79671441113595e-06
-1.26186254351291e-05
-8.06056853325263e-06
-1.18993549704925e-05
-4.19600629701199e-06
-1.82098009666429e-05
-1.6639669322002e-05
-2.62305519529453e-09
-1.7936146901951e-05
-1.85045454815265e-05
-1.65259370155573e-05
-1.70881523077855e-05
-1.79596176348359e-05
-2.23879195879057e-05
-1.04121068161696e-05
-2.03666989000636e-05
-1.29600320830097e-05
-1.06977744526369e-05
-1.64848755613018e-05
-1.08170327443302e-05
-2.03316932766927e-05
-1.34037949328974e-05
-2.54091168680775e-05
-2.15871334370629e-05
-1.1227210419306e-05
-5.40696496593319e-06
3.01417245684429e-06
-9.85844004195998e-06
-1.6284004100293e-05
-6.76835169729597e-06
-2.29914656843929e-05
-9.43011039949919e-06
-9.8600842391262e-06
8.5269861383288e-06
-2.18860758496703e-05
-1.23477113105221e-05
-6.19792829051037e-06
-6.29789994338658e-06
-1.86522734706478e-05
-1.24018341327526e-05
-1.41477064581334e-05
-3.2708777622639e-06
-1.45547087134267e-05
2.99603787497339e-06
-6.68840914330619e-06
-1.209919576993e-05
-1.08806876761942e-06
-6.89928833631462e-06
-1.00939499287371e-05
-1.11575393910041e-05
-1.23781682286577e-05
-1.12080174423109e-05
-1.37088697270302e-05
-8.30718016102699e-06
-1.6897257142685e-05
-2.91151723136913e-06
-7.60258189743017e-06
-5.06117607023382e-06
-1.12486693534242e-05
-1.28469377666096e-05
-1.32345462033863e-05
-2.59591432181504e-06
-2.02781387196879e-05
-8.76566929073987e-06
-5.57203054294129e-06
-1.78323123527356e-05
-5.20468762428292e-06
-8.75484219299675e-06
-2.58483695716281e-05
-9.63675511915035e-06
-1.30856973377027e-05
-9.63103031869197e-06
-1.52510587739029e-05
-1.28483254479174e-05
-5.1548937271224e-06
-6.26357088116992e-06
-1.58252655459694e-05
-1.58494126854578e-05
-1.15579508510625e-05
-1.36349515541478e-05
-1.87641860133852e-05
-9.21331993898999e-06
-1.34485000758873e-05
-8.19069208793328e-06
-1.54032276980821e-05
-6.67894370598895e-06
-1.01433843007226e-05
-1.95009229435569e-05
-1.66110677347784e-05
-1.24853131410267e-05
-2.01614947172173e-05
-9.60907757815628e-06
-2.18948510817931e-05
-1.69600478489212e-05
-2.30535237330303e-06
-1.19328125742283e-05
-2.95322037083142e-06
-1.43927720989468e-05
-6.33684232902346e-06
-5.07893332846858e-06
-7.89050297842313e-06
-2.08899970311727e-05
-1.85580400703214e-05
-1.89569469778577e-05
-2.00895401723675e-05
-9.25685694366333e-06
-5.85842724327349e-06
-1.87981762530487e-05
-7.1949622927006e-06
-3.75407771097139e-06
-1.57272226503087e-05
-2.12959144725552e-05
-2.23882304753958e-05
-1.50375310267375e-05
-2.44293697823591e-05
-1.99591498669775e-05
-1.49242262099214e-05
-1.22353523235572e-05
-4.6955069597663e-06
-5.10807103456083e-06
-1.82702842021719e-05
7.18258750656198e-07
-1.82658857682196e-05
-7.46328356407184e-06
-8.34782154245943e-06
-1.80804217499875e-05
-8.11210758052798e-06
-1.03457902002623e-05
-1.50087734809649e-05
-1.33573981193585e-05
-6.7946686258441e-06
1.32138126316723e-05
-1.04022388581333e-05
-2.24067226594054e-05
-8.05121965097456e-06
-1.33307812142746e-05
-4.70879034392275e-06
-2.32156670983079e-05
-1.96763703994417e-07
-9.10506293389455e-06
-7.45811126048846e-06
1.19416744608667e-06
-1.66645395310663e-05
4.41180804319202e-06
-2.35158711999649e-05
-6.06556895844383e-06
-2.03261718376998e-05
-1.60873701032061e-05
-5.97531630498419e-07
-1.95582380635411e-05
1.48382526698014e-06
-9.71129046726914e-06
-2.0196547212439e-05
-7.54183318366357e-06
-1.56523745722667e-05
-1.82163747946962e-05
-1.72036873967834e-05
-2.5279467458849e-05
-5.87784896630145e-06
-1.54944260102499e-06
-3.07094732586398e-05
-1.75548827502238e-05
-2.31223483829029e-05
-1.42563780707601e-05
-1.77047582235167e-05
-1.90325228110829e-05
-1.02172227698443e-05
8.31227233485379e-07
-3.77298511270937e-06
-2.1341335427321e-05
-1.65249387541228e-05
4.59233265042805e-06
-1.31351753509785e-05
-4.83435315275051e-06
-2.7525080821862e-05
-6.08749832743936e-06
-1.2756755958883e-05
-2.33311585248556e-05
-1.53996684093662e-05
-2.82070324761981e-05
-3.49498465070579e-06
-7.3795097333957e-06
-3.62999159672508e-06
-6.46054838863109e-06
-8.35987376668342e-06
-4.26454432555462e-06
-9.22506552521117e-07
-8.91531314015576e-06
-7.91023369958918e-06
-1.43027072422245e-05
-1.63180488332917e-05
-4.76761794738347e-06
-1.53404539721656e-05
-9.20225209791667e-07
-1.84067281411269e-05
-9.11964812072936e-06
-4.08757635206302e-06
-2.60337422198837e-05
-1.11535336840783e-05
-8.88297664879398e-06
-1.03801113102866e-05
-1.62474921881978e-05
-7.32061173394738e-06
-2.29282314647044e-06
-7.74724557653412e-06
-1.65150410081057e-05
-4.08521926608719e-06
-7.01546321037102e-06
-2.21133153479447e-05
-1.90796343522068e-05
-2.54947973132891e-06
-2.68882528220826e-08
-1.5120141082344e-05
-1.24769197273212e-05
-1.23388113591318e-05
-9.61229435582845e-06
-9.59619341641624e-06
-9.48307468715321e-06
-1.72319287185736e-05
-2.17852289443055e-05
-1.70766218935226e-05
-1.09439574008204e-05
4.26884301142239e-07
-1.62318878277266e-05
-1.86209716004257e-05
-1.07335185276938e-06
-1.65766594591838e-05
-1.16650826899239e-05
-1.99274749860021e-05
-6.40323690289751e-06
-7.43367959764375e-06
-2.06558110598061e-05
-3.13798462251285e-05
-8.5653262753841e-06
-4.77725463943342e-06
-7.19635053343433e-06
-1.80011678781983e-05
-2.07406355391436e-05
-6.86758868609149e-06
-1.07776110799192e-05
-2.86649145911164e-05
-8.06738111946365e-06
-1.63249202713577e-05
-6.98600898256473e-06
-1.87877108240882e-05
-3.2568957943044e-06
-3.81403731850059e-06
-9.82217322619894e-06
-1.23312831967495e-05
-6.22088368592292e-06
-2.75124485244185e-06
2.02725969495088e-06
-1.66537245029925e-05
-1.54908871311056e-05
-1.50494214981975e-05
-2.641366946293e-06
-1.62517903981125e-05
-1.85005554286883e-05
-2.07821660782712e-05
-1.32890707633908e-05
-1.07053887702656e-05
-1.17523661807831e-05
-7.88967249488312e-06
-1.47605508163158e-05
3.24089740857511e-06
4.2032216258088e-06
-1.81427764510672e-05
-1.28045249551051e-05
-1.24837352143546e-05
-8.75995311866502e-06
-1.57889137181871e-05
-2.85494272370206e-08
-1.26255051328817e-05
-1.51636249119528e-05
-9.78967749914844e-06
-2.14849517480072e-06
-6.33848025562517e-06
-1.093424693248e-05
8.99639633793539e-07
-7.52236166562166e-06
-1.09826676528836e-05
-1.60296237981056e-05
-6.46358696050331e-06
-1.95012065748594e-05
-1.28462157751848e-05
-2.78571970011276e-06
-1.2534265717634e-05
-9.04250147537316e-07
-2.35246296653612e-05
-2.1810097863192e-05
-1.78647679315126e-05
-2.18985252183246e-05
-1.44349423321208e-05
-1.00944410664759e-05
-1.32280795718492e-05
-9.48895571581752e-06
-1.07233182214266e-05
-1.92522696399657e-05
-2.14091080319351e-05
-4.5613385710902e-06
-9.8815755116645e-06
-3.08079236522447e-06
-8.06823276970205e-06
-2.2827483041155e-05
6.97996195324459e-07
-1.2010385566724e-05
-1.21922673972418e-05
-7.17787651514581e-06
-7.93663429304374e-06
-1.24765666015918e-05
-8.82180851645378e-06
-1.49736562819081e-05
-1.67990881822458e-05
-6.54538450162205e-06
-2.00348161700332e-05
-2.18964745262818e-05
-4.64961525306539e-06
-1.79290444021772e-05
1.03392811220046e-06
-2.90428703632106e-05
-1.34645954614594e-05
-1.33016544282241e-05
-1.83310919291327e-05
-1.66810921859777e-05
-2.16644693395354e-05
4.92891181325136e-06
-6.47174712628356e-06
-2.09645561537563e-05
1.47958167294803e-05
-4.16664721122372e-06
-1.70593133308006e-05
-6.44094781032679e-06
-1.26989859281379e-06
-1.3901931220446e-05
1.5278141021435e-06
-1.28140203952042e-05
-5.1271633995888e-06
3.26840754143253e-06
-1.07256284567083e-05
-3.76046732921015e-06
-2.11681727828619e-06
-3.64149809026174e-06
-1.7134782998603e-05
5.25647630803454e-06
-7.76410029276326e-06
6.70787733249186e-06
-1.25617423083899e-05
-1.44985833262019e-05
-1.22015922804845e-05
-7.72239857378977e-06
2.50662383208412e-07
-1.23489954487849e-05
-1.86207226544678e-06
-1.96134740059281e-05
-1.03367149737648e-05
-1.0070440908365e-05
-3.87918018496354e-06
-9.28388046338667e-06
-7.00936962672861e-06
-7.29712162930391e-06
-3.56757018704593e-06
-1.15780463098229e-05
-5.63349576901715e-06
-2.20520515896797e-05
-2.85174891137064e-06
-1.78670926116154e-05
-2.22074784450318e-05
-1.29709120503488e-05
-1.96838693353283e-06
-1.46977260172304e-05
-6.26089910284241e-06
-1.53618628033577e-05
-1.27766079703697e-05
-5.11768116347305e-07
-7.89953727418462e-06
-1.52928688661095e-05
-1.09009345429578e-05
-1.62461602712542e-05
-1.22443358391886e-05
-1.20308568583004e-05
-1.21331944623158e-05
-2.4903558363938e-05
-9.34137944976312e-06
-1.99598192213197e-05
-1.64820239531076e-05
-1.22519459925314e-05
-1.08936665605611e-05
-4.39545602865463e-06
-5.91148407448758e-06
-9.67973127190036e-06
-3.68261402041619e-06
-1.76545667338219e-05
-5.84106800621175e-06
-8.83768206878313e-06
4.04449419492256e-06
-6.71950110284899e-06
-1.33108088097345e-05
-6.51365235259937e-06
-1.51460824870302e-05
-9.1927023131967e-06
-1.84804990646676e-05
-2.50455861929223e-05
-1.11398849933867e-05
3.31712219570549e-06
-1.24182843512918e-05
-1.92029680117489e-05
4.44323750934551e-06
2.20291681215875e-06
4.7801848181307e-06
-4.04977457556789e-06
-7.21755489275357e-06
-4.69118668878219e-06
-1.41981487911195e-05
-1.26196266065102e-05
-1.32907491713495e-05
-2.59973762899439e-05
-9.42667081105418e-06
-1.89075831745934e-05
-1.92839793119682e-05
-1.84790611154699e-05
-1.06305348948074e-05
2.00578831480715e-06
-2.13159623850786e-05
-1.2292112459855e-05
-1.27431045829344e-05
-6.60026879078531e-06
-2.01848737596137e-05
-1.51711353463374e-05
-8.61599904294649e-06
-1.62109569799366e-06
-5.73668336476262e-06
-2.94726868279736e-05
-1.33500643654053e-05
-9.64670038982898e-06
-3.44758951409792e-05
-9.99925513465861e-06
-1.17207687987285e-05
-1.85529099166235e-05
-2.5179220864034e-05
-2.7250813166699e-05
-6.49808265572139e-06
-1.51397757498874e-05
-1.17874950819778e-05
-3.4233787548661e-06
4.07784385333396e-07
-1.40341314114818e-05
-6.81505332319448e-06
-1.34816181751247e-05
-9.26168893511677e-06
-1.35039020621588e-05
-1.18399661477467e-05
-2.25029326677203e-05
-1.21034647754299e-05
-8.02313096934722e-06
-1.13198634452256e-05
-1.54515055873046e-05
-1.97827614445619e-05
-9.51058170018572e-06
-1.39393265818114e-05
-4.97881342367278e-07
-1.02310972848435e-05
-2.01104069603541e-05
-2.391492543589e-05
-8.92047933755745e-06
-1.26777520477111e-05
-2.50085425930572e-05
-6.61378142281131e-06
-1.14984096068265e-05
-8.48557004610284e-06
-8.27715492279099e-06
-1.60532553894134e-05
-9.74828918980279e-06
-8.00843709573942e-06
-2.7567365351239e-06
7.69206284894122e-08
9.48175850547719e-06
-1.4422457847312e-05
-3.97214846608592e-06
-1.55503386883034e-05
-1.14442202655008e-05
2.54676866883946e-06
-8.96611390626564e-06
-7.81691196516141e-06
-1.09869676403605e-05
-1.10978416388096e-05
-5.21941568449758e-06
-1.17555607965597e-05
-9.24878561706975e-06
-1.15129340435486e-05
-6.24177572436329e-06
-1.7697292214701e-05
-1.03033257267142e-05
-1.6162911071491e-05
-1.83697697008963e-05
-1.09890911728068e-05
-1.96375756644844e-05
-1.38665551389515e-05
-1.42166325413436e-05
-1.01131627453931e-05
1.81170217527554e-06
-1.53851069362227e-05
-2.17984092124147e-05
-8.59124764731922e-06
-2.61483312851743e-05
-2.40980655021763e-06
-8.69609543173536e-06
-1.51933756243981e-05
-1.29163110306376e-05
-1.26391758345899e-05
-9.49308382874779e-06
-1.20144104597341e-05
-1.14269359314596e-05
-1.28478240551657e-05
-1.30356545372612e-05
-5.12761585891404e-06
-5.88751025032891e-06
-5.70241704199537e-06
-1.51858011475611e-05
-1.82942999087045e-05
-2.05407236936787e-05
-1.81774612750887e-05
1.78992127113654e-06
-1.86193870516112e-05
-2.04315097623992e-05
-1.52208671365109e-05
-7.56646148167536e-06
-1.66190319381068e-05
-1.10242740765471e-05
-7.59410981114969e-06
2.08193462407145e-06
-9.05202892897816e-06
-8.97052656814414e-06
-9.80515529156696e-06
-2.60139125422966e-05
-3.61297116489585e-06
-1.73595758948188e-06
-1.15529681031532e-05
-3.98376473138368e-06
-1.36556933682337e-05
-2.25912196257963e-05
-1.62331766554325e-05
-1.00898659328421e-05
-8.53115132686144e-06
-2.36345116399229e-05
-1.47221723214121e-05
-1.44388591786126e-05
5.89897277413401e-06
2.90230666478101e-06
-7.79742895828395e-06
-1.83247024159419e-05
-4.15061237822386e-06
-2.73132854235672e-05
-6.10284918206673e-06
-1.35897755405816e-05
-1.63349043630412e-05
-9.48684908660236e-06
-9.16991613522671e-06
-6.75314939748858e-06
-1.09492249299867e-05
-1.03854229396319e-05
-7.74690951479529e-06
3.65472382625477e-07
5.70783030375121e-07
2.41375562531899e-06
-1.78528158789332e-05
-1.44609388578584e-05
-2.59174266648275e-05
-1.56810482889687e-05
-6.00557710000007e-06
-1.60011957607507e-05
-1.24822513674705e-05
-1.12991693910439e-05
-6.6344942715294e-06
-1.08159604429915e-05
-9.25743840621839e-06
-3.8065190682237e-06
3.19663423492407e-06
-6.28642574215318e-06
-1.01976506233287e-05
-1.50565416718457e-05
-5.03092907354778e-06
7.0695660660386e-06
-3.05084289455842e-05
-1.5723326416663e-05
-2.25099554876151e-06
-1.46538654917939e-05
-1.40682323310922e-05
-1.21292512478091e-05
-7.51385350835156e-06
-2.18192473782912e-05
-2.4117597036068e-06
-1.15879697600375e-05
-7.40018049920843e-06
-1.9562247026539e-06
-2.61943146129722e-06
-2.47689521496416e-05
-7.65197479759933e-06
-1.88962884245035e-05
-1.9580648561502e-05
-2.64150048685031e-05
-1.09973199925015e-05
-1.26340778423794e-05
-8.07672220744102e-06
-1.27181961162967e-05
-1.85006081620678e-05
-1.39601253121411e-05
-3.95868711864962e-06
-1.05215737009994e-05
-4.35410271649325e-06
-8.73953369984303e-06
-9.5451716605067e-06
-1.19553221318132e-05
-1.18675536979936e-05
-8.80237052069316e-06
-1.51810339546473e-05
-1.24756154863132e-05
-1.27122562626148e-05
-9.23096145538521e-06
-2.34495960968618e-05
-2.08362354123375e-05
-1.96971810571931e-05
-1.6126589497319e-05
-7.59536679092302e-06
-2.04934035484524e-05
-1.84392447021626e-05
-1.39512578393963e-05
-1.98349913649479e-05
-2.11952524055605e-05
-1.22147418436391e-05
-1.76468564898051e-05
-2.55010738089509e-05
-6.29813260788165e-06
-1.38435488470633e-05
-1.01892687671149e-05
-8.96814389703104e-06
-1.85527609519799e-05
-9.3975934733339e-06
-2.18487121486293e-05
-9.53247620942681e-06
-9.84001933678489e-06
-1.14023422888752e-05
-1.31457856585921e-05
-1.64294993890503e-05
-1.02806210644331e-05
-1.67243736036238e-05
-1.28691195607712e-05
-5.22165801359465e-06
-2.54362928132526e-06
-8.26478748706435e-06
-6.89993233443269e-06
-7.88704557544467e-06
-1.46154990401936e-05
-3.44348695014745e-06
-2.47922616914976e-05
-1.82601639055818e-05
-3.45176495918452e-06
-8.28630883497634e-06
-1.30484787511864e-05
-1.88506460972595e-05
-1.08552608660354e-05
-7.6892053430447e-06
-2.27939070457376e-05
-1.18222779507718e-05
-1.02365011184073e-05
-1.59421471867054e-05
-5.47552293466559e-06
-1.66991099093948e-05
-1.15029623126615e-05
-1.5380977646663e-05
-1.31142257584326e-05
2.27388295220529e-07
-2.65674342937019e-05
-5.62471318095633e-06
-2.01117849198068e-05
-1.00333904336626e-05
-4.8355350001106e-06
-1.31912198189015e-05
4.33743909472435e-06
-1.10144028858808e-05
-7.15226669644306e-06
-6.13551602034265e-06
-2.0937165647124e-05
1.14833090304387e-05
-1.13786045411545e-05
-1.97161103567959e-05
-7.24199223583084e-06
-1.6651964299405e-05
-7.69693807380246e-06
-1.62496116300616e-05
-3.97313405409883e-06
-8.85966719855145e-06
2.88388234543634e-06
1.71710425329329e-06
-1.16642276127468e-05
-7.6302157335026e-06
-6.86242031570717e-06
-2.64347872916969e-06
-4.11101903849697e-06
-4.96759278720821e-06
-2.18980276590068e-05
-1.73829779177672e-05
-9.08955877233882e-06
-1.17410691332318e-05
-3.4242246029105e-06
-2.00027950442822e-05
-2.52057581562972e-05
-1.73844154402835e-05
-6.6329888892137e-06
-1.30752538702148e-05
-4.30652047343834e-06
-1.93093194058131e-05
-8.83065422194603e-07
-7.85119653344876e-06
-2.17249793415294e-05
-2.68839673987443e-05
-3.77396886935734e-06
-2.61511006767507e-05
-1.07051787920179e-05
-4.22917546176104e-06
-5.29973109474283e-06
-1.18124616073205e-05
-1.88541581376627e-05
-1.37563319428551e-05
-2.5033404785214e-06
-4.76467693262055e-06
-5.35524076783533e-06
-2.02314244270886e-06
-6.80033820222536e-06
-1.69481936260963e-05
-7.52209799808277e-06
-4.06730146785689e-06
-7.07911182793924e-06
-9.46224147685372e-06
-1.52126428078381e-05
8.30729811420217e-07
-1.37003238534977e-05
-1.25109295651536e-05
2.10966915761582e-06
-1.16566854050929e-05
-1.82257751788202e-05
-1.23710821360318e-05
-7.21580383855767e-07
-1.68729078871684e-05
-8.47886633485902e-06
-7.56474819076456e-06
-1.38200785237784e-06
-2.06259892154091e-05
-5.02863780403605e-06
-1.88246202462965e-05
-1.17790158685892e-05
-1.93366406014993e-05
-3.3053825002815e-05
-1.5654712035706e-05
-4.53884910303381e-06
-1.37439330544676e-05
-1.02448563480203e-05
-1.4243227631406e-05
-5.32338704335129e-06
-9.17179382270038e-06
5.74818210089249e-07
-1.85825991649517e-05
-6.00611423350091e-06
-1.53526744170728e-05
-1.04564192637243e-05
-1.32389328485054e-05
-7.70937877792576e-06
-2.16212066250876e-05
-1.64545047063152e-05
-1.33619425301149e-05
-1.76218959790854e-05
2.8124346570467e-06
-5.94037338750618e-06
-1.85041510757516e-05
-7.9474591397796e-06
-1.36232830249151e-05
-1.13722588216491e-05
-1.76978884947947e-05
-1.77513732768993e-05
-1.99369052192395e-07
-1.93208708962395e-05
-5.91094600177326e-06
-1.27970173445985e-05
-2.60570994982648e-05
-2.37558327824611e-06
-8.94526790218708e-06
-8.69436289330121e-06
2.93158875837636e-06
-1.24227080295058e-05
-6.3907275732308e-06
-1.39368418666965e-05
-1.35988762201792e-05
-1.58943844907446e-05
-1.52171020543875e-05
-1.46109179935673e-05
-1.85579857659666e-05
-1.84540191802943e-07
-1.65766892968418e-05
-2.1443316379669e-05
4.92605940484218e-06
2.95900435856587e-06
-9.99772224741785e-06
7.55660015561096e-06
-6.34923492992201e-06
-4.29808504057407e-06
-3.79432723897311e-06
-3.0387521584535e-05
-1.45041833806641e-05
-1.34894997785392e-05
-1.32638925348408e-05
-9.92071988056398e-06
-2.54641510569879e-05
5.61610131993495e-07
-2.24918830079754e-05
-1.08526213770905e-05
-2.69533052683167e-06
-1.31354342310398e-05
-2.0325516335481e-05
-1.92174960150299e-05
-1.92691940360293e-05
-1.49062389581492e-05
-1.92068670097587e-05
-1.02822546770032e-05
-1.10798748565996e-05
-1.00019477735629e-05
-5.61466624975445e-06
-5.92237675605779e-06
-1.09843264398841e-06
-2.33007863031925e-05
-1.03281476392999e-05
-3.71655660586997e-06
-6.29423531545513e-06
-1.64226454548378e-05
-1.37923567618261e-05
-1.62879914424368e-05
-4.39088107394982e-06
-4.38954805640334e-06
-2.66376386490495e-05
-2.67993686651829e-05
-4.96208558764841e-06
-8.64898223024832e-06
-2.64986319301046e-06
-1.19912656027747e-06
-2.437124113288e-05
-1.72958692712935e-05
-8.41386094781473e-06
-2.21605887547018e-05
-1.73611728507411e-05
-5.3212921903075e-06
-6.42510771718274e-07
-6.26624588926159e-06
-8.69712063508089e-06
-1.13858579856481e-05
-1.12961045549556e-05
-5.45127789981729e-06
-2.1876468100697e-05
-1.94436806936672e-05
-2.86560294086153e-06
-4.78957661708099e-06
-7.51484947696049e-06
-1.15345922305836e-05
-9.29365286574108e-06
-2.21810347050581e-05
-1.00902951907764e-05
-2.21769875180003e-06
-1.05658050402204e-05
-1.91801243628461e-06
1.40757739204858e-06
-1.4299813213333e-05
-1.63591304602471e-05
-9.64348268335194e-06
-1.78955434662694e-05
-7.14242774621597e-06
-1.68916307213908e-05
-1.55014047888599e-05
4.49257296994442e-06
-1.73924763478285e-05
-7.87736030897283e-06
-1.47679215895978e-05
-2.75834424163761e-05
-2.84063457103973e-05
-1.33915299990997e-05
-2.19134367451511e-07
-2.46845739385668e-05
-1.19026612723375e-05
-1.62909391444141e-06
-9.58191011334974e-06
-2.13986122431327e-05
-7.60459615008538e-06
-9.31859937356599e-06
-1.40439978369277e-05
3.32983744400467e-06
-9.5046532915259e-06
-1.96330912731271e-05
-7.42813264258115e-06
-1.00123877894822e-05
-2.52202087002908e-05
-1.56421710647342e-05
-7.60374949544737e-06
-2.50125118556127e-05
-1.54820966667371e-05
-1.26507119025525e-05
-5.55085886420325e-06
-1.63930537387671e-05
-5.73709121320347e-06
-3.28859090014712e-06
-1.37030278392084e-05
-1.54166774390585e-05
-5.85170112585897e-06
-2.10243787273423e-05
-1.10173718648024e-05
-1.26623416643164e-05
-1.32989763881022e-05
-1.17504739777354e-05
-1.58745053557742e-05
-2.82765165411899e-05
-1.0252845902448e-05
-3.72371601114839e-06
5.04497147531321e-07
-1.30568759014771e-05
-1.55035273107489e-05
-3.80173100215659e-06
-1.04380271019423e-07
-1.76295525708318e-05
-3.50424392052963e-06
-1.06825185615649e-05
-1.52385570689364e-05
-1.97428952321406e-05
-7.64342139242199e-06
-1.11586378018761e-05
-7.14285738195681e-06
-1.08295240422647e-05
-4.78870814015557e-06
-2.61174724689703e-08
-2.79403222334027e-06
-2.43279020903136e-05
-1.52587181735375e-05
-1.57613010825772e-05
-4.33186741323994e-06
-1.54126067881767e-05
-7.93150014942942e-06
-1.46747560188177e-05
-2.51453826514816e-05
-1.43229051148977e-05
-8.83517312627507e-06
-2.33826674515855e-06
-5.57617369067646e-06
-9.62929951425097e-06
-2.27993828746255e-05
-2.1076859555723e-05
-1.33961206364383e-05
-1.89756948703108e-05
1.15112056900005e-05
-1.20576232892051e-05
-2.04507830794747e-05
-2.29903730206421e-05
-1.04812712629174e-05
1.65687185603237e-06
-1.81932310192424e-05
-2.15794594113987e-05
-2.15492745180562e-06
-1.40829134654618e-05
-8.31409702952443e-06
-4.33287905067178e-07
-7.98700564379301e-06
-4.46382358376143e-06
-8.66131757080804e-06
-1.23025307833727e-05
-1.3056125336065e-05
-1.58243751114903e-05
-1.37027022525979e-05
-8.09494462044238e-06
-1.59534366039047e-05
3.18110323791918e-06
-1.56751940899081e-05
-2.77407958949452e-05
-1.31639205986374e-05
-1.87273328367871e-05
3.20962795061716e-06
-1.63368828780894e-06
-1.67898643507227e-05
-1.50960528567398e-05
-4.86362201276562e-07
2.06943255487014e-06
-1.40189595402261e-05
-1.46472024164555e-05
-1.66181422430337e-05
-3.06573446481089e-05
-2.10232323954637e-05
-9.46670087709661e-06
-4.13836124155343e-06
-9.60970187357467e-06
-3.8414710339726e-06
-1.55733527862637e-05
3.45867170174734e-06
