# Supplementary material for: Research on computational propagation and identification of mine microseismic signals based on deep learning
Source: PLoS One. 2025 Oct 22;20(10):e0334641. doi: 10.1371/journal.pone.0334641 (PMC12543183; doi:10.1371/journal.pone.0334641)
Supplement: S9 Data — (ZIP) [file pone.0334641.s009.zip › 000101100000312.xlsx_0.txt_24.txt.txt]

-3.46919762425825e-06
-1.15821476516269e-05
-1.64677217192397e-05
-1.20578202412022e-05
-8.68094089098061e-06
-1.11674424668456e-05
-1.84141403881873e-05
-1.03438094483377e-05
-2.21165670221171e-06
-1.68808555369052e-05
-1.47599152513728e-05
-1.73924617177472e-05
-1.31678774520516e-05
-1.13341224493863e-05
-9.3187854137179e-06
-1.48047858236055e-05
-1.96355564728625e-05
-2.58459641257015e-05
-1.87823043814531e-05
9.36519427852167e-06
4.12793772123394e-06
-9.78518984926817e-06
-1.19036891599155e-05
-1.90421813357382e-05
-1.70457666014098e-05
-5.33429923627631e-06
-1.57021004148862e-05
-1.23604754776016e-05
-1.3905971705877e-05
-1.99406398509336e-05
-5.37672807262159e-06
-9.31886891142974e-06
-1.81824462141499e-05
-1.64761590328651e-05
-9.62384848136571e-06
3.21106376777727e-06
-1.77623368903244e-05
-7.50125552392053e-06
4.45524199468849e-06
-3.83193390349261e-06
-1.27178890716045e-05
-8.06755068020252e-06
-3.16175795571664e-06
-3.94266771087317e-06
-1.51741154474196e-06
-7.61268169762211e-06
-1.38762771685221e-05
-9.21200157717157e-06
-1.12784865525969e-05
-7.10732825594835e-06
-3.53376004016172e-06
-7.26991638144915e-06
-9.56148014325028e-06
-1.17057471928807e-05
1.02809388994884e-05
-1.44608887551907e-05
-1.60712149982355e-05
-1.27346568879846e-05
-2.44877847842845e-06
-4.66483466643636e-06
-1.80807249181176e-05
-1.81131063135578e-05
-1.83168092699104e-05
-1.56119398563886e-05
-1.20370782301644e-05
-3.5797871409468e-06
-7.62713686001506e-06
-5.94960866098856e-06
-6.65026276265187e-06
-1.65780250739106e-05
-9.80516382239456e-06
-3.855754519838e-06
-1.17356570280329e-05
-1.30761780416753e-05
-4.1292388797135e-06
-1.6352501707169e-05
-1.20449209442702e-05
-2.18659503696692e-05
-2.31046011533204e-06
-3.4865108930282e-06
-1.1116973517121e-05
3.56328782286999e-06
-6.13317554970749e-06
-1.08668777715458e-05
-1.00310557618921e-05
-4.40754747414698e-06
-1.70278513485356e-05
-1.27192713555406e-05
-1.08589350602523e-05
-1.9413571786832e-05
-1.00936844285652e-05
-1.1934622579066e-05
-1.31511150423429e-05
-2.20587477747157e-05
-2.7568139354198e-05
-1.12604574349544e-05
-1.12611325579963e-05
-6.8301580368678e-06
2.55572989088169e-06
-1.11544703824481e-05
-5.52882276557313e-06
-2.13341866261686e-05
-2.00546238224437e-05
-1.51639017124351e-05
-1.53228714831109e-05
-9.74751162849625e-06
-2.29437987247876e-05
-1.30516553256346e-05
-4.8155603603927e-07
-1.44262782454919e-05
-8.11037018226051e-06
3.48355630146482e-07
-9.66059852797623e-06
-2.97749469553268e-05
-1.62307033870267e-05
-8.51058149434807e-09
-1.21616500352798e-05
-1.48421025026889e-05
-9.90386086953522e-06
-2.05915084777053e-05
-3.00910704183446e-05
-1.17880234985222e-05
7.71089769452638e-06
5.04153684128961e-06
-5.66572080115104e-06
-1.12837224047842e-05
-8.76846317104273e-06
-1.18770408325414e-05
-1.85823245378536e-05
-1.461099180859e-05
1.24394484121914e-05
-1.99669984665412e-05
-1.1387209122462e-05
-6.2019350365946e-06
-2.01392655978603e-05
-1.94627709730373e-05
-1.22245231283164e-05
-2.8182523982906e-06
-9.18959412451097e-06
-1.15528460530919e-05
1.24902548192207e-06
-2.96453061645252e-06
-7.41188068575235e-07
-9.42073778807689e-06
-4.4652772472855e-06
-1.03692151281512e-06
2.27569635289159e-07
-1.32580642982023e-05
-4.96910951964646e-06
-1.05852889397628e-05
-1.58967921394459e-05
-7.49140278456885e-06
-7.2670343046255e-06
-1.20825799978382e-06
-6.65923793804656e-06
-1.79310635890465e-05
-1.60594719937125e-05
-1.25854009656628e-05
-5.23966553205051e-06
-1.14569717702727e-05
-9.63790718060181e-06
-1.16443058703858e-05
-7.62618263584256e-06
-2.41629939916961e-05
-1.97458536616698e-05
-9.18896837329521e-06
-2.07041774863021e-05
-5.02183033819539e-06
-1.39932080268723e-05
-1.15575684151952e-05
-1.9976855009264e-05
-6.198100401552e-06
-1.40742912554909e-05
-2.31066443115681e-05
-1.2086100801495e-05
6.22984577648514e-06
-1.24891826040413e-05
-6.71202632378752e-06
-9.14371593478027e-06
-4.91829818462898e-06
-1.36109613349173e-05
-2.58653058999537e-05
-4.56418991637529e-06
-4.59521845286316e-06
-1.33392820445668e-05
-1.13614248395206e-05
-6.52984543316977e-06
4.78446076184907e-06
-6.49409139328925e-06
-1.7195621725613e-05
-2.29007169475948e-05
-5.51029275957543e-06
-8.87604203723006e-06
-1.67382646178444e-05
-2.45369009029612e-05
-1.57055598094945e-05
-2.07801925219627e-05
-1.69465885370718e-05
-1.95639647058519e-05
-1.99888548040067e-05
-3.10983526285959e-06
-2.16511482488717e-05
-3.94382943116642e-06
-4.19509146778317e-06
-2.87470732493201e-06
-1.13440654155145e-05
-7.19545372289095e-06
-1.35318484320467e-05
2.45316288579579e-06
-2.00848980042781e-05
-1.59844277941295e-05
-2.00997717317391e-05
-1.17964401294901e-05
-1.54405273224515e-05
-1.14308020287969e-05
1.85557451343868e-06
9.12114748850875e-07
-1.00698158874439e-05
-1.14081067957317e-05
-3.07993479653175e-06
-1.21860957357177e-05
-8.45131898409547e-07
-1.5469965300668e-05
-7.07185619450541e-06
1.22797769077289e-05
-1.32521011160704e-06
1.38907004061054e-06
-2.20898463487298e-05
-1.05636556348479e-05
-6.72998587046098e-06
-2.55024818271175e-05
3.25205867312172e-07
-1.59413337050185e-05
-3.18720115825309e-06
-1.79655753685681e-06
-9.34194790636624e-06
-2.14374949044669e-05
-6.02996103569487e-06
-8.26829892144976e-06
-1.04933713738873e-05
-1.4368111107129e-05
-1.4835744096523e-05
-1.50933806299852e-05
-1.77492548338484e-05
1.01896962063511e-06
-1.16390238243403e-05
-2.48826998126633e-06
-9.43542532861467e-06
-2.16433268818212e-05
7.65272887656852e-07
-1.09119373573646e-05
-1.68633954019463e-05
-1.81779070901677e-05
-1.81565350388421e-05
-9.80619377658274e-06
-1.02676708608749e-05
-1.68237591972632e-05
-1.73770971432645e-05
-8.73674967874908e-06
-3.45346216354503e-06
-2.38161019348616e-05
-2.0333974475319e-06
-1.5986218801949e-05
-1.57126174973429e-05
4.32648340848676e-06
-9.51310023309015e-06
-5.8229396936726e-06
-1.19771795997686e-05
-1.56497570157763e-05
-1.09051386855504e-05
-1.44254183545422e-06
5.1745570276247e-07
-2.27252917359975e-05
-2.097509195597e-05
-1.64198590635539e-06
-1.35972064617562e-05
-1.48409185212887e-05
-1.95972348333545e-05
-5.53693079602988e-06
-1.41018784120003e-05
-1.6727769193911e-05
-1.81578374610553e-05
-2.83157147318517e-05
-1.38647872600764e-05
9.59244371285991e-07
-3.8184557815514e-06
-1.84274899874938e-05
-2.29835364211904e-05
-2.18607681716884e-05
1.37490036271245e-06
-1.58113428531481e-05
-1.77567475837772e-05
-1.75077252365786e-05
-1.20828687396132e-05
-6.02315820595556e-06
-4.57686406859296e-06
-1.92624821290254e-05
-8.33521979820851e-06
-1.68142922287178e-05
1.73651825904689e-06
7.38438770958054e-07
-8.97737317879155e-06
-1.37662819453811e-05
-2.64156991955067e-05
4.25283160071528e-06
-1.37648484223555e-05
-2.36367125728239e-05
-1.6073257709525e-05
-2.48261112629509e-05
-8.45558794901433e-06
-1.78817578405683e-05
3.60435090872161e-06
-9.40282177413479e-07
-7.17121503493852e-06
-1.39246447244535e-05
4.47378747245654e-06
-3.37165567811665e-06
-1.4884313069691e-05
-9.81298839858762e-06
-2.21151599620034e-06
1.53626533576559e-06
-1.13768587688387e-05
-1.09387543247692e-05
1.91466067376409e-06
-1.15124471370705e-05
-2.1397109292975e-05
-1.12151634537632e-05
-3.4307369941748e-06
-3.74033738187239e-06
-8.64264160134563e-06
-2.99062242515678e-07
-7.85743273080637e-06
-1.51652439394264e-05
-1.78415748371275e-06
2.63902380096341e-07
-1.52741229546005e-05
-7.79357962695923e-09
-8.14596461826084e-06
-5.46470834269848e-06
-1.50050779393144e-05
-1.15338675623469e-05
-3.37511239424683e-06
-1.31619761637359e-05
-9.44308703001787e-06
-3.83287046535947e-06
-1.28627558658193e-05
-1.10539359349799e-05
-8.90449579986685e-06
-2.38619443943299e-05
-1.43292916714319e-05
-1.72602441302501e-05
-4.01993478450712e-06
-3.77002158962912e-06
-6.4253390160006e-06
-1.86028828968665e-05
-2.1358725482314e-05
-1.00479745378528e-05
9.88276069030333e-06
-4.0521440017574e-06
-1.40817160084502e-05
3.73629980809411e-06
-1.9504673970168e-06
-1.36455668941221e-05
-2.33961208361979e-05
-1.77218989455239e-05
-1.09397880747909e-05
-2.99486210430222e-07
-1.5851207656587e-05
-1.57751382859228e-05
-8.54093235817966e-06
-4.56411031596055e-06
-1.03597206836145e-05
-1.64714457534365e-05
-2.19463119435028e-05
-1.7929498958376e-05
-1.99930510784934e-05
-1.85356269606556e-05
-1.95464741330914e-05
-2.12450345040195e-06
-1.81867567279333e-05
-1.34193708832593e-05
6.10307985499496e-06
-6.70312914895445e-06
-2.0911049983511e-05
-1.03804818389403e-05
-8.22094938174664e-06
-1.77580116781571e-05
-1.10088002678914e-05
-1.76927578889125e-05
5.67637469078682e-06
-1.51209512663636e-06
-1.32105966039096e-05
-2.22686502757745e-05
-1.47652413723071e-05
-1.34343269152993e-05
-3.46252680407104e-06
-1.2729728482863e-05
-2.42704307678954e-05
-5.75922089434017e-06
-2.04633408240948e-05
-1.45939811703255e-05
-1.72098982034249e-05
-1.58634266604835e-05
-8.83095119185897e-06
-1.20638723707066e-05
-1.92453034468313e-05
-1.39162412491622e-05
-1.92499119105747e-05
-9.91736819667918e-06
-1.27001607124925e-05
-3.54192239941694e-06
-1.90509910617081e-05
-7.87734095829589e-06
-9.13400671407896e-06
-1.74194452519663e-05
-9.39694730009728e-06
-5.6048696221673e-06
-2.11402574155026e-05
-1.10186677778761e-05
-8.73228189346856e-06
-1.81770121057167e-05
3.12579736142326e-06
-1.14022567609526e-05
-9.36744844043163e-06
7.55778581164288e-06
-1.72998018569991e-05
-1.59786196382663e-05
-2.55213737076553e-05
-1.64326029009645e-05
-6.00117946100028e-06
-2.12987584514225e-05
-1.02378650123776e-05
-1.75204716415862e-05
-1.29911721198989e-05
-2.50397128102969e-06
-1.51519874162189e-06
-1.84408356414597e-05
-1.38310453245156e-06
-6.36278835282806e-06
-2.36177434540691e-05
-5.4429189657632e-06
-5.69563488329756e-06
-2.03867123494653e-05
-1.59381108158807e-05
-1.42611840329447e-05
-5.18208417783763e-06
-7.92132867682453e-06
-8.28011065642469e-06
-1.76352444198776e-05
7.84767407292077e-07
-1.4490631488945e-05
-1.41510470381273e-05
-1.12360835675088e-05
-5.10179475848595e-06
-2.0484124232265e-06
-1.26550553524124e-05
-5.24017878569341e-06
-8.46297648211973e-06
-1.205979734843e-05
-9.11603321273747e-06
-1.88553215122764e-05
-5.57610949646029e-06
3.4801922973134e-06
-1.96504912179847e-05
-9.66437708995034e-06
-8.99902724451646e-06
-3.73721311251085e-06
-4.09107312100885e-07
-8.83037212434123e-06
-2.52390161834756e-05
-1.08296623870866e-05
1.02626331138074e-05
-8.48916166955254e-06
-1.85329993835329e-05
-8.9256821632075e-06
-6.84245176715e-06
-2.45032078369615e-06
-1.06122396300508e-05
-7.43211631693283e-06
-4.8612193826318e-06
-1.52074123167519e-05
4.19765902725612e-07
-1.10355790208209e-05
-1.58616275690401e-05
-1.40086435053664e-05
-1.30511116937398e-05
-2.00282789725717e-05
-8.08400754384279e-06
-1.88368200257677e-05
-8.5149533991019e-06
-7.02942004295351e-06
-8.58816831548097e-08
-5.67460387712828e-06
1.36346080855862e-06
-9.94192815432631e-06
-8.21545737413008e-06
-6.02747610137845e-06
-2.03855258384449e-05
-2.08293329632214e-05
-1.06997205906861e-05
-1.2710989650211e-05
-1.45268316215428e-05
-5.83789913481421e-06
-9.58236293174165e-06
-9.15604040466566e-06
-7.21398502371011e-06
-1.01524199849292e-05
-1.89275383838949e-05
-1.1305944422457e-05
4.46101631838234e-06
-2.09566217876228e-05
-2.3360523898386e-06
-9.78356052241708e-06
-1.09300633060503e-05
-7.85028081322295e-06
2.99858834038653e-06
-9.09825629595663e-06
-1.81411062958528e-05
-7.25995111376309e-06
-1.71274168085424e-05
-1.05980474514879e-05
-1.64559582528259e-05
-1.5664014285286e-05
4.38846242212514e-06
-1.2299541361726e-05
-1.86097406202646e-05
-2.46509379242085e-05
-1.91382573012617e-06
-1.3017436877731e-05
-6.5392185196704e-06
-4.70454539199382e-06
-4.41211069936826e-06
6.7424361799717e-06
-1.72985257970961e-05
-1.11190652812943e-05
1.98121522549095e-06
-1.13292552047093e-05
2.55689885698827e-06
-1.10333665385446e-05
-1.43520400504022e-05
-2.6759223661039e-06
-1.03668400887056e-05
-7.5428659472686e-06
-1.52836953860643e-05
-5.28032610010649e-06
-1.54284319476707e-05
-1.68864874430432e-05
-1.71654365267318e-05
-5.1876909697752e-06
-1.70852439808571e-05
-8.76634302596427e-06
-1.61839295353413e-05
-2.10762623038943e-05
-2.60771997937739e-05
-1.34096954409657e-05
-1.35195846384746e-05
-8.51162529139036e-06
-1.36921211546079e-05
-3.97734702618503e-06
-1.71109018101215e-05
3.78919033840811e-06
1.66117127413504e-06
-2.23293060153869e-05
-1.56612419528029e-05
1.92474136967636e-06
-9.92352308407093e-06
-8.646098077384e-06
-1.15915211691773e-05
-2.17314557530615e-05
-7.87355949604557e-06
-2.22749352050971e-05
-7.19153908660728e-06
-7.61146601707629e-08
-6.26088566207148e-06
-1.60199550924002e-05
-6.4493532055106e-06
3.22629097245604e-07
-1.45565881022578e-05
-1.35026207383485e-05
-1.59715444057013e-05
-3.53966532324808e-06
-4.01377042802508e-06
-7.43284802839676e-06
-2.10753581851141e-05
-1.57079289784199e-05
-1.51846758790852e-05
-7.01835954961546e-06
-1.53181922067807e-05
-1.19875148667459e-05
1.72927594534243e-06
-2.03504254382547e-05
-1.26942821691682e-05
-1.82118707609112e-05
-2.00704230058512e-05
-1.82335300906399e-05
-1.27890705704287e-05
-2.58608822271361e-05
-7.57375127603213e-06
-1.15016481939688e-05
-1.75334988540831e-05
-2.13846226334741e-05
-8.45456094486604e-06
-2.02704397488181e-05
-3.14421153720564e-05
-8.4992606586357e-06
-8.14022787017948e-06
-7.6248999152068e-06
-7.48073038213089e-06
-1.03282420075148e-05
-1.04726845771081e-05
-8.16486320313372e-06
-2.30651954014478e-06
-7.93168219509895e-06
-8.29777869642288e-06
-5.98989309487112e-06
-1.89729908355813e-05
-2.11634989873825e-05
-1.82762595799694e-05
-3.68341707403449e-06
-2.49980168926566e-05
-3.84734588890422e-05
-1.83920345124969e-06
-1.22959029419386e-05
-5.64211759084211e-06
-1.78690542276788e-05
-2.15518690956159e-05
3.90375330468225e-06
-1.42035057188726e-05
-1.43808867960849e-05
-1.86908898969491e-05
-1.05664350063836e-05
-8.04782551815337e-06
-1.59137277846352e-06
-1.28117668067283e-05
-1.75825212034085e-05
-3.15038950839327e-06
4.75323286004323e-06
-1.81904186737145e-05
-6.80912685002093e-06
-4.69905435501191e-06
-2.54548959318616e-05
-1.2269093856884e-05
-1.09975695869849e-05
-1.28808962026667e-05
-8.32777153046204e-06
-6.61380331606784e-06
-7.85285253346533e-06
-5.15371336014582e-06
-1.87528890914453e-05
4.36257376609148e-06
-7.57130476075896e-06
-1.14371878555235e-05
-1.00218310290578e-06
-1.68853240273046e-05
-6.27852035471871e-07
-1.35114644632347e-05
-1.899500678979e-06
-6.21368136068507e-06
-1.17664984900098e-05
-1.88301432852052e-05
-8.9684389428123e-06
-2.5921312849397e-05
-9.38506340568446e-06
-9.95685945744997e-06
1.172929008262e-06
-6.38990735654969e-06
-2.36518869463494e-05
-8.07675042488215e-06
-8.04630318166773e-06
-4.14574233310256e-06
-9.29236877314593e-06
-1.40439579652357e-05
-5.48829131343059e-06
-1.60391020010547e-05
-8.36602480406328e-06
-1.81965429639312e-05
-9.92015351020679e-06
-1.01844200806407e-05
-5.58203459727766e-06
-1.81330433934631e-05
-1.79673563314953e-05
-1.17048924370483e-05
-1.51488403595375e-05
-2.12685832778077e-05
-1.51011982270954e-05
-1.41132439518268e-05
-9.13021647198488e-06
-2.2403398154662e-05
-1.63326962870642e-05
-7.68002609737844e-06
-1.3437095080263e-05
-1.17121574036458e-05
-4.28660598003029e-06
-1.14364054634979e-05
-1.37428240923458e-06
-1.80615887108353e-05
-8.64051362949905e-06
-1.66412594328953e-05
-1.7438907539795e-05
-1.67750696037713e-05
-4.73788723002218e-06
-1.78960633099329e-05
-7.3161704965209e-06
-2.39242896450934e-05
-1.03110291056003e-05
-6.67844400781344e-06
-1.98094190951359e-05
-8.48268503911627e-06
-3.09563012109738e-06
-3.73101043851558e-06
-1.53445811095765e-05
-1.81780482303782e-05
-1.91085727469704e-06
-6.07531674533145e-06
-1.44537025861403e-05
-4.13000372276365e-06
-7.75819080644618e-07
2.81099198173217e-06
-9.76710224760899e-06
1.13366838722269e-06
-1.12268000799137e-06
-4.95433330285142e-06
-1.95335164032061e-05
-1.06397838631324e-05
-2.26640412338564e-05
-1.55478819247227e-05
-8.9065688915228e-06
-2.85068226576512e-05
-3.29755361095922e-05
-2.31610994598151e-05
-9.0496608456982e-06
-9.44448945509026e-06
-1.11184488670459e-05
-1.25940966757565e-05
-1.22497500797069e-05
-1.81835308136553e-05
-6.38802164450452e-06
-1.09841085233254e-05
-1.95725861643142e-05
9.35591796684714e-06
-6.73930762054869e-06
-3.49697969854876e-06
-9.88318277508349e-06
-1.39356427508512e-05
-1.61764369126438e-06
-1.89358761646475e-05
-1.04675701579894e-05
-1.27035083175884e-05
-2.65990639933274e-05
-7.95454952473986e-06
-8.4249100392751e-06
-2.62433335539315e-06
-2.16193643623628e-05
-3.01062601821819e-06
2.64119907587797e-06
-9.23216914246654e-06
-5.05415915239809e-06
-6.27294747924823e-06
-3.6217081225523e-06
-1.1988114105866e-05
-2.24569306972883e-05
-1.31167540471786e-05
-3.28606496849548e-06
-2.08062304956296e-05
-1.29840487606872e-05
-5.56270424682046e-06
-1.188639086599e-05
-9.54305683396353e-06
1.80564509967864e-06
-8.48519439610522e-06
-1.19245533092419e-05
-9.4152486059767e-06
-2.6427246708339e-05
-1.25843995620699e-05
-3.39895386200034e-06
-9.81691394539602e-06
-1.27113562295942e-05
-8.60294573159632e-06
-1.71996950042036e-05
-1.1299271283794e-05
-1.93329446232004e-05
-1.05773620794386e-05
6.7508871534057e-07
-1.54209772905456e-05
-1.28196238632595e-05
-1.14222039198851e-05
-4.70510898047532e-06
-2.17060753394258e-06
-1.72616314209595e-05
-1.05034722359007e-05
-3.17701196029154e-06
-1.93069224562254e-05
-1.20346227995804e-05
-6.39468939252719e-06
-1.72165544224297e-05
1.1497432082131e-05
1.50334779652624e-06
-9.13001429854052e-06
-2.95380890073341e-06
-1.73168983068126e-06
-8.50721055961896e-06
-2.15292592984157e-05
-5.85100020892166e-06
-8.96136089908467e-06
-1.14623648682211e-05
-1.45898147412849e-05
1.5669812918966e-06
8.53764732347951e-07
-1.22449953484598e-05
-1.27115823229483e-05
-3.97647463231319e-06
-6.85584618751866e-06
-9.3601477679008e-06
-1.28020666794328e-05
-1.48897290816064e-05
-1.29806307480134e-05
-9.72734239395774e-06
3.37222145412546e-08
-2.00193665776057e-05
-2.53906413053659e-05
-1.04413447211013e-05
-1.38348469570423e-05
-1.53026906045603e-06
-7.67337383113209e-06
-1.57974576747818e-05
-2.88301070626291e-05
3.31891491546804e-07
-1.35987983062143e-05
-1.95019030107386e-05
-3.26840564860088e-06
-1.68422340694784e-05
-1.1739153620644e-05
-1.08852720951305e-05
-1.41503863453434e-05
-5.74745686483089e-06
-1.29468006283327e-06
6.10572745622804e-06
-1.87109161953424e-05
-2.67578438319241e-05
-1.35759922906267e-05
-1.03685182598837e-05
-1.75139705311991e-05
-1.58566689006196e-05
-1.58873989288326e-05
-1.45304676071649e-05
-1.40739236063644e-05
8.19738561352621e-08
-1.4191076317991e-05
-2.18981097619982e-05
-1.98375367114866e-05
1.92092764299383e-06
1.16798049633619e-05
-9.67932721455405e-06
-1.49336653237897e-05
-8.8141331782935e-06
-1.04184234146327e-05
-1.68658013873588e-05
-2.08815060560156e-05
4.13773706569997e-06
-8.17550798222206e-06
-2.15228752864123e-05
-2.60989055060772e-05
-1.01973389542305e-05
-2.07393868386184e-05
-5.85899982533377e-06
-4.0820665283875e-06
-1.86915803595695e-05
-8.32082706019367e-06
-2.188058540091e-05
-1.86760833644594e-05
-1.43648786156177e-05
-7.80259832829783e-06
-1.47859575685819e-05
-1.26526576028267e-05
-1.51935209216658e-05
-1.26111831829884e-05
-9.60536347983534e-06
-2.10243175070677e-05
-1.16374475237781e-05
-3.19152481501729e-06
-1.52190586239955e-05
-1.22388471252934e-05
-1.37937722292568e-05
-2.50113948041732e-05
-1.47693517927519e-05
-9.99745444816775e-06
-1.24617425597892e-05
-1.22494757861435e-05
-1.32307969952659e-05
-7.04133964921341e-06
-1.34381900341914e-05
-2.0028288413122e-05
5.22246476949689e-06
-1.24560252582723e-05
7.44384122521285e-07
-3.16898351710852e-06
-1.42925680491989e-05
-1.94259134622323e-05
-1.47018955275476e-05
-8.46742857313548e-06
-6.64209692597381e-06
-1.16027690090405e-05
-1.45863511736969e-05
-2.14804760584689e-05
-1.19127025389119e-05
-2.33725744040995e-05
3.51313387883869e-06
-2.73403068691949e-05
-1.39222214081352e-05
1.15672507087783e-06
-8.7941453584471e-06
1.05198304807374e-05
-4.01735888500917e-06
-8.33931180627569e-06
3.69705723910123e-06
-8.29779891275897e-07
-2.33065138273611e-05
-1.25645902009317e-05
-1.0860790402062e-05
-1.38339326516641e-05
3.77401123565791e-06
-6.64494994862445e-06
-1.75130395456928e-05
-4.78147325419836e-06
-2.8177410669671e-05
-1.86210500562644e-05
-1.73192527912454e-05
-1.00696672793807e-05
3.10176748216297e-06
-1.31754222741386e-05
-1.72008882282099e-05
-1.34620933106665e-05
-1.20807198976743e-05
-4.04084150371936e-06
-2.7201058046052e-06
-1.67899887729913e-06
-8.31277422149541e-06
-5.07624302116265e-06
-1.15161003663457e-05
-9.89620638068571e-06
-1.43280149754867e-05
-2.60562414436577e-06
-1.69625887796042e-05
-1.45872240698896e-05
-5.03128678873105e-06
-9.39527467596731e-06
-2.84599539930858e-06
-3.20625939312703e-06
-1.50821796164266e-05
-6.03074951226358e-06
6.04112990752268e-06
-1.46780216203328e-05
-2.14787534557241e-05
-1.11053221802445e-05
-3.38559357481702e-06
-9.86823852959213e-06
-4.20347265099428e-06
-1.68807806697502e-05
-2.43059623638494e-06
-1.45900063792625e-05
-1.19777804474775e-05
-2.22389902352103e-05
-1.28573755726454e-05
5.76748808823844e-07
6.50003622427557e-07
-3.85327499539561e-07
-8.50211480932065e-06
2.03997037174972e-06
-1.37411010171089e-05
-1.64860151859766e-05
5.1722931803059e-06
-1.77372509827955e-05
-4.69946475810708e-06
-1.61387184764013e-05
1.16656144437694e-06
-1.69062569613399e-05
-1.37026759096398e-05
-7.26156001571603e-06
-1.81500992776339e-05
-9.17259645556437e-06
-1.70305201635563e-06
-2.40163234095129e-05
-1.32249028376161e-05
-1.16360021339662e-05
-9.3019147553355e-06
-1.57523049484853e-05
-1.03742832147624e-05
-6.07595166681747e-06
-1.21681524146429e-05
-1.1194431424117e-05
-1.49096154009181e-05
-8.98315986149019e-06
-1.35721798314243e-05
-1.69567756776832e-05
-9.94470515641698e-06
-1.0167728134699e-05
-6.16971069010998e-06
-5.56827244633797e-06
-4.79189202046046e-06
-2.93516224467573e-05
-3.28779749931985e-05
-9.12735499139392e-06
-2.48021404820082e-05
-1.59511134886724e-05
-4.8468561632062e-06
-6.87203084588756e-06
-1.35093268598668e-05
-1.51967131322269e-05
2.72711797641455e-06
-1.42482940355422e-05
-7.1138197482148e-06
-1.15835571032661e-05
-1.57969751307043e-05
-1.65424304838715e-05
-1.04175615766499e-05
-7.17341871440743e-06
-1.87504689717941e-05
-3.51593264613085e-06
6.51871398230485e-07
-3.51060546239903e-06
-1.97818101269159e-05
5.8578879581364e-07
-6.41370683401118e-06
-1.71350977321358e-05
-1.33835578190838e-06
-1.66213757169958e-05
-7.32098134914851e-06
-1.30464900703622e-05
-1.64642686043094e-05
-1.20005087623164e-07
-6.92273721985215e-06
-1.30745840112258e-05
-1.5969535820777e-05
-1.92180621615487e-05
-4.10525826572833e-06
-2.39721863662893e-05
1.89103370244994e-06
-1.2690560818573e-05
-2.36670365623283e-05
-1.25554849916586e-05
-8.35390287046948e-06
-1.07492820784224e-05
-8.28406967534764e-06
-1.06927539422532e-05
-1.18277882699483e-05
-4.97786151524119e-06
3.27484513519355e-06
-2.38023618999189e-05
-1.54861602103343e-05
-1.36192010279464e-05
-3.86234457333329e-06
-5.87881721609158e-07
-1.41924654477713e-06
-2.04320422840127e-05
-6.74030766771987e-06
-9.8776921414672e-06
-1.14862649385818e-05
-7.29068558504289e-06
-1.03781766960632e-05
3.14038008663678e-08
-1.25544950835913e-05
-1.65019405468083e-05
-2.13060591849712e-06
-1.49173111423482e-05
-1.53797348712359e-05
-1.13941195716952e-05
-1.75087324110256e-05
-1.22322877731111e-05
-1.89151428011029e-05
-2.27092804249556e-05
-1.88522783019311e-05
-9.64333173117396e-06
-1.35542205759168e-05
-2.86364050663608e-05
-1.37033210865938e-05
-4.9820470621502e-06
-1.25920205222674e-05
-2.03512999402658e-05
-1.41825884678218e-05
-1.17358140258886e-05
-1.27736963878706e-05
-8.11582335509484e-06
-1.34462942079323e-05
-7.74723217085942e-06
-1.52774478974179e-05
-4.72118390815109e-06
-8.73470103891029e-06
-1.83281297087811e-05
-1.35617315398798e-05
-1.02689201975452e-05
-7.44004677409348e-06
-1.90105213824034e-05
-9.22239382186564e-06
-1.2306985935024e-05
-1.64680371689291e-05
-8.30433256766281e-06
-2.01332154391614e-05
-1.19737517541205e-05
-1.08273214050742e-05
-2.78351849680941e-07
1.66891625023289e-06
-2.35241727221501e-06
-1.99521870471178e-05
-1.47963754242735e-05
-5.21434231281913e-06
3.69908478943188e-06
-9.40714808179724e-06
-7.07755939297986e-06
-3.27840972298143e-06
-1.3198163118293e-05
-1.02293026767332e-05
-1.83842407392866e-05
-8.9031301368383e-06
-1.56538886692353e-05
-1.4190988998023e-05
-9.52837952221763e-07
-1.58719234388637e-05
-3.12119993462544e-05
-7.51913383310376e-06
-1.016139078169e-05
-8.84793360825866e-06
-1.19246148426169e-05
-2.1665284400727e-05
-1.81589586675643e-05
-1.89608551751335e-05
-2.28158466268272e-06
-2.07923282505474e-05
-6.85339187036418e-06
2.56892289635745e-06
-7.0183090904965e-06
-9.20840112694984e-06
-4.83333624221178e-06
-1.42355634099387e-05
-1.78524575101506e-05
-1.78872479416674e-05
-7.95535500236181e-06
-6.29369240201592e-06
-6.19574525352639e-06
-1.53594288675595e-05
1.78745700213333e-06
-1.6127953671255e-05
-2.23255157134851e-05
-1.13952328284304e-05
-1.65679036752011e-05
-2.34848560735243e-07
-1.01427010206946e-05
-1.77797850723186e-05
-8.9709824149415e-06
-1.77319354407247e-05
-2.4418361740941e-06
-1.04904207909542e-05
-1.89292347579783e-05
-2.22380458864455e-05
-1.40171406158673e-05
-6.99015183993368e-06
3.26884768703988e-06
-4.24979312256459e-06
-1.40152019075671e-05
-2.49240100414303e-05
-1.07572680805157e-05
-2.23242707716032e-05
-1.42200823749792e-05
-1.69885315946987e-05
-2.00892902148491e-05
-4.97163185059542e-06
-1.79155396794455e-05
-1.27941288829505e-05
-1.30523369619799e-05
-1.78245374233293e-05
-1.27428819081352e-05
-1.68131872839439e-05
-1.79295129842579e-05
-5.9622577489161e-06
-1.32929164389953e-05
-1.8919691155185e-05
-2.07027859389393e-05
-1.65048302067504e-05
2.10333521057903e-06
-5.01221613218565e-06
-2.12661315220512e-05
-6.81523278034498e-06
-5.60570154570874e-06
-2.5167256496361e-05
-1.17177394274124e-05
-1.37648639633903e-05
-2.55330710531808e-05
-9.32370536507922e-06
-4.88504295082685e-06
-1.56738044341087e-05
-1.55029485613235e-05
-9.96931019871156e-06
-1.18627151645582e-05
-1.08059269436461e-05
-1.25787090542331e-05
-2.08144804510769e-05
-1.85953961419066e-06
-1.76237543693469e-05
-1.55924663110511e-05
-2.76457452332326e-05
-1.03357719458628e-05
2.24965645582984e-06
-1.6790763614344e-05
-1.30740848816909e-05
-2.81906894759716e-05
-6.73113697356766e-06
-1.07726131214484e-05
-1.39402870747552e-05
-1.44310944040547e-05
-1.60902305364011e-05
-1.84004314041501e-05
-9.25569517689054e-06
-1.3286851448554e-05
-1.26530074462335e-05
-2.43285279361359e-05
-1.7530942503132e-05
-1.11497934542703e-05
-2.10970250017648e-05
-1.25415629242424e-05
-5.70426188366421e-06
-1.24360867508997e-05
-1.32379526118748e-05
-2.31272465960828e-05
-1.79029669806049e-05
-1.01605004573612e-05
-2.02895530446539e-05
-1.74187564688389e-05
-7.31247281991059e-07
-1.48036815795142e-05
-1.23898211819062e-05
-2.15204879767539e-06
-4.39725003055663e-06
-1.72842277674952e-05
-9.90401504189748e-06
-4.38513691679818e-06
-1.68880945148749e-05
-2.14571771562635e-05
-6.77396126952959e-06
-6.75722997428176e-06
-9.96192122789887e-06
-1.87463348870842e-06
-1.97825335104573e-05
-2.21445104435196e-05
3.58908084123785e-06
-6.21983446111031e-06
-3.08609112973257e-05
-1.767998444192e-05
-1.77237158771561e-05
-1.56296217558053e-05
-1.53927990256547e-05
-1.13274763169502e-05
-1.85302763090475e-05
-7.6483240140515e-06
-7.37819681422456e-06
-1.78644022826469e-05
-2.28416921246724e-05
-1.3777562507391e-05
-1.31952621751038e-05
-1.53195365625622e-05
-1.5691531857585e-05
-2.09532530152399e-05
-1.2256717492061e-05
-5.92175566419849e-06
3.60279341639406e-07
-2.17108741442467e-05
-1.47373187050453e-05
-1.31175575351937e-05
-7.10987998781934e-06
-1.33493607812046e-05
-1.8546193037222e-05
-1.87399952517994e-05
-2.68759351981848e-05
-2.6191380395216e-05
-1.11231328607537e-05
-2.51233168825873e-05
-8.7282804275981e-06
-8.02789186978211e-06
-2.04030166473384e-05
-9.3584196769118e-06
-1.12520034807576e-05
-5.1349566133353e-06
-1.18570533283703e-05
-6.442908480102e-06
-1.75334966431651e-05
-1.01473487864159e-05
-7.3538536044401e-06
-9.75325002148618e-06
1.79717376527955e-06
-1.1843329647368e-05
-1.67088453773135e-05
-2.24744169143976e-05
-1.15877132922052e-05
-2.33713768169609e-05
4.25625292597702e-06
-8.85367917581275e-06
-2.90044544442743e-05
-1.3190498414277e-05
-2.08004104941125e-05
-1.49948102604029e-05
6.00336082001775e-06
-1.42201319525953e-05
-4.85713269175369e-06
-1.2772601637276e-05
8.49973238658319e-06
-2.07480851582421e-05
-8.11188446351571e-06
-1.45687278750268e-05
-1.33689159751109e-05
-1.2106913365691e-05
-9.94540447775251e-06
-2.3053460998886e-05
-2.14082216339503e-05
-1.07655345085709e-05
-3.82009629628207e-06
-3.14353407254324e-05
-5.14585642645899e-06
5.20912695694316e-07
-1.65207593112279e-05
-6.38198509273822e-06
-1.11899281141533e-05
-1.97980740455519e-05
-7.67790032858569e-06
-1.05819833105914e-05
-1.96527562149245e-05
-1.49234617156044e-05
-1.21061698096627e-05
-2.23972308061921e-05
-1.37192705649527e-05
-2.31166044797559e-05
-1.18661520753126e-05
-7.54898959564669e-06
-1.15191113304962e-05
-1.93421727703037e-05
-1.85434035334085e-05
-3.001155558148e-06
-2.48324042117383e-05
-1.25209781015987e-05
-4.76993080962413e-06
-2.56782650305475e-06
-2.58735819119583e-05
-2.72347751510161e-05
-1.52833501061598e-05
-8.51468303824819e-06
-1.26592905532803e-05
-1.74900945790268e-05
-1.33962769991011e-05
-1.39925881077469e-05
-2.26879600123555e-06
-5.61169985113632e-07
-3.42095612352907e-06
-8.6491765086115e-06
-7.44975166000336e-06
-1.84018101274433e-05
-1.47545946873785e-05
-9.88729459845152e-06
-1.9631865786998e-05
-1.91613548757718e-05
-5.89913467843479e-06
-4.29515037838412e-06
-1.00468846486297e-05
-9.35369779333124e-06
-1.06841616088883e-05
-2.25788281813452e-05
-5.29086985609658e-07
-1.06928115539799e-05
-1.29744487039247e-05
-1.03692867531444e-05
-1.33930075807418e-05
-2.31630041389718e-05
-1.49623543940534e-05
-1.92864501148485e-05
-8.25958786725709e-06
-5.66897608721487e-07
-1.34725886498664e-05
-2.64422349847489e-05
-1.56152409499306e-05
-1.0482630330219e-05
-1.81955786373765e-05
-2.01178380630977e-05
-2.06808571202327e-05
-8.32517330489313e-06
-1.03966349487272e-05
-7.64855441170258e-06
-1.20788793448282e-05
-2.39952301025941e-05
-2.57338642129802e-05
-1.04750355872988e-05
-4.48311924761579e-06
-1.40456720403675e-05
-1.59243714293373e-05
-2.04597804231833e-05
-9.7507601975458e-06
-8.32994490672585e-06
-3.63428473987052e-05
-1.7376458056026e-05
-7.50793352358575e-06
-1.56381643354614e-05
-1.57182937218504e-05
-9.26730886821812e-06
-5.31365643662199e-06
-1.93334426782933e-05
-2.01325114291741e-05
-2.70180262717001e-05
-1.0743126114769e-05
-8.78661483985171e-06
-1.81992431687626e-05
-5.9416871221268e-06
-7.73373054019636e-06
-3.08497105278191e-05
-1.00212652313995e-05
-2.40668109914184e-05
-1.61810100237772e-05
3.28299001476043e-07
-7.58883592486827e-06
-9.63807992080456e-06
-1.16790618490997e-05
-1.37132190793792e-05
-2.69331145175599e-06
-9.14046365124772e-06
-8.32951432192192e-06
-1.64377879857738e-05
-8.4574462073967e-06
-1.40387936121412e-05
-1.42794171837347e-05
-1.9592205420116e-05
-2.46603509955778e-06
-1.92549908699107e-05
-9.36215070288718e-06
-1.00808661761917e-05
-7.71095660800968e-06
-1.41910900184931e-05
-6.11954409295104e-06
-2.25013774098195e-05
-1.9142020705922e-05
-1.18633633478663e-05
-6.33360123221362e-06
-1.02216605823451e-05
-2.9032048913212e-06
-2.08733335350779e-05
-9.58179228800018e-06
-3.56928170393624e-06
-2.30955111355122e-05
-1.06270190698139e-05
-1.39523045362739e-05
-1.1204740462477e-05
-1.52789793993824e-05
-1.73187310071637e-05
1.34665513641025e-06
-1.66525175791653e-06
-7.8275762287997e-06
-1.52161740291979e-05
-2.67887457457011e-05
-1.96896542245553e-07
2.09732387101613e-06
-1.81245916695637e-05
-9.33073287587816e-06
-4.71542510725836e-06
-1.29904556675252e-05
-9.04366498689729e-06
-1.06619026348333e-05
-1.83973323156346e-05
-2.14218067644548e-05
-1.23095069450051e-05
-1.47769558296135e-05
-1.89378337185588e-05
-1.86437969003932e-05
-4.9907621420037e-07
-6.95728209796435e-06
-1.59430728780504e-05
-6.88218014694492e-06
-1.5970409521551e-05
-1.80923536922238e-05
-6.23129868731318e-06
-9.99496569236402e-06
-2.28347163588832e-06
-1.66216660478348e-05
-2.52794847015266e-05
-1.52612788175152e-05
7.23708029071649e-07
-1.87645953671092e-05
-6.87485290012154e-06
-1.50764417507373e-05
-4.01329527192778e-06
-2.62059929441246e-07
-8.71084850192459e-06
-1.71598116880729e-05
-1.40538519636255e-05
5.39892611565451e-07
-8.94038604328905e-06
1.26015231362233e-06
-6.12415740804669e-06
-2.05835260895074e-05
-4.87689357501968e-06
1.37942249562686e-06
-4.08406603874036e-06
-1.5036471004841e-05
-1.48429409978571e-05
-1.29077138859636e-05
-1.06015589216069e-05
-2.06573535681964e-06
-6.0685677891041e-06
-1.08346355401041e-05
-1.12329780918859e-05
-8.030716102017e-06
-1.07916095127206e-05
-4.07550633120647e-06
-5.19536410507856e-06
-1.6253743813597e-05
-2.21621643971353e-05
-1.89079038152074e-05
3.52200111872957e-06
-1.92529783871524e-05
-2.24790314070995e-05
-1.89024587009857e-06
-1.60919647184216e-05
-9.46147590261302e-06
-8.38527746594405e-06
-1.64320937015965e-05
1.58911537267607e-06
-1.47517210277681e-06
-8.28720639481799e-06
-2.16088895969619e-05
-1.91785808426949e-05
-2.13563155627678e-05
-2.10373383599668e-05
-2.41166251289021e-06
-7.12028580562335e-06
-5.76337399164647e-06
-3.12412231877124e-05
-2.21185099180333e-05
-1.17352735646636e-05
-5.69638778903818e-06
-1.35527933538709e-05
-3.1471368531385e-06
-4.08994471415644e-06
-1.18791643219278e-05
-1.63992524166093e-05
-1.19557614633821e-05
-2.06723103753351e-05
-1.95210922174494e-05
-1.96438821784142e-05
-8.42406037888616e-06
-2.88429394549523e-06
-6.75108547356165e-06
-2.96712721304295e-05
-1.22598318919399e-05
-5.32842743254396e-06
-3.98170818334508e-06
-7.52922520083272e-06
-1.56030723196036e-05
-1.14044571643409e-05
-8.44046615736407e-06
-2.05551841641636e-05
-8.03187832932852e-06
-1.44746307220546e-05
-1.68167121404341e-05
-2.67480191323734e-06
8.57493849006083e-06
-1.70288395103109e-05
-6.48003667972011e-06
5.88006448298439e-06
-3.31973992419512e-06
-1.31048687618222e-05
-5.72743105211012e-06
-7.15043221527398e-06
-2.18891215973675e-05
-1.43528106394559e-05
-9.56642158702226e-06
2.50401759199635e-06
-1.84720413970979e-05
-2.23845203898782e-05
-3.31341913723441e-06
-1.76191332675341e-05
-1.27182408136947e-05
-1.43694297236553e-05
-1.12925560249233e-05
-1.11162957876418e-05
-1.41363117247321e-05
-2.23287968909582e-05
-1.86948748749571e-05
-2.21893820797119e-06
-8.25974033997072e-06
5.19378340904785e-08
-2.36436631174678e-05
-1.37602848421253e-05
-1.95800804624777e-05
-2.36094272010211e-05
-1.54217823215103e-05
-1.75337275118187e-05
-2.06056638378557e-05
6.45220929328128e-06
-1.31331557967107e-05
-1.90091116824546e-05
-2.9669393140029e-05
-4.0802273565994e-07
-1.57517937535865e-06
-8.5776633909531e-06
-2.63029866679917e-06
-2.77640413896266e-05
-1.35231899188332e-05
-1.67007399394715e-05
-8.92007448012725e-06
-1.37250370854815e-05
-1.82612536851594e-05
-1.72953584098521e-05
-3.29326190306385e-05
-2.47030868070372e-07
-7.67164332283028e-06
-1.56802800590536e-05
-9.29433202582736e-06
-9.25662883605235e-06
-9.60286430547198e-06
-7.23674421035644e-06
-2.8638341474607e-05
-1.88988928618352e-05
-1.0566686776558e-05
-1.57003316200898e-05
-1.07545753054975e-05
-8.96963389922811e-06
-7.49631945448376e-06
-1.29889702360485e-05
-2.27689545746905e-06
-1.52104839591181e-05
-1.22913921190298e-05
-1.58298637589158e-05
-1.61217338644044e-05
-1.74062588543615e-05
-1.80598974736732e-05
-7.5523248684852e-06
1.37507209472627e-06
-6.52242629653894e-06
-8.97532741070103e-06
-1.86100076292546e-05
-1.78603723146899e-05
-2.74602153020521e-05
-9.69475915706982e-06
-1.96054204226026e-05
-4.17894204588767e-06
-8.19576513147292e-06
-1.16430164783622e-05
-5.79419039958662e-06
-6.90733767113329e-06
-1.69369603968825e-05
-1.92946150968045e-05
-1.75222056803315e-05
-8.61303638966435e-07
-4.47249354898543e-06
-1.29262485422551e-05
-5.20099659822047e-06
-6.94229691158697e-06
-2.04699777893542e-06
-1.51548933326916e-05
-1.09305750657705e-05
-1.10108890469782e-05
7.51185398705963e-07
-7.92859894784551e-06
-8.16121745835429e-06
-1.18876641948471e-05
-5.24810746061801e-06
-6.58318521733897e-06
-1.40865778360795e-05
-1.339886657565e-05
-1.76205694670858e-05
-3.71828918752589e-06
-1.03094214834121e-05
-1.90376423993379e-05
-1.3103412463671e-05
-1.52435508802675e-05
-2.14566413072103e-05
-1.44328105840644e-05
-1.75384067000628e-05
3.77366370605826e-06
-1.2594274280231e-05
-1.02531094778837e-05
-2.40646432891356e-05
-8.70241169042057e-06
-2.6206114798235e-06
-6.14068368322626e-06
-1.92954567692617e-05
-8.28204952187461e-06
-5.50022429666415e-06
-2.16132806279563e-05
-1.98811301332284e-05
-1.3611990969201e-05
-1.31146922476635e-05
-5.91794120429e-06
-5.50035233942068e-06
-9.48814468649628e-06
-1.13408954291277e-05
-9.34310159569078e-06
-1.10105225587847e-05
-9.26402164378653e-06
-3.71741849994033e-06
7.19984582953184e-06
-2.25347158121319e-05
-6.63156560786974e-06
-2.78227749013109e-06
-4.32254802202008e-06
-2.65209367273252e-06
-1.94717123629437e-05
-1.75624386004872e-05
-1.23087277895246e-05
-2.62127053069943e-05
-1.76922551732059e-05
-1.42589181450457e-05
-5.13139015880501e-06
-1.01042365160868e-05
-1.11632861842689e-06
-9.33885374731695e-06
-3.77004567176064e-06
-1.370405533765e-06
-1.22525879140911e-05
2.49286422369482e-06
-1.04320497136993e-05
-2.16348877513532e-05
-5.88178486847429e-06
-1.10252719471067e-05
-1.77441624480635e-05
7.22962659709123e-06
-1.39122788005338e-05
-1.555365867292e-05
-1.51728306182256e-05
-1.38497587711286e-05
-8.70493902277322e-06
-1.35620787566819e-05
-1.93374820074691e-05
-5.46068968677256e-07
-8.87911585277621e-06
-9.75117992382648e-06
-1.04017788591623e-05
-1.28394398216327e-05
-7.44823485467559e-06
-5.18722587704734e-06
-3.40229062576268e-05
-6.85438059808154e-06
-9.03418103103346e-06
-1.74887483020419e-05
-2.86655437248345e-06
-4.7091991636368e-06
1.04254003229441e-06
-1.78414504692695e-05
-2.26253411243218e-06
-7.9568767719324e-06
-1.11249521272207e-05
-1.27945656683236e-05
-2.4344519846816e-06
-5.5716655897807e-06
-9.08454143764547e-06
-1.6363283804198e-05
-9.46747900164736e-06
-1.35979032772534e-05
-1.24076044806296e-05
-4.51153147840949e-06
-2.69447679749884e-05
-1.63849932907592e-05
-1.88529455098695e-05
-1.60964911041603e-05
-1.35000624368704e-05
-1.80928806405237e-05
-1.74520826823594e-05
-5.24363355431653e-06
-1.17840798703033e-05
-5.33277333106981e-06
-6.46219049498005e-06
-6.50302504669985e-06
-1.08740203992369e-05
-6.81714165292107e-06
-1.27020787590007e-05
-8.11439637770413e-06
-1.96326906675204e-06
-1.4450412411262e-05
-1.22829538875271e-05
-1.14614814981411e-05
-1.42827175714276e-06
-1.28232475155707e-05
-1.30991679436901e-06
-5.80518325562373e-06
-1.10887717076327e-05
-9.06727144082586e-06
-4.44301812612481e-06
-1.70465576353141e-05
-5.91342649009074e-07
-7.45654280860656e-06
-3.04863809715191e-06
-1.57575715510827e-05
-4.57077423861954e-06
-1.96394602440775e-06
-5.66969032841517e-06
-6.8001637191998e-06
-1.27630296767871e-05
-1.48932081410897e-05
-8.54295342403442e-07
-3.69376658676658e-06
-1.00142237203459e-05
-1.89053097651827e-05
-1.82805367730705e-06
-1.21542012782557e-05
-1.50742407722484e-05
-1.67631575095356e-05
-2.75922053700307e-05
-2.60238210417217e-05
-9.74396277264288e-06
-1.0818902617109e-05
-2.3628380561055e-06
-1.58657218695072e-05
-9.20043080004329e-06
-1.65898641457315e-05
2.06876572422377e-06
-3.66370844143815e-06
-1.67255882676959e-05
-1.78384518514315e-05
-2.7543126132527e-05
-1.43460484670441e-05
3.62682065864077e-06
-1.12912936967962e-05
-1.17842495880623e-05
-1.46117784541218e-05
6.6520002128432e-06
-1.48327402193249e-05
-1.30931630670613e-05
-5.51868940210042e-06
-2.34242633139565e-05
-1.18632693111493e-05
-1.41375382561189e-05
-7.57644822671153e-06
1.23160328882007e-07
-1.31628305721857e-05
-1.74633650072673e-06
-2.38017635572255e-05
-8.62900981047338e-06
-1.73167009520084e-05
-1.8170251754392e-05
-5.4887491357923e-06
-1.68036305763346e-05
-1.19186688088298e-05
-2.34660536875536e-05
-1.77981833615831e-05
-2.60237473897475e-05
-7.75306561909298e-06
-8.68473339027253e-07
-3.07678038387751e-06
-2.82817934403627e-05
-8.53650546290813e-06
-1.09367309105275e-05
-1.17022427544667e-06
-2.07602602871034e-05
-1.56795658002273e-05
-1.72215725499051e-05
-1.76807527538308e-05
-2.76351995474466e-06
-1.52502725991051e-05
1.21723036040949e-06
-3.78966705002967e-06
3.38111268386986e-06
-1.29451666842585e-06
-1.2041366256902e-05
-1.37481774657438e-05
-1.12998039332545e-05
-1.91328764715104e-05
-8.98525432520622e-06
-8.84664012214103e-06
2.09645503556796e-06
-1.28736564957026e-05
-1.11604548956469e-05
-8.50146220170177e-06
-2.5292691527484e-06
-4.01949687192764e-06
-2.68641347838391e-05
-9.44452881840079e-06
-1.00642185185747e-05
-1.48171187564762e-05
-5.82988185574324e-06
-1.67736661493561e-05
-4.46830608040247e-06
-2.76567231177099e-06
-1.29551554016339e-05
-1.2165716818261e-05
-2.36551423018711e-05
-1.7468175043988e-05
-1.88614705332384e-05
-1.04630114580008e-05
-2.39053583317999e-05
-8.43459252806564e-07
-1.79836075286393e-05
-2.02612331595566e-06
-8.8093571675766e-06
-8.65305939308273e-06
-9.29370281419257e-06
-1.03812347236035e-05
-8.61591370649793e-06
-3.47233560032007e-06
-1.51033838439368e-05
-1.47072772455208e-05
-1.77916800287267e-05
-8.17470110598375e-06
-4.50609112927431e-06
-8.75545085217992e-06
-1.81955031241958e-05
-1.41268975050284e-05
-1.89740018443277e-05
-1.49356551730914e-05
-1.48362642358874e-05
-8.71105578482972e-06
-1.33719906419431e-05
-5.28437437962328e-06
-1.72997360253566e-05
8.95660980222083e-07
-5.42330495859367e-06
-2.24133383074187e-05
-1.70178000353983e-05
-4.1206564333584e-06
-2.11118133382218e-05
-2.65443576514819e-05
-3.62061829904182e-06
-1.94402520147413e-05
-1.40729707814113e-05
-2.17102090388589e-06
-3.78216808050907e-06
-3.25775373145819e-06
-1.30448086765045e-05
-8.44680986935778e-06
-3.14056535749222e-05
-1.16196456970212e-05
-1.34738312503364e-05
-2.92798820688323e-05
-6.73083373286593e-06
-5.480858094287e-06
-1.95185746315474e-05
-6.25525598280295e-06
-1.81231656321063e-05
-1.27315204018135e-05
-1.59676912591138e-05
4.3131485076746e-06
-2.29239778300658e-05
-8.43040436101806e-06
-1.71574591985904e-05
-1.79741427409326e-05
-1.06463472777737e-05
-2.59482492749614e-05
-2.21235356592401e-05
-1.02113117378279e-05
2.6213095098241e-06
-9.90275483205238e-06
-1.78382503336932e-05
-1.38991951235837e-05
-1.16368587440713e-05
-1.18801801812124e-05
-9.28271944306837e-06
-1.28983696964837e-05
-1.87276949218339e-05
-1.28490078899375e-05
-1.11231848836622e-05
-1.89310103046805e-07
-9.3366695561178e-06
-2.28255150746869e-05
-1.4984189234114e-05
-1.27051458034452e-05
-4.58539640188943e-06
-2.08868413711637e-05
-1.40161570924803e-05
-9.78558203539506e-06
-2.64177399867892e-05
-9.05979789652781e-06
-2.77843336503656e-05
-1.48957283817425e-05
-1.41760895330427e-05
-1.33194018935073e-05
-2.26286695619771e-05
-1.1299136976179e-05
-5.77599522397256e-06
-9.17262751312358e-06
-2.00004533021191e-06
-1.69288160455645e-05
-1.15750200075576e-05
-9.35097275022433e-06
-8.99934505634417e-06
-1.47610781807232e-05
3.69019604357364e-06
3.47774717701055e-06
-7.80326625246315e-06
-1.43589750488431e-05
-1.95136540161893e-05
-2.68059096347016e-05
1.53483159996449e-06
-1.05370958080268e-05
-1.00741363245947e-05
-8.03532499926778e-06
-2.63187732520663e-06
-2.17044568627265e-05
-9.9326952607293e-06
-1.94707710426357e-05
-1.01136825009256e-05
1.81092298520316e-06
-6.96815857241817e-06
-1.02821115381612e-05
-2.835299064181e-05
-2.3393178520175e-05
-7.15734169180101e-06
2.52929927149096e-06
-6.49405508473722e-06
-2.60495174726974e-05
-2.2691424839963e-05
-9.7123881904804e-06
-5.71360947063291e-06
-1.37560793147918e-06
-2.27370436038993e-05
-8.91947076521036e-06
-7.28889690291829e-06
-9.03527212529262e-06
-5.48311865348726e-06
1.06614254737251e-06
-2.15511800855347e-05
-7.66426893367911e-06
-2.49751042047075e-05
-2.26986862366442e-05
-4.41125066362342e-06
-8.58021748042079e-06
-9.76294737747691e-06
-6.62193258634342e-06
-1.08223752028187e-05
-1.82907812902981e-06
-1.46546483936449e-05
-1.71555302721625e-05
-3.41149982127046e-06
-1.0074802502254e-05
-4.72278613006106e-06
-3.66455385249575e-06
-8.14105484483815e-06
-1.01740123178608e-05
-1.50846743386884e-05
-7.45943422510943e-06
-7.45420449361703e-06
4.00411149002297e-06
-1.09836770364718e-05
-1.63712776529788e-05
-2.40354486249472e-05
-9.01980840467074e-06
-1.49137613874768e-05
-5.1098200021819e-06
-1.03062998579874e-05
-1.77524979003999e-05
-1.28858941545534e-05
-1.05744090230017e-05
-5.85382414112087e-06
-1.66841494497295e-05
-7.68760580546487e-06
-1.53907180751954e-05
-1.52712813929962e-05
-8.79030290800499e-06
-7.47085266860243e-06
-6.54374518431908e-06
-1.34025818339083e-05
-5.92815593772981e-07
-1.80273304664865e-05
-5.28687042906234e-06
-1.13472484739092e-05
-1.75933135482006e-05
-1.08564693003526e-05
-1.69981440967902e-05
-1.59101841855186e-06
-9.16357830240803e-06
-9.63983551882052e-06
-1.25961549602021e-05
-1.03587325986001e-05
-1.08079917008736e-05
-1.75792415369244e-05
-7.19256108892232e-06
-2.66588436449596e-05
-2.08298420767417e-05
-1.31518458220579e-05
-1.15433087853622e-05
-1.87905544802779e-05
-1.63120322992156e-05
-2.31667109383288e-05
-1.09124170663216e-05
-2.61262992424344e-06
-1.40853219225225e-05
-2.29370626595134e-05
-1.61150081885704e-05
-9.71419758684971e-06
-1.34932292351645e-05
-4.61537927090908e-06
-9.49750477927174e-06
-1.47850923575529e-05
-1.12846360955865e-05
-2.05029276601906e-05
-8.69060057455933e-06
-1.2280394360262e-05
-1.76572294307802e-05
-9.52873698610821e-06
-5.33450139499863e-06
-1.00467911333591e-05
-1.07301921070641e-05
-4.74692144532952e-06
-1.00603804822352e-05
-9.56675365933655e-06
-7.08791096587638e-06
4.52507877545954e-06
-1.11740021084914e-05
-2.8477577055101e-06
-1.23997828176057e-05
-1.13099255162259e-05
-9.22246505330181e-06
-7.83328598926007e-06
-1.88751788135618e-05
-1.6421171861039e-05
-1.00831989611864e-05
-1.01247652119087e-05
-1.24743912017318e-05
-1.65961280291388e-05
-1.92073971372499e-05
-3.06396195971114e-05
-2.2437198541474e-05
-3.05881982621034e-06
-1.39346041987133e-05
-2.35571775888867e-05
-1.45712800573195e-05
-1.12958898631394e-06
-9.92443225397608e-06
-2.0905258674881e-05
-6.76419590164781e-06
-1.24553062505759e-05
-1.53177896535918e-05
-1.10585515163825e-05
-1.11855595553821e-05
-5.49307356582498e-06
-2.31546696636564e-05
-1.47614939126969e-05
-1.59469972744756e-05
-1.48329728039715e-05
-8.71226919149298e-06
7.40153360719479e-07
-1.32970212610593e-05
2.22047668211741e-06
-3.81521554994871e-06
-9.42034633501993e-06
2.03146236159348e-06
-9.86609912858173e-06
-7.18652592471829e-06
-1.69766621871956e-05
-2.16548137373012e-05
-8.11831234597416e-08
-9.62196037993532e-06
-2.07321990105004e-05
-1.82766279588831e-05
-1.6446749388689e-05
-4.0528464926788e-06
-1.32688433159577e-05
-7.5625732710587e-06
-6.49205034191527e-06
-1.54552581785398e-05
-1.58407879217274e-05
-6.85168225586636e-06
-1.32326933043301e-05
-1.71582128939701e-05
-1.98773638729175e-05
-1.11554952361444e-05
1.12912452025606e-05
-2.4481288746579e-06
-4.52489841117717e-06
-6.59884389621485e-06
-1.19519411371963e-05
-2.74583769452529e-06
2.37499064696872e-06
-1.75654258393363e-05
-1.02824824573294e-05
-1.47153857102308e-05
-1.33546393644018e-05
-2.68948576847843e-05
-1.77263670622694e-05
5.50887971618929e-06
3.46754383808952e-06
-1.25656263392151e-05
-6.88298114434337e-06
-1.64204191116883e-05
-8.45988817963387e-06
-1.00135853188834e-05
-2.10871526761547e-05
-9.09857781662387e-06
-1.44072980869898e-05
-2.25971018479851e-05
2.26345409237222e-06
-1.23990564927985e-05
-1.5363969379451e-05
1.40928969838037e-06
-2.98598099874174e-06
-4.70008291164744e-06
-4.17896131862889e-06
-3.0105880129013e-06
-7.93121525551169e-06
-1.15432259400533e-05
-1.00206861403618e-05
-1.09334760993764e-05
-1.68369970993325e-05
-4.0683549668317e-06
-4.72863423196508e-06
-2.58286659340541e-05
-4.58294964164218e-06
-2.02594566139146e-05
-2.42245349630985e-05
1.42948249485827e-05
-5.59136141456821e-06
-8.91964028923844e-06
-4.55108678426209e-06
-1.45250088236851e-05
-6.61187809091264e-06
-3.24585211410648e-06
-1.2786179617097e-05
-5.88914161385296e-06
-7.8802030088918e-06
-6.5988248216166e-06
-1.43278619856486e-05
-1.24541157196412e-05
-1.23083771861872e-05
-5.35620073417144e-06
-1.21877617157835e-05
-7.26195668374754e-06
-1.3938170745385e-05
-2.47011687349131e-06
-4.0519240628382e-07
-1.08542936723148e-05
-1.0836401314043e-05
-6.72073906372407e-06
-2.5291795236426e-06
-9.56235083683827e-06
-1.87946708023271e-05
-1.19932071811947e-05
-1.07025827696874e-05
-1.41522099785734e-05
2.63909354543621e-06
-2.94617406734494e-05
-2.16694620464091e-05
-1.0954723573467e-05
-3.71942869340264e-06
-1.23332300118514e-05
-9.54095438634233e-06
-2.66051206526928e-06
-1.82675626020401e-05
-1.50944588418421e-05
-1.66377512264878e-05
-2.37317913755268e-05
-1.35112433181762e-05
-1.26985167328775e-05
-1.99622137464474e-05
-1.51476130904216e-05
-8.79179235740495e-06
-2.21284592863409e-05
-7.6920979994257e-07
-6.12474359595888e-06
-1.42204517722317e-05
-2.1109188522684e-05
-1.16134067024673e-05
-1.25505176875082e-05
-1.22298754552732e-05
-2.4320564913787e-05
-1.42132070133091e-05
-1.15812972296685e-05
-5.81901241592564e-06
-1.74943570616935e-05
-1.45341655679009e-05
-7.05355509770314e-06
-8.73809141294982e-06
-2.09605913408399e-05
-1.21293832834249e-05
-1.10228069980472e-05
1.58758525733924e-06
-1.67216035727878e-05
-9.00611112810775e-06
-2.12454376292997e-06
1.83400067441859e-06
-1.24980662219695e-05
-4.39178315673002e-06
-1.93483626359882e-05
-2.31008446924552e-05
-2.18606486966487e-05
-8.46847913375168e-06
-2.61650789312021e-05
-2.02392261560845e-05
5.11392523909268e-07
-2.28311811296085e-05
-1.07161454506183e-05
-7.68957377527322e-06
-1.15447897769463e-05
-4.10212429584972e-06
-1.15475932120735e-05
-7.8239838093751e-06
-7.44992932500286e-06
-3.85445875475679e-05
1.15497155824871e-06
-1.01309166799999e-06
-4.75713432202542e-06
-2.42924765968528e-05
-9.37665684285205e-06
-9.30315327934612e-06
-2.47585822465476e-05
-1.69944238595019e-05
-7.71422307415369e-06
-5.1285892542191e-06
-4.92520346608867e-06
-1.14516484709554e-05
-1.13762640752225e-05
-7.8963598020615e-06
-1.05688059417779e-05
-1.81345994146682e-05
-7.46584851270879e-06
-8.09333613805981e-07
-7.1176069885604e-06
-2.71224350878813e-06
-6.41181517203192e-06
-1.44972610755546e-05
-1.03426448685298e-05
-1.36814136503338e-05
-1.17357761978485e-05
-6.63950106805826e-06
-3.00063663296862e-05
-2.60260103411986e-06
-8.35915762351114e-06
-1.10930835830245e-05
-1.62273916010024e-05
-7.47821994890828e-06
-7.4220404286325e-06
-7.92886376425465e-06
-1.42890332533756e-05
-1.52176393337025e-05
-6.0770557637437e-06
-1.94340934930619e-05
-2.03741338219836e-05
-1.02931701104015e-05
-1.37746970244736e-06
-1.43149591324359e-05
-1.26337324050103e-05
-1.18924319748405e-05
-4.54382891965398e-06
-2.02012284417514e-05
-1.58515775033598e-05
-2.70382826671753e-05
-4.35591524203913e-06
-2.20580557428336e-05
-1.68861734503101e-05
-1.95609919109378e-05
-1.29248067923333e-05
-1.03014614834616e-05
-1.71639744503855e-05
-7.72235207687449e-06
-1.64219749188906e-05
-1.54822510991682e-05
-2.18908863194551e-06
-6.02249356137357e-06
-1.26346586615255e-05
-1.6215643661201e-05
-1.90490526816746e-05
-1.29551933753763e-05
-1.15253676995459e-05
-2.22472521865106e-05
-1.04164965113657e-05
-1.8085855262908e-05
-1.86521209072361e-06
4.94206347600563e-06
-9.67468114836643e-06
4.61760170612119e-06
-1.93111513937266e-05
-1.35172360829475e-05
-4.11472684727964e-06
4.76594722369871e-06
2.35731709930793e-07
-9.19288458678208e-06
-2.23067217556775e-05
-4.30245243067303e-06
-6.88771966963115e-06
-1.29932548708297e-05
-1.22068917311201e-05
-1.82458438534015e-05
-1.68482088468373e-05
-1.61995950286456e-05
-5.73448668491721e-06
9.31188187741312e-07
-6.57402348859795e-06
-1.31288397173107e-05
-3.11925101230635e-05
-2.66633347888307e-05
-2.00091792834217e-05
-1.30533896127238e-05
-1.94332448092905e-05
-9.4924494273595e-06
-6.36280341805504e-06
-6.54288256239177e-06
-2.08314487383687e-05
-9.96306919483873e-06
-2.12855490523759e-05
-9.82250460908511e-06
-6.56090117366559e-06
2.82297938800012e-06
-8.32096312933008e-06
-2.11948202297625e-05
-1.45811871321125e-05
-1.72836455649692e-05
-5.9256137010946e-06
-1.11077217804181e-05
-9.85769871581035e-06
-8.33378827164158e-06
-2.11211421120749e-05
-1.91710863874034e-05
-1.441417033353e-05
-1.14830904240923e-05
-1.58198557734687e-05
-7.73981602864819e-06
-1.80229983002027e-05
-4.85608274962441e-06
-4.11944040598889e-06
-3.77787224343803e-06
-1.55566423250063e-05
4.87784439418595e-06
-1.51903818054891e-05
-9.42850490143655e-06
-1.0391416397394e-05
-1.14304934544702e-05
-7.65175284785859e-06
-1.65871458496168e-05
-1.36986050083938e-05
-1.65778829726723e-05
-1.34796333217385e-05
-1.26385714100902e-05
-1.46457738081204e-05
-1.51386279683177e-05
-2.59501568560952e-05
-2.9543828399604e-05
-1.73498247282125e-05
-1.92723532383308e-05
-1.21703049574163e-05
-3.51939776699423e-06
-1.46164169120478e-05
-1.32887118183267e-05
-2.28127389552182e-05
-2.246071102373e-05
-1.50004590934394e-05
-1.11051488159505e-05
-4.19721694045097e-06
-1.77591330570908e-05
-4.41454885819436e-07
-9.29420712679836e-06
-7.77275690434242e-06
-9.42467935763e-06
-1.18982848309044e-05
-5.79533858459278e-06
-2.11081565358472e-05
-2.14486139011032e-05
-1.0108250648491e-05
-8.95981619093872e-06
-1.51945306433936e-05
-7.79184912661931e-06
-4.26028773782127e-06
-1.39398894175011e-05
-1.60603726624607e-05
-1.4386960398464e-05
-1.42459125900342e-05
-1.04889004797263e-05
-8.52019078411859e-06
-2.09877331077004e-05
-1.92284775990918e-05
-1.67543404241667e-05
-6.11834587251755e-06
-1.49893284984884e-05
-7.67266149560379e-06
-1.72691107813253e-05
-8.92496968003001e-06
-4.64371797254793e-06
-3.31907351307253e-06
-1.39551746509981e-05
-1.4368055196563e-05
-4.49636155022585e-06
-1.98442035538452e-05
-2.20717512647161e-05
-8.52945239268868e-06
-1.03309905149333e-05
-1.16087786120996e-05
-9.41579556207424e-06
-1.48034485996695e-05
-7.78535183467581e-06
-1.51696013209134e-05
-1.56681021365351e-05
-9.8474580252246e-06
-1.22696719551253e-05
-1.63560816390426e-05
-3.56784532427819e-06
-4.63503310460511e-06
-9.53020616075008e-06
-7.5097049812885e-06
-1.56107231498102e-05
-1.47214434289872e-05
-1.24779009637154e-05
-4.03838628868657e-06
-8.1903354139956e-06
-9.87684058734935e-06
-1.15549426421317e-05
-4.76602923068894e-06
-1.70030628203961e-05
-1.67330510929864e-05
-7.94754497102081e-06
5.94833515017622e-06
3.12763497317205e-06
-2.14139523779333e-05
-3.87038537598879e-06
-1.14333722413406e-05
-1.23059798620898e-05
1.21688455336529e-05
-2.14619443998071e-05
-1.87763246716548e-05
-7.57045414855684e-06
-1.30289536871304e-05
-1.73700546642444e-05
-5.25030694274975e-06
1.93517755766553e-06
-2.40966978830827e-05
-1.94992518382546e-05
-1.28600790728143e-05
-1.41171488131899e-05
-2.06556061681122e-05
-2.15563380263514e-05
-1.51102764609716e-05
-1.28786162400792e-05
-1.34538023850505e-05
-6.98175549816431e-06
-1.68299241584426e-05
-5.71976773901312e-06
-1.38976034378963e-05
-5.00944680157115e-06
-2.03342453068017e-06
9.06379574800543e-06
-5.34404255727812e-07
-9.69108930188638e-06
-1.12845747969635e-05
-6.29793021724805e-06
-1.38798329635803e-05
-1.32475128127937e-05
-5.79751248534999e-07
-1.11298855831585e-06
-2.4239858956751e-05
-9.95323700609842e-06
-1.09935566555672e-05
-6.22819970348293e-06
-1.20838679354217e-05
-2.00434408853647e-05
-2.66910857691881e-05
-4.06016922051093e-06
-7.26988597971424e-06
-1.89244310752098e-05
-2.62034839666832e-06
-1.37138874797467e-05
-6.45864922405514e-06
-8.34864154456705e-06
-1.8882224167737e-05
-5.46649560283101e-06
-3.35347248932926e-06
-1.80709599058807e-05
8.10550854353331e-07
-1.14024709584313e-05
-1.48450536334003e-05
-9.9534014530886e-06
-1.04392561943958e-05
-4.19781478245109e-06
-1.33236808528997e-05
-1.23580384224986e-05
-3.32910682570942e-06
-1.47952093985024e-05
-1.58170116354681e-05
-1.27801255549564e-05
-7.39542249375959e-06
2.22492215274652e-06
-5.360988808237e-06
-1.23680170729495e-05
-1.310629415554e-05
4.02097226343473e-06
-1.24287536655004e-05
-1.50698078143589e-05
-2.73894191550763e-06
-9.58540473194384e-06
7.68775628143518e-07
-2.23095134710613e-05
-9.84790321854547e-06
-9.17730791906206e-06
-5.41675418764501e-06
-2.51430795380525e-05
-1.44019834792505e-05
-2.75733136437272e-05
-1.11129117631489e-05
-1.43564349868623e-05
-6.24760036393973e-07
-1.21142862873975e-05
-1.04436539666328e-05
-2.89930866830164e-06
-1.38278844406839e-05
-2.00498311848837e-05
-1.86719646912509e-05
-5.04760586289093e-06
-1.43359596155083e-05
-2.15901092330497e-06
-1.53093689690561e-05
-2.08211206497187e-05
-5.80610608225336e-06
-1.48162157927796e-05
-1.01419523656303e-05
-8.19203133970748e-06
-1.3748761531807e-05
-1.35419285755383e-05
-1.03390749150054e-05
-1.52540293254595e-05
-1.85626280256077e-05
-1.49687027883118e-05
-2.20798048444805e-05
-1.18893610713764e-05
-1.50281342773577e-05
-1.00634777964855e-05
-2.36960120079716e-05
-2.37893035161204e-05
-1.50250572552807e-05
-3.49338938652357e-06
-2.21851078773623e-05
-4.77232216319047e-06
-1.95580829621476e-05
-8.90138223722088e-06
-1.37587177604183e-05
2.56363297865291e-06
-5.7429102509829e-06
-4.61803459464685e-06
-6.93248601754171e-06
-3.34607095858306e-06
-1.46989783285383e-05
-4.52180337624824e-06
2.35250451546784e-08
-1.87181902878718e-05
-6.97080023570659e-06
-1.10958752258535e-06
-7.31807716478286e-06
-3.92134289541704e-06
-9.48427943464942e-06
-1.73133295532573e-05
-2.55307798579588e-05
-1.33880636037864e-05
-1.6590977862719e-05
-6.76571443359812e-06
-5.22913749332422e-06
-6.12446837268584e-06
-6.65780004708188e-06
-9.67963095160405e-06
3.69196823207582e-06
-1.90117771629562e-05
-2.20591558193076e-05
-1.61284344034001e-05
-1.39030113955342e-05
-9.23470426876133e-06
-1.76574106506008e-05
-1.4626514543639e-05
-1.49021941959641e-05
-5.32336097724968e-06
-1.85835182051709e-05
-1.25734389439333e-05
-4.30977115653985e-07
-6.53347147200904e-06
-1.38127016387024e-06
-6.24610235786442e-06
-1.17689957247559e-05
-1.59522316504972e-07
-4.0243849773279e-06
-4.43755851603022e-06
-1.417142298486e-05
2.90387515276539e-06
2.87984950146082e-06
-3.36716675315021e-06
-3.39787834123459e-06
-8.20949336685716e-06
-4.8092970636694e-07
-9.29986069372594e-06
-1.58947645063146e-05
-1.5820184626593e-05
-5.13798669670164e-06
-6.63894728082091e-06
-2.45583618925617e-05
-1.10013881402379e-05
-5.31416531937055e-06
-6.44917639053621e-06
-1.9787071240349e-05
-1.53718442565881e-05
-1.98488929102102e-05
-1.75049246131708e-07
-3.75497515866915e-06
-6.77378211467418e-06
-1.02556268530498e-05
-1.82057000500358e-05
-1.1184600887262e-05
-6.16936573296017e-06
-1.17066862277621e-05
-1.37825549232548e-06
-8.96519917563232e-06
9.36763139012829e-07
-8.89834851074307e-07
5.2808598140643e-06
-3.32332639997413e-05
-1.87266762867828e-05
-7.16509394949007e-06
-1.71760887434231e-05
-1.70293689988886e-05
-5.09171709677318e-06
-2.19655734035108e-05
-5.72893190324012e-06
-1.9332844162517e-05
-1.22031408435319e-05
-8.37295703484075e-06
-2.36931634717829e-06
-1.19494921203755e-05
-1.21673829030395e-05
-1.29067186788834e-05
-1.33084819325293e-05
-9.39979908425304e-06
1.79166032394563e-07
-1.12635119162813e-05
-1.21639555935022e-05
-1.24919484149091e-05
2.03046858849426e-06
-6.2998773221992e-06
-2.12952128162061e-05
-2.12451300698209e-05
-6.83173817964213e-06
-4.75543749048509e-06
-1.5387772432633e-05
-7.82526339345758e-06
-1.15199292689555e-05
-1.78464617485477e-05
-7.89802599628994e-06
-9.85309711572872e-06
-1.67530230309138e-05
-6.94139414030432e-06
-4.38158036486634e-06
-3.32362110594439e-06
-8.53100714359671e-06
-1.34674713615326e-05
-1.50115977945642e-05
-6.07129603186493e-06
-1.48046420276167e-05
-2.13338344283128e-05
-1.92451462317625e-05
5.31003745256438e-06
-1.06870964686401e-05
-1.00855040084784e-05
-1.98692550193174e-06
-6.97466063787368e-06
-9.75831497568181e-06
-1.96645510959478e-06
-2.01062715537884e-05
-1.50080971124648e-05
-1.36234797411126e-05
1.29305035404611e-06
-9.01078896891813e-06
-7.64592369303606e-06
-5.0199446077494e-06
-6.44668528773747e-06
-1.14660540911371e-05
-1.05764282396521e-05
-1.25845581678303e-05
-5.75727297699794e-06
-3.57795338429933e-05
1.05713522981304e-06
-1.55572360173491e-05
-1.37211742217913e-05
-9.06043193481181e-06
-2.96803845344059e-06
-1.20278039278054e-05
-3.88644160760071e-06
-3.42948790382592e-06
-5.22010415174961e-06
-4.75953995760134e-06
-1.58678527352228e-05
-1.66676102615741e-05
-1.13274714835692e-05
-1.34128819942113e-05
-5.05167430446895e-06
-1.95065214359727e-05
-1.0974623151564e-05
-1.01434513172943e-05
-1.21509266164607e-05
-3.45662982346238e-06
-1.84226269791609e-05
-9.25287851090034e-06
-1.63721494108757e-05
-3.08949396364135e-06
-1.80530442336715e-05
-6.18913265007121e-06
-1.60360488554997e-05
-1.13490100305322e-05
5.21648622314783e-06
-1.49397252292377e-05
-7.56080065955521e-06
-9.03046073917385e-06
-1.33383319001219e-05
-7.25066913286213e-06
-2.45572589697763e-05
-1.49301851470382e-05
-1.04547805471765e-05
-1.80107618382524e-05
-4.04607176578448e-06
-6.58866887711695e-06
-7.19521386475357e-06
-1.13621039855394e-05
-1.46503905264708e-05
-2.84505410614027e-06
-7.12766894869727e-06
-4.34655529714425e-06
-1.2652630016718e-05
-1.18886941705324e-05
-1.65715649852664e-05
-3.24553750394215e-06
-7.13658423228221e-06
-9.37428317801293e-06
-1.28221124690775e-05
-6.14989490092418e-06
-9.81305770262175e-06
-7.13492157131933e-06
-4.36870386508605e-06
-1.18885678612203e-05
-4.14730829997223e-06
-1.62827961256674e-05
-1.23128904980899e-06
-1.27737402030185e-05
-1.42961569460686e-05
-8.14609394409015e-06
-6.183701461284e-06
-1.15498117354871e-05
-1.44382084832547e-05
-2.29324223121478e-06
-1.50690373934051e-05
-2.50286216324408e-05
-2.02504508601943e-05
-1.25500309639315e-05
-4.29420455455038e-06
-8.45971637791499e-06
-1.62425966772711e-05
-1.50115472079192e-05
-6.46183737941051e-06
-1.94840184859607e-05
-2.66228528884448e-06
-1.1878671657459e-05
-1.27399875904059e-05
-5.07405783829829e-06
-8.16876143119511e-07
-1.8078673037568e-05
-1.27770094584769e-05
-1.17482076855075e-05
-1.21132336431114e-05
-2.82920354463365e-05
-8.18295708525893e-06
-1.15348679625008e-05
-2.11940177226563e-05
-1.07602996871574e-05
-2.22522945722644e-05
-1.88427994792547e-05
-8.30193971707702e-06
-1.15439315502653e-05
-6.47621379702719e-06
-6.22639378952897e-06
-1.11340352010331e-05
-9.28113005661645e-06
-1.62988181358929e-05
-1.04261892784077e-05
-1.99269897783578e-05
-7.90707801222571e-06
-3.79986697806337e-07
-1.30142858725854e-05
-7.62441408938167e-06
-1.60795682019044e-05
-1.19707426535438e-05
-9.43390330172458e-06
-1.53051164970224e-06
-6.58829393107854e-06
-1.98048700978231e-05
-9.36305567722343e-06
-2.19153443893378e-05
-8.3789752527839e-06
-1.27592724923766e-06
-1.03839143473888e-05
-6.91385293300416e-06
-1.24665646731573e-05
-5.76223636780197e-06
3.33847046307198e-06
-2.44924670924279e-06
-9.82783342988345e-06
-6.24434771867476e-06
-9.28540735585909e-06
-1.10127444460363e-05
-1.42523764449076e-05
-1.29731586322013e-05
-3.00725697759981e-05
-1.56404880169771e-05
-8.05916884937886e-06
-2.14721492754071e-05
-7.99159189829249e-06
9.32206277936197e-08
-9.72372765895031e-06
-1.82269050513033e-05
2.32516255768143e-07
-5.86366681604414e-06
-1.02481014181957e-05
-2.56461865976214e-05
-5.91641300098764e-06
-1.71719751852294e-05
-1.57953329550774e-05
-8.14239503038165e-06
-2.93431512348321e-05
-1.69356038825922e-05
5.63669771320706e-06
-1.4433984582269e-05
-1.68941285746898e-05
-1.80441830148267e-05
-1.0636148118678e-05
-1.86988753993955e-06
1.96391480630989e-06
-2.12813438393245e-05
-3.40411478563727e-06
-1.9730638994239e-05
-8.78131560152979e-07
3.87943342047387e-06
-1.46770649469683e-05
-9.36907322431914e-06
-4.95417121789527e-06
-4.89009355811238e-06
-1.54917761480789e-05
-2.06083606817458e-05
-1.11486110877882e-05
-1.43332141907143e-05
-5.94501599943239e-06
-1.63295233211903e-05
-2.00897959210245e-05
-1.08935076163031e-05
-1.08968075030527e-05
-2.09558102065986e-05
4.63966451016069e-07
-4.68974463549881e-06
-1.03900812594041e-05
-1.16224139968985e-05
-1.96984028809377e-05
-1.93028088239878e-05
-1.15891804956094e-05
-1.27001939862536e-05
-8.56728490257372e-06
-1.99536919025844e-05
-6.78995302105965e-06
-5.41485528636516e-06
-1.4009522693667e-05
-1.88460531231701e-05
-1.66155013788634e-05
-1.34206987626079e-06
-1.55651139324995e-05
-1.66275297463721e-05
-4.83932572587906e-06
-5.52662368488393e-06
-3.64401852556383e-06
-8.24355751797788e-06
-2.19966257474348e-06
-1.9905433323428e-05
-8.48427826404411e-06
-6.89669090941604e-06
-1.28559057530434e-05
-1.47313471178962e-05
-1.72055284898695e-05
-7.00101923448264e-06
-1.66142901905156e-05
-1.45677375608089e-05
-1.25398221966836e-05
-1.56697942531446e-05
-2.0116395853784e-05
-1.73365173925722e-05
-7.24000361599849e-07
-9.44725054382783e-06
-1.71055366329466e-05
-1.72030763830415e-05
-3.38340455959696e-06
-9.20162791444028e-06
-1.94449590333522e-05
-1.88782514385299e-05
-8.01955210913955e-06
-1.95816541522184e-06
-6.46130932058797e-06
-1.43253704865036e-05
-1.72827951070403e-06
2.53252971857358e-06
-1.11687649642988e-05
-1.77512456116122e-05
-1.75284124666749e-05
-7.34498418218866e-06
-1.41012046319657e-05
-2.61911700330912e-06
-3.13037663232766e-06
-1.32926255346651e-05
-1.39792353209919e-05
-7.35311443455456e-06
-2.6128900346228e-05
-2.24461500660407e-05
-2.13145669361891e-05
-2.55042999004571e-07
-3.12316275498897e-06
-2.47707203166751e-05
6.74782561740109e-07
-1.73566077978235e-05
-1.69139813425614e-05
-2.54555591470242e-05
-1.20976020971626e-05
-1.50900468462065e-05
-1.08860026583871e-05
-1.07270526367936e-05
-9.25599182963503e-06
-2.73124544898464e-06
-7.85669620833453e-06
-1.57120181550212e-05
-1.97361510429283e-07
3.26703103821303e-06
-1.40706558427722e-05
-1.28641521064037e-05
-1.00496079431836e-05
-9.70585820066259e-06
-9.69021873674018e-06
-1.35240279145538e-05
-1.40000733158777e-05
-2.81450524417122e-06
-1.55313682781049e-05
-1.76064253893544e-05
-1.27875947794909e-05
-1.20332750967752e-05
-1.23026184748963e-05
-1.37495441022452e-05
-2.31994344898063e-05
-6.17353091576369e-06
-1.16170795767902e-05
-1.88640864275202e-05
9.35859482300999e-07
7.47163480383059e-06
-1.71573701767893e-05
-2.59846195190016e-05
3.29403244159598e-06
-2.53507919921534e-05
-1.10858424738827e-05
-2.60086982306434e-06
-1.74316806051772e-05
-5.99248041408289e-06
-4.97973337540087e-06
-2.8162342781903e-05
-1.2882927891601e-05
-4.9188326206841e-06
-4.22114021160102e-06
-1.3310791137657e-05
-1.24934567552215e-05
2.41519645352494e-06
-1.4171018650723e-05
-2.21661795206962e-05
-1.1131441647319e-05
-8.42596731732424e-07
-1.72350923368966e-05
-5.75458487502239e-06
-1.1964672783567e-05
-5.28899651951267e-06
-9.9731992538724e-06
-1.63929814396989e-05
-1.76184755051131e-05
-2.1822895275524e-06
-9.91642428847615e-06
-4.91544089025503e-06
-1.04209771795101e-05
-1.39607139133523e-05
-2.20673754347682e-06
-4.62724375530729e-06
-1.61503513003576e-05
-6.05192474500863e-06
-1.44653005396902e-05
-4.57464804268333e-06
-1.08105463751127e-05
-2.28666818390554e-05
-9.90463369704524e-06
-9.79111714953522e-06
-1.1237036203201e-05
-1.03575496638771e-05
-1.1774339838556e-05
-8.81294026235849e-06
-6.38621515930372e-06
-7.91693384268805e-06
-1.73112987497279e-05
-1.28581119648943e-06
-1.20402144976775e-05
-2.49156688291449e-05
-1.38058366643366e-05
-1.71133551842425e-05
-1.51470266470039e-05
-2.23320459996077e-06
-1.8652307760598e-05
-1.82784433593579e-05
-5.2834084637052e-06
-7.886318258658e-06
-9.61180072713542e-06
-5.81412212678502e-06
-1.74205346603545e-05
-5.73202670040779e-06
1.83276967915122e-06
-6.6824638491481e-06
-6.47115793588405e-06
-7.35408428378765e-06
-6.05634215955534e-06
-1.81888563222802e-06
-1.82313610734139e-05
-1.88613067973991e-05
-1.02296505250208e-05
-1.13898985131093e-05
-1.3875605166655e-05
-1.81487730593294e-05
-9.71573852870625e-06
-1.72269035621294e-05
-1.18084628525272e-05
-1.62698914210902e-05
-7.14335391036961e-06
-8.47269283623296e-06
-6.914413087081e-06
-1.30558524540054e-05
-3.11434643691956e-05
-1.28941077639876e-05
-3.08109309323306e-06
-1.88749009685189e-05
-1.47455393371487e-05
-1.54248172679001e-05
-1.60997473598412e-05
-2.60414723095403e-05
-4.38455870752156e-06
-1.46186236891825e-05
-5.8419668078147e-06
-1.31385453197538e-05
-8.63566096622396e-06
-2.26180007039558e-05
-1.1254164751166e-05
-1.55567589133506e-05
-2.8336726221832e-07
-9.11955383026509e-06
-3.4394083532712e-06
-1.39114352579161e-05
-1.2555087073352e-05
1.86222030339916e-06
-7.32720009104946e-06
-2.72478315425199e-05
-1.31830857684873e-05
-1.7183105583011e-05
-1.69018522949168e-05
-8.93093873255507e-06
-1.69181242611986e-05
-5.71871199820676e-06
-3.01030678476108e-06
-1.19908875829196e-05
-1.23891697145499e-05
-4.80411692726244e-06
-6.54905412399253e-06
-1.89587825926459e-05
-1.25424711605671e-05
-1.75872661438677e-05
-4.51544872788557e-06
-1.46045306988118e-05
-9.63793321411548e-06
-1.39970051348108e-05
-3.84730087443069e-06
-1.88526661375283e-05
-1.01426824571462e-05
-1.45185503988634e-05
2.25959493432871e-06
-4.04143472805943e-06
-2.39160306086104e-05
-1.74533199835263e-05
-1.72992715751252e-05
-4.09360990318847e-06
2.91791829359647e-06
-1.02783952188273e-05
-1.34637832109604e-05
2.83447000021834e-06
-9.50998968082153e-06
-1.90360142838203e-05
-1.20407057822857e-05
-5.30735048851392e-06
-1.08230075067388e-05
-1.32320638212304e-05
-4.80314486101841e-06
-1.11258987407088e-05
-1.22477223076386e-05
-6.39488736249567e-06
-8.58713653918653e-06
-1.34808033773432e-05
-8.31680341527803e-06
-1.8287107676318e-05
-8.86726184675248e-06
-1.10562196923508e-05
-1.17662870304914e-05
-2.13836494699441e-05
-9.68689074426463e-06
-2.42210536609892e-05
-1.44002400875077e-05
-5.99695716161201e-06
-1.16955241767563e-05
-2.03786380176713e-05
-1.28149453770458e-05
-1.80791981326365e-05
-4.49089706091899e-06
-6.50582982477482e-06
-1.11723948042278e-06
-4.83440654161778e-06
-4.66537043698499e-06
-2.29821714613698e-05
-7.08909991491849e-06
-2.36576751918239e-05
-1.33955733822936e-05
-3.48558321282145e-06
-1.2071902608139e-05
-1.82865373965859e-05
-3.02959865524269e-06
-9.95287908982377e-06
-1.12017856446573e-05
-1.60712063766421e-05
-2.29054814494224e-05
-2.10197900808376e-05
-9.45343742179815e-06
-3.87719518709596e-06
-1.64296434705222e-06
-1.14011403482025e-05
-8.35849625863436e-06
-1.17983365827255e-05
-1.55095397135602e-05
-1.48717375238594e-05
-2.56070111144289e-05
-1.86356714991336e-05
-1.34173078927469e-05
-2.50085643534245e-05
-1.70321204494148e-05
-2.08977343600944e-05
-1.74966242996813e-05
-1.06453802287088e-05
-1.61256465253078e-05
-1.16945364321815e-05
-1.22976913344465e-05
-1.10640744738434e-05
-8.51003972555581e-06
-1.2935171478969e-05
-1.5469219756187e-05
-1.18481566577429e-05
-1.35768720038579e-05
-1.80240134429411e-05
-9.30172949128298e-06
-1.90823058710336e-05
-1.45156933435115e-05
-1.44368452749383e-05
-7.35629030990285e-06
-2.45158654556709e-06
-1.97228471771794e-05
-1.5841370732486e-05
-3.82028381406494e-06
-2.094425664225e-05
-5.27710597684175e-06
-1.21996559596447e-05
-3.30310067068453e-07
-1.31302648060592e-05
-6.75097321310401e-06
-7.4783781608229e-06
-2.95404447128517e-05
-2.94405248235489e-05
-1.90227413293196e-05
-5.67007873518327e-06
-8.1927850540329e-06
-9.78401513334279e-06
-8.83967341666453e-06
-1.51835432953044e-05
-1.84935506094135e-05
-1.05957570554356e-05
-6.13990136037581e-06
-2.43682646550982e-05
-1.4232171214798e-05
-1.88189927268617e-05
-1.51684502361298e-05
-4.71155265134619e-06
-1.90634248008157e-05
-5.99903851827276e-06
-1.73394628910355e-05
-1.11541918665242e-05
-1.12752954638019e-05
2.09472929952893e-06
-1.21910906824465e-05
-1.28035487390857e-05
-2.32489715376122e-05
-1.20734998325623e-05
-1.71844454149894e-05
-1.87500162645418e-05
-1.2802457767682e-05
-2.35403951027569e-05
-3.60622179742394e-06
-7.83840311012308e-06
-1.1131867575689e-05
-7.45250962019346e-06
-2.90545733236323e-05
-2.50898174141212e-05
-1.3881479932619e-05
-1.08298511419292e-05
-2.41029728136656e-05
1.89845189787913e-06
-1.47918183377449e-05
-5.41948649172482e-06
-2.4006032095754e-05
-1.09972717532312e-05
-2.03340103085304e-05
-1.80913795589816e-05
-1.88149656016684e-05
-2.47250271007041e-05
-1.30529995610956e-05
-1.02177353840933e-05
-2.05851115723621e-05
-7.66941764784748e-06
-1.28286197966366e-05
-7.3515709396535e-06
1.15321070763873e-06
-1.67790811033188e-05
-6.08244056665443e-06
-2.77155535796886e-06
-6.27032495969597e-06
-1.12957497461479e-05
-4.38493400720668e-06
-2.5563002676804e-05
-1.21523411864338e-05
-1.13091367430582e-05
-2.23201229003253e-06
-1.03453734791189e-06
-4.61503558590406e-06
-1.23139054253833e-05
-1.53382059028294e-05
-1.33688965307072e-05
-1.41242434380485e-05
-8.32906927067172e-06
-2.28202800891668e-05
-8.17410291796292e-06
-8.58147229946333e-06
-1.6445079616711e-05
-1.08466076434167e-05
-5.29111621729804e-06
-1.57314167743993e-05
-6.95650950317244e-06
-5.32504700328082e-06
-5.03740173451197e-06
-1.35930894140083e-05
-1.5619812148568e-05
-1.21126012494153e-05
1.13657479018616e-05
-2.06508766950746e-05
-1.89489037872759e-05
-9.42786346125771e-06
-1.96309077027206e-05
-9.34079286920763e-06
-8.37261767323375e-06
-1.65557306156981e-05
5.84880754207274e-06
-1.43146905018542e-05
-1.48516773444386e-05
-1.40795714453106e-05
-1.05330411058035e-05
-1.3791845170062e-05
-1.17076531934884e-05
-1.89169909454688e-06
-2.69986219060859e-06
-1.77414333899257e-05
-2.53167812673763e-05
-1.67180853526061e-05
-5.64835684835389e-06
-5.84497583797921e-06
-1.31303808590332e-05
-2.0378532332598e-05
-1.30100157024862e-05
-1.99610660455316e-05
-8.59904457123946e-06
-1.04416954793556e-05
-1.0234991273525e-05
-1.48814985441343e-05
1.54793286618652e-05
-9.54537124321627e-06
1.23745408186618e-07
-1.33949503257559e-05
-1.49764431525797e-05
-1.01018156471419e-05
-8.16797556693052e-06
-1.27882326531637e-05
-1.18725662294898e-05
-3.00635275209743e-06
2.30204770059022e-06
-1.03416629155015e-05
-1.54242710702859e-05
-9.64376532569663e-06
-1.03349424199061e-05
-1.1653038856697e-05
1.38238819213926e-06
-1.24606574292701e-05
-1.53111976296051e-05
-1.07239885755586e-05
-2.01418237159293e-05
-2.19043787535226e-05
-1.25318323550598e-05
-9.0733745509118e-06
-1.13465921879572e-05
-1.35918573093626e-05
-2.49156171120975e-05
-1.39457250830918e-05
-2.09567694629427e-05
-1.59793617136338e-05
-6.27905392716164e-06
-1.13979076520385e-05
-1.28148057627605e-05
-6.77129168061797e-06
-1.77830463531391e-05
-1.75238803843707e-06
-1.30021303639821e-05
-8.11424785842694e-06
-5.82156046587012e-06
-1.61525913783698e-05
-7.49634423474808e-07
-8.85715820502878e-07
-6.72248422651265e-06
-2.15470915357263e-05
-1.10164533577563e-05
-9.11394568107434e-06
-2.63685608110144e-05
-1.05113587335825e-05
-8.97860279332495e-07
5.4263812290368e-06
-5.8825449892468e-06
2.72692528175869e-06
-2.80221753794865e-06
-4.65719343558442e-07
-1.15408252629308e-05
-6.9057233006815e-06
-1.43150310324855e-05
-3.80972734668803e-06
-1.44590343031471e-05
-7.34178079016595e-06
-1.97083007878032e-05
-2.48791631731954e-05
-1.12568776863534e-05
-4.03567447055904e-07
-2.09496219104949e-05
-1.11054285922968e-05
-1.43672915173223e-05
-2.16770649223692e-05
-1.08118356098559e-05
-2.11748859909379e-05
-1.68536550278935e-06
-1.28998902881809e-05
-9.96364491762174e-06
-9.96756719900596e-06
-1.07329713675373e-05
-1.41707462383557e-05
-1.63704160155971e-05
-1.69128765362976e-05
-4.36770097677335e-06
-2.20725299764023e-05
-1.57448581782159e-05
-1.47952327402894e-05
-9.74020851917182e-06
-1.13755236654285e-05
-6.03991753525958e-06
-4.48445204657169e-06
-1.71293141370772e-05
-1.71689672450665e-05
-4.25234927122638e-06
-1.32734312635207e-05
-1.79115105910008e-05
-1.44870768667337e-05
-2.38142931862841e-06
-9.71681308178514e-06
-1.08859026247686e-05
-1.49310321223469e-05
-1.66487446667559e-05
2.85113179097233e-07
-1.11659314764719e-05
4.55763093460864e-06
-1.24303312120962e-05
-1.75504247263536e-05
-1.74444521865733e-05
-7.51222433666529e-06
-7.29976003731521e-06
-1.91488320311728e-05
-1.63325240367172e-05
-1.50707952249188e-05
-1.23201533187954e-05
-1.52552497828282e-06
-3.35719286143282e-07
-1.57811620002766e-05
9.21386908781271e-06
-1.78308768455964e-05
-1.789550752359e-05
-1.14316183907588e-05
-4.54485411199086e-06
-1.12989134138189e-05
-1.37524424076451e-05
-1.19131204987572e-05
-7.808859059282e-06
-1.24454040465714e-05
-7.35883978326416e-07
-9.89792573321544e-06
-2.24969094649101e-05
-1.55160507975234e-05
-1.54412836591539e-05
-4.64795389318565e-06
-9.27878351194514e-06
-5.77616784160277e-06
-1.83722284701252e-05
-1.07880042759112e-05
-2.10771696811266e-05
-9.3473478394745e-06
-3.20853519371088e-06
-1.61925089246541e-05
-2.53181099049486e-05
-1.18056326787451e-05
4.29438652898355e-06
-1.80651713197736e-05
-1.93346637166299e-05
-2.01241276045902e-05
-5.15301136267122e-06
-8.53608479619829e-06
-9.43769437471838e-06
-1.44360317413619e-05
-8.41003712965214e-06
-6.09154228529976e-06
-1.83200966735519e-05
-3.94407544958343e-06
-2.46000057734183e-05
-7.09152129036257e-06
-1.00138820205446e-05
-1.89930309479355e-05
-3.28251680978648e-06
-2.8273185430858e-06
-6.88054706963837e-06
-1.73803077599961e-05
-5.24231189172253e-06
-1.00470877144113e-05
-1.5450361085848e-05
-1.1597437542553e-05
-6.71579631236547e-07
-2.25894120376686e-05
-5.84199585380172e-06
-1.620466169564e-05
-1.1932697669334e-05
-1.60844970310329e-05
-4.84047113364424e-06
-1.69214206941111e-05
-1.56383063301427e-05
-7.54008991682577e-06
-1.45180603160149e-05
-1.63176350297008e-05
-1.53800762401202e-05
-4.44331713855951e-06
-1.54286590043401e-05
2.97403528476062e-06
-2.04649384719517e-05
-4.24208064010696e-06
-1.0852964045231e-05
-2.10827785132041e-05
-6.29668175121054e-06
-2.65950558575278e-06
-7.36515188080484e-07
-1.57482561344895e-05
-1.74499721279905e-05
7.38905943720331e-07
-1.07950973885386e-05
-8.12448460032768e-06
-7.48889200809129e-06
-9.66176086130349e-06
-1.40753534731331e-05
-2.06225692742084e-05
-1.66766330380736e-05
-2.79908991543876e-05
-1.64961329497807e-05
-5.03339322331074e-06
5.33499823933112e-06
-5.61622654274137e-06
-2.22864575055645e-05
-1.57162054706491e-05
-5.09700541086924e-06
4.32975205328274e-06
-1.6394536943228e-05
-1.57726765662473e-05
-9.565215674633e-06
-4.35356249161055e-06
-2.59950576570807e-05
-1.53594336123044e-05
-1.70139085355986e-05
-1.49643966324289e-05
-4.60073238291776e-06
-1.06545042018398e-05
-2.61492352196821e-05
3.58777704431074e-07
-1.77296003582017e-05
-1.53020431413326e-05
-2.31413248282728e-05
-1.59232546496346e-05
-2.45555475461324e-05
-3.87217465216182e-06
-3.29760413755525e-06
-2.39847157778667e-05
-1.45240996040921e-05
-8.27635705127345e-06
-1.76944000153687e-05
-1.44266122848969e-05
-5.86189712976533e-06
-6.1771398474671e-06
-1.39461605626365e-05
-1.28374339797648e-05
-2.11264974350751e-05
-6.66767516442374e-06
-1.52915080834477e-05
3.81006469214288e-06
7.522938750573e-08
-6.49379088384254e-06
-6.33416996040843e-06
-7.36832340822841e-06
-2.01263372574665e-06
-1.12270620599035e-05
2.01457779859232e-06
-6.04541417964909e-06
-1.16673678086463e-05
-7.14054727989534e-06
-7.84642847053717e-06
-1.08246441057626e-05
-1.76201404116938e-05
-1.25035500169475e-05
-1.62830659109624e-05
-1.6393455706849e-05
-2.96271214886218e-05
-4.8502711719383e-06
-6.01893239951395e-06
-1.96706451900773e-05
-1.60302401733937e-05
-1.58479269674569e-05
-8.80211137310338e-06
-7.27594958481802e-06
-1.52954980911991e-05
-5.10164708395873e-06
-1.73918478844355e-05
-1.68149710527976e-05
-1.80928639682981e-05
-1.67028600019276e-05
-9.40771861431385e-06
-2.60474243816648e-06
-1.11626187979911e-05
-5.02187118688697e-06
-2.08457466897826e-05
-7.41693356223968e-06
-8.50095458505834e-06
1.46950425639019e-06
-2.61334104986259e-06
-1.00831385569307e-05
-1.29565545239084e-05
-1.33103414049646e-05
-1.42158338722486e-05
-1.46838343922359e-05
-3.70306391666943e-06
-2.13734264974737e-05
-4.70061807535218e-06
-4.1604332512463e-06
-2.3478224843649e-05
-1.19799882367733e-06
-4.2269384380298e-06
-1.75622982813638e-05
-6.9816506325173e-06
3.56640912110811e-07
-6.54150529255641e-06
-1.2598641835977e-05
-2.48829662659164e-05
-2.44878648259874e-05
-1.17233459257256e-05
-1.96915190366311e-05
-7.70031658655907e-06
-7.28226844647957e-06
-7.60271508221158e-06
-5.11516038448449e-06
-1.85786261138918e-06
-1.08174663436819e-06
-8.35639398540888e-06
-3.63759378461076e-06
-1.01025563330241e-05
-1.49426362458061e-05
-1.34972846875413e-05
-1.4950893564959e-05
-1.78551583006568e-05
9.41078652490464e-07
-1.92066752070339e-05
-1.39518516069666e-05
3.65242045963559e-06
-8.59221751798854e-06
-1.66210385144498e-05
-2.30455515262282e-05
2.05238816502924e-06
-1.14663890200499e-05
-1.60895377391387e-05
-9.3546929779865e-06
-1.3052775339731e-05
-2.742868066877e-07
1.79860064754587e-06
-1.97176589912658e-05
-6.62218538806624e-06
-2.01702710224552e-05
-1.76419928814208e-05
-6.79901380485513e-06
-3.96905378261649e-06
2.30939888524863e-06
-3.67507663842675e-06
2.60431446179433e-06
-1.26329631315246e-05
-3.95055012117823e-06
-1.76458719134585e-05
-1.08654945872936e-05
-8.98231021901355e-06
-5.57900299053405e-06
-9.43092276733556e-06
-6.00835150111874e-06
-1.92017940654674e-05
-1.81706710033815e-05
1.04968242168442e-06
-8.19897577337466e-06
-1.80206236127527e-05
-4.41973170881246e-06
-1.41305310956409e-05
-1.69008721706009e-05
-7.22259833365569e-06
-2.30985169085346e-06
-2.05726868331973e-05
-1.87334792550072e-05
-2.34231476878329e-05
-6.63704162726423e-07
-3.15535645769312e-06
-2.38211372721265e-05
-1.24551942203439e-05
-9.67456114985515e-06
-1.72695233890255e-05
-6.02853406312632e-06
1.56848100479064e-05
-1.9295977867886e-05
-1.634198580609e-05
-2.15823371678855e-06
-5.50816609958781e-06
-1.22892461586565e-05
-1.68828989641632e-05
2.23018494624351e-08
-1.66660103569588e-05
-8.384624143412e-06
-5.41051857463879e-06
-6.77131839944266e-06
-8.30363914095792e-06
-6.2094266660628e-06
-1.45280175676995e-05
-6.20923230825471e-06
-7.42263653566843e-06
8.4390207014215e-06
-3.2597265753867e-06
-2.75060691772074e-05
-9.99465448067028e-06
-1.0775896636515e-05
-2.34325502136851e-05
-3.17471911372611e-06
5.25656261134747e-06
-9.59557449965047e-06
-1.58690324662437e-05
-1.47023994737872e-05
5.69892830037538e-06
-1.41521154042383e-05
-1.33204874270993e-05
-1.70618329309807e-05
-7.82404360858841e-06
-1.07597029658625e-06
-2.23708229183198e-05
-1.05005712577556e-05
-2.31092000686746e-05
-1.8374687610366e-05
-2.02335936837239e-05
-7.86643280015384e-06
-1.94453552057198e-06
-1.15349862232317e-05
-4.5801095972987e-06
-7.30081366673679e-06
-7.36291078548976e-06
-1.03709452159368e-05
-5.76535998530217e-06
-1.55303647449489e-05
-3.71002662780992e-07
-1.89302029381105e-05
-1.0832384225752e-05
-2.59619426117334e-06
-8.64880132228513e-06
-1.19344515200579e-05
-1.6499049191294e-05
-1.7073133933679e-05
-1.13006300868498e-05
-2.23511830966827e-05
-1.60415223000779e-05
-6.64030364741573e-07
3.5792380492136e-06
-1.33840588011177e-05
-2.64541919394676e-05
-2.11481786740308e-05
-1.51260970902366e-05
-6.35848334612606e-06
-1.30648380795583e-05
-1.08222383461364e-05
-1.76148323540819e-05
-1.70250140035799e-06
-2.21958683118227e-06
-2.93672003788748e-05
-9.52096590782354e-06
4.1416688939496e-06
-1.44247313871126e-05
-1.88812375593249e-05
-5.15975712000593e-06
-1.43516257840647e-05
-1.18060178888978e-05
-1.52090965133329e-05
-1.40758964145601e-05
-1.08989969013496e-05
-1.16527075111871e-05
-1.30682746969326e-05
4.09325440146345e-06
7.14487604409009e-06
-1.84519757620701e-05
-2.08650366288919e-05
-7.52088558075834e-06
-1.50082166377312e-05
-1.90884150423382e-06
-2.21918931834316e-05
-1.85318027326376e-05
-9.69720426113046e-06
-1.54542147940877e-05
-5.6788253406544e-06
-1.0093408048021e-05
-3.40241023074609e-06
-1.91119943937698e-05
-8.98901332371646e-06
-3.75754491256769e-06
-1.61832127277734e-05
-1.71665092899544e-05
-7.69559428578488e-06
7.56057188809689e-08
-1.93342635919114e-05
-1.25441243305891e-05
-3.57703472012886e-06
-1.58354850966951e-06
-1.584706197821e-05
-2.13777612376418e-05
-1.84114664497258e-05
-1.56944573693896e-05
-1.58547111497e-05
-1.39105828166037e-05
-1.6708332056411e-05
-4.18490729863054e-06
-2.12912469313523e-05
-8.12076379071143e-06
-1.38327969675379e-05
9.11347534838681e-07
1.98642799432952e-06
-1.24980356335944e-05
-1.65244741176273e-05
-1.61949177780604e-05
-2.5144812834154e-06
-2.80689690856037e-05
-1.58573884928627e-05
-1.0540464283206e-05
-1.0256034368668e-05
-1.52864907454473e-05
-3.34276054345644e-06
-1.95722106695694e-05
-1.61722572981113e-05
-1.08425355695946e-06
5.24286476804192e-06
-1.77592240312325e-05
-4.15538627876745e-06
1.40041426275024e-06
-7.38608792332219e-06
-1.79310492275419e-06
-1.7750512886746e-05
-1.50576760480813e-05
-4.05459642310668e-06
-1.78911152869657e-05
3.37432525626879e-06
3.63765166352376e-06
-1.67425003967387e-05
-1.83289661084047e-05
-1.74419774415583e-05
-1.70520171632656e-05
-2.1321807864928e-05
-2.56863160116794e-05
-1.20349836747217e-05
-1.38695247736396e-05
-1.40949121267761e-05
-4.98195635782843e-06
-1.78612710739723e-05
-8.70109394333381e-06
-1.24416752520269e-05
4.48517431302743e-06
-3.77333259832035e-06
-2.01532834494688e-05
-2.92822444871403e-06
-1.00558280782642e-05
-2.21422510101042e-05
-1.71522059883181e-05
-3.14307533666976e-07
-7.7836127625537e-06
-4.63666015510475e-06
-5.95033851075044e-06
1.6481190183607e-06
-1.4962062837899e-05
-3.88180265397354e-06
-2.24162083772731e-05
-1.79836662579553e-05
-2.82572398328794e-05
-7.27887078374218e-06
-5.46537473930629e-06
-7.8947600113314e-06
-1.87010346938262e-05
-1.32323071800555e-05
2.32900009816148e-06
4.44459764941652e-06
-1.43354073224927e-05
-9.67790602748452e-06
-1.46702193459829e-05
-1.59595755296218e-05
-1.73387506838091e-05
-1.34450255939001e-05
-9.24953105331422e-06
-2.68993222874094e-06
-1.48561272196424e-05
-3.11826056067668e-06
-6.27267648844295e-06
-2.07607885658536e-05
-1.24700039942059e-05
-1.80598699411366e-05
-1.90818545181046e-05
-1.01068799193217e-05
-1.41239830555104e-05
-1.24518500769121e-05
-2.09740153001751e-05
-2.817664206053e-05
-9.28401055651046e-06
-3.52952072272593e-06
-1.32746283640391e-05
-1.20872659710339e-05
-9.62198073526189e-06
-2.05212279319238e-05
-8.49498110813158e-06
-8.86060825670194e-06
4.24802204339676e-06
-1.34305791395947e-06
-3.15719428990084e-06
5.84077364765381e-06
-1.1341997999789e-05
-1.13842917145471e-05
-1.13854081497086e-05
-1.27135925698419e-05
-1.06075961102786e-05
-7.33722138935829e-06
4.90954087700891e-06
-1.88394730556093e-05
-1.54201222640166e-05
-9.99303137012556e-06
-3.37013680878709e-07
-1.41680035521948e-05
-1.10970277282038e-05
-7.15104811000138e-06
-7.13294127119798e-06
-2.88875887016766e-07
1.19968481668688e-06
-2.00824287303237e-05
-1.64388298781361e-05
-1.86422978801443e-06
-6.40756379676392e-06
-8.95970244372024e-06
-6.55553845724025e-06
-9.67339652867487e-06
-9.55122963860609e-06
-3.29023663144708e-06
-6.63940203327954e-06
-6.66675710907323e-06
-1.62081785687527e-05
-5.67367001375901e-06
-1.47462296962662e-05
-3.13582170308143e-06
-6.23990529232531e-06
-1.54771622428558e-05
-5.50805214752616e-06
-9.77561588164345e-06
-4.96832761275441e-06
-1.53276182189447e-05
2.62521067540198e-06
-2.14627710830417e-06
-5.61482635809333e-06
-8.44368303150095e-06
-6.38873194860574e-06
-4.07591182987712e-06
-2.78735814330982e-05
-1.15310652530627e-05
-1.43884393727503e-05
-9.14415134460778e-06
-1.29068601757944e-05
-2.02240318821478e-05
-6.51520377731581e-06
1.08702222342767e-06
-3.95308936348912e-06
-1.45753645157703e-05
-1.69209192950854e-05
-7.8927798250835e-06
2.52032111056508e-06
-5.57582601791181e-06
-2.19941939751181e-05
-1.22033921285039e-05
-9.09476200435051e-06
-8.97871157046076e-07
-2.06378908330072e-05
-2.00811070699511e-05
1.44165233857535e-06
-9.8874698066906e-06
-1.88734224827209e-05
-3.83892206300632e-06
-1.49002077322204e-05
-1.4175836916329e-05
-6.01625031794584e-06
-2.41711892047552e-07
-7.19223168483867e-06
-5.82232029890259e-06
-1.68720345558593e-05
-5.40246718559451e-06
-1.49142079168441e-05
-1.57378869450188e-05
2.45231336861013e-07
-1.20594805380033e-05
-1.46258873949091e-05
-1.50513970879291e-05
-1.54685835455641e-05
-1.03240436433183e-05
-1.08332236789717e-05
-1.98916036633956e-05
-1.70429302505381e-05
-7.37581265785851e-06
-8.85006592374762e-06
-1.41310711991709e-05
-1.95484394529857e-05
-1.10895722835154e-05
-1.70993152233673e-05
-2.2273037258434e-05
-3.9589778302346e-06
-6.32101533004476e-06
-1.99245327937351e-05
-1.35679264465179e-05
-4.69710398058462e-06
-2.4275652318866e-05
-1.69911500485135e-05
-8.10589605529683e-06
-2.30864165539416e-05
-2.55694977804068e-05
-1.5634878918731e-05
-1.41903999371263e-05
-2.07645508809415e-05
-1.46928543838119e-05
2.51142902031371e-06
-1.3386698186161e-05
-1.11732532673692e-05
-1.73385321198878e-05
-1.49965050407976e-05
-1.60724974427613e-07
-1.77368727016384e-05
-7.6511148056649e-06
-9.45352150857509e-06
-5.33880170541972e-06
-6.30600859899936e-06
-1.78424012265374e-05
-1.45211125976105e-05
-2.88276158937557e-05
-1.80808635869871e-05
-1.63881979141947e-05
-1.23757211097103e-05
-1.19214427289615e-05
-3.77169283141411e-06
-1.72196160107246e-05
-1.16368406907878e-05
-2.03681914673756e-05
-2.50110338314671e-06
-1.83494651589679e-05
-3.32038924942457e-06
-1.22037447718306e-05
-2.28751858338928e-05
-1.22410640386617e-05
-7.48721869044077e-06
-1.21562993920993e-05
-1.29784796914684e-05
-1.5362965397707e-05
-1.78439252657333e-05
-1.77919677990608e-06
-4.17918012867263e-06
-9.34307973811621e-06
-8.02310368309305e-06
-8.32550031228525e-06
5.33499315900498e-07
-2.21855424908187e-05
-1.84179099000932e-05
-7.22603613901648e-06
-1.40015936309062e-05
-4.10520812481829e-06
-1.56139118619008e-05
-4.35580512511518e-06
-1.60805792838405e-05
-2.17013522799692e-06
-2.03052917437219e-05
-4.93803109437035e-06
-2.48488582411761e-05
-1.22069209040943e-05
-1.19035260795602e-05
-2.34612712141913e-05
-9.7116905259478e-06
-1.26482925158302e-05
-1.82320228489461e-05
-4.52497491620989e-06
-1.36482188395823e-05
-1.61554694054081e-05
-5.63101050053876e-06
-1.99267372490667e-05
-9.74308966246789e-06
-2.10643705393262e-05
-4.58087670552194e-06
-1.56821090858065e-05
-1.51202246573344e-05
-2.50082342771273e-05
4.27078874913798e-06
-9.60009583017046e-08
-9.98466474418422e-06
-1.77975017831694e-05
-2.6737042363186e-05
-8.69090148419583e-06
-1.07185370242708e-06
-1.00013887972037e-05
6.65104706006717e-07
4.3718081243677e-06
-1.28553083402685e-05
-1.07311610395309e-05
-3.74377998253018e-06
-1.18565726036611e-05
-1.28657762222306e-05
-5.00754842687396e-06
-1.01876797415057e-05
-2.77863018444739e-06
-1.82515965298565e-05
-1.78413120954314e-05
-1.92512667091415e-05
-6.56719722082005e-06
-4.91633382397732e-06
-1.39072951232238e-05
-2.16525933844181e-05
-2.66024149280982e-05
-2.41735762880402e-05
-1.98868753679332e-05
-3.72504978245555e-06
-8.30544284833916e-06
-2.66172228463893e-06
-1.23899611277309e-05
-2.4522661675813e-05
-8.63907531988131e-06
-1.14954130880254e-05
-1.52995807150599e-05
-1.31918822971497e-05
-5.79876901633621e-06
-1.51068406121196e-06
-7.44444207654941e-06
-1.2765156340386e-05
-3.55694519173954e-06
-1.17914787155314e-05
-1.34291985888283e-05
1.09516117959615e-05
2.11885198938707e-06
-7.3860192991974e-06
-1.64013687351015e-05
-1.5359553960589e-05
-2.65245604805933e-06
-1.81077570618555e-05
-7.6577505369241e-06
1.04751995370782e-05
-1.02264084637075e-05
-2.15744095705437e-05
-7.97430483227101e-06
-1.47851362352412e-05
-1.19553172263498e-05
-6.96010947648657e-06
-7.58393659109643e-06
-1.68882408224729e-05
-6.58438785269878e-06
-1.95563216023811e-05
-6.33887855220087e-06
-9.47238331170237e-06
-2.8376762836524e-06
-9.43792078272854e-06
-1.04765383415898e-05
-1.40249678989726e-05
-2.0794153491123e-05
-3.77946092823657e-06
-8.11453870360235e-06
-1.44417271790191e-05
-8.4673993173263e-06
-9.43475055361184e-06
-1.17591425138891e-05
3.36721991696575e-06
-1.58963519184594e-05
2.36901286611515e-06
-4.46026472964844e-06
-2.16458582674926e-06
-1.17644657069861e-05
-1.2936124224894e-05
-8.37399147927591e-06
-1.55766633215956e-05
-9.59110258367511e-06
-2.41031342626474e-06
-1.90905323811113e-05
-1.94861233758201e-05
-1.24373638932777e-05
-1.18254053469956e-05
-1.26281384017635e-05
-1.10832624093604e-05
-5.3729755638641e-06
-3.01777810312151e-05
-1.11143731926044e-05
-3.78485679025957e-06
-1.76201921654199e-05
-2.18942333089619e-05
-1.21816988008331e-05
-9.28670564926818e-06
-9.78973558474733e-07
-2.10358140389092e-05
-1.84948909542616e-05
5.39924895113394e-09
-1.45329796532636e-07
-1.06112080086742e-05
-1.56095629254717e-05
-1.18220310011275e-05
-8.65853555284143e-06
-1.63644487423809e-05
-9.57460951681879e-06
-9.79504029561047e-06
4.02380654967111e-06
-9.46960457153864e-06
-1.38376554460615e-05
-1.11411059442023e-05
-2.49237523519498e-05
-1.66362475119729e-05
-1.20103866695469e-05
-1.29655367211898e-05
-8.62198412807309e-06
-1.11330257515183e-05
4.2295146846504e-06
-1.66486491716243e-05
-1.56313671736167e-05
-9.96250252584748e-06
-1.52907965620172e-05
-5.46749198731639e-06
-8.60473640204213e-06
-7.08200430243502e-06
-9.63055243381971e-06
-8.47301341846769e-07
-4.66714759220922e-06
-4.24964337543107e-06
-2.52664207271788e-08
-1.28367792724095e-05
-3.11335244980445e-05
-2.13626754397709e-06
-1.97557824502113e-05
-2.13873058750494e-05
-7.05747357152328e-06
-4.8719782742047e-06
-1.15526880587515e-05
-2.18660514727759e-05
-2.10681272569273e-05
-1.66276062061181e-05
-8.63867130366822e-06
-2.69865088097798e-05
-1.86257170553476e-05
3.1790805186227e-06
-7.43759218828198e-06
-1.05373858460195e-05
-4.27769018744331e-07
-7.17316567624833e-06
-7.69891595439045e-06
-1.73212893614339e-06
-1.23426575250621e-05
-9.61561026294726e-06
-8.41702535735918e-06
-6.66408652841719e-06
-2.78718511693282e-05
-2.24559887144016e-05
-2.17429388974646e-05
-1.45223623222203e-05
-1.43180972039773e-05
-2.3601852815193e-05
-7.0534814509939e-06
-1.5385760416399e-05
-8.54049094870818e-06
1.44071642071187e-06
-1.61218332883812e-05
-4.76686632590395e-06
-5.39226435395304e-06
-6.87899501949162e-06
-1.5876047331287e-05
-1.00509510393907e-05
-1.26407585627089e-05
4.54059758938496e-06
-1.47096871372484e-05
-4.57402757423726e-06
-1.3616163128915e-05
-1.19518926757089e-05
-2.02983502349509e-05
-1.49609753232712e-05
-1.40471164799297e-05
-2.24156964712518e-05
-1.41039256283166e-05
-1.0867820531286e-05
-1.71184589898211e-05
-2.00767380437678e-05
-4.76022347411367e-06
-6.35962744177626e-06
-1.47233787158363e-05
-1.50105260246047e-05
-1.74992264623223e-05
-2.25021835828598e-05
-1.1563917035905e-05
-7.32567289465044e-06
5.78005400769817e-06
-6.52739251515466e-07
-3.67067522026274e-06
-1.33827054371776e-05
-1.06998938456223e-05
-1.29332896941645e-05
-1.94222590915443e-05
-7.12996883784892e-06
-7.48429426772167e-06
-1.79142901042285e-05
-2.17629574814405e-05
-2.35818491838859e-05
-1.42128720034676e-05
-4.49841912403954e-06
-8.6830937016116e-06
-2.18993713249288e-05
-9.09337748204603e-06
-1.13625464646773e-05
-1.54125925818302e-05
-8.23334936727669e-06
-3.50200552522589e-06
-1.9908260301282e-05
-1.41434765234575e-05
-1.25218988021087e-05
-1.37655450531311e-05
1.44743251204833e-06
-1.40941763972167e-05
-1.43349541757832e-05
1.0747335672671e-06
-1.30182095391426e-05
-9.807911093425e-06
-1.82150573001516e-05
-1.43010829713302e-05
-2.30108623657899e-05
-1.80925149105912e-05
-1.86637057056563e-05
-5.47824291594956e-06
-9.89058864341649e-06
-5.68034072387962e-06
1.5424378644782e-06
-9.17686365117491e-06
-3.86743376603911e-06
-2.70930134275096e-06
-4.66651427813911e-06
-1.38174326612968e-06
-2.00014981843878e-05
-1.53038721687369e-05
-1.88014631931743e-05
-9.67548395415805e-06
1.22743749865745e-06
-1.38360983723182e-05
-1.17444845848288e-05
-6.05085509912814e-06
-2.74446300729499e-06
-1.87586306554685e-05
-4.28671529020913e-06
-1.37191133883186e-05
-1.61595433371616e-05
-1.20889617441284e-05
-1.9041408675776e-05
-1.021391621024e-05
-5.92490938708759e-06
-1.56356113682748e-05
-1.38613811881741e-05
-3.89483326329203e-06
-2.07012103925729e-05
-5.88618121323615e-06
-2.27801824384574e-05
-1.35832245659494e-05
-9.99005741085054e-06
-5.12270134530667e-06
-8.22313609913443e-06
-1.04933634544955e-05
-1.54546832610824e-05
-1.41639055233661e-05
-3.75170169600672e-06
3.65468127661115e-06
-1.86059162009916e-05
7.29717405206643e-06
-3.57318782317758e-06
-6.546389462279e-06
-9.98773826175475e-07
-2.1727432137219e-06
-1.83170957060211e-05
-3.10243708103528e-06
-2.86048159207814e-06
8.62559944533172e-07
-1.20798068742877e-05
-1.96577847114949e-05
-1.12620046757157e-05
-2.38141034078329e-05
-1.38065939252136e-05
-7.58988867504531e-06
1.53239290834534e-06
-2.74148215021675e-06
-8.24130934715726e-06
-3.01615405275278e-05
-9.5951809498903e-06
-9.5425819070347e-06
-8.2329485432873e-06
-2.05510848565499e-05
-2.04336281630507e-05
-2.77382602573606e-05
-9.52139885282706e-06
-1.58338189337926e-05
-9.58805813194303e-06
-5.62024543046569e-06
-1.1951957793775e-05
4.205147638994e-06
-2.51802620107426e-05
-8.49030651105544e-06
-2.46717424955111e-05
-1.16637198511141e-05
-1.08649777430497e-05
-1.66984315013994e-05
-1.55966010047544e-05
-1.24629633529348e-05
-1.61523190495174e-05
-9.29817470297788e-06
-2.14318420456794e-05
-5.61595416728859e-06
-1.14526627975598e-05
-2.83940448226369e-05
-1.05765051941447e-05
-2.68111191335663e-05
-7.09198941500964e-06
-3.39843518717783e-06
-8.68802000616896e-06
-2.14281608889871e-05
-1.09920017884663e-05
-2.00466393247377e-05
-1.53618299696535e-05
-8.15860728741825e-06
-4.16230216295978e-06
-1.82285513803974e-05
-7.56945484428014e-06
1.59990217925699e-06
1.51443982241029e-06
-7.98153464145698e-06
-1.26074525955073e-05
-1.87733566691392e-05
-7.71290758632408e-07
8.36292549459277e-06
-1.39404569707692e-05
-2.94143028694676e-06
-6.08402241844692e-06
-8.03339924364061e-06
-1.89920049200893e-05
-1.30343536688245e-05
-4.50046788635162e-06
-9.02978788436969e-06
-2.29048564872933e-05
-1.03974284112193e-05
-2.56766257777953e-05
-1.96000277801856e-05
-5.4934331515038e-07
-1.70933395709747e-05
-1.00306149308953e-05
-2.201927388387e-05
-1.74489832747799e-07
-1.12569501164732e-05
-1.26911782237089e-05
-8.63998120605134e-06
-4.636545371687e-06
-6.49543625720609e-06
-1.73961760217297e-05
1.58624855657535e-06
-1.43192577300767e-05
-9.68990709511793e-06
-9.8208244182852e-06
-1.77266335616442e-05
-1.41418655732973e-05
-6.76115140773384e-06
-2.50784702999328e-06
-6.56788707488847e-06
-9.66974841239325e-06
-9.84859170541952e-06
-9.19496626200741e-06
-1.38143629211329e-06
-1.1515830274976e-05
-2.00074503980071e-06
-1.42011071361162e-05
-1.49006059780039e-05
-4.85901898832578e-06
-8.28468160948496e-07
-1.21296205751268e-05
-6.98270777945947e-06
-1.39014890309482e-05
-9.06519996091661e-06
-6.68726014883553e-06
-1.45255956657841e-05
-3.03829533963791e-05
-2.32448547819644e-05
-1.41801594271244e-05
-1.20914761885436e-05
-1.03742272167016e-05
-2.88855965476607e-06
-1.05117198309251e-05
-2.02648565412282e-05
-9.8659856405518e-06
-2.71516242322612e-06
-2.64665109101323e-05
-1.24107543484483e-05
-1.27674676796728e-05
-2.42550617801119e-05
-8.30814343294945e-06
-1.08284891563631e-05
-2.24082378892478e-05
-7.83054312836546e-06
-2.34707177602986e-05
-1.20430160481871e-05
-9.83604279063525e-06
-5.18699508063299e-06
-2.59845684601829e-07
1.00804793539767e-06
-9.8400903466589e-06
1.47441310449752e-06
-1.00446243454874e-05
-1.61201853490385e-05
-9.96399893466052e-07
-1.0726200713887e-05
-1.49861672682681e-05
-9.61044555131958e-06
-1.07851361320738e-05
-1.8897396016709e-05
-2.34730963594747e-05
-1.81447040094445e-05
-1.41551009396733e-05
-2.43871032700013e-06
-1.56737290012229e-05
-9.69331521084214e-06
5.20112802681071e-06
-8.82792844974132e-06
-1.14868816583644e-05
-1.01686923346302e-05
-6.38939084655858e-06
-6.0156472891014e-06
-2.27940099096913e-05
-2.41261584324149e-05
-4.05880622997491e-08
-1.82028796615497e-06
-8.40676199606288e-06
3.1737358651968e-06
-1.61130213882354e-05
-5.55980516765393e-06
-2.97641665008776e-06
-5.79912413684229e-06
1.28074744483619e-05
-1.35551243228803e-05
-4.18934736104315e-06
-1.169875289487e-05
-1.0585806119571e-05
-1.79044156715937e-05
-4.48519295520232e-06
-9.67133523398911e-06
-1.62503661818892e-05
-2.32929152056901e-05
-5.26793496069535e-06
-5.40517826912805e-06
-1.59250678204358e-05
1.76762733680341e-06
-9.78306466810671e-06
-5.23665186341834e-06
-1.14567627600856e-05
-1.38784168667822e-05
-1.62963573281378e-05
-1.0383238094837e-05
-6.81393510255574e-06
-3.33478927372174e-05
-1.2679028365575e-05
-2.05894796360998e-05
-2.08649419823684e-05
2.11963777378e-06
-9.98199124896494e-06
-1.84445330959468e-05
-1.15371032482741e-05
-7.72106395743918e-06
-4.42500044041164e-06
-2.00339482723725e-05
-9.5533066261531e-06
-2.01904005278134e-05
-4.35634400133574e-06
4.65516723011627e-06
-1.29063636119837e-05
-1.39756228075864e-05
-7.67572990546366e-06
1.86186253637726e-06
3.7813450364885e-06
-1.16630790357401e-05
-6.42995871042972e-06
-1.9578055671612e-05
1.97162952113055e-06
-1.3105276580944e-05
-8.11043118021218e-06
-1.22902024564162e-05
-1.61074267844298e-05
1.32349515034763e-06
5.10616067999729e-06
-1.8392722542539e-05
-1.69191890114682e-05
-2.48725369161843e-05
-1.41084008960548e-05
-1.22558906598671e-05
-1.65310978165562e-05
-1.80579944820983e-05
-2.60812513434205e-06
-2.337025568403e-05
-6.82099327790874e-06
-2.14307990074773e-05
-1.94684201324269e-05
-1.58529135016724e-05
-1.23848026540111e-05
-1.67559358029387e-05
-2.07246708539896e-05
-1.13406729187113e-05
-9.56904276157489e-06
-2.10253410234012e-05
-1.44364088189473e-05
-8.9811174686971e-06
-1.55759739966059e-05
-9.97940195752134e-06
-1.42437215859453e-05
-1.56295831179788e-05
-2.44302491299349e-05
-1.46300805484033e-05
-1.62531498397099e-05
-1.72789239481292e-05
-1.59344981966763e-05
-9.44058931199763e-06
-6.52949541091414e-06
-8.41953575767094e-06
-4.32529246283192e-06
-1.43498933106505e-05
-1.64101561266237e-05
-6.9115325744564e-06
-5.28674279341554e-06
-1.68606317987728e-05
-1.5092910300949e-05
-8.88756767499868e-06
-1.31710798905496e-05
-9.58515346007789e-06
-1.89307043410646e-05
-3.9660551666695e-06
-5.26061643109439e-06
-4.68710421395451e-06
-2.14395830952656e-05
-5.02104266198346e-06
-1.68331180681655e-05
-1.18844525167971e-05
-4.66523164270922e-06
-1.20260028520766e-05
-1.27827350079531e-05
-1.57251218678868e-05
-1.879891386761e-05
-8.2142729839294e-06
-1.31345670119465e-05
-2.03261633561554e-05
-4.65683056852898e-06
-7.90115596254836e-06
-6.08451376927816e-06
-1.24746722843802e-05
-9.1397508301201e-06
-1.45337721269784e-05
-1.98269060837074e-05
-8.68106255840694e-06
-1.04474308163128e-05
-2.26831309379185e-06
-5.40918689390696e-06
-1.07568516658944e-05
-1.34794767457943e-05
-2.22361754492365e-05
-3.1026087938663e-06
5.04951725720041e-06
-8.95264419286948e-06
-9.31608040110767e-06
-9.59447092998581e-06
-1.83684527058327e-05
-1.20170871812397e-05
-9.24714132153868e-06
1.37725184906045e-06
-1.33117471222575e-05
-2.01326138315226e-05
-1.23301974884536e-05
-6.73546853948703e-06
-1.07081212025791e-05
-1.04425886036108e-05
4.22266105120469e-06
-1.91561360339941e-05
-8.94371321969533e-06
-6.52617150626438e-06
-1.09238739194904e-05
-3.74248197391426e-06
-2.26932973826721e-05
7.76620918093138e-06
-1.02373685136059e-05
-1.91142965852277e-05
-1.50998343094862e-05
-5.9767634413288e-06
-8.04948106757234e-06
-8.33327593116205e-06
-1.50814137590811e-05
2.78649986376424e-06
-3.17591042546297e-05
-1.86482918391197e-05
-1.06568285713836e-05
-5.0333784559367e-06
-1.95697541247083e-06
-7.60176570412912e-06
-1.07579651837738e-05
-1.2564287306078e-05
-6.18499700175934e-06
-3.18790341345423e-06
-9.61473107234237e-06
-1.92761567214541e-05
-6.78631865045797e-06
-2.23182619545568e-05
-1.25687105702797e-05
1.30987326205487e-05
-1.41819715333223e-05
-2.33241915253088e-05
-1.6250695220219e-05
3.54005546088838e-06
-8.7743162157846e-06
-1.34736678381496e-05
-2.07043505800223e-05
-9.42501138647157e-06
-1.89856602232921e-06
-2.15681830578584e-05
-2.83395612586933e-06
-2.0871464794661e-06
-8.0184212863677e-06
-7.86604288440442e-07
-1.64844325398334e-05
-1.20983125385514e-05
3.95590775295468e-06
-1.06655332233061e-05
-1.68217190996945e-05
-1.05521160383001e-05
-1.40733118344296e-05
-1.26856496966101e-05
-8.39258153331133e-06
-1.2801736675348e-05
-6.81031022218244e-06
-1.9111410775961e-06
-1.65528540210535e-05
-8.11519714228905e-06
-2.68223114662534e-06
-1.19738897291675e-05
-1.63953085236518e-05
-1.71392179339231e-05
-1.09247470372336e-05
-9.64495608893464e-06
-1.04648947530816e-05
-7.40228556089785e-06
-2.41191050930511e-05
-1.07581702100759e-05
-6.1912066113015e-06
-8.82591492920944e-06
-9.6588902457072e-06
3.74763387706598e-08
-4.5990318474154e-06
-1.70060196995919e-05
-5.57628885111597e-06
-1.0950625786837e-05
-8.62896165064138e-06
1.96713725460742e-06
-1.90314105381982e-05
-6.20369747654786e-06
-9.55794965390932e-06
-8.88805635815496e-06
-9.63474401428844e-06
-2.04647724738988e-05
4.40265782922086e-06
-1.80449203666218e-05
-3.26265520344211e-06
-6.1608270080338e-06
-1.16280918491971e-05
-2.22869259514767e-05
-1.15617517042751e-05
-9.13378416119014e-06
-7.73600101605841e-06
-3.05995077539944e-05
-1.01372888028483e-05
-8.20886584571952e-06
-6.90334379217361e-06
-1.12384515793368e-05
-7.37905384880303e-06
-1.28424924389598e-05
-1.59859167618158e-05
-1.56432117508232e-05
-1.84783648916986e-05
-1.12246993895182e-05
-1.38081260064292e-05
-2.69719690279766e-06
-6.32580648971247e-06
-1.73112481675884e-05
-7.89375870640859e-06
-2.56680765053988e-05
-2.49033035065366e-05
-5.46979838212594e-07
-1.30935364316875e-05
-2.02142813441295e-05
-6.85126886101015e-07
-4.00583398781011e-06
-1.15586010474052e-05
-1.28633476350777e-05
-6.13714763389575e-06
-2.00991745722803e-05
-1.11185990581449e-05
-1.32775505812387e-05
-2.99318338909057e-05
-2.61772679093937e-05
1.28227259050489e-05
-1.76514805403259e-05
-7.14218539907456e-06
-1.5824604857638e-05
-1.54590179693707e-05
-4.21464238112386e-06
-1.29529802562872e-05
-5.54406097584372e-06
-1.7663284844553e-05
-1.46134686432047e-05
-9.34011162371657e-06
6.30068933689024e-06
-2.1758377101675e-05
-4.55896992828708e-06
-1.13924288438368e-05
-1.89536340032483e-05
-1.89372392791667e-05
-1.29757872281368e-05
-1.68903967537548e-05
-6.75977665266934e-06
-1.66630334369555e-05
-4.69154023679892e-06
-1.29857540456862e-05
-1.88824760921057e-05
-2.37257386543189e-06
-1.31320802329353e-05
-1.49048620563913e-05
-2.8981049604469e-05
-1.78249717620573e-05
-1.19031061914723e-05
-1.02944419216246e-05
-1.30124896903293e-05
-1.42641862782537e-05
-1.14503060372954e-05
-2.14863122117301e-05
-1.07577948047209e-05
-1.20634507529696e-05
7.27623297482253e-07
-1.45708402159802e-05
-1.01778765280387e-05
-1.54187583036013e-05
-1.29447191933808e-05
-7.34950503276231e-06
-1.67670067532982e-05
-1.90261446103622e-05
-1.03839415804595e-05
-1.83625506258039e-05
-2.35972122307436e-05
-1.55570411481954e-05
-3.26611197143229e-06
-4.40606063757621e-06
-1.28031021354415e-05
-9.61186692212905e-06
-1.938443018295e-05
-1.44639855556504e-05
-6.13516977285723e-06
-1.35053351712012e-05
-1.49479693301915e-05
-8.9876424925101e-07
-2.33479411063802e-05
-1.07345185913993e-05
-7.12148587489675e-06
-1.77387232783544e-05
-8.40109856755163e-06
-3.47188236074911e-06
-4.33985917659205e-06
-1.24763392294848e-05
-6.5939398206356e-06
-1.70708976333672e-05
-8.01277697117993e-06
-8.28984273487737e-06
-8.30411380094087e-06
-6.20273475270918e-06
-1.10836327602201e-05
-1.56837183248051e-05
-1.13032029334149e-05
-2.26544654058985e-05
-1.00746811875256e-05
-6.28305755119347e-06
-1.18831920338112e-05
-8.47936362227732e-06
-5.88064696498951e-06
-1.30841737553451e-05
-1.00477091854659e-05
-1.25282299885554e-05
-8.29081016140082e-06
-2.51041258917134e-05
-1.85676256576372e-05
-5.1782001947942e-06
-4.73444254790916e-06
-7.93967347284852e-06
-1.36616063637497e-05
-5.32677808222331e-06
-1.62799886362562e-05
-1.93825166627286e-05
-5.70923839205413e-06
-1.17967804852306e-05
-9.6704365049461e-06
-6.98606791662456e-06
-6.85183104645861e-06
-1.53185142411342e-05
-6.35974817469086e-06
-1.07316141599808e-05
-7.91932101252369e-06
-1.08331878409384e-05
-1.15579282003618e-05
-1.50236925722147e-05
5.37435834984902e-06
-1.82538669541304e-05
-1.81152465321478e-05
-1.44954693321067e-05
-1.05030642873312e-05
-1.07235296968625e-05
-1.15115333652652e-05
-1.46703497855455e-05
-1.30375376376972e-05
-5.72789758595446e-06
-1.1191147095334e-05
-1.519748573383e-06
-1.51191003467818e-05
-2.26234191427508e-05
-1.18209172502053e-05
-1.08493079383901e-05
-6.16121641468677e-06
-1.21020107843953e-05
-7.93323578882201e-06
-6.45982300908742e-06
-2.12376722692238e-05
-2.44903435765183e-05
-1.15900887865002e-05
-1.9629866446408e-05
-1.43960555368417e-05
-9.99634468009094e-06
-6.95495275489314e-06
1.30015169533127e-06
-2.46197636677632e-05
-4.34074028729213e-06
-5.29052461837053e-06
-8.20667510665942e-06
-1.63458707328871e-05
-2.48029236780999e-05
-6.53411601791593e-06
-1.8815457743558e-05
-2.43609365682746e-05
-1.99490704691517e-05
-2.08025135527501e-05
-2.50797173620736e-05
-2.17902921867654e-05
-1.42342021023368e-05
-1.51979840974979e-05
-2.28734589058059e-06
-1.07821831074853e-05
-1.52717714450149e-05
-1.73259012685962e-05
-1.98336837664815e-05
-1.23195781447317e-05
-8.50124737023355e-06
-6.51569555398756e-07
-4.04686512959643e-06
5.94231517938276e-06
-7.6136889225206e-06
-1.21173070649809e-05
-1.38751772290106e-05
-2.12540521119671e-05
