# Supplementary material for: Research on computational propagation and identification of mine microseismic signals based on deep learning
Source: PLoS One. 2025 Oct 22;20(10):e0334641. doi: 10.1371/journal.pone.0334641 (PMC12543183; doi:10.1371/journal.pone.0334641)
Supplement: S9 Data — (ZIP) [file pone.0334641.s009.zip › 000101100000313.xlsx_0.txt_24.txt.txt]

-7.09118414616017e-06
-2.26036670770093e-05
7.09075449176091e-07
-1.11265999114558e-05
-3.03331185804368e-06
-1.12575477633336e-05
-6.2801468286793e-06
2.36305939022238e-06
-7.53212797624097e-06
-1.67102067051026e-05
-2.70609466290081e-05
-1.43574360449055e-07
-1.08357314620813e-05
-3.23835358958597e-05
-5.32768547273197e-06
-1.74483448957234e-05
-9.89765171510046e-06
-5.01096289096741e-06
-2.01702566706989e-05
-1.77308780809249e-05
-8.80576443635275e-06
-8.19845607519709e-06
-1.7848799605387e-05
-1.67713078406399e-05
-6.91309594732588e-06
-1.241268049064e-05
-1.59953914833273e-05
-1.57218416364976e-05
-8.47449824338727e-06
2.72415524629873e-06
-7.76970123181473e-06
-9.56984349655841e-06
-9.59114847893416e-06
2.35375722072241e-06
-4.1954347366236e-06
-2.12354962465993e-05
-6.44728683204877e-06
-3.15499301090959e-06
-1.45948424934247e-05
-1.01871153511657e-05
-1.79697719069593e-05
-1.29520802110811e-05
-9.83743431565243e-07
-2.21674447272952e-06
-1.13520582972027e-05
-2.32223725879353e-05
1.74028658377537e-06
-9.25397999453746e-06
-1.92670017197305e-05
-6.5863507821301e-06
-1.24805574009082e-05
-2.05790902483357e-05
-1.80093501626379e-05
-1.90844129445933e-05
-2.0505976810733e-05
-8.95464323464639e-06
-1.00100630584681e-05
-3.2398618443394e-06
-1.03705830264477e-05
-1.47917560217576e-05
-6.45522402676623e-06
-8.60902289887238e-06
-1.19163464077215e-05
-2.77110601515475e-07
-1.36965084271981e-05
-1.02675840486532e-05
-5.54209336902986e-06
-8.48982885573272e-06
1.62932645089807e-06
-2.3390138853064e-05
-1.24711011008744e-05
-9.15762184106694e-06
-1.94435141461494e-05
-3.75981708700572e-06
-3.36536320669827e-06
-8.44226390106324e-06
-1.3991109970039e-05
-7.33941818772465e-06
-2.33421936424678e-05
-1.11099276901337e-05
-1.20383346161393e-05
1.16761548943171e-06
-3.57316599918648e-06
-6.37955625182724e-06
-1.45829090055938e-05
-2.18852441943752e-05
-6.38477197401177e-06
-7.50461811687692e-06
-1.03422613161256e-05
-1.08322791788865e-05
8.66682240480408e-07
-4.708439485182e-06
-4.50469227305214e-06
-1.42973016978477e-05
-1.8807671482973e-05
-8.69761615735146e-06
1.863717114924e-06
-1.42111641434496e-05
-1.59614362829401e-05
-1.52532538452887e-05
-1.52414081959124e-05
-6.5835801867726e-06
-8.45035169616292e-06
-5.74188002324972e-06
1.86932683504072e-06
-4.72693795366691e-06
-4.53856048211446e-06
-2.04255997601823e-05
-9.29515861458065e-06
-1.33383060893483e-05
-1.62742761581291e-05
-1.28237221603579e-05
-1.3707281419466e-05
-1.47419006060994e-05
-8.97320264844904e-06
-1.12687143708702e-05
-1.00899710894885e-05
-2.26668184428327e-06
-5.52825452182427e-06
-6.61156258787683e-06
-1.54759025604674e-05
-1.94011370954713e-05
-2.9642465416481e-05
-1.45382410657515e-05
-4.00948330188373e-06
-1.60501630821942e-05
-1.06454061881416e-05
-2.30951653143805e-05
1.70082702401006e-06
-2.18935164398606e-05
-2.92094930852278e-05
-8.51619494968523e-06
-2.47095437535044e-05
-9.69069282527906e-06
-1.11814438720514e-05
-8.59668483827159e-06
-1.7738312512134e-05
-2.11693921968978e-05
-1.35078671373122e-06
-1.3415375482759e-05
-5.14939617855716e-06
-2.89122911103993e-05
-8.63995265215396e-06
-3.13730479484935e-06
-1.69043347574787e-05
-4.52274984690341e-06
-1.83960378572133e-05
-9.36112183048143e-06
7.69045297787758e-06
-2.14687483159179e-05
-1.88464668886178e-05
-4.64890401332893e-06
-5.12957380271557e-06
-2.31849943077836e-06
-1.62739909972638e-05
-9.34626197468048e-06
-1.28159762854087e-05
-2.0905442609409e-05
-1.69285270999505e-05
-4.78571989425899e-06
-1.05280540046499e-05
-5.28773086909301e-06
-1.61338913376526e-06
-6.30755942454562e-06
-1.53027864780614e-05
-5.96848088029589e-06
-1.66560995654616e-05
-1.84050470568707e-05
-7.73972514136346e-06
-1.08717762144359e-05
-9.72271600394809e-06
-1.32878615555569e-05
-2.74102339721428e-05
-1.61427948825616e-05
-1.14522076703612e-05
-1.70807188808882e-05
-9.62134434067462e-06
-1.28502189179988e-05
-1.76216209519288e-05
-1.55483706251471e-05
-1.2842884191366e-05
-1.62210120903543e-05
-1.61627665009745e-05
-1.31478504701226e-05
-9.58800713714297e-06
-1.04925263359409e-05
-1.00662726901356e-05
-1.96552230973512e-05
-8.06376112471343e-07
-2.4280459092714e-05
-7.86418762074826e-06
-1.11666833076682e-05
-1.63480239195918e-05
-8.41789018123843e-06
-1.04890530252421e-05
-1.93444030585134e-05
-9.86708329199024e-06
1.33904946105831e-06
-1.52233187680951e-05
-1.85742678382305e-05
-4.86255443668437e-06
-1.15706574667875e-06
-1.72305171624625e-05
-6.30330274384615e-06
-1.48568523008578e-05
3.23856867329137e-07
-1.2539177638183e-05
-2.23119370939069e-05
-9.20715368893607e-06
-1.49504181031376e-05
-6.28914332809477e-06
-2.48077790513315e-05
-6.39492666220613e-06
-1.14681774555571e-05
-1.53339695532382e-06
-1.71228381084966e-06
-1.16831112104807e-06
-1.57224070578358e-05
-1.01645639183547e-05
-1.37806302955358e-05
-2.40012217207789e-05
-4.69604873899506e-06
-9.52603398434602e-06
-1.57302995876591e-05
-3.34289806002602e-05
-1.01927811153551e-05
-1.24336857511305e-05
-7.87067343028747e-06
-1.38910030477836e-05
-1.15269455394709e-05
-9.20699535469853e-06
2.04073202363464e-06
-8.95922584608818e-06
-2.31948127214081e-05
-1.54180510594152e-05
-1.06828362018245e-05
5.5708652322327e-06
-1.52392154136822e-05
-1.32828760833003e-05
-1.5618977055185e-05
-3.99870235240764e-06
-1.97454751067706e-05
-3.18186391617023e-05
-6.41727846149857e-06
-8.48255110425648e-06
-1.51394232512892e-05
2.76393073367683e-06
-3.84196341487274e-06
-1.29128298782243e-05
-2.30283310635953e-06
-2.81608690648997e-05
-2.7088552155822e-05
-2.16820516932311e-05
-1.76197268964372e-05
-1.28629173161336e-05
-4.33448490793403e-08
-1.60446770506231e-06
-6.53338632140151e-06
-9.37855952884238e-06
-1.04673693704753e-05
-1.29213759734684e-05
-2.02687689626823e-05
-9.19683144169206e-06
-2.06632104703774e-05
-8.02895142715475e-06
-1.58991735089971e-05
-3.37985649181797e-06
4.37387896836968e-06
-7.18150062350833e-06
-6.74458911860816e-06
-1.14001081487112e-05
-8.10821317898965e-06
-2.84030340393357e-06
-9.99610542406803e-06
-1.24250065132404e-05
-1.06042673658279e-05
-8.42910263454275e-06
-1.1993300894537e-05
-2.54094468204657e-05
-2.16809788437616e-05
-1.02610674686041e-05
-1.00607541325955e-05
-1.14909020843773e-05
-1.10810064618595e-05
-7.67905667015709e-06
-9.65968359254741e-06
-1.85406989873986e-05
-3.85209187522487e-06
-1.26080407365528e-05
-1.28234120768385e-05
-1.73114965685597e-05
-1.92842900722813e-05
2.32347994136804e-06
-4.01488181657994e-06
-2.36125633464546e-05
-1.60254642625993e-05
-7.0868838382058e-06
-1.167483389696e-05
-1.06535551820578e-05
-2.1337373131666e-05
-9.22876538177986e-06
-1.41279712393862e-05
-1.92653528797931e-05
4.92139521035597e-06
-6.91613398650517e-06
-1.32150323047453e-05
-2.0766226837325e-05
-2.21393871163804e-05
-1.36216037472079e-05
-1.69015247603536e-05
-1.09066898163063e-05
-1.54631782046063e-05
-1.87789146544615e-05
-2.38876112173381e-05
-1.61135622205868e-05
-2.34391197314895e-05
-1.06162507860823e-05
-1.01004371401989e-05
-1.04663128325296e-05
1.44564257454131e-06
4.85892561303247e-07
-1.35410527667885e-05
-1.32117312937875e-06
-3.10632363693341e-05
-2.06013431676651e-05
-1.06555235744601e-05
-8.82059563879756e-06
-7.82135803040233e-06
-2.51431987504391e-05
-7.69536654512977e-06
-2.41467593758861e-06
-2.91296006029956e-06
-9.32014253000222e-06
-1.19893170559814e-05
-1.36642298051893e-05
-5.10401525796559e-06
-1.4711359309239e-05
-3.51231466487015e-06
-1.71656675260808e-05
-1.75847180675042e-05
-1.71452549918477e-05
-1.32801342340466e-05
-1.88065307429044e-05
-8.89946327220665e-06
5.5642393153794e-07
-2.1181769048444e-05
-8.49582595873572e-06
-1.1567602300831e-05
-1.97225201079149e-05
-1.15042372045198e-06
5.06498345795566e-06
-3.07673290301454e-06
-1.5163673303035e-05
-1.97199193283641e-05
-9.61653675907491e-06
-6.23430025140435e-06
-7.96303790857394e-06
9.522889540157e-07
-1.28378983668605e-05
-2.72124758796114e-06
-1.26723048939702e-05
-1.02600107997823e-05
-2.92167568484913e-05
-2.22163159818751e-05
-1.00492526231564e-05
-1.90814603991985e-05
-1.78246927325842e-05
2.69428186999557e-06
-8.3923275530072e-06
-1.73289120719355e-06
-4.11812541314523e-06
-1.22979611754504e-05
-1.43440329854291e-05
-2.95028764106419e-07
-1.49481546257359e-05
-1.41738214468678e-05
-1.26333292639447e-05
-2.39542554892988e-05
-2.30652333990334e-06
-2.06355458411565e-06
-1.55638202904164e-05
-1.31371515657677e-05
-2.26749071660017e-06
-1.6877923149304e-05
-1.23493465139312e-05
-1.16679819740359e-05
-3.09029182316444e-05
-1.9108418694859e-05
-2.66429057108398e-05
-9.15551119190186e-06
-1.91003818092888e-05
-2.28283298803235e-05
-1.37273905431621e-05
-9.50819645529179e-06
-1.19527638154649e-05
3.83076928281051e-06
-3.39267637867451e-06
3.45581596600604e-06
-1.45060563687333e-05
-1.33948337929995e-05
-2.09153104419207e-06
-1.11730438375008e-05
-1.14000774180708e-05
-9.00546066388079e-06
-4.73378589230064e-06
-2.4532871320741e-05
-1.78994449806379e-05
-1.587588813062e-05
-6.16295576442666e-06
-5.103931135355e-06
-1.14616796430539e-05
-1.35238210158925e-05
-7.49443016303615e-06
-1.74213108239869e-05
-1.52200482886716e-05
-6.57213338928275e-06
-1.051609580797e-05
-2.07226247260073e-05
2.42209569055353e-06
-1.34991681493823e-05
-1.18905009319658e-05
-2.03289863316412e-05
-1.34330065348282e-05
-1.08969540327597e-05
-1.33403904328762e-05
-1.52324992176546e-05
-1.37940633072663e-05
-5.44726181105367e-06
-1.16275436922134e-05
-2.037704766272e-05
-1.22177790665822e-05
-2.15608116039019e-05
-1.34576671765886e-05
-5.95222401405889e-06
-1.91972802369293e-05
-3.12934191844543e-06
-1.87351130893146e-05
-8.0125787612589e-06
-1.54927296374605e-05
-1.37897982752178e-05
-1.71800590787856e-05
-3.06169882393641e-06
-1.33680333149187e-05
-1.18313001294673e-05
-9.00687916619747e-06
-6.63000636488773e-06
-7.52787798605483e-06
-1.13613597815954e-06
-2.36473935749545e-05
-5.34587727377452e-06
-1.01682351670767e-05
-6.93927040979558e-06
-1.63699969864366e-05
5.67819479320332e-06
-2.30433712836008e-05
-1.50315280039205e-05
-5.30188546160244e-06
-2.37744309602e-05
4.617214457654e-08
5.00539085973362e-06
-9.84933490132893e-06
-1.15928533227774e-05
-1.0403761250556e-05
-1.61576361740222e-05
-1.97996638458938e-05
-2.47628777856433e-05
-1.31963625934718e-05
-1.16770552520731e-05
-1.21396728669584e-05
-7.88430466476705e-06
-1.0714629754152e-05
-8.148629664167e-06
-9.58817140212724e-06
-2.63581486401443e-05
-1.59897144940215e-05
-1.32921653671839e-05
-1.60330153859739e-06
-8.77370827762431e-06
-1.65745318914848e-05
-9.27816819176326e-06
-2.60781943653464e-06
4.64030613868671e-08
-8.14210215700552e-06
-1.62357964571008e-05
-1.94725589837753e-06
3.14546530879594e-07
-6.93559407609366e-06
-1.57001959085706e-05
-5.93161897421081e-06
1.09145373715816e-05
-8.50728434963109e-06
-1.7080693773413e-05
-3.42863871606357e-06
-8.48368833353659e-06
-2.28136376597361e-06
-1.62224133173709e-05
-1.56130537274845e-05
-2.33525814196943e-05
-4.44594088390562e-06
-4.47478553144906e-06
-1.15705277391743e-05
-3.4956484960836e-07
-1.39373068934698e-05
-2.18527196330175e-05
-1.49577478666063e-06
-1.67967422977069e-05
-7.49415507114988e-06
-5.84713153656341e-06
-9.34801256279233e-06
-1.13806481612586e-05
-1.19172556884424e-05
-1.04627312819696e-05
-7.27412095952258e-06
-1.74742268768154e-05
-7.55388450298278e-06
-7.97375926304942e-06
-9.15570815581827e-06
-1.61466363989647e-05
-6.00818918183311e-06
-8.8841933547321e-06
-5.12325757010129e-06
-1.81067175534884e-05
-1.27346375345057e-05
-5.69587628190159e-06
-1.31120250407588e-05
-1.92293869103167e-05
-1.88537613304513e-05
-1.92451851045635e-05
-2.46867486025561e-05
-1.82434558775367e-05
-1.57856312688179e-05
-7.67086701019792e-06
-5.11236162670614e-06
-6.12671794590755e-06
-7.09225283073581e-06
9.17282922786398e-06
-8.66122061277157e-06
-1.31512079436888e-05
-1.27860374255536e-05
-9.35278963381894e-06
-1.42741261110978e-05
-1.38567776846485e-05
-9.32880966667755e-06
4.10487149302222e-07
-1.36852975945993e-05
-8.69968866054308e-06
-6.1006104501444e-06
-6.0198903924493e-06
-3.22611176308772e-06
-6.25026860766929e-06
-1.94910436734737e-06
-5.75065846011148e-06
-1.69752304127086e-05
-9.39479734328429e-06
-5.91033587833119e-06
-1.59440682260199e-05
-1.94424987038685e-05
-8.17504258021138e-06
-6.93044466759033e-06
-2.21508494779064e-05
-2.79473731484212e-05
-4.76906100503118e-06
-1.79047924484358e-05
-5.15180938963256e-06
1.41156272219917e-08
-2.04215331174476e-05
-7.17077718973395e-06
-1.35359154967194e-05
-4.88836389991343e-06
-4.22565898909014e-06
-3.97829776079912e-07
-1.78556563290161e-05
-2.54345727696699e-05
-1.19765865826174e-05
-1.41822683620578e-06
-2.31243612464948e-05
-9.37721611282457e-06
-1.43764299998493e-05
-9.01331477450064e-06
-1.83624089284023e-05
-4.20306318334554e-06
-9.2617800854913e-06
-2.46625211667755e-05
9.43251856206314e-07
-6.53672342838713e-06
-4.84006033194111e-06
-1.09111485990047e-05
-2.36152313784545e-05
-1.28680986316016e-05
-1.46428929495821e-05
-2.23014669456325e-05
-1.26893299170271e-05
-1.70350171687562e-05
-1.64627892576626e-05
-7.62659308419469e-06
-2.23339899548559e-05
-1.64039078624245e-05
-1.51874630931201e-05
-8.63207448385935e-06
-2.11191608167072e-05
-2.61268943128866e-05
-1.39819286355057e-05
-1.91800339725188e-05
-1.65015086870126e-05
6.46091743472031e-07
-1.16684998443616e-05
-6.53327350397245e-06
-2.30830637512547e-05
-1.84605636248099e-05
-4.44218295761363e-06
-1.37744020477405e-05
-1.66400397905606e-05
-1.17834705661223e-05
-1.51923980550099e-05
-1.56073233728624e-05
-1.38691664027274e-05
-1.51475237448231e-05
-9.06771216048584e-06
-1.31245430468345e-05
-1.49063590587652e-05
-3.23791719131292e-05
-6.03167362528082e-06
-2.36914343919813e-05
-1.49363329256822e-05
-1.52720734194459e-05
3.6949499536959e-06
-8.62714564816873e-06
-2.59151003288156e-05
-1.17262022204993e-05
-1.65587046614516e-05
-1.32430329813468e-06
-6.04271643760086e-06
-2.59185208190649e-05
-1.32058179897742e-05
-2.56216403532599e-05
-2.73504340768311e-06
7.01637060505599e-07
-2.242415466421e-05
-1.61962329347166e-05
-3.03772338052139e-06
-1.05031208529366e-05
-2.654811153593e-06
-9.27697854584942e-06
-1.72247817682772e-05
-1.55205572903945e-05
-1.64948053128341e-05
-7.68709036369737e-06
-7.79580800271301e-06
-2.85903109049798e-05
-4.83058220750026e-06
-1.78657487006447e-05
-9.57253702798099e-06
-1.64941751438315e-05
-5.09151048648974e-06
-1.55032288458076e-05
-1.72922260368419e-05
-1.26953445484981e-05
1.02938244693296e-06
-1.75895609074711e-05
-1.64378892471645e-05
2.50403618853347e-06
-9.66719338845864e-06
-9.53649191472199e-06
-1.92791545431248e-06
5.95949909997e-06
-1.37628458023656e-05
-1.10240950678054e-05
-1.75366364367069e-05
-2.7204672150782e-06
-1.38095817494375e-05
-1.45477741989525e-05
-7.35138528770769e-06
-6.80203331012404e-06
-9.87184113921781e-06
-2.42812367307934e-05
-1.74962611732621e-05
1.2063557307307e-07
-1.53682949834117e-05
-7.87943864698669e-06
-2.72667033022826e-06
-1.15240417091406e-05
-2.15427635778914e-05
-2.44833784801759e-05
-9.9958610088818e-06
-1.8503281178496e-05
-1.43681758479697e-05
-7.57064209014273e-06
5.61773808498989e-06
-1.84075109193403e-05
-1.41406066157601e-05
-2.53616004096353e-05
-1.39833356782607e-05
-4.8361382012193e-06
-1.03211761885614e-05
-9.08395869663365e-06
-1.15046489391976e-05
3.833169944691e-07
-7.35331356813789e-06
-4.87067640895673e-06
-2.45213651844781e-05
-2.12225792715635e-05
-4.0020248256987e-06
-1.2895937887774e-05
-2.98222739427621e-05
-3.6037500007091e-06
-4.98562221474049e-06
-6.36686316515691e-06
-9.57954687295002e-06
-1.18955589317148e-06
-1.71628383062088e-05
-9.51784723700393e-06
-1.11851464901839e-05
-1.20717098568948e-05
-1.13970702830933e-05
-1.57071535005115e-05
-3.77788586406107e-06
-4.18246538486669e-06
-1.90827917742765e-05
-1.22326332684172e-05
-2.51377109397211e-05
-2.68876415980306e-05
-1.14830071573977e-05
-8.31038647197943e-06
-2.00274793266781e-05
-1.97801049344291e-05
-1.37995448132444e-05
-1.29676266334017e-06
1.21396503071108e-06
-1.09345697252154e-05
-1.61862639106817e-05
-6.44032257165961e-06
-2.34709936757259e-05
-2.5345025322286e-05
-1.44098723687626e-05
3.90754437751598e-08
-1.57697066987001e-05
-1.5983112071817e-05
-6.21615979120016e-08
-1.04796697739825e-05
-9.76304223163375e-06
-1.85927470950389e-05
-1.05949779952406e-05
-4.80998741370114e-06
-1.43983164045076e-05
-2.74894070749844e-05
-2.00698424548215e-05
-1.80635346915884e-05
-1.4080896565614e-05
-3.93037352716772e-06
-1.71875579931521e-05
-1.57912013249089e-05
-1.6019755738847e-05
-4.85688112862423e-06
-5.84851287666593e-06
-1.26898573035073e-05
-1.62725619141048e-05
-1.61207379991507e-05
-1.46378318905248e-05
-1.46502848332759e-05
-1.7064485393924e-05
-2.01238623047299e-05
-8.33462073679598e-06
-1.06722959675828e-05
-6.99874899811772e-06
-1.32074244670565e-05
-8.06570257511049e-06
4.93850926795689e-06
-1.38233531199523e-05
2.73420955761293e-06
-1.54230195315968e-05
-1.97098251836153e-05
-7.16676732035769e-06
-7.69664300407352e-06
-7.78435542584039e-06
-3.836019504026e-06
-1.27258813368015e-05
-2.26600582022977e-06
-1.36924048129096e-05
-1.20559554881819e-05
-9.85700147387088e-07
-1.81818590410689e-05
-1.08573313078063e-05
-1.74986728976994e-05
-6.35277405618684e-06
-6.77094876082517e-06
-1.44405067679891e-05
-9.90281895768844e-06
-1.48517899367423e-05
-1.33526338634718e-05
-3.51594491366914e-06
-1.14783750039327e-05
-7.7554146477006e-08
-1.99110165391325e-05
-1.98783237795441e-05
-1.41634177210471e-05
-1.38359071088852e-05
-1.19973173377792e-05
-6.06803949021655e-07
-1.70895608478211e-05
-6.25900691249033e-06
-1.25221346846702e-05
-1.16081188683014e-05
4.08753964356579e-06
-2.21381158317957e-05
-1.35458919788437e-05
3.98899872663937e-06
-1.27883066409699e-05
-1.02928900369674e-05
-8.95524930383748e-06
-7.51545735021376e-06
-1.66208813654143e-05
-4.81158025424412e-07
-7.62335559115222e-06
-4.61461710371567e-06
-1.29612471852899e-07
-1.02828481355094e-05
-4.54300870570685e-06
-1.19207781603336e-05
-1.44593283865769e-05
-2.7646262688576e-06
-8.27596667037191e-06
-2.57063642985084e-05
-1.74768502959629e-05
-8.44026409445525e-06
-3.91142637440799e-06
-1.27770285697108e-05
3.47116982454814e-07
-1.26756103791569e-05
-8.71382379686042e-06
-9.11760533149325e-06
-1.15869840330364e-05
-9.73214560903155e-06
-1.27630020788722e-05
-9.18369384635333e-06
-1.58904530963202e-05
-9.70626437789012e-06
-1.59195708739317e-05
-1.79158493468477e-05
-4.87258287876539e-06
-4.741200974917e-06
-1.08053387588364e-05
-4.42202572196287e-06
-7.16478656969344e-07
-6.26064808288769e-06
-7.44884351399042e-06
-7.83733536191053e-06
-7.30781527587202e-06
-1.14730138737121e-05
-9.61558131015978e-06
-4.03317827396462e-06
-7.70388868820494e-06
-6.45504481486989e-06
-7.72250793482642e-06
-1.0954595012121e-05
-1.21119253791312e-05
-6.52256687864581e-06
-2.44521945036632e-06
-1.11004686525196e-05
-1.44839989978265e-05
-1.66357990758324e-05
-6.71128785211669e-06
-7.05208048429197e-06
-2.17942092269902e-05
-1.37995796863359e-05
-4.41612254485487e-06
-1.21935001920996e-05
-1.24033744246981e-05
-1.59778855205174e-05
-1.79912921568322e-06
-1.91064903109702e-05
5.77588724721701e-06
-6.68440934802014e-06
-9.81500622657662e-06
-1.15000820988603e-05
-2.00246165306758e-05
-1.75224680982743e-05
-3.15903770618385e-05
-2.31343335941757e-05
-1.10286572338444e-05
-1.60575029586149e-06
-1.58637692498868e-05
-8.81865271692607e-06
-5.95058722723111e-06
-2.65008400952652e-05
-2.60635191202475e-05
-1.3925119848366e-05
-1.61595323061737e-05
-1.71309844884431e-05
-1.35241947941246e-05
-1.48298262748199e-05
-1.60844532600217e-05
2.60638048087329e-06
-6.03943058289432e-06
-1.66858991391045e-05
-5.83676846495054e-06
-2.2974402907716e-05
-7.83519781195695e-06
7.9469705916679e-06
-1.04930986471192e-05
-3.13678432150608e-06
-1.0246588820562e-05
-1.53942621909244e-05
-1.70265336435906e-06
-1.77659203424202e-05
-5.03781615045464e-06
-3.21316912513874e-06
-1.1840168840485e-05
-1.7812523929628e-06
-7.67962321513087e-06
-1.98449235710801e-05
-9.74966945636029e-06
2.23897656089591e-06
-9.57246126222159e-07
-2.32232220370405e-05
-1.92541423544254e-05
-2.16972611596512e-05
-1.64477092093831e-05
-1.14442902598661e-05
-5.43644666875625e-06
-1.86734525313089e-05
-1.12055938212759e-05
4.13715711216752e-06
-1.6713337344414e-05
-2.12851285965026e-05
-2.08768770845534e-05
-2.64180233533478e-05
-1.72324560285332e-05
-4.9878130156863e-06
-6.7197209045903e-06
-2.6411317636479e-06
-1.08276368869251e-05
-6.23545162303046e-06
-1.25279753950385e-05
-1.20470222405862e-05
-2.66494760944485e-05
-6.01388537678091e-06
-6.28359480548168e-06
-1.3335528138719e-05
-7.33255722534519e-06
-2.22847253519461e-05
-5.25852812500202e-06
-2.12466713679258e-05
5.3565475435136e-06
-4.92759875008147e-06
-1.32682465596114e-05
-3.75859214412105e-06
-2.39836183460074e-05
-3.91348922954824e-06
-1.92706013140034e-05
-1.47249158969122e-05
-1.69680819590933e-05
-1.02872346909145e-05
-1.59155916718258e-05
-2.976610534367e-05
-8.99580963366208e-06
-9.56609894715609e-06
-5.7357345493087e-06
-4.04069534790555e-06
-1.35483173064709e-05
-1.63283662036101e-05
-1.93377594400937e-05
-1.71054030451425e-05
-1.29728427873214e-05
-1.5313630942649e-05
-1.9889621889753e-05
-4.96553863606668e-07
-2.41983710680932e-05
-8.63572215716614e-06
-2.22545977294704e-05
-6.83303566092211e-06
-1.46876286748832e-05
-3.943716347471e-06
-1.1712789572637e-05
-9.06165738565601e-06
-7.68537509185088e-06
-1.70026354304784e-05
-7.55317194102141e-07
-1.22872807086625e-06
-2.85784901379149e-06
-1.54123488362912e-05
-7.51261129589179e-06
-1.06245926588281e-05
-3.05191123723432e-05
4.95770529494645e-06
-2.40748785108095e-05
-1.22868776405828e-05
-1.7885726398125e-05
-1.57002141473602e-05
-1.46555007276783e-05
-2.02344456484459e-05
-1.29812176217703e-05
-1.15414214901333e-05
-1.66833900157659e-05
-6.98676303417742e-06
-1.26712187405064e-06
-1.07965196623051e-05
-8.18016751316622e-07
-2.4650311386517e-06
-1.10321604339409e-05
-1.83090669892741e-05
-5.99163310821515e-06
-7.26828157728095e-06
-2.98284228280909e-05
-1.64311295238442e-05
-1.99357427172068e-05
-1.63574847320712e-05
-1.155834734078e-05
-1.13524293310418e-05
-5.05892231684209e-07
-9.93502410748253e-06
-7.50757889174049e-06
-1.75028570028835e-05
-2.89546600613852e-05
-1.72068249756864e-05
-1.23446428796986e-05
-9.9307997104638e-06
-1.98213393324723e-05
-1.32044537260476e-05
-3.98565282583434e-06
-2.36944255088412e-05
-8.06799512456914e-06
-1.73842245500606e-05
-1.63446447090119e-05
-2.10037226216346e-05
8.63369088843833e-06
-5.96920837040536e-06
-2.34440260516029e-05
1.99867028100797e-06
-5.54374297286001e-06
-8.19897275398754e-06
-1.67116266607929e-05
-2.00506827522129e-05
-9.10112663350195e-06
-6.90835821455569e-06
-1.27241770939775e-05
-1.10128352136994e-05
-7.55880525854418e-06
-7.79685804635038e-07
-1.51893934387916e-05
-1.83357190588659e-06
-7.30532224449013e-06
-1.43943931411397e-06
-1.53594943063501e-05
-5.90524181144267e-06
-7.57995150484652e-06
-2.17813744289502e-05
-1.4304343227626e-05
-2.06689822238234e-05
6.27597123604388e-06
-1.64086105753823e-05
-1.09930106134097e-05
-1.21451930041502e-05
-1.86053729272523e-05
-1.21715967023346e-05
-1.67870471944011e-05
-4.49933526458068e-06
-1.00829865723778e-05
-1.28036789941214e-05
7.49311372937902e-06
-2.01181793476919e-05
-1.14067284482337e-05
-1.02929311762482e-05
-1.09213987602108e-05
-1.43427212884678e-05
-9.21011392268927e-06
-5.54124934472235e-06
-2.34985459822883e-05
-5.7317549766478e-06
-3.21661018818703e-06
-1.31570499666799e-05
-1.6161102965043e-05
-1.86724518392738e-05
-1.36564083986267e-05
-4.7671938950648e-06
-1.61653760356931e-05
-1.26359047584546e-05
-5.62071224168278e-06
-3.59563723298168e-06
-7.24387127698438e-06
-6.55373394819553e-06
-1.35847746710282e-05
-1.39653929304646e-05
-8.50437864641883e-06
-1.48931828086225e-05
-1.34471664074062e-05
-9.26111202129112e-06
-8.06408135009815e-06
-2.15651029102039e-05
-1.16521204322517e-05
-3.82459337615141e-06
-8.92253978846231e-06
-2.67224025683588e-06
-9.39691828623473e-07
-1.52294937373156e-05
-5.82746692820273e-06
-2.34010845955059e-06
-1.18085956069194e-05
-1.14804023763906e-05
-8.12158541446585e-06
3.66495545704241e-06
1.77229584454714e-07
-1.33476086714262e-05
9.95540351739497e-07
-1.21270422071744e-05
-8.47693391600658e-06
-6.6688295264267e-06
5.70639501031851e-06
2.14597149155288e-06
-2.70005432964795e-05
-1.67974925369355e-05
-2.51942189736714e-05
-5.5203221926854e-06
-4.20455082747842e-06
-6.46487914657441e-06
-6.58107983691018e-06
-1.56359608147252e-05
-7.80725849355679e-06
-8.21781297381624e-07
-1.75969184758115e-05
-3.99467143083617e-06
-1.51640858588055e-05
-2.68765872496654e-05
-8.70434453268867e-06
-9.55773034419329e-06
-2.50580776572594e-06
-1.51789718311086e-05
-1.80342565103387e-05
-1.44972238893491e-05
2.37290992890616e-06
-1.15755459850029e-05
-9.3933131308989e-06
-5.44139599423485e-06
-1.57002081055687e-05
-1.6227779084406e-05
-1.82592395961124e-05
-1.73145271095098e-05
-1.08317949621265e-05
-1.05097934943941e-05
-1.57831801799363e-05
-2.16482409518228e-06
-8.64267376981595e-06
-1.27717844263648e-05
-7.42754946370183e-06
4.79782786922489e-07
-8.05190480347729e-06
-1.78801551265846e-05
-1.0830902802027e-05
-1.12254828032987e-05
-1.9053177977634e-05
-1.38291022502817e-05
-2.6214633462834e-05
-2.69159651937798e-05
-1.18295242356728e-05
-9.96776475201884e-06
-1.64711044997958e-05
-7.08427899812231e-06
-2.53544534135726e-06
-1.01783834165526e-05
-9.6003705523958e-06
-1.04368339913773e-05
-1.00855959443091e-05
-4.14936234129013e-06
-1.3807053833346e-05
7.05859301023842e-06
-7.13577436312464e-06
-1.37052824011478e-05
-5.23693427724614e-07
-7.08238253147472e-06
-1.12545748046517e-05
-2.91859431228169e-05
-1.92736501618722e-05
-8.27191632166469e-06
-1.30982698876084e-05
-1.15342109271608e-05
-2.02993217450775e-05
-1.11747677249796e-05
-1.13142670847219e-05
-1.28920171103242e-05
-1.90012080016736e-05
-1.09082743951947e-05
-5.07332385638866e-06
-1.36822781369e-05
-8.70157799789553e-06
1.11982699432568e-06
-3.12723349620485e-06
-1.52484406312669e-05
-7.77058657185183e-06
-1.15849903780197e-05
-1.38008574287866e-05
-7.19582457815911e-06
-1.08566690055946e-05
-7.09875590235537e-07
6.71784091682762e-07
-1.02244293983985e-05
1.74841252062389e-06
-2.66420813472806e-05
-1.29996761657113e-05
-1.102091474305e-05
-1.87048248009746e-05
-2.78594669327137e-06
-1.95786383197161e-05
-5.50381313300134e-06
-4.03582546611084e-07
-1.19451831110739e-06
-1.54085458330045e-05
-1.12586689375203e-05
-6.9072598092439e-06
-9.87783120884958e-06
-1.18582211567897e-05
-5.64442917416374e-06
-7.90010169745622e-06
-9.22412452492711e-06
-6.47865293278413e-06
-1.39398508937897e-05
-9.71319662248948e-06
-5.26482740770994e-06
-8.62274878163614e-06
-1.29795875317158e-05
-4.06569411585604e-06
-8.79038664818491e-06
-1.63720745211821e-05
-1.27161466553266e-05
-1.63883329060527e-05
-1.10651702931545e-05
-1.29679350642769e-05
-1.247049470366e-05
-5.00402711397821e-06
-2.62677322899974e-05
-1.92849597763839e-05
-2.39689940314141e-05
-1.10457023743252e-05
1.26880658283958e-06
-1.51733565345547e-05
-9.41801001914218e-06
-1.44713066828274e-05
-1.30070774679078e-05
-1.02364837651865e-05
-1.84684160657626e-05
-7.58704820383154e-06
-1.24280994580912e-05
-2.04165616504454e-05
-6.21479176392359e-07
-1.43224803506358e-05
-2.44841765925776e-05
-1.33884335037783e-05
-1.68997439098883e-05
-1.12865255388791e-05
-1.62295395975768e-05
-1.36778280883555e-05
-1.3735021007898e-05
-1.06210194970319e-05
-5.38814566082503e-06
1.66422826634341e-06
-9.17446032126767e-06
-3.98672207391123e-06
-1.23427299280421e-05
-8.81875322705487e-06
-6.65621133794195e-06
-1.24040167577191e-05
-4.56022563695657e-06
-1.99071853037599e-05
-1.9681460905591e-05
-1.79629216102942e-05
-3.26073659911693e-06
-8.40513164832921e-06
-1.31363261384344e-05
-1.70602026987274e-05
-1.13223766652229e-05
-1.85563102060457e-06
-5.4775735790559e-06
-2.623132188109e-05
-1.82049386336416e-05
-1.43064064448204e-05
2.784496575964e-06
1.03077452277376e-06
-8.38273521970529e-06
-2.06506977783212e-05
-1.50035903091384e-05
-4.13078251502774e-06
-2.11606589344079e-05
-2.67512377640631e-06
-7.48968235668301e-07
-1.05036117994203e-05
-1.13442865467362e-05
-3.31283001943328e-06
-7.5948576276152e-06
-6.74741396698003e-06
-2.28326732938967e-06
-1.54212644239549e-05
5.21018042874241e-07
-6.67328072139914e-06
-2.23342670834736e-05
-1.30466189695568e-05
-3.47711510627138e-06
-1.01099989313481e-05
-2.10847295155091e-06
-1.87315528967682e-06
-4.53271995368009e-06
-7.96243391589337e-06
-1.05312857971457e-05
-4.37200440526263e-06
-2.75563660693488e-06
-4.01715637802999e-06
-2.38092199016316e-05
-1.86495079014975e-05
-2.62937722685091e-05
-7.91126755712819e-06
-9.19997038650452e-06
-1.09656673367523e-05
-1.13112840118512e-05
-1.24030397273941e-05
-3.224756408028e-05
-6.80668777655608e-06
-5.5639334817291e-06
-1.7937778007267e-05
-1.74850173239855e-05
1.40589941260715e-05
-7.03144056269782e-06
-1.45755101599866e-05
-6.6416853084155e-06
1.75257858235373e-05
-1.22410691479992e-05
-1.64890932859073e-05
-1.07863638006293e-05
-1.57924707562856e-05
-2.51129136042874e-06
-1.24513129287818e-05
-1.55054218067367e-05
-1.59890152392829e-05
-1.67511627673132e-05
-1.37704639108086e-05
-1.01124917528832e-05
-2.43132059712995e-06
-1.51424798547863e-05
-1.7196740137958e-05
-2.42015531153645e-05
-2.51407236449078e-06
-1.16234534786702e-05
-1.87442285179439e-05
-4.30443169919873e-06
-1.39024687350131e-05
-6.23621793388052e-06
6.84874380553173e-06
6.3416942382771e-06
-1.32228582346967e-05
-2.84556323223604e-05
-1.15067057974825e-05
-1.03570164798892e-05
-7.16992836524163e-06
-6.46204868556732e-06
-6.30239518194023e-06
-6.48095757304164e-06
-7.52529303950603e-06
-1.86706119667936e-05
-1.25095339260102e-05
-9.53338147751293e-06
-1.22391383355372e-05
-1.49598227113946e-05
-1.11915050607476e-05
-1.22298727985837e-05
-1.42310570269481e-05
-1.09840893480195e-05
-3.97338408193152e-06
-1.67087184179715e-05
-1.84628015477576e-05
-1.17986602426324e-05
-1.07880578457863e-05
-1.49746488857174e-05
-1.69520886929617e-05
-1.20743923327105e-05
-1.61645738408593e-05
-1.54506903939037e-05
-6.23719437362524e-06
-1.16851247724807e-05
-1.78415344376043e-05
-2.47312312322704e-06
-1.77052215670461e-05
-1.08280096475429e-05
-1.16239071978505e-05
-1.43000566257789e-05
-2.07389574994149e-05
-1.58776490591183e-05
-4.01216819184007e-06
-1.32409388375183e-05
-1.13576130398863e-05
-8.048068420158e-06
-1.52543955623712e-05
-1.94543240827986e-05
-6.73157352736501e-06
-2.36387469828849e-05
-1.85606121863268e-05
-1.35403075675635e-05
4.06798965358322e-06
-4.17880913998647e-06
5.65965653250129e-06
-5.54550746351262e-07
-1.48297611968834e-05
-7.20327089326951e-06
-1.14638173903791e-05
-5.42580421283636e-06
-1.81348499113041e-05
-2.31438322425281e-05
-8.26686777574271e-06
-1.90732720221747e-06
-6.16170350222826e-06
-2.44422797820575e-05
-5.28625179191324e-06
-1.28182177830832e-05
-7.33265978662091e-06
-1.73288687340141e-05
5.27072997230283e-06
-1.18190216093198e-05
-3.07507039696567e-05
-3.00158259095391e-06
-8.24897829162447e-06
-2.6155491000791e-05
-2.18234899812327e-05
-1.35630730352595e-05
-1.35215607347234e-05
-6.67723895726943e-06
-8.37663413377876e-06
-1.29375436822543e-05
-1.0441062476102e-05
-1.08412108617397e-06
-9.04076231328196e-06
-5.56906302293787e-06
-1.00595975180505e-05
-1.30713075544779e-05
-2.04051610991754e-05
-8.93791600658375e-06
-3.32103217024645e-06
-1.05088437320433e-05
-1.38379727776815e-05
-1.25073876539469e-05
6.5705652532021e-06
-1.23911571523688e-05
-4.44638762987766e-06
-2.43552097829309e-05
-1.57188543848114e-05
-5.33228782746472e-06
-1.27637926689584e-05
-1.37547842593774e-05
-1.02480222166731e-05
-1.65814753384967e-05
-3.16315774172738e-06
-1.62655374271121e-05
-1.3436820301196e-05
-9.69695488650254e-06
-1.57474362167013e-05
-1.29010109959377e-05
-8.15323282386726e-06
-2.06900046493468e-05
-8.78215576708736e-06
-3.99962041610611e-06
-1.07811852900872e-05
-8.96858551300712e-06
-5.53079032262594e-06
-2.55131140615188e-05
-1.53435236275558e-05
-9.51002568483173e-06
-7.04822250882927e-06
-9.22141765925105e-06
-8.12372878526076e-06
2.49468540241579e-06
-2.8227951868416e-06
-1.41475005413481e-05
-2.37345620952099e-05
-2.40005192265775e-05
-1.85803113301576e-05
-1.8869099380202e-05
-1.78739705320154e-05
3.02194251594695e-06
-1.55001608203266e-05
-1.76362457724267e-05
-1.14518815507933e-05
-1.8196145163965e-05
-1.14939936298618e-05
-1.55518905968873e-05
-5.69109399185349e-06
-2.70258076021365e-05
-1.5524184771419e-05
-9.6241908063199e-06
-3.07191316577284e-05
-6.62210720343612e-06
-1.8630853914139e-05
-2.01804470909319e-05
1.54196448623183e-06
-6.0805251442713e-06
9.63836537309861e-07
-2.11492835005793e-05
-1.61815859332556e-05
6.18210257224001e-06
-1.28498894628635e-05
-6.37006335950565e-06
-1.23844114493183e-05
-8.52400037312284e-06
-1.13180162916141e-05
-4.43559845490325e-06
-1.21980635482872e-05
-6.03951702000721e-06
-3.46801812858875e-06
-7.54928432043199e-06
-1.44935762092577e-05
-1.9544186473238e-05
-2.54330968032235e-05
-1.02173483726609e-05
-5.85100853312115e-07
-1.38111627146309e-05
-1.02586071160757e-05
-2.27415814947686e-05
-5.27664408666255e-06
-1.6448488940863e-05
-2.10355115817109e-05
-2.25253688412223e-05
-1.93367487084268e-05
-6.43419612527591e-06
-4.90564773273461e-06
4.67775246857469e-06
-2.28756018047087e-05
-1.90951371204615e-05
-6.99073931147388e-06
-1.0048556133399e-05
-1.4448120245713e-05
-1.03768156811535e-05
-1.17031742527046e-05
-1.60056765320179e-05
-1.46214828068005e-05
-1.74231536715479e-05
-2.26278015868204e-05
-2.64817494861741e-05
-1.83880852743385e-06
-8.12502360120193e-06
-2.05439755135246e-05
-1.63933283183336e-05
-1.7185463312438e-05
-7.63571020716008e-06
-2.45345236498784e-06
-1.39572563003475e-05
-8.89492031182362e-06
-1.49524784150646e-05
-1.99366759525254e-05
3.11475299522756e-06
2.0210617195117e-06
-2.62141944671808e-05
-5.25523507797989e-06
-3.41853968740749e-06
-4.18950119426811e-06
-1.88737442800013e-05
-1.05996929473253e-05
-6.14043766696927e-06
-1.43126164182382e-05
-7.88345885463564e-06
2.88150349563963e-06
1.06940869568489e-06
-4.95585251492145e-06
-8.37426727677847e-06
1.21716123825019e-06
-2.28239308783706e-05
-4.46403468478974e-06
-1.29606808069741e-05
-1.24975440444555e-05
-5.85559423025982e-06
-1.29563226433944e-05
-1.2170188846635e-05
-8.84232188383178e-06
-4.28593534407551e-06
-2.29701674083202e-05
-6.20667347679128e-06
-1.60210290839903e-05
3.69907646215437e-06
-1.6409188736757e-06
-1.92189235047077e-05
-1.00956768314344e-05
-1.96536660958183e-05
-1.4174596545999e-05
-2.61565504390634e-05
-2.00264145368102e-05
-1.39388359615577e-05
-3.20138899563946e-06
-1.34450125508538e-05
-9.93634501397176e-07
2.12986406930182e-07
-2.38970522471548e-05
3.40862468914583e-06
3.67194859279706e-06
5.57863920937276e-06
-6.22094892022306e-06
-2.09006875845007e-05
-4.70321113045962e-06
-1.67849208555974e-05
-1.62139400293913e-05
-1.52537832537986e-05
-2.57636653211243e-05
-2.30312855672524e-08
-1.6205788719569e-05
-2.3525603760122e-05
-1.06234486176464e-05
-7.47413953442168e-06
-1.17373430104273e-05
-1.27820259838681e-05
-9.41266147948838e-06
-1.39199332811438e-05
-1.74669643845623e-05
-4.38452442313229e-06
1.63650349674944e-06
-1.64070361364377e-05
-7.34713885486315e-06
-8.6223553470998e-06
-1.10040054185751e-05
-3.11313904089164e-06
-1.53722406391274e-05
-1.19266460779406e-06
-1.09896433314918e-05
-1.45364203748709e-05
-2.10057693319443e-05
-2.15402200188991e-06
-1.23975704742674e-05
-3.80468581425136e-06
-1.0929128361811e-05
-9.05370307575663e-06
-1.10595824857186e-05
-9.55900365435798e-06
5.06161626439294e-07
8.33387058120348e-06
-1.6529226681117e-05
-1.75400733106707e-05
-8.43622845653935e-07
-2.11942125195884e-05
-3.1190251698234e-06
-2.08821614967799e-05
-1.28487542569172e-05
-1.55824439370156e-05
-3.64855557929174e-06
-2.65835144129768e-05
-7.65900529936153e-07
-1.43295451294204e-05
-2.91271323879785e-05
-9.3899722750973e-06
-1.61720626405877e-05
-2.59348901784531e-06
3.58651973141989e-06
-1.08600181618564e-05
-1.09016065688971e-05
-1.28865257805079e-05
-1.65587338341785e-05
-7.24531205061316e-06
-7.26574515428937e-06
-5.57963408004595e-06
-1.80749931086501e-05
-1.97759725447523e-05
-1.14232792147808e-05
-6.11122118882073e-06
-4.28708603245063e-06
-3.38816191386904e-06
-6.76034105941615e-06
-1.51037029535401e-05
-2.35780872693086e-05
-2.25984954573875e-05
-9.86549057081096e-06
-2.09538490463774e-05
-1.62041705367085e-05
1.80012293649104e-06
-9.02837887353593e-06
-5.94646214589491e-06
-2.03866827298559e-05
-8.93394499458001e-06
-6.90392148430706e-06
-8.47594849365892e-06
-1.70786078677961e-05
-5.92195978519548e-06
-9.59937807339058e-06
-8.88259427858869e-06
-1.6283081692635e-05
-5.9995562561217e-08
-1.16130739979316e-05
-6.03977127097484e-06
-1.3232823491699e-05
-2.06438363178301e-05
-1.88026357706608e-06
-4.99886602652594e-06
-1.08336712381495e-05
-7.62183082058819e-06
-5.01491887830464e-06
-2.07177454995414e-06
-6.73527641453997e-06
-1.03134972938941e-05
-2.54882169182372e-05
-1.49051046157977e-05
-1.60897717918432e-05
-2.68872442657319e-05
-1.73945039215031e-05
-1.6819694401759e-05
-7.84224328370109e-06
-8.90993729588831e-06
-2.85492025672511e-05
-1.12375808767766e-05
-1.22571503169691e-05
-4.85830083494403e-06
-1.01375514391025e-05
-1.20272164916974e-05
-1.00220878681063e-05
-2.36089654661416e-05
-9.02880823925483e-06
-1.0009286356986e-05
-1.03477822215026e-05
-2.53525975546797e-05
2.88332906707381e-06
-5.024169244249e-06
-1.75138683902337e-06
-5.37169771865451e-06
-1.35057886676251e-06
-1.00286600387583e-05
7.94658421325567e-06
-1.90075017777826e-07
-5.08009769796161e-06
-6.085854246111e-06
-1.60033650997569e-05
-1.2756879451102e-05
-2.74843721620018e-06
-1.20111899532909e-05
-8.61904640783674e-06
-1.95937140844697e-05
-1.34192085783662e-05
-6.19972006918979e-06
-1.26641335263268e-05
-1.34701521392363e-05
-1.44888700198196e-05
-1.03217449969436e-05
-6.08051729213751e-06
-6.8131649481863e-07
-1.07312555128049e-05
-7.96281987558726e-06
-7.49738530553915e-06
-1.47694632145651e-05
-1.70086573707954e-05
-6.85199108183055e-06
-8.75090685465508e-06
-6.60095012058608e-06
-1.7790336833388e-05
-4.71870979935489e-06
-1.1582996045664e-05
-1.32358720201903e-05
9.90834796817468e-07
-1.01501711560744e-05
-1.81776642435494e-05
-1.62206887565497e-05
1.08131686086389e-07
-1.21116510350727e-05
-8.44995049683929e-06
-1.88533733849757e-05
-1.17585273490849e-05
-1.18426273491011e-05
-1.62374539458955e-05
-6.9049901159847e-06
7.66077400684174e-06
-3.04607523591496e-05
-1.24403767231587e-05
-1.55955090790365e-05
1.81601808429503e-07
-2.61184285641558e-05
-1.65591769875733e-05
-3.01093073228878e-05
-1.08046023927309e-05
-1.24810421801891e-05
-9.69329854467685e-06
-1.60030955924946e-05
-1.09455306461593e-05
-1.04225972331425e-05
-1.89853516971363e-05
-8.24379885170647e-06
-1.41360239921843e-05
1.19659707539689e-06
-1.48654105378649e-05
-2.94219178605927e-06
-6.98618838970372e-06
-1.89622420119828e-05
-1.95438278748011e-05
-1.13426145529079e-05
-1.88056191433426e-05
-1.61780264633212e-05
-1.49402895378798e-05
-9.74327921645181e-06
-7.15866211221613e-06
6.50724814324353e-06
6.55873128917335e-07
-1.76243365565426e-05
-1.42133836198778e-05
-8.75312208663363e-06
-1.77315150750671e-05
-7.90781697330855e-06
-9.43088180444476e-07
-1.55105976449157e-05
-1.08130145088634e-05
-7.23822041631172e-06
-1.27135989701637e-05
-1.48366596809613e-05
-8.29182791149307e-06
-5.81132093630246e-06
4.39826305297456e-07
-1.40346481190719e-05
-1.6241442454919e-05
-5.4197077660602e-06
-1.31975653430058e-05
-1.77306063817358e-05
-1.03168212057875e-05
-2.50228416901696e-05
-2.49880168246487e-08
-1.93686901611182e-05
-2.11976128929352e-06
-5.82215658171839e-06
-5.61843496777424e-06
-1.16068096161328e-05
-1.48079931538617e-05
-7.42809984314502e-06
-8.19016429184953e-06
-1.85792580579381e-05
-9.30860228726198e-06
-8.86905270981841e-06
-8.94498626767544e-06
-1.7264030121844e-05
-1.08638435086561e-05
-1.1168867959722e-05
-5.3864950472645e-06
-4.28133045531909e-06
-3.71008466121835e-06
-1.35218570152989e-05
-6.33822097958787e-06
-1.50057396886124e-05
-1.85584443347295e-05
-1.35560731228794e-05
-1.16238711427634e-05
-1.73749707579338e-05
-1.42776224773723e-05
-1.40876986614346e-05
-1.14306215455694e-05
-1.88743069221858e-05
-1.41829867478019e-05
9.48037631771507e-06
-8.95704599451877e-06
-1.11120743312838e-05
-1.93818784840199e-05
1.7073083674942e-06
-1.21995384298206e-05
-1.57867770902208e-05
3.20515490304831e-06
-1.95272869119262e-05
-2.00181902733499e-05
-1.31253638056829e-05
-8.59930252039982e-06
-5.44458460896313e-06
1.80691656120327e-06
-1.52140951023189e-05
-1.47739885385212e-06
-1.53513069206304e-05
-5.52433695141571e-06
-1.23682988022106e-05
-1.50709289662781e-05
-8.6640715495596e-06
-1.37595217038231e-05
-6.11359072277588e-06
2.24860336808849e-06
-2.22398256769789e-05
-2.10855482670772e-06
-1.74668213089485e-05
-1.11019096279899e-05
-1.04092072227232e-05
4.5590485088182e-06
-2.02987305612071e-06
-9.54265966658005e-06
-1.07051240790557e-05
1.48435436373471e-07
-1.8299260573995e-05
-1.92763970446086e-05
-1.30082116520175e-05
-1.43394093918237e-05
-9.87537486509222e-06
-1.79209658966154e-06
-9.24598268868686e-06
-8.51075201477219e-06
-2.51499016430241e-06
-4.54913384947828e-09
-1.90447241037308e-05
-1.62067146728986e-05
-1.00808813144782e-05
-2.65860915350858e-05
-1.17619471899894e-05
-1.37363075478118e-05
-8.84597643529153e-06
-1.4835594889233e-05
-7.04170304957175e-06
-8.21856635356011e-06
1.38802867037491e-06
-7.07316873514577e-06
-9.42200052346046e-06
-2.22737017699898e-05
-3.42966240696966e-06
-1.47344454334905e-05
-9.28468172012729e-06
5.1299881802848e-06
-1.65511887102881e-05
-1.5752861621983e-05
-7.6234956779195e-06
-1.19432512954151e-06
-1.42845262641085e-05
-1.18347902159268e-05
-1.22248457188785e-05
-8.21198865916693e-06
-6.07982261985558e-06
-1.68740538201144e-05
-1.54449559708241e-05
-1.50079801694742e-05
-1.90700084201161e-05
-1.59302440353426e-06
-7.28103010526611e-06
-1.7155173077624e-06
-1.39439446718653e-05
-2.44034313997108e-05
-8.56727828871174e-06
-1.843650683881e-05
-1.22588674111342e-05
-5.25499672393341e-06
-1.78545866542623e-05
-1.87788285095338e-05
-1.17396638437659e-05
6.08215298079979e-06
-6.39759579071114e-06
-1.29150294388982e-05
-3.00744554155993e-05
4.94089868518779e-06
4.0704248307988e-06
-1.11019528743669e-05
-4.71681115134016e-06
-1.36913545898848e-05
-2.75444679983672e-05
-1.1533749377403e-05
-2.33913370309112e-05
-1.30026075228362e-05
-4.97146172082505e-06
-1.56281030001628e-05
-2.02205566724373e-05
-1.76327445585666e-05
-1.17514764291813e-05
-6.52725307142582e-06
-8.49159096351367e-06
-1.21388025381753e-05
-2.47667066183669e-06
1.58294706878942e-06
-6.75476797174597e-06
-1.5008614196252e-05
-1.43894990041271e-05
-2.33002244074431e-05
-7.89456383779967e-06
-1.11522051408666e-05
-2.1636170682959e-05
3.23278146811276e-06
-6.46688415122806e-06
-1.3360390888301e-05
-3.62915196755583e-06
-6.85533289548232e-06
-8.42288533543603e-06
-1.5530210444054e-05
-1.50577018675097e-05
-1.47221921787971e-05
-1.02089720859712e-05
-1.88828261913066e-05
-4.03067219457082e-06
-1.2420000697858e-05
-1.24705183209358e-06
-6.1864175505051e-06
-7.80731615482486e-06
-3.70564788234201e-06
-1.38979589485486e-05
-5.18657364663056e-06
-7.42289561513021e-06
-1.44862905255753e-05
-1.15288492684265e-06
-1.21668126870345e-05
-9.61784612999658e-06
-2.36240679174014e-05
-2.03295978365721e-05
-8.07162216779268e-06
-6.49033046931757e-06
-9.83842606241618e-07
-1.45043985077854e-05
-1.72267085617859e-05
-1.52758301005436e-05
-3.08673878468441e-06
-8.86593478116804e-06
-1.61781329547205e-05
-4.14587107053113e-06
5.59626562039953e-06
-1.88581297243973e-05
1.10979947314694e-06
-1.74500336266007e-05
-1.71833153411418e-06
-1.48421850135725e-05
-1.73007535498977e-06
-4.9744273921661e-06
-1.50630480117368e-05
5.97844227031853e-06
-1.03350970776813e-05
-1.10302877596199e-05
-8.8364633279067e-06
-1.09212779758049e-05
-1.27098646072505e-05
-5.53141983154993e-06
-2.11807735560894e-05
-5.92144999488058e-06
-1.24965670114e-05
-1.54911683343173e-05
-6.52262645701966e-06
-4.38198678025142e-06
-1.30833718394981e-05
-2.22109319942493e-05
-3.5573830586339e-06
-5.7196501056333e-06
-1.44088069387768e-05
-1.2700950875067e-05
-1.65432261606233e-05
-5.2987907625205e-06
-7.97347798990771e-06
-1.95565044070613e-05
-1.69003810478591e-05
-1.9395284995148e-05
-1.27820249056576e-05
-1.79475234498689e-05
-1.18792689922988e-05
-9.55740338233603e-06
2.13890021884315e-06
-2.31661393253669e-05
-3.41429015583276e-06
-1.10017323591013e-05
-4.49487672254802e-06
-3.73772259835874e-06
-1.22996809897505e-05
-1.29465429949034e-05
-1.60099712769008e-05
5.48882080515933e-06
-1.94499868381998e-05
-1.92897717375055e-05
-5.80115223796827e-06
-1.24951794043195e-05
-1.22962626886691e-05
-1.09608492257393e-05
-1.64804640857546e-05
-1.52208899399116e-05
-1.48458343352377e-05
-7.53458416256722e-06
-8.40361780459131e-06
-6.54885440822339e-06
-1.10541773580283e-05
-1.7652744033793e-05
-1.08806354282757e-05
-1.02247950882993e-05
-3.76889457902738e-06
-6.53520192684922e-06
-2.27814904639545e-05
-1.4277721250894e-05
4.52178751852741e-07
-7.59273027209721e-06
-8.61614192797131e-06
-1.9767445763385e-05
-6.85576147116565e-06
-9.92113308203742e-06
-2.25160117144441e-06
-2.91257976566689e-06
-1.07315452342178e-05
-1.64525524988581e-05
-1.91185691894819e-05
-6.02748555639709e-06
-1.40218556069237e-05
-1.55516680312248e-05
-1.97766026218088e-05
-1.06730457530652e-05
-1.27775358378004e-05
-1.65346829995155e-05
-7.70354882722453e-06
-4.87091439118203e-06
-1.70145374931481e-05
-8.47776136388351e-06
-2.20574607920852e-05
-1.43288623246055e-05
-2.23032118542022e-05
-1.35137731207043e-05
-2.51452571504729e-05
-1.4570308504803e-05
-1.82536308717038e-05
-1.43780202431621e-05
-9.38449294077527e-06
-2.25609834789985e-05
-4.70637079338376e-06
-3.14950502028939e-05
-5.97169807526711e-06
-7.06589471495708e-06
-1.92245610346169e-05
-1.81756537154502e-05
1.16638226527575e-06
-1.80781340929227e-05
-1.82489731336472e-05
-1.32602113662203e-05
-3.40355788329877e-06
-1.06399946511253e-05
-1.63145175456312e-05
-1.0257251663563e-05
-1.03245043282501e-05
-7.67288152476011e-06
-6.90438369077454e-06
-2.87299298940739e-05
-2.52166699852213e-05
-2.36108747054474e-05
-1.17483407827237e-05
-1.18978806544769e-05
-1.47971458427587e-05
-9.38119902836691e-06
-1.45784325141154e-05
1.59180543559576e-06
-1.59900324611481e-05
-1.21563315729088e-05
-1.5701866550742e-05
-1.49933397623614e-05
-1.13196322778688e-06
-1.85202673917845e-05
-1.02860635589581e-05
-7.38976447513418e-06
-2.6933735242971e-06
-8.43378429505496e-06
-8.92380738249976e-06
-1.02728005325523e-05
4.25295082180444e-06
4.55006495813776e-06
-1.36026699164681e-05
-2.25891829341703e-05
-1.17779601745558e-05
-1.92749085966111e-05
-1.29657277069838e-05
-2.80412775971669e-05
-2.03349273762879e-05
-1.30685456452476e-06
5.63889348185552e-06
4.35958889212822e-06
-8.04973389808666e-06
-6.27141491623967e-06
-7.45323349508673e-07
-1.65950939908266e-05
-6.34480444845055e-06
-1.64651606338351e-05
-1.22360065440442e-05
1.71575057543011e-06
-1.51384685930688e-05
-1.4707109403538e-05
-2.45871089624989e-05
-3.6303239944314e-06
-1.10402729079138e-05
-1.43118891353363e-05
5.97651748096616e-07
-1.05040429147295e-05
-1.07799370282593e-05
-1.27113738843928e-05
-1.84522073530794e-05
-3.3097385420257e-06
-1.48750779209431e-05
-2.20685390910341e-05
-2.16220655667702e-05
-8.35459935265859e-06
7.44423485488007e-06
-3.9567531329049e-06
-1.30415509071253e-05
-1.61289468390884e-05
-1.17392854669451e-05
-1.75918409070103e-05
-1.47322026016044e-05
9.74654582994321e-07
-1.97132475883144e-05
-2.4428233389832e-05
-1.17660060864852e-05
-1.36230221934142e-05
-7.7022447847226e-06
-2.53141549966164e-05
-2.10251568870404e-05
-1.78045235898742e-05
-9.65679337314456e-06
-1.93933747051448e-05
-7.78928391851048e-06
-8.6909664981746e-06
-7.74533513774587e-06
-1.56623940697041e-05
-6.2383014885865e-06
-1.25571761826989e-05
-1.10105571359575e-06
-8.71186044983136e-06
-9.23706207288448e-06
-9.91010458255393e-06
-6.22624308644181e-06
-1.66181173364269e-05
-8.66358330256819e-06
-2.132474214337e-05
-1.06958488474216e-05
-5.60557096904796e-06
-1.51785014236255e-05
-1.67488809842912e-05
9.81961416495966e-07
-1.79525344700169e-05
-4.32923752916777e-06
-2.18051198083905e-05
-1.5543960988227e-05
-1.4053228244546e-05
-1.37039378593836e-05
-1.95308956943059e-05
-1.39255994553872e-05
9.72655888698809e-06
-1.53826827970807e-05
-1.72615346542357e-05
-1.65221507540865e-05
-1.88435484884457e-06
-2.81941944826285e-05
-1.39611499475767e-05
-1.61727163011593e-05
-4.37127447402273e-06
-1.02625932953533e-05
2.05729320376514e-06
-9.97767299811507e-07
-1.12372767768499e-05
-3.03114392232108e-06
-6.86178229783566e-06
-1.31204732469709e-05
-1.20614136243441e-05
-1.02874768917587e-05
-1.53532173592882e-05
-1.72022920641232e-05
-6.13150827514055e-06
-1.05175998351509e-05
-1.98852665231951e-05
3.24602080876853e-07
-1.79422856687193e-06
-1.54867357134265e-05
-1.26253064308518e-05
-1.31355688754585e-05
-9.50309824887078e-06
-4.62956988281454e-06
-1.55512141175445e-05
-2.62881622962417e-05
-1.30878452931684e-05
-2.62830745728121e-05
-2.93502686196153e-05
-1.50509896696272e-05
6.79434534777349e-07
-1.55213149447233e-05
-2.02659222684883e-05
-1.53382036785395e-05
-5.37273743592417e-06
-1.36783131561176e-05
-1.78177430545708e-05
-1.86985275679524e-05
-8.26772764740829e-06
-1.04068055911295e-05
-2.16579545037963e-05
-2.18525955598826e-05
-1.00890266268678e-05
-1.27640456963697e-05
-1.37205673026474e-05
-3.566752909814e-06
-6.82799407753795e-06
-6.81784008711949e-06
-1.23414392146425e-05
-7.74070304545881e-06
-9.62572320876234e-06
-7.2229558651032e-06
-1.0739499474077e-05
-2.06572747351999e-05
-2.72092174720972e-06
6.51858239001397e-06
-5.87841095495332e-06
-8.67405712833761e-06
-1.932913131296e-05
-1.11191070552342e-05
2.72435135340064e-06
-7.19682547465986e-06
-1.09268968547774e-05
-3.09420209471169e-06
-1.48192927993111e-05
-1.26721930550925e-05
-1.18269455176019e-05
-1.28511776280644e-05
-5.50914409660163e-06
-2.16073700095759e-05
-1.54917686918545e-05
-3.55189519595002e-06
-1.54631226103808e-05
-1.11308988693246e-05
-1.08671256304462e-05
-2.07777232752835e-05
-1.30383763690553e-05
-8.90960849107499e-06
-1.77146527230757e-05
-1.84906616446637e-05
1.15016496022947e-07
-1.92241727318641e-05
-1.73078412136033e-05
-5.60895373883233e-06
-1.90205275123658e-05
-6.86339476375938e-06
-9.14905269662514e-06
-1.30428134568059e-05
-3.07466824765115e-05
-5.84086968044716e-06
-1.55239083444511e-05
-1.4253734902722e-05
-1.55079862770353e-05
-9.92595574983698e-06
-2.29584947595487e-05
-1.46047908432851e-05
-2.1444937120024e-05
-1.06024205627676e-05
-1.61973789680729e-05
-1.12490038019781e-05
-1.03130447301822e-05
-1.20148753776482e-05
-1.28072594294437e-05
7.30609462855044e-07
-8.3250751760266e-06
-8.33687303067919e-06
-8.4964865229768e-06
-1.67003485731654e-05
-1.00797465534934e-05
-1.72264676859576e-05
-1.05167698038957e-05
-1.46290160030934e-05
-7.99805820430543e-06
-1.05224362577997e-05
-1.15594695005783e-05
-1.68518556105268e-05
-7.85835784353618e-06
-9.97742296811669e-06
-1.94243141672757e-05
-2.40761320467974e-05
-1.72682154454075e-05
-1.14885722258493e-05
-1.02658854380079e-05
-1.46664009092939e-05
-1.65594971431812e-05
-1.19562645773114e-05
-1.10177861749002e-05
-3.14639621897582e-06
3.67994056794625e-07
-8.02466318371685e-06
-1.33808033863869e-05
-7.25865347792837e-06
-3.13440347061946e-06
-2.25785866726108e-05
-1.29095304122096e-05
-9.46668734240281e-06
-1.18738031870786e-05
-4.8972510644509e-06
-1.01984690884203e-05
-2.36619819339848e-06
-4.63451430748521e-09
-1.8365588103541e-05
-1.12996809128946e-05
-2.30150174941883e-05
-1.00611992841937e-05
-1.25573788659689e-05
-7.18257311117572e-06
-1.93626316673696e-05
-8.31406171689772e-06
-1.04269925989938e-05
-3.18225146263941e-07
-9.08512155119465e-06
-1.70589379933736e-05
1.44776533278325e-06
-8.04893248573464e-06
-1.67009615385904e-05
9.43281276766906e-08
-1.133878783184e-05
-9.23019029367518e-06
-1.44684010044377e-05
-1.98642437728621e-05
-1.67754246762068e-05
-8.33435979677553e-06
-2.80574646128518e-05
-1.803650937253e-05
-1.27703437288049e-05
-9.47956029425038e-06
-1.70726144163518e-05
-1.95836418560974e-05
-1.15613960504947e-05
-1.66264345042405e-05
9.29154359228449e-07
-1.34971626166002e-05
-1.73164632553528e-05
-1.2816364189217e-05
-1.2372918975579e-06
-1.86872336186085e-06
-1.09021842480067e-05
-1.2407562898457e-05
-1.17650848331248e-05
-1.20927406013626e-05
-2.47456366958561e-05
-3.37857306984921e-06
-9.20733493110401e-06
-1.73327660047728e-05
-7.40077787871138e-06
-8.04890918295342e-06
-1.84047244191244e-05
-2.76172031324783e-05
-1.4753845744101e-05
-8.01698507453917e-06
-2.38339319694428e-06
-1.11251111507088e-05
-1.07878072985172e-05
-1.56237834696465e-05
-1.21098410495634e-05
-1.03803592836608e-05
-1.32808377649585e-05
-1.34117447705877e-05
-1.69963510850527e-05
-1.30618348104255e-05
-9.93362278904153e-06
-2.31629463918038e-06
-1.24062095527683e-05
-7.15748911719565e-06
-9.17100848496371e-06
1.30558953802009e-06
-2.50242730453701e-06
-1.3075942906622e-05
-1.2571455805163e-05
-1.05514799427526e-05
-5.22932585698048e-06
-2.24452945657049e-05
4.30685741587318e-06
4.15837868213998e-06
-4.57671525899578e-07
-8.09664390056402e-06
-1.41726840902677e-05
-1.97655140323351e-05
-5.41462424169632e-06
-7.70846229972154e-06
-8.263758733505e-06
-2.63269602233601e-05
-1.38060087053205e-06
-4.70954986598755e-06
-1.11981240293157e-05
-1.43816503790687e-05
4.61229669287272e-07
-1.54871516102782e-05
-9.89814821979658e-06
-1.74264758350662e-05
-2.6939676335237e-09
7.52645626070073e-06
-1.07541487695207e-05
-1.64225481278322e-05
-5.95518611466798e-06
-1.16448330501937e-05
-7.90921894718359e-06
-7.60033621437638e-06
-5.65104829666187e-06
-6.70975244253428e-06
-6.99754302183084e-06
7.50326017223761e-06
-3.33565545757178e-06
-8.76426343857168e-06
-9.07554673373326e-06
-1.4172655381677e-05
-1.76246318482231e-05
-1.51222926819518e-05
-1.0848083785567e-05
-1.7479988633689e-05
-2.65999724756618e-05
-9.07443502469113e-06
-1.6692289662516e-05
-4.90936587079489e-07
-9.89280240188817e-06
7.71911573390387e-07
-1.99969011871323e-05
-9.60964090963388e-06
-7.35600195236524e-06
-1.0673204224817e-05
-1.57561972565713e-05
-1.15095741887404e-05
-2.06899829912303e-05
-1.32685183837748e-05
-9.74040709481159e-06
-7.60638970031654e-06
-1.37766089436781e-05
-1.26488765938412e-05
1.38894330195007e-06
-8.20624852237967e-06
-1.81855135515833e-05
-1.28329842600191e-05
-2.55758346484129e-06
-4.56235369144939e-06
-1.74756446307723e-05
-2.12857288892059e-05
-8.05567308028715e-06
-1.72158145361683e-06
-1.32645729643852e-05
-1.10957067894285e-05
-1.73335940033634e-06
1.1825089229667e-06
-1.29761113867366e-05
-1.36084010146812e-05
-2.5961955589467e-05
-5.71504921906239e-06
-2.10854026657443e-05
-9.46933058219653e-06
-2.14531621720777e-05
-1.1846749778897e-05
-1.69523387373411e-05
-2.18343991002621e-05
-1.11732337669549e-05
-2.26456449404782e-05
-4.64301097132906e-06
3.63070149785413e-06
-1.50657024620822e-05
-2.79796982169461e-05
-6.32185856595598e-06
-7.63603863884882e-06
-2.58792611279925e-05
-6.30226432980834e-06
-6.1852084333055e-06
-1.1622583371561e-05
-1.07493184193816e-05
-1.25334239206344e-05
-2.44031799163219e-05
-1.31308258750115e-05
-1.76410218823952e-05
-2.47757379423659e-05
-1.45833932286394e-05
-2.17102143159337e-05
-3.9776433047523e-06
-1.69200161098874e-05
-4.60883081542561e-06
-1.75557823322249e-05
-8.83072383673885e-06
-6.70456430872113e-06
-4.18462691581122e-06
-6.03509072881382e-06
-1.4314449917763e-05
-9.02015928027561e-06
-7.93002564548286e-06
-1.96126774771459e-05
2.61890298246676e-06
-8.39479195110874e-06
-2.2492882333198e-05
-2.00882821795219e-05
-1.12121388258988e-05
-1.8411691375121e-05
-8.79445037104937e-06
-1.7578678029645e-07
-6.6280257787283e-06
-8.19019963173909e-06
-2.88498416006196e-06
1.09956954998946e-06
-1.08389795301601e-05
-6.28286058150777e-06
-1.81339966105358e-05
-2.94684964727838e-06
-3.99178822101277e-06
-1.28052210706556e-05
-1.25770871401373e-05
6.42748353861273e-07
-1.52844941106285e-05
-7.76346096402037e-06
-1.0690429039437e-05
-1.39576928757194e-05
-1.27382744578891e-05
-2.02773232574375e-05
-1.83389740545239e-05
-1.20089106130772e-05
-8.35384597952927e-06
-5.78351385412518e-06
-1.86627458163758e-05
-2.43305123674955e-05
-1.51154502067613e-05
-7.53236138010479e-06
-1.30378164106013e-05
-1.30998775158818e-05
-1.14337838454319e-05
-1.97597829802633e-05
-1.79763569381096e-05
-1.66084193752096e-05
-1.05352942340698e-05
-1.43871579804839e-05
-2.33248923446699e-05
-2.75662744701634e-05
-1.78633953369102e-05
-1.12615247233034e-05
-8.66530818220058e-06
-1.54923642046833e-05
-1.06002302988969e-05
-1.54667555049483e-05
-1.88023677564894e-05
-1.75190320416412e-05
-1.51874236755817e-05
-1.30800033669236e-05
-2.22290926423047e-05
-2.03744783402833e-05
4.54399657170367e-06
-9.36255414448603e-06
-1.34315919276182e-05
-1.78621374459797e-05
-5.19944842097618e-06
-8.47349551203514e-06
-2.22781152544146e-05
-1.52895623839645e-05
-2.36334000882815e-05
-2.15731629392144e-05
-6.16588361164887e-06
-1.20270987338937e-05
-2.02028011385856e-05
-8.2438320474125e-06
-8.0104781774577e-06
-1.80136541387541e-05
-1.89950018789227e-05
2.20477791664621e-06
-9.40155271339005e-06
3.99695147551282e-06
2.13922126190941e-06
-2.57258929892934e-05
-1.2858895044432e-05
-1.5511547191244e-05
-9.61173894121654e-06
-1.43512167654898e-05
-4.59192179054166e-07
1.10888356196034e-05
-2.26649089868813e-05
-9.38790285935128e-06
-1.03599909916098e-05
-1.53954143590817e-06
-1.13318865611472e-05
-1.72079862339729e-05
-8.19014460178438e-06
-2.64398058169407e-05
-2.03217676636318e-05
-7.3911569417079e-06
-1.99437599714248e-05
-1.26077036935176e-05
-1.53305721342747e-05
-1.01831885498253e-05
-6.05186455182559e-06
1.70619999515159e-06
-1.15384658393314e-05
-7.10218687859279e-06
6.9787296468394e-06
-1.24157689311738e-05
-1.71725665485254e-05
-1.39933354052881e-05
-2.03177704363379e-05
-1.95257089622101e-05
-1.83393373832829e-05
-1.9461705085447e-05
6.80189147594822e-06
-1.2696644480276e-06
-1.58955554420163e-05
-1.44187216958056e-05
-1.35643267468397e-05
-1.17376662538214e-05
-1.15528195207538e-05
-1.57746879506083e-05
-1.39364915476579e-05
-1.09408626183349e-05
-1.52644048837558e-05
-8.22120710365741e-06
-7.88047519139464e-06
-5.41440545038421e-06
-8.86297719387152e-06
-1.28064190999115e-05
-1.23032973143704e-05
1.98924155253042e-06
-2.15120799922858e-05
-1.01573337408698e-05
-1.29296399651716e-05
-3.18939673911932e-06
-1.5550020705748e-05
-9.89173423505469e-06
-5.62365020976154e-06
-3.50156264182692e-06
-9.10906887283107e-06
-2.23928252094864e-06
-7.03027405941328e-06
-2.35043180523449e-05
-3.03154408304607e-05
-7.22660660288261e-06
-1.05753082544592e-05
-4.43410555552177e-06
-1.63372156702884e-05
-1.57216245789244e-05
-7.74143264248551e-06
-6.03647603090693e-06
-9.74202469717628e-06
-7.96166953846238e-06
-1.61897665181863e-06
-2.18164597567721e-05
-1.3471302995298e-05
-9.3026057803584e-06
-1.40393958986692e-05
-6.6767194068327e-06
-1.28965420989159e-05
-2.67947059960029e-06
-1.29506982566747e-05
-8.09549535940516e-06
-3.22448287376637e-05
-3.95228696578478e-06
-3.14103119283676e-06
-2.33311395070598e-05
-1.46820069215354e-05
-1.53284130285584e-05
-2.80195231630735e-06
-5.90889749757204e-06
-1.76753944777637e-05
-1.82294020643082e-05
-6.8643983509781e-06
-2.23598400268214e-05
-1.05587186054838e-05
-6.13644942510148e-06
-3.34219029810476e-06
-1.26131024242043e-05
-1.80206822151271e-05
-1.38667521444846e-05
-2.08566354974837e-05
-2.92660125782788e-06
-9.96895082487658e-06
-1.57424357018189e-05
-1.64702596087801e-05
-1.86169457506433e-05
-9.57351071487925e-08
-5.68849164835447e-07
1.04047285921995e-06
-7.30359200871662e-06
-1.80382473841628e-05
-7.66063002420866e-06
-2.13263833084431e-05
-1.32329868422104e-05
-1.29070675556546e-05
-6.33440968772561e-06
-1.42357878041061e-05
-1.43567153678218e-05
-1.87926203486834e-05
-7.13613819319931e-06
-7.27935186121623e-06
-1.5543627776469e-05
-1.32401097430488e-05
-1.81169067982164e-06
-5.07667191664805e-06
-1.50195279698012e-05
-8.7325005722364e-06
-2.30326869060509e-05
-2.43586677459956e-05
-1.82008251354416e-05
-3.92174780309782e-06
-2.32793501412831e-05
-2.00493687771142e-05
-1.47575162541449e-05
-1.75663420969185e-05
-1.27378780632322e-05
-1.55227365719774e-05
-1.83817804985246e-05
1.04831710275923e-06
-3.33115776615521e-06
-1.09886175610604e-05
-1.54484727604231e-05
-1.28684957443039e-07
-7.64129118005468e-06
-8.56698466450245e-06
-2.05224350959124e-05
-1.19657410843475e-05
-8.27438230864572e-06
-1.62909318165132e-05
-1.6545756494541e-05
-2.02483966176391e-05
-3.09387025938325e-06
-7.6224157712171e-06
-1.88296625709788e-05
-4.44405234126991e-06
3.49220056474086e-06
-1.95195456817726e-05
-1.57942947124309e-05
-2.10728266714764e-05
-6.24354081806368e-06
-2.13402897154952e-05
-1.19180344602323e-05
-1.34025359955242e-05
-9.74367236482022e-06
-1.37371217108805e-05
-1.89453074754581e-05
-8.3953528550677e-06
-1.18324401764177e-06
-1.37332317401262e-05
-8.61798769523002e-06
-1.02405780166784e-05
-1.38306409865193e-05
-9.34031860609116e-06
-1.95560836950339e-06
-2.19292211351493e-05
-1.22730890437026e-05
-7.3203677821415e-06
-2.65925568441738e-05
-7.64080168661958e-06
-6.90890870166472e-06
-9.74490501608906e-06
-1.58722755238464e-06
-2.23372682419738e-05
-1.56168689111679e-05
-1.25807613692658e-05
-1.43985690262522e-05
-1.56874513599466e-05
-2.6263827911742e-06
-4.96124407783286e-06
-1.06820714389615e-05
-1.5364636628361e-05
-4.62926109675567e-06
-3.06970439983102e-06
-1.14201568539785e-05
-3.79854181139225e-06
-1.7232030328462e-05
-9.79003403421614e-06
-2.34866226793897e-05
-1.07580762003302e-05
-1.69080046277493e-05
-1.39643590344157e-05
-2.38647650027934e-05
-1.72570324606563e-05
-1.96599542777792e-05
-1.42369688906594e-05
-2.91701050866106e-06
-9.27997386376155e-06
-1.42061094657124e-05
-2.25216469764523e-05
-1.29828633873952e-05
-8.71511089227598e-06
-1.40261104983931e-05
-1.06073278634361e-05
-9.41805578801153e-06
-3.25519175965751e-06
-6.86016876964867e-06
-1.29339183055298e-05
-1.21425257421402e-05
-2.10158976960682e-05
-1.60303576194687e-05
-3.99645512522544e-06
-8.99210677761538e-06
-1.21681138521706e-05
-1.32174867001922e-05
-1.12385078710776e-05
3.46092415906308e-06
-7.81540082398332e-06
-4.1460875763849e-06
8.14975840869115e-06
-1.55465803750096e-05
-1.04991432456211e-05
-2.34158872791994e-05
-1.88640331412247e-05
-9.31009147121093e-07
-1.58545181911423e-05
-1.24873075977308e-05
-1.04130765060615e-05
-3.59070202266882e-06
-2.07778327842118e-05
-2.20049956861605e-05
-9.53947435474392e-06
-7.3645539100695e-06
-1.1930354879989e-05
2.34308569194053e-06
-4.37985752532453e-06
5.26344754381893e-06
-5.59531351311832e-06
-7.98324749492011e-06
-2.25291016170052e-05
2.17395065644549e-06
-5.02143692570318e-06
4.77502732137799e-06
-7.59447334292211e-06
-1.85206950911984e-05
-8.2182845711443e-06
-8.98219557897976e-06
-1.17936200353126e-05
-1.51652624388053e-05
-1.16939400927088e-05
-4.70845846899308e-07
-1.59814706046556e-05
-1.14912810144642e-05
-2.02134935753881e-05
-1.43277104153729e-05
-1.40704978169091e-05
-1.3703076554898e-05
-7.02888829148243e-06
-8.08362667346889e-06
1.97908820473748e-06
7.41957465420853e-07
-1.57097482657104e-07
-1.47705527155982e-05
-1.93295035897679e-05
-1.31199390875447e-05
-2.31617060264615e-06
-1.44531140057806e-05
1.26722155507616e-06
-2.04518913106563e-05
-5.3585534719603e-06
-1.30315999966173e-05
-1.46692991397944e-05
9.25115275384428e-07
-1.64287984009928e-06
-2.0149010104122e-05
-2.08041832078571e-06
-2.26175031327896e-05
-1.24172974120311e-05
-1.41195639854711e-05
2.74834613509827e-06
-1.00531442920026e-05
-9.83823611541872e-06
-2.14006963461676e-06
-5.03769413093518e-06
-1.6473886311568e-05
-1.1236044176971e-05
-1.961859657115e-05
-9.87037157980946e-06
-1.83628805222599e-05
-1.41484335091013e-05
-1.74913820179607e-05
-2.04784256934704e-05
-1.0637579073385e-05
-1.00170909920748e-05
-1.15454794498461e-05
-1.16325691692709e-05
-1.97626321183402e-05
-1.01176602658682e-05
3.12989060269532e-07
-5.22717046596202e-06
-1.41815650958953e-05
6.53125098334036e-06
-2.15975913269828e-05
-9.15655680348695e-06
-1.02546594396591e-05
-6.62207744970324e-06
-1.19489060293247e-05
-5.86333853213727e-06
-1.92667887791621e-05
-6.87506357244397e-06
-2.7902164670287e-05
-1.64136731753429e-05
-4.64236824887477e-06
-1.63303643658102e-05
-1.03853625851685e-05
4.00389217747595e-06
-1.25049689135997e-05
-1.0262375751347e-05
-9.11294631449033e-07
1.63394550250292e-06
-8.62684408404241e-06
-1.86845352977721e-05
-2.05023372093178e-05
-1.39955683605297e-05
-6.93408481095066e-06
-1.39823286764846e-05
-3.41689308674724e-07
-1.7160572016137e-05
-1.89058352613982e-05
-7.3582714063991e-06
-1.65835942926281e-06
-2.18875085256339e-05
-1.80687084950103e-05
-1.34313311465627e-05
-1.09497900301846e-05
-6.35907073485647e-06
-9.52520739048588e-06
-1.10765367342621e-05
-2.0851035085266e-05
-2.65506760317863e-06
-2.39356896027963e-06
-7.1244415593645e-06
-1.85027153515811e-05
-1.81538042469822e-05
-1.74401966944283e-05
-1.72449025221201e-05
-2.00130461755544e-05
-1.81606714325174e-06
-5.74490984023043e-06
-4.01595674380235e-06
-6.52145870623154e-06
-1.37217758030688e-05
-1.78516128020558e-05
-2.07722084813804e-05
-2.05353802333922e-05
-7.17493926302248e-06
-2.9875086483386e-06
-7.91146627858436e-07
-1.76988731251573e-05
-1.79535466005178e-06
-4.89386221460108e-06
-1.72705565449572e-05
-1.14185149442693e-05
-7.37149497681842e-06
-3.52949011335753e-06
-1.7854317085672e-05
-3.32823514174706e-06
-5.52606922991944e-06
-5.59002522125189e-06
-1.4373972708268e-05
-8.0233161128748e-06
-1.24212914688788e-05
-2.57993442234648e-05
-3.14101942609933e-05
-1.25029194750455e-05
-1.68621542113666e-05
-1.76689927145119e-05
-1.48057998284591e-05
-1.79092796542862e-05
-6.94999504420787e-06
-3.41738910546853e-06
-1.13859256628822e-05
-1.55072964055952e-05
-7.73089939611368e-06
-8.63928734241573e-06
-1.36941613330465e-05
-3.8116768787198e-06
-1.55638279794965e-05
-1.07476225671874e-05
-3.74983454093114e-06
-2.94993442171939e-06
-2.19344032306036e-06
-1.38980412858057e-05
-1.6493392054742e-05
-8.82683357018407e-06
-2.04820502864952e-05
-1.38963648134909e-05
-1.93153625886936e-05
-1.8851716714221e-05
-6.79165027950855e-06
-2.49392930645821e-05
-1.48833499818995e-05
-4.7545275567352e-07
-6.15551482581979e-06
-8.83221195823464e-06
-5.05392820170868e-07
-1.34456447758809e-05
-1.90531400513688e-05
-5.98024733583226e-06
-1.16039250128857e-05
-1.34860244664094e-05
-1.40178323102184e-06
-1.01755126579789e-05
-1.57094858074815e-05
-8.50985950224697e-06
-1.57789832129062e-05
-1.6638377049935e-05
-1.28925381217288e-06
-1.11290763864124e-05
-1.97821247986124e-05
-2.3569967063073e-05
-7.04792571945238e-06
-4.68436257199432e-06
-1.44320408548203e-05
-3.25401993572756e-06
-4.44816484495568e-06
-5.90305547773243e-06
-1.28136999156673e-05
-6.68852904177592e-06
-9.99147009065254e-06
-7.86495639765316e-06
-1.26697144022519e-05
-1.44962432858276e-05
-1.18881648304875e-05
4.12549186453074e-07
-5.7061660670966e-06
1.98102445629813e-06
-1.08879316694393e-05
-2.65190887766841e-05
-7.46856003584352e-06
-5.70068843957597e-06
-1.76814993227747e-05
-9.57909699367253e-06
-1.21429907107925e-05
-6.2764337748911e-06
-6.67055492839534e-06
6.49497406750752e-06
-8.02248860456686e-06
-1.4876909687999e-05
1.85421902535498e-06
7.17921991576807e-06
-1.01565373431966e-05
-7.36776093729006e-07
-2.37237896661304e-05
-1.49433307119233e-05
-3.61462011722269e-06
-8.20141904200697e-06
-2.45728232674772e-05
-1.13461433487582e-05
-2.51701726278742e-05
-5.15053739426092e-06
-1.07321535346446e-05
-9.53876975395005e-06
-4.13372319983411e-06
-3.38059400418336e-06
-3.37124905575214e-06
-3.36948957622515e-06
7.89766607353111e-06
-1.45001945047728e-05
-8.71767155157619e-06
-4.92503912177356e-06
-5.02515360076748e-06
-7.35571294769062e-06
-7.71779897982011e-06
-2.08086023200999e-05
-9.13124804771662e-06
-2.0260417064552e-05
-1.97809488695407e-06
-2.28488132326734e-07
-3.63306370893918e-07
-9.67146819263391e-06
-1.02430474789013e-05
-7.08107968445374e-06
-4.48908771063095e-06
-1.41846587915224e-05
-5.84641531874556e-06
-1.22662774338057e-05
-7.57996391326129e-06
-6.20658617650027e-07
-1.32058820007697e-05
-1.72999085379476e-05
-2.53135420452891e-05
-7.34460921004202e-06
-2.07432387614976e-05
-2.02079602488385e-05
-1.12146098470344e-05
-1.45108299668064e-05
-8.97609371603258e-06
-2.23239219694447e-05
-1.31578609898828e-05
1.05907422681789e-05
-1.47191726243163e-05
-9.8206219983648e-06
-1.38811229755987e-05
-4.93669140841625e-06
-9.69823771815058e-06
-4.36008810281583e-06
-2.11568160670146e-05
-1.00001110929457e-05
-7.45785754302908e-06
-2.19169254279237e-05
-1.4152901561857e-05
-3.74788678159363e-06
-1.67721931703579e-06
-1.5550983266772e-05
-2.5327163254242e-05
-1.68615238845937e-05
-1.65696315811736e-05
-1.77838576162669e-05
-8.43603794139898e-06
-6.63760957764175e-06
-4.34282152338527e-06
-1.12925449048272e-05
-8.37276580895801e-06
-3.65993725185161e-06
-6.66335875741183e-06
-1.26182532215393e-05
-8.06875994122148e-06
-7.41240743290486e-06
-7.42464070947114e-06
-7.92076621252121e-06
-1.15974821928183e-05
-1.15587621499002e-05
-8.10246115670851e-06
-1.72865690936491e-05
-1.50922841603538e-05
-1.9413311858895e-05
-1.62705976294204e-05
-1.24551763315659e-05
-1.32885475717716e-05
-1.65611890336669e-05
-1.04069727911431e-05
-1.26747335128209e-05
-1.8685096936407e-05
-7.36993985579197e-06
-1.04434413798756e-05
-1.55318180411279e-05
-1.95353922199875e-05
-1.81414326203224e-05
-1.32934905891533e-05
-1.03999237485406e-05
-2.48936676450761e-06
-6.41011769384787e-06
-1.69702752548942e-05
-1.82024673671416e-05
-6.06765263447307e-06
-1.29462064671124e-05
-1.17056650845357e-05
-9.54808449482698e-06
-6.89534879287948e-06
-1.65253451822144e-05
-9.06977800931792e-06
-1.50961248433165e-05
-7.5578195303389e-06
-9.67605259673592e-06
-3.40590587069754e-06
-9.59482370528612e-06
-7.68720906325005e-06
-6.34265465600807e-06
-5.12639078982412e-06
-1.38709535847047e-05
-2.41135645974473e-05
-1.7162579585664e-05
-6.84527375305508e-06
6.37185421554224e-07
-2.82944143903611e-06
-9.34661454732183e-06
-1.47217661424798e-05
-2.24094710937417e-05
-6.57052711354391e-06
-1.18076086869971e-05
-4.63080850992928e-06
-9.64889044466714e-06
-1.66593455351602e-05
-7.02330386460539e-06
-9.9770553452198e-06
-8.09062902287727e-08
-2.85063073883017e-05
-3.31254621164552e-05
-1.6211599341223e-05
-1.06788924383814e-05
-1.63173890421741e-05
-1.14823615558168e-05
-1.36719267247425e-05
-1.67606339535849e-05
-7.44145793675e-06
-9.19891053874558e-06
-6.01374768761876e-06
-1.96672282435096e-05
-1.61026512146738e-05
-2.14045605349392e-05
-1.888000857242e-05
-8.71896649942911e-06
-3.22841072803921e-06
-1.34303623201945e-05
-2.18918268602884e-05
-4.56525308108112e-07
1.78346642695976e-06
-3.71707743183607e-06
-3.85401580375547e-06
-1.34069595676768e-05
-6.15158673018483e-06
-3.0169606078426e-05
-1.03058783331149e-05
-3.90817541660489e-06
-1.93274703801235e-05
-1.34555110086335e-05
-1.55811112387853e-05
-9.5926703413061e-06
-7.02779735266395e-06
-2.06990568619622e-05
-7.34371411305016e-06
-2.11484071341831e-05
2.16936090330175e-07
-1.40447510153066e-05
-1.92538666914086e-05
-1.52624881707583e-05
-1.54676770960805e-05
-2.05417517424569e-07
-6.23270680522155e-06
2.64341636463198e-06
-1.26475769019742e-05
-1.74949841779972e-05
-6.009074809851e-06
-2.35199680635684e-08
-5.3762734040891e-06
-1.59127919201819e-05
-1.95809300629894e-05
7.10627038895825e-07
-1.92703016464304e-05
-9.4553550611347e-06
-1.85024294584102e-05
-1.17968116804577e-05
-1.24562446607057e-06
-1.84339635493417e-05
-2.22758891796071e-05
-1.06438967862624e-05
-2.03669967844704e-05
-1.69774359638359e-05
-1.24714094326197e-05
-1.5330333013573e-05
5.75588083237169e-07
-1.75935906483428e-05
-2.15393845680887e-05
-1.42816093675448e-05
-1.43159932561796e-05
-1.21788748749204e-05
6.72054280053383e-06
-1.62423472827784e-05
-8.682275500876e-06
-2.10168957811281e-06
-9.68522603013253e-06
-2.28451975134702e-05
-1.20443553223274e-06
-2.05504069214061e-05
-4.9920980348061e-06
-3.77710394830786e-06
-2.30898050974806e-05
-1.5948915522563e-05
-1.67479488078616e-05
-2.39604484685498e-05
-1.83654204127907e-05
-6.98806649171625e-06
-5.99009087732706e-06
-1.18889217599082e-05
-1.43128123324889e-06
-1.02382678408507e-05
-1.62449578232678e-05
-1.37066680465427e-05
-1.27591746727019e-05
-1.49253987127802e-05
-7.67505815038804e-06
-1.90829205214506e-05
-1.20308447659342e-05
-1.79226393659008e-05
-1.20905880636839e-05
-1.58764006519427e-05
-2.3387389461226e-06
-7.07974512275389e-06
-1.40834841011498e-05
-1.37101358765431e-05
-1.22864771617333e-05
-1.06620918394584e-05
-2.99898029371488e-05
-1.65236146607292e-05
-2.81873792622864e-06
-1.23989942544068e-05
-1.23767097076419e-05
-8.34554194369281e-06
-5.49228150084077e-06
-1.1759106254944e-05
-2.02574425246237e-05
-3.39978526537944e-06
-1.6411748860662e-05
-6.31742213176062e-06
-9.55836659295113e-06
-3.21763765614854e-06
-6.74096398508713e-06
-1.1751181093885e-05
-2.05912153533545e-05
-1.40510088175745e-05
-1.74762689040411e-05
-1.35182642272047e-05
-2.00076382449126e-05
-1.24152964435664e-05
2.06817952276249e-06
6.08270780209724e-07
-1.44443060876778e-05
-1.18342145222972e-05
-1.02577485281797e-05
-7.51435991183014e-06
-1.15907358044037e-05
-4.96225774411835e-06
-2.93775721848615e-06
-1.83811073261797e-05
-1.93326127194491e-05
-1.77027781582506e-05
-2.19500728515094e-05
-1.64415088571633e-05
-1.05921139280706e-05
-1.86818944488595e-05
6.48850291446414e-06
-2.14051637738783e-05
-1.15369590942472e-05
-2.07879901911337e-05
-1.45026977689898e-05
5.30367632171231e-06
-1.18987693775192e-05
-1.84563022997637e-05
-2.19137351480989e-05
-7.90782669519881e-06
-1.42704910428118e-05
-1.99296125424757e-06
-2.53655304109301e-06
-9.00827176360451e-06
-1.24119442755364e-05
-2.83701247000125e-05
-1.09570350220809e-05
-1.91010599407306e-05
-1.33299112590617e-05
-8.86056311830568e-06
-2.47331673445142e-06
-1.21608750843113e-05
-8.67382660644685e-06
-4.39446439655014e-06
3.18442537371018e-06
-1.99401003279246e-05
-1.59443011486395e-05
-1.61469081346343e-05
2.07137254453777e-06
-1.87420378501888e-05
-1.10394568227788e-05
-6.6887191754496e-06
-1.22558218758529e-05
-1.20231521117624e-05
-1.39918959731145e-05
-1.21868145558662e-05
-1.08448387531995e-05
-1.14414461815168e-05
-2.66983381951874e-05
-1.15397861421863e-05
-1.75220817800827e-05
-8.40900107436645e-06
-6.20414860479395e-07
-2.14317708567778e-05
-1.04556804378673e-05
-5.6279039482154e-06
-4.63749905890242e-06
-1.40591274865597e-05
-1.3554279722709e-06
-1.2718680722706e-05
-5.18304885763065e-06
-1.86999799576156e-05
-7.47980574303091e-06
-1.33942106282887e-05
-6.99900214566693e-06
-5.82447528314164e-06
-1.69549437469461e-05
-3.04784159279882e-05
-1.71733751565542e-05
-8.32113933903164e-06
-1.13646843259412e-05
-1.13575704646024e-05
-7.97477271205555e-06
-7.24948871086571e-06
-1.5095845504643e-05
-1.21841939599299e-05
-1.15859529902342e-05
-2.14548975221777e-05
-2.17185501742739e-05
-2.2579990861164e-05
-2.12165945938647e-05
-1.15129326011973e-05
-1.26249495308508e-05
-1.85598727853102e-05
-7.09482018544266e-07
-7.79012001901487e-06
-6.74535839713934e-06
-1.8190902468522e-05
-4.19300424002779e-06
-2.37120854765286e-06
-1.54259155154149e-05
-6.04458923408667e-06
-2.40004619890183e-05
-1.29621733986689e-05
-2.35785715589008e-06
-2.61147118766774e-05
-1.13738601953929e-05
-1.51641621183604e-06
-1.90953340092012e-05
-1.87367882735081e-05
-1.03469451299222e-05
-8.54227469580648e-06
-1.66571315992691e-05
-6.79650440676894e-06
-9.05012104197858e-06
-2.41560719009012e-05
-8.59223714035745e-06
-1.22593047997271e-05
-1.93790840217126e-05
-1.54945037744235e-05
-9.71193977446828e-06
-1.12523204751497e-05
-1.51535648820976e-06
-2.70984850162444e-05
-1.82476399894711e-05
-1.73906297541853e-05
-1.49576978116916e-05
-9.84906382926521e-06
-6.6309668159462e-06
-1.50182313399931e-05
-4.60071786428419e-06
-2.0045993698066e-05
-4.21585338783729e-06
-3.24432255869563e-06
-2.67342938657503e-05
-6.01895567213049e-06
-9.22835215722357e-06
-1.00002622535461e-05
-1.13949441326667e-05
-1.21422484910878e-05
-7.59988388349807e-06
-1.36125933376207e-05
-2.33408597927937e-06
-1.37898084291386e-05
-1.45384241884996e-05
-6.47866273619664e-06
-1.62405343179239e-05
-1.31531899723633e-05
-1.34335940879341e-05
-7.66989266222642e-06
-1.18802376108131e-05
-1.72698911116074e-05
3.88031592328601e-06
2.20790872015243e-06
-2.64641539070757e-06
-5.82038674309677e-06
-1.14869369239161e-05
-1.61211581999924e-05
-1.13028654752898e-05
-1.48168559225279e-05
-6.06056814872048e-06
-6.74826011073561e-06
-2.67404566692432e-05
-9.43419442962921e-07
-1.32525796581111e-05
-1.52364395236584e-05
-4.41064611339187e-06
-2.0569137080046e-05
-5.38303896779392e-07
-1.47011906291686e-05
-9.95336439723059e-06
-5.03172713580767e-06
-1.73995337307419e-05
-7.74842696335261e-06
-1.09961030863485e-06
-7.00147918309387e-06
-1.49249400780974e-05
-4.43605449315769e-06
6.18637891325424e-06
-1.85036025115274e-05
-1.55794529767487e-05
-1.10150752163942e-05
-5.13009616085433e-06
-1.22998635769441e-05
-1.31240640686731e-05
-1.965010502104e-05
-1.21268389448991e-05
-1.33169818554038e-05
-7.38348269989985e-06
-1.2941270934555e-05
-6.95087022909496e-06
-4.05681926215826e-06
-1.01435910795228e-05
-2.18245549792353e-05
-1.06157171916576e-05
-3.07300362436475e-05
5.53446621261906e-06
-2.16803351122222e-06
-1.92471459040389e-05
-1.22279754402497e-05
-1.32739238496038e-05
-1.56472728731495e-05
-2.33848339546298e-05
-8.9528593629789e-06
-1.03353965247378e-05
-1.53299417060582e-05
-1.52064008737533e-05
-1.88819665607139e-05
2.98492185171126e-06
-7.76295005144797e-06
-1.19453466313027e-05
-5.68763485738455e-06
-8.65936478142708e-06
-1.1920520731615e-05
-3.67759465835698e-06
-1.24531578056668e-05
-1.42239437930791e-05
-1.9439570470984e-05
-1.66894794120127e-05
-1.2030464942277e-05
-1.24510023787531e-05
-1.72743856524477e-05
-1.12781346058951e-05
-1.18067105695827e-05
-7.81000672461321e-06
-1.23482776904312e-05
-1.3287518478767e-05
2.31404305706736e-06
-9.74660048936462e-06
-3.313103212139e-06
-1.08728919499176e-05
-1.93362523910871e-05
-1.69724205711427e-05
-1.08750540563532e-05
-1.30756746132228e-05
-1.97184321613711e-05
-1.85517572374304e-05
-8.58942881784957e-06
-1.56281238526924e-05
-1.66152967917586e-05
-2.10792065776821e-05
-1.17272097657408e-05
-9.97572675149911e-06
-1.21655098659368e-05
-1.25879825406308e-05
-2.76019085427142e-05
-2.87749974222004e-05
-1.13604868563848e-05
-1.4607223704272e-05
-1.47270475072887e-05
-1.49930076453626e-05
-1.24860436044544e-05
-3.64655506137107e-06
-1.25542235131261e-05
-1.66944588614762e-05
-1.98898861031125e-05
-2.20941982639654e-05
-6.12911613291665e-06
-1.78044944182485e-05
-1.13447233831037e-05
-1.30794391778134e-05
-1.53281689757718e-05
-1.56245666186852e-05
-1.26003305417484e-05
-2.06752593909315e-05
-1.69543328936219e-05
-7.88131584950795e-06
-8.07245736752379e-06
-1.75638693944089e-05
-6.21583054579787e-06
7.57525055856949e-07
-9.34391076631993e-06
1.77658708350593e-06
-1.56880452313966e-05
-1.40489541080146e-05
-2.57500317018108e-05
-5.24146485144564e-06
-1.32907703265745e-05
-9.93698608711766e-06
-4.57872309014327e-06
-4.08047689678657e-06
-1.29031873393107e-05
-1.4723491321736e-05
-1.14817175522211e-05
-1.01340205642667e-05
-8.0795428874126e-06
-1.17262477812278e-05
-5.11794834939645e-06
-1.94986685075916e-05
-8.63385529805869e-06
-8.24563881460744e-06
-4.39822671849851e-06
-1.19832180185966e-05
-7.192105273234e-06
-1.41972340179975e-05
-1.36461260570671e-05
-1.46117855892354e-05
-2.01720826106509e-05
-1.09905376236191e-05
-5.74673352717284e-06
-6.25687343575961e-06
-8.51967013699848e-06
-1.46650685002292e-05
-2.25266514096544e-05
-1.56688845121649e-05
-1.12636661560349e-05
-7.93830606067912e-06
-5.25179864765882e-06
-1.6021484422174e-05
-1.41682787964573e-05
-1.69341282971875e-05
-7.51035159947194e-07
-5.88214035074796e-06
-5.87715025845578e-06
-1.70359042869161e-05
-5.8169989474702e-06
-1.35971714499508e-05
-1.74010862764144e-05
-1.13769426280361e-05
-1.64508097143573e-05
-1.13214598933904e-05
2.57707934793064e-08
-2.48639892915136e-05
-1.49199295597123e-05
-1.17073632992416e-05
-1.91900104809306e-05
3.37367640782352e-06
-1.51308443501352e-05
-1.63580062021322e-05
-5.21605809058633e-06
-1.05362831161793e-05
-9.86074388659439e-06
-1.2201700031109e-05
-1.07248136825476e-05
-2.19891580431331e-05
-4.37628434477381e-06
-3.68945171881434e-06
-9.25249233816232e-06
-1.20117744927882e-05
-1.41108684630764e-05
-7.45454311677143e-06
-1.71771613916636e-05
-1.99439511355688e-05
-9.81745797929832e-06
-1.41282383467009e-05
-1.75627004830703e-06
-1.88943363444964e-05
-7.63891864768667e-06
-1.60200011233063e-05
1.11435125165816e-06
3.59236081182388e-07
-3.65787174479544e-06
-1.79259072570958e-05
-1.58661592113097e-05
-1.19490655149861e-05
-1.02612239030812e-05
-6.64478880987388e-06
-1.71851238029209e-05
-1.16352429352011e-05
-1.66010036071055e-05
-3.86275599160739e-06
6.67190926603746e-06
-1.50073568263729e-06
-1.9389120636017e-05
-1.62649818520662e-05
-7.91710220738688e-06
-1.62211904629302e-05
-1.62431364197258e-05
-1.36192391050534e-05
2.13930869165679e-06
-1.70585883576995e-05
-1.49364137107632e-05
-1.53301405959734e-05
-2.03644575047836e-06
-1.71870346514431e-05
-1.70346971269952e-05
-1.67094756063043e-05
-1.17957080739494e-05
-1.50209516205851e-05
-1.56962533142724e-05
-1.35458549046808e-05
-1.39510091281842e-05
-1.34923823548753e-05
-1.27319345010094e-05
-1.25563544300957e-05
-1.34880502292935e-05
-1.89821155172144e-05
-3.57977674254823e-06
-8.55608910223405e-06
-9.58271958841581e-06
-2.66140017194106e-06
-1.01272749756255e-05
-1.37379116733295e-05
-1.67191048964039e-05
1.43738513831758e-06
-6.20485177763895e-06
-1.11946150229556e-05
-1.86942897889132e-05
-1.77281653255709e-05
-2.01743447722006e-05
-3.3312920158044e-06
-1.52775588443097e-05
-9.08993885259524e-06
-5.91658200674462e-06
-6.13233636496488e-06
-7.60780373985343e-06
-1.58994914027775e-05
-3.00068315997616e-05
-7.9752505540939e-06
-2.20322521709871e-05
-5.47295387818248e-06
-2.91909494476846e-05
-4.55375224921209e-06
-5.84365731786784e-06
-1.03372573489611e-05
-1.73728435137557e-05
-1.14041798850654e-05
-1.6425109979354e-05
-2.14267661798703e-05
-5.99606886489217e-06
-1.13310746718344e-05
-4.96834281744707e-06
-1.19830743469458e-05
1.2517208034584e-06
-1.00564401203791e-05
-1.05160538430933e-05
-1.22779109328643e-05
-9.01995914098998e-06
-7.82665016453595e-06
-1.16191253501662e-05
-2.67539759284968e-05
-1.09533589089237e-05
-4.78862703339702e-06
-8.80892620585063e-06
-1.25465476524713e-05
-1.57262680566999e-05
-7.62500929527355e-06
1.29196725941128e-06
-8.79010286704816e-06
-3.27722098596979e-06
-3.83014888667811e-06
-1.61208349056335e-05
-8.10374353288648e-06
-1.83185657996883e-05
-1.05394574768095e-05
-1.3631337724892e-05
-2.46462328231677e-05
-1.11299397746963e-05
2.58543850176665e-06
-1.7314338489057e-05
-3.53663587057388e-06
-8.51721957873604e-06
-2.53196451870584e-05
-1.41609952726008e-05
-1.26943610427695e-05
-9.29414112597381e-06
-4.01096739890878e-06
-1.53520160876718e-05
-1.4919227661183e-05
-2.13407922376464e-06
-4.85902364968046e-06
-2.13504703467178e-05
-3.17363892150423e-05
-2.27373828625214e-05
-9.92651455374705e-06
-6.60764652977833e-06
-1.63692866738227e-05
-1.50192785346e-05
-6.06642749500613e-06
-2.16800244477826e-05
-9.81759798758486e-06
2.805845824032e-06
-2.16022844458166e-05
-1.57068252043296e-05
-1.2418717711325e-05
-7.13015691060691e-06
-8.35712160020278e-06
-1.62449498136049e-05
-1.86280164031754e-05
-3.75798102578332e-06
-1.77012663523141e-05
-2.22350756621778e-05
-6.84418965401159e-06
1.57299569558492e-06
-1.54319732135184e-05
-2.06402824129467e-05
-1.47211147197024e-05
-2.48847861165388e-05
-1.01531706511681e-05
-2.72278398441292e-05
-2.51014293983254e-05
-1.40400837716232e-05
-4.31198668332746e-06
-1.35481398413278e-05
-2.0296233853362e-05
-2.62695659748092e-06
1.23567492685805e-06
-5.03881333333454e-06
-2.17178293424368e-05
-1.2530018420976e-05
-2.91446677314032e-06
-9.42080043764528e-06
-6.28685326099568e-06
-1.04951916102438e-05
-1.90237233422664e-05
-1.17533064349675e-05
-1.14596852228473e-05
-6.22768350582957e-06
-1.22461682529728e-05
-5.7389854692694e-07
-1.43229876997612e-05
-2.36028101146463e-05
-1.08534689106414e-05
-1.23749615589036e-05
-1.33861337635301e-05
-1.14344532840974e-05
8.40861661523669e-06
-4.8581175772859e-06
-1.31049738794453e-05
-1.18672178731144e-05
-1.18958818100051e-05
9.50815540544659e-08
-6.78627120183985e-06
-4.51499202644575e-06
-4.29958535041173e-06
2.5557575056529e-06
-3.21700385415435e-06
1.45599523327742e-06
-1.12202926535573e-05
-1.14448807324691e-05
-1.72979226841542e-05
-1.59561529607577e-06
-1.53556650944777e-05
-1.28814765535862e-05
-1.68613757324942e-05
-1.16799647136916e-05
-4.01204192122665e-06
-5.42157526182425e-06
-8.59155032537731e-06
-7.50493279132279e-06
-1.73450407538348e-05
-6.90203271299329e-06
1.08968006936182e-05
-1.66518769104869e-05
-2.30050137573772e-05
-1.45030602587975e-05
-1.60760671296252e-05
-2.14600951795706e-05
-2.48045066513012e-05
-1.95198705932275e-05
-7.86343896169117e-06
-7.67306180999414e-06
-5.90571780046193e-07
-7.22291510779027e-06
-8.6840663993534e-06
5.89312433271794e-06
-4.07605953612527e-06
-1.7394008938277e-05
-6.61096402096279e-06
-9.77606366406636e-06
-1.07096504078432e-05
-5.72130867980322e-06
-1.91802316183913e-05
-1.26235645895461e-05
-2.15608748357661e-05
-1.09320249398394e-05
-1.21831758384214e-05
-1.47094616777205e-05
-1.3425274407817e-05
-1.11175399851922e-05
-7.60950510698268e-06
-1.51169802606416e-05
-3.56944468903695e-06
-1.75675568399775e-05
-1.76858065731649e-05
-4.72728447468456e-06
-1.72875519397388e-05
-1.64955075601284e-05
-1.69930661863246e-05
-8.14492705218733e-06
-9.11059841826991e-06
-6.85942170307815e-06
-1.51273611032964e-05
-1.11258475086966e-05
-1.27059492727678e-05
-1.28097264839251e-05
-1.98896182972018e-05
-1.73241281577714e-05
-1.86692076716909e-05
1.23669023287628e-08
-1.49810579219397e-05
-1.04521172335634e-05
-4.18660618056293e-06
-1.04990710369855e-05
-2.00534286494025e-05
-1.50374888003629e-05
-1.15118071387954e-05
-2.25226265104567e-05
-2.27476754537262e-05
-1.31300873720784e-05
-9.17985012678388e-06
-1.54383884590846e-06
1.26748314733989e-06
-1.94162113671949e-05
-7.70210318695329e-07
3.63290032247083e-07
-1.4326195632634e-05
-1.0544685231193e-05
-2.64420182278472e-06
-7.00125517375386e-06
6.04370671227262e-06
-2.11302075421035e-05
8.15809266052658e-06
-9.26806852829227e-06
-9.22531022431983e-06
-1.62254614044417e-05
-2.00036116106167e-05
-2.13765469117436e-05
-5.14784429938806e-06
-1.31023943817711e-05
-1.10357296922267e-05
-1.47592748018573e-05
-1.14699101958363e-05
-9.19539200607038e-06
-1.42078952659143e-05
-4.1532792785699e-06
-2.62904134452961e-06
-6.92707127923199e-06
-1.24526823577295e-05
-1.25566072574004e-05
-1.28562546523775e-05
-2.07557372943693e-05
-1.09302404096656e-05
-6.7576296126309e-06
-2.89362569311859e-05
-1.45448754777666e-05
5.19816782682968e-07
-1.85285195039185e-05
-1.90638911588295e-05
-2.46677001641748e-05
-1.84584045788646e-05
-6.65142526173707e-06
-2.27315063191421e-05
-1.26821825729435e-06
-1.07029141181148e-05
-4.65222052047689e-06
-8.76533957096328e-06
-1.32641345277299e-05
-2.20686468617019e-05
-2.85021157810699e-06
-1.19411465823181e-05
-8.53454360380737e-06
-1.65924182144e-05
-1.29401456537223e-05
-2.46863806235363e-07
-7.84746590479449e-06
-1.81520728089245e-05
-6.45029137961338e-06
-6.75068262066435e-06
-1.64100948476133e-05
-5.4697938589402e-06
-9.25562785011268e-06
-8.72165613087964e-06
4.97928338506486e-08
1.30267404978221e-06
-1.67610862433054e-05
-1.2935843275275e-05
-4.23421721770204e-06
-8.1716230553084e-06
-9.62822967488375e-06
-8.01537606110029e-06
-1.68742448503422e-05
-8.52912062062779e-06
-6.35485048025369e-06
-1.47479103225033e-05
-7.43166474707292e-06
-1.03013601048396e-05
-1.40426327218552e-05
-2.21571695008767e-05
6.66769054276549e-06
-1.8218415761617e-05
-8.24323409968443e-06
-3.35241011694497e-06
-5.78197664103379e-06
-1.21316098692171e-05
-2.5316557991452e-05
-1.34269222647585e-05
-1.1471425220832e-05
-1.13250311943241e-05
-1.3013595295983e-05
-1.23129746020166e-05
-8.66906503980173e-06
-5.80177107240589e-06
-1.02039896448046e-05
-8.84234148425949e-06
-1.11565891132684e-05
-1.38544074708132e-05
-1.77391359576964e-05
-1.33386569312971e-05
-8.47078576879981e-06
-1.25427266327135e-05
-2.94237653809112e-06
-1.59434780438773e-05
-1.63041890187456e-05
-9.69649186508026e-06
-1.7604878199351e-05
-2.30960901091346e-05
-1.33111423346609e-05
-1.13144068022297e-05
-4.35686898698754e-06
-8.60996154674488e-06
-1.03235921305079e-05
-1.99467156064355e-05
-8.99332611489394e-06
-8.75459045447899e-06
-4.80806846510194e-06
-1.97206201182295e-05
-1.69381224123065e-05
-1.70834584604134e-05
-1.10035082686025e-05
8.55320645332571e-06
-9.78282314817789e-06
-9.2795745931276e-06
-7.0331580337881e-06
-2.07256030035467e-05
2.16113678489307e-06
-8.52017433636218e-06
-1.78257297988277e-05
-1.57365898944048e-05
-1.29473700657764e-05
-7.91654085705544e-06
-1.55265513770012e-06
-8.25759986862193e-06
4.93429270416706e-06
-9.07918389538816e-06
-1.30370803903863e-05
2.80261732599584e-06
-2.12508879294022e-05
-6.07932616763778e-07
-4.76502432038922e-06
-1.55197522839371e-05
-1.02753856582712e-05
-6.10772575805684e-06
-9.68083017194671e-06
-6.70122984559158e-06
-4.99751036364149e-06
-1.06096678208545e-05
-6.30827275964128e-08
4.41176387818858e-06
-1.21884325316224e-06
-6.78158172908335e-06
-1.76594697310496e-05
1.9532252331925e-06
-6.68889513957477e-06
-1.57009471669569e-05
-1.35269556635155e-05
-2.11240893563271e-05
-2.29639316095518e-05
-4.39647389351831e-06
-1.25463121855754e-05
-9.12099856992604e-06
-7.93908557445864e-06
3.51616259490136e-07
1.65120755118007e-06
-1.75931295361271e-06
-6.27586242538412e-06
-3.72448989257032e-06
-2.09153980050314e-05
-4.13067041527567e-06
-2.14062681598595e-05
4.82644405798082e-06
-1.4103049007624e-05
-1.09795660036889e-05
-8.25217393872484e-06
2.45064932085797e-06
-1.74570533776048e-05
-7.51565844456406e-06
-5.19692819206779e-06
-4.49407874209754e-06
-1.30427769453451e-05
-6.38208802711537e-06
-1.58604091792469e-05
-9.08228581584473e-06
-7.56006696501688e-06
-7.56872927714475e-06
-1.4885379542746e-05
-1.01883790496118e-05
-8.34387123610501e-07
-2.15987752429435e-06
-1.15899345718544e-05
-1.93840647374804e-05
-1.82100721231159e-05
-6.60648996485397e-06
-1.21542567553119e-05
-1.58603988985276e-06
-1.78079189934138e-07
-4.75139753531805e-06
-2.53834083709408e-05
-1.65243550741616e-05
-1.69497294906245e-05
-1.56047775234919e-06
-1.05970737600251e-05
-1.49771920134541e-05
1.86965848753626e-06
-3.49880330535288e-06
-6.83000533967163e-06
-1.40035423469388e-05
-6.18532401093203e-06
-7.26145228996321e-06
-2.29975405202389e-05
-1.48448041754231e-05
-1.49722452484409e-05
-2.50108131560551e-06
-1.21195868871448e-05
-9.45320984219091e-06
-1.67705495990534e-06
-9.53973636202989e-06
-8.01513508102545e-06
-1.34165833888372e-05
-1.55218954143176e-06
-1.67490460924492e-05
-8.84579728069574e-06
-1.49929427481205e-05
-5.00645592704035e-06
-8.15912556302775e-06
-1.99410399906647e-05
-5.90615812420038e-06
-7.93390703856025e-06
-1.23377058195143e-05
-1.7210611599194e-05
-2.23735556688926e-05
-1.67137614434843e-05
-2.50389369203137e-05
-1.61529944825743e-05
-2.48324233126677e-05
-1.73068024020564e-05
-3.09585795268408e-05
-2.01835404083673e-05
-3.022747898939e-05
-2.99784712372914e-06
-2.08093868669823e-05
-2.74539009133759e-06
-2.0304265099123e-05
-1.47356478626447e-05
-1.03656808232344e-05
-4.23427297581384e-09
-2.72552176302796e-05
-9.93762703370784e-06
6.34855237426259e-06
-1.66269774896139e-05
-1.50485368286986e-05
-1.59646727992872e-05
-2.33130871274659e-05
-9.78091487427103e-06
-1.84715854749001e-05
-1.46619258364742e-05
-9.81693005121122e-06
-9.40277662715168e-06
-9.91626602186797e-06
-6.18463860442509e-06
-2.76255627492118e-05
-2.14155446561088e-05
-1.69316159958937e-05
-1.99391712552141e-05
-1.76672100158444e-05
-3.40074912079559e-06
-6.18329464366456e-06
-9.15630868516488e-06
-1.82869628494786e-05
-1.10222892670858e-05
-4.05380894264285e-06
-2.1552393870475e-05
-1.41654414056892e-05
-2.35668159303915e-05
-1.30036570752822e-06
-5.42640827134736e-06
-8.02788483622325e-06
-1.20521924622259e-05
-1.40239282346422e-05
1.01139729872363e-06
-1.05154346588641e-05
-1.20071334751353e-05
-1.18591475474498e-05
1.11859067954422e-06
-1.35546190129396e-05
-1.58616045849051e-05
-1.93182650669293e-05
-1.34010466304542e-05
-1.21954887708216e-05
-1.43056580545857e-05
-4.29029191431556e-06
-6.92390590970835e-06
1.38246753081339e-06
-2.96820669739416e-05
-8.55918739222453e-06
-2.36037038180488e-05
-1.35383582885655e-05
-4.95982562212324e-06
-1.63750937374424e-05
-1.98835018522217e-05
-2.6195536021043e-05
-1.26490752860618e-05
-1.57943246642548e-05
-9.07134635256611e-06
-9.97158635753135e-06
-1.29317248692109e-05
-1.19852102441671e-05
-9.98240010263031e-06
-2.42352362361991e-06
-1.29986905119413e-05
-1.94567896832008e-05
-1.17731258262863e-05
-1.0594085497408e-05
-1.30902899003841e-05
-7.98555719694793e-06
-2.34130847830471e-05
-1.51093533878627e-06
-3.69915057430587e-06
-1.80813408251198e-05
-7.13470562580351e-06
-5.52780651766461e-06
-6.63301233271153e-06
-9.55393846469522e-06
-1.4970148588794e-05
-1.73869005137605e-05
-2.69488725137578e-06
-5.34118789355662e-06
-6.58065551909726e-06
-1.15275066143851e-05
-4.68921949748431e-06
-1.52534394688443e-06
6.7475905222352e-06
-1.60266838738299e-05
-5.42622752137739e-06
-7.25876603686476e-06
-1.36043632009146e-05
-4.66520685119545e-06
-1.32937620308874e-05
-9.75704993890437e-06
-5.64862483560517e-06
-2.6860706058882e-05
-1.4467007862319e-05
-1.85787743011275e-05
-1.20447525104203e-05
2.48745404503741e-06
-2.32208824138369e-05
-1.83589663002677e-05
-1.3622722715241e-05
3.53940719826885e-06
-9.09796909704642e-06
-9.36867448516043e-06
-5.32766289073528e-06
-2.24390886159303e-05
6.62189795099303e-06
-5.22481544612909e-06
-2.1685019292695e-05
-1.94785160828965e-05
-1.00667614745242e-05
-1.18598193751684e-05
-1.54874896942187e-05
-1.35133817186865e-05
-1.39898149940407e-05
-1.38984956620044e-05
-2.87233023081873e-05
-1.67182604063104e-05
-3.58815724895419e-06
-2.55699533175305e-05
-1.41682445525548e-05
-6.88169052350671e-06
-1.44523081100947e-05
-2.27038797467611e-06
-1.31908669686391e-05
-1.45508954420308e-06
-2.44442649206927e-05
-1.27969456880447e-05
-4.66312206726463e-07
-2.15357753857235e-05
-3.61234123067488e-06
-1.11265180324979e-05
-1.72688753200799e-05
-1.98077344677417e-05
-2.49828083753008e-05
-1.54033620487947e-05
-1.96079491332004e-05
-1.22533449099763e-05
-1.8646813052734e-05
-3.43587885153277e-06
-1.04102689228678e-05
-8.22583428161075e-06
-2.08942620783921e-06
-1.4557401483186e-05
-4.33117308834512e-06
-3.42742818859264e-06
8.79559874999948e-07
-1.74048498718161e-05
-8.15947312431295e-06
-1.44085370101235e-05
-1.28419186399498e-05
-5.99157663620073e-06
-5.77652297966094e-06
-5.11741505459454e-06
-7.18916227584124e-06
-3.43507084761726e-06
-2.42685802348394e-06
-3.69994515283909e-06
-1.03153335885218e-05
-1.87053226028935e-05
-4.20199111524405e-07
6.7770383937201e-06
-1.10521545048387e-05
-1.28927861051106e-05
-3.06248430422603e-05
-1.80373430839953e-05
-8.49438935668865e-06
-9.81464013128169e-06
-6.27127070071612e-06
-1.00289667199199e-05
-1.91530353011425e-05
-1.03500833187549e-05
-5.70966139728261e-06
-9.17452506277063e-06
-1.50044957931029e-05
8.34063040993333e-07
-1.18464372796204e-05
-1.11359037294444e-05
-6.36712638983635e-06
-4.74914852360138e-06
-6.80080865488296e-06
-7.09926358725068e-07
-1.83585146948232e-05
-1.43943290846772e-05
-2.06038050904354e-05
-1.2590687359672e-05
-1.56987149342556e-05
-1.43625238593847e-05
-1.65303203645463e-05
-9.70093093671509e-06
-2.42256728959696e-05
-9.67748978836194e-06
3.66377267942638e-06
-1.14751675434855e-05
-1.0750364138483e-05
-1.20061184792637e-05
-4.50403014239372e-06
3.46815288619947e-06
-9.94099036916962e-06
-4.34848103620421e-06
-1.15632586228067e-05
-8.22252411791284e-06
-1.1457160578201e-05
-1.82130782996408e-05
-1.03542749891913e-05
-2.96665974704283e-05
-3.10995115733845e-06
-3.12146128697739e-06
-1.68332342132023e-05
-1.3663322374198e-05
-7.93682021932736e-06
-1.18453092741475e-05
-4.94965071608043e-06
-2.40895169053914e-05
-1.26215214031011e-05
-8.05655007231228e-06
2.73622885899353e-07
-6.22862970892851e-06
5.68255064064388e-06
-1.5508151899677e-05
-1.62862218235102e-05
-4.55619268336057e-06
2.12688200835909e-06
-1.1589362119252e-05
-7.9047668223575e-06
-1.19184958771324e-05
-1.02260138436337e-05
3.35144904230973e-06
-2.15638428919296e-05
-1.06045213712379e-05
-2.98177598587085e-05
-1.12143979228945e-05
-3.34477945394531e-06
-7.61103287388161e-06
-2.02031324380863e-05
-9.53158049287894e-06
-2.51598467799426e-05
-3.37593411252124e-05
-8.74088780495511e-06
-5.64625507898415e-06
-3.20333917819244e-05
-1.16820224178921e-05
-1.16261580426329e-06
-4.99770864290177e-06
-6.90609285483357e-06
-4.40770807882497e-06
-7.41989986523107e-06
-1.28382149595213e-05
1.44166868065231e-06
-7.74017657594596e-06
-1.19520355478038e-05
-1.72490466848182e-05
8.91179103110945e-07
3.81069004754325e-06
-9.50630451144271e-06
-9.68866565158815e-06
-2.06538681054544e-05
-1.15683382074416e-05
-2.15754643772716e-05
-2.27467411830655e-05
-9.48497035958994e-06
-1.27036526003192e-05
-1.48649418894847e-05
-2.13511089433787e-05
-5.86187769325158e-06
-1.57891324077518e-05
-1.50557141808205e-05
-1.20624526020537e-05
3.20893734134721e-06
-5.23364103025447e-06
-1.99478861774978e-05
-1.10474024597041e-07
-2.07450456436973e-05
-2.21480226653288e-05
-9.36356685637371e-06
-1.0049462418831e-05
3.50340328938138e-06
-4.66670098124376e-06
-1.65732299568519e-05
-1.90079581264496e-05
-3.56243564366781e-06
-1.09841246850062e-06
-2.19425957889542e-05
-1.94103790512018e-05
-3.12726928096603e-06
-8.69494940467242e-06
-3.5869165815937e-06
-1.13707813608043e-05
-6.77308652672953e-06
-1.63800599401797e-05
-8.41027298527818e-06
-1.042221830923e-05
-1.1910967919918e-05
-1.56995468722324e-05
-1.52001080671528e-06
-1.07328189785204e-05
-6.36644014639616e-06
-6.11694809351319e-06
-1.56619478216743e-05
-2.00024808622734e-05
-1.43151145849403e-05
-1.27938613078307e-05
-1.80616301576045e-05
-1.34721207867406e-06
-1.26437765443671e-05
1.29993240218112e-06
-8.54316893906216e-06
-1.08210080652092e-05
-1.68296242725507e-05
9.12267031516954e-07
1.87575727913156e-06
-2.04408768283345e-05
-1.1413503362776e-05
-1.28844334234227e-05
-2.25228208735174e-05
-1.75034434126117e-05
-1.45669637005076e-05
-1.6344151784202e-05
4.6983129042738e-06
-2.54911161944213e-06
2.40990797616355e-07
-4.51109708220461e-06
-1.69258481782228e-05
-1.41685956766216e-05
-1.36598424875835e-05
6.08006439174767e-07
-8.69198734565439e-06
-6.92753025945969e-06
-2.07264342541632e-05
-4.69167321349978e-06
-1.1062620446578e-05
-1.27210315569601e-05
-2.48240794654708e-06
-1.38414606543457e-05
-1.32923196438503e-05
-1.4966919497316e-05
-1.27863880662515e-06
1.94125616305309e-06
-2.27483988161247e-05
-3.7769107885361e-07
-4.13380164258624e-06
-3.56298866054322e-06
-1.18866004395944e-05
-1.48442415961873e-05
-2.09585572050245e-05
-2.051935950496e-05
-1.79989004369392e-05
-1.13848478113213e-05
-6.0434713181953e-06
-6.62973116929476e-06
-1.29862428644045e-05
-8.01856881585877e-08
-1.7701564535788e-05
-1.26372174672696e-05
-1.26220095171045e-05
-9.11293501618074e-06
-1.87609623352962e-05
-2.15443457785517e-05
-9.11628562993093e-06
-7.39579901930393e-06
-1.30889480971568e-05
-1.0380650636275e-05
-1.12187618985831e-05
1.9604664537925e-06
-1.31364486576927e-05
-1.1894399883076e-05
-1.00142674181489e-05
-1.28847125839872e-05
-2.21740842176111e-05
-2.09257792679047e-05
-1.67155639518683e-05
-1.01177752387129e-05
-1.08690477894921e-05
-5.64001997561604e-06
-1.39502113654015e-05
-7.04180060892771e-06
-6.41307846994472e-06
-7.00928792430155e-06
-1.46131845410287e-05
-6.99365169591276e-06
-7.03695675669198e-06
-1.60348990994131e-05
-1.44773715344624e-05
-9.17039404888268e-06
-1.67087427567752e-05
-1.97497175502001e-05
-3.33883536255586e-06
-1.39729455008394e-05
-1.55106946517692e-05
-2.06613238730431e-05
-1.45167401591672e-06
-8.20941702722471e-06
-2.22544764421906e-05
-1.36835724217226e-05
-1.29976964462584e-05
-2.44023153525662e-05
-2.16130869387504e-05
-1.62761469149484e-05
3.99036878405445e-06
-2.40770113289118e-05
-1.16704235266852e-05
-2.11242285309683e-05
-2.00178344063932e-05
-3.22932159382108e-06
-1.49875754045641e-05
-1.04908446291222e-05
-7.84272085996318e-06
-2.74327925380708e-06
-7.13277842898659e-06
-1.35058768810134e-05
-1.65088038864753e-05
-2.06186781279394e-05
-2.04086467888928e-05
-1.48319352615498e-05
-7.25166286816417e-06
2.97334148353301e-06
-1.34605107533993e-05
-1.21412910405673e-05
-6.68770647502967e-06
-2.20404168508023e-05
1.27952889328366e-05
-1.62458444067558e-05
-1.1975671221169e-05
-2.2396832357475e-05
-7.13105570124621e-06
-1.13885862629275e-06
-1.47928618815706e-05
-1.90779620007939e-05
-1.66706729895468e-05
-6.95528429365058e-06
-1.65060096366647e-05
7.87016053265748e-06
-3.54857734267814e-06
-1.2392486390805e-05
-1.71685816560095e-05
-5.95000316188489e-06
-1.1891625853297e-05
-4.72941829671443e-06
-1.02874565585498e-05
-1.17790060742066e-05
-1.54272261091353e-06
-1.48654858002578e-05
-5.81214267642134e-06
-1.86297785555069e-05
-9.01554469254531e-06
5.76269117776385e-06
-1.70811298237359e-05
-1.04727985686297e-05
-1.20210772123579e-05
-1.02171905928364e-05
-1.03207385178129e-06
-5.41633452450811e-07
-1.88740162217302e-05
-1.79869026308522e-05
-5.61874323678517e-06
-2.27288072180715e-05
-1.96437695744852e-05
-2.38935764792985e-06
-5.72043397635537e-06
-1.56660584203509e-06
-1.57744668203617e-05
-6.05208547644724e-06
1.43148710734271e-06
-1.695000572403e-05
-7.48456580810202e-06
-2.18076351843863e-06
-1.37390781253177e-05
-1.41726858749902e-06
-1.0310820236731e-05
-4.80111070480264e-06
3.13285764913422e-06
-2.51813138230705e-05
-2.54382445936986e-05
-1.39269578993243e-05
-9.54091839980556e-06
-2.48782587124777e-05
-5.66735509418798e-06
-9.36191171235381e-06
-2.20290217758494e-06
-5.18509650122225e-06
-1.37152823854679e-05
-1.46897788289164e-05
-1.10679958053234e-05
-1.25206014289261e-05
-1.38906361294099e-05
-1.31655345657607e-05
-9.61382553634823e-06
-1.01725438306493e-05
-4.12764030010392e-06
-1.56193168289607e-05
-9.82373494090446e-06
-5.14678529982577e-06
-2.34623735373449e-05
-1.10018320636343e-05
-1.46369546589078e-05
-7.04389081160906e-06
-4.5752513411511e-06
-6.20903169586323e-06
-1.10559526475403e-05
-1.22955954987008e-05
-8.39650368626295e-06
-8.87115953132729e-07
-1.53882452493145e-05
8.45252384032229e-06
-1.19831688930064e-05
-8.18220631912091e-06
-1.12900130876053e-05
-1.59321145675929e-05
-7.42810140661066e-06
-1.18034697560415e-05
-8.62747727298466e-06
-1.9584413280841e-05
-1.66358736469374e-05
-1.49907187569004e-05
-2.55074688034315e-06
-1.95452632944692e-05
-3.43138054143214e-06
-9.67640752204455e-06
-1.44474264371399e-05
-2.85219035968672e-06
-1.05608706656598e-05
-4.22459771952879e-06
-1.26048334397512e-05
3.62271759167009e-06
1.38996116162346e-06
-1.15538211842051e-05
-1.68202921384022e-05
-4.21149822018319e-06
-1.0952050968759e-05
-1.55996884341526e-05
-2.12590742958399e-05
-1.70671786690769e-05
-1.43184683677492e-05
-3.02832455144218e-05
-1.47556857959517e-05
-1.07999275330007e-05
-2.59594149195719e-05
-1.43990898786343e-05
-1.84912383162649e-05
-8.22344427416371e-06
-9.44395791827686e-06
-1.69407173506815e-05
-1.19811824663321e-05
-6.32587416580177e-06
-1.69573020477937e-05
9.08276249693572e-06
-1.37228698994853e-05
-1.08207059751444e-05
-1.00985275913517e-05
-1.32029998938363e-05
-9.72413531214253e-06
-9.61094908311353e-06
-1.69971844458579e-05
-7.99291955125189e-06
-2.069589367793e-05
8.86573084124248e-07
-2.06887755140166e-05
-2.37000209960509e-05
-1.35412973529038e-06
-1.18963784926612e-05
3.62465680121682e-06
-1.87078674972098e-05
-1.23402794602446e-05
-1.89993974159796e-05
-1.55158188070688e-05
-9.25132066890942e-06
-5.60727413871168e-06
-1.96314482851369e-05
-5.61327282952096e-06
-1.32377687645156e-05
-1.46421097079384e-05
-8.84249683176782e-06
-1.65408207829662e-05
-9.39369334397813e-06
-1.75636516748293e-05
-7.20930086270805e-06
-1.5705610489395e-05
-2.18186826132827e-05
-8.79433618597272e-06
-6.87042021583186e-06
-1.11001902791177e-05
-8.66085096226491e-06
-1.97681069403242e-05
-2.34873767292367e-05
-1.3481067694946e-05
3.76667084447328e-06
-1.65122295039467e-05
-2.75863736037776e-05
1.35652136339787e-06
-4.8486268651755e-06
-1.51353506369701e-05
-2.41603389816775e-05
-9.00049575843566e-06
-7.76116534105145e-06
-1.83089175201533e-05
-1.03766472082742e-05
-1.09418837302371e-05
-1.56009571168478e-05
-1.02430334829758e-05
-1.64650751935355e-05
-1.10944741453576e-05
-5.34422972676624e-06
-1.76209762988971e-05
-2.40808376242242e-05
-1.2500876804724e-05
-1.83975775315487e-05
-3.76646948534708e-06
-1.7015438675982e-05
-2.16355395518714e-05
-9.80551459172762e-06
3.29680840507043e-06
-1.81764483023531e-05
-6.65216393875309e-06
2.58469589053418e-06
-1.55813805515667e-05
-1.52700850757377e-05
-9.15918767428863e-06
-2.24948573834168e-05
-2.05753291591969e-05
-5.11031327588972e-06
-8.52780919420807e-06
-1.78987533868597e-05
-1.30521174388791e-05
-9.32961342753739e-06
-6.59816213840871e-06
6.36033228094892e-07
-1.62827358610422e-05
-1.33293310129967e-05
2.76839072711298e-06
-1.76009612152731e-05
-2.52731186788807e-05
6.49379924840981e-06
5.44470579031887e-06
-1.14113720400309e-05
-1.0921815218506e-05
1.2547277385287e-06
-2.13378916679068e-05
-9.795029743132e-06
-1.49194899769152e-05
-1.32220077505115e-05
2.72250812646884e-06
-1.0810594857215e-05
-2.32237029269436e-05
-1.73772496001698e-05
-1.37960041307082e-06
-1.03575690972138e-05
-1.40192069625173e-05
-1.51619523665065e-06
-1.05742431670824e-05
-1.12251764800256e-05
-3.31807095196039e-06
-2.26759950934233e-05
-9.37027637468057e-06
-5.53666404656756e-06
-6.80777711875839e-06
-7.9064477919079e-06
1.06785110553162e-07
-1.6156717835554e-06
-6.74922622983062e-06
-2.9582316508892e-05
-1.48841736985716e-05
-1.63805760274481e-05
-9.48634199153894e-06
1.44386118199845e-06
-1.80114696545195e-05
-1.28911338506615e-05
-2.1264580767595e-05
-2.87222128718612e-05
-8.43785347405731e-06
-2.1311089988164e-05
-2.48939882576591e-05
-1.87688037119756e-05
-1.79967827748712e-05
-1.10617357548118e-05
-1.23680643190726e-06
-2.08025299712086e-05
-2.29220985438168e-05
9.89235532651431e-07
-5.94852945181252e-06
-1.04063759917457e-06
-1.1175442039776e-05
-9.15230152601166e-06
-3.39198200734058e-06
-1.94409469228415e-05
-1.17668974590024e-05
-1.28349824851959e-05
1.83844234477001e-06
-1.72604079468636e-05
-1.21465757689154e-05
1.17198917667121e-06
-1.9349560747472e-05
-5.57858423850494e-06
-9.14851954671132e-06
-5.16159542090439e-06
-1.42997083783983e-05
-7.40681022693999e-06
-1.29018146842412e-05
-2.06529860671585e-05
-2.78881860317394e-05
-1.410180173493e-05
-7.87593183635398e-06
-5.5951978052865e-06
-8.93479396301839e-06
-7.61922142945342e-06
-1.31833190940661e-05
-1.00512861481864e-05
-1.53123566288208e-05
-2.3066601121552e-06
2.64583221194975e-06
-1.21600810193186e-05
-3.3824344525693e-06
2.42770182587625e-06
-2.04477623320764e-06
-4.77990455861325e-06
-1.1131045133375e-05
-1.32666426881593e-05
-1.71619416341057e-05
-9.46706294431006e-06
-7.18131725572869e-06
-1.3827086522252e-05
-8.61029341038722e-06
-9.15607098191203e-06
-1.54203812298183e-05
2.20355495972935e-07
-2.07536697340063e-05
-1.23087807557944e-05
-1.23237277174929e-05
-9.27461837790003e-06
-1.02514516254183e-05
-1.58643619224551e-05
-4.74900379267042e-06
-1.52134472678782e-05
-1.70927411998818e-05
-1.60263047618559e-05
-1.89287585966854e-05
-1.26528293377531e-05
-1.7250336897629e-05
-1.90886320081775e-05
1.82422085683908e-06
7.71556358780543e-07
-1.21857581915951e-05
-1.8215469842122e-05
-1.17965881806719e-05
-1.49547642858088e-05
-1.16912691006947e-05
-1.65482834665192e-05
-1.16678971214783e-05
-8.93474981930762e-06
-1.4681085024651e-05
-3.71336240084243e-06
-1.74344306111604e-06
-7.43149994754509e-06
5.35205180446783e-06
-4.82026416443179e-06
-3.14862353083916e-05
-2.42488416953586e-05
-1.98253248444885e-05
-4.04695296794871e-06
-1.54074355832704e-05
-1.81546437703979e-05
-9.72851122801042e-06
-1.71237027506395e-05
-2.99079997385093e-05
-7.27709908154496e-06
-2.27789344064926e-05
-1.8595463125602e-05
-1.94650660227134e-06
-9.91391642733822e-06
-5.79097160324057e-06
1.68250257010656e-06
-2.13094009307207e-05
-2.02217589027428e-05
-2.55598114511164e-05
1.18478405531908e-06
-4.84231911967227e-06
1.71044224466169e-06
3.92236149531641e-06
-1.1352628315577e-05
-6.97378694864464e-06
-1.78546964124998e-05
-1.2014807576617e-05
-6.69175589611361e-06
-1.2750700173034e-05
-6.61056738975121e-06
-7.89704593794989e-06
-6.04484564051597e-06
-1.38680983683596e-05
-2.03021192454338e-05
-3.39084343508235e-06
-8.91244563953149e-06
-1.138013393406e-05
-1.64934272802565e-05
-4.47571182993226e-06
-2.67730366406395e-06
-2.73299432564178e-05
-9.55887716723431e-06
-1.47450867852922e-05
-4.98554251117219e-06
-1.13369715297255e-05
-4.16694283839778e-07
1.89114126348907e-06
-1.8232290074004e-05
-5.07178354281026e-06
-3.0391279842714e-05
-1.11538177447103e-05
-1.57142512065326e-05
5.29542955121822e-06
-2.0324254019464e-05
-1.13350707564142e-05
-6.01449653284423e-06
-1.00443752348758e-05
-3.00036360440497e-09
-8.51205061111311e-07
-1.13722210001814e-05
5.84159023692391e-06
