# Supplementary material for: Research on computational propagation and identification of mine microseismic signals based on deep learning
Source: PLoS One. 2025 Oct 22;20(10):e0334641. doi: 10.1371/journal.pone.0334641 (PMC12543183; doi:10.1371/journal.pone.0334641)
Supplement: S9 Data — (ZIP) [file pone.0334641.s009.zip › 000101100000314.xlsx_0.txt_24.txt.txt]

-2.10860071510363e-05
-5.09938360959223e-06
6.8231327208196e-06
-4.51199390665973e-06
-2.61796851353191e-05
-1.59471302128635e-05
-2.00720581166843e-05
-2.52183608151211e-05
-9.98188304647155e-06
-1.27835077284195e-05
-1.15069419722253e-05
-8.76492349628293e-06
-5.80456614858305e-06
-1.14534399553506e-05
-1.19289511601503e-05
-6.81641081118289e-06
-1.32729264966014e-05
-1.14232776596697e-05
-9.86956276564994e-06
-2.66588076483369e-06
-5.07520395833983e-06
-1.32556113893692e-05
-1.75134715785724e-05
-9.67777847116881e-06
-1.03656365664459e-05
-1.67263753959613e-05
-2.38657093102109e-06
-2.10384756532548e-05
-3.29742681056522e-06
-1.0196734027955e-05
-6.41670926837997e-06
-8.70440890896978e-06
-1.76997675748972e-05
-1.75369133693321e-05
-2.17283953942899e-05
-1.01955160608671e-05
6.83438406039375e-06
-7.7153181917692e-06
-2.35999744863752e-05
-1.12361614318797e-05
-1.48531698547392e-05
-2.71841476821272e-05
-2.63734394700382e-05
-1.49708776420637e-05
-1.3516207436835e-05
-1.87936150920421e-05
-8.68749491202768e-06
-3.07895754568201e-06
-5.40172551287365e-06
-8.10165307683008e-06
-1.43394877265974e-05
-3.21506490454385e-05
-8.44330660150087e-06
-8.91971904088363e-06
-2.09366697415095e-05
-4.96163763384375e-06
-1.3356064616507e-06
-6.16017542285824e-06
-1.23530888629301e-05
-3.22052357910074e-06
-1.14487724840254e-05
-8.47286020267714e-06
-1.29255209103715e-05
-1.26496491377196e-05
7.12739150276813e-06
-2.36010347957845e-05
-1.52367168021048e-05
4.09040926396479e-07
-8.94664792062669e-06
-2.46619492864258e-06
-1.1703696402283e-05
-1.08875801477499e-05
-1.38215750098088e-05
-1.96180948330472e-05
-2.15114212634052e-05
-1.19103660824552e-05
-1.39634276916496e-05
-1.8728363575772e-05
2.11972037125708e-06
-1.37570871993104e-05
3.84505538806013e-06
-1.9039511763388e-05
-2.15453155122636e-05
-9.79639025611946e-06
-6.52829948492825e-06
-9.94270582985657e-06
-6.95276280929293e-06
-2.00622269982708e-05
-4.00223344448189e-06
-3.98220552223806e-06
-1.68750471033974e-05
-6.74266901625122e-06
-1.86383922331876e-05
-1.07970773183791e-05
-1.02440015089754e-05
-3.60423097000242e-06
-1.28463909274922e-05
-1.49012763223947e-05
7.28446145854077e-07
-5.41599392002797e-06
-1.26184619833589e-05
-1.10166887872017e-05
-1.62809120829916e-05
-5.43810036355188e-06
-1.14158670487749e-05
-6.34783137249961e-06
-5.77805627770799e-06
-7.96591936531348e-06
-8.18977348722083e-06
-1.38618731365363e-05
-4.29436720403919e-06
9.81716911051177e-06
-1.52337850344301e-05
-6.47616196989639e-06
-1.13530707556253e-05
-1.34937710213886e-05
-8.40600287975334e-06
-1.00389791388453e-05
-9.35159348186793e-06
-1.41203101230606e-05
-5.96495833484766e-06
-9.1703750673744e-06
-9.36465366708346e-06
-3.64679499006213e-06
-1.25696357594213e-05
-6.15330403763904e-06
-1.36228446325753e-05
-1.73193257784812e-05
-1.8916513095321e-05
-3.36059885002953e-06
4.81756176628897e-06
-2.81712575531657e-05
-9.64740731901421e-07
-1.49055356583243e-05
-7.35629969598713e-06
-2.31439766667382e-06
-9.83304501472242e-06
-8.73279962631169e-06
-1.93506229587597e-05
-1.75320501733139e-05
-7.8089404971098e-06
-1.11907201504167e-05
-3.21756185259722e-07
-1.21023371112783e-05
1.61617343358219e-06
4.12763471279513e-06
-1.50332172125802e-05
-4.68279710486388e-06
-1.53797797470997e-05
-6.45650754060718e-06
8.00366764573927e-06
-6.45747765794134e-06
-1.08650310469903e-05
-8.3620912863589e-07
-1.57173292450677e-05
-5.02258024341953e-06
-1.59736570185753e-05
-1.15954589822795e-05
-1.47556803145152e-05
-1.13363339586476e-05
-1.16668304779483e-05
-5.77181132953815e-06
-1.89183177493638e-05
2.22297831408072e-06
-1.644542813513e-05
-1.49651491962341e-05
-1.68160485174081e-05
-1.399621694936e-05
-1.76428548668956e-05
-5.60323170885672e-06
5.52034838165656e-07
-8.63603521439713e-06
-9.90126969268928e-06
-3.44413168061252e-06
-5.67699544076575e-06
-3.47263763771851e-06
-1.77108327722079e-05
-1.9192645573684e-05
-1.71861667027055e-05
-9.48047125800449e-06
-1.05066450670409e-05
-1.29545329261163e-05
-1.95597651038273e-05
-5.51184047151743e-06
-1.75041753131537e-05
-1.34908444794794e-05
-2.13670937567464e-06
-9.89604319972574e-07
6.78269752641709e-06
-1.70536029786415e-05
-1.22562900557471e-05
-4.47274592683659e-06
-2.16897536348706e-07
-1.32657014370381e-05
-1.12852425712679e-05
-1.17908816881689e-05
-1.67173154024291e-05
-3.11649123947065e-06
-2.0935925696705e-06
-1.10465184098253e-05
-1.44183435724559e-05
-7.90354330637675e-06
-1.07790291907925e-05
-3.86422710938934e-06
-6.31927786466964e-06
3.37294074131044e-07
-2.92854304471399e-05
-2.24529292807321e-06
5.83321659729781e-07
-1.00801598338386e-06
-1.79487293735851e-05
-6.5597674189615e-06
-1.58375860191649e-05
2.51973836993687e-06
-8.85629029260654e-06
-5.48769792523989e-06
-9.41377288214761e-06
-8.06661491254855e-06
-7.6318620748006e-06
-1.52847608406048e-05
-1.0009486611939e-05
-9.88194289269861e-07
-5.03243091226114e-06
-1.21193083041132e-05
-7.01093620096252e-06
-7.42906511263552e-06
-1.37881388255984e-05
-3.13073894007222e-06
-7.43119067200198e-06
-1.86868055315398e-05
-1.96615497788937e-06
-1.39314008582883e-05
-7.74316761435129e-06
-1.68464894036773e-05
2.20106528596613e-07
-1.86485975799398e-05
-1.16941479932439e-05
-2.45540125476969e-05
-1.83928362726346e-05
-8.9841955447367e-06
-4.20453103787016e-06
-1.24308740662736e-05
-2.04993958595935e-05
-2.28481531203597e-05
-2.94610898045849e-05
-9.13059772351786e-06
-7.48913515726562e-06
-1.46263914168901e-05
-9.01215496138035e-06
-2.17497299050258e-05
-1.41433388773871e-05
-1.96419511029628e-07
-3.67293591289972e-07
-7.24340700167167e-06
-2.3195484896073e-05
-1.15772220985409e-05
-8.86983144532359e-06
-1.23698957624448e-05
-3.2971520392362e-05
-6.35477415367357e-08
-7.72783974675531e-06
-7.89723281894703e-06
-1.17091482641993e-05
-1.46738157156748e-05
-2.0822062922073e-05
2.84250194979295e-06
-6.65083552755529e-06
-1.04195451301185e-05
-8.58530305198842e-06
-1.31609190548181e-05
-7.62447151782897e-06
-1.44765531317608e-05
-8.22194400558683e-06
-9.53776295013157e-06
-6.02008025116494e-06
-1.16899505844298e-05
-2.51890366885211e-05
-1.29380038528056e-05
-1.22384907218056e-06
-2.59135752936108e-06
-3.25490686072515e-05
-2.85150889323046e-06
-1.42664535685317e-05
-1.03718789852413e-05
-5.02417023089604e-06
6.47992692899439e-06
-1.1690890983447e-05
-3.5422506268741e-06
-1.21178291797852e-05
-1.30118242165874e-05
-1.20244188000955e-05
-6.47018526972275e-06
-1.12404288414484e-05
-1.30077040127192e-05
-1.03830228497105e-05
-4.31451148461498e-06
-1.19317177667284e-05
-1.69191440048991e-05
-6.74139902903706e-06
-7.90922995020119e-06
-8.18724208566298e-06
-2.56734934993979e-06
-1.52129392632179e-05
-1.14989032792854e-05
-1.43800071936535e-05
-1.14907975014943e-05
-1.37070760565774e-05
-1.61712054378844e-05
-2.06974775945353e-05
-1.6902317014306e-05
-3.19205400073396e-09
1.38170136947209e-05
-1.02571273212948e-05
-1.21737942981531e-05
-1.65029561642964e-05
-3.20481830428411e-06
-8.77713349545937e-06
-1.27829133338993e-05
-6.69521297599461e-06
-1.764552488204e-05
-1.99650607038835e-05
-1.97708685282292e-05
-2.04174809320887e-05
-6.3324739908011e-06
-4.05995348552156e-06
-2.11888582814696e-05
-1.14589819987e-05
-1.33993704078245e-05
-9.08017751790338e-06
-1.05066567861218e-05
-2.01203022518767e-05
-2.00193429988433e-05
-1.86556196268053e-05
-1.7232079653018e-05
-1.7137972416161e-05
-1.49401142338228e-05
-1.44459937863289e-05
-2.85367094833313e-05
-9.65695185497247e-06
-1.43202897667022e-05
-1.1866385342581e-05
-1.13027548469029e-05
-9.03615203221593e-06
-3.54467674486453e-06
-1.23585961977323e-05
-1.97256510855829e-05
-9.2611615991627e-06
-7.67570627434038e-06
-1.70652107705708e-05
-9.53106129631552e-06
-8.55341747879811e-06
-2.26512062968907e-05
-2.74567991327706e-05
-9.85848722259882e-06
-1.17056704560941e-05
-1.37881347506135e-05
-1.90567720343382e-05
-1.38094109035997e-05
-1.11266737866576e-05
-2.50784148387739e-05
-4.48253504995082e-06
-1.09347297458102e-05
-1.81954867399679e-06
-2.13444943793122e-05
-2.26090873684207e-05
-6.49243778235594e-06
8.43541751129316e-07
-1.47589195669095e-05
-2.1418687473103e-05
-8.6683326342874e-06
-1.77707976764359e-05
-8.65693648483265e-06
-1.87672355267968e-05
-2.01894576268271e-05
-3.9228459919069e-06
-7.51136960603335e-06
-2.4263386828276e-05
-1.3570084471863e-05
-1.06139251720983e-05
-2.09127133498808e-05
-2.03703333293171e-05
-1.5910376869138e-05
-8.19683318197448e-06
-4.12451787621095e-06
-7.50300872228329e-06
-5.38137258845376e-06
-2.33271344631096e-06
-6.64001349584528e-06
-1.85955232801436e-06
-5.34852998945544e-06
-8.60351410836754e-06
-6.04275021312757e-06
-1.46991414669854e-05
-9.49518777343303e-06
-1.6543772060393e-05
-2.69569783459466e-05
-8.77653165937454e-06
-1.02509406103716e-05
-2.2569182286241e-06
-1.10600048983064e-05
-1.21982029806288e-05
-2.15820198666022e-05
-1.32298799301662e-05
-6.42629036636302e-06
-1.27732672248334e-05
-4.69599745099289e-06
-1.65129094509454e-05
-2.23024285175721e-05
-9.64275032439296e-06
-7.92446296109828e-06
2.53071939241083e-06
-1.53554762588606e-05
-1.28254189953736e-05
-2.62078027800237e-05
-1.26978525845119e-05
-1.66086120394837e-05
-5.77044376997984e-06
-9.25185536160619e-07
-7.58893808194637e-06
-1.05101765614339e-05
-1.21012004428212e-05
7.29325224782384e-06
-8.21768761928912e-06
-2.4437795011931e-05
-8.47764360985281e-07
-6.6438796991348e-06
-9.92411662201875e-06
-9.19757440507281e-06
-1.59458443729462e-05
-8.85723743200811e-06
-8.12235273314046e-06
-1.33841728088054e-05
-5.59213926156725e-06
-4.10992207324247e-06
-1.5677546004191e-05
-8.4719771447463e-06
-1.23378415846273e-05
-9.98587083750138e-06
-6.85488231962553e-06
-1.54572644768835e-05
-1.22815090097317e-05
-3.78016368339232e-06
-1.43731296930048e-05
-9.30279351459557e-06
-4.64418097072488e-06
-2.0234570507702e-05
-6.7178892712953e-06
6.31489053474969e-06
-1.76139001509397e-05
-9.46153592369895e-06
-4.95473624387028e-06
-1.51747354174604e-05
-2.07870644574932e-05
-6.08245839024285e-06
-1.12845187150332e-05
-1.67333867246471e-05
-2.91715633441985e-06
-1.50392804202106e-05
-9.85037682783529e-06
-1.96193745052016e-05
-1.04797127435754e-05
-1.84051606617789e-05
-1.245490493447e-05
-1.70300816850211e-05
-9.14180603860121e-06
-5.0414207118119e-06
8.45974770421228e-07
-1.17334497473784e-06
8.86179662233274e-06
-2.30995887573316e-05
-1.76233688166245e-05
-2.15380328790872e-05
-1.27165328689429e-05
-9.70216717483356e-06
-1.67045667782885e-05
-9.29113717664596e-06
-3.10580802985518e-06
-2.82292461453612e-05
-1.82413682999657e-05
-1.14291910874617e-05
-1.55729410095938e-05
1.77935785626019e-06
-4.31116542413017e-06
-1.88251599511642e-06
-1.74902450507825e-05
-2.05319590621645e-05
-4.67466671288743e-06
-1.85421980578752e-05
-9.43984978615937e-06
-4.75986843177979e-06
-1.05716061538936e-05
-1.8260832983947e-05
-1.76841683009759e-05
-4.90560243525596e-06
3.1628085307466e-06
1.88433483474216e-06
-1.48040968566294e-05
2.38233310326114e-06
-2.34110428503616e-06
-2.72080373389229e-06
-4.15714169037051e-07
-1.70171073189131e-05
-9.17982526767035e-06
-1.60520737575313e-05
-4.03017129479617e-06
-1.64967516892322e-05
-1.29996161514578e-05
-8.37373884363599e-06
2.74363589531005e-06
-5.14434369137125e-06
-9.80813956632857e-06
-1.96531273462081e-05
-1.12795319073131e-05
-1.52928183580993e-05
-2.22950665943594e-05
-1.88804962664407e-05
-2.90142350086901e-06
-4.64518119866774e-06
-2.10664806644711e-05
-4.77352956989528e-06
-5.15796816391103e-06
-1.22085948359728e-05
5.35291078965931e-08
-1.45782040086772e-06
-1.67322709132274e-05
-9.62947085304852e-06
-1.87635135160647e-05
-1.41099591367159e-05
-1.21293353262021e-05
-1.55783276262124e-05
-2.41579379263804e-05
-6.73137993074803e-06
-1.04446752407702e-05
-1.63401403262054e-05
-6.62233403858536e-06
3.36723493632217e-06
-1.28126762270051e-05
-2.11536160676708e-05
-2.03377169974681e-05
1.31146632481603e-06
4.44896461479533e-06
-5.84958222046087e-06
-3.7940242898142e-06
-1.75945157456896e-06
-1.91292581066828e-05
-2.15274662724875e-05
-1.42097140713543e-05
-2.12875164560599e-05
-1.5610060520548e-05
-1.00983494357924e-05
-1.39962551346231e-05
-4.55384554751463e-06
-8.03961754740174e-06
-1.7197981608933e-05
-2.59986493439461e-06
-1.05939906210326e-05
-1.73028963732502e-05
-1.14385278918562e-05
2.94057514936876e-06
-1.59278934754275e-05
-6.82778837365477e-06
1.62337197002176e-06
-1.87206103461328e-05
-8.87788956176107e-06
-8.00055924939369e-06
-1.16196549951369e-05
-3.60693777910066e-06
-1.08754351217485e-05
-5.05732068230346e-06
-1.11176331214936e-05
-9.57151195338116e-06
-4.99830762299977e-07
-7.50631538001268e-06
-2.18390619166803e-05
-2.0114737614658e-05
-6.34430980506215e-06
-1.89736733427894e-05
-2.04287709756598e-05
-2.90744800606197e-06
-1.93909771207124e-05
-2.13721935920468e-05
-1.12170899319909e-05
-9.46685959089988e-06
-3.3054998577484e-06
-2.33747466119675e-05
-1.34769444032126e-05
-1.01892569722135e-05
-1.16379984223458e-05
1.39312764929108e-06
-4.68196140500787e-06
-1.03799276345684e-05
-1.31303531675937e-05
-1.9902908762965e-05
-2.35717728018704e-05
-1.36909234988564e-05
-7.70285775689892e-06
-7.92359243166795e-06
-1.2827218245014e-05
-1.8521249792045e-05
-1.56216846060219e-05
-1.24341432190839e-05
-8.34000684389986e-06
-1.15999077784495e-05
-1.07954334341065e-05
-1.01485209680157e-05
-9.80169043086221e-06
-1.60899378306876e-05
-2.12361571136244e-05
-2.01148073519851e-05
-1.1301615040434e-05
-1.09584006961337e-05
-1.43220322821254e-05
-2.43879797195576e-05
-1.79580052604441e-05
-1.61568357988536e-05
-9.30590052523889e-06
4.39161145064047e-06
-1.02577005235914e-05
-6.70996271273571e-06
-8.4858090904533e-06
-1.71316475557571e-05
-7.94555198843064e-06
-2.24880283679655e-06
-4.03662384299223e-06
-1.2210961852411e-05
8.44597081021597e-07
1.17651988942259e-06
-1.59116111420768e-05
-1.17165966286012e-05
-1.37139421727944e-05
-5.05156472378245e-07
-1.03839337945883e-05
-1.23630009914784e-05
-2.17983357042128e-05
-1.78991036488118e-05
-2.06497312015313e-05
-2.64637492442544e-05
-1.88881647504287e-05
-6.45782523442935e-06
-2.46605035768543e-05
-4.8585384033918e-06
-2.88399626874384e-06
-2.46346557756646e-05
6.49940827738682e-06
-6.78571056901771e-06
-1.60402082874456e-05
-8.72634721934162e-06
3.96065094862214e-06
-8.50507421558094e-06
-1.37313321522125e-05
-1.11126267830739e-05
-3.78113273657356e-06
-1.25499994980245e-05
-1.20425372016043e-05
-2.69983783282386e-07
5.84620269100174e-06
-1.14706464237403e-05
-2.07212873826734e-05
-1.55072293659021e-05
-3.88484487281519e-06
-6.38370264983083e-06
-3.32714109949995e-05
-1.07148938668943e-05
-1.98632731412008e-05
-1.93851037543918e-05
-2.58979647102164e-05
-4.82474831410165e-06
1.35088612555512e-07
4.84058429109269e-06
-2.00807045438553e-05
4.19405888274859e-06
-3.76822205190239e-06
-1.70978841323324e-05
-8.21774715774883e-06
-1.26180724757932e-05
-1.2236433923402e-05
-1.06030451676093e-06
-6.41226373049084e-06
-1.04615498564583e-05
-1.30793774952298e-05
-2.4063278373093e-05
-1.12605960834384e-05
-2.08347412036279e-05
-2.42642810866997e-05
-1.2052806123874e-05
-8.18787793294206e-07
-7.19560054103972e-06
-9.55037127525193e-06
-2.25765086823936e-07
-2.86786442212575e-06
-5.24734486904957e-06
-5.68669328849487e-06
-2.09471847952408e-05
-8.41744799520608e-06
-1.17020209816069e-05
-2.46085846554335e-05
-7.8022749725707e-06
-1.26304447791322e-05
-5.19861268945361e-06
-2.4880287915185e-05
-7.36097146968606e-06
-1.43954922391505e-05
-2.10440615279235e-06
9.22868455465182e-06
-1.05091839382174e-05
-7.40127953727964e-06
-1.2488882789946e-05
-2.71649941995218e-05
-6.96613538983661e-07
-1.29527959233607e-05
-3.96748827656081e-06
-9.42630000497405e-06
-9.30969183928614e-07
-1.48311024337194e-05
-2.10211815599822e-05
-1.55165881927039e-05
-1.39824500952357e-05
-2.36066078306167e-05
-4.19272263162147e-06
-9.67183517215202e-06
-1.58389923372765e-05
-1.05327853712052e-05
-2.20784097949021e-05
-2.00598549487815e-05
-2.02087789353428e-05
-1.58244172560768e-05
-2.1950759643194e-05
-1.39838979268603e-05
-8.03851370361465e-06
-2.63741118050984e-05
-2.51582257262477e-06
-2.0374025763978e-05
-9.93776901187797e-06
-6.68904589234531e-06
-7.99201840135313e-06
-1.40253975025539e-05
-5.7657630995434e-07
-1.28717294516769e-05
-4.2190152171823e-06
-1.2328395733361e-05
-1.50421005396232e-05
-9.89536578680881e-06
6.16732926219963e-06
-1.75917760226889e-05
-1.7830231965289e-05
-1.36325314002961e-05
-1.57063451499321e-05
-8.24175378416315e-06
-1.55594204678387e-05
3.84048626367437e-06
-2.4453796988724e-06
-8.5435863088897e-07
-1.22125092447086e-05
-3.42847833317216e-06
-9.18287080353459e-06
5.98664808001357e-09
-1.56260076802922e-05
-1.91501989519251e-05
-1.77935380497067e-05
-2.23115971448557e-05
-1.44307993534466e-05
-1.14847816149258e-05
-2.11789372349163e-06
-1.2185244718594e-05
-1.41422364077443e-05
-1.16262463875644e-05
-1.16176556066756e-05
-2.71514233733842e-05
-1.83151624310338e-05
-9.17677782454977e-06
-1.62425183239267e-05
-1.2543871209841e-05
-1.57080675837847e-05
-1.50787203250159e-05
-1.48611817681551e-05
-1.35791072937694e-05
-2.67949195353206e-05
-5.24259697213809e-06
-1.4499057235788e-05
-6.24089569351708e-06
-1.5015501136161e-05
-7.06772919463852e-06
-8.46882224872555e-06
-8.32712725650321e-06
1.98474124514315e-06
-1.8621872546422e-05
-5.98083642495643e-06
-7.75042517609307e-06
-2.20957499601569e-05
-2.32148842127633e-05
-1.72836612140829e-05
-1.39096451766181e-05
-1.2052956065058e-05
-7.02612623377292e-06
-1.25985265802175e-05
-1.42224833892708e-05
-1.16115083256817e-05
-2.67727849557755e-06
-1.19299896368121e-05
-1.38219509895163e-05
5.96861219323666e-06
-1.13777198773339e-05
-4.77798761530984e-06
-3.18629852694323e-05
-9.85237297751387e-06
-1.31635047317971e-05
-1.71997874829648e-05
-1.20818178875022e-05
-8.29218412340305e-06
-1.36912173380297e-05
-1.43124451402769e-05
-3.3237297312402e-06
-4.22666176897145e-06
-2.94252340889936e-06
-1.96926733265965e-07
-7.69801981746793e-06
7.56546017007087e-06
8.52907694737482e-06
-9.99794608564948e-06
-1.09892111490382e-05
-9.08494162196839e-06
-4.09439271285179e-06
-1.53994390780119e-05
-1.55981436413362e-05
-1.23970197852682e-05
5.639340264236e-06
-1.63049134236247e-05
-8.14134290515236e-06
-1.31024122723898e-05
-8.10000987158721e-06
-1.55620021023962e-05
-1.66349992485831e-05
-1.36725998339607e-05
-8.48692222810659e-06
6.03553157876619e-06
-5.81174550498989e-06
-2.0230889044681e-05
-3.51982476482742e-06
-3.56813163409604e-06
-9.20626042643734e-06
-3.20228163429797e-05
-1.38819584957378e-05
-7.32140081788478e-06
-2.69404900828652e-05
-1.5858630515077e-05
-1.28103324546387e-05
-2.34856470906175e-06
-1.12994497994448e-05
-2.66102151756629e-05
-3.05662708281564e-05
-2.17984302543601e-05
-2.4404615734334e-05
-7.92849249192495e-06
-2.13007522736002e-05
-2.52528560718576e-05
-5.09313760774323e-07
-1.50804180528384e-05
-3.15250584305141e-06
-4.00637303129414e-07
-6.11727584761438e-06
-1.77945569840057e-05
-1.31546945138473e-05
-1.3140860169548e-05
-6.95032827124296e-06
-1.07051808542698e-05
-3.67637478823623e-06
-1.55365247367553e-05
-1.6260606780345e-05
-1.26330315673644e-05
4.64932733728715e-07
3.53594420698802e-06
-1.64965554857286e-06
-1.65108316018248e-05
-1.00027124663807e-05
-2.37632728394795e-05
-2.26757041816285e-05
-7.95741456351743e-06
-1.93169277395964e-05
-1.17027596739863e-05
-1.59927512800606e-05
-5.51111697652294e-06
-1.3744831141357e-05
-1.58407839373092e-05
1.90660142617618e-07
-1.97988600381421e-05
-1.64273620600873e-05
-8.67729466630022e-06
-2.04070302845114e-05
-2.36726329814899e-05
1.13887728164951e-06
-9.30546035820197e-06
-1.02653196803032e-06
-7.19523988595589e-06
-1.41181600686048e-05
-6.22178338228839e-06
-1.4219639930157e-06
-6.00878856773758e-06
-2.26151562078118e-05
-1.57618855117847e-05
-1.36948891222157e-05
-1.93974281235751e-06
-6.57179208122675e-06
-1.8527133993347e-05
-8.10893062263766e-06
-5.51245891241696e-06
-1.5340460641402e-06
-1.40876774759437e-05
-9.24651910106044e-06
-1.7411829994217e-06
-2.07690525388452e-05
-2.42313397520162e-05
-1.23261087603853e-05
-9.56462680610496e-06
-2.64197966863177e-05
-1.78192041662298e-05
-7.14031435529069e-06
-3.31519631554949e-07
-1.17356577512872e-05
1.36321459543643e-06
2.70102020656684e-06
-2.17344735887545e-05
-5.78538275644491e-06
-1.11639288716536e-05
-7.25950666782293e-06
2.71558239299446e-06
-9.80612644703709e-06
-1.65198354434969e-06
-1.47878037084462e-05
-1.73061974052484e-05
-8.19257275891842e-06
-9.63257958314137e-06
-1.63245627685863e-06
-8.79816019663202e-06
-3.03834465342493e-05
-4.53857194431846e-06
-2.1428790989934e-05
-1.69189435853867e-05
-4.64392503830791e-06
-1.34278763947506e-05
-8.40918754988335e-06
-7.86589691670974e-06
-2.47626162854803e-05
-2.57544249267698e-05
-1.40507283674016e-05
-3.66413878879951e-06
-1.17155831639305e-05
-1.11280259527259e-05
-1.80958796014378e-05
-1.45434148648903e-05
-1.07241472211557e-05
-1.40914127155502e-05
-6.50197459890471e-06
-2.37867023135632e-05
-1.41928020580309e-05
-3.00127335600484e-06
-1.72753358472895e-05
-1.69392998788152e-05
-4.8610237408022e-06
-2.7097826424461e-05
-1.48445275394786e-06
-6.86519602506232e-06
-1.28669474498859e-05
6.04554733981736e-06
-8.01480820363567e-06
-1.58734562869551e-05
-1.92691688942898e-05
-2.03058990719908e-06
-4.07383934440362e-06
-6.41899462747095e-06
6.04158840977311e-06
-6.30972656488032e-06
-1.2792107617239e-05
-1.30329113529786e-05
-1.37721287320145e-05
-1.16946865111054e-05
-1.47078334123415e-05
-2.2568507986552e-05
-1.36105152009261e-05
-1.41459623652556e-06
-2.36746226571003e-05
-1.53516458293492e-05
-1.26011546558811e-05
-1.28214109218345e-05
-1.61073115298054e-05
-1.15439452227429e-05
-2.50817007038063e-05
-4.75644683730247e-06
-9.03158055437505e-06
-1.33732290861481e-05
5.15841570528717e-06
-1.47877629062681e-05
-1.7951778960924e-05
-1.78808080576481e-05
-1.69876426740493e-05
-1.8551134955746e-07
-1.12150533463123e-05
-8.34259070775762e-06
-1.82217517422125e-05
-6.68994514081456e-06
-1.03655521296694e-05
-1.57305000925568e-05
-1.21963700885289e-05
-1.36854000687187e-05
-5.70010298689586e-06
-1.28307060062867e-05
9.71470470112777e-07
-1.82674984223972e-06
-2.21323082171563e-05
-3.48621179600479e-06
-1.59736305213503e-05
-3.00231220919138e-05
-1.25605620581835e-05
-1.1991965454175e-05
-4.53286031262878e-06
-1.30482585784848e-05
-1.52455091557353e-05
-1.33510310974403e-05
-2.41539748380603e-05
2.47018867731399e-06
-1.25663859579163e-05
-8.12318918757461e-06
-1.40422662300619e-05
-1.07476892553688e-05
-1.58976212802118e-05
-2.93046175307262e-06
-3.96743988787907e-06
-8.14820837896509e-06
-1.37582927825739e-05
-4.54242953092864e-06
-9.3035235702747e-06
-1.74606592413192e-05
-1.61623117593534e-05
-1.81053488378437e-05
-1.72186621577369e-05
-1.07810869343773e-05
-1.05459171004694e-05
-9.39480975810392e-06
-4.12661491271982e-06
-2.20495317683836e-05
-3.18364056297097e-06
-8.55156237390756e-06
-5.34443103692087e-06
-1.24006991187748e-05
-8.12845331812502e-06
7.39322659706909e-06
-5.80882339469159e-06
-8.15795121778071e-06
-1.16824758581671e-05
-1.48373723689257e-05
3.06195319842652e-06
-8.25621893334931e-06
-8.53523115305316e-06
6.26949795635496e-06
-2.85130673295168e-06
-2.5793043397496e-05
-1.12412341856308e-05
9.16968947131819e-06
-6.45528621408005e-06
-6.62108424277736e-06
7.80620195660297e-06
-8.93351744302853e-06
-1.97026635588015e-05
-1.92272482192589e-05
-1.68884722841385e-05
-1.75399468245904e-05
-1.52901216253845e-05
-2.29990719028352e-05
-9.19002697986555e-06
-1.69228230390165e-05
-2.26802117750159e-05
-1.4492204784222e-05
-6.34458330727556e-06
-1.94502933832269e-05
-4.70618116798586e-06
-2.6880098389468e-06
-1.65071633387928e-05
-2.04030829137319e-05
-2.12254896645001e-05
7.16038878682462e-07
-2.11612795863788e-06
-2.32285514054845e-05
-1.94911970817954e-05
-1.54042516112746e-05
-1.9444473174687e-06
-6.45386371701329e-06
-3.26097022819425e-06
-2.25190811117972e-05
-5.95801982638579e-06
-2.94534209399511e-06
-1.03713024086558e-05
5.38693210366399e-06
-9.28239628907936e-06
-4.79745253088183e-06
-1.2057352543378e-05
-2.46631221812237e-06
-8.14480777317339e-06
-2.62525124981014e-05
-2.06852353485758e-05
-9.91302501757059e-06
-1.75391772446837e-05
-8.86548314914511e-06
-7.4078340764761e-06
-1.72040861041233e-05
-2.56311744017223e-05
-1.06670799294082e-05
-1.0859804143095e-05
-1.30780354675518e-05
-4.20012895483814e-06
-1.30127481415724e-05
-1.36501426116681e-06
-1.52743013375392e-05
-8.88451834470252e-06
3.99371257860755e-08
-2.5856153588948e-05
5.03000896179089e-06
-8.24666846418808e-06
-2.35282419901774e-05
-6.35978742928054e-06
-1.32713585829283e-05
-2.01013546599568e-05
-8.59448367747347e-06
-3.39373698597413e-06
-1.47650972153794e-05
-4.91346885971752e-06
-9.82094362802488e-06
4.60155257999872e-06
-9.41749505345485e-07
-1.51728128525125e-05
-5.89553801801411e-07
5.38565394208932e-06
-2.60130981636889e-05
-2.25140079797082e-05
-2.24301603239761e-05
-2.61792536147217e-06
-2.81287652775289e-05
-1.91415130931363e-05
-1.18273401430891e-05
-9.13105776044441e-06
-2.13849177259607e-05
-1.81642271745347e-05
-4.43216830129675e-06
-7.98288977814626e-06
-1.36213651123345e-05
-2.13983526044172e-05
-1.98773015068967e-05
-1.26372604046846e-05
-6.59103715473326e-06
-8.65462589695098e-06
-1.84484554212831e-06
-1.08271393747402e-06
-1.12187294121501e-05
-1.12787955542551e-06
-1.47760735684923e-05
-1.16682598194628e-05
-1.36005263957332e-05
-6.0387182300997e-06
-7.22169994044038e-06
-1.15927438451248e-05
-3.28602520851782e-06
-1.22344357176682e-05
-1.4384346275629e-05
-8.06487225975731e-06
2.22802479483251e-06
-1.91143570170026e-05
-2.49310814323112e-05
-1.19789929153644e-05
-1.8036312253153e-05
-1.62845862022954e-05
-2.1411814905421e-05
-3.71878856784704e-06
-1.47882333723136e-05
1.1417891568404e-06
-8.99735895714744e-06
-9.81900730887145e-06
-1.66376668969576e-05
-1.62710805130668e-05
-1.81149204223713e-05
-2.6016661013692e-05
-2.10051680827921e-05
-1.0634695659506e-05
-1.27589677696601e-05
-1.79511644545531e-05
-2.19062338289703e-05
-1.6453356424122e-05
-1.05416725395381e-06
-2.08365540495879e-05
-1.2433377443816e-05
-1.29943970987257e-05
-6.49659005259688e-06
-1.29751325278884e-05
-6.38906091301257e-06
-1.0678747886718e-05
-1.61353038699611e-05
-5.26898986619661e-06
2.49192600968866e-06
-8.05957915106266e-06
-1.06106200857648e-05
-1.21175992147677e-06
-1.11794383784946e-05
-2.97425536403777e-05
-1.06018735482182e-05
-2.18801249039093e-05
-2.53150236761278e-05
-9.08635027116893e-06
-1.30334015128056e-05
-1.43780065964542e-05
-1.42897817114412e-05
-1.17988666161594e-05
-6.47598439127023e-06
-4.80508899564244e-06
-2.09863558218659e-05
-1.72115923190149e-05
-1.14867563041232e-05
-1.73920142521629e-05
-2.09387543034793e-05
-2.66394394872537e-06
-1.31249305662644e-05
-4.67092219153447e-08
-1.9434902701595e-05
-2.24478644311192e-06
-1.468028448711e-05
-1.02092085393339e-05
-2.57853424834116e-05
-2.20254187183082e-05
-5.67685251300176e-06
5.41336860374463e-07
-1.32818649746731e-05
-1.93714732237681e-05
-4.62791616526653e-06
9.83701806022665e-06
-7.35709326018286e-06
5.99943541154923e-06
-3.79990839451426e-06
-2.20723126234646e-05
-1.16922066670792e-05
-1.76962743272907e-05
-1.74331890058467e-06
-1.19500782445779e-05
-4.16631569568909e-06
-1.89494336829747e-05
-1.44071601678242e-05
-1.11203592433276e-05
-2.37927389685924e-05
-2.89830102608721e-05
-3.10752114415515e-05
-2.07452642686904e-05
-1.42023184453603e-05
-9.61337688570559e-06
-1.44442416614523e-05
-1.35688638532601e-05
-3.73523856678317e-06
-1.7521838595374e-05
-7.37096514139561e-06
-1.29082957542807e-05
-7.62396008485887e-06
-7.63633424188804e-06
-1.4894468847853e-05
-1.3596602080342e-05
-1.60880052748924e-05
-1.03988864205527e-05
-8.92260648938166e-06
-1.26012528099675e-05
-4.42383984782019e-06
-2.13908104627462e-05
-1.2928126217536e-05
-1.97080030039733e-06
3.39346417402157e-06
-7.12832983209455e-06
-5.78908404921705e-06
-1.08959922732868e-05
-6.39147518582563e-07
2.06371546806096e-06
-1.66960346282369e-05
-1.62895345134677e-05
3.6478349485225e-07
-2.57681752463805e-05
-1.28520014591929e-05
-1.92289248916141e-05
-9.24290238005833e-07
-1.77142256883655e-05
-1.496372650697e-05
-5.65066534078337e-06
-1.58519154412981e-05
-2.19559571940464e-05
-1.41345781096213e-05
-7.50076693074108e-06
-1.43755569687285e-05
-1.73216958358492e-05
-1.6827740928951e-05
-2.36826628282529e-05
-1.61194652265283e-05
-8.40063553884863e-06
-1.2802551950464e-05
-3.40581527433724e-06
-8.86438565219161e-06
-1.41930680833922e-05
-3.59220284191884e-06
-1.61177808746603e-05
-9.87917342010036e-06
-7.09367827997155e-06
-1.40329393018778e-05
-8.68554135934839e-06
-9.49688773184148e-06
-1.29670404504513e-05
-1.94776295204483e-05
-1.70767436561997e-05
-1.8452027940922e-05
-9.00565815069682e-07
1.42416788031862e-06
-1.66393641566775e-05
-7.37725392225155e-06
-1.50547636786466e-05
-2.08574549560151e-06
-7.95487384671727e-06
-4.6692426864353e-06
5.49226782597854e-07
-8.17284059166645e-06
-1.28207305802136e-05
-1.85335488817872e-05
-1.18426525829862e-05
-8.13759738723027e-06
2.83176911235206e-06
-2.45045212201323e-05
-2.74948787176365e-05
-1.91895866854915e-05
8.31219786529006e-08
-1.26752671770111e-05
-2.34914978856546e-05
-2.90743043274914e-05
-7.29147251305665e-06
-1.56731807379409e-05
-2.45791101247495e-05
-1.79251014263617e-05
-1.32488720317081e-06
-1.08897222375117e-05
-1.19920642326849e-05
-9.61901977633072e-06
-1.98888955451029e-05
-2.63000815194441e-05
-1.3894771674426e-05
-2.23703659014826e-05
-1.00213261813144e-05
-1.09135370650525e-05
-1.3069374389759e-05
-2.80214941317926e-05
-5.9090569484163e-06
-3.80578263131457e-06
-1.01474010673234e-05
-1.77712373779395e-05
-1.877085213065e-05
-1.96218645432534e-05
-1.00872168169825e-05
-2.79332391139043e-05
-9.34473226033251e-06
-4.84276014959198e-06
-7.09631971525675e-06
-1.71360404800166e-05
-1.25548834666467e-05
-2.92072458056042e-06
-5.05812620575921e-06
-1.46267099248483e-05
-1.88031086585161e-05
-7.91062237937709e-06
-1.75912855476614e-05
-3.54570597345095e-06
-1.56509975750377e-05
-5.71136911976766e-06
-1.05180951381773e-05
-1.40077426301246e-05
-1.72926698196643e-05
-4.35071106796183e-06
-1.37011603379298e-05
-1.2648740039833e-05
-2.06316597379689e-05
-6.32361962820836e-06
1.19016719409101e-06
-3.17809227330504e-06
-1.41631418634479e-05
-1.66249663423102e-05
-2.42182277075111e-05
-1.15425655930879e-05
-1.31717870258715e-05
-1.25659356925683e-05
-7.42894415892522e-06
-1.00598819386624e-05
-3.35082307461222e-06
-1.51874198287044e-05
-1.16234400555196e-05
-1.69920329363917e-05
-1.34673210713486e-05
-1.81422276521951e-05
-1.53845179441077e-05
-5.28565414569833e-06
-9.90258740380755e-06
-8.64071395812079e-06
2.3399322458384e-06
-1.30913860504322e-05
-4.39433494404015e-06
-6.25401477071846e-06
-1.90184299171157e-05
-1.80948658398871e-05
-1.14100929496155e-05
-1.61013638484609e-05
-2.21868653715242e-05
-6.79894948727997e-06
-2.12698729960151e-05
6.43677232248996e-08
-1.3006437721285e-06
-1.44678879193113e-05
-6.89904658636159e-06
-9.97252965182702e-06
-2.88966048222402e-05
2.36235817508675e-06
-1.51179909006693e-05
-5.96614987171421e-06
-9.46795379266101e-06
-2.46948370527941e-06
-1.42125296835064e-05
-1.25365906242542e-05
-2.86667408068126e-05
-5.41231282553292e-07
-1.08624268008351e-05
2.24992392197079e-07
-1.5792398514257e-05
-7.48247195147808e-06
-1.12131815666942e-05
-8.24576696012831e-06
-9.97129612323626e-06
-1.96487247118499e-05
-1.46502513034886e-05
-1.14397190193823e-05
-2.49759820898579e-05
4.94128280199829e-06
-7.95086946424071e-06
-2.44378767605432e-05
-2.91838642658838e-06
-2.00035892940625e-05
-3.91169308121388e-06
-1.69668047440448e-05
-1.9853397036478e-05
-1.12135859948729e-05
-1.75756977056181e-05
-1.10645327742997e-05
-5.46100415385809e-06
-2.16228906632911e-05
-6.74018659535474e-06
1.56746478342363e-06
-8.22520332128015e-06
8.27001741624907e-06
-1.65517206876828e-05
-1.58194680043828e-05
-8.85095177782983e-06
-8.97428603661799e-06
-5.39241511625521e-06
-1.13582891265714e-05
-2.29181784320104e-05
-5.62243719128275e-06
1.53227860792046e-06
-6.34187911305849e-06
-1.70436748557395e-05
-1.78856988870854e-05
-8.3914225528454e-06
-2.25827740986897e-05
-1.33999660375555e-05
3.54624289210019e-06
-2.1721047722296e-05
-1.05973896225095e-05
-4.87294718539489e-06
-1.05852676069801e-05
-2.54453947630734e-05
-1.66176269163115e-05
-2.04512663626658e-05
-1.20367555676761e-05
-2.90124059100895e-05
-2.3457669983573e-05
-1.10734195429326e-05
-7.63866098779296e-06
-1.3496334981464e-05
-9.93439209395923e-06
2.14764717523869e-06
-1.6404524398835e-05
-4.60593607375595e-06
-1.32120756316707e-05
-1.40754153291598e-05
5.36282810902606e-06
-1.3495601268441e-05
-1.84350694002687e-05
-7.03332928242524e-06
-1.56960638452563e-05
-3.75801377532023e-06
-1.91280574037117e-05
-2.64263399328793e-05
-2.78367903746495e-06
-1.00344594047876e-05
-7.93338595187125e-06
-5.46908373385296e-06
-1.83182120259505e-05
-6.18403332935974e-06
-2.2340877911622e-06
-1.58831602901394e-05
-1.69165448446037e-05
-2.72480290463431e-05
-4.44208273792743e-06
-1.05803407291657e-05
-1.35328998711987e-05
-9.96123204276255e-06
1.08056165731019e-06
-1.5161949604389e-05
-1.59437432121079e-05
-7.37690990520729e-06
-3.55944573730177e-06
-1.31111756395568e-05
4.64953307845791e-06
-2.44663989858718e-05
-1.18968055286733e-05
8.42243541725461e-06
-1.76913361733519e-05
1.73040091458309e-06
-2.15622525451876e-06
-1.95126985861272e-05
-1.02699030175471e-05
-8.93776124384262e-06
-1.16600901907047e-05
-1.35043834818065e-05
-2.47182012340573e-05
-1.52728355390068e-05
-1.52430996511536e-05
-1.54322329282708e-06
-1.41295302058707e-05
-1.09124221232189e-05
-9.11107817637186e-06
-4.49150755635662e-06
-1.00128866431525e-05
-4.493450958348e-06
-1.63327221686027e-05
-8.27358275036101e-07
-1.82097219319889e-05
-1.42323878467163e-05
-8.18517119466639e-06
-3.38279253926869e-05
-1.26579658576261e-05
-5.27201446860089e-06
-6.9795385760424e-06
8.64909316864391e-06
-1.11769476448649e-05
-8.03417576711677e-06
-1.62067042217335e-05
-2.3593872256442e-05
-1.67797787800563e-05
-1.38846589750938e-05
-5.57345316240679e-06
-3.13744840625002e-06
8.6956173760597e-07
-1.20692167402561e-05
-1.32571273878829e-05
-1.50049722051745e-05
-5.15793117246345e-06
-9.42409238666253e-06
-1.40858128848801e-05
-6.92606355507014e-06
-1.96812718754803e-05
-1.96731293676887e-05
-9.45538788859141e-06
-1.71117536829033e-05
-1.47436775596382e-05
-1.12060133124205e-05
-1.97950672602649e-05
1.63623300125675e-06
-1.5559338952557e-05
-2.94394880485042e-05
-5.0456614046162e-06
-1.60923147429421e-05
-7.62957305179569e-07
-1.3583927945847e-05
-1.46799799315438e-05
-9.69307448174464e-06
-1.51509731336043e-05
-1.73691581820985e-05
2.43120368403905e-06
-1.81635760545743e-05
-1.02177483407735e-05
-2.17570420289534e-05
-1.91938581803886e-05
-2.6973751006525e-05
-1.08304769578567e-05
-1.23733056095413e-05
-1.28827822255876e-05
-1.30207211409094e-05
-1.35017127516722e-06
-1.53594603309931e-05
-2.17046535953169e-05
-2.10391570903644e-05
-7.75320032542598e-06
-1.24696031866017e-05
-1.04896329269165e-05
-8.65547241128206e-06
-8.73452342711135e-06
-1.04045981160912e-05
-1.52110756011059e-05
-1.32644049445163e-05
2.50186950799959e-06
-3.09684803367685e-06
-2.82084577563662e-05
-1.17263028922053e-05
-1.61181442359013e-05
-2.20371160045573e-05
-7.46151294034351e-06
-8.08300975255496e-06
-6.04026965284237e-06
-2.55893072238586e-06
-1.09541123479476e-05
-3.96288626957528e-06
-1.33231806166944e-05
-1.01402568019246e-05
-8.5239429848209e-07
-1.80057946918609e-05
-5.54431961765948e-06
-1.53385489408407e-05
-1.38129243239212e-05
-2.34027006731073e-05
-5.6103803176791e-06
-1.12841259133891e-05
-1.03722298740875e-05
1.5916628143775e-06
-2.64963363495849e-06
-3.10947082779712e-05
-1.24564322649624e-05
-7.5475112282724e-06
-1.2725018997123e-05
-1.46023155885566e-05
-3.26304446512557e-06
-4.09796275703774e-06
-1.01569664208533e-05
-9.87496459554557e-06
-1.12553806723505e-05
-1.60014744978265e-05
-8.61862332217431e-06
-2.88992818896172e-05
-1.18749304845268e-05
-3.92638562773352e-06
-1.61573462270135e-05
-1.42363074416467e-05
-1.62105805680661e-05
-8.84631626492321e-06
-1.39125475521783e-05
-1.99757024396814e-05
-6.14613816678556e-07
8.49440966366171e-06
-1.41418502090425e-05
-1.12202776048671e-05
-1.69416885216986e-05
-6.47551923235758e-06
-2.59659930370505e-05
-9.83839305491932e-06
2.67226603686886e-06
-5.46846909105391e-06
-2.70202173843024e-05
-2.06562613251212e-05
-1.33409196895009e-05
-2.68676212803918e-05
-1.1094020946099e-06
-2.30922285919034e-05
-2.3830729741924e-05
-1.51949708477413e-05
-1.04771152740896e-05
-1.32846291315038e-05
-1.17818036016014e-05
-2.27968808077093e-06
-1.86391103906895e-05
-1.77599852617466e-05
-1.43467282816991e-05
1.14474505676178e-05
-1.23029759340192e-05
-1.03732614359061e-05
-8.50663755234213e-06
-6.11894621626045e-06
-4.91067854634612e-06
-1.07547890706633e-05
-4.73512508618091e-06
-1.43840496488422e-05
-1.67942470555389e-05
-6.15529544678237e-06
-1.63010475356512e-05
-4.10174019923515e-06
-1.02750057344154e-05
-1.85589667208029e-05
-2.05578291213962e-05
-1.00332883903713e-05
-1.41801072820725e-05
-4.22926802425112e-06
-7.389318792934e-06
-1.18596673470264e-05
-7.03811790038866e-06
-1.29072539969124e-05
-2.35294234139897e-05
-9.77726452595632e-07
-3.86953690066541e-08
-1.71953215689828e-05
-1.57434353179208e-06
-1.10874973177498e-05
-1.32948060927199e-05
-1.51901770264641e-05
-1.40060830124772e-06
-1.24029545548925e-05
-2.23879354602177e-05
-2.69350644264473e-06
-1.44030258535041e-05
-1.51754462864651e-05
-1.0376310758036e-05
-1.35551825896624e-05
-9.43500492570511e-06
-2.04012333602292e-05
-1.26878226304437e-05
-1.09060110782018e-05
-1.61118618234682e-05
-1.04520122514606e-05
-7.97677957582672e-06
-1.68454521796523e-05
-1.1886896391172e-05
-1.93066373410155e-05
-8.62111465390185e-06
-1.23032346920667e-05
-9.28202620078951e-06
-1.63254572917151e-05
-9.29873099578131e-06
-2.403684188914e-05
-9.93992287041813e-06
2.97880943928581e-07
-1.00415126412493e-05
-2.10257157071952e-05
-1.85443005461637e-06
-9.63441505609995e-06
-1.03900584245824e-05
-1.52486034287579e-05
-8.849388383156e-06
-1.22171011008779e-05
5.76862625270311e-06
-1.10248223301137e-05
-2.67294850573582e-05
-5.57389332504116e-06
-5.9117451423896e-06
-7.5711095684114e-06
-1.24786632777457e-05
-2.04313216930962e-05
-2.02013541083585e-05
-1.32303922323538e-05
-2.11183191935128e-05
-3.3729928800495e-06
-1.49130881678848e-05
-1.42103788391731e-05
-1.57277456750567e-05
-2.0099494238153e-05
-8.44860859462456e-06
-2.99094532020625e-05
-1.11381669686441e-05
-5.76418979769561e-06
-1.18530505053714e-05
-1.14718605835299e-06
-1.52917146540938e-05
-1.22429470552037e-05
-9.333893564922e-06
-2.05545088084839e-05
-1.33503874232313e-05
-3.0366302233129e-05
-8.77230918330818e-06
-7.24187036256649e-06
-9.06133201588824e-06
-1.99639864754555e-05
-1.67471967873121e-05
-4.62639652919208e-06
-1.66297624621825e-05
-8.32634917221349e-06
-1.99232591617061e-05
-1.25559958129975e-05
-3.18522703978585e-06
-1.00047849433347e-05
-1.61428427375242e-05
-4.19439913300146e-06
-6.2695905589037e-06
-1.79353453374795e-05
-1.52647486393734e-05
-9.02298099202157e-06
1.16469468547862e-06
-2.17174741061713e-05
-1.63152614309831e-05
-7.8213196999692e-06
-1.64339828490609e-05
-4.02681743823548e-06
-1.30495605743461e-05
-2.36505204858408e-05
-1.20830020062938e-05
-1.65817271167095e-05
-1.63030053677656e-05
-4.54251616452118e-06
-1.77208010033815e-06
-2.01755248442099e-05
-1.99626310945994e-05
-1.15160245965608e-05
-1.39801198168491e-05
-2.41474641689558e-05
-2.13287005489037e-05
-9.29641503625465e-06
-9.67470244429159e-06
-2.12198285633677e-05
-1.5707276020485e-05
-1.23274988985652e-05
-1.14988328149415e-05
-1.5296333769403e-05
-1.75085906927836e-05
-1.83174250136257e-05
-4.81446275048461e-06
-1.29521188141116e-05
-2.57486061540294e-05
-1.60454328257187e-05
-1.94026983898584e-05
-1.32877530837204e-05
-4.76937137488655e-06
-6.03455201775386e-06
-1.52175883770551e-05
-1.15961264800029e-05
-1.09927596623033e-05
-1.4252336427949e-05
-3.62091194326089e-06
-8.34566722410887e-06
-2.5939608326335e-06
-2.2245232052613e-06
-1.14840944223582e-06
-1.32630348171499e-05
3.93489467642032e-07
-9.50907948214964e-06
-1.60326476488625e-05
-1.85614994456577e-05
-7.16278905750842e-06
-3.2167856452404e-06
-1.59407433758168e-05
-1.43933729479188e-05
-1.32430318988272e-05
-1.4151342752745e-05
-2.17643251161788e-05
-1.81431805876416e-06
-1.82492890420331e-05
-2.45309924919903e-05
-2.0530977078967e-05
-7.14440436529976e-06
-1.27182736282798e-05
-1.39778047918867e-05
-4.09607696911339e-06
-1.45317536694188e-05
-9.98958568021305e-06
-1.11866294122476e-05
2.49103330932732e-06
6.21133201578736e-06
-1.11836267422171e-05
7.64509638043245e-07
-2.51079842685363e-05
-4.67151029924471e-06
-1.49888183720834e-05
-7.78758530742753e-06
-9.43562075761192e-06
-7.89855341428521e-06
-8.03335106973508e-06
-3.8811091338063e-06
-2.54156481283711e-05
-1.65073922877062e-05
-7.74996156017741e-06
-2.31609970358546e-05
-1.03692561563006e-05
-6.54879812957779e-06
-6.39254027039869e-06
3.02316952293905e-06
-1.32516391444431e-05
-2.40181918506642e-05
-1.25295305819329e-05
-1.5837392150069e-05
-1.05068950052553e-05
-7.6718888197846e-06
-2.08079432672567e-05
-9.10960391701876e-06
-1.92320795764326e-05
-2.35651481083266e-05
-1.85776933037743e-05
-2.09374172892575e-06
-6.24914329088124e-06
-3.84253574271621e-06
-1.35243066992306e-05
-1.73145862685016e-05
-2.43436949787435e-05
-1.36840023197036e-05
-2.02361260324022e-05
-1.07866564049865e-05
-6.37047269024302e-07
-1.67598164128419e-05
-2.20291613665334e-05
-1.80834130148319e-05
-4.652036110469e-06
2.99323025199534e-06
-3.13281298055571e-06
-1.35669283579167e-05
-8.27969604323789e-06
-9.78272837092387e-07
-1.70782624923893e-05
-2.38670821164708e-05
-7.01190760277954e-06
-1.90256830264036e-05
-1.93930009395522e-05
-1.55106158699303e-05
-2.14643638892479e-06
-2.57589359128576e-05
1.96432170789886e-06
-2.8040981387688e-07
-1.26360148169745e-05
-1.6903645784451e-05
-1.9736479450333e-05
-1.77857745080884e-05
-1.39275484397678e-05
-8.04985962522883e-06
2.37364890770512e-06
-5.18683069075431e-06
-1.58033035825411e-05
-8.56268203413936e-06
-8.37972272062378e-06
-7.65343912626649e-06
-1.18282920322558e-05
-7.85513288728141e-06
-1.47621485368334e-05
-1.33505447973035e-05
-1.68040182609096e-05
-1.27003740061527e-05
-5.3741873903074e-06
-1.1636420041618e-06
-1.36147843141032e-05
-1.45969918246628e-05
-2.49859679734919e-06
-7.12108773885688e-06
-2.38142005956244e-05
-8.98742110353622e-06
-9.30641940916565e-06
-1.36773695076187e-05
1.84387038060953e-06
6.51424993977521e-06
-1.48362371580283e-05
-6.87973991368601e-06
3.70757786231235e-06
-1.17185354057395e-05
3.54137947760337e-06
-1.89388134076897e-05
-2.93811025143826e-05
-1.43929703690692e-05
-2.1740198734292e-06
-7.22214401613845e-06
-2.32599074517347e-05
-1.71854095235027e-05
-6.85652290107129e-06
-1.23038108427465e-05
-7.1773266469698e-06
-2.67880149675342e-06
-5.71739762670388e-06
-2.00515988384921e-05
-9.88150429762717e-06
-7.04802865335663e-06
-2.19830131078059e-05
-2.67281181641278e-05
-1.3954533028559e-05
-1.4728606404548e-05
4.52420385245913e-06
-1.70177507110516e-05
-1.45552280064374e-05
9.29203924179274e-07
-1.26813250135969e-05
-1.86538254024903e-05
-1.03053423250136e-05
-1.99742991316802e-06
-1.03687467785788e-05
-3.73282953661916e-06
-5.76848056535181e-06
-1.16177620007214e-05
-1.57499915813807e-05
-3.04426354278559e-05
-1.63085857544979e-05
-2.84281820436121e-06
-1.5326022709036e-05
-1.31764489028049e-05
-1.57679911600281e-05
-1.18715389646226e-05
-1.74381316041856e-05
-6.11179196459014e-06
-1.93559131046043e-05
-7.49084920920506e-06
-1.38153445600583e-05
-1.33958796765699e-05
-4.69262364876187e-06
-9.98253260158906e-06
2.98043769361275e-06
-1.20713228403956e-06
-2.22104208147448e-05
-2.07250517430905e-06
-1.18138868493204e-05
-1.46410835957817e-05
-1.93909942692434e-05
-6.13468706577119e-06
-2.14670120647812e-05
-9.94753982941336e-06
3.84467934802565e-06
3.49460327894017e-06
-1.37371334122223e-05
-5.22687633184464e-06
-1.51954782462348e-05
-2.77456313971555e-06
-8.56157342386722e-06
-1.35409302912428e-05
-8.38890512235291e-06
-6.88389665821478e-06
7.89730897167129e-06
-3.83559612593786e-06
-1.03419696674404e-05
-4.82615261661988e-06
2.72455354216676e-06
1.57869952970731e-06
-5.12911617634284e-06
-1.14892189680361e-05
-7.33712979436241e-06
-2.1311499562785e-05
-6.41013408462546e-06
-1.08299717382197e-05
-1.51923536538308e-05
-6.09142373932592e-06
-1.14666941431661e-05
-1.13988911601891e-05
-9.49507426928421e-06
-5.56238961902731e-06
-7.62896235984613e-06
4.38324920990923e-06
-1.49598131067948e-05
-1.08989590245773e-05
-1.14420235022058e-05
-1.14618647807037e-05
-1.28294224639103e-05
-1.56645094071602e-05
-6.77403632951446e-06
-3.21420683077244e-05
-1.08693646850507e-05
-1.17893896718508e-05
-5.01679276919682e-06
-5.99747367846898e-06
-2.6749574606736e-06
-7.23199292519476e-06
-4.7049877424164e-06
-4.6402540107892e-06
-1.71637072728676e-05
-5.15446619571101e-06
-1.30073419215878e-05
-7.56365929538222e-06
-1.10553121192638e-06
-7.78205069675716e-06
-1.54783273669395e-05
-4.28339539262697e-06
-2.13113912596058e-05
-2.47359928011781e-05
-2.02803477206201e-05
-1.0391806668857e-05
-5.38481270396359e-06
-1.3379463848937e-05
-2.18310705877334e-05
-9.08475371457297e-06
-1.14664021421011e-05
-1.26186800648385e-05
8.69994897711543e-07
-7.61216180110184e-06
-1.32629523970426e-05
-1.39960415324899e-05
-1.64622212278935e-05
-1.23688891032573e-06
-1.36530020465133e-05
-1.43375798678373e-05
-1.15006999089513e-05
-1.315831546612e-05
6.50013471976463e-06
-1.74702347605728e-05
-2.27049391620748e-05
-2.34656842756562e-05
-6.22473368421143e-06
-1.18494539887508e-05
-1.32245745160231e-05
-3.27124446582252e-05
-1.82318335802564e-05
-1.26590028167614e-05
-1.34177698571062e-05
-2.0970810915513e-05
-9.77755685106517e-06
-6.681552864955e-06
-5.74161774669883e-06
-1.51667908995555e-05
3.01686652367581e-06
-8.92204587338335e-06
-2.27921888042489e-05
-1.30828018733242e-05
-1.20023161241179e-05
-6.72518703810979e-06
-2.87808462774494e-06
-9.37650476428487e-06
-1.08050312752634e-05
-1.78191866796143e-05
-7.82142057070259e-06
-8.08589536952938e-06
4.59074550184181e-07
-1.02533224116285e-05
-1.07167580468031e-05
-7.08967289589894e-06
-2.70690574100771e-05
-1.87261077668396e-05
-1.38439016118184e-05
-1.41175598380274e-05
4.41376935145758e-06
1.25025001177508e-06
-1.69752360431026e-05
-9.35406091287703e-06
-8.75477874799497e-06
-2.36198592378782e-05
-2.42640819217271e-05
-1.18828965624447e-05
-7.96991759806856e-06
-9.04644073365967e-06
-2.32833702306099e-05
-1.35059382066221e-05
-1.22304445884373e-05
-2.84699626969433e-05
-3.75949078225166e-07
-8.95416341048802e-06
-1.50445281027083e-05
-2.26077715243377e-06
-8.76635223158217e-06
-1.24575226842307e-05
5.22761201111517e-07
-3.84387749846468e-06
-1.02461157383996e-05
-1.94696002005026e-05
-1.35325522992365e-05
-1.46866972711925e-05
-1.5185021510927e-05
-2.26196182041031e-05
-6.31139806877013e-06
-1.65073746044204e-05
-1.62979954470677e-05
-6.88821830610482e-06
-5.69488894803512e-06
-1.30313820425829e-05
-4.3811200904619e-06
-9.85368015595718e-06
-1.79754979768586e-05
-1.89492291087065e-05
-1.28385327096246e-05
-2.21434350073116e-05
-7.35033408162368e-06
-1.32689992827426e-05
-1.73969111108181e-05
-9.3819123623737e-06
-7.41581550430849e-06
-1.34945124269573e-05
-1.55930418524438e-05
-4.01720150659028e-06
-1.42963463517492e-05
-1.12774080122822e-05
-1.44700956837583e-05
-2.45562977390876e-06
-5.08649514740452e-06
-7.21239896203096e-06
-6.94951058450868e-06
-1.59562023293663e-05
-1.19014743629562e-05
-1.45227495771606e-05
-1.95587725821796e-05
-1.58935004500659e-05
-2.57224706541813e-05
1.8600308581038e-06
-2.45365818113792e-05
-1.44124210365294e-05
-7.60949558562574e-06
-1.08983014387164e-05
-8.56513858350808e-06
-6.24357659923968e-06
-5.16974435187855e-07
-1.62509066276735e-05
-3.27922153259204e-05
-1.88582101704751e-05
-1.4287684115866e-05
-1.30278633056747e-05
2.10809582444521e-06
-1.03153927259845e-05
-5.02902957702378e-06
9.61830264609724e-06
-2.30878985027142e-05
-1.01361009034443e-05
-7.62120842994472e-06
-7.36728374940491e-06
-7.75585617579773e-06
1.55127466102966e-07
-1.87608934541696e-05
-2.48220345889138e-05
-1.5810499795641e-05
-1.34278224678162e-05
-8.53500676339063e-06
-1.72859713505483e-05
-1.36704417227492e-05
-1.14895982830842e-05
-4.85600599207958e-06
-1.00781898692026e-05
-1.31267386812347e-05
-4.34429030818839e-06
-2.72706904263174e-06
-6.19543433225182e-06
-5.03812769146678e-06
-3.79085950459147e-06
-2.11596375009982e-05
-1.00245188717609e-05
-1.34585432195177e-06
-3.76778000163244e-06
-1.24773098522477e-05
-1.09634927909827e-05
-2.8693091970341e-05
-1.6377714220031e-05
-1.06994103231224e-06
-1.40455899372262e-05
-1.82429663161858e-05
-1.1824423532734e-05
-5.80841989759054e-06
-1.44973465695986e-06
-9.022446676623e-06
-3.14723974667999e-06
-1.26045824811977e-05
-7.87723007044488e-06
-1.15381739035796e-05
-6.14615439756967e-06
-1.25092557537151e-05
-1.18938837875508e-05
-1.88622084597765e-06
-3.65266528354962e-06
-4.7705904079434e-06
-1.69622045786207e-05
-6.35783420417113e-06
-7.64959430860709e-06
6.34331897997545e-07
-2.80314984247081e-06
-1.1496045942883e-06
-1.09566859320455e-05
-8.30964080442181e-06
-1.89164754878147e-05
-2.49490298426497e-05
-5.12711804335955e-06
-8.6743630054672e-06
-1.62219986392035e-05
-3.87538974195287e-06
-2.48915110303813e-05
-6.28620055919981e-06
-1.5839049140982e-05
-1.08202465605089e-05
-9.50417384087102e-06
-7.00236121270205e-06
-1.11705166931041e-05
-1.07690520772372e-05
-7.52773637597445e-06
-2.02404336686999e-06
2.00595867946813e-06
-8.96944746097194e-06
-2.76005935260583e-06
-8.94807569720179e-06
-5.96375288006838e-06
-7.93499213022382e-06
-7.0655666625527e-06
-1.69514755711183e-05
-4.29556071239038e-06
1.24659226637652e-06
2.64694631089519e-06
-1.70609590729613e-05
-1.21948829687555e-05
-1.44863466543002e-05
2.53749046554886e-06
-1.83806212827005e-06
-1.50078154602993e-05
-4.93118722425854e-06
-8.1610861666556e-06
-1.61620359058511e-05
-1.29028214425923e-05
-1.19542205642377e-05
-1.31104077369982e-05
-4.36866913863098e-06
4.57540479663321e-07
-9.32620589669868e-06
-6.71631907454048e-06
-4.57195908250483e-06
-6.17465784878857e-06
-1.25026890384742e-05
-1.35707122764245e-05
-1.81731079723805e-05
-2.38905562528145e-06
-1.41925833751969e-05
-1.71440211624355e-05
-9.30533007972889e-06
1.9231342204914e-06
-6.41390009089056e-06
-5.65695680793035e-06
-1.60180676062928e-05
-3.22931566141899e-05
-2.27307089447943e-05
-1.9458888757882e-06
2.97316171147454e-06
-8.01143914970785e-06
-3.03865685585275e-06
-2.83635344341557e-07
-1.369053570886e-05
-1.31095469049885e-05
-2.0162359329742e-05
-6.73378232731147e-06
-5.37217169712644e-06
-2.1181671380966e-05
-2.44231775629266e-05
-1.33681372014658e-05
-2.28311891594501e-05
-1.24987259764119e-05
-7.42590331838542e-06
-6.37279317252681e-06
-1.12955875072554e-05
2.72521365690681e-06
-1.47609744971281e-05
-1.04375974326344e-05
-8.59764185987582e-06
-7.40324072743168e-06
-1.23829875998951e-05
-6.88464867765322e-06
-1.76643783101628e-05
-1.21012373442098e-05
-2.73070542108321e-06
3.57846829142303e-06
-8.8812593431898e-06
-3.74330895181721e-06
4.84353061786193e-06
-1.31221987350267e-05
-1.42913701707711e-05
-1.79033142155471e-05
-9.45828286322237e-06
-4.24482305805427e-06
-4.56603878260591e-06
-5.66827484254867e-06
-1.53012696859162e-05
-1.90080200650997e-05
-1.46978014944732e-05
-1.07239606921879e-05
-1.76660047923719e-05
-1.49473670298151e-05
-7.63262162439493e-06
-2.28801734977748e-05
-1.69406622471832e-05
-2.47022045603959e-05
-1.7658862470901e-05
-2.3621863981539e-05
-1.37154304381407e-05
1.36886940152034e-06
-7.36103139137723e-06
-1.51741129200118e-05
-1.0271970423454e-05
-1.94937541088031e-05
1.38559783046325e-06
-5.07211182094143e-06
-1.48130971938035e-05
-1.03660797944133e-05
-6.42163827404846e-06
-1.37784620552154e-05
-1.44000062907314e-05
-8.09580280147867e-06
-1.25234523659147e-05
-1.7249439943472e-05
-1.65626072046312e-05
-1.52043241182139e-05
-5.40186716950384e-06
-4.53188023230439e-06
-1.1611533586669e-05
-1.85000299467471e-05
-1.61738947281566e-05
-2.04871591643516e-05
-2.28146078568659e-05
-1.81253418976991e-05
-1.51618634957103e-05
-1.09771168396707e-05
-3.861423161547e-06
-5.33314072770221e-06
-7.6594931295458e-06
-1.36140708233718e-05
-1.30455742555238e-05
-1.87481706799864e-05
-1.78781867715696e-05
-1.8728122863832e-06
-5.37905123974321e-06
-4.28087220547539e-06
-1.03988551321304e-05
-3.84790578762959e-06
-1.75305755159206e-05
-1.70894681729055e-05
-1.67140613394371e-05
-1.43770591450973e-05
-2.39235203444032e-05
-1.12073165581921e-05
-2.84287606455927e-05
-9.35707279897455e-06
2.56428718505842e-06
2.916546365841e-06
8.20890641915309e-06
-1.47547027211517e-05
-1.16313234191001e-05
-1.73156601582611e-05
-1.07477893565746e-05
-7.01469307340527e-08
-1.19017568911179e-05
-7.24307889183935e-06
-9.2715390521415e-06
-7.08789433010655e-06
-8.73618301477917e-06
-7.24298528293977e-06
-5.18625719708371e-06
-7.87359516086883e-06
-8.74197561387165e-06
-1.703527503678e-05
-1.24198161179026e-05
-2.01626265919731e-05
-9.43541398139499e-06
7.71709675208417e-07
-4.69072984754802e-06
-1.32146488367611e-05
-4.40218287292101e-06
2.63911915530424e-06
-5.58781044540331e-06
-1.69287347774404e-05
-2.26035738717631e-05
-1.00931823805271e-05
-2.89558877002174e-06
-1.70525657711439e-05
-1.76105576087309e-05
-1.31319136782989e-05
-5.3352674433373e-06
-8.44932685411992e-06
-2.82697209997643e-05
-2.434766058185e-06
-9.71113115052684e-06
-1.2126348438849e-05
2.4078897357614e-06
-2.34251519633148e-05
2.40041614868921e-06
-1.17145308717417e-05
-8.75925561372726e-06
-7.33082323299434e-06
-1.95438792612165e-05
-1.06686965548888e-05
-9.53824869938227e-06
-1.96479980904773e-05
7.09635357770108e-06
-1.91810150158477e-06
-1.46323226314981e-05
-8.20458818603638e-06
-9.68853187049745e-06
-7.6289577158203e-06
-3.40060288769226e-06
-3.75718393746217e-06
-2.38842364159213e-05
-2.53561417317816e-06
5.81551883328723e-06
1.52198684212874e-07
-6.3341623195509e-06
-1.70943854069988e-05
-1.29039295437807e-05
-1.61918571587038e-05
-1.06394628162371e-05
-1.84544751353388e-05
-1.09164155547521e-05
-6.79937348724775e-06
-2.70779897240026e-05
-2.3291790301903e-05
-1.58888217576762e-05
-1.51763458397626e-05
-7.66129880512144e-06
-7.12559189916373e-06
-9.4872794708413e-06
-2.07346121195267e-06
-1.13578807889956e-05
-1.40177444900129e-05
-1.34362295472261e-05
-1.80204925624906e-05
-1.33998789101777e-05
-7.10477473320748e-06
-1.6866439890936e-05
-1.5573732251095e-05
-3.1292574028749e-05
-2.52916011242473e-05
1.79540294755241e-06
5.52728564440159e-07
-1.08102110548203e-05
1.57112994589999e-06
-1.73578193319323e-05
-1.66183990301517e-05
-1.98797837102368e-05
-1.44830686598408e-05
-9.41479597560071e-06
-3.98524154718392e-06
-7.76912335531933e-06
2.02499645035528e-06
-7.85622119231609e-06
-1.63525446155499e-05
-6.43436502798317e-06
-1.41767414322548e-05
-9.36336263488748e-06
-1.92778223807275e-05
-4.35365862752315e-06
-1.58227290329642e-05
-6.06751917236935e-06
-1.61679493760153e-05
-2.11042600114383e-05
-6.31893936483514e-06
-1.58268672907554e-05
-3.79613356426454e-06
5.79413785703098e-06
-1.56617161263137e-05
-1.30749826333479e-05
-1.82459889241393e-05
-4.19600325314826e-07
-1.54037709430763e-05
-2.13267228230623e-05
-1.41414484100476e-05
-1.59839545664555e-05
-1.77297514253461e-05
-1.84434411448196e-05
-1.3252068466013e-05
4.0470502032647e-06
1.32136711150352e-05
-1.44939966888779e-06
-3.37132176563451e-06
-1.03898876227718e-05
-5.31567485715678e-06
-1.95404262820753e-05
-8.16554990258227e-06
-1.22168971081419e-05
-1.18825039806207e-05
3.42915962834921e-06
-1.94142378431979e-05
-9.12301951492598e-06
-1.3319399650953e-05
-1.20257063648022e-05
-1.53784747345442e-07
-1.70664671707788e-05
-1.01376799302341e-05
-1.13053991068501e-05
-6.72713038380745e-06
-1.01123309080278e-05
-2.55315505775174e-05
-1.40512568856164e-05
-9.55230835030668e-06
-1.37751743044162e-05
-9.34515933331789e-06
-1.24417629951162e-05
-2.32968372161417e-05
-1.88705050596021e-06
-1.68011453005202e-05
-1.81651659546485e-05
-7.93654962990716e-06
-1.46776246266253e-05
-1.16244129799093e-05
-1.63087677298624e-05
-1.55921527988768e-05
-1.06286551994779e-05
-2.57248166175788e-05
-6.60452645194214e-06
-2.33564179677109e-05
-1.83253449126601e-05
-1.03172888217638e-05
3.55950594694046e-06
-1.26219846990877e-05
-2.6939657899005e-05
-1.77442530149339e-05
2.47619731833049e-06
-3.82666045211942e-06
-2.22593035747795e-05
-1.78097540725793e-05
-2.5274719753195e-05
-9.76960114089278e-06
-1.94307691096343e-06
-4.74321598974177e-06
-2.44492506759937e-05
-2.38959480893935e-05
-8.70434035920108e-06
-1.45534314314169e-05
-9.98023392714688e-06
-1.18885689543742e-05
-3.01126710061457e-06
-1.768399349903e-05
-1.41317278611551e-05
-9.4902564228095e-06
-1.42421176163786e-05
-1.52110468199048e-05
-1.52249694114965e-05
3.3139730925262e-06
-1.0221722668947e-05
-7.37865314936335e-06
-1.62449742561843e-05
-1.52706771200782e-05
-1.9998527320095e-05
-3.55387733984471e-06
-1.07648152887266e-05
-2.06354683818677e-05
-1.8860974236548e-05
-4.37842145633104e-06
-1.15557187482788e-05
-9.04793908234313e-06
-1.33164518967309e-05
-4.89388685468025e-06
-1.72044840619047e-05
1.53169950197137e-06
-1.34753894553627e-05
-1.79025164998396e-05
-1.41075529378281e-06
-1.48271225012778e-05
-1.46168493447071e-05
-5.28963358894829e-06
-1.06383951414183e-05
-1.09336429599e-05
5.98510624172556e-06
-8.08034083669643e-06
-2.0689743499029e-05
-5.36958590417331e-06
-1.15473793447954e-05
-6.16057034069881e-06
-1.41605040483593e-06
-2.88436668169115e-06
-1.00167066964922e-05
-2.39146659015865e-05
-4.68881391750237e-06
-1.24681216331172e-05
-1.8045643354241e-06
-1.61201666834595e-05
-1.16359020687141e-05
-1.27377099091855e-05
-1.78008337996061e-05
-2.25844790745392e-05
-6.19297143655147e-06
-2.18843493185815e-05
-7.56041327164486e-06
-1.83233388882576e-05
-1.00652114773928e-05
-1.37793052133737e-05
-1.35093165828045e-05
-1.05984969399422e-05
-7.35601568512432e-06
-1.26599530600294e-05
-1.21137197134589e-05
-8.87332469168401e-06
-1.46107883650531e-05
3.14933945717984e-07
-5.15648893494946e-06
-1.21056588620788e-05
-6.38433671345535e-06
9.16467613455374e-06
-7.46464759926502e-06
-1.83875414596641e-05
1.11615276474658e-05
-1.87332972943624e-05
-1.69655630289814e-05
-9.65772062223875e-06
-1.54745488110145e-05
-4.83642936902171e-06
-5.17581658240418e-06
-1.80092634205586e-05
-5.68965015065766e-06
-1.91873804841974e-05
-1.09385034723105e-05
-1.70371214998788e-05
-1.31630662854617e-05
-1.49230865448746e-05
-1.5412961638771e-05
-2.03559270266231e-05
-8.84290530768286e-06
-1.57010737128214e-05
-7.91423971581316e-06
-6.14598109999304e-06
-2.65186039548633e-05
-1.24362080088773e-05
-1.29355247972431e-05
-2.14838651187133e-05
-1.58663314215935e-05
1.60623391155881e-06
-2.60926945174553e-05
-7.98915466181502e-06
-8.02132643182137e-06
-1.04380430033243e-05
-1.47714836428202e-05
-2.35523728183376e-05
-2.75587438486762e-06
-1.11253619775797e-05
-9.46827313245594e-06
-8.17819738735994e-06
-1.03172903216996e-05
-9.40398972598837e-06
-1.12168253885301e-05
-1.11807867871162e-05
-2.31188907358965e-05
-7.07033712798248e-06
3.11589931106764e-06
-7.88636849970937e-06
-7.49640604214588e-06
-1.43988501821378e-05
-2.40032937680085e-05
-1.01825365409678e-05
-1.36109522120696e-05
-2.61134073135612e-05
-5.80759794285722e-06
4.88993296684973e-07
-1.3234889779473e-05
-7.73051889452808e-06
-2.39865896451947e-06
-1.64741905493253e-05
-7.18007394350242e-06
-2.04130298240508e-05
-8.82206930649463e-06
-2.49520185062885e-05
-1.86173610637911e-05
3.09342439128364e-06
-1.69647513538517e-05
-1.65656664777411e-05
-8.97690728856736e-06
-4.16011858729567e-06
-2.22208334081197e-05
-2.49225693522584e-05
-2.03183354021878e-05
-1.0380057287223e-05
-1.24367700041911e-05
-1.4208230686879e-05
-1.24198922378754e-05
-1.50064859212052e-05
-1.21924894563984e-05
-1.41982220988762e-05
-7.22157580880568e-06
-1.58965424582304e-05
-4.3499074946774e-06
-9.18033833407383e-06
-1.2134503473902e-05
-1.89284071178932e-05
-1.56969352311401e-05
-6.24230380396722e-06
-1.85254509511584e-05
-1.75278787012788e-05
-1.20428377700036e-05
-1.30037150688026e-05
-1.43202768733773e-05
-7.41006380481988e-06
-1.55370673777632e-05
-8.20955204112439e-06
-2.38632559380107e-05
-1.38550779207917e-05
-1.83270124193501e-05
1.89791947503378e-06
-1.58987684733161e-06
-1.16299029487029e-05
-1.32274686794283e-05
-5.52842914474114e-06
-1.67122739701297e-05
-1.08089673245617e-05
-7.76618100168203e-06
-1.60649351337853e-05
-1.14121451345281e-06
-5.01270594742069e-06
-1.76170203446114e-05
-1.7118047346578e-05
-2.00845937921152e-06
-2.16072825180585e-05
-1.18876023430539e-05
-6.30189064406039e-06
-1.32296476368153e-05
-1.67454097308286e-05
-1.00556951146464e-05
-1.81494438673185e-05
-6.80564502299332e-06
-1.51403886087237e-05
-1.43307473048457e-05
-1.74297857134603e-05
-3.06221770654804e-06
-1.53576336973599e-05
-5.54807810712745e-06
-1.5204885422761e-05
-1.77564875446017e-05
-2.39149321961816e-05
-9.71993557361685e-06
-1.41897277895466e-05
-4.01530957993916e-06
-3.07722393400494e-07
-2.10153257648149e-05
-2.01442414909265e-05
-9.2000889652374e-06
-7.98509203554744e-06
-8.89264736740102e-06
-6.04265974582662e-06
-6.64765031817393e-06
-8.97059455458692e-06
-1.39044869792399e-05
3.34978267250045e-06
-1.79948086751685e-05
-1.30118284409337e-05
-2.56740863330103e-05
-1.84766014334819e-05
-1.11834305113484e-05
-1.22614756995985e-05
-1.21140827293802e-05
-1.11746781676576e-05
-6.71224899481213e-06
-5.50066087121619e-06
-9.21169732913664e-07
-1.4154943542173e-05
-1.62467339292588e-05
-1.14982123045707e-05
-5.64865030842919e-06
-7.27732121444463e-06
-5.61605764709805e-06
-1.2870666862913e-06
-9.92785509497708e-06
-4.52074655980703e-06
1.48878632460313e-06
-1.53082700962442e-05
-2.27820295490546e-05
-8.99728457151519e-06
5.50310168878805e-06
1.8497355213574e-06
-2.17081223534068e-05
-2.37138753614093e-05
-6.0899987659824e-06
-1.21823424649416e-05
-1.97022264263905e-05
-1.31388803660314e-06
-8.08985143402473e-06
-2.65796502337618e-05
-5.78745917116502e-06
-2.55704721866315e-05
-1.91009924609646e-05
-2.21895792695438e-05
-1.64178768003591e-05
-1.35902549394107e-05
-1.70995706025214e-05
-1.80150307565108e-05
-1.80324515625476e-05
-9.32367268033118e-06
-1.12037220582482e-05
-1.76992479783181e-05
-1.05532711521188e-05
-4.82194098847643e-06
1.62322239695909e-06
-8.36250304116544e-06
-2.79722799988959e-05
-2.51425014471412e-05
-2.20157670881338e-06
-1.9288190562383e-05
3.11769613779696e-06
-1.1632571429844e-05
-1.08748060651701e-05
-1.0720530243762e-05
-1.04546209637971e-05
9.77369112367489e-07
-1.89450085060805e-05
-1.66297381938015e-05
-2.48808192974826e-06
-5.00446562910965e-06
-2.30001049328074e-05
-5.8664155302428e-06
3.27608080055249e-06
-9.61177839836551e-06
-1.01139388897564e-05
5.10952111082371e-06
-1.53424730904765e-05
-1.73155015161339e-05
-1.50424593604447e-05
-1.63739909916909e-05
-1.64919722583554e-05
5.61690207952653e-07
-1.04638285655864e-05
-1.13371596175818e-05
-1.79508555526429e-05
-4.00316691054213e-06
-1.81602953036005e-05
-1.01444199787843e-05
-1.21651522681668e-06
2.89190194020677e-06
-2.51613725376668e-05
-9.49618485689809e-06
-7.09634050282851e-07
-2.21063808569101e-05
-1.71001493730293e-05
-2.58416560518291e-05
-1.89656756875431e-05
-1.08990162082461e-05
-6.78409233440796e-06
-2.6017496826984e-05
-1.72262505787181e-05
-3.89698021680419e-06
-1.84227618673272e-05
-1.36439604391539e-05
-2.60624032063575e-06
-9.6560017425274e-06
-9.71160425904408e-06
-2.46701151000126e-05
-6.16430521567921e-06
-1.11343115119827e-05
-1.96051286416227e-05
-7.70569146081742e-06
4.5231909664752e-06
-9.23698643112918e-06
-1.75640544462179e-05
-1.46344931584424e-05
-2.01429002591208e-05
-1.18644301830876e-05
-1.60164597323566e-05
-1.59440657220293e-05
-1.85248302379827e-05
-1.45434000436809e-05
-1.70102857434987e-05
-2.50107573784002e-05
-2.11584793301959e-05
-4.21011071219159e-06
-9.36548573169001e-06
-2.33303599635733e-05
-9.87038057560888e-06
-1.75420999627649e-05
-1.46323955506022e-06
-6.19332940847038e-06
-2.20786060466118e-05
-8.89297321844059e-06
-2.13546671638965e-05
-1.50572593544074e-05
-1.15311609833106e-05
-1.25610706803239e-05
-9.06821222572349e-06
-4.24748607076132e-06
-1.96854197767655e-06
-1.31179621215784e-05
-1.0272722761739e-05
-1.15851683494525e-06
-5.83672935851658e-06
-4.24953717456428e-06
-7.17763452001585e-06
-1.0600665430179e-05
1.16301054449883e-06
-1.55518024718878e-05
-1.49598916140339e-05
-9.04421892539374e-06
-1.40595674039462e-05
6.31530142022483e-08
-1.31077914496045e-05
-1.85577901681134e-06
-6.93298020057519e-06
-2.76621067865731e-05
-3.00007955077742e-05
-2.29793995146192e-05
-9.27051508698751e-06
-2.02674183684801e-05
-7.6236352929226e-06
-1.2243649825669e-05
-6.41529718084315e-06
-1.05805781793645e-05
-1.10183774184505e-05
-2.29045012230357e-05
-9.05049543896387e-06
-8.08450491880474e-06
-1.65608332304614e-05
-1.58783222139319e-05
-1.8386468314835e-05
-6.38578970023448e-06
-2.03603143530843e-06
-2.79300646918054e-05
-2.54065365524017e-05
-9.35135303645224e-06
-1.17655782148722e-05
-1.52037920976067e-05
-1.95825130880087e-05
-1.64787843309361e-05
1.38352799501483e-06
-7.954821928163e-06
-3.397462794266e-06
-4.99116863129724e-06
-8.13853868724921e-06
-2.64365059142899e-05
-1.79860807956105e-05
8.17258795086629e-06
1.42887190718012e-06
9.54856917187132e-06
-3.73087473009266e-06
-1.93481207700046e-05
-1.22694455457469e-05
-5.99915009506591e-06
-1.83766428586977e-05
-9.12145725775278e-06
-6.69280436150359e-06
-2.66312268593842e-05
-6.65568771396883e-06
-5.30013858082812e-06
-2.31719881415609e-06
-1.16518699540596e-05
-1.60709921321047e-05
-3.13511772480032e-06
-1.43670481332961e-05
1.54588633077308e-06
-1.05250339946131e-05
-1.97275572468804e-05
-3.14295814581958e-06
-2.02163095939979e-05
-1.07995304622083e-05
-1.34300895995692e-05
-7.27668109781402e-08
-1.36502382058023e-05
-1.09726205351721e-05
-1.35046522890641e-05
-8.42247273748698e-06
-1.16477927451243e-05
-3.28372391832882e-05
-2.05990413556084e-05
-1.59618551229426e-05
-1.21441362184646e-05
-5.63582280613572e-06
1.43160592339159e-07
-1.11935593380374e-05
-1.93989340362012e-05
-2.70583044394647e-06
-1.12463676382421e-05
-3.27897661156563e-06
-8.25285373389031e-06
-1.19138318413317e-05
-2.06684023225789e-05
-6.89889629557772e-06
-1.86980937478246e-05
-1.15184062438654e-05
-1.66232111405635e-05
-1.44546244058454e-05
-8.33610571598306e-06
-2.90821061262003e-05
-9.08731857852021e-06
-1.43559580492328e-05
-1.82938433686648e-05
-2.6456807972939e-05
-3.09658511109713e-06
2.3581954234607e-06
-1.60814114687905e-05
-1.15341290926586e-05
-1.86625876702038e-05
-7.37549114125656e-06
-8.28552499970489e-06
-1.08776521208436e-05
-1.4281712916773e-05
-1.70886840728761e-05
-1.15904252711366e-05
-1.58995819937219e-05
-2.3230767029827e-05
-1.62422786803824e-06
-1.05142559615921e-05
-5.73662021856515e-06
-1.75598010012339e-05
-1.89726843936291e-05
-2.06096557517786e-05
-7.88227803476139e-08
5.775070285038e-07
-2.24752675476776e-05
-1.83687632173026e-05
-1.43134482544696e-05
-5.39181896928526e-06
-1.31427500071234e-05
-1.88573231330651e-05
-6.10651308666394e-06
3.61094486794026e-06
-1.21276241558204e-05
-1.24363127942045e-06
-5.87981324182405e-06
-5.80399509556419e-06
-2.20985428915373e-05
-8.01820533117636e-06
-6.06303551618574e-06
-2.45256654798165e-05
-3.20207281474598e-06
-2.43144974620941e-05
-1.78499551882376e-05
-1.30172302551355e-06
-1.9313691868196e-05
-3.4703041639183e-06
-3.03538019043342e-06
-3.87657575611967e-06
-1.23378606410382e-05
-1.39889497958119e-05
-1.79504700832685e-05
-1.40246119080505e-05
-1.34272220162938e-05
-4.03962644691094e-06
-1.01865591606963e-05
-2.03441501099609e-05
-4.90119135335836e-06
-2.38601961923242e-05
-1.80464383765126e-05
-1.35742197016303e-05
-9.68100364073566e-06
-1.67067860576063e-05
-1.27279723305007e-05
-1.01752061368545e-05
-1.28243244022688e-05
-1.8216336020775e-05
-4.94869731486047e-06
4.36246700704872e-07
-5.16323089649914e-06
-1.80524892029002e-05
-1.87716989609947e-06
-2.0740123019289e-05
-9.85699812246179e-06
-1.64742172620215e-05
-4.02820703624739e-06
1.03150890213547e-06
-5.53280550505465e-06
-1.13910993493412e-05
-9.74137761644532e-06
-5.12694300397556e-06
-1.76909234446777e-05
-1.53902316420538e-05
-3.35621023079615e-05
-8.51034137093388e-06
-5.91017247851038e-06
-8.63404294679792e-06
-1.5359694376222e-05
-1.89510981740655e-05
-9.40644328419113e-06
-7.29140780495945e-06
-1.18032412909108e-05
-1.81697354853549e-05
-1.74809018573085e-05
-2.31798929806307e-05
-1.18114872517479e-05
-1.61995240956131e-05
-1.13542014704385e-05
-4.86741403402817e-06
-2.09573350239232e-06
-6.64815782971855e-07
-1.02577230551143e-05
9.05487399960665e-07
6.18640014611578e-06
-4.15844724906754e-06
-8.33441113609989e-06
-1.51420719406779e-05
-9.4936815877975e-06
-1.52120344660062e-05
-1.1205040409381e-05
-1.37593751063511e-05
-1.14321081545217e-05
-1.39446695271938e-05
-3.9362249391143e-06
-1.38264444064573e-05
-9.83054238855014e-06
-4.40789124359625e-06
3.47133916237972e-06
-8.51494713839083e-07
-2.12587612483099e-06
-1.10234154290346e-05
-1.20073554653743e-05
-1.10995020649955e-06
-1.72919559366371e-05
-1.09326995118015e-05
-1.29612259490416e-05
-8.31527122142253e-06
-8.83684901086301e-06
-1.03784408892907e-05
-8.51468460007179e-06
-1.49679259773306e-05
-4.76732246181922e-06
-3.23156303820576e-06
-1.45033647288201e-05
-5.52567950812824e-06
-1.25951649735343e-05
-1.09198487400064e-05
5.23665436343422e-06
-2.72738688245252e-05
-1.73489213933362e-06
-1.26540851856042e-05
-8.22748824648787e-06
2.32280559502948e-06
-2.02654323334778e-05
-9.25333366699996e-06
-2.06879566902334e-05
-1.169051416756e-05
-1.86544708649951e-05
-1.98827466367755e-05
-2.13174083433477e-05
-1.49866055088197e-05
-1.64777193006107e-05
-1.68269098707643e-05
-6.94534124789636e-06
-1.32908122173229e-05
-2.14774813195341e-05
-1.23156568356676e-05
-9.69784459193546e-06
-5.59157101099866e-06
-1.71864425642984e-05
-1.7391205185897e-06
4.7361690826569e-07
-8.78271162713857e-06
-2.04839657488237e-05
-1.06904658976147e-05
-1.42073213259214e-05
-9.8440992713592e-06
-5.139904343024e-06
-1.89568559093187e-05
-1.85689986423983e-05
-4.42764087252584e-06
-1.11715758890234e-05
-1.4906835409309e-05
-1.66486129776606e-05
-6.70574811244891e-06
-4.19404618567858e-06
-1.44564878002644e-05
4.18662845626797e-06
-2.42613246889705e-05
-2.84493489861637e-05
-2.30965004632811e-05
-1.10444176827415e-05
-1.24725948172991e-05
-1.02832239802599e-05
-2.9702095446088e-06
-1.53433352271171e-05
-2.51617453298941e-05
-1.11986032873878e-05
-3.0946034431848e-06
-1.00040349958099e-05
-1.4174169304152e-05
-2.28752439247635e-05
-5.96179730611213e-06
-9.98962421301878e-06
-1.25128249551703e-05
-1.64166547759622e-05
-7.08413687826282e-06
-2.93282101600959e-06
-2.70250115403995e-05
-2.04175772641216e-05
-1.95112399992265e-05
-1.46004974199305e-05
-5.08911488129994e-06
-1.83934219195747e-05
-1.06325989865177e-05
-6.16045346166801e-06
-1.45215570169926e-05
-1.30579913423877e-05
-7.63787592344045e-06
-7.92358285971449e-06
-1.52220890383795e-05
-1.98248405150934e-05
-1.60830235936958e-05
-2.51358444969602e-06
-1.51351132519178e-05
6.50837593415428e-07
-8.86785224567975e-06
-2.53418174886843e-07
-1.74061835951514e-05
-2.34592278881384e-05
-4.84721677981179e-06
-8.69885038539485e-06
-1.39104242847964e-05
-1.78346895365288e-05
-8.48566135805435e-06
1.8753690099499e-06
-7.07405882768332e-06
-1.99274839927095e-06
-4.66523244257271e-06
-2.04706138287255e-05
-1.10631492972361e-05
-6.53076544649209e-06
-1.97198682253498e-05
-1.3218360982441e-05
-1.19982215300894e-05
-9.49118853053787e-06
-1.3360213511496e-06
-1.82307610569357e-05
-1.25284607047461e-05
-3.48469344630384e-06
-1.33400648495816e-05
-1.58552322723816e-05
-2.14715222628622e-05
6.40764892481771e-06
-6.52218874581583e-06
-6.15327287382396e-06
-2.28405007136528e-05
-7.88047509684103e-06
-6.8034008439983e-06
-1.65210885432974e-05
-6.28535023987138e-06
-3.07698596226534e-06
-1.17440375935121e-05
-9.25035901906636e-06
-7.62761977217316e-06
-4.77168191794202e-06
-1.64830067131693e-05
-9.25911419673685e-06
-1.49861067922767e-05
-6.53220688139482e-06
-3.24932055095911e-06
-1.90774520314942e-06
-4.97899860875354e-06
-1.09462414991368e-05
-1.10512361670984e-05
-1.82942730936553e-07
-8.60118555709296e-06
-2.33565002211951e-05
-1.31380436860233e-05
-1.24545562921811e-05
-1.30376194888522e-05
-1.70648658662443e-05
-3.74610441590417e-06
-1.4410590812332e-05
-1.98583486709682e-06
-1.29996911258392e-06
-4.27739729260549e-06
-1.89358010926566e-05
-1.82503902723511e-05
-1.24363590927852e-06
-1.12776647363765e-05
-7.73687783069273e-06
-1.34002308233769e-05
-5.65705681746682e-06
-9.27929902106824e-06
-3.49079961607122e-06
-8.50278004737638e-08
-2.29187746461379e-05
-2.07008652906853e-05
-8.42889856519254e-06
-4.50595083925298e-06
-4.44614028081792e-06
-1.47925014079487e-05
-9.88507951248687e-06
5.11851944090016e-06
5.33314893297441e-06
-6.45264702533187e-06
-1.49619364410676e-05
-1.19002238294439e-05
-3.23435869537742e-05
-1.85563960979513e-05
-1.09580195515067e-05
-1.22950638594364e-05
-1.61405955639681e-05
-1.58489277459943e-05
-9.03694592381721e-06
-4.16851351752288e-06
-7.19462553656646e-06
-1.14708354688717e-05
-4.30576720999424e-06
-1.01286269965733e-05
-1.45162151516218e-05
-2.44466165171861e-05
-2.01573942414608e-05
-1.32690132627069e-05
-2.0007444615929e-05
-2.63701932104838e-05
-1.23782558552553e-05
-9.58537079524117e-06
-2.97494262097416e-06
-2.20304216081626e-05
-1.95930901304428e-05
-5.64063222080682e-06
-9.58135308170725e-06
-1.68627084711045e-05
-2.49723234657447e-05
-9.37731993119572e-06
-1.51781357868891e-06
-9.82403965872468e-06
-1.10871124895192e-05
-1.42440987340496e-06
-7.14268644369046e-06
-2.83670864966497e-06
-9.2898619501562e-06
2.10925992065296e-06
5.99587350375659e-06
-1.73277779119565e-05
-9.04199031928986e-06
-1.95272713406462e-05
-2.23486570861227e-05
-7.62215225084544e-06
-2.35157340660369e-05
-1.27447161366017e-05
-6.32179274168812e-06
-1.57843037239712e-05
-9.53610055210458e-06
-2.04910315867507e-05
-1.39873313516595e-05
2.53580241267577e-06
-1.65816650302188e-05
-2.3074520260249e-05
-8.11900219635807e-06
-6.93999607301411e-08
-1.97312860552647e-05
-1.60625937686996e-05
-1.19121543590369e-05
-1.9615200572662e-05
-5.89571650515011e-06
-1.40723479136264e-05
-2.16262758752169e-05
-2.14433306787919e-05
-1.00177565768461e-06
-1.74612430593481e-05
-1.41021041744178e-05
9.89734594852931e-07
-1.20337081683117e-05
-4.67795785438593e-06
-9.51210283075876e-06
-5.19843418320084e-06
2.68336792305673e-06
-1.40556026684642e-05
-1.76458355153759e-05
-1.20905026922072e-05
-2.15334236779232e-05
-1.35890433960932e-05
-2.04743314323005e-05
-2.86018741842879e-06
-7.37449633752353e-06
-1.67581411290525e-05
-6.70705790809678e-06
-7.49160904413514e-06
-1.61577763596015e-05
-8.45713485484712e-06
-2.39806328632494e-05
-8.95211631616899e-06
2.81527142294975e-06
-4.37991050983123e-06
-5.22412970601548e-06
-2.22330109892431e-06
-1.24039210037015e-05
-2.62638795612532e-05
-1.33347509071708e-05
-1.85590231253787e-06
-1.57452356047575e-05
-1.45257492727465e-05
-1.20599208097515e-05
-1.38720151071454e-05
-5.54530379805013e-07
-9.2913060820244e-06
-1.36208390927514e-05
-1.24818447828083e-05
-1.19380234389829e-05
-1.57602714008307e-06
-1.97941395238957e-05
-1.39834405003391e-05
1.4300250778381e-06
-1.71159158527565e-05
-1.28522843447721e-05
-7.97807854058363e-06
-9.68480739953065e-06
-2.52035746379105e-06
-2.10008054468861e-05
-1.33542452576515e-05
-2.59020834979645e-05
-1.2620634781581e-05
-1.66171491744412e-05
-6.70134025200225e-07
-1.65690288858206e-05
-1.34505078968704e-05
-4.36992694722386e-06
-9.28750063135397e-06
-8.07104790620841e-06
-1.71167242869551e-05
4.01818801202977e-06
-1.42842717287552e-05
-1.4111706780596e-05
-1.02331184025644e-05
-5.93082477854169e-06
-2.85041350711572e-06
-1.04899796802299e-05
-2.08578528889003e-05
-9.67414002590414e-06
-6.9050637029933e-06
-1.13435379179923e-05
-5.11378599911162e-06
-8.65609840277358e-06
-1.39404131246097e-05
-1.85844342194439e-05
-1.39617876287812e-05
-3.39595327055287e-06
-2.01285599385796e-05
-1.5519913610752e-05
-1.44045474280327e-05
4.20718278378327e-06
-1.79926851689489e-05
-1.84079521365758e-05
-1.19957531940072e-05
-1.5161642519347e-05
-2.30438822849218e-05
-1.17619471986213e-05
-1.43789944538435e-05
-1.27617483847275e-05
-1.71995799735385e-05
-3.13498874566105e-06
-9.99083707555243e-06
-1.30032404235276e-05
-3.52026032982904e-06
-5.99737797888604e-06
-1.52000737633244e-05
-1.77048783563699e-05
-1.33209073221455e-05
-1.06534684678661e-05
-1.24083467305839e-05
-1.98113778971737e-05
-7.51638995834926e-06
-8.49368307365267e-06
-3.59180475159941e-06
-8.87784044218487e-06
-1.42246761293402e-07
-1.33068050877479e-05
-5.6117384080834e-06
-1.44757961738243e-05
-7.35871940609832e-06
-1.23602657542518e-05
-1.68407411523161e-05
-7.87143535850926e-06
-1.13106607498655e-05
-2.36016644770989e-05
-1.86169428258516e-06
-2.120986296863e-05
-2.53429879184837e-05
-4.29692248263725e-06
-2.98734990266296e-06
-1.42870747361733e-05
-3.2449711739099e-05
-9.55710001110371e-06
-7.19958216978557e-06
-2.6733852946043e-06
-9.14107784155779e-06
-1.99076771287933e-05
5.75561316076743e-07
-1.09815515701152e-05
-1.62360365589309e-05
-2.17400695054826e-05
-1.35792134335626e-05
-6.6976942084509e-06
-1.33427391709564e-05
-8.50988935589937e-06
-8.27252685637443e-06
-1.03788025020911e-05
-1.27785253954798e-05
-1.22164281610867e-05
-1.69883153482072e-05
-4.0287117491654e-06
-1.48586632693202e-05
-2.01755642830453e-05
-1.98332802809221e-05
-1.30395227155963e-05
-5.60787934779036e-06
-9.2449924876831e-06
-1.56423258432686e-05
-7.07046542906441e-06
-2.27430988070148e-06
9.39277688587353e-07
-4.7903337423378e-06
-1.19600433467855e-05
-2.02348983094417e-05
-1.61796745380159e-05
-1.19331011134096e-05
-1.51799308340309e-06
-2.94098698920612e-05
-5.62910405076439e-06
-6.95346486141742e-06
-1.64885903799213e-05
-1.45517575803402e-05
-2.08250745572125e-05
4.0601582071114e-06
-1.12072385433024e-05
-9.24475646865818e-06
-5.2168206289643e-06
-1.23771766843634e-05
-3.21944157016446e-06
-6.78862584064893e-06
-1.41727645800031e-05
-1.23622156953885e-05
-2.22746112356907e-05
-2.43970687775069e-05
-5.67421741436057e-06
1.83111139818255e-06
-9.0767380242058e-06
-1.53727908177792e-05
-2.25924743960666e-05
6.13536355824763e-06
-7.49355938042612e-06
-1.76666239426205e-05
-1.30678957596216e-06
-1.02194595614431e-05
-6.19572436320735e-06
-1.56554524103764e-05
-2.21678711697489e-05
-1.32397391055471e-05
-8.30532789659397e-06
-1.5369048801545e-05
-5.27735253619144e-06
-4.56078426814765e-06
-4.62066345131513e-07
-5.37422098298833e-06
-8.51229504026305e-06
-7.69184074533963e-06
-2.72961192515396e-06
-7.54350639019537e-06
-2.56913911887806e-05
-1.85345336322567e-05
2.80906860845692e-06
-1.70770332422667e-05
-1.93974236504168e-05
-5.59547812525639e-06
-1.83872360865161e-05
-5.36290051840919e-06
-1.30326109316918e-05
-1.99955213211053e-05
-2.13071166937478e-05
-3.23157793863999e-05
-1.23845649512824e-05
-2.073607102907e-05
-1.51688719739099e-05
-2.32838647213412e-05
-1.59783250653806e-05
-1.88310007840993e-05
-8.90836556142844e-06
-1.03323633785148e-05
2.9367713118117e-06
-7.33599677378817e-06
-1.05166275086845e-05
-1.22228920312527e-05
-1.48510234903246e-05
-6.85350562644782e-06
-1.67924939366442e-05
-1.46363848757125e-05
-1.14704443540274e-05
-6.28395076425814e-07
-7.2867286033398e-06
-2.38164156533145e-05
-2.01100688251185e-05
-1.75096058243404e-05
-3.70380330610232e-06
-1.8652683957736e-05
-8.58453318338137e-06
-5.88000167055011e-06
-7.00936182823239e-06
-8.95613073844567e-06
-1.85120492848048e-06
-1.68606151061239e-05
-5.68877552722199e-06
-7.04602067371855e-06
-8.20890375658301e-06
-7.62937009662075e-06
-6.07629477955176e-06
-1.05882946550606e-05
-2.07181903002667e-05
-1.25333329011881e-05
-1.44224573528835e-05
-1.39257386042966e-05
-7.86405039128837e-06
-6.00792861671365e-06
-1.46899859227242e-06
-1.48193014373734e-05
-1.2418913522565e-05
-5.40197330626331e-06
-1.13684019866325e-05
6.71112516289033e-07
1.12306600144751e-06
-1.54775196662695e-05
-1.0736732989521e-05
-1.83353017940779e-05
-1.693433182139e-05
-1.93622548887874e-05
-3.82396918255296e-06
-6.63968466696754e-06
-1.31105333742965e-05
-2.79049251773947e-05
-8.50749310356617e-06
-7.37671813290599e-06
-1.21587503615252e-05
-2.09346939627849e-05
-2.27737722071987e-05
-2.82756569489053e-06
-1.9938885238282e-05
-2.69848645648776e-06
-2.47599196350978e-05
-1.10090132620439e-05
-3.00324763989863e-06
-1.71465070783795e-05
-1.24263417008802e-05
-7.72356142822484e-06
-2.45149627115747e-05
-1.22624987398888e-05
-1.14879706072702e-05
-8.9792721267464e-06
-1.22280187524207e-05
-1.08630540477262e-05
-1.48755353838325e-05
-1.00896207637988e-05
-1.21570073262967e-05
-1.9008805905656e-05
-7.63571266830181e-06
-1.35336465790821e-05
-2.16047272183483e-05
-1.44736715547428e-05
-9.27468406788148e-06
-1.53466429359461e-05
-1.44974606748223e-05
-7.64713776520488e-06
-3.93962510152334e-06
-4.02870592528525e-06
-3.36725541976508e-06
-8.368106164514e-06
-1.1787540562098e-05
-2.59097374256235e-06
-1.24509639372315e-05
-8.6996944923937e-06
-1.06427803187877e-05
-1.74065417583418e-05
-1.63234598447237e-05
-2.63459588140289e-06
-6.47774571167031e-06
-5.00897605029509e-06
-1.49060410712444e-05
-1.14721526492173e-05
-1.28843893581226e-05
-2.0451934106922e-05
-7.53784787764818e-06
-2.03524100109653e-05
-1.38860951153847e-05
-2.67035078402444e-05
-1.7392440356549e-05
-1.12590527739479e-05
-6.88596873025416e-06
-1.29910591070013e-05
-1.87317591883842e-05
5.86043366816455e-06
-2.43647412478358e-05
1.48051791519125e-06
-6.27492805521661e-06
-7.71806167881346e-06
-6.18208568932158e-06
-2.76190610666113e-06
-1.38456571107007e-05
-1.49691771003386e-05
-1.96885969882804e-05
-3.02658270564686e-05
-5.38397714046912e-06
-2.11782872660366e-05
-5.28405949407063e-06
-8.27911038321253e-06
-5.38698713799005e-06
3.52776890400738e-07
-1.14368838684351e-05
-2.14277813176946e-05
-1.90532777525832e-05
-6.33784194911238e-06
-2.21629958862196e-05
-2.18360873097432e-06
-1.8885834532862e-05
-4.35198292682588e-06
-1.99818353013533e-05
-1.05602535384163e-05
-1.32579021827385e-05
-4.9882081257105e-06
-1.4579003567523e-05
-1.3393701912051e-05
-6.17742794536877e-07
-1.73697861475139e-05
-1.00650581469987e-05
-6.07258851523339e-06
7.80478669677049e-06
-1.5409284678124e-05
-1.24279469039431e-05
-1.2208505113862e-05
-1.0454411218143e-06
-7.07338297041051e-06
-2.02930661336873e-05
-9.03108177058045e-06
-8.81881440429532e-06
-4.32928196679156e-06
-1.08351127827439e-05
-1.17788554763781e-05
-7.7846935124956e-06
-3.06376111935195e-06
-2.00931332366116e-05
5.40353707970355e-07
-8.03162643856229e-06
-9.92465071311699e-06
-1.31510566228802e-05
-2.15104541872534e-05
-1.38969588984257e-05
-3.48571677877543e-06
-1.63816938930859e-05
-1.66072684638559e-05
-1.72591241143884e-05
-1.18545239340195e-05
-6.12022569098937e-06
-1.65751169788918e-05
-1.43475725189832e-05
-9.86889012961088e-06
-1.16788160743031e-05
-1.73156281636522e-05
-1.31405284529367e-05
-9.27413317102338e-06
-8.79901900523446e-06
-1.18647062534802e-05
-2.50301964085174e-05
-2.16717006617452e-05
-9.04211536337427e-06
-1.50728790871952e-06
5.3272275820484e-06
-1.873745823477e-05
-2.80860049626047e-05
-1.57367248547006e-05
-3.22272646719912e-06
-1.46671067319795e-05
-1.30827860280454e-05
-1.22236918434467e-05
-1.27986506909823e-05
-8.35993282970613e-06
-4.80478389096874e-06
-1.50937564618825e-05
-1.84816628174495e-05
-2.61370706993457e-05
-9.05191272122454e-06
-1.10102242169226e-05
-1.80462759571713e-05
-1.86186446124182e-05
-1.36578753688313e-05
-1.11442774816286e-05
1.31842517904449e-06
6.78108237404288e-07
-8.71534522045488e-06
-2.05958250804625e-05
-1.61894748936279e-05
-1.15917663073654e-05
2.88889954808244e-06
-1.14567374273354e-05
-1.81875888092704e-05
-9.03631862818543e-06
-1.40613403028599e-06
1.47798394145168e-06
-1.38326185278284e-05
-7.6026125116219e-06
-1.17487792865913e-05
-1.93409959063583e-05
-1.49643531837086e-05
3.23068761189897e-06
-9.92918829605662e-06
-1.47638284010781e-05
2.96971516687437e-06
-4.40765556715123e-06
-6.26732528884129e-06
1.72062276077427e-06
-4.22274246472057e-06
-1.08402513642738e-05
-9.71721321580263e-06
-8.44948645325947e-06
-1.41000104314828e-05
-4.10814768063778e-06
1.11347503125438e-07
-5.43699074643773e-06
-1.15389175599572e-05
-1.59780504962662e-05
-2.2995202582892e-05
2.22454063717121e-07
3.54360354420792e-06
3.70338011161445e-06
-7.79186841713393e-06
-1.36353235210517e-05
-5.3760262281047e-06
-1.92389043609381e-05
-8.73995598555754e-06
-1.81473196971414e-05
-7.33667917832703e-06
-1.0999762994931e-05
-1.29353306742442e-05
-2.63239012617822e-05
-2.33436003647099e-05
-2.38435781327566e-05
-8.11523869726367e-06
-1.26832687968994e-05
-5.8787978099811e-06
-1.55340863906209e-05
-1.04432204499247e-05
-1.56622629535069e-05
-7.11230629417846e-06
-1.12530624996103e-05
-1.81272161274245e-05
-1.06211512771352e-05
-1.63842944460778e-05
1.17899194991379e-06
-6.51747122253707e-06
-1.39661973948905e-05
-1.98518232520898e-05
-2.12800613733357e-05
-3.13495442379549e-07
-1.34404067919785e-05
-1.33210187304008e-05
5.66711152935983e-07
-4.32699094727727e-06
-1.17609847962909e-05
-1.06060147608004e-05
-1.74828524982658e-05
-1.93733364086094e-05
-1.44825182628953e-05
-1.70626528241594e-05
-1.68877397781125e-05
-1.68095307193935e-06
1.13511977623148e-05
-1.86782670930938e-05
-1.22126578579706e-06
9.91340913583179e-07
2.12638642747704e-06
-1.1342219182513e-05
-7.5922646008047e-06
-1.23876794666025e-05
-1.8520089234861e-05
7.45122703538213e-06
3.54364700710416e-06
-1.05739365834136e-05
-2.04053083493837e-05
-3.70699916895697e-06
-4.71732545800173e-06
-1.04304654077547e-05
2.13721489771767e-06
-4.00345128040305e-06
-1.50350637591406e-05
4.15359482636806e-06
-8.68380975379512e-06
-1.70747155369796e-05
-1.13263607075479e-05
-1.45732214243155e-05
-5.86431331190119e-06
-7.3208535619686e-06
-1.66525535213983e-05
-2.38125437988654e-07
-5.88904309494877e-06
-1.22636069311928e-05
-1.09967318595664e-05
-6.27456320796811e-06
-8.49707908295297e-06
-8.19854967628024e-06
8.09748949305051e-06
-1.65253661720843e-05
-2.70118237994286e-05
9.69019974459495e-08
1.85359222303923e-06
-4.92520798336773e-06
-5.3275923301255e-06
-1.87778540752586e-05
-1.22871007556743e-06
-4.68046080820944e-06
1.82145336867397e-06
1.1936462425902e-06
-3.84479447279541e-06
-1.32808885085424e-05
-1.03815274787761e-06
-2.08409985689386e-05
-5.70008379004833e-06
-1.75639395267219e-05
-1.86152251648381e-05
-5.72212820434332e-06
-6.82676046497605e-06
-8.78690937548836e-06
-5.86192042350344e-06
-1.74241985146858e-05
-1.15144539955753e-05
-1.05183612044195e-05
-1.6869225067877e-05
-1.12809618140469e-05
-1.99723894891037e-05
-1.63409406505059e-06
-5.51508791757151e-06
-1.94915064348007e-05
-8.39824406018272e-06
-1.44915083090702e-05
-1.03510116468022e-05
-1.80992056171088e-05
-7.37107601646511e-06
-2.00102441573185e-05
-1.20077331109599e-05
-1.29557265719603e-05
-7.52389101277492e-06
-1.56359773698044e-05
-2.28349369359408e-06
-1.33524185507866e-05
-1.86240449247657e-05
-3.71640847720949e-06
-6.06894994251534e-06
-2.63054697871275e-06
5.93878873519571e-06
-5.10740300035199e-06
-1.21121223778272e-05
-1.40171505206125e-05
-2.13711715087714e-05
-6.80874014314387e-06
-9.78999398550238e-06
-1.63373280531087e-05
-8.37763528080321e-06
-1.8917577162055e-05
-2.44572293657396e-06
3.7253164296434e-06
-1.54204143269324e-05
-2.11462515680131e-06
-2.2759471357095e-05
-2.78231737929899e-05
2.9862297597144e-06
-1.30438086246137e-05
-2.93969009933465e-06
-1.07980477136604e-05
-1.51350615324586e-05
-2.03853841407753e-06
-3.67938941570322e-07
1.62568768765173e-06
-1.68603607968824e-05
-1.69668433731083e-05
-1.58887391797809e-06
-6.2853932226397e-07
-1.53337254926801e-05
-1.1369347552918e-05
-1.80227716038285e-05
1.41560425440412e-07
-1.74639124068128e-05
-1.47074862911095e-05
-2.04957108434042e-05
-1.13085768136816e-05
-1.76997304270475e-05
-1.10556576572099e-05
-2.32815940992905e-06
-9.96221352092932e-06
-6.52889643758864e-06
5.28217599353126e-06
-2.18884776167922e-05
-7.77248269649488e-06
-1.79259121950185e-05
-1.20344869303377e-05
-6.7655838821631e-06
-8.45668736491038e-06
-1.75010536032674e-05
-5.65245862112008e-06
-3.83735720387087e-06
-1.01051773527559e-05
-1.47101666206901e-05
-1.02586051292669e-05
-1.21424366633645e-05
2.54952346878995e-06
6.57828962888242e-07
-6.92615493959777e-06
-1.35287064599862e-05
-8.52516996178231e-06
-1.63312249011599e-05
-4.07377066732989e-07
-7.48464964127254e-06
-1.56795742603392e-05
-2.48559627028125e-05
1.19686189169836e-05
-2.0617758184317e-05
-7.98778389978963e-06
-1.4582947857191e-05
-8.41688079688471e-07
-2.14672640828965e-05
-6.32209441361576e-06
-2.07301715391079e-05
-1.23057729783771e-05
-7.7741698789323e-06
-3.39061883291776e-06
-1.04633713229768e-05
-1.65410106549601e-05
-7.5529071232563e-06
-2.18115638564438e-06
-2.7628028766706e-05
-1.45048965863027e-05
-2.31697463982005e-06
-8.80786319382491e-06
4.89744008101297e-06
-1.40796358791534e-05
-9.19486706873005e-06
-1.60214934543448e-05
-1.10675415726626e-05
-9.97639710705358e-06
-2.286354253468e-05
-2.01966232852281e-05
-1.4337985189808e-05
-1.78577931288852e-05
-1.21973773653606e-05
-1.02541622563146e-05
-1.48222333646402e-05
-1.80759827254495e-05
-2.78234018473412e-06
-1.05936697249632e-05
-1.62686920917867e-05
-5.3586844789893e-07
-3.91916410406619e-06
-6.83146899630026e-06
-1.38054118059028e-06
-1.11059845257755e-05
-2.55313197233633e-07
-2.08199118807368e-06
-1.21899341053515e-05
-1.08027031781157e-05
-1.73454543762944e-05
-6.25736314624244e-06
-1.7245332894887e-05
-1.53767373030401e-05
4.88717525716428e-07
-1.77267153686899e-05
-1.7385068770064e-05
-1.82506082699414e-06
-1.26597770920905e-05
-3.16380598804479e-06
-1.05130876473864e-05
-2.03981087945335e-05
-5.92535404094138e-06
-8.8175461643276e-06
-1.62300107321586e-05
-3.80611705094118e-06
-6.35456213513542e-06
-1.99004011738379e-05
-5.9396239033346e-06
-1.6103395516337e-06
-9.42037101664226e-06
-1.29636479900554e-05
-2.33672834383633e-05
-2.41604719679473e-05
-1.90914303568013e-05
-1.24586166431307e-05
-1.15433563111687e-05
-6.53874106903863e-06
-1.17124993139056e-05
-1.75125693786869e-05
-9.32501810482584e-06
-2.34775582098683e-05
-1.89434540062579e-05
-1.23640715903685e-05
-1.03698214461433e-05
-5.0730573037916e-06
-7.71599648317374e-06
-1.24324085906339e-05
-1.02912718124629e-06
-1.53842530212235e-05
-1.09749912453536e-05
-9.0740077219766e-06
-9.32291964180366e-06
-1.2574354802092e-05
-1.90595050891246e-05
-5.24473114259545e-06
-1.12661094364865e-05
-4.42054444581714e-06
-1.33755169645266e-05
-1.0074124075513e-05
-1.44503873485151e-06
-9.16523393634248e-06
-2.0949198973271e-05
-7.63904785043593e-06
-1.88328660984623e-05
-2.04992712670804e-05
-1.97610236362392e-05
-6.65523734648465e-06
-1.14502222234091e-05
-1.06289076177563e-05
-1.77917455000705e-05
-8.32814288488369e-06
-1.94873897331413e-05
-1.62266707072137e-05
-1.31061008163465e-05
-3.52401298093001e-06
-8.89247753148253e-06
-8.5054757753264e-06
-8.16107673408846e-06
-2.2081638111053e-05
-1.4211462755178e-05
-1.8653524257341e-05
4.96603354960976e-07
-1.31646958186078e-05
-6.5260591152128e-06
-4.9997339278005e-06
-1.31696999406484e-05
-2.73665435125117e-07
-3.94010341770738e-06
-1.18687495341301e-05
-1.22233303217885e-05
-1.03424271335419e-05
-1.25895231255864e-05
-3.79409496025237e-06
-5.0215324380572e-06
-1.68697606040407e-05
-3.15635502484314e-05
-1.09224570749372e-05
-1.53774997189205e-05
-5.24037886573178e-07
-1.7558480227262e-06
-8.38128010415694e-06
-1.17239638996979e-05
-1.37357309374869e-05
3.4512894901009e-06
-1.42948378270449e-05
-8.67462718027556e-06
-1.43660677091932e-05
-1.75127991697278e-05
-1.50459706950313e-05
-1.12918028461622e-05
-1.91310031319788e-05
-1.6631696800036e-05
-8.03618811663403e-06
-1.90032466734594e-05
-1.8549068387622e-05
-8.87285948928085e-06
-9.721946987233e-06
-5.91820154517032e-06
-1.39352352927081e-05
-3.98180203273907e-06
-1.01179759176019e-05
-5.03823856470252e-06
-1.41933350415644e-05
-1.01670476720063e-05
-6.55607039440346e-06
-7.32585788154967e-06
2.99458175932745e-06
-1.37374782478619e-05
-2.81243801637218e-06
-1.67170949405927e-05
-2.41207654971903e-05
-8.8451509095195e-06
1.66257481822181e-06
-1.40246387898786e-05
-7.9635856737961e-07
-1.92229675373928e-05
-7.30339119308561e-06
-6.54562551608164e-06
-1.4241641774306e-05
-1.96187706355183e-05
-1.41139274018224e-05
3.53722581402829e-06
-1.68190714422904e-05
-4.1432276055524e-06
-4.1183779891187e-06
-1.69104336030731e-05
-9.62107720712668e-06
-9.65284069819723e-06
-1.54658054639487e-05
-2.68681526814305e-05
6.09819493712782e-06
-1.06734177893361e-05
-2.84628093400837e-05
-5.915702848859e-06
-1.72828947529998e-05
-2.2383704957484e-05
-3.61579637674397e-06
-1.62758360797397e-05
-1.24576925787464e-05
-6.48365942875602e-06
-2.12730184554867e-05
-1.47168161734229e-05
-1.66345476953161e-05
-1.02224328916704e-05
-5.09450561601496e-06
-1.88064416134111e-05
-2.14689350857137e-05
-9.20602895152657e-06
-1.17516318477154e-05
-1.61947627778731e-05
-8.92160847236497e-06
-6.92928855972914e-06
-1.38147212844704e-05
-2.19643231059732e-05
-2.50093988814013e-05
-1.9244430072246e-05
-9.15654724488995e-06
-3.3602273076719e-05
-1.11850193266246e-05
-1.06069164028648e-05
-1.60427093760502e-05
-1.97231789069579e-05
-3.85888275252611e-06
-1.47555183658431e-06
-2.06021835793605e-05
-7.34549930673962e-06
-3.10800417837808e-05
-5.68329161346417e-06
4.31906109655012e-06
-1.20712935575317e-05
-2.07566630604837e-05
-2.30487048877388e-05
-1.01442197568588e-05
-6.78557720610949e-06
-1.71252052842141e-05
-7.438912575657e-06
-2.6422858433226e-05
-2.89214774355972e-05
-1.76088939195008e-05
-7.88298187623967e-06
-6.54065064195926e-06
-1.80492625585669e-06
-1.16688557509573e-05
-2.46017712372695e-05
-8.40123324999498e-06
-6.8489971857371e-06
-7.97820592623708e-06
-1.19994197580823e-05
-2.10373185664777e-05
-8.59563339957716e-06
-4.91715605973633e-06
-7.03257402796494e-06
-7.07625955242488e-06
-7.32159116242576e-06
-4.96209357373772e-06
-2.52561255613728e-06
-2.01040260697124e-05
-1.68099539623382e-05
-8.94385038384245e-06
-2.4515885823238e-05
-1.50343256682671e-05
-1.34555893990102e-05
-1.58663298870731e-05
-1.54054308881692e-05
-6.85486965034959e-06
-6.77144996905092e-06
-9.62705839804528e-06
-2.57340560047421e-05
-1.9459239472758e-05
-7.47391215756429e-06
-2.06500740992414e-05
-9.82534235509645e-06
-2.3535422665364e-05
-2.01799723655722e-05
-6.34641338535894e-06
-9.17129867850318e-06
-1.45446866658278e-05
-1.58984704880724e-05
-2.16210358729672e-05
-1.21724239664567e-05
-1.6994437906353e-05
-1.32854953326732e-05
-2.03131625249347e-05
-6.36180323547473e-06
-1.5847456687924e-05
-9.70934220168417e-06
-1.58418551007431e-05
-1.06208374178624e-05
-3.87205943129633e-06
-4.15529376775578e-06
-6.03664300308966e-06
-1.47434388177183e-05
-7.56852095836617e-06
-1.33910372303647e-05
3.59854636117022e-06
-2.22591508667784e-05
-1.62363419962983e-05
-1.66163406967706e-05
6.10462141286295e-06
-1.00830932183521e-05
-1.72754281582895e-05
-9.6374446110505e-06
-1.53989192666422e-06
-3.5543038727137e-06
-1.10155353698595e-05
-5.24829377851183e-06
9.47661908547264e-06
-2.27428528040286e-05
-8.52753128238671e-06
-8.16683884894656e-06
-1.78741651137932e-05
-4.55877059295556e-06
-3.65171035874137e-06
-1.30764745830568e-05
-9.1125986587738e-06
-1.12833419201899e-06
-7.66130576963282e-06
-1.46217930145801e-05
-1.53005333296132e-05
-7.86099597288793e-06
-9.46221888523929e-06
-6.18205945067813e-06
-2.94846800561298e-06
-1.35280128022077e-06
2.65142355395109e-06
-3.26245246109035e-06
-1.02478612480193e-05
-9.17992686527619e-06
-1.89679390882728e-05
-2.16021176428364e-05
-1.5906458020093e-05
-1.34859055541512e-05
-1.17996923760878e-05
-1.19970149534385e-05
-1.71565924767354e-05
-2.05134699078303e-05
1.19021395708412e-05
-1.04947894213791e-05
-2.77696052120595e-06
-1.59980064203466e-05
-2.36966838301067e-05
-3.78919388681688e-06
-1.88858768777795e-05
-8.58852962946327e-06
-1.96193230671698e-06
-2.28302649146194e-06
-4.52350020858052e-06
-1.27957322092078e-05
-1.1428361312475e-05
-2.37648686809857e-05
-6.58483793870116e-07
8.21109991548366e-06
-1.81499879196864e-05
-8.49440321503272e-06
-8.44674139498846e-06
-1.70044401981405e-05
-1.58800052161628e-05
2.3858686148257e-06
-4.04937722163757e-06
-1.545103087476e-05
-1.25994355447685e-05
-9.62763945189066e-06
-1.45470334160651e-05
-2.18655573317256e-05
-1.05952341565846e-05
-2.07087567045258e-05
-2.373228968699e-05
-1.33747163197433e-05
-1.28591869990264e-05
-5.67719886527639e-06
-1.01246426833485e-05
-1.47027749499271e-05
-2.09596679903963e-06
-2.78139929345779e-05
-5.69689335021024e-06
-1.08537854765838e-05
-1.92769390577478e-05
1.24528356312997e-06
-2.86423678750182e-06
-1.31174619804929e-05
-1.27365980791251e-06
-5.90094766441653e-06
-8.61118961095735e-06
-8.22083170298876e-06
-4.64263489266653e-06
-1.24126611786324e-05
-6.04957782347876e-06
-1.3381950959631e-05
-7.00591611730362e-06
-7.74604014198782e-06
-1.78251568360866e-05
-1.33350829771514e-05
-7.25957716419017e-07
-6.64524376649004e-06
-8.51699227371789e-06
-6.43349169691755e-06
-5.63423891051242e-06
-2.39422203395148e-05
-1.8412731498515e-05
-1.14573003706279e-05
-1.53927562978759e-05
-3.52925793529846e-06
-1.8022255773452e-05
-2.9252826674974e-05
-7.1292480116048e-06
-1.88468425332687e-05
-8.34566601524911e-07
-7.69179907009869e-06
-1.66184500634866e-05
-3.055003803616e-05
-1.51627517886475e-05
-1.23951054151672e-05
-9.09815586584572e-06
-4.06393588840295e-07
-1.47494332019676e-05
-1.23083017515953e-05
-9.98014115581106e-06
-1.24980171661744e-05
-1.60245749512925e-05
-1.2020945529629e-05
-2.00818992434568e-06
-1.18578935609704e-05
-9.3563972513934e-06
-5.19838947952732e-06
-1.7222362079618e-05
-1.77268590075398e-05
7.19886187207729e-07
-1.81670718709945e-06
-2.0578217824169e-05
-1.97090364935875e-05
-1.28489994236979e-05
-8.0105801591016e-06
-1.78228219215143e-05
-1.8892335515328e-05
-1.22950437459654e-05
-1.19531376238253e-05
-2.09835831848655e-05
-3.65531004437495e-06
-1.6956884199734e-05
-9.96328106971939e-06
-9.32914970523773e-06
-7.61377194725689e-06
-1.01492704858412e-05
-1.53135527497075e-05
-9.44319457504778e-06
-1.60554116283861e-05
-1.97028538476264e-05
-2.57226120287851e-05
-1.15784795485817e-05
-1.33954449990509e-05
-1.00201420906971e-05
-2.06840742077638e-05
-1.6810341132281e-05
-1.14613853491616e-05
-5.5468675623953e-06
-3.79475561938849e-06
-7.29409198172941e-06
-1.46589426124525e-05
-9.28430278335234e-06
-7.9855891874187e-07
-6.2673411761041e-06
5.60365889832597e-08
-1.4333427342625e-05
-1.25276286737502e-05
-1.58178339083601e-05
9.70807620423091e-07
-1.54475038876591e-05
-2.20133745344526e-05
-8.96484249088539e-06
-1.56083104060338e-05
-1.449330409469e-05
-4.41214243339049e-06
-1.95891822191041e-05
-1.46678696029151e-05
-1.85104472331612e-05
-1.66859666112534e-05
-1.73357701093097e-05
-9.64029525604411e-06
-5.82207877623763e-06
-1.04495129069087e-06
-1.02655939353688e-05
-1.85139535466058e-05
-7.62198010780346e-06
-2.3390768925109e-05
-1.42359469162819e-05
-8.60331959844357e-07
-1.32926000020022e-05
2.61301480287053e-06
-4.4924306693713e-06
-1.95595261002477e-06
-9.49289622339481e-06
-3.05378514365506e-07
-1.33713913339462e-05
-2.53381160132936e-05
-9.0432351536545e-06
-1.1628655631588e-05
-7.17747078521681e-06
-1.88973855519758e-05
-1.77496074312577e-05
-1.54215724696413e-05
-1.89461031665674e-05
-1.11994742206642e-05
-4.96224372519465e-06
-8.24367796224881e-06
2.34394805895914e-09
-3.60500510132831e-07
-2.28141377191197e-05
-1.9041432612409e-05
-2.61486642237395e-06
-1.11198111437106e-05
-5.48715196257893e-06
-2.34822445656078e-05
-1.64190813214223e-05
7.38190286609909e-07
-1.42398282401657e-05
-1.27380048902721e-05
-9.88941740219573e-06
-1.83194128383212e-05
6.40906868306897e-06
-9.87565707874642e-06
-5.35128829698708e-06
-3.6607705835565e-06
-1.50370802951177e-05
-1.7286397518212e-05
-5.63172058017522e-06
-1.06163568793745e-05
-1.29056566864808e-05
-1.63223123258303e-05
-3.11344764438814e-05
-1.647627552845e-05
-7.23433654165926e-06
-1.5272376560917e-05
-1.20627161961496e-05
-1.99358068717725e-05
-1.3372549757898e-05
-1.16752973571852e-05
-1.03132338987817e-05
-1.93982297379716e-05
9.3985267046519e-07
-4.63708931555418e-06
-5.46909139429148e-06
-2.85531694179857e-06
-2.24065297005516e-05
-2.2501601103437e-05
-1.65101472980657e-05
-3.13425783962267e-06
-1.87006186520791e-05
-4.59791914398535e-06
-6.27388604026075e-06
-1.01708101871107e-05
-1.45432563967521e-05
1.17875301591331e-06
-1.20046609506426e-05
-1.54747963256494e-05
-1.81302876258211e-05
-6.29086575445386e-06
-2.34831923496656e-05
-2.42843324533606e-05
-1.02264126978255e-05
-6.08420197654546e-06
-1.8324817893488e-05
-1.88531294917895e-05
-1.92866391045535e-05
-1.99133817925605e-05
-8.91603613237031e-06
-6.01627053635812e-06
-3.28901647940106e-05
-1.09249040743453e-05
-2.02105852744852e-05
-1.87854655261754e-05
-1.40496464041647e-05
-4.31015340615154e-06
-1.65464944790373e-05
-1.29046182919804e-05
-1.49641707802997e-05
-1.55431198502855e-06
-4.86387976441479e-06
-1.64155003936587e-05
-8.61498159578107e-06
-1.46013234788907e-05
-6.51690581081492e-06
-4.56589421722156e-06
-1.29483068239522e-05
-5.86978751902319e-06
-2.76045975490137e-05
-1.57150475124155e-05
-2.18556834059731e-05
-3.12618915292409e-05
-1.90143215681425e-05
6.02489159850813e-06
-1.06819611244668e-05
-9.50612432830406e-06
-7.3552706025415e-06
-1.35730243794772e-05
-1.38177773983932e-05
-1.43008168539847e-05
-1.86404438783875e-05
-1.22069726185455e-05
-4.90627503531993e-06
-2.81070577261481e-05
-1.75634088573937e-05
-7.55001647900391e-06
-1.05496486110953e-05
-1.33678505751068e-05
-8.53958007315325e-06
5.70726046101825e-07
-2.272142085083e-05
-1.21406816640944e-05
-9.30239975684547e-06
-1.61477046897054e-05
-1.66213551939485e-05
-1.90657724348047e-05
-2.8242661207947e-05
-1.23395956847497e-05
-7.72625512746243e-06
-7.79059297210497e-06
-3.6925622201043e-06
-9.37658388496267e-06
-1.28605280637333e-05
-9.89770406681322e-06
-1.49711857268688e-05
-1.10299100804046e-05
-4.60161402208241e-06
-3.79667891151914e-06
-9.72557744260907e-06
-1.38954897666329e-05
-6.2136954631468e-06
-2.1136936625801e-05
-1.44907223531998e-05
-1.70482628969163e-06
-9.12419878566934e-06
-2.06293420376251e-05
-1.62259634269125e-06
-1.17829625297905e-05
-2.24762174341831e-05
-2.1463178135035e-05
-8.87689537201947e-06
-6.8370943449478e-06
-6.33566639543446e-06
-8.06687802364252e-06
-1.10881099314031e-05
-9.5961715396565e-06
-1.99872877344123e-05
-1.37071899701934e-05
-1.69418803299981e-06
-1.53432927278129e-05
-7.82794911062998e-06
-1.16016358186218e-05
-1.86329237069068e-05
-5.58573987511183e-06
-1.74761715755459e-05
-1.71509384666745e-05
-6.86201799285076e-06
-6.03205534414204e-06
-2.64027384192641e-06
-9.37282481853173e-06
-1.73950982258524e-05
-1.24545136997052e-05
-9.25174449104245e-06
-6.09227178116906e-06
-1.46068735434288e-05
-1.08374403525352e-05
-1.53419078772606e-05
-2.1560461047824e-05
-3.16196198084394e-06
-9.15178345312891e-06
-2.7552089661436e-05
-2.31622367080351e-07
-1.61447989421064e-05
-4.37356054288285e-06
3.11375233907857e-06
-1.32190714834598e-05
-2.91765443773461e-06
-1.89589644078014e-06
-1.4238693836172e-05
1.12784006385926e-05
-9.38210130895421e-06
-2.24360262115783e-05
-1.15619788658458e-05
-7.36844887884776e-06
5.78908116060822e-06
-7.58365207010724e-06
-1.73249552343148e-05
-9.42470962640086e-06
-7.64525159568392e-06
-8.1589938552172e-06
-1.2409555312923e-05
-3.00510556732828e-06
-2.50653962958867e-05
-1.25744455567337e-05
-1.56167316603232e-05
-1.5827267029594e-05
-1.89387541415914e-05
-1.01982426659705e-05
-4.99054214387684e-06
-1.44504376795644e-05
-1.66390068323013e-05
-1.21650654783998e-05
8.61147908416741e-06
-6.71275485504177e-06
3.56848204246327e-06
-2.07064076618559e-05
-8.77661472730273e-06
-2.0982642866359e-05
-8.61759369207093e-06
-7.29193108906391e-06
-1.80903235840577e-05
-1.21790017046541e-05
-7.53178254048585e-06
-3.6715579502959e-06
-1.35218715628904e-05
-1.44530421669828e-05
-1.25242823023539e-05
-1.93174474107363e-05
-9.69547145712301e-06
-1.03499022364768e-05
-1.15977567754705e-05
-1.17500103056626e-05
-4.03925029837803e-06
-8.2597194040398e-08
-4.76521222333148e-06
-2.19626129677835e-06
-1.22909713039308e-05
-4.44400965074372e-06
-1.23142075626804e-05
-1.9889826440695e-05
-1.50723104161803e-05
-2.43875640107266e-06
7.04498119882366e-06
-1.951279560367e-05
-6.94915185410586e-06
-2.19511670771984e-05
-1.02026398574221e-05
-3.77356009890972e-06
-1.527317164368e-05
-1.3762533073056e-05
-7.77469924562126e-06
-2.20999014102837e-05
-6.00427161433179e-06
-2.83591512570827e-06
-2.75505225936446e-05
-7.05051232587747e-06
-1.45324825628182e-05
2.27352315782993e-07
-2.32031432770537e-06
-1.84972107819793e-05
-6.09676860018064e-06
-1.81403101725557e-05
-2.94979271978311e-05
-7.06962077312813e-06
-1.72801274522938e-05
-1.82169468889169e-05
-1.00401882189515e-05
-8.0193153817838e-06
-3.40698525922903e-06
-1.27976785624658e-05
-1.60635161677348e-05
-1.42880584839882e-06
5.2036702730145e-06
-2.62200254200167e-05
-2.40289798144085e-05
-1.47635202476689e-05
-1.75869789343622e-05
-9.3038943741572e-06
-3.29427476449144e-06
-9.47570251019581e-06
-1.86823755474364e-05
-2.14551123910433e-05
-1.59313029465223e-05
-1.7892463457944e-05
-7.31885201821079e-06
-9.80348271942513e-06
-1.21506714225253e-05
-1.25607018431033e-05
-2.05530919330646e-05
-1.54297475520788e-05
-8.40358000146679e-06
-1.0853775410895e-05
-1.16441593847368e-05
-9.05611492277497e-06
-8.80846691714458e-06
-3.0155771453104e-06
-1.08479853808466e-05
-2.191863505828e-05
-1.09822092080315e-05
-7.32315462294346e-06
-9.13416156211367e-06
-1.55389683173693e-05
-5.03762705414717e-06
-1.78686666363204e-05
-2.3522662364409e-05
-2.06942857296824e-05
-1.13295665113849e-05
-1.76361987868352e-05
-6.7516754561385e-06
4.87799967579721e-06
-9.36858330054142e-06
-1.62144637050082e-05
-9.13384849908754e-06
-8.66278671527615e-06
-1.64303645740578e-05
-3.16701443792472e-06
-8.29908401526523e-07
-1.48533971483013e-05
-1.58490524999936e-05
-5.05770729050234e-06
-9.00658193864068e-06
-1.52070833292599e-05
-4.60889139155598e-06
-1.34410844283272e-05
-6.8459880723215e-06
-2.16725651448858e-05
-5.10762027282511e-06
-2.22963918468854e-05
-2.12002366760461e-05
-2.13313903311166e-05
-1.08550135215394e-05
-8.51717020973399e-06
-3.57953100261158e-06
-1.70329044233715e-05
-1.61456186736443e-06
-1.04734975896525e-05
-1.43917519883668e-05
-2.47984051412439e-06
1.59691409166792e-06
-2.36863146963602e-05
-1.60743315294235e-05
-1.30363466539575e-05
-9.07972975747601e-06
-2.07432695435067e-05
-6.43940616589009e-06
-2.3124064391477e-05
-4.61492001332932e-06
-1.96217421428107e-05
-1.52232198845893e-05
-1.91216918757847e-05
-2.28007621230125e-05
-1.52545058869724e-05
-2.33894690376264e-05
-3.11118933415952e-06
-1.19590198112959e-05
-1.67628700646756e-05
-9.33434371341415e-06
-2.25353787446844e-05
-1.02299767024246e-05
5.50739919278958e-06
-1.09680713643149e-05
-2.637443283213e-06
5.32715438503268e-08
-1.0452766263244e-05
-1.21240714454469e-05
-1.73203187738114e-05
-1.60544250445836e-05
-9.44896085919978e-06
-2.60527971072804e-05
-1.51851604127016e-05
-1.59195511147991e-05
-8.81943189935277e-06
-1.69410670186537e-05
-6.14224940520532e-07
-1.26996931863659e-05
-2.68572131019535e-06
-1.5497278549827e-05
-1.13587732943382e-05
-1.01064986973936e-05
-6.55966940937765e-06
-1.79248053823674e-05
-1.27359891586047e-05
-1.51361905183793e-05
-2.17197967468075e-05
-2.34936668468837e-05
-3.75597445753791e-06
-1.92664407564581e-05
-4.13309038235948e-06
-7.32077919478768e-06
-1.52875545470957e-05
-1.66607432887298e-05
-2.19608353196766e-05
-1.36391516938645e-05
-6.81163618561042e-06
-8.42632197889531e-06
-1.69220768215384e-05
-8.38404707212028e-06
-1.60686749776563e-05
-1.54257352325237e-05
1.95292420802452e-06
-1.29774129057646e-05
-1.3901673316329e-05
-2.7499218962514e-06
-1.59095442966877e-05
-1.37756211376842e-05
-1.08349463870922e-05
-6.6594453793463e-06
-2.49805275233212e-05
-6.61558564388223e-06
-1.2623996665778e-05
-1.10901812748237e-05
-1.07742928976588e-05
-2.44253087944596e-05
-1.32683861943574e-05
-5.66343781062743e-06
-2.01039111732951e-05
-8.50499560648746e-06
-1.15947625008918e-05
-1.39016782421534e-05
-4.24188891463071e-06
-3.42791512069068e-06
-8.39747641678066e-06
-7.58935406544589e-06
-2.11585085174131e-05
-8.11946059304562e-06
-2.34623763553921e-05
-4.30955676947993e-06
-1.06661821846967e-05
-2.18513201774809e-05
-1.32707271375585e-05
-4.46121819904331e-06
-1.67987503845906e-05
-9.46208578375263e-06
-1.26003380758518e-05
-1.23767829534889e-05
-1.06048376081564e-05
-1.84242983482022e-05
-3.4690143933807e-05
-2.09412497753746e-05
-2.22906467964987e-05
-1.06188807417617e-05
6.62485490237152e-07
-2.36371958400022e-06
-1.90367897520658e-05
-5.62877202641409e-06
-1.04499340785023e-05
-1.82687659964368e-05
-1.56378983922389e-05
-1.60902564912885e-05
-8.03673768426767e-06
-1.32342568121527e-05
-1.44856534880558e-05
-8.66944165499957e-06
-6.55139904656214e-06
-1.10685782210561e-05
-2.50312089967717e-05
-1.29356255554354e-05
-2.45978413033559e-06
-1.1012335136513e-05
-5.39409039538737e-08
-6.6213156839629e-06
3.15849086416645e-06
-2.15720509974224e-05
-2.94727290745226e-06
-5.24261935757552e-06
-1.14100756576225e-05
-4.10585317484544e-06
-7.82788334000882e-06
-1.72162733151949e-05
-2.28826551623905e-05
-7.5630338851875e-06
-1.03168642284892e-05
-2.85226732878784e-05
-6.76496613179306e-06
