# Supplementary material for: Research on computational propagation and identification of mine microseismic signals based on deep learning
Source: PLoS One. 2025 Oct 22;20(10):e0334641. doi: 10.1371/journal.pone.0334641 (PMC12543183; doi:10.1371/journal.pone.0334641)
Supplement: S9 Data — (ZIP) [file pone.0334641.s009.zip › 000101100000315.xlsx_0.txt_24.txt.txt]

-1.86611943272928e-05
-1.23152130098343e-05
1.15585130134788e-06
-1.31176094989341e-05
-8.73180490673918e-06
1.50746647019738e-06
-1.2412978162038e-05
-1.03460137048507e-05
-9.62829041312235e-06
-1.47631666982204e-05
-1.17118217176994e-05
-7.2751286588272e-06
-1.90475371420658e-05
-1.81297616479938e-05
1.72176469347907e-06
-1.93395053425262e-05
-8.99304906780731e-06
8.7519991950119e-07
-9.46416582424006e-06
-1.68471074942787e-05
-1.95402979063233e-05
-7.02261512761867e-07
-1.83363084643507e-05
-9.7462112153254e-06
2.1335897968838e-06
-1.17433254486721e-05
-1.64407693397069e-05
-1.06717629371359e-05
-4.51321698140629e-06
5.60705098293761e-06
-1.05846232069497e-05
1.81525489510695e-06
-1.72691053139102e-05
-1.92752031295653e-05
-4.17098303453542e-06
-1.57909784150603e-05
-1.40282038208313e-05
-7.04135208544989e-06
-3.02386808796953e-06
-2.06092725178333e-05
2.45601331439392e-06
-1.59456007539114e-05
-1.28754670948738e-05
-1.62579805535609e-05
-1.83926009940908e-05
-2.01356371991216e-05
-7.95929476887579e-06
-8.18549435720066e-06
-2.17702963393407e-06
-7.76289965828314e-06
-5.11205312292422e-06
-1.64358488739927e-05
-1.36404401681249e-05
-3.20589871771278e-05
-2.19125095624827e-05
-1.5007864954271e-05
-1.01786163762383e-05
-1.25590595948631e-05
-1.78911216940791e-05
-1.04978032356796e-05
-1.6417234491627e-05
-3.93873298863086e-06
-1.5949427907513e-05
-1.54441057766254e-05
-6.38465402397926e-06
-1.12163183470365e-05
-1.26608398951078e-05
-2.41908550563413e-05
-1.03094813968933e-05
-7.17839251884862e-06
-1.17391763466408e-05
-1.64611031758984e-05
-8.50681325060489e-06
-8.38556547062563e-06
-1.64806490753159e-05
-2.71021994021558e-05
-5.14179896892357e-06
-1.97642173956974e-05
-1.26102837868303e-05
-7.89969323739737e-06
-6.62236933772989e-06
-1.55655092846454e-05
-1.74169104223731e-05
-7.21653742400423e-06
-1.03794919464007e-05
-3.88706445303802e-06
-1.75662902363595e-06
-7.45753303250011e-06
-1.54382216155818e-05
-8.07899211807248e-06
-1.82907552849507e-05
-6.72885339406202e-06
-9.31398834457079e-06
-1.02463430786429e-05
-1.26621499652311e-06
-1.47396030794855e-05
-1.31819322975671e-05
-1.25518166240958e-05
-4.04967809706558e-06
-3.7985748275667e-06
-8.64795092059374e-06
-9.16942835688485e-06
-1.13087362979993e-05
-2.00549524435536e-05
-1.70191242993099e-05
-6.71484577648828e-06
-1.55046237340163e-05
7.97899807985357e-06
-1.14409384230152e-05
-9.4329018113028e-06
-9.95862210368413e-06
-1.22189188700789e-05
-8.47091580222188e-06
-1.07971617006233e-05
-1.64388300188439e-05
-1.63008359103659e-05
-8.46670633282277e-06
-1.91785513838043e-05
9.15839930122765e-06
-1.59665905861518e-05
-1.71832776575992e-05
-1.07924344589976e-05
-1.63054807192675e-05
-1.17402286444778e-05
-1.02931062863358e-05
-1.8423940562828e-05
-6.6823307131127e-06
-8.04600928409791e-06
-7.21875653826871e-07
-6.24573572286662e-06
-1.65231275069797e-05
-2.14641294420282e-05
-7.46456436896336e-06
-1.46934643097638e-05
-1.3039976520265e-05
-1.12726000511975e-05
-6.20999551602243e-06
-1.50762354424541e-05
-1.45667224134685e-05
-1.54854380294845e-05
-1.18976356611445e-05
-2.03182616648471e-05
-8.82849393079108e-06
-1.20740922724e-05
-1.14807053072621e-05
-5.32442276551582e-07
-1.39913462449678e-05
-8.47159625528384e-06
-8.72152321064006e-06
-2.43988520539933e-05
-1.09708246289965e-05
-5.32276398872964e-08
-1.31583999467017e-05
-3.44533230239509e-06
-1.48875743837012e-05
-2.37990609719981e-05
-1.39058057022579e-05
-1.17358147276507e-05
-2.1213485470653e-05
-4.03524309646321e-06
-8.56354633149716e-06
-1.27360617921026e-05
-2.11302522808117e-05
-1.25820212482108e-05
-1.56399218203816e-05
-1.13160932368368e-05
-1.84331515800576e-05
-1.63826148193448e-05
-1.18995791705266e-05
-1.33564039796705e-05
9.89310015750475e-07
-8.29269383414466e-06
-1.72874789740539e-05
-1.58430595349664e-05
-4.66290388273649e-06
1.95909155703809e-06
-9.9958818698712e-06
-1.45826741051552e-05
-1.8667418847145e-06
-2.09549342815278e-05
-6.86208074392468e-06
-1.7563811693946e-05
-1.00977235381952e-05
-1.56639684648794e-05
-2.74162197337942e-06
-6.53139785870698e-06
-7.07776583322111e-06
-2.09603872631174e-05
3.98429947746262e-06
-1.6599362360293e-05
-8.20386320345734e-06
-1.2828756098889e-06
-1.8629696737212e-05
-1.13214404629455e-05
-1.02054868811272e-05
-1.87950759325679e-05
-1.84187997438758e-05
-1.09454124361453e-05
-4.89100715928235e-06
-4.05894441461548e-07
-1.39192137165514e-05
-1.39427523581687e-05
-3.27681453363926e-06
-1.02473034540057e-05
-2.10883867480118e-05
-2.61025546393811e-05
-1.40077378187328e-05
-1.83864306283915e-05
2.30792304355738e-06
-1.83051232662763e-05
-2.23469417892125e-05
2.34230267376494e-06
-1.07760257721985e-05
-1.65708093728684e-05
-1.89044325840937e-05
-7.45071302880864e-06
-1.58741661171291e-05
2.46383440893346e-06
-4.72171354343875e-07
-1.30817882362392e-05
-1.33693385178868e-05
-1.7282739442845e-05
-9.014726468261e-06
-2.4538504336539e-05
-1.57000997940989e-05
4.90668452179425e-06
-8.16722020198842e-06
-1.09834279540667e-05
-8.60261634730432e-06
-4.28598291536385e-06
-1.76474975361661e-05
-1.20349553254651e-06
-2.10779096777111e-05
-7.50622805731897e-06
-6.92350808571648e-06
-6.39284242489601e-06
-1.2637809644528e-05
-6.89158384186497e-06
-1.00333872156818e-06
-1.52310254258957e-05
-5.09325678617556e-07
-4.98742816435628e-06
-2.08652612391073e-05
-2.37883958529186e-06
-3.10347774756608e-05
-7.61999112287644e-06
-6.40817330159532e-06
-1.11606401269557e-05
-8.97477211611484e-06
-8.49573414773734e-06
-1.08183220166672e-05
-1.3475000292627e-05
-1.40490142276593e-05
-4.52417289642233e-06
-8.70141175475536e-06
-2.15355153892535e-05
-1.24465615901202e-05
-1.66944160611019e-05
-1.36114369393452e-05
-1.72669157897403e-05
-1.58037220355096e-05
-2.49008246064526e-05
-6.37555918481891e-07
5.21812917818387e-06
-1.79767700330733e-05
-6.33345946735157e-06
-1.51674473590593e-05
-2.00462427341311e-05
-9.97267994945234e-06
-1.36855629618037e-05
-1.62031211760454e-05
-1.45271050412635e-05
-1.05365785405452e-05
-2.24828735737132e-05
-2.20691359646531e-06
-3.35881179121945e-06
-1.2851465352637e-05
-1.09465626151647e-05
-1.10516865429033e-05
-1.22113862885167e-05
-1.31142709189864e-05
-1.85342446070675e-05
-1.4304565889679e-05
-2.1146710700578e-05
5.41404729237826e-06
6.64260382499352e-07
-1.34215622496232e-05
-2.10180058195334e-05
-8.8850341576946e-06
-6.28545725640323e-06
-2.02422756927765e-05
-1.96276583524796e-05
-9.36311649409076e-06
-1.77635666701827e-05
-1.34172325435546e-05
-4.72275814958186e-06
-2.33829916700563e-05
-2.14732049662499e-05
-2.10180485067628e-05
-1.7154698476403e-05
-1.13915521447381e-05
-1.23340756113171e-05
-5.11700038011182e-06
-1.61412864517426e-05
-1.90670223339881e-06
4.94481120529926e-06
-1.12204477282364e-05
-1.68535877652024e-05
-1.54914597981335e-05
-1.12099668502535e-05
-1.03252702329387e-05
-2.08253024423595e-05
-2.35821311157535e-05
-8.89789428650255e-06
-1.24161338530534e-05
-7.95955197721045e-06
-1.06765823287313e-05
-1.71654908435209e-05
-2.60882175828898e-05
-1.60987033860752e-05
-1.49205571818924e-05
-1.78569468518745e-05
-6.55038803552345e-06
-2.12699794427781e-05
-1.71206092625439e-05
-1.17999226991378e-05
-1.52020789345629e-05
-1.43945948635338e-05
-1.02799557915047e-05
-2.73543636395058e-05
-4.92344873765103e-06
-1.21778478241095e-05
-1.45009961807623e-05
-2.13140970986353e-06
-7.61978154423516e-06
-7.43912588511766e-06
-9.93483196766252e-06
-8.6043490540102e-06
-4.70686769974666e-06
-1.39838557380943e-05
-5.02703321463432e-06
-6.9371899643014e-06
-1.30446454988816e-05
-9.88072986611604e-06
-7.07517855655048e-06
-7.96710847769104e-06
-1.0982928222453e-05
-1.53925663030651e-05
-1.47438724793382e-05
-2.95443574927458e-05
4.7639130893049e-06
-9.25067148072301e-06
-4.42516091481828e-06
-1.69352008308043e-05
-2.42720846694195e-05
-8.37544675491153e-06
-4.83816387991233e-06
-2.85438455725806e-06
-1.0984140294573e-05
-1.39602031261241e-05
-1.42555569610567e-05
-7.23474648748355e-06
-1.61190195630471e-05
-9.25116017279795e-06
-1.51108739890771e-05
-6.70996823502171e-06
-7.90373460571613e-06
-1.91249566309292e-05
-1.02505813784684e-05
-1.69831419929986e-05
-1.3798954663974e-05
-2.10752939241338e-05
-2.31066585354498e-05
-4.34416537849351e-06
-1.0800129901574e-05
-1.93359598950346e-05
-1.87995174749555e-05
-8.80416266619247e-06
-5.3493278689711e-06
-8.09323548609436e-06
-9.06897700138037e-06
-1.30204848782275e-05
-2.00901991045386e-06
-1.1942361203535e-05
-4.07692395501394e-06
-1.11440374925557e-05
-2.53353962747254e-05
-1.47743541963728e-05
-8.91850176498432e-06
-1.16739955334109e-05
-1.9170107577064e-05
-9.96816790738809e-06
-3.95195056243379e-06
-7.29709777529276e-06
-1.82782132848173e-05
-7.03901576814771e-06
-9.26004926065532e-06
-1.84328643369279e-05
-1.88276740117648e-05
-1.17040631698759e-05
-1.87495108188031e-05
-2.01518217641063e-05
-4.28544393691618e-06
-2.59789920505528e-05
-1.51469696426321e-06
-1.60042680978696e-05
6.81767223399292e-06
-1.47618070563812e-05
-1.28616204657346e-05
1.0657512492897e-06
-1.09575982659387e-05
-2.22698849620347e-05
-4.02220795145212e-06
-7.38089944819361e-06
-1.04511796705167e-05
-1.44725134304382e-05
-1.11898529620812e-05
-1.37680566501198e-05
-1.82208016440021e-05
-8.70375226095418e-06
-1.0017371538158e-05
-1.23401313333525e-05
-1.26039129469383e-05
-1.51691355553752e-05
-1.67626336178182e-05
-7.06258799982148e-07
-1.01693498354448e-05
-1.57712935981217e-06
-1.54119641508757e-05
-1.56282917608628e-05
-1.72384722450477e-05
-2.23254141886802e-05
-1.53232487559636e-05
-1.5335127602302e-05
-5.03753855986695e-06
-7.55837381401323e-06
-1.76085312302496e-05
-1.10611912702688e-05
-7.41751853251491e-06
-8.96737211141271e-06
-7.68609884382838e-06
-1.39555331579914e-05
-1.03444470102552e-05
-1.23116080731732e-05
-2.21337310806578e-05
-1.86650395363537e-05
-1.49389282603693e-05
-2.39943602394328e-05
7.68350757986102e-07
-1.84378678019794e-06
-8.15008896327351e-06
-1.40138279378914e-05
-7.58533148258093e-06
-1.70541372532933e-05
-9.83771858635388e-06
2.87151342533571e-06
-6.91493877298265e-06
-6.39852175147439e-06
-9.36619600267151e-06
7.01124914100727e-06
-8.66040253213211e-06
-1.04449681941967e-05
-1.47022691773522e-05
-1.92691975565309e-05
-1.11300963302462e-05
-3.28236907634684e-06
-2.28031645748621e-05
-1.90770551621989e-05
-1.12157673322263e-05
-1.78054405251521e-05
-9.34192021947623e-06
-8.34913633527682e-06
-1.37767850745423e-06
-2.67701360576671e-05
-1.26654811351269e-06
-3.27730712520809e-06
-6.23912764104524e-06
-8.37181750726948e-06
-1.06689057909739e-05
-1.0338668656619e-05
-2.55132393963402e-05
-1.47296031220664e-05
-7.60098870249364e-06
-6.20086997761616e-06
-1.19769118954823e-05
-5.3450093724755e-06
-9.41841400924748e-06
-2.48653054055131e-05
-1.32888959960452e-05
-5.30089699783177e-06
-9.63066115075663e-06
-5.88222507434478e-06
-7.85046157085942e-06
-2.32718483532034e-05
-1.04066898065194e-05
2.55582982467113e-06
-1.84612609112439e-05
-2.06248275145846e-05
-1.34668357252497e-05
-1.30576834414233e-05
-2.46472043163939e-05
-6.0471495568227e-06
-7.30475840785794e-06
-1.66281941725238e-05
-1.22063694696332e-05
-1.02955388798424e-05
8.78833920701689e-06
-1.58002012888272e-05
-1.59929035677107e-05
-4.17770340387833e-06
-1.20370835993861e-05
-8.45792127844309e-06
-1.72004598168933e-05
-1.2653506549029e-05
-2.13878865249679e-05
-1.94045963552766e-05
-1.36796022259336e-05
-1.03091892340434e-05
-8.41482580513226e-06
-3.3097148867614e-06
-2.03997803652562e-05
-6.34229630739633e-06
-1.11868298674921e-05
-2.69607082890757e-05
-1.11213410324888e-05
-9.23391869653457e-06
-1.04863295996335e-05
-2.5143551527553e-05
-1.72790189084669e-05
-1.11683693823091e-05
-2.60564898557183e-05
-2.06366459903554e-05
-1.06533945125747e-05
-1.30997165275019e-05
-2.18202390625172e-05
-1.61274814420198e-05
-9.05854714165435e-06
-1.48918046480884e-05
-1.04634264679658e-05
-5.76495688397243e-06
5.27817836450868e-06
-7.77514581232639e-06
-1.90808156305814e-05
-1.11346563628055e-05
8.45659276016517e-07
3.85300373791812e-06
-5.30404959391629e-06
-3.61636254563418e-06
-1.19796696033871e-05
-1.95943175496679e-05
-8.30945422917375e-06
-3.20930165282095e-06
-1.01710544597001e-05
8.79571982759427e-07
-1.75545836187298e-05
-1.64975682716644e-05
-1.03614024807884e-05
-1.05746953887084e-05
-1.16812553924323e-05
-1.46706500597664e-05
-2.971284390391e-05
5.0714963730676e-06
-9.33698916564873e-06
-1.8241199235535e-05
-4.28607614957763e-06
-1.36805631718147e-05
-1.68307069531694e-05
1.3773195050407e-06
-2.01714737070698e-06
-3.1351240208746e-06
-8.57637270819042e-06
2.19479700533052e-06
-3.33504868163279e-06
-1.74160816447773e-05
-1.01962867085853e-05
-1.11062348944142e-05
-1.05615037509783e-05
-5.91860434147244e-07
-6.13287812718181e-06
-1.89065804926261e-05
-1.0735767647252e-05
-1.21789297940449e-05
1.48436855227023e-06
-1.25849478940823e-05
-1.34090981539699e-05
-1.54854085946667e-05
-2.96997196918955e-06
-1.73637629251491e-06
-1.86883529264003e-05
-1.6246376582679e-05
-9.94529274192518e-06
-1.57616788697011e-05
-1.08803936249738e-05
-2.02139956313506e-05
-9.47786296195409e-06
-4.0383525681388e-06
-1.75269063456913e-05
-1.73079108920408e-05
-3.8118853369546e-06
-8.28885753803649e-06
-8.26970395935588e-06
-1.01612247205149e-05
-3.09796017880258e-06
-9.29614858997509e-06
7.43830548460333e-06
-7.68217084918372e-06
-1.15010262493538e-05
-7.33755446151674e-07
-1.83206572614602e-05
-1.33239042202061e-05
-1.64438222272527e-05
-1.30088146623559e-05
-2.03625920389623e-05
3.22538949733302e-06
-8.53520734919471e-06
-7.29592504025806e-06
-6.53121264252177e-06
-3.67776653415789e-06
-5.59565854405464e-06
-1.31086208187865e-05
-1.94894316622343e-05
-1.10715103789193e-05
-5.49371985114723e-06
-9.17236341755592e-06
-1.72491346797021e-05
-5.03135554718845e-06
6.26261675281248e-06
-9.60211015347726e-06
-1.53400911596314e-05
-1.3453601249068e-05
-1.53695040881282e-05
-1.11649873717103e-05
-1.0040096255735e-05
-5.10019319297484e-06
-2.76679307954103e-05
-1.06459399029437e-05
-1.52645416043906e-05
-1.34865732374813e-05
-8.03595684552113e-06
2.23869388071951e-06
-2.17865636468187e-05
-8.4084747623924e-06
-1.28127667916684e-05
-4.22909516301783e-06
-6.05746750656066e-08
-7.782536055712e-06
-1.65696717555216e-05
-6.05581793743735e-06
-7.21180656059482e-06
-1.1828238816433e-06
-1.13395515543012e-05
-2.58261895791135e-05
-1.94974426091355e-05
-8.03767387960134e-06
-6.71085423868442e-06
-7.90599358669937e-06
-1.38206198218624e-05
-1.4101187210379e-06
-3.22688968891321e-06
-1.92328632794923e-05
-1.49485345913377e-05
-4.18194895300111e-06
-1.04241703149358e-05
-2.0467758939709e-05
-8.21211660937739e-06
-1.83396670013071e-05
-5.45693645195707e-06
-1.00418189822534e-05
-1.18116649217018e-05
-1.16470931681397e-05
-1.67760849830018e-05
-9.84363118974185e-06
-4.01474867287047e-06
-1.13712538981527e-05
4.43342978578022e-06
-1.71888033707561e-05
-9.34166578323447e-06
-2.30477676550017e-05
-2.13131504672663e-05
-1.90162796916912e-05
-1.05995370243352e-05
-3.77569514637899e-06
-1.51196496105178e-05
-1.253632042451e-05
-1.14722044980885e-05
-9.76217605080504e-06
-4.63493335524064e-06
-9.30743564797302e-06
-2.11365057299332e-05
6.61091486700754e-06
-4.68154660043792e-06
-1.09021418496087e-05
-2.92549249157237e-06
-1.02356914437236e-05
-1.37004081987257e-05
-1.02648889069179e-05
-2.57083254073575e-07
-1.33901607009772e-05
-3.0731217084568e-06
-1.92986158719718e-05
-2.24738927948618e-05
-9.18674683454888e-06
-6.27438389761265e-06
-1.02176270981072e-05
-5.51311692195929e-06
-1.02119716348882e-06
-7.10723807557862e-06
-2.13586682588085e-05
-1.52047971558897e-05
-1.52816040241669e-05
-1.8712525655378e-05
-2.4988247722452e-06
-7.58866587453502e-06
-8.61244928754162e-06
-1.70457476704772e-05
-8.07382078356287e-06
-1.54568207096982e-05
-1.20420748637345e-05
-1.67754420008009e-05
-2.32407335429239e-05
-2.74573053200587e-06
-2.0005541976745e-05
-1.72893504594217e-08
-6.72973235578865e-06
-1.26755834999859e-05
-7.49515685190908e-06
-1.07447641500867e-05
-1.78527061063426e-05
7.74260452549231e-07
-8.58907983232931e-06
-1.51777341396225e-05
-1.64957917005614e-05
-1.51328307718937e-05
-5.17352851689839e-06
-3.43335999945841e-06
-1.04814279845491e-05
-1.08064738814748e-05
-1.04327330958009e-05
-6.81827960859168e-06
-8.72101618620277e-06
-2.09444805695694e-05
-1.44186528226577e-05
1.73975927092698e-07
-1.63367247382734e-05
-1.18886824065595e-05
-6.04884328456263e-06
-4.80739087593911e-06
-1.20237445210942e-05
-2.0049457999801e-05
-1.31515592326083e-05
-7.51579304048387e-06
-2.72561259259964e-05
-1.07909473756311e-05
-2.70458157284357e-06
-8.40124558289608e-06
-2.52630950950277e-06
-8.44229475281201e-06
-1.30956371721389e-05
-4.63934247731403e-06
-1.59732446856962e-05
1.21602316422622e-06
-1.48983841193313e-05
-1.49109815804475e-05
-1.47199718479375e-05
-8.14356100343367e-06
-2.81664735830949e-05
-1.37891390527925e-05
-2.35217577274469e-05
-1.92881547342737e-05
-2.39513906168557e-05
-1.98507001320916e-05
-6.84553032775596e-06
2.28583727643949e-06
-6.31327953795912e-06
-1.17950670261656e-05
-2.21356389518351e-05
-7.66896209969439e-08
-5.7249775789254e-06
-5.57447593052819e-06
1.17796155928222e-06
9.00184339996846e-07
-2.66626016304402e-05
-1.42412699554634e-05
2.81741819982436e-06
-1.65348168390287e-05
-2.32536498595353e-05
-2.10767317661357e-05
-2.20943814233232e-06
5.44113337971084e-06
-1.23252651281964e-05
-1.90283922340039e-06
-1.30049600581091e-06
-9.11231024815584e-06
3.9276821181439e-06
4.77734383411367e-06
-1.76008219271569e-05
3.31448534250285e-06
-1.1521926249822e-05
-9.76485610421216e-06
-1.32442136559564e-06
-1.22237860028014e-05
-1.71549092728052e-05
-1.32832059062759e-05
-1.73072516485832e-05
-2.14326922727374e-06
9.54871803038193e-07
-1.85456737066543e-05
-2.45014005928211e-05
-2.19339279332407e-05
-1.26045640247236e-05
-1.29920766456425e-05
-4.17037448225225e-06
-1.30268961411169e-05
-1.13469580476666e-05
5.11761366515945e-07
1.15846261555199e-06
-1.58498401371091e-05
1.11546653237165e-05
-1.17225778567876e-05
-7.94656941478132e-06
-6.38623273617953e-06
-4.80077993849677e-06
-7.49915779253153e-06
-1.47225440268695e-05
-2.07612999512952e-05
-1.75735607295394e-05
-9.24062359351071e-06
-9.59237122516913e-06
-1.96955805134577e-05
-1.72920640559795e-05
-1.38200186406193e-05
-2.06356716761907e-07
-1.71897972451075e-05
-1.56336232635503e-05
-7.62039059742167e-06
-2.1155674518758e-05
-7.62185994674732e-06
-1.8208685845873e-05
-1.34168255207785e-05
-6.15955413513498e-06
-1.28222808217303e-05
-9.80773263606118e-06
-1.41087586037594e-05
-1.26497105229726e-05
-1.9057872915199e-05
-2.25100865634482e-05
-2.25175902642906e-05
-1.33867647155232e-05
-1.50201788119259e-05
-2.12910668077467e-05
-1.10432498758717e-05
-4.15984114455709e-06
-1.81685137228709e-05
-1.20588018096598e-05
-2.0664034950913e-05
-1.37134083841743e-05
-1.44844057827361e-05
-1.70444900253189e-05
-7.53876806723176e-06
-1.12723743208231e-05
-1.33224183870769e-05
-2.17082289810571e-05
-1.19884577753946e-05
-1.00221170418915e-05
-1.2744707289551e-05
-2.65258863915613e-05
-6.26463401476476e-06
-7.87319578462044e-06
-2.11367012420789e-05
-2.70605726189207e-06
-9.25734832753401e-06
-9.55580956267318e-06
5.98015602547478e-06
-1.12808810720651e-05
-9.35270414404936e-06
-7.15756014831786e-06
-1.43651250065817e-05
-1.41685330648101e-05
-1.42650250154812e-05
-6.9473327391744e-06
-8.02156693861027e-07
-3.38917476012319e-06
-1.23333622375806e-05
-1.14828210584332e-05
-2.71948294029189e-05
-1.13439432792699e-05
-1.56279515427742e-05
-2.43895086381613e-05
-9.99798128202751e-06
-1.97820282748558e-05
-6.26427518759268e-06
-1.99787954973982e-05
-8.81579370594021e-06
-4.35056024727669e-06
-2.26489588786215e-05
-1.01677886914176e-05
-3.4543115019637e-06
-8.37138992313722e-06
-4.44877688298056e-06
-2.26992027623586e-05
-1.31947079368321e-05
-7.38866755045175e-06
-5.91386297182303e-06
-8.82371740029019e-06
-4.69555689965125e-06
-2.05748151668277e-05
-1.61906800744816e-05
7.32281206832936e-06
-1.57085259925318e-05
-5.36669391114489e-06
-1.50376573160763e-05
-1.54865350537696e-05
-1.03727474057803e-05
-1.60935481199933e-05
-4.78456931572611e-06
-2.04753224869596e-05
-7.82831387624846e-06
-2.86969088206744e-06
-1.31987005697182e-05
-1.90510181014782e-05
-2.43133525533715e-05
-5.04412021942934e-06
-6.38417669484896e-06
-1.93984359763118e-05
-3.17872655017709e-05
-2.20140265571175e-05
-1.57645490524613e-05
-1.65948824686503e-05
-1.31972155417298e-05
-1.73771619427149e-05
-8.09015503836537e-06
-1.45692550838956e-05
-2.514234684567e-05
-2.75644529528775e-06
-9.04640016023789e-06
-2.1847359720135e-05
-2.52244103136233e-05
-1.94028568776562e-05
-1.77520354425869e-05
-1.066710506078e-05
-9.47264881700503e-06
-1.77417095040138e-05
-9.41464446194039e-06
-1.1379493439418e-05
-2.07532370268285e-05
-1.03934349151834e-05
-1.21429155800112e-05
-2.41292705157856e-06
-2.264550353034e-05
-2.22036225799191e-05
5.67655276965224e-06
-7.19843761231712e-06
-6.90195124003171e-06
-1.51031935023457e-05
-1.55935123279897e-05
-1.03123633320184e-05
7.24898995957604e-06
-9.42500573705853e-06
-1.30926367816699e-05
-7.15379494680173e-06
-3.13497941424231e-06
-1.64096673712335e-05
-1.74011100184962e-05
2.79276391942162e-06
-6.07969495791608e-06
-3.31200991484724e-05
-1.81619804577682e-05
-7.95261369763058e-06
-8.49909177481156e-06
-9.56826738955476e-06
-2.3272078130984e-05
-1.49614872532058e-05
-8.86190232010324e-06
-1.68600389277831e-05
-2.19650006889704e-05
-1.13031763830397e-05
-4.12906210577839e-06
-1.37719724719486e-05
-1.73773945965003e-05
-1.22665401097414e-05
-6.70382926782394e-06
-1.20509617260601e-05
-6.82957629250718e-06
-9.56743606243071e-06
4.28763555627083e-07
-2.45230629505955e-05
-5.6045480052549e-06
-1.19393557064219e-05
-1.989093494193e-05
-1.6939160429523e-05
-1.05877252369477e-05
-4.11878677462375e-06
-5.80757730484398e-06
1.14171462648683e-06
-8.68422299772924e-06
-1.83753145178725e-05
-5.54757933674742e-06
-8.87954824487367e-06
-1.67462834700111e-05
-5.21395940554585e-06
-1.31576015610042e-06
-6.78314917772952e-06
-2.24143459217934e-05
-8.72892541455667e-06
-1.3644333488017e-05
-7.70965392197341e-06
-3.17105920450489e-05
-1.20737357110065e-05
1.27335067560722e-06
-1.47855096712826e-05
-2.14437824258284e-05
-5.20905701991941e-06
-1.25927529729145e-05
-1.5530368859456e-05
-9.54699572952572e-06
-7.98600027060693e-06
-9.44969795028455e-06
-3.92890773484113e-06
-9.29233043501169e-06
-8.20852914816341e-06
-1.21471959784712e-05
-1.16076367991804e-05
-2.02932571755442e-05
-1.04665649786306e-05
-1.96368924586054e-05
-5.96359394067695e-06
-1.35380159267652e-05
-1.71700457432626e-05
-6.95582194573547e-06
-4.23323487821859e-06
-1.91689669475803e-05
-1.70174578809552e-05
-1.45429330856384e-05
-1.38993061194176e-05
-3.30549071931686e-06
-1.38707756375478e-07
-1.57182249529889e-05
-1.43077608788409e-05
3.10892267826715e-06
-1.79559630334439e-05
-5.81073341924509e-06
-5.51217689168821e-06
-6.1796121343258e-06
-1.97506029261166e-05
-1.81068344325575e-05
4.78073188810116e-06
8.33161932874771e-07
-6.86288481774314e-06
-2.04372058505342e-05
-6.2289797800163e-06
-1.74936428570734e-06
-1.0145870872305e-05
-1.09228891530925e-05
-8.6511538355019e-06
-3.30364124179727e-06
-4.4083804757369e-06
-3.16367845306758e-05
-6.11558188796519e-06
-1.68693447035081e-05
-1.09794859285152e-05
-1.37367375700421e-05
-3.15161528251899e-06
-1.24078373611147e-05
-7.71935223828225e-06
-7.13743181421472e-06
-8.72798427456512e-06
-1.79488827721589e-05
-7.75287316591475e-06
-1.92536488225814e-05
-6.68904145048934e-06
-3.28757387333186e-06
-1.3655099282104e-05
-1.48430660152519e-05
-1.3307486352464e-05
-1.62133199402349e-05
-9.27427901305165e-06
-1.65450113798075e-05
-1.94399967376866e-05
-1.64009309387343e-05
-1.62270618523193e-05
-9.41750869872607e-06
-2.46512222926329e-05
-7.78679742862271e-06
-2.09793488807159e-06
-1.92583782462825e-05
-7.09079347054989e-06
-5.90491789648601e-06
-1.22149008690121e-05
-2.78763603440958e-05
-2.54777315222628e-05
-9.1577940175511e-06
-1.30205962962413e-05
2.50251644428357e-06
-1.30095448596083e-05
-2.44545930486455e-05
2.66226048573251e-06
-4.40117766413454e-06
-5.75699037429937e-06
-1.72485813995949e-06
-1.64322635214461e-05
-1.11728571382127e-05
-1.285902712314e-05
-6.05140057282259e-06
-1.19707323482737e-05
-9.02508429300144e-06
-1.20110032592836e-05
-2.10397735844765e-05
-9.61330560952984e-06
-2.08763613938434e-05
7.84211041860456e-07
-4.16552245237026e-06
-5.88322196918845e-06
-2.75479929163981e-06
-2.02862865809989e-06
-4.4123676981452e-07
-2.11725872753698e-05
-2.27995151350872e-05
-7.71472153992758e-06
-2.04554872897841e-05
-1.10668152310758e-05
-1.14013696661552e-05
-1.30431392721923e-05
-1.78840325447719e-05
-2.05567121463199e-05
-1.07937908408797e-05
9.48042512907727e-07
-1.32325649402451e-05
1.22653978346421e-06
-1.0177221003374e-05
-2.31283939361711e-05
-9.99967908704626e-06
-4.11093231793669e-06
-4.15086573863392e-06
6.23894887283932e-06
-6.73619667768734e-06
-1.85606638216267e-05
-2.5817286025613e-07
-1.37311858915243e-05
-1.30105724799145e-05
-2.05030544329236e-05
-5.27372277502519e-06
-3.99946549135726e-06
-1.44346581901635e-05
-1.46036406459905e-05
-1.04366740889889e-05
-7.40071851980409e-06
-8.42595162651268e-06
5.3668577833734e-06
-1.02637758177855e-05
-1.33816665155884e-05
5.2942820533263e-06
-2.74195493672965e-05
-1.50787053551843e-05
-1.62444006665676e-05
-1.67344827128256e-05
-1.63456353394194e-05
-1.57955656917407e-05
-1.82854783943858e-05
-9.56510244206197e-06
-4.86361898868003e-06
1.19209671335732e-07
-4.04229759921886e-06
-5.44141438803016e-06
5.65065334947981e-06
-6.39724269511856e-06
-1.9448006262395e-05
-8.62876974445694e-06
3.64146441554156e-07
8.36277667099049e-06
-9.44769808936118e-06
-1.94028188298201e-05
-5.34327454060924e-06
-4.64520470448252e-06
-1.83171732048931e-05
2.22535596982571e-06
-1.14481022377921e-05
-1.34487734341506e-05
-8.83944185610637e-06
-9.9340027428825e-06
-1.35931589119788e-05
-8.86503856854007e-06
-9.60282378697466e-07
-1.12391575576272e-05
-1.53025782290295e-05
-1.67950492305221e-05
6.44253137668282e-06
-4.17508127178911e-06
-1.55922261670551e-05
-2.09699449953228e-05
7.25119796894248e-08
-1.04066892862346e-05
-1.56191974827029e-05
-1.62874494105051e-05
-1.74009528070183e-05
-7.4961484961834e-06
-1.66491793065107e-05
-6.19320776315373e-06
-3.56205984070299e-06
-1.95247270060791e-05
-2.26778571264646e-05
-1.0985009030351e-05
-1.80801423882742e-05
-9.11068901509381e-06
-1.15262628911395e-05
-1.26970965174948e-05
-1.47371958594122e-05
-1.35736936523679e-05
-2.41616913674739e-05
-1.4297264528709e-05
-7.75333827233883e-06
-7.81691766693891e-06
-1.01566973650956e-05
-3.07460550961749e-06
-2.15350698621806e-06
-2.95332799507916e-06
1.0320804174381e-06
-1.21706348408262e-05
-3.65692904759479e-06
-3.8114286584897e-06
-4.32801120060429e-06
-5.65595707891666e-07
6.76313830475622e-06
-9.81735110904585e-06
-1.59566246208235e-05
-1.17451216611664e-05
-1.44218458683541e-05
-1.16926303633844e-05
-9.77159688458618e-06
-9.72828404482094e-06
-4.95749231310279e-06
-9.53938607468179e-06
-1.59096753418909e-05
-1.04673379799601e-05
-1.66946189683082e-05
-1.65227140238696e-05
-3.52048667323394e-06
-2.170662583623e-06
-1.7119366932243e-05
-1.36494892107691e-05
-1.85852715674184e-05
7.94487955098254e-06
-5.01480344054942e-06
-7.06901502937713e-06
-1.31122771621973e-05
-7.68047217754595e-06
-4.44927223665569e-06
-1.08791048686773e-06
-1.42428494890482e-07
-9.48172067985737e-06
-1.66023926752922e-05
-1.18808870526194e-05
-4.51237050788066e-06
-7.1566984332312e-06
-2.17332472623489e-05
-2.10381271050641e-05
-7.37533984175753e-06
-1.43951964276597e-05
-1.22957888681612e-05
-1.4606144774068e-05
8.89488516052271e-07
-1.53409762635843e-05
-6.36089061944873e-06
-9.08873601134213e-06
5.31280038299203e-06
1.44963628091828e-06
-3.64773004292542e-06
-6.36553885183483e-06
-1.53910507760827e-05
-6.97834521258291e-06
-7.20020135536698e-06
-2.3374919805014e-05
-8.46906684875022e-06
-1.7837459451937e-05
-5.84441316823892e-06
-1.16121424879708e-05
-1.10857646320211e-05
-8.88060180348509e-06
8.70992489725001e-06
-9.57657878168826e-06
-1.99897445239493e-05
2.21932698754585e-06
-1.31307080770383e-05
-1.55899123990819e-05
-1.80146101745831e-05
-1.32487575582705e-05
-8.14796528799988e-06
-1.01873078384092e-05
-7.73121931553695e-06
3.36945690734904e-06
-2.0550393088593e-05
-2.11302650464071e-05
-1.10875889262052e-05
-1.87255894124576e-05
-9.53289563242718e-06
-1.30865120139313e-05
-6.1805900742148e-06
-2.01503204413456e-06
-1.00074056447504e-05
-7.22620275457373e-06
-2.23893852315123e-05
-1.19599397709619e-05
-1.16016047643845e-05
-1.94314507479881e-05
-1.06502850522911e-05
-6.5916430789908e-06
-1.89194004881155e-06
-9.7296518613403e-06
4.59212339201109e-07
-3.29715430330548e-06
-9.94296499924993e-06
-1.76931727263176e-05
-9.50539712671027e-06
-1.4530187215288e-05
-4.5830573097291e-06
-1.35201560392567e-05
-1.54750021354643e-05
-1.12038239657088e-05
-5.00752146582456e-06
-1.84803845778713e-05
-1.40620839693125e-05
-1.53207534227114e-05
-1.28077734138478e-05
-7.95807987115829e-06
-1.37746706873122e-05
-1.71036129900462e-05
-1.92287499832567e-05
-1.59866115128324e-06
-4.86819140838297e-06
-2.12721116051931e-05
-9.37428078758541e-06
2.01952721740148e-06
-8.65187239675543e-06
3.29855003543013e-06
-2.15444729887462e-05
-1.42390329940834e-05
-1.01943359411334e-05
-1.15661771155756e-05
-5.75660691862209e-06
-2.10330539413904e-05
-5.70030446345395e-06
-6.28173249701792e-07
-2.57729725236361e-05
-1.46101967349944e-05
-1.2872167744289e-05
-2.00818529548468e-06
-2.45168393899888e-05
-4.7677811479554e-06
-5.62649593423136e-06
-4.36321412111423e-06
-1.02906854769182e-05
-2.16549344959159e-05
-1.64126229761507e-06
-5.27744807940397e-06
-2.59281370683769e-05
-1.0973943474516e-05
-1.3603207986481e-05
-4.25534753929233e-06
-2.04945696554864e-05
-9.08650737732395e-06
-1.43932970192039e-05
-1.20859889433769e-05
-8.96112798961927e-06
-1.65228878924412e-05
-2.86396917541951e-05
1.42011115458698e-06
-2.91356290129833e-06
3.11847716256431e-06
-9.41897237337526e-06
-1.54262257575076e-05
-1.29855632888453e-05
-8.45521850177528e-06
4.09181234424929e-07
-5.54087496851161e-06
-6.33092662910421e-06
-1.55826162328613e-05
-1.0203837671757e-05
-3.38447512152707e-06
-6.84583131599852e-06
-1.4313500305626e-05
-1.62328452961151e-05
-2.80498732093983e-07
-1.10418292248846e-05
-1.80118903990593e-05
-1.06526368492804e-06
-1.36283543833922e-05
-1.07129975213551e-05
9.41934153002601e-06
-4.38342879426675e-06
-2.46858923712117e-05
-2.89063041781068e-07
-2.09754518781818e-05
-8.91416704945185e-06
8.26005323856381e-06
-3.68671704557229e-06
-9.48925523821097e-06
-2.61673866123029e-06
-1.78266724693631e-05
-1.98385318229098e-05
-1.33312087637872e-05
-1.07128490605163e-05
-7.78316084327436e-06
-1.32088238918789e-05
-1.57279686472516e-05
-1.11842769382037e-05
2.65941407107671e-06
-9.15347865610146e-06
-1.10838961263265e-05
-8.80207069128844e-06
-5.57850431272049e-06
-1.23531580768345e-05
-1.10800195032705e-05
-1.3490540220553e-05
-5.22328693687047e-06
-1.73892390794172e-05
-1.73224822902019e-05
-1.03593647249295e-05
-1.09243769191173e-05
-1.37764459720413e-05
-6.21480147736548e-06
-1.26438642146471e-05
-2.03974731464633e-05
-2.09855170853113e-05
-2.04262576075997e-05
-2.25308177593735e-05
-1.0963892565106e-05
-2.29147407491225e-05
-1.90286637947437e-05
3.8721604492699e-06
8.24333528280422e-07
-8.43160505809516e-06
-1.43134357078563e-05
-3.53401391098737e-06
-1.84284534491406e-05
-1.42823364038047e-05
-6.55837387600811e-06
-1.3643037317654e-05
-1.69288655235268e-05
-2.10506359876668e-05
-8.06184801435651e-06
-1.85878128973317e-05
-1.01150492242107e-05
-1.1568704126287e-05
-1.74000209911858e-05
-6.539510380351e-06
1.73938214315805e-05
-4.69387626907308e-06
-1.34089743121023e-05
-1.45860652180412e-05
-2.07124288387836e-05
-9.63629506630358e-06
6.77924283028597e-06
-1.19127003089934e-05
-1.51002957070586e-05
-9.92391028713678e-06
-8.27108318639101e-06
-1.65546645690928e-05
-2.9110422706436e-05
-1.7585381914125e-05
-2.09691627964523e-05
-1.79395954113912e-05
-6.47057338359747e-06
-3.64998411633933e-06
-1.93059395976865e-05
2.38588555919742e-06
-7.35603051678445e-06
-2.19682238417501e-05
-1.3645293889281e-05
-8.07368595356831e-06
-7.16091229484222e-06
-1.44252730705018e-05
-1.48109908267194e-05
-2.29475947031307e-05
-1.12705033394055e-05
-3.34221060223128e-06
-9.27455477511667e-06
-3.97840769874799e-06
5.72690980651264e-06
-2.25496018576135e-05
-6.73795874216784e-06
-5.21718747135258e-07
-4.36420501126079e-07
-9.08419286467597e-06
-1.34396923076765e-05
4.45483300005101e-06
6.195916757191e-06
-1.02290828678007e-05
-2.36696934714271e-05
-8.7608197027472e-06
-2.90221705442876e-05
-1.26652307541954e-05
-2.0380237906851e-05
-1.51497387524491e-05
-3.88873106912383e-06
-5.49941255174074e-06
-7.43579982885718e-06
-7.79670511064461e-06
-9.54358631766361e-06
-1.65390648473481e-05
-7.93247266912194e-06
-5.86252192560657e-06
-1.03304773890459e-05
-1.83923148235814e-05
-7.15110228014652e-06
-6.63783405723641e-06
-3.49295642025587e-06
-9.4210366729565e-06
-1.17128400940158e-05
-1.34653895495139e-05
-1.03313861794979e-05
-9.51771409179384e-06
1.20125616760856e-06
-9.84653282088258e-06
-1.48515355120553e-06
-1.06205373152433e-05
-8.77462864585073e-06
-1.28800637443318e-05
-1.34596223094949e-05
-1.76349496207746e-05
-9.37635940452142e-06
-6.65731935962432e-06
-9.39466559455163e-06
-7.59621470944634e-06
-3.57310066139143e-06
-7.95648249320905e-06
-7.01512322975461e-06
-2.11449520311726e-05
-1.73999172717336e-05
-1.57066354524959e-05
-2.03037264503149e-05
-1.57301668388257e-05
3.29253053879376e-06
-1.18635608597053e-05
1.11577831582188e-05
-1.16363872429358e-05
8.52752705082463e-07
-6.57817385586925e-06
-6.39845122863988e-06
-1.64439690590653e-05
-8.00632083782651e-06
-8.53149929557018e-06
-7.68637897045864e-06
-3.35359699266707e-06
2.41310541111441e-06
-3.60410612239724e-06
-9.96125470609931e-06
-1.47647108395082e-05
-1.55534815640117e-05
-1.37249630095599e-05
-1.51998379851682e-05
5.59875933505728e-06
4.27227417021692e-07
-1.02423585949385e-05
-4.00839878956764e-06
-1.43583477882511e-05
-1.35376217934661e-05
-2.81686601160899e-06
-1.29742184760806e-05
-7.1917011274021e-06
-1.11096945912929e-05
-4.28434030868646e-07
-2.3277884551677e-06
-1.38556265044187e-05
4.08117945598634e-06
-1.84981372929068e-06
-5.39216875505646e-06
-1.18362176956337e-05
-1.25224376342374e-05
-1.23758759590547e-05
-1.43138930347188e-05
-1.8119443421168e-05
-1.07950670447355e-05
-8.50089772404548e-06
-5.50711417435773e-06
-5.46191969277664e-06
-7.23928306143523e-06
2.49063045248157e-06
-1.44757079524131e-06
-1.61947078865713e-05
-1.13049915021795e-05
-5.23184613537298e-06
-3.6293600188411e-06
-1.03630130048794e-05
-5.92760312611412e-07
-4.96584830439264e-06
-2.01652081390045e-05
-1.26466874984964e-05
-7.14824568240183e-06
-5.35053826596887e-06
-1.99408259281114e-05
-1.76012106671745e-05
-7.15764209975163e-06
-1.72056479711545e-05
4.4314742374105e-06
-1.61984819618155e-05
-8.107510503712e-06
-3.49049963738853e-06
-2.14761830809288e-05
-8.76330057082721e-06
-3.55870701604991e-07
4.0609082957319e-06
-1.67009376139595e-05
-1.36743006411855e-05
-2.32327402318458e-05
-1.60035199453092e-05
2.00128451182522e-06
-1.23199214539321e-05
-1.41321056214449e-05
-1.13681593777737e-05
-2.10281453197421e-05
1.54861693168898e-06
-7.66055213789412e-06
-8.81989531365594e-06
-3.0792118214414e-06
-9.55832739046827e-06
-2.0996158807283e-05
-4.03033866638781e-06
-1.99809092727149e-05
6.4733045781515e-07
-1.43376434108718e-05
-1.00718790794058e-05
-1.60733178180434e-05
1.77157645512954e-06
-1.00265710411593e-05
-3.97247898345228e-06
-5.25827291313425e-06
4.78093383082045e-07
-9.365968562168e-06
-2.5231672105081e-06
-6.27997947899035e-06
-1.47571461520329e-05
-8.26817201294121e-06
-1.38557677039516e-05
-1.56179479319754e-05
-1.34994986155962e-05
-7.3594744498115e-06
-2.27295832828612e-05
-1.38585869181197e-05
-1.13772543011612e-05
-9.21267036310244e-06
5.68801123115741e-07
-1.89640676520502e-05
-1.9142684623901e-05
-5.3350454039822e-06
-2.259469366713e-05
-1.2569533338366e-05
-5.61042075992502e-06
-1.66405950997111e-06
-1.12187275538596e-05
1.65160217725354e-07
-4.35624044230818e-06
-1.35417708501015e-05
-1.57240229139962e-05
-7.30630213696126e-06
-2.60964401573676e-05
-1.50911315341351e-05
-1.6561789140539e-05
-2.08867919856917e-05
-4.81730841367316e-06
-2.61034321957862e-05
-1.8994586895955e-05
-1.55470088644569e-05
-2.45249890245924e-05
-5.18208814265287e-06
-1.0766322516578e-05
-6.61123799539828e-06
-1.67432833692958e-05
-1.45687273860961e-05
-1.32768525927867e-05
-7.66045780032552e-06
-9.89626140925918e-06
-2.01003816406211e-05
1.71368565671922e-06
-9.79602485443831e-06
-1.2091735625608e-05
-9.63063418841786e-06
-1.54770426878815e-05
4.55372808740959e-06
-3.3350062150349e-06
-2.08687687942921e-05
-1.03121699149253e-06
-1.37974164384388e-05
-1.38561151878838e-05
-7.42620810239507e-06
-8.93072627979274e-06
-1.39952788042704e-05
-6.295894259862e-06
-1.19947556364829e-05
-2.03092701247381e-06
-1.70139866773421e-05
-2.28509094867181e-07
-1.0387323912237e-05
-2.81978300160712e-05
-1.3468135084267e-05
-1.57201474827569e-05
-5.11990838878122e-06
-3.45284567911229e-06
-1.82268375941855e-05
-1.80130884034236e-05
-1.52356719188952e-05
-1.27137819696252e-05
-1.36446585712902e-05
-9.70543991615296e-06
-1.96347765429319e-06
-2.42608623471782e-05
-1.92030362448751e-05
-1.76831179197534e-05
-3.03608444147178e-06
-1.15820248709445e-05
-3.95527190573136e-06
-1.31757605978095e-05
-9.37597377240314e-06
-1.18211573201149e-05
-1.15537365720459e-05
-7.80124180624649e-06
-2.18099177656575e-05
-1.00483870049689e-05
-9.28815078880266e-06
-2.43501086603272e-05
-2.23444684744924e-05
-5.04703216943609e-06
-1.39293337125363e-05
-1.38623301153925e-05
-4.38629918134013e-06
-2.89359336745512e-06
-1.1559382732833e-05
-1.64612214055975e-05
1.87483946877651e-06
-1.57554008560199e-05
-1.38752412980867e-05
-1.33490665886402e-05
-2.231591183592e-05
-1.59550377580711e-05
4.60102139870092e-06
-1.40002358705785e-05
-1.82884117685845e-05
-1.49993463074449e-05
-1.21485296267536e-05
-2.51550091513279e-05
-1.62311598022904e-05
-1.1341512225442e-05
-1.74970177734094e-05
-1.42744602168764e-05
-1.5061430168651e-05
-1.45501904804537e-05
-2.42043874899152e-05
-1.47203860856469e-05
-4.6286700170465e-06
-2.86807491437715e-06
-9.14865153164253e-07
-1.36725265637451e-05
2.42890228927583e-06
-5.22314733959814e-06
6.37981854244509e-06
-8.23167828421037e-06
-1.68928108348467e-05
-2.08736381235092e-05
-3.54237486928575e-05
-4.03489254130993e-06
-7.66586671490359e-06
-1.01453213900187e-05
1.21389059365693e-05
-9.26087176127038e-06
-1.61717581709252e-05
-1.2151511435123e-05
-8.679405754801e-06
-1.44682029946982e-05
-1.46911076978823e-05
3.45939632388191e-06
-2.19460767870721e-05
-1.48329472831763e-05
-1.58853512479486e-05
-1.08136777405887e-05
2.12016294653702e-07
-1.63846157009303e-05
-2.45510208818702e-05
7.52038214793008e-07
-1.11153986153517e-05
-9.91927954740755e-06
-9.56771570535874e-06
-2.18463147728504e-05
-1.09853255839179e-05
-7.55134558079254e-06
-9.41642238757212e-06
-6.61837415305455e-06
-3.05222675656364e-05
-2.15475652623184e-05
-4.11270783967772e-06
-4.95510379694582e-06
-1.15755765715147e-05
5.95833059451076e-08
-7.31034483252608e-06
-2.46813117977839e-05
-8.24603888408206e-06
-6.89851474250929e-06
-1.45128353932714e-05
-3.04276105973242e-06
-8.03931425673106e-06
-5.49558461953498e-06
-8.53986892401715e-06
-1.53120189622739e-05
1.94904446430444e-06
-1.51795615870211e-05
-7.56832641627416e-06
1.15162539839566e-06
-1.06454930628743e-05
-1.85045396275962e-05
-1.21341415022996e-05
-1.26235521037913e-05
-7.23177399323075e-06
-1.32833846992258e-05
-1.55452035312602e-05
-1.6117026462845e-05
-1.49190128948718e-05
-8.60509254709381e-07
-7.68734765534883e-06
-1.62838366901782e-05
-1.88104485275241e-05
-4.00082023551404e-05
-1.69425656419607e-05
-1.579495844671e-05
-2.26740578993705e-05
-6.33208604249508e-06
-1.40155278955216e-05
-7.09867732161669e-06
-1.95727047363123e-06
-1.76544963757187e-05
-2.18049397292387e-05
-1.11281891744046e-05
-1.23023501605964e-05
-7.73985081963313e-06
-2.12941722058781e-05
-5.66046746081754e-06
-2.6923419307309e-05
-1.42119679134617e-05
-1.65251711266102e-05
-7.07940506827561e-06
-2.1249292104845e-05
-1.13460036634178e-05
-7.45473799458622e-06
-7.36808399173807e-06
-1.41671834214338e-05
-2.91390345455027e-05
2.35520018927247e-06
-1.19625562285899e-05
-6.36740213559543e-06
-2.07738926466909e-05
-1.49001316166826e-05
-1.30533713454048e-05
-7.14940941135294e-06
-1.35546923675932e-05
-1.2041880512682e-06
-2.12300464297119e-05
-2.06402513728845e-05
-1.36279844460937e-05
-1.21460887080651e-05
-1.82992231262348e-05
-1.8024511202518e-05
-9.25102958132147e-06
-1.68735061512334e-05
-1.48447148675386e-05
-1.24428701458565e-05
-5.70063398512112e-06
-1.70040694178712e-05
-1.65019396449469e-05
-7.91264106901039e-06
-5.08393553843755e-06
-5.41179042486953e-07
-7.67951140452869e-06
-1.75302517356365e-05
-4.16329097754874e-06
-5.88230161092949e-07
-1.04452315540966e-05
-1.734714761108e-05
-8.90505657258834e-06
-1.94859295139614e-05
-7.41373498163357e-06
-1.54700740233433e-05
-1.642512737915e-06
-1.88849740625798e-05
-7.11232150312224e-06
-2.60558663047418e-06
-4.12124427831371e-06
-2.1347790974428e-05
-3.75433542660425e-06
-2.12704136278242e-05
-6.4646566437162e-06
-1.37277959582627e-05
-6.94148879052346e-06
-1.38083509184319e-05
-1.72975164155803e-05
-2.0109850548284e-05
-1.99855023542634e-05
-1.01136869284472e-06
2.34005015945152e-06
-1.78805333859572e-05
-1.0721038953608e-05
-1.11167406131743e-05
-2.56563355130079e-05
-1.324447653804e-05
-7.23365446961108e-06
-1.89798344415635e-05
-1.79842129357731e-05
-1.8001420915593e-05
-1.21923234461651e-05
-1.555214833031e-05
-2.7855832301085e-05
-6.97089170813667e-07
2.25027472886092e-06
-8.20097313071696e-06
-3.20797484415285e-06
-1.95680390798895e-05
-1.35115359204564e-05
-1.55917508655829e-05
-1.83724547193326e-05
-2.47811799008522e-06
-2.25741649281817e-06
-1.57265359529195e-05
-1.68251021215738e-05
-1.83827075455861e-05
-1.26176122099415e-05
-1.6563088119955e-05
-9.49913699493595e-06
-2.47804586141248e-05
-1.11349265824323e-05
-4.42583375824049e-06
-1.55958953893612e-05
-1.01520879035307e-05
-1.54948877830271e-05
-3.21198765789009e-06
-4.24913684371449e-06
-1.81157404925761e-05
-8.48979625382227e-06
-3.06915712693688e-06
-1.70585685119064e-05
-1.70408122062443e-05
-1.11313697767927e-05
-5.4740292343243e-06
-2.43210065182039e-06
-2.27327068854134e-06
-1.65327662061045e-06
-7.18561571281674e-06
-2.1567804641682e-05
-1.82225698481435e-05
-1.59942126674209e-05
-1.63606168395283e-05
-2.97202157953752e-05
-2.24162493306551e-05
-9.5745862071765e-06
-9.12286688579064e-06
-7.41354913500547e-06
-1.27393263282496e-05
1.01319844134078e-06
-1.06935288592517e-05
-9.52616492681951e-06
-1.19481414385969e-05
-1.77248691017538e-05
-3.71842744514168e-06
-8.87729044851226e-06
-2.58661176709934e-05
-2.13852722423681e-05
-1.25465682958183e-05
-8.46473961254433e-06
-1.66906468923969e-05
-1.51476115323062e-05
-1.12844626020745e-05
1.06295234251718e-06
-4.58971413115893e-06
-3.0835331875649e-05
-1.12971778378079e-05
-1.43260684416061e-05
-1.56017919379179e-05
-9.64395525364505e-06
-1.13125238905235e-05
2.21902662563455e-06
-4.36973897388869e-06
-2.78887251195377e-06
1.18282549564433e-06
-2.51226138079427e-05
-2.15488771107224e-05
-1.62437821583454e-05
-1.07027736025876e-05
-2.31486119539046e-05
-1.1556443182084e-05
-1.919353613667e-06
-1.85789579218928e-06
-3.62625166391206e-06
-1.15936898554084e-05
-6.74931287126401e-06
-1.30133765801386e-05
-1.39389074895769e-05
-1.7706268953603e-05
-8.09211803059552e-06
-4.98667612729148e-07
-2.31971944873186e-05
-1.34907360966082e-05
-1.42961308380225e-05
-2.03680968622776e-05
-1.62062614323609e-05
-1.19368421479297e-05
-2.28864287002381e-05
-1.35100798898589e-05
-1.16328830339745e-05
3.80259211090809e-07
-2.02728815454665e-05
-2.28392453712298e-05
-4.48755455122272e-06
-7.44095755687459e-06
-1.99066504977271e-05
-2.87858824525502e-05
-1.65330527795447e-05
-4.11541854390022e-06
-1.87761803510972e-05
-2.04188817954477e-05
-1.79172367228055e-05
-2.4467626112052e-05
-2.64230878437761e-05
-9.10947766387065e-06
-1.43134168511344e-05
-1.15872691680422e-06
-9.98903519776898e-06
-1.65819666314812e-05
-1.98517721348919e-05
-2.07649563801172e-06
-3.982969474563e-06
-2.87279092774049e-05
-1.64932795924201e-05
-9.06152792903286e-06
-2.34696748878461e-05
-9.62446843975829e-06
-1.69645026812173e-05
-2.05473457715576e-05
2.73029753303727e-07
-2.59690554535268e-06
-1.18540971313371e-05
-9.06193027215115e-07
-3.704960075361e-06
-1.57855430010662e-05
-1.0743669145167e-05
-3.67700616813122e-07
-1.80225828539996e-05
-2.31896788642545e-05
-2.24596890791734e-05
1.82664556689259e-07
-1.45827362366874e-05
-9.69242014074898e-06
-1.87474198769858e-05
-1.93048073653779e-05
-1.80277571640819e-05
-8.10085906256459e-06
-1.20377854006879e-05
-3.59691111180606e-06
-8.26615166717174e-06
-1.82260429648925e-05
-1.26224759674095e-05
-2.31460302380949e-05
-5.74010116563371e-06
-6.83883732724932e-06
-2.28580012963987e-05
-2.03042722572743e-05
-2.01591727036806e-05
-2.44629095036672e-05
-9.30687854596816e-06
-1.98643039941544e-06
-5.5844426823044e-06
-1.00440710490051e-05
-7.80289440523051e-06
-2.44152240879606e-05
-3.19665934385074e-08
-4.41467418894333e-06
-2.00464852758684e-05
-1.55992965355723e-05
-1.24512741941447e-05
-1.01112679391531e-05
-5.73005437164613e-06
-1.43058786475248e-05
-3.14260209199842e-06
-1.21631824086264e-05
-9.95425240364829e-06
-1.06285245340742e-05
-6.4620960001231e-06
-1.28652487353546e-05
-1.07864947938138e-05
-8.14346948917613e-06
2.58772499293159e-06
-3.22619250535062e-05
-8.1828091255534e-06
-2.74087782548685e-05
-7.09573855291314e-06
-1.15673749068405e-05
-1.9305236441868e-05
-1.61191418685744e-05
-1.50123224589764e-05
-2.24632273993595e-05
-7.3056215175337e-06
-1.72651368311767e-05
-2.06897650899637e-05
-1.45992834912534e-05
-9.54148005458255e-06
-1.9177175749212e-05
-1.00795986783257e-05
-1.42090962339114e-05
-6.64455239074779e-06
-2.74664549253076e-05
-3.49154757553279e-05
-1.30352953393704e-05
-9.4088591604529e-06
-1.80788580888455e-05
-9.51051358878753e-06
1.07104112123651e-06
5.3005723206564e-06
-9.32126624684902e-06
-1.23993831011964e-05
-4.49074311938637e-06
-1.97106027323453e-05
-1.15869402653976e-05
-6.45461773076872e-06
-7.72408767213341e-06
-1.0833961554781e-05
-1.38472908610744e-05
-1.15553431845842e-05
-1.27087331283996e-05
-1.37231589638721e-05
-1.10473220948115e-05
-2.32259797845892e-05
5.97295021043849e-06
-1.67057543519241e-05
-2.4939735386626e-05
-1.58126589781272e-05
-1.68814033091678e-05
-1.09583931372638e-05
-8.33176953443215e-07
-1.01416737303479e-05
-1.11911663493973e-05
-1.38208480240595e-05
-1.49032348207353e-05
-5.33999426336437e-06
-5.05390371692531e-06
-1.59531296835011e-05
-1.0195433704964e-05
-2.36783906061311e-05
-1.12127669505203e-05
-1.25378805946901e-05
-3.7213027982666e-06
-5.16782236232365e-07
-1.73641069218873e-05
4.84183322155059e-07
-2.01204483450975e-05
-9.69578926644741e-06
-1.1947249287318e-05
-9.50507194875546e-06
2.54818160897945e-06
-1.51740772302832e-06
-8.2218953283602e-06
-9.64493237017258e-06
-3.92990416786209e-06
1.70774581745695e-06
-1.04878714909471e-05
-2.16379186767826e-05
-7.86282941444321e-06
-2.91882678212715e-06
-1.9556020981548e-05
-2.211975219517e-05
-1.85839364374292e-05
-1.12102915056475e-05
4.0359138765567e-07
-1.51621766747058e-06
-1.10049889779781e-05
-2.93344356770945e-06
-1.5623439358013e-05
-2.26702521215649e-05
-1.7030102755267e-06
-6.55710798376496e-06
1.7514252670914e-06
-1.16913888925707e-05
-6.42355276501864e-06
-2.10845014347926e-05
-1.64620348429607e-05
-5.39206858020596e-06
-2.98278780684809e-05
-1.03032290748374e-05
-8.49941061192017e-06
-1.19556252124812e-05
-1.19141924033771e-05
-1.73781127881048e-05
-4.70744925026421e-06
-7.41117403494262e-06
-1.20453625299312e-05
-8.376769375256e-06
-7.11541504035083e-06
-1.81736071716691e-05
-2.49443026063289e-05
-1.86202916310965e-05
-1.90701865251983e-06
-1.55590698234773e-05
-2.02373277563191e-05
-2.19554024680844e-05
-1.02188007633582e-05
-1.60557578119694e-05
-1.25030665128095e-05
-6.03901453521607e-06
-1.79257241029426e-06
8.8595805439804e-07
-8.39240071011678e-06
-3.05387600772574e-06
8.03869984713663e-07
-9.25158931947451e-06
-5.55037044157143e-06
-2.28989808916769e-05
-7.05482514650688e-06
-1.46950088919312e-05
-1.22960283253409e-05
9.06938472864229e-06
-5.23691903497976e-06
-1.01107694184026e-05
-1.44993309626449e-05
-2.75516549791843e-05
3.73541877008598e-06
-2.03301414778324e-05
-4.47040012465781e-06
-2.67626460425867e-05
-1.78385016151206e-05
-1.30429714387482e-05
3.19654303996855e-06
-1.31858580287573e-05
-2.36271445384631e-05
-2.300974719419e-06
-6.41783244808827e-06
-1.71319197642448e-05
-3.31952570094234e-06
-2.38055085284044e-05
-7.73055998027039e-06
-1.46087071204754e-05
2.43844360247976e-06
-7.32402058135436e-06
-7.43854683123101e-06
-1.84938866921079e-05
-7.16478426237362e-06
4.82613935228979e-06
-2.65544898498878e-06
-1.08773734387003e-06
-1.52912332538801e-05
-5.44431241865265e-06
-4.91223546620154e-06
-1.0706880385435e-05
-5.02106724051079e-06
-9.60737655355519e-06
-1.93314102920644e-05
-5.4987691637512e-07
-1.34664517899e-05
-1.49145749527121e-05
-4.25460629393097e-06
-1.03448744831045e-05
-7.00552683707224e-06
-6.93763805205476e-06
-6.74433824736642e-06
-8.86151269920774e-06
-1.04939292862447e-05
-6.2912556143494e-06
-9.16493284871617e-06
-1.99547857357338e-05
-6.98555545659311e-06
-4.70823695765581e-06
-7.68015406730197e-06
-4.01898274116454e-06
-1.21689381161532e-05
-2.38016964240922e-05
-1.58867993782575e-05
-1.26870853887073e-05
-1.03714405755236e-05
-7.00741048429522e-06
-6.51110623610006e-06
-1.30203277337938e-05
-2.5684414281332e-05
-5.47507922836837e-06
-1.3939235748342e-05
-5.05046711939785e-06
-5.9481238496287e-06
-5.74162484192061e-06
-1.91468155392574e-06
-2.4852514570968e-06
-1.25798021590949e-05
-2.0326459722186e-05
-1.37691486210754e-05
2.668381258757e-06
-5.73436723373937e-06
-9.56550211370667e-06
-2.5983710636065e-05
-1.01750840398546e-05
-1.44954767708994e-05
-2.04880864280885e-05
-1.41663385351091e-05
-4.17104173899246e-06
-1.14559990906571e-05
-1.27332739855093e-05
-4.75262248224109e-06
-6.32264390771225e-06
-7.20144614191886e-06
-6.65359345936142e-06
1.62781792391929e-06
-2.42559008414846e-05
-2.75188608408233e-05
-2.18611984916563e-05
-3.0038654883369e-06
-6.0902648413818e-06
-1.45124048712458e-06
-7.98811000850691e-06
-7.4301165882492e-06
-9.25873498559695e-06
-8.97878411970537e-06
-1.40974795909286e-05
-1.26427513852459e-05
-2.03316189633879e-05
-2.93297112021295e-06
-2.23326787339558e-05
-4.66654834573293e-06
1.05495959431977e-06
-4.98484741174474e-06
-1.68884314904386e-06
-1.04992422529724e-05
-2.15205506156475e-05
-1.15665707665133e-05
-6.21849835337457e-07
-2.62370615285744e-06
-6.52262488212437e-06
-1.2256647775884e-05
-1.68169982076818e-05
-9.16973133025424e-06
-1.20385529232369e-05
-1.00396146353904e-05
-5.83222936029065e-06
-2.1347910678803e-05
-2.28111354001846e-05
-4.71411994090981e-06
-3.73593874494993e-06
-1.37195334398864e-05
-1.26590377169666e-05
-8.91932869008706e-06
-1.88275925388576e-05
-1.19374056574684e-05
-1.38352865458421e-05
-2.26560074105301e-05
3.02948567557391e-07
-1.05265858315342e-07
-1.14935090575048e-05
-2.54744357754272e-07
-1.2312004384432e-05
-1.68116547544245e-05
-8.11825994923154e-06
-3.23732157606502e-06
-6.97769582551712e-06
-1.63970042622015e-05
-1.33605445201322e-05
-1.29306609111128e-05
-1.76065498290939e-05
-1.50509189312483e-05
-1.84474263375821e-05
2.33395740105169e-06
-4.44474677704632e-06
-5.20028865820502e-06
-8.07072624182266e-06
-1.682756789263e-05
-1.65167005994576e-05
-1.03804332876892e-05
-9.99047868658006e-06
-1.76307917414466e-06
-1.49025876432093e-05
-1.54608877797743e-05
-9.96335180555322e-06
-1.78979517199635e-05
-2.2327580177806e-05
-2.63309757108948e-05
-2.01090805378077e-05
-2.70139194318139e-06
-5.66607817473557e-07
-1.29198472205489e-05
-1.57700726112692e-05
-2.02888451478842e-05
-1.07699591616692e-05
-1.01034650542808e-05
-1.21677445125063e-05
-1.56511732678626e-05
-2.23734275303107e-05
-9.62713212398254e-06
-1.22008500277864e-05
-2.64033255103128e-06
1.06463658312489e-05
-7.23201870406057e-06
-3.91140503685282e-05
-1.42692560630204e-05
-5.27337406925369e-06
-1.41830720220483e-05
-1.75675460055802e-05
-2.41408273656391e-05
-7.24985829722288e-06
-1.44850597189493e-05
-1.775466051212e-05
-6.77661084077699e-06
-3.56173038385953e-06
-1.55485230718e-05
-1.1320717373481e-05
-2.21475982412701e-06
-1.13335177121441e-05
-3.93122279094005e-07
-8.35139728448538e-06
-1.40561492803065e-05
-2.24319216416822e-05
-2.05434150812048e-05
-1.71455022354317e-05
-2.22822676394199e-05
-1.38077584967764e-05
-6.10428347718541e-06
-1.72617050858308e-05
-1.80391233854412e-05
-2.59621112207217e-05
-6.9237481089919e-06
-9.50298004256024e-06
-1.08205502492004e-05
-1.58395893245062e-05
-1.27177453294374e-05
-1.55687726749137e-05
-1.95005632226566e-05
-2.62547380284417e-05
-1.01852202477934e-05
-1.35773771131695e-05
-1.35411425180602e-05
-7.05573409268406e-06
-2.12037753939212e-05
-7.58152140480169e-06
-6.85607958662048e-06
-1.46400472029891e-05
-3.72251306886477e-06
-2.41115107581234e-06
-2.20043187001614e-05
-1.771235169112e-05
-3.80568997029475e-06
-6.04384061998111e-06
-9.83205565044942e-06
-1.81585668663417e-05
9.93411998116119e-06
3.2990119959439e-06
-1.38349781461375e-05
-2.16322088236815e-05
6.1756229321338e-06
-1.50419924184972e-05
-2.08443645756527e-05
-5.96598779655924e-06
-9.51415736516216e-06
4.22418913768634e-08
-2.09031408353443e-06
-1.00397241580265e-05
-3.62558913942483e-06
-1.47499969084238e-05
-6.51116930041614e-06
-2.53006629379006e-06
-5.01230137220944e-06
-1.4677861490697e-05
-2.61980491531251e-06
-7.58299075674445e-06
-1.71851970676546e-05
-2.01234877606254e-06
-1.12545988087641e-05
-8.34003541037641e-06
-1.7680944937557e-05
4.60966832439113e-07
-1.42564527265352e-05
-9.61572329872792e-06
-9.46282454615686e-06
-1.17737657325344e-05
-1.86674041805097e-05
-5.22216385275836e-06
-2.42216566769782e-06
-1.00279907134067e-05
-1.33072783108198e-05
-8.52223990206766e-06
-1.04403978751315e-05
-2.56833071072512e-05
-6.55538841688735e-06
-1.92327722064381e-05
4.8653578418666e-06
-1.38839419091868e-05
-2.0041082204636e-05
-1.04168136484487e-05
-1.58596727553145e-05
-3.21647852530496e-06
-9.31966713947483e-06
-1.66208362917624e-05
-7.02898584053346e-06
-2.3776974575105e-06
-1.91900991660549e-05
2.9230721951298e-06
-6.51529934319209e-06
-5.42034970096553e-06
-8.85288473348063e-06
-1.23452908920896e-05
-1.36450852262627e-05
-1.58741811665032e-05
-1.49746378746263e-05
-5.32891094209474e-06
-1.93030270274667e-05
-7.02415600980537e-06
-4.83690566621333e-06
-1.71373576308952e-05
-4.76123031470504e-06
6.77507442644203e-07
-1.37255344331167e-05
-1.03799884121738e-05
-1.25466544886347e-05
-1.39406555713271e-05
-5.71712839484817e-06
-7.53551666518261e-07
-3.04669745585803e-06
5.72598004446886e-07
-1.70625891800229e-05
-6.22042366415376e-06
-1.38656520780862e-05
-1.71235429803412e-05
-1.72681565432925e-05
-1.24397066987693e-05
-2.47595639315943e-05
-1.01813222797184e-05
-1.18688865387961e-05
-4.40774918464084e-06
-1.24379808150545e-05
-1.22274968315354e-05
-1.56881397263858e-05
-3.32311368609533e-06
-1.07216189753108e-05
-9.70834649556137e-06
-4.94721842583733e-06
-2.65343363967642e-06
-6.65093949589975e-06
-1.32091882615274e-05
-1.86923304809821e-05
-3.79553587164696e-06
-1.19365185985175e-05
-1.3682437391849e-05
-3.78778355317829e-06
-3.25582452318309e-05
-2.00603993136437e-05
-1.3598910734422e-05
-1.29849681979238e-05
4.72735163246149e-06
-1.2582577254153e-05
-1.62554657252693e-05
-3.43472856544462e-06
-1.24926855877557e-05
-7.1848565595269e-06
-1.13090004006057e-05
-1.19011742688391e-05
-2.60358979699963e-05
-1.99210796480449e-05
-5.06582133106394e-06
-1.13681947363214e-05
-1.88104704885341e-06
-1.10577329518698e-05
-5.31139629478597e-06
-1.26284290388051e-05
-1.09466962610377e-05
-1.59876291479968e-05
-1.07854705953322e-05
-2.46728973435826e-05
-1.46406049043175e-05
-4.29131394840128e-06
-2.18825878646072e-05
-1.49843525118344e-05
-3.05581411783198e-06
-6.99732435383409e-06
-1.34206281194806e-05
-2.20043201118205e-05
-1.59007275504267e-05
-5.9910223437944e-06
9.25044134700733e-07
-1.53523915741448e-05
-9.77730225626588e-06
-8.45002540558851e-06
-2.12936716950764e-05
-1.45733851835979e-05
-1.68135452073354e-05
-1.42283919682423e-05
-8.30663482984673e-06
-1.82500770190186e-05
-2.44703666234046e-05
-4.27957404852051e-06
-1.09181149071182e-06
3.8716938892223e-06
-1.59994737179411e-05
-2.35582342734222e-05
-1.25792527375353e-05
-2.40195127779478e-05
-2.74835087264005e-05
-1.13022376427146e-05
-1.66863347920582e-05
-8.46829925954077e-06
4.96548429596135e-06
-2.37073281039887e-06
1.64000451330972e-06
-1.67948573161883e-05
-1.55074439132289e-05
-1.32772282938099e-05
-5.48350843831953e-06
-1.1547777690698e-05
-1.84304810565007e-05
-1.14746886852371e-05
-4.68279723570183e-06
-1.72873054376487e-05
1.56722367476249e-06
-9.20392847837855e-06
-1.32151793357778e-05
-2.86632819390353e-05
-8.5737354144732e-06
2.8336057700989e-06
-1.18512501753681e-05
-1.54968146867163e-05
-1.54439452183964e-05
7.60585865254069e-07
-1.46576984352029e-05
-1.12469323736668e-05
-2.45431634452588e-05
-1.83076342186063e-05
-1.14479880626959e-05
-1.21200538409818e-05
-1.14708019639473e-05
2.09300723476584e-06
-1.34093106190223e-06
-1.32468535219798e-05
-9.26426442048634e-06
-1.34281982124756e-05
-5.73290601738449e-06
-1.25833278458068e-05
-2.85970778819522e-06
-7.01941445192529e-06
-1.76652200463705e-05
-1.63056951663389e-05
-9.62306239828797e-06
-8.09207314990801e-06
-1.64515663157689e-05
-1.16863099562625e-05
-1.35886823986077e-05
-1.83234388619583e-05
-2.21504854978301e-06
-9.30299396722777e-06
-2.04293604283994e-05
-2.07047078889791e-05
-1.76127999854504e-05
-1.61765468686467e-05
-1.04982428503878e-05
-1.44328405237866e-05
-1.20384525626316e-05
-9.35533469077681e-06
6.84720079714877e-06
-1.25520056029777e-05
-2.59463071557526e-05
-2.03535935588543e-05
4.53127123734166e-06
-9.62482960899756e-06
-7.81312402895962e-06
-5.19869389774575e-06
-7.9218225729922e-06
-1.03998656189479e-05
-2.15078299843759e-05
-8.39995745088774e-06
1.27901218101525e-06
-1.78156969615941e-05
-1.84692644051534e-05
-1.20131189558107e-05
-1.16923137201117e-05
-9.77702998737309e-06
-5.80634987890206e-06
-1.70432084138266e-05
-1.17839299448913e-05
-1.03609913914971e-05
-1.66082615056031e-05
-3.35173275586028e-06
-5.02027770755394e-07
-7.68802372712439e-06
-1.69568037828743e-05
-1.4558428350447e-05
-6.35956817898856e-06
-1.00391916586481e-05
-2.88512301548217e-06
-1.84786147501483e-05
-1.10221172371603e-05
-6.4459043174392e-07
-2.77364454421182e-06
-1.15781536163347e-05
-1.29471531605994e-05
-8.35924714666622e-06
-4.13195522839666e-06
-1.24650797508196e-05
-2.05388974919462e-05
-1.11035966084142e-05
-1.18263645079306e-05
-1.61824616719122e-05
-1.62860621600818e-05
-2.16807117407113e-05
-4.7106348434429e-06
-2.41220857994429e-06
-4.54004564502935e-06
-1.66526178346135e-05
-3.53993667441971e-06
-2.20923938001921e-05
-2.72275601145843e-05
-1.56044963943425e-05
-1.27276116729674e-05
-1.10563150624131e-05
-1.96512409400298e-05
-1.10593091832062e-05
-1.48079937404707e-05
-1.07592343052866e-05
-4.43784598586517e-06
-6.98669232893686e-06
-8.82571807201106e-06
-1.68505187576804e-05
-7.04194850229212e-06
-9.9674385644644e-06
-1.33374359915324e-05
-1.29738033629253e-05
-4.45603344224701e-06
-9.08515100719694e-06
2.27268700372455e-06
4.3341408223084e-06
-2.20251964569985e-05
-7.24125583607876e-06
-1.48689200845649e-05
-7.47188879017757e-06
-1.36128150700462e-05
-9.8405727724128e-06
-1.13816710162188e-05
-2.29816001317826e-05
-1.72161847735029e-05
-1.7052115059594e-05
-1.65834156234965e-05
-1.85601929336222e-05
-1.75346908780709e-05
-3.98639157272871e-06
-6.84212240493282e-06
-1.14630644783719e-05
-7.90803396400835e-06
-1.43875298394974e-05
-1.45279719642713e-05
-6.27359584521956e-06
-1.49120041791207e-05
-1.74081665614447e-05
-6.92138669681294e-06
-1.04936547544596e-05
-3.9461231360751e-06
5.93362465401245e-06
-9.62439660881238e-06
-1.82567031367598e-06
-7.16492895872317e-06
-1.33498244825321e-06
-1.0284074603355e-05
-1.3869596532474e-05
8.24929339263587e-07
-2.61092461530607e-06
-1.5651952481384e-05
-7.34666309095478e-06
-3.5103461328728e-06
-6.80310340657782e-06
-1.35134169466446e-05
-8.02976434570233e-07
-2.12450899377495e-05
2.87190402351021e-06
-1.24977858712392e-05
-2.20956972781551e-05
-9.90481892314154e-06
-1.00471919777825e-05
-1.82804615931751e-05
-1.60088763658143e-05
-1.76577840975931e-05
-2.32118828038307e-05
-1.93762937173273e-05
-9.88290069523267e-06
-9.07260850754802e-06
-2.8812266914088e-06
-1.80731345805975e-05
-1.51625590716711e-05
-6.77861862322053e-06
-7.67329376109627e-06
-1.29548913261063e-06
-1.42146734001051e-05
-1.37878969520729e-05
-1.47207846790025e-05
-1.01542575738671e-05
-3.40759294688091e-06
-6.63429030256878e-07
-9.19418920489054e-06
1.5596896482886e-06
-2.87928001684201e-06
-7.75229633123399e-06
-2.50370521432544e-05
-2.55749666283723e-05
5.55464406380039e-06
-1.28180427033636e-05
-1.56452204460998e-05
-6.74388813442908e-06
-1.87851153908651e-05
-1.34009749106605e-05
-3.56262229517558e-05
-2.21541390671245e-05
-1.09181037298604e-05
2.01175537960949e-07
-2.25995414121954e-05
-1.31526962056189e-05
-1.45987923147595e-05
-9.67679087694791e-06
6.29821837031706e-06
-2.61104611614411e-07
-3.38700921781517e-06
-2.5542740740212e-05
-2.60567039528446e-05
-8.02988835387437e-06
-7.62456571798537e-06
-7.63420281162004e-06
-1.4889945356013e-05
-1.41838523882107e-05
-1.5056285920279e-05
-7.04802166119264e-07
-2.2037032413623e-05
-5.46785071782401e-06
-2.58053752027216e-05
-9.06025088953426e-06
-9.40605525508813e-06
-1.6469742116074e-05
-1.41001368262781e-05
-1.15602082116701e-05
-1.25017187057404e-05
-1.19403137082018e-05
9.28147947084126e-07
-1.90727316290363e-05
-2.21472790790376e-05
-1.00267788896137e-05
-2.75980170203556e-06
-9.31550186931559e-06
-1.77467764631825e-05
-7.88677896277457e-06
-9.3975304712794e-06
-1.89562042386834e-05
5.57833975472227e-06
-9.90717247236288e-06
-1.58979946856084e-05
-2.31427216703425e-05
-1.30894792499608e-05
-1.36471645764268e-05
-8.24206098530375e-06
-2.95923469811845e-05
-1.35578601816727e-05
-7.46546193164482e-06
-2.42890044137677e-05
-7.44938061102665e-06
-1.26737538429201e-05
-9.45389560324607e-06
-7.04131936281489e-06
-1.5767091692303e-05
-2.96031567016684e-05
-1.18829070810888e-05
-1.17038824781611e-05
-8.99189406328251e-06
-1.65358901301556e-05
-7.425742079189e-06
-8.48363473994549e-06
-2.51552730535212e-05
-7.30636208169736e-06
-1.97259072759171e-05
-5.55820607532958e-06
-6.83594942296751e-06
-1.20140289633499e-05
-7.28758739416543e-06
3.60654685699619e-06
-4.28120631986586e-06
-1.31623373534984e-05
-4.52934403428294e-06
-4.63722911709539e-06
-1.19359421820092e-05
-1.56910809156304e-05
-1.28980929226887e-05
4.5973437517001e-06
-2.08535330926621e-05
-1.45667167199767e-05
5.1638340995434e-07
-1.60643354464956e-05
-1.4069809615663e-05
-6.00662886992781e-06
-6.87578477595541e-06
-1.01379095656149e-05
-1.09071341803331e-05
3.20070506082643e-07
-2.24444445887615e-05
-9.6863372294851e-06
-1.1662208033212e-05
-1.49490452309888e-05
-5.02543571583906e-06
-2.30716927946966e-05
-1.65516908945626e-05
-8.11947422048834e-06
6.93303788970624e-06
-2.0288918316546e-05
-1.37121879856554e-05
-7.54533432341363e-06
-1.53138221430998e-05
-8.6579056835507e-06
-2.52192140208866e-06
-1.60476659121729e-05
-1.13514839478023e-06
-2.41861948773287e-05
-8.02518285667913e-06
8.00080823586886e-06
-1.77984465072764e-05
-1.23379584426562e-05
-4.95363040752222e-06
-1.63153896587715e-05
-9.66433389357005e-06
-2.02419289808938e-05
-1.40984245131001e-05
-1.86883162895833e-05
-1.43312129552124e-05
-2.09841044579336e-05
-1.66621897382145e-05
-2.35530130046821e-05
-9.73299584072318e-07
-1.39692260372501e-05
1.35080770136054e-06
-8.5115453098052e-06
-2.12424087667402e-05
-6.7818933761894e-06
-1.89382144786867e-05
6.21452481391226e-06
-1.19448539345365e-05
-1.20068674062839e-05
-1.23741603791294e-05
-1.8866543795992e-05
-5.37220083196306e-06
-6.46025870696382e-06
-1.73524552351518e-05
-1.6104873429129e-05
-1.26577632692772e-05
1.90159245308925e-06
-1.82674687739573e-05
5.72147033554278e-07
-1.17218025819813e-05
3.43064353646906e-06
-1.26102741360019e-05
-6.88035707505572e-06
-3.25118091240704e-06
-1.18375090277223e-05
-8.89957637186929e-06
-1.6221727619258e-05
-1.12921434439183e-05
-1.32208947024927e-05
-2.2637787272981e-05
-1.19371654856657e-05
-1.09155222831025e-05
-1.82956072121125e-05
-1.00222774370843e-05
-9.16809202841477e-06
-1.0949413770252e-05
-8.13368835120133e-06
-3.01433830406007e-05
-1.28665146881353e-05
8.27077224603582e-07
-1.14658263112804e-05
-2.75891066514569e-05
-1.33940299734639e-05
-1.32745643865841e-05
-5.89960483451025e-06
-4.03374416928489e-06
-8.24912826746813e-06
-1.75691066347613e-05
-3.58271136298625e-06
-1.40219761156084e-05
-8.6079487970114e-06
-3.99753931152677e-06
-1.83034426122285e-05
-8.32120731685924e-06
-1.10781692979431e-05
-4.85679099874038e-06
-1.13728225370711e-05
-1.55885536641146e-05
-4.46044474696345e-06
-1.38888363231154e-05
-8.7732662678856e-06
-6.6187469870093e-06
-1.49467623603347e-05
-1.80357748633551e-05
-2.32061406582739e-05
-2.08853186451613e-05
-6.64209338078286e-06
-7.77620531882944e-07
1.374716630605e-07
8.68251393732117e-06
-5.23535404962615e-07
-1.5689612634199e-05
-2.22076752225602e-05
-1.57843119044644e-05
-8.02457123410245e-06
-1.41909053015809e-05
-5.55808299294751e-06
-1.2240735859243e-05
-7.32868647007214e-06
-1.29611913465652e-05
-1.62110566497242e-05
-7.88746149100175e-06
-1.06043704826192e-05
-8.87987570411765e-06
-5.82996310978012e-06
-9.86280361648611e-06
-7.70898985061171e-06
-1.33711725405388e-05
-1.98870665095447e-05
-2.73627645885099e-05
-2.62754021427929e-05
-2.38472453955876e-05
3.28469452546358e-07
-1.77299755867187e-05
-1.24048295403783e-05
-2.35542326694773e-05
-1.26255019059863e-05
-4.74290661397328e-06
-4.03344169616651e-06
-1.06688489912896e-05
-6.32915208977083e-06
-1.40041549361285e-05
-1.11960327754104e-05
-6.10313889679488e-06
-5.30542092263781e-06
-1.29716284796271e-05
-8.92785220957004e-06
-1.25559658122719e-05
-7.13389314061855e-06
-1.3814370722083e-05
-5.6951142653698e-06
1.13122327186965e-06
-1.60680092289924e-05
-2.02259111887747e-05
-1.08960051242222e-05
-2.29263816069862e-05
-2.74583566073078e-05
-9.70699948880727e-06
-4.7649575500723e-06
-1.37922125708889e-05
-1.37063562147566e-05
-1.62301614799328e-05
-1.14132061337969e-05
-9.95685559131768e-06
-1.33496830272759e-05
-1.05944445302484e-05
-8.48093580464856e-06
-1.70756429178786e-05
-2.00533032882556e-05
-1.20344961308366e-05
-1.89085972411563e-05
-1.27941214102652e-05
-1.07228638125251e-05
-1.56862041153934e-05
-2.28799658731096e-05
-1.98280042666903e-05
-2.006605309856e-05
-7.53638361625265e-06
-1.7839929372335e-05
-2.49721525261584e-05
-2.83826532425207e-06
-3.00580657779892e-06
-4.58498353948354e-06
-1.57117206272416e-05
-1.44533074583707e-05
-1.03842729985205e-05
-1.20673764507544e-05
-1.53363405201944e-05
-3.75601103863038e-06
-9.87987530761296e-06
-7.30523769705593e-07
-1.37723042154001e-05
-7.90383165142695e-06
-2.79145303427505e-05
-1.29386191495503e-05
-1.22754895776495e-05
-1.52991322268136e-05
-2.04565081930512e-06
2.45095262982902e-06
-1.04686143884155e-05
-8.2090985444961e-06
-2.42773201752163e-05
-1.41296505212454e-05
-1.49187182859274e-05
-6.20261482875259e-06
-2.19611426032648e-05
-9.00858090320724e-06
-5.61022592474067e-07
-2.18597270959389e-05
-6.19764131593537e-06
-8.63949267612319e-06
-2.41053752081787e-05
-6.47330529991811e-06
-7.45299808117738e-06
-6.77501353637087e-06
-1.7044539234379e-05
-4.30271147984597e-06
-3.01187310959562e-05
-7.9097889875831e-06
-7.97379364075587e-06
-1.15640615646852e-05
-1.61941000798957e-05
-9.81277382868476e-06
-1.52598524305336e-05
-1.49807944878273e-05
-1.19568140846379e-05
-1.77747903524026e-05
-5.29635350124837e-06
-6.6268295849044e-06
-5.05652801033187e-06
-1.75399558554525e-05
-3.85812852957755e-06
-4.33184367244897e-06
-1.01108831014373e-05
-1.58098846687359e-05
-2.10952798703971e-05
-1.40662204351136e-05
-8.58263550227192e-07
-1.33741468008907e-05
-1.84318479009001e-05
-5.88670821551872e-06
-1.53079937574546e-05
-9.01383309236919e-06
-6.78467178669097e-06
-1.35717153596967e-05
-1.67904247853197e-05
1.26813248369021e-06
4.70579412563618e-06
-9.13679635561835e-06
-1.76774248904493e-05
-2.01182187183072e-06
-8.88077712083698e-06
-1.1409057011277e-05
1.18528541303872e-05
-1.92649275584853e-05
-1.38345487410995e-05
-1.50093636528429e-05
-2.73525461821259e-05
-1.24954643871812e-05
-2.33602592615558e-05
-1.33453834230622e-05
-7.97694402451382e-06
-1.47700342828227e-05
-1.35313370923137e-05
-1.15485420967939e-05
-1.14563920973083e-05
-8.47123186239178e-06
-8.13105583063786e-06
-8.85838897518923e-06
-9.89697002167988e-06
-5.12028570627068e-06
-3.00578368606672e-05
-2.18891907040822e-05
-2.88898305529711e-05
-1.98377132329259e-06
-9.73363304515989e-06
-1.43216241055066e-05
-7.38165631445579e-06
-1.73798982129707e-05
1.61227666820558e-06
5.15038341037477e-06
-1.82440261212901e-05
-1.14597279112913e-05
-1.29593156398172e-05
-8.41951283924785e-06
-2.5188825328509e-05
-1.59584982097899e-05
2.94508080281524e-06
-2.29367090357116e-06
-1.94143071050079e-05
-1.53719791833933e-05
-1.12449910467541e-05
-5.69054838053084e-06
-1.38583778744335e-05
-7.30229307923994e-06
-1.72091383031024e-05
-2.81595768354931e-05
-7.12164108122987e-06
-1.07728250140673e-05
-2.33495729991054e-05
-7.26594204197718e-06
-1.62167908217482e-05
-7.26359191708064e-06
-7.71382168564256e-06
-1.18166035355854e-05
-2.38324391477084e-05
-2.05567677254018e-06
-1.04270778268189e-05
-7.97830733934807e-06
-1.89897019865107e-05
-2.77473136629982e-05
-3.07788209043856e-05
-9.33462116181701e-06
-1.30066777485572e-05
-1.59467577576509e-05
-2.71783260917357e-05
-8.59757948075777e-06
-1.10031955273055e-05
-1.76160057199495e-05
-1.4337033168384e-05
-1.19641904824525e-05
-5.40151060055515e-06
-9.78125996988856e-06
-1.39368317218903e-05
-1.04435687246975e-05
-1.30809666085983e-05
-4.6598401421588e-06
-1.28903052459544e-05
-1.93700844836587e-05
-1.38848991437495e-05
-1.65907854543903e-05
-1.04475330791545e-05
-1.79302617977781e-05
-8.25061539315157e-06
-1.19000961067325e-05
-1.46406445337189e-05
1.25700108610925e-06
-1.26034509647454e-06
-1.31035037038353e-05
-1.17255535354919e-05
-3.61427803945371e-06
-8.55463072635593e-06
-1.69902695558687e-05
-2.39851431038361e-05
-1.47494434648642e-05
-2.34092557738536e-06
-2.34315531230348e-06
-2.36774326263761e-05
-2.75327863062733e-05
-5.89622592536682e-06
-5.70771635131048e-06
-2.4698491914746e-05
1.52887873260277e-06
-1.98244963852253e-05
-1.56256913373744e-05
-1.6159311199398e-05
-6.78319353504141e-06
-1.34556551590168e-05
8.38572211471406e-06
-5.05726016976241e-06
-2.66632147229547e-05
-9.96170948214368e-06
-5.75305910195571e-06
-2.68817576601581e-05
3.42908579048967e-07
-1.94119744882059e-05
-1.00654051107981e-05
-1.13664584414544e-05
-1.90910144902934e-05
-7.91524761675518e-06
-1.96545554326988e-05
-1.76956110215654e-05
-9.74504982143814e-06
-8.8514996239002e-06
-6.51395518982177e-06
-3.62859235625159e-06
-6.5574923609757e-06
-9.19458355972304e-06
-2.07414347619421e-05
-2.70036084897171e-05
-2.42169388924268e-05
-9.48305414829713e-06
-2.09511154057063e-05
-1.88335295423221e-05
-8.26271182627599e-06
-3.92495968364253e-06
-1.60156905837428e-05
-1.89106349785072e-05
-1.62632980584658e-05
-2.95201494908241e-06
-1.32562747491651e-05
-1.16694869445847e-05
-1.09898082652319e-05
-1.62065299679911e-05
-1.7224404333864e-05
-1.56308288404246e-06
-4.56785244315026e-06
-8.81996117543482e-06
-1.05784259937817e-05
-7.33967568829652e-06
-9.96606195502203e-06
-1.26639923622823e-05
-2.01233660769044e-05
-1.37328470703352e-05
6.88644275713753e-06
-1.9008627007359e-05
9.84058190500368e-07
-2.33587307198304e-05
-1.71803563570989e-05
-7.98161056192033e-06
-1.28211990288621e-05
-1.69422560128146e-05
-1.76769899183264e-06
-7.46812372726384e-06
-1.47442710209752e-05
-4.97992733866539e-06
-8.83005117803518e-06
6.96685600327186e-06
7.83353897276452e-06
-1.05704386712983e-05
-1.1849140355704e-05
-1.56657385669225e-05
-1.72634601359922e-05
-1.1281340667063e-05
-2.3662288441766e-05
-2.57526791267395e-05
-9.06018842141506e-06
-1.14841347348398e-05
-1.40030622935346e-05
-6.19847951991742e-06
-2.3977491967422e-05
-4.51907490466459e-06
-1.11000645205911e-05
-1.95523137306057e-05
-6.98238051398571e-06
-1.46834777678841e-05
-1.77247087840214e-05
3.847387827343e-06
1.24727709577887e-05
-4.2037963215918e-06
-6.2482972408839e-06
-8.41481319375776e-06
-3.70653438442798e-05
-2.1784173446869e-05
-2.39762590274397e-05
-1.22843773732293e-05
-2.131449678077e-05
-1.01356256030786e-05
-1.0351507852401e-05
-1.882915290823e-05
-1.45170934212933e-05
-1.60998635400331e-06
-7.41739744236677e-06
-1.59360880638336e-06
-6.15419275283281e-06
-1.47590793281415e-05
-5.2040007716249e-07
-3.02250816333505e-05
-1.07466136007387e-05
-1.29792699310663e-05
-1.33753655493694e-05
-3.40280317132737e-06
-1.43886316086534e-05
-2.00980985874824e-05
2.97484698506676e-06
-1.73076936499758e-05
-2.61872263246332e-05
-1.35027448369151e-05
-3.19044860703049e-06
-1.12266679594001e-05
-2.48714315604339e-05
-2.51470965812183e-06
-1.68486659301335e-05
-1.57748819876377e-05
-1.71899455494978e-05
-2.03860805355499e-05
-2.23747677800035e-05
-1.49570959940631e-05
-7.45878965966536e-06
-1.12084255615463e-05
-1.02529753074378e-05
3.16922066728681e-06
-1.02190958720803e-05
-1.15058827597799e-05
-7.59208976927892e-06
-8.89049148217978e-06
-2.50889500675081e-06
-2.10355584182977e-05
-7.54364762066304e-06
-1.09960998854336e-05
-1.06240011365756e-05
-4.93610528735116e-06
-3.76845128352399e-06
-1.66963689849691e-05
-1.12043047443988e-05
-1.14294376125736e-05
-2.03667954638524e-05
-6.81134538054823e-06
-1.38446716461067e-05
-2.22948289158625e-06
-9.25036111241341e-06
-8.62887334184385e-06
-9.73205052042017e-06
-2.01986971653729e-05
-1.2756193673368e-05
-9.96445949298394e-06
-1.96329394981748e-05
-1.65280869228088e-05
-7.09992701890241e-07
-1.84733120624514e-05
-4.9563876067333e-06
-1.1099527603334e-05
-2.39669995679991e-06
-1.28863666679709e-05
-2.31144703248458e-05
-1.02662552438438e-05
-1.32468010702745e-05
-1.50828684555139e-06
-8.71866330147772e-06
-2.96129331429508e-07
-1.19241052902955e-05
-7.41750657928318e-06
-4.85440335575307e-06
2.66428142481344e-06
-2.11939409438783e-05
-1.69670108375709e-05
-9.80271992158612e-06
-6.99578923275952e-06
-1.5080096977431e-05
-2.26514600902574e-05
-1.53792876463199e-05
-1.38144971305467e-05
-2.66895903770094e-05
-6.15560723626602e-06
-1.58446564944971e-05
-8.60525867598446e-06
-1.58971903403375e-05
-2.10826801752187e-05
1.03583255369558e-05
-1.97909275277144e-05
-7.77035398339336e-06
-1.5100941169279e-05
-4.99744426267092e-06
-1.48830981053636e-05
-9.76655684759157e-06
-1.20692496600833e-05
-3.08372823027784e-05
-6.18998347800917e-06
-1.12479649885879e-05
-1.85103675617912e-05
-1.22889872884158e-05
-6.01695701155146e-06
-1.3069550507803e-05
-1.36720469957378e-05
-1.51969973470772e-05
-3.45760783670917e-06
-9.75487859849113e-06
-7.77929109497304e-06
-1.41015446100734e-05
-5.65507140534237e-06
-1.60179945918919e-05
-1.50170051645725e-05
-7.27697189508315e-06
-1.4518832426299e-05
-2.4746354007553e-05
-1.78014325829132e-05
-1.88347811370586e-05
-1.63439283866785e-05
-8.38437020429488e-06
-1.16219085715499e-05
-2.11735365579307e-05
-1.42261087381741e-05
-7.89925975797297e-06
-2.17523288335745e-05
-7.41518649715566e-06
-1.76003362482501e-06
-9.20256671622382e-07
-1.93123460019778e-05
-1.62548533481517e-05
-7.86744198519663e-06
-1.24591406768547e-05
-5.35610495594394e-06
-1.65997966554013e-05
-1.41468402273187e-06
-1.58889119069371e-05
-1.15903694232602e-05
-8.01767874623982e-06
-9.0120641081606e-06
-1.8148592819617e-05
-1.31902413462367e-05
-4.90932907474961e-06
-6.22784085503463e-06
7.62106946338025e-06
-1.12007561285074e-05
-2.11230284262927e-05
-1.6800813739523e-05
-2.09744847805052e-05
-1.13228500158744e-05
-1.28779594000981e-05
-1.66840264557461e-05
-1.63840069580995e-05
-2.01706044540173e-05
4.47803234006028e-06
-1.38979501945543e-05
-2.26397038136016e-05
-5.75052571259232e-06
-1.5798071096542e-05
-1.44051778438265e-05
-1.36685676731631e-05
-1.22051268594247e-05
-1.06143150282587e-05
-1.07609838014371e-05
-7.66820835011198e-06
-2.01806437177599e-05
-5.109955705563e-07
4.72179334233308e-06
1.75932230251371e-06
-1.10960873571372e-05
-2.15490505528153e-05
-9.62700188875316e-06
6.63758003164121e-06
3.62965061010076e-06
-7.98635875714172e-06
-1.50356028697897e-06
-9.64731166280568e-06
-1.7139822006873e-07
-1.79979787309044e-05
-4.51348519508789e-06
2.1272854043766e-07
-1.68414297486488e-05
3.85034704552975e-06
-1.57581144423918e-05
-1.63402985249823e-05
-1.50950382882079e-05
-5.13061665144413e-06
-1.47041407668206e-06
-6.99040506536077e-06
-1.03561623535509e-05
-9.61047771538092e-06
-4.14088288262501e-06
-1.85269747500933e-06
-2.47743005425052e-05
-1.11765712477221e-05
-1.36220362849032e-05
-4.81939556929424e-07
-9.72542151191542e-06
-1.14829918700876e-05
-6.16372721088775e-06
-2.51306660750897e-05
-1.74704700639048e-05
-1.06566939775832e-05
-5.27806605912512e-06
-2.87987127216628e-05
-1.57584751213621e-05
-1.01756371885711e-06
-9.16095208658176e-06
2.12401915705894e-06
-9.6696960217482e-06
-1.2983387063769e-05
-6.0337781147448e-06
2.38092754485131e-07
-1.03440269525716e-05
-1.26760971811422e-05
-1.53858632780272e-05
-9.28688406505677e-06
-1.01388771207197e-05
-2.42380682215636e-05
-2.07293324450774e-05
-5.9997676797942e-06
-2.11637444872087e-05
-8.63150196674011e-06
-8.64500487259926e-06
-1.10088879772331e-05
-2.02475429372876e-05
9.78728712972907e-06
-2.84459094950746e-06
-1.64609151237194e-05
-1.18548203004078e-05
1.84964897477578e-07
-1.50993094288034e-05
-1.20992852338501e-05
-6.69260400367105e-06
-1.47366457275726e-05
-1.56278818749137e-05
-5.95164489713035e-06
-3.19837297124117e-05
-1.27894871021582e-05
-1.33490107511189e-05
-1.29389900591767e-05
7.53906503414605e-06
-4.14317527086172e-06
-1.44600656115572e-05
-1.63686360167334e-05
-8.63794571311172e-06
-5.91559250519083e-06
-1.78145077516281e-05
-1.28195829912788e-05
-1.02077658675109e-05
-1.26936407677479e-05
-1.86152795304983e-05
-7.73196355027296e-06
-7.59730832735199e-06
-1.57301336820604e-05
-6.9478928207463e-06
1.4380990321784e-06
-2.05143213664207e-05
-9.8804858866883e-06
-4.761630806552e-06
-2.80671154945324e-05
-1.72144674696237e-05
-1.83084367226496e-06
-1.62233996440652e-06
1.18850154635063e-06
-1.73004110495005e-05
-9.19123193800294e-06
-2.89453731807135e-06
-1.43562094472226e-05
-1.33287476112408e-05
-5.92512654884285e-06
-8.59746643477211e-06
2.69237093395234e-07
-2.04391330378207e-05
-1.37071528236297e-05
-8.3314062488508e-06
-1.44237257805499e-05
-1.34349491795366e-05
-3.74826304000456e-06
-6.33838891998562e-06
-9.98593688309375e-06
-2.07480845352971e-05
-1.55191434156308e-05
-1.56346213903331e-05
-1.79558322438481e-05
-3.31486702152065e-06
-1.91581550753412e-05
-1.54498204608377e-05
-1.7878404455925e-05
-5.78684692448223e-06
-1.28622946572137e-05
-6.17719593147281e-07
-1.44254411068673e-05
-6.82892262973437e-06
-3.23705470666837e-06
-2.31157725958777e-05
-3.30376191922058e-06
-1.95477145192122e-05
-1.10152789618912e-05
2.16463707309538e-06
-1.35975528384257e-05
4.06847835780115e-06
-1.56346669497887e-05
-2.03988898099751e-05
-5.94965978430903e-07
-1.79742842667997e-05
-1.80456523835507e-05
-5.4274520373136e-06
-1.1748815188991e-05
1.91800861480935e-06
-2.21724401587774e-05
-1.82348451156495e-05
-1.43223477731793e-05
-1.35242036803646e-05
-2.20434645683327e-05
-5.26342975648772e-06
-8.36589631015026e-06
-1.88869499842198e-05
-1.33612843624905e-05
-2.1349725565272e-06
-9.39445693569617e-06
-8.19507413127202e-06
-1.2344984940147e-05
-1.31051552644469e-05
-3.35423729566422e-06
-5.26469952066426e-06
-1.20825535675851e-05
-1.73356249105183e-05
-2.42489838599393e-05
-2.18696473737284e-05
-1.17776305886618e-05
-1.87138941440878e-05
4.15359869232965e-07
-5.90976325618397e-06
-1.16104797323139e-05
-1.38795742472582e-05
1.71215483898453e-06
-1.84934297155236e-05
-1.86963514601947e-05
-6.87587316745877e-06
-3.92495974357076e-07
-2.90968009076848e-05
-1.96096835544173e-05
-2.25577806696855e-05
-1.48358735908344e-05
-9.59497280918181e-06
-1.59077466115788e-05
-2.84509332753717e-05
-1.70304841096301e-05
1.19989673657488e-06
-3.81800729414256e-06
-4.45472054184801e-06
-2.53761189709658e-05
-1.36639836325479e-05
-2.29242197412525e-05
-1.49152152474335e-05
-1.50546032832822e-05
-2.38783392579106e-06
1.04385043650853e-05
-1.27921910241948e-05
-2.2204277925522e-06
-4.42194908594046e-06
-4.90828460454633e-06
-1.84698295473149e-05
-1.5922169360592e-05
-7.52817101836597e-06
-1.5475273784228e-05
-1.24297419131966e-05
-1.09668066761541e-05
-1.47513203778829e-05
-7.40081151253658e-06
-5.65755705119157e-06
-9.42668881015798e-06
-2.00969888812091e-05
-7.75250572811828e-06
-1.65693343916023e-05
-1.52203934494518e-05
-1.41625719408531e-05
-1.9097320703094e-05
-1.50490170118805e-05
-1.94507471149136e-06
-1.66679962505501e-05
2.82324546688389e-06
-2.06884332895406e-05
-5.40446688245492e-06
-1.79817174707112e-05
-6.40200205992791e-06
-1.32061705906537e-05
-1.97013341022788e-05
-6.11571498787652e-06
7.53034501085575e-06
-1.15135572149346e-05
-4.95863928914805e-06
-1.66131397126546e-05
-1.72920754991229e-05
-1.46356238916464e-05
-7.93884811368394e-06
-4.94164184978348e-06
-5.96554606995611e-06
-1.40889256477711e-05
-4.4428614023657e-06
-1.46052125052488e-05
-1.38513760655038e-05
-6.79993561640123e-06
-4.37646079111771e-06
-1.43759575516267e-05
-1.06121988698501e-05
-5.09042176879317e-06
-1.58907869630337e-05
-6.56670454264578e-06
7.76749184356587e-06
-1.68155444966526e-05
-1.47353608391587e-05
-1.52397218202482e-05
-2.36218188678942e-05
-2.81968546349394e-06
-6.73746860092473e-06
-2.77898783578801e-05
-1.13974351073531e-05
-1.08055977795541e-05
-9.21760229307684e-06
-5.86685272378884e-06
-1.66734491046081e-05
-9.56868624699295e-06
-1.12583871687025e-05
-1.49264940405496e-05
-1.2013796756321e-05
2.65754723157409e-07
-1.02041918909657e-05
-7.87805211442187e-06
-7.04308818597635e-06
-2.30354821609971e-05
-7.85387745811449e-06
-1.13894505217099e-05
-1.33942798225217e-05
-1.80765462930136e-05
-1.16619216443713e-05
-2.06816355052896e-05
-1.04650007577605e-05
-1.85209818736383e-05
-1.25953032266981e-05
-1.41868071033477e-05
-1.20544924099701e-05
-2.19005547577049e-06
-4.37010341383178e-06
-1.8648756596338e-05
-1.71661036054956e-05
-1.87657670847408e-05
-9.11452593578969e-06
-1.57477536504136e-05
-1.57963614918747e-05
-5.15682743103144e-06
-1.42321596425745e-05
-1.8822238275024e-05
-1.01523007525173e-05
-1.30032821964502e-05
-7.96399431424241e-06
-2.08527359279271e-05
-2.22599518600881e-05
-1.46719175410773e-05
-3.2991659113905e-07
-1.20755410144624e-05
-1.29203984000322e-05
6.32357511204812e-06
-2.09763303550986e-05
-1.79890100278525e-05
-1.11237449106393e-05
-6.30999869313036e-06
-8.76468264592746e-06
-6.28138527060313e-06
-6.21517555588857e-06
-6.28835360653616e-06
-1.59392496415676e-05
-1.56595081658336e-05
-1.95495408575551e-05
-8.23450690234867e-06
-6.60854415856622e-06
-1.34023377953497e-05
-1.37576586103093e-05
-7.44022768758704e-06
-1.27513387211542e-05
-1.41593675740548e-05
-1.62591118761737e-05
-2.57555347277028e-05
-3.79433316418503e-06
-1.61313144845271e-05
-6.92360605281087e-06
-2.1487649742697e-05
-2.22078318098381e-05
-1.17727012601615e-05
-8.1526894608289e-06
-1.53978556571735e-05
-1.50945594330124e-05
-1.30102673534305e-06
-1.78108398148453e-05
5.98539368517548e-06
1.58221299468563e-06
-6.26657951882073e-06
-5.75317258067581e-06
-7.69484249315574e-06
-2.26305126986518e-05
-1.61527100285174e-05
-2.12417795674053e-05
-1.37169925405004e-07
-2.2514642313855e-05
-2.03405445652023e-05
5.78503277348927e-06
6.20874580944621e-07
-1.80612803851464e-05
-5.88702861711669e-06
-1.77456079494566e-05
-1.14054680449791e-05
-1.06319413982923e-05
-1.92822385169959e-06
-1.25245939221614e-05
-1.91010467720729e-05
-3.02862339244389e-07
-1.14685094751647e-05
-1.69989905028978e-05
-1.85853236444453e-05
-7.74986243100958e-06
-2.72765707501312e-05
-1.77538595711737e-05
-1.91327887698701e-05
-2.61119525629127e-05
-8.44546026982304e-06
-2.86053111897653e-05
-2.060629939658e-05
-1.07384124302794e-05
-8.76592806341286e-06
-1.66785847701488e-05
-1.74815875936122e-05
-1.11806246251931e-05
-1.65202815761807e-05
-1.30105551669569e-05
-1.36092412669591e-05
-7.39715440755622e-06
-1.48379489262801e-05
-4.86880447167461e-06
-5.47720237334424e-06
-1.38399524690383e-05
-8.60111384316627e-06
-1.86288018054281e-05
-8.22797913481555e-06
-1.2826233368839e-05
3.84363322368011e-06
5.81607961144166e-08
-7.11781264491481e-06
-1.75079675317813e-05
-2.31183442103566e-05
-1.05067333045534e-05
-2.08998164170253e-05
-1.21597119099809e-05
-1.18607846264167e-05
-2.81359640914545e-05
-1.67027142529737e-05
-2.16343497472308e-05
-1.22225472767085e-05
-1.17113168766265e-05
-2.41237684769584e-05
-9.09737719494353e-06
-1.47541728601995e-05
-1.76134090676155e-05
-6.53918321164273e-06
-5.46570994234831e-06
-8.86656904409998e-06
-4.7703352332567e-06
-7.88838062084243e-06
-8.84380188017229e-06
-7.24979180333136e-06
-5.15458943722307e-06
-1.76206056975895e-05
-6.22219496032087e-06
-1.19107387023164e-05
-2.19538509146511e-05
-2.31523498347694e-05
-9.3837767585122e-06
-9.30840998789665e-07
-1.24194116607081e-05
-1.68297152316561e-05
2.65222083184659e-06
-1.55544860645451e-05
-1.38402651865803e-05
-1.42066803252447e-05
-8.14147620689282e-06
-1.66792727062515e-05
-1.32941239721854e-05
-4.60950688047489e-06
-2.3666932049718e-05
-1.36951550483066e-05
-7.65198679160746e-06
-1.79515432060915e-05
-9.15080802698846e-08
-8.88298940049508e-06
-1.0463111258214e-05
-2.00988228941665e-05
-1.2349137705072e-05
-8.21801492551228e-06
-2.06503510756234e-05
-5.9609115813271e-06
-2.27436799871293e-05
-2.70766180738176e-06
5.62772041110537e-07
-6.76273309979297e-06
-1.11469346627653e-05
4.51679645592467e-06
-6.45611463534733e-06
-1.68897761649104e-05
-6.4498768253423e-06
-7.03883903862692e-06
-2.20684282081468e-05
-1.39856823202616e-05
-2.5664422596088e-05
-1.38702766387647e-05
-9.26395192534697e-06
-1.12214099427236e-05
-3.40778194768967e-06
-2.67453748449194e-06
-2.45798121062856e-05
-1.31020475810201e-05
-1.58103154359871e-05
-1.06572235073725e-05
-2.40550880161418e-05
-1.55778590324368e-05
2.77599589209877e-07
-2.41179172888996e-06
-1.17322261079588e-05
-1.05090696355466e-05
-3.01876936509532e-06
-5.9625384002473e-06
-1.02205350999059e-05
-1.34195046793227e-05
-6.4381656644236e-06
-2.47397303892692e-05
-1.0652560240634e-05
-1.17652811034236e-05
-7.19212744923631e-06
-5.64983416873761e-06
-1.59146657032354e-05
-1.48480356455951e-05
-3.82439582367335e-06
-1.12031344212878e-05
-1.9263383511939e-05
-2.95979540409016e-05
-6.56873596634497e-06
-7.33455146484298e-06
-2.07938594896133e-05
7.91447444417871e-07
-2.32842509887818e-06
-1.48781750717691e-05
7.39651840827777e-06
-1.00867612064678e-05
-1.54466677619496e-05
-1.24326674028789e-05
-1.30078746142642e-05
-1.26656716494614e-05
-1.6465571112625e-05
-1.05709860905252e-05
-2.83376549443877e-05
-1.18361544960009e-06
-1.41382507365604e-05
-2.31106307026337e-05
-1.60327808180773e-05
-5.31940715048229e-06
-1.01107921725138e-05
-1.76865417716375e-05
-1.83882062948628e-05
-1.69022227155543e-05
-6.39490116077259e-06
-4.49341641158863e-06
-1.53657899693329e-05
-1.86315161050362e-05
-8.77007033280037e-06
-2.13915884626823e-05
-2.63347070761548e-06
-1.12652506054087e-05
-1.85038250077368e-05
-1.23901871817078e-05
-9.46489378844216e-06
-4.39426330882947e-06
-2.09421935724581e-05
-2.07597428015911e-05
-6.84566525262608e-06
-2.96388226258244e-05
8.90559538096141e-07
-4.19819058529966e-06
-1.48777169662427e-05
-1.16058795090036e-05
-2.28976294014325e-05
-1.14615755239192e-05
2.09809304071541e-06
-5.54627707110985e-06
-1.21269639610166e-05
-1.42563044146393e-05
-1.53107182865227e-05
-1.54391346464099e-05
-8.24316748796403e-06
-1.48078422561816e-05
-5.67467352072969e-06
-2.12890275046371e-05
-5.68041812076168e-06
-1.30650652489024e-05
-1.43013772957732e-05
-1.80825321200321e-05
-1.25879420506211e-05
-1.69319299844178e-05
-2.29487655489342e-05
-5.07467129446522e-06
-1.78017974060211e-05
-8.45399090873459e-06
4.28734182452089e-06
-1.35004912040075e-05
-9.14898259681353e-06
-7.70602615455992e-06
-2.0433376450618e-05
-3.64737671230216e-06
-7.8041562578524e-06
-1.3283142642095e-05
-7.58147837368732e-06
-1.81841183502326e-05
-1.39655258878772e-05
2.82066526646521e-06
-2.75307782555976e-05
-1.11683791402861e-05
-1.48579091874674e-05
-2.59434107527462e-05
-2.12096018000447e-06
-3.7478981426399e-06
-1.00056410166592e-05
-1.2178470056308e-05
-1.39937406128455e-05
-2.38223150294484e-05
-1.10020817346914e-05
-1.85126255692967e-05
-1.74064776893329e-05
-1.55684187370042e-05
-1.26606347603532e-05
1.68182684679066e-06
-5.53413664293445e-07
-3.00914712592261e-05
-1.30519084292887e-05
-9.7489914539657e-06
-1.54728507845604e-05
-2.94602853109755e-05
-1.08594752136786e-05
-4.34473370568054e-06
-1.72768784181026e-05
-2.07384512505997e-05
-1.39140293781064e-05
-1.5599216943544e-06
-1.47255982404019e-05
-4.82800571325414e-06
-5.76750622581853e-06
-4.80711953195911e-06
-9.84766219206488e-06
-1.76559644252057e-05
-4.08874347939526e-06
-6.90311674223352e-06
-1.67189074979014e-05
-5.30157508402419e-07
-1.94204492382888e-05
-1.96854451557737e-05
-2.21874049327282e-05
-5.93239504565212e-06
-2.36323329223911e-05
-1.16312468904765e-05
-1.51722479354803e-05
-2.59642059500308e-05
-2.01918061530965e-05
-4.334934523546e-06
-1.82934034853604e-05
-9.24452867100169e-06
-2.44182149813861e-05
-1.87761439355716e-05
-2.57166336565142e-06
-7.76468597466659e-06
-1.25255956951296e-05
-2.39874729376388e-05
-6.61889848051189e-06
-1.7076266453953e-05
-5.50736297657233e-06
-9.61347721177682e-06
-1.6375102729906e-05
-6.89380344451359e-06
-1.73077829872509e-05
-1.21764169059899e-05
-2.08944270903397e-07
-4.14727281872638e-06
-1.64962641181082e-05
-8.67290185198963e-06
-1.97853632762821e-05
-6.72853717469251e-06
-8.49644590932773e-06
-1.81737346493885e-05
-1.34814817918624e-05
-8.00707185417399e-06
-2.15288480835667e-05
-5.99998061124013e-06
-1.57422915478205e-05
-1.81738334482371e-05
-1.65156923896582e-05
-1.54598399668169e-05
-4.89394197381561e-06
3.37483969430538e-06
-1.87552518166181e-05
-9.227265936548e-06
-1.36619104565328e-05
-1.13255339716484e-05
-7.03751907276887e-06
-1.42936967729144e-05
-1.3969979808137e-05
-1.92603320948932e-05
9.52219361707834e-06
-1.78546562281554e-05
-1.34400533274836e-05
-1.25630809488771e-05
-6.99109694235637e-06
-1.76729845452702e-05
-1.02162479738523e-05
-1.62588576582917e-05
-1.54582521155271e-06
-1.55595608693175e-05
-9.39905694763706e-06
4.3881897595351e-06
-7.63049555578058e-06
-1.33993118785792e-06
-2.00878235632428e-05
-5.95405921419639e-06
-1.62978105392556e-05
-1.21439069627592e-05
-2.44306130752542e-05
-8.30696228076187e-06
-7.90400133616101e-06
-1.06824288171871e-05
-7.86083637489447e-07
-1.91904917321797e-05
-1.30160995041174e-05
-1.11878397298261e-05
-1.03325537535391e-05
-5.77014067158938e-06
-8.95661139574748e-06
-9.23145121620748e-06
-1.00194530569952e-05
-8.141124338164e-06
-1.49791189033058e-05
-1.31093314862669e-05
-2.81447684947271e-05
-1.23567383085288e-05
-1.62393902050865e-05
-1.35368342083309e-05
-7.78473451906591e-06
-1.95191752953551e-05
-1.11705168893034e-05
-1.59770590554252e-05
-2.317515981743e-06
-1.43137201226849e-05
-2.51776427275767e-05
-9.86225620201727e-06
-8.14537051845422e-06
-1.68771213713879e-05
-1.65063675910502e-05
-2.6179705097328e-06
-4.75903149896807e-06
-1.74200757160459e-05
-1.01249206056411e-05
3.14993820093081e-06
-1.53181950591155e-05
-2.15591018891056e-06
-6.88390006196349e-06
-2.46581584497574e-05
-1.43209072408236e-05
-1.59050995962229e-05
-1.35809510781182e-05
-6.95284789541632e-06
-7.25454576642825e-06
-2.29934823603828e-05
-8.17270142658965e-07
-2.37049206837908e-05
-1.63118562466293e-05
-4.38347982947928e-06
-8.5375675492342e-06
-2.91322988333427e-05
-2.08383330699022e-05
-1.5929692481745e-05
-1.06063158186681e-05
-8.78040117869067e-06
-1.35141588348739e-05
-1.24467785882748e-05
-1.49196873867765e-05
-5.96496668575677e-06
-1.00730960117036e-06
-1.12252098009105e-05
-1.56726365832915e-05
-1.75585093412648e-05
-8.35060450238808e-06
-1.15286317400061e-05
-1.59751502881275e-05
-8.00965307443685e-08
-6.00317049443768e-07
-2.9234487789571e-06
-8.17325441832843e-06
-1.18581627499017e-05
-3.21632219270338e-05
-2.67049731986909e-05
-2.97888626301642e-05
-1.61118236451929e-05
-1.05312092972837e-05
-8.61307237650516e-06
-1.57982636516682e-06
-1.13224434036768e-07
-1.52052366434176e-05
-1.36653845435906e-05
-1.43096794250428e-05
-1.15581366154722e-05
-1.71227656972836e-05
-1.487226986755e-05
-9.90057250942915e-06
-8.96176237143856e-07
-8.39103436426985e-06
-6.89809922240323e-06
-5.75269449414973e-06
-9.87989772734072e-06
-9.28837845865372e-06
-2.45553427832742e-06
-2.86920678760866e-06
-1.38688561347738e-05
-7.92721211054141e-06
-3.45446603080776e-07
-9.55792383507493e-06
-1.50197850577029e-05
-4.62737861930863e-06
-1.45851086402935e-05
-1.7249069956178e-05
-8.63672820174541e-06
-1.63861321133581e-05
-8.52564328434201e-06
-2.07624524700142e-05
-1.72447092909905e-05
-2.12401975537298e-05
7.18073806454249e-07
4.78615645569884e-07
8.06186456326384e-06
7.3897969573709e-08
-1.25315959708689e-05
-3.91804148465494e-06
-1.07856317420199e-05
-1.18077802756688e-05
-8.3749725038939e-06
-3.15457997243074e-06
-2.05448435336109e-05
-1.68948633220199e-05
-1.35101742152832e-05
-6.88541666637037e-06
-8.11524445752687e-06
-1.3103083617027e-05
-1.62403639515788e-05
-2.60738828455833e-05
-7.26312233139431e-06
-1.71968607341364e-06
3.90417222790511e-06
-1.20711590144577e-05
-2.23824513681244e-05
-5.52158161821591e-06
-5.28080955693196e-06
-5.7349545721479e-06
-1.39118689414551e-05
-9.32318572726375e-06
-3.82396675401684e-06
-8.10811984103979e-06
-1.20536051275009e-05
-1.66562183556426e-05
-1.02784578382701e-05
-8.23570669184245e-06
-7.90724391885188e-06
-9.12418753555443e-06
-1.74439515446364e-05
-2.01303829996587e-05
3.75677259165299e-06
-2.51088167129756e-05
-3.09471646247383e-05
-6.35080183882895e-06
2.39773811919078e-07
-1.73356306401335e-05
2.20508811243295e-06
-2.79249978909044e-05
-7.4647819525164e-06
-7.31551951483455e-07
-2.75649714805944e-05
-1.96418415706741e-05
-2.13851074983853e-06
-1.41510941430518e-05
-8.17840169668074e-06
-8.7440549344863e-06
-1.32113761218549e-05
-1.77179028584661e-05
-1.95846301985068e-05
-2.53806438574407e-05
-1.04299112139083e-05
-1.12719227183837e-05
-1.49065285743622e-05
-1.81933651269924e-05
-1.72290990898616e-05
-1.46101776064909e-05
-1.59174878138186e-05
-1.15399848019888e-05
-8.53886474439752e-06
-1.79956136112035e-05
-1.34908078684108e-05
-5.15583582165266e-06
-1.51441022342843e-05
-8.95692910637049e-06
-1.66094843273763e-05
-1.445216244001e-05
-6.31302238608204e-06
-1.80581120031882e-05
-2.12133538538085e-05
-8.34239700054719e-06
-1.68266007245605e-06
-8.04971713687454e-06
3.11295914512381e-06
-1.25464686558042e-05
-1.92272792261491e-05
-2.19370200672104e-05
-1.87340997444284e-05
-4.46625345890505e-06
-1.26561900983951e-05
-2.37831723509301e-05
2.10700096446551e-07
-1.81458647572435e-05
-1.03262799767027e-05
-9.1487982352846e-06
-1.71062988128488e-05
-9.93579031595676e-06
-1.37152607270629e-05
-1.7578370851854e-05
-3.12823170131855e-06
-7.84310244873654e-06
-1.14128496662727e-05
-1.56863770122386e-05
-1.01740912208361e-05
-2.21576853607047e-05
-9.64622314591918e-06
9.000570220805e-07
-8.26444310839628e-06
-1.13705204146124e-06
-8.6047308453281e-06
-5.35327343077816e-06
-7.54484239052453e-06
-1.39637740984063e-05
-1.68269154712058e-05
-1.56812248038044e-05
2.7527297194098e-07
-1.08791851464172e-05
-7.49093541841529e-06
-7.77572652025663e-06
-1.54393676514282e-05
-2.45150941325942e-07
-1.67425695326651e-05
-2.50774616854635e-05
-5.00805620523382e-06
-1.43202684787939e-05
-1.37437467090839e-05
-1.17201081147795e-05
-3.76279524864469e-06
-1.75036713565953e-05
-1.08803148420953e-05
-3.29998633704807e-06
-1.6266442135862e-05
-9.3369508772738e-06
-6.78838769501687e-06
-1.01902276869373e-05
-1.57934278568126e-05
-7.95519562138163e-06
-1.05358448301475e-05
-2.03607722357047e-05
-4.18656199515278e-06
-1.66318152521983e-05
-2.30266793689358e-05
-1.46255865477339e-05
1.98983582135085e-07
-2.38030780102405e-05
-7.69066104276828e-06
-1.08273920830152e-05
-1.1603419236905e-05
1.31715069174477e-06
-5.85229187768651e-06
-4.25254610190357e-06
-4.56285306657982e-07
-1.04165045880904e-05
-1.57102813296419e-05
-1.1490349896653e-05
-1.95094484896446e-05
-8.12176438893648e-06
-1.5790453229544e-05
-1.6334642544626e-05
-1.98100360807008e-05
-1.11599667689839e-05
-7.44375512230423e-06
-1.49432037363784e-06
-1.57051338374046e-05
-2.34700622048567e-05
-6.45743188667399e-06
-4.9259651269111e-06
-8.20405765667855e-06
-1.4339556572608e-05
-2.35756796262887e-05
-2.04066213724848e-05
-1.24714911535777e-05
-2.54691768404107e-05
-6.70203867533422e-06
-5.19201104318284e-06
-8.48749882092847e-06
-2.15357829535605e-05
-1.50970527430213e-07
-2.50421382695285e-06
-5.75138976018683e-06
-1.01925024045531e-05
-1.8739037209251e-05
-7.9100442952021e-06
-9.48342326369826e-06
-1.41537629649972e-05
-1.18243979217388e-05
-5.01861536713789e-06
-1.25678334007082e-05
1.69015321905557e-06
-1.82353309058937e-05
-1.66122485072529e-05
-7.388296379683e-07
-1.06605596923948e-05
-1.53817592601946e-05
-1.38893185944535e-05
-1.53013528387738e-05
-1.38777064760112e-05
3.31022870988597e-07
-1.65778821166154e-05
-4.8238091112669e-06
-4.10833864544366e-06
-1.54114266345822e-05
-1.09162742380143e-05
3.79352696439656e-06
-2.06887061930055e-05
-1.76661263341971e-05
-9.1246630010818e-06
-6.22095120621559e-06
-2.15932997989486e-05
-1.64613301676174e-05
-3.82300382756577e-06
-8.975973390932e-06
-1.69901917046324e-05
-1.67712059820927e-05
-1.98186596910672e-05
-1.41999026940278e-05
-4.61118256143623e-06
-1.36520251947736e-05
-1.88031462170922e-05
-3.45404091769458e-06
-3.89074426130398e-06
-1.21377150818518e-05
-9.34070977015233e-06
-8.93368562296953e-06
-1.09599920453752e-05
-9.82028864559171e-06
-2.12315882764021e-05
4.72942169722914e-06
-6.76803702362945e-06
-6.82715204035928e-06
-1.16193266796037e-05
-1.38636430354331e-07
-1.76809701439014e-05
-3.00920333451997e-05
-2.05624677966549e-05
-4.6948907545216e-06
-2.14140033456396e-05
-1.59574693384691e-05
-3.18748639000597e-05
-5.08858468679505e-06
-2.05725603763178e-05
-1.62330868830245e-05
-2.13457343577307e-05
-2.25306607473283e-05
-2.18120880100817e-05
-2.96483933554666e-05
-1.44683079061393e-05
-2.20728252570111e-05
-1.52402597658647e-06
-3.24603702367023e-06
7.28470426815792e-08
-5.86457272165043e-06
-7.63158726176273e-06
-4.00688182058194e-06
-2.23664538409297e-05
-1.25601883527535e-07
-2.21630010869922e-05
-7.74895521242966e-06
-6.31889541956619e-06
-3.530526770183e-06
2.67090583439983e-06
-1.67702271934995e-05
-9.75481944470989e-06
-2.42630784138184e-05
-2.0943852195557e-05
-1.11066150286367e-05
-1.06482303430288e-05
-1.29443066712688e-06
-1.34506057919573e-05
-1.44398754865767e-05
-8.5135471089934e-06
-2.59794723916981e-05
-1.28427801010893e-05
4.04350411956489e-06
-9.09714611729621e-06
-1.28120381836654e-05
2.84498248031645e-06
-6.43584358871041e-06
3.97824571072559e-07
-8.78128886127498e-06
-1.45314284453487e-05
6.53626970837831e-06
-4.20319108680189e-06
-1.22027444861079e-05
-7.6283704542956e-06
-1.42257585746595e-05
-1.16973361658977e-05
-1.5545167812733e-05
-1.53361650759204e-05
-1.16061417331073e-05
-1.55695117394049e-07
-1.63810623107998e-05
-1.62591879552459e-05
-1.55525606750337e-05
-1.14113406616248e-05
-9.43922006190653e-06
-1.10860545609906e-05
-2.32794571545806e-05
-4.91408681790771e-06
-1.38446854103165e-05
-1.46005727412377e-05
-9.72781015821136e-07
-1.00127366756182e-05
-1.05725040289158e-06
-9.05169806412603e-06
-1.66360766244762e-05
-6.26989949897206e-06
-1.54598801332928e-05
-2.15036055208089e-05
-3.96755455984217e-06
-1.71076426186357e-05
-4.02026104543273e-06
9.82142507853023e-06
3.28748904088149e-06
-1.11606659652209e-05
-1.47653685619482e-05
-8.97479490281985e-06
-1.08521999112024e-05
-2.27539678627185e-06
-1.14400544742008e-05
1.18637596977506e-07
-1.6753160833052e-05
-9.2853894717875e-06
-9.53998786690335e-06
-1.95386310774478e-05
-1.61657244832961e-05
-7.4275055092458e-06
-1.51669938988831e-05
-8.95305601534389e-06
-8.74948297886045e-06
-1.27173987042988e-05
-8.80304355392297e-06
-1.03069377779916e-05
-2.47318102368007e-05
-1.31328821568351e-05
-6.16601470203794e-07
-1.42710250346965e-05
-1.67291919448224e-05
-5.73671413202836e-06
-1.59259009012888e-05
-8.14571065982396e-06
-1.83700412614095e-05
-5.68173224937352e-06
-1.27678512988057e-05
-4.2957553427519e-06
-3.1657467160418e-05
-2.15419105950693e-05
-2.24534621037246e-05
-1.05053349893826e-05
-2.52652047061045e-06
1.0901012910004e-06
-4.15822091216948e-06
-1.82308680088793e-05
-1.27871101332361e-05
-1.82219358937963e-05
-1.81101454824329e-05
-1.2034526147069e-05
-9.66391209084081e-06
-1.98668040557002e-05
-1.35567596642116e-05
-4.86454368022244e-06
-1.35047514022876e-05
-1.00992613507316e-05
-1.14242427511861e-05
3.93126277230065e-06
-1.07959663506909e-05
-6.91388950240029e-06
-8.18468525769674e-06
-7.72986041770718e-06
-4.07109662487942e-06
-2.30334230659539e-05
-1.49059060463855e-05
-2.02445831086999e-05
-1.25174579271663e-05
-6.57650401035351e-06
-2.49447512618253e-05
-1.82430280031596e-06
-2.41492934675138e-06
-2.32356964150565e-05
-2.43125397128226e-05
-4.51009703360173e-06
-1.09834821048374e-05
-3.37797593957313e-06
-5.15780014808512e-06
-7.1910197789277e-06
-1.04001892898279e-05
-1.10497151452015e-05
-5.21967790422e-06
-1.99035768605531e-05
-1.13654368971233e-05
-2.94071629581459e-06
-1.70614299805586e-05
-2.55785612925994e-06
-2.12606998531911e-05
-7.68716470990979e-06
-5.23874585169394e-06
-1.90635455059132e-06
-1.16951832730525e-05
7.89635282623256e-06
-8.74293319515448e-06
-1.96481257263013e-06
-2.61720966271701e-05
-1.46168968167385e-05
-6.13998931267255e-06
-1.0591292648061e-05
-1.05975666299159e-05
-2.0661640519491e-05
-4.47962982623672e-06
-5.36751563518349e-06
-1.94638161958384e-05
-8.53688622859347e-06
-1.05934276273451e-05
1.10659601812132e-06
-2.49624309781689e-05
-1.64462441518798e-06
-1.41966075685801e-05
-2.3244154896429e-05
-1.27269130611883e-05
-5.92534916023065e-06
-1.33585946658832e-05
-5.63113797740049e-06
5.37869328795998e-06
-8.57926392599457e-06
-7.99351104796259e-06
-1.9604963661371e-05
-8.66146932482557e-07
-1.28711191573729e-05
-1.02292426841968e-05
-6.28348686942649e-06
-8.38937071239034e-06
-2.99227926065217e-06
-4.99167830973278e-06
-5.0684505325102e-06
-7.74556025508443e-06
1.02032384532005e-05
6.61833716860934e-06
-1.17473501677615e-05
-1.74076043055272e-05
-8.43449919000306e-06
-1.32096548290613e-05
7.43359338130333e-06
-8.81671346532634e-06
-2.750553051014e-06
-1.63204346799898e-05
-8.0973209819396e-06
-9.91786941400267e-06
-7.11275014155908e-06
-1.29622397628517e-05
-1.63658787141869e-05
-5.5647903680443e-06
-1.60039114843535e-05
-2.10442099538413e-05
-2.12063877718057e-05
-1.42505231856819e-05
-1.49796190704727e-05
-1.40914889741866e-05
-1.55679116093249e-05
-1.55156128771828e-05
-8.39653603751221e-06
-2.36573471168307e-06
-1.07109960673569e-05
-5.42780727311493e-06
-9.6274508237236e-06
-1.03727665512159e-05
-1.2314040687568e-05
-1.18579354819842e-05
-1.28365641137598e-05
-3.94125168906001e-06
-1.10842166442668e-05
-2.01118355861861e-05
-1.36518318872832e-05
-1.32894923456657e-05
-1.02311738335535e-05
2.76466180196266e-07
-2.58369315705629e-05
-2.5571172765555e-05
-1.17033384082492e-05
-6.51421855617931e-06
-1.50697884373083e-05
-1.52238170569426e-05
-1.90244768143771e-05
-1.88566096078493e-05
-7.30077369400102e-06
-2.54507235082106e-05
-9.61021479072187e-06
-1.62001781284405e-05
-6.80483461453219e-06
-1.08387631661792e-05
-1.64408953966687e-05
-1.42748260687076e-05
2.28335464506817e-06
-1.23175040432324e-05
6.73197701694569e-07
-6.07296362202952e-06
-1.50035253550218e-05
-1.88442563097477e-05
-7.90634774621532e-06
-7.1616449586441e-06
-8.18132096020878e-06
-1.36723027606254e-05
-1.53637118614212e-05
-1.73128615112054e-05
-1.30329551357466e-05
-1.40830721297844e-05
-7.58333218374675e-06
-6.82638330308023e-06
-3.95063006095479e-06
2.99217364898894e-06
-1.05101366161857e-05
-1.21713713360213e-05
-2.37188395466897e-07
-4.12912104075619e-07
-5.11471881154983e-06
-9.2303624095108e-06
-2.31257967669199e-05
-6.65807204359781e-06
-9.37014807655461e-07
-1.44548722207316e-05
-2.83840164094158e-06
-2.27628607857741e-05
-1.52992209029612e-06
-3.131701145847e-06
-1.65160701824977e-05
-2.11943463889473e-05
-2.34761397277544e-05
-1.25399351898863e-05
-1.57724500244615e-05
-6.86266070025044e-06
-9.48142297248301e-06
-6.63609109680234e-06
-8.08500969416196e-06
-5.33932689299008e-06
-9.43744434542633e-06
-4.65131881780149e-06
-2.20377976300374e-05
-1.06612735930598e-05
3.92406058552537e-07
-1.10372591564678e-05
-7.38510737303716e-06
-1.71466624029573e-05
-2.36716427349062e-05
-3.75678234008267e-06
-2.11142676232192e-06
-1.33527331931874e-05
-2.01590966358998e-05
-5.5595721991014e-06
-1.01488923988015e-05
-2.72186967502528e-05
-1.10599246068667e-05
-1.50341164579557e-06
-1.87059351521629e-05
-1.5652927157803e-05
8.20673003646089e-07
-1.44253333797703e-05
-1.70437107335048e-05
-4.52790027991924e-06
-2.58905998906618e-06
-8.77710702425334e-06
-1.53074126621332e-05
-1.15198170682313e-05
-1.99878967852206e-05
-1.37569822837887e-05
-1.38883456880909e-05
-1.92205969211592e-05
-1.85057823027351e-05
-1.54530182891853e-05
-2.28313795495335e-05
-9.17945159929092e-06
-5.31498817708105e-06
-1.66887436104647e-05
-2.56587303605615e-06
-1.36210806304493e-05
-5.70015102937879e-06
-1.17146904374619e-05
-1.80818721059384e-05
-7.29823874214096e-06
7.36544667212549e-08
-1.16205854181197e-05
-2.48692601204306e-05
-1.94312660442073e-05
-1.42840436674678e-05
-7.45056085823748e-06
-1.72305475068866e-05
-5.27459231445254e-06
-1.61089868408316e-05
-2.11667853613326e-05
4.03471080165317e-06
1.31523316479046e-05
-1.09198427801752e-05
-4.86428008340608e-06
-1.52589725357444e-05
-6.5695266998789e-06
-1.41040435916654e-05
-1.25695026620207e-05
-1.38643771181851e-05
-1.36828379432613e-05
-1.26778913982874e-05
-9.77870135103044e-06
-1.16432727630693e-05
-7.91140682770876e-06
-1.31108692948605e-05
-7.25830466772975e-06
-8.55858503727398e-06
-1.43966517383617e-05
-1.50090642731109e-05
-2.1008680445127e-05
-1.35188277119381e-05
-1.29039111983798e-05
-1.75569507949984e-05
-6.85911031071101e-06
-8.44982714508451e-06
-8.62050198250124e-06
3.85962016011068e-06
-5.04794123962657e-06
-7.08567787772184e-06
-1.31835385652824e-05
-2.45746332705085e-05
-1.42306663450972e-05
-1.95755883117737e-05
-1.8071843082448e-05
-2.69751865380582e-05
-2.51091566896262e-05
-2.2683613057274e-06
-1.07152599839983e-05
-7.65218774353429e-06
-2.09662610612581e-05
-1.64439286900393e-05
-1.43190543787145e-05
-1.75844138723712e-05
5.41364750976527e-07
-1.27426261383298e-05
1.3591162468027e-07
-1.22583986471666e-05
-7.44508738446417e-06
-8.96380754607137e-06
-2.63008243658283e-05
-5.96980812112025e-06
-8.99124562999728e-06
-2.13742176375437e-05
-1.32720256691387e-05
-1.76835709449454e-05
-1.62091760730025e-05
-1.34913759713337e-05
-1.71667315537705e-05
4.51850312692509e-07
-8.17588288449422e-06
-6.59579494123225e-06
-9.29418056661542e-06
-2.6518384241035e-06
-1.70331985351132e-05
-1.37160780398764e-05
-1.31827475838151e-05
-1.16000398046409e-05
-7.88376955890232e-06
-1.9838559495639e-05
-9.382136360194e-06
-9.92565165759631e-06
-1.1820538762542e-05
-9.5102804834846e-06
-1.27507517620106e-05
-2.52252321421276e-05
-8.29864285056241e-06
-6.81914609869671e-06
8.9180038199208e-07
-1.24206141727964e-05
-6.87485851800893e-06
-4.00084399516549e-06
-1.0762900549897e-05
-1.32877106718101e-05
-1.07956188139644e-05
-1.46702219611324e-05
9.88147824345607e-07
-2.05126939738663e-05
-5.42718519405107e-06
-1.71055774209732e-05
-7.68070314028342e-06
-9.6825801100091e-06
-9.14823931056014e-06
-1.64359140560055e-05
-6.60793821343744e-07
-2.02049736665095e-05
-1.78470576119472e-05
-8.06207963519588e-06
-1.8871736508934e-05
-1.31102128990134e-05
-6.65945814047776e-06
-7.13847450514664e-06
-1.22075008715011e-05
-8.84360463644031e-06
-1.6748093065822e-05
-9.88799781348257e-06
-2.8966605322006e-05
-1.64480693234041e-05
-8.71015708843854e-06
-1.5667148465625e-05
-8.44201363122852e-06
-1.41548171714253e-06
-1.0417975445238e-05
-8.57292904085999e-06
-2.98948170933444e-05
-5.0484027950195e-06
-8.28347626614709e-06
-7.83366052995398e-06
-6.62516114592655e-06
-9.54510216579214e-06
-1.37902338163352e-05
-1.5317327803023e-05
-1.01534743481301e-05
5.36847463955434e-06
-1.54688910440595e-05
-1.04978735012607e-05
-5.26279356545295e-06
-4.76066006590109e-06
-9.98233084209259e-06
-1.62458378135749e-05
-5.84832551527385e-06
-1.43593533812955e-05
-1.36255011261818e-05
-2.9915597942787e-06
-1.28524634658542e-05
-9.92661183052078e-06
-1.38777906542535e-05
-2.19979864174952e-05
-2.0265057189004e-05
-1.3288690695887e-05
-7.44213681406847e-06
-2.21265749865318e-05
-2.22628301044652e-06
-2.22166488770806e-05
-2.16378567868211e-05
-2.96187988291887e-05
-1.08212599142426e-06
-2.62213989025403e-05
-1.41366728931627e-05
-4.55539434783735e-06
-1.23555268722996e-05
