# Supplementary material for: Research on computational propagation and identification of mine microseismic signals based on deep learning
Source: PLoS One. 2025 Oct 22;20(10):e0334641. doi: 10.1371/journal.pone.0334641 (PMC12543183; doi:10.1371/journal.pone.0334641)
Supplement: S9 Data — (ZIP) [file pone.0334641.s009.zip › 000101100000316.xlsx_0.txt_24.txt.txt]

-6.85630392092641e-06
-7.52736374259868e-06
-4.70578526002372e-06
-2.08067673895322e-05
-1.22566715412882e-05
-1.58282758293628e-05
-1.6753035627473e-05
-3.09850943132785e-06
-8.29507264664351e-06
-6.91382871637631e-06
-7.44705803460983e-06
-1.35768312448454e-05
-1.76735160877194e-05
-5.02646944704454e-06
-1.19677928613463e-05
-1.50540903360353e-05
-1.13724724584361e-05
-1.22197821925789e-05
-1.76960223204933e-05
-1.38082347120334e-05
-1.50455509569926e-05
5.35983092304205e-06
-1.34804701235224e-05
-1.22269594962963e-05
-1.03006269171237e-05
-1.09574804272096e-05
-1.39680431310208e-05
-1.19109174665722e-05
-2.88889176257376e-06
-1.39500769822117e-05
-1.58611615972695e-05
-1.20868322751299e-05
-1.409389934077e-05
-1.71393297012152e-05
-1.21520006756384e-05
-1.1558981850399e-05
-1.39069318782413e-05
-1.01619760322139e-05
-7.30133231162934e-06
-1.91406114947185e-05
-7.76079272050547e-06
-3.60430585464644e-06
3.76929100073861e-06
-8.84371598509759e-06
-8.17934317089526e-06
-5.00735437900765e-06
-4.28151097552849e-06
-8.40765465163931e-06
-2.16848430958616e-06
-1.69190836006089e-05
8.2626489473145e-07
-1.99991677675616e-05
-1.20659665407243e-05
-1.84173755012072e-05
-1.19411950434692e-05
-1.57152311247683e-05
-2.10700264724743e-05
-8.36981475182879e-06
4.03811901144408e-06
-1.1138397051729e-05
-9.8570171393139e-06
-8.73164951640403e-06
-1.99259411919696e-05
-6.30271024741362e-07
-1.65869499661335e-05
-1.36660269799158e-05
-3.40536356880163e-06
-7.72370422508604e-06
1.12320185214334e-05
-1.1352032488441e-05
-1.02928134034713e-05
-2.20753727033302e-05
-1.03341776975693e-05
-3.81488746231244e-06
-1.9561333505206e-05
-7.25271251890675e-07
-6.99470117167608e-06
-1.92903980050682e-05
-1.53917993930627e-05
-3.73789384873921e-06
-1.43100511491207e-05
-1.15967407232377e-06
-3.91900136897937e-06
-5.19307520307813e-06
3.62044607286391e-06
-2.66647405542037e-05
-2.76821496625673e-05
5.49467463000604e-06
-1.14549445363106e-05
-2.90724382477332e-06
-1.49985502546774e-05
-1.37741703609552e-05
-2.81975190439854e-06
-1.7405665597932e-05
-6.67250115021919e-06
-6.27826632003438e-06
2.98181184860679e-06
-4.53198961536395e-06
-1.43540900843313e-05
-6.53923611197631e-06
-1.44211847075162e-05
-1.20627129711606e-05
-1.21242761004544e-05
-1.08911781813085e-05
5.23034826158198e-07
8.81105032874825e-06
-2.12185705134448e-05
-1.09878372663871e-05
-2.21091560823966e-05
-2.47054905203777e-05
-1.96472254641248e-05
-1.89677201763561e-05
-1.57113044244952e-05
-6.49327040517561e-06
1.46017409567821e-07
-1.01201067912821e-05
-8.76512195018323e-06
-1.2771041714913e-05
-9.0686464642625e-06
4.07766180494153e-06
-1.4699989517201e-06
-1.5670926174568e-05
-1.00181923376333e-05
-1.75894237518413e-05
-2.43352916071041e-05
-8.25664475000391e-06
-5.52522231604008e-06
-6.27987551352506e-06
-1.15249593577983e-05
1.7036488076004e-06
3.52860973045446e-07
-7.31882725027938e-06
-1.69558306032835e-05
-3.26479948936659e-05
-1.88057612685126e-05
-1.04148741429647e-05
-1.16632020914726e-05
-1.13803463779375e-05
-9.63070796312469e-06
-6.09051160908951e-06
-8.79541296548291e-06
-4.11909594028202e-06
-1.13699456252366e-05
2.90002025393249e-06
-1.02543603303192e-05
-7.61954843808694e-06
-7.22118703361958e-06
-1.26959664821928e-05
-1.46172919672628e-05
-3.81447350142008e-06
-7.319971412429e-06
-1.501289816831e-05
-1.33800899705866e-05
-1.28869283824254e-05
-1.76299665922329e-06
-1.11362576743081e-05
-3.87745667508015e-06
-7.00407528576427e-06
-1.80460286869493e-05
-1.41179904258571e-05
-5.11978692109689e-06
-1.08666714412452e-05
3.15360644922815e-07
-5.54396311459471e-06
-8.55343821034578e-06
-7.57666832369552e-06
4.18610340595477e-07
-9.47305805305398e-06
-1.00032028922705e-05
-4.33611884239136e-07
-2.48272522180573e-05
-1.23537040198823e-05
-2.11563056593931e-05
-2.32870750926755e-05
-2.4018569896936e-05
-9.11610829484063e-06
-9.37413399516435e-06
1.31970810322685e-06
-1.12977810440962e-05
-6.81546615697216e-06
-1.13685895782578e-05
-3.30182813519691e-06
-4.92241570887569e-06
-1.85851843819602e-05
-1.74325630517861e-05
-1.43841449072757e-05
-5.02188215335582e-06
9.63044386974398e-08
-1.16553187289075e-05
-1.10508536732315e-05
-1.53781897633608e-05
-4.73433756429194e-06
-2.1216893926469e-05
-3.51104841935703e-05
-1.41591973985632e-05
-1.33141791647483e-05
-8.49328498928625e-06
-1.33575143517921e-05
-1.56929576248854e-05
-2.81639430859986e-07
-1.46285574352047e-05
-9.34936865615802e-06
-8.23894471426025e-07
-1.24733379033174e-05
-5.13074199374913e-06
-1.46278116567655e-05
-2.04248446660538e-05
-1.21579349954096e-05
-1.30161930589213e-05
-5.46735077437e-06
-3.81882688725113e-06
-5.52331706591464e-06
-7.57032496285118e-06
-1.67135927999865e-05
-6.4985393979071e-06
-7.89531809315461e-06
-6.01940645233551e-06
-1.73518531557317e-05
-1.37334213218849e-05
-1.43415431151031e-05
-1.87774325142186e-05
-6.54273669429675e-06
-8.22222844628161e-06
-2.03214705652393e-05
-1.00223148475505e-05
-2.10994688767965e-06
-1.33225068816672e-05
-7.71560337604622e-06
-1.53865743581483e-05
2.34543167693952e-06
-7.93764041511944e-06
-9.21799631365473e-06
-1.41229365021724e-05
-9.28671161871398e-06
-1.6313102877659e-05
-1.16191792232767e-05
-2.2538732352933e-05
-3.01823069742223e-06
-2.80082296690371e-06
-3.95892018008976e-06
-2.19588242788548e-05
-1.27951093083101e-05
-1.80169546453913e-05
-1.62699822357153e-05
-1.13177399272105e-05
-1.95732158417075e-05
-1.8287579051444e-05
1.61546169343254e-06
-1.82841964078964e-05
-2.13338170167145e-05
-3.07177967475798e-06
-1.79281055506808e-05
-9.07003400978238e-06
-1.01180467712439e-05
-1.02009495892781e-05
-6.96017183021434e-07
-1.54206375710569e-05
-5.62577315865657e-06
-1.91554770999671e-06
-1.17888016260624e-05
-4.34887419798487e-06
-4.31760782580614e-06
-1.42432032542728e-05
-2.92319695079666e-05
-2.20044874171569e-05
-5.95507886299939e-06
-3.6983326896892e-06
-1.39431885215394e-05
-5.92311963248782e-06
-8.56667760065952e-06
-8.31790285055551e-06
-2.01794513033829e-05
-1.93425607743087e-05
-5.33577385117091e-06
-1.47319442872629e-05
-2.38194494871577e-05
-4.45005453491647e-06
-1.40223185479132e-05
-8.24917456162515e-06
-1.54034033983018e-05
-9.19431696334587e-06
-5.82770988788449e-06
-6.84482062003378e-06
-2.17994466272358e-05
-1.86155964340464e-05
-9.22043287183981e-06
-1.26847679630888e-05
-1.32006564394763e-06
-3.55963498946097e-06
-1.35468021991246e-05
-1.21133239854725e-05
5.85253208159157e-06
-9.29523452857889e-06
4.01243302259144e-06
-8.90555436518657e-06
-1.08773082650276e-05
-7.16909059373472e-06
-4.79197152333596e-06
-2.24703433498064e-05
-4.61696383967627e-06
-7.05912304738589e-06
-9.92935854918845e-06
-4.97876344179972e-06
-1.05280208664191e-05
-1.06088710041382e-05
-1.6127690595246e-05
-1.42878675763143e-05
-9.97499987663713e-06
-1.65993027753532e-05
-9.0606573831114e-06
-1.77241696084915e-05
-1.26854111414084e-05
-1.52385126435457e-05
8.47394548928728e-06
-1.66372081242806e-05
-1.49734377878972e-05
-5.94228150579896e-06
-2.49976557458193e-05
-1.91327503750717e-05
-2.12748075428787e-06
-1.01127698633505e-05
-6.68037646902169e-06
-2.28425370874826e-05
-9.82638210663146e-06
-9.97127870922925e-06
-1.03293859838093e-05
-1.88193397197454e-05
-6.69879037002574e-07
-1.34831926578209e-05
-2.7960868705902e-05
-2.68533286330913e-05
5.46319547704092e-06
6.12227591046018e-06
-1.70903967516065e-05
-1.07342590387038e-05
-9.93250384998066e-06
-8.0692526797943e-06
-1.08962835181662e-05
-1.99894818510362e-05
-7.89716602594174e-06
-4.94652793519084e-06
-1.37807213682038e-05
-1.92595235584051e-05
-9.07707194224246e-06
-6.18147716573158e-07
-8.21356795259266e-06
-9.98246639581255e-06
-8.38010613114024e-06
-2.13626550476886e-05
5.4409216025935e-07
-2.31255102634293e-05
-1.86541870946446e-05
-8.62282173979528e-06
-2.49362338478713e-06
-1.51101511405611e-05
-8.18840151405617e-06
-6.37803822533666e-06
-2.01035490291069e-05
9.02760875440348e-07
-1.00410947387644e-05
-1.48891806442195e-05
-3.46782209173273e-06
-1.0202459513063e-05
-2.08574914740611e-05
-1.83941956437765e-05
-1.05314423512057e-05
-1.86064224824036e-05
-1.89336893255457e-06
-5.20445729255741e-06
-2.17904607258917e-05
-1.97694820442786e-05
-1.04408404797939e-05
-1.14886344227473e-05
-2.18373797076044e-06
-1.03503696453058e-05
-2.31142549239351e-05
-8.34965178078058e-06
-1.30223858885091e-05
-1.70356260205026e-05
-4.64088970906228e-06
-1.42679184256793e-05
-1.29782381931123e-05
-2.09348906236101e-05
-1.43229807193904e-05
-1.20567018539194e-05
3.23467117603159e-06
-1.07422924900137e-05
-2.36266155038051e-05
-2.057010619268e-05
-4.48300154213797e-06
-9.84473573502023e-06
-2.49693596189312e-06
-1.00829297859787e-05
-1.85846189549998e-05
-4.43153138503397e-06
-9.86253822584349e-06
-1.28732516117591e-05
3.13712505657581e-07
-1.70795401868185e-05
-1.59468818279714e-05
-1.00463106019714e-05
-5.91729033516071e-06
-2.33405649438683e-06
2.2749210125972e-07
-1.2559455785794e-05
-1.56846374400117e-05
-1.44628470503551e-05
-1.27555261622992e-05
-2.20830548896633e-05
-8.88204224875962e-06
-9.59617190636324e-06
-7.54533140461297e-06
-1.28617599346267e-05
-1.07770644461502e-05
1.0711370031799e-05
-1.9045771651172e-05
-1.55339481932372e-05
-7.5532549224946e-06
-1.32370294519927e-05
-1.08596652325304e-05
-1.7026564521119e-05
-6.35976550015825e-06
-1.03779470416161e-05
-7.66279282854247e-06
-1.46669895308016e-05
-1.54916382162098e-05
-1.2827599434946e-05
-3.1038846859337e-05
-2.40005073721516e-05
-2.9705837949013e-05
-1.15260049628116e-05
-1.30891834191984e-05
1.32268020886115e-06
-1.31081733567393e-05
1.2990473572541e-06
-6.3393431219442e-06
-7.33900244750873e-06
5.05622929683236e-07
-1.93151040409963e-05
3.40667592319313e-06
-2.10621369336727e-06
-7.85862728811369e-06
-1.89039909072272e-05
-1.56349720348378e-05
-1.15576018509392e-05
-1.30068489509339e-05
-1.69832318093687e-05
-1.00132386326508e-05
4.1973330050791e-06
-2.14570420400019e-05
-1.45196008167598e-05
-9.21630318344367e-06
-6.03888258245935e-06
-2.66331178719808e-05
-7.78480502146928e-06
-1.11786292671141e-05
-1.04896338299118e-05
-1.44027382390834e-05
4.89500413285833e-07
-1.63043140101452e-05
-7.80693975751002e-06
1.04979922484483e-06
-1.11330537788542e-05
-5.32615015307991e-07
-1.22133876902222e-05
-4.54262615321413e-06
-1.69574802299872e-05
-2.83638527937361e-05
4.069582433123e-06
1.15480331793567e-06
-1.05944168948371e-05
-1.63296350184038e-05
-3.08724760721162e-05
-2.13107633456305e-06
-1.56653856136552e-05
-2.13355113207297e-05
6.15053524135345e-06
-2.01730862829186e-05
-9.30398389619944e-06
-5.10841869859349e-06
-1.35929822400347e-05
-7.18714123978847e-06
-7.00772259771559e-06
-5.49447347408808e-06
-1.16751346339322e-05
-2.191950064179e-05
-1.41671783350777e-05
-1.38048943558486e-05
-1.59508538016528e-05
-7.38443689259803e-06
-1.19758575088297e-05
-1.72764445881e-05
2.8819447261579e-06
8.45952837257007e-06
-1.07709521803767e-05
-3.96410557912487e-06
-1.08835881286363e-05
-1.11986410033636e-05
-3.56029016403732e-06
-1.62617368378022e-05
-1.84038740115855e-05
-5.04228554510885e-06
-1.93573104477578e-06
-8.82397204598443e-06
-1.93601657212721e-06
-7.28650585837105e-06
-1.35235035825453e-05
-5.55414469812397e-06
-7.50177335083351e-06
-1.16914210000656e-05
-7.95490449879895e-06
-1.44761960163017e-06
-1.25607754390788e-05
-1.3606927648173e-05
-1.85769137396391e-05
-1.55853310954776e-05
-7.26393636710053e-06
-6.70754477335991e-06
-1.57331519756942e-05
-1.55165661478289e-05
1.85080723415608e-07
-1.63535550426772e-05
-2.33805512990446e-05
-1.13463036272234e-05
-1.48917932827855e-05
-1.57837274685124e-05
-1.64856778639041e-05
-1.20679485077244e-05
-2.00471910510328e-05
-1.77892266734875e-05
-1.02020111484786e-05
-3.45235162876516e-06
-3.82559454155264e-06
-2.5833169060648e-06
-1.73204280847937e-05
-2.29738955136252e-05
-1.2286518721151e-05
4.34662178602437e-06
-1.68122403360636e-05
-3.37649997713712e-06
-2.35184574047604e-05
-1.38843350442284e-05
1.38964439749453e-06
-9.92882921539377e-06
-1.06882545594387e-05
-6.42582197615103e-06
-1.70168286685646e-05
-1.33684380835239e-05
-1.39386536308374e-05
-4.58048668224953e-06
-1.88361868830978e-05
-9.85056265106345e-06
-1.04086291666123e-05
-6.73110395378554e-06
-1.05591401138182e-05
-1.27027664253589e-05
-1.55185672032773e-05
-1.6401252489175e-05
-7.22938486751898e-06
-1.47817785887237e-05
-1.65937766380761e-05
-1.96752860243703e-05
-3.27111378129757e-06
-2.66806133769356e-07
-1.5801081235066e-05
-5.2435919343715e-06
-1.16952582477894e-05
-2.02639315981587e-05
-6.92189075181145e-06
-1.46774518213009e-05
-7.22933799694332e-06
-1.5731677281087e-05
-1.26539750865852e-05
-8.13587993985906e-06
-1.65046314197272e-05
-1.96304382708538e-05
-9.11501878309774e-06
-1.64036695554111e-05
-1.98488373945436e-05
-1.49825690068631e-05
-1.40691320367716e-05
-1.24464266492891e-05
4.20086321924528e-06
-2.33800841850579e-05
-1.46070922875933e-05
-1.82840544589118e-05
-4.04413965057456e-06
2.25310811251557e-07
-1.81820055616476e-05
-1.51842315110076e-05
-1.52656339702008e-06
-1.45013013391561e-05
-2.15065325267717e-05
-2.95481162131212e-05
-6.0859342817682e-06
-1.18393879185879e-05
-1.55133456347284e-05
-6.13812520990464e-06
-1.3179254681369e-05
-1.83493411240237e-06
-3.07274222695421e-06
-4.97381914998296e-06
2.23397410841703e-08
-9.18387874149687e-06
-1.92312674677826e-05
-1.40167592110832e-05
-1.17909543316353e-05
-1.05274573359234e-05
-1.29666424940335e-05
-1.83198748326597e-05
-7.1096327853687e-06
-6.48450073830389e-06
-1.08358850388949e-05
-5.88600647674174e-06
-1.33800469230083e-05
-1.59762889901868e-05
-1.29920008483921e-05
-1.0389194773035e-05
-2.32377558760821e-05
4.45964041747609e-06
-6.68226057397657e-06
-8.77756735100915e-06
-2.44900928692124e-05
-6.77023892408416e-06
-2.3315414581697e-05
-1.0424240568161e-05
-7.7794388979454e-06
-9.83179596903678e-06
-1.22818733949635e-05
-1.54261418408574e-05
1.84221769269719e-06
-6.74197951564896e-06
-1.70487988585299e-05
-1.92835254938052e-05
-8.29458707966334e-06
-1.15191514020635e-06
-2.00219282531241e-05
-2.15451897442005e-05
-1.33204255299504e-05
-1.16915051378486e-05
-2.21242265727322e-05
-1.20773794322948e-05
-4.5094732396416e-06
-2.36395990131514e-05
-1.9637446191539e-05
-1.56229358671477e-05
-1.33986587850838e-05
-2.01898155740476e-05
-1.43865749453951e-05
-5.89617940170368e-06
-1.41526226782825e-05
-1.13173977813266e-05
-1.69556593558798e-05
-5.64266949552631e-06
-1.41957099938854e-05
-2.93622467280143e-06
-4.32032854027231e-06
-2.00930616992147e-05
-8.40649533879468e-06
-1.03576091405411e-05
-8.00397365656572e-06
-2.38218803541293e-05
-5.9752194369941e-07
-1.3611006448755e-05
-2.33248014209708e-05
-2.04469766331684e-06
-7.89411081873362e-06
2.22880751625847e-06
-1.68239158926452e-05
-5.25603745880851e-06
-1.9769569785335e-06
-7.59015980019066e-06
-2.51816195230621e-05
-2.59893457571106e-05
-3.34412596464153e-05
-1.17830282694831e-05
-1.06285941416969e-05
-4.40391474172608e-06
-3.01124048143922e-06
-7.37705059798671e-07
-1.22941864971515e-05
-2.01387290876937e-05
1.82700823023797e-06
-1.05883315318362e-05
-1.11811651172796e-05
-1.4694903073858e-05
-2.70866599801885e-05
-1.63278016304208e-05
-1.13411044994815e-05
-1.48390764708988e-05
-1.35347569071907e-05
-1.04180045485042e-05
-8.40207866015452e-06
-7.61191834367378e-06
-1.93269444994122e-05
-3.2715386092571e-07
-1.77595562400806e-05
-1.00757250933264e-05
-1.40744493715022e-05
5.61210924700645e-06
-5.64252484898076e-06
-1.88904790680692e-05
-8.65819178962244e-06
-1.31352254194766e-05
-5.03350262228229e-06
-1.07013138524834e-05
-4.38287847213183e-06
-5.3395419532745e-06
-1.28540992182124e-05
1.50317061580851e-06
-1.94917887922286e-05
1.67107465676851e-06
-1.17490433947814e-05
-1.00015773484977e-05
-3.89801708189102e-06
-8.01818354721088e-06
-9.1795165784408e-06
-8.65493408506228e-06
-2.48358947900505e-05
-5.00268577258398e-06
-1.8650508101016e-05
-1.06951656504628e-05
-9.00149134763821e-06
-7.7343323414591e-06
1.19551746912875e-06
-2.00942892919205e-05
1.92951996891249e-06
-1.90569802689437e-05
-1.70406004466595e-05
-1.11292365176857e-05
-1.22978330608226e-05
-3.57053674126584e-06
-2.8468926445447e-06
-1.55315524589827e-05
1.76758388441603e-07
-1.00159822145347e-05
-2.48081729710953e-05
-1.3345766839156e-05
-2.23576683526055e-05
-9.88982882355399e-06
-1.63822137767354e-05
-1.55886718781102e-05
-1.98878103701722e-05
-1.03903812915716e-05
-8.22837822391611e-07
-1.10506234321716e-05
-2.58578799138125e-05
-3.34206700550586e-06
-1.35758108285171e-06
-1.36630138534204e-05
-1.87852139574981e-05
-7.92990677010323e-06
-1.43709220095075e-05
-1.73823997536269e-05
-2.01358758387161e-05
-1.77804922968892e-05
-2.25499786293723e-05
-1.0062683975196e-05
-1.57393446811027e-05
-6.32585346108214e-06
-1.35410480617574e-05
-4.77180183664037e-06
-1.26011322229492e-05
-2.5365177837598e-05
-1.3669819907305e-05
-1.35127733373793e-05
-1.45157970420889e-05
-1.82326274641975e-05
-1.01305247787135e-05
-2.20067185531116e-05
-1.43398907951341e-05
-5.21326531105954e-06
-1.83589525382104e-05
-1.67347009968727e-05
-1.39935095830728e-05
-1.03256886732307e-05
7.22274436770635e-06
-9.67528164551606e-06
-3.118208609466e-06
-1.81706390353782e-06
-2.04532617194925e-05
-2.16912633241117e-05
-2.27992754365627e-05
-4.58434137684592e-06
-8.40734696898627e-06
-1.93419521214404e-05
-1.89442583314889e-05
-1.28518708960366e-05
-5.65171316527658e-07
-1.15661067360571e-05
-1.76388171185083e-05
-9.75541942350427e-06
-7.81306995836429e-06
-1.62295331536983e-05
-1.85765548253308e-06
-1.73376942219139e-05
-1.76432155028804e-05
-1.10476783293662e-05
-1.886511092396e-05
-1.78543071981756e-05
-1.65154996862934e-05
-5.75177033817406e-06
-8.94661863862992e-07
-9.66347274065355e-06
-9.41412461915525e-06
-1.3629604526022e-05
-1.55155899283338e-05
-1.47498506147944e-05
-2.33681711680026e-05
-2.35471341987962e-05
-1.73826119298044e-05
-1.13743978055691e-05
-4.18991333202698e-06
-7.86598132289682e-06
-1.1414817539926e-06
-2.64418640697405e-05
-3.07488150328365e-06
-1.32749900789025e-05
-1.76899437023429e-05
-1.59801605300867e-05
-1.95075409101133e-05
-4.35130107403074e-06
-1.74137474100779e-05
-1.26838363924392e-05
-9.72037901462561e-06
-1.84246360389381e-05
-1.24380628731499e-05
-7.58778390192984e-06
-8.79717296686408e-06
-9.28899180124337e-06
-1.79619966123088e-05
-1.14056160867245e-05
-1.25233790791372e-05
-1.56053615386243e-05
-5.66234740319399e-07
-3.86069556777266e-06
-1.39845151326814e-05
-1.66747070938485e-05
-7.10337467245698e-09
-1.62797750332281e-05
-2.23689697334084e-05
-2.13452807018209e-05
-1.11224675398135e-05
-2.58587008457574e-05
-6.70420273154426e-06
-2.55500689173459e-05
-3.38648196259108e-05
-1.02712892305101e-05
-1.98116262615733e-05
-6.41452015607465e-06
-1.40546122697458e-05
-1.03797699567748e-05
-6.76728942322219e-06
-6.69567613277131e-06
-2.20698157872928e-05
-7.64894034553505e-06
-3.91902015068605e-06
-1.78583398806672e-05
-1.14302525618949e-05
-1.80236674105674e-05
-1.59689595085897e-05
-1.52063872248623e-05
-7.53702104856429e-06
-1.84835123454206e-05
2.14478871049906e-06
-6.98014330946026e-06
-1.58799486121144e-05
-2.22076224262348e-05
-2.37956122876921e-05
6.35052297641193e-06
-8.60005272073998e-06
-1.28255514383688e-05
-4.82427918428834e-06
-1.04600142124562e-05
-1.52197643402849e-05
-1.66723900606855e-05
-1.74799398656917e-05
-5.56600503744581e-06
-2.03660734800621e-05
-1.23558744873823e-05
2.40742188534434e-06
-1.85201578157308e-05
-1.07108613135394e-05
-8.91313046232135e-06
-1.75040275801623e-05
-5.35906433491008e-06
-1.17608948881111e-05
4.43984638504493e-06
-1.0579867682733e-05
-3.58203258810293e-06
-4.79700455669878e-06
-4.7557525530792e-06
-1.6122986546025e-05
-1.9442077067032e-05
-2.33109215808048e-05
-1.45830837292562e-05
-2.14780020110943e-05
-2.27243632608097e-05
-7.32241788447298e-06
-3.03752459267924e-06
-8.5479723417035e-06
-1.26750880256709e-05
-3.99914642085561e-06
-7.52604751381627e-06
-3.84390283174559e-06
-1.66070195676926e-05
-9.78655382163091e-06
-1.22377010904073e-05
-1.49217971570646e-05
-2.53265206015911e-06
-2.22498346427721e-05
-5.25466025022597e-06
-1.86862676472071e-05
-7.09890872103118e-06
-6.78405145689953e-06
-1.25725111604929e-05
-9.91984327076114e-08
-1.14249290640887e-05
-1.43774324140214e-05
-2.18075363494294e-05
-4.0637344510583e-06
1.93762300014976e-06
-1.20265756250058e-05
-1.71110738293876e-05
-1.76690421053803e-05
-1.40589234514095e-05
-7.80148300632904e-06
-4.85036835259922e-06
-1.92293705436786e-05
-2.24639324655151e-05
8.52374433880653e-07
-1.54658291370905e-05
-2.50791492059804e-05
-2.15792471732474e-05
-1.39107696805598e-05
-9.63816976035495e-06
-6.0891490266355e-06
-1.49920159149124e-05
-2.21746634870638e-05
-3.05155586490999e-05
-5.63883156552572e-06
-2.38935458942656e-05
-1.38392526606173e-06
-6.74992945406805e-06
-7.90477808911255e-06
-8.12505094452301e-06
-1.23572549712688e-05
-1.30127900039242e-05
-2.21591214748725e-05
-8.02697209312813e-06
-8.7538324195156e-06
-9.18060821906944e-06
-9.66488636246591e-06
-7.85340455349694e-06
-6.5506291902401e-06
-5.88534866001903e-06
-1.14432428024934e-05
-1.51481692383386e-05
-6.27979477151606e-06
-9.57495341026926e-06
-1.95255294720311e-05
-1.01792707530899e-05
-1.50619328655185e-05
-4.7460938716117e-06
6.61028192221547e-06
-1.47448613680388e-05
-8.33601506832617e-06
-1.81759964828374e-05
-2.30047487243004e-05
-6.00165950951927e-06
-1.75075039817975e-05
-2.45060135409897e-05
-7.5739958336838e-06
-7.73696234085674e-06
-1.34352037750339e-05
-3.60847847936807e-06
-6.40691998190449e-06
-1.49213435864786e-06
-1.12259518377257e-06
-1.01606525726709e-05
-9.19775253136737e-06
-7.3395237177955e-06
-1.06886193629058e-05
-1.26812156921127e-05
4.79331254121614e-06
-8.18962267760886e-06
-1.05493527740521e-05
-1.47528035484166e-05
-1.33186178094507e-05
-6.58986060608532e-06
-2.02266641987395e-05
-4.46155616988689e-06
-1.00420505033981e-05
-3.47675157247926e-06
-1.74532199455014e-06
-2.01515999292672e-06
-1.69619782243607e-05
-9.61753053088933e-06
-2.5422818535902e-05
-1.89307301521756e-05
-1.49229022962751e-05
-1.16812525328771e-05
-9.55221523515384e-06
-8.51001543918912e-06
1.40600431031906e-07
-9.23468805742175e-06
-1.1992156073145e-05
-1.66957948804202e-05
-9.20569261527858e-06
-1.66926324554937e-06
-9.09194724384538e-06
-8.12632499811298e-06
-9.83383081370056e-06
2.5761848285292e-06
-7.33812972287696e-06
-2.42118654356341e-05
-1.10936313404759e-06
-2.56842021433006e-05
-1.55588743142207e-05
-1.14165755699118e-05
-4.43221863916088e-06
-3.99545546833437e-06
-1.0527424315859e-05
-3.46662438750051e-06
-6.82426134069343e-06
-9.14002034272687e-06
-2.0541811906074e-05
-1.60690796134716e-05
-1.10259992993789e-05
-1.84909160723456e-05
-4.47008619824132e-06
-4.19456669648554e-06
-2.24923012207454e-06
-1.48828195938179e-05
-2.96171415812095e-05
-9.58991944527592e-06
-1.88407552845732e-05
-5.32924075341776e-06
-2.00832021849947e-05
-1.5609982897743e-05
-2.05753838455765e-05
-1.59851053207408e-05
-1.67132651514196e-05
-2.45010217708565e-05
-2.25702564774745e-05
-1.51804595126581e-05
-1.55537327820313e-05
-6.3683222714496e-06
-1.85143490728851e-05
-5.02519412485165e-06
-1.39273071172581e-05
-8.17270657448112e-06
-1.37399010794313e-05
-6.9895149932445e-06
-1.55537448313768e-05
7.01729238864933e-06
-1.70707428233295e-05
-1.73976930397398e-05
-1.97225340330715e-05
-2.54343597537368e-06
-3.52065758757408e-06
-8.78633943008135e-06
-2.07642772784434e-05
-3.15335727399134e-05
-9.14452531507685e-06
-1.32074821470948e-05
-1.53939564782312e-05
-1.05201574886557e-05
-1.47960427981096e-05
-1.31128888168794e-05
-9.65013514134938e-06
-1.56040629966279e-05
-1.48139603488915e-05
-2.41827896364309e-05
-1.74360375620351e-05
-7.28962076097453e-06
-1.30048084956323e-05
-2.9844422127399e-06
-1.28803776447621e-05
-4.75064918074972e-06
-1.95472167403196e-05
-4.93003092483481e-06
-1.2262709028876e-05
-3.5102444838324e-06
-1.29874496448556e-05
5.33137005994096e-06
-1.77498935523908e-05
-2.63016354151926e-05
-3.92320754398255e-06
-3.56439846129554e-06
-2.31799673037639e-05
-1.88506453878072e-05
-1.57981609701981e-05
-3.20527138851426e-05
-4.63185330367781e-06
-1.18922933705322e-05
-1.75184056361421e-05
-7.24605682166902e-06
-1.52282630077779e-05
-1.37993383775745e-05
-9.63440669356811e-06
-1.69038774478086e-05
-7.30432694188619e-06
-1.61342387379307e-05
-2.27015663442662e-06
-9.94303999507927e-06
-1.12744580180645e-05
-7.9272288494987e-06
-1.70494935640042e-05
-5.27279369257452e-06
-1.48015491920384e-05
-1.97459761569667e-05
-1.40064315060519e-05
-1.50302700900302e-05
-7.51209545613981e-06
-8.0810387385726e-06
-1.35365524621779e-05
-1.60074987195272e-05
-2.1276784141847e-05
-1.5167218002063e-05
-3.3562320854562e-06
-2.41773065111281e-05
-6.41569255118096e-06
-2.64434819773717e-05
-1.4093277549025e-05
-4.52170904059649e-06
-1.31552049977989e-05
-9.16786155239887e-06
-1.51873642014116e-05
-9.29504596224506e-06
2.67207780628404e-06
-5.85848581668295e-06
-1.88109590477416e-05
-1.36950333834305e-05
2.61171266773926e-06
-1.43743693969298e-05
-3.83396822339747e-06
-1.66485830892282e-05
-2.3098410096529e-05
-3.15322739551952e-05
-2.82903710747681e-05
-1.50943930832892e-05
-1.00280775261959e-05
-1.3134933302717e-05
-2.28253627545496e-06
-4.17720321323875e-06
-1.37464385703485e-05
-1.41221402216859e-05
-1.9410414851818e-05
-2.04450618264207e-05
-4.55435572705991e-07
-1.23753659235301e-05
-8.5458856493227e-06
-6.54331660888252e-06
-1.8488312812943e-05
-1.13421710758067e-05
-2.13713384774089e-05
-1.57345992101221e-05
7.08769754910174e-06
-1.66811484731973e-05
-2.54351229399088e-05
-4.79734594724826e-06
-1.69887722104879e-05
-9.49751148129755e-06
-8.81467134901418e-07
-1.90154609594414e-05
-1.06804176088716e-05
-6.64291235407077e-06
-1.30543878966594e-05
4.60825418899274e-06
-7.04694048585283e-06
-2.21080860088441e-05
7.74062423516036e-07
5.76240026111891e-06
-7.29086169073845e-06
-1.32601995659072e-05
-1.15247154369215e-05
-3.08081020203051e-07
-1.671155853596e-05
-1.18043005837487e-05
-1.45646170961491e-05
-1.47022553863201e-05
-1.64854743872431e-05
-2.28198173551316e-05
-6.89101731531832e-06
-6.40145737479542e-06
-1.7514122779653e-05
-1.37789536584933e-05
-2.43859845615204e-05
-1.47692672568182e-05
-1.10380905280034e-05
-2.197035125383e-05
-2.61860647514072e-05
-1.23710712384023e-05
-6.50884595541905e-06
-1.3316028339992e-05
-1.8310653022253e-05
-1.04101939022489e-05
-5.91799400971812e-06
-1.32132113652483e-06
-1.76316366046886e-05
-7.76431224491906e-06
-1.78444442366367e-05
7.29182569613655e-06
-1.22759303974798e-05
-2.29850398850674e-05
-6.90130560367172e-06
5.43397705272248e-06
-1.55226461475762e-05
-1.93652100420922e-06
-1.87117346137604e-05
-2.76903326963109e-05
-1.44056088882747e-05
-1.9341403584679e-05
-5.70976659099255e-06
-1.49941379333159e-05
-1.23662243179401e-05
-1.26983333435267e-05
-1.59423436088238e-05
-2.37951050993625e-05
-1.9487867359442e-05
-1.47654495367034e-05
-1.25071700844435e-05
-1.35529378258762e-05
-1.70035103533758e-05
-1.15634804424833e-05
-1.94921941224982e-05
-8.20785649573444e-06
-2.0638518789505e-05
-1.53680758585699e-05
-4.06591001705035e-06
-7.57609435993354e-06
-1.50917186231546e-05
-1.38905184416549e-05
-6.79399852943979e-06
-1.67318775133951e-05
-8.74762026630549e-06
-5.33301635331453e-07
-3.00256511817554e-06
-1.49534234494971e-05
-5.34750221804398e-07
-3.33745408077477e-06
3.86726291061075e-07
1.0159751155828e-05
-2.40966049628412e-06
-1.95344104005225e-05
-8.89876092794597e-06
-1.9170987365393e-05
-7.15928532240702e-06
-1.13490222017192e-05
-1.85745266457032e-05
-2.19050050572811e-05
-7.65876373216632e-06
-8.40313759215014e-06
-1.16586873727172e-05
-2.38244646286548e-05
-5.4877437111322e-06
-1.11731163841137e-05
-1.77201475725337e-05
-1.15080807774395e-05
-4.37353588727039e-07
-1.25217737164751e-05
-2.08419365786647e-05
-1.75755709735413e-05
-1.20116887018677e-05
-6.27697205172651e-06
-7.54720722241045e-06
-1.42032201445992e-05
-1.65567421682847e-05
9.10801274018437e-07
-1.32796867325399e-05
-1.65579842035424e-05
-1.59700557229407e-05
-1.40430839032524e-05
-4.92395784438454e-07
-6.24614265080478e-06
-9.70368441526708e-06
-1.19534224319922e-05
-8.58846070506814e-06
-1.37078512005485e-05
-1.52019484620074e-05
-1.26397092348347e-05
-1.03463077490708e-05
-1.29317844473336e-05
-1.93857354518282e-05
-6.73618318771498e-06
-2.67020565189448e-05
-1.78906247174959e-05
-1.37872354674334e-06
-9.57672053697006e-06
-1.51954814962542e-05
-2.49086362148036e-05
-1.50996928242398e-05
-1.33925259355296e-05
-9.69188889799876e-06
-4.27912922625575e-06
-2.53015112048814e-06
-2.20260385153886e-05
-9.28001494770322e-06
-7.99574151349899e-06
-2.57899910799662e-05
-2.00006381840966e-05
-1.43387201896282e-05
-1.27111776817644e-05
-5.06540949256607e-06
-1.08225441485593e-05
-1.13422295243016e-05
-6.54793802250554e-06
-1.72747355230834e-05
-3.48175796239326e-06
-8.29799882344924e-06
-1.28347088712504e-05
-2.96289170688235e-05
-1.06243946004667e-05
-1.12829216645473e-05
-1.7159080153538e-05
-5.34762674625401e-06
-1.42907670195919e-05
-1.2010039904163e-05
-1.8996916874438e-05
-2.36233210102709e-05
-5.42800713173426e-06
-1.67279810193808e-06
-9.64550827641332e-06
-8.07562730769138e-06
-1.39129417702482e-05
-1.14636438583112e-05
-1.16936443560667e-05
-1.04619537119366e-05
-1.17065867348629e-05
-9.4725205403852e-06
-3.00059738162434e-05
-9.20077445710114e-06
-1.23013785440971e-06
-4.72834776827724e-07
-5.09106946955384e-06
-2.30939173791999e-05
6.34811926856197e-07
-1.38380903113072e-05
-3.67777784832219e-06
6.66589773383937e-06
-1.05901828947874e-05
-1.17443846936978e-05
-1.91523843102482e-06
-9.34517691919045e-06
-1.69525202727284e-05
-5.17066221623364e-06
-8.20984825509444e-06
-2.23478275498494e-06
-1.50506305626861e-05
-1.31792335744329e-05
2.36183423195343e-06
-2.0332671143017e-05
-8.2285565082068e-06
-1.05851073874225e-05
-1.80079569754208e-05
2.11741842877545e-06
-2.95870698742464e-05
-3.86343995519032e-06
-8.88560772632765e-06
-6.97595328976797e-06
-7.94758533196952e-06
-7.82263103570677e-06
-1.36142696596983e-05
-6.13171950617302e-06
-1.73048078679664e-07
-1.06731569672204e-05
-2.0001314550511e-05
-6.67385483532649e-06
-1.39279486098589e-05
-1.49740077871798e-05
-7.95136564619953e-06
8.05834706351249e-08
-1.21556958463478e-05
-2.2904850666665e-05
-1.34492751742514e-05
-5.44720928326066e-06
-6.58459134681974e-06
-1.53341263191268e-05
-8.58880351329437e-06
-1.37741983529196e-05
-3.97202732582163e-06
-1.01684284411097e-05
-9.90840822583566e-06
-1.88897109053413e-05
-1.78028188608473e-05
-1.86137713586641e-05
-1.33433865264916e-05
-1.07326516879757e-05
3.40752082979184e-06
-6.75940185204325e-06
-1.34476194183233e-05
-2.73678894727662e-05
-1.70312594557622e-05
4.89937992213138e-06
-1.01700928168473e-05
-8.26498690926114e-06
6.71657794073921e-06
-4.10798784735223e-06
-4.1903903903134e-06
-2.67174056412329e-06
-1.51763191578648e-05
-3.56260415459343e-06
-6.02181493362531e-06
-1.83889679496796e-05
-1.23991552239551e-05
-1.77373673804447e-05
-1.99912846285302e-05
-4.19135065474335e-06
-1.21482866281261e-06
-2.84506643951967e-05
-2.14502844077339e-05
-1.59553518927472e-05
-1.74448463491633e-05
-1.63429985518972e-05
-1.19032710306319e-05
-1.27616834906632e-05
-7.14252589501812e-06
-1.69904052080799e-05
-2.6608062453873e-05
-3.14764824932675e-05
-2.57942624010736e-05
-1.25898240250243e-05
-1.00093468326024e-05
-1.9127686103467e-05
-1.43626239005298e-05
-4.49937068827143e-07
-1.67207484702506e-05
-1.54329737183041e-05
-1.4284760342179e-05
-7.27717791774647e-06
-1.93625872477e-05
-1.27964774480532e-05
-1.16869275717819e-05
-1.80474067159074e-05
-1.05037834439799e-05
-2.27845965350254e-05
3.52540064451428e-07
4.22903289658355e-07
-2.3778643445256e-05
-1.06626314571059e-05
-7.88915366450316e-06
-2.05092188589758e-05
-1.23002026554474e-05
-1.66173859724038e-05
-1.50197028381982e-06
-1.29966957049525e-05
-9.96120531304003e-06
-1.9070855033379e-05
-1.03434410048989e-05
-5.23659646321409e-06
-4.71521155824799e-06
-3.0545375348845e-05
-3.26518551674022e-06
-4.92433506688851e-06
-1.60600458705521e-05
-1.07216420731592e-05
-2.15917889854492e-05
-9.04299882027692e-06
-1.43195299470124e-05
-7.3292511692169e-06
-1.71136157234588e-05
-1.21066669111294e-05
-7.29708053302431e-06
-4.83188944164661e-06
-1.22680115079814e-05
-1.07264127093984e-05
-1.19156646132592e-05
-1.23358531281048e-05
-7.61061776099271e-06
-1.59950671165558e-05
-1.57624143190831e-05
-1.2869816087362e-05
-1.01958850994422e-05
-1.4995791611389e-05
-1.60344035543107e-05
-7.11970937284261e-07
-1.26501369253115e-05
-7.75039089065104e-06
-1.95077037675611e-05
-1.66389640832043e-05
-3.72733984029074e-06
-8.6186858036961e-06
5.17384801691738e-07
-1.23355329612993e-05
-1.75374838129528e-05
-2.15908691815549e-05
-9.92290782328253e-06
-1.08712378887067e-05
-1.04666504862804e-05
-1.45590995418191e-05
-1.05047634397944e-05
-1.87916328350325e-05
2.23363759102333e-06
-1.30123465631634e-05
-1.31821084918316e-05
-2.28754205777657e-05
-1.46358446632559e-05
-4.265377451423e-06
-1.64247318379472e-05
-7.11004593940824e-07
-1.9421556890956e-05
-2.03422202230094e-05
-1.04234921594463e-05
-9.47970891243631e-06
-1.98264948848243e-05
-7.09831256297959e-06
-2.49240869804863e-05
-1.8552774621662e-05
-1.04650879029346e-05
-1.70696166943923e-05
-2.74496803988318e-06
-1.75417734160963e-05
-1.94801299986601e-05
-1.72287875913301e-05
-4.98297621615636e-06
-8.15479081043372e-06
-2.26186374076381e-05
-1.45593761377867e-05
-3.17160349569117e-06
-1.20310529508553e-05
-1.96395846530559e-06
-2.31341624327602e-05
-7.89021893897442e-06
-5.6927963543466e-06
-2.2139318148268e-05
-6.73727089575854e-06
-8.26005294613187e-06
-8.93108870371433e-06
-8.0895831949343e-06
-1.85523304174583e-05
-1.84557009886049e-05
-1.25352646569739e-05
-2.67165681025248e-05
-2.38215502068049e-05
-1.77809947478582e-05
-1.93920113264729e-05
-2.66359445846779e-05
-1.37855479770538e-05
-3.49590224083464e-06
-1.47971541298166e-05
-1.55680079398333e-05
-9.83688548078217e-06
-1.4740832073473e-05
-1.11008315420968e-05
-1.1769792430003e-05
-1.6863641751139e-05
-6.48113481112182e-06
-2.21696914717856e-05
-1.747094612956e-05
-5.08625942932989e-06
-8.07862688750632e-06
-4.66917628844786e-06
-3.36395146672213e-05
-1.02337297795429e-05
-8.71856330798046e-06
-2.12758346394219e-05
-1.81420770959464e-05
8.25018370925081e-07
-9.90979130405026e-06
-1.3002601554023e-05
-1.20803222782721e-05
-5.68223793004908e-06
-1.11745368983729e-05
-5.06836068863038e-07
-1.04444335182133e-05
-6.4378790355907e-06
-5.83854478504996e-06
-1.39263531975146e-05
-1.56953045332822e-05
-5.99313438668817e-06
-1.81928768950214e-05
-3.29180432197192e-06
-4.35453106739237e-06
-2.12865047042702e-05
-1.08016820855394e-05
-1.0358252710151e-05
-1.12831975872965e-05
-1.69696751486161e-05
-2.49561743089605e-05
-1.62596726635973e-05
-1.43345652715159e-05
-9.35459721199801e-06
-1.12043844600259e-05
-7.43823882370273e-06
1.18719176565022e-06
-1.40542460508117e-05
-4.98548336707199e-06
-6.69238121300433e-06
-1.4917579988339e-05
-2.10690395033516e-06
-1.50594871850918e-05
-1.73906525710384e-05
-1.4164773711378e-05
-1.4625618284402e-05
-9.29322276281825e-06
-2.52909389975207e-05
-1.43106337484978e-05
-1.77218502359615e-05
-1.66663487681602e-05
-3.41252541597955e-06
-7.57619978420852e-06
-1.42737617763437e-05
-1.98274481523023e-05
-9.86975411332542e-06
-1.34486211721733e-05
-7.64444719322354e-07
-1.26439610705503e-05
-2.63470578860029e-05
-2.15408221150675e-05
-1.95342083075386e-05
-4.86751119568766e-06
-2.85589306351375e-06
-1.18092747516645e-05
3.45337899666078e-06
-1.0006293136227e-05
-7.48973052043264e-06
-1.58886914480073e-05
-1.51691519916754e-05
-1.19417422404227e-05
-2.89032547210262e-05
-1.20427822381599e-05
-5.93247404056228e-06
-1.23322042544742e-05
-1.90447869728223e-05
-1.67852701411495e-05
-1.33659452567368e-05
-9.44861929511634e-06
-1.98281166844604e-05
-1.68229918387502e-06
-1.30350812509434e-05
-3.79023635720512e-06
-2.86135271312468e-05
-7.40360809316576e-06
-1.02688216329732e-05
-1.41467874290985e-05
-9.62894175122677e-06
-1.73350024231451e-05
-4.18615857428934e-06
-1.60104923450297e-05
2.22984333667944e-06
-1.4721043678093e-05
-2.4024387404224e-05
-1.63720252460425e-06
-1.39708574673106e-05
-1.13275171142035e-05
-8.93072767964871e-06
-2.34733605830881e-05
-6.44674803540026e-06
-9.74985795284279e-06
-1.30198833245251e-05
-1.35255755944269e-05
-1.83597463844248e-05
-2.44502397596696e-05
-2.26189602440226e-06
-8.40466085494442e-06
4.87167926392503e-07
3.50935048024541e-06
-1.94713633861151e-05
-1.36981564541654e-05
-1.75656841546788e-05
-1.36528436945451e-05
-2.46105869893314e-05
-1.07239812745748e-05
-1.68860422644156e-05
-1.4693680582988e-05
1.39638541632917e-06
-1.09996051728031e-05
-2.55602931863963e-05
-2.37335523283131e-05
2.74116094517843e-06
-1.29845958394441e-05
1.75444460415947e-06
-6.69360926114209e-06
-1.83746503961897e-05
-7.62303280709038e-06
-9.73353607602377e-06
-3.06336612761351e-06
-9.03643367469502e-06
-7.24135294221103e-06
-5.7374890081804e-06
-1.90035124500816e-05
-1.52639229308923e-05
-9.07864107235575e-06
-1.2158366195687e-05
-3.85085185487112e-06
-6.41367450892041e-06
-1.19251308385277e-07
-2.18514504975881e-05
-6.23229343079024e-06
-8.71008408673713e-06
-1.78229507104222e-05
-1.74584799915522e-05
-1.26814516257932e-05
-9.72299366529037e-07
-6.10411358810575e-06
-1.12814397099114e-05
-6.91063478255013e-06
-2.21780489881205e-05
-1.72148154924983e-05
-2.19742740623577e-05
-1.24800333049196e-05
-7.26837525339184e-06
-1.65110529642023e-07
-1.26907527938944e-05
-6.11053288682245e-06
-1.6114838656621e-05
-9.85908379854249e-06
-6.3109515334847e-06
-1.15192986477955e-05
-1.19994033176803e-05
-7.39722263633636e-06
-9.76321765466379e-06
-1.94520184180665e-05
-1.35846377071451e-05
-5.55584601434172e-06
-9.61341920475963e-06
-2.37666853951214e-05
-1.30247246225306e-05
-8.93431408891955e-06
-1.00117761811918e-05
-2.91846304514411e-05
-1.27779028090338e-05
-1.12088180846008e-05
-9.072270460761e-07
-2.72092994183524e-08
-1.87178818654988e-05
-1.6626472593593e-06
-9.62793441448893e-06
-2.06165429527456e-05
-7.61414544871438e-06
-1.25013489507136e-05
-1.23078936107771e-05
-1.74859281919203e-05
-8.41435068843887e-06
-1.08162671673992e-05
-2.66236390047186e-05
-1.2477281797389e-05
-2.09873406105443e-05
-1.81724296616082e-05
-1.10852795157295e-05
-1.15196598607861e-05
2.0381125972233e-06
-6.66116351211673e-06
-2.05793378109197e-05
-1.44884833410658e-05
-1.35133310064395e-05
-1.92987810396095e-06
-2.95912916786341e-06
-2.07362670635485e-05
-1.57894566611723e-05
-1.36235451007462e-05
-9.72871364680952e-06
-8.6038989251675e-06
-1.61001373462822e-05
-2.0412972423582e-05
-2.49351184003907e-06
4.68361513165754e-06
-1.45925417705385e-05
-7.2539283602128e-07
-9.02617650411985e-06
-9.76996731257774e-06
-1.02354768640568e-05
-2.39071142876179e-05
-9.66833294091764e-06
-1.01119054468779e-05
-1.98346781335699e-05
-2.53549359385757e-05
-8.03788254477348e-06
-7.46261016837999e-06
-1.19553599281606e-05
-5.47370189830376e-06
-7.00673485066891e-06
-8.89423274521295e-06
-1.70928358167362e-05
-1.14034477039347e-05
-2.20298398623768e-06
-7.90495585518539e-06
-1.44412082091254e-05
-1.39258886094559e-05
-2.94694236067085e-06
-1.48168117831895e-05
-2.00000930078875e-05
-1.06443255732367e-05
-1.15161693139427e-05
-8.25414639101874e-06
-1.34657474537288e-05
-2.42930733348264e-05
-1.0231503175346e-05
-9.11077654129026e-06
-2.06496953987873e-05
2.49498785027834e-06
-1.59318334212593e-05
-1.46464576778949e-06
-4.12389088289334e-06
-2.04651180966346e-05
-1.16972187379512e-05
-8.29454846917471e-06
-1.34304854545875e-05
-6.03238688047089e-06
-1.79829406478418e-05
-1.18724893652608e-05
-2.89624620276696e-05
-1.89349011383112e-05
-1.40464662821418e-05
-2.29704001280665e-05
-1.04624501877665e-05
-7.05307694986132e-06
-1.09760175814213e-05
-8.71250558480879e-06
-7.23769639922736e-06
-1.24268016369657e-05
-5.87992055641125e-06
-4.98051488803364e-06
-3.61687461700725e-06
-2.52853141834643e-05
-1.81188770927234e-05
-1.89428791918975e-05
-2.65800975986396e-05
-3.17850054151461e-05
-1.05622489215582e-05
-2.10715207839363e-05
-1.34138394248929e-05
-7.16200663558237e-06
-9.03650919978158e-06
-1.06033246066369e-05
-1.01495245283668e-05
-9.26509921568271e-06
-8.62136048224287e-06
-9.7554930860533e-06
5.62596712771104e-07
-1.2624673196521e-05
-2.46268801844171e-05
-8.66082503416941e-06
-1.80189743702364e-06
-1.13848318937783e-05
-1.5211446590527e-05
1.42659796365924e-06
-2.0979694922678e-05
-1.43887230899521e-05
-3.08828938798958e-05
-2.77772333251747e-05
-4.32060425335366e-06
-1.56313116794236e-06
-4.16277471506023e-06
-2.05905376782818e-05
-1.52702075564784e-05
-5.51896678661687e-06
-1.0425058094587e-05
-6.45586140733283e-06
-1.63333736142548e-05
-2.5432038943977e-05
1.91336874734457e-06
-1.25825047346475e-05
-1.02294622075784e-05
-1.31351263808864e-05
-1.00608895650821e-05
-1.79100695363329e-05
-1.93174704730659e-05
-9.70124719595822e-06
-1.47761011653177e-05
1.38356855524681e-07
-5.81894479776458e-06
-8.35165172595408e-06
-9.48595742923676e-06
-7.14427611542703e-06
-1.71143363835757e-05
-1.82471147730759e-05
-1.9764043289988e-05
-9.18081435854179e-06
-9.03786744776326e-06
-7.00511348150631e-06
-1.78882956994707e-05
-1.60902866890171e-05
-2.01119924596423e-05
-2.58296127352618e-06
-2.1534586858214e-05
-1.44987266597743e-05
-1.19089012902631e-05
-2.30029734731254e-05
-1.51589425946846e-05
-1.16018195651052e-05
-1.11310154408526e-05
-9.49779591259775e-06
-1.61169432081978e-05
-1.09793324950821e-05
-4.96361359070682e-06
-1.71208408819981e-05
-1.41074423343522e-05
9.43482247632193e-07
-9.67399898436503e-06
-3.70902858607763e-06
1.34380439307043e-05
-2.70481378355942e-05
-1.31135439399054e-05
-9.83255092291592e-06
-7.88548542497811e-06
5.04571940182542e-06
-2.47776577717231e-06
-1.30430281293444e-05
-2.42633872001265e-05
-1.41368500689505e-05
-1.13596686485227e-05
-1.53706659824426e-05
-1.74272090333021e-05
-3.40278322975219e-07
-1.52817390237537e-05
-2.32613375165821e-05
-9.91816198550651e-06
-1.84517089198783e-06
-9.42350797172184e-06
-1.03095072014781e-05
3.86090936223127e-06
-4.74136433388796e-06
7.23118443936198e-07
-1.39674748079646e-06
-1.77023067039031e-05
-5.40449237959624e-06
-1.1706163127786e-05
-1.22232437034169e-05
-1.5678609873639e-05
-1.85432229668743e-05
-2.59992115527884e-05
-8.02251672734635e-06
-1.16775377445525e-05
-1.10494852872981e-05
-1.52940463733715e-05
-2.00997243066594e-05
-7.91448233406382e-06
-2.16513477241225e-06
-1.23297145733046e-05
-2.88010179688439e-06
-4.64802066409958e-06
-1.09408847509894e-05
-1.12473371838151e-05
-6.94593666339306e-06
-4.38456258152999e-06
-2.19114787334646e-05
-1.0900231846908e-05
-1.33025612795457e-05
-1.12652751906975e-05
4.7862169743759e-06
-9.17964871875066e-06
-2.07965852066088e-05
-1.38582536818847e-05
-1.12533674684894e-05
-1.91212376244545e-05
-1.10036271103585e-05
-1.46230331537473e-05
-7.39500221191501e-06
-5.74058029440496e-06
-7.33661619836727e-06
-2.04540991826595e-05
-1.23951757906676e-05
-8.02690750275274e-06
-2.03342028503134e-05
-3.69749119646352e-06
-8.81167659314935e-06
-8.45452436424902e-06
-1.02040922425377e-05
2.25238699724254e-06
-1.50413033735485e-05
-8.8079907055812e-08
-1.99219410640755e-05
-1.60630101753494e-05
-1.40620210581999e-05
-2.32835307344527e-05
-5.92237694890831e-06
-1.10255057347785e-05
-1.50292291932369e-05
-2.09807182629038e-06
-1.40070517646138e-05
-1.88423658221855e-05
-1.24386094205374e-05
-1.11331812501753e-05
-2.03355377302151e-05
-1.94238316097819e-05
-1.37908612101488e-05
-1.03384650833335e-06
-1.19005465926816e-05
5.19739125634322e-07
2.41967266832299e-06
-1.6429146315667e-05
-1.74767595975659e-05
-1.52269535132912e-05
-8.24008989336773e-06
-1.88189660121114e-05
-1.97382861205873e-05
-1.69113366056153e-05
-1.08513556964064e-05
-8.86105431388722e-06
-1.63931218077418e-05
-9.99243851743677e-06
-1.3747666396702e-05
2.02968982828393e-06
-1.34508712189182e-05
-8.69766857131212e-06
-1.68526061753739e-05
1.39649434102063e-06
-1.93735540776122e-06
-9.87825740217918e-06
-1.37805285579475e-05
-7.79913824857628e-06
-9.62253701586642e-06
-2.18047747373503e-05
-8.15881861285089e-06
-2.44393960180707e-05
-1.71209193687007e-05
-1.45932949096873e-05
-1.36831819653981e-05
-2.21215399684952e-05
-1.181758763237e-05
-5.75697800547737e-06
-1.68591523066733e-05
-1.50536281600368e-06
-2.23093034128536e-05
-1.46179519268719e-05
-1.03637489763604e-05
-8.14389344479657e-06
-2.48427145042893e-05
-7.53706524797922e-06
-3.27819902684666e-05
-2.21939990266156e-05
-3.5070295533795e-07
-3.11237269316676e-05
-3.07777874992946e-05
-5.01294342779612e-06
7.30611354415922e-06
-8.99629752143107e-06
-2.32717685287524e-05
-2.3685233249362e-05
-1.06534422205786e-05
-1.37488834551781e-05
-1.78145941778019e-05
-1.41268919689002e-05
-1.68564803326767e-07
-1.35433169089119e-05
-1.60487054356534e-05
1.07393614766211e-05
-1.15003815182572e-05
-2.3543852467947e-07
-9.46287194862208e-06
-1.06887796664015e-05
-1.37235760779757e-05
-1.40966569429774e-05
-4.7548936630054e-06
-6.8791421082801e-06
-1.10422717215721e-05
-9.66563431731855e-06
-1.59324146904149e-05
6.56452870061002e-06
-8.20585331040888e-06
-1.08791080382379e-05
-1.18456472354483e-05
-7.95055944355171e-06
-4.90677254003803e-06
-1.55615075863645e-05
-7.65345714597814e-06
-1.12716630704487e-05
-1.5569353466556e-05
-1.91188537785824e-06
-5.99992631096014e-06
-1.07652963801484e-05
-1.21950771545608e-05
-1.62055610089542e-05
-1.72614111441227e-05
-2.77579469774266e-06
-1.3243573783459e-05
-1.66836800764285e-05
-7.42881473267255e-06
1.73737337709318e-07
-8.56758587384345e-06
-9.82018371379942e-06
5.47982304080289e-06
-4.12497150956536e-06
-1.07927185580255e-05
-1.17739996164061e-05
-1.01193376782276e-05
-2.07224165035425e-05
-1.77970986876171e-05
-9.68752885163209e-07
-1.94903306617791e-05
-1.65612334716326e-05
-1.02879832474868e-05
-1.15732047349919e-05
-1.92324856330649e-05
2.29152651624598e-06
-1.03816164483429e-05
4.93275068746149e-07
-1.32256822173633e-05
-2.0945638866631e-05
-1.65675244460653e-05
-1.06153931376272e-05
-1.39613093939377e-05
-4.48878611958769e-06
-9.11134200075664e-06
-9.38123395770857e-06
-2.14015760567914e-06
-4.74148901851642e-06
-7.87707852909866e-06
-1.3085351253173e-05
-2.71949415952855e-06
-1.36060678496945e-05
-7.46932051628603e-06
-6.1041805962676e-06
-1.33619973301493e-05
-1.33439890923964e-05
-1.80418106170468e-05
-3.06514261185736e-05
-1.84047558068489e-05
-1.4754245747033e-05
-2.06762539623808e-06
-6.26567598561972e-06
-1.29087366780766e-05
-1.25928418709349e-05
-1.14393665689708e-05
-1.39698557500434e-05
-9.06848736390372e-06
-1.49788780349241e-05
-2.33176551079342e-05
-2.59383910658305e-06
3.56604797502404e-06
-9.10171460415262e-06
-2.12893584052479e-05
-3.49053712314868e-06
-4.2384164180109e-06
-1.17211460477459e-06
-1.46929795971384e-05
-1.68534300469461e-05
-2.39849930059734e-05
-7.04681500061918e-06
-1.03540303930412e-05
-2.85490501674544e-06
-1.09797553433693e-05
-1.45924280308511e-05
-1.17296682983208e-05
-9.99125220080209e-06
-1.20777110618463e-05
-4.96721243603298e-06
-1.21141122756998e-05
-1.57673826197237e-05
-9.72548668096546e-06
-1.96606623746946e-05
-8.66053094498132e-06
-1.08464929424361e-05
-1.26305150692886e-05
-1.95118443844529e-06
-7.49955081574533e-06
-1.38300691635941e-05
-1.33667334416717e-05
-1.17157380965386e-05
-1.28469170552806e-05
-7.20734323866502e-06
-9.7108010722707e-06
-1.61645940691723e-05
2.02571780760415e-06
-1.37750769730113e-05
7.48964329679191e-06
-1.36220620697949e-05
-3.08609542829019e-05
-9.86060614904027e-06
-1.28191887834877e-05
-8.72667417072326e-06
-2.26619559493413e-05
-1.60686765614638e-05
-1.21439401544605e-05
-1.69356917111077e-05
-9.35514546122029e-06
-9.98297410178572e-06
2.79435046295238e-08
-7.13376954285119e-06
-4.52079253604003e-06
-3.66175512547934e-07
-1.06265601499876e-05
-6.94573556210948e-06
-1.69105006502731e-05
-2.20850617026104e-05
-2.66780732175826e-05
-1.84987448557506e-06
-7.64642500606161e-06
-1.46154639578795e-05
-1.96008458502454e-05
-1.6573164952802e-05
-1.18313698466679e-05
5.21228659880272e-06
-1.54859782970084e-05
-1.06744951189885e-05
-1.17131359426051e-05
-1.09543952595e-05
-9.8300943895779e-06
-1.34910289577929e-05
-2.98064579291496e-06
-9.82884780612413e-06
-1.23694773913921e-05
-1.34341412380879e-05
-1.76823542630468e-06
-8.60407347336406e-06
-1.46845822113798e-06
-5.36607903797127e-06
-5.40621794145318e-06
-1.54568649802183e-05
-2.12836186049379e-05
-7.94596942782361e-06
-1.71388070064526e-05
-1.06061048550991e-05
-3.67702160780245e-05
-9.62055856291492e-06
-1.07750995211392e-05
-9.29577693494536e-06
-9.64293310302933e-06
-1.29705384818975e-05
-1.33138351064814e-05
-2.44627426297215e-05
-1.12108254419251e-05
-1.33459948728877e-05
-5.15318899244214e-06
-1.01963064303685e-05
-2.08066384734484e-05
-1.85577790921914e-05
-1.29167626494916e-05
-1.33611140538635e-05
-1.10254035342181e-05
-2.60202425071167e-05
-4.09544488413305e-06
-1.00771693419999e-05
-6.50230007514093e-07
-3.17720504407415e-06
-1.84165232121426e-05
3.88461695731432e-06
-1.24755953123051e-05
-5.09629728023403e-06
4.86577003421477e-06
-2.33077235885826e-05
-2.17568199015045e-05
-1.39697735945427e-05
-1.00515455390439e-05
5.70317513196335e-06
-1.07216699927351e-05
-8.82369448089991e-07
-1.06179146164045e-05
-1.51924381996749e-05
-7.97425994267032e-06
6.66913078307724e-07
-1.62720735570905e-05
-5.69143646307688e-06
-7.11583011659679e-06
-1.61885214837564e-05
-2.55366954694997e-05
-2.05040719306321e-05
-2.30622764402038e-05
-1.20017474422435e-05
-1.26234176324338e-05
-2.18466143013301e-05
-4.56758273441669e-06
-3.83270988545976e-06
-1.82240741053795e-05
-2.30073504516887e-06
-6.85808684641223e-06
7.03420369385036e-07
-1.32158240288966e-05
-1.1817166661692e-05
-1.13246320130632e-05
-5.54386003606565e-06
-9.38409945835566e-06
9.22506417560363e-07
1.08243719791754e-06
-8.00630102316988e-06
-1.92936369281117e-05
-9.59425800952442e-06
-8.05742876238791e-06
-5.5553020683684e-06
-2.0615603398361e-06
-1.63979777098564e-05
6.07096223793166e-06
-1.03575267076515e-05
-1.49069097953815e-06
-1.24742235112824e-05
-5.51252743578722e-06
1.25608687291938e-07
-6.66245532802549e-07
-1.83415701976925e-05
-2.69261514383245e-05
-2.4877309879628e-05
-6.86358124072012e-06
-3.82538902621649e-06
-1.49312954627974e-05
-1.81482217036081e-05
-6.13899708338141e-06
-1.02979733619868e-05
-1.03766711262221e-05
-6.98733232872366e-06
-1.35054086910289e-05
-7.21146140256434e-06
7.23396686587905e-07
-4.52427530025329e-07
-3.17135398000371e-06
-9.02631676924923e-06
3.77353754740678e-06
-1.45391036933624e-05
-1.06251684561601e-05
-6.74862173216323e-06
7.19363749958285e-06
-1.1929870061959e-05
-1.47643508738842e-05
-1.64833883696117e-05
-1.49156556720345e-05
-2.28005662027665e-05
-1.42035381977121e-05
-6.58163772268221e-06
-9.63011082285885e-06
-1.77196858754217e-05
-2.9321737385693e-05
-1.17432175133695e-05
-1.0673892678237e-05
-2.0564694324583e-05
-8.28530237430769e-07
-1.22752886784161e-05
-2.02267390678592e-05
-4.1242414934823e-06
-1.65283912536707e-05
-1.04686574242401e-05
-7.48725908451205e-06
-5.99524858160364e-06
-1.10735216785314e-05
-2.26365193492086e-06
-1.03876117385319e-05
-5.68484064959143e-06
-3.79891562996019e-06
-1.404591501889e-05
-1.2161656865155e-05
-1.18833700229908e-05
9.04739502993179e-07
-1.46230180474706e-05
5.97932472586325e-07
-2.3781702299099e-05
-2.37788340003887e-05
-1.2051027340085e-05
4.70528386642701e-06
-1.51845296547947e-05
-7.57694435792856e-06
-1.3890651752983e-05
-1.51886702022568e-05
-2.64217863239968e-06
-1.58541070141188e-06
-1.15539518264565e-05
-1.55337172278054e-05
-7.0190745576754e-06
-5.75339389042574e-06
-2.14324275097067e-05
-6.04705591664473e-06
-9.69476593209798e-06
-1.39053978966578e-05
-2.72383362255361e-06
-1.12517843635997e-05
-2.41246851545281e-05
-2.16587620475845e-05
-1.60232047463586e-05
-1.08659601460162e-06
-1.24784727642091e-05
-1.85457907088266e-05
-1.61248912231707e-05
-1.52876140344352e-05
-1.49670437609137e-05
-5.54424832583635e-06
-1.73016238175468e-05
-1.45465649765364e-05
2.59553773775696e-06
-2.21738792371096e-06
2.59245073485915e-07
-6.82644149982699e-06
-1.51234207727314e-05
-3.59891887521086e-07
2.53549301276271e-06
-1.30494745259987e-05
-2.14849478714773e-05
-1.51774175240444e-05
-2.21777210487768e-05
-1.69425711756226e-05
-1.28286118390414e-05
-2.09699645147695e-05
-1.82968354287584e-05
-4.89880811520172e-06
-1.01132811543003e-05
-1.16510518598854e-05
-1.85867490286193e-05
-1.55278629316933e-05
-6.81079433647889e-06
1.27288759189137e-07
-6.08211816358148e-06
-1.40138021338586e-05
-1.6397409072354e-05
5.19060556076427e-06
-6.0301410593783e-06
-1.35039357873635e-05
-9.8708883627636e-06
-1.54571677925846e-05
-1.76759863511851e-05
-1.53923277750444e-05
-1.49754399215825e-05
-7.04873843222775e-06
-1.59978643427572e-05
-1.43361986577144e-05
-1.27675808994472e-05
-1.68189605348965e-05
-1.70184164720532e-07
-1.19654797029194e-05
-1.34576384872152e-05
-1.12630465486369e-06
-1.08892729802547e-05
2.8915965016189e-06
-7.07180030104436e-06
-1.91793213935837e-05
-1.41575628000332e-05
-1.80439727373047e-05
-1.58893821358206e-05
-1.77235857557443e-05
-1.08947176595336e-05
2.55959074889012e-06
-2.40724226239292e-05
-1.42816418956719e-05
-1.51101187170876e-05
-1.5244756471924e-05
-1.98837361666832e-05
-1.28344949429218e-05
-1.91681271568752e-05
-1.91979514852017e-05
-1.78789148475636e-05
-8.9912878234288e-06
-1.68159440792523e-06
-5.15493087358514e-06
-3.36799514280452e-06
-1.48776748096721e-05
-1.97592925152559e-05
-1.56278546692161e-05
-1.16697754463656e-05
-1.27626689766328e-05
-4.26134018543398e-06
-1.19569110405376e-05
-2.63610736620689e-05
-6.57140978861627e-06
-9.94480731398364e-06
-3.61429690878301e-07
-1.47892908096817e-05
-1.67418441040323e-05
-2.17432511740463e-05
-1.50150281823007e-05
-1.32057260730904e-05
-1.15483354904297e-05
-1.73767375395124e-05
-4.94485025602129e-06
-1.9042080285381e-05
-1.43250444612532e-05
-2.00567448572334e-05
-1.33654710628291e-05
-9.34927935370331e-06
-1.98690996296486e-05
-7.39033091023632e-06
-1.8906003771451e-05
-2.94029119604487e-05
-5.27898218091616e-06
-1.54674383032248e-05
-1.07776643069932e-05
-1.81501830874152e-05
-6.97533199790257e-06
-1.68774178009673e-05
-1.68846038857736e-05
-1.06010186066767e-05
-9.22372938565437e-06
-4.58112265900984e-06
-1.80333313045959e-06
-1.53406206468865e-05
-1.08323628454228e-05
-1.22228785306574e-05
-1.20845710780122e-05
-1.61001924443253e-05
-1.6015294921627e-05
-8.58497540977727e-06
-1.41286435098409e-05
-6.37991138305338e-06
-1.1967124758525e-05
-1.89537156034188e-05
-1.38202629672173e-05
-1.71551122182047e-05
-1.33591107268547e-05
-2.10100723547295e-06
1.99280214148161e-06
-4.61805995736223e-06
-6.01192499944418e-06
-8.22151991455395e-06
-1.63368770427012e-05
-7.67647594629733e-06
-1.46081670581894e-05
-5.57881382746497e-06
-2.20272427081321e-05
-1.69925790312966e-05
-1.3354415158346e-05
-1.40915974485159e-05
-2.57780162501295e-06
-1.51949133337767e-05
-1.29737198068546e-05
-1.612122153279e-05
-1.47365837295205e-05
-1.11030419344076e-05
8.34580215812064e-07
-5.49948546812766e-06
-1.49282763783415e-05
-1.31414987155565e-05
-1.39862724690595e-05
-1.45541650388333e-05
-9.7454720769782e-06
5.4035896294783e-06
1.02141225433661e-06
-2.38622159210105e-05
-7.79161610318797e-06
-1.01771774086003e-05
-2.25766950978112e-05
-8.79721495762825e-07
-1.15439594237865e-05
-5.64196321913779e-06
-2.35366975818446e-05
3.00506377346975e-06
-2.00148918691148e-05
-1.68673055486272e-05
-4.49182188077852e-06
-8.73214008563738e-06
-1.09280394298002e-05
-1.50922600452436e-05
-1.38765621027186e-05
-3.77686897593239e-06
-8.19603137792026e-06
-1.30608891605292e-05
-1.10528986482904e-05
-6.53173948108931e-06
-5.07028312364095e-06
-2.43350742481064e-05
-2.70074113178121e-05
-7.70553246628027e-06
-2.33265480969956e-05
-1.12687371102937e-05
-7.87850792283343e-06
-1.56964925503045e-05
-1.18804213603276e-05
-6.39547800700892e-06
-1.77314067492883e-05
-5.08070450608644e-06
-2.1910749575317e-05
-5.06605504432382e-06
-1.26504912642558e-05
-5.5887081361063e-06
-1.00653429681453e-05
-5.85466149462753e-06
1.16059762496999e-05
-1.73378462056662e-05
-2.2218394666759e-05
-2.02632211417188e-05
-9.29654231621036e-06
-3.70014028249017e-06
-1.38755681042503e-05
-8.75133664239806e-06
-5.83149703003681e-06
-1.25494589000178e-05
-1.13571395188943e-05
-6.72801624018644e-06
-6.78751660231e-06
-2.15217685300193e-05
-1.33906765767493e-05
1.20408309103046e-06
-1.24219280343164e-05
-1.99512318926353e-05
-7.86836209128948e-06
-1.23254644983505e-05
-9.48240598814759e-06
-8.82977125126358e-07
-8.97880354698861e-06
-4.95155509767489e-06
-5.49458322258397e-06
2.63353503251422e-06
-6.05773831260416e-07
-1.70087813924096e-05
-3.30337896592592e-06
-9.90355810215744e-06
-7.59908481174183e-06
-5.03796474923286e-06
-1.09204188645451e-05
-7.20165805798844e-06
-9.33593355769332e-06
-1.3829316912506e-05
2.85194972113798e-06
-5.63048993943623e-06
-7.41879990726137e-06
-1.2449053676767e-05
-1.22919650319436e-05
-2.08450252364293e-05
-5.00565519583431e-06
-1.68963627535844e-05
-1.52264515199072e-05
-1.25038678249798e-05
-1.84320163885185e-05
-1.90439684418328e-05
-2.58467510060778e-05
-1.39747822963382e-05
-1.02780834139243e-05
-7.09186000027074e-06
-2.74301481848589e-05
-1.29874677690985e-05
-1.30944306631383e-05
-2.34694200300249e-05
-1.9500013290551e-05
1.56881520758821e-06
-1.66171126699002e-05
-1.32050360475416e-05
-1.06110144135044e-05
-1.47898458314553e-05
-3.01792443015784e-05
2.74998284963453e-06
-1.28660418285564e-05
-9.98906016557745e-07
6.87277273217708e-07
-9.14858585212779e-06
-7.1293247422347e-06
-1.80620983972452e-05
-2.27781277212996e-06
-8.79913324145937e-06
-1.19390034878376e-05
-1.52586641360424e-05
-2.74976197481264e-06
-1.60728975321628e-05
-8.9165254409467e-06
-4.73736920256847e-06
-1.27145225939255e-05
-1.77503077603896e-05
-1.52898376804272e-05
-1.45131552687408e-05
-6.74581496971032e-06
-2.93013280874108e-05
-3.93945442522897e-06
-1.48197169124204e-05
-7.67435416004373e-06
-2.45405227181493e-05
-6.56388110346494e-06
-1.12323922751596e-05
-8.10021523575511e-06
-9.72855809751363e-06
-1.27323636165164e-05
-1.62752459369252e-05
-3.13188190706055e-05
-1.93502972606364e-05
-5.07439624697413e-06
-1.04222781825309e-05
-2.26241362745694e-05
6.55656902252727e-07
-1.21081842788109e-05
-5.70385702143612e-07
-4.21732475070512e-06
-1.25595284193735e-05
-7.45513619250074e-06
7.71250810424739e-07
-1.00252095817125e-05
-7.2046338135648e-06
-5.2039358231036e-06
-9.34634987669313e-06
-1.13363400014221e-05
1.42475919064819e-06
-1.88047382483393e-05
-8.52243440093782e-06
-1.02770221026925e-05
-1.10048459315694e-05
-1.81655307305722e-05
-1.03407092907924e-05
-1.03230919144045e-05
-2.22854337472095e-05
-1.80298404685895e-05
-1.60425452747431e-05
-2.0875220394194e-05
-2.45308939367095e-06
-1.53170875785514e-06
-3.14314633435175e-06
-1.17642968483474e-05
-1.06127157320633e-05
-1.70256643948058e-05
-1.63053096434921e-05
-2.02334527358852e-05
-1.12236777077311e-05
-6.52638900122657e-06
-2.45234374443965e-05
-8.39908478028324e-06
-1.80262930552165e-05
-1.39804842508281e-05
-8.3844795249359e-06
-8.84528878504823e-06
-1.42508758208975e-05
-2.03654316992304e-05
-4.52734101128899e-06
-1.47663405253021e-05
-1.72459730901473e-05
-6.302816359852e-06
-1.78535462787395e-05
-6.67822156452522e-06
-8.61337155173566e-06
-3.06895059628311e-05
-1.92977790024902e-05
-4.04537625989794e-06
-2.08672848511356e-05
-1.02437615132539e-05
4.69366628658783e-08
2.61451167838105e-06
-2.01511257085323e-05
-1.98783045521879e-05
-1.56142921922114e-05
-2.22941873191744e-05
-1.91750343094148e-05
-1.204257624029e-05
-1.95500890572994e-05
-7.93548166149212e-06
-1.78711299300167e-05
-1.98135712060385e-05
-1.66351409249152e-05
-4.46505769646377e-06
-1.97085388768579e-05
-5.91060156652124e-06
-1.83261630467337e-05
-7.18439532062786e-06
-1.932399083256e-05
-9.47200553837917e-06
-1.67425955486711e-05
-1.0300880744426e-05
-1.02730960086789e-05
-1.21057994077531e-05
-4.41725925663587e-06
-1.79165659760264e-06
-3.19897298686801e-06
-3.55125091544237e-06
-6.06104284165051e-06
-9.06634832589119e-06
-1.21625215450098e-05
-1.37745981654854e-05
-1.18466820546397e-05
-1.03602125810675e-05
-1.08722255872545e-05
-9.6534392520471e-06
-2.67026088243824e-07
-8.09386639972437e-06
-1.96745675923531e-05
-7.37007991565989e-06
1.19115808181845e-05
-2.36596045036835e-05
-3.98806231612997e-07
-1.49646457814227e-05
-1.20563395604377e-05
-1.32534091652062e-05
-2.6638735041732e-05
-1.45049425781871e-05
-1.75644638950141e-05
-1.42105182254411e-05
-1.02802836169889e-05
-1.75196884183639e-05
-1.99088248769265e-05
-4.56648485393671e-06
-7.25205581863697e-06
-1.28495969635499e-05
-2.78485266542652e-05
-1.22527289108615e-05
-1.21949265348618e-05
-2.53677388779036e-06
-1.50916588406012e-05
-1.65766048618144e-05
-1.13082243724014e-05
-5.15711452976222e-06
-1.28216643690971e-05
-1.5139788568312e-05
-1.27313271970183e-06
-3.27788308252759e-06
-3.80194644813307e-06
-1.30184154499079e-05
-1.03080203995707e-05
-2.15961357369499e-05
-8.75622219350393e-06
-1.43243122889409e-05
-2.42696109442079e-05
2.11929260446519e-05
-1.22360640432691e-05
-1.96241312271448e-06
-7.66840290139873e-06
-1.36006352147563e-05
-5.99610722705406e-06
-6.30212064494239e-06
4.55162566583826e-07
-2.23869835015444e-05
-1.10500667119114e-05
-2.18987375511719e-05
-1.72959290370653e-05
-1.09024772479032e-05
-6.87785320121645e-06
-9.44707771188857e-06
-6.45683519475268e-06
-1.18564030614679e-05
-4.41198498131071e-06
-1.28210285172715e-05
-4.31670875906022e-06
-7.60991903367274e-06
3.57986034596123e-06
-1.55795971663241e-05
2.2559118430783e-06
4.17781052578973e-06
-1.28144344819339e-05
6.30558426208974e-06
-9.04729333288441e-06
-6.86828778708156e-06
1.39369791164455e-05
-1.07357404526452e-05
-1.59418347876444e-05
-4.24233642706278e-06
-8.88589166464014e-06
-1.364767252646e-05
-5.99763862480512e-06
-1.12865487261682e-05
-2.89669387544149e-05
-8.35413940698057e-06
-5.98246252855131e-06
1.01210706445621e-07
-9.61543972678557e-06
-9.39409935887003e-06
-3.18321420646628e-06
-1.90100080044009e-05
-9.71011924908311e-07
-4.43626357587396e-06
-1.0072820660701e-05
-1.52030988029871e-05
2.55960754374675e-06
1.01228511918067e-05
-2.1111321847631e-06
-1.77207385566526e-05
-1.13847675878386e-05
-2.43021419905691e-07
9.9073121828601e-07
-1.72873180223863e-05
-2.19533499290171e-05
-3.72478699279022e-06
-1.55705903770811e-05
-1.54132876664122e-05
-2.2542803171657e-06
-4.28741843267988e-07
-1.0182277919549e-05
4.88217422400453e-06
-9.78264378254238e-06
-9.3324183830419e-06
-1.60074871068131e-05
-8.09148989526742e-06
-1.32186072719978e-05
-1.09243120368891e-05
1.28409134171612e-05
-1.05092207042344e-05
-6.07434043381636e-06
-1.52896896698615e-05
-1.48841207173983e-05
-5.52706942733429e-06
-1.73952886161354e-05
-8.42780393285497e-06
-4.06056433682474e-06
-6.01950260901022e-06
-1.0460445032244e-05
-1.37955009254456e-05
-1.64433784286308e-05
-7.16421647286729e-06
-7.9998769851067e-07
-2.41568271840622e-05
-4.54154428849694e-06
-8.81817568738064e-06
-8.16907561796891e-06
-1.00756124872664e-05
-1.89761169967253e-05
-1.26422846861957e-05
-1.91739231659147e-05
-2.30132338452778e-06
-1.17344668120147e-06
-2.15310505504935e-05
-1.35727016253449e-05
-1.2963059376483e-05
-6.84225542340457e-06
5.33641981666445e-06
-1.15949931411794e-05
-1.88018621473869e-06
-6.17514040733026e-06
-9.33192629408397e-06
-5.14190363405185e-06
-1.27821882656875e-05
-6.49450147433338e-06
-7.10809241728757e-06
-6.98410124592778e-06
-1.34655133957944e-05
-1.56162621328535e-05
-1.69057322265777e-05
-6.83007587881128e-06
-1.25421914110634e-05
-1.22625235204398e-05
-1.5240209721003e-05
-2.19914692121423e-05
-2.51381182590304e-05
-1.8892940180257e-05
-1.44073858792253e-05
-1.48356136309414e-05
-1.61437177348262e-05
-2.90290046971024e-05
-1.01265655710522e-05
-2.66228840825818e-06
-2.71795574821676e-06
-1.18597138550218e-05
-1.79939991038838e-05
-2.10533874362796e-05
-1.81378854101432e-05
-1.67091992982991e-05
-8.70356682465339e-06
-1.84627122913048e-05
-8.85002301016125e-06
-1.65883116160488e-05
-1.81215981040249e-05
-1.79654468341041e-05
-8.32735589161349e-06
-1.83476393215854e-05
-8.76541300841292e-06
-9.70785256506087e-06
-1.02053747363564e-05
-1.15728378804042e-05
-1.72070029532124e-06
-1.05156635381051e-05
-4.19969385361587e-06
-1.96268528339943e-05
-1.47698093307077e-05
-2.14103664324616e-05
-1.00095230176441e-05
-1.06165023776213e-05
-8.51817632166319e-06
-1.38722906015474e-05
-1.32719882439688e-05
-6.88719242538397e-06
-9.96888273311937e-06
1.60740701999635e-06
2.83882800672264e-06
-1.43269780335271e-05
-1.38722603208667e-05
-1.03629044591039e-05
-1.25991186491515e-05
-1.73219823760119e-05
-1.77809269112331e-05
-1.39648783214056e-05
-9.93016666526259e-06
-6.03471812624791e-06
7.30397133365321e-06
-2.72499885975757e-06
-1.01982027295155e-05
-7.67863618223713e-06
1.79893579167795e-07
-3.10283474871772e-06
-1.16652469715311e-05
-1.81995147977341e-05
5.2546250096653e-06
-4.95571973879732e-08
-7.30238451800206e-06
-1.78636995024072e-05
-2.73461852616132e-05
-1.37745391754692e-05
-2.24033415895604e-05
-1.45146765382895e-05
-1.61875640611027e-05
-1.2041584984127e-05
-1.47286586063273e-05
-3.81909357564636e-06
-9.62930723465757e-06
-1.71768487191986e-05
-1.40686995631181e-05
-1.13897993471617e-05
-8.17894077694031e-06
-1.25325859394422e-05
-2.19156413603604e-05
-6.51356754812669e-06
-6.54760311718121e-06
-1.05580760785286e-05
-3.45044890492578e-06
-2.05527726290497e-05
-1.61911104648654e-05
-1.87781751114538e-06
-2.64920664499485e-06
-1.23452827072448e-05
-8.01439081362366e-06
-8.14095032186811e-06
-1.13741642428798e-05
-2.02991774459016e-05
-7.84511413907503e-06
-4.90061776347106e-07
-1.14257051367426e-05
-9.27370351882419e-06
-1.64659161642693e-05
-1.03880059095357e-05
-2.0454597415928e-05
-1.23628868398286e-05
-1.73300713045451e-05
-2.38749684664568e-06
-5.38549884075395e-06
-6.1836220058315e-06
-1.61767559345337e-05
-1.46147163567485e-05
-5.21999497264128e-06
-1.35954640339266e-05
-8.74550280723028e-06
-2.03256811980286e-05
-2.24992518507954e-05
-1.19498579407412e-05
-1.03885184988378e-05
-1.14184166849082e-05
2.29478356396393e-06
-1.32594131043273e-05
-1.37202827236186e-08
-1.42096968026157e-05
-2.82753285100158e-05
-4.67834039702314e-06
-8.56195701303426e-06
-1.08669823842162e-05
-1.24319792699745e-05
-3.67090041230153e-05
-1.58128605926296e-05
-1.23291348096841e-05
-7.77741262952648e-06
-2.58137929059495e-05
-1.30849435927305e-05
-1.42289520349574e-05
-7.70506715207451e-06
-5.2344094357753e-06
-1.42122989360043e-05
-1.82071399803847e-05
8.20697780884036e-06
-2.13775834990694e-06
-9.66828150129781e-06
-1.95936300714929e-05
-1.43324748418115e-05
-1.27756641389095e-05
-1.42090251713526e-05
-1.49249617128218e-05
3.74975841656619e-06
-1.6762190971323e-05
-2.0087846401521e-05
-1.66113982787313e-05
-4.29498353926783e-06
-1.36613199839475e-05
-1.40157750336533e-05
-8.66818307572467e-06
-2.93333286003187e-05
-5.89485248888596e-06
-8.61370847493843e-07
-5.9440498440298e-06
1.52178840607099e-07
-1.67952192235401e-05
-1.5044278223544e-05
6.63507027967132e-06
-1.32196912819743e-05
-1.84341315918965e-05
-3.7843157193638e-06
-1.30689462724421e-05
-2.01409509672706e-05
-1.06380371915509e-05
-7.81837959865864e-06
-1.18923520710756e-05
-1.31713722610235e-05
-6.38641235881272e-06
6.93224394272588e-06
-1.33722498468066e-05
-1.75016483325232e-05
-1.29450775757312e-05
-1.19028533252099e-05
-2.03036697227684e-05
-2.08989864803275e-05
-2.31594056134211e-05
-1.02309664884791e-05
5.33661645310161e-06
-1.59805030404538e-05
-1.8488358969706e-05
-8.18483870023091e-06
-1.16212575417256e-05
-1.37717984079304e-06
-9.78571138682335e-06
-6.48826071144086e-06
-1.33581292454979e-05
-1.41705866258001e-05
-4.52377349753877e-06
-2.64174578118137e-05
-1.64153857304985e-05
-1.92986956272744e-05
-1.15547822356734e-05
-1.61348622922034e-05
-1.17106156555853e-05
-2.05642017962596e-05
-1.48139965710326e-05
4.81413841206455e-07
-1.60484915809067e-05
-9.97505043916228e-06
-8.65972191219455e-07
2.25970449939393e-06
-6.40008186021337e-06
-1.25118369857491e-05
-3.38392070044608e-06
-5.43859237628045e-06
-1.8325641748586e-05
-1.9282695550723e-05
-3.22030616802252e-06
-1.82175981094333e-05
-7.77624396004234e-06
-5.7616388909264e-06
-1.16145876693009e-05
-8.55467616965951e-06
-4.44824413408009e-06
-1.85530703858668e-05
-2.3503298635939e-05
-1.57267775870276e-05
-8.91880416649891e-06
-1.52862982337661e-05
-5.44938324579485e-06
-5.80355097754284e-06
-7.19008493231795e-06
-1.02141355157998e-05
-1.2095233425467e-05
-1.28913605059911e-05
-3.10273508296845e-06
-7.64941782554275e-06
-6.39569748472543e-06
-7.56201712542186e-06
-1.3591026980568e-05
-3.44468872205559e-06
-8.83012523801244e-06
-8.24480322601386e-06
4.38864512384252e-06
-8.00658351447094e-06
-1.13132909309175e-05
-3.34149486011319e-06
-7.70618222051632e-06
-1.37976698228497e-05
-1.08625355856531e-05
-1.34624726403365e-05
-1.47238852782067e-05
-1.69867165085585e-05
-1.94444912219249e-05
-1.47163616504368e-05
-7.92509255632706e-06
-2.17382298797758e-05
-7.0596357155832e-06
-1.57720621973801e-05
-1.72558436145962e-05
2.50126105844058e-06
-1.68670015245123e-05
-2.85054542399477e-05
-1.77560478534829e-05
-6.02743584467521e-06
-1.68619045216458e-05
-1.59341368460951e-05
-1.78369786256329e-06
-5.39375752712139e-06
-1.21829942160157e-05
-8.87061644402386e-06
-1.33827053604426e-05
-1.69768861970419e-05
-1.24549365369292e-05
-1.83771596766524e-05
-2.34104479500353e-05
2.54623152310072e-06
-8.72935336359097e-06
-1.23362915043115e-05
-7.48735164548547e-06
-1.33342781679987e-05
-1.02118126431941e-05
-1.20715085383024e-05
-2.26028964889075e-05
1.71926069577583e-06
-7.53543972973206e-06
-2.10052538611378e-05
-2.04439729863074e-05
-1.25967669366227e-06
-6.76889825401746e-06
-1.1575676619658e-05
-1.49925894356032e-05
-1.87124732468397e-05
7.35055765921673e-06
1.86422900673289e-07
-1.54989564600201e-05
-9.97593286305141e-06
-9.38941826608065e-06
-2.47693667851734e-06
-9.50868818209837e-06
-5.91051614914631e-06
-8.55772223598513e-06
-2.17279681125072e-05
-8.79798186443175e-06
-2.68590099485287e-05
-2.18821823568566e-05
-7.93210599544978e-07
-1.06840394576437e-05
-2.68945025583521e-06
-1.7363114026865e-05
-1.41496686726298e-05
-9.68897415543843e-06
-1.85635055078049e-05
-3.17842710498174e-05
-5.11245886140178e-06
-2.2183654094796e-05
-1.18561211005671e-05
-1.67730235008087e-05
-2.07836376131313e-05
-1.24673964992268e-05
-1.24539774900758e-05
-1.90005123400305e-05
-7.38746758946456e-06
-8.15629454756325e-06
-2.90292564551462e-05
-1.71191755492411e-05
-3.54780777341271e-06
-6.97687888949554e-06
-1.6825886489249e-05
-1.83635591746049e-05
-1.83456933365087e-05
-1.34635559951088e-05
-1.14063291337555e-05
-9.65831956777874e-06
7.39139852392526e-08
-1.11411310822521e-05
-1.86480317251414e-05
-1.66421520990417e-05
-2.61984761987331e-05
-2.64730432671991e-05
-1.67051313878282e-05
-1.40664819183472e-06
-2.37259382004571e-06
-1.872089886436e-05
-1.99481765652266e-05
-1.24814233692733e-05
-1.39350733521052e-05
-2.22809722035063e-05
3.11194826968281e-06
-1.325365233931e-05
-4.25418235985354e-06
9.21804920624106e-07
-2.56275801044533e-05
-1.65925295102234e-05
-4.02486105670816e-06
-7.4822121164299e-06
-6.12026558761117e-06
-1.25970005853115e-05
-1.38210156949824e-05
-2.01864431132018e-05
-1.78417505715984e-05
-1.63679266240919e-05
-1.44354349574817e-05
-2.76226861142558e-05
-3.78239874563006e-06
-1.71198534471538e-05
-8.55567583257944e-06
-5.09450650675769e-06
-9.77707207721878e-06
-1.73901157867508e-05
-1.78722898204545e-05
-1.54441774689784e-05
-1.3123826070721e-05
-1.89485830613312e-05
-7.85974855868834e-06
-2.07337526532684e-05
-1.72974714774997e-05
-1.54798679866584e-05
-1.79428288138786e-05
-1.80235400356506e-05
-1.92297611438115e-05
-2.53922502440466e-05
-9.38338953169167e-06
-2.41307487803437e-05
-1.94932710299108e-05
-1.57588102407398e-05
-1.3270479165217e-05
-2.75302709547048e-05
-2.94314533370894e-05
-4.94935051006389e-06
-1.84423147670122e-05
-1.85107280966911e-05
-2.76904312521009e-05
-1.54721046251947e-05
-1.1724812521081e-05
-1.89822933997645e-05
-1.51808182071426e-05
-1.54856699432015e-05
-1.00067020677591e-05
-2.81597714451494e-05
-1.93341089526737e-05
-1.76824490391432e-05
-1.40090773797012e-05
-1.13074286513163e-05
-1.81586514546393e-05
-6.90758016919672e-06
-1.88654006122246e-06
-2.41160297451859e-05
-2.71763065212714e-05
-3.26446657226635e-06
-5.87919492020711e-06
-1.2325018803624e-05
-1.07945148803414e-05
-8.97596407215053e-06
-2.21699367737999e-05
-1.59187137271351e-05
-2.01751678356403e-05
-7.18558748800922e-06
-2.42654764966971e-06
-1.37481556969179e-05
-1.30394591407382e-05
-1.02881079522977e-05
-1.92540129465958e-05
-2.12794433822464e-05
-1.87351322861049e-05
-7.06682422954814e-06
-1.74888732505256e-05
-1.78052136328774e-05
4.66056231589902e-07
-6.9387545805158e-06
-5.43780330136858e-06
9.86601998757993e-07
-1.0633939897815e-05
-3.24571272317286e-05
-5.3410413168601e-06
-1.35435341791714e-05
-1.45927145428114e-05
-1.22295243447975e-05
-1.6980226590899e-05
-8.72859046796052e-06
-2.07395580172551e-05
-9.86131813018249e-06
-8.05263796333202e-06
-7.81653315255191e-06
-1.63974388064599e-05
-6.4199103346803e-07
-1.25266699173868e-05
-1.5987187171756e-05
-1.5351457893564e-05
-1.09969316781769e-05
-5.92061973328292e-06
-8.22064343841932e-06
-1.33722480924392e-05
-1.24846036761929e-05
-8.78279517466447e-06
-1.18940755082712e-05
-1.65237603887812e-05
-1.19330904463506e-05
-7.23174574447104e-06
4.06813802892073e-06
-2.33932834897994e-06
-1.29076712054841e-05
-1.00602415400856e-05
-1.74187126210511e-05
-2.07121658539353e-06
-8.3656767854652e-06
-6.62355947151649e-06
-1.73895723137068e-05
-9.3123335977939e-06
-4.87486245764886e-06
1.05456405470772e-05
-1.63709377754238e-05
-2.05090187968136e-05
-1.25017761064274e-05
-2.40350608130817e-05
-2.07115322164762e-05
-1.10933554083669e-05
-1.4441743603337e-05
-2.46990049930581e-05
-1.39261229049352e-05
-9.59411949806416e-06
-1.73110669599286e-05
-1.30954715192712e-05
-1.07002802793626e-05
-2.30309711708693e-05
-1.30170360913422e-05
-4.29215594341694e-06
-1.90137111666598e-05
-1.05194690031369e-05
-7.62482116334211e-06
-2.11358625955414e-05
-1.17442141044178e-05
-9.03253710564638e-06
-2.71302717683836e-05
-1.84116426373059e-06
-6.6566657937658e-06
-2.099790160481e-05
-1.53143383719096e-05
-4.55382715054335e-06
-2.65128755747272e-05
-8.48167064016347e-07
-1.74392389104077e-05
-9.34103358594637e-06
-1.90919102729744e-05
-1.58042888316257e-05
-1.93385069539793e-05
-1.66980957939698e-05
-1.37434731274588e-05
-2.05032245180826e-05
-8.15699861977065e-07
-5.86774557601812e-06
-1.93742503907989e-05
-1.27943510573804e-05
-1.72002149521492e-05
-1.05765689614344e-05
-1.3829055397313e-05
-7.41943874660768e-06
-7.81638481900083e-06
-1.23151427218584e-05
-2.33627353495633e-05
-2.34065596702855e-05
-1.78665709790029e-05
-1.60474821127473e-05
-1.41033484204079e-05
-9.08303383450341e-06
-2.00659201937706e-05
-6.33111730226052e-06
-1.07191038018338e-07
-1.35898205655972e-05
-4.65497182648301e-06
-4.53727493149028e-06
-9.34043633099452e-06
-6.94591020142116e-06
-9.6223891486073e-06
7.83262493480759e-06
-1.74434041465068e-05
-2.27395261230829e-05
-1.78209748147829e-05
-6.49423003851731e-06
-1.59293206883969e-05
-7.09661068324156e-06
-8.65763419282368e-06
-4.49313869248317e-06
-1.95786893622048e-05
-1.64389268633241e-05
-2.00380513677697e-05
-1.60288131898541e-05
-1.0107779420583e-05
-1.29699556626162e-05
1.18757816139912e-06
-1.40463499455027e-05
-7.65835550294123e-06
-1.39089425964539e-05
-8.54875659769258e-06
-1.80195313375258e-05
-1.6727897842449e-05
-2.92962915450297e-05
-1.20648069323211e-06
3.16267087221216e-06
-2.33776969276409e-05
-1.56728323944196e-05
-2.79248189088003e-06
-2.10935923846744e-05
7.82040023684237e-07
-6.99758898953353e-06
-6.85618256681769e-06
-1.36354164833645e-05
-1.08739746875268e-05
-9.84335928394281e-06
-1.83928917369803e-05
-1.2769030769757e-05
-8.04919309353117e-06
-1.27532205742435e-05
-1.47831948199326e-05
-6.12667584429313e-06
-7.96909679325641e-06
-5.99569069802249e-06
-3.64771953428175e-06
-2.31602829042734e-05
-1.25862816139987e-05
-2.36828839232159e-05
-1.32722397239317e-05
-1.31124905310749e-05
-6.75733876144137e-06
-1.40338754830877e-05
-1.19809623440457e-05
-6.50568848551609e-06
-1.00248808357262e-05
-1.05165528232371e-05
-1.54460481964688e-05
-8.43882821115603e-06
-1.84037143122797e-05
-3.2258578936775e-06
-7.66668325969608e-06
-9.76610814002897e-06
-1.16386912400234e-05
-1.68964488569058e-05
-1.17752667955837e-05
-1.77324665136186e-05
-9.7227163658347e-06
-1.63162950298241e-05
-1.58799027701643e-05
9.40617919058068e-06
-7.051786010794e-06
-1.55398688232498e-07
-2.21660547287844e-05
-1.46682129190991e-05
-1.4019115643178e-05
6.91118658646203e-06
-7.94975163319625e-06
-1.97926615437574e-05
-2.42486730131281e-05
-5.76747402135266e-06
-1.21602724750535e-05
-1.88233532418124e-05
-6.65848955379396e-06
-1.06675374065646e-05
-1.87812216233306e-05
-1.24267083478242e-05
-4.543370084534e-06
-2.13253607412031e-05
-4.87270349778137e-06
-7.54912739511346e-06
-1.60514668553457e-05
-1.05225898199139e-05
-5.90947060444385e-06
-1.65014608657578e-05
-1.23766177788709e-05
-6.95945277773926e-06
-1.41698880293107e-05
-9.95734827696672e-06
-1.00117549379199e-05
-7.2667677244734e-06
-1.2842498366879e-05
-2.44889953966029e-06
-1.07110263330313e-05
-1.2066453399152e-05
-1.93471864639722e-05
1.11957589509146e-06
-1.69161701091587e-05
-7.73087671813237e-06
-1.01112869701664e-05
3.43493063473861e-07
-6.50498406767832e-07
-1.5170349127846e-05
-3.88766611203432e-06
6.39138244952303e-06
-1.15640812166692e-05
-5.75550774162539e-06
-1.34068056088276e-05
-7.377176146877e-06
-2.80294087910814e-06
6.2716745175431e-06
5.87671858480752e-06
-8.35813371611652e-06
-1.66520494246024e-05
-1.61972784701753e-05
-6.61574512350955e-06
-4.81932256387604e-06
-1.5973385793132e-05
-2.59967765840686e-06
-1.83470555135168e-05
-7.74167960086083e-06
-1.44184171223138e-05
-8.20083403630214e-06
-1.8089620035656e-05
-1.58894899795366e-05
1.99697415218086e-07
1.10593481036029e-05
-1.4681821396133e-05
-1.29389281708515e-05
-2.65128764715963e-06
3.38719006820492e-06
-7.30742470068801e-06
-8.50564363314277e-06
-2.0187339542928e-05
-8.34406275790564e-06
-1.55689465599675e-05
-1.41298832688925e-05
-3.93091688314724e-06
-2.45269884844357e-06
-1.18482313226178e-05
-4.395036383529e-06
-1.1676090215797e-05
-2.44045075597833e-05
-2.06553584389774e-05
-1.18055980116661e-05
-4.34268276319574e-06
-8.97428653865291e-06
-6.21116869890445e-06
-1.14527569404789e-05
-1.3557394409681e-05
-1.89931170789124e-06
-5.80046877126867e-06
-4.46589735650459e-06
-1.30959206342257e-05
-3.85313695230496e-06
-1.32064647385059e-05
-1.48035138210411e-05
-1.10937060354874e-05
-1.51277231422759e-05
-2.17145130301537e-05
-5.63576062586064e-06
-2.13909013456719e-05
-9.34490391427385e-06
-7.49670921174176e-06
-3.8148338842705e-06
-1.12010691015534e-05
-1.88535615118637e-05
-4.24421554507704e-06
-1.8872722621884e-05
-6.40131265974912e-06
-6.60326321072853e-06
-5.93120654254889e-06
-1.44549441453221e-05
-2.09011880152458e-05
-1.93492334884061e-05
-1.90874074330896e-05
-1.38637850706871e-05
-7.36813475476655e-06
-1.40877046127214e-05
-2.49001900075603e-06
-4.27200492746804e-06
-6.36376598412188e-06
-1.45424067355655e-05
-1.3205485966144e-05
-4.43160879043895e-06
-1.67566686774945e-05
-1.61278160816666e-05
-1.02607646606794e-05
-1.18590651298195e-05
-1.32003143542034e-05
-2.07765819604958e-05
3.14541120878337e-06
-9.49530711795483e-06
-1.48870140929397e-05
-1.62591073872038e-05
-1.48961985329498e-05
-6.19059500396494e-06
-1.24616763009276e-05
-1.77336459061893e-05
-4.66233621252786e-07
-1.24481677389136e-05
-2.48394031328623e-05
-1.81108756583839e-06
-1.10527390834863e-05
-2.64793981192864e-05
-4.67209210698131e-06
-2.22352489845257e-05
-7.3113469352553e-06
-3.05462393835116e-06
-5.67910763972022e-06
-1.21567257611281e-06
-2.16453072168346e-05
-2.22023447151884e-05
-1.07175129045601e-05
-1.17276947183013e-05
-1.55803310163473e-05
-1.11448977568965e-05
-2.16019691420946e-05
-1.37110568356754e-05
-1.67933995724713e-05
-5.85073803038653e-06
-2.53633302521462e-06
5.87996016577183e-06
-9.44611134656498e-06
-7.69786618371293e-06
-7.36880443146177e-06
-8.35579831693994e-06
-6.17073357646526e-06
-2.40997622428609e-05
-5.61941814967628e-06
-1.42483542309537e-05
-8.30838804231207e-06
-1.94193169782774e-05
-1.84003010019673e-05
-9.82167795941515e-06
-1.04573324020594e-05
6.81046469750085e-06
8.37806780134439e-06
-1.14615500621878e-05
-8.50510649316328e-06
-1.15497920959761e-06
-1.88155916799737e-05
-1.94166291221721e-05
-8.9574164669187e-06
-9.05583163879378e-06
-1.68314142656744e-05
-1.0660788900881e-05
-1.49087571504589e-05
-2.99029916754951e-05
-8.08606348205227e-06
-1.1720327877373e-05
-1.39243037718778e-05
-1.47971188527661e-05
-8.28179276937632e-06
-7.25994149420909e-06
-1.35377336985782e-05
-1.60475039861818e-05
-1.22083186630417e-05
-1.58903311929603e-05
-1.24225944148077e-05
-9.91651850836729e-06
-4.79099768960534e-06
-9.80133938142534e-06
-1.71541261908315e-05
3.25814207167564e-06
-1.68049495325142e-05
-1.92346918271957e-05
-2.7898722105208e-05
-1.93011986566598e-05
-1.4508798342381e-05
-2.68369739447553e-06
-1.72577517854744e-05
-1.17079482659068e-05
-1.05293253995765e-05
-1.23927722935699e-05
-1.58242234266781e-06
1.68491994773843e-06
-1.20000118466723e-05
-1.45224425420358e-05
-1.11736382505353e-05
9.96025281901079e-06
-2.54096880781579e-06
-4.76275836265713e-06
-1.533898461303e-05
-2.48179523532064e-05
-1.20494263493102e-05
-4.21865628555068e-06
-1.4632591897833e-05
-1.47448978236275e-06
-1.8532131106804e-05
-2.01090066897112e-05
-3.79712283952988e-07
-2.44530588754571e-05
-3.36959980391964e-06
2.3870496120754e-06
-2.18701180733886e-06
-1.45114385635899e-05
2.18770395415926e-06
-5.67115560362434e-06
-1.38719623639413e-05
3.10066360404993e-07
-2.71126394767627e-06
-8.67692819798801e-06
-1.15960645623267e-05
-1.0786236202439e-05
-1.73949942740171e-05
-1.00557960838239e-05
-1.16847788167145e-05
-1.61382679831349e-05
-1.2032197809372e-05
-1.08464687467888e-05
-1.91162728738664e-05
-7.78075278042021e-06
-1.33830549157262e-05
-3.44522426417214e-06
-1.30347662451903e-05
-7.18083660203811e-06
-8.36194551787275e-06
-7.34336183550821e-06
-1.45653497155144e-05
-6.78467738821289e-06
-1.51220357450898e-05
-1.84977297452443e-05
3.83513243740032e-06
-8.54600273522276e-06
-1.75975345693866e-05
-1.67070517983093e-05
-6.77422978064008e-06
-1.79483892301566e-05
-1.13496461929512e-05
-1.07330474497587e-05
-9.47921348603986e-06
-1.00526743452516e-05
-2.52769509266362e-05
-1.61891396599726e-05
-1.54363825053752e-05
-5.1821873213613e-06
-1.13851131316134e-05
-9.91431901525688e-06
-9.18920943765742e-06
-1.44143069324681e-05
-2.66612129383216e-05
-1.21511652184962e-05
-1.88185806683987e-05
-1.28564315023533e-05
-1.59849298789491e-06
-1.20531296118749e-05
-1.54092699100155e-06
-1.97137432236071e-05
-8.53290040225377e-06
4.89098427144041e-06
-9.67100701233227e-06
-1.09971784687117e-05
-2.62879159882888e-05
-3.29477832914724e-05
-1.9542952326228e-05
-1.39444112887181e-05
-4.62705746582192e-06
-9.34245375930905e-06
3.95533042111386e-07
2.75607178365374e-06
-1.42728692531387e-05
-1.86920101667118e-05
-2.31722084550104e-06
-6.63215436562589e-06
-1.13597583897397e-05
-6.34396837579106e-06
-1.43724352012612e-05
1.07764326549035e-06
-1.34008157793251e-05
-1.21162083439813e-05
-5.5603342055871e-06
-1.47850945884067e-05
-1.0638867620699e-05
-7.80009678690009e-06
2.54156257707197e-06
6.35552251124444e-06
-1.24799200439608e-06
-7.73958440647255e-06
-7.11793878449915e-06
-4.24393600085932e-06
-9.43909983012523e-06
-5.87373558085903e-06
1.02603914639818e-05
-4.68878900493132e-06
-2.13855457987244e-05
-1.95225112488876e-05
-2.13319760314273e-05
-8.06983094617838e-06
-1.3409123242599e-05
-8.07584079374735e-06
-7.92192972104067e-06
-2.08244526256841e-05
-9.04962034649297e-06
-1.22139112071248e-05
-1.07546160639069e-05
-9.08980765172902e-06
-9.18961187690377e-06
-1.02399358365552e-05
2.93066120294756e-07
-1.89420310514313e-05
-7.96703736470328e-06
-6.54379283434093e-06
-5.09315012194945e-06
-3.67279221567311e-06
3.58569984874516e-06
-8.84643496888091e-06
-1.48306076754565e-05
-5.67213619751608e-06
-1.84454667523962e-05
-1.8800434095749e-06
-5.39955266469126e-06
-2.7449728206807e-05
-1.64340067440789e-05
-2.76870924316752e-05
-1.73115975930489e-05
-5.95346689384451e-06
-6.09194418234934e-06
-2.05857938696108e-05
-2.38883022246448e-05
-1.62073039436017e-05
-1.52410231375014e-05
-5.62904060078773e-06
-6.78246589279753e-08
-1.53921730301235e-05
1.23205436717067e-06
-2.66168283204419e-06
-1.94545923658538e-06
-8.80090402367279e-06
-2.41375441152325e-05
-2.27758118571723e-05
-2.72911840792876e-06
-2.26619650794338e-05
1.59087672231443e-06
-1.07506288463586e-05
-2.46173692304581e-05
-1.43128034842784e-05
-9.84188074424326e-06
-2.35835972569921e-05
-9.08633899244913e-06
-6.46514939966391e-06
-1.0959494855787e-05
-5.14148043924338e-06
-6.33337267946156e-06
-7.53449282937915e-06
-2.31263231649678e-06
-1.83946327296749e-05
-8.74261072143233e-06
-7.5102121826831e-06
-1.65014039914944e-05
-6.28669557260316e-06
-5.46020304850097e-06
-2.58643716526771e-06
-1.8241554044514e-05
-2.85400214708489e-05
-1.34165410423362e-06
-1.98988159993192e-05
-6.61660811031725e-06
-1.02870081145676e-05
-8.64151055322172e-06
-1.43412410702875e-05
-1.58132449454325e-05
-1.58530041120993e-05
2.6918745020649e-06
-4.24861809799967e-06
-5.91523052418082e-07
-7.28285319144219e-06
-5.23961375555029e-06
-1.58887941511456e-05
-1.4724968918973e-05
-2.97654695605647e-05
-2.03245876882784e-05
-6.60343411827421e-06
-7.04788433516449e-06
-7.82878200605765e-06
-2.3062173024548e-05
-2.0134303952889e-05
-1.10666637958757e-05
-8.96270590241023e-06
-2.5926772324369e-05
-7.91788792537464e-06
-2.05072137965964e-05
8.65389590091097e-07
-2.52253948435952e-05
-1.97514954828505e-05
-8.76960612549464e-06
-6.06709831810173e-06
-1.09775967289616e-06
-1.52031057647903e-05
-6.30434743178932e-07
-1.36458308609619e-05
-9.1581003323173e-07
-1.53519320732604e-05
-3.19516413045558e-06
-2.17444717754436e-05
-2.00114633078211e-05
-2.49908550688199e-06
-1.71313617892934e-05
-1.1483419893785e-05
-1.48629817563706e-05
-1.12673468789433e-05
-5.02051681229864e-06
-1.85263554878885e-05
-1.13352746080205e-05
-3.97784345758436e-06
-1.9676319135238e-06
-1.02501973210672e-05
-4.55743999750751e-06
-1.86040102985244e-05
-7.53851313479862e-06
-1.14930401294144e-05
-3.69401600342391e-06
-1.27380331420257e-05
-1.04748263545621e-05
-1.62663821033125e-05
-9.82769664001263e-06
-1.60989966937595e-05
-2.47820274057028e-05
-1.9940517171745e-05
-1.46466677884113e-05
-9.52607902727434e-06
-1.01532253728775e-05
-6.22135440692401e-06
2.86028494257924e-06
-5.75958401592855e-06
-1.99717674591506e-05
-9.64265095382977e-06
-8.65292901748298e-06
-2.00465346300999e-05
-5.63753341077889e-08
-1.01303559525018e-06
-1.43106838978779e-05
-6.18990104803761e-06
-1.04677671803361e-05
-9.12732635398932e-06
-9.08783497270624e-06
-1.80384372480922e-05
-5.86650717595398e-06
-1.37273107725478e-06
-1.62306407890527e-05
-8.41680189258086e-06
-1.1849818253875e-05
-7.51980218052708e-06
-1.09469682657118e-05
-7.33295948100529e-06
-1.34013796762734e-05
-2.06271213201488e-05
-8.65993016298109e-06
-6.62510845031281e-06
-1.06328827787774e-05
-1.08130455735442e-05
-1.46992794780021e-05
-2.03399861682429e-05
-6.86448085851663e-06
-3.53742639230315e-06
-7.7194586706344e-06
-5.74729354798767e-06
-1.48914415512006e-05
-1.63014155619939e-05
2.69779814514835e-06
-7.85937469792366e-06
-1.14228971043461e-05
-1.89670437423309e-05
-6.91909732047622e-06
-1.05012975187398e-05
-1.11803268123926e-05
-1.75743407972272e-05
-1.57315000925337e-05
-5.12168942243598e-06
-1.6330381962216e-05
-7.68902515625899e-06
-3.27714169415066e-06
-1.75879836534306e-05
1.84590101678957e-06
-8.96431954564574e-06
-1.01303950927221e-05
-2.27293271549303e-06
-9.65171396665443e-06
-8.1437248572135e-07
-3.49652640645752e-06
-8.50579699138717e-06
-5.87916291861873e-06
-7.73459190701584e-06
-1.57917156258209e-05
-1.26567188326161e-05
-1.20040654455818e-05
-5.53884507292778e-06
-1.54249022269141e-05
-4.37353187405573e-06
1.34321276505415e-08
-1.74216892505982e-05
-1.09945138910209e-05
-4.00029157785409e-06
-7.98500477107385e-06
-9.71434425251832e-06
-1.45163990673239e-05
-1.55343868925765e-05
-2.19910349886093e-05
-1.46431690289375e-05
-1.67753519279596e-05
-1.46175670413156e-05
-2.17873562489461e-05
-1.53372634397172e-05
-1.47419814558616e-05
-8.1808033677017e-06
-1.17611296950744e-05
-1.91692992856747e-05
-2.64392962641418e-05
-7.42871872418172e-06
1.65952589700201e-07
-2.33325544616894e-06
-5.20707231339438e-06
-1.59687182923268e-05
-1.44999405039856e-05
-1.20939799388886e-05
-1.47039345901443e-05
-7.31593493553868e-06
-1.55632277769016e-05
-3.10989421692057e-06
2.74065752490179e-06
-1.72994354538831e-05
-1.71139417396394e-05
-1.67315114885122e-05
-1.53568170429654e-05
4.82754482454512e-07
-6.16370499594208e-06
-5.49668604697271e-06
-5.1668630722018e-06
-1.05392089570938e-05
-3.14123829377103e-06
-1.09379917473101e-05
-2.24108767103171e-05
-2.1146026192807e-05
-4.51303621039142e-06
-1.50677856213967e-06
-2.12457512196517e-05
-2.71712334931449e-05
-1.31801000028648e-05
-1.0620297714683e-05
2.66334021006116e-06
-4.54875594745034e-06
-5.11714748961223e-06
-2.26713492329196e-05
-1.79676033847258e-05
-2.36460982455821e-05
-6.47518720576224e-06
-1.56367344940949e-05
-9.66098576447224e-06
-1.41363402913205e-05
-6.67317569430843e-06
-2.46479604368953e-05
-5.85712228373481e-06
-3.31485903192144e-06
-3.24861298723731e-05
-1.07270995646821e-05
-9.23321546389865e-06
-1.74326698136345e-05
-1.49991703253061e-05
-8.31626990247914e-06
-9.04331571608618e-06
-1.31655603135974e-05
-1.40595001541204e-05
-9.95560848720428e-06
-1.131018403122e-05
-3.16898710506447e-06
-1.36454478031679e-05
-2.32309650091763e-05
-9.25171602141598e-07
-1.25509330647481e-05
-1.31947978388131e-05
-9.47213834934057e-06
-1.30795829849071e-05
-1.25555522731352e-05
-2.03412688970346e-05
-1.77309318718237e-05
-9.8553771522408e-06
-1.71549380486077e-05
-7.06278368331367e-06
-2.33256799905194e-05
-8.54343907691795e-06
-9.27845633029869e-06
-2.21274089089761e-05
-1.23085940394205e-05
-1.00724803577893e-05
-1.02531124810005e-05
-3.88517877275085e-06
-9.41885377208787e-06
-3.84639403118809e-06
-9.54339734273765e-06
-3.04436621436725e-05
-1.36300590853379e-06
-7.06309808437645e-06
-1.0332593592156e-05
-8.75673601687202e-06
-1.49416281742745e-05
-1.08270529648023e-05
-1.13987820584221e-05
-1.49941078244337e-05
-6.53684907603638e-07
-4.76651067632133e-06
1.36403757808813e-06
-1.87361496165593e-05
-1.45073155560609e-05
-2.02484665413196e-06
-6.7397272437574e-06
-9.45564440489651e-06
-6.04300819422868e-06
-8.34695621840295e-06
-2.64646922027542e-05
-2.31863171524506e-05
-1.82549758932731e-05
-2.26134487967732e-05
-5.29580325992172e-06
-1.9013847047785e-05
-1.0550125708616e-05
-2.44652154245929e-05
-1.62432600326239e-05
-2.02299844946017e-06
-4.98557947379454e-06
-8.0913624839452e-06
-8.53361584652812e-06
-3.03838434361279e-05
-2.2772382339693e-05
-4.81889851154224e-06
-1.8187153143907e-05
-1.75668845559927e-05
-1.328431859183e-05
-1.12073913127583e-05
-1.49354108920426e-05
-8.48983035602188e-06
-1.01740893809841e-06
-2.2430830242897e-05
-9.2923508987734e-06
-1.23857194037712e-05
-1.70125802265981e-05
-1.46062661979817e-05
-2.86120745724682e-05
-1.64760101957589e-05
-2.22609244207129e-05
-1.4005462653755e-05
-2.18568097911192e-05
-1.88132769994898e-05
-7.03121997007426e-06
-1.76830677157208e-05
-1.39871138368525e-05
-1.36093914355916e-05
-6.02255851998846e-06
-1.25226950570756e-05
-1.75171108494335e-05
-3.19646635330867e-06
-1.82606783927973e-05
-8.622121400361e-06
-1.75658963183459e-05
-1.44587522721203e-05
-6.33136839576753e-06
-5.32680810918041e-06
-1.65736955201373e-05
-2.20805458778648e-05
-3.89096523446831e-06
-1.90000504869399e-06
8.89332055870162e-07
2.67983504156818e-06
-1.62907784178227e-05
-1.1616483162185e-05
-1.12946595488785e-05
-1.62744764510457e-05
-1.42680549176141e-05
1.56996222437235e-06
-7.00650348115248e-06
-1.70300841863681e-05
-1.10135467522432e-05
-1.24937658948269e-05
-9.30194201137463e-06
-1.47329386688309e-06
-1.16304211666874e-05
-1.14358899320502e-05
-7.58234366192437e-06
-1.83895275977556e-05
-7.17553612818036e-06
-2.04941906109749e-05
-7.94279705541766e-06
-1.88177242189191e-05
-2.21530976173414e-05
-2.19851973405604e-05
-1.66100188846139e-05
-1.11359394225623e-05
2.78063056371612e-06
-6.17847209000314e-06
-1.31237221885792e-05
-1.83336214335741e-06
-8.65609906200306e-06
-1.66934775922608e-05
-2.49390728587921e-06
-6.91755215573208e-06
-1.18016014073055e-05
-4.23882830277922e-06
-1.18477969235928e-05
-1.96210073249587e-05
-1.73054336055671e-05
-9.32504087698647e-06
-1.15640971612776e-05
-1.39846680838989e-05
-1.98123407683784e-05
-5.66102562361212e-06
-1.3167190636101e-05
-1.15995757146925e-05
-9.32250900641992e-06
-2.37165587613814e-05
-2.59971778254945e-05
-4.85312141229116e-06
-8.09229503581091e-06
-1.14791384324099e-05
-2.3493984229516e-05
-2.21304575378746e-06
-4.90139039433654e-06
4.14495264316645e-06
-1.84756559543276e-05
-2.56492060413446e-05
-5.91620746098618e-06
-4.40967089585439e-06
-1.59858621974462e-05
-9.30127857904447e-06
-1.08830740066583e-05
-3.14997082857393e-06
-2.56956627223499e-05
-7.79308326365962e-06
-6.84873351705097e-06
-1.2530151521795e-05
5.10644195768154e-06
-1.6325022064193e-05
-4.18893629792527e-06
8.11079028857957e-07
-1.23101293682088e-05
-1.06923854253009e-05
-1.89329956247745e-05
-2.07779858106346e-05
-9.21580561011409e-06
-1.03635547322363e-05
-1.94020759634693e-05
-1.14236569019711e-05
-1.35728449311545e-05
-1.04712997460085e-05
-4.9177916866862e-06
-1.03549252785417e-05
-1.42142218908577e-05
-2.15263530075908e-05
-1.20680583781307e-05
-1.16171350323084e-05
-3.52710720897958e-06
-8.13329445372162e-06
-1.41659544514438e-05
-1.67712810569096e-05
-1.47763104933746e-05
-9.7185860668975e-06
2.94424039460249e-06
-3.22392051835362e-06
-1.16034012688945e-07
-1.23896158845358e-05
-4.43048009847323e-06
-1.06318304106662e-05
-1.6039256629962e-05
-2.31214264817879e-06
-1.91385789640581e-05
-2.16842326567008e-05
-1.65734101360625e-05
7.32398060725632e-06
-5.0457514710326e-06
-1.60202936655425e-05
-8.88378797869494e-06
-1.91864245406525e-05
-1.87403767570972e-05
-1.22435879664881e-05
-9.03733492351467e-06
-2.20557963372936e-05
-1.999182732134e-05
-1.93502183632092e-05
-1.00285114729355e-05
-7.69721514873596e-06
-2.15453763921478e-05
-2.32082855132739e-05
-1.90049858248385e-06
-9.35425066572247e-06
-2.83281456973567e-05
2.29568055107483e-06
-1.55150770635625e-05
-1.42269834716607e-05
-1.14029959771484e-05
-1.15450752620622e-05
-2.99526796551033e-06
-5.46746468689689e-06
-2.23774286027649e-05
-1.8748998545697e-05
-1.6612581283834e-05
-2.83593229749317e-05
-2.35494877233383e-05
-1.95078597892675e-05
-1.46672828662293e-05
3.79581463143627e-06
-1.86158463199138e-05
-2.1682831338037e-05
-2.04690763253945e-05
5.17766973815548e-06
-1.61125840269652e-07
-1.68454261650327e-05
-2.25413331643172e-05
-2.88909643686786e-05
6.72977075729711e-06
-1.74948123984057e-05
2.00460086525586e-06
-9.93544469309408e-06
-1.63589200658846e-05
-1.25976866115404e-05
-2.62988980816271e-05
-2.28087970825134e-05
-7.60236623384922e-06
-1.97080588372199e-05
-3.78106628602446e-06
-2.08012919588848e-05
-3.75616367909225e-06
-7.83053933639059e-06
-1.79438892040091e-05
-1.45501369355393e-05
-1.49092298243092e-05
2.19302031308859e-06
-1.00278568425949e-05
-9.25123665661757e-06
-1.20141637808332e-05
-1.07244385208285e-05
-6.85156745489665e-06
-1.4537893454392e-05
-1.85904985582741e-05
-3.73163065472649e-06
-6.4607917829105e-06
-3.30147127756769e-07
-6.03769854361741e-06
-2.05264160480978e-05
-1.62883885741812e-05
-1.80521505383256e-05
-2.35856955274205e-05
1.12114064601754e-06
-8.06035630915004e-06
-7.07225862422061e-06
-2.10295124960991e-05
-1.08878539975708e-05
-7.22724514100237e-07
-1.12932816926956e-05
-4.98859053971465e-06
-1.00576742663027e-05
-2.52596322919915e-05
-8.69052630533288e-06
-1.65647666518982e-05
-6.61970461851152e-06
-3.5582545464622e-06
-9.63403302550638e-06
-1.65185950710438e-05
-1.00579627097668e-05
-2.2200137964675e-05
-2.220999520367e-05
-3.44500367424693e-05
-8.00455795318552e-06
-1.86304639510837e-05
-1.85467690543776e-05
-6.21294606591705e-06
-2.05996978567283e-05
-1.80433953988701e-05
1.37041543391776e-06
-1.92578582717292e-05
-1.33924474717449e-05
-1.88713811374466e-05
-1.7282613742397e-06
-2.17651313987726e-05
-7.43975527545236e-06
-1.40658256692591e-05
-2.21770172508983e-05
-7.73597175519622e-06
-1.13131399845076e-05
-1.33697465674674e-05
-2.46988666831687e-05
-8.96601871206782e-06
-1.56224225999628e-05
-1.30303274419149e-05
-9.62451840639542e-07
-1.43570726997848e-05
2.56615758939201e-06
-1.66134718136941e-05
-1.75782440733642e-05
-1.92114831319612e-06
-1.26786769216798e-05
-1.24869912186523e-05
5.52758877789424e-06
-8.98868847132057e-06
-1.8592159938633e-05
-1.17075616641142e-05
-2.17822832244822e-05
-2.45748063593521e-06
-1.83397190132508e-05
-2.14558911984533e-05
3.14165175304824e-07
-1.53126845064494e-05
-1.29063530109757e-05
-1.21750573414249e-05
-2.2113655498495e-06
-1.70869753406129e-05
-8.82109251517688e-06
-1.00940258891478e-05
-2.18542065532222e-05
-6.5155935355435e-06
-1.31098713016824e-05
-1.01652477621615e-05
-3.87342454630303e-06
-2.56995038656752e-06
-4.02122742847438e-06
3.4877621409086e-06
-7.21742743720615e-06
-2.60869580164046e-06
-6.91132423735467e-06
-8.4715488293569e-06
-1.13605480853153e-05
-1.48953170969396e-05
-1.25302369628038e-05
-7.19613325320118e-07
-2.68131058610167e-05
-1.96033132828847e-05
-4.23854098843635e-06
-4.76070423980181e-06
-1.93496933594296e-05
-1.2222066717258e-05
-5.74484698336394e-06
-2.21620402907927e-05
-1.31699345958063e-05
-1.28520358010201e-05
-8.85044105243968e-06
-3.73374107873349e-06
-2.06759107193577e-05
-1.59734603108292e-05
8.46729361044769e-07
-7.62007578717226e-06
-1.29510617792716e-05
-6.31192588623462e-06
-1.6232440819367e-05
-7.57301337840027e-06
-1.42393385033105e-05
-1.58439944244956e-05
-2.11143906626523e-05
-3.87951513773806e-06
-8.98630156287266e-06
-1.96984577559399e-05
-1.20020435190075e-05
-1.19869476418559e-05
-2.14935716228681e-05
-2.1101922541019e-06
-1.2918896968235e-05
-2.27510213178674e-05
-1.38013639868955e-05
-1.44930116293969e-05
-1.36037612349228e-05
-1.85015502137531e-05
-2.15684309243201e-05
-9.27140243670693e-06
-1.18085474466345e-05
-1.04672852761287e-05
-4.39871085314211e-06
-2.2623213000342e-05
-4.95056581984408e-06
-8.17327104180897e-06
-1.62638678246255e-05
-6.61599330130625e-06
-3.36806840968023e-06
-1.70607444838701e-05
-2.41927382956949e-05
-2.1568153325901e-05
-6.53769529680781e-07
-1.4138112770269e-05
-1.63224173155075e-05
-7.78769565749801e-06
-7.84406528991336e-09
-1.02738622542756e-05
-1.45979748048064e-05
-1.4243217664975e-05
-9.48709445494634e-06
-1.44340043840546e-05
-6.21247180688631e-06
7.5354116542332e-06
-1.40142483053049e-05
-3.30325470590686e-06
-1.81161024464168e-06
-1.2400058745694e-05
-5.89271621913788e-06
-1.11970921897044e-05
-1.56983137170436e-05
-6.0615979073701e-07
-1.98975767568476e-05
-9.41002229640291e-06
-2.77832640875647e-06
-4.70473843047153e-06
-1.93964217462685e-05
-9.56420724380446e-06
-9.905399597241e-06
-9.25215350731712e-06
-1.71032734371418e-05
-5.58937368561336e-06
-2.22045435011521e-05
-1.8527347127163e-05
-1.17510418237423e-05
-1.1908051344275e-05
-8.17352636092254e-06
-9.52410827413278e-07
-1.47539025981643e-05
-6.48776878280255e-06
-1.61017223583565e-05
-1.47278352950625e-05
-2.223813219649e-05
-4.55072154409696e-06
-3.12496593102576e-07
-1.60033881305141e-06
-1.60986466692215e-05
-1.60592273934654e-05
-1.45876495382979e-05
-1.04969299895552e-05
-5.4136804506908e-06
-1.31443462548401e-05
-8.63644190095479e-06
-1.21622629507072e-05
-8.33866677488031e-06
-7.00449149807954e-06
-9.80327074949238e-06
-6.71191156804556e-06
-2.6706838593148e-05
-1.87683813661077e-05
-1.3285876661238e-05
-1.31023936266585e-05
-2.22760208222322e-05
-2.40068502139843e-05
-7.46321402969463e-06
-1.19881266047403e-05
-1.00595413923236e-05
-1.2862098894945e-05
-1.40315179263827e-05
-2.26339555690101e-05
-2.03266184558598e-05
-1.04221613553438e-05
-2.88393074716236e-06
-1.19476412679644e-05
-1.9613282638978e-05
-1.38565685925757e-05
-1.0072503920761e-05
-1.26140440645412e-05
-5.31591881907093e-06
-9.33477763617446e-06
-2.89081755778411e-05
2.05495061575306e-06
-5.47949418338501e-06
-1.81885439007954e-05
-8.01813590958302e-06
-2.09530339892119e-05
-9.58122731606263e-07
-1.65289093255865e-05
-6.19607792288303e-06
-1.1957901528662e-05
1.19563796338223e-06
6.93925826138448e-06
-1.29361313345512e-05
-1.09620732866507e-05
-1.468453747501e-05
-2.33847401172401e-05
-1.59534277992513e-05
-5.85877270928934e-06
-1.48638318174197e-05
-1.51423292458537e-05
-2.26641436968058e-06
-7.09947536530658e-06
-2.57352790513925e-06
-2.73021279908749e-05
-1.02220570848596e-05
-1.99605747486052e-05
-2.84227471692334e-05
-8.39187892742899e-07
-2.36348417953131e-05
-2.68726431001909e-05
3.20617728149737e-06
-2.28102415728953e-05
3.46729735998458e-06
-1.85679513587173e-05
-1.11208163514347e-05
-7.11358810099552e-06
-2.12659572466096e-05
-1.12144131745472e-05
-1.16872737455096e-05
-1.42987709960121e-05
-8.35472911100747e-06
-9.49490756321015e-06
-1.4335752268188e-05
2.47590665786856e-06
3.46468079069173e-06
-3.93201455204317e-06
-5.52262237729783e-06
-6.96500911845471e-06
-1.69757447340255e-05
-5.14391134002478e-06
-1.84587611466243e-05
-6.84903499940985e-06
-1.68131162959337e-05
-2.35581461796196e-05
3.76045195989211e-06
-9.48754899877258e-06
-1.61936173214937e-05
-1.5473409712539e-05
-2.30587871287456e-05
-2.54152501806401e-05
-1.52172667703039e-05
-2.32925885880225e-06
-1.54132717435683e-05
-3.17466310432977e-06
-3.41707209122433e-07
-1.34322302603651e-05
-7.01220241212576e-06
-1.31770378245618e-06
-1.28702495057483e-05
-1.61934545630475e-06
-5.6876851016793e-06
-1.77115132092004e-05
-1.01480265624532e-05
-2.04033626082848e-05
-1.14947509234654e-05
-9.36938057346238e-06
-1.40024821956899e-05
-1.10488076271485e-05
-1.44198557802545e-05
-8.55665818482551e-06
-1.02458980306055e-05
-1.26456346624976e-05
-3.49262636918018e-06
-1.13837041588303e-05
-7.51074399761755e-06
-1.1844356224941e-05
-6.10571938275336e-06
-8.63688574631576e-06
-1.24785313812648e-05
-2.40895293444581e-05
-1.21235673491538e-05
-1.57264067278089e-05
-9.25406713070506e-06
-1.43871640199143e-05
-1.84291592572726e-05
-1.44529250276373e-05
-3.47955987853985e-07
1.07626822209252e-06
-1.4181514223638e-05
-2.02585082995342e-05
-2.03547144994063e-05
-1.61958038751713e-05
-2.44386576131449e-05
-1.45311446176722e-05
-9.19308308918491e-06
-1.20786493103249e-05
-2.21034025570224e-05
-8.38452467272443e-06
-4.77815442345845e-06
-1.1417564502298e-05
-3.42399445475358e-05
-9.72753858944179e-06
-1.70717053764021e-05
-2.06460049097991e-05
-2.01816270049224e-05
-1.49491052392725e-05
-1.4038688893929e-05
-1.09738255519126e-05
-8.56288031409751e-06
-2.6585552668332e-05
1.58215596631609e-07
-7.72137816173281e-06
-1.81218338023319e-05
-1.04648464197415e-05
-6.0099424355711e-06
-1.64929408804088e-05
-5.06701592258526e-06
-3.35911848473346e-06
-8.8242815756865e-06
-2.23220021296731e-05
-5.82914815677868e-06
-1.64940459098874e-05
-2.29620971139553e-06
-5.16294476253727e-06
-6.35402321540069e-06
-1.71867640729289e-05
-7.12475310694067e-06
-1.81946881437467e-05
-1.47744973079461e-05
-6.95677090300337e-06
-1.77995564054433e-05
-7.10638312267715e-06
-1.14139255395186e-05
-1.42399560650201e-05
-8.46274165545826e-06
-1.71345325247833e-05
-8.02666759611549e-07
-1.92060476309327e-05
6.94809782394174e-06
-9.23401270534156e-06
-8.91650043955018e-07
-9.85833478666751e-06
-1.24813882708623e-05
-1.00772156992256e-05
-4.14143286048435e-06
-9.09604824044429e-06
-1.2745008100251e-05
-1.04715535909331e-05
-1.60358360330509e-05
-3.76847136283689e-06
-1.05646949351444e-05
2.48768227013325e-06
-1.07799314715513e-05
-8.56070107820407e-06
-1.11009443236005e-05
-1.40424280233155e-05
-1.52309753019351e-05
-1.15229910307516e-05
-1.57007615710979e-05
-4.81372480474906e-06
-8.93622055368575e-06
-7.72988612800335e-06
-3.6298002973775e-06
-2.42160303464795e-06
-5.54178072342894e-06
-1.78123508567604e-05
-7.03823356879559e-06
-8.25492443872584e-06
3.36836833101717e-06
-1.59852593815853e-05
-1.31430035738686e-05
-1.10947259355183e-05
4.74581524049991e-06
-1.30079681767046e-05
-5.89584350079414e-06
-1.3507285446135e-05
-1.33955869312849e-05
-9.15068407458044e-06
-2.27795534613025e-05
-1.75478777332422e-05
-1.62502003196306e-05
-1.55066138367075e-05
-1.79221394827381e-05
8.30148130360528e-06
-1.28311861584209e-05
-8.63350133835628e-06
-1.83236651062702e-05
-1.80218954762457e-05
-1.42002206522667e-05
-3.28887858497465e-06
-1.79257875426596e-05
-9.40840660225967e-07
-1.42279850084586e-06
-4.96501991877804e-08
-9.40908304094925e-06
-2.25618914475495e-05
-7.34400398679597e-06
-1.04961509062712e-05
-9.49382295634257e-06
-1.24587445540155e-05
-1.30428684040512e-05
3.09041984482457e-06
-1.18252124336473e-05
-4.56436989161162e-06
-1.09183105690663e-05
-2.49761493830512e-05
-1.59329560926544e-05
-5.59754900114866e-06
-2.16704304621619e-05
-1.10778645837206e-05
-2.02572857820468e-05
-1.64285163391468e-05
-1.28020137359919e-05
-1.43843639009518e-05
-1.63644097415927e-05
-5.35803669563227e-06
-2.95287975877526e-06
-1.57838773590836e-05
-8.63515783310749e-06
1.49187165849073e-06
-1.27890071986516e-06
-7.93959723116711e-06
-9.21987367787143e-06
-8.09339892896887e-06
-1.63796877034252e-05
-8.89334851172645e-06
-1.33206779462686e-05
-1.50494559239795e-05
-1.26904465995028e-05
6.50134436882588e-06
-9.90823998815167e-06
-2.13385943926085e-05
-5.79380659093304e-06
-8.93915820450489e-06
-1.16208745881174e-05
-1.48074241592956e-05
-1.69408011179319e-05
-7.53958969801538e-06
-3.59920096292929e-06
-8.85719986131194e-06
-1.53215906006839e-05
-1.8714311988077e-05
-1.5847320696363e-05
-2.4605068699295e-05
-2.25333675869332e-05
-1.64277985389442e-06
-2.93574889145349e-06
-1.05451241445047e-05
-1.26952148332509e-06
2.70864116391708e-06
-1.58382468299716e-05
-1.11447941481864e-05
-5.97937052932516e-06
-1.4739670801559e-05
-9.99584564363887e-06
-2.30514003791777e-05
-1.3251597671436e-05
-1.86710550815044e-05
-9.48343164420636e-06
-2.16920527035639e-06
-9.36781115644522e-06
-7.93659601671329e-06
-3.99145192129123e-06
-8.04225483468181e-06
-7.38212117363634e-06
-7.16140903979424e-06
-2.05804274366188e-05
-1.40644867271284e-05
-4.24572989516779e-06
-1.05866492783865e-05
-1.42265099300307e-05
-8.87557485982655e-06
-6.25456948775828e-06
-1.21735120456203e-05
-5.10646183628537e-06
4.09142960921453e-06
-1.59430866838552e-05
-8.16277706833003e-06
-1.15575425827845e-05
-8.09041831738374e-06
-1.93104154590526e-05
-5.02084584727705e-06
-5.12774491209164e-06
-2.20077665783705e-05
-2.70748539252173e-06
-1.65197579278789e-06
-1.84824623811671e-06
-4.29661844200589e-06
-1.62789722940503e-05
-2.3715209636126e-05
-5.73820522663073e-06
2.6476594911874e-06
2.20873640669312e-06
-1.49787192421926e-05
-8.34802954399908e-06
-1.4715018389098e-05
-4.61001273988139e-07
-1.03548476577821e-05
-1.45482466166405e-05
-4.87291055539324e-06
-1.42733998624114e-05
-2.4492374306369e-06
-1.20019042894751e-05
-1.74667313881137e-05
-1.80639016981544e-05
-1.72459720616391e-05
-1.15692522701421e-05
-2.26895863771336e-05
-1.96330097166133e-05
-1.22573715264448e-05
-1.95704761231222e-05
-3.13409733011566e-06
-1.06007781033027e-05
-9.62471253543906e-06
-2.4088989404824e-05
-2.31001360195456e-05
-1.10240148807336e-06
-2.4453442085688e-05
-1.79673614818244e-06
-4.97778812541778e-06
-2.29170726655056e-05
3.70283242060377e-06
-1.58931027599325e-05
-2.20299948953223e-05
-4.39860820540786e-06
-1.13978401488329e-05
-6.22245081972696e-06
-5.38173449433682e-06
-9.71017094024745e-06
-1.50488655846918e-05
-4.96546300459003e-06
1.71129717501117e-07
-1.31645591446517e-05
3.11791419812391e-06
-2.61682029897626e-05
-2.453181727741e-05
1.24765922445315e-06
-1.39220230389809e-05
-1.47574881097551e-05
-1.34672186814499e-05
-2.55707793790494e-05
-1.71690566298462e-06
-9.66702466218055e-06
-1.99848665530135e-05
-2.03995316972833e-05
-1.43622644186897e-05
-2.09111382593087e-05
-1.99618154922713e-05
-2.40101653717522e-05
-1.72122995187708e-05
-2.82935016953662e-06
-1.60275980499421e-05
-1.56946824696623e-05
2.84665900862741e-06
-1.38587098655935e-05
-1.64560156647449e-05
-1.9149675069049e-05
-1.69165740334219e-05
-2.20157386933891e-05
2.58779040995908e-06
-1.37530659116993e-05
-1.95983679669717e-05
-2.59796963438464e-05
-1.69483855424418e-05
-8.53852454380974e-06
-1.56103679758116e-05
-1.46464344330016e-05
-1.92900988693271e-05
-5.81819929719658e-06
-1.0307865339346e-05
-2.46401552895343e-05
-5.97530168606123e-06
-6.17403973969722e-06
-1.84133368864957e-05
-2.62267579878497e-05
-1.41502193886488e-05
-1.26671818294645e-05
-6.45459691980831e-07
-1.3658180628904e-05
-1.54266442088438e-05
-9.0487102566834e-06
-1.20637661651625e-05
-1.15608170805984e-05
-2.10991532010865e-06
-4.11260072101887e-07
-8.95260629333052e-06
-7.65872489082388e-06
-9.49747737870942e-06
-3.20608045423244e-06
-9.75344493112112e-06
-1.01289852247569e-05
-1.69350215302875e-05
-5.87555192236222e-06
-1.47559976067126e-05
-1.88883789319595e-05
-2.09322068329318e-05
-8.8570981915969e-06
5.91295707028247e-07
-1.14414068995248e-05
-1.80449614237585e-06
-1.32633848620405e-05
-6.34936200409884e-06
2.13547917875145e-06
-7.55262054199164e-06
-4.29726719532011e-06
-1.00361409848366e-05
5.56097019750045e-06
-5.66634237425195e-06
-1.60221998836469e-05
-6.40462231116768e-06
-1.01933884214997e-05
-1.57309131023466e-05
-1.26129316729175e-05
-8.39726065916271e-06
