# Supplementary material for: Research on computational propagation and identification of mine microseismic signals based on deep learning
Source: PLoS One. 2025 Oct 22;20(10):e0334641. doi: 10.1371/journal.pone.0334641 (PMC12543183; doi:10.1371/journal.pone.0334641)
Supplement: S9 Data — (ZIP) [file pone.0334641.s009.zip › 000101100000317.xlsx_0.txt_24.txt.txt]

-3.00361642805938e-05
-1.27693706812627e-05
-1.06859393739201e-05
-2.80405803386602e-05
-6.53681566565987e-06
-2.05131434267104e-05
-1.55790295474529e-05
-3.23240757204465e-05
-6.28450365007284e-06
-2.998331178467e-05
-1.38829063773201e-05
-2.66538202274921e-05
-1.27832589170926e-05
-1.93871247290085e-05
-1.76891969464117e-05
-5.45235208966979e-07
-1.92028999857313e-05
-9.6678399481078e-06
-2.2738622536224e-05
-1.6394359509938e-05
-9.60627838358853e-06
-8.1936650391612e-06
-3.15750941277604e-06
-6.80951907682783e-06
-2.80885728712854e-05
-1.81246551892953e-06
5.67227037888367e-06
-2.36099614381045e-05
-1.66379119935048e-05
-1.42921135481972e-05
-1.66261189970727e-05
8.48405941170291e-07
-2.7496895241565e-05
-2.37528766926019e-05
-1.35950849385007e-06
-2.13016781135138e-05
-1.8061114372149e-05
-5.10157927912365e-06
-7.77672518619232e-06
-6.65681424416142e-06
2.85972998257022e-06
-2.20415777558058e-05
-2.1457790087622e-05
-5.35384917488244e-06
-8.69929464686485e-06
-1.58071880897456e-05
3.45480452334435e-06
-2.62065590108165e-05
-2.4520042011998e-05
-2.61826495844481e-05
-1.88851021168184e-05
-9.34581785615477e-06
1.18744477913562e-05
-1.49655187041036e-05
-2.52080467312571e-05
-3.44606694143523e-06
-2.40318376080355e-05
-1.13848955715379e-05
-3.19535627838346e-05
-2.56157651023627e-05
-9.01293167382077e-06
-2.45619556978268e-05
-1.00983152357493e-05
1.81820140549562e-06
-2.07413888616231e-05
-3.36841223928749e-05
-6.18806517774993e-06
-1.02413119539214e-05
3.41492926960476e-06
-3.48442747205903e-05
-3.68240933485213e-05
-8.74849290039917e-06
-1.57526179812622e-05
-4.76348580831095e-06
-1.85450320144388e-05
-1.66512461599429e-05
-1.95335749207483e-05
-2.5352309423868e-05
-2.52734709545031e-05
-2.01708729101543e-05
-1.44864510899796e-05
-1.61808036843352e-05
-1.71767815940194e-05
-1.45254130378452e-05
-2.37753620666977e-05
-1.85315597074611e-05
-9.98061291838454e-06
-1.36693807513369e-05
-1.58846574066829e-05
1.41581555882492e-06
-3.14554997887784e-05
-2.11155319754014e-05
-1.41037609354904e-05
-2.47367473718064e-05
5.86633999095085e-06
-2.64105354768162e-05
-1.65670282672478e-05
-7.98611288069111e-06
-2.52774634175305e-05
-1.22000195460936e-05
-1.54943675070977e-05
-5.59467186022696e-06
-1.89999062342267e-05
-2.52793211049635e-05
-1.60661320152178e-05
-1.83585613134892e-05
-7.15836743060778e-06
-2.40611371206585e-05
-2.6924416027996e-05
-1.4823026116294e-05
-8.9738032926197e-06
-2.0127080568788e-05
-1.48579237347553e-05
-3.29376704707508e-06
-1.56856499326044e-05
-2.14064317216404e-05
-5.20800959491185e-06
-1.05026746254376e-06
-1.1400840970793e-05
-4.89076524761898e-06
-8.92213727274519e-06
-4.8257437003859e-06
-6.5314084663575e-06
-1.98839481945799e-05
-8.95689141054254e-06
-1.17611307611112e-05
-1.44619684532942e-05
-3.97396647626833e-06
-1.48774948069259e-05
-1.76613167011305e-05
-3.2564005368768e-06
-2.41807342805144e-05
-1.31080340169059e-05
-5.21358782178516e-06
-2.25280231628088e-05
-2.86670558539774e-05
-8.5192166443016e-06
-5.23744483815666e-06
-1.95919199975688e-05
-1.64583177125238e-05
1.86371355302917e-06
-1.96607034504941e-05
-1.35338324706877e-05
-8.83430730940348e-06
-1.81228558496202e-05
-2.46065162589799e-05
-8.46394504487652e-06
-2.73899419353205e-05
-2.86127731979818e-05
-2.01218239948486e-05
-2.38345270097162e-05
-1.37187212633366e-05
-1.81897112183486e-05
-2.09545017320752e-05
-7.07739698160836e-06
-1.92266663637237e-05
-2.38261402729667e-05
-1.9896935630559e-05
-2.57923191109695e-05
-2.05698607768801e-05
-2.01801144096197e-05
-2.77954945941884e-06
-1.61894464277209e-05
-1.48098231683127e-05
-1.11083876465223e-05
-1.3692847755954e-05
-2.89404855331446e-05
-4.38454517078775e-05
-1.69074500660334e-06
-1.56089702520628e-05
-1.07808465013658e-05
-1.79919625224837e-05
-1.14138678047354e-05
-2.07665310030744e-05
-1.72800426492625e-05
-1.71584744120184e-05
-1.10745711371656e-05
-7.90792179849758e-06
-1.70765997402721e-05
-1.16806281732206e-05
-1.28879783329509e-05
-2.18695181835609e-05
-2.27915597348433e-05
-1.70577797131065e-05
-3.98718518383216e-05
-4.1482170862328e-05
-1.38650836434173e-05
-7.70750056435457e-06
-9.88026345613092e-06
-9.33917735210267e-06
-9.41555172917997e-06
-1.28591222154505e-05
-1.82725822168475e-05
-2.65431047943953e-05
-1.50532855831913e-05
-1.78043499501015e-05
-1.85050261178864e-05
-1.99056488624045e-05
-1.80467362586027e-05
-1.88796377930797e-05
-1.31125135370531e-05
-3.93786986738543e-05
-2.0907971057876e-05
-1.94074980212611e-05
-1.3955585564134e-06
-1.36313125030162e-05
-2.59882031544914e-05
-1.76192941657675e-05
-1.34156800915563e-05
-1.78799822286801e-05
-2.06900915064194e-05
-1.57346710520981e-05
-1.01654894159495e-05
-1.06262392271498e-05
-2.5599071929168e-05
-3.42435022763474e-05
-1.88163541025326e-05
-2.13692231351048e-05
-3.5648222575332e-05
-1.68337546533097e-05
-2.39312486469672e-05
-2.24143155326864e-05
-1.01977888522452e-05
-1.87600536317145e-05
-1.90885755669662e-05
-3.34974024594719e-05
-3.20518518094248e-05
-2.23255606049281e-05
-1.83292571262401e-05
1.37463960700313e-05
-2.24550404728309e-05
-7.89042759879987e-06
-1.87065221204669e-05
-1.61270299536163e-05
-1.65345327112111e-05
-1.03842780577822e-05
-7.25400162316394e-06
-1.56468499614182e-05
-1.31774283512673e-05
-1.93530580330168e-05
-7.84115804308645e-06
-2.59332599755488e-05
-1.97515398211925e-05
-8.32831081493415e-06
-1.38343899346318e-05
-7.62011079025275e-06
-1.91547661102325e-05
-1.70850566312213e-05
-1.09565260243866e-05
-2.09028221338667e-05
-2.76248758078437e-05
-2.20281415167179e-05
-2.40394216467238e-06
6.60099372065188e-06
-1.46138864674723e-05
-1.20012952547696e-05
-1.51528892673527e-05
-1.92731108603231e-05
-1.8823548209575e-05
-2.48332213057008e-05
-1.05445894371772e-05
-1.17821364504891e-05
-2.3965809562916e-05
-2.20631567148144e-05
-2.93327010874716e-05
-2.49334607074619e-05
-1.75492521065417e-05
-1.50335894821836e-05
-2.57652093158582e-05
-2.15846371178728e-05
7.17562411703448e-06
-5.70503333171589e-06
-9.13498257600697e-06
-2.01466972558179e-05
-1.37016938667442e-05
9.63545188691278e-08
1.78132862437055e-06
-7.15243647494857e-06
-8.81992217835569e-06
-1.41123188371399e-05
-1.77729628049589e-05
-5.18099702322241e-06
-5.01740154432442e-06
-1.63678801653103e-05
-6.90659232287863e-06
-1.19360328766445e-05
-2.49596695224541e-05
-1.49597464412761e-05
-1.38783156988055e-05
-2.00320056714807e-05
-1.43944806582817e-05
-1.49333355418822e-05
-3.37703545642083e-05
-7.52074502913593e-06
-7.83648728496523e-06
-1.38564370829017e-05
-7.43914763345113e-06
-6.85667599734929e-06
-4.2822914007465e-06
8.03711322744373e-07
-2.21928580171687e-05
-2.12006801814117e-05
-2.75044375813761e-05
-2.66172321047158e-05
-3.78878406116301e-06
-2.30580657530796e-05
-1.53924942071665e-05
-2.03213477288891e-05
-2.26849651231283e-05
-3.19441408041217e-05
-1.20140516908593e-05
-1.84925594119686e-05
-2.04320936820642e-05
-2.75736454513764e-05
-2.03585524930919e-05
-2.81936076009548e-06
-9.56807029489088e-07
-1.75455038990611e-05
-2.57984716844313e-05
-2.9753269067756e-06
-1.05321295945628e-05
-1.13616535345716e-05
-1.91925520777806e-05
-5.74565058725837e-06
-2.10656504512293e-05
-2.05346564429085e-05
-1.77146186035302e-05
-1.42452765924598e-05
-5.10637076156924e-06
-9.60995045438329e-06
-2.26249832107222e-05
-3.66777476544014e-06
-2.14430181700639e-05
-1.11930535806371e-05
-1.48088550589839e-05
-1.58435000030965e-05
-8.39809747224389e-06
-7.93378195903788e-06
-2.31177124020026e-05
-2.86378430666298e-05
-3.09077272137165e-05
-1.96881901137973e-05
-2.56532077995997e-05
-1.39048109070624e-05
-1.23758646813401e-05
-2.06530327411664e-05
-2.75459966568643e-05
-7.58042274727482e-06
-2.74346937468692e-05
-1.11354927785457e-05
-2.1480183900193e-05
-6.38275566826415e-06
-1.53937160837556e-05
-2.07916387887173e-05
-2.95019654639657e-05
-1.95782695393682e-05
-9.06289579522901e-06
-2.29335092357132e-05
-1.95346491616654e-05
-5.55738716322203e-06
-3.4266360434731e-05
-2.47426883505167e-05
8.25917117790767e-06
1.21647550817e-06
-3.1043109218844e-05
-2.729723339277e-05
-3.12201019946175e-05
-1.35433297889955e-05
-1.15975738687747e-05
-2.00962467730145e-05
-1.30863759322638e-05
-1.92726122694681e-05
1.82516795757982e-06
-1.20072871135053e-05
-2.65339255454467e-05
-5.68164606855445e-06
-2.94346285222228e-05
-2.2204404297278e-05
-1.42708608732272e-05
-8.7132402947978e-06
-2.11566327507942e-05
-2.06078488771386e-05
4.21931546583088e-06
-2.89378209842853e-05
-2.2411452455591e-05
-1.35933981678437e-05
-6.99095286367389e-06
-1.50250233540841e-05
-4.6484730225959e-07
-2.86640336762164e-06
-2.69783150966731e-05
-3.06930235543496e-05
-1.42737136239093e-05
-2.25724876595261e-05
-2.84945304413669e-05
-1.25162862688982e-05
-1.26063833350789e-05
-1.8420275583821e-05
-2.23112869010412e-05
-1.14627500592293e-05
-1.349144221887e-05
-1.19860949416716e-05
-2.53997940839654e-05
-1.16919815538378e-06
-1.93890876440729e-05
-1.65043749352339e-05
-1.23159753091165e-05
-1.09785574605201e-05
5.96741195974388e-06
-9.91129292487631e-06
-3.01629340651746e-06
-1.16052567033317e-05
-3.30085617942607e-05
-1.34225660450685e-05
-3.59937921287647e-05
-2.55808369260291e-05
-3.0289573337974e-05
-1.27538957246414e-05
-3.04385923589307e-05
-3.11069983100765e-06
-9.64822791329359e-06
4.98710450018112e-06
-2.3725233620546e-05
-3.50707230082183e-06
-2.39189453610463e-05
-2.92814660711783e-05
-2.10303609471566e-05
-1.08464894694745e-05
-1.81706749011624e-05
-4.52383971596304e-06
-2.69574048320229e-05
-3.66252229661333e-05
-1.37898930420008e-05
-1.23105717862738e-05
-1.72447707342166e-05
-5.14381401312408e-06
-3.43472056815944e-05
-1.42645585451378e-05
-2.1227260901779e-05
-2.28171772424292e-05
-8.08331929049999e-06
-9.57608600123881e-06
-2.28626641666263e-05
-1.25423122450904e-05
-2.13810605930125e-05
-9.84677778063785e-06
-8.19178945837083e-06
-6.08184256367662e-06
-2.51298754999699e-05
-9.73550536482997e-06
-1.93806084692578e-05
-3.93450796241043e-05
-1.57682398483885e-05
-2.32180384386228e-05
-2.11594738338529e-05
-9.14141756147832e-06
-1.47088773170244e-05
3.92308268696052e-06
-1.45270014888033e-05
-2.24157668703872e-05
-1.69077041357184e-05
-4.90348158550192e-06
-5.76051178062658e-06
-2.65747394015701e-05
-1.09967991133507e-05
-2.14346175040816e-05
-1.21147053984031e-05
-2.15922479578293e-05
-1.14554362529276e-05
-2.81060264333123e-05
-1.029503784648e-05
-1.56226775339832e-05
-2.3959159382515e-05
-3.23491594095082e-05
-1.3866058553276e-05
-2.33771686444099e-05
-1.93439165132117e-05
-2.83144475655512e-05
-3.42608234559399e-07
-3.04169016448853e-05
-2.28362459676448e-05
-2.94810771941832e-06
-8.67621238893177e-06
-2.16809796821261e-05
-2.37022635008499e-05
3.90839303977316e-07
-2.85343318373901e-05
-1.65397750387696e-05
9.70082588125299e-07
-5.85734667358703e-06
-1.93542415599026e-05
-1.38085075249268e-06
-3.05937825631154e-06
-1.89782168495225e-05
-8.04490818042947e-06
-1.35130605799349e-05
-1.84594549665655e-05
-2.78244675981037e-05
-3.90827356461757e-05
-1.34439863887771e-05
-1.54195353208204e-05
-7.92982115859762e-06
-1.72660136273537e-05
-1.53256693524698e-05
-7.14027642062094e-06
-1.05611659436132e-05
-1.34681257871914e-05
-1.32341998056353e-05
8.39444143943333e-08
-2.07529809073817e-05
-1.81863575121793e-05
-1.00679668106027e-05
-1.84099664881083e-05
-3.43646227852183e-05
-2.05050174100198e-05
-9.96311991417097e-06
-8.91489705433452e-06
-2.22993142244374e-05
-3.50704573590908e-05
-2.36309690524546e-05
-8.36145188696628e-06
-6.75214645692314e-06
-1.12606143156869e-05
-8.84235425365953e-06
-9.09233139976951e-06
1.16318001931425e-05
-4.51035698590039e-06
-3.93446683368397e-05
-2.19107648053805e-05
-1.17831139324515e-05
-2.33330574003522e-06
-1.88554177847523e-05
-2.07444527030259e-06
-8.26731858892337e-06
-2.52098766997555e-05
-1.81266291079955e-05
-1.0082538637029e-05
-1.35715886606051e-05
1.07908598160672e-06
-1.34100715577743e-06
-1.79694220221613e-05
-3.27620885981686e-05
-1.77822117956061e-05
-1.39415025670163e-05
-1.37145161123586e-05
-9.77648664649831e-06
-5.5645640322557e-06
-3.35994694877872e-05
-8.94628220858805e-06
-2.07775929978083e-05
-1.0399867091873e-05
-2.12274127138106e-05
-1.06850377410159e-05
-1.80327954315582e-05
-2.07114387965142e-05
-4.94868535942689e-07
-6.79837932566217e-06
-1.27774264938153e-05
-1.93185732601971e-05
-1.06462310773327e-05
-2.26381138590542e-05
-2.1424148331485e-05
-1.20743149577554e-05
-1.02290225746089e-05
-5.94749393221636e-06
-1.78512261297678e-05
-2.01200425880677e-05
-2.15538800541848e-05
-1.70118552906704e-05
-9.48970851199412e-06
-3.26698314007002e-05
-3.09572430134536e-05
-1.36173978858074e-05
-2.3128377266962e-07
-9.91554656393552e-06
-2.79787052741374e-05
-2.15686584866359e-05
-7.38247604263362e-06
-8.9093751631759e-06
-1.83867915743976e-05
-2.03469411710338e-05
-1.76019831802829e-05
-1.53939828119336e-05
-8.87416635776921e-07
3.29414991369569e-06
-8.30339487978574e-06
-1.84883262659605e-05
-2.23215088540894e-05
-1.54572427801467e-05
-1.2316691172601e-05
-1.46791031437211e-05
-1.81072376732533e-05
-4.29221752827856e-06
-3.87612016596474e-05
-1.48925570667274e-05
-1.84073011836718e-05
-8.92709421172963e-06
-7.65215109932781e-06
-2.27908835613438e-05
-3.2172151068314e-05
-1.83594843818651e-05
-2.84693686579387e-05
-4.63173157223899e-06
-5.50623211844784e-06
-1.60498796924073e-05
-7.9009398424387e-06
-1.70818785071044e-05
-2.42361147334214e-05
1.94943760917507e-06
-4.55120094458074e-06
-3.13244047060635e-05
-2.13879726775069e-05
-8.64501268931138e-06
-1.81140769866558e-06
-3.44238163899784e-05
-1.37987887290555e-05
-1.52718169796336e-05
-1.97979784378704e-05
-2.23432654511473e-05
-2.52533856841308e-06
-1.56870710152186e-05
-2.62364502152543e-05
-1.56530232123103e-05
-1.53249761243611e-05
-1.56428923755275e-05
-9.92123609059205e-06
-2.2639993895449e-05
-1.04049230256023e-05
1.13648996714022e-05
-2.84220200269994e-05
-2.25234448261879e-05
-2.46565092418193e-05
-1.19642418227978e-05
-1.20866593589076e-05
-1.03775584674365e-05
-1.6540025295904e-05
-1.55930943109727e-05
-4.00382500375349e-06
-7.88235381520115e-06
-2.94454640111894e-06
-2.25064372817205e-05
-1.7203891347528e-05
-1.88537893406674e-05
-1.22824910979694e-06
-6.58940452118579e-06
-2.55887064804932e-05
-4.173395552324e-06
-2.93529764945811e-06
-6.76234570049852e-06
-7.2429916268354e-06
-1.49424524623878e-05
-1.7701208080446e-05
2.75120871704711e-06
-2.49581000606985e-05
-8.80989503704647e-06
2.98172291491804e-06
-2.95672121178226e-05
-6.14454626739036e-06
-1.71017274587758e-05
-1.31196877955511e-05
-7.4164843519948e-07
-3.04991966671008e-06
-1.45086821577218e-05
-2.49732709475783e-05
-2.13307008136646e-05
-2.7142430965793e-05
-1.03034408669036e-05
-7.04348937861149e-06
-1.57427270605202e-05
-2.8387354669097e-05
-1.70439731803256e-05
-1.69062608891556e-05
-2.69293266815337e-05
-7.39081413883632e-06
-2.65734668066333e-05
-1.45008152619159e-05
-1.45500870227725e-05
-4.70452222219459e-06
-2.55886923579434e-05
-3.8037775815951e-06
-3.15441060631764e-05
-2.33609018548751e-05
-1.93561803601678e-05
-1.86207567087476e-05
-2.84001943161873e-05
-7.56869288792143e-06
-8.92647362175574e-06
7.55782577504531e-06
-2.35400267025679e-05
-3.12525064488971e-06
3.51942803977965e-06
-2.16820387319537e-05
-4.88530324345457e-06
-1.85792072979374e-05
-1.69014879535028e-05
-1.13913771871572e-05
-6.9460713322557e-06
-2.00432637788222e-05
-2.22644798370597e-05
-2.6272669553545e-05
-2.06767071609665e-05
-1.22213547268956e-05
-1.39166185118111e-05
-2.64142243715165e-05
-2.1736235511177e-05
7.02666441007975e-06
2.75492332983538e-06
-9.15324153059548e-06
-2.45221758292385e-05
-3.11425685390929e-05
-1.97982998579822e-05
-2.52774920491766e-05
-1.03480157678214e-05
-2.62205099084655e-05
-1.35051022199519e-05
-2.13137986562101e-05
-9.86236434617549e-06
-3.2341752440671e-05
-5.9357845415819e-06
-1.63390148552337e-05
-1.97007602002032e-05
-1.38308953246409e-05
-8.34823537807742e-06
-1.62299354274595e-05
-7.97180060931148e-06
-1.48383599295568e-05
-1.3288695376328e-05
-8.86729403228582e-06
-1.9261676186507e-05
-3.19674476951594e-06
-2.12652124460789e-05
-1.87887099207249e-05
9.82775417846206e-06
-2.32451046855536e-05
-2.13897689479719e-05
-1.95242866137157e-05
-8.83673135779775e-06
-1.08453579380396e-05
8.70074395561535e-06
-1.60907229782223e-05
-1.08155426765952e-05
-1.42723777840441e-05
-3.56041542144586e-05
2.40613985846841e-06
-1.60218512791809e-05
-1.44298645856484e-05
-2.83168111637681e-05
-1.36241960534063e-05
-1.99252671506936e-05
-1.3204329285039e-05
-6.16620126594004e-06
-1.9303726196783e-05
-2.3987345713577e-05
-2.56928837459109e-05
-1.17124873744689e-05
-2.69869200072253e-05
-1.86686451638193e-05
-6.46860891577563e-06
-5.70247323119926e-06
-2.37223275779293e-05
-2.27793241088031e-05
-8.27463277722263e-06
-9.77626266805518e-06
-2.87290292636661e-05
-1.53925981857256e-05
-2.75513946260117e-05
-1.99948108042495e-05
-1.03947651114358e-05
-2.44266369812019e-05
-9.31045951794713e-06
-1.71624967004771e-05
-2.30268864931507e-05
-1.23824480255467e-05
-9.790596382259e-06
-9.2079283921531e-06
-1.8510474355588e-05
-2.86558568832106e-05
4.08228768062756e-06
-1.03571879917844e-05
-1.15422912482589e-05
-3.93093040467194e-05
-1.95918686450436e-05
9.01713502354625e-06
-9.79599705809957e-06
-1.52931114281997e-05
-1.36800499615415e-05
-2.20890402768667e-05
3.46885746094427e-07
-1.70126022697756e-05
-3.30521404885025e-05
-5.35803948346366e-06
-1.99225436704195e-05
-1.73547886600413e-05
-8.58822244150153e-06
-2.49567334083286e-05
-2.13827876748582e-05
-1.63513466835226e-05
-1.72071120487141e-05
-2.73241178977722e-05
-8.79502920969753e-06
-7.1416575977945e-06
-1.91225289577295e-05
-2.32892431612663e-05
-1.85288199277305e-05
-3.45749542089425e-05
-7.50136732760803e-06
-3.20423185190019e-06
-1.06904924619799e-05
9.5299005656885e-06
-6.82267724914285e-06
-1.59938330241966e-05
-1.81703632086462e-05
-1.8829758599172e-05
-2.49817140078725e-05
-6.75759193307866e-06
-5.97579581773599e-06
-9.92922806908524e-06
-2.2325278782107e-06
-9.95287945397199e-06
-2.85218570478624e-05
-1.98746575143671e-05
-6.7126340614882e-06
-7.99336363120883e-06
-1.30758400133336e-05
-1.40656569189917e-05
-1.11752500169398e-05
-1.9941307763383e-05
-6.01091780691206e-06
-4.75210823834668e-06
-1.03425652419806e-05
-2.97115357234029e-06
1.30485120243177e-06
-2.69299897647476e-05
-1.86830802255889e-05
-1.68447605376053e-05
-2.31389424721974e-05
-1.98175390534286e-05
-3.41928028051643e-05
-2.56365959257202e-05
-1.23112143153947e-05
-2.76262283130194e-05
-1.9455636627802e-05
-1.27295517910315e-05
-2.25591167726102e-05
-3.49285362175382e-05
5.38005224714497e-06
-2.11481642068626e-05
-1.94809076362585e-05
-8.24762041242639e-06
-7.3938665455698e-07
-1.00852745013472e-05
-5.73135205901463e-06
-1.09970747113733e-05
-1.77585167825926e-05
-4.83961292912189e-06
-2.63398334015764e-06
-2.10140402979546e-05
-2.8220090037875e-05
-4.92788555061422e-06
-8.67745792925353e-06
-2.60338187452524e-05
-1.65162444005002e-05
-1.31231549677719e-05
-1.14737035690289e-05
-1.03753211961568e-05
-2.24472737208909e-06
-2.52182945043189e-05
-1.60812804403602e-05
2.34747465379376e-06
-2.75356602346147e-05
-2.73297014677187e-05
-2.49397344683442e-06
-1.97344294375161e-05
-2.74819847880849e-05
-2.16742782836174e-05
-9.63832717785005e-06
-3.99180019964478e-06
-1.80963021790142e-05
-1.5978666378145e-05
-2.77062884269532e-05
-2.94262350805835e-05
-4.07322577705642e-06
-1.32448848886682e-05
-2.19703743172249e-05
-1.1465624277526e-05
-2.8296443873777e-05
-1.7936781428473e-05
-1.2825079849965e-05
-5.77541186640508e-07
-9.51690391881751e-06
-2.16153338504801e-05
-2.78111692975706e-05
-1.68801475849434e-05
-1.31811916761508e-05
-5.86052425244251e-06
-2.36553628928665e-05
-1.45771833312764e-05
-3.87576867747342e-05
-2.62059199395208e-05
-1.1712559929315e-05
-4.78491468598682e-06
-1.15243238442741e-05
-1.78020894748587e-05
-5.21232393946883e-06
-1.03758979261055e-05
-1.12286191990284e-05
-2.00865795214606e-05
-2.54288568980142e-05
-1.01268451217518e-06
-1.74839555390889e-05
-1.37082246069164e-05
-1.6566851837332e-05
-1.35429555581131e-05
-1.89139626532506e-05
-1.79296908235845e-05
-2.11208974863184e-05
3.22888761164801e-06
-2.62328230435126e-05
-1.5870984599293e-05
-9.35081773620199e-06
-6.60798744642217e-06
-3.25547640778817e-05
-1.42896753327578e-05
4.436759128452e-07
-2.0365779206098e-05
-6.80424669399408e-06
-2.32237037314561e-05
-1.48152963883399e-05
-1.43511450229879e-05
-7.38363363739846e-06
-4.88739103217198e-06
-1.67064808716041e-05
-2.11726610987138e-05
-2.01795705700233e-05
-1.26204761877451e-05
-1.56060444455012e-05
-1.28179715123675e-05
-2.30650914113487e-05
-1.42354842777396e-05
-7.19207056622316e-06
4.02508004397077e-06
-2.35504795321973e-05
-1.86841541494498e-05
-2.52165123996498e-05
9.57945387090944e-06
-1.55477368204784e-05
-1.01038539948893e-05
-1.55149199473957e-05
-1.16725030340342e-05
-2.5276989638653e-05
-1.45739960109328e-05
-1.15379378961383e-05
-1.79202354068124e-05
-2.29386858414437e-05
-4.48527391711578e-05
-2.82626980037135e-05
-2.73795605222414e-05
-8.03937703201983e-06
-7.4243508164418e-06
-2.12872110445856e-05
-1.41921430002513e-05
-2.68507919973573e-05
-7.75072820138234e-06
-2.64778282636363e-05
-3.36669399183337e-05
-1.8981848903427e-05
-1.4170225561434e-05
-1.95002427351328e-05
-2.61452738534197e-05
1.09459229761316e-06
-2.16795636474768e-05
-1.98262374552161e-05
-1.17317068558014e-05
-2.30515190654622e-05
-2.26664656560581e-05
-6.39903909682886e-06
3.62984252612309e-06
-1.77420098787814e-05
-2.05271123498673e-05
-1.16605288933835e-05
-1.09325040773157e-05
-2.02107139551129e-05
-1.84558580343258e-05
-1.67048485250895e-05
-2.09782002583304e-05
-2.40954687683899e-05
-1.64424104015038e-05
-1.68721754379005e-05
-7.19306093007253e-07
-1.23060306513577e-05
-5.38022780103197e-06
-1.08553580369329e-05
-1.57272319123105e-05
-6.83301576457371e-06
-2.3946710776957e-06
-5.4021244279469e-06
-2.4170677091397e-05
-2.06287699463825e-05
-2.50783736350939e-05
-1.61737232299114e-05
-8.77071177101927e-06
-2.29989912673598e-05
-2.09759468235097e-05
-2.20704160510989e-05
-9.86138741148177e-06
-9.92463915931716e-06
-3.19266564592078e-05
-1.97764539702034e-05
-4.80068441247742e-06
-1.1482673315843e-05
6.29979729981234e-06
-1.27419688804235e-05
4.1151055783704e-06
-3.29794793893382e-05
-1.35182864107941e-05
-1.73509621087224e-05
-1.20868149843768e-05
-4.55060803533352e-06
-2.08468719867635e-05
-8.96635670927025e-06
-1.49789248695177e-05
-2.24314905879622e-05
-3.93539751007499e-05
-1.75963932702897e-05
-2.46029625311888e-05
-3.49153203348563e-05
-2.91820177858642e-05
-2.17410770443165e-05
-1.71789908688829e-05
-1.69952496210259e-05
-1.56780630998972e-05
-3.70928014764415e-05
-2.36175803125328e-05
-1.49703437319904e-05
-2.01359580686254e-05
-1.91406662764857e-05
-1.35662733370965e-05
-1.62833236111641e-05
-1.86965605121451e-05
-3.79498056437279e-06
-1.71270526224761e-05
-2.13072291316344e-05
-2.87001317258191e-05
-1.12906332664864e-05
-1.76799567628714e-05
-5.38343074933918e-06
-7.09231766180371e-06
-9.9520185093435e-06
-6.2036052955551e-06
-1.79516055991558e-05
-2.07738058419076e-05
-1.46019746308108e-05
-2.60652219846127e-05
-1.22291791472888e-05
-3.24215786755564e-05
-2.51676338411745e-05
-1.89362055908726e-05
-3.03142361754928e-05
-2.34108583043537e-05
-2.148093705618e-05
-3.23038076292489e-05
-2.16373648802151e-05
-1.77152867328015e-05
-1.86301625506255e-05
-7.83346855057243e-06
-2.45985969861207e-05
-3.97675257946329e-05
-3.37842745521437e-05
-8.83875401050958e-06
-2.3967865077901e-05
-3.389798455865e-05
-2.1209260856886e-05
-3.1106881940356e-05
-1.57305664911607e-05
-2.15114446181831e-05
-1.9234850712449e-05
-2.04533031771891e-05
-2.12691294182926e-05
-1.67870417902399e-05
1.22031375548603e-06
-2.21053400557606e-05
-1.85763099228633e-06
-7.22398414648669e-06
-1.73704962080478e-05
-8.64799330785827e-06
-8.76294490479468e-06
5.08280636960519e-06
-1.89565880433956e-05
-4.88671049570495e-06
1.54970536179213e-06
-1.15877821719925e-05
-1.87620007783256e-05
4.74393159371412e-06
-8.02427267366501e-06
8.94229638180108e-06
1.72171525422642e-06
-1.79971205830371e-06
-6.15706862828529e-06
-2.66024931967651e-05
-1.16592505080611e-05
-1.12346137459136e-05
-3.37017209093453e-06
-5.97232843240371e-06
-2.00411464925438e-05
-1.55007665513165e-05
-2.18613159887226e-05
-2.63595509615776e-05
-3.48897997682677e-06
-4.55649350264905e-05
-1.87441931277376e-05
-1.31996520959593e-05
-8.73088413402456e-06
-1.93232440551424e-05
-3.18006850651119e-05
-1.15111049622181e-05
-1.4243506284256e-05
-1.05328644899209e-05
-8.62501722978782e-06
-1.19034965953941e-05
-1.28786735879499e-05
-1.7137697468718e-05
-2.33823733794196e-05
-1.07822313699482e-05
-2.00102204526016e-05
-2.88706510079926e-05
-2.81125066616002e-05
4.14195689946198e-07
-1.92031547703144e-05
-2.04893185217453e-05
-6.41525474386873e-06
-2.91242777609338e-05
-2.28334580797066e-05
-1.74509817744789e-05
-3.64228485932752e-05
-1.75754869536803e-05
-3.56000226639238e-05
-3.14494830592276e-06
-2.58180195492616e-05
-2.34482406832068e-05
-1.69336180137728e-05
-1.07978379226537e-05
-2.90656298352642e-05
-2.05442023961617e-05
-9.82148242098311e-06
-1.18895193168373e-05
-8.21806035694226e-06
-1.76450088564446e-05
-5.42209770489662e-07
-3.47290854910423e-06
-1.68085194291291e-05
-2.1928142509211e-05
-6.93616787601074e-06
-1.13518441086566e-06
-2.05266962483875e-05
-2.73152694298299e-05
-2.00808110429223e-05
6.29816702356428e-06
-1.48417711572317e-05
-2.42590614968869e-05
-1.84239490218808e-05
-9.55793667315841e-06
-1.15262971956262e-05
-2.33049083770968e-05
1.70581744073165e-07
-1.50854153531323e-05
-1.83005708144759e-05
-1.47078125248046e-05
-8.73651218569659e-06
-1.60741002189274e-05
-2.52196652429295e-06
-2.14333920786441e-05
-8.10578160188622e-06
-1.42457247915425e-05
-2.56667244091915e-05
-2.6001050802468e-05
-4.69580380031243e-06
-2.54135307091517e-05
-2.5393262810174e-05
-8.22843089367689e-06
-2.85741587416981e-05
-2.25076373508471e-05
1.45007132134843e-06
-2.06785503688227e-05
-1.98205214015505e-05
-6.20958056460899e-06
-1.76399856994056e-05
-1.83827300450689e-05
-1.68256391878937e-05
-7.60267989671282e-06
-2.24732287109128e-05
-1.39494184129278e-05
-1.92306339726798e-05
-2.01356022387137e-05
-1.19916821238654e-05
7.35653398185538e-07
-2.7247902090173e-05
-1.79531340393488e-05
-5.70965771155958e-06
-5.83723975465358e-06
-1.75211113256529e-05
-2.75033212522279e-05
-2.01174216330341e-05
5.03157603948941e-07
4.0031908367442e-07
-1.49918060640168e-05
-1.3230317666318e-05
-2.81013121443439e-05
-1.5714830382939e-05
-7.74025518752601e-06
-1.28534886298489e-05
-7.26633235518474e-06
-1.08743324833107e-05
-1.40153673074578e-05
-4.38165564069677e-06
-1.935121493806e-05
-1.75500811742173e-05
-6.60775447716064e-06
-8.23893095617724e-06
-1.70509037584154e-05
-2.5621172104046e-05
-2.48417894770497e-07
-2.02520465300934e-05
-3.73130188290348e-05
-1.26729406058713e-05
-1.56960652738898e-05
-5.1246897729395e-06
-1.21713872831396e-05
-1.93228563343136e-05
-1.66361545237603e-05
-8.02682190087509e-06
-1.42785580762107e-05
-7.0660848290068e-06
-1.3745278893235e-05
-1.34168157312795e-05
-4.04698844718202e-05
-3.89508618673439e-05
-1.00181572524987e-05
-1.71971863267581e-05
-2.71771522924777e-05
-2.58522520808992e-05
-1.28704291991337e-05
-6.51036091783666e-06
-2.36024310035421e-06
-2.17693588709672e-06
-2.77311880339918e-05
-3.93443811275436e-06
-1.53534157336919e-05
-2.98635194011773e-05
-9.27055337778802e-06
-1.92729263408593e-05
-1.87602240464538e-05
-1.80018757679485e-05
-8.80565944132428e-06
-1.60055813679833e-05
-1.4086179551235e-05
-1.61556392180901e-05
-1.10322268871404e-05
-3.14908894020875e-05
4.83624913205427e-06
-2.36789902048187e-05
-2.40254427476574e-05
-1.18947323349685e-05
-2.06528245108915e-05
-1.79257791579987e-05
-1.69193014053849e-05
-2.13511041201436e-05
-2.05703480978343e-05
-2.54465645865669e-05
-1.69131928734172e-05
-2.25648500811378e-05
-7.8872965178477e-06
-1.86479611781033e-05
-2.93300317595431e-05
-1.29875711787416e-05
-2.0041428720293e-05
-2.4548474085715e-05
-1.81935226877257e-05
-4.05342544374086e-06
-1.75117406865367e-05
-2.48727338027631e-05
-3.4964216538516e-05
-1.45200015108182e-05
-1.84982155520979e-05
-1.84767909568334e-05
-2.56056293440309e-05
-1.68693230256053e-05
-1.38100157926472e-05
-1.97150634797983e-05
-1.75762900397107e-05
-4.88057096346635e-06
-1.39434077593364e-05
-1.90968453509161e-05
-2.3503881294458e-05
-1.59760054490375e-06
-4.17515584174292e-06
-2.21469695018244e-05
-4.13292454539005e-06
-2.22782181797445e-05
-3.75554557961879e-05
-5.39976315540952e-06
-1.81666590215717e-05
-1.51910708297097e-05
-2.65099535074924e-05
-1.0950307642073e-05
-1.3667542721945e-05
-2.13361046755104e-05
-1.17959801151856e-05
-4.02086298543562e-06
-1.56588043383702e-05
-1.91337595302719e-05
-8.29020472978299e-06
-3.74557573768424e-06
-2.67225179221849e-05
-1.92887649003635e-05
-1.56085083846641e-05
-3.25967085204194e-05
-3.64888233696592e-05
-1.28254909920829e-05
-2.03923188782017e-05
-2.24531056700217e-05
-2.03591147856491e-05
-1.10702943801938e-05
-1.14778772140783e-06
-2.97478281790606e-05
-6.86782623021878e-06
-4.520563117361e-05
-1.26512900439049e-05
-3.41549813532727e-05
-7.50625362148305e-06
-2.47580151336386e-06
7.56002447318608e-06
-1.65967088721251e-05
-2.70417822468417e-05
-1.17817191529735e-05
-1.55271116143111e-05
-2.03335285864711e-05
-7.34867142391531e-06
-3.0877348472273e-05
-1.47683043230739e-05
-1.39510137162907e-05
-6.43129116655214e-06
-2.17791588519166e-06
-1.18826299040197e-05
-2.35886006772947e-05
-2.53418029105663e-05
-1.56411431066572e-05
-1.87532213576008e-05
-1.92131658931544e-05
-3.06849915317746e-06
-1.85083429136013e-05
-2.45208487576491e-05
-2.4209877473597e-05
-2.20763631013077e-05
-3.56966034828591e-05
-1.71038789319834e-05
-2.53868665520499e-05
-2.18385147713826e-05
2.73327484261526e-06
-5.67732257531232e-06
-2.04779168144931e-05
-3.45457561463324e-06
-1.72739917251678e-05
-1.24344455132615e-05
1.50859688481048e-05
-2.26899419412148e-05
-3.43380327423938e-06
-1.3164256803353e-05
-2.29057758798734e-05
-2.77100696502729e-05
-7.34215395974117e-06
-1.23944251432402e-05
-1.84472649290708e-05
-3.78690489255762e-05
-1.99928833165177e-05
-1.18186726307303e-05
-3.25025531782982e-05
-3.00094932793466e-05
-1.28467839304773e-05
-1.63836222133302e-05
-2.02904367330343e-05
-1.78005112608405e-05
-3.31948650197421e-05
-1.1103714601285e-05
-2.78367795029979e-05
-1.23317837635226e-05
-7.15075149543873e-06
-1.4642083596438e-05
-1.99669912427475e-05
-2.76309714681211e-05
-9.01318425547996e-06
-2.33084159211824e-05
-2.30598208235346e-05
-1.29518195973601e-05
-5.7524516315971e-06
-1.91903835249876e-05
-1.19601691782288e-05
-2.53388174954616e-05
-1.7097516795699e-05
-1.53315941412889e-05
-1.12572776546964e-05
-1.34310849061615e-05
-1.89143579994212e-05
-1.33145930119707e-05
-8.16782393186673e-06
-9.94452049420679e-06
-1.08238096530084e-05
-3.66178442470334e-06
-1.50004824619963e-05
-1.8771887355354e-05
1.17340362141329e-06
1.15508094537362e-05
-1.10915544303288e-05
-2.58827513162861e-05
-1.6875354014163e-05
-1.72757500475501e-05
-1.81339922038875e-05
-1.38577480249128e-05
-2.79832865114037e-05
-2.99939984896314e-06
-1.87104982151295e-06
-1.06712708160146e-05
-3.12778100531022e-05
-1.120769468405e-05
-1.38527301482849e-05
-8.61456828159338e-06
-2.70342185060402e-05
-9.99071266694538e-06
-5.66606744551653e-06
-1.06726712246902e-05
-1.42878269906364e-05
-5.14550908702849e-06
-3.49056619434738e-05
-3.40848367157935e-05
-1.27622465405582e-05
-3.3209506241605e-05
-1.90171800067303e-05
-1.08725174901988e-05
-2.47800812623962e-05
-1.36487026706639e-05
-2.28987132126314e-06
-3.23211582693696e-05
-2.09084527520943e-05
-4.88954852070816e-06
-2.67371599697155e-05
-1.46355175705895e-05
-2.98352002245145e-05
-9.54482685266295e-06
-1.63577692812128e-05
-7.23649252939398e-06
-3.09683548454196e-05
-3.28941833984169e-05
-9.23020383052167e-06
-7.07019266699634e-06
2.6858688095965e-06
-1.71486227172372e-05
-1.21812904091031e-05
1.33877117294363e-05
-1.19917081259373e-05
-1.11774443586003e-05
-8.03459071539979e-06
-3.01764985869408e-05
-2.21971149436388e-05
-1.69749259733176e-05
1.87879327435737e-06
-2.36448857503264e-05
-3.19327349152349e-05
-7.85002571802626e-06
-1.62534370609108e-05
-1.13667230942952e-05
-3.80595019101966e-06
-2.07887521665917e-05
-2.49723721699539e-05
-1.90957764632079e-05
-1.06971363306129e-05
-1.63366849163832e-05
-1.40633728530851e-05
2.82209240245866e-06
-1.70263808416855e-05
-9.90899273309513e-06
-3.70092484165592e-06
-1.95938323359071e-05
-1.94612901610606e-05
-8.89405530518845e-06
-2.34752613713201e-05
-2.66073582608514e-05
-2.34323502319363e-05
-2.18501949314698e-05
-2.41847674609037e-05
-2.11119101564717e-05
4.39457039259119e-06
-2.06195301657385e-05
-2.11658596686487e-05
-1.18595683265672e-05
-1.24437225513229e-05
-2.80907678094091e-05
-1.01645934465671e-05
-2.72529925231029e-05
-2.78355918078221e-05
-1.26507107347224e-05
-1.58524717932922e-05
-2.33758743632989e-05
-7.25867478804871e-06
-1.99993999753734e-05
-2.45344808193395e-05
-1.08293264003857e-05
-2.79155868496193e-05
1.78815562868613e-06
-1.1468133570808e-05
-5.98095189054185e-06
-4.89924824842206e-06
-1.72787984300877e-05
-1.95815086702677e-05
-6.67976453788649e-06
-2.79234912984754e-05
-6.50630550250128e-06
-6.98722834216522e-06
-1.71366158484665e-05
6.57597851632244e-06
-2.19705643304882e-05
-9.949010942239e-06
-2.29986176680445e-05
-1.4080668832672e-05
-2.02386023697291e-05
-2.24604675054884e-05
-7.05623621470384e-06
-1.20675877503278e-05
-1.52165010323625e-05
-1.74920301859543e-05
-3.09638545066358e-05
-3.6722403716731e-05
-1.28047927128723e-05
-1.33566989135693e-05
1.19746742888815e-06
-3.2480807238284e-06
-1.0436534828844e-05
-1.4489702287961e-05
-1.52623741684023e-05
-1.84505180648324e-05
-1.30034162957563e-06
-8.91574572344903e-06
-1.85861029405975e-05
-1.36369878103464e-05
-1.14754585321752e-05
-1.58004496771434e-05
-9.9945645130782e-06
-1.22191126365261e-05
-1.05249539728396e-05
-1.64965522045585e-05
-5.39527956646085e-06
-1.36985737204415e-05
-1.63943156769443e-05
-1.6299358950965e-05
-2.34382063938979e-05
-1.87113557771071e-05
-8.88781673973945e-07
-3.62802927675055e-06
-2.1072154210141e-05
-1.95010095886448e-05
-2.22922834461375e-05
-1.8302232789018e-05
-2.17868759450375e-05
-2.92401510107785e-05
-2.1158401320001e-05
-2.56667094927599e-05
-2.2194707257705e-05
-2.96393429820194e-05
-3.2277715643216e-05
-1.03788905723812e-05
-7.42812195467333e-06
-2.16672561760707e-05
-1.91918135922088e-05
-1.8008977269749e-05
-2.82457061982428e-05
-2.17980518591589e-05
-9.31019255573351e-06
-2.57814023706755e-05
-7.33333054441553e-06
-3.48414530373959e-06
-2.88774748967814e-05
-1.09732230812641e-05
-1.35119824369339e-05
-2.37711766479005e-05
-6.84854818878764e-06
-2.22168783384232e-05
-1.47755175072595e-05
-2.84252404088915e-05
-5.96239842555861e-06
-1.89009274382103e-05
-1.48870979411309e-05
-5.02155124269217e-06
-9.42073696327089e-06
-2.44833900199843e-05
-2.25297781310758e-05
1.55067316389098e-06
-3.03355190449472e-05
-1.73752344371363e-05
-1.53726885156367e-05
-4.20016598614483e-06
-2.76648368100884e-05
-1.35484871691699e-05
-2.17073724984801e-05
-3.29646961329253e-05
-1.29396780658934e-05
-8.36645719095104e-06
-9.217749913637e-06
-1.89535568189128e-05
-2.0626156117325e-05
-1.99749257018844e-05
-3.3824646632599e-05
-3.81149277127246e-05
-1.22129810765448e-05
-1.01012162353297e-05
-2.62597330989719e-05
6.9234592638571e-06
-2.39874531785497e-05
-2.02427760941e-05
-2.15885425436354e-05
-3.61380107654836e-05
-1.9325208207307e-05
-1.87399229065143e-05
-1.34646273235214e-05
-2.42120727679356e-06
-1.84734625769339e-05
-1.13318982403777e-05
4.95937267968637e-07
-1.94446308645481e-05
-1.93220092305627e-05
-2.55283676334252e-05
-1.33305065341498e-05
-1.01618217866257e-06
-1.67581667679357e-05
-2.75356114092776e-05
-2.07645499297663e-05
-2.79188732277048e-05
-2.15299222094532e-05
-5.77862400221132e-06
-1.52764101718602e-05
-2.01675166523128e-05
-1.09877850265868e-05
-2.01144945815606e-05
-7.63857748122918e-06
-1.5394281940415e-05
-2.01743492885497e-05
-1.9614331873189e-05
-1.60516436719865e-05
-1.50053357411404e-05
-1.37316459987825e-05
-1.13644676820934e-05
-9.08630458087391e-06
-2.45007238303381e-05
-3.37108723471815e-05
-1.70926752139335e-05
-1.73675115542226e-05
-2.28436947281109e-05
3.23875956517309e-06
-3.40571791672408e-05
-3.19054400366867e-05
-1.19896614279881e-05
-3.61008428991269e-06
-1.1529140102447e-05
-1.12585800622373e-05
-1.47800161504265e-05
-2.88487986601156e-05
-2.08315791874625e-05
-2.96848490814776e-05
-2.14937672681916e-05
-1.06882307691114e-05
-2.41097154443846e-05
-1.71667412379581e-05
-2.79496329260817e-05
-2.43352164393131e-05
-1.91247746198457e-05
-8.68182233648042e-06
-7.02643700844456e-06
-8.73605114627195e-06
5.19416056020749e-07
4.3548265351844e-06
-2.14435595307059e-05
-2.19502905874089e-05
-1.61000920308373e-05
-1.91413835183058e-05
-6.80435732048896e-06
-2.11283694910051e-05
-3.80897215569939e-06
-1.50214688383921e-05
-1.02356366824083e-05
-1.60361857438766e-05
-2.12688137981408e-05
-1.33786696133647e-05
-2.43950077811267e-05
-3.43012027007486e-05
-1.24093205606197e-05
-2.28403553559334e-05
-9.59618545125242e-06
-2.15971948885883e-05
1.55530127397282e-06
-1.28058021552113e-05
-1.68730931479891e-05
6.61506823027425e-07
-2.18482211272492e-05
-2.60532041397606e-05
-1.94798278705794e-05
-1.38833042265402e-05
-1.23280488642921e-05
-1.67148793229525e-05
-6.16411144480663e-06
-1.97374402190308e-05
-5.09917398980629e-06
-1.6665849683325e-05
-5.64357231290687e-06
-9.82982487778905e-06
-7.99386219171899e-06
-2.16865261669676e-05
-9.62971275911633e-06
-1.5650850349461e-05
-1.60025700200066e-05
-1.30841716620348e-05
-3.49596228016046e-06
-1.52632324686319e-05
-9.68345495235028e-06
-1.87341312316043e-05
-2.2827625800243e-05
-1.59075161509084e-05
-1.0814266409155e-05
-8.61776360325967e-06
-1.57698073036892e-05
8.61621860119501e-06
-2.04254338845677e-05
-1.17219998677166e-05
-1.5896443129394e-05
-1.63242091323491e-05
-4.31380458561306e-06
-1.25558369140332e-05
-2.21073888414553e-05
-9.31233678745724e-06
-5.43083389228882e-06
-1.96715691603441e-05
-1.63437368099571e-05
-1.12470794974954e-05
-2.05508301901054e-05
-9.34690865014266e-06
-2.2242940411124e-05
-4.87182481252028e-06
-1.36359533101704e-05
-2.56811273838288e-05
-3.29390411673249e-05
-2.95215368393636e-05
3.59056434968381e-06
1.0596767831861e-06
-1.87372199320523e-05
6.86497821548033e-06
-2.40466573816668e-05
1.64359438058242e-06
-1.28070333946912e-05
-8.08742027810338e-06
-8.98996795628749e-06
-4.01186292071356e-05
-1.52754495415891e-05
-2.33963567220857e-05
-3.38081300277034e-05
-1.34489561582624e-05
-1.24724733175148e-05
-6.86843299286937e-06
-6.2821973579143e-06
3.71925823054948e-06
-1.45532111621908e-05
-8.51156871414086e-06
-2.57927981390076e-05
-7.79437964924066e-06
-8.03330427558238e-06
-1.88940662849579e-05
-1.15405708066027e-05
-1.19536378573102e-05
-2.34987957984895e-05
-1.72904159894262e-05
-1.13050346589573e-06
-1.52826733508734e-05
-2.71525753815575e-05
-3.85863745730187e-06
-2.19034579492488e-05
-2.13059702179144e-05
1.3057921696205e-06
-1.79844272719146e-05
7.30237456314418e-07
-2.3852505274406e-05
-5.23706872215919e-06
-2.95188277704385e-05
-1.48630115340639e-05
-2.37683021209761e-05
-1.87557513503445e-06
-1.58808948970222e-05
-1.1677451408408e-05
-9.01030271813254e-06
-2.21694149565623e-05
-3.6423656677446e-05
-2.59942261035302e-05
-5.5438918824872e-06
-1.3896525488628e-05
-1.84480094823542e-05
-2.66815698962874e-05
-2.0637754543876e-05
-2.91139122741685e-05
-5.3284474481689e-07
-2.3902127198953e-06
-1.03878978998926e-05
-5.44155615927127e-06
-1.34280250131057e-05
-2.43627956011463e-05
-7.74678217705527e-06
-6.3197432963015e-06
-2.50532991725497e-05
-2.64593450985705e-05
-1.44097896502566e-05
2.69761322425886e-06
-1.32017766013517e-05
-1.20425089594284e-05
-1.52782480720362e-05
-4.57830230394482e-06
-1.04558029379913e-05
-1.37502673180921e-05
-2.01276977052363e-05
-1.08484834986679e-05
-1.90377199244143e-05
-2.50306277529513e-05
-1.36563237505293e-05
-3.85197053155554e-06
-3.5720345517013e-05
-2.46464720028841e-05
-3.19486150050189e-05
-2.91281009533379e-05
1.55978538279676e-06
-2.30003567625602e-05
-1.61440160906818e-06
-1.88562957033393e-05
-1.76740287637006e-05
-2.143590695189e-05
-6.14255743092607e-06
-3.17969230176254e-05
-1.68825422229727e-05
5.4059606810407e-07
-1.33913403386551e-05
-1.9867596195459e-06
-3.78778129806612e-06
-2.53982091033929e-05
-1.2326660733942e-05
-1.3271975987531e-05
-9.90206508263669e-06
-2.08511473316167e-05
-8.10865633376659e-08
-3.17154134880864e-06
-2.86523773607568e-05
-2.95922237540319e-05
-8.64277268666412e-06
-2.7964319415143e-05
-8.2484837397708e-06
-4.98023046382494e-06
-8.81726479496689e-06
-2.42865349215851e-05
2.03956580852679e-07
3.62462533103077e-06
-2.23878150588222e-05
-1.53719099531809e-05
-1.62615355147428e-05
-1.8346930489912e-05
-2.16647686791895e-05
-1.8109163078511e-05
-1.02603153533733e-05
-3.30613547105911e-05
-1.14848282021109e-05
-2.07484973671019e-05
-1.33184996138644e-05
-2.3369061011111e-05
-2.4124951573629e-05
-1.11800323678457e-05
-3.33765472461795e-06
-9.46109401202082e-06
1.11803929362972e-05
-6.40814269044434e-06
-5.45199928005639e-06
-3.30248407762612e-05
-3.5728454636454e-05
-2.91009121304177e-06
-2.20834946891318e-05
-2.49557485939547e-05
-1.72597765187635e-05
-2.82429772890271e-05
-1.24109493086659e-05
-2.20119996771188e-05
-1.83656081887469e-05
-2.03367759117719e-05
-1.99329880273443e-05
-1.1905579511544e-05
-1.21365310391427e-05
-2.373638343748e-05
8.67235625342768e-07
-1.21127944907594e-05
-9.72878551891568e-06
-2.15665495065838e-05
-2.25189813730515e-05
-2.08128832632008e-05
-1.66538976802609e-05
7.05628733955128e-06
-1.27850883909426e-05
-1.0051084856909e-05
-7.64516693923573e-06
-1.37387295764499e-05
-4.59891384703301e-06
-2.28468897518341e-05
-1.03417636345098e-05
-1.08850773571101e-05
-3.45182873079219e-06
-2.38734107698715e-05
-3.04547513381348e-05
-3.66991768218981e-05
-1.71898509664289e-05
-2.23486742814679e-05
-2.09482331917126e-05
-9.79657952010134e-06
-2.08352270494013e-05
-1.12115781259276e-05
-1.32728565915095e-05
-1.48331276619434e-05
-2.31523775112994e-05
-2.03545211311428e-05
-2.06879616585741e-05
-1.87844305398179e-05
-1.35400631599261e-05
-1.67099008237476e-05
-3.25422375181534e-05
-1.3733964960535e-05
-1.82392987059387e-05
-1.7484556265866e-05
-1.01294486545614e-05
-8.14061746224279e-06
-1.67327891484848e-05
-2.35417148044368e-05
-1.02644821939239e-05
-2.69983642185417e-06
-3.24902219717774e-05
-1.27837161383555e-05
-2.22444362381244e-05
-1.23279241335165e-05
-1.81638901233573e-05
-2.29226353342567e-05
-3.17408229748505e-05
-9.51232255255215e-06
-1.55370710033263e-05
-1.49410978280027e-06
-1.47338878058074e-05
-2.50741166374157e-05
-1.95411708879268e-05
-2.14805849444227e-05
-5.58381577516583e-06
-1.1620489139879e-05
-1.37412128064445e-05
-2.23960312853717e-05
-1.08382302090167e-05
-2.41194160510143e-05
-4.27716807435156e-06
-1.04509570251355e-05
-2.02426716178969e-05
-9.34196569598438e-06
-1.68966468472951e-05
-2.60871549212243e-05
-5.12235688658084e-06
-3.36673027434835e-05
-2.59829141238591e-05
-2.62724041889568e-05
2.83256352458621e-06
2.01629970355289e-06
1.20158285133716e-06
-1.22759208764473e-05
-9.68530154017263e-07
-1.15605047900152e-05
-1.80805543995007e-05
-4.39916449509673e-06
6.10752335455996e-06
-1.10709553964608e-05
-1.35189029935392e-05
-3.23455232457461e-05
-1.01808842455885e-05
-1.70405506932842e-05
-1.3513604371635e-05
-1.73726744672914e-05
-8.01660443513674e-06
-1.30934440561566e-05
-1.5892261510558e-05
-1.81635471400816e-05
-1.44178554436648e-05
-7.51896282815813e-06
-1.08992967884566e-05
-1.0236061610301e-05
-1.90768883601305e-05
2.949035154022e-06
-1.08972165432443e-05
7.9418350575951e-06
-1.57614891775988e-05
-1.73439018818963e-05
-7.10480036168675e-06
-2.43493293442065e-05
-3.11849836024393e-05
-4.47502020588851e-06
-2.11802339253594e-05
-3.34271527989716e-05
-3.06741224555336e-05
-3.17101714722288e-06
-1.03321622862248e-05
-3.09167922908934e-05
-9.2131302401172e-06
-1.15975742128657e-05
-4.61782262025143e-06
-8.37458588017637e-06
-5.14981424210668e-06
-3.30041633639953e-06
-8.52767831708397e-06
-1.92182783216888e-05
-2.40934503794466e-05
-7.15460037637561e-06
-4.18631908904603e-06
-1.88961665937568e-05
-2.1479415573274e-05
-3.85636699567407e-05
-1.28702078280932e-05
-1.02963478855526e-05
-1.40077814676164e-05
-2.35064300441473e-05
-1.11468042662166e-05
-1.27375280849357e-05
-5.39927132812091e-06
-2.16076847525314e-06
-5.12367582330238e-06
-3.17151039553231e-06
-2.90012875278325e-05
4.87328560968128e-06
-6.97078331124349e-06
-4.37662834251007e-06
-1.71841982883704e-05
-2.14694556980613e-05
-6.97218701519274e-06
-8.49028081031608e-06
-1.13294063179327e-05
-2.34088471844694e-05
-9.60345632945127e-06
-1.91695918067204e-05
-1.19715837804812e-05
-3.10874168254502e-05
-1.38060671568246e-05
-2.20920634632539e-05
-1.72374026314966e-05
-3.71078464351957e-05
-7.56858625325705e-06
-6.61421966954004e-06
-1.55102230650472e-05
-1.60818294029911e-05
-2.08235292917199e-05
-1.89635511759853e-05
-1.45438728546292e-05
-1.07843729146978e-05
-1.34730632489591e-06
-7.05964862164481e-06
2.3426774791066e-07
-9.01691496195387e-06
-3.64980258936544e-05
-9.52585630462391e-06
-1.75336395655188e-05
-3.74779569041131e-05
-2.54671846311709e-05
-1.47279520989282e-05
-2.99747364836501e-05
-1.40902040399183e-05
-2.30037048171229e-05
-2.377870767146e-05
-1.34547141519005e-05
-1.78885505321589e-05
-2.12307512101168e-05
-2.41119530939539e-05
-2.43797527694873e-05
-1.99307961629637e-05
-1.04180170336641e-05
-1.9695223212966e-05
-1.46898621382513e-05
-1.47790901866252e-05
-1.66525240146561e-05
-2.40169827408627e-05
-2.67891895275152e-05
-1.30171931427257e-05
-2.43104671142115e-05
-8.46888341434176e-06
9.17876094962606e-07
-2.26923675655586e-05
-2.1906237302469e-05
-1.08212367519671e-05
-4.65378749013761e-06
-5.70767797981726e-06
-3.08018288385387e-05
-9.18640637387816e-06
-3.59084978319525e-05
-1.70667384875927e-05
-2.16692525968147e-05
-3.18611796693337e-05
-2.82483624281928e-05
-1.36752758572017e-05
-1.36035116796211e-05
-1.62450320925024e-06
-9.80783282521168e-06
-1.61338733903178e-05
-1.72600851009903e-05
-1.95882981783642e-05
-1.36416510961237e-05
-2.25350336722216e-05
-9.12337465484501e-06
-8.57824805427893e-06
-2.50721861970042e-05
-7.89613554424886e-06
-1.58010934541057e-05
-2.26196242783003e-05
-1.61951397830706e-05
-3.28012727515801e-05
-1.55733003057855e-05
-2.17593649893062e-05
-7.81606112368442e-06
-3.03930602122421e-07
-9.78959430886796e-06
-8.72319071304278e-06
-1.40681856832038e-05
-1.91342201744481e-05
-2.00963077146916e-05
-2.7417336588321e-05
-3.25966792635995e-05
-3.12700139351603e-05
-4.24262524642277e-06
-1.56279280523894e-05
-1.48529022569777e-05
-2.77685995738219e-05
-1.75026243936004e-05
-1.11489691803568e-05
-6.72510132035576e-06
3.69816154795048e-06
-3.27890385344082e-05
-1.07825687025424e-05
-3.5788233507876e-05
3.07619110672033e-06
-4.78393807452052e-06
-5.79698095650586e-06
-2.27103361214173e-05
-2.57075395779171e-05
-1.48197998211616e-05
-7.72925975791291e-06
-9.39290080845644e-06
-1.62322870097811e-05
-2.01585099947749e-05
-3.9762917845404e-05
-1.51014370679535e-06
-2.86374068875712e-06
-2.32031391703765e-05
-7.88360316114665e-06
-1.59023080334702e-05
3.34864554379785e-06
-3.3901695962392e-05
-2.90694729399074e-05
-2.70272414154659e-05
-2.26724581644765e-05
-1.23777471279128e-05
-8.30504390249058e-06
-1.49854442693515e-05
-2.1979859602572e-05
-1.88511233421152e-05
-1.39658481016463e-05
-2.31601813814234e-05
-1.45558596888457e-05
-1.30038763101023e-05
-1.59521801113503e-05
-1.30720927064421e-05
-2.51620960269218e-05
-1.97590609183632e-05
-3.81832374562291e-05
-5.45324969835778e-06
-1.87265438876484e-05
-2.3058057198653e-05
-9.33881058723568e-06
-1.41559542662259e-06
-1.00432151688697e-05
-2.78200725789316e-06
-3.56929580493044e-05
-7.71226913631168e-06
-2.2111603845708e-05
-1.63113248068007e-05
1.85038691530285e-06
-1.60450036839763e-05
-1.09542563381845e-05
-2.42144583068411e-05
-2.5361932999693e-06
-5.46109123474714e-06
-1.30436832822668e-05
-8.71862231371194e-06
-1.87437147325184e-05
-3.1045326153464e-05
-1.17923494701627e-05
-2.85407435578731e-05
2.0925534525245e-06
9.87301151442512e-06
-3.53070531581037e-05
4.51824910466667e-06
-2.72833212001345e-05
-2.18606702507478e-05
-6.94766931206275e-07
-2.64240195046814e-05
-3.46270337031465e-05
-1.27520952604743e-05
-1.30076395553279e-05
-3.16752935602097e-06
-6.61333543524583e-06
-2.37727755283923e-05
-3.45073612000391e-06
-7.73867394074754e-06
-1.05902553143697e-05
-2.29570130611323e-05
-1.81479031797408e-05
-3.92763919907068e-06
-1.12701278658931e-05
-1.94786092137772e-05
-2.51617118825176e-05
-1.80537746273752e-05
-3.87437058250279e-06
-1.60664415558487e-05
-2.19924432028617e-05
1.65157327040443e-06
-1.36488932095224e-05
-1.97529659098952e-05
-2.31254800968898e-05
-6.47997651367104e-06
-1.24690738405493e-05
-3.51793431864136e-05
-2.49451099365379e-05
-2.09839209872742e-05
-1.4090389933832e-05
-1.17617223805811e-05
-2.09762551330551e-05
-2.4154548750307e-05
-1.5626563365701e-05
-1.02692278790383e-05
-2.12932765747389e-05
-1.08224255289871e-05
-1.11239750944379e-05
-4.85619089970006e-06
-1.79040518515968e-05
-9.50253554771978e-06
-1.1052707804279e-05
-9.60924299712671e-06
-2.11250810086096e-05
-2.44637602037638e-06
-2.38637259769488e-05
-1.9005437733694e-05
-9.7388886810596e-06
-8.04308474794331e-06
-4.2765267429009e-06
-3.03758199248456e-05
-1.47922009886054e-05
1.0396373408456e-05
-2.51326793608987e-05
-1.41535633982249e-05
-6.90219782622576e-06
-2.9317051602414e-05
-2.72012429916928e-05
-2.22627426515632e-05
-2.03653514905295e-05
-2.23103969538656e-05
-1.2876517906775e-05
-5.19966124966392e-06
-1.86225499937988e-05
-2.56406467555907e-05
-7.36064962727976e-06
-2.38463038688535e-05
-1.89794131727446e-05
-1.18190857444685e-05
-2.04500659532044e-05
-1.71181742446448e-05
-1.6731611763861e-06
1.48833946649322e-06
-1.20023003595542e-05
-2.18556593941622e-05
-1.97824893833588e-05
-1.03184418403976e-05
-1.31097240891238e-05
-1.73707369534244e-05
-1.38295044982462e-05
-2.25990887237447e-05
-1.46274786160839e-05
4.60838900077837e-06
-2.97614729380845e-05
-1.5092727176137e-05
-2.33989779993652e-05
-1.98527981603725e-05
-1.5128101999562e-06
-3.14066053945172e-05
-1.1869551190252e-05
-2.899913374359e-05
-7.16810671299263e-06
-4.73707501186705e-05
-2.2603267141249e-05
-2.15028989360287e-05
-1.39069876327886e-05
-2.01018029913865e-05
-1.81642289966105e-05
-2.58163992112114e-05
-1.85066395679316e-05
-2.54496431436698e-05
1.99606492870326e-06
-1.33615272797029e-05
-1.00771903042198e-05
4.92303140959055e-06
-1.93883135311564e-05
-1.189624264373e-05
-1.7963206066323e-05
-2.20575434988569e-05
-1.14072579129592e-05
-2.28272314317189e-05
-2.4295506327236e-06
-1.36539916154552e-05
-1.76557257291314e-05
-9.98677245123465e-06
-1.06347899648314e-05
-2.8786380066024e-05
-1.57809079498203e-05
-9.74410808356475e-06
-1.42528318728129e-05
2.5053201242755e-06
2.48180056421848e-06
-2.40161779618856e-05
-2.11193607934356e-05
-8.89587620580714e-06
-2.77099386471431e-06
-2.70234336603389e-05
-1.52823649745746e-05
-1.0506462124864e-06
-2.31937994546126e-05
-2.11217693047799e-05
-1.01514067396547e-05
-1.53647676802371e-05
1.06456992978758e-05
3.23007222780002e-06
-5.27371593091956e-06
-1.22766440384055e-05
-2.7799607808913e-05
1.44509871347749e-06
-5.76857117730303e-06
3.56046306887498e-06
-1.01190997988678e-05
-2.70431048304985e-05
-1.30329113234473e-05
-1.12482993545345e-05
-2.22248512293234e-05
-2.00518182322367e-05
-3.60770833190143e-05
-3.84367121123053e-05
-2.66935843373345e-05
-2.92334889179438e-05
-1.72984050533816e-05
-3.81919871157884e-05
-9.09794928681566e-06
-1.37949349034381e-05
-9.92174688981446e-06
-2.83007889798396e-06
-1.58556530941718e-05
-1.07325758736825e-05
-2.09553090322012e-05
-3.86166438827708e-05
-2.07585832054284e-05
-1.40804522580637e-05
-3.07205787314373e-05
-1.03244265647607e-05
-1.20820164898763e-06
-2.57590120963282e-05
-2.73457583944513e-05
-2.01552348023025e-06
-1.00801308287899e-05
-1.48658124750457e-05
-1.88710655978154e-05
-2.40138461389356e-05
-1.06035494360418e-05
-2.62633969274524e-05
-1.87663131266067e-05
-2.63951489681976e-05
-7.35136222091078e-06
-7.89621816767064e-06
-2.60780301898537e-05
-2.27520144329323e-05
-6.2789786733082e-06
-1.51271924710775e-05
-2.54409676359121e-05
-2.1679361727272e-05
-6.10338603033659e-06
-1.29184984135245e-05
-5.79607602308284e-06
-2.12600755097275e-05
-1.94655678744061e-06
-8.83131224454877e-06
-1.03865186421852e-05
-2.7511693207647e-05
-1.57661523714052e-05
-1.62425514194944e-05
-1.14410107436526e-05
-2.65847637210495e-05
-1.36235801406169e-05
-1.54860736111638e-05
-1.55581019494215e-05
-1.44778718158619e-05
-1.15208698329637e-05
-6.85748059376024e-06
-6.71546344263596e-06
-2.2752088556005e-05
-1.36178410538676e-05
-1.86765794016315e-05
-2.75015344433858e-05
-1.26636219009201e-05
-3.2075045327269e-05
-3.32836652246348e-05
-2.61169685311322e-05
-1.51797083426269e-05
-1.84510204891265e-05
-1.82237652734727e-05
-2.48104370655564e-05
-5.79641363123196e-06
-1.48839538649401e-05
-1.43437052601691e-05
-1.16774186792186e-05
-3.26393455898198e-05
-1.18731627141223e-05
-2.44244993277994e-05
-1.98043129914848e-05
-2.54695398534142e-05
-6.67044910268316e-06
-1.9019539232639e-05
-1.97646833584237e-05
-2.82412574333534e-05
-2.13757188787769e-05
-6.87884380883715e-06
-1.60432537927378e-05
-1.89507844231224e-05
-3.02884766389858e-05
-2.5311676150016e-05
-2.34703396056365e-05
-2.5440642262097e-05
-1.32498885492729e-05
-2.33943299837414e-05
-1.62404623663622e-05
-2.33444989350675e-05
-1.76152980617487e-05
-1.45033774603411e-05
-1.35916878214316e-05
-1.20969552472149e-05
-1.06626914126224e-05
-8.78470636977021e-06
-1.6318947730631e-05
-8.61073268227801e-06
-2.11936845084106e-05
-9.40353809213333e-06
-6.61839674765063e-06
-1.80459749520821e-05
-1.4356913072933e-05
-2.70340657677763e-05
-3.41730590653338e-06
6.37244351106559e-06
-7.19611657588598e-06
-2.59908793877563e-05
-1.81433593844187e-05
-1.08777518952129e-05
1.42238744466326e-06
-3.51692755686211e-05
-1.73660120916166e-05
-2.51581008262216e-05
-1.77888779423073e-05
-1.6942369443037e-05
-1.7903264849053e-05
-1.10118112196831e-05
-1.26579964724724e-06
1.83595689333558e-06
-1.53768212463306e-05
-2.35151323988435e-05
-1.0849064392695e-05
-9.07238826480835e-06
-1.37958506507561e-05
-1.34086625756048e-05
-2.35047815660678e-05
-2.31907365855153e-05
3.27309497020548e-06
-2.56724949596408e-05
-3.50334085767287e-05
-3.25583656898778e-05
-1.82778886574023e-05
-4.54756529580672e-06
-1.14062420959506e-05
-3.9692868694041e-06
-2.56945272189005e-06
-1.95173067428688e-05
-2.46412482989069e-05
-4.25477534133157e-06
-6.78023555526498e-06
-2.68160973030337e-05
-2.39076809789132e-05
-9.92339486194622e-06
7.9213904797044e-06
-4.70334567745616e-06
-1.45906665142281e-05
-1.7958500469386e-05
-1.05225031595435e-05
-2.42312194676548e-05
-1.2535877633161e-05
-1.91540602078417e-05
-1.16250948877056e-05
-1.36338316687593e-05
-1.24309637181469e-05
-2.73286403462922e-05
-2.9054384953878e-05
-1.71052229320756e-05
-3.40708265528041e-05
-2.69905183163258e-05
-2.66985244358458e-05
-1.37467127771188e-05
-1.45579083512625e-05
-2.26477207727561e-05
-2.6121768319408e-05
-1.52692249478062e-05
-2.656126938664e-06
-1.22972544517448e-05
-2.00339140156853e-05
-6.56690824447103e-06
-2.58367342345279e-05
-2.20332490517845e-05
-3.57058660888911e-05
-1.40800019081423e-05
8.17287087537465e-06
-1.60439141384337e-05
-1.16231921424052e-05
2.77351199186436e-06
-4.21468868404014e-06
-1.59181750929937e-05
-2.86436062095234e-05
-2.35779413487685e-05
-2.08387318565955e-05
-2.73503130799874e-05
-2.11468514912244e-05
-2.15723551589288e-05
-2.08452914488288e-05
-7.79920811661489e-06
-6.55059015637701e-06
-2.65077945535926e-05
-7.75344974463318e-06
-2.01921978073162e-05
-4.75217413801027e-06
4.38687598627186e-06
-3.71631351819751e-05
-2.48040602889756e-05
-6.48029665356143e-06
-4.31986966142452e-06
-1.67789970660557e-05
-4.09797201192736e-05
-2.04561264453816e-05
-9.59258928298307e-06
-1.58415258128512e-05
-3.48669296796675e-05
-1.56863130652146e-05
-2.25954160893965e-05
-2.84375948943686e-05
-1.27427533805749e-05
-2.40928949835543e-05
-2.18788034383552e-05
1.38720606316566e-06
-2.46644940752404e-05
-2.06728705151206e-05
-1.10323728580576e-05
-7.50745099770509e-06
-1.01608963504993e-05
-2.57295835857713e-06
-1.20287579021442e-05
-2.64170226860645e-05
-1.33981157314374e-05
-2.5970853003625e-05
-1.92022107809544e-05
-3.50703088669663e-06
-1.63065855315739e-05
-1.5245322485699e-05
-3.14096952666695e-05
-3.03085261867562e-05
-9.11716514883349e-06
-1.41913808797995e-06
-2.56983598825951e-05
-1.81344065002332e-05
-2.00485402333055e-05
-7.46198424657687e-06
-4.27753713622998e-06
-4.63706273216284e-06
-1.59232884194097e-05
-1.49198323959985e-05
-1.79318498202994e-05
-2.81955007046771e-05
4.89079819195903e-07
-1.87082659168755e-05
-5.46412204462345e-06
-1.22649191910672e-05
-1.99669544748877e-05
-1.04999719694321e-05
-9.458499593346e-06
8.24511663560531e-07
-2.41269638877585e-05
-1.45721728810201e-05
-1.43027400763737e-05
-2.87925528218547e-05
-5.76908112687537e-06
-4.25522066239309e-06
-1.35202679756571e-05
-8.15821880281429e-06
3.67998324416883e-06
-1.34349964584656e-05
-3.52973817047755e-05
-1.09057765143419e-05
-2.16938679030188e-05
-1.41008549065096e-05
-8.70674165928285e-06
-2.41596437326158e-05
-5.81334744159799e-06
-2.55304853580946e-06
-1.86045949638858e-05
-8.43908745753996e-06
3.83926725689714e-06
-1.32829874536537e-05
-2.59714975980925e-05
-2.38726802183816e-05
-9.05368266732434e-06
-5.47231504680229e-06
4.88358387796302e-07
-1.23594800200494e-05
-6.07235657095339e-06
-6.95866469206502e-06
-2.26369757675136e-05
-3.20358282081369e-05
-2.91097106374063e-05
2.91581566095002e-06
-1.80146748209285e-05
-3.1466598904857e-05
-6.85846060194058e-06
-1.97997170223577e-05
-1.70206060974614e-05
4.60019870796023e-06
-1.71829870616377e-05
-1.43954824153307e-05
-2.05298979570127e-05
-2.72769317284163e-06
-2.01652206049306e-06
-2.31978840233821e-05
-1.08254615653415e-05
-1.30997085014018e-05
-2.75736688467664e-05
-6.72381587917106e-06
-2.4741508830134e-05
-2.21438465436697e-05
-1.83386769543066e-05
-2.44333123228524e-05
-7.6818483863565e-06
-1.3032149655926e-05
5.70595379094001e-07
-1.38027087116573e-05
-1.09310490107341e-05
-1.25528645257254e-05
-1.48658741152356e-05
-2.12749316019773e-05
-3.21685411463412e-05
9.76658605481634e-06
-7.08130830705117e-06
-1.72901510869084e-05
-1.59716989854908e-05
-1.6091088942947e-05
-3.33800055567347e-06
-2.86700726285614e-06
-1.37224328511798e-05
-2.30018459622432e-05
-1.15602415165999e-05
2.46956850055073e-06
6.2809636345928e-07
-1.3095930807354e-05
-2.32185258136677e-05
-8.39804922874807e-06
-1.26748704142765e-05
-1.2500530726973e-05
-3.30296541940641e-06
-2.18978737017571e-05
-2.82137173440282e-05
-9.73954612373728e-06
-1.04944563423707e-05
-1.52439915530115e-05
-2.2905422437033e-05
-1.50334137349838e-05
-1.69840469143653e-06
-2.69008506217799e-05
-2.33794863955286e-05
-2.17037011803372e-05
-2.15917337633826e-05
-1.76830813376519e-05
-3.46324889717877e-05
-2.63653815038902e-05
3.81550780855556e-06
2.02918055834448e-06
-1.61644824118371e-05
-1.07739697617661e-05
-1.33152742583848e-05
-2.20494220498074e-05
-1.00205211623481e-05
-4.64777451522547e-06
-1.24740716475633e-05
-3.67591927381445e-05
-2.75093097483745e-05
-1.58937254494227e-06
-2.79800568239927e-05
-1.97156342365986e-05
-3.08154112253136e-05
-1.16896738831707e-05
-1.6857284576103e-05
-1.36028025368656e-05
-5.02418206285175e-06
-1.94813196139079e-05
-2.24108042479147e-05
-1.45165359654411e-05
-2.39228647782406e-05
-2.59980790161639e-05
-1.25669354385026e-05
-2.74452998421631e-05
-1.80353754496895e-05
-2.48710192484191e-05
-3.58965008678234e-06
-8.08992461441967e-06
-5.57830829373813e-06
-3.27712480606116e-05
-1.7983034337709e-05
-1.78069429038551e-05
-1.53131639746704e-05
-1.1714269050325e-05
-9.49547728852271e-06
3.41768305464518e-06
-2.30291789893451e-05
-3.36767364833812e-05
-2.51955103614014e-05
-2.43481704153433e-05
-1.04420036344731e-05
-2.53873533421224e-05
-2.06957487428223e-05
-2.13808106973425e-05
-2.13988447910279e-05
-2.39670159476376e-05
-2.54513080575207e-05
-2.01420230105633e-05
-1.5119103039011e-05
-3.57770406046191e-06
-1.9678171326303e-05
-1.87677910568655e-05
-2.13767668292843e-05
-2.80360046642629e-06
-2.9814191994023e-05
-1.8942223241085e-05
-7.85920369060001e-06
-1.3563532355412e-05
-3.47321604530374e-05
-6.89042188756797e-06
-9.02515920249253e-06
-1.94467540829697e-05
-1.63653578538747e-05
-1.41815785171955e-05
-1.00601723556288e-05
2.99306737181331e-07
-1.78892458070851e-05
-1.46284478157873e-05
-3.33569436951575e-05
-1.5999938260442e-05
-1.94636466456819e-05
-1.22917865060024e-05
1.00894362845538e-05
-1.55298789867442e-05
-1.92490961196931e-05
-2.88855831603037e-05
-1.79936613686357e-05
-4.32028680948757e-06
-9.33517523521894e-06
-1.5151664392822e-05
-2.05051773819075e-05
-1.53194283336021e-05
-8.80072908841915e-06
-2.80942618795963e-05
-3.03386546398962e-05
-5.15745556810812e-07
1.62030844135534e-06
-1.66032362881809e-05
1.60886188372848e-06
-1.2971121226126e-05
-1.01057785477402e-05
-6.23613376247848e-06
-1.29253129668236e-05
-2.62361418948032e-05
-2.92445314327065e-05
-1.77088964982024e-05
-1.97746601527614e-05
-8.23550432589677e-06
-9.56450162042658e-06
-3.35863736531486e-06
-5.49939099449192e-06
-2.50798465981358e-05
-2.1671592177386e-05
-2.18131844924311e-05
1.01737946492021e-07
1.7477049831611e-06
-7.26267762206198e-06
-2.81937996906051e-05
-3.0965023354392e-05
-2.54389977685967e-05
8.49540188599168e-06
-1.45552734083054e-05
-1.61443999305063e-05
-2.56700337648436e-05
-1.58959633149289e-05
-1.74137818225115e-05
-1.90350050025646e-05
-1.52368229694471e-05
-9.99246717895622e-06
-7.94270529933702e-06
5.12252781097658e-06
-1.91628255179628e-05
-1.23189539297801e-05
7.94542525043675e-06
-2.68258044790875e-06
-3.12979000032583e-05
-1.38506422737505e-05
-1.26656719916301e-05
-1.30543485627928e-05
-1.6832780434129e-05
-2.12207244716914e-05
-1.69208549331241e-05
-2.46055395871094e-05
-2.26771960247655e-05
-1.70446663900192e-05
-7.33740854210071e-06
-9.57369404763149e-07
-1.67242654684374e-05
-7.7244241136037e-07
-1.9969237002285e-05
-2.02135116367782e-05
-2.77848727447164e-05
-2.94312166564638e-05
-4.09097069756772e-06
-2.25546938416747e-05
-2.21310365128591e-05
-1.87562250137298e-05
-1.62096216882817e-05
-2.38325914514186e-05
-1.74464397098407e-05
-9.09383549381044e-06
-7.94141304930419e-06
-1.03269973386806e-05
-1.38749868152315e-05
-4.97488262875606e-06
6.62590881796158e-06
-2.26308705008315e-05
-2.60332071607069e-05
-1.08240471205088e-05
-2.24059030360292e-05
-1.68756834071814e-05
-1.79941041609529e-05
-2.66352093374703e-05
-5.51631851762741e-06
-2.04051567681766e-05
-2.79300545428917e-05
1.2317474402992e-05
-2.68467127336001e-05
-1.18570462466795e-05
-1.71778081023948e-05
-1.63985492738452e-05
8.88834428511793e-06
-1.37580026363884e-05
2.38473286895079e-06
-2.03050515182469e-05
-1.80594944027729e-05
-3.50682124549571e-06
-1.77247707964487e-05
-2.8357840130303e-05
-1.1073429149271e-05
-2.22618466754461e-05
-6.84557554037428e-06
-4.93005821176529e-06
-1.71053909042965e-05
-8.14388121310328e-06
-1.92445452154306e-05
-3.35373736330303e-05
-6.7845712822531e-06
-1.86243353118011e-05
-2.48131987374718e-05
-8.31252440879866e-06
-3.64955367953133e-05
-3.41610676300632e-05
-3.20425801300254e-05
-1.42521476943173e-05
-1.42137621541108e-05
-1.47181275490111e-05
-2.18989191021009e-05
-2.05899974631817e-05
-8.23442216436118e-07
-2.58769841131876e-05
-1.62339288298832e-05
-2.20336083945871e-05
-2.56711817180164e-05
-4.74715897081663e-07
1.59779798214282e-06
-2.47413767039397e-05
-1.45220468018566e-05
-2.85081755746235e-05
-3.14523281012489e-06
-2.32978170317454e-05
-1.89845821561837e-05
-2.00774903262092e-05
-2.13920973914607e-05
4.62596233726801e-06
-2.20615478864937e-05
-2.11687610299711e-05
-1.46083559755123e-05
-2.36635948875547e-05
-4.5650540462689e-06
-6.53743669866407e-06
-2.48198796637344e-05
-1.29140595134687e-05
-1.80350873012937e-05
-7.96257278831857e-06
-5.70708542228859e-06
-1.40425862201595e-05
3.53091100495211e-06
-1.82055724006998e-05
-1.12218345348753e-05
-2.45176145558619e-05
-2.64695288481923e-05
-1.97560847211897e-05
-1.9871306205965e-05
-1.40172860631145e-05
-1.25008868579974e-05
-2.61686946438309e-05
-4.70976386799995e-06
-1.58241472973756e-05
-1.17565014514836e-05
-1.91105216946013e-05
-1.10971555813367e-05
-2.15097769459384e-05
-2.93593418684585e-05
-8.35208614185181e-06
-2.82478400312678e-05
-9.47592290783785e-06
-7.17147924512563e-06
-2.14889581343044e-05
-1.34531869599316e-05
-7.0349694437252e-07
-1.19162614021849e-05
-2.56838181166971e-06
-4.27898839380324e-06
-2.87621569392539e-05
-1.04067895677311e-05
-1.14245196989851e-05
-2.0959409583274e-05
-2.44498273649343e-05
-1.71376455379469e-05
8.67419440164992e-06
-1.66003240570663e-05
-1.21300961296444e-05
-2.52469121269239e-05
-2.77479624185895e-05
-1.28560214810304e-05
-1.70352037695209e-05
-5.22417568122735e-06
-9.39516139803453e-06
-2.28826165897039e-05
-2.61444741392466e-05
-2.66382236965838e-05
-3.40199078393999e-05
-2.06935017632384e-05
-1.93801489047537e-05
-2.1570139620579e-05
-1.461829905865e-05
-1.6168553898807e-05
-3.89890921705783e-05
-3.38469596528426e-05
-1.62980102065783e-05
-1.96885090125831e-05
-5.57787247928671e-06
-1.8442641154196e-05
-2.87389472867393e-05
-3.57808342325069e-05
-2.14566833110173e-05
-5.2771101824331e-06
-2.17052149505409e-06
-2.01561699794609e-05
-2.76421871793011e-05
-1.19583149302511e-05
1.1464756078866e-05
-1.90433783813628e-05
-8.44486133352903e-06
-1.89347503721996e-05
-1.92131477597031e-05
-2.5624781563293e-05
-2.84690232487447e-05
-1.56528467603739e-05
-2.36111866938658e-05
-2.31115348763662e-05
-1.70853323149067e-05
-1.16835828882598e-05
-3.18037227700671e-06
-1.9595452712924e-05
-2.71809023663664e-05
-1.24331964423212e-05
-1.17195104163344e-05
-1.15835476827787e-05
-1.36106572284558e-05
-1.52776494549325e-05
-1.8282744960967e-05
-4.05695362187274e-06
-1.39968039932701e-05
-1.95579103388553e-05
-2.00684381618038e-05
-8.38930456204127e-06
-2.09300674140088e-05
-1.67574235980898e-05
-3.31059467666193e-05
-2.501675780552e-05
-2.14903013877698e-06
-1.88385374676785e-05
-2.0209354529194e-05
-2.60664457407759e-05
-2.3066338011128e-05
-1.57328493788378e-05
-6.03336975057656e-06
-1.5485957249348e-05
-8.92422021928277e-06
-2.05249116135215e-05
-1.30943113667252e-05
-2.31393131068571e-05
-5.67742720435627e-06
-3.62605304337571e-06
-2.75348043542732e-05
-3.4177981896791e-06
-6.85976072761186e-06
-1.65244351138252e-05
-2.64560390709605e-06
-3.66987732689043e-05
-1.28645719575645e-05
-2.11649051559611e-05
-2.08392890603385e-05
-1.72004265658424e-05
-1.8128495056449e-05
-1.19786156891707e-05
-3.59542152188035e-05
-1.68468981981577e-05
-3.68720752943549e-06
-2.50724196516284e-05
-2.72183463940236e-05
-1.37906360572649e-05
-1.60705728273178e-05
-4.80766281501806e-06
-1.79337556468627e-05
-1.20250672113744e-05
-2.69793501557153e-05
-1.27151680240274e-05
-2.4224529586475e-05
-1.6332317861777e-05
-1.29450703768485e-05
-1.81903182306526e-05
-1.66224177027889e-05
-1.82550630730519e-05
-7.45773644011642e-06
-1.17537148713337e-05
-7.2239630486584e-06
-1.14252978252156e-05
1.17228473861555e-06
-1.35044840506654e-05
-2.60053602934628e-05
-6.38691870275712e-06
-2.24299778304679e-05
-5.18213826277676e-06
-1.41845375405228e-05
-1.61953828695009e-05
-2.43047980297769e-06
-8.48669749564991e-06
-1.93194180700493e-05
6.96986253271437e-07
-2.4546237607142e-05
-3.7630742803329e-05
-3.0492353928062e-05
-6.5966933351841e-06
-2.37711456798595e-05
2.7879903828053e-06
-6.27070198692872e-06
-1.37032113824618e-05
-1.71853548001827e-05
-3.50718769136273e-05
-1.48658763406494e-05
-1.21135254280991e-05
-1.29647401018542e-05
-1.77038734786566e-05
-7.62489274036794e-06
-1.83731638557123e-05
-2.99370439987567e-05
-8.53947192291444e-06
-1.20553591049305e-05
-1.24916195780601e-05
-1.21219888425416e-05
-3.08151003126002e-05
-2.06781433210722e-05
-1.34812238074033e-05
-1.63364653055025e-05
-9.98739554667962e-06
-1.62388500980937e-05
-6.39258241376938e-06
-2.05376520045879e-05
-1.16323250126834e-05
-2.28457748456548e-05
-1.67638090496986e-05
-9.14743343125843e-06
-1.87811599736533e-05
-1.73833538312398e-05
5.87008163791112e-08
-2.033967851937e-05
-1.79508807252662e-05
-1.11155176090782e-05
-1.32390093004345e-05
-3.22396842410323e-05
-1.68428140455927e-05
-8.15812738822538e-06
-1.45224447156005e-05
-1.36256670658704e-05
-1.60237160611171e-05
-2.34441583702586e-05
-1.62543111897121e-05
-6.11065956810964e-06
-1.84669507940188e-05
2.7348354135117e-06
-2.12572183534964e-05
-2.7351081801337e-05
-2.21068892324163e-05
2.83391721464127e-06
-1.90958725635322e-05
-1.32687824870009e-06
-1.35725230868263e-05
-1.59270565718474e-05
-1.8249316291836e-05
-1.91233827250033e-05
-2.40455463063284e-05
-9.28500156401674e-06
-2.5977885719301e-05
-2.08829129482699e-05
-2.2927216267953e-05
-1.00176352972623e-05
-8.97396054657796e-06
-2.47206122783607e-05
-1.3738849533823e-05
-1.27060576565692e-05
-1.39625853485683e-05
-1.6430636791228e-05
-6.05994640873705e-06
-4.131317329847e-06
-2.90857661861809e-05
-1.7421272317051e-05
-2.20154421321343e-05
-1.85268696330314e-05
-3.4352676073169e-05
-8.25033049529534e-06
-1.50939591254975e-05
-1.94388543331532e-05
-2.55302074188409e-05
-5.39028867283512e-06
-2.27727662493253e-05
-6.8544206108187e-06
-1.302785530192e-05
-1.55921104124522e-05
3.14992936046845e-06
-1.83760066508747e-05
-1.31838376245456e-05
-2.62204761797938e-05
-1.52469552322034e-05
-1.86644457072071e-05
-1.71380456881712e-05
-6.54574375305515e-06
-1.79644499708431e-05
-1.47474434977964e-05
-1.26045889087793e-05
-2.17028732636022e-05
-1.1606190407544e-06
-1.20688469389521e-05
-1.03914696352934e-05
-1.18787163472356e-05
-2.24748069901663e-05
-2.27779654802614e-05
-1.18481314479675e-05
-1.10418428410767e-05
-2.3743769250877e-05
-2.31376372735314e-06
-3.01566465303181e-05
-1.48615286792693e-05
-2.86144317629922e-05
-5.24306990183925e-06
-1.1403389109465e-05
-8.5737892402982e-06
-1.93984010111088e-05
-3.21660321398522e-05
-8.36040495300522e-06
-1.51737471587068e-05
-1.95403574102738e-05
-6.77268564973489e-06
-2.78873075369591e-05
-2.64396812738165e-05
-6.36842464387526e-07
-1.33253686914162e-05
-2.08149442244033e-05
-2.93576918649102e-05
-2.76255636795183e-05
-1.77653119858273e-05
-2.61108263918389e-05
-2.33771006290169e-05
-1.92055133199911e-05
-1.71519589782675e-05
-9.92362318506709e-06
-4.60481051331307e-06
-1.2876356564257e-05
-1.71549606965344e-05
-6.33877922358746e-06
-1.99901282994034e-05
-1.43425574430073e-05
-6.36678894883282e-06
-7.41311082231042e-06
-4.5455809982418e-07
-1.84422026668919e-05
-3.4398426659531e-06
-2.23809288991637e-05
-9.1048153056301e-06
9.0668361327504e-06
4.04409743447914e-07
-9.25368810316434e-06
-1.77965706988291e-05
-1.41624499869159e-05
-5.31272114934415e-06
-5.21335200195582e-06
-1.10166019493735e-05
-5.05161178941758e-06
-5.05140839027377e-06
-1.15503665411585e-05
-2.60573321957207e-06
-2.16342259832661e-05
-1.46733033816142e-05
-8.6075272309926e-06
-1.26194446738098e-05
-2.61248233031361e-05
-3.89652041033001e-06
-9.35055746876734e-06
-1.30505844120398e-05
1.65386854769635e-05
-8.09329713260239e-06
-2.46793172560192e-05
-2.29045281947551e-05
-1.89966647418481e-05
-4.32526076442044e-06
3.50850085374646e-06
-1.23356950827218e-05
-1.88264142133876e-05
-1.91170188207876e-05
-1.10167726521061e-05
-1.30175650495284e-05
-7.96708774338625e-08
7.48805844367477e-06
-1.20577802776261e-05
-5.02283614780005e-06
-1.05801949523198e-05
-3.64392190817554e-05
-1.75203224918776e-05
-1.34770469471128e-05
-3.53908979891119e-05
-2.43748712815858e-05
-2.89725127308775e-05
-2.3394064029986e-05
-2.8623795508582e-05
-1.46089075949899e-05
-9.52265489182343e-06
-1.1847021770583e-05
-9.56815908040219e-06
-2.45500860522972e-05
-4.15440784262062e-06
-3.45663684304997e-05
-7.84272040378159e-06
-2.32558965715868e-05
-3.59334908556833e-05
-2.33500044995776e-06
-3.52795460007778e-05
-9.42346496868523e-06
-1.21570097633124e-05
-2.60253452153207e-06
-3.1521203409393e-06
-2.28058350569231e-05
-2.35059841382757e-05
-2.62209744885876e-05
-2.83510792835077e-05
-1.49416756115637e-05
-2.95386941495155e-05
-1.75127200402604e-05
-9.00318290327502e-06
-4.06468857052028e-06
-5.78528938781967e-06
-1.87103788300994e-06
-7.57388377219389e-06
-1.6095956641003e-05
-1.03720815316842e-05
-2.44394825445559e-05
-2.3640591865216e-05
-4.75331547684267e-06
-3.01999045587123e-05
-9.837143390632e-06
-1.15815864928133e-05
-3.30139271548754e-06
-1.82887707269319e-05
-1.90869579241843e-05
-1.79197450150924e-05
-1.7553910312301e-05
-9.90031910360767e-06
-1.39552797069037e-05
-4.16963970043665e-06
-1.15400767964963e-05
-2.18438200507728e-05
-1.5578031841406e-05
-1.76285682660151e-05
-2.93339171519397e-06
-2.73057497906859e-05
-1.26189541087028e-05
-1.2966042934447e-05
-1.09405427442025e-05
-2.59234911711009e-05
-1.35813818113277e-05
1.64619989447638e-06
-1.47815621577696e-05
-5.30572580835512e-06
-6.35643868137736e-06
-3.17966521434913e-05
-1.35862341158703e-05
-9.72117623928116e-06
-1.61670966384582e-05
-7.7390757100313e-06
-2.34829976350373e-05
-1.14049216363594e-05
-1.28357090322271e-05
-9.45441110163608e-06
-1.86608371833935e-05
-1.06842140392578e-05
-1.23735263190325e-05
-1.01492245841904e-05
-2.13298299662594e-05
-1.20099653560546e-05
-1.2608561049949e-05
6.6868593612407e-06
-1.0045653533723e-05
-1.25849421333372e-05
-8.27895688210093e-06
-2.23679563388804e-05
-3.04632263086808e-05
-1.53201811647843e-05
-1.25100234250449e-05
-2.14782460738601e-05
4.63618363891459e-06
-2.26850901041295e-05
-1.10132506486109e-05
-5.77027133333266e-06
-8.86630339779097e-06
-8.85227251773822e-06
-1.48183465001849e-05
-1.94991901826368e-05
-1.20614957120482e-05
-2.69423638969432e-05
-1.63559249682841e-05
-5.42447177468231e-06
-1.52614244260074e-05
-5.9092175588797e-06
-1.70203069265582e-05
-2.30624568852497e-05
-2.71343395794821e-05
-2.98618635869831e-06
-1.78942975444742e-05
-1.1191528583315e-05
-1.07947534966845e-05
-2.47230784665196e-05
-1.94521159565213e-05
-1.34581630044606e-05
3.41278535514017e-06
-1.27247811463692e-05
-9.86255187711326e-06
-7.97542355406826e-06
-3.26911228453063e-05
-6.83188334453956e-06
-1.06105118997169e-05
-1.99410479782887e-05
-2.72466538111757e-05
-4.05291075023528e-06
-1.57610189346213e-05
-3.13443000048289e-05
1.33744234690427e-06
-1.74457884818813e-05
-9.31723687325263e-06
-3.07461938674502e-05
-1.9365555379113e-05
-3.95626878513547e-06
-2.53437244695336e-05
-2.09347282983725e-05
-9.9459725005267e-06
-1.48205015154325e-05
-1.44954462891605e-05
-2.19740392367286e-05
5.58429897253246e-06
-1.40447784327599e-05
-3.28360699771357e-05
-2.14608097118825e-05
-1.38179139771249e-05
-1.72728699213779e-05
-1.85734158851565e-05
-1.53420565654215e-05
-3.0343401097301e-05
-4.33570611218892e-05
-3.0558620767799e-05
-1.08944296755026e-05
1.38585133082465e-06
-1.55559495381821e-05
-2.19646226488412e-05
-6.84728211735493e-06
-5.08615206935872e-06
-2.45439247007027e-05
-2.77309860538036e-05
-2.43773947748751e-05
-2.15123853801065e-05
-1.78871877268003e-05
-1.08272767706513e-05
-2.3016661064962e-05
-1.24069927573676e-05
-2.84495192263418e-07
-2.77585196482624e-06
-1.33324597388039e-05
-1.53041740130139e-05
-1.59286226874097e-05
-1.55331079395776e-05
-1.70147114344833e-05
-1.74000608855458e-05
-7.86619727645583e-06
-4.81068413576299e-06
-1.85223043203173e-05
-4.47348073126183e-06
-2.07243745189155e-05
-1.55195570124334e-05
-8.22190053439115e-06
-8.62218446305949e-06
-2.25539611146437e-05
-2.85552687641855e-05
-3.00829190262722e-05
-2.96052154751057e-05
-6.79708921669631e-06
-1.16727245923694e-05
-2.24204355514733e-05
-1.15764690074341e-05
-2.49042877663512e-05
-2.32102104198343e-05
1.03194914430439e-06
-1.9993777396575e-05
-7.29200341435677e-06
-1.31170382774642e-05
-3.65030136901988e-05
-1.99272765416343e-05
-2.0159707196295e-05
-1.91917721026475e-05
-2.42306253330407e-05
-3.71134456916475e-06
-2.18179874805928e-05
-1.13692437339996e-05
-1.39065770925105e-05
-2.48645249803975e-05
1.40447545765537e-06
-1.81740252972556e-05
-2.76645103205925e-05
-2.54908529080996e-05
-1.90769428096292e-05
-1.51765027032924e-05
-3.04673507450394e-05
-4.50152925936666e-05
-2.56741214370312e-05
-8.68801505534147e-06
-3.558794471237e-05
2.17045680577459e-07
-4.26076658453181e-05
-6.77192618563935e-07
-1.64671154904088e-05
-1.29612594632579e-05
-8.65926999320871e-06
-2.18031399660458e-05
-1.88947797026591e-05
-1.58706449622554e-05
-2.4488771417859e-05
5.12976930369605e-06
-2.83655162487308e-05
-2.45530738884238e-05
-1.75770734111349e-05
-3.01557204329606e-05
-2.48504631730413e-05
-1.92326034368806e-05
-2.67048047972655e-05
-2.10501445893141e-05
6.69323728579726e-08
-1.27103565696402e-05
-4.0491080324187e-05
-1.99321142164033e-05
-1.65622762506678e-05
-8.5072783522656e-06
-1.0304998211159e-05
-1.86975461215988e-05
-1.18869405503255e-05
-2.79893070968528e-05
-3.92363539294382e-05
-1.95506567734907e-05
-1.42815897453033e-05
1.98093577732379e-06
-1.93000696892988e-06
-1.30419303781112e-05
-1.93297550072722e-05
-1.41710477296354e-05
-2.07055749810263e-05
-8.5268299131665e-06
-5.11106098037315e-06
-1.11273461069227e-05
-2.05139109192203e-05
4.59335603602624e-06
-5.54445945609443e-06
-2.10964161988922e-05
-1.16821192033872e-05
-2.97567377126623e-06
-2.88061185126555e-05
-1.15787807352138e-05
-1.97297498680939e-05
8.63822613583012e-07
-2.56157932162528e-05
-1.39326757058264e-05
7.27036049242887e-06
-4.30146627931254e-06
-1.8012754139971e-05
-1.76859367891976e-05
-2.18096035732364e-05
-2.30443285631786e-05
-2.84550787618712e-05
-1.44087435689794e-05
-1.5188681401912e-05
-2.18082424951046e-05
-1.93360090054469e-05
-1.25934255245802e-05
-3.01133524273586e-05
-1.88846818067072e-05
-3.36579364676433e-05
-3.620831288102e-05
-1.94347586521957e-05
-3.8824949813988e-06
-2.68127555716611e-06
-2.17353002544909e-06
-2.48061493812501e-05
-2.37543900936711e-05
-4.06329733637608e-06
-2.62103419804328e-05
-6.66626019755498e-06
-2.35058876690483e-05
-1.65460078631249e-05
-2.69461718710408e-06
-2.77906157874581e-05
-2.36869534696098e-05
-3.62963470605632e-05
-3.34112689693706e-05
-7.08487203432198e-06
-2.74774429412022e-05
-2.32200883576983e-05
-2.87249068943975e-05
-1.70587754400373e-05
-8.81666166969329e-06
-1.27151079003003e-05
-8.2733859330065e-06
-2.082274783338e-05
-1.55538448861304e-05
-4.12172753925147e-06
-2.0063342740893e-05
-1.2529830561932e-05
-9.84610515926102e-06
-2.39322590740634e-05
-3.03368586492356e-05
-1.01593173414658e-05
-1.95487603198357e-05
-2.03183982451287e-05
-2.73101972551148e-05
-2.88769734908947e-06
-1.50740026335169e-05
-1.81731914285588e-05
-2.40184313981656e-05
-1.06108196323222e-05
-1.28203674841022e-05
-4.80898456175859e-05
-3.14890953198371e-05
-1.53656975550954e-05
-1.60439388342952e-06
-1.68790757362515e-05
-2.59013366606987e-05
-2.85086117876579e-05
-1.25344708620377e-05
-1.78077400915565e-05
-5.01891430247229e-06
-1.75849086192276e-05
-8.1092579376415e-06
-2.62705192662838e-05
-1.36224065034553e-05
-6.25731870663396e-06
-1.66734516467421e-05
4.61879622234728e-06
-6.29381907308677e-07
-2.59618850756064e-05
-2.02935170517006e-05
-2.60170933315186e-05
2.29821433485282e-07
-2.13868984176684e-05
-1.48866669928678e-05
-2.99074229920191e-05
-1.48316626234591e-05
-2.66346669680152e-05
-1.06927744187344e-05
-1.6057852125527e-05
2.11023000903708e-06
-1.8113456797117e-05
-1.04994362022911e-05
-1.01534863579377e-05
-2.29305367486636e-05
-2.51948231437078e-05
-3.01421151341298e-05
-1.1288881316923e-05
-1.97992163554505e-06
-8.52999144579531e-06
-1.99941633462068e-05
-2.45985653164903e-05
-1.53359194098369e-05
-1.07320836842935e-05
9.40982940934409e-06
2.10345099165769e-06
-1.99816809855102e-05
-1.01266247982599e-05
-1.52942336868845e-05
-2.11449588313803e-05
-2.83072315482848e-05
-6.66710225487119e-06
6.0601181490359e-06
-2.46417816674138e-05
-1.3672945224754e-05
-2.95328176277599e-05
-2.06337130043239e-05
-4.75922372817867e-06
-2.7867150654762e-05
-2.32998561392906e-05
-1.31198864157048e-05
-2.39673851465832e-05
-1.41008784649263e-05
-2.37737212857669e-05
-3.70316269514107e-06
-1.12451168184539e-05
-1.97940093853598e-05
-1.93883275978655e-05
-3.01475164834065e-05
-2.60504789820167e-05
3.9494246195211e-07
-1.25544341619204e-05
-1.46829908681804e-05
-6.10681742444631e-06
-2.26214840969635e-05
-2.75535459077741e-05
-7.15493388882011e-07
-8.80047286959275e-06
-5.91285567203975e-06
-4.15981114246364e-05
-1.37119568782197e-05
-7.7678057863526e-06
8.81299373094108e-07
-3.1414473296008e-05
-1.25161261267668e-05
-9.36480957790539e-06
-1.59773086264455e-05
-2.78614546405324e-05
-6.66150422265698e-06
-9.56444284541989e-06
-4.04710438825421e-06
3.94305189238199e-06
-1.09184066815136e-05
-1.41928485686666e-05
-2.79754405350377e-05
-1.02647773926103e-05
-3.67830014274448e-05
-1.38321439302308e-05
-2.11913574493233e-05
-1.01824087996164e-05
-2.35257898091635e-05
-1.06808636962687e-05
-1.22237132365109e-05
4.23092411730574e-06
-2.50689494674697e-05
1.77877802221075e-06
-2.02520769357541e-05
-2.45640169838199e-05
-1.49378207733358e-05
-1.97035466349729e-06
-1.40690907330327e-05
1.36109123742652e-05
-1.40319353088784e-05
-1.51338049478761e-05
-3.34642595608944e-06
-2.44805235744798e-05
-1.56718241793174e-05
-5.51023821179987e-06
-5.92630216166887e-06
-2.73670444763188e-05
-1.80629120400029e-05
-1.0174250174697e-05
-8.76728118354948e-06
-1.3840476518859e-05
-1.17112699505409e-05
-1.6042024173641e-05
-1.99309268577614e-05
-2.08602248937037e-05
-1.81324738476486e-05
-3.58348490880326e-06
-7.14720235682341e-06
-2.2577398385009e-05
-6.16194490308948e-06
-1.42991215328129e-05
-1.55434009907533e-05
-3.36688829324249e-06
-1.40573458063608e-05
-1.78391719935754e-06
-2.22685845349361e-05
-1.40872546350515e-05
-3.05428193064779e-05
-3.33198617537863e-05
-2.77568391868511e-05
-2.8856367486407e-05
-1.34065379091159e-05
-2.08223887439344e-05
-1.93573464113966e-05
-2.32952570863301e-05
-1.29662775615068e-05
-1.43310217496329e-05
-2.27779176528712e-05
-2.30261164548753e-05
-1.06856821926419e-05
4.76092165671976e-06
-2.46861365800692e-05
-1.20685991917402e-05
-1.37054356247364e-05
-1.41760210590748e-05
-5.96927561106921e-06
-7.40028645210111e-06
-1.15710940607301e-05
4.1824755231251e-06
-1.37320757204039e-05
-1.64214080579329e-05
-6.64474252267276e-06
-7.48330683424113e-06
-9.43520353761903e-06
-7.05546554783392e-06
-1.37218532977863e-05
-8.78545139007659e-06
-9.48614357875744e-06
-1.86211936786018e-05
-1.53609272446637e-05
-7.27644120009104e-06
1.91593564449513e-06
-8.36675733547227e-06
-2.49542013085738e-05
-1.31528742687309e-05
-7.24765885788308e-06
-1.55697421316879e-05
-1.54104842377147e-05
-1.90986773386074e-05
-1.52313231346471e-05
-2.18834420557633e-05
2.45620289834962e-07
-1.55049502049526e-05
-9.59553102941552e-06
-1.39286414940458e-05
-1.71842106518987e-05
-1.20484903014906e-05
-1.8720460040841e-05
-1.82464408414509e-05
-2.09057047826748e-05
-3.61618871153955e-05
-1.17940183752534e-05
-1.30734782969134e-05
-2.65898718051712e-05
2.4979567729443e-06
-2.50561409540291e-05
-1.23227679157269e-05
-1.6448366314594e-05
-2.93523890018846e-05
-4.4191539509993e-06
-6.35387445461475e-06
-6.97073031115535e-06
7.64413526911792e-06
-3.04665988414893e-05
-1.48678524705875e-05
-1.83578364527482e-05
-6.41075838779513e-06
-2.54073268398056e-05
-3.29416150224832e-05
-1.76954085552662e-05
-1.04286955494131e-05
-3.10886828193541e-05
-1.5437558867387e-05
-2.14582624098281e-05
-2.75798416523182e-06
-1.77305322088353e-05
-3.63222028942266e-05
-1.6022616548332e-05
1.73737648231398e-06
-1.71385142807733e-06
-3.01199842779262e-05
-2.41455198570093e-05
-1.28473267773999e-05
-2.17928548487771e-05
-1.46663946238586e-05
-2.36174731045824e-05
-2.43697918733045e-05
-1.31584932383588e-05
-3.74322998248915e-05
-2.9405612328577e-05
-2.23598927671218e-05
-9.53157128094873e-06
-5.67867592796878e-06
-6.57435799322107e-06
-2.88487057117399e-05
-1.59592742364243e-05
-1.7920280872233e-05
-1.90507106503459e-05
-1.65336834350554e-05
-1.61776301813614e-05
-2.32605752512721e-05
1.09159139941738e-05
-2.88012343011597e-05
-3.02365877308173e-05
-1.18695342144978e-05
-8.25368317166594e-06
-1.7003326715234e-05
-9.72252672434315e-07
-2.85078170845341e-06
-2.46855324721815e-05
-1.80862919823041e-05
-1.98588948006577e-05
-1.74538986151464e-05
-2.59107511215301e-05
-1.71344184402563e-05
-1.51496879744268e-05
-2.47423866032972e-05
-1.09251227327577e-05
-2.92089070022127e-05
-5.53615787143064e-06
-2.03553025388159e-05
-1.36320484669104e-05
-1.58453009340929e-05
-1.77652704068796e-05
-2.54270398359001e-05
-2.42463822380971e-05
-1.3809917787958e-05
-1.79949257047827e-05
-1.11350515481738e-05
-5.805419293598e-06
-1.33491905512165e-05
-8.83253847313027e-07
-2.17272516813235e-05
-5.05728453452163e-06
-2.60064246638525e-05
-1.60231442735204e-05
-1.64494131623319e-05
-1.50878787634854e-05
-2.75156075609433e-05
-8.4695512489477e-06
-1.5995083649129e-05
-1.08017400472025e-05
-3.12698023248816e-05
-1.80026562922346e-05
-1.99152236322974e-05
-2.45302390138281e-05
-5.09577976944781e-06
-9.9551293791571e-06
-2.13204244055082e-05
-1.80223461513293e-05
-1.5717445058041e-05
-1.87207917313766e-05
-2.85354084940891e-05
8.94325790199926e-07
-1.10970310484407e-05
-2.42897763361781e-05
-1.59562800832734e-05
-9.41197859162164e-06
-1.3504602192172e-05
-3.04281524430924e-05
-1.34820962167272e-05
-2.60413936396832e-05
-3.077723895922e-05
-8.92107206542418e-06
-7.27687650986568e-06
-1.06512932122577e-05
-1.3854629510751e-05
-1.70229776873685e-05
-1.83310695843347e-05
-1.64916125208908e-05
9.82372825988737e-06
-2.51137818603039e-05
-6.77027343585543e-06
-4.23724174632793e-05
-1.83924065324258e-05
-1.03906457109394e-05
-2.92502988060347e-05
-1.16049073698655e-05
-1.35706957425108e-05
-4.47097533647743e-06
-1.70785581448874e-05
-7.18175506735044e-06
-5.28062949669562e-06
-7.93762686570215e-06
6.23742404775216e-06
-1.59324418709829e-05
-1.15971691015611e-06
-1.6507717997262e-05
-8.82640819372693e-06
-2.47577420965584e-05
-1.25090925639886e-05
-2.99400290486824e-05
-2.06236281796003e-05
-2.97686954513484e-05
-1.02657813936148e-05
-4.70442156533625e-06
-2.11660533124132e-05
-6.40222544766151e-06
-1.30247612136804e-05
-1.88088349958795e-05
-1.78051760817867e-05
-2.0542736873992e-05
-3.69448515096808e-06
-2.42835375187199e-05
-1.48796384236214e-06
-8.60652481069011e-06
-1.8714118281484e-05
-1.53785041140219e-05
-2.3215325106953e-05
-1.13647246336086e-05
-3.03606867708066e-05
-9.80339360113127e-06
-2.85990261039309e-05
-1.07194341119331e-05
-2.58228008313062e-05
-2.13619369971895e-05
-1.71733962692727e-05
-1.84338066283602e-05
-1.07213611810691e-05
-2.10370082007612e-05
-1.2252731342716e-05
-1.18143318459317e-05
-2.07616965355104e-05
-1.57746238838747e-05
-2.31161753160041e-05
-1.08460909459534e-05
-6.38781414392515e-06
-1.35228447414473e-05
-1.56980680718797e-05
-2.65137215285008e-05
3.96996532888281e-06
-1.4679385104385e-05
-2.35417174139981e-05
-2.00515137089726e-05
-1.38056687406397e-05
-1.39929419740009e-05
-4.80770632154328e-06
-2.67124716618399e-05
-1.38872076961082e-05
-1.62401543499019e-06
-1.55934819716171e-07
-1.45469451176728e-05
-1.19581836126735e-05
2.65377517852117e-06
-2.29157236869158e-05
-1.04780676328253e-05
-2.68470333177798e-05
-4.17611305988413e-06
-1.86468520795601e-05
-1.42464850869467e-05
-1.14170543162168e-05
-1.73207920659159e-05
1.57263871189113e-06
-3.30975910689477e-05
-1.84809397248282e-05
-5.68578946499167e-06
-1.54324868819022e-05
-2.09319234115248e-05
-1.92195505808235e-05
-2.08082531306891e-05
-2.2346664875645e-05
-4.71203178381571e-06
1.94585020371017e-06
-1.72620261123025e-05
-1.75969364647136e-05
-7.57573225995161e-06
-1.63988725994225e-05
-9.962695953158e-06
-9.44201908823895e-06
-1.63497409087365e-05
-2.4261189374077e-05
-2.29190617961054e-05
-3.14650346275897e-05
-1.85399882432868e-05
-2.97861766610074e-05
-3.63293831447215e-05
-1.83231030872774e-05
-2.8912978120605e-05
-2.40503942441266e-05
-7.42321886437502e-06
-1.26910819601784e-05
-1.82731550525359e-05
-1.85484622337097e-05
-2.14372174193459e-05
-7.25170041114845e-06
-3.65026632959337e-05
3.30992636712729e-06
-9.72705846422914e-06
-1.61805314137061e-05
-1.60121140280128e-05
-2.2641290495416e-05
-7.71090505340803e-06
-1.00965328839479e-05
-1.82642261508717e-05
-2.78557930808475e-05
-1.74155594823134e-05
-1.73802195452854e-05
-1.79294889863651e-05
-2.84903028984391e-05
-9.95099086738841e-06
-8.82230422835071e-06
-1.3601564194517e-05
-1.5936093660134e-05
5.47874719181082e-07
7.54459534335382e-06
-4.23074525265836e-06
-2.23973881516476e-05
-1.73753591993591e-05
-4.87494352957384e-06
-1.19636305956051e-05
-1.64369117489607e-05
-2.20180287670608e-05
-1.51040209411095e-05
-3.00766250722393e-05
-7.28053021068073e-06
-1.47058733728557e-05
-6.4569620924068e-06
-6.95941646330233e-06
-1.04670349744597e-05
-1.1941170523785e-05
-2.59964078569681e-06
-2.23063935186675e-05
-2.88769979593306e-05
-2.09276532045488e-05
2.68687923008575e-06
-3.53935015476965e-05
-3.06572341303933e-05
-9.71798886629917e-06
-1.8495355440824e-05
-7.36607614885275e-06
-1.29505951251341e-05
-3.35694604203859e-05
-1.00360198188819e-05
-2.25416248896966e-05
7.5004826241785e-07
-8.71482840502606e-06
-3.23375071475167e-05
-8.27502358287856e-06
-4.48004390402929e-06
-3.74817891717727e-06
-1.10256829566562e-05
-2.05499971469459e-05
-1.32031868453044e-05
-3.25024624703143e-05
-6.32252931707023e-06
1.26153448182625e-05
-1.78452711214891e-05
-2.77188869293314e-06
1.0983905655684e-05
-3.60926479941001e-05
-2.10517936594941e-06
-1.24704643373882e-05
-1.61807522255817e-05
-1.97617593844748e-05
-1.30151908167444e-05
-2.86957440033558e-05
-2.38002020968011e-05
-1.8689584501583e-05
-2.2629415368786e-05
-2.21647726240234e-05
-2.00426137686088e-05
-1.96110142129915e-05
-3.76041563772525e-06
-1.3189894208892e-05
-2.76204225094239e-05
-2.00270509934202e-05
-2.74058357521407e-06
-8.08745620694211e-06
-2.92648258738053e-05
-1.78888464525043e-05
-5.3719203340055e-06
-1.9329682503274e-05
-1.30923467127375e-05
-9.53630337341489e-06
-8.95038336182738e-06
-1.10958299999653e-05
-2.28720986652857e-05
-1.11899691356959e-05
-2.01327930844737e-05
-1.5355685265169e-05
-2.93499251541318e-05
-2.06890009941086e-05
-3.52631267187471e-05
-1.48145285082181e-05
-1.2069565155104e-05
-1.62033624494464e-05
-1.95824526877205e-05
-6.39779893783235e-06
-5.05111446891316e-06
-2.44435795863481e-05
-3.7105830996545e-05
-1.76965774101202e-05
-1.57391802115269e-05
-2.19293930826618e-05
-1.02353368355593e-05
-9.67205562848159e-06
-1.82388912835635e-05
-1.80974812611084e-06
-1.16965320525224e-05
9.2119252125704e-06
-2.24618084497904e-05
-5.04147084423567e-06
-1.42599926128825e-05
-1.24090507496299e-05
-9.54181152081529e-06
-9.65099502146459e-06
1.0144173795162e-06
-1.20120544547828e-05
-2.65979289655178e-05
2.83768082118939e-06
-1.00086713506502e-06
-1.80129973596983e-05
-1.35943796773651e-05
-6.22973009422571e-06
-1.30571249069482e-05
-2.9410926004206e-05
-9.9671397235503e-07
-6.92145738452252e-06
-1.73908635213318e-05
-2.20534182659036e-05
-4.67351699719966e-06
-3.59879794584839e-06
-1.81988564820215e-05
-1.80317834796545e-05
-1.33286177017461e-05
-1.99567177369693e-05
-2.24476281363383e-05
-2.26988832529837e-05
-1.6926945730964e-06
-1.67905034277965e-05
-2.93770634601412e-05
-1.63837690867421e-05
-2.51906746377955e-05
-2.3038086803899e-05
-1.90244559966866e-05
-2.77958456651298e-06
-1.44133330451664e-05
-2.35303659137068e-05
-6.72457413794742e-06
-8.1822616640814e-06
-5.79276130812849e-06
-2.3821074564608e-05
-2.24003454407724e-05
8.84939205099602e-06
-9.51282396476377e-06
-1.96510866935263e-05
-1.62758806243514e-05
-1.41646974923374e-05
-7.99015954364187e-06
-9.17712784642128e-06
-1.20895409374551e-05
-1.60379340116693e-05
-4.24803039326928e-05
1.68133314629322e-06
-1.94442023252422e-05
-1.95313055620966e-05
-3.10164192673103e-05
-1.02227307248859e-05
-5.08889905422478e-06
-5.29858957482994e-06
-1.64615537137996e-05
-5.81490119200728e-06
-1.54255829304046e-05
-1.87048568150751e-05
-3.18676795910416e-06
-2.6979659911731e-05
-1.30215075517394e-05
-3.82388730685049e-06
-7.55841572332547e-06
-7.44331734825135e-06
-1.37820706046246e-05
-1.95473289579698e-05
-1.81720045170338e-05
-2.06960308269418e-05
-5.95968906903763e-06
-1.78434099823978e-05
-1.32348085990766e-05
-1.52492712722904e-05
-2.02873551448076e-05
-1.5613495830463e-05
-2.00325860853659e-05
-2.79864605264568e-05
-2.08957317700949e-05
-1.09569454457121e-05
1.45033872466671e-05
-1.21043270075527e-05
-3.0670464203686e-05
-1.08154859791637e-05
-1.75826084930498e-05
-2.51963977443352e-05
-1.05198204967613e-05
-6.78757962169838e-06
7.61116515510692e-07
-6.70626501480429e-06
-1.25850366822864e-06
-1.16878482666614e-05
-2.27107773406302e-05
-1.23751976627886e-05
-2.74092955853809e-05
-1.12712825316756e-05
-1.89274960537439e-05
-6.57332301820182e-06
-6.73035037425901e-06
2.71684850179585e-06
-1.45256585073322e-05
-2.02467256440284e-05
-1.50673581906459e-05
6.86382791780803e-06
-3.3024460474356e-05
-2.12083849295275e-05
-3.10246028195338e-05
1.13262079939129e-06
-1.74114667173092e-05
-8.82795801696152e-06
-1.23383468495673e-05
-2.15902250962681e-05
-8.54647926125676e-06
-2.68647516729466e-05
-1.47186654043008e-05
-2.0585344183222e-05
-8.16596482540697e-06
-2.06372809342896e-05
-8.38371631907703e-06
-7.21956583284361e-06
-4.84869377504764e-06
-1.27294799368391e-05
-2.17731932782043e-05
-1.35332878182569e-05
-7.52080299974137e-06
-1.41018358414295e-05
-1.67902575135941e-05
-1.76327828036806e-05
-3.70936237123053e-05
-1.05675401677697e-05
-2.81364628194307e-05
-9.58017393283856e-06
-1.45303068565268e-05
4.50746456887356e-07
-1.64296776874795e-05
-8.55691858376701e-06
-2.54418748370726e-05
-2.13260666521592e-05
-1.56508511229811e-05
-2.22588260694877e-05
-3.67531848542709e-05
-1.5690015617528e-05
-2.91877207019476e-06
-2.70905743855404e-05
-2.16414269177594e-05
-1.14547430763527e-05
-1.82049690338803e-05
-2.70484398628471e-05
-2.12488425324337e-06
-1.61885235513802e-05
-2.12982450040679e-05
-1.799765454121e-06
-2.6435284434713e-05
-3.56664127025785e-05
-1.38308616547041e-05
-2.61642355214108e-05
-2.09902976948244e-05
-3.20989653915503e-05
8.35500601302339e-08
-2.03079659367179e-05
-2.86645712461294e-06
-7.4180736529678e-06
-7.28540972588958e-06
-1.49054291408399e-05
-2.65972761356326e-05
-8.61244750738527e-06
-1.9804021464955e-05
-1.64222090528954e-05
-2.12709278337712e-05
-3.67560082792922e-05
-1.92275816015481e-06
-2.29066464371634e-05
-1.79552052017899e-05
-1.44741447984948e-05
-1.24321902488727e-05
-5.79726292840279e-06
-1.98281312246698e-05
-2.86909970890303e-05
-3.80142960385134e-06
-3.58723989882964e-06
-4.95697259154777e-06
-3.13879946070301e-05
-1.73861070237211e-05
-6.05486031446742e-06
-9.74565947388772e-06
-2.70569253337734e-05
-1.46205120997734e-06
-5.86142576209396e-06
-2.63873673898559e-05
-1.26793631149701e-05
-2.21462929631104e-05
-1.02786828544824e-05
-1.54587088312437e-05
-3.06610139231506e-05
-1.74947038015442e-05
-2.4235073739688e-06
-1.14368491971665e-05
1.280826115721e-05
-3.01610905857755e-05
-3.96268741398439e-06
-1.23234768127511e-05
-1.93154094614259e-05
-4.01411758151522e-06
-7.88384925538444e-06
-9.04611990523936e-06
-4.09924897993491e-06
-2.00224766406346e-05
-2.07267612406318e-05
5.47195719329455e-06
-1.44127212241742e-05
-1.82581448525339e-05
-1.61151837507474e-05
-1.13107010825638e-05
-8.50099048652604e-06
-2.24581173803468e-05
4.05341576475845e-07
-2.47675766206619e-05
-1.21668712009737e-05
-2.46419458875975e-05
-1.40893377716204e-05
-1.57683975744855e-05
3.35027066837128e-07
-7.92930212317332e-06
-1.59118792042915e-06
-1.08576720131579e-05
-2.17017331082206e-05
-6.1061381951684e-06
-2.89166965013638e-07
-1.73208187255931e-05
3.58235465579e-06
-7.21896122820647e-06
-1.41667171418716e-05
-5.0102298275216e-07
-1.06426502389848e-05
-3.33678807659034e-05
-2.38590044229274e-05
-1.2766044901146e-05
-1.56638566422396e-05
-1.31358728566348e-05
-7.73952145125764e-06
-1.38501168553503e-05
-1.67447176938433e-05
-6.48917992766486e-06
-1.43026647881377e-05
-2.56009254903325e-05
-2.14807373519237e-05
-2.88342042225049e-05
-1.14139690457886e-05
-1.35103449506331e-05
-2.25664818704733e-05
-3.2620528731437e-05
-2.61877853422089e-05
-2.56248815331784e-05
-1.26475663094573e-05
-8.37476632561569e-06
2.56200072929009e-06
1.4996621150648e-06
-2.39980082425298e-05
-3.15717005628632e-05
-1.57015318535932e-05
-1.11887237243699e-05
-1.58713685705403e-05
-5.97787126721812e-06
-7.4223006869175e-06
-1.8716386455817e-05
-1.18973069163148e-05
-2.22836108198066e-05
-2.23947908772857e-05
-1.95764247138303e-05
-1.44996955898452e-05
-1.97954263783859e-05
-1.07934444865341e-05
-3.39827158301589e-06
-2.6419517510519e-05
-3.11477036118289e-06
-2.14268400301151e-05
-6.25645708227601e-06
-1.96976919730828e-06
-2.56390483730903e-05
-4.1070229540629e-06
-2.6097295298279e-06
-4.23499760414626e-06
-1.51515549117111e-05
-1.73637058979741e-05
-1.0020982701846e-05
-5.14334670959632e-06
-3.63768306490124e-07
-1.50659234178826e-05
-1.80534596971771e-05
-1.94182134310422e-05
1.25624420563898e-05
-7.23965028781177e-06
-1.84007141414737e-06
-8.80460659641079e-06
-2.08976484375869e-05
-1.23193638511444e-05
-2.87440490416709e-05
-8.59366604911233e-06
-2.15202101094915e-05
-1.39252688620543e-05
-9.79098423984842e-06
-3.50482564604972e-06
-1.32988675013234e-05
-1.24770945723822e-05
-3.62899272015196e-05
-2.00580133318841e-05
-1.56285266075269e-05
-1.35576639896e-05
-1.27515842100803e-05
-8.66647243143431e-06
-2.07806426843897e-05
-1.56528671204626e-05
-2.49369605213722e-05
-1.50612226392589e-05
-1.98128164903113e-05
-6.55935631543888e-06
-1.14437824981571e-05
-1.83162779585585e-06
-1.0687011001965e-05
-3.05081818224996e-05
-2.18088889324458e-05
-1.57757455926662e-05
-6.43768373006472e-06
-2.48908721230005e-05
-2.26586425101077e-05
-1.83003037692553e-05
-2.12904807739144e-05
-1.94021329436809e-05
-1.36139263255883e-05
-2.01417366575832e-05
-1.03749085353222e-05
-1.46706779032785e-05
-2.33149938995904e-05
-3.5572924659897e-05
6.52653431142585e-06
-9.32714579355006e-06
-2.42566376428352e-05
-1.9563020410851e-05
-1.92845671289613e-05
1.1058611106415e-07
-1.55056976519686e-06
-8.97277062650642e-06
-1.09396370062243e-05
-8.67974498600221e-06
-2.92485162154034e-05
-1.57202356212284e-05
-1.1082876107355e-05
-1.41171514346429e-05
-2.83987347424291e-06
-1.29458099814666e-05
-2.55224866924732e-05
-2.86811482294584e-05
-4.93041161325421e-06
-1.2297208428761e-05
-1.15887184435242e-05
-1.81778208737097e-05
1.09988192704284e-05
-2.06873876201249e-05
-1.6148376375263e-06
-2.68277537405578e-05
-2.01073638513181e-05
-9.53326331408094e-06
-2.89283679185189e-05
-2.5789231494632e-05
-1.11255638431575e-05
3.79618184747245e-06
-1.76058780162526e-05
-2.409438629508e-05
-2.71816229261277e-05
-1.54345147029812e-05
-1.20564392587183e-05
-1.78578588045029e-05
-3.60266284397791e-07
-3.58914237695871e-06
-6.84723672381604e-06
-2.12560702032911e-05
-1.24675844556787e-05
-1.79738863230598e-05
-1.23266641127559e-05
-8.06684750812669e-06
-3.50193212769681e-05
-1.38932146311363e-05
-1.71074828914245e-05
-5.8033255875418e-06
-3.52907386948674e-05
-1.25441565106757e-05
-5.81181246326641e-06
-1.63873800704157e-05
-1.31513152572108e-05
-2.03834488620676e-05
-2.18647363097776e-05
-2.00100641473876e-05
-1.49446221586663e-05
-2.06051182794171e-05
-3.59655890448133e-05
-1.58825645987108e-05
-1.58402423084775e-05
-1.05967551808513e-05
-2.60964871846925e-05
-1.40820040084557e-05
-1.60180467121722e-05
-2.00478441407611e-05
-1.97741812379361e-05
-2.61417555446613e-05
-1.54296401900084e-05
-1.10822393692817e-05
-9.06213254554523e-06
-1.51998268665884e-05
-2.56582247951692e-05
-1.21824076817688e-05
-2.37738396821565e-05
-1.19217605701076e-05
-1.43436332212411e-05
-1.98580084422053e-05
-1.78621652581196e-05
-2.72699365877699e-05
-1.18967131681023e-05
-2.10323749768433e-05
-1.01210312791457e-05
-2.40935093883315e-05
-1.6585725025478e-05
-2.30501661325718e-05
-2.76969670655046e-05
-3.14109502067308e-05
-9.07847112018473e-07
-1.36451191319748e-05
-2.11905526552043e-06
-5.06278002609832e-06
-5.62620923182251e-06
-9.13432670253531e-06
-1.87336840887614e-05
-2.11275723674403e-05
-2.83624885765004e-05
-1.36681057335091e-05
-4.57898068056058e-06
-1.98292537214958e-05
-1.78847025419061e-05
-2.06152408475916e-05
-1.62469595270153e-05
-2.02809109453486e-06
-6.20785986810584e-06
-1.85004493280534e-05
-2.42921011789485e-05
-2.49744059922993e-05
-4.08380218142583e-06
-1.67469955915374e-05
-5.5285658825511e-06
-1.83266351100685e-05
-1.48464611093419e-05
-1.704731359681e-05
-1.13752850599096e-05
-2.35060403307213e-05
-2.26071497935972e-05
-1.8139120575895e-05
-1.73357158948929e-05
-2.62141107078765e-05
-2.8553891169627e-05
-1.84571530634137e-05
-1.75926309710871e-05
-8.95369467514964e-06
-5.84978396292987e-06
-1.78747121819896e-05
-1.4657024016969e-05
-3.35427351638067e-05
-1.36164897801285e-05
-1.80452725988099e-05
-1.71718692017319e-05
-2.81675304978346e-06
-7.96630918549899e-06
-1.97006653688095e-05
-2.6712666787243e-05
-1.32285767534553e-05
-1.36580290293674e-05
-2.15187039766405e-05
-2.0669079995384e-05
-5.98950144792663e-06
-1.07991520828378e-05
-1.46794651678325e-05
-3.58013862671822e-05
-2.75226736757036e-05
-9.08273630875872e-07
-1.81573647294071e-05
-2.57372642139488e-05
-3.45458599576231e-05
-9.49556689344936e-06
-6.14614206165671e-06
-1.22745018117834e-05
-2.66375412226756e-06
-1.68315174785388e-05
-5.33437608594254e-06
-1.26417476485071e-05
-1.36643634979088e-05
-1.55178531069664e-05
-9.03787535340266e-06
-1.46421211353272e-05
-1.90642096403673e-05
-9.31413574731671e-06
-1.14151296280598e-05
-1.03115743370256e-05
-2.22416823826369e-05
-5.39129644738282e-06
-4.76887186909175e-06
-2.04935155762561e-05
-1.43479018696565e-05
-1.80009906626269e-05
-9.83045702661122e-06
-2.39156152972899e-05
-5.44100036944893e-06
-1.74234681527565e-05
-2.0229273899805e-05
-1.82839654350067e-05
-1.57085794801333e-05
-1.71349604875033e-05
-1.38470826854146e-05
-1.06068559918813e-05
-1.3806861855599e-05
-1.74139719442451e-05
-8.22512369286039e-06
2.47556519892787e-06
-8.81769387528535e-07
1.10802589830836e-05
-2.6444721269135e-05
-1.79905524197859e-05
-1.71625489912836e-05
-1.74992070039822e-05
-1.579281254907e-05
-1.7652163499575e-05
-1.49999067235748e-05
-1.54487475579333e-05
-1.00833403687304e-05
-4.41330263994357e-06
-1.16020928544029e-05
-1.29874350307094e-05
-1.05772744931195e-05
-1.23171443366309e-05
-2.32925908796803e-05
-1.59596488441803e-05
-1.98311939432858e-05
-1.41621330732456e-05
-2.37546616661158e-05
-8.63712678014195e-06
-9.75592652517646e-06
-1.22262468090049e-05
-1.41704649237467e-05
-1.09780817117611e-05
-2.47859894631713e-05
2.00804326675834e-06
-6.50926463707826e-06
-1.95657477504627e-05
-4.06338328138581e-06
-2.04256038160502e-05
-1.01857197710984e-05
-2.1923192384405e-05
-1.79418086483784e-05
-7.90982994283079e-06
-1.67521255765477e-05
-1.24780811333301e-05
-2.62450682148231e-05
-1.59634915531721e-05
-9.19740666110519e-06
-1.09707060031065e-05
-9.24667789692161e-06
-1.87265427885829e-05
-1.63131224663797e-05
-1.78991815237291e-05
-3.06265453289223e-05
-1.44019930694099e-05
-8.09145582951336e-06
-1.16863650643399e-05
-2.17351876492895e-05
-2.68514285466474e-05
-1.14202767352569e-05
-2.04378726999558e-05
-6.47205055225169e-06
-3.35541982453203e-05
9.95609295689039e-06
-2.58287265902449e-06
-2.07465727496591e-05
-1.29352270537126e-05
-1.65080295452964e-05
-1.42019757147179e-05
-1.10703022461809e-05
-2.80722778608789e-05
-2.38272646702559e-05
-4.02369579477338e-06
-1.23277364791875e-05
-2.14856996637109e-05
9.92093043149304e-06
-1.87326440439502e-05
-4.12640491130233e-06
-7.75367383158743e-06
-8.6093501160965e-06
-3.11975185635919e-05
-2.18761353881698e-05
-9.16352736953052e-06
1.42248594178266e-06
-1.26197364946812e-05
-3.3961829927859e-05
-2.68505643342742e-05
-1.75471852868287e-05
-9.4628413872804e-06
-3.52161776306971e-05
-1.22336423472302e-05
-2.24749692615587e-05
-2.37790647701716e-05
-1.09872418968518e-05
-8.1486860389893e-06
-1.71374605274399e-05
-1.57602693144914e-05
-2.33355059354723e-05
-1.99309235199404e-05
-2.14072068074591e-05
-2.46509371647882e-05
4.26974536341641e-06
-3.23825345747357e-05
-1.14844354751122e-05
-3.38879426917995e-05
-3.93068536268055e-06
-1.36959951534568e-05
-1.08786322080342e-05
-1.43297841884322e-05
-2.44205824047564e-05
-1.69474647146037e-05
-2.41833841741542e-05
-1.30239662881326e-05
-2.78383712046284e-05
-4.26604995999264e-06
-2.7167793761704e-05
-3.2987465689566e-06
-1.48329950959034e-05
-3.46425632133976e-06
-1.55013391602026e-05
-4.70266954893879e-06
-2.471804252467e-05
-2.96226628950931e-05
-3.20934863129067e-05
-2.61145213196806e-05
-2.10486992185793e-05
3.88641757904163e-06
-6.26439037822119e-06
-1.03605106511515e-05
-2.68988677646408e-05
-1.65784474053143e-05
-1.35060862615882e-05
-3.21575264895356e-05
-2.43908100965828e-05
-2.41830616181631e-05
-1.17499219001586e-05
-1.51273417824798e-05
-1.08947725996134e-05
-1.15904292656835e-05
-1.1608667203615e-05
-1.84393283848458e-05
2.91859529316612e-06
-3.39528323589228e-07
-6.85087601073957e-06
-1.21218773729755e-05
-2.97515786076284e-05
-1.89079171014779e-06
-1.28018722864823e-05
-5.93245359623566e-06
-1.38111837496249e-05
-1.26557232117023e-05
2.41820992211754e-06
-2.0409742149834e-05
-5.22328110340228e-06
-5.93228925014803e-06
-2.21118809411541e-05
-1.0566674734001e-05
-1.56244450583381e-05
-9.20535071217074e-06
-1.96449723542691e-05
-5.0050742964567e-06
-8.56334288850028e-06
2.11956162088957e-06
-1.64554990436453e-05
-1.50940566836682e-05
-4.28811140400229e-06
-2.35313223901818e-05
-3.04117698232323e-05
-2.30495548515966e-05
-1.94823401285347e-05
-2.71638145501952e-05
-2.09648237039211e-05
-1.66318964637354e-05
-2.15094359177274e-05
-2.57279140653032e-05
-5.08452598099684e-06
-1.85471042399606e-05
-1.71391325131843e-05
-1.03499120597689e-05
-2.31904080385689e-05
-1.29865180304891e-05
-2.00628294271558e-05
-5.11230891533725e-07
-7.29238792532632e-06
-2.89484772496447e-05
-3.30617902611994e-05
-1.03919459068188e-05
-1.16830315929677e-05
-5.84738706221246e-06
-2.15145275397423e-05
-2.66046482431796e-05
-2.95977048995504e-05
-2.67165354126595e-05
-3.05327354733838e-05
-2.17500751442592e-05
-7.54095853258834e-06
-1.48967144665317e-05
-2.37576105978069e-05
-9.96033300654501e-06
-2.37756859445968e-05
-2.37328619889261e-05
-2.388932583559e-05
-1.52068936698026e-05
-2.91119932668347e-05
-1.16600674598513e-05
-2.3271003044577e-05
-1.96441026425903e-05
-1.19541691723325e-05
-7.00373164403122e-06
-1.54471014448195e-05
-4.68000491244272e-05
-3.7849436096086e-06
-2.44235840736841e-05
-1.00545001986632e-05
-9.97204561375622e-06
-2.11869041414198e-05
-1.34696114710472e-05
-1.14196320269046e-05
-3.68134643702751e-05
-3.43632220695114e-06
-2.89918753581874e-05
-2.3920733052795e-05
-1.70393961240352e-05
-1.79766270844554e-05
-1.42068193448814e-05
7.57436523157704e-06
-2.30793731767623e-05
-2.14967405254159e-05
-2.1443821545227e-05
-1.69831602572627e-05
-2.37294953038204e-05
-8.82691233974969e-08
-1.36077181017833e-05
-3.21073821035423e-05
-7.44286248559767e-06
-1.3802407086328e-05
-3.13358004004368e-05
-7.97142080732866e-06
-8.19666798142416e-06
-1.82566122780235e-05
-1.034774791455e-05
-1.61239813250046e-05
-3.03460648902204e-06
-1.64457250989748e-05
-1.8029202010145e-05
-1.7889119093233e-05
-1.29980394691811e-05
-1.69191712710109e-05
-1.30414496896862e-05
-8.65976379206025e-06
-1.18840298153718e-07
-6.82253875424818e-06
-3.10395199823393e-05
-9.75830737580119e-06
8.08297995723023e-06
-9.83388905693541e-06
-1.4584062994871e-05
-1.67303435009725e-05
-1.10312146590853e-05
-1.2872391758222e-05
-2.00102187876256e-05
-2.68869182740599e-05
-1.41139309983917e-05
-1.26288986822171e-05
-1.5303489889884e-05
-2.36213304865123e-05
-1.40619419184658e-05
-2.32981696994033e-05
-2.33552467472875e-05
-1.32673996000734e-05
-1.05076886267702e-05
-2.18307577093869e-05
-1.30518387586653e-05
-3.0357940769839e-05
-3.07676949361843e-05
-8.84429736172451e-06
-5.21361376830356e-06
-7.28919949734499e-06
-1.01267955563504e-05
-1.60899209918025e-05
-1.08517917085532e-05
-2.06238241950403e-05
-2.6024296638437e-05
-2.02306507273521e-05
-1.18653390003367e-05
-2.74221823049549e-05
-2.38343801664349e-05
-1.25449369458027e-05
-2.84214868629949e-05
9.18654422222059e-07
-2.47363369584696e-06
-2.80894493100225e-06
-1.83570947595677e-05
-9.97726458226759e-06
-3.11488371088282e-05
-3.42569867849832e-05
-8.91273227180763e-06
-1.46634282907819e-05
-9.78580960970609e-06
-1.34331865081586e-05
-2.55916776461861e-05
-1.8541641809739e-05
-2.47244397984858e-05
-2.97747850949716e-06
-1.18154606976401e-05
-2.04160039198811e-05
-1.88354768180562e-05
-3.27342337074397e-05
-3.23026536051192e-06
-2.72763595400125e-05
-7.64878990806306e-06
-2.55519836036617e-05
-2.16162548598004e-05
2.25235131540198e-06
-1.40745448891914e-05
-1.7971634799907e-05
-2.24547772433284e-05
-1.76192506493688e-05
-1.26612497454054e-05
-1.39640309446627e-05
-8.14934151675043e-06
-5.38189904060267e-06
-1.5803012196371e-05
-2.06642833685351e-05
-1.54867949822935e-05
-3.6858337131443e-06
-6.87777160347201e-06
-7.39147870187898e-06
9.57182799059656e-07
-2.63618678067665e-05
-6.96892824004283e-06
-2.19981435072494e-05
-1.87194183684715e-05
-3.31713231872043e-06
-3.56802484777095e-05
-9.93314141576871e-06
3.03794891975644e-06
-1.21690307415215e-05
-2.77862042546103e-05
-7.98705441433619e-06
-2.78647439105768e-05
-2.64144387154343e-05
-7.65696651152146e-06
-1.30424503935804e-05
-2.34562739422322e-05
