# Supplementary material for: Research on computational propagation and identification of mine microseismic signals based on deep learning
Source: PLoS One. 2025 Oct 22;20(10):e0334641. doi: 10.1371/journal.pone.0334641 (PMC12543183; doi:10.1371/journal.pone.0334641)
Supplement: S9 Data — (ZIP) [file pone.0334641.s009.zip › 000101100000318.xlsx_0.txt_24.txt.txt]

-1.10194253412891e-05
-1.31389911119816e-05
-7.9864673447898e-06
-2.28301753087832e-05
-1.39853378117189e-05
-3.32885777413374e-05
-1.16201772752553e-06
-1.12657223105816e-05
-2.21547626014234e-05
-8.09301589068783e-06
-3.87299203989431e-05
-2.40663782074711e-05
-2.77203051548718e-05
-9.64840290833277e-06
-2.05693911899694e-05
-1.86288446309659e-05
-1.53048863487094e-05
-2.32816187561005e-05
-1.8076764275472e-05
-1.77958136626313e-05
-3.38147673714647e-05
-2.67198998714089e-05
-1.93282245836339e-05
-1.68952283732399e-05
-1.3802564482207e-05
-1.38281473269857e-05
-3.25575912855444e-05
-7.68256291825035e-06
-2.91469841520168e-05
-2.67426614791223e-05
-1.06894692838634e-05
-2.05908164501906e-05
-2.50824784973657e-05
-3.48133903961686e-05
-2.75280238744457e-05
-2.7200001102659e-05
-2.22493402699379e-06
-7.78421415155048e-06
-2.93572539132515e-06
-2.6522599947292e-05
-1.7892474617498e-05
-5.35612474110517e-06
-2.38357398882899e-06
-1.68147415300746e-05
-1.44636230809274e-05
-3.54755155241467e-05
-5.98919444878155e-06
-7.32156964650756e-06
-2.99765363227038e-05
-3.8547541490481e-06
-2.29734628144579e-05
-2.47467073440047e-05
-5.36759267266314e-06
-1.425763466458e-05
-1.52567649657828e-05
-1.28183772092983e-05
-2.38134102158536e-05
-1.72092146987863e-05
-8.35036104945971e-06
7.24105417489823e-06
-1.787909990727e-05
-2.39579454516232e-05
-8.20359532991919e-06
-1.34593759483303e-05
7.67630169549323e-07
-1.08820851945592e-05
-1.36341660454787e-05
-3.18334411464505e-05
-3.0344932239195e-05
-3.53895279453905e-05
-8.33805765486432e-06
-4.64013556851913e-05
-2.75041485028745e-05
-9.50694658910922e-06
-1.42857796416907e-05
-1.5381495704091e-06
-2.29406859482044e-05
-1.78595041705575e-05
-4.55342559435495e-06
-2.16614777290366e-05
-2.21638664655704e-05
-9.01837161819151e-06
-1.83481378010743e-05
-1.69946084887643e-05
-1.21007281690017e-05
-1.38061430220775e-05
-2.51393190857875e-05
-1.11820076105461e-05
-9.58024728200234e-07
-6.85796438780385e-06
-1.07713015883867e-05
-2.24312405775764e-05
-8.78732767149203e-06
-2.33152496280979e-05
-1.21721979589476e-05
-2.36566143672086e-05
-2.74998820163699e-05
-7.75348441933535e-06
-8.59363072344675e-06
-2.60460309145594e-05
-1.53887431296848e-05
-2.54666225076146e-05
-2.44166307954313e-05
-3.10282447159189e-05
-6.13610161851077e-06
-3.12657477193481e-05
-2.35063226041833e-05
-2.5876109700163e-05
-1.11114735016951e-05
-1.35975585154174e-05
-2.23251818362233e-05
-7.96991760110035e-06
-2.11853397632217e-05
-1.67506705048166e-05
-4.04225915181784e-06
-1.7435748563371e-05
-7.8324287518653e-06
3.25361812223317e-08
5.21288380093683e-06
-1.20464079832132e-05
-1.44542072227776e-05
-1.68350822193884e-05
-2.45549304064427e-05
-1.57526124929857e-05
-2.31250793515339e-05
-2.32768173044261e-05
-2.03068754989e-05
-2.46672178798403e-05
-1.18814071335513e-05
-2.10429312951007e-05
-8.48705075845923e-06
-3.80864237950251e-05
-2.50827380168546e-05
-2.01748274815068e-06
-1.84123333276317e-05
-1.34399106186711e-05
-1.07108502853535e-05
-1.09326378117297e-05
-1.7031979706633e-05
-2.85804255426993e-06
1.37681865574513e-05
-1.86542236167869e-05
-1.31895622901866e-05
-9.61108060163263e-06
-3.74493201665494e-05
-2.74162193348965e-05
-1.14146676211829e-05
1.28832812552495e-05
-1.63635906670157e-05
-2.67695373467921e-05
-2.64954394488356e-05
-2.98184367722768e-05
-1.4720868309714e-05
-1.90775806507235e-05
-1.65979934619155e-05
-1.51224986738135e-05
-1.6088365819404e-05
-1.80383025829374e-05
-4.63153706540717e-06
-1.57318079156759e-05
-8.0300507684252e-06
-1.74825707627384e-05
-2.06118508792312e-05
1.62193681007084e-06
-1.06158022581741e-05
-7.11578157955204e-06
-1.95125830815151e-05
-2.85528857426116e-05
-2.2986093232518e-05
-1.76190863366268e-05
-2.5320552437971e-05
-2.85450055678798e-05
-2.10065698864597e-05
-9.34405552239156e-06
-3.20965895916353e-06
-1.19673488585011e-05
-2.63959530709954e-05
-2.47098961183006e-05
-1.6913002247306e-05
3.21592519619997e-07
-2.95070844476266e-05
-1.90478081003366e-05
3.18490530360694e-06
6.44567517828734e-07
-3.35119384521653e-05
-1.84032456001112e-05
-1.11790445408963e-05
-1.07369945676235e-05
-2.74384847752985e-05
-2.79470387362306e-05
-1.25671879330339e-05
-1.93478771302791e-05
-2.11855169458389e-05
-1.54423995930119e-05
-2.40368909111004e-05
1.52851053192616e-06
-3.17915290383246e-05
5.36469314118663e-06
-1.59923981702035e-05
-2.36395166886034e-05
-1.10158019296436e-06
-2.41910176723018e-05
-2.10997351344202e-05
-1.8348197390938e-05
-6.87527052549964e-06
-4.94187184567507e-06
-1.84287871098763e-05
-1.93418538051302e-05
-1.37122425421621e-05
-2.18616735808289e-05
-2.5032060643054e-05
-2.2132196356771e-05
-1.3575577230972e-05
-3.31720462253421e-05
-1.46499644809289e-05
-1.43993039140449e-05
-1.67488257579096e-05
-2.61017659816855e-05
-1.28204410611784e-05
-1.457529259317e-05
-2.52241614388987e-05
-3.25567080459511e-06
-1.53303450986641e-05
-9.81032834054961e-06
-9.77485743893704e-06
-2.66294048258559e-05
-2.61040385001892e-05
3.17391013992245e-06
-1.95528858777896e-05
-1.61055888270301e-05
-8.89428007514621e-06
-1.02577092337405e-05
-1.06556641022168e-05
-9.12272922822171e-06
-1.57441632921426e-05
-1.06557134430309e-05
-1.84041788545063e-05
-1.70302968658706e-05
-1.45361028039111e-06
-7.44273352749564e-06
-1.89374375282961e-05
-1.84589424393649e-05
-1.94586209941828e-05
-8.79818561636269e-06
-9.89747719725153e-06
-1.99054861512444e-05
-2.05600937116961e-05
-7.38938320789634e-06
3.15085733669903e-06
-8.27332511230996e-06
-1.92850066107845e-05
-5.7632430205961e-07
-2.28072996593057e-05
-2.41230073935102e-05
-3.03206104724444e-05
-3.24760139753776e-05
-3.54766848116505e-05
-9.77615647231978e-06
-2.28866391701208e-05
-1.92022730586817e-05
-1.26794633642371e-05
-2.49583613336104e-05
-9.21655048195451e-06
-2.77877279766188e-05
-1.84867132539929e-05
-1.6858136728017e-05
-2.67485655005416e-05
-5.29121651103143e-07
4.29382472863492e-07
-2.32102578808309e-05
-2.29311618213049e-05
-4.94840175774156e-06
-2.1775429614241e-05
-3.66591101732289e-05
-3.06866315568566e-06
-1.21048362008795e-05
-2.50715736221264e-05
-1.99770720275041e-05
-3.24075570336135e-05
-1.12120172350887e-05
6.66568736376835e-06
-4.21054319307864e-06
-7.17847770607382e-06
3.42143258331995e-06
-3.01555842676704e-05
-1.77221099851099e-05
-1.27482765333928e-05
-1.69323741029831e-05
-2.71276189965262e-05
-2.21794697147772e-05
-1.92820404249013e-05
-1.94882947756949e-05
-1.15844697262853e-05
-9.20686526707168e-06
-1.47282468020129e-05
2.22793208142643e-07
-1.33742537269136e-05
-1.35461241329008e-05
-2.34687573097609e-05
-2.38140321609115e-05
-2.8952738273775e-05
-7.39699155138511e-06
-7.02831121124117e-06
-2.87758395569649e-05
-4.17440237584055e-05
-2.8441276044829e-05
-1.74632762360682e-05
-7.32321452111491e-06
-1.87036055642717e-05
-2.32530887227728e-05
-6.69990784264218e-06
-6.82936355472302e-06
-2.74486150886741e-05
-2.46778210755723e-05
-1.14332742917563e-05
-2.39710676334373e-05
-1.01605987827341e-05
-3.71292547879554e-06
-8.73100802337207e-06
-1.24077323382351e-05
-3.05833792951526e-05
-2.2329149411279e-05
-1.02165782067416e-05
-1.40281788605427e-05
-2.11868171611563e-05
-2.74180756810206e-06
5.80767994883182e-06
-4.53448203597063e-06
-2.44047245413273e-05
-2.05828075489807e-05
-2.63784182410016e-05
-7.18522746725796e-06
-1.66392353517424e-05
-2.68948517885504e-05
-2.71972358356933e-05
-2.45048549637777e-05
-2.42568138993559e-05
-2.17840326541104e-05
-1.49088919182017e-05
-1.06030349838135e-05
-5.81822672873825e-06
-1.43047379644563e-05
-1.72565247811907e-05
-6.58522843043114e-06
-1.75577737413311e-05
1.7929052338815e-06
-1.33610686040202e-06
-3.60832955593899e-05
2.71738794062575e-06
-3.58038740346733e-05
-3.4237400693929e-05
7.01773767022432e-07
-3.78134485907406e-06
-1.11065334604157e-06
-1.20600591370941e-05
-1.65638970907161e-05
-3.57337854960341e-05
-2.49471946193764e-05
-1.14431695093793e-05
-2.99159337773445e-05
-1.36864419631308e-06
-2.73358264821437e-05
-1.73251992664959e-05
-1.54748831742301e-05
-5.69011959295715e-06
-1.23737995557208e-05
-1.76435341616878e-05
-1.91924699559023e-05
-1.94851332864924e-06
-3.3752150339395e-05
-3.03121171108043e-05
-8.84450252629289e-06
-1.54138317910203e-05
-1.92211270317878e-05
-2.6551937112538e-05
-2.70381017803247e-05
-5.16484594043187e-06
-1.69293525434051e-05
-3.0883757436982e-05
-9.19529740464352e-06
-1.40638350140774e-05
-9.55088230318636e-06
-1.89021616656999e-05
-1.47414978630292e-06
-1.94182473482251e-05
-1.68669683774429e-05
-1.79827217890675e-05
-1.83766932649923e-05
-1.54141272099729e-05
-1.16773249670035e-05
-7.42144582164219e-06
-2.98143111101925e-05
-1.28931967425668e-05
-1.43970057200291e-05
-1.88982204673926e-06
-1.88077767893738e-05
-1.76488604243e-05
-2.3214800041227e-05
-3.18956609608345e-05
-1.1731431597655e-05
-1.39575359920233e-05
-2.59068784988058e-06
-2.20271373107349e-06
9.12809368913665e-06
-3.08297204638258e-05
-3.15484839856169e-05
-1.80858837728865e-05
-1.67990456788098e-05
-4.40463361021349e-06
-6.02937182575211e-06
-1.45348722814175e-05
-1.19434258680236e-05
-4.50677266511714e-05
-3.30232810432077e-05
-1.17154534440171e-05
-2.55008069461193e-05
-3.08338013545072e-05
-1.99839629381165e-05
-1.28253067574685e-05
-1.98737069521225e-05
-1.02923737940148e-05
-2.6830294385405e-05
-2.0186902557295e-05
-1.72522710608565e-05
3.26343749443248e-06
-6.88971341298023e-06
-2.4891529522485e-05
-2.74403964103316e-05
-2.59327465452194e-05
-3.61214030297925e-05
-8.56943015162205e-06
-2.28440168978894e-05
-1.64313652275578e-05
-1.28246127643866e-05
-1.74582400652802e-05
2.11855586558668e-06
-1.87860139918065e-05
-2.18832733059206e-05
-1.57825917461789e-06
-3.40109582754308e-05
8.9842436201207e-07
-1.27018750727398e-05
-3.73018693245388e-05
2.69223085216138e-06
-9.05926402385663e-06
-2.02408940733239e-05
-1.99032926991743e-05
8.19587431782361e-07
-7.60082365535298e-06
-3.4109589373877e-05
-1.3165704352264e-05
-1.25721509011062e-06
-1.3534606054597e-05
-1.23466602568918e-05
-1.37615342690551e-05
-1.09122834625782e-05
-3.16990404320728e-05
-1.6082359740692e-05
-1.51519498012923e-05
-2.78263051401214e-05
-2.69361399412735e-05
-8.40043404223054e-06
-1.54651679816847e-05
-2.4749259333462e-05
-1.66317895656577e-05
-3.20241845921724e-05
-9.85840820843069e-07
-1.97504604837098e-05
-2.60409654197398e-05
-1.89702095866425e-05
-1.27639008299685e-05
-2.54881542370598e-05
-2.62785342249965e-05
-1.15786424481941e-05
-2.11853147151557e-05
-2.49558542409549e-05
-1.70867487891178e-05
-9.99773278152916e-06
3.59382333608505e-06
-2.0687304482789e-05
-1.12736270759993e-05
-5.78442899771538e-06
-5.99424772196438e-06
-1.69981528512574e-05
-2.29921060103642e-06
-1.41922811025929e-05
-1.77796312433979e-05
-1.61464068519661e-05
-4.82960008105682e-06
-1.3425723532096e-05
5.69815815879116e-06
7.65047636216379e-06
-1.09621509103008e-05
-6.1860562516764e-06
-1.9722165211687e-06
-2.56986281121777e-05
-1.61610322956002e-05
-3.21860797484762e-05
-2.45365840590263e-05
-3.30594152671893e-06
-7.63515465666729e-06
-1.49331050859405e-05
-2.86005286832813e-06
-1.16358705911143e-05
-1.66477852868507e-05
-2.19794095991093e-05
-3.69820700648957e-06
-8.16603562182823e-07
-5.6546389636449e-06
-1.66389929144691e-05
-7.50913932493075e-06
2.01653586191494e-06
-1.5534341032605e-05
-2.53804184970254e-05
-1.45031013794507e-05
-3.32133319795483e-06
-1.88658799493342e-05
-2.32188166678019e-06
-4.00820391260215e-05
-1.85831919497299e-05
-1.48137765238267e-05
-2.61676358783782e-05
-1.54173288892447e-05
-1.62730632500595e-05
-1.6598038743238e-05
-4.24750535623355e-06
-3.20693873461728e-05
-2.67231794576275e-05
-1.42275113114451e-05
-2.95735656308314e-05
-9.41588924453414e-06
-6.59857982671323e-06
-2.17504447170426e-05
-1.90275443942259e-06
-2.4964105357032e-05
6.54314024002415e-06
-1.36493743063893e-05
-2.21865465661186e-05
-3.004116623504e-05
-1.37174295386217e-05
-9.57886723510763e-06
-1.09487424121887e-05
-8.85798038059884e-06
-8.4363896226957e-06
-1.62647127813799e-05
-2.63342448733691e-05
-3.4542628427696e-05
-1.10071730610589e-05
-1.90991725774273e-05
-7.73849231384075e-06
-3.2553313019792e-05
-2.15485503578785e-05
-5.8799452686388e-06
-9.84761778183625e-06
-1.73615387584413e-05
-6.07596838502873e-06
-1.99471985054383e-05
-5.64396746125642e-06
-2.01791897220982e-05
-2.54882963998793e-05
-6.34223444144138e-06
-2.18365815010837e-05
-1.65570569645011e-05
-2.12875460174769e-05
-2.0653830326436e-05
-2.86985980530651e-05
-1.30216159043528e-05
-4.930460948082e-06
-1.27505706926542e-05
-1.2463102012768e-06
-1.94263938554038e-05
-1.89142143367188e-05
-1.54094333487568e-06
-3.45653219329103e-07
-1.111725082343e-05
-2.96254478704243e-05
-2.34878836464366e-05
-1.39208982632054e-05
-1.27450887071008e-05
-2.74157498023118e-05
-1.0713249646822e-05
-1.99087941770861e-05
-2.29141884200562e-05
-1.58301468991213e-05
-2.14072836608233e-05
-3.31836349533808e-05
-1.95097283454908e-05
-3.09947001427469e-05
-2.20015612995857e-05
-1.60305680183315e-05
-1.79304557025476e-05
-2.37417261839584e-05
-1.85376504738731e-05
-2.32367564882434e-05
-8.50686929641535e-06
-3.5514818265592e-06
-2.74302911000577e-05
-1.50641423033202e-05
-3.87430729259334e-06
-1.57379413697044e-06
-1.97393718801376e-05
-2.30019800842008e-05
-1.72279574036384e-05
5.66451645298191e-06
-1.26580206233528e-05
-1.35495473416066e-05
1.59371402412179e-06
-1.23399627873783e-05
-2.7258485819087e-05
-9.22729224961087e-06
-2.43713947697072e-05
-2.05466308956933e-05
-5.5822910301103e-06
-1.17646983368866e-05
-1.27021300042039e-05
-4.46489752197981e-06
-7.30174779957908e-06
-2.27517669799168e-05
-8.79925117714589e-06
-8.52622434234042e-06
-2.21155753969247e-05
-3.3686780114923e-05
-4.03355781473366e-06
-1.62873440148804e-05
-1.51390397105302e-05
-1.50584595240948e-05
-2.40532385983048e-05
-1.17253598011028e-05
-7.32514194859912e-06
-1.57295364308853e-07
-2.90275782411857e-05
-7.29649659168767e-06
-2.25768377155698e-05
-1.95455211963176e-06
-4.26203625490592e-05
-1.93205261912279e-05
-1.16856210964466e-05
-1.40386036979913e-05
-2.43167679455296e-05
-1.52762835782963e-05
-8.42752953488525e-06
-1.8792337655413e-05
-1.16507013528531e-05
-2.00452518816968e-05
-1.55850224109383e-05
-5.23564587368143e-06
-2.2953708037058e-05
-1.70124101294541e-05
-9.83618370585677e-06
-2.47779666757143e-05
-1.16113668681086e-05
-1.00880115440321e-05
-1.64582971897474e-05
-1.03670062357801e-05
-1.56662421026572e-05
-2.75401199918585e-05
-2.51603776074819e-05
-2.46948563037136e-05
-1.17418296834485e-05
1.02190551288757e-05
-1.31729551779308e-05
-8.16508653021307e-06
-1.09069832676962e-05
-3.03570653896491e-06
-4.80124875158415e-06
-2.53873070584674e-05
-1.15571316178914e-05
-1.70022933213984e-05
-9.35400185813653e-06
-1.81775248464114e-05
2.65844032334867e-06
-4.50314931080717e-06
-1.45383167347567e-05
-1.54794876968251e-05
-1.69436836433204e-05
-8.45239278238184e-06
-7.92585999078778e-06
-2.12960121440213e-05
4.02806228682138e-06
-3.32324174856438e-05
-1.80344036088664e-05
-1.481933207942e-06
-1.28959009434416e-05
-2.23316151287599e-05
-1.36762397969331e-05
-1.49381068089026e-05
-2.46830988856233e-05
-1.88387345054615e-05
-2.34426958519697e-05
-1.88390716641319e-05
-1.2618454282022e-05
-1.28691123973587e-05
-2.59277490478476e-05
-2.55572008068202e-05
5.91538855210401e-06
8.11625446151002e-07
-5.13607645403901e-06
-2.80959431661507e-05
-1.79074733267661e-05
-2.03160019982551e-05
-2.57255148290761e-05
-3.3762537095501e-06
2.96482969301078e-06
-2.47192043041888e-05
-1.94628496531115e-05
-3.69808147465231e-06
-2.56456542722741e-05
-2.06381996504806e-05
-2.64575009546811e-05
-2.44933376277238e-05
-2.15947500520062e-05
-8.37672728693839e-06
-9.38915924962747e-06
-1.59643524664185e-05
-6.06403111087305e-06
-1.54376026520884e-05
-4.60487380722692e-06
-1.87278477247374e-05
-6.76472889140914e-06
-1.08119168884887e-06
-3.67411721736498e-05
-8.45805240218962e-06
-1.41081552263377e-05
2.42342834980791e-07
-1.02901962704116e-05
-1.94506278779344e-05
-5.27681532997413e-06
-1.59020874737883e-05
-9.54516350169463e-06
-2.20734199084932e-05
-2.07236571377094e-05
-9.0240163808082e-06
-4.11048132277408e-06
-5.75501686121876e-06
1.05175642729111e-06
7.21233375764061e-06
-1.29628798175657e-05
-2.25181651614203e-05
-7.70392236647058e-06
-1.32590096827774e-05
-1.65965717453952e-05
-2.54015754262111e-05
-1.30023260891602e-05
-1.25074374407117e-05
-1.02503387798654e-05
-1.84371357416645e-05
-1.2418465018743e-05
-3.02608193185949e-05
-1.50370628289043e-05
-1.2461897323763e-05
-3.16871415506139e-05
2.21562117127204e-06
-3.29718662770781e-05
-2.85220823758474e-05
-6.65925188523162e-06
-2.44493659672029e-05
-8.91952605351662e-06
-2.89744881338178e-05
-2.24180065610464e-05
-9.40655372512578e-06
-1.50539960328848e-05
-1.2059477014903e-05
-2.43704560534297e-05
-2.01744384165103e-05
-1.02131898770189e-05
-1.73334888359288e-05
-1.50056613364969e-05
-1.62656269827276e-06
-1.45164634848313e-05
-1.6828973716018e-05
-2.48027275372129e-05
-1.30881368742088e-05
-2.71937084481786e-05
-1.32096372014062e-05
-2.53926711832796e-05
-2.59031196298299e-05
-4.73351569434848e-06
-7.26765792555138e-06
-1.54506804485517e-05
-2.3867293948354e-06
-2.33502011597404e-05
-2.38111955936214e-05
-1.61037879543198e-05
-3.29941784796061e-05
-1.19500019196752e-05
-1.5469343249821e-05
-1.30313877798808e-05
-1.72780824626077e-05
-3.30456943013963e-05
-3.21945236639671e-05
-1.44772430301598e-05
-1.71022270890341e-05
-2.06693236097302e-05
-1.02874390605806e-05
-2.54532397520444e-05
-2.78630497088043e-05
-2.58653047254104e-05
-1.94296640105953e-05
-2.21341017531081e-05
-2.87465504389015e-05
-1.55545595220814e-05
-4.02187315924117e-05
-2.1276147342036e-05
-2.93029390046602e-05
-2.41454030368753e-05
-1.36073848915297e-05
-3.41069524413111e-05
-8.27596431217702e-06
-7.76588870299476e-06
-2.3884768305204e-05
-1.62184233690099e-05
-1.30930542518282e-05
-1.9701682863017e-05
-2.09091865552107e-05
-2.50346249108996e-05
-1.93128021937791e-05
-2.33331260423303e-06
-2.68891778291599e-05
4.53477389291153e-06
-8.60794487605079e-06
-2.45180700815751e-05
-1.43827431515004e-05
-7.1335066737007e-06
-1.86720988053605e-05
-1.20284408474105e-05
-1.61345506338327e-05
3.25610683263995e-06
-1.93780388738123e-05
-1.68288307345886e-05
-2.87319150745344e-05
-1.21414401225256e-05
-2.33772894165393e-05
-2.18518402156881e-05
-3.12088147828154e-05
-1.87096880196295e-05
-8.61820253234132e-06
-2.60473355264969e-05
-1.95401682746092e-05
-2.81951511217694e-05
-2.30446059944215e-05
-5.49055802294045e-06
-1.2195117490801e-05
-3.34468447102761e-05
-1.94742337503681e-05
-1.62376736225502e-05
-1.31155854884682e-05
-9.74413632693365e-07
-2.29861695511315e-05
-2.56517654230243e-05
-2.54750580778711e-05
-9.68467296693448e-06
-3.32226250684527e-05
-1.59871738654838e-05
-1.33662145671357e-05
2.15055621281619e-07
-2.9696356136057e-05
-1.53171009979378e-05
1.57701661216192e-06
-1.21905814988816e-05
-3.66655308339354e-05
-9.44592089993138e-06
-2.49811437384939e-05
-1.88941716038254e-05
-1.607641010537e-05
-1.85976443016689e-05
-1.01248224259355e-05
-6.54806685101696e-06
-2.80173390187592e-05
8.03594458273384e-07
4.85513882712199e-06
-2.46641218837362e-05
-3.05692433933402e-05
-1.30344673442357e-05
-1.68050326517308e-05
-3.24089393741569e-05
-2.14954712836497e-05
-1.03430833932935e-05
-1.80784291113063e-05
-2.0580549549675e-05
-1.53972553914735e-05
-3.0021649833304e-05
-2.98870771745841e-05
1.00822748110671e-08
-9.46717663751859e-06
-2.13479999412171e-05
-2.72727946178091e-05
-2.0463243676857e-05
-1.7257291023972e-05
-8.88560419708626e-06
-1.098597679449e-05
-2.21215203661568e-05
-2.33981412167084e-05
-1.44023974979188e-05
-1.02365268307485e-05
-3.48220773869642e-05
-1.51597347529795e-05
-1.24211278217969e-05
-1.89675533327722e-05
-1.93781770892154e-05
-1.3588148526319e-05
-1.90188144286038e-05
-2.37750602079848e-05
-2.00513740519648e-05
5.30002789116758e-06
-4.56748599635443e-05
-9.86344786075054e-06
-3.11448668876088e-05
-2.05794615511126e-05
-2.17825927119128e-05
-3.35379964809017e-05
1.74568858932495e-06
-1.06107796658779e-05
2.65435083018664e-06
9.72186833556818e-07
-1.95289025105678e-05
1.52027844794012e-05
-1.98187614044479e-05
1.34748788192337e-06
-2.81280857326223e-05
-3.18398089741361e-05
1.45788102406807e-05
-1.62575238974731e-05
-9.4041461712867e-06
-2.63331437013379e-05
-2.22179352296716e-05
-3.01455233608665e-06
-1.85000436396616e-05
-2.45381825932744e-05
-9.88383483897937e-06
-2.88044448708648e-05
-6.12301910871998e-06
2.62027357178686e-06
-4.99772719578189e-06
-7.53602900138667e-06
-2.1140106711205e-05
-8.08663809795995e-07
-5.37392883435304e-06
-1.30620443624939e-05
-2.36207462985232e-05
-2.60188618678175e-05
-1.96096081167326e-05
-2.14275244988647e-05
-2.00570925262415e-05
-2.24654747185291e-05
-1.64704017897195e-05
-4.42031432354719e-05
-1.73802519595185e-05
-9.12874761652189e-06
-1.82494488294723e-05
-2.86653421362835e-06
5.22776963154472e-06
-2.0334459908835e-05
-1.43268592874062e-05
-2.1183400931816e-05
-2.03014964179766e-05
-1.49803931967401e-05
3.59776264778806e-06
-3.01066249298261e-05
-1.20955916579347e-05
-2.79297666970738e-06
-1.70704969206979e-05
-1.01106184643294e-05
-1.88630086240822e-05
-2.70011386654629e-05
-2.14341677916799e-05
-2.99050658616216e-05
-2.14846622073112e-05
-1.83859659169271e-05
-1.53785448015234e-05
-1.58266024582437e-05
-2.25793953625846e-05
-1.47013108726388e-05
-1.8912684066652e-05
-2.22275266555135e-05
1.63524393655358e-06
-2.94467031064206e-05
-3.05329991029723e-05
-2.44576968596901e-05
-1.47948941841847e-05
-2.1284031981672e-05
-1.09874732463892e-05
-1.40111706218812e-05
6.13844682955206e-06
2.08775052469717e-06
-2.99931254275354e-06
-2.94046131084705e-05
-1.78223937541928e-05
-2.52583653674328e-05
-2.09700166768639e-05
-2.57662273016761e-06
-1.69284469974066e-05
-9.10885359697017e-06
-2.04239797807433e-05
-1.41759429587323e-05
-2.61644178932402e-06
-1.61357985662384e-05
-1.80925645880472e-05
-1.92921427969212e-05
-2.47487988880336e-05
-3.19521779180849e-06
-9.97992224340198e-06
-8.25369439647095e-06
-3.36573729712322e-06
-2.14073705934214e-05
-3.10903651677273e-05
-5.47042766151355e-06
-2.18119414330939e-05
-1.13675330325609e-05
-3.2594452127633e-05
-1.03775444132298e-05
-1.57714741006431e-05
-3.05914186037055e-05
-2.2834676615353e-05
-1.4752431413615e-05
-3.57140793354726e-05
-3.10297201265039e-05
-3.72003994796687e-06
-1.24544824403772e-05
-2.712864937039e-05
-1.8355728275901e-05
-9.42338440644144e-06
3.75347270651234e-06
-1.69986991634612e-05
-9.42660832329739e-06
8.95601946932987e-07
-1.14415973905252e-05
-5.45712358068874e-06
1.97566217438479e-06
-2.98990276016821e-05
-2.19230730634139e-05
-2.2044998690844e-05
-3.02187365458162e-05
-1.61426790872816e-05
-8.79213458074126e-06
-2.55776868525816e-05
-2.29621668265107e-05
-2.16178723539609e-05
-2.17084308499772e-06
-8.03276909871394e-06
-1.66045902983562e-05
-1.8813787564415e-05
-9.27582047949102e-06
-2.30114410970935e-05
-2.02483054777112e-05
-1.47787389226425e-05
-1.89756895659989e-05
-1.33852166019551e-05
-3.14112520561047e-05
-2.21222280693318e-05
-1.08550501921173e-05
-4.83125450552262e-06
1.8616080717139e-05
-1.4141773659333e-05
-3.39630933590115e-05
-1.7136411341551e-05
-1.622120082877e-05
-1.40224739870459e-05
-2.72735228446981e-05
-1.00331854717473e-05
1.19750331803722e-05
-1.01794471919168e-05
-2.10735327802343e-05
-1.97346893081684e-05
-3.11180119837924e-05
-1.86624435326959e-05
-1.35073322375924e-05
-5.88398615643539e-06
-2.42999438824125e-05
-1.72829600050572e-05
-8.72496846103355e-06
-4.4637130065678e-06
-2.05969691488529e-05
-2.49964115772273e-05
-6.45034547100413e-06
-2.68045202018953e-05
-3.48400836765401e-05
-1.01784176651263e-05
-2.96681177991052e-05
-1.67646904374268e-05
-2.1428321999713e-05
-2.20262654718756e-05
-2.21894699081148e-06
-1.89841436094511e-05
-2.99802758560949e-05
-1.19259304094699e-05
-8.29238167626339e-06
-2.91023624678658e-05
-9.67610566175839e-06
-1.93869062698272e-05
-1.62715168076303e-05
-2.42428168504878e-05
-4.83088329035623e-06
-1.19245104276427e-05
-5.43763731329423e-06
-3.03300771523848e-05
-2.51448808309116e-05
-2.53245551145424e-05
-1.87952039600539e-05
-1.48602015490732e-05
-1.9762891263329e-06
-9.14771574032013e-06
-1.88432187591825e-05
-4.94561593406169e-06
-1.23204373046543e-05
-3.7829862105175e-05
-1.97766420227359e-05
-1.52004036310525e-05
-1.26739178642472e-05
-1.64618791918863e-05
-8.22544474514591e-06
-2.67963019552531e-05
-9.8702769539603e-06
-2.7073831814704e-05
-1.6512241054327e-05
-7.2029675628494e-06
-8.67502412382443e-06
-1.70175551045525e-05
-2.18274107776794e-05
-1.83067518394944e-05
-2.0062121263908e-05
-1.20626338663675e-05
-4.50470766651133e-06
-1.88440173261746e-05
-1.29524301492556e-05
-5.41725199203481e-06
-1.58424249964205e-05
-2.21071202104178e-05
-4.71124177296155e-06
-1.59041634450808e-05
-1.983564834172e-05
-2.81723276354232e-05
-1.72253026143303e-05
-3.06240191568708e-05
-1.19515439203029e-05
-2.11919157167722e-05
-7.43406059260456e-06
-3.31829982677525e-05
-2.63641330562187e-06
-1.44055707873177e-05
-2.21839937565552e-05
-1.53676734244793e-05
-3.53303102157105e-05
-1.5282561085557e-05
-9.41844503345621e-06
-2.71929144709686e-05
-3.37267023024404e-05
-1.93590375368249e-05
-1.84816123395142e-05
-1.90555020687224e-05
-1.99894355730281e-05
-1.06316828568474e-05
-1.50930709256918e-06
-1.61044438623897e-05
-5.12571929400596e-06
-1.21541500457127e-05
-1.94078879438854e-05
-1.76922688722713e-05
-2.36992099195381e-05
-1.33303625521698e-05
-1.15508651851416e-05
2.0053347394038e-06
-3.27993398780205e-05
-2.93891044199681e-05
-2.38390269516237e-05
-2.31947927431928e-05
-2.83961615075437e-05
-4.44608437708892e-06
-7.96011976573496e-06
4.02683676195914e-06
-1.09692030671018e-05
-2.06574532343195e-05
-1.82729535963356e-05
-1.98326630982066e-05
-1.40995468525575e-05
-1.38528263497317e-05
-1.0428932652677e-05
-2.07289006070918e-05
-1.48408510734639e-05
4.33342669041103e-06
-2.58004528434118e-05
-2.73690111049053e-05
-1.56489238037372e-05
-2.36116098913654e-05
-3.5382796881582e-05
-6.5993640372836e-06
-1.22435498420934e-05
-2.16871593789179e-05
5.61337402165174e-06
-1.05270561959695e-05
-5.67605242588414e-06
-1.65103408181409e-05
-1.63034842572223e-05
-6.68887477281377e-07
-1.14372378757479e-05
-1.98184922682391e-05
-1.77145705213649e-05
-9.78108977642135e-06
-6.77887203232143e-06
-3.10995321537002e-05
-5.41138310124078e-06
4.37877424556747e-06
-3.63239192040201e-06
-2.79651712778881e-05
-1.21771732218537e-05
-1.46867427579093e-05
-1.34115957302399e-06
-2.52262395055873e-05
-1.26719952782233e-05
-3.47290578528112e-05
-1.15999399511204e-05
-2.78856284408764e-05
-2.05176579454714e-05
-2.41620780067656e-06
-2.61044164880399e-05
-1.28230319421357e-05
-5.25221597511306e-06
-1.75838353422322e-05
-1.29431981137756e-05
-7.79767883980676e-06
-1.34808717053563e-05
-9.76836285188248e-06
-2.33425264864612e-05
-1.87924755690791e-05
-1.70585619073868e-05
-9.53193168344899e-06
-2.87258925022739e-05
-1.69793986587593e-05
-1.386720018872e-05
-2.26721431807188e-06
-3.64478042246227e-06
-3.02352454589239e-05
-1.85593469787857e-05
-8.22646473242474e-06
7.5899235260102e-06
-1.64015914967506e-05
-2.96564966251863e-05
-2.86437587595916e-05
-1.30402972307489e-05
-3.09532141404408e-05
-1.03666007705147e-05
-2.53362459301291e-05
-1.4196572875908e-05
4.9672059273955e-07
-1.6100819225305e-05
-1.20391827981514e-05
-2.00242887169179e-05
-3.80954797731178e-06
-3.53062199588714e-06
-1.79507484634645e-05
-8.16126650070522e-06
-5.7058766384821e-06
7.91134898581386e-07
-1.79638084612711e-05
-3.20648809590547e-05
-1.46794593157881e-05
-2.34950118040412e-05
-2.16734419668452e-05
-3.07819459659015e-05
-1.5255658429904e-06
-1.92670683160082e-05
-7.7366735356597e-06
-9.05130782997583e-07
-1.82060665722264e-05
-2.75039078634518e-06
-1.32152537910852e-05
-1.93828726188743e-05
-1.55160127342598e-05
-9.60115983062058e-06
-9.28434351145982e-06
-5.916395922687e-06
-2.57428555930121e-05
-2.70050097628185e-05
-2.21051205930423e-05
-1.50308717450716e-05
3.7572223949134e-06
-1.95255157393625e-05
-1.94302090283348e-05
-1.54747144943069e-05
-2.24498982566242e-05
-4.145576116851e-06
2.66579588341559e-06
-2.09683384350838e-05
-1.03352965224562e-05
-1.87193269881941e-05
-2.70243543789512e-05
-8.71833572365649e-06
-6.12925625989908e-06
-1.14162204265003e-05
-1.18750094390133e-05
-1.68898894233515e-05
-2.65775071179015e-05
-2.4603000802747e-05
-3.19598177004503e-06
-1.38632356179429e-06
-1.84651911620055e-05
-1.42525746897183e-05
-1.5244137823838e-05
-2.62616779680936e-05
-2.37523896224321e-05
-1.35196254551003e-06
-1.29271813618039e-05
-1.35515125251172e-05
-9.80497596350271e-06
-1.51500454564058e-05
6.25434331058267e-06
-1.51559274442484e-05
-7.76765162596432e-06
-2.71643624215178e-06
-2.36799030007883e-05
-1.83353779674868e-05
-5.05188748319668e-06
-9.80411534041786e-06
-1.13591466027816e-05
-2.176151002603e-06
-1.81037570634193e-06
-1.27084329347294e-05
-1.77663558173507e-05
-2.29926368382553e-05
2.65306509640261e-06
-5.54012391141579e-06
-1.18870214468098e-05
-1.94136330848733e-05
-2.47235109707754e-05
-5.03886461826621e-06
-7.72301243367327e-06
-2.28528568446486e-05
-2.4389455216084e-05
-9.09942389669074e-06
-1.46782164983148e-05
-2.43658488882195e-05
-2.5157559299829e-05
-2.12660625602417e-05
-2.11731004316653e-05
-2.49753222402818e-05
-1.95261163206186e-05
-1.10691336737425e-05
4.96600166388677e-06
-2.90629511582904e-05
-4.6323762242144e-05
-4.04923130791299e-05
-2.26227395014389e-05
-3.24632078409044e-05
-1.06741173334655e-05
-1.00336821461457e-05
-3.49791792272226e-06
-2.34636469678596e-05
-6.93858957023378e-06
-2.26455204960207e-05
-2.88069750508129e-05
-1.10404153544163e-05
-1.85896244865018e-05
1.61911231964979e-06
-1.76571874835792e-05
-1.06219045414225e-05
-1.57875004591264e-05
-1.5818888589025e-05
-1.89667150020278e-05
-5.3561903020903e-06
-2.09633909696605e-05
-1.89360354296115e-05
-1.08539136569761e-05
-3.17615897523277e-05
-2.83228051259353e-05
-2.98355705317898e-05
2.63516472804829e-06
-5.596826543975e-06
-1.19472606542544e-05
-3.85020573501255e-05
-2.49467866420413e-05
-2.05445638607148e-05
-1.31310658023604e-05
-7.39338153064487e-07
-1.89205315499444e-05
-6.64199490497325e-06
-2.04423881786891e-05
-1.51168761227239e-05
-2.02470329749772e-05
-1.21852940188921e-05
-6.70056624502451e-06
-1.50339997388263e-05
-1.38593023160233e-05
-2.14235471654095e-05
-7.466972694635e-06
3.33898697205444e-06
-9.62007017952483e-06
-2.95184285514971e-05
-1.14438846557356e-05
-3.88815765541755e-06
-2.87675209361254e-05
-1.05427302651774e-05
-1.66615340641252e-05
-1.76328996669681e-05
1.05028229389104e-05
-1.30917821119528e-05
-2.26736994000926e-05
-2.38518388234909e-05
-1.28394205226943e-05
-1.79702735622195e-05
-2.70963044825199e-05
-2.0736035659731e-05
7.96669264659609e-06
-9.5740629680909e-06
-2.4310059670579e-05
-1.45825335271933e-05
-1.88533456743006e-05
-5.96203782570858e-06
-1.33361313527526e-05
-2.72432277752447e-06
3.6734972260759e-06
-1.88978262321771e-05
-6.82072771273024e-06
-5.31326706479209e-06
-2.24403722837956e-05
-1.85592526543418e-05
-2.13955455251291e-05
-2.24431163252093e-05
-2.65491534643033e-05
-1.22177220636643e-05
-2.40539432563344e-05
-1.19043897394527e-05
-4.46569347348543e-06
-1.51527401497378e-05
-4.89763689322424e-06
-5.38215683997344e-06
-1.35385356262298e-05
-1.89081366788336e-05
-1.03388144407003e-05
-2.14568591953912e-05
-3.28489102239971e-05
-2.80968599013398e-05
-2.15622126383815e-05
-1.00169328733584e-05
-2.64936427163668e-05
-3.39012029063913e-05
-2.62052701196649e-05
-1.48824421116743e-05
-2.07131252696231e-05
-2.92024145378391e-05
-1.99252420019025e-05
-1.27085862341533e-05
-1.05191525022391e-05
-1.17931256784072e-05
-1.58975216471801e-05
-8.5343502100439e-06
-4.50596824368386e-06
-2.69009167658732e-05
-3.00688613748772e-05
-1.67471743767117e-05
-3.13672169048154e-07
-1.65827172058837e-05
-9.58634336641496e-06
-4.62287143033555e-06
-3.52016736834951e-05
4.70275564901225e-06
-3.02151845153397e-05
-1.9658108956343e-05
-1.71683549896834e-05
-7.53174694445286e-06
1.1347739199525e-05
-9.18225624993257e-06
-1.34995415366109e-05
-2.28853472688116e-05
-6.04041125681052e-06
-5.05224600422161e-06
-1.55352702131415e-05
-1.64587577574345e-05
-6.98150211631196e-06
-1.33695356731372e-05
-6.06869756974598e-06
-2.96371698361399e-05
-6.58277898275765e-06
-1.85109538182466e-05
-1.81523921071249e-05
-2.08461707579502e-05
-1.04126654401477e-05
3.05338708499118e-06
-2.15883549869043e-05
-2.79985187216233e-05
-1.52022116921262e-05
-7.72830443528267e-06
-2.0949950612662e-05
-4.22985564980666e-06
-3.73724513204581e-05
-1.34379669655018e-05
-2.20862768869953e-05
-2.19839972575935e-05
-9.59079705089255e-06
-9.84370516153573e-06
-7.65072252036301e-06
-2.462579103597e-05
-1.26645478099397e-05
-1.16182316928457e-05
-2.31966523536272e-05
1.43219120828891e-05
-2.40247301804773e-05
-5.64467096106376e-06
-2.42142026178966e-05
-6.10210344597385e-06
-1.95954516703738e-05
-1.06947252523244e-05
-1.41583287632797e-05
-1.63576515028212e-05
-7.32977273185996e-06
-1.19997148031366e-05
-2.88681061794184e-06
-2.58963731323093e-05
3.80781186733167e-06
-5.90296727917448e-06
-7.10010831318616e-06
-1.67480921621165e-05
-4.37054352911097e-05
-1.29513520012659e-05
-2.45776969544713e-05
-2.5885910206181e-05
-1.48370220194432e-05
-2.19479242674375e-05
-1.90286958899963e-05
-2.30216394837347e-05
-1.14638367035203e-05
1.06084902999087e-06
-2.17944247799804e-05
-1.87494234874474e-05
-1.98545340601752e-05
-2.0093282301713e-05
-2.48923966867229e-05
-1.84138419256303e-05
-3.95437067476297e-06
-1.12913571972466e-05
-1.68238775436558e-05
-3.57734193990112e-05
-1.32573717253423e-05
-2.27515827581374e-05
-1.0584873684279e-05
-2.03902495637732e-05
-2.05534372348241e-05
-4.19354554237142e-05
-1.33313699138732e-05
-2.19396001415248e-05
-3.89262657710407e-06
-1.14031584081756e-05
-1.80551124095981e-05
-2.29743247312497e-05
-2.53815735044381e-05
-1.25179515136889e-05
-1.65912654165805e-05
-2.44902425050609e-05
-3.06791139695127e-05
-2.91541777286937e-05
-1.13303980317967e-05
-1.43608159165243e-05
-1.89284755843795e-06
-2.32076312421316e-05
-1.70325191889006e-05
8.58112976403251e-06
-1.28939910404387e-05
-1.32652466521954e-05
-2.09271918828464e-05
-2.16519876809766e-05
-1.46908578034507e-05
-1.62842702801855e-05
-2.96266623593086e-05
-2.37319936958691e-05
-7.54316121979245e-06
-1.8728347053999e-05
-2.42803434337832e-05
-3.7671564204226e-06
-1.37627842515071e-05
-1.76325708284353e-05
-1.6279751891137e-05
-8.65924017955984e-06
-4.97371078340194e-06
-1.95667118854239e-05
-2.85027090361558e-05
-3.92702591285293e-05
-4.54291227748667e-06
-1.28463639136643e-05
-9.20510666275599e-06
-5.57957962984296e-07
-1.32985858754175e-05
-1.13556593097764e-05
-8.495996561914e-06
-1.98274241866979e-05
-1.26587797479529e-05
-1.37641153291702e-05
-1.6765110763948e-05
-1.47995615984601e-05
-1.70850358370357e-05
-1.65592591613081e-05
-2.92568736569819e-05
-3.38131130500691e-05
-1.98507880325089e-05
-4.85307206252026e-06
-1.07490624914739e-05
-2.18172033617462e-05
-2.63785564410505e-05
-1.02322785443787e-05
-1.75480341815141e-05
-9.46878939887591e-06
-2.72157360374437e-05
-2.03782975199301e-05
-4.63080863174263e-06
-2.14603687552385e-05
-2.17400548415801e-05
-1.59338726560531e-05
-2.58089091367956e-05
-1.71686544053056e-05
-1.52647648440042e-05
-2.09642153240006e-05
-2.06580668546634e-05
-2.04125023029311e-05
-2.93664689676628e-05
-6.90599200065818e-06
-2.08440483397014e-05
-1.67207718538543e-05
-2.56150166093837e-05
-1.15775060475237e-05
-2.09079690125185e-05
-2.79951784329756e-05
-9.47535314178724e-06
8.25287992349293e-06
-1.55453372409876e-05
-1.63767669847139e-05
-2.05496974372177e-05
-7.69633052628794e-06
-2.77374513633885e-05
-2.06800702946355e-05
-1.40578078044218e-05
-9.79750962779946e-06
-1.36520111417948e-05
-2.04327511621198e-05
-7.64077612414403e-06
-7.73374631938462e-06
-2.31909804825644e-05
-4.89920733158334e-06
-1.30691785794259e-05
-6.2500328965651e-06
-2.32189312399292e-05
-1.75658331580557e-05
-1.47528403200627e-05
-2.04949226301277e-05
-2.00736917652792e-05
-2.86228860315902e-05
-1.19346603134033e-05
-1.48889054722704e-05
-1.61445828935394e-05
-2.68208586551955e-05
-2.34234642469897e-05
-2.91395278753519e-05
-2.78092436904485e-05
-4.9425578369584e-06
-1.57150938108288e-05
-2.48972393912873e-06
-1.00464141333915e-05
-1.88998913074933e-05
-9.38896186211536e-06
-4.8303814321953e-06
-1.75589958917699e-05
-2.96949104962791e-05
-1.03664879735761e-05
2.73386071432908e-06
-1.48449027031416e-05
-2.33307080081895e-05
-2.83079030595714e-05
-2.70648106848849e-05
-1.44702893511136e-05
2.0744119888951e-07
-2.56820841901807e-05
-2.25615121987768e-05
-2.14717066690523e-05
-1.7885218886734e-05
-8.99413185814583e-06
7.74080260051514e-07
-3.14375157945272e-05
-2.03627789762945e-05
-1.39753228953158e-05
-2.69275555885633e-05
-1.0867754146854e-05
-2.65495870343716e-05
-8.71296862996133e-06
-1.68814922232909e-05
-1.5363217648394e-05
-3.28547899571185e-06
-1.13060081631996e-05
-2.50035939766477e-05
-1.69519034055856e-05
-1.53863862028516e-05
-2.33710548040236e-05
-1.22502907449332e-05
-1.02876263922239e-05
-2.88265134802032e-05
-6.18775251087997e-06
-1.18485890764191e-05
-9.90002200847146e-06
-1.40826389012274e-05
-6.09688754269147e-06
-1.79192286476671e-05
-6.60298409191741e-06
-1.92722787099506e-05
-2.50137986761167e-05
-1.50142270751674e-05
-1.98808337575086e-05
-3.05184034577054e-05
-1.3267349675801e-05
-1.47997983786165e-05
-1.21810407446294e-05
-1.78612091623627e-05
-2.77050049927079e-05
5.60281479509257e-06
-5.4612553265696e-07
2.91000809249226e-06
-1.10600212013189e-05
-1.59793764490344e-05
-2.2087140291448e-05
-1.30833209855875e-05
-1.86363941920085e-05
-1.36731487484129e-05
-1.08548615163537e-05
-5.85089981738507e-06
-9.43200000009477e-06
-1.5584805262771e-05
-1.52911454312398e-05
-2.22862823530633e-05
-2.12479520672805e-05
-1.76959979076932e-05
-2.6493190633269e-06
-2.36750237999291e-05
-2.01089553400473e-05
-1.675983152811e-05
-2.53139421715353e-05
-2.20571957945182e-05
-2.46093811896742e-05
-1.23951381168302e-05
-2.0171669917922e-05
-2.9789629919485e-05
-6.33932595189085e-07
-4.07824897271851e-06
-6.35942320427207e-06
-1.39272139682207e-06
-1.23482166035985e-05
-1.46305988770663e-05
-1.24160433632556e-05
-2.11745203204134e-05
-6.89322355365059e-06
-2.80496756229041e-05
-2.20733809727162e-05
-7.54993535119759e-06
-2.96206617844486e-05
-2.50612341048739e-05
-1.9857969732484e-05
-1.10671417779491e-05
-2.3668039247179e-05
-1.51498137851771e-05
-1.48853152022424e-05
-3.58123851643431e-05
-1.65951360658837e-05
-1.56241805672568e-06
-3.28061365109206e-07
-2.26894600872475e-05
-1.53436765035921e-05
-7.53057171379439e-06
-3.24179012201177e-05
-1.26935450976573e-05
-1.50100222554366e-05
-1.63969517794954e-05
6.38292707340767e-08
-8.04242410036041e-06
-1.81641754810292e-05
-2.67591159482948e-05
-2.46963170844101e-05
-3.25072855182867e-05
-2.09898382763209e-05
-3.13444618060075e-05
-1.96749151026441e-05
-3.75606724661597e-05
-1.47520322467988e-05
-1.20374966226433e-05
-2.87234172519394e-05
-2.62173022009332e-05
-8.98893993437917e-06
-3.66002596755989e-05
-9.28432142426279e-06
-1.70072491784685e-06
-2.02367941432017e-05
-1.08813575248279e-05
1.00143295448201e-06
-1.88111173115291e-05
-2.5979240427988e-05
-6.9107038615191e-06
-2.6611863013729e-05
-1.09699781751727e-05
-2.93397820741164e-05
-1.36151925629764e-05
1.37879069969809e-05
-1.29246524318428e-05
-1.19486273510288e-05
-2.11818713621953e-05
-1.7729457581443e-05
-1.83793642956441e-05
-1.52785142388361e-05
-9.65744379586034e-06
-6.05460325418947e-06
-8.98078063643599e-06
-2.49626543638341e-05
-1.39891968874825e-05
-1.68991507933733e-05
4.60157237304577e-06
-1.32595752184887e-05
-3.42593411329962e-05
-2.96510205670894e-05
-3.21723675329195e-05
-1.28582358026281e-05
-3.30828235017965e-05
-2.85347215109797e-05
-2.69780106927899e-05
-2.4280430611357e-05
-2.866413739446e-06
-1.61713863455093e-05
-2.33609951038603e-05
-2.15683355728239e-05
-3.24853115734228e-05
-8.34338666252005e-06
-3.77273093445432e-06
-5.27115307360015e-06
-1.62904363337444e-05
-1.45867969136759e-05
-1.87175458605117e-05
-1.55726168569905e-05
-1.93485981861611e-05
-1.679601111778e-05
-2.32262351797972e-05
-1.16703081056668e-05
-2.5912602500977e-05
-2.14727035843259e-05
-2.61360951290444e-05
-1.74795423899558e-05
-3.18461188805164e-05
-2.74958538911855e-06
-1.52155799562887e-05
-3.53266936780067e-05
-7.16061653775584e-06
-2.3661394983581e-05
-1.25823070631633e-05
-6.97294018408848e-06
-2.44307709296591e-05
-2.48173282281471e-05
-1.93505367006397e-06
-1.30282348599119e-05
-2.1810475628959e-05
-1.4134383017229e-05
-1.52792436019968e-05
-5.37729533803383e-06
-2.82274177394701e-05
-2.92485604878126e-06
-1.97627397113392e-05
-4.16424582861922e-06
-4.68861857157004e-06
-1.17894692068929e-05
-1.37519155082983e-05
-3.05829542222487e-05
-2.53138564973716e-05
-6.62865409404481e-06
3.03485125489382e-06
-2.07219225566538e-05
-2.69657427913249e-05
9.29028665934146e-06
-6.66233392032159e-06
-2.23592076382985e-08
-3.04018988151359e-05
-1.34658370404703e-05
-2.01244608917134e-05
-3.12771618643679e-05
-2.51330139154889e-05
-1.375822948779e-05
-1.06260320207536e-05
-1.97717245610648e-05
-2.85460916973264e-05
-1.00066078130663e-05
-9.16397226510827e-06
-2.50083147865828e-05
-1.98073560264115e-05
-1.66362610744057e-05
-1.31956456769892e-05
-2.21840037538956e-06
-2.69349585508193e-05
-1.46575929245961e-05
-6.43546752931996e-06
-8.44030044628998e-06
-1.69459096788914e-05
-1.30771638366055e-05
-8.71408339803958e-06
-2.06855223488316e-05
-6.09608203383834e-06
-2.78463552443311e-05
5.51442697051598e-06
-2.20229749343776e-05
-2.523931143751e-05
-1.35687218395877e-05
-1.53991336254578e-05
-2.32317991338209e-05
-1.60443694830338e-05
-2.56690843458336e-05
-2.44936375881528e-05
-3.01643509002482e-05
-1.92248967566863e-05
-3.51924307778516e-06
-1.12628925335125e-05
-1.59060424026321e-05
2.26340175185898e-06
-2.33307584363136e-05
-1.43549775021928e-05
-1.9818530942666e-05
-1.26676193066798e-05
-1.6167140993695e-05
-1.64680696523466e-05
-2.90897972897182e-05
-5.7302395432231e-07
-7.8336211069359e-06
-2.31051528549904e-05
-1.62354984931701e-05
-2.29032819165633e-05
-7.04950596178229e-06
-1.82283422753592e-05
-1.30504615277799e-05
-1.49082477430816e-05
-3.74986219923157e-05
-1.03665120415941e-05
-1.78297909844207e-05
-2.97998745957353e-05
-2.01756061926051e-05
-2.31125858231639e-05
-1.51808536480429e-05
-9.32567378129885e-06
-1.15801918523966e-05
-2.12669342734665e-05
-2.21077099750787e-05
-2.59861731086738e-05
-2.41376528644808e-05
-1.89204443457758e-05
-1.52957179669488e-05
-2.65873759090268e-05
-1.93948302575536e-05
-2.86680530890687e-05
-2.88251339410322e-05
-1.04639086811925e-05
3.1489994530397e-06
-1.6819434594441e-05
-1.68812732772814e-05
-1.52220403999307e-06
-2.32661170015104e-05
-2.11289027861939e-05
-1.87158723161276e-05
-9.54397249994989e-06
-2.53889241880228e-05
-1.92889371179512e-05
-1.86320048619521e-06
-2.45176366312998e-05
-2.33828517775555e-05
1.25416770720724e-06
-1.95592911140642e-05
-2.85500234661328e-05
-2.39146946329805e-05
-1.57994990722227e-05
-2.94980500352357e-05
-1.89456534810799e-05
-1.45268647735942e-05
-2.17931111539945e-05
-1.05258404697486e-05
-2.54864801640032e-05
-4.20953028883855e-05
-1.45597681992942e-06
-9.69962854301949e-06
-2.33927449772923e-05
-4.11825545047178e-05
7.71139592039874e-06
-2.21551234072735e-05
-1.72161675232981e-05
-1.17788744539037e-06
-1.76217399950256e-05
-1.69007880022761e-05
-1.49426497185184e-05
-1.53115387789215e-05
-1.47110552808332e-05
-7.37586924335624e-06
-2.48530085484897e-05
-1.94587764077383e-05
-1.86722412664254e-05
-5.83885402736e-06
-8.08537877655881e-06
-6.09449517345137e-06
-9.08194679478625e-06
-1.32180827035752e-05
-1.40883120110603e-05
-2.27635110068011e-06
-8.56530653779264e-06
-1.71424498611929e-05
-2.72905845024693e-05
-1.97551877676003e-05
-1.80803627289629e-05
-3.00938842205081e-05
-6.59215198270972e-06
-2.95594207980268e-05
-1.76146321582118e-05
-1.19541761060923e-05
-1.66169873679162e-05
-1.7963622122957e-05
-2.64072223124716e-05
-2.08626914075343e-05
-1.88789128612267e-05
-2.18280480788275e-05
-2.98488102537483e-05
-2.12494662989451e-05
-1.82864991562385e-05
-3.27371359775211e-05
-1.95026916622155e-05
-3.03260002553358e-05
-1.1366495333842e-05
-8.16781233499079e-06
-1.1629906537801e-05
-1.91901791013207e-05
-3.39607738852327e-06
-3.96497824851757e-06
-1.84414110092034e-05
-1.84533635399488e-05
-1.86533975608811e-05
-1.04954302009657e-05
2.39258174248719e-06
-1.94245941891771e-05
-1.2351667054789e-05
-2.55646599347196e-05
-1.13118857192423e-05
-9.50701386817779e-06
-1.28927687376821e-05
-1.54248380522347e-05
-1.29867794690564e-05
8.24848923399843e-06
-2.25392531950632e-05
-4.21581735055963e-05
-2.8565665735162e-05
-3.08623602972195e-05
3.04905926497697e-06
-1.21111710272108e-05
-1.43284603069472e-05
6.37734754667775e-06
-2.65250850590746e-06
-9.35559082490847e-06
-1.11799090455807e-05
-3.38904131842942e-05
-1.77601463401457e-05
-1.70398789308066e-05
-2.63870106535025e-05
-2.42456482861874e-05
-8.69412889826898e-06
-2.04578544811653e-05
-1.92765219743893e-05
1.7967872628817e-06
-1.33465757096599e-05
-8.01457019240987e-06
1.70370412267487e-06
-2.52704496633454e-05
-1.53050238391704e-05
-2.14639029612709e-05
-9.42950572695682e-06
-2.02526749044046e-06
-1.52624726220481e-05
-1.83833174977698e-05
-3.29619644191637e-05
-1.78434272013148e-05
-1.01934114912702e-05
-1.93325321551258e-05
-1.32561333299995e-06
-5.91473044597598e-06
-2.42923705167995e-05
-1.6904627782355e-05
-1.51857040276558e-05
-2.27467324292325e-05
-3.6743462440106e-05
-2.95653287469559e-05
-1.41951382736594e-05
-2.10168879119218e-05
-2.222114200547e-05
-2.48668464926834e-05
-2.47683415804362e-05
-1.35562535586415e-05
-2.84254690875142e-05
-1.92195406470015e-05
-2.81469027289674e-05
-2.17964134032245e-05
-9.32350377464173e-06
-1.8072000280609e-05
-2.49285876319392e-05
2.21602069811673e-06
-2.90007560621158e-05
-1.94658125731711e-05
-1.99666987467804e-05
1.19071280267112e-06
-4.02016009496579e-05
-3.78740954757913e-07
-1.16824664869628e-05
-2.45287158567747e-05
-2.11312024132068e-05
-7.34872538612251e-06
-3.63294627139946e-05
-4.0863567367116e-05
-8.71073334220948e-06
-3.04551949796461e-05
-1.4052474913253e-05
-3.77610849441567e-06
-2.10084572025453e-05
-2.33121199285976e-05
-2.23722641527405e-05
-1.31007208343884e-05
-2.8521945387722e-05
-1.37503844994334e-05
-8.51413045670648e-06
1.1764730515903e-05
-1.18450021639835e-05
-2.51887394914763e-05
-1.5763780282141e-05
1.29352773561421e-06
-1.35479913461162e-06
-1.2266194264479e-05
2.06254033035957e-06
-2.46835684532433e-05
-1.2844700228393e-05
-3.83567794016979e-05
-1.8713806399529e-05
-6.79747522679999e-06
-2.1183237289747e-05
-1.57167826844644e-05
-1.80306636686046e-05
-1.58629195714014e-05
-2.50133525103218e-06
-2.28367082655532e-05
-1.51866711080028e-05
-2.41702706715748e-05
-3.67005111068216e-05
-2.71266731392797e-05
-2.17757879224418e-05
-1.83400319187292e-05
7.43274197714057e-06
-2.70460534464785e-05
-3.54584293251893e-05
-2.18207075706973e-05
-1.66405770347913e-05
-2.38278537834178e-05
-2.91578514143661e-05
-2.71537848091628e-05
-8.94924946696766e-06
-2.43434196860511e-06
-1.23680691456894e-05
-2.09504845418878e-05
-7.47663095283372e-06
-1.904597690994e-05
-7.88072349917303e-06
-1.72102564049274e-05
-1.34435291611105e-05
-2.71917431110867e-05
-1.7000352483727e-05
6.66318767169292e-06
-2.23078250263452e-05
-2.4397372826287e-05
-1.7951267340269e-05
-2.75414649903975e-05
-1.22561870610454e-05
7.95740840831578e-06
-1.79101255479765e-05
-2.1284881237711e-05
-2.03244115677503e-05
-2.27359521520519e-05
-3.61086940840877e-06
-1.61093230237163e-05
-2.12243988133722e-05
-1.72980652653238e-05
-3.12968501825683e-05
-6.2809590169521e-06
-1.66310583453414e-05
-7.84819472562995e-06
-1.76015902508481e-05
-3.51794713559395e-05
-3.32318366776186e-05
-3.66213821516544e-05
-4.82754441810498e-06
-1.90103051116255e-05
-2.15334914973458e-05
-2.15603982041191e-05
-2.58472178752608e-05
-2.45335351974171e-05
-4.23559282811394e-05
-2.49530718291368e-05
-1.51246457124853e-05
-3.35830677747877e-05
-9.20559520449376e-06
-1.38280968741376e-05
-2.91119026068945e-06
-1.35429255366883e-05
-9.67337840318335e-06
-1.14174350065055e-05
-3.00719395786608e-05
-2.14380730162717e-05
-1.45900933283591e-05
-1.07922030321919e-05
-1.16555358429561e-06
-1.10528704459597e-05
-1.75326957127689e-05
-1.15233599614296e-05
-2.03200518390301e-05
-2.03232084322053e-05
-1.10991414058498e-05
-2.17591755943664e-05
-1.52690092964109e-05
-1.29667315945565e-05
-1.69648421289147e-06
2.04812311262335e-06
-2.25362390339173e-05
-1.43862887788691e-05
-1.06321082898818e-05
-1.18904457279794e-05
-3.34277497174704e-07
-5.25957106306843e-06
-2.6465522038883e-05
-1.6676851623331e-05
-1.44877972374545e-05
-1.95893170370437e-05
-1.58097885473488e-05
-1.57236998796515e-05
-2.42959406418386e-05
-2.73111583541078e-05
-2.42720185580345e-05
-2.69953351904404e-05
-1.31431516062715e-05
-4.09098591090842e-05
-7.05402268228742e-06
-2.56207521190856e-05
-3.55952393688531e-05
-3.06551261786267e-06
-2.1460453801253e-05
-2.14699386919955e-05
-6.51122390398573e-06
-2.75035152078711e-05
-1.9950255285727e-05
-1.23135775039953e-05
-2.82539829954353e-05
-4.40155455754608e-07
-2.38039924423635e-05
-1.51328002330855e-05
-3.85685871558592e-05
-1.96049835662398e-05
-2.28808024088215e-05
-1.12394887763938e-05
-1.38851469268372e-05
-1.67941204651841e-05
-2.86465157290838e-05
-1.95717806973495e-06
-2.66653389171691e-05
-2.85254541385861e-05
-1.85368007998072e-05
-1.96586101135125e-05
-1.5784103504552e-05
2.53087837595892e-06
-7.2940083599115e-06
-1.21590651884088e-05
-2.85919211496571e-05
-2.13806627174822e-05
-3.00373470729432e-05
2.88950771815933e-06
-2.43305545852759e-05
-2.00579590298355e-05
-3.47531477044662e-05
-2.75075895091711e-05
-2.5801207136446e-05
-1.33738408911851e-05
-3.66874378427897e-05
-2.74742537034467e-05
-2.5291150776899e-05
-1.43980757158724e-05
-1.60388836485158e-05
-2.5801707593805e-05
-8.79383493002853e-06
-1.61211539882146e-05
-7.7103329330175e-06
9.980311586096e-07
-3.59394622339745e-05
-1.28660427775822e-05
-2.51799173038184e-05
-1.90477037676285e-05
-2.03084219317909e-05
-1.60299242765453e-05
-2.99297993059426e-05
-9.89200878175163e-06
-3.06408451169479e-05
-4.79716537057922e-06
-1.22180809505208e-05
-2.67432145025919e-06
-3.4031497210978e-06
-1.92518435180516e-05
-5.31948545579653e-06
-1.22869167242666e-06
-2.82552553439368e-05
-2.83158064633335e-05
-1.33784066570728e-06
-1.06753459588294e-05
-2.90479844459716e-05
-1.5491700767693e-05
-1.50761000934414e-05
-2.12989795672023e-05
-1.13876561293451e-05
-1.85502938212721e-05
-2.22634607740155e-05
-2.32335642520954e-05
1.44173473159477e-06
-1.02973164027023e-05
-8.91615957040466e-06
-1.09870124300032e-05
-1.90127576997092e-05
-2.56398343590828e-05
-1.08409254224149e-05
-1.78639110418296e-05
-2.83575411787915e-06
-3.69770627944531e-05
-1.68052557525506e-05
-8.8700159725373e-06
-9.4725388357204e-06
-1.33003322024766e-05
3.18805200990265e-06
-2.74697676624254e-05
-1.79618936715308e-05
-4.97020860868506e-06
-3.94555632788151e-05
-1.92344708329332e-05
-2.68602166364924e-05
4.01830088488194e-06
-3.24655273155829e-05
-3.36424498948201e-05
-1.59222558477935e-05
-1.0906708256739e-05
-1.42044574899607e-05
3.36207426736311e-06
-1.20654307393262e-05
-6.88827830052531e-06
-1.26417455913471e-05
-2.22643442479173e-05
-3.16019560104274e-05
-3.56493398242764e-05
-2.34830861734379e-05
-6.39773179915706e-06
-1.15435497981905e-05
-2.16644086538363e-05
-2.45823521843463e-05
-2.76106770769974e-05
-5.27348106638919e-06
-1.54530025348059e-05
-1.00436731496546e-05
-1.96692220891198e-05
-2.93086572542527e-05
1.00953417646034e-06
-3.03465843670578e-05
-3.07077207487794e-05
-5.03618864734136e-06
-3.36872912823399e-06
-1.92973939471707e-05
-2.4685858101137e-05
-9.607340334919e-06
-1.2357786916228e-05
-8.10107340203138e-06
-1.10882339407427e-05
-1.04500461476396e-05
-1.72172387945929e-05
-1.72562243120779e-05
-1.00430562804305e-05
-1.28711300845894e-05
-1.42079380706486e-05
-1.37362359706284e-05
-6.89569736196582e-06
-1.07515844700947e-05
-2.77978647919051e-05
-3.15154622542961e-05
-1.54815234158227e-06
-3.72232909110351e-05
-1.29491635880884e-05
-2.46250173499596e-05
-1.94151710356338e-05
7.53417459785354e-07
-1.79999487941769e-05
-9.08284485909795e-06
-2.16805130252651e-05
-1.25396936190652e-05
-1.69051559210587e-05
-1.61226642865288e-05
-8.0794575469138e-06
7.27913167844345e-08
-2.5475160616458e-05
-2.87887466844882e-05
-6.83785272935176e-06
2.98694432507578e-06
2.0946894136119e-06
-1.01494506264044e-06
-2.40128950774417e-05
-6.97093639733837e-06
-9.19165037655194e-06
-1.12845363498912e-05
-1.68681897826249e-05
-1.32956376744333e-06
-1.79186283993965e-05
-2.08563735396525e-05
-4.93810204703362e-06
-2.35989722983929e-05
-2.03140628674487e-05
-2.30129409802382e-05
-2.60426721633694e-05
-2.20402758592838e-05
-2.34869844840371e-05
-1.47574871164151e-05
-6.28630303016448e-06
-2.25151124939247e-05
-3.4135758698959e-05
-6.13870824919442e-06
-1.97949540667076e-05
-1.76329991947184e-05
-1.69849034470728e-05
-1.17295849929205e-05
-1.63174492206862e-05
-2.33833492617279e-05
-1.18925738893073e-05
-3.54732435732645e-06
-1.46620765379606e-05
-1.25403554947373e-05
-2.00569622062942e-06
-5.27932101384718e-06
-4.51882146836255e-06
-1.88355146049996e-06
-1.59742515173628e-05
-2.51288171234017e-05
-1.35869104892986e-05
-1.70593602419777e-05
-1.54018299159361e-05
-9.88945520305136e-06
-2.3811223384964e-05
-1.01208133500811e-05
-6.80474396079001e-06
-2.86625033835066e-05
-1.09145026982406e-05
-1.22023513692116e-05
-1.83116754551084e-06
-2.53723190484318e-05
-2.81184896762175e-05
1.14092550976406e-06
-2.40228001908503e-05
-5.43782825484569e-06
-1.52332166529181e-05
-1.68755210390258e-05
-1.57065451755185e-05
-2.23613508689091e-05
-3.3139508710919e-05
-1.95740387280175e-05
-7.08867181276699e-06
-1.03458564147777e-05
-1.11420348667876e-05
4.09375921619316e-06
-2.8686686704276e-05
-1.53905445743388e-05
-4.89201194085746e-06
-2.15015830445391e-05
-1.96311220577835e-05
-1.28652490142455e-05
-2.76568167974167e-05
-3.27655345977218e-05
-2.27912600546706e-05
-1.14776440391378e-05
-1.79961660948906e-05
-2.35771043168526e-05
-7.25388430017389e-06
-2.2535293436007e-05
-2.34780706934677e-05
-1.64100331002354e-05
-2.54672236366761e-05
-2.14740002923722e-05
-2.29533229647104e-05
-1.16070502987797e-05
-9.31344946692413e-06
-2.52143791774027e-05
-1.63584527819977e-05
-1.54642719223255e-05
-2.78934104838991e-05
-2.14175215178473e-05
-3.39165632917693e-05
6.56762876706061e-06
-1.3334992773883e-05
-4.21828095556802e-06
-2.05776149843355e-05
-1.01072660514801e-05
-2.52625627835113e-05
-1.9247398931892e-05
-3.29493356337074e-05
-1.36334332956225e-05
-1.75766976134534e-05
-1.44979029145887e-05
-2.26997713296237e-05
-2.50870460371806e-05
-4.91843218028103e-06
-3.33127262765069e-06
-2.14963976097007e-05
8.75340868728418e-07
6.30445336425635e-06
-1.27290682361775e-05
-3.66478336204681e-05
-1.44966862073307e-05
-1.2298045975243e-05
-1.37126960111339e-05
-1.77227280312782e-05
-6.87717369246305e-06
-1.60461657072596e-05
-1.86671385179188e-05
-7.79933951084721e-06
-6.07503887252519e-06
-3.15334139104304e-05
-1.35535082053459e-05
-1.59043404302315e-05
-2.34951749159973e-05
-4.33979034376829e-06
-2.68058493932279e-05
-1.58756566357955e-05
-1.15749619079322e-05
2.98165103722543e-06
-2.88491193277964e-05
-2.74654573049873e-05
1.85629564537951e-06
4.04330211315399e-07
-3.11883025273058e-05
-2.0295588846099e-05
-7.91371863120093e-06
-2.4706715605844e-05
-8.98183496605961e-06
-2.10240614112554e-05
-5.69669502892835e-06
-1.43749693181599e-05
-1.24942538753569e-05
-3.18441569033852e-05
-1.97201989302098e-05
-9.72999660273771e-06
-9.07855119328469e-06
-1.52871630126706e-05
-9.82161772135818e-06
-2.09131939252613e-05
-1.29924554520481e-05
-9.82685018687495e-06
-2.73211945384132e-05
-1.12896088352526e-05
-2.53857492791414e-06
-1.22842994134175e-05
-9.22762544292324e-06
-1.24299356574379e-05
-1.03036989877181e-05
-2.29896496257332e-05
-2.92264868887965e-05
-5.19221304297392e-06
-3.88768652856584e-05
-1.76546544551392e-05
-1.13040320034711e-05
-2.19557124753774e-05
-1.80346468046469e-05
-9.5208024249919e-06
-1.83237411945246e-05
-2.25249310272089e-05
-2.06459088222636e-05
-1.41034476477397e-05
-4.17243163412018e-05
-1.3410516833375e-05
-1.17919731321643e-05
-1.20702716484058e-05
-2.51522914408117e-05
-2.48163494917354e-05
-1.20253996445949e-05
4.18630299510179e-06
-1.55881378596686e-05
-1.89188164864895e-05
-6.05460497138e-06
-6.77288970111776e-06
-8.33229981411235e-06
-9.68310123105192e-06
-3.55927844693151e-05
-1.69395083079043e-05
-2.91970090254304e-05
-1.98908754161731e-05
-2.55993135062269e-05
-1.27308335128217e-06
-2.85140246872767e-05
-2.30075566536663e-05
-2.57505917331998e-05
-4.96437142800044e-06
-1.2189791390013e-05
-4.97092792537634e-06
-2.19760728815839e-05
-5.47664365337649e-06
-1.79233236162168e-05
-2.72807981993995e-05
-7.4918772263989e-06
7.04487677014176e-07
-1.83129428193497e-05
-1.60606084927643e-05
-2.39915842451987e-05
3.5937756972036e-06
-4.83913617751048e-06
-2.16979672930911e-05
-8.15612975759745e-06
-2.10118212211654e-05
-1.77256050248919e-05
-2.76645454209948e-05
-1.16522169348466e-05
-9.92371136365146e-06
6.90067266793303e-07
-1.32059195946022e-06
-2.51842808201034e-05
-9.34684819354535e-06
-2.84403628998639e-05
-7.15210050676005e-06
-1.54264220801528e-05
-3.13350727292043e-05
-1.74040252802532e-05
-1.80332707338923e-05
-2.02098466077773e-05
-2.44748690310477e-05
-1.73846200169667e-05
-1.29422183023673e-05
-3.2490216046744e-05
-1.30292509742405e-05
-1.16899418027633e-05
1.33473768074883e-06
-8.9518863079421e-06
-3.12800551267338e-05
9.71569922379591e-06
-3.44289768733523e-05
-6.65582302455903e-06
-4.23595703034338e-06
-1.60296458054882e-05
-5.39897228768986e-06
-8.53079822951891e-06
-2.536475033746e-05
-1.07483063358974e-05
-2.41941100190464e-05
-2.50096753215655e-05
-2.61407860312271e-05
-2.26432596540061e-05
-3.08975719956186e-05
-1.36081176070998e-05
-2.41318894256593e-05
-4.47845399389046e-06
-2.52854678720631e-05
-2.00840631239108e-05
-4.5726771059404e-06
-2.23931456786789e-07
-2.42809369895269e-05
-5.40817632713526e-06
-2.51103794818608e-05
-1.64013111128176e-05
-1.29050267844628e-05
-1.08387684368028e-05
-3.63284942046359e-05
-1.29968131625393e-05
6.12504951574588e-07
7.41850037435451e-06
-1.78285870993767e-05
-4.69315503551971e-05
-1.71094243588264e-05
-1.77424509418082e-05
-2.03263361737763e-05
-2.10639702049397e-05
-1.12929625602557e-05
-2.7267514467125e-05
-3.97575982122621e-05
-1.68595075675365e-05
-5.96898440341116e-06
-9.91479727838806e-06
-2.20239056360393e-05
-1.09148206543085e-05
-2.07098404822841e-05
8.97110456090356e-06
-1.34460755010147e-05
-1.84927214350345e-05
-2.57016884233588e-05
-1.10642890775064e-05
-7.21146509071702e-06
-3.77041997875826e-05
-3.83328417751005e-06
9.0215294419033e-06
-2.07935049228366e-05
-2.10544318327921e-05
-1.21737158234092e-05
-3.10423928973513e-05
-2.47877534712761e-05
-1.09386041889283e-05
-3.73639702095013e-06
-1.08350486945719e-05
-2.08623281261856e-05
-3.37190061336867e-05
-3.6589257507318e-06
-2.29432443502742e-05
-1.17042474881033e-05
-4.3819933409398e-06
-2.51358059172588e-05
4.31267813967643e-06
-7.50681575394503e-06
-3.35407476783763e-05
-7.19244832381994e-06
-1.24769803920481e-05
-2.10226191522847e-05
-1.63222976751135e-05
-6.40747948209898e-06
-6.20720921792647e-06
1.04559007473824e-05
-2.72973933829296e-05
-1.09135548086841e-05
-1.80219420803154e-05
-3.27661572090224e-05
-2.53460385025775e-05
-2.68065796000935e-05
-1.82826220420808e-05
-1.91293566048269e-05
-1.55331491705032e-05
-3.47178614541486e-05
-2.29839460149276e-05
-2.14334916055327e-05
-1.99106143853913e-05
-1.34059221356084e-05
-1.85382507276518e-05
-1.03990476016677e-05
-1.77698716878617e-05
-2.4942535820496e-06
-2.01976306417442e-05
-3.21745267821842e-05
-2.57934168118126e-05
-3.89080427203401e-06
-1.97011639841595e-05
-2.50804362530083e-05
-2.26062836937695e-05
-5.16815905574676e-06
-3.06344981223477e-05
-1.66188302937638e-05
-1.18027423419772e-05
-8.42590992043093e-06
-3.09695180044367e-06
-1.45590913528415e-05
-8.13658170704912e-06
-2.49994399594408e-05
-3.02876666481423e-05
-1.60877064995826e-05
-4.3224840997023e-06
-2.72008664150563e-05
-1.68115841544765e-05
-1.80539573902755e-05
-5.9131215761449e-07
-2.50445346794482e-05
-1.68749475241089e-05
-1.93856814070256e-05
-1.7834732828591e-05
-1.79195412433998e-05
-2.25689696853845e-05
-2.38546071177047e-05
-1.33807338415246e-06
-2.05737078223121e-06
-1.05015093240263e-05
-5.31915831095517e-06
-2.24701554122713e-05
-7.198779020016e-06
-5.76358814128357e-06
-1.22804943166454e-05
-1.18442326666672e-05
-1.88035608141127e-05
-1.89123795258605e-05
-9.71801566115202e-06
-3.28813181719645e-06
-1.43034529573121e-05
-6.66555283862436e-07
-3.47011422980863e-05
-2.40653784262677e-05
-5.23652645691049e-06
-2.04028380364938e-05
3.22068282554698e-07
-3.23813154671905e-05
-2.92092447880611e-05
-2.65653603736519e-05
-1.7671164232176e-05
-2.41399514831085e-05
-8.56180002216693e-06
-2.69977766811462e-05
-1.92944730281896e-05
-2.55787555253523e-05
-1.9878717591054e-05
-1.52663880355231e-05
-7.61126035195789e-06
-2.37833179738746e-05
-3.10033841642299e-05
-3.62210238027508e-05
-8.20145523912375e-06
-1.8701865348619e-05
-1.50942558937822e-05
-1.47956304086836e-05
-5.70731404134139e-06
-3.26321999784781e-05
-1.91271647201175e-05
-1.5534749227945e-05
-2.43143887893952e-05
-7.96137492654703e-06
-2.94054742592367e-05
-3.01560172742276e-06
3.7772923298488e-06
-1.11553971593688e-05
-2.72073576970174e-05
-3.78168429334123e-06
-1.98829459164301e-05
-1.70143973147234e-05
-1.4362376021377e-05
-1.28904715086562e-05
-7.78206953867424e-06
4.22091927602025e-06
-7.73227004417871e-06
-2.10201431096529e-05
-1.51730013318723e-05
-4.8911980342095e-05
-1.90588540323817e-05
-1.13576839191859e-05
-2.64825895172585e-05
-7.6497505526303e-07
-1.9950278080928e-05
-2.05183763157695e-05
-1.93066495583982e-05
-1.13035161053205e-05
-1.76655032986513e-05
-2.30121638283546e-05
-9.07487182714929e-06
-2.13752760272122e-05
-1.72957593768253e-05
-2.88442746495684e-06
-2.24953643059187e-05
-1.51165834526768e-05
-1.66895160534325e-05
-2.07411123056336e-05
-2.1248016018564e-05
-4.94209556679775e-06
-4.032709942623e-06
-2.4713314329859e-05
-1.98721813498422e-05
-2.33092728347318e-05
-1.9139080212417e-05
-4.4799326105434e-05
-1.39322311934362e-05
8.13252847782795e-06
-2.71303672833271e-05
-1.24013103416223e-05
-1.19333950844646e-05
-2.50392021859619e-05
-2.85618569443613e-05
-2.45834126251854e-05
-2.11321726823514e-05
-4.06683481497529e-05
-1.84388674994155e-05
-2.4458466222067e-05
-1.73888993105301e-05
-2.40012424277162e-05
-1.42836114661871e-05
-1.77878665811223e-05
-1.14475634879923e-05
-1.23285236862552e-05
-8.98106983158097e-06
-1.35162219880819e-05
-1.51156281328956e-05
-2.46843572200544e-05
-3.30356948008097e-05
-4.78893568415374e-06
-1.10411233397636e-05
-2.99100220461978e-05
-2.18645034791702e-05
-1.53363659491315e-05
-1.35970540302563e-05
-4.69752620497262e-06
-1.65782515532651e-05
-2.87539662419492e-05
-7.50351399718891e-06
-1.1132466093784e-05
-4.69445936961291e-06
-1.250165802457e-05
-3.25478297639962e-05
-2.04879779722998e-05
-6.42961772591518e-06
-7.52003246885065e-06
-1.56676470758967e-05
-9.85461485747953e-06
-1.63446651032935e-05
-1.64935867465822e-05
-2.82740940909463e-05
-2.81956948784062e-05
-1.76059199764987e-05
-2.13355496651677e-05
-1.02831758178957e-05
-2.37920023611397e-05
-2.76096176365801e-05
-1.24993606945947e-05
-1.62036820178221e-05
3.89178362221754e-06
-5.53197684551543e-06
-1.91840113009001e-05
-1.95406087737779e-05
-8.85501104532005e-06
-1.13284497025803e-05
-1.84533921045212e-05
-2.45015726936507e-05
-2.38140115700505e-05
-2.47753193643258e-06
-8.42940631706307e-06
-1.65745455332803e-06
-1.2060431079759e-05
-7.26771579205316e-06
-1.08052426713599e-05
-3.17126126227688e-05
-1.43304818687753e-05
-2.98985402073112e-05
-2.53419026009694e-05
-7.80548039751228e-06
-2.44737400700174e-05
-1.4515287986107e-05
-2.25078342381656e-05
-2.0187110414068e-05
-2.60416534915666e-05
-1.52505962589279e-05
-1.38446068943039e-05
-1.72892297898126e-06
-2.09928633992314e-05
-7.56992677429827e-06
-1.61299937949622e-05
-1.9204303209092e-05
-1.68205854429073e-05
-1.69296208999987e-05
-1.14356570257978e-05
-3.11348414062896e-05
-2.68892053944141e-05
-1.89273501053421e-05
-2.492871613274e-05
-1.33018363628738e-05
-6.04066031514156e-06
-2.77232213586305e-05
-1.85217715476229e-05
-3.02951088175738e-05
-7.64376936236977e-06
-1.57941985726663e-05
-2.31877980573143e-05
-2.54157103872876e-05
-2.72044962739431e-05
-3.33287686235304e-05
-9.51298191099524e-06
-1.495136957186e-05
-1.05441802214668e-05
-2.1686675649892e-05
-2.87723216988842e-05
-2.13421390737759e-05
-2.21394046852331e-05
-1.94467367194786e-05
7.95165175322853e-07
-9.35727739460165e-06
-2.20540419809081e-05
-1.35405651024135e-05
-2.0542001385243e-05
-3.13122227687957e-05
-3.40820797265579e-06
-1.99618341676806e-05
-1.07317124307023e-05
-1.15853675546956e-05
-1.30153018922834e-05
-4.77780745754123e-07
-7.63672106328625e-06
-1.99988232292265e-05
-1.88107634083458e-05
-3.11540350232577e-05
-1.57775230986375e-05
-7.28449086415528e-06
-1.62814801961115e-05
-1.6010323487917e-05
-1.82573319126129e-05
-1.95786209005704e-05
-1.13483807912069e-05
-2.24134250307846e-06
4.54504592425862e-06
-1.82987644417461e-05
-3.29201843862314e-05
-1.60562298701924e-05
-1.46432246097776e-05
-1.90464692521797e-05
-2.14440627843639e-05
-2.54939056942126e-05
-1.51157059134933e-05
-1.92074052599758e-05
-7.21787420019918e-06
-7.99501989121083e-06
-2.8645041775011e-06
-3.45544388464085e-05
-1.33500960086863e-05
8.99067826856326e-06
-8.44653272460221e-06
-1.46016419289586e-05
-2.96958403446812e-05
-1.53753606386638e-05
-2.40844804791256e-05
-1.60242222269713e-05
-5.09789942567516e-06
-4.93062549526857e-06
-3.31473124315607e-05
-3.94986130156919e-06
-1.05226589609531e-05
-1.78201246094575e-05
-4.36929651579054e-06
-1.9470436514452e-05
-2.36190079918788e-05
-2.10699864488611e-05
-1.62015588211578e-05
-2.51496788811991e-05
-5.55024861450625e-06
-1.65793406624368e-05
-3.4303597796738e-05
-1.39333445490152e-05
-1.50276088607919e-05
-7.78383077806366e-06
-3.10813075086454e-06
-3.7220104479116e-05
-2.73413257296639e-05
-2.02595589325467e-05
-1.51347532042895e-05
-1.78576492538921e-05
-8.76630353262516e-06
-1.28092894558649e-05
-2.12149603873761e-05
-1.39429352748391e-05
-3.13317769517624e-05
-9.95184879845889e-06
-2.28777450491457e-05
-1.08974152421582e-05
-8.18001161913178e-06
-2.3018743213196e-05
-2.18198252120059e-05
1.76878998375224e-06
-1.62409947153605e-05
-1.00273623655076e-05
2.32174217104557e-06
-1.40914150161725e-05
-1.06522672134527e-05
-1.04803323688818e-05
-1.88904663810193e-05
-1.69230799954818e-05
-1.56467303941169e-05
-2.73517925711971e-05
-1.11826490156575e-05
-1.67242248234291e-06
-1.1654333264856e-05
-1.65200620901304e-05
-2.34031346469919e-05
-1.30819188478598e-05
-1.64070954737099e-05
-2.21390943306217e-05
-1.03128404480077e-05
-1.46931020798873e-05
-1.89029544404655e-05
-3.40708162546256e-05
-1.81675059864735e-05
-2.25865852494936e-05
2.63102470726079e-06
-9.84999605044979e-06
-1.47924999156812e-05
-1.73882069148152e-05
-1.07883494506416e-05
-2.05345529750723e-05
-1.53883008001715e-05
-2.00339183873556e-05
-2.45578544589756e-05
-8.47515035482335e-07
-8.88231159447128e-07
-2.53229588296362e-05
-1.85253835216093e-05
-2.44849839902924e-05
-6.82531317034223e-06
-9.53422227921214e-06
2.10784740126642e-06
-2.18959270676137e-05
1.12446460159601e-06
-1.36083344097492e-05
-2.09014999373164e-05
-1.18298551018097e-05
-1.32334571373956e-05
-1.94590022177709e-05
-1.09892596572123e-05
-3.91941133851629e-05
-2.06396667650979e-05
-1.38186787359457e-05
-2.6217748671984e-06
-1.71691277853496e-05
-1.36571653767011e-05
-2.06701484120287e-05
-1.74781630299698e-05
-9.8283097028055e-06
-1.8801615160812e-05
-2.90129790189376e-05
-1.98311356121705e-05
-1.12951668959825e-05
-2.51876481916746e-05
-1.22385855514953e-05
-1.4120984727107e-05
-9.26267460487975e-06
-1.76259770780031e-05
-1.58062969753583e-05
-2.00773757554218e-05
-4.16005137158801e-05
-2.31075580038184e-05
-2.03493714965006e-06
-3.62562894743119e-05
-3.03997205967336e-05
-1.12161070151348e-05
-2.339684000436e-05
-4.54445489000895e-06
-6.14252838784503e-06
-2.9326122312e-05
-1.48616364464846e-05
-1.02867730629333e-05
-9.06050608064743e-06
-1.21877417446218e-05
4.96225235612547e-06
-9.71523637912112e-07
-1.256619886405e-05
-1.15214137374224e-05
-2.0042919607394e-05
-4.69298054954528e-06
-1.44717307286815e-05
-2.4661979980987e-05
-2.01200098607114e-05
-2.23643587161065e-05
-1.2977869113282e-05
-2.54729002716017e-05
-2.18473735439619e-05
3.36415720364837e-06
-1.46254829288475e-05
-5.7167046249175e-06
-1.95735628417851e-05
-3.50504731713501e-05
-1.00965080361991e-05
-1.56106676399974e-05
-3.02634546789865e-05
-9.86954111082986e-06
-5.03433697253342e-06
-6.53721578261521e-06
-1.60429170707961e-05
-1.14797526226162e-05
-2.80273097987484e-05
-1.46580784035559e-05
-5.95674047814066e-06
-2.00383019408586e-05
-2.46161613596728e-05
-9.63560115377636e-06
-2.52966912543875e-06
-5.06743261867122e-06
-1.61190606621298e-05
-3.08485612112288e-05
-1.07403579100833e-05
-1.77067491064494e-05
-1.63467173100394e-05
-3.40283836168088e-05
-9.16316630331292e-06
-9.66109091745767e-06
-2.25529304801452e-05
2.35397726580355e-06
-1.22695148263586e-05
-2.51091797098413e-05
-5.92095287382651e-06
-1.21302386509093e-05
-1.60598527499216e-05
-1.51398392800117e-05
-1.66818554651424e-05
-1.86297219895375e-05
-7.17353464316041e-06
-4.55567754509158e-06
-1.7636229106772e-05
-1.97515967547116e-05
-3.1342707797944e-05
-1.34810619142443e-05
-1.93544980084019e-05
-1.05901806529728e-06
-5.12101259864596e-06
-1.03451440246704e-05
-3.98205645129073e-05
-2.16666308444392e-05
-6.10686965026589e-06
-8.78233160804296e-06
-1.08481637972621e-05
-2.51640550591782e-05
-1.92174742199201e-05
-1.21957416563834e-05
6.88309716467034e-06
-2.95482474022976e-05
-1.80653722134175e-05
-1.52533169070615e-05
-1.03943256124838e-05
-2.17003463607109e-05
-2.21696397517214e-05
-3.09501811765513e-06
-2.13583894227473e-05
-1.94455093346047e-05
-1.82388585065865e-05
2.01459256269021e-06
-8.41894031616082e-06
-4.34916025302886e-06
-1.69693246993313e-05
-1.19647314589197e-05
-2.665212615414e-05
-2.22638037647739e-05
-2.22076380643311e-05
-9.7431396584836e-06
-1.24228775026882e-05
-9.24132311825887e-06
-9.49394520934958e-06
-2.02853203645714e-05
-1.79937222704751e-05
-8.27756823180861e-06
-3.12642581364182e-05
-1.14403089554509e-05
-2.4580093842062e-05
-2.18690488457917e-05
-1.83227131232179e-05
-2.17351047263462e-05
-7.1846444856584e-06
-3.08444008907827e-05
-2.42567358947874e-05
-1.89861092352864e-05
-2.01698759366268e-05
-1.74555651654387e-05
9.37733723126196e-06
-1.20265878708146e-05
-1.0941281690964e-05
-1.48403354553848e-05
-6.91590842391823e-06
-2.07008152662312e-05
-1.98867318806186e-05
-2.08154877135227e-05
-1.61979089584301e-05
-2.49422401233103e-05
-1.34526518029216e-05
-9.57002697815912e-06
-6.96659697352957e-06
-1.29630752362117e-05
-1.46243517513753e-05
-6.58006756844717e-06
-1.15299448573811e-05
-1.96471223364996e-05
-3.23374825360666e-05
-2.83370248380639e-05
-2.85602077862437e-05
-1.74981523245964e-05
-2.02967448665583e-05
-8.43615517494203e-06
-2.25962319872007e-05
-1.04384451928013e-05
-1.20839862030455e-05
1.28906183414356e-05
-2.67084261081287e-05
-2.96093666021983e-06
-2.80428249570617e-05
-9.05053379566505e-06
-2.97109606130179e-05
-2.9258213149243e-05
-8.4912134979432e-06
-1.83141180163406e-05
-2.17383678828036e-05
-3.76030423285842e-05
-3.31993842038994e-05
-1.59262163774977e-05
-1.46036063362444e-05
-1.08446558440667e-05
-4.61033873722564e-05
-1.77197981377237e-05
-1.29376677084221e-05
-2.83936301233608e-06
-1.46325119221267e-05
-2.36511004873799e-05
-2.1947501859974e-05
-2.38895342224159e-05
-1.5093522718199e-05
-1.51651263719747e-05
-3.1605227635435e-05
-3.50779718975206e-05
-2.4104363366348e-05
2.82506816187195e-07
-8.94874925712439e-06
-2.32670950387807e-05
-2.01041193616571e-05
-2.29021489697508e-05
-1.9953389760164e-05
-1.594363232986e-05
-2.27904433880207e-05
-1.4194798533242e-05
-2.65394640864337e-05
-1.20320863154209e-05
5.29354432693836e-06
-1.66542306607467e-05
-3.91919334720452e-06
-1.17760089423929e-05
-1.13438961976805e-05
-1.6341611239272e-05
-2.30771596118684e-05
-3.30648226409779e-05
-1.3518013813493e-05
-1.68900727634574e-05
-1.28104427161086e-05
-3.59588989122151e-06
-9.08716101673036e-06
-1.68102553105038e-05
-8.54199058967104e-06
-3.16382191341136e-05
-1.76511193419166e-05
-1.97657390986528e-05
-6.05684839613598e-06
-3.30791184144547e-06
-7.24259609938441e-06
-6.79337123199063e-06
-2.99558964979348e-06
-1.11344811303563e-05
-2.5183958127109e-05
-2.98848860872021e-05
-1.75328762518332e-05
-7.95912345170053e-06
-6.64280586270479e-06
-8.90919980056845e-06
-6.87330732609121e-06
-5.55029743958116e-06
-3.33249866602496e-06
-1.23386494178584e-05
-1.92406856105473e-05
-5.00363674224069e-06
-2.00913014243028e-05
-1.04963034965972e-05
-9.14002399488195e-06
-2.69536096899439e-05
-2.97809373053533e-05
-3.41575312960088e-05
-1.57000722282684e-05
-2.55702156466655e-05
-2.87863943509241e-05
-2.1520061830258e-05
-1.14914089169437e-05
-1.82562140399803e-05
-2.09377558136655e-05
-1.91133672849137e-05
-1.24734518684927e-06
-1.9892810716392e-05
-2.40574967828035e-05
-9.47310864807716e-06
-5.02738658250774e-06
-2.78902488200111e-05
-2.76728553107522e-05
-7.30915083390098e-06
-2.27593247551306e-05
-1.42241625821096e-05
-2.78247920210154e-05
-2.03285395956024e-05
-4.83558026745098e-05
-2.98358511479924e-05
-6.01118893943474e-06
-1.83939311845512e-05
-1.23414579268443e-06
-2.13717884483725e-05
-6.90141508599917e-06
-5.82822370085363e-06
-6.74270734723332e-06
-1.8562022172986e-05
4.00057204727886e-07
-1.39338912805696e-05
-3.93859711354924e-05
1.32998632100133e-06
-1.03869761612452e-05
-3.22889406021619e-05
-2.88751334662564e-05
-7.4313682799143e-06
-3.13952005114205e-05
-3.67153769683687e-06
-7.65249665656037e-06
-1.29108590996763e-05
-3.03248887730781e-05
-2.77375574975427e-05
-9.02189409514109e-06
-1.84360786224665e-05
-2.30981304148455e-05
-2.0230637733373e-05
-1.564026452089e-05
-1.78733046608401e-05
-1.94560405522235e-05
-3.0809202014891e-05
-4.20945328903238e-06
-1.88682214585087e-05
-1.51452486316302e-05
-1.98629458923627e-05
-2.22668883903584e-05
-1.07754963318889e-05
-3.4750237099475e-05
-1.42549468788336e-05
-1.06866276181755e-05
-1.77348230114835e-05
-1.98759257841517e-05
-1.57676123271849e-05
-2.14696985069051e-05
-2.97271872447875e-05
-4.03692651332443e-06
-1.42276397646605e-05
-3.05009570715873e-05
-1.76477146959195e-05
-7.11622401531482e-06
-2.4263499933116e-06
-3.16018516864889e-05
-7.49073706583189e-06
-2.17509610841311e-05
-1.54898402319315e-05
-9.76750993695503e-06
-1.48869610147337e-05
-8.90229343136591e-06
-3.12396842305127e-05
-2.37042384449018e-05
8.40705438534512e-06
-1.05728684799852e-05
-2.5697287507819e-05
-1.19263622388426e-05
-1.17616749701687e-05
-2.90517070152656e-05
-1.50488780069429e-05
-4.38985699406823e-07
-2.17321155719969e-05
-2.13981035060523e-05
-2.44902582095908e-05
-3.01318899023929e-05
-1.92613523882343e-05
-1.52933166932365e-05
-1.96439319989862e-05
-1.45409218167779e-05
-2.69010905933334e-05
-3.35012597496253e-05
-5.20516190486196e-06
-7.72930504915729e-06
-1.71572316852828e-05
-9.76135243249793e-06
-1.46664245897068e-05
-1.5391171288079e-05
-3.1394722784891e-05
-1.44737215843548e-05
-2.86993332631309e-05
-1.13470350445837e-05
-2.99716773478893e-05
-5.53393110462041e-06
-3.57151287216845e-06
-5.48218524363454e-06
-1.39545882491009e-05
-1.37832170492899e-05
-2.39252596756835e-05
-1.03951752330301e-05
-3.07885679991392e-05
-2.69320431593552e-05
-2.86868299231134e-05
-3.07151684783642e-05
-1.49090425096037e-05
-3.57357311732985e-05
-1.80353695507291e-05
-3.87481432786442e-05
-2.03035138453514e-05
-5.87371550464872e-06
-2.27036060260698e-05
-3.11167990175334e-05
-1.08789939004979e-05
-8.90214606928229e-06
-9.0386794067945e-06
-3.48867047296773e-05
-2.549071168877e-05
-2.34443768006489e-05
-3.3142036100254e-05
-1.71203041497409e-05
-1.6378602208398e-05
-2.71507863464625e-05
-1.87173437026239e-05
-2.86572498214341e-05
-1.19248164639191e-05
-2.46241875300134e-06
-1.92704202054233e-05
-1.8209784197519e-05
1.20528889872474e-07
-1.06021738060225e-05
2.13027901756703e-07
-3.45991948093673e-06
-2.29730370658125e-05
-9.70281832480393e-06
-2.64298661406062e-05
-1.92342962766566e-05
7.75586701294242e-08
-8.44606189251282e-06
-3.10180064829488e-05
-1.47775862427165e-05
-1.24542313561858e-05
-8.35089349309386e-06
-4.77299553673606e-06
-5.35879555119038e-06
-1.37332967935375e-05
-8.13144601496918e-06
-1.74821293929975e-05
-8.41432084834696e-06
-2.59587335150213e-05
-1.05302631282207e-05
-7.18638309727959e-07
-3.35688772486482e-06
-7.53764448523026e-06
-1.41548484643219e-05
-1.79440183862654e-05
-1.20670171900692e-05
-7.56290329638399e-06
-2.78576445713698e-05
-6.25565634941969e-06
-3.09624758511943e-05
-1.7256636142504e-05
-2.49549774778291e-05
-1.35546418852769e-05
1.02087208870677e-05
-1.69265761274083e-05
-1.05830656013123e-05
-5.13474440645945e-06
-2.55164086897271e-05
-1.17518040113974e-05
-1.31190982478031e-05
-1.25234955161261e-05
-2.79138939538809e-06
-1.06810909632588e-05
-8.44924211289623e-06
1.15618930241947e-06
-1.30092165613634e-05
-2.46906976481254e-05
1.2752178789073e-06
-1.80426335963304e-05
-1.5105229584472e-05
-1.79647362238351e-05
-1.39428633414836e-05
-2.53912259821747e-05
-1.0454215373048e-06
-2.14210406040602e-05
-4.40483131306404e-05
-6.62550001794935e-06
-2.71129756187126e-05
-1.19933893130751e-05
9.73614713265539e-06
-1.81140553024138e-05
-1.64461767825988e-05
-4.16392994517665e-06
-1.38873065465557e-05
-1.57778360728107e-05
-2.67731250328039e-05
-3.2387162112786e-05
-4.61410703837992e-06
-9.16593894555202e-06
-1.34651991609715e-05
-8.58757077846832e-06
-2.34892170670886e-05
-2.245238461707e-05
-5.23001244230744e-06
-2.38159483518389e-05
-5.97769915913406e-06
-4.69860394604415e-06
-1.08410858494739e-05
-1.80793450477038e-05
-1.61182298006058e-05
-1.90473596848323e-05
-2.94291607776471e-05
-2.5919319769484e-05
-1.86365402847085e-05
-2.48927399118124e-05
-1.84423320039516e-05
-2.73082101145365e-05
-3.18642080705981e-05
-4.20226448042351e-06
-1.570347754582e-06
-1.19368584659302e-05
-1.47558013679923e-05
-2.22072264602028e-05
-1.44796893649273e-05
-1.29505095649553e-05
-8.81038961758972e-06
-2.19240808256134e-05
-2.43787676678214e-05
-1.11921041251511e-06
-2.36619556528978e-06
-5.27892881377897e-06
-1.78715013115009e-06
-1.41268918713747e-05
-1.90720378880394e-05
-6.14470517275598e-07
-8.5668616090763e-06
-1.34171125768037e-05
-1.18293350891368e-05
-1.53368693844914e-05
-8.38352478507719e-06
-2.03316679999817e-05
-2.19723381236355e-05
-1.89629941321515e-05
-2.36348948186796e-05
-2.57987087886525e-05
-9.74063769507333e-06
-2.007077972687e-05
-2.51542390141061e-06
-7.04854874110858e-06
-2.0177277692126e-05
-6.91066344795284e-06
-1.08140291917071e-05
-1.50248803332692e-05
-2.33528024311495e-05
-2.56091304987935e-05
3.34522103490531e-07
-2.78013189367094e-05
-3.89331765019616e-05
-1.43839239836119e-05
-1.54163938375114e-05
-2.79789543573859e-05
-4.29297249803816e-06
-2.98982949426689e-05
-1.4086858278441e-05
-6.56525362661108e-06
-2.26705563552911e-05
-2.66580264320231e-06
-3.45581013955925e-06
-1.01997870005743e-05
-1.36810137787179e-05
-1.03105324029352e-05
-2.09815235668162e-05
-7.93559228305227e-06
-2.02272583977764e-05
-2.12922903206437e-05
-1.8725283931373e-05
-1.03497358674599e-05
-2.16452031961333e-05
-2.30426119610603e-05
-8.75862029483994e-06
-4.12080947675493e-05
-4.6606577522638e-06
-3.57115836493537e-05
-1.35702770722885e-05
-1.20566326175674e-05
-2.82010483935659e-05
-1.76274299344587e-05
-1.08772476212632e-05
-1.78745141178543e-05
-2.15826847511495e-05
-8.23661226890653e-06
-1.55021935859671e-05
-1.68316831275123e-05
-5.63317918328511e-06
-2.08709944455005e-05
-2.93329232254085e-05
1.3931018771693e-05
-1.63322087971215e-06
-1.31455966939195e-05
-9.99143524068718e-06
-8.45106869872311e-06
-8.39747114798164e-06
-1.92822874524569e-05
-9.62434244309995e-06
-4.39380934852738e-06
-1.11285701528881e-05
-7.31905851999344e-06
-1.57703746728901e-05
-1.42243635427976e-05
-8.29907713191094e-06
-1.73070792504079e-05
-1.30613337732163e-05
-1.57470202944103e-05
-1.58310512484246e-05
-3.01879467866192e-06
-2.18811976035566e-05
-1.48657692235835e-05
-8.67171978949987e-06
-3.36962583872291e-05
-2.09440815313482e-05
-1.21026433121415e-05
-2.99832753991634e-05
-1.08824150366011e-05
-3.74410244217657e-05
-2.12635253806984e-05
-1.58757104092974e-05
-5.34420922837573e-06
-2.81632140652873e-05
-1.97502546453312e-05
-1.65183775358973e-05
-1.95882429319436e-05
-6.79928552245009e-06
-1.18596104998155e-05
-2.21176762527472e-05
-1.84850357826306e-05
-1.86359293084983e-06
-2.31846035936259e-05
-1.94405629425617e-05
-2.47997705201762e-05
-1.55758066310703e-05
-7.7221341752642e-06
-1.78871846589396e-05
-6.56475264076508e-06
-2.03696226179551e-05
-2.12981919461478e-05
-1.09982525257492e-06
-1.41437123726787e-05
-1.33425861116417e-05
-1.07808619530513e-05
-2.75834966754003e-05
-1.86807817790814e-05
3.48515029314431e-06
-1.62429374052728e-05
-2.69809188126756e-05
-1.5639535052493e-05
-2.694726050637e-05
-1.53190270378922e-05
-3.50197516805599e-06
-1.74671286639072e-05
-7.97162130649592e-06
-1.28827339967774e-05
-9.00477301697903e-06
-2.72267954662137e-05
-2.02325480076784e-05
-2.62570261301125e-05
-1.92032889642341e-05
-1.11723313967421e-05
-1.37589274890934e-05
-2.1386603106176e-05
-2.40459652663766e-05
-2.64703853953718e-05
-1.29972519516268e-05
-1.78046451354058e-05
-2.23476887294543e-05
-2.10082030921041e-05
-1.26181383373731e-05
-2.34451017049619e-05
-1.55815822745836e-05
-2.06028136912531e-05
-3.63782963007389e-05
-1.64644557583903e-05
-1.00102362462743e-05
-2.35195225971378e-05
-2.97669738808534e-05
-8.87133236469081e-06
-2.76245475112254e-06
-1.57185946646799e-05
-2.16852236217871e-05
-3.78339921950019e-06
-1.99532055074925e-05
5.83654133241693e-06
-1.31016636439695e-05
-2.27518959805534e-05
-1.20977686711849e-05
-1.84204775944779e-05
-1.8286657572789e-05
-8.12419151534058e-06
1.02311731350368e-06
-2.0372635378438e-05
-1.57081557388878e-05
-9.24087537949675e-06
-2.87193453709228e-05
-1.83477473617818e-05
-9.79057320390505e-06
-1.50869097068553e-05
-1.08740779384983e-05
-1.9277436610423e-05
3.17424913424712e-06
-2.02386940940818e-05
-5.14383900838566e-06
-3.27171473275982e-05
-2.38344051142716e-05
4.52610169307282e-07
-2.0171398021845e-05
-1.69982974443515e-05
-2.05123521728813e-05
-4.90646912366436e-06
-8.85878922361256e-06
-1.50308642873911e-05
-1.44167423643442e-05
-7.1383330873545e-06
-7.60326810275617e-06
-3.69046550820921e-06
-2.0552839740445e-05
-1.69901796298472e-06
-1.97533004688621e-05
-2.28604235057522e-05
-1.1700084714575e-05
-2.1434680133509e-05
-1.97906794711916e-05
-3.45422499426207e-06
-1.21836337089026e-05
-1.18202086051584e-05
-1.09264368565702e-05
-6.58311335412968e-06
-1.06885670658965e-05
-2.90584843518099e-05
-1.68953600968545e-05
-2.24656089292712e-05
-1.40133287927835e-05
-2.16449733576265e-05
-1.58110548239528e-05
-6.35272430249086e-06
1.97438198609142e-06
1.01123050178119e-05
-3.01240034265053e-05
-1.57529488141535e-05
-2.80486337440264e-05
-1.81020131783965e-05
-1.86610398914651e-05
-2.01242276726314e-05
-1.55310893373327e-05
-2.59669221999349e-05
-3.26246732472729e-05
-1.02085818932434e-05
8.0018116085624e-07
-2.3444500895672e-05
-2.41516954147713e-05
6.85160752228746e-06
-5.6181145459313e-07
-1.88873503890831e-05
-1.40105959490069e-05
-3.05220150435047e-05
-1.4513638971308e-05
-1.93567081717408e-05
-1.20819736115122e-05
-1.8854524331473e-05
-1.87096219967275e-05
-1.07640433275207e-06
-3.49943291772175e-05
-1.98023615935376e-05
-3.19249990772326e-05
-2.06742058597758e-05
-1.29311565595705e-05
-2.03482217795248e-05
-3.06606438139332e-05
-2.37055556621071e-05
-1.68215882866344e-05
-2.73634764156828e-05
-2.78244991945066e-05
-3.06779617737765e-05
-1.88603015728145e-05
-3.20905283042936e-05
-2.4555056921849e-05
-3.85753919769432e-06
-3.17848710446966e-05
-1.48727322209627e-05
-1.81690645930366e-06
-2.37038048130621e-05
-3.33289648145169e-05
-2.62140774473117e-05
-1.41070824112548e-05
-1.55873776817971e-05
-6.01322482068775e-06
-2.42991389823873e-05
-9.60616268296427e-06
2.70017821085298e-06
2.43845086042898e-06
-1.00342537505534e-05
-4.32335773251729e-07
1.41586546509867e-06
-2.27902440583916e-05
-9.37941721149896e-06
-1.31743300554332e-05
-1.7850523587447e-05
-3.14536572845103e-05
-2.92357468667328e-05
-1.25536359567792e-05
-1.86190769984284e-05
-1.60297621110088e-05
-2.481146774778e-05
-2.9258098670709e-05
-2.75053866031142e-05
-1.51260013648042e-05
-1.62871495403187e-05
-1.52718419410094e-05
-8.64871842479626e-06
2.91080251519501e-06
1.24783299983048e-06
-2.23215976212004e-05
-2.25745792133622e-05
-3.75805863715932e-06
-6.6068641152588e-06
-4.34970639744583e-06
-6.30735472585462e-06
-1.77081155105453e-05
-1.20434322020543e-05
-1.6612361700259e-05
-1.31607138939644e-05
-1.7962173840781e-05
-3.85405854472125e-06
-1.05193085143156e-05
-5.52588507632053e-06
-1.28733984391735e-05
-4.23077884288541e-06
-1.66688753798859e-05
-1.45956234447832e-05
-8.09601977045637e-06
-5.43809753671219e-06
-1.59220190847091e-05
-2.09276274597205e-05
-2.00931582936837e-05
-2.16353617726625e-05
-1.1857661675641e-05
-2.06289371253665e-05
-7.83645494947138e-06
-2.91466469606242e-05
-1.56097051365918e-05
-1.58972540566342e-05
-2.77216941249392e-05
-1.36830811904672e-05
-2.3895569692483e-05
-4.28024621822213e-06
-1.4725284702365e-05
-1.50489865309907e-05
-2.78170783919612e-05
-2.29782257019362e-05
-2.52085046467392e-06
-2.02696053248643e-05
-1.23458733382743e-05
6.37217915524428e-06
-2.54544869627917e-05
-1.16392619946955e-05
-7.4559151404049e-06
-5.1662146924356e-06
-1.87591001033588e-05
-1.4768751522405e-05
5.54613894760234e-06
-2.47554497268828e-05
-2.35669214787578e-05
-1.663343977863e-05
-2.7613837300358e-05
-2.36596631653364e-05
-2.15871249008328e-05
-2.52268507595784e-05
-1.2771487373414e-05
-1.43721186163871e-05
5.75474438229906e-07
-1.58133500307996e-05
-2.28869379405015e-05
-1.86216169150138e-05
-2.29031153454658e-05
-2.88236928836997e-07
-2.35058138090089e-05
-2.12825194821925e-05
-2.66217695725969e-05
-2.05266864279081e-05
-2.13603234495437e-05
-4.99982912253051e-06
-4.94691909243976e-06
-2.93306659153984e-05
1.28603460756541e-05
-2.53149146460116e-05
-1.19958996090377e-05
-1.59794860334946e-05
-1.49366900617137e-05
-1.63825394033776e-05
6.66899342451177e-06
-8.85908520026836e-06
-1.06589467055822e-05
-2.15259737162669e-05
-3.94733762717269e-05
-1.40896087233323e-05
-2.87163953773257e-05
-4.24938619859914e-06
-4.06274766391749e-06
-2.65329699374557e-05
-2.19474033857005e-05
-1.73344007844118e-05
-1.382873557923e-05
8.04630156318773e-07
-2.40895302338659e-05
-9.80324597924814e-06
-1.06724138338716e-05
-1.25041051085789e-05
-1.84103131022199e-05
-1.45165473554476e-05
-3.00890864265278e-05
-2.41287459271225e-05
-1.5547406965683e-05
-1.48402168458655e-05
-1.66365422053278e-05
-2.50379671332875e-05
-1.30882302000519e-05
-9.29212618702133e-06
-1.66367254318439e-06
-1.2516662170849e-05
-1.47099592155835e-05
-3.85698208732413e-07
-1.89696421497493e-05
-1.55268320196e-05
-3.18628453070819e-05
-3.50049837852849e-06
-1.13454936421117e-05
-1.96066565720609e-05
-1.73333731990592e-05
-2.29289308535802e-05
-1.05943721472692e-05
-3.13928032117532e-05
-2.18388456933818e-05
-2.11006990075617e-05
-7.22850494611968e-06
-3.09442295064852e-05
-1.28283507450119e-05
2.56998814518059e-06
-1.63276666957028e-05
-3.88158292697462e-05
-2.15786188447802e-05
-1.95244605932435e-05
-1.09874027151101e-05
-2.20878398609348e-05
-1.27822027762267e-05
-1.48407719138217e-05
-2.54051412131742e-05
-3.17461960280891e-05
-1.20101926314934e-05
-2.62286310432474e-05
-2.22297640157785e-05
-2.3439386743026e-05
-9.21934539585898e-06
-3.26097572524425e-05
-8.24084295978346e-06
-1.57652329981945e-05
-2.32048966475622e-05
-2.05517202688749e-05
-1.67826770828307e-05
-1.95338075617969e-05
-2.07979793276728e-05
-4.82020476011506e-06
-7.77525440834723e-06
-1.26387821118932e-05
-1.54747569191416e-05
-1.02149400921408e-05
-2.13621266095306e-05
-6.20617454363205e-06
-2.43413549522475e-06
9.03825064358896e-07
-1.5252720691399e-05
-7.00647562009263e-06
-2.81477901121487e-05
-2.21314292521936e-05
-2.36527169076866e-05
-1.45373226714814e-05
-1.01343141111738e-05
-2.16591532578589e-05
-1.88531819598386e-05
-1.6581100751424e-05
-7.16987554321083e-06
-1.87099564874803e-05
-1.18401639467314e-05
-1.29759212870561e-05
-1.61006481506345e-05
-5.5224124273618e-06
-9.35207306458343e-06
-1.26660054688509e-05
-1.10918369084668e-05
-1.89212507538155e-05
-2.96557301658026e-05
-1.05241344454792e-05
-2.29835166695236e-05
-1.34507848420339e-05
-2.86035747859e-05
-7.35755875603544e-06
-1.71435856445286e-05
-7.69281800888527e-06
-1.46005465618838e-05
-6.04016007201836e-06
-2.78481501696885e-05
-1.48775714829541e-05
-1.43209981598052e-05
-1.83010450865049e-05
-1.23575604163328e-05
-1.79188343287138e-05
-1.57951379080024e-05
-4.04888957572415e-05
-3.34541647838194e-05
-2.45642016453124e-06
-1.42272875499722e-05
-2.65542348976375e-05
-7.47489928252008e-06
-2.17273783952953e-05
-2.18563701157312e-05
-2.67908870584333e-05
-1.36497394572612e-05
8.80265093100345e-06
-7.71213178092193e-06
-1.45690235129982e-05
-3.4596719273705e-06
1.40210546795175e-07
6.92012664318478e-06
-2.28035699206543e-05
-3.07110774630303e-05
-1.2993208251058e-05
-2.62764448785585e-05
-3.45551809460115e-05
-1.44043832301375e-05
-1.72387466691408e-05
-1.01073553763281e-05
-2.46225242987085e-05
-2.30507897632576e-05
-1.24102946737379e-05
-1.46688965420225e-05
-1.91030103965701e-05
-1.14225540728816e-05
-1.81591114693911e-05
-3.22758916197272e-05
-2.37687372503919e-05
-1.4085357520377e-05
-1.75715967883845e-05
-3.39160840075573e-05
-5.70061198813426e-06
-8.39710573521982e-06
-2.07296618310844e-05
-8.88344485489381e-06
-5.44720781738706e-07
-1.14329425244068e-05
-1.20513904488287e-05
-7.3406131139175e-06
-1.21000979820803e-05
-2.96225040406078e-05
-1.22738047584242e-05
-4.17857526359933e-05
-2.66242470968101e-05
-1.92188764298056e-05
-1.35518057895994e-05
-2.64495316567069e-05
-1.15015840092828e-05
-2.97488792026319e-05
-1.78289130126951e-05
-4.38075261474952e-05
-1.68299345191387e-05
-2.51651783147237e-06
-4.29221277131649e-06
-1.74722629589456e-05
-1.34393816612878e-05
-2.65944831495469e-05
-6.74299045319269e-06
-1.5656620619841e-05
-4.60491258928818e-06
-1.90533960753688e-05
-1.03260678403291e-05
5.78413916664426e-08
-1.33928580701182e-05
-2.11604491651822e-05
-3.3661900585812e-05
-3.26255988494457e-05
-4.03968692479373e-06
-1.6212982066255e-05
-2.45106981221189e-05
-1.68020133967277e-05
-1.48605661039812e-05
6.03962351823026e-07
2.10686103624496e-06
-2.73101820789066e-05
-9.7665805807482e-06
-1.45631265970706e-05
-1.29431813510441e-05
-1.46660248586659e-05
-2.48912532936539e-05
-4.091138495512e-06
-3.06716451523382e-06
-1.3010454448276e-05
-1.67416287914985e-05
-2.17605531694751e-05
-3.02510261948985e-05
-7.68508593256947e-06
3.88586901042131e-06
-3.21256439690264e-05
-1.49211659202482e-05
-2.40663830119877e-05
-3.78525699591738e-05
-1.41538593850858e-05
-9.68135225188699e-06
-2.03552194883516e-06
-2.31044949190971e-05
-1.64362220457743e-05
-1.88713483662995e-05
-1.67039709353659e-05
-1.49206372486882e-05
-2.11696503496584e-05
-2.2515005566165e-05
-2.19548152730768e-05
2.79300716608683e-06
-8.1828469824566e-06
-1.72293095292413e-05
-1.13823393571916e-05
1.66318093268392e-06
-2.91628655049309e-05
-2.79239668523453e-05
-7.68195437597109e-06
-2.92721614248184e-05
-1.34606889710848e-05
-1.09587238753551e-05
-2.67780938046388e-05
-2.86738379811447e-05
-2.42940059751846e-05
-1.18536351553415e-05
-2.59961887998892e-05
-1.51843746633009e-05
-2.76022789693285e-05
-8.33447656663558e-06
-2.0365255183136e-05
-3.07668699347558e-05
-2.13427729188763e-05
-4.28487587431804e-05
-1.89313613257475e-05
-1.13654666749183e-05
-1.38161087476538e-05
-1.54311507363711e-05
-1.0620964541125e-05
-1.97310473081322e-05
-1.46233619767358e-05
-2.07381522356812e-05
-4.30005729174831e-05
-2.15279267864987e-05
-3.59025267896376e-05
-2.38801381128679e-05
-2.48772324500195e-05
-2.77614141783247e-05
-1.20859531285972e-05
-1.68428641977266e-05
-3.27136176662602e-05
-1.89633542504949e-05
-3.27717040707119e-05
-2.92339660782388e-05
9.99722032399419e-07
3.43855587567336e-06
-1.44630548495523e-05
-2.8393798572339e-05
-1.9279607292116e-05
-2.23321728766736e-05
-1.72913215987388e-06
4.55280394212294e-07
-1.58144745250443e-05
-9.8757896832982e-06
-2.00158806677481e-05
5.3915351413393e-06
-1.43212754404731e-05
-8.30825945288421e-06
-1.06211926762256e-05
-1.61286508129885e-05
-2.77368449582873e-05
-3.58010315741419e-05
-1.54564170018532e-05
-1.9106228261985e-05
-1.45225974413115e-05
-1.68445532003574e-05
-1.02329412590723e-05
-1.25903013455193e-05
-2.32522738150019e-05
4.43813858616224e-07
-1.73999658302273e-05
-3.20043846365102e-05
-2.65965030392717e-06
-1.33951919566842e-05
-8.37859008385702e-06
6.46536044793807e-06
-1.29716973876326e-05
-1.94669111204948e-05
-1.02120745697703e-05
-2.88013254639854e-05
-3.47546099655686e-06
-1.92880307923559e-05
-1.75454262226147e-05
-6.45308246908577e-06
-2.41149789278197e-05
-8.65922898139421e-06
-1.41825757835408e-05
-2.33981664299515e-05
-1.47710398945908e-05
-6.16924502143279e-06
-8.80378995148674e-06
-1.13404207417417e-05
-5.94471202990252e-06
-1.29387819488064e-05
-2.18744018943843e-05
1.37394348251123e-06
-2.03338532379629e-06
-2.22866993740912e-05
-2.21281143807831e-05
-4.4387935414853e-06
-2.65589870246191e-05
-1.21505334596436e-05
-5.20493220033743e-06
-1.21751697884167e-05
-2.33127013922189e-06
-1.86745891033101e-05
-2.47386326041065e-05
-4.73542154245064e-06
-2.06673304795776e-05
-2.12606847126791e-05
-1.52934638490247e-05
-8.653439288351e-06
-4.12951831249134e-06
-1.6911737969361e-05
-3.81680418473362e-06
-1.49542516150469e-05
-6.49657655885645e-06
-2.04984879536542e-05
-8.71731939267879e-06
-1.94739744348359e-05
-2.82942706853874e-05
-1.88735447398692e-05
-2.07206742849309e-05
-1.24893917913903e-05
-1.42727024182884e-05
-2.01896057449532e-05
-2.81604457351478e-05
-3.31667240142008e-05
9.09882202852958e-07
-2.9189222828993e-05
-1.91399757682426e-05
6.77769142892624e-06
-2.20878132595236e-05
-1.17832557966809e-05
-1.36129195174728e-05
-1.54046800377577e-05
-1.03147613031009e-05
-2.12409329944409e-05
-6.26081597242791e-06
-1.82406725012621e-05
-2.30867259994633e-05
-8.42734472410396e-06
5.37462447686871e-06
-1.07535179601527e-05
-1.54812624584817e-05
-1.28637607309534e-05
3.89135900657406e-07
-4.42818734020905e-07
-7.64084812126866e-06
-1.16462173155603e-06
-1.65517683247038e-05
-1.02377415612472e-05
-9.01916187976155e-06
-2.23058712001188e-05
-5.33368434217616e-06
-9.24312612784028e-06
-8.54559593832924e-06
-2.74548481957197e-05
-2.63378328550014e-05
-1.11894852526625e-05
-2.23273444964759e-05
-4.2687511669775e-05
-1.48414952044593e-05
-9.60522553469165e-06
-1.09374844878395e-05
-1.42899061934465e-05
-2.94784096279418e-05
-1.85192979593675e-05
-2.04568420703428e-05
-2.03424960612729e-05
-9.0169266713509e-06
-1.73512125428833e-05
-1.86290033011526e-05
-1.97167696960956e-05
-2.15130757685518e-05
-2.13440650562204e-05
-8.27221424822893e-06
-2.51657592364396e-05
-2.96578411022677e-05
-9.34936695816777e-06
-6.16629401859191e-06
-2.18361264957387e-05
-4.85784988759943e-06
-1.14925268332637e-05
-1.61501291348938e-05
-1.15780288100092e-05
1.47031771096657e-06
-9.14995559168811e-06
-6.63541305971274e-06
-3.72301013044329e-06
-1.09205160784708e-05
-5.2725045520293e-06
-1.54647747266467e-05
-8.71860081162679e-06
-9.61267169200334e-06
-3.75901878534061e-05
-1.74141230070723e-05
-1.29046619435411e-05
-6.84530747091253e-06
-2.42304474333007e-05
-2.23850868714336e-05
-1.7408911084185e-05
-1.90579179236204e-05
-2.57931539894216e-05
-4.59514773105273e-06
-2.75962342457942e-05
-2.34455943976124e-05
-2.31556797136884e-05
-1.67437138604718e-05
-1.20759386535139e-05
-2.53415087718999e-06
-5.02556980839424e-06
-2.34829891713884e-05
-3.26873924671877e-06
4.04907964798903e-06
-2.65473042345182e-05
-7.5535262497275e-06
-1.60940207957733e-05
-6.14636867902773e-06
-2.00611369099877e-05
-3.13640094412643e-05
-3.76138823915352e-05
5.49683514025279e-06
-2.32420992926715e-05
-1.46965183873364e-05
-1.242745282279e-05
-2.31451464725703e-05
-1.53386708244846e-06
-1.95031835157478e-05
-2.32248994987712e-05
-2.16732069288528e-05
-2.20341524174217e-07
-1.85651972141106e-05
-7.64040314073648e-06
-2.28517979049479e-05
-9.43996321313355e-06
-2.30575418569388e-05
-2.67427896403231e-05
-3.07473596783684e-05
-6.31909676559058e-06
8.01628693015206e-07
-1.43044680330591e-05
-2.07822129581261e-05
-1.5320587531841e-05
-7.88224889454417e-06
-1.18574485087662e-05
-4.02793341585816e-05
-1.28016887864103e-05
-2.38353285597265e-05
-1.30525285775275e-05
-6.49823941701684e-06
-1.78954251763235e-05
-2.19435618503818e-05
-1.49741299435786e-05
-1.18773063397677e-05
-6.25513346135301e-06
-1.05523665539793e-05
7.19088127925478e-06
-1.99397272646149e-05
-1.626637626864e-05
-1.81600525060636e-05
-2.14722002777068e-05
-2.94175326133274e-05
-4.19757151857965e-05
-7.9944262807845e-06
-1.64988449912533e-05
-2.46031033680533e-05
-2.04202132741736e-05
-1.18648648064398e-05
-2.74796508198404e-05
-1.00851116183916e-05
-9.46345670706813e-06
-1.82601132284252e-05
-4.91336133285163e-06
-3.81688778627122e-06
-2.11492791456547e-05
-2.0487699406131e-05
-2.67917967159547e-05
-1.88561790846973e-05
-2.84329865661031e-05
-1.86192416760748e-05
-6.35643706402574e-06
-3.10516855874497e-05
-2.77443971872523e-05
-7.41728216289364e-06
1.30709075441045e-05
-6.3349945328195e-06
-2.85498165990098e-05
-1.38270993826623e-05
-1.46838624333331e-05
-4.63863669228587e-06
-2.26482808306205e-05
-1.07008505378645e-05
-1.47623100797453e-05
-2.55127865947176e-05
-9.47799503507746e-06
-1.623319071167e-05
-2.91232484666458e-05
-3.08880143035841e-05
-2.04197337135726e-05
-1.19438222633207e-05
-1.25991688168046e-05
-3.56051679932464e-05
-1.87683563318857e-05
-1.35227053606125e-05
-1.91610348314427e-06
-8.6826172674362e-06
-1.67288044542006e-05
8.80354497743282e-07
-2.60786759155961e-05
-2.8575162897566e-05
-1.8143817307686e-05
-1.81874975697203e-05
-2.30972203401426e-05
-1.74444313762925e-05
-4.40520372650876e-06
-1.61139188207969e-05
-2.24832299828899e-05
-1.1738616248564e-05
-1.21901418991639e-05
-1.65986017567084e-05
-1.20614296936244e-05
-2.84553004273395e-05
-1.04127513927878e-05
-1.85481702946525e-05
-1.79271102998778e-05
-3.81038331160386e-06
-1.4547306582175e-05
-1.74615038640774e-05
-1.31832608305907e-05
-1.18955733131573e-05
-1.73966381232713e-05
-2.24037008690574e-05
-4.24934777683876e-05
-9.75700802935287e-06
-2.91437101460173e-06
-8.80923830218501e-06
-7.76476462524389e-06
-2.66711917402292e-05
5.57971850015274e-06
-1.96933038601261e-05
-2.82481267236027e-05
-1.48428715162024e-05
-2.20529222828621e-05
-2.01941196338861e-05
-2.60087246039246e-05
-6.21039798265742e-06
-1.85662422457428e-06
-2.41021795870069e-05
-8.16573343863813e-06
-2.36411933979018e-05
-2.90753739383156e-05
-1.81164706633176e-05
-1.71635063375139e-05
-2.98335130215418e-05
-2.82200733581612e-05
-2.74826107546197e-05
-2.16239977157571e-05
-2.40127813408563e-05
-1.55738515337401e-05
-1.11358028348835e-05
-1.09884916622851e-05
-3.22101558008087e-05
-2.4483974605201e-05
-9.53777953713878e-06
-2.22557583025974e-06
-1.9202891909308e-05
-1.27605446861792e-05
-7.9617833500838e-06
-1.22722942131452e-05
3.90438582560676e-06
-4.06875177535281e-06
-1.33208663713665e-05
-5.31248724179832e-06
8.62397279691151e-06
-2.61141709936505e-05
-2.52540526445259e-05
-1.35883700295591e-05
-1.22400244009652e-05
-1.44951640191751e-05
-3.06580012399043e-06
4.83069421614686e-06
-2.55256940088066e-05
-9.15846652841455e-06
-3.2748794331957e-05
-1.06589509760954e-05
-2.25375920852744e-06
-1.74847790945368e-05
-1.72999796320824e-05
-2.14629109863001e-06
-2.96734806403163e-05
-1.23652297284273e-05
-1.80086944568973e-05
-1.01616457913485e-05
2.76564626822842e-06
-9.48119292567927e-06
-1.95855808455075e-05
-1.0999380452218e-05
-2.53493467713571e-05
-2.2208470821354e-06
-4.03793514129482e-06
-2.4256077341071e-05
-1.00978727373775e-05
-1.93096042208238e-05
-2.0367581111139e-06
-1.4772038885502e-05
-7.62358553120828e-06
-1.22851245203133e-05
-1.4381309876108e-05
-5.94182570957368e-06
-2.7321259456252e-05
-2.76976280482256e-05
-2.19067627792193e-05
-1.19907113841721e-05
4.1278345164899e-06
-1.20925258564689e-05
-1.98941908692956e-06
-1.62678804825728e-05
1.2176104832554e-06
-1.81805140764988e-05
-1.378324958162e-05
-2.30294567081242e-05
1.78872752757567e-06
-1.80684789181849e-05
-1.93435075668463e-05
-1.59847243310654e-05
-1.11314991813385e-05
-2.33103363684745e-05
-1.1094207808882e-05
-1.62555324407973e-05
-2.75939484840402e-05
-1.36805229093287e-05
-3.41549664030123e-05
-2.44128579738373e-05
-2.95124461599018e-05
-6.80607057110771e-06
-1.32418479954856e-05
-3.03537759270327e-05
-1.70565591324715e-05
1.42813900265237e-05
-1.01047347338475e-05
-1.31121807643223e-05
-4.62753655711056e-06
-1.52993860386445e-05
-1.06497833105073e-05
-2.80630091974838e-05
5.29667063332626e-06
-1.19870252466027e-05
-1.77075644752857e-05
-2.78126771727822e-06
-2.21445375508614e-05
-7.37546011399258e-06
-8.0430342998857e-06
-1.64107698715161e-06
-1.6932895623731e-05
-4.19526637693748e-06
-1.16270761415659e-05
-2.03695772895773e-05
-8.82575596684283e-06
-2.13000089021641e-05
-2.85956725388366e-05
-2.28943048916389e-05
1.39270243679366e-05
-5.72984003992486e-06
-1.85056631743784e-05
-1.0259079380815e-05
-6.50746616445179e-06
-2.7705413210336e-05
-6.94278275005103e-06
-1.48605411094756e-05
-1.33607879720526e-05
-1.94019751986327e-05
-1.43463675748505e-05
-1.99620117233975e-05
-4.82895417216597e-06
-1.52451195196199e-05
-1.02076507468542e-05
-2.84177415029612e-05
-2.4262992983192e-05
-6.69756399751579e-06
-1.4272975591972e-05
-2.52405983296944e-05
-1.80032742281581e-05
-3.11343885916796e-05
-8.60813636938826e-06
-1.33178620971139e-05
-8.47393154881414e-06
-5.5297520388489e-06
-1.73687885850594e-05
-2.70171645823477e-05
-2.98501945076621e-05
-8.51219324453626e-06
-6.37614365591167e-06
-1.8109120963812e-05
-2.8145949648559e-05
-2.72392153027924e-05
-2.53824589659336e-05
-2.93193563864064e-05
-2.50425628355074e-05
-1.80028340435581e-05
-6.80644799392596e-07
-1.7676784566268e-06
-2.64382679740752e-05
-2.33212546951742e-06
-4.8276044694255e-06
-1.41141454184923e-05
-2.79240563141462e-05
-1.52655352290008e-05
-1.29012368458668e-05
-2.11824948035496e-05
-1.68767733856908e-05
-1.59474345422271e-05
-2.26793369226618e-05
-6.6475115880775e-06
-2.43986116489224e-05
-1.76204476703231e-05
-8.41151081692513e-06
-2.81059700329771e-05
-1.01265315549375e-05
-1.17124264963491e-05
-1.21845764520649e-05
-7.48249145825709e-06
-3.51952368675241e-05
-1.65113893830546e-05
-2.75266264952723e-05
-1.44175058299305e-05
-6.19936946092335e-06
-5.77701680461095e-06
-1.28096259425913e-05
-2.0468528142953e-05
-1.15898470993819e-05
-6.80022630387211e-06
-1.64538197247458e-05
-1.69411020071012e-05
-2.86722130265577e-05
-2.27880545893046e-05
-2.45728571935035e-05
-1.24468164320578e-05
-5.44441645108396e-06
-1.72222575100136e-05
-1.44609034009351e-05
-1.80840599594067e-05
-1.65158166044457e-05
-2.08601679453944e-05
-1.49342152576859e-05
-1.35840289280471e-05
-1.67860428388599e-05
-2.30817031955441e-05
-1.79950948196483e-05
-1.2040458320368e-05
-2.63353143458109e-05
-1.81699582078609e-05
-1.66526495816269e-05
-2.19717845811807e-05
-3.00842029107456e-05
-2.0744508613499e-05
-1.99921501111404e-05
-7.32839131854618e-06
-1.38893926736905e-05
-1.78163574711859e-05
-1.42156583276195e-05
2.37254714891285e-06
-9.1041772598593e-06
-2.16232453964323e-05
-1.61097696988433e-05
-6.24840236922799e-06
-1.84193538425997e-05
-2.61532142372251e-05
-2.16931652640216e-05
-9.5822651548103e-06
-1.1695905442549e-05
-2.91431184999401e-05
-2.2119116043873e-05
-5.27631640815415e-06
-2.27058835459817e-05
-2.52665718490118e-05
-1.05223979302037e-05
-6.87815527426202e-06
-1.74249408490966e-05
-1.45253166035459e-05
-2.78801628060903e-06
-2.17343846286926e-05
-2.98315342700891e-06
-2.10373932861758e-05
7.41091468820551e-06
-8.97002910030166e-06
-7.16404694994907e-06
-2.07146457811032e-05
-1.54574758803188e-05
-1.39933428499233e-05
-1.62633691868926e-05
-4.39622729331407e-06
-1.76269881335908e-06
-2.2796116326667e-05
-1.42358633478076e-05
-7.01641974557321e-06
-2.40195898798429e-05
-5.71653200489125e-06
-1.9344732476256e-05
-1.57366113204934e-05
-1.46087896274555e-05
-1.07555842393188e-05
-1.88559817558465e-05
-2.93973772513298e-05
3.05174854430042e-06
-1.72588592358879e-05
-1.72899505350272e-05
-2.21670291496129e-05
-1.62891028589291e-05
-1.4556650873118e-05
-1.56963066421118e-05
-2.05129578074148e-05
-2.26211236176856e-05
-3.26396113224507e-05
-2.5104212226169e-05
-1.97637956873099e-05
-3.61935214887148e-05
-3.08446497255054e-05
-2.57977154266627e-05
-1.32498746816921e-05
-1.1800219919057e-05
-1.40327714145113e-05
-7.05939317364489e-06
-1.33507381412604e-05
-2.19717264381057e-05
-1.44197133429655e-05
-6.41240089831444e-06
-5.4026974413502e-07
-1.62809220483059e-05
-2.18426443645079e-05
-2.33224017253554e-05
-2.22058336261265e-05
-1.73124872450659e-05
-2.19358790028764e-05
-4.10723943337426e-06
-1.58743293935581e-05
-3.89325434993017e-05
-1.11037859381594e-05
-1.81879685329063e-05
3.97023859343505e-07
-3.39114687833759e-05
-1.41768064303898e-05
-1.68661601397237e-05
-1.0938356302577e-05
-1.44042361519571e-05
-2.41814902518351e-05
-1.64993597535844e-05
-1.86867531049451e-05
-4.2907020123804e-06
-2.23322466999969e-05
-5.7802986618086e-06
-5.91377658715111e-06
-1.70433831934455e-05
-1.68094867377773e-05
-1.58866194881533e-05
-1.5917057095837e-05
-3.16119477195705e-05
-1.48610762114468e-05
-7.66997912714664e-06
-1.38805018519534e-05
-8.56498628716379e-06
-1.3691956442453e-05
-2.26097755313778e-05
-2.08910070875411e-05
-1.44992859386863e-05
-2.3939225028639e-05
-8.02779447372892e-06
2.73375125621493e-07
-3.20006578052147e-06
-1.59567217603517e-05
-3.63861376470514e-05
-2.53374059092846e-05
-1.82967891116882e-05
-1.59938881869937e-05
-1.55340467610297e-05
-1.99595418146589e-05
-3.06209542563237e-05
-8.62435928163328e-06
-2.19805722972983e-05
-1.20386282161094e-05
-1.1398532011622e-05
-2.01772538550013e-05
-3.67317303479006e-05
-1.67115761558621e-05
-5.23446467490013e-07
-1.57663695635314e-07
-1.07574340415831e-05
-2.6569824171838e-05
-1.94570918541783e-05
-1.16421652476329e-05
-1.9094458290319e-05
-1.28404077215917e-06
-1.0588912095884e-05
-1.27013581214492e-05
-1.32192152180892e-05
-1.85931086711949e-05
-1.99251572822171e-05
-2.16077802111959e-05
-2.55967719623132e-05
-9.97269809323347e-06
-2.42625898110803e-05
-3.2754935184988e-05
-6.25819661904717e-06
-3.52844744249563e-05
-2.69471318212705e-05
-1.13764028409657e-05
-1.22412609046257e-05
-1.25444596642598e-05
-7.89210048752269e-06
-1.76047229901095e-05
-1.93344264645003e-05
-1.82068938754074e-05
-2.23437735353658e-05
-2.75572423671019e-05
-1.83272469060511e-05
-1.72008406057857e-05
-1.8308128360403e-05
-2.07618899941036e-05
-2.20941709680496e-05
-1.25266563588636e-05
-9.71651684337804e-06
-1.99366920742635e-06
-2.72962040512104e-05
7.87048233862486e-07
-2.10534512568621e-05
-3.01450678868241e-05
-1.07956588826262e-05
-1.84275524498392e-05
-1.25264142035556e-05
-3.81709885488904e-05
-1.91989018781374e-05
-1.41488057240803e-05
-2.72632864348491e-05
-3.29865993663303e-05
-1.96821162522995e-05
-1.58527851354916e-05
4.67578249923121e-06
3.83101375295409e-06
-1.58228412534351e-05
-7.52132277241489e-06
-1.27637452266786e-05
-1.91070183505761e-05
-7.06455483460129e-06
-4.48542677732852e-05
-2.33315769561786e-05
-1.56715613229007e-06
5.53177535900475e-06
-9.44869349594018e-06
-2.07213656822845e-06
-2.76336747356086e-05
-2.0068941274347e-05
-8.34715244287144e-06
-1.41474745135301e-05
-1.64275730731899e-05
-1.06150806761487e-05
-2.45833978377621e-05
-1.56682948640304e-05
-2.62116817415024e-05
-1.32716575513487e-05
-3.38499562343322e-05
-9.83423923612088e-06
-1.24873817979522e-05
-1.81907983952714e-05
-2.60230467443307e-05
-3.04473370532126e-05
-1.77472605402927e-05
-1.19868265219737e-05
6.1965624399564e-07
-2.76174732806264e-05
-1.66116204562941e-05
-4.26649238669984e-06
-1.58628518547886e-05
-2.02641194504302e-05
-1.07052346748346e-05
-2.05089261871547e-05
-2.59870704492724e-05
-1.35179566256731e-05
-1.51890692719356e-05
-2.22812997861755e-05
-1.75997461939993e-05
-1.51139722005935e-05
-2.3934429610766e-05
-1.52275783990134e-05
-1.83686092724193e-05
-5.25821215371215e-06
-4.42883417748372e-06
-2.1709658909857e-05
-5.789043605529e-06
-1.25518313380308e-05
-1.94951856581641e-05
-2.60299216830817e-05
-2.70466139580302e-05
-1.86602278947073e-05
-1.81586963963027e-05
-1.33936885032741e-06
-1.0527042153196e-05
-1.64622444300191e-05
-3.22955519327672e-05
-5.20857081898358e-07
-1.72412187957594e-05
-8.13087214301499e-06
-1.01036178061058e-05
-3.60096180508844e-05
-7.85990879998853e-06
-1.54014054862199e-06
-1.46869744489309e-05
-4.72381785112047e-06
-2.68056680353786e-05
-2.45861023716093e-05
-1.9418114367042e-05
-1.78940507677523e-05
1.45952226863428e-06
-9.27434789960198e-06
-2.85506712357731e-05
-1.23727055232666e-05
-2.62072051136505e-05
-1.39207582637328e-05
-2.10524939060902e-05
-1.89648449035391e-05
-2.62469407507827e-05
1.54333782385424e-05
-5.85044477052675e-06
-1.04745480634227e-05
-2.29307724154496e-05
-6.48332997319084e-06
-3.57842645249754e-05
