# Supplementary material for: Research on computational propagation and identification of mine microseismic signals based on deep learning
Source: PLoS One. 2025 Oct 22;20(10):e0334641. doi: 10.1371/journal.pone.0334641 (PMC12543183; doi:10.1371/journal.pone.0334641)
Supplement: S9 Data — (ZIP) [file pone.0334641.s009.zip › 000101100000319.xlsx_0.txt_24.txt.txt]

-9.92526695630019e-06
-2.95277531678017e-05
-7.72680362110951e-06
-2.1152040407908e-05
-1.84073517595625e-05
-2.06135960134101e-05
-1.23235858396476e-05
-1.71320608667991e-05
-1.4243265307974e-05
2.72007779671737e-06
-2.09105469876599e-05
-2.1938084441349e-05
-2.20430383620809e-05
2.72184715645849e-06
-2.00269563952756e-05
-2.04679424617624e-05
-9.29774914716251e-06
-1.99835008095974e-05
-2.04316696568052e-05
-1.92490665776207e-05
-1.96791050270136e-05
-8.43839077064902e-06
-1.1230204166031e-05
-2.60439855677071e-05
-1.57598654588601e-05
-1.02883352435304e-05
-2.69980899983682e-05
-1.49584886856411e-05
8.7236566280405e-06
-1.2135375616794e-05
-2.62552890078527e-05
-9.52369946186893e-06
-1.92339185620723e-05
-2.57571814264759e-05
-1.09262422394995e-05
-1.71076428934597e-05
-2.10446273158163e-05
-3.1469503645391e-05
-2.12037722575652e-05
-3.23973086499959e-05
-5.55511880340056e-06
-1.0849578676291e-05
-2.0850781279437e-05
-1.07722045308068e-05
-6.78763857696997e-07
-2.14491951230508e-05
-8.38369787037173e-06
-1.67850738599454e-05
-1.46841290233724e-05
-9.53557047712097e-06
-1.21926511032369e-05
-2.34313624959641e-05
-2.09152309995777e-05
-7.91194601351011e-06
-7.42513149110137e-06
-2.90317954624553e-05
-3.1206923493778e-05
-1.89799620343462e-05
-2.0842669435237e-05
-1.13296995658577e-05
-3.04286659251543e-06
-1.61028770449686e-05
-1.81100477713431e-05
3.39795043013087e-06
-3.76389520724331e-05
-1.46137404609223e-05
1.01652005413168e-06
-1.06521825997486e-05
-1.65972304048642e-05
-5.32576491936419e-06
-1.58096954369966e-05
-2.17571168036867e-05
-2.83900826731159e-06
-1.92179316528508e-05
-2.58339476423433e-05
-1.97970396516018e-05
-1.57231720757054e-05
-5.04595679073557e-06
-1.05263946877821e-05
-1.87908394536236e-05
-2.44429379485733e-05
-1.54392948490618e-05
-3.82248110368117e-05
-9.73608782748852e-06
-1.3296408705589e-05
-1.63706649660347e-05
-1.48634275677255e-05
-2.07139815697384e-05
-1.64371730134489e-05
3.14496281498107e-06
-2.9481039089905e-05
-3.61387200591071e-05
-6.59237967824537e-06
-3.76627226028868e-05
-1.58765883977052e-05
-3.38253388543679e-05
-7.19366254167519e-06
-2.46907164428962e-05
-1.80226309168339e-05
-1.03256002731209e-05
-2.23617122287751e-05
1.54340331137682e-06
-9.65660115270861e-06
-1.22719540421048e-05
-7.97358690413633e-06
-1.39825380946902e-05
-1.75123458970294e-05
-2.14743155938591e-05
-1.81798520389204e-05
-1.97393621659335e-05
-2.18349132534509e-05
-2.62301826333382e-05
-6.76901901264861e-06
-2.36525584854356e-05
-1.73707990384259e-05
-1.18365651926177e-05
-1.89890010268462e-05
-3.69029805910116e-05
-2.56517695674739e-06
9.78546950816874e-06
-2.29753835449201e-06
-1.64755800525228e-05
-3.26991370820061e-05
-1.57494983568048e-05
-2.28572908323765e-05
-1.46631758019565e-05
-1.22036593741982e-05
-2.32789383342688e-05
-8.48632474946427e-07
-1.63943043709218e-06
-2.94585392683988e-05
-2.06050569108639e-05
-2.08588530422893e-05
-1.56584681864227e-05
-1.45916016488334e-05
-1.05421465462859e-05
-1.52415003144964e-05
-9.57223353185e-06
-9.97740291125603e-06
-5.05155963407482e-06
-1.41963651645724e-05
-3.34507384803368e-05
-2.91270897850993e-05
-3.00246111383764e-06
-1.12123067811962e-05
-2.7267388652573e-05
-1.26276899867429e-05
-1.18186260115777e-05
-1.77997356792487e-05
-2.64644801512925e-05
-3.09028762313299e-05
2.76209149845284e-06
-1.2468291267779e-08
-1.50071870981187e-05
-6.56743686322067e-07
-1.37212318506677e-05
-2.01772617971195e-05
-2.23081390751279e-05
-2.65087710971605e-05
-4.46192636284169e-05
-2.19076603761893e-05
-3.53533335581049e-05
-1.4025427415179e-05
-9.19441263952197e-06
-1.37541283398241e-05
-5.74372409077601e-06
-1.8168317497978e-05
-2.50733058887379e-05
-6.39356183098878e-06
-2.69120763514459e-05
-2.91287202709098e-05
-1.23548406999793e-05
-1.77487510136492e-05
-3.32634171603123e-05
2.12408548999307e-06
-2.10304702567074e-05
-5.18219336202051e-06
-1.79577942225413e-05
-9.95671792582325e-06
-2.80212633692344e-06
-1.81315850740985e-05
-1.98738261776921e-05
-2.10039147022649e-05
-1.51378727168759e-05
-1.66987391361989e-05
-3.17538600058892e-05
-3.05481444070283e-05
-5.33317732900198e-06
-1.32301879636667e-05
-2.20208045004743e-05
-1.21389648115984e-05
-5.92799571003726e-06
-1.7973076503621e-05
-1.48530377845727e-05
-2.87720274440279e-05
-1.63241756130878e-05
-1.17836930040372e-05
-7.983179634537e-06
-1.38175278093602e-05
-1.3127687564039e-05
-1.26019105565053e-05
-1.83340072097343e-06
-5.98540019259546e-06
-9.50245455670755e-06
-2.05310934738827e-05
-1.59980141507392e-05
-8.8055092645075e-06
-1.182719250493e-05
-1.29590509593418e-06
-1.90878490503533e-05
-2.88574600936875e-05
-1.74734819560848e-06
-2.24327947151162e-05
-2.55840390101847e-05
-1.716248224745e-05
-8.4853599875083e-06
-1.32105265729252e-05
-1.2086821078274e-05
-1.08579968759503e-05
-1.21048202872107e-05
-5.54556325666477e-06
-2.60592160979932e-05
-1.75188356971532e-05
-1.03780675403528e-05
-7.31558553348465e-06
-3.42064936402131e-06
-1.36049206122132e-05
-2.23783437438868e-05
-2.98742253885307e-05
-1.98169167346975e-05
-1.66371663334126e-05
-1.50394769108032e-05
-2.30571628249498e-05
-1.8427027415579e-05
-2.56105691582507e-05
-9.81098582256199e-09
-9.46323504248729e-06
-4.64241174642121e-05
-1.57007513072166e-05
-3.31895418571074e-05
-1.98512575981078e-05
-2.51583053260575e-05
-1.59627098805058e-05
-3.17806625525178e-05
-2.01593150437143e-05
-1.05860222600196e-05
-2.81678542179188e-05
-7.89395381187204e-06
-1.64269451588463e-05
-2.79375994088389e-05
-1.67922736562424e-05
-1.69359572537844e-05
-2.41456919825278e-05
-8.88514785517304e-06
-1.32053532355154e-05
-2.85855282850329e-05
-2.21415123557174e-05
-1.09132762372083e-05
-1.94240169809088e-05
-1.85267908180836e-05
-1.10700269188096e-05
-1.55312001370585e-05
-2.10918736731778e-05
-2.56418956197839e-05
-6.33299098646679e-06
-2.27415094896453e-05
-1.83063577106581e-05
-1.87666540248325e-05
-5.46140030384145e-06
-2.39437914919005e-05
-1.8270012582533e-05
8.95589439030192e-07
-8.36264801876117e-06
-2.28786163565412e-05
-1.98536166880141e-05
-2.31392076997485e-05
-1.42984736985268e-05
-2.74245952986834e-05
-1.1833817844119e-05
-9.69228053373925e-06
-6.35427931339068e-06
-8.67757086862805e-06
-1.35155809138179e-05
-2.42956606706994e-05
-1.76543117989294e-05
-1.55628130221281e-05
-1.88445722591335e-05
-2.75636353445279e-05
-2.31510998749706e-05
-2.5924551744576e-05
-1.37285837917768e-05
-1.18775534373823e-05
-2.41666447335066e-05
-1.00824895997698e-05
-1.98199949123541e-05
-2.54604383582696e-05
-2.48525378677206e-05
-3.44205463189087e-05
-2.45723955547992e-05
-2.58297125616542e-05
-1.69206888258593e-05
-1.67496826155561e-05
-1.75957445650368e-05
-3.36378483433348e-05
-1.77829700880661e-05
-1.94262086024191e-05
-3.09031039815116e-05
-2.94699478311462e-05
-1.39185687467104e-05
-1.28685028573935e-05
-6.63954706027685e-06
-1.87912744215294e-05
-1.86815093894282e-05
1.00768793873271e-07
-3.24556668366365e-05
-1.05167552788145e-05
-3.27583047865677e-06
-2.69202461395803e-05
-1.21068344893868e-05
-7.31637917783507e-06
-1.07904375055949e-05
-7.69422181071573e-06
-4.00466348635316e-06
-2.90437279840273e-05
-1.54595282571176e-05
-1.44138558023533e-05
-1.42037176977543e-05
-2.56874190767496e-05
-1.24035391006072e-05
-1.63414741325143e-05
-2.99364438328531e-05
-3.41293625890817e-05
-1.60609467595161e-05
-2.77818424476898e-05
-2.05350755167416e-05
-1.56936568852243e-05
-1.36523699148267e-05
-2.63929014717744e-05
-2.800341717725e-06
-1.76764449864936e-05
-1.60449597677377e-05
-1.77175676336385e-05
-1.422139154234e-05
-1.71251218772396e-05
-1.99534757778256e-05
-1.47061471361501e-05
-1.16508738925212e-05
-1.61841083785628e-05
-2.54708096330105e-05
-3.35821510017247e-05
-3.89084212022081e-06
-2.69143270547379e-05
-3.11940510813126e-05
-3.07687147349399e-05
-5.79311973046163e-06
-1.09179423846988e-05
-6.48784212453726e-07
-2.33508192968916e-05
-1.78338073343303e-05
-2.32630500946006e-05
-1.77615555898021e-05
-2.91854995578645e-05
-3.68222951456785e-05
-1.87228405503909e-06
-1.65559058132804e-05
-1.84685716816106e-05
-1.47604513114843e-05
-1.59248523082091e-05
-2.67400987535918e-05
-2.66701248899383e-05
-1.97704768770934e-05
-1.86625102285447e-05
-1.7949322207685e-05
-5.64766632590464e-06
-1.83992489063162e-05
-5.44984131639709e-06
-2.75231933056338e-05
-8.06943901401876e-06
-5.53933670359645e-06
7.92177992549008e-06
-1.21645293441603e-05
-1.28349771743225e-05
5.65433680005241e-07
-2.56020460136065e-06
-1.65785548932416e-05
-1.77860886802734e-05
-3.32052297100406e-06
-1.11860807983484e-05
-2.69097247280574e-05
-2.10187790589035e-05
-3.09448419998488e-05
-2.41437513050502e-05
-1.31785784117786e-05
-2.40560714613723e-05
-3.67660204314093e-05
-1.41073344428233e-05
-8.18822549863638e-06
-2.60917137380581e-05
-6.44789662138705e-06
-3.04915186445067e-06
-2.87407188088032e-05
-2.2066901228923e-05
-3.16581077731858e-06
-1.55882528222272e-05
-2.42627527840413e-05
-2.2703079810724e-05
-5.50741254435383e-06
-2.2872916779388e-05
-2.0856095264725e-05
-2.30735265328779e-05
-1.30033250454995e-05
-2.31223796311883e-05
-3.27153141542476e-05
-1.84956173533414e-05
-1.05306522051826e-05
-1.48648157235856e-05
-1.13337403385856e-05
-2.95536246171165e-05
-1.17874425251195e-05
-1.95686101297437e-05
-1.22955967644693e-05
-1.64244029182407e-05
-2.96114893824489e-05
-1.37520691597195e-05
-1.82885404107019e-05
-1.67017438583569e-05
-1.32741177521546e-05
-2.63481360918916e-06
-1.26040815242477e-05
5.07851038747269e-06
-2.25138642715268e-05
-3.22666313946932e-05
-1.91753200793364e-05
-2.68896504476795e-05
2.52057299999992e-06
-1.73902198118109e-05
-1.16442402811711e-05
-6.90703825404638e-06
-1.63932902638714e-05
4.02812152169903e-06
-2.55109470630817e-05
-1.52433398148294e-05
-1.47669214294715e-05
-1.31085270874053e-05
-1.46506604445864e-05
-1.61002810614877e-05
-2.82043509290616e-05
-1.51727077451227e-05
-1.56202022198079e-05
-1.54390339561945e-05
-3.15739017043317e-05
-1.69627129215272e-05
-1.72073640908004e-05
-1.78668858620689e-05
-1.07267914313821e-05
-3.57965444307311e-06
-8.98604113792638e-06
-2.12117511185329e-05
1.29139456244927e-05
-1.69687057597272e-05
-2.27883312381632e-05
-9.16007675914727e-06
-2.4526144063357e-05
-3.31627141340637e-05
-2.47847502541515e-05
-2.46468625260176e-05
-1.21440567377779e-05
-2.3450220396452e-05
-1.28973356754022e-05
-7.34391337234152e-06
-1.37984793292205e-05
-2.66164626008168e-05
-2.30802482631352e-05
-1.73134667558352e-05
-1.38094241529177e-05
-1.77108420403341e-05
-1.51105394045207e-05
-1.75996721686612e-05
-1.79398825062573e-05
-1.48548103626236e-05
-4.00836167268063e-05
-2.0308612817869e-05
-1.24266316467045e-05
-4.42117564547549e-05
-3.53444891401627e-05
-2.11775625459433e-06
-9.68106364493696e-06
-1.57764545719126e-05
-1.84138871580774e-05
-2.80685120698121e-05
-2.05815680474345e-05
-6.93813311960037e-06
-2.19099751255153e-05
-1.25995127715814e-05
-2.93316030830454e-06
-6.12077121329716e-06
-8.6376099710969e-06
-2.70279968546277e-05
-6.94612366159226e-06
-2.7849865325989e-05
-2.52535361345018e-05
-3.11285927487724e-05
-2.31321228436594e-05
-1.2753444089643e-05
-1.39019456287268e-05
-6.86597191549688e-06
-1.34398810674273e-05
-1.88400930729911e-05
-1.75259521762439e-05
-1.29138793308693e-05
-1.72955226098205e-05
-1.88085101395829e-05
1.6243335969517e-06
-2.38029312227395e-05
-2.08303934975854e-05
-1.04502487815672e-05
-5.65361451527354e-06
-3.46578603104347e-05
-4.76567995027752e-05
2.46080872272774e-06
-6.26663566492268e-06
-2.07991847955373e-05
-3.04802177326802e-05
-2.00755006557925e-05
-2.4669124921887e-05
-1.41032099508288e-05
-1.83062487687609e-05
-2.50667946561717e-05
-1.72153055407459e-05
-1.44104481848195e-05
-2.90659498006442e-06
-2.06020777560025e-05
-2.75966895462811e-05
-4.60385477972034e-06
-1.98130521805978e-05
-1.55112556107491e-05
-2.23010650493572e-05
-2.02685797638674e-05
-1.76212712693951e-05
-2.90654822903741e-06
-3.70862699034118e-06
-1.30880778232184e-05
-1.26658755678415e-05
-2.00710657532847e-05
1.66305897404998e-07
-4.75355519116743e-06
-1.87115721241938e-05
-1.89046826849499e-05
-2.3058840152714e-05
-3.91123202281324e-05
-1.42975485449447e-05
-1.7895919948845e-05
-1.34491517587211e-05
-4.06253496675333e-05
-3.31548608910945e-05
-2.36669722898867e-05
-2.41788091939453e-05
-1.56203745583193e-05
-1.89173881889713e-05
-1.836291562808e-05
-1.81708285183038e-05
-1.6938265527357e-05
-2.75445216087243e-06
-1.95361936505682e-05
-4.28975958134776e-06
-1.29760990895569e-05
-1.33412400269342e-05
-6.21016611215542e-06
-3.25567597186181e-06
-7.68727317911412e-06
-3.16197284254822e-05
-2.19933062979991e-05
-6.82331235460844e-06
-3.35915009777536e-05
-3.8417202869457e-05
-2.18419165310366e-05
-2.41512684070229e-05
-1.30444297442984e-05
-1.43830841074198e-05
-1.49933077676386e-05
8.06172879174852e-06
2.02897042856715e-06
-2.15597379104019e-05
-1.86446581105195e-05
-1.71359230823799e-05
-1.10558305167988e-05
-6.71099753808626e-06
-1.78975271687019e-05
-1.2163001480992e-05
-1.0730017321523e-05
-1.36606750577278e-05
-2.45691035060117e-05
-2.63757512146948e-05
-1.15643062998493e-06
-7.36997375506981e-06
-9.7055513850175e-06
-2.82593018874077e-05
-2.40180657499779e-05
-1.95444293942036e-05
-1.00715213900868e-05
-1.75934576093428e-05
-2.17651256822033e-05
-1.94690085819198e-05
-2.77919593383553e-06
-7.90225619031335e-06
-1.61230530857975e-05
-1.38318440395403e-05
-2.57412448510649e-05
1.57048460301499e-06
-2.83866430022551e-05
-1.99252422920197e-05
-5.61909670043232e-06
-9.48205403449826e-06
-1.4788256643362e-05
-2.70147532531196e-05
-1.28773102154992e-05
-1.29800356802147e-05
2.21698783375984e-06
-1.70288011376658e-05
-1.33608475092748e-05
-7.88628405584026e-06
-3.07804781480446e-05
-1.20610361803413e-05
-3.62169618454983e-05
-3.28502077650526e-05
-2.23830179356581e-05
-1.98119383038754e-05
8.91258008947888e-08
-2.18902444585913e-05
-2.05706225822359e-05
-2.52261671671465e-05
-1.39040791494222e-05
-5.57441987388385e-06
-1.68307261241116e-06
-8.9157775052967e-06
-2.37098915471971e-05
-1.76290673106088e-05
-5.64417669938886e-06
-1.12710859747849e-05
-1.76365585684038e-05
-1.63905619417686e-05
-1.17385457743358e-05
-7.18315090397983e-06
-1.06070499747437e-05
-2.3481865025559e-05
-1.56876454213884e-05
-2.75784185300217e-05
-3.83874887731007e-06
-4.25485161857524e-05
-1.06327508639493e-06
-6.49723353340214e-06
-1.79341659282889e-06
-2.23642302583585e-05
-5.33323657488357e-06
-1.83215825597839e-05
-2.31635726164815e-07
-1.67122659967982e-05
-5.90363553389407e-06
-7.75349212074504e-06
-1.97639603169714e-06
1.557536052844e-06
-1.9994403616759e-05
-3.21412375401445e-05
-1.05124846862895e-05
6.83154618355886e-08
-8.19207302336799e-06
-1.74599815989245e-05
-2.51592331066416e-05
-2.34312612678375e-05
-1.01437010069557e-05
-2.19683023758174e-05
-3.03742474037754e-05
-2.19338053601651e-05
-1.43433367459375e-05
-1.57119762162595e-05
-1.42890244099818e-05
8.97379962041301e-06
-1.94350380124749e-05
-2.14558022508689e-05
-1.87774079803967e-05
-8.29074376524426e-06
-2.75598544654201e-05
-1.70958943718292e-05
-4.69679615366868e-06
1.31687644936222e-06
-2.36562817886946e-05
-1.41678425358727e-05
-1.66318950917602e-05
-2.67335750067672e-05
-1.85187047770218e-05
-9.68475645188484e-06
-2.20166821731603e-05
2.5273529240401e-06
-1.29545413391775e-06
-9.05098035528349e-06
-6.31999768563198e-06
-2.11098331799e-05
-1.88926605098656e-05
-2.8836947056604e-05
-1.61699506400663e-05
-2.63462192583493e-05
-2.05286027730584e-05
-1.58745511194555e-05
-2.73336273360218e-05
-2.09215070770191e-05
-3.19190701664701e-05
-3.10365744662441e-05
-1.53648696275027e-05
5.96329694144951e-06
-1.00648567018724e-05
-2.44940657116134e-05
-4.28360670179277e-06
-1.69165207612397e-05
-2.84595473168816e-05
-2.96049475363255e-05
-3.49110638552377e-06
-6.5832322358668e-06
-2.69248284676368e-05
-2.47849487577778e-05
-1.33333538422437e-05
-1.57534117554616e-05
-1.55354172579906e-05
-1.67533952542608e-05
-1.9456471952208e-05
-1.84485730908493e-05
-2.2328073651672e-05
5.86649214757526e-06
-2.57844809689875e-05
-2.3907669782361e-05
-4.28343141373619e-06
-1.62960106232253e-05
-2.07124073693982e-05
-9.80395792581878e-06
-2.80202353248178e-05
-1.77530288095296e-05
-1.87448122378366e-05
-2.57757532320603e-05
-1.68738937306297e-05
-2.77573026146298e-05
-2.12774625277731e-05
-1.5152294657167e-05
-3.46083553090803e-06
-1.9571632822832e-05
-2.08060957426944e-05
-1.40896772321528e-05
-3.21192759110197e-05
1.15723009574511e-06
-1.69961475063543e-05
-3.54739493221218e-05
1.10181555961718e-06
-2.23814050970573e-05
-1.9289410638448e-05
-2.62504229267911e-05
-1.73309428301953e-05
-2.72885134809606e-06
-2.57256159272967e-05
-2.11490661706221e-05
-2.16973400204139e-05
-2.38228997020735e-05
-1.07981336725307e-05
-1.2047168688636e-05
-1.33634364596696e-05
-1.28182777242802e-05
-2.01675339463177e-05
-7.6523504953046e-06
-2.07828515515736e-05
-2.41928054644243e-05
-1.38985168888869e-05
-1.06918220044778e-05
-1.09581586310178e-05
-2.23562416416648e-05
-1.00930503132859e-05
-5.94017433882491e-06
3.58538949420052e-06
-9.63251819360825e-06
3.49047029417202e-07
-4.09543745432996e-06
-2.09240786451064e-05
-4.19072640638282e-06
-2.00553920703886e-05
-1.01220833058582e-05
-1.50600635120398e-05
-1.9095045585978e-05
-1.83823236714914e-05
-5.58626147257422e-06
-3.21230614943964e-05
-2.26602295602176e-05
-3.50450506528944e-05
-2.62865684215192e-05
-1.25317787987097e-05
-3.1449964667519e-05
-1.09582875323335e-05
-2.14238130334916e-05
-9.14529622806235e-06
-2.56016618582506e-05
-1.92767041411232e-05
-7.08534333219842e-06
-1.36293946195607e-05
-3.3399907551086e-05
-1.0967546009671e-05
-5.48117226964763e-06
-2.21496408286848e-05
-1.82456312982844e-05
-2.07365905445807e-05
-2.80780782672122e-05
-2.18257910907903e-05
-9.83523308617006e-06
-1.05430717550475e-05
-1.391285909617e-05
-1.08517381761978e-06
-8.74700239873673e-06
-2.69864666254991e-05
-1.01678781938418e-05
-6.08760244385217e-06
-1.91356374057019e-05
3.96214409199687e-06
-1.69636845091446e-05
-1.47770377054703e-05
-1.70731992871117e-05
-2.09545640233703e-05
-1.04534050573196e-05
-1.50937981234446e-05
-2.42711006396152e-05
-1.90035153402075e-05
-2.68256853509252e-05
-2.32274403132588e-05
-1.25964654286905e-05
-1.50111181783701e-05
2.47432191986185e-06
-1.27592135537879e-05
-1.05799131866065e-05
-1.69382084903291e-05
-1.7008454091606e-05
-7.28851188337071e-06
-2.21870238159701e-05
-2.05764533354037e-05
-2.86413044447452e-05
-2.12568989280925e-05
-2.53331012337017e-05
-1.24867620991598e-05
-1.91521637149137e-05
-1.71505120976537e-05
-5.29879793445891e-06
-1.38743804443814e-05
-5.96144765080061e-06
-2.30418203554447e-05
-1.24420591232903e-07
-4.27792430175478e-06
-1.62477803414708e-05
-8.55041028887893e-06
-2.4822051125587e-05
-7.78149516106335e-06
-1.1674165702772e-05
-2.63714795194819e-05
-2.60367933622884e-05
-2.05466678255893e-05
-2.63119718936869e-05
-1.30507403982354e-05
-9.49014337846211e-06
-2.31353136339857e-05
-1.72646133611696e-05
-2.42286476694068e-05
-2.54726496085879e-05
-1.22605340767052e-05
-1.93486870791787e-06
-1.62628880593678e-05
-3.05302573563249e-05
-6.862587287855e-06
-1.42814647748435e-05
-2.07858765177174e-05
-1.11786430770572e-05
-7.14162562530959e-06
-3.27121254141824e-05
1.03951302151577e-05
-1.35206827511162e-05
-1.40328758244827e-05
-2.22987767343078e-05
-1.4500268375319e-05
-7.4096310777663e-06
-9.53957734106125e-06
-1.85231462193349e-05
-1.08647345311486e-05
-2.42872507966513e-05
-1.27098978833733e-05
-3.59093423909287e-05
-1.79154525398717e-05
-1.13508861702963e-05
-2.54153013476413e-05
-2.27442575629408e-05
-2.09555776924922e-05
-1.20667077267404e-05
-1.04642257217702e-05
-2.57212783845812e-05
-7.17845876021131e-06
-1.16965255761788e-05
-1.37061837241697e-05
-1.64566296675025e-05
-1.02151350609718e-05
-1.83810326698575e-05
-2.33034772841301e-05
-1.60822390245031e-05
-6.9128015391482e-06
-7.23623950448661e-06
-2.8139936260085e-06
2.11340734423227e-06
-1.94511727665596e-05
-2.11340795206212e-05
-7.50475067657417e-06
-1.44975303047462e-05
-4.41040397418133e-06
-1.91266615018085e-05
7.20431345026459e-07
-2.25232910292786e-05
2.45372295509108e-06
-2.14756342509627e-05
1.09455790816008e-05
-1.11565376803412e-05
-1.39270995205542e-05
-1.39911876636016e-06
-2.0881399268064e-05
-6.71217446290272e-06
-2.53860559824441e-05
-2.58981428631986e-05
-1.87747350695811e-05
-7.8891337821593e-06
-6.83423853898211e-06
-1.38028756129967e-05
-3.83224339322399e-07
-1.57782457831318e-07
-3.42144034158269e-05
-2.8326572908855e-05
-1.98733526522528e-05
-2.44310296242487e-05
-9.91147939043616e-06
-1.6424863714202e-05
-3.03370420509787e-05
-1.52286088917089e-05
7.36818455743054e-07
-2.11910484727838e-05
-1.20457445904308e-05
-1.53303477708081e-05
-3.11580754534636e-06
2.89787444099344e-06
-2.51877321825624e-05
-1.37611757996976e-06
-1.50247062776846e-05
-5.26935427275128e-06
-3.00559649118369e-05
-3.15963513163912e-05
-2.43749933622556e-05
-1.19291408936615e-05
-1.09513895775753e-05
-2.19090910765004e-05
-2.32735893701425e-05
-1.72109966655744e-05
-2.89759298429126e-05
-1.85872820425711e-05
-1.62329591894586e-05
-2.09709871733978e-05
-9.19969428088517e-06
-2.418321632433e-05
-1.1323319973317e-05
-1.74828560362074e-05
-2.8646938104174e-05
-1.65068025602994e-05
-8.89699392256871e-06
-2.69687701882531e-05
-3.37355829245317e-05
-1.1949754976993e-05
-4.12170938422488e-05
-2.51447423972334e-05
-1.77164853841528e-05
-1.14915018403856e-05
-1.84672118604264e-05
-2.16452379874336e-05
-2.71881930400203e-05
-2.65482350454029e-05
-2.2553198683546e-05
-2.73950685418695e-05
-2.2320342423305e-06
-1.36908146871641e-05
-3.04798787718656e-05
-1.44504784299656e-05
-5.44910880652144e-06
-2.08765619511285e-05
-1.35685536986312e-05
-1.63253517761459e-05
-2.07385729508453e-06
9.50736795303337e-07
-5.905986672994e-06
-1.93500533061775e-05
-1.56576486205206e-05
-1.01985568229579e-05
-2.3774665048975e-05
-1.4850080941189e-05
-7.27130293427741e-06
-3.20994642942689e-05
-1.56956644236991e-05
-6.90930985105144e-06
-7.96612855746016e-06
-8.34499149540662e-06
-3.73841939828037e-05
-2.15856534186146e-05
-2.17737207809938e-05
-2.63768407966215e-05
8.37362289582995e-06
-1.357750199518e-05
-1.05962659313563e-05
-6.89457791277503e-06
-2.69640321381662e-06
-2.01779357254239e-05
-8.05898267245948e-06
-1.21374109271502e-05
-1.76564375639768e-05
-1.02314744859184e-05
-8.10217481832883e-06
-1.30802988299981e-05
-1.63646795506892e-05
-1.51136611535563e-05
-1.7169621746291e-05
-3.21583728681181e-05
-2.13523901149769e-05
-1.68478063079135e-05
-1.23469120378559e-05
-1.62011342848779e-05
-1.80165370204685e-05
-1.18407762404088e-05
-1.36216193399602e-05
-3.77658030148846e-05
-1.38948049927171e-05
-7.7715814940229e-06
-4.90781349500164e-06
-1.2590256528626e-05
-1.73196168882191e-05
-1.42571135502814e-05
-1.64220477406699e-05
-2.91424976038656e-05
-1.82536309753106e-05
-1.52697103433835e-05
-1.21266312577411e-05
-3.56615009037893e-05
-2.48222222212987e-05
-2.55086952106815e-05
1.93790280027503e-06
-1.21971898118231e-05
-2.91285748365753e-05
-2.36555423486241e-06
-1.66629687761706e-05
-3.47188339729907e-05
-2.09295275853575e-05
-2.75877834975793e-05
-2.36445669352493e-05
-2.32737305134211e-05
-9.56427427817682e-06
-1.66025778253438e-05
-2.12151230636372e-05
-9.64161974418749e-06
-2.2526988270231e-05
-2.52822795493364e-05
-1.23408794708244e-05
-4.66197085125747e-06
-1.1533433369079e-05
-1.31576451144369e-05
-1.07218326879735e-05
-1.7465736578456e-05
-1.46597717521019e-05
-1.79238084544138e-05
-7.68754743608697e-06
-2.46742257499938e-05
-1.61928455860652e-05
-5.67213694839354e-06
-6.795868717552e-06
-1.47862443550628e-05
-9.75349901550515e-06
-1.06248610956861e-05
-2.76252792631996e-05
-2.81399401455954e-05
-3.41913771297858e-06
-1.9698857824982e-05
-8.1817399885604e-06
-1.04071721149484e-05
-2.48534183738924e-05
-1.63014246909995e-05
-1.23744646318257e-05
-7.67142304921341e-06
-2.96928282523931e-05
-4.61107452390401e-06
1.23013653130363e-05
-7.9726439165966e-06
-2.05057212626769e-05
-4.14160849370133e-06
-2.02005212600812e-05
-2.27446877727532e-05
-1.99220194246275e-05
-9.91535547349572e-06
-9.27954798785124e-06
-5.21934371871343e-06
-8.18626163792783e-06
-1.18778424153673e-05
-1.85154365413614e-05
-1.85336661661442e-05
-1.46177789497812e-06
-1.93740609976715e-05
2.08652409200414e-06
-2.48936078165228e-05
-2.15004662511144e-05
-1.37543829253449e-05
-1.98126216169141e-05
-2.3060645850017e-05
-1.20611086315025e-05
-1.60799517272181e-05
-1.01290155009267e-05
-1.6098519671589e-05
-1.89163697112965e-05
-1.72774774948644e-05
-1.26894200305383e-05
-2.57195118013209e-06
-3.75737839662135e-05
-3.48483714349326e-05
-1.11722731011354e-05
-1.03386181918159e-05
-1.41129440900106e-05
-1.21485380199265e-05
-9.75556390391703e-06
-1.00226651857663e-05
-7.25860262219932e-06
-4.75403218000887e-06
-2.75624434673776e-05
-3.21698515255488e-05
5.03695328346396e-06
-1.82380830892286e-05
-2.13054852519884e-05
-2.01754381241181e-05
-2.08515272006855e-05
-1.78897077859871e-05
-8.76436115454341e-06
1.18850125164424e-05
-1.4172955176484e-05
-4.62873129523583e-06
-2.78913656879217e-05
-3.21357422165441e-05
-1.21500547781766e-05
6.19827038560474e-06
-1.65944763394112e-05
-6.31128946043043e-06
-9.27721045999468e-06
-1.93182298586609e-05
-2.65037285363681e-05
-1.76265391639559e-05
-8.48763542216385e-06
-1.36585861517276e-05
-2.27575103689478e-05
-2.74383948057627e-05
-1.74147929495713e-05
-2.01190486033967e-06
-2.17120332712593e-05
-1.0195358456337e-05
-2.29145614613219e-05
-1.25817667622506e-05
-2.76312551694807e-05
-3.69886809689034e-05
-1.84740924072478e-05
-6.61998953305786e-06
-2.46345020367811e-05
-6.21457196473681e-06
-1.93092829257257e-05
-1.66326279114476e-05
-9.6848670064093e-06
-2.60976520718042e-05
-2.56909347993689e-06
-5.17194023674952e-06
-2.91075210087157e-05
-1.58530483306806e-05
1.45488380715633e-06
-9.33942192771222e-07
-1.50040278801499e-05
-1.38755887039688e-05
-7.57968058995706e-06
-5.90305981727687e-06
-1.04981299882154e-05
-2.5687693546507e-05
-2.14258341552621e-05
-2.50558227730127e-05
-2.19271834952189e-05
-2.47567594424269e-05
1.28725700718664e-05
-1.36415909806277e-05
-2.45166728942508e-05
1.06087495719255e-05
-1.96019422380714e-05
-1.44696485118628e-05
-2.50643645539397e-06
-8.87313570154258e-06
-1.410790226676e-05
-1.96615675348258e-05
-1.34090296902439e-05
-6.67331901742075e-06
-3.8193495269261e-05
-1.63428638562163e-05
-2.77256116578871e-05
-1.11913853735679e-05
-7.08794277446216e-06
-1.19718594714337e-05
-2.07542177822344e-05
6.78107694169208e-06
-8.13341833340356e-06
-1.85709593512806e-05
-1.18865779029778e-05
-4.12603223772904e-06
-1.34738047030175e-06
-2.8155780079935e-05
-1.50268952225237e-05
-6.79287291163122e-06
-1.18619558157604e-05
2.18946448008568e-06
-1.24384729387008e-05
-8.93730512554211e-06
-6.95668185760157e-06
-1.97892196223786e-05
-2.85606804042384e-05
-9.27828000178637e-06
-3.04127505470892e-06
-1.40264544121216e-05
-5.89444596066489e-06
-1.66935264060227e-05
-2.073860872287e-05
-7.93534727205129e-06
-2.96394815875465e-05
-2.76972416912136e-05
-2.62976880939004e-05
-1.89110567512475e-05
-1.38280945374141e-05
-2.15318241914363e-05
-3.12871380117842e-05
-1.10768518945773e-05
-6.92267067252177e-06
-2.2356736878186e-05
-1.09076586844172e-05
-1.74430647780035e-05
-2.76879102932798e-05
-2.33210700251589e-05
-2.12252265630976e-05
-9.56566041002083e-06
-3.80763492943241e-06
-2.12612097660427e-05
-1.25707159731616e-05
-1.81236563211106e-05
-2.63298218898682e-05
-2.11579437993468e-05
-2.10119885258231e-05
-2.58783367898004e-05
5.7183864142479e-06
-1.54236959357191e-05
-2.56097585309336e-05
-2.19269375858782e-05
-1.23750157279246e-05
-9.0657405718994e-06
-9.76387119413452e-06
-1.76102148024268e-05
-1.76992814921008e-05
-2.19114424272869e-05
-1.69242063794068e-05
-1.39920738504237e-05
-1.90925782089583e-05
-1.45880966389658e-05
-2.26258262960664e-05
-1.17723490708154e-05
-1.54831862594106e-05
-3.86158415495912e-05
-2.13116304084497e-06
-7.05965770599771e-06
-7.93843790956708e-06
-1.92738988366364e-05
-2.50592239688384e-05
-2.15758637373319e-05
-9.29107076378873e-06
-1.58006896459607e-05
-2.5606033030334e-05
-1.27463782994618e-05
-1.43616847701009e-05
-2.25866122771074e-05
-1.28483616997561e-05
-1.29364924585386e-05
-2.10188905772643e-05
-1.24035534871298e-05
-1.95815718801062e-05
-1.53184500804362e-05
-2.97931433719477e-05
-1.33252083799307e-05
-3.38559515971893e-05
-8.71325535640567e-06
-1.90689807442044e-05
-1.9230466363594e-05
-1.80470521266292e-05
8.22474433629097e-07
-1.80797736336094e-05
-1.95086552031827e-05
-2.46334275535402e-05
-1.51569395729294e-05
-1.86348919880644e-05
-1.18875876478325e-05
-1.6944135437948e-05
-1.14142231337375e-05
-6.19478894836562e-06
-1.95038287482969e-05
-1.98711576616993e-05
-7.01761075276793e-06
-2.99808107258656e-05
-9.11533440900816e-06
-1.38361103697293e-05
-1.70341038661907e-05
-3.16977160684359e-06
-1.29455546344368e-05
-1.55818436688704e-05
-1.80836205956384e-05
1.58864056027377e-06
-9.83128792605449e-06
-1.90863498841797e-05
-5.33761212927165e-06
-8.62148351799264e-06
-2.69675627373945e-05
-1.77197903100922e-05
-3.34720136435577e-05
-4.66351940251222e-06
-1.97426226066315e-05
-1.23731635393371e-05
-6.49827179019191e-06
-2.90745045861898e-05
-8.62410008827244e-06
-9.20992206958767e-06
6.49915328821193e-06
-2.05540331041174e-06
-1.40357144702982e-05
-1.04402039286792e-05
-1.18100982984586e-05
-2.20997065342043e-05
-2.06078832055698e-05
-1.02176450670268e-05
-7.71104329431694e-06
-1.96521700831702e-05
-1.8279845676836e-05
-2.12591625346697e-05
-1.81393703557894e-05
-1.35263574622089e-05
-1.68596698026931e-05
-4.32154207737257e-06
-1.18257429813653e-05
-1.02524192236849e-05
-1.45799739345927e-05
-2.53087885095275e-05
-2.03419168137688e-05
-1.60043590260937e-05
-2.76911320827547e-05
-2.15918171907513e-05
-2.96598386054098e-05
-1.79170960953712e-05
-6.20544141160812e-06
-5.23271548671938e-06
-3.2384487975423e-05
-6.13759559931143e-06
-1.16590863731601e-05
-2.10963235816163e-05
-1.44059839368001e-05
-1.7518969901073e-05
-6.29603826303723e-06
-1.92075241742502e-05
-2.48649476768576e-05
-2.2872794273738e-05
-1.2249987239423e-05
-2.47748305884388e-05
-1.9821346991205e-05
-2.03761082889618e-05
-1.80264239513279e-05
-1.31445134128296e-05
-2.91933131130859e-05
-9.57529583132378e-06
-2.65168977399834e-05
-1.34562849923091e-05
-4.92942223717417e-06
-1.72987035339788e-05
-4.6422699530311e-06
-1.43845687039826e-05
-3.04273991147654e-05
-1.2857626692953e-05
-1.33588496336752e-05
-2.07074725334795e-05
-2.31324357459362e-05
-8.55406032636398e-06
-2.06137098749592e-05
-1.65677367524863e-05
-2.46964375365985e-05
-1.0219769195068e-07
-9.44741330899882e-06
-2.85641067144215e-05
-2.37810575648507e-05
-7.45334397869797e-06
-2.04021882322078e-05
-2.30134664340236e-05
-2.1907555515354e-05
-2.64507830046333e-05
-9.66504177973934e-06
-4.66990755935928e-06
-1.76858257814815e-05
-6.62451386649128e-06
-8.45170746951062e-06
-4.52144993019181e-06
-3.01669382309517e-05
-1.00683484251019e-05
-2.2410177499851e-05
-2.01986261782158e-05
2.9552526300788e-06
-2.81593247668051e-05
-1.45971020528048e-05
-1.47551203373626e-05
-2.02475232342869e-05
-1.35042813919254e-05
-1.93355217711258e-05
-1.81472157813609e-05
-2.72669763010187e-05
-2.21215502969273e-05
-2.22733237559839e-05
-3.95672574440361e-05
-1.70746486077969e-05
-2.83387886313481e-05
-2.00042087635899e-05
-1.24512082715882e-05
-8.70360237310512e-06
-1.00375448950139e-05
-1.01808056093372e-05
-8.63556601473892e-06
-2.41116907948677e-05
-1.22829376140115e-05
-5.88490273656431e-06
-3.94634517379811e-06
-2.12749495023137e-05
-7.74843778223865e-06
-1.58949188252807e-05
-7.68504931140871e-06
-1.06641308520591e-05
-1.34002545682448e-05
-2.36876857812396e-05
-5.10265423644091e-06
-1.55304944158396e-05
-1.51132884015505e-05
-2.02296032342988e-05
-2.37995116613264e-05
-8.38604321244264e-06
-1.80023091068584e-05
-2.01106047797703e-05
-1.51612368888383e-05
-7.91905423238578e-06
-1.37761784581947e-05
-1.61843241379426e-05
-9.05554130688914e-06
-1.53183110134767e-05
-1.58979009940135e-05
-8.76218473089747e-06
-2.00524338150819e-05
-2.98534763194631e-05
-2.68121085109155e-05
-6.81095547777166e-06
-1.70746196159585e-05
-1.54485604293922e-05
-2.1613634658098e-06
-2.4885658898427e-05
-1.6682177074323e-05
-1.60490824636281e-05
-2.14192479678811e-05
-2.49993329874435e-05
-1.54712657446482e-05
3.12074944793015e-07
-8.58271356912112e-06
1.97640057483087e-06
-1.15978303103407e-05
-2.01092025913827e-05
-1.98438077064069e-05
-1.87656520113555e-05
-2.02765673230063e-05
-1.50618706108251e-05
-8.99986017933918e-06
-6.28186723407509e-06
-2.4907701365226e-05
-4.41300218827873e-06
-6.53625844206847e-06
1.04768558809315e-05
-1.94873791138563e-05
-1.01807076353426e-05
-1.23013099257988e-05
-1.87792869087207e-05
-4.69114684901868e-06
-1.82443820179211e-05
-2.06174693163306e-05
-2.16435919345673e-05
-1.33220548871543e-05
-1.17759605120794e-05
-1.67758826390982e-06
-1.236821754044e-05
-4.21322423969332e-07
-3.59673627470372e-05
-1.91244551566565e-05
-2.27084218829082e-05
-1.94108979867482e-05
-1.30974415124881e-05
-1.6869357571912e-05
7.50100987978007e-06
-3.59361631732387e-06
-3.49224749324969e-05
-1.74772936144346e-05
5.56296764066751e-06
-2.28318029545513e-05
-2.45568844052558e-05
-6.98112390445892e-06
-1.83779508529511e-05
-1.16821001703997e-05
-5.64605522130817e-06
-1.86274417776035e-05
-3.08208317331939e-05
1.21153880666028e-05
-1.55056456589726e-05
-2.38619052655362e-05
-6.80948752304706e-06
-6.22315934823453e-06
-2.75965578818332e-05
-1.15236125805282e-05
-4.45193604030889e-06
-1.2953291580471e-05
-9.11619453818995e-06
-2.50570147145454e-05
-9.10162409568061e-06
-3.20870867119592e-05
-1.91276584056348e-05
-2.66926253706638e-05
-1.36565919625259e-05
-9.81127031205902e-06
-1.19117415536937e-05
-1.45596030532501e-05
1.25316299899298e-05
-2.43357703307896e-05
-1.68421505150794e-05
-2.0046468982503e-05
-2.03038018481653e-05
-2.79780642376419e-06
-3.1400968629286e-06
-2.92785093590848e-05
-1.61406894494912e-05
-1.54764100238652e-05
-2.20915640805401e-05
-1.44217035481365e-05
-1.68976131594661e-05
-1.6433429234651e-05
-3.9956089220111e-06
-1.36456690216524e-05
-2.28327920150083e-05
-1.62678048496462e-05
-1.56764518791791e-05
-2.58297699071512e-05
-2.3805535035519e-05
-9.68519163670083e-06
-2.57594253687235e-05
-9.14443416160174e-06
-2.20857586950057e-05
-8.64017522231707e-06
-2.91533895280966e-05
-7.53589238588606e-06
-2.12869287944809e-05
-1.08794668482016e-05
-9.09895764473066e-06
1.03195189664218e-06
-1.8331171612715e-05
-1.83180507358266e-05
-8.92974191490206e-06
-1.68558511656908e-05
-2.06502353217425e-05
-1.65562818648214e-05
-2.69184350142341e-05
-2.17623272138468e-05
-3.58141698314791e-05
-3.18603711803792e-05
-1.96466924236082e-05
-1.05100274536762e-05
-2.81598114520636e-05
-9.56185007310951e-06
-2.19718847906082e-06
-3.31469109129461e-05
-2.24699194074076e-05
-2.43506795697723e-05
-7.6771957648343e-06
-1.05865411366618e-05
2.36748454646632e-06
-1.77405688012111e-05
-4.09674761177847e-06
-3.55972271900767e-06
-1.25121276590008e-05
-2.46464529600588e-07
-8.32987206364081e-06
-1.78972223050852e-05
-3.7353491452702e-05
-3.42513915514602e-05
-1.09167632262061e-05
-6.38862868117574e-06
-2.16583262803151e-05
-7.30569024822839e-06
-2.33589725624666e-05
-2.08522787398027e-05
-4.67851327791616e-06
-2.004044765698e-05
-2.19171028975507e-07
-1.67493104251529e-05
-2.26439377393869e-06
-4.37560289410651e-05
-1.66790644606539e-05
-8.67679796188128e-06
-1.93654356133332e-05
-2.57279065158201e-05
-2.36855191527906e-05
-8.38950965805154e-06
-7.96198664757373e-06
-2.06547108442646e-05
1.67219919069577e-06
-1.91766646309461e-05
-3.24503741902398e-06
-1.66400283473797e-05
-3.27666663353096e-05
-3.54122262727209e-05
-9.68234366595448e-06
-1.46355757689697e-05
-1.96192682914776e-05
-3.30424763825666e-05
-1.32836425871128e-05
-5.31200009961671e-06
-2.00198914065647e-05
3.97519797130644e-06
-2.6820327394947e-05
-2.14863165390501e-05
-1.35424925192049e-05
-3.17913853818341e-05
-4.29048006420264e-05
-2.75687680669557e-06
-1.39100646905881e-05
-1.47094068208946e-05
-1.86908745377685e-05
-5.69119313181739e-06
-2.08790544871405e-05
-2.44144370088684e-05
-1.0841420516777e-05
-1.37438548889341e-05
-1.55836991379058e-05
-1.0935067847697e-05
-7.07173771562072e-06
-2.71272966509668e-05
-1.02436273168454e-05
-1.23348036568179e-05
-8.02182545816934e-06
-2.73609800836826e-05
-2.28631751545433e-05
-1.55853575296471e-05
-2.47453959276072e-05
-1.07134775244263e-05
-3.19193305130232e-05
-1.72542271230972e-05
-1.75861604811368e-05
-2.57428581687052e-05
-1.05007085348888e-05
-2.13679979735757e-05
-2.42917011856649e-06
-1.06686922530544e-05
-2.61001056473345e-05
-1.52656947942048e-05
-1.13457067593749e-05
-5.9349523840283e-06
4.97170395440605e-07
1.08494726454025e-05
-2.08492575291604e-05
-1.51030735381413e-05
-1.14017436534683e-05
-1.63745705807077e-05
-2.74371894511451e-07
-2.67320079326282e-05
-1.11457894814267e-05
-2.05279444591681e-05
-3.74383821565647e-05
-1.42909588253733e-05
-2.47467907359178e-05
-2.76056930082149e-05
-2.22715270152211e-05
-3.39507959880692e-06
-1.77319806393693e-05
-2.81523182424129e-05
-1.30435027935792e-05
-2.03707821367427e-05
-2.93473299385171e-05
-2.94256585008629e-05
-1.69766558792849e-05
-2.0548621186056e-05
-4.78589845346108e-05
-5.0151487423001e-06
-1.90586736216161e-05
-1.56373363927044e-05
-1.16976866415451e-05
-1.04284163387174e-05
-3.408307064412e-05
-1.23353746314972e-05
-2.11657051200452e-05
-1.7706823568693e-05
-2.31900192215241e-05
-3.35426137898998e-06
-1.59784807477411e-05
-8.66950301581311e-06
-1.58184365604102e-06
-2.78809477474138e-05
-1.92725511767063e-05
-1.67440691667933e-05
-1.86507938034013e-05
-1.55537187510524e-05
-2.17272905053317e-05
-2.16567697006568e-05
-1.18054630980433e-05
-1.04463618522422e-05
-1.46016515046458e-05
-1.67013920462867e-05
-1.13705240163381e-05
7.34740516542067e-06
-1.46210093398064e-05
-2.00825895277941e-05
-2.4174405398582e-05
-2.81605278156942e-05
-2.27550065205349e-05
-1.77148058945718e-05
-1.29751685927264e-05
-1.12994559732292e-05
-2.15655679733301e-05
-2.17618085256119e-05
-5.35008471155377e-06
-8.76565795982707e-06
-2.22863400751859e-05
-1.88793100865661e-05
-1.44506291266312e-05
-3.78937184717876e-06
-1.84924318027115e-05
-1.2830621947498e-05
-3.19567578191663e-05
-1.02328174414483e-05
-3.52949570210211e-06
-1.61923163938001e-05
3.94843685114101e-06
-1.53049330904657e-05
-2.39234796626167e-05
-3.5655934728732e-08
-1.61132014730588e-05
-1.50226829073444e-05
-2.31867794325058e-05
-2.18170251968275e-05
-1.3277339475296e-05
-8.15437224404332e-06
-1.27505384774645e-05
-2.42382433168031e-05
-1.26497420019372e-05
-1.38160929415366e-05
-2.22098911052187e-05
-2.48704958442059e-05
-2.65125990093325e-05
-2.44143609671225e-05
-1.98724784766359e-05
-2.26641648815164e-05
-9.75250309474174e-06
-9.4396731662611e-06
-2.54250420669811e-05
-2.59373827639995e-05
-9.77894269616377e-06
-2.09825820584823e-05
-2.40442107644118e-05
-2.09060171669093e-05
-2.76431078853497e-05
-8.30571074515835e-06
-1.68050436473714e-05
-2.5742696257558e-05
-3.04509343695537e-05
-1.42942567165786e-05
-1.8207572850329e-05
-3.05455299323368e-05
-2.12131192196487e-05
-1.347826794943e-05
-1.30103971120064e-05
-2.92198509483887e-05
-2.9602007280262e-05
-1.04540132475758e-05
-1.60077811471721e-05
-5.72001756615711e-06
-1.58465648326575e-05
-1.13061888093104e-05
-8.1363495026536e-06
-7.80269102769891e-06
-1.19022431944349e-05
-1.98733175307907e-05
-2.08764880927016e-05
-6.0135598562838e-06
-1.46224169097082e-05
-1.36075236224177e-05
-2.37705006862343e-06
-1.04715783737377e-05
-1.01176349889616e-05
-1.43789979828005e-05
-2.84982556288353e-05
-2.44921531700833e-05
-3.74125168042496e-05
-2.107115905081e-05
-1.47768749659736e-05
-2.80162678370567e-05
-2.84309736315968e-05
-1.94756085313818e-05
-2.15646471671263e-05
-8.83339354763319e-06
-2.90115791237693e-05
5.88911170481303e-06
-1.23667147147426e-05
-1.43607023791953e-05
-2.38731939185368e-05
1.19448602071257e-06
-7.06354842626698e-06
-6.11851556649131e-06
-2.08613662936486e-05
-1.16411397679721e-05
-1.5680276741572e-05
-1.86520579938195e-05
-1.4174511248442e-05
-9.60106772222083e-06
-5.53452373870953e-06
-8.55858428257986e-06
-1.45258787737395e-05
-1.1924958432023e-05
-2.52375620071504e-05
-1.34860486816857e-05
-1.72899216795533e-05
-1.10480503501774e-05
-2.16309027007402e-05
-2.4889465121326e-05
-9.00737976563699e-06
-2.28961883329795e-05
-1.77559937886365e-05
-2.06842771171565e-05
-2.61399811131682e-05
-2.39454931091504e-06
-7.11733153577701e-06
-2.55355922943394e-05
-2.54030960672446e-05
-2.93265870879639e-05
-2.18331478682779e-05
-9.3351668231583e-06
-1.55940258102998e-05
-1.08590333154627e-05
-8.7904500245406e-08
-1.55463203551543e-05
-2.31901296771634e-05
-1.5572773860446e-05
-2.34337213378301e-06
-1.17549479543154e-05
7.09086424827931e-07
-4.56430567142456e-06
-1.66416035021196e-05
-3.23651942965e-05
-3.53834822531582e-06
-1.98392244288946e-05
-2.57898213615425e-05
-1.19570939612925e-05
-1.05182989386565e-05
-3.01288047239246e-05
-5.75331604582719e-06
-1.41710448153749e-05
-4.04266348053268e-06
-1.1564704531762e-05
-2.45435142278457e-05
-1.55041097563673e-05
-2.82444469824694e-06
-2.11464603379817e-05
-1.18849561408967e-05
-1.24851029277149e-05
-1.66364429986264e-05
-2.04364639232184e-05
-1.33456114205933e-05
-1.00980946492232e-05
-1.56884930419509e-05
1.69582895198446e-06
-1.59637953305132e-05
-1.74990779613279e-05
-5.97667008657162e-06
-8.42914436131016e-06
-2.78871583061608e-05
-5.08720517803325e-05
-1.19481615409372e-05
-1.3201171236208e-05
-1.87001494815725e-05
-1.49917987437542e-05
-1.90857891109625e-05
-1.74795701111188e-05
-1.79152374019503e-05
-2.05002285090107e-06
-3.29704145570534e-05
-1.1474812885396e-05
6.3035411958077e-06
3.2738821089053e-07
-1.36473228476988e-05
-2.3472003492716e-05
-1.56389529976102e-05
-2.43141629829242e-05
-9.53914993714546e-06
-1.07340489988949e-05
-1.07166910628747e-05
-1.65907749597087e-05
6.71363611228504e-07
-8.8331437488046e-06
-2.54218591157814e-05
-2.54703711707289e-05
-2.61039106102351e-05
-2.06158420822773e-05
-1.03391361981056e-05
-8.74507001740515e-06
-2.90008407865321e-05
-2.36193090300338e-05
-1.45601775024503e-05
-2.33889262025584e-05
-1.24394844787706e-05
-3.21539677641055e-05
-2.70329877509399e-05
-2.5196174521801e-05
-1.25530650214781e-05
-1.06822873958707e-05
-1.33196861551591e-05
-1.55228398038148e-05
3.25664131310635e-06
-2.48187322093118e-05
-1.25478102639504e-06
-2.62800468698423e-06
-1.64553044116292e-05
-8.79857104206827e-06
-1.36460396567279e-05
-7.25712764126184e-06
-1.59972410902532e-05
-2.7976517211572e-05
-8.83764657764477e-06
1.4575063227625e-05
-1.37272184394376e-05
-1.85443994581521e-05
-2.39496385363102e-05
-2.4270074839729e-05
-9.71382728804867e-06
-2.25751757765216e-05
-4.3176232644344e-05
-1.67677982438358e-05
-2.21836127153026e-05
-3.55297850172806e-05
-2.28164673125973e-05
-7.21182877050307e-06
-2.19546528033521e-05
-4.08285676876996e-05
-1.96678431282497e-05
-4.21346443731328e-06
-1.90257878100456e-06
-2.3346429371187e-05
-5.94752758480117e-06
1.374179050134e-06
-1.50569869378474e-05
-2.45696333767406e-05
5.8975147249621e-08
-7.05184738228486e-06
-1.09670976927193e-05
-1.24702543519456e-05
-1.35094646133431e-05
5.35161036493398e-07
3.63044564939685e-06
-8.6060940289429e-06
-2.50161360279233e-05
-1.35552256255889e-05
2.76416539110218e-07
-1.58194684618186e-05
-2.31910190286334e-05
-2.67683140994516e-05
-1.10814370879181e-05
-1.08214193126172e-05
-8.84602301913842e-06
-1.5776583388454e-05
6.18960718278687e-07
-2.64738339990836e-05
-2.87246926321629e-05
-1.8775178166748e-06
-2.48051652830895e-06
-1.99576286807591e-05
-1.35564406050723e-05
-3.78849602946917e-05
-1.42652009908395e-05
-2.44770651780827e-05
-1.32225067138508e-05
-9.95766832181135e-06
-8.00736751006819e-06
-2.67341607482758e-06
-1.37338586367054e-05
-1.54747167807563e-05
-5.52202632870641e-06
-2.32337710802263e-05
-2.54255116931228e-05
-2.44936813510231e-05
-1.40978321271431e-05
-2.03743107241073e-05
-2.26590862040051e-05
-1.74819727907391e-05
-1.49512962452924e-05
-2.54847883782856e-05
-2.16080122116962e-05
-4.13595258812036e-06
2.72466022158952e-06
-3.04653541880609e-05
-1.99730171800055e-05
-1.47139572452543e-05
-2.43957229960281e-05
-9.96198253498867e-06
-1.74162516439822e-05
-2.49196806342771e-05
-6.58945443736365e-06
-1.46901353614445e-05
-2.47579219246565e-05
1.50125777289912e-06
-1.82799863771943e-05
-9.28299779300172e-06
-2.0039266063131e-05
-8.95465874676955e-06
-2.28984268418142e-05
-1.25127913771187e-05
-9.81123558653222e-06
-1.15668309173499e-05
-3.32269397655458e-05
-2.6396345698692e-05
-2.01348281783027e-05
7.3951183736339e-06
-7.88076003672474e-06
-1.86214067145502e-05
-2.96518714155828e-05
-3.08948341406887e-05
-2.73287216619487e-05
-8.51225482225488e-06
-2.8237604127768e-05
-2.67355599053855e-05
-3.1109856765041e-06
-8.93624726766262e-06
-1.77028179599517e-05
-1.28206995713172e-05
-1.01822678592372e-05
-1.75082146826421e-05
-7.30217843348333e-06
-2.80380647637939e-05
-1.80680713990986e-05
-2.6070125105435e-05
-1.58751747693034e-05
-2.24696649958702e-05
-1.84633958197812e-05
-2.56420202486597e-05
-1.28394211827656e-05
-1.79100874858841e-05
-3.37404251789067e-05
-6.12673896017169e-06
-5.40228283296627e-06
1.55662892156479e-05
-3.13294183038751e-05
-8.24049748224644e-06
-9.13371878598669e-06
5.88852353243477e-06
-5.05559870619337e-06
-2.18371552029228e-05
-2.15442765085243e-05
4.45033065291006e-06
-1.42931312233433e-05
-2.08876222226158e-05
-1.6038203806611e-05
9.01712750757252e-06
-1.46713758735436e-05
-1.12496020835385e-05
-6.31312429119245e-06
-1.80721803570703e-05
-1.72654668667644e-05
-1.78763683403422e-05
-3.132629280477e-05
-4.93815877253022e-07
-6.69460633231656e-06
-3.40591590980636e-05
-1.54532113404985e-05
-1.63016335295788e-05
-1.58239573226107e-06
-3.51652083117137e-05
-1.71900056522845e-05
-1.26431388806622e-06
-2.59787244051001e-05
-2.31846293498126e-05
-8.45511973198534e-06
-1.31328792611482e-05
4.57343233840452e-06
-3.84716765674873e-06
-2.66391432633444e-05
-3.59947715687201e-05
-2.18868415180422e-05
-8.81296184594242e-06
-1.59324208031562e-06
-1.75912683322363e-05
-1.33580427217961e-05
-8.70821451182143e-06
-1.18559197534597e-05
-1.86351618601546e-05
-9.79349822727802e-06
-2.59919912783104e-05
-9.26422327027685e-06
-4.03970609124623e-06
-1.73566975914269e-05
-1.02971988514086e-05
-2.30473943871578e-05
-1.83662240554349e-05
-9.88826656228725e-06
1.60380694925375e-06
-2.30702894284611e-06
-2.38874886274148e-05
-2.11077228205613e-05
-1.40362518406576e-05
-1.3228949508817e-05
-2.91484972290241e-05
-1.29391117395612e-05
-2.9956275278608e-05
-1.34471875783374e-05
-1.28898225147164e-05
-2.05947712793541e-05
-1.76334952603735e-05
8.46034966972793e-06
-1.09623585011251e-05
-9.69823177376026e-06
-1.08196249119377e-05
1.81311708522764e-06
-1.04678426527335e-05
-1.22228895443852e-05
-1.10609955324508e-05
-1.29080279527588e-05
-3.56050953774246e-05
3.65823964204355e-06
-9.08664039697216e-06
-1.6800398487473e-06
-5.30596348086181e-06
-1.5430325946197e-05
-2.32964096455523e-05
-1.90836218810079e-05
-1.20230563649944e-05
-1.45533536973031e-05
-1.68460720635974e-05
-2.55741486032922e-05
-1.74265220835581e-05
-2.23212210483966e-06
-4.35732306501125e-06
-2.12431300034249e-05
-1.83305772728679e-05
-1.92014238629238e-05
-3.40949765844131e-06
-1.71533001111317e-05
-2.25487879467217e-05
-2.55261710869907e-05
-1.37214971620304e-05
-3.43483689764201e-05
-4.69350486532402e-06
-1.70478034664893e-05
-2.15878608451581e-05
5.47694394070402e-06
-7.72162605864283e-06
-1.49817635089845e-05
-6.09046642377242e-06
-3.73504390977734e-06
-1.03636457726047e-05
-8.56654375757381e-06
-3.24523171726873e-05
-2.16781368861561e-05
-2.02267581258805e-05
-1.472473014256e-05
-4.9745322497734e-06
-2.5873792408658e-05
-1.1001555545307e-05
-1.9728990635244e-05
-4.408185603484e-05
-3.30627685666051e-05
-8.98386632647001e-06
-2.26465014967661e-05
-3.14700594418415e-05
-2.8338857028886e-05
-1.76361030469604e-05
-1.54409841382265e-05
-9.47338739673486e-06
-3.06571642610279e-05
-1.58051189519956e-07
2.72413162190681e-06
-9.60760750763302e-06
-1.29343760640091e-05
-2.28319164198063e-05
-7.9398458035949e-06
-4.38358174955536e-06
-1.28166272127472e-05
-2.71149414938008e-05
-7.36567401708456e-06
-1.97210207354453e-05
-2.17456914613533e-05
-9.02254917346291e-06
-1.25882826409272e-05
-4.25398656722932e-06
-1.52872591119544e-05
-2.3640741000686e-05
-1.33851882198037e-05
-2.31615734964333e-05
-1.68023745545636e-05
-6.75399187239516e-06
-8.25903472823241e-06
-2.19249147264177e-05
-5.71033650878999e-06
2.91025689739489e-06
-2.03869301269548e-05
-4.94521745558937e-06
-1.65357836888474e-05
-1.98241559072229e-05
-2.32737970116131e-05
-1.360784510842e-05
-1.6634829113642e-05
-1.84828268662659e-05
-2.67809801323815e-05
-8.00635938737287e-06
-1.47656960120745e-05
-3.71310540973161e-06
-7.24972402648177e-06
-7.69889432081762e-06
-2.24033728401998e-05
-8.13685394922262e-06
-5.93615725609268e-06
-9.24065525279472e-06
-3.52699918534449e-06
-1.21909048414376e-05
-2.38449689183956e-05
-1.10829307190385e-05
-3.29728235523417e-05
-1.495124415195e-05
-4.27661980318657e-06
-1.47380826860757e-05
-1.94690662144635e-06
-2.70110383776539e-05
-2.2829597263423e-05
1.0375552901189e-06
-2.69836237617362e-05
-3.92380094629683e-06
-1.75521601293859e-06
-4.28188133143657e-06
-1.40236868098641e-05
-2.78097819803903e-05
-1.73366465434868e-05
-8.20176992189348e-06
-2.34494808555676e-05
-1.85937594844528e-05
-1.37894704875836e-05
-7.83544003193385e-06
-2.19578203977635e-05
-2.12306898792638e-05
-1.1165038670938e-05
-2.77905401494838e-05
-2.11018424368493e-05
-2.85301208713949e-06
-2.19701288683601e-05
-8.97386075781282e-06
-1.27681568460512e-05
-1.0726405868641e-05
-1.92476690406601e-05
-2.55782821160003e-05
-2.01186852004782e-05
5.90276102729242e-06
-9.48166147909479e-06
-1.71255311532046e-05
-1.54149332520788e-05
-1.18978061506175e-05
-1.48526008320962e-06
-1.42652875519159e-05
-1.37975660708448e-05
-1.99079212053184e-05
-2.34824034783803e-05
-4.68994155256793e-05
-1.199463566496e-05
-1.93163613241382e-05
-2.17858738813847e-05
-2.3123609169127e-05
-1.98289983377712e-05
-7.56882571444911e-06
-2.12034683423927e-05
-1.62626384604892e-05
3.55245773072884e-06
-2.08303365676481e-05
-2.35939879356422e-05
2.27980561408931e-05
-8.83728982250159e-06
-1.90747521784717e-05
-1.69859321583096e-05
-3.41021209948952e-05
-1.93892380471704e-05
-1.98049558889383e-05
-1.78608008823317e-05
-3.32159901118567e-05
-2.28136197496464e-05
-1.2892593692744e-06
-5.38575549524349e-06
4.31485476399717e-06
-1.87004582229373e-05
-2.49727453988318e-05
-1.56707699313853e-05
-1.77737335642403e-05
-2.01290982739948e-05
-3.19689908130951e-06
-1.70885272762414e-05
-2.44028510807499e-05
-2.82283578575148e-05
-1.52498471708523e-05
-1.53392570214359e-05
-1.2649326759805e-05
-1.31601946276235e-05
-4.83666582998838e-06
-1.81123288251145e-05
-1.43651556213912e-05
-2.95509232740106e-05
-6.59589697289235e-06
-2.69304712005232e-05
-1.64191755259402e-05
-4.5932691592828e-06
-7.58841411867878e-06
-1.64841518443092e-05
3.36840940373553e-06
-2.63040849286385e-05
-1.79872299055065e-05
-1.79114623499207e-05
7.18578003320223e-07
-3.0630714542626e-05
-1.4012974290518e-05
-1.92595870977685e-05
-1.21866310282923e-05
-1.64164528902404e-05
-1.58912908976175e-05
-9.70265410064731e-06
-2.93425905020762e-05
-1.45849466409666e-05
-1.28529909381106e-05
-1.65660205588808e-05
-1.62017077931067e-05
-9.61209390303542e-06
-3.49820175136562e-06
-1.61562612694356e-05
-3.76658339852301e-05
8.81984029042823e-06
-9.94301762676823e-06
-1.69451277047353e-05
-1.98587200356551e-05
-6.79770017852999e-06
-2.49723036969297e-05
-1.27947540698607e-05
-6.19254765820267e-06
-2.26714152161498e-05
-2.12445629280299e-05
-2.09385289470167e-05
-6.14989927762271e-06
-1.71093559445561e-05
-1.21749410294499e-05
-1.62879104540094e-06
-1.05786376501185e-05
-7.64972204327614e-06
-1.50951876160289e-05
-2.76126269122246e-05
-1.10252771645226e-05
9.48511479772348e-07
-1.79722815439814e-05
-8.35203140252147e-06
-6.69724071302669e-06
-8.14843972820654e-07
-2.15980460229583e-05
-1.4993016004686e-05
-1.35566537335889e-05
-1.06968783572455e-05
4.9231642018581e-06
-1.27743336836964e-05
-3.30500355303629e-05
5.3631200093469e-06
-2.90576467809112e-05
-1.29542747728942e-05
-2.2465809981798e-05
-9.49691369632444e-06
-2.79962360307046e-05
-1.90998046559643e-05
-2.34587403341606e-05
-2.25029200861784e-05
-1.26164758691323e-05
-3.01863442375294e-05
-1.9395054940279e-05
-2.05221970585093e-05
-1.08927480878493e-05
-1.63916620897033e-05
-2.20467810071358e-05
-2.14948966810271e-05
-2.67924097456838e-05
-1.86378405877517e-05
-3.84175097738776e-05
-2.00767319355765e-05
-1.09163859204991e-05
-1.28617375033321e-05
-2.03916125628756e-05
-1.99366936953729e-05
-9.30834995212967e-06
-1.49086972956125e-05
-1.55247036995061e-05
-1.66248971180503e-05
-8.82847843204806e-06
-1.90263725702868e-05
-3.14307503912215e-05
-1.60171408761642e-05
-1.18373795683342e-05
-1.34587412901495e-05
-1.21184350752906e-05
-2.25142300095278e-05
-7.25117231900428e-06
-1.68781541884777e-05
-3.71827874167676e-06
-1.17556088602818e-05
-2.25675373967452e-05
-6.87457242733523e-06
-2.44274979159168e-05
-2.44240526251633e-05
-1.28474089707392e-05
-2.44786395058902e-05
-1.40645200799742e-05
-1.72874547956802e-05
-1.37343560398341e-05
-3.63027935190753e-05
-2.18947469433262e-06
-2.95949121335237e-06
7.72445076053417e-07
-1.79877483267512e-05
1.19314244710558e-05
-5.3269259798052e-06
-1.67746142669843e-05
-1.36921237463009e-05
-1.20928216279174e-05
-2.67635438933442e-05
-9.21963991723953e-06
-1.8083107792603e-05
-8.0306605596175e-06
-2.79959117755465e-05
-1.33073401930593e-05
-2.7396982388563e-05
-2.58974496392945e-05
-1.30637001098178e-05
-5.64780880200249e-06
-7.63037146975742e-06
-1.78561399884273e-05
-1.52425512965949e-05
-1.88579465063503e-05
-3.13526194116038e-06
-1.82823774541271e-05
-2.69813903919667e-05
-1.88674016869604e-05
-1.65714817377711e-05
-1.53197692869282e-05
-4.10086324550376e-06
-3.17124017500692e-05
-1.29353972305216e-05
-1.58767057426819e-05
-2.94402293724446e-05
-3.11361311405436e-05
-2.5669532680684e-05
-1.90484867383234e-05
-2.09022027365208e-05
-2.06420613301978e-05
-3.36516703253303e-05
-6.35138956332112e-06
-1.96018336748529e-05
-1.73215448315979e-05
-1.25060452657848e-05
-3.04460978969807e-05
-8.49675925842807e-06
-2.03291039313923e-05
-2.79362008471048e-05
-2.92214874452009e-05
-1.57450049429372e-05
-4.44463411856098e-06
-1.73234206506326e-05
-3.04027067460901e-06
-2.04291465345092e-05
-1.0332471901961e-05
-2.26496353620405e-05
-3.93002210036886e-05
-3.43223123609726e-05
-5.90059220496861e-06
-5.80275802642608e-06
-5.81658936779092e-06
-2.43341763484556e-05
-1.29426741017235e-05
2.31122600240508e-06
-8.37408988962501e-06
-1.28924980131149e-05
-5.50546111825311e-06
-1.68520071879206e-05
-2.86194190292502e-05
-2.13709369001315e-05
-1.95980795372308e-05
-1.12448804162357e-05
-1.64465167657621e-05
-1.82014293560483e-05
-2.63258551946304e-05
-1.83309627293031e-05
-1.72495927231848e-05
-2.58588852586647e-05
-1.46276174947606e-05
2.6262371377586e-06
-2.62921652487418e-05
-2.79726292556959e-05
-2.80272624138146e-06
-2.13343794332829e-05
-3.39035766696852e-05
-2.07313562051292e-05
-1.56441762082343e-05
-2.82090135768031e-05
-3.46317772129195e-05
-2.40402315123722e-05
-2.55326596275443e-05
-2.37760671079435e-05
-1.2465145970759e-05
-1.58878018484763e-05
-7.20034438397439e-06
-4.34307493704006e-06
-1.78532846225516e-05
-1.91357820303118e-05
-2.29601062034887e-05
-8.202621798408e-06
-5.11837520588535e-06
-1.8021941936473e-05
-3.51943291112919e-05
-1.7233026146958e-06
-2.14842857645741e-05
-3.57826353562029e-05
-2.05117675920664e-05
-1.08271778387419e-05
-9.1766383281355e-06
-2.54959588466837e-05
-2.67353250993467e-06
-2.28215257627871e-06
-1.72957059660662e-05
-3.25644748107678e-05
-5.66520779062118e-06
-1.92442743303698e-05
-3.34905781801192e-05
-2.20846810350705e-05
-2.10209080094482e-05
-1.95751531490802e-05
-1.10674259444938e-05
-5.13472242225427e-05
-1.41451121268517e-05
-1.86813769106957e-05
-9.96858274777147e-06
-2.11528400110248e-05
-1.00938972361384e-05
-3.7888763299245e-05
-2.29255176469473e-05
-2.15347430410012e-05
-1.02728726404013e-05
-6.46275487219916e-06
-1.5619807174612e-05
-2.38704224415768e-05
-1.7265493166504e-05
-1.42080699605294e-05
-3.40364589995871e-05
-2.26881064234462e-05
-8.79511097901553e-06
-7.05036095923564e-06
-1.46927797511765e-05
-1.78314849463493e-05
-2.03152631140642e-05
-9.26621132037047e-06
-1.76669686961056e-05
2.64343476100619e-06
-3.09265497180488e-06
-1.73868114995155e-05
-1.41740598846743e-06
1.07792635796732e-06
-7.63566776024531e-06
-2.58954871087334e-05
-7.28644645331003e-06
-9.94080265388984e-06
-1.49593970159437e-05
-3.09566044443061e-05
-2.51424733172685e-05
-2.00362568736802e-05
-1.61358603640234e-05
-1.95254071621514e-05
-2.16092162008e-05
-1.51969281036863e-05
-2.36771315263993e-05
-1.32606363842383e-05
-5.53428221294504e-06
-5.78652885752058e-06
-3.43478266179642e-05
-1.22958295336833e-05
-1.87896518768165e-05
-7.90222445559246e-06
-1.40613851213108e-05
-1.45396796288864e-05
-9.59681222824083e-06
-1.21175593686181e-05
-8.18747649265814e-06
-2.09893679768989e-05
-6.0124457429169e-06
-2.51585090909495e-05
-1.32743379769011e-05
-2.0436869447387e-05
-1.76991024085245e-05
-1.10981046931797e-05
-8.42600570120306e-06
-2.09198371248241e-05
-3.56258205292447e-05
-1.22205784024432e-05
-1.63391280011913e-05
-1.29636441308852e-05
-2.70690909068498e-06
-1.49104406144356e-05
-1.24752533191723e-05
-5.95381728946111e-06
-6.40343063596885e-06
-9.61910162530921e-06
-2.0549825312645e-05
-3.49276231408162e-05
-1.78093476542809e-05
-1.23993394494379e-05
-2.04970122093702e-05
-3.13215005303486e-05
-1.17645627314592e-05
-4.73926924411571e-06
-1.33886747789846e-05
-2.39598875932562e-05
-8.72873431274205e-06
-2.62055697496441e-05
-3.40300433509048e-05
-2.22992820588816e-05
-1.76060883267287e-06
-4.98237672236612e-06
-1.36690331626796e-05
-2.66263286036752e-05
-1.85333892746927e-06
-5.22728652934544e-05
-1.0922314574839e-05
-8.74840104270077e-06
-7.54213579718562e-06
-1.17741246047534e-05
-7.18294804271466e-06
-1.65597566769277e-05
-9.71865107980823e-06
-8.31738690636102e-06
-1.27805356768991e-05
-1.91058062299775e-05
-1.11451929593307e-05
-1.82102437567054e-05
-3.0042827560211e-05
-1.39172639064531e-05
-1.9768720998369e-05
-1.9967218778762e-05
-1.51195009470489e-05
-1.17051582098451e-05
-1.95599474056514e-05
-2.18596009939061e-05
-1.98450138420512e-05
-2.78548808880189e-05
-1.57443125193685e-05
-2.51865985375187e-05
-1.308351521106e-05
-3.89914423684072e-05
-2.00272526278723e-05
-3.84508829903198e-05
-6.31825463127379e-06
-2.7253459373414e-05
-2.12779948951515e-05
-1.13786612752971e-05
-2.35816687380385e-05
-1.05259108129598e-05
-3.07598919484334e-06
-1.3387903751105e-05
-2.38232717835612e-05
-2.84130197724007e-05
-2.58827220701926e-05
-1.71531760963703e-05
-2.12820253617411e-05
-1.34210725716582e-06
-2.57679028400062e-05
4.35927572169052e-06
-3.10307307322437e-05
-3.80991758038845e-05
-6.89797956741395e-06
-1.35487769315249e-05
-2.51108756510395e-05
-1.12232643925787e-05
-1.87911775163782e-05
-2.70962108618561e-05
-5.6461623558163e-06
-3.93563519801909e-05
-2.2676949239284e-05
-1.91517793402066e-05
-1.61243955492095e-05
-6.03231722915027e-06
-1.72942525586038e-05
-4.70634970901151e-06
-2.21976138028851e-05
-2.81251492257824e-05
-2.33481501181697e-05
-2.28292421451517e-05
-1.50809183177654e-05
-4.34610005094495e-06
-2.63761222171514e-05
-2.03555669329946e-05
-3.15087047381464e-05
-1.33806300344999e-05
-5.77368357669746e-06
-2.5389196542643e-05
1.48394914889711e-06
-2.97214356799574e-05
-3.09959954961364e-05
-7.68728438511132e-06
2.35832221257107e-06
-1.67998668277428e-05
-2.08930024711627e-05
-1.79922394973762e-05
-2.74417470425174e-05
-2.03892906868639e-05
-7.53281938410327e-06
-1.38814116420171e-05
-3.44819500647253e-05
-1.85678941091615e-05
-1.35794618030919e-05
-2.51451376582971e-05
-7.6851185453992e-06
-2.001447042566e-06
-1.4944706768467e-05
-1.344492912734e-05
-1.15105171871723e-05
-3.93569238586664e-06
-2.43487762523852e-05
-1.67878218720361e-05
-8.20721565969819e-06
-6.98752103152394e-06
-2.55189749985278e-05
-1.19468936714466e-05
-1.80586775050757e-05
1.24748900192153e-06
-1.00874764159971e-05
-1.28802716650184e-05
-2.11786542761866e-05
-1.14639875886636e-05
-1.54238134144555e-05
-1.66809825128265e-05
-1.19670719833036e-05
-8.64962286646535e-06
-1.84754821367767e-05
-2.56653956821038e-05
-1.35873515136071e-05
-1.27869140538624e-05
-2.20009791773321e-05
-1.59710613459384e-05
-2.75658382067061e-05
-1.29899967663401e-05
-7.14947689061655e-06
-1.58419059090372e-05
-2.33000869992712e-05
1.58425127439609e-06
-2.72918781082069e-05
-2.51544039209278e-05
-1.36128311536547e-05
-1.44052719425492e-05
-1.58160330299146e-05
-7.25498761181452e-06
-2.89495517037086e-05
-3.23895742265399e-06
-1.93137774793636e-05
7.66688822760826e-07
-1.69682114944944e-05
-4.0596460676852e-05
-2.27495050747406e-05
-1.33066552759267e-05
-1.43891399970047e-05
-4.77203268340399e-06
-1.65025019639722e-05
-7.23774190566191e-06
-1.32765924445172e-05
-1.71929196350297e-05
-6.99605772197586e-06
-2.4955346802775e-05
9.71137286774586e-06
-1.61863891062305e-05
-2.4986667393726e-05
1.29650240174157e-06
9.20378643958712e-06
-4.87795008322245e-06
-1.38239751510519e-05
-2.19261851838782e-05
-1.52966547082873e-05
-2.5925760215152e-05
-2.80878668231402e-05
-1.43169661869442e-05
-2.04192644960516e-05
-3.85001902909495e-05
1.07746363838092e-05
5.12714307701553e-06
-2.30492067726249e-05
-1.43863363449356e-05
-4.46393227046487e-07
-2.91978666438855e-05
-9.11416245487658e-06
-3.80095778095767e-06
2.90357947011159e-07
-2.01333330061379e-05
-2.64152323085044e-05
-2.75091837678691e-05
-7.87384393793117e-06
-1.15889195954887e-05
-2.10960313859001e-05
-1.29028724101068e-05
-2.81290170035306e-06
-2.32399870229334e-05
-2.38485489396036e-05
-1.46306468171244e-05
-9.62646110533749e-06
-2.79287490920273e-05
-3.04750500330271e-05
-1.39493262125652e-05
-6.16341028304835e-06
-2.16711930717033e-05
-2.48909792895642e-05
-1.21592799650452e-05
-1.39743281943876e-05
-2.03715412588264e-05
-6.30022777857382e-06
-2.29800940612698e-05
-1.80027196977303e-05
-2.62132980479054e-05
-3.16597480393464e-05
1.59147152592123e-06
-9.87700654300463e-06
-2.80782424023063e-05
-2.98008907161832e-05
-2.64536628306094e-05
-1.51575520661791e-05
-1.85965958528357e-05
-1.66569484160362e-05
-1.15933633276306e-07
-2.58831926150613e-05
-1.31715571438164e-05
-2.04838769117428e-05
-2.85857471493164e-05
-3.43838893586948e-05
-4.28170610446101e-06
-1.16795108730518e-05
-5.74357154167252e-06
-1.06260586288821e-06
-2.95001284007582e-05
-2.05921604333035e-05
6.77484889421395e-06
3.30942968031556e-06
-1.98927799059816e-05
1.12434497192453e-06
-2.17620958616188e-05
-4.3215537685427e-06
-3.14221538047723e-05
2.88827275285837e-06
-2.88419971669853e-06
-7.32488653341851e-06
1.67930721305717e-05
-1.11746326925723e-05
-9.71448002716494e-06
8.82716189067015e-06
-2.43728517884733e-06
-1.25342548936961e-05
-4.6552408446029e-06
-2.45905578666609e-05
-1.90466344481503e-05
-1.28486497544705e-05
-2.91989805878953e-05
-2.0641633745088e-05
-1.56083745024668e-05
-4.74189801381215e-07
-1.38188003340357e-05
-1.91906498258598e-05
-2.06709445967418e-05
-2.06522637684348e-05
-7.67729884514299e-06
-1.97088108085071e-05
-1.60627898918325e-05
-1.70034384834053e-05
-1.60868703686638e-05
-4.43444546346089e-07
-1.2219976741011e-05
-1.8495400499587e-05
-2.45453069384398e-05
-5.791496693213e-06
-1.55419788539133e-05
-2.72472256114436e-06
-4.02605002476573e-06
-1.91567704396495e-05
-1.30925340118561e-05
-2.25622119146747e-05
-2.50322180327114e-05
-3.06175377203044e-05
-2.56246615132607e-05
-1.38786677228219e-05
-2.03844294909396e-05
-4.59887709297233e-06
-1.71392156394332e-05
-1.30434373960581e-05
-4.4166167738144e-06
-2.06639334087017e-05
-1.32234595349528e-05
-2.98979570360514e-05
-7.04430408444053e-06
-2.02460993040472e-05
-3.96334678490011e-06
-2.69781209923472e-05
-1.55616074502667e-05
-9.15717614314948e-06
-2.41541565632833e-05
-9.62279549869407e-06
-1.01146052746078e-05
1.71363847326799e-06
-7.4733349417521e-06
-1.10770683275123e-07
-7.92607926442402e-06
-7.41534001289793e-06
-2.36909006241034e-05
-2.4486188421681e-05
-1.03502404822371e-05
-2.8310100909999e-05
-1.57748055455073e-05
-2.75468388563674e-06
-1.77825909282111e-06
-1.61184004770606e-05
-6.16249343460991e-06
-2.63203277739612e-05
-3.45920675038407e-05
-3.84858383985032e-06
-1.82064510182003e-05
-1.7579635620185e-05
8.14794425758707e-07
-1.05032063358402e-05
-1.10696106018517e-05
-9.14767055730266e-06
-7.41215466750251e-06
-2.70187268963059e-05
-2.06040828276246e-05
-1.79907864924159e-05
-2.95134394225081e-05
-1.63553554180362e-05
-2.43167075380559e-05
-2.22455353987309e-05
-1.0414356879355e-05
-1.52538128165353e-05
-8.32611369900101e-06
-3.44787331528844e-05
-2.82405850323118e-05
-1.31468361614524e-06
-2.00137868927372e-05
-1.19757841682599e-05
-1.00006405347019e-05
-1.60489878898405e-05
-2.60325027389721e-05
-5.25210971689181e-06
1.86473646563212e-06
-2.92991046958747e-05
-1.96701055053619e-05
-1.44739624913878e-05
-1.63952747781721e-05
-1.59838446395771e-05
-2.49842507752983e-05
-1.57177304863489e-05
-5.14849816696047e-06
-9.447474191779e-06
-1.34000210685718e-05
-1.37143814819559e-05
-2.35099610575696e-05
-2.87048293578276e-05
-7.62208208196678e-07
-2.47391946342882e-05
-2.40001863714725e-05
3.80616316656494e-06
-1.44984848211377e-05
-1.56962759596541e-05
-8.43256064006243e-06
-4.12885290749095e-05
-5.83735005125212e-06
-2.48213148034652e-05
-3.15909228456492e-05
-1.67011737046973e-05
-2.44012562899585e-05
1.49718765830121e-06
-1.04478825804957e-05
-2.46295843369717e-05
-7.63883806252553e-06
-1.97021804274115e-05
-9.55349967791538e-06
-1.33183272338302e-05
-3.37769258499036e-05
-2.20949574568131e-05
-2.68448204567679e-05
-3.10786248366195e-05
-1.11747509037089e-05
-2.16644358047569e-05
6.41824028814382e-06
-5.6715616052569e-06
-1.27852951901095e-05
-1.12142499328196e-05
-1.05002462638717e-05
-1.73082560200181e-05
-4.27975605670721e-07
-2.91479909270119e-05
3.46264349930929e-06
-7.42333210825499e-06
-2.5363271733252e-05
-1.59141979169886e-05
-1.82290314283264e-05
-1.27619819345928e-05
-2.12487941973506e-05
-8.85868389578116e-06
5.50951957277712e-06
-2.42976862663386e-05
-1.21072763581509e-05
-1.03733816782626e-05
-1.85205529977332e-05
-1.158802938654e-05
-3.31713894112243e-06
-7.83642348250848e-06
-1.34494286924512e-05
-7.24424956075863e-06
-5.79949165580105e-06
-2.05412527078314e-05
-2.3695567575322e-05
-8.05970829068476e-06
-1.68987539545205e-05
-7.970544867107e-06
-7.99913609451126e-06
-1.70004559223154e-06
-1.31717280116064e-05
-1.29793512781351e-05
-1.4536402956272e-05
-8.7468788674595e-06
-5.89128449693799e-06
-5.18498012245669e-06
-2.24810039293196e-05
-8.08266572216516e-06
-3.1891427520615e-06
-1.3503208926225e-05
-3.19741001443366e-05
-1.99782914794113e-05
-2.04046361998744e-05
-6.8560526977255e-06
-5.50014468149053e-06
-2.49679778240224e-05
-6.02865402025637e-06
-2.44508204687883e-06
-1.80160807172172e-05
-2.16422468418877e-05
-2.09986903184752e-05
-3.05094503843264e-06
-1.86150959760533e-05
-1.03963266697087e-05
2.5643760189418e-06
-5.87056437326307e-06
-3.29447872342551e-05
-1.2280125892559e-05
-1.53807996456784e-05
-8.0823825442444e-06
8.65879355810915e-06
-1.43554535646057e-05
-1.99082298236225e-05
-6.09690044528818e-06
-2.07106722722859e-05
-1.85957822100267e-06
-1.51330355606922e-05
-1.79465827036064e-05
-1.09004435581403e-05
-1.9684195019656e-05
-2.1030584637554e-05
-2.23820835710507e-05
-2.10043744682606e-05
-1.54058574599684e-05
4.7463856580576e-06
-2.37131908792957e-05
-2.40928432257536e-05
-1.97302118845113e-05
-1.79100897360333e-05
-2.04972278969823e-05
-2.30358878351777e-05
-3.17031235059851e-05
-7.34559750707257e-06
-2.18622248684723e-05
-1.6257097333136e-05
-3.27478611342896e-06
-3.01217615017536e-05
-2.05675920120396e-05
-2.18522808474535e-05
-1.19350630320561e-06
-2.08332049522095e-05
-2.18583820571217e-05
-1.6950136474858e-05
6.33605720222975e-06
-6.46230475785768e-06
-1.36924174516391e-05
-2.57773380621906e-05
-2.07234770815651e-05
-2.80472631677262e-05
-2.85647956909733e-05
-2.42858214183651e-06
-5.05333260837125e-06
-1.8931164805874e-05
-1.23951855316909e-05
-1.42910779810988e-05
-1.80339136761444e-05
-1.52322405676851e-05
-5.94025691017392e-06
-2.12671638286752e-05
-1.28774902785152e-06
-9.02774339831336e-06
-2.97478874721854e-05
-1.4966867094605e-05
-1.7454159090636e-05
-7.59754425435028e-06
-1.42036737389307e-05
-2.66324344048897e-05
-1.01968029384143e-05
1.05657302268332e-05
-1.23393768309623e-05
-2.8531629736611e-05
-2.11734585662023e-05
-3.51448433865723e-07
-1.87344178450522e-05
-4.24321386877697e-05
-1.93449427789316e-05
-1.29602446410314e-05
-2.70941845115378e-05
-2.19583888060937e-05
-1.22654698836028e-05
-2.46809379748424e-05
-2.70658252672109e-05
-2.64693861807625e-05
-2.12004890966376e-05
-2.25065191522325e-05
-1.6546273677117e-05
-1.33867409666696e-05
-2.14292136971084e-05
-1.10968658418006e-05
-4.88899539389236e-06
-1.74505562004031e-05
-2.65074181092886e-05
-2.2318571123492e-05
-2.52097259234674e-05
-9.30949217455636e-06
-3.03086327435447e-05
-2.7280419319771e-05
-1.82240929589009e-05
-1.05879353628051e-05
-3.04287296796133e-05
-1.70625127984869e-05
-2.56345324548916e-05
-2.39158220466568e-05
-2.29277795489943e-05
-6.22132791016967e-06
-9.27108587583087e-06
-1.25254771587509e-05
-2.36035216134968e-05
-6.00289322996706e-06
-5.6850931742867e-06
-2.11943190220093e-05
-2.15432973292433e-05
-1.55250051400325e-05
-1.23869934674587e-05
-1.79190628316959e-05
1.9614956649162e-06
-1.93893109695683e-05
-3.29455412924969e-05
-1.41797219814046e-05
-3.7210743086137e-05
-1.55612552014298e-05
-3.75886371879307e-05
-8.05597415599025e-06
-1.36951038719307e-05
-2.43610714981169e-05
-6.77952379449592e-06
-1.89573127846002e-05
-2.29897597216759e-05
-1.52758413000671e-05
-1.89182653825989e-05
3.34301075217179e-06
-1.51127750527882e-05
-1.35183310405727e-05
-5.19900904043465e-06
-1.93635616703204e-05
-1.35288346108546e-05
-2.33892265209839e-05
-1.72692588587895e-05
-3.20017619932107e-06
-1.01579267503347e-05
-1.17423203998658e-05
-1.17080808994553e-05
-1.26316330232978e-05
-3.28847187845306e-05
-1.93113357956164e-05
-1.01463094234035e-05
8.98476213013429e-07
-5.35266178019012e-06
-1.78634271997293e-05
-1.98608914592148e-05
-7.05997113038985e-06
-7.97768629584853e-06
-6.84607961603864e-06
-9.99194058469941e-06
-3.25155076402851e-05
-3.03055023954487e-05
-1.14988581265932e-05
6.70746192627314e-07
-2.51168673377556e-05
-2.57876135901661e-05
-2.13716084265471e-05
-2.33838109997223e-05
-9.53232534809312e-06
-1.07013723906781e-05
-8.65028287808164e-06
-2.04848613601973e-05
-1.19859818598216e-05
-1.46376540175721e-05
-1.48039396723369e-05
-8.48425265398028e-06
-2.33193566546174e-05
-4.12221626298557e-06
-9.60086770326847e-06
-2.71230066089962e-05
-8.49311201548984e-06
-2.45902955729873e-05
-2.32217376050035e-05
-4.68316807723919e-06
-1.23497694044893e-05
-1.63725221798555e-05
-2.75768849768448e-05
-1.60116876478654e-05
-1.52458542142613e-05
-9.9138331658495e-06
-3.35069242947589e-05
-6.331755099271e-06
5.38454082662734e-06
-7.81251615379931e-06
-8.64577201388551e-06
-2.45296932582986e-05
-6.90310094836499e-06
-1.63911171888244e-05
-7.52428900803733e-06
-1.62616918904031e-05
-1.79860046196438e-05
-2.38326371996333e-05
-2.93398150565547e-05
-4.95074542173418e-06
-3.41106193075837e-05
-3.57637828826834e-06
-9.8182995370583e-06
-1.91552400239705e-05
-1.18715229517394e-05
-2.81594342204587e-05
-1.38055054525805e-05
-1.91577913915455e-05
-1.26375286927292e-05
-1.92920465142658e-05
-9.64577816362908e-06
-2.74187672308104e-05
-9.7724862383757e-06
-3.22737869744764e-05
-7.11741535154297e-06
1.87476893907672e-06
-1.77885661201418e-05
-2.45437383608613e-05
-2.79066876744911e-05
-2.12236280362422e-06
-2.9585865137375e-06
-6.47425338610306e-06
-2.34476533033226e-05
-3.21422205547809e-06
-2.31140785322508e-05
-3.66346606662185e-05
-1.19818545727352e-05
-2.88056834878758e-05
-2.01175208065317e-05
-2.89409393184819e-05
-9.11972325119935e-06
-2.59852268394267e-05
-1.40301362083542e-05
-1.93601880021445e-05
-1.17506820788519e-05
-9.34164587594878e-06
-5.65365163003163e-06
-2.36148882815688e-06
-8.75212073609148e-06
-5.43848085341251e-06
-1.87152263889918e-05
-1.40394843096096e-05
-1.38688928873207e-05
-1.68042802475471e-05
-1.14161247312524e-05
7.23214988536903e-06
2.14259485856608e-06
-1.78255976555681e-05
-2.21026276685685e-05
-1.20360839387488e-05
-1.28048300352039e-05
3.88420791181542e-07
-3.60774168246132e-05
-1.55438269327618e-05
-3.40349920589618e-05
-4.61835711549403e-05
-3.59495339810441e-06
-2.05565222993283e-05
-8.24232831159251e-06
-1.93147383723299e-05
-4.13370231224028e-06
-2.14222500933902e-05
-2.05933177396152e-05
-9.89834667676746e-06
-1.21211388541673e-05
-2.74146117318929e-06
-1.66556306999478e-05
-1.42157987695821e-05
-1.41624908181183e-05
-1.50903553239969e-05
-9.90577853789955e-07
-2.16115910930037e-06
-1.75592232046195e-05
-5.35651667086887e-06
-8.41170618078926e-06
-1.34725271303859e-05
-1.35676480617501e-05
-9.94264441429237e-06
-1.13760342442035e-05
-1.7194960100691e-05
-1.60507518776952e-05
-1.17665227172798e-05
-2.40691155844807e-06
-8.88738962622321e-06
-1.84950936176916e-05
-1.07597565578775e-05
-1.3212393221668e-05
-4.16715109834563e-06
-5.73586463407186e-07
-2.6501165194583e-05
-2.92495770637318e-06
-3.74106195915308e-06
-1.622015386627e-05
-1.55842249667442e-05
-4.43473648025529e-06
-4.47532229368168e-07
-1.83550286446299e-05
-3.64632506578946e-05
-2.63399825161859e-05
-2.20724759662655e-05
-2.02410086067099e-05
-2.95610815686397e-06
-1.43298045168585e-05
-8.41754213444515e-06
-1.729423604658e-05
-2.27222940642793e-05
-1.91266716985916e-05
-1.42570983042994e-06
-2.46911329092105e-05
-4.00584508518364e-05
-1.64464314183858e-05
-1.53591236068062e-05
-2.90243835812005e-05
-2.32436099284336e-05
-1.50109338812623e-05
-6.34661045099369e-06
-1.38877208032805e-05
-4.60678650783196e-06
-8.12024488910802e-06
-1.90752082983842e-05
-1.21301312527319e-05
-9.51197919238635e-06
-2.16898551388565e-05
-7.5324314173157e-06
2.01813606889791e-06
-1.08515133882112e-06
-1.69094703675296e-05
-2.83871348408655e-05
-3.72955524469446e-06
4.58924285157377e-06
8.71157898255564e-07
-1.44423164279563e-05
-2.08346632234966e-05
-9.16960228968748e-06
-2.02869313459016e-05
-3.51733003068649e-05
-2.66391055930214e-05
-1.46676836163462e-05
-1.11680825979893e-05
-1.36826700169098e-05
-1.57006428490743e-05
-1.30966129479538e-05
-2.31101776481335e-05
-1.98639636420622e-05
-2.1530014559875e-05
-6.38913838628616e-06
9.38185551710422e-06
-1.24180522172565e-05
-1.62358729215173e-05
-1.82002238872567e-05
-5.25983912820453e-06
-1.58473231480036e-05
-4.5991553175727e-07
-1.98293461622378e-05
-6.80663759936548e-06
-3.66652208032957e-06
-1.91225912279555e-05
1.26375895462991e-06
-1.37300158163564e-05
-6.82270840911248e-06
-1.29427251198239e-05
-1.26178746515913e-05
-6.26904944288588e-06
-1.72767993363503e-05
-3.23893872796643e-06
-3.30601560585726e-06
-1.00815354416385e-05
-1.99323973692047e-06
-1.92159110813975e-05
-1.5542828349073e-05
-3.29776433834593e-05
-2.08771534842668e-05
-2.27537993043757e-05
-1.30068271508432e-05
-1.37946612174219e-05
-1.25919478346969e-05
-5.03783587575586e-06
-2.94820118295128e-05
-1.81563487397155e-05
-7.10406848833148e-06
-8.5392441626659e-06
-4.41483071386228e-06
-1.66512274862864e-05
-1.24347114446022e-05
3.51323414294008e-06
-1.0328800373155e-05
-2.97977013398175e-05
-5.83001652884014e-06
-1.5268354249704e-05
-1.83303783719398e-05
-2.25092850925912e-05
-8.75783114756208e-06
3.13133857069852e-06
-3.42874861637019e-06
-1.76125853272433e-05
-2.25527574933404e-05
-1.49131684305916e-05
-2.72221386763347e-05
-1.84477249147571e-05
-1.7467810901805e-05
-3.07933201861699e-05
-1.30321174050078e-05
-3.04947109193556e-05
-3.90364576774168e-05
-3.1140666696769e-05
-2.79753009736142e-05
-2.04946586514956e-05
-1.48771516139075e-05
-1.58900249605912e-05
-7.98418029439178e-06
-1.119822875627e-05
-1.39692080834044e-05
-1.31672173718424e-05
-1.41648664394906e-05
-1.40376677346953e-05
-2.35563187169109e-05
-8.8954640434826e-06
-1.86202529638503e-05
-2.59037710097444e-05
-1.42162984358067e-05
7.2787878329779e-06
-8.59436996653399e-06
-9.98993050410551e-06
-9.54282057253458e-06
-3.5684145264909e-05
-1.33892259619256e-05
-2.46518735469685e-05
-9.49675710723079e-06
-1.78561258432021e-05
-1.47021603599788e-05
-1.04955174957615e-05
-1.12528432339408e-05
-6.17622903598717e-06
-1.36209356149371e-05
-8.39946873099466e-06
-8.21976606034237e-06
-1.21479925633973e-05
-8.74831934155617e-07
-6.187065717746e-06
-2.22872431648724e-05
-1.09466297875726e-05
-1.37889515212137e-05
-1.7189711557682e-05
-3.26632867992397e-05
-2.52679749043954e-05
-1.73004129337125e-05
-2.78981481735627e-05
-9.59085180576128e-06
9.63635317871425e-07
-1.50705734137059e-05
-1.0393731963485e-05
4.73214437717824e-06
-2.04516548959724e-05
1.1431010781214e-07
-2.4562431604975e-06
-1.46915687732382e-05
-4.87348973244776e-06
-2.39524545263551e-05
-4.44192464718018e-06
-7.81081392694831e-06
-1.54510070689846e-05
-2.79340843407933e-05
-6.19688502557287e-06
-3.3326540825527e-05
-1.57956250249707e-05
-8.17168117682875e-06
-9.26848710840126e-06
-1.99713124168595e-05
-2.43605479948531e-05
-3.38685813452125e-05
-1.91012345589116e-05
-2.06297966439368e-05
-2.10523919732379e-05
-5.01261446348929e-06
-1.58367781097848e-05
-4.41500330986041e-06
-1.33688035130273e-05
-1.85095331779487e-05
-2.39024490449712e-06
-1.55662522981046e-05
-1.28140346324911e-05
-1.85454270602413e-05
-3.18226109788167e-05
-1.21792821888374e-05
-2.00753516907212e-05
-1.1250153112101e-05
-8.85738146272672e-06
-3.40343786840385e-05
-2.6031935349021e-05
-2.93562301414642e-05
-1.96966145119292e-05
-2.18372222749627e-05
-3.27831784937791e-05
-1.12159534383063e-05
-6.13953028272535e-06
-1.25407630326317e-05
-2.03461906979016e-05
-2.7917685789083e-05
-1.98085611424179e-05
-7.17636834466692e-06
-1.86588276109827e-05
-8.57170107346161e-07
-2.39131526297327e-05
5.52906858400855e-06
-2.59895025826002e-05
-1.51825992420265e-05
-7.60888753299038e-06
-2.36275583267999e-05
-1.68013934403419e-05
-2.62842599167775e-05
-2.08738730118088e-05
-2.15177806240902e-06
-1.33179827559958e-05
-2.99667815854005e-05
-2.5173718036619e-05
-1.20477485154852e-05
5.97816198816951e-06
-1.37010530289409e-05
-1.3246768993427e-05
-2.06704889091457e-05
-1.68426850422907e-06
-1.17366014717884e-05
-2.53389741247012e-05
-6.39052362827123e-06
-1.04354725249834e-06
-7.30174750384601e-06
-1.43744420028821e-05
-1.52995412863884e-05
-2.36944929480016e-05
-1.2686293278294e-05
-1.39464826174222e-05
-2.39084264964514e-05
-1.86300351301755e-05
-2.77107677351972e-05
-1.15431135467545e-05
-2.16769057938394e-05
-7.59990844932578e-06
-2.60725960207182e-06
-1.45282349311398e-05
-1.62137121552952e-05
-1.92146362441795e-05
-2.17484631255362e-05
-8.7962406676709e-06
-2.34686539888191e-05
-1.00355836846993e-05
-1.09452461223627e-05
6.38241562081759e-06
-3.12729012327269e-05
-9.94833425722322e-06
-2.2458470594352e-05
-2.46238522910868e-05
-2.88651787723674e-05
-1.75929094908823e-05
-2.77234467688329e-05
-9.66050436527821e-06
-3.0806798925338e-05
-1.27184267185935e-05
-1.91843321086238e-05
-2.22865653961224e-05
-9.79286839055531e-06
-1.98999121643933e-05
-1.53237276771063e-05
-7.7854206069367e-06
-7.00836274771349e-06
-1.69632846083502e-05
2.46688225876317e-06
-2.17307328707038e-05
-1.44318152730632e-05
-1.45475988126131e-05
-2.46516240091504e-05
-2.42198006097037e-05
-2.26166446246731e-05
-1.97475863142189e-05
-1.53905464742736e-05
-3.62506582637139e-05
-1.71010270128593e-05
-2.13126891778732e-05
-2.15300635166962e-05
-1.86794555086498e-05
-3.64781001120932e-06
-4.47214169975044e-06
-7.02784338246405e-06
-8.74744024608483e-06
-5.47515790829282e-06
-1.41541647226059e-05
-1.70739581913489e-05
-2.36314393199248e-05
-5.39765050208178e-06
-2.40197869599014e-05
-4.09905277859916e-06
-1.6708086739575e-05
-1.39297615669695e-05
-1.33194519588462e-05
-1.41587622284518e-05
-5.61220589106121e-06
-9.35494249198117e-06
-2.00124335541661e-05
-5.07689043932682e-06
-4.89773728104525e-06
-3.16297215366305e-06
-5.24092290712881e-06
-1.37097323917238e-05
-1.95746836731932e-05
-1.79957426694728e-05
-1.06746829372828e-05
-1.11865311048219e-05
-7.24054802691785e-06
-1.05161133842127e-05
-1.85091163558358e-05
2.3398618538794e-06
-1.23405905317473e-05
-1.7328654100016e-05
-1.66548336496098e-05
-2.30831448424339e-05
-7.5254034444432e-06
-1.44111050540233e-05
-1.94122673211276e-05
-1.69535233202456e-05
-8.76089069915372e-06
-3.03624617173676e-05
-2.42649394703145e-06
-2.58230643336245e-05
-2.74287216727178e-06
9.6724235501873e-07
-2.8578485077648e-05
-3.72889746175923e-06
-2.3765471530241e-05
-1.03729419686002e-05
-2.3851418950452e-06
-1.67068640247176e-05
-2.87965597569096e-05
-1.58828035457012e-05
-9.68307980002221e-06
-2.48602475452802e-05
-2.08938919458446e-05
-1.24269411555788e-06
-6.87782535457633e-06
-6.05254359400787e-06
-2.42639374452754e-05
-1.36835917914263e-05
-3.75468073605465e-05
-3.21547939458649e-05
-2.77320833277746e-05
-1.76266520022465e-05
-1.02307979491031e-05
-1.09347680767096e-05
-2.89190516574001e-05
-1.20088135945243e-05
-2.20141858101327e-05
-7.90583844515023e-06
3.50541617047918e-06
-1.44825558072369e-05
-2.29802968457812e-06
-2.32250034524919e-05
-1.87880352286038e-05
-1.4713868665866e-05
-4.78990323351491e-06
-2.38582619233068e-05
-3.35628807017646e-05
6.82160948366738e-06
-1.29270073855273e-05
-2.2612829042708e-05
-7.4167467410655e-06
-2.73951630247476e-05
-9.58617611803304e-06
-3.07334079280774e-06
-1.61110402133683e-05
-1.78274691033412e-05
-9.86730082972065e-06
-1.68845306367776e-05
-1.53117125680166e-05
-2.9781808690434e-05
-2.29828919508754e-05
-4.91416331076422e-06
-7.42231398754096e-06
-1.55155527939444e-05
-2.62401821901166e-05
-1.03503822927915e-05
-8.30083539196107e-06
-1.71960942871192e-05
-1.08415729173719e-05
-1.12286107339706e-05
-2.15779851594073e-05
-2.2499087781049e-05
-5.71348578362055e-06
-5.65983966839782e-06
-1.98270773175935e-05
-2.21968825579194e-05
-1.79115953328513e-05
7.10725041593409e-06
-2.10376557375194e-05
-9.95575762925699e-07
-1.87609591227536e-05
-1.24842196573034e-05
-3.31085267772698e-05
-1.0556842952944e-05
-1.66688607332166e-05
-2.76633869798799e-05
-1.81096715758494e-05
-2.01195256843718e-05
-1.10199023783081e-05
-1.36654847361575e-05
8.4784954030649e-06
-5.67854297411573e-06
-2.50433081197826e-05
-2.78044845753572e-05
-1.95072500988389e-05
-1.39451756621339e-06
-1.81573884162273e-05
-1.90075794996009e-05
-8.56092738022543e-06
-2.94486031204338e-05
-1.11337050186271e-05
-1.36288303947153e-05
-2.20746983620843e-05
-1.75274679450738e-05
-1.74561931973427e-05
-1.11068000733614e-05
-6.56319777032826e-06
-2.38600848172594e-05
-6.3636977550766e-06
-2.00305897763874e-05
-1.28459596266063e-05
-1.16695652380379e-05
-1.44151087715972e-05
-1.8257039845573e-05
-3.47874847311011e-05
-2.79844401327052e-05
-1.42018231971866e-05
-2.80643362442201e-05
-1.29147033944672e-06
-2.44360067988844e-05
-1.89961623674515e-05
-1.62633532265562e-05
-1.32352446123629e-05
-2.51245515065775e-05
-1.1215579793391e-05
-1.73353819041078e-05
2.03765059731094e-07
-2.36453374544992e-05
-4.38379947709308e-06
-1.08824390513568e-05
-1.40036880505796e-05
-1.99397728345974e-05
-1.56925683409611e-05
-1.20702760620768e-05
-2.04868481802634e-05
-2.82484840734804e-05
-2.58935764662655e-05
-2.67860672720189e-05
-2.71944770299082e-05
-5.0912720883532e-06
-1.32739681322832e-05
-1.11682200649483e-05
-2.7434484939487e-06
-1.72884620403756e-05
2.88495346744659e-06
-1.55640164478695e-05
-1.8989248654988e-05
-2.51876991299352e-05
-4.56865560966562e-06
-1.35543214159842e-05
-3.38966890169538e-05
-1.29625019449572e-05
6.17316067983861e-06
-1.81845595601072e-05
-1.17686633248009e-05
-2.26639438901588e-06
-2.24138173567438e-05
-2.23579527017297e-05
-1.86067063161272e-05
-1.60212759482367e-05
-1.22854388281628e-05
-2.41740593634642e-05
-1.37417397931462e-05
-1.75031943726109e-05
-2.01870202856907e-05
-8.72172671565839e-06
-1.35816299577334e-05
-2.59527952550769e-05
-1.16147068089426e-05
-2.73773211782283e-05
-1.98416993516733e-05
-1.74274002658158e-05
-2.33744092937359e-05
-9.33387662097904e-06
-1.21703186856219e-05
-1.5700686306492e-05
-2.85515182706748e-05
-1.53925796093825e-05
-8.42305371256816e-06
-2.61884804183142e-05
-1.37089007783541e-05
-3.37063224865702e-05
-2.75728801820988e-05
-1.84874227729261e-05
-1.52449286395321e-05
-1.52684377810563e-05
-5.20407820434812e-06
-6.19405049235107e-06
6.2729241829107e-06
-2.00143143178374e-05
-2.49100927914637e-05
-3.40967566796744e-05
-5.36984160073184e-06
2.32517815992066e-06
-1.42055209061924e-05
-2.00414334054806e-05
-3.3159329186714e-05
-7.77175037736631e-07
-2.15170604298136e-05
-2.25734925315317e-05
-3.93445304996881e-05
-1.15110686163418e-05
-3.96748370551893e-05
-1.42893184839029e-05
-3.76646590971319e-06
-1.21100637589033e-05
-1.73283286203512e-05
-2.03770050065609e-05
-1.47040979625633e-05
-1.07572853840737e-05
-1.67748020861919e-05
-1.51505692845351e-05
-4.04743453750874e-06
-9.85730144471718e-06
-1.17735897870273e-05
-1.87779997741943e-05
-8.8489944847215e-06
-1.22957110566549e-05
1.05701974535062e-06
-5.05352558731345e-06
-2.40619853977253e-05
-1.08309966500921e-05
-1.65991268782525e-05
-2.26436712766889e-05
-1.44802576176662e-05
-9.03651184818185e-06
-1.59008786191124e-05
-1.15619681141022e-05
-1.17569808647765e-05
-3.39204992149074e-05
-1.47964433451213e-05
-2.18435705320224e-05
-6.44285014362843e-06
-2.42705370045003e-05
-1.78938612488276e-05
-1.03580893191386e-05
2.58544005454105e-06
-2.87905342217163e-05
1.42926647635087e-06
-1.89141356201396e-05
-2.18869574819904e-05
-3.12013459106643e-06
-1.21972444967858e-05
-3.0560908412227e-05
-1.71247517155464e-05
-1.67088309273238e-05
-3.2716932725042e-05
-1.72332937287596e-05
5.57718834945095e-06
-2.02049257582351e-05
-1.88671168311847e-05
-7.48091238328164e-06
-1.60195136498835e-05
-2.15197145809034e-05
-1.42823876629252e-05
-1.47887701688218e-05
-2.95323063094516e-05
-8.83674073171301e-06
1.02209474304611e-05
-1.61019773365758e-05
-9.86552383157736e-06
-2.41577662353065e-05
-7.87088209060495e-06
-1.25711607667287e-05
-4.04172084633819e-06
-1.38419448113684e-06
-6.24213109685548e-06
-1.07840735472681e-05
-1.626580447674e-05
-1.18928555638861e-05
-2.76573273236526e-05
-3.27691846556804e-05
-2.13731756966232e-05
-3.7505488243845e-06
-2.17287457079862e-05
-2.45538337970594e-05
-2.14195564478519e-05
-1.74057115130311e-05
-1.14562036085826e-05
-2.29770833271212e-05
-1.61923523117441e-06
-2.73662160553125e-05
-1.5556572510306e-05
-2.02375432724695e-05
-5.14814094459387e-07
3.24328152251377e-07
-1.286546037088e-05
-2.06324681049848e-05
-1.22765086411058e-05
-3.41373395698137e-05
-2.38829828788653e-05
-1.8770506555078e-05
-1.97732163191039e-05
-1.74475746085812e-05
-2.34336314468821e-05
-2.70045403117412e-05
-2.1846651183641e-05
-1.63236089456192e-05
-1.65921386953856e-05
-1.49043979838175e-05
-2.32985032932682e-05
-2.25797356104272e-05
-3.57104806224365e-05
-2.03904524751048e-05
-1.95410267333892e-05
-1.13803912820524e-05
-2.45293410147593e-05
-1.16053788572199e-05
-1.22441604151815e-05
-9.51185658486311e-06
-3.57697119366932e-05
-1.91882573176464e-05
4.10478214294171e-07
-1.22622915047556e-05
-9.48271099306212e-06
-1.67406135565355e-05
-1.69535940006559e-05
-2.64813644276801e-05
-1.32628835658042e-05
-8.07288516550675e-07
-2.158490990601e-05
-2.69618144841592e-05
-1.88288846778399e-05
-4.39779616861539e-06
-2.91166352940514e-05
-9.10920858710986e-06
-6.92914618399795e-08
-2.71606641622145e-05
-2.0118696403912e-05
-3.62505318017459e-06
-7.7314108938581e-06
-4.7933959427353e-06
-1.74379115148382e-05
-2.07458867318107e-05
4.76995572602744e-06
-2.29628921078855e-05
-1.09628874394058e-05
-1.11577472338993e-05
-3.32281528771182e-05
-2.16885492569547e-06
-2.20261202589587e-05
-3.49996715494977e-06
-4.79264282646227e-06
-9.14454959899214e-06
-2.39322613077296e-05
-1.4709102379029e-05
-1.91540703416927e-05
-1.86973342153762e-05
-1.88733936581114e-05
-2.31513432068213e-05
-1.19752689360201e-05
-1.81060314177999e-05
-1.65111670897556e-05
-9.17639051023105e-06
-9.85446033834483e-06
-9.85938161166117e-06
-1.65213451870763e-05
5.54136882465245e-06
-2.99226348292342e-05
-2.4420238918914e-05
-1.73677661257661e-05
-1.9205423137837e-05
-1.56247700041818e-05
-2.01478701622368e-05
-1.7430726606299e-05
-1.77767248018673e-05
-9.94178176140526e-06
5.25839822815179e-06
-1.10460481657259e-05
-4.33721272290681e-06
-1.80012694253383e-05
-2.6241457700012e-06
-2.01154440696089e-05
-2.48947408001898e-05
-1.87167699562087e-05
-1.2608524168924e-05
-2.90326410968802e-05
-1.90635670993938e-05
-2.32356578727364e-05
-1.53222567388269e-05
-1.35268944844426e-05
-2.74056792192124e-05
-1.70164227158327e-05
-1.37753114859851e-05
-5.45649289421689e-06
4.87562364435137e-06
-1.26540486734256e-05
7.12215260723603e-06
-7.82588682561725e-06
-6.70286460634213e-06
-1.90113311354786e-05
-1.55489922583631e-05
-2.62618693010244e-05
-1.58211807481012e-05
-1.87473180323466e-05
-1.59295867994938e-05
-1.89706680791401e-05
-1.28826989397489e-05
-1.10356756822644e-05
-9.72990973235081e-06
-1.6665257422435e-05
-9.87655130506295e-06
-1.6382283719299e-05
-1.84693532009451e-05
-3.24700016759321e-05
-1.41662674483069e-05
-2.8994858517733e-05
-5.28832132466304e-06
-2.34690132353706e-05
-3.84395507604959e-06
-7.36190551732049e-06
-1.19627174303726e-05
-1.84574874566787e-05
1.37295167675541e-05
-3.45040826419965e-05
-1.80802488431229e-05
-6.89961948325375e-06
-1.07701439846314e-05
-2.08706073397223e-05
-9.93383524968664e-06
-9.02267391351644e-06
-1.81200900093307e-05
-2.79293123339839e-06
-5.04052815523365e-05
-2.17533930719269e-06
-1.78610491053783e-05
-1.89350295254858e-05
-1.64750797665773e-05
-2.31320356856074e-05
-2.59250588117367e-05
-1.90475603659337e-05
-5.99273362647343e-06
1.58175189427541e-05
-1.39590380666992e-05
-3.01207840803054e-05
-4.87819697992139e-06
-1.35331100013454e-05
-1.33482602806051e-05
7.48612713923131e-06
-1.15364307825067e-05
-1.66839180111572e-05
-1.72554534894049e-05
-1.65311753829187e-05
5.5214940438482e-06
-7.29973074066813e-06
-9.61331736964796e-06
-2.58188590903465e-05
-5.23980408266358e-06
-4.72261016505341e-06
-1.98429995295208e-05
-2.68436702635054e-05
-2.26049309177032e-05
-9.77921340160766e-06
-1.11949208991994e-05
-2.77985916850266e-05
1.48377449948321e-06
-2.24820714731724e-05
-2.71498234674369e-05
-1.83286836530201e-05
-1.36274937019656e-05
-1.14811015354893e-05
-2.2096249384483e-05
-6.55519936251289e-06
-1.06813001450617e-05
-7.77245448278295e-06
-6.76332866799258e-06
-3.3848421477294e-05
-1.99816010891091e-05
-9.37622223338452e-06
-1.0045326002819e-05
-8.78003183233249e-06
-2.26499587110207e-05
-1.13714081525688e-05
-1.27396196576111e-05
-1.68313043048765e-05
-1.56188343998919e-05
-2.22518799640175e-05
-1.69136787741785e-05
-6.76186507115342e-06
-2.33041250669856e-05
-1.20055580291139e-05
-3.7238946527551e-05
-2.85112809008454e-05
-1.66308440017235e-05
-2.42031764463537e-05
-1.57171164240852e-05
-3.38551885418717e-05
-3.05966659407862e-05
-1.83679275925024e-05
-1.4407191561766e-05
-1.28731303020074e-05
-1.86291848425036e-05
-2.22478491151163e-05
-6.66221544325997e-07
-1.73407394184977e-05
-3.99083294346496e-06
-3.97627031853035e-05
-1.82255622626117e-05
-1.03663255668052e-06
-1.96987270791836e-05
-2.14892496958379e-05
-2.95757248503487e-05
-2.58447338473924e-05
-2.825145076209e-05
-1.88557579048917e-05
-4.5276732521943e-06
-2.10482412531593e-05
-2.73998095483082e-05
-1.36845884932302e-05
-1.64647713077916e-05
-1.48577853699775e-05
-1.00217308345396e-05
-2.79368428616528e-05
-1.88456121273348e-05
-1.41667192976753e-05
-2.02125979265008e-05
-1.56150693759699e-05
-2.39259242249969e-05
-1.80104753334709e-05
-2.32972431501416e-05
-4.27933687836146e-05
-2.4780574465599e-05
-1.51716207453341e-05
-3.07272222000335e-05
-2.47049189392432e-05
-1.69586869924038e-05
-3.15966256509976e-05
-3.46152954930797e-05
-1.73545928079599e-05
-1.30875134868474e-05
-1.43165537616226e-05
-9.47296010210949e-07
-1.55381780083949e-05
9.95384088370232e-06
8.48980054163007e-06
-1.51733157475819e-05
-2.56149569360875e-05
-3.79583385798365e-05
-1.94895812341211e-05
-1.35199588109348e-05
-1.79311874705834e-05
3.50201810408298e-06
-2.65774124405737e-08
-1.79336231741934e-05
-2.9456232507176e-05
-5.54968307325401e-06
-5.07843631617337e-06
-5.87721672095597e-06
-1.80556011275437e-05
-2.23160119257966e-05
-1.65160939691583e-05
-2.23003511409685e-05
-1.62657509583263e-05
-2.43075489109243e-05
-3.47236334087246e-05
-1.91241126234289e-05
-8.83619578499012e-06
1.53308773886821e-05
-1.67998919877634e-05
-1.81403132426492e-05
-2.66809178925233e-05
-6.07283338643106e-06
3.99696681262538e-06
-6.33047755538777e-06
-2.18320458213026e-05
-4.56559434943989e-06
-2.34875284270208e-05
-2.08289445956375e-05
-1.84325595826514e-05
-1.32593883490094e-05
-2.14459217438697e-05
-1.62090111936523e-05
-2.94025777770317e-05
-1.80423446366027e-05
-1.02004057703236e-05
-1.33563397538462e-05
-9.85721998674833e-06
-1.75796334597969e-05
-3.11401033043227e-05
-2.36235821921419e-05
3.2711839250897e-06
-2.43724882016238e-05
-2.12524947744304e-05
-2.64492368810597e-05
-1.85398000713084e-05
-9.64767106275002e-06
-1.11435623411516e-05
-1.56758139541051e-05
-2.15224729314981e-05
-8.15095948528143e-06
-1.26467636242137e-05
-5.59749607834276e-06
2.1052573099408e-06
-6.12339879312458e-06
-1.38729068273415e-05
-2.17104858538613e-05
-2.66294313845055e-05
-2.51806262956575e-05
-4.92167930745216e-06
-9.40174255219089e-06
-2.19382237229721e-05
-1.68377125851023e-05
-1.49157560188732e-05
-2.97305366568014e-05
-1.20154506535294e-05
-1.21049072237136e-05
-2.6006610421007e-05
-1.61540378171224e-05
-1.05827229326561e-05
-6.68587965523152e-06
-2.78154550647087e-05
-3.44308271206206e-05
-2.29541625460861e-05
-3.25476109375424e-05
-1.49516233617215e-05
-8.11965440147507e-06
-1.64752332779652e-05
-2.7019905933696e-05
-7.75915256549754e-06
-1.86715055255962e-05
-6.80964209494154e-06
-1.74424299751257e-05
-1.19399020498918e-05
-1.67241625024846e-05
-7.31825286836008e-06
-1.70050453411871e-05
-1.71227270364139e-05
-8.84151719669464e-06
-9.70450886465031e-06
-1.01798575829429e-05
-7.30520966972313e-06
-1.25265896399193e-05
-1.35320509428897e-05
-1.08962252225578e-05
-4.04837928946032e-06
-1.50206830023074e-05
-3.54243208940404e-05
-1.39326723539021e-05
-4.55098665478446e-06
-2.59943730488618e-05
-2.01243271682825e-05
-1.32321997739942e-05
1.84267749069809e-05
-2.62016028612883e-05
-2.46256475937703e-05
-1.19894749122511e-05
-7.64791309273453e-06
-2.36008434103341e-06
-3.19021812224702e-05
-1.27273301666157e-05
-2.14889893887712e-05
1.45846761929498e-06
-1.60054398821277e-05
-2.62120100278497e-05
-1.01861390042839e-05
-2.93867200295694e-05
-1.65543034390962e-05
-1.84742805497065e-05
-1.32154329345699e-05
-2.12044274092558e-05
-3.17668747776706e-05
-2.39866761957487e-05
-2.8977184366302e-06
-1.25734136872144e-05
-6.73890768657329e-06
-1.654826655322e-05
-8.04540164943037e-06
-2.20274731504718e-05
-5.57591960095925e-06
-2.3589098077887e-05
8.83810663114586e-06
-1.52542755469348e-05
-1.60585040034643e-05
-1.08646468081499e-05
-1.32302902037904e-05
-3.40937340877753e-05
-9.98880056001236e-06
-2.23344059956321e-05
-1.5971613746242e-05
-2.41395383247428e-05
1.81062995432295e-06
-1.58998280195128e-05
-2.10592484732446e-05
-6.29303758634825e-06
-2.87499241816912e-05
-1.9353562599214e-05
-2.24520014992673e-05
-8.97205051280066e-06
-2.06434605591322e-05
-1.57757712113326e-05
-1.0551590288827e-05
-4.54516306229124e-06
-3.01689055319654e-05
-4.09107534630142e-05
-2.93957751463684e-05
-3.52745035882092e-06
-2.04244480908311e-05
2.68105555691792e-06
-1.17527174329327e-05
-7.58045635693564e-06
-2.00709696719493e-05
-1.33868599795994e-05
-2.33806511313388e-05
-2.27019469520303e-05
-2.30879559509617e-05
-2.42049584590893e-05
-8.09352636758596e-06
-1.03600744378121e-05
-8.34207067084968e-06
-7.93451773741091e-06
-3.5291364620237e-05
-4.65087216279134e-07
-1.73448277298458e-05
-1.50384803520224e-05
-1.13391228031313e-05
-1.06356881869029e-05
-2.86539236488473e-05
-2.07087721654924e-05
-2.10830764081143e-05
-5.54324448749424e-06
-1.99143787148763e-05
-5.06361886090873e-06
-3.94246347071656e-05
-1.61634467681207e-05
-8.1059488400785e-06
-1.47464653692822e-05
-2.21786250980538e-05
-2.38338555835363e-05
-1.58840790529903e-05
-1.30491444762684e-05
-7.17982364252607e-06
-2.53763590941344e-05
-7.41877619362337e-06
-1.17726496374771e-05
-8.56047732735578e-06
-2.15864732071599e-05
-2.96145377906985e-06
2.86575829147897e-06
-2.54878430439287e-05
1.95796321514294e-06
-7.91264284091425e-06
-6.32645462872635e-06
-1.63849678688548e-05
-3.09549556738242e-05
-3.28589270878683e-06
-1.79527334236523e-05
-2.32250176541785e-05
-1.71253674114012e-05
-1.85109522273807e-05
-8.03413522067587e-06
-2.70737846709415e-05
-9.81668653943555e-06
-1.49686150618561e-05
-1.22770522388861e-05
-8.39258044383761e-06
-2.56529387949445e-05
-2.63026887896545e-05
-1.8638586005717e-05
7.1621885798868e-06
-1.02078623322877e-05
-1.43811072914859e-05
-2.02326120283184e-05
-4.83767646101064e-05
-1.77724827547473e-05
1.68579310197457e-06
-1.60131523286812e-05
-5.89332875449509e-06
-1.01037339097848e-05
-1.15270618844721e-05
-2.15226599750549e-05
-1.64076317735519e-05
-2.51563798337289e-05
-3.6349625192583e-06
-9.65318044074138e-06
-1.50153840725826e-05
-2.35156807700957e-05
-1.43978063751256e-05
-9.73014722267843e-06
-1.08238720101315e-05
-9.05909137687337e-06
-1.56949778983064e-05
-1.51429584860136e-05
-1.77017771389797e-05
-9.01411954140132e-06
-1.56878885464278e-05
-1.19028494949837e-07
-1.12481506180015e-05
1.96773475028039e-06
-1.26240035913894e-05
-7.06469751844461e-06
-1.0211255086054e-05
-1.64676715488434e-06
-1.94265209742976e-06
-1.85362158366486e-05
-1.38977187016048e-05
-2.53877135341547e-05
-2.2034581893401e-05
-2.72448969677303e-05
-2.38192039288822e-05
-1.47137630140879e-05
-7.68820088062457e-06
-1.14982532778778e-05
-9.2480143344742e-06
-1.77539748413831e-05
-3.49007863795098e-06
-1.66526181302569e-06
7.21471765864689e-06
-1.62031453260528e-05
1.17253978271874e-05
-1.99903295687972e-05
-2.55433696937058e-05
-1.46245665544519e-06
-1.68337045284157e-05
-1.5610612741808e-05
-1.88165038244654e-05
1.1116912755001e-06
-1.1288651214909e-05
-1.49442584579384e-05
-1.95705688244903e-05
-1.31537551256789e-05
-1.28329074265299e-05
-2.77798938530885e-05
-2.09025246162409e-05
-2.88694641103438e-05
-2.26195485789778e-05
-1.28847165262072e-05
-2.39183501279642e-05
-2.75612724158452e-05
-1.80596418430732e-05
-1.31427253532859e-05
-7.72364850880231e-06
-5.10347136217439e-06
-1.23807714659219e-05
-2.25071716018511e-05
-1.45070992018981e-05
5.69966990476652e-07
-1.82345224651202e-05
-1.20549876945093e-05
-1.42297149588024e-05
-4.72060490395768e-06
5.95201933870795e-06
-2.54778437648529e-05
-9.90879819710182e-08
-2.17067870092572e-05
-1.34485114009549e-05
7.67961328128992e-06
-2.10150721954606e-05
-1.03820571682312e-05
-3.35771597767244e-05
-7.91647114438415e-06
-2.12027318957997e-05
-3.08296218592733e-05
-1.00561922616808e-07
-2.55101191669559e-05
-1.81430958418216e-05
-1.11511682673966e-05
-2.41349072810072e-05
-1.0970314522566e-05
-3.11028296319965e-05
-1.86576998904015e-05
-2.43184472811112e-05
-1.67141384138596e-05
-8.82580552070393e-06
-4.85795544260366e-06
-9.73493372996841e-06
-3.00499689465527e-05
-2.71221663790592e-05
-7.85268026065975e-06
-1.59796993722671e-05
-1.23649792382839e-05
-5.95713007077034e-06
-2.85999855446833e-05
-2.33715095047552e-05
-9.87785551848089e-06
-7.24062370722892e-06
-1.8552374509367e-05
-6.45406335127671e-06
-2.84606589387169e-05
-1.67232999404552e-05
-1.96530911592692e-05
-1.95820691387025e-05
-6.87760217079249e-06
-2.3448984420989e-05
-2.21255668515457e-05
-1.23594904292391e-05
-2.87989173811903e-05
-1.4067890315811e-05
-1.81757345832829e-05
-1.14195459012775e-05
-1.59858665845185e-05
-2.55198636124287e-05
-4.22213475674889e-06
-1.39145515954429e-05
-2.38088752506941e-05
-1.99753360499831e-05
6.02261008335136e-07
-2.59438147643724e-05
-2.56122224474483e-05
-5.33752565295774e-06
1.10312048003254e-05
-2.28165334347948e-05
-1.75443185640015e-05
-2.03435890529545e-05
-1.48117464925287e-05
-7.17512413785223e-06
-1.28362434460311e-05
-1.74120225360474e-05
-9.81034627384435e-07
-3.43374543567296e-05
-1.74111149069167e-05
-3.63208082771032e-05
-1.45387698192642e-05
-3.35981496826879e-06
-1.50274031293761e-05
-3.94371496119019e-06
-2.22341746343234e-05
5.91856725882822e-06
-1.38923539297507e-05
-2.7532555131492e-05
-1.4310804384425e-05
-1.22416054081675e-05
-2.32636096418713e-05
-1.79001095718462e-06
-4.08966301083628e-05
-2.73654552453952e-05
-2.31957450334668e-06
-2.61177882654329e-05
-3.56036911237764e-05
-1.75911770671177e-06
-2.48329801295336e-05
-2.79027992980576e-05
-2.07367448535395e-05
-1.97969166997238e-05
-1.70353455478756e-05
-9.1492041860231e-06
-1.92736809360652e-05
1.9875062911573e-06
-2.32774254910742e-05
-1.44901394052372e-05
-5.33315490309693e-06
-1.22137071366158e-05
-9.41231401439354e-06
-1.74414287189682e-05
-1.16624603093555e-05
-2.09836628621032e-05
-3.28923402365267e-06
1.22776401576823e-05
-2.33127696932879e-05
-2.01466879568594e-05
-2.17515334851123e-05
-2.41370966591354e-05
-1.8275085225266e-05
-1.38016496839778e-05
-1.96207335482867e-05
-8.67551259436576e-06
7.24514602078325e-08
-3.95536189486412e-05
-2.76531481791328e-05
6.63404122579516e-06
-2.30527704252709e-05
-2.03549592204189e-05
-1.51606836308091e-05
3.91723440308541e-07
-1.24219313085709e-05
-1.4548709289867e-05
-1.01714435940006e-05
-1.5418150692429e-05
-3.49806578728093e-05
-1.1195652399086e-06
-3.84384904566351e-05
-2.13088504730782e-05
-3.46305716044311e-05
-1.1519738284664e-05
-2.25354381028155e-05
-1.88937716442681e-05
-2.71957462957511e-05
-2.11541547090809e-05
-4.0329826563436e-05
-2.07292646929895e-05
-8.87472798072662e-06
-2.02568934624688e-05
1.89937844938096e-06
-2.76324645074204e-05
-2.34047402053016e-05
-1.26712492187853e-05
-1.25763393955145e-05
-1.95849322369885e-05
-6.79495422936481e-06
-1.38330054786446e-05
-2.02026358193148e-05
-1.93929981081775e-05
-2.34069874526777e-05
-1.32595554632172e-05
-1.01060660118113e-05
-7.49690606985188e-06
-9.98798185830544e-06
-2.49081178891783e-05
-1.76062930415332e-05
-2.79972937885469e-05
-1.9217299673255e-05
-1.8952215407833e-06
-2.54064034384618e-05
-1.72725757266117e-05
-2.88757042088215e-05
-2.1736804257838e-05
-2.09897620075721e-05
-1.7051483413912e-05
-1.78753400191924e-05
-1.9506743290783e-05
-1.66816979670523e-05
-9.40827128256343e-06
-1.37885104564302e-05
-1.91280812475313e-05
-1.69458983928144e-05
-2.26914608118775e-05
-3.89939533256562e-05
-1.73184540391091e-05
-1.54049466663357e-05
-1.00696266359101e-05
-7.16457485384264e-06
-1.78822128130795e-05
-2.48139233967127e-05
-3.31622882953163e-05
-2.71535648643353e-05
-2.83957460278121e-05
-3.08346375141105e-07
-1.41170191793672e-05
-2.7386764470112e-05
-5.26247573838784e-06
-2.28700986990118e-05
-1.31151471785839e-05
-1.70779511446168e-05
-1.94682324344944e-05
-1.53010601201771e-05
-1.66490597129069e-05
-1.36661748735141e-05
-9.56189891283653e-06
-2.36947511628672e-05
-5.14871259775535e-06
-2.37080517077142e-05
-2.5603443942292e-05
-1.11925948796526e-05
-1.0246062972427e-05
7.99426386537435e-06
-1.76688981217768e-05
-4.73014642192931e-06
-1.03090189786399e-05
-1.07870330129129e-05
-2.59916564361562e-05
-9.14145884131604e-06
-1.32764604819211e-05
-2.38006895245946e-05
-2.07748649299409e-05
-2.27406488173016e-05
-1.93145443380787e-05
-2.35414328677566e-05
-8.22177132393511e-06
-3.09569268560664e-05
-2.91356211031244e-05
-2.08386856599197e-05
-9.01278314037601e-06
-1.60027363775235e-05
-1.28194259395563e-05
-7.08801511008449e-06
-5.70145818816214e-06
-8.2806310719385e-06
-2.84645919879932e-05
-2.27211479644747e-05
-1.2389637877223e-05
-1.27698486038324e-05
-9.78435235417542e-06
-1.66978197963618e-05
-2.3460225443943e-05
-1.5951472517027e-05
-2.09232308677096e-05
-1.70433372603806e-05
-9.00951973931689e-06
-1.85740425107843e-05
-1.76987008718581e-05
-8.86898756474395e-06
-1.36514928959199e-05
-1.1987805588976e-05
-1.14030879353359e-05
-1.31987205000956e-05
-2.65511596130438e-05
-2.50218503833601e-05
-2.34629052554557e-05
-7.00147665649099e-06
-5.94216084843376e-06
6.12559849920482e-07
-1.04684909382776e-05
-2.12226989389732e-05
-1.51236405025616e-05
-9.92078803835387e-06
-1.28618035704506e-05
-8.56498660704757e-06
-1.38918508355292e-05
-3.05929354848204e-05
-1.94568789700712e-05
-1.33890901717975e-05
-1.59937522618961e-05
-1.48714018334054e-05
-8.08931753168127e-06
-1.01181065295119e-05
-1.56692305781428e-05
-1.68705162570078e-05
-2.81255864837545e-05
-1.51715738439575e-05
-1.47159561432788e-05
-1.54164344574504e-05
-1.8580343011995e-05
-2.31887502263279e-05
-1.71194926246414e-05
-2.37285950667207e-07
-2.25608698092509e-05
-4.04955099765618e-06
-3.31669945722163e-05
-1.06101486412743e-05
-3.65019674302469e-06
-7.8364842307241e-06
-2.23690506169784e-05
-1.0403595993647e-05
-1.1908446028749e-05
-1.42398023484969e-05
-1.9657592067748e-05
-3.85541275259302e-05
7.40392097690103e-06
-1.28455019526068e-05
-1.10459215842386e-05
-2.0199419674205e-05
-3.16886245270482e-05
-3.32202905690821e-05
-1.95931884490199e-05
-5.5571812345318e-06
-1.4366595572802e-05
-2.01646018008862e-05
-8.07556137254913e-06
-3.33887189322274e-05
-4.86642534149474e-06
-5.92244394155147e-06
3.38570519391776e-06
-2.54355208444389e-05
-1.89225474369525e-05
-2.19404139112172e-05
-2.82230436125251e-06
-2.23707968601489e-05
-1.28410598911359e-05
-1.48503975209493e-05
-2.31402074928363e-05
-1.19420967733948e-05
-7.92969217323308e-06
-2.0483315454638e-05
-1.55650941093978e-05
-1.39518764282501e-05
-1.68449090945732e-05
-1.03567470335735e-05
-2.62385667993581e-05
-1.14224943066595e-05
-3.04233419794082e-05
-2.62769334496915e-05
-1.94453408136364e-05
1.3186164666162e-06
-2.21074573243943e-05
-2.58335778090729e-05
-1.1114404574627e-05
-5.97368677075602e-06
-1.91180142136519e-05
-2.57048759274132e-05
-2.13590282282271e-05
-1.40009817767855e-05
-6.54479020509828e-06
-1.53068459496255e-05
7.96417989998551e-06
-1.35425440779496e-05
-2.30732340661765e-05
6.65109317697543e-06
-1.16552864542786e-05
-1.72933966158568e-05
-1.21398226209325e-05
1.09510253152924e-06
-1.48980930671223e-05
-7.3024849648812e-06
-1.63890304918575e-05
-1.930484881252e-05
-3.09295012966389e-05
-2.18255049153179e-05
-7.08614168005563e-06
-1.86557051109374e-05
-2.14312510619464e-05
-2.21198242360067e-05
-2.10983340200428e-05
-1.11317309930856e-05
-2.15175283457057e-05
-1.71445665831971e-05
-1.84232835573342e-05
-2.75735741064765e-05
-1.97751148579975e-05
-1.0865759245473e-05
-2.40031897847086e-05
-2.05991515007618e-05
1.90157964189911e-06
2.02755705260602e-07
-9.41899129929397e-06
-9.03250897647891e-06
2.25438916550778e-08
-2.5440162933045e-05
-2.37995220772945e-05
-1.61478503513114e-05
-9.96917136205012e-06
-2.77095333143469e-06
-1.08531443458836e-05
-2.02404099444549e-05
-2.7371000109467e-05
-1.23289353130191e-06
-1.45901364004779e-05
-2.44710885282679e-06
-1.66229989502279e-05
-3.71924450999065e-07
-1.07173865820314e-06
7.7571538322812e-06
-2.37158019086324e-05
-1.48579071950234e-05
-4.82308783235141e-06
-1.07102669615513e-05
-6.54960443116847e-06
-1.89539747631919e-05
-2.49964195780561e-05
-2.47227062213098e-05
9.14764287365609e-07
-1.75848620902416e-05
-3.17357542702983e-05
-1.81257158953757e-05
-1.99937760658363e-05
-6.2140372873131e-06
-2.14255419504305e-05
-2.10919137661053e-05
-4.45792203358047e-06
-2.47154303320513e-06
-2.34949832184226e-05
-9.80148005709295e-06
-1.29282429184833e-05
-2.15084928602839e-05
-3.39761263316046e-06
-1.453813251366e-05
-2.25000821859271e-05
-9.93882473442365e-06
-2.47214516976415e-05
-6.77468772405094e-06
-1.34123817056719e-05
-7.63300858562276e-06
-2.27100591486936e-05
-3.44069263618166e-05
-2.02186179783646e-05
-3.42299106419113e-06
1.65389899686706e-06
-1.42465649606379e-05
-2.89660507680594e-05
-2.57657328276606e-05
-1.71380246250342e-05
-2.30760452745902e-05
-1.41909875690922e-05
-2.8421817161359e-05
-4.10791672254568e-06
-1.54395671504363e-05
-2.5886576655683e-05
-1.7035974784553e-05
-6.93829754137325e-06
-4.02912612946487e-05
-3.0509123790533e-05
-1.86426668908089e-05
-3.23258920639832e-05
-5.63495215534478e-06
-1.1626199714415e-05
-5.98442423779856e-06
-1.39349048656326e-05
-1.94952220204826e-05
-1.43085027521335e-05
-1.61870722115437e-05
-1.64488976728417e-05
-1.12620981791565e-05
-9.87641390532853e-06
-2.24105919368014e-05
-3.50812921069831e-06
-2.43663926918381e-05
-2.32388760594865e-05
-5.99241601941922e-06
-1.99716397222683e-05
-4.56177070781927e-06
-1.19460654008001e-05
-8.19143533433308e-06
-1.41630130325396e-06
-1.6030455039091e-05
-1.5560410874396e-05
4.84787820947602e-07
-1.69309741752951e-05
-1.49118367322404e-05
-2.13955706278708e-05
1.82859910584146e-06
4.16892057714599e-06
-1.66310096158948e-05
-2.88418186598902e-05
-2.02491380033696e-05
-2.31283693895762e-05
-4.24036769095765e-06
-1.34888652545133e-05
-1.89053142637407e-05
-2.08202770290356e-05
-1.88262245569724e-05
-1.35343803434531e-05
-1.73437913325376e-05
-1.96041433461926e-05
-1.75680106341158e-05
-4.25985822905761e-06
-6.21436596572798e-06
-7.41244038409779e-06
-7.6052507032256e-06
-1.48833964311598e-05
-1.53581813998601e-05
-1.58299508554539e-05
-3.9957491544911e-06
-1.23479979860111e-05
-8.60766182287284e-06
-9.79321457185667e-06
-9.38637716007544e-06
-2.27791914695578e-05
-5.59277004002678e-06
-2.57815159041791e-05
-6.54304648565337e-06
-8.15005459839914e-06
-5.60788437034498e-06
-1.33866752536748e-05
-2.48471410648425e-05
