# Supplementary material for: Research on computational propagation and identification of mine microseismic signals based on deep learning
Source: PLoS One. 2025 Oct 22;20(10):e0334641. doi: 10.1371/journal.pone.0334641 (PMC12543183; doi:10.1371/journal.pone.0334641)
Supplement: S9 Data — (ZIP) [file pone.0334641.s009.zip › 000101100000320.xlsx_0.txt_24.txt.txt]

-1.64151947094604e-05
-2.00651858520376e-05
-2.33929790260911e-05
-5.28294072129229e-06
-1.40259646025646e-05
-9.84174301949308e-06
-1.82517628437438e-05
-4.18976915032456e-06
-1.33893983074149e-05
-4.91024199411163e-07
-9.29925289958418e-06
-1.21761533347399e-05
-2.18398620186307e-06
3.63075453154342e-06
-2.79134128659256e-05
-1.48155929271915e-05
-2.09138300456446e-05
-1.075686575321e-05
-2.10115431311637e-05
-1.26008891071217e-05
-2.00732494830311e-05
-2.38338113330329e-05
-7.30154102091796e-06
-6.44233589014512e-06
-8.57123795449626e-06
3.94101000933014e-06
4.19876306127677e-06
-1.75869997756728e-05
-1.52435624201107e-05
-2.2794914093369e-05
-9.85599136576834e-06
-1.8695074248402e-05
-1.69921641585779e-05
-8.14467932203948e-06
-3.32855132388052e-05
-5.55776157929919e-06
-1.41508105607029e-06
-1.9165006279312e-05
-6.08070320791552e-06
-3.37746600702652e-05
-9.38297194176867e-06
-1.28166135334022e-05
-1.71287459551215e-05
-2.17593020918427e-05
-1.79618578858272e-05
-2.35657081998776e-05
-2.97246678248143e-05
-2.24231325374375e-05
-2.77416248100721e-05
-3.29150623731503e-05
-1.40824606126223e-05
-2.04426277377955e-05
-2.38605063510506e-05
-1.09324378423111e-05
-2.15846502272278e-05
-2.57488559135375e-05
-2.02270202636059e-05
-1.33454716099305e-05
-1.10442902871181e-05
-2.36333550572037e-05
5.99902020167194e-06
-2.64530849788381e-05
3.65877159860987e-06
-8.3766514559074e-06
-1.98898180086888e-05
-1.0269428133712e-05
-2.88724577479488e-05
-2.65555800535337e-06
-1.16203364749374e-05
-2.54414659063149e-05
-2.15252595407405e-05
-2.77163759587864e-05
-1.15488602988236e-05
1.19263428108045e-06
-1.57053928230348e-05
-1.28577454999936e-05
1.22239280426259e-05
-2.86120714287322e-05
-1.76953773298263e-05
-5.18837574569835e-06
-2.09717982013934e-05
-1.85368203202628e-05
-7.63070878939481e-06
-1.82726858336949e-05
-8.47763554433456e-06
-1.38761773090821e-05
-3.29556502158921e-05
-1.92737285590208e-05
-4.56910898315276e-08
-2.51186484843683e-05
-1.68177826517614e-05
-1.37589120864313e-05
-2.69034458964094e-05
-2.36083946490293e-05
-1.21559923294021e-05
-2.92666174142434e-06
-5.08881276857997e-06
-7.90789832499889e-06
-1.65455957782106e-05
-2.41808022557159e-05
-1.91823546360729e-05
-3.08400416631425e-06
-1.89733777334066e-05
-4.49731085682229e-06
-1.30417209641983e-05
-1.00347390073513e-05
-3.49288911296557e-05
-2.85317417575541e-05
-5.17270348234739e-06
-7.67291421651991e-06
-2.21858234546566e-05
-2.83804810861802e-05
-1.59476394343845e-05
-1.72969041233439e-05
-3.12007250214416e-05
-1.25908754360946e-05
-1.01141256279677e-05
-5.90622609879976e-06
-2.23079462925301e-05
-1.93567852262117e-05
-1.54573316769057e-05
5.12887934031812e-06
-1.51059149715719e-05
-2.1526726274674e-05
-9.48251220975652e-06
-2.65690850004337e-05
-2.37489545432278e-05
-1.64931899753742e-05
-2.49328656853619e-05
2.11786017274882e-06
-2.73046017114247e-06
-1.05564842897342e-05
-7.00474090069467e-06
-1.5774414212517e-05
-6.05230232131381e-06
8.61592916006742e-08
-1.31267959553023e-05
-1.7803820639209e-05
-2.21462841714479e-05
-1.82181811648269e-05
-1.46876966898371e-05
-3.17560865507771e-05
7.04559446092977e-06
-1.63823727524985e-05
-2.10939547241316e-05
-5.08299769656427e-06
-2.34054584633213e-05
-2.54666433028397e-06
-2.32268602685774e-05
-1.23042362116768e-05
4.4313461099181e-08
-3.00881387029059e-05
-2.5129628458789e-05
-3.59422636319839e-06
5.40217472114453e-06
-2.29327432007444e-05
-3.02202738618452e-05
-2.98765373301116e-05
-2.75239846516647e-06
-2.21602461003895e-05
-1.10549741488931e-05
-3.27373337092191e-05
5.33936233131563e-06
-1.96581922447948e-06
-2.17560720398319e-05
-2.20043825910244e-05
-2.06757726154247e-05
-5.17677280662258e-06
-9.91615282822858e-06
-1.84914199104111e-05
-2.12193652244009e-05
-1.25153188510702e-05
-1.26510121070878e-05
-9.69290790288154e-06
-2.29263144022221e-05
-1.30562583644085e-05
-1.23759360569906e-05
-1.42056935278807e-05
-6.08223460000566e-06
-2.44920267183049e-06
-1.76766594169455e-06
-1.57592581708352e-05
-2.76095406051534e-05
-1.29477877168442e-05
6.64096952314794e-07
-2.92667566601906e-05
-2.44240062829297e-05
2.21572933167101e-06
-2.14171994218936e-06
-3.0677316521979e-06
-8.06022010843442e-06
8.23474479581125e-06
-9.29205361406917e-06
-6.75826267767698e-06
-1.10312817221065e-05
-2.15223511580338e-05
-3.52364182861964e-05
-1.58817073719875e-05
-3.71564730796829e-06
-1.77088750104432e-05
-1.81294063750796e-05
-2.45666748041156e-05
-1.63656796249478e-05
-2.83751256559582e-05
-2.8410286865156e-05
-2.41245118856762e-05
-2.00097672711197e-05
-1.58623658986923e-05
-2.55852865172401e-05
-2.77981559440776e-06
-1.69166490354886e-05
-2.97962877146712e-05
-2.21815749523668e-05
-2.40078406714509e-05
-1.85076665517433e-05
-1.74025721426277e-05
-1.7897016603502e-05
-8.86268335185748e-06
-2.90292141085147e-05
-2.45813728588077e-05
2.97213524238667e-06
-2.2143755617639e-05
-1.26483023884869e-05
-9.69700308296041e-06
-5.21332062079923e-06
-2.16073467810172e-05
-2.27814863581575e-06
-5.00486061562908e-06
-2.00700322361712e-05
-1.61230117904762e-05
-2.94968554558203e-05
-1.36920428982688e-05
-9.89528054330704e-06
-1.10093530024326e-05
-2.4639726839598e-05
-2.70495818513493e-05
2.81816907606753e-06
-1.81441151338758e-05
-1.70819595786235e-05
-2.16377846990831e-05
9.3018755000998e-07
-3.91458521177967e-06
-3.67978585081473e-05
-3.91063167886615e-06
-6.78464117105419e-06
2.69110028273912e-06
-1.23929510438361e-05
-7.49162669873224e-06
-1.98116246623933e-05
-1.56750276345085e-05
-1.50894154578013e-05
-1.77971831126423e-05
-2.08711065160015e-05
-1.02974667711382e-05
-1.66601728739259e-05
-9.33385717157827e-07
-6.1466873393664e-06
-1.0598194009367e-05
-1.7327770586531e-05
-1.80608730106478e-05
-8.57085545362181e-06
-1.60555100817666e-05
-1.58696063137196e-05
-1.69100314410542e-05
-2.21875537460685e-05
-1.5141983848191e-05
-1.95005054561306e-06
-1.82842483207636e-05
-6.03902571416e-06
-1.85985632294875e-05
6.54351225698215e-07
-1.07319661639679e-05
-2.38043134247243e-05
-3.51493150680082e-05
-3.50328485557702e-05
3.61471247448962e-07
-1.61102680576745e-05
-1.8987272852686e-05
-1.11386530403971e-05
-2.26768214693343e-05
-1.73054578262216e-05
-1.72077967355209e-05
-6.12464058005486e-06
-1.40469590250681e-05
-2.33747315145439e-05
-9.04844799583715e-06
4.12285793168867e-06
-2.6197526908435e-06
-1.16954731442002e-05
-1.26510394347226e-05
-1.98290517118424e-05
-2.31574508882896e-05
-2.87278906456273e-05
-1.42472741681461e-05
-1.82182338949194e-05
-1.59019464352602e-05
-6.53032156067219e-06
-1.0953832592444e-05
1.27743912038909e-05
-2.65054017021765e-06
-4.55133310609362e-05
-1.87193734335e-05
-3.16030024264958e-05
8.83522962417174e-08
-2.39766350840467e-05
-1.07301032688988e-05
7.70820589338818e-06
-2.38808290308355e-05
-1.47255816311591e-05
-1.27511591228604e-05
-1.82972305071059e-05
-1.56837257795729e-05
-1.0899287250733e-05
-9.72468319789807e-06
-1.73870567713915e-05
-1.36059359408997e-05
-1.00194654461593e-05
-5.96886325234928e-07
-8.42186446494868e-06
-2.46845199808921e-05
4.49085451882025e-06
-3.35769949932914e-06
-5.47610943868609e-07
-1.45491558390721e-05
-6.16326436310207e-06
-3.00155806805228e-05
-7.00993030347325e-06
-2.2193127170932e-05
-2.91875102216241e-05
-9.73778685879776e-06
-2.19883995041459e-05
-7.11657896728782e-06
-2.98664152788407e-05
-1.68381739619033e-05
-2.51920603213922e-05
-9.37734581501375e-06
-1.82862282162678e-05
-1.5847605824101e-05
-1.21065346391383e-05
-2.41962873150179e-05
-2.19726696529629e-05
-3.65172075450364e-05
-6.34999186580774e-06
5.90579726224992e-07
-1.32259377077656e-05
-9.24075298453657e-06
-2.08098100431439e-05
-1.74878310712886e-05
-1.13810461559731e-05
2.65303226024748e-06
-1.54474865172592e-05
-1.064959686428e-05
-2.27783355913744e-06
-1.55991760282357e-05
-2.21126699345594e-05
-2.89161035361615e-05
-7.80956972891796e-06
-1.83243081416271e-05
-1.40549606515732e-05
-2.68273964380579e-06
-2.10565624938938e-05
-1.48245067074608e-05
-1.8283488877323e-05
-7.81644939674622e-06
-1.65930160359963e-05
-2.16540240498085e-05
-8.46617807116003e-06
-1.30894688592913e-05
-2.85570761650812e-05
-7.66691734415294e-06
-1.62623901057518e-05
-1.13050688354599e-05
-1.51400673819673e-05
-1.54015709143908e-05
-1.84033515444583e-06
-2.27438997330669e-06
-1.00086450779318e-05
-1.97354263010344e-05
-2.13277297466601e-05
-1.11938984918353e-05
-3.63209511594723e-05
-2.5753285670249e-06
-1.88947378798173e-05
-2.00106207158563e-05
-3.72516110160535e-06
-1.14898500978087e-05
-7.34481395218175e-06
-9.30813083246159e-06
-1.71642317821016e-05
-1.52904793811179e-05
-1.1950566190986e-06
-2.52895911945055e-05
-1.84760922760242e-05
-1.34173516069989e-05
-1.4928973391024e-05
-2.17493051896264e-05
-2.29910778912224e-05
-9.73170537064326e-06
-1.94027658688029e-05
-4.55619773248745e-06
-1.08931089703312e-05
-2.08606301074691e-05
-8.82570115772346e-06
-3.95345591017542e-06
-2.73440176048854e-06
-5.52044902570216e-06
-8.94449968631219e-07
-2.29371455911655e-05
-1.52249761738715e-05
-2.69209653055043e-05
-2.64422059997401e-05
-1.21404670688716e-05
-1.59588660920423e-05
-2.52247568971854e-05
-1.50967601746985e-05
-2.34668893430445e-05
-1.7671099789405e-05
-2.15533412415215e-05
-3.2338004129047e-05
-8.86385014438176e-06
-2.91558949787387e-05
-2.30384902321912e-05
-1.06702953630426e-05
-1.14247426187393e-05
-4.78639966867319e-06
3.26931231676388e-06
-9.18555086827092e-06
-8.1672643305882e-06
-1.9879211584866e-05
-2.23309334133672e-05
-7.57802488458361e-06
1.41888560194044e-05
-2.70068681605048e-05
-2.30791003148149e-05
-3.67289864038917e-05
-9.52551292875821e-06
-1.64567865174333e-05
-5.35309314313084e-06
-2.29340706379101e-05
-8.31164187926167e-06
-6.06388887869022e-06
-2.06790714330952e-05
-2.26476310259368e-05
-1.70595726721611e-05
-3.24568750266265e-05
-3.79513410701284e-05
1.91526520209917e-06
-1.59396794584584e-05
-3.30908696483399e-05
-1.5687740489908e-05
-1.5130668467165e-05
-2.06532504711456e-05
-8.47517464974984e-06
-9.20083764501329e-06
1.08495066285907e-05
-2.19411023689991e-05
-2.53963172578636e-05
-3.25779591362669e-05
-3.28148001372272e-06
-2.32501831862276e-05
-2.70864906911977e-05
-1.9424386514357e-05
2.61087933521437e-06
-8.59820743715866e-06
-1.18484405454954e-05
-1.18493933986748e-05
-9.55149319189353e-06
-2.16548446910106e-05
-1.59745180023806e-07
-1.93269042379061e-05
-6.90323927998271e-06
-6.61459718978015e-06
-1.49864832242118e-05
-1.65541247415223e-07
-1.09036851900906e-05
-1.9361876619564e-05
8.01075599375712e-07
-2.60214260727008e-05
-9.87497521535058e-06
-4.32440638010003e-06
-1.59277037617698e-05
-1.48223636627974e-05
-1.97298456853285e-05
-1.44242353690589e-05
-2.69596026686043e-05
-9.59177776158294e-06
-2.58478302676658e-05
-1.26755611392852e-05
-1.42291323877896e-05
-1.54807810460171e-05
-1.55995406555615e-05
-2.18498491856277e-05
-2.52029366588288e-05
5.63190586216789e-06
-2.37630993949063e-05
-1.00843937604489e-05
-2.39489467651655e-05
-2.199322740035e-05
-1.14528276220637e-05
-3.55853672005543e-05
-2.2387030499975e-05
-2.48945975932756e-05
-2.37483966565036e-05
-3.7299384468786e-06
5.30455787350903e-06
2.92103541854418e-06
-2.99893655869934e-05
-2.24279051440452e-05
-4.61681820858418e-06
-1.67994119885269e-05
-1.19931490404247e-05
-3.13381181827071e-06
-8.36508316265345e-06
-2.74776445714577e-05
-4.8886546884284e-06
-3.46299364784109e-05
-2.0255596436229e-05
-1.1771706569939e-05
-2.35599027743453e-06
-2.38071177828458e-05
-1.1739948676591e-05
-1.36134656043732e-05
-8.80535761263687e-06
-1.87425959365133e-05
-2.33890032602081e-05
-2.99492927172459e-05
-1.57773301331766e-05
-3.07647952765677e-05
-1.17362471368163e-05
-1.8685015694795e-05
-6.30457219892007e-06
-5.15972221463515e-06
-1.44474388449721e-05
1.92457462607189e-06
-2.87800902476578e-06
-1.80994783361965e-05
-2.60879601052849e-05
-2.58232636991951e-05
-1.9426544665238e-05
-2.16125760944052e-05
-1.07102974797873e-05
-1.64120882972309e-05
-1.6253584745894e-05
-2.59972369617926e-05
-1.48547180817849e-05
-2.49157218203819e-05
-1.47113577826911e-05
-1.14443243463793e-05
1.51702125015303e-07
-1.47755553376245e-05
-2.37203497635011e-05
-1.13460426620401e-05
-1.55163448382357e-05
-2.89183646658974e-05
-1.1122271814872e-05
-8.42106470628255e-06
-1.63096704108087e-05
-1.69747957825901e-06
-4.98893537012003e-06
-2.9236746957982e-06
-1.89948820471819e-05
8.84818653700109e-06
-1.82591454790511e-05
-9.51251449274897e-06
-1.1982263653339e-06
-3.18400803241399e-06
-1.97162057162047e-05
-2.66095611637521e-05
-1.33687442083491e-05
-2.53253905308836e-05
-1.83842158136792e-05
-1.98159334917622e-05
-3.43508928073247e-05
3.16610434220746e-06
-1.64661239183288e-05
-8.85280573352989e-06
-1.17133326616784e-05
-6.14865905102861e-06
-4.51359024741314e-07
-1.30201756472624e-05
-9.31896846217125e-06
-4.67413340808679e-06
-1.39588145131725e-05
-2.16143608246569e-05
-1.67557500248662e-05
-1.47550766070271e-05
-1.09189363009691e-05
-6.41423345249957e-06
1.42244674867996e-06
-5.85523909047446e-06
-2.11857859329181e-05
-1.48696539732064e-05
-2.39593750851751e-05
-1.37672657352553e-05
-1.87630608487543e-06
-1.00927071053416e-05
-2.49709207674002e-05
-1.91052607430167e-05
-2.193444402412e-05
-8.04995822839004e-06
-9.18223510075051e-06
-1.61909254536592e-05
-1.10872515425504e-05
-1.34800679643197e-05
-1.82046503475479e-05
-1.13686537763239e-05
-4.07150273649051e-06
-2.74717936019943e-05
-1.47238102011082e-05
8.4777695743385e-06
-2.01789386794482e-05
-4.51914457427889e-06
-1.77854117524895e-05
-2.85541062523403e-05
-1.8081402927378e-05
-4.9343764443748e-06
-1.67440916702727e-05
-8.09573290478988e-06
-3.38458585196351e-05
-1.00282946429255e-05
-1.74588733775728e-05
-1.21756552986289e-05
2.52926171541761e-06
-2.65704570219134e-06
-1.32978508951428e-06
-2.71644325415869e-05
-1.54287457024774e-05
-1.70360518802659e-05
-2.37906480571771e-05
-1.60808477460208e-05
-5.52887215035479e-06
-1.09017595301817e-05
-1.7328736411019e-05
-1.52513334156735e-05
-1.0214854068003e-05
-1.97746281343196e-05
-3.22799063948791e-05
-8.33746501106075e-06
-7.21454818611756e-06
-1.35537510697502e-05
-4.61139134061333e-06
-1.99857799425788e-05
-2.88130139001076e-05
-1.66772000746018e-05
-2.76399159650519e-05
-1.10824082395117e-05
4.22414958046172e-06
-1.29929259175683e-05
-1.78074975748848e-05
-1.93025712229677e-05
-2.75431479907783e-05
-1.44204461810293e-05
-1.53883882721107e-05
-3.66393491166914e-06
-1.45403724001164e-05
-1.2125765482855e-05
-2.19873273289833e-05
-1.55128925856946e-05
-6.08701296948229e-06
-2.16537506483705e-05
3.97068792597772e-06
5.27930264511189e-06
-1.28126210957284e-05
-1.90171985885992e-05
-1.91718128395213e-05
-1.83859096303133e-05
-1.0611838931212e-05
-1.72422727472184e-05
-1.19992898880212e-05
-1.42568157165327e-05
-1.97375496936133e-05
-1.96180003110623e-05
-1.7866199120063e-05
-1.90320672361179e-05
-1.74115795814746e-05
-1.92835480746097e-05
-1.90194701296735e-05
-1.63784150747232e-05
-1.94826297984256e-05
-1.32392511194976e-05
-2.69131512375606e-05
-1.93183579724484e-05
-9.25692428358149e-06
-3.01077959291052e-05
-4.27165592245276e-06
-1.06775255477873e-06
-1.4302522862344e-05
-1.30742960781645e-05
-1.41694316679021e-05
-2.34745435553445e-05
-3.18208413614054e-06
-2.16781717500886e-05
-2.30122282222326e-05
-1.2126495366813e-05
-1.19459573917153e-05
-2.39366856340954e-05
-1.29662191024827e-05
-1.00474015578088e-05
-1.89427516362147e-05
-2.53331040969801e-05
-3.15469251479458e-06
-2.25052280612486e-05
-1.82291359825697e-05
-1.41634705010208e-05
-2.2942499009989e-05
-1.21479507580658e-05
-2.35477691546293e-05
-3.74676609394374e-05
-6.78880841593135e-06
-8.88378478694182e-07
-7.45220395945741e-06
-6.37916845975327e-06
-2.83298840217914e-05
-2.67528268405866e-06
-2.25293375531139e-05
-2.25426410027505e-05
-1.39287643922766e-05
-1.19694708952736e-05
-6.48420138110467e-06
-1.43094099777736e-05
-1.10909775556674e-05
3.43073382799202e-06
-1.20089405750788e-05
-2.70331797242085e-05
-8.46170057956872e-06
-8.62413611839298e-06
-1.87008090769065e-05
-2.00717118965709e-05
5.48138982129246e-06
-9.75565307558986e-06
-9.45088400992264e-06
-2.40536507265105e-05
-2.16510495049392e-05
-1.35321240469926e-05
-2.83879032072541e-05
-8.38650204665636e-06
-2.57793014310117e-05
-1.43485067163551e-05
-1.48670209237803e-05
-2.31258988298904e-05
-2.54919170327111e-05
-1.02735517380918e-05
-1.52997152747276e-05
-2.45944500221075e-05
-1.5717820458893e-05
-1.88778721521902e-05
-3.18057882570508e-05
-1.40222749014895e-05
-1.68947513871013e-05
-2.66347763565317e-05
-2.59530790054757e-05
-2.66636513325437e-05
-5.71469444828404e-06
-9.74314101578721e-06
-8.69319535090365e-06
-2.42139279016877e-05
-3.00006586757888e-05
5.01017390414667e-07
-1.14837048012704e-05
-1.1592400541976e-05
-2.06192631378633e-05
-5.8907643823571e-06
-3.16598190117474e-05
-6.15410860064644e-06
-6.39537019576338e-06
-2.30152915346998e-05
-6.59253567539248e-06
-1.81659814936822e-05
-3.82301374378706e-05
-1.23407091163228e-05
-2.26634293893825e-05
-1.32958807937232e-05
-1.37440905566949e-05
-2.14429771080987e-05
-1.33688332441571e-05
-2.3488517225999e-05
-4.0764624649284e-06
-2.75054065986478e-05
-6.15843580572642e-06
-1.46014134107082e-05
-1.33651723203276e-05
-2.61977082682211e-05
-1.40453095211333e-05
-1.1865873856949e-05
3.716532024095e-06
-2.59338798602878e-05
-1.08656034623598e-05
-1.88883695383138e-05
-6.25504013296217e-06
-1.38119501232383e-05
-1.80450925734557e-05
-1.28710210915344e-05
-1.0830304574861e-05
-2.00999023203517e-05
-1.2366255911707e-05
-4.1998733920613e-06
-1.04324805170153e-05
-1.39835692094241e-05
-1.0699301845747e-05
-1.59216552499353e-05
-2.2819444463142e-05
-7.84124398910752e-06
-5.12845275721182e-06
-9.39483063391256e-06
-2.25534385229776e-05
5.3461653692072e-06
-1.16738421212867e-05
-1.69606281703962e-05
-2.13523347708624e-05
-2.32578207544139e-05
-1.15246350856905e-05
-2.83701338288755e-05
-2.52439019404288e-05
-1.6782933509977e-05
-2.57373608973429e-06
-1.74178775058526e-05
-2.36083838769794e-05
-1.29154034132236e-05
-1.95470263991912e-05
-1.31293954310051e-05
-1.46516159270065e-05
-9.99729165860124e-07
-2.48511784342873e-05
-1.36569852343047e-05
-1.63414761263855e-05
-1.72885713679066e-05
-1.86022635219623e-05
-5.34205068957992e-06
-1.66067470906706e-05
-1.36588470820698e-05
-1.87639187899481e-05
-1.37728507697992e-05
-1.73221130398456e-05
-1.25237546335726e-05
-6.51983342986591e-06
-2.95243357071456e-05
-2.69556585150715e-05
-2.73234327053473e-05
-2.79000139808e-06
-1.13543610694753e-06
-1.423130968136e-05
-1.39704646074045e-05
-1.51661697722998e-05
-1.8279098029893e-05
-2.4641266187495e-05
-1.32192077410582e-05
-1.11806313286593e-05
-2.38510377213343e-05
-1.2027912461023e-05
-1.07012478822677e-05
-1.81020734546654e-05
-2.29984779760932e-05
-4.04438397038101e-06
-1.28485528723377e-05
-1.89951878911216e-05
-6.64965138938583e-06
-6.96096283647061e-06
-7.42322642994396e-06
-1.03395740206029e-05
-2.21946280111749e-05
-2.50825532521562e-05
-8.70010519927824e-06
-7.3605012389126e-06
-3.5624742151188e-06
6.12459054148443e-06
-6.82291836696396e-06
1.55958220718361e-06
-2.85197939097812e-05
-1.45662115759322e-05
-1.82477293660684e-05
-8.71078368114042e-06
-2.64234292533693e-05
-1.2570893058022e-06
-1.45703405577275e-05
-3.03788669096074e-05
-1.76680005386525e-05
-3.235565722296e-05
-2.42986037004395e-05
1.16133757335745e-06
-2.27506546868273e-05
-2.49501621455537e-05
-1.36682613524003e-05
-1.84003871730861e-05
-9.67743221883263e-06
4.56468396150637e-06
-2.05424735665847e-05
-4.69883311518963e-06
1.59198054232128e-06
-1.1068412318158e-05
-1.1129091591517e-05
3.37236426378103e-06
-2.42319375597752e-05
-1.18734780504911e-05
-1.0502902113807e-05
-1.79020606312527e-05
-2.00506511544686e-05
-1.73816851538451e-05
-2.82254289297721e-06
8.09933285207714e-07
6.1137489633999e-06
-2.24519479204113e-05
-7.94461227173365e-06
-4.65234093766808e-06
-1.61701111389126e-05
-1.32253536816356e-05
-7.53213190451824e-06
-4.94934334750452e-06
-1.4997729462812e-05
-2.54478779611115e-05
-1.98394257886038e-05
-4.07642419033775e-06
-9.2978900942388e-06
-2.96299476933302e-05
-3.2436210261599e-05
-2.43142740027081e-05
-1.27995616937153e-05
-1.50850550080434e-05
-1.7726783609698e-05
-2.05857354125371e-06
-1.67969443645113e-05
-3.06143072450134e-05
-5.26215633208617e-06
-7.04461327811792e-06
-2.16398619050544e-05
-5.68587178939715e-06
-1.68066457887556e-05
-3.05838938081258e-05
-8.89011181484447e-06
-1.88114182882637e-05
-1.38348141474245e-05
-1.47047226942074e-05
-1.08684184906148e-05
-1.84861435441851e-05
-1.74161793612588e-05
-2.29270138859532e-05
-1.41479652184895e-05
-2.74568556851533e-06
-1.03012935135901e-05
-9.35474923323152e-06
-7.34016939944997e-06
-2.67912983199915e-05
-1.31823645297007e-05
-2.02277069428474e-05
-9.80513802007678e-06
-1.12488497954477e-05
-7.08430752689118e-06
-1.40803695014133e-05
-1.16163591579105e-05
-3.66127823423105e-06
-1.54263856075352e-05
-1.32133754519508e-05
-8.05817978431025e-07
-3.32395272510849e-05
-6.61823301769241e-06
-1.35979422053678e-05
-2.42375214924114e-05
-1.65841805199255e-05
-1.36041065158783e-05
-2.94238597269242e-05
-2.01746240454035e-05
1.16361774973418e-06
-1.63680597792311e-05
-2.63307990672128e-05
-6.96383993458797e-07
-3.07411353955155e-05
4.20978509045573e-07
-6.49272566507665e-06
-3.0921530655621e-05
-6.404243397318e-06
-1.15244459319813e-05
-2.89784683012377e-05
-1.63147112194505e-05
-4.82820026367108e-06
-1.43784570669044e-05
-1.46421738806654e-05
-1.18886971642775e-05
-1.87128030026107e-05
-2.91339863347375e-05
-2.71967447419233e-05
-2.08559333054624e-05
-8.99741878076612e-06
-3.05500827392616e-05
-3.20358185703638e-05
-5.74689418134907e-06
-1.16852915001952e-05
-2.38063830067596e-05
-2.03715475365779e-05
-1.58540063846397e-05
9.66297198979687e-07
-2.26130439945443e-05
-2.4777719486353e-05
-2.43703054477053e-05
-5.27766949920647e-06
-1.5129063970127e-05
-5.67921312217181e-06
-2.17194780529127e-05
-5.66860997114256e-06
-2.39698935542453e-05
-1.19829598486613e-05
-1.77646000889179e-05
-1.56183314311005e-05
-1.60728900139953e-05
-1.72330949200268e-05
-1.2343040343073e-05
-2.00725106338299e-05
-2.56918448209358e-05
-3.8956127574815e-05
-1.40953249229384e-05
-1.09190594248593e-05
-2.1963704568652e-05
-4.52039507872063e-05
-2.57947259409366e-05
-7.22856213362298e-06
3.97932802058621e-07
-2.0328718022726e-05
-1.83996471225616e-05
-2.00358540850728e-05
-1.56494249682123e-05
-1.24733772449474e-05
-1.67536944532599e-05
-1.52279571782315e-05
-4.51255891637119e-06
-1.51739032556975e-05
-8.75327389487743e-06
-2.65127060351926e-05
1.06751195794681e-06
-1.94963000758217e-05
3.04195892064681e-07
-8.88713754862588e-06
-1.59710115183965e-05
-1.52302410810189e-05
-1.79805389417589e-05
-1.71633357789095e-05
-2.38120079104167e-05
-1.18844370155623e-05
-2.23399394753422e-05
-3.35605469999915e-05
-1.27275789982881e-05
5.80603486389479e-06
-1.90623401660647e-05
-5.95455186187389e-06
-6.50978926467313e-06
-1.7048795844849e-05
-1.5820234063298e-05
-2.08406361999551e-05
-1.2858173073201e-06
-1.08415271900735e-05
-1.5330738646705e-05
-9.49406415868392e-06
-4.6748910784597e-06
-2.38657877382471e-05
-1.23410523530243e-05
2.7831510105939e-06
-1.95138098493815e-06
-2.1279475323064e-05
-2.3001171975297e-05
-1.57196989117662e-05
-2.21305790531463e-05
-2.3199009029193e-05
-1.88304268625793e-05
-2.88276553210324e-05
-2.1300209385521e-05
-2.2513411148742e-05
-1.04137353350094e-05
-1.22945276235119e-05
-3.23485497109252e-06
-1.85051476838253e-05
-2.02778859439642e-05
-1.32471443455324e-05
-2.29499164106254e-06
-1.6447840917142e-05
-1.39870964922977e-05
-1.08813450524728e-05
-1.76432624290603e-05
-1.43606724375643e-05
-1.4412026361221e-06
-1.30665080029616e-05
-2.37051928838264e-05
-2.14547939981848e-05
-9.60092020541192e-06
-5.22700174532083e-06
-2.03838957859967e-05
-2.16119603273563e-05
-2.78682069191421e-05
-2.04589456707426e-05
-2.72792062703016e-05
-1.20132380905821e-05
-4.14680652201688e-06
-2.33072052469151e-05
-6.32942630765226e-06
-6.56471613606823e-06
-1.37736586655503e-05
-2.05072671676018e-05
-7.39258204785643e-06
-8.5439265872915e-06
-2.03912352278893e-05
-1.20435006196032e-05
-1.74416585233668e-05
-1.19530589883999e-05
-1.92996034152101e-05
-1.11063544976472e-05
-1.2997145673592e-05
-1.98338659199432e-05
-1.97454436573489e-05
-1.6067427106817e-05
-6.49519506636289e-06
1.33873855178725e-06
-1.90619082611064e-05
-3.14550398635887e-06
-1.65875630435469e-05
-1.38694739801348e-05
-2.75571646306223e-05
2.87066742737558e-06
-1.10603225111451e-05
-8.93048786900685e-06
-1.89658214148405e-05
-1.17562549135308e-05
-2.9365937491029e-05
-4.09123384337784e-05
-2.32962454341916e-05
-2.70774553633565e-05
-8.02243865477194e-06
-7.86320845622245e-06
-2.00131515042203e-05
-1.72531304330677e-05
-2.79434280534626e-05
-2.04828193714516e-05
-7.52675793902696e-06
-3.43961415267644e-05
-1.28821977077506e-05
-1.49595463738581e-05
-2.50430110243821e-05
-2.51365301143578e-05
-1.71940920490664e-05
-9.20223373910099e-06
-2.02212462785119e-05
-1.235777535184e-05
-9.5991514978555e-06
-2.0492331213697e-05
-9.70133427247999e-07
-5.48882625634419e-06
-3.05859107435281e-06
-2.09200981344011e-05
-1.10812679712748e-05
-1.34708124936236e-05
-2.59678130176745e-05
-2.58598675706607e-05
-2.24643323122779e-05
-1.63610334853017e-05
-4.31345260269212e-05
-1.48699943721881e-05
-1.65267395826585e-05
-3.82682534752643e-05
-8.89883830243272e-06
-1.57113669504011e-05
-1.50199685026789e-05
-8.62826140312128e-06
-5.79001008303781e-06
-2.87073191193774e-05
-8.40116197180461e-06
-1.81673613817334e-05
-7.30344581430877e-06
-6.70121702048977e-06
-2.55880589540193e-05
-1.23398504104041e-05
-1.9583306647611e-05
-1.70380183324071e-05
-3.71312538098311e-06
-1.90985424813795e-05
-2.43695763675765e-05
-7.04281695876317e-06
-1.27230628612029e-07
-2.34008210222491e-05
-3.4113944195109e-05
-8.52851307455923e-06
-2.8479332056942e-05
-1.47584455788404e-05
-2.25430420200342e-05
-2.58796007232577e-05
-3.80599390144802e-06
-2.08472663191851e-05
-2.54703472905811e-05
-2.16573440368223e-05
-2.28091191500637e-05
-2.08560568405568e-05
-4.3333808772327e-06
-2.0469311899401e-05
-1.07595191336491e-05
-3.82197739994257e-06
-1.13023660060227e-05
-1.88077046934586e-05
-3.34251788200484e-05
-1.78013006986667e-05
6.38565263926581e-07
-2.03375024637544e-05
-7.31951127001151e-06
-1.8183475913636e-05
-7.62952521785464e-06
-6.73534939286631e-06
-3.22201293572315e-05
-2.69542394214537e-05
-1.43758648573573e-05
-1.69562749216116e-05
-1.12618818939122e-05
-1.23143401137538e-05
-1.80605484799098e-05
-2.18579028115174e-05
-2.02579645223781e-05
-1.54569251473197e-05
-4.19262614053156e-06
-2.17291920373029e-05
-2.70231923387282e-05
-8.08200863607992e-06
-8.12622047907445e-06
-7.48770293164467e-06
-9.45372224616774e-06
-2.62254590746064e-05
2.62966709801495e-06
-3.29978996597048e-05
-3.36535557543622e-05
-2.57432100504012e-05
-1.76457596952448e-05
-1.05706979141226e-05
-2.74913655578845e-06
-1.69413211491433e-05
-1.30672246501359e-05
-1.53574804325739e-05
-6.89293156819881e-06
-2.44697431305552e-05
-1.0669024299892e-05
2.46728405256023e-06
-9.70359519211334e-06
-1.62592915371676e-05
-2.53708856012103e-05
-6.490044862267e-06
-2.14392556377154e-05
-1.84619948972765e-05
-1.67873843349313e-05
-4.88011182033966e-06
-2.57290893242961e-05
-3.33464274103314e-06
4.41276061624669e-07
-1.15553185774608e-05
-2.067410605585e-05
-2.41008104754208e-05
-2.24863607240897e-05
-3.62513134473754e-05
-2.98314978462793e-05
-1.10515623217619e-05
-3.08764200271196e-05
-2.18935604200744e-05
6.74479393623908e-06
-2.14857306713105e-05
-1.53810291389824e-05
-5.88859313986745e-06
-2.37748737930708e-05
-2.66618036758286e-06
-7.75398387434533e-06
-2.81235607671333e-05
-2.99205882145891e-05
-1.22287813854808e-05
-1.39067672484096e-05
-4.52682863285765e-06
-1.12283187074139e-05
-1.40891574650731e-05
-1.28590944721587e-05
-1.15400753235896e-05
-1.91233286350336e-05
-6.21840655128414e-06
-1.6961311756683e-05
-1.61777241696396e-05
-1.25886972472372e-05
-1.29207277051178e-05
-3.25536106075639e-05
-1.6502020240655e-05
-2.88766770949501e-05
-2.55763109865078e-05
-7.86270095739184e-06
-1.64398707842648e-05
-1.07723745893387e-05
-2.53294861276191e-05
-1.42074518976162e-05
-1.20826456859481e-05
-1.67242188999681e-05
-2.05070356553181e-05
-8.92986816888213e-06
-1.92029991734294e-05
1.91040743480916e-06
-1.83614096456272e-05
-5.31965991808022e-06
-2.89157500156917e-05
-1.07037421521196e-05
-6.47761319217264e-06
-1.80934904781609e-05
-2.40464364026701e-05
-2.07332233609594e-07
-2.19504744583669e-05
1.90476441204206e-06
-1.0192130681213e-05
-2.42902437914339e-05
-1.98775165078626e-05
-2.28527510919904e-05
-1.80372046660796e-05
-1.03513567461799e-05
-1.68704269090965e-05
-3.12324240506571e-05
-1.69205498028345e-05
-1.66360072947464e-05
-2.7473000923586e-05
-1.33880621565424e-05
-7.33029572947536e-06
-2.80153977006435e-06
-9.15952142553357e-06
-1.43629444247899e-05
-1.73679716218013e-05
5.05600895769224e-06
-7.49768663233153e-06
-2.53236428478315e-05
-1.04940852820713e-05
-2.43472902083871e-05
-1.75843256830165e-05
-3.5353103171414e-05
-6.64143273927787e-06
-1.29678829100148e-05
-1.05544948158451e-05
-7.36699437620421e-07
-1.42386606766861e-05
-8.90243550203637e-07
-1.98532267335681e-05
-1.86844981720476e-05
-1.25441987408203e-05
-8.21743773775884e-06
-1.2187248821881e-05
-6.85003641568401e-06
-3.56864515855284e-05
-2.84847946461992e-05
2.23754393343094e-06
-9.15789606921553e-06
-6.72214077452905e-06
-2.47237255045082e-05
-1.15164826188072e-05
-1.33904589758746e-05
-2.27756688119803e-05
-1.70320263955062e-05
-8.92124941889047e-06
-2.41356615114343e-05
-2.41282751991448e-05
-1.52351201013993e-05
-4.80666615013423e-06
-1.41813179676578e-05
-1.60185541765847e-05
-7.54711628309764e-06
-2.06293383799311e-05
-2.60022524346212e-05
1.27077191890244e-05
-3.05674524472808e-05
-1.87582456920334e-05
-1.40932803720842e-05
1.46067082410947e-07
-8.70424876448789e-06
-1.67820967668905e-05
-7.89457688105946e-06
-9.08760622352556e-07
-2.61861842008843e-05
-6.0607036222733e-06
-1.97448914335843e-05
-2.44040512180142e-05
-2.00462171101761e-05
-3.22437760874987e-06
-4.75089914605942e-06
-1.86652797350051e-05
-2.46512927180866e-05
-2.25548859426829e-05
1.11900208668112e-06
-1.96658763203205e-05
-1.49721871535357e-05
-1.83069394395324e-05
-5.44802271007127e-06
-1.71683027655704e-05
-1.5050827785793e-05
-5.52919779910993e-06
-1.211097119076e-05
-2.12263411672945e-05
-1.4452530302298e-05
-1.89549302796628e-05
-2.53306373067866e-05
-1.21356251513428e-05
-1.46270163170333e-05
-2.63985625020929e-05
-1.50898052829826e-05
-1.93511676995584e-05
-1.93393453771591e-05
-2.36599833725086e-05
-1.17382912918887e-05
-3.66186912648116e-05
-1.98180561059134e-05
-1.39857745274942e-05
-1.56610595249869e-05
-1.7518147781736e-05
-9.81334684482324e-06
-2.24320910841811e-05
-3.58482992767613e-06
-1.09634980246147e-05
-1.70517167011419e-05
-2.32710009689919e-05
-1.06488239688307e-05
-1.20382326049585e-05
-1.81439288569023e-05
-1.34416137662298e-06
-1.58761916792868e-05
-1.16638408532729e-05
-1.63228834877511e-05
-1.66386591515592e-05
-1.98845776532625e-05
-1.62521059627442e-05
-1.49237524139957e-05
4.53313713699055e-06
-2.06864384170672e-05
-1.72852373255647e-05
-1.53680029022526e-05
-1.79637270594585e-05
-2.21963554869309e-05
-1.2436618589455e-05
-2.17481795649623e-05
-2.32102417507736e-05
-1.46941676637821e-05
5.96921952675371e-07
-1.93047351638093e-05
-1.65982082926562e-05
-1.82139427101238e-05
-2.01354916755228e-05
-4.30028771083338e-05
-6.4214093745327e-06
-9.9678474640248e-07
-2.48374366841951e-05
-3.70733905656081e-06
-1.21075824595076e-05
-1.05349540866129e-05
-2.3401220903426e-05
-1.19235443985831e-05
-8.55038323863578e-07
-2.9912760387487e-05
-3.02931707874915e-05
-1.65210436346425e-05
-2.79642257451063e-05
-1.10732162561478e-05
-2.07329854030454e-05
-3.52697101963632e-05
-1.30959363089208e-05
-9.62045161815335e-06
-1.36639271305715e-05
-1.09548427098307e-05
-7.44854380943775e-06
-9.50708174921907e-06
6.08591441315682e-06
-7.28240893364989e-06
-1.89781843621333e-05
-1.6423608768972e-05
-1.26030723632845e-05
-2.50852486833431e-05
-1.49465249850306e-05
-5.94184184270632e-06
-1.02754935282337e-05
-2.39330613328186e-05
-9.40884290803815e-06
-4.46375019458472e-06
-3.37146841588901e-05
-2.81588122587216e-05
-1.57695159090655e-05
-1.39392444570278e-05
-2.03759621986698e-05
-1.14141801520077e-05
-1.15980988739642e-05
-3.38148471697958e-05
-1.67063642494759e-06
-1.53493357933111e-05
-1.49882082262288e-05
-9.13208631055539e-06
-2.23458424020756e-05
-1.96303645065245e-05
-6.83831382154421e-06
-2.32201086128022e-05
-1.47439501188184e-05
-1.53530911410579e-05
-2.06212090302103e-05
-1.70039588351673e-05
-1.0693459107027e-05
-1.78465818808413e-05
-1.70177520433578e-05
-1.7611184926116e-05
-3.8195784570849e-06
-1.48732827816742e-05
-1.59513839332592e-05
-1.57316966065133e-05
2.81848965538991e-06
-2.27575612609474e-05
-9.09882539483906e-07
2.86112701672433e-06
-3.22242932638144e-05
-4.85593063087714e-06
-7.61703407829329e-06
-2.42786322571586e-05
-1.25881987545069e-05
-1.83886576872875e-05
-2.05877448881868e-05
-1.73202834243151e-05
-1.3157909698155e-05
-1.92987293684924e-05
-2.46243889080235e-05
-1.99087795171944e-06
-1.08190353758267e-06
-3.09856401974059e-05
2.63961367876718e-06
2.79858374381729e-07
-1.36592955388527e-05
-9.55064080525883e-07
-1.92814958192263e-05
-1.29292958823618e-05
-2.26765081495263e-05
-3.86559557691351e-05
-2.5907001112469e-06
-1.36571201406031e-05
-2.923347768392e-05
-7.45094208436982e-06
-1.95762192984194e-05
-3.31790722909615e-05
-1.47701332122315e-05
-2.00431743297698e-05
-4.01292012586388e-05
4.47359807750283e-06
-1.54069521657996e-05
-1.218549898774e-05
-2.04159441482589e-06
-1.16298050754e-05
-1.41180984500455e-05
-2.26716295268722e-06
-6.05376718377951e-06
-1.03800962694645e-05
-1.24052028195928e-05
-3.93607581590513e-06
-1.39177508065931e-05
-1.43504933568273e-05
-1.72338992597894e-05
-1.69233616684798e-05
-1.55465893075226e-05
-1.06294589348316e-05
-3.1282940323619e-06
-1.51326587158571e-05
-1.38558323035134e-05
-7.42660781927869e-06
-2.17595418329964e-05
-2.50288802677324e-05
-1.49935713034152e-05
-4.20742762248577e-05
-1.86669111711041e-05
-3.51872583578126e-05
-8.55459157274719e-06
-1.15031173541502e-05
-1.72736687024777e-05
-2.29674498867338e-05
-9.47935788052759e-06
-8.55838736187857e-06
-1.41702713586785e-05
-2.43095477327736e-05
-1.52831709082987e-07
-1.088529389129e-05
-1.52169711061442e-05
-1.74206713394628e-05
-9.75954459762229e-06
1.70831745214633e-06
-1.42552040050343e-05
-3.00953707992431e-05
-1.25568880781624e-05
-1.41077875803324e-05
7.82525152769561e-07
-2.51018343647136e-05
-7.0390428961793e-06
-1.79518725214698e-05
-2.11587955478621e-05
-1.47091430865271e-05
-8.65916290431327e-06
-1.38327066095241e-05
-1.46599866735728e-05
-2.36576426486476e-05
-2.91170432404908e-05
-1.04617602497589e-05
-9.14000373342671e-06
-4.50893795120983e-06
-2.88553617663855e-05
-6.82348528835071e-06
-1.63403535150559e-05
-1.33391132100332e-05
-1.97897673253123e-05
7.11030251402492e-07
-1.5422527092778e-05
-1.25925605480021e-05
-2.74193941935228e-05
-1.64129717723769e-05
-1.0403007697923e-05
-1.65947760474024e-05
-9.71760168612404e-06
-1.16018655791396e-05
-2.49593942765708e-05
-9.59792180509974e-06
-1.64871597258062e-05
-1.3487249343037e-05
-2.36867583873635e-05
-1.28096350394855e-05
-1.74226764588909e-05
-1.27734266312756e-05
-5.87118270262201e-06
-3.29067715257213e-06
-2.23021276859981e-05
-3.09924711703806e-05
-2.13616065421926e-05
-1.81052276755583e-05
-1.46835443262015e-05
-1.83199343071727e-05
-2.39398615374267e-05
-2.01198215331675e-05
3.19112086159282e-06
8.08159536432796e-06
-3.31837280542839e-05
-1.77577206513633e-05
-2.26657158492581e-05
-1.84907608325192e-05
3.5520262856209e-07
-2.55056345384295e-05
-1.878335069031e-05
-3.11620200977465e-06
-2.50075685371008e-05
-1.41967565036791e-05
-8.26210126736038e-06
-3.91596675497263e-06
-1.85634696326702e-05
-2.19320550731037e-05
-1.33799869956586e-05
-1.63519077364684e-05
-2.401141243106e-05
-1.30515987561811e-07
-2.44196153794544e-05
-8.43519616353942e-06
-3.41502969792222e-06
-1.17188729680256e-05
-1.03076824673137e-05
-1.23133314512624e-05
-2.0214009311079e-05
5.13949600607536e-06
7.0028795208643e-06
-1.26093727732651e-05
-2.52284580283239e-05
-1.98143630517754e-05
-2.89866733894836e-05
-1.85403875492257e-05
8.30909455252434e-07
3.99818358118601e-06
-2.03733067901978e-05
-4.06642252909503e-06
7.65792162524305e-07
7.36947255946196e-06
-2.06040720410781e-05
-2.60890669867118e-05
-2.91890309459561e-05
-4.61291721317623e-06
-5.26850574979046e-06
-1.63885037270658e-05
4.31081259079821e-06
-3.52219855517944e-06
-2.22949106981768e-05
1.38960269313812e-06
-1.87960543935911e-05
-9.28329313242229e-06
-1.91475113956521e-07
-9.95331550272681e-06
-1.85448518402158e-05
-4.31469556961657e-06
5.39214399184804e-06
-7.87736098500341e-06
-1.44851142944506e-05
6.14238153757199e-06
-1.2219549040663e-05
-2.0204245114038e-05
-3.59557403956524e-06
-6.44993144539315e-06
-2.34480062160476e-05
-1.93346905725516e-05
-2.17793838098758e-05
-1.40420222599998e-05
-6.64141510309566e-06
-2.62545527450244e-05
-1.42721468014588e-06
-5.23517818526552e-06
-1.74977882763193e-05
-8.54635947823732e-06
-2.28743877122552e-05
-1.24984696875086e-05
-2.08178419859025e-05
-2.76986076623415e-05
-7.3045187829997e-06
-8.58970960007889e-06
-1.8189101391066e-05
-8.397417608939e-06
-1.44035597519433e-05
-3.21149782917515e-05
-5.36237062564856e-06
-1.45128537992581e-05
-1.41583608096163e-05
-1.90690567585988e-05
-2.45034939550626e-05
-1.29672756214323e-05
-1.83207646636197e-05
-1.72102926181769e-05
-2.53826749677946e-05
-2.41131736336304e-05
-2.49114439893634e-05
5.45145741183942e-07
-8.77433250910098e-06
-1.82523626302592e-05
-3.88527457850461e-05
-1.98859820523752e-05
-2.58137756366624e-05
-6.68900292050986e-06
-5.65584174530888e-08
9.85274572496489e-07
2.10460094642788e-06
-8.42800725770706e-06
3.32876861813233e-06
-2.82322583767713e-06
-9.91237592860003e-06
-2.2846043043616e-05
-1.24766385559618e-05
-1.94862994267085e-05
-2.39002133932594e-05
-5.39259267587624e-06
-2.73679187782863e-06
-2.11982183351471e-05
-2.33148329148141e-05
-3.62867592861018e-06
-5.14709172299821e-06
-1.70070233881744e-05
-2.37382084456049e-05
-8.77571002516146e-06
-1.43820286487647e-05
-1.08954293939287e-05
-8.92677096834502e-06
-1.82849498262814e-05
-1.17788494258429e-05
-8.70177852691274e-06
-1.65457110960202e-05
-2.15308382864719e-05
-3.0961355182517e-05
-1.57962903973004e-05
-6.95560595090553e-06
-1.71627582130015e-05
-9.19111480118453e-06
-1.89359252182318e-05
-1.32283601585208e-05
3.16233044987535e-06
-1.52302162419726e-06
-1.94295905488918e-05
-8.06889496514597e-06
-1.37355100951944e-05
-2.70991301221927e-05
-6.55295321657199e-06
-2.44517695482459e-05
-1.90687995385065e-05
-1.04846413501061e-05
-2.59091897472644e-05
-1.38429875355504e-05
-2.98615837594632e-05
-2.29099352798677e-05
-8.41105878966189e-06
-2.46021203362663e-05
-1.91571225199749e-05
-1.76168518722329e-05
-1.37699055349928e-05
-1.71110906902545e-05
-3.68636931074892e-05
-1.4450486168857e-05
-1.35041202403874e-05
-2.40433827870486e-05
-8.16370769061344e-06
-1.19006487819146e-05
-1.57779930051806e-05
-3.96069901025588e-06
-1.05102925489235e-05
-1.74183203434523e-05
-1.34463797380954e-05
-2.29259768352147e-05
-9.4734905233418e-06
-1.50686565991728e-05
-1.58000210609729e-05
-4.39293862330524e-06
-4.23161898626161e-05
-1.69471240536729e-05
-4.83782450723747e-06
1.53836575508684e-07
-5.64435802149266e-06
-2.86836003731101e-05
-6.69073642973543e-06
-1.81946988505955e-05
-1.99984281622292e-05
-5.42857454234373e-06
-2.02169874418135e-05
-8.53834500519286e-06
-4.50668498225306e-06
-1.22144777493826e-05
-1.1195584536527e-05
-2.77605777005536e-05
-2.15133001842158e-05
-4.66931637787114e-06
-3.16410198254431e-05
-1.44265334268093e-05
-1.4106331954556e-05
-1.60507973532639e-05
-1.27216645286605e-05
-9.6419907568788e-06
-7.89296625138239e-06
-2.1235489709931e-05
-1.50772509844864e-05
-1.59989736645898e-06
-3.96706906942014e-06
-1.89277929623349e-05
-2.54759482458668e-05
-1.69492251128689e-05
-2.42752802911242e-05
-1.79451180986829e-05
-2.33445357345421e-05
-4.80856246299527e-06
-2.79442208034309e-05
-6.86522150094273e-06
-3.04386389284639e-06
-2.02861251898016e-05
-1.41873117811562e-05
-2.05147367302303e-05
-1.62702717961599e-05
-1.55524235898938e-05
-2.22266188237636e-05
-1.38251977913037e-05
-1.31095097298878e-05
1.06405580597181e-05
-9.77274492986186e-06
-7.95822084751369e-06
-1.6322013451325e-05
-2.1404804230892e-05
-8.44340784471921e-06
-2.37524076253685e-05
-2.18028395562932e-05
-8.65945001751247e-07
-3.54220609586447e-05
-2.0251304215218e-05
-1.36971785276097e-05
-2.48304528668298e-05
-1.56394019394734e-05
-6.86792390465261e-06
-5.03176601470748e-06
-1.42765550137101e-05
8.7577181079392e-07
-1.99620791612408e-05
-4.28401922566292e-05
-2.65548916745489e-05
-9.16625744514898e-06
-2.41329427376596e-05
-1.7297939490175e-05
-2.37964114895451e-05
-1.83644881292771e-05
-2.00102715726878e-05
-2.1331890541028e-05
-6.87522891765855e-06
-2.55755249139213e-05
-2.35757906353001e-05
-2.27960580717302e-05
-2.34898060229084e-05
-1.49813474761932e-05
-1.28011399109096e-05
-1.67140615821534e-05
-9.50313304909125e-06
-6.57599841335595e-06
-1.74077154608953e-05
-1.32174418168858e-05
-1.10766816126164e-05
-7.77164420077225e-06
-1.9958576016311e-05
-1.23138489311299e-05
4.61252856263943e-07
-2.61749204499973e-05
-3.39229129161223e-05
-1.38815393462384e-05
-2.03816951049668e-05
-1.56500307255573e-05
-1.2374860345298e-05
-5.67854161887542e-06
-1.7480939580003e-05
-1.54591160836075e-05
-1.38742167612313e-05
-1.85047037081091e-05
-1.50136672861455e-05
-1.60788927104312e-05
-1.84303830309734e-05
-2.63898230982593e-05
-1.77829194784118e-05
-2.53471186510941e-05
-1.22303294822686e-05
-2.69905296354206e-05
-2.03515629050991e-05
-2.72590927401102e-05
-2.64524115832193e-05
-1.3832935743023e-05
-2.29410446173284e-05
-2.05142116982406e-05
-9.32390528147107e-06
-2.15096620867807e-05
-2.97277485007395e-05
-1.49628982163602e-05
-3.60440488875452e-05
-1.04535332721926e-05
-1.23909767546158e-05
-3.85573451641263e-06
-1.94800278692881e-05
-7.22074602634501e-06
-2.52816552809137e-05
-1.89724669995558e-05
-3.13686939280142e-05
-1.61516692663624e-05
-1.44127753432885e-05
-1.64028345887066e-05
-8.09816673734155e-06
-2.22874198500033e-05
-6.8021870576403e-07
-8.98043746006708e-06
-1.91899474890343e-05
-1.71207666439369e-05
-2.71535242331617e-05
-1.96626529487154e-05
-2.11191245276588e-05
-1.42506178712685e-05
-1.92224859729924e-05
-1.06381935535509e-05
-2.57863989935544e-05
-2.30982317015885e-05
-1.51758334010487e-05
-3.03680957131195e-05
-2.18886697681085e-05
-1.07225240921358e-05
-1.11841516455228e-05
-1.81988809889479e-05
-1.43622255408324e-05
-1.14383824997255e-05
-1.06543240851726e-05
-2.01117813284456e-05
-1.94663421260593e-06
-1.77557991116065e-05
-3.29734225507816e-05
-2.81337575833992e-05
-1.81812035342885e-05
-3.83565075182396e-06
-1.94263887694041e-05
-1.58713786655972e-05
-1.90554593233174e-05
-1.73156968715229e-05
-2.30240975754699e-05
-3.3947134237029e-06
-2.13197435543719e-05
-1.36323040191658e-05
-1.98725046360223e-05
-1.42653977191191e-05
-1.40052067509189e-05
-9.76858592409608e-06
-2.03095966555672e-05
5.75104620026468e-06
-2.02329708768985e-05
-2.79997514053466e-05
-1.21243978729108e-05
-2.20682085667471e-05
-1.78369061387953e-05
4.66868039419161e-06
-2.07282218908787e-05
-7.24932932231753e-06
-4.12281252876613e-06
-3.16784536464691e-05
-2.32536567706357e-05
-2.84115939371223e-05
-1.44516268737282e-05
2.20706921995694e-06
-9.39000484673166e-06
-2.22478873728595e-05
-5.68069160893309e-06
-1.92640843684335e-05
-2.43567324806641e-05
-1.59638189648354e-05
-2.30985160804982e-05
-2.6617893968668e-06
-9.57374956211746e-06
-1.31144086269449e-05
-1.49670154778049e-05
-1.59634290447108e-05
-1.17016877545946e-05
-1.28170792223531e-05
-2.15221798150884e-05
-8.79952070272772e-06
-1.76536190821466e-05
-1.62239072734581e-05
-1.171776809412e-05
-9.27484190292199e-06
-1.89281347295055e-05
-1.69855537964377e-05
-1.10068901532362e-05
-1.43308642931004e-05
-2.24083575903758e-05
-1.67650200286638e-07
1.27213935641096e-05
-2.28910349068158e-05
-2.03390041785136e-05
-1.87071449884983e-05
-1.66004795490097e-05
-1.78109877667584e-05
-2.8187638021634e-06
-1.18177795006802e-05
-1.02918461733245e-05
-6.13507957059305e-06
-1.28123407466784e-05
-1.71837062718401e-05
-2.13782252169416e-05
-1.52210120469639e-05
-1.97708301557099e-05
-1.39355736886918e-05
-1.5928702471719e-05
-6.23489348143896e-06
-9.65578726732619e-06
-2.29388242248231e-05
-9.38157669347214e-06
-1.03689753597956e-05
-1.9002695057176e-05
-2.09664990970498e-05
-2.81635887347986e-05
-2.02624282129207e-05
-1.76936098601988e-05
-1.92984143348304e-05
-2.06521074417715e-05
-2.18684117886253e-05
-1.25134840437928e-05
1.99861048199785e-06
-2.85228547478523e-05
-1.581437517563e-05
-3.72041822535093e-05
-3.0228253296101e-05
-1.69124642818677e-05
-2.53593938192474e-05
-4.58021961162934e-06
-4.56043667603847e-06
-1.87615284843648e-05
-2.02191168622991e-05
-1.79827399493617e-05
-1.14040576847776e-05
-2.22341573175842e-06
-1.42815229596687e-05
-3.30622658736466e-05
-1.89667192776087e-05
-1.74411032596824e-05
-3.35609443617636e-05
-2.30974496710093e-05
-8.0765635072725e-06
-2.92557447409344e-05
-2.57548974863346e-05
-1.43630627228969e-05
-5.75775006174142e-06
-3.11629780536356e-05
-1.84166072638434e-05
-3.71879942766573e-06
-2.51551475908156e-05
-1.4780808122638e-05
-2.70993601176044e-05
-2.42204408455022e-05
-1.52736214273242e-05
-1.93077104665123e-05
-2.6423459229285e-05
-1.63008581863306e-05
-2.10280202446052e-05
-3.54852067257708e-05
-2.59711786942911e-05
-1.10658685229087e-05
-2.22460145392869e-05
-8.70196566603076e-07
5.17877562839984e-06
-2.07026829963386e-05
-1.46146022343283e-05
-1.00720398168689e-05
-1.29610494278204e-06
-1.17952507216262e-06
-1.90207150312917e-05
-2.4754205558678e-05
-1.24413552883062e-05
-7.83724455573593e-06
-2.50918177526102e-05
-4.29276761442731e-06
-5.56906399419492e-06
-2.43037968164315e-05
-1.81482088206145e-05
4.0938099734996e-06
-1.76056418194427e-05
-2.17178476282392e-05
-8.32556163013608e-06
-2.50314127027736e-05
-1.38214089374438e-05
-9.98308251396617e-06
-2.16711277102053e-05
3.18643904683165e-06
-1.92184180833378e-05
-1.79100627293242e-05
-7.03804482825102e-06
-4.13748208917582e-06
-1.73311843229849e-05
5.81911734527985e-06
-3.19463778595286e-05
-6.37132511617479e-06
-4.34938981435803e-06
-2.56032759558239e-05
-1.42434024366287e-05
-1.7065062042099e-05
-2.79189215408266e-05
-1.42949140154269e-05
-5.58483229418226e-06
-1.79665163780492e-05
-9.99910638839823e-06
-1.75728684393087e-05
-1.52100093125524e-05
-2.31057593142642e-05
-2.48877741399234e-05
-1.65751394058497e-05
-1.86406187330608e-07
-1.13476106293328e-05
-3.86320661517477e-06
-2.04738873551191e-05
-1.99301593410466e-05
-1.64281727058703e-05
-2.35526150383685e-05
-3.80941975036487e-05
-1.14234526127922e-05
-1.67951948789013e-05
-2.75104624867308e-05
-2.26399672864585e-05
-2.73215409444095e-05
-1.9942561837523e-05
-1.13460494948636e-05
-2.60908318497312e-05
-1.22086038065752e-05
3.96263259411696e-06
2.7233223080769e-06
-1.40944128996685e-05
-7.8617677571729e-06
5.1351725622622e-06
-1.86869378030712e-05
-2.37285080946678e-05
-2.49885197407905e-05
5.83321582029191e-06
-2.04428245014453e-05
-2.08565500398261e-05
-1.10860682440036e-05
-2.14285404486753e-05
-1.77556360074897e-05
-6.60240675560767e-06
-1.3659719200115e-05
-3.17234710594157e-06
-7.26405483137659e-06
-2.95684385685626e-05
-1.43127847463215e-05
-3.84428730219042e-06
-2.73086709590643e-05
-1.23723913276806e-05
6.75441832381606e-06
-1.25450658898434e-05
-1.82257002156901e-05
-2.00695448463249e-05
-1.45311698155789e-05
-1.69776398363155e-05
-2.43444027450114e-05
-2.23671169019737e-05
-2.07813869549735e-05
-1.31984059056816e-05
-1.10335327169104e-05
-1.28757087882064e-05
-8.39973260338471e-06
-2.03743673921835e-05
-1.6047899174631e-05
-4.49988383726782e-06
2.7353196140876e-08
-2.06401791254829e-05
-1.70823422381314e-06
-1.26180148672796e-05
-1.80180031942486e-05
-8.30962686950598e-06
-2.55629753411675e-05
-1.30643928912691e-05
-1.74101583212591e-05
-1.59227548465829e-05
-4.92995547991603e-06
-9.02434564981626e-06
-1.96226185885231e-05
-9.29719953895257e-06
-8.82679167859581e-06
-1.33630478505371e-05
-1.10090332861057e-05
-5.95432839543031e-06
-9.63671021907554e-06
-2.38240252435708e-05
-9.31994057566657e-06
-1.87360359646026e-05
-2.08827079242784e-06
-1.82844755850844e-06
-3.19295395220072e-05
-7.20191485860849e-06
-3.78769358696942e-06
-3.52798440430169e-05
-1.09110456019138e-05
-8.64827647217684e-06
-1.46268804560714e-05
-1.48765161756412e-05
-2.9923870269745e-06
-2.20011191536755e-05
-1.10743350054022e-05
-1.70810576087225e-05
-3.60448912274458e-06
-1.05081555217296e-05
-8.80547031279889e-06
-1.45494705117885e-05
8.27788376256769e-06
-2.4150698138525e-05
-2.40337655159732e-05
-2.88024369273766e-05
-2.01017666384806e-05
-8.57218050402672e-06
-1.68403948172255e-05
-2.91897359167607e-05
-8.19271123199622e-06
-1.87040232283166e-05
-1.35879529571078e-05
-3.86806448218076e-05
-3.21520788866896e-06
-1.14717031576276e-05
-8.67780186134998e-06
-3.29169492449924e-05
-2.44149401842765e-05
-2.19101150063798e-05
-1.47765717501794e-05
-2.23299948120659e-05
-1.78757945252354e-05
-2.34108313211919e-05
-1.71925168592203e-05
-2.93233460852249e-05
-3.94009084457255e-05
-2.52866628106051e-05
-1.76215238191097e-05
-1.38876759193155e-05
-8.93212412096548e-06
-1.2385129548899e-05
-2.00619453991767e-05
-1.80295397868292e-05
-1.95260270579521e-05
-1.43203101319297e-05
-8.18473102042882e-06
-1.37862469257149e-05
-2.06941229119618e-05
-2.5350392973851e-05
-1.98019959462325e-05
-9.32261958691043e-06
-2.82566634523007e-05
-1.0189091630502e-05
-1.04465291572671e-05
-2.75229984546408e-05
-2.43731782389361e-05
-2.8048866163241e-05
-2.76282505578358e-05
-1.93695527395123e-05
-2.52621658163983e-05
-1.88877139425468e-05
-2.49586067819322e-05
-1.96523960955357e-05
-1.18945033514173e-05
-1.99029031918943e-05
-6.98808322708189e-06
-2.57813426408275e-05
-2.76479647016527e-05
-1.20996494991241e-05
-2.22939650543197e-05
-1.95066451283839e-05
-2.8888597572764e-06
-6.06145794541688e-06
-1.13061875925906e-05
-2.45731376400575e-05
-2.30703183875149e-05
-2.09635264012159e-05
-2.75329065381321e-05
-1.58728765136175e-05
-2.32472762064803e-06
-8.99499854422669e-06
-1.33618515122416e-05
-1.51720733211287e-05
-2.18886694914481e-05
-3.09385967025096e-06
-1.53764680396804e-05
-1.36745906702045e-05
-1.58218613865086e-05
-1.96381596038522e-05
-1.62532777392116e-05
-9.83158775252586e-06
-1.44519313283683e-05
-1.9947340380486e-05
-4.65166502902717e-06
-2.05242766282641e-05
-1.61607307138317e-05
-1.59195729845181e-05
-5.31057628308156e-06
-6.0153937404804e-06
-9.24281735408977e-06
-1.17918513168157e-05
-2.49419824277679e-05
-4.01756382811831e-06
-3.24113152536164e-05
-1.25257691204552e-05
-1.47204111239262e-05
-6.81103839546499e-06
-1.36863229141734e-05
-3.04273625731635e-05
-2.07744376223322e-06
-7.46626845579175e-06
-1.6668568815117e-05
-1.48423437365695e-05
-1.41434647006968e-06
1.57374455192436e-06
-4.03627277686897e-06
-7.69904430489639e-06
-2.59945816370945e-05
-1.64639473634709e-05
-1.83960806183211e-05
-6.47763780798208e-06
-1.31399080125011e-05
-2.09548958252552e-05
-1.79038248321027e-05
-4.60233674132782e-06
-2.59320957696497e-05
-3.30008697916471e-05
-1.38814939654782e-05
-3.1456004210687e-05
-1.4559615070125e-05
2.87950966879917e-06
-4.97397460886286e-06
-6.74016862605141e-06
7.84700869683468e-07
1.66902803293673e-06
-2.66527675731319e-05
-2.25490201068145e-05
-2.50265425123287e-05
-1.61020793965382e-05
-2.25380143604777e-05
-2.30434892475792e-05
-3.14996579267992e-05
-2.65221027512832e-05
-2.65038078398056e-05
1.65670571144532e-06
-1.04848095631973e-05
-7.99627207332666e-06
-2.49163926540606e-05
-2.92539235237428e-05
-2.19368045097409e-05
-8.75415541528428e-06
-7.23072094341221e-06
-1.81910208511696e-06
-1.52899967769458e-05
-2.04510662508024e-05
-9.57590105442439e-06
-2.20924658724186e-05
-3.40857683721038e-05
-1.86281176329077e-05
-1.29576085831688e-05
-1.45446419367062e-05
-6.18767692918527e-06
-2.79549952896299e-05
-1.86283331214894e-05
1.02296555795901e-06
-1.4900267358457e-05
-1.27978285796228e-05
-1.60085838574589e-05
-1.54300922112852e-05
-1.34430532592642e-05
-1.52312437309559e-05
-1.7618131460887e-05
-1.14408114047189e-05
-2.14874610397297e-05
-2.9217842512054e-05
-5.3500416041921e-06
-2.27947702723432e-05
7.58945820114809e-06
-1.74760326995541e-05
-2.04026999238299e-05
-1.25079849278993e-05
-5.75554389064464e-06
-9.32458300730727e-06
-1.21484039757247e-05
-1.71314220085107e-05
-1.16497178616274e-05
-1.41740640803771e-05
-4.91124821583328e-06
-7.11047100693446e-06
-1.81886284590137e-05
-3.12668931366641e-05
-1.64597215166655e-05
-2.34136246601615e-05
-2.63237066998769e-05
-1.70840224529369e-05
-6.09890642131164e-06
-3.13592860435385e-05
-1.19078262342409e-05
-7.70454577000823e-06
-2.27189382151404e-05
-2.10776090754583e-05
-3.03700186859788e-05
-3.28885647739383e-05
-1.45079103420181e-05
-1.46900095745198e-05
-3.65406992295097e-05
2.6793679307841e-06
-7.29497645663451e-06
-2.33800760387251e-06
-1.60592475092912e-05
-1.54378770401592e-05
-1.82275836796397e-05
-4.78887301253661e-06
-2.49153016999504e-05
-1.63203349612344e-05
-1.31758677786887e-05
-2.24319611186668e-05
-1.65145785450282e-06
-1.9216464124291e-05
-1.76033775447004e-05
-1.94936159706181e-06
-3.07674521074383e-05
-1.4547343189267e-05
-4.72296928775101e-07
-2.79352167953257e-05
-1.82916992350139e-05
-1.57905103955237e-05
-2.83912757801441e-05
-2.09069721152802e-05
-2.17204480259108e-05
-1.95608564756092e-05
-1.15303769131554e-05
-1.72086167123836e-05
-2.19977578775056e-05
-7.2965322673945e-06
-2.39760545384224e-05
-3.4592808425057e-05
-2.24248026757051e-05
-9.70060393019589e-06
-1.40086017002445e-05
-5.29541315561692e-06
-1.45121413381226e-05
-1.5113511503016e-05
-2.54848533673882e-05
-1.34389223651245e-05
-1.44787564168534e-05
-1.42892384424406e-05
-9.5770085906706e-06
-5.64741863387469e-06
-2.92207452154226e-05
-2.07457574405395e-05
-1.2766850930755e-05
-2.24576653464557e-05
-2.50316177293453e-05
-1.63985123541455e-05
-2.4073571902792e-05
-2.16119772106236e-06
-1.80416877613106e-05
-1.54765331168872e-07
-1.63732887850611e-05
-5.82176338172259e-06
6.87745189840096e-07
-1.09377494482333e-05
-2.71043205604851e-05
-1.50008965602265e-05
-1.6605829894749e-05
-3.94080437207747e-05
-6.64664835088835e-06
-1.8566565803131e-05
-2.52203426307994e-05
-1.87516276208078e-05
-1.2694265601982e-05
-9.8432739931984e-06
-6.43444164763915e-06
-3.39923274677302e-05
-1.9918627337269e-05
-1.96867469840914e-05
-9.758373462799e-06
-3.131942093102e-06
-1.95915306622402e-05
-4.20115115006566e-06
5.81415684619031e-06
-1.12839190966741e-05
-1.07168239238397e-05
-1.17007550560141e-05
-2.14503677679075e-05
-2.01597074949039e-05
-2.34634749456479e-05
-6.96147077650125e-06
-2.42257556628244e-05
-1.84847022654397e-05
-1.4312642123097e-05
-2.98230753755589e-05
-1.39906405537064e-05
-7.2145031145193e-06
-1.47792980152583e-05
-1.3992253826138e-05
-2.99767640910655e-05
-2.75969017229237e-05
-8.72093567266391e-06
-2.75616859598587e-05
-1.52998088216751e-05
-1.56899895421526e-05
-2.48391664944539e-05
-1.46994125359836e-06
-4.16957768724309e-06
-2.58783235839073e-05
-1.78507489978617e-05
-3.05837121133136e-05
-1.49372200218838e-05
1.89214696757876e-06
-1.15391160370698e-05
-1.79367052701897e-05
-1.62999176891211e-05
-8.70950479428827e-06
-1.10508266399309e-05
4.10977416203097e-06
-2.62674875120977e-05
-9.63497376960438e-06
-1.06861332065354e-05
-2.30302116453802e-05
-3.0341866109039e-05
-1.37995710167407e-05
-9.59200736957344e-06
-3.0827615716511e-05
-1.67418525139191e-05
-2.56982493351013e-05
-2.27930338663599e-05
-3.7581470117491e-06
1.861481719018e-06
-4.72666384018317e-06
-2.54021349918568e-05
-1.9885053559564e-05
-3.65848966386275e-05
-4.32813929273561e-06
-2.87884255900423e-05
-1.84333726816984e-05
-2.04577616268272e-05
-1.92198132834136e-06
-5.82748082973225e-06
-2.40628863896584e-05
-2.03940085136965e-05
-1.18083418815514e-05
-1.00037231048478e-05
-4.13494059124188e-06
-7.51836680063028e-06
-3.24949396554893e-06
2.90394712594553e-06
-2.79645919165515e-05
-1.65693080267195e-05
-5.28291565117616e-06
-1.86918360830351e-05
-1.46103482221816e-05
-1.69618331966846e-05
-1.54117728260025e-06
-4.33731982500155e-06
1.27180561560328e-06
-7.75095783376106e-06
1.26887537224133e-05
-3.2414520798984e-07
-2.5573076809489e-05
-2.1718780208653e-05
-9.32501906473998e-06
-1.00089080411834e-05
-2.48508390205721e-05
-1.44920472814945e-05
-2.25850324124024e-05
-2.64530739911063e-05
-1.72872725798977e-05
-1.74596739203081e-05
-8.24377571162997e-06
-2.06985636273326e-05
-1.80107531833168e-06
-1.04544227609379e-05
-6.98473911687236e-06
-6.43215615706401e-06
6.84534313571407e-06
2.10819908360744e-06
-2.1210425210818e-05
-1.34072396569823e-05
-8.77558785643566e-06
-3.54203484375191e-05
-1.07417079852748e-05
-3.88918077909793e-06
-1.92148363950454e-05
-1.24456351684359e-05
8.19762996007526e-06
-2.33887649507167e-05
-2.07323612435823e-05
6.99309611350429e-06
-1.46934007509471e-05
-2.36090207477641e-05
-2.39081742369134e-05
-2.45973442700876e-05
-2.68463664487241e-05
-3.46630595072007e-05
-1.60284028767273e-05
-1.24952980603583e-05
-5.09656586041186e-06
-1.22171191679386e-05
-2.15757370972915e-05
-1.67733868692473e-05
-1.92795234902195e-05
-2.93425189632941e-07
-3.03694075208482e-06
-3.41362319506117e-06
-1.46937624798896e-05
-2.29882444686427e-05
-8.55260567365656e-06
-2.12001052112306e-05
-3.15383160516531e-05
-2.42584118929551e-07
-1.72274433805109e-05
-2.80028541453352e-05
-1.13704388820459e-05
-1.07765988293554e-05
-1.24375145182794e-05
-2.83478535134719e-05
-1.59523653607754e-05
-1.82539148103397e-05
-1.07043228582932e-05
-2.48039834400044e-05
-1.24121646081288e-05
-7.88677984676017e-06
-1.19382721160037e-05
-2.63107105805468e-05
-1.92188676693091e-05
-7.64728915120376e-06
-1.33667466446786e-05
-1.45820192786801e-05
-3.44183796894911e-05
-3.57173406743542e-05
-2.16223500160835e-05
-2.14174965986511e-05
-1.39306760787758e-05
-1.62839310901868e-05
-2.46228889218283e-05
-1.85859146389399e-05
-1.74369871733837e-06
-1.58174144215468e-05
-9.96293978190038e-06
-2.02984910136673e-05
-1.84358005584021e-05
-9.94275794423594e-06
-1.87683712742095e-05
-2.63813238980006e-05
-1.73181103686035e-05
-2.01944741771698e-05
-1.6622116861549e-05
-1.88688299368177e-05
-3.77084499743259e-06
-2.16573318188208e-05
-9.42472975423618e-06
-2.77947636039999e-06
-2.81922758494947e-05
-2.1174268749175e-05
-2.16525354027104e-05
-2.88734699192961e-05
-4.55251596124331e-07
-2.30039209219133e-05
-1.44190428380115e-05
-7.67474039862756e-06
-1.09591123964402e-05
-2.90738835396428e-05
-1.10293179117916e-05
-2.95503423427909e-05
-2.12836501582654e-05
-1.09252719271481e-05
-1.58064399541961e-05
-2.4954857669637e-05
-9.56813834614238e-06
-2.72094623565411e-06
-2.31127997975762e-05
-2.66496249871088e-05
-1.1452113514753e-05
-9.99057196129906e-07
-1.11135852816496e-05
-1.70877752350913e-05
-1.77798201883363e-05
-1.63832672249563e-05
-1.29484976765576e-05
-7.86163815080244e-06
8.9491071990467e-06
-8.75089247291124e-06
-3.06578044234529e-06
-1.60355659756489e-05
-1.22131563093361e-05
-1.34815964513169e-05
-1.91887515949651e-05
-5.95111036348012e-06
-1.2172577649287e-05
-3.15279089016256e-05
-1.09587377074117e-05
-2.4965881228093e-05
-1.95221373281619e-05
-1.99228580273965e-05
-2.07785038904227e-05
-2.5094110687964e-06
2.69227311260298e-06
-1.63176237375836e-05
-1.88204314717738e-05
-1.19258655831251e-05
-2.48702135442064e-05
-1.65281622468344e-05
-2.06234309417535e-05
-6.8654498738142e-06
-2.31973895886952e-05
-1.86378843549624e-05
-1.0948109971148e-05
-3.23686759332577e-05
-1.76867447460926e-05
-9.43234288859905e-06
-2.76444923146336e-05
-1.99840736328514e-05
-8.71955519626792e-06
-1.11138833964238e-05
-3.2316238083797e-06
-8.33335291894935e-06
-1.45190405714034e-05
-2.10038868520144e-06
-1.12847521353042e-05
-5.18691322618397e-06
-1.24866411919213e-05
-4.33831686094989e-06
-1.92632963831671e-05
-1.1413767417439e-05
-7.3585792933027e-06
1.028096988147e-07
-8.08077659028553e-06
-1.35111688644409e-05
-1.19885320956852e-05
-2.29331606547716e-05
-1.91929256634855e-05
-1.68442511130644e-05
-1.84605757355167e-05
-2.43753548912345e-05
-2.21041346331032e-05
-5.42725030156127e-06
-2.24955288812571e-05
-9.02237067852592e-06
-2.35288287173338e-06
-2.78809776521936e-05
-1.81246292734189e-05
-1.31080004297018e-06
-3.34400498178545e-05
-2.19276312191371e-05
-2.45885531573851e-05
-9.41625212714243e-06
-1.10636753949934e-05
-2.05525422971559e-05
-5.02881173766889e-06
-9.85421690733405e-06
-6.83621337503568e-06
-2.73641389470302e-05
-1.85738995761308e-05
-8.60787660000645e-06
-5.53052520721122e-06
-1.4931898418937e-05
-1.53493427963393e-05
-4.39854971206057e-06
-1.9587367278895e-05
-3.96599162576845e-05
-2.33010246544418e-05
-2.36232047497089e-05
-1.56787746521914e-05
-1.97383314250015e-05
-1.77702462448277e-05
-1.0728382616704e-05
-1.82456325197454e-05
-1.44958672380224e-05
-8.41331257009039e-06
-2.99962523202063e-07
-1.60519395837235e-05
-1.53617542414978e-05
-2.44183231094313e-05
1.00233434486477e-06
-8.72435296501644e-06
-2.47087013807442e-05
-8.86207455119669e-06
-3.30143136954495e-07
-1.56462039770386e-05
-1.72457867511406e-05
-1.27224558587907e-05
-2.92606892929675e-05
-2.88494679490813e-05
-2.50490644004425e-05
-1.29695548290406e-05
-2.60009956481913e-05
-1.48676436376157e-05
-1.59783661102901e-05
-1.41339230558669e-05
-4.864959878887e-06
-5.99292483053356e-06
-2.76879079783323e-05
-8.35043367357111e-06
-1.24025016523369e-05
-1.44815770870376e-05
7.28263729357265e-08
-1.65534614726808e-05
-2.428718874689e-05
-1.72212608445705e-05
-1.10201954670022e-05
-1.17891840453043e-05
-2.9973707789441e-05
-1.56460266790413e-05
-1.77419746431357e-05
-2.33759090022428e-05
-2.4670004414004e-05
-1.62032842169668e-05
-3.45413720890484e-05
-1.53135331049611e-05
-1.68275688027724e-05
-4.31756535585136e-06
-1.79629823540406e-05
-1.28658731696338e-05
-1.99314015546173e-05
-1.47265035239197e-05
-2.2810500833716e-05
-1.08533685939086e-05
-8.03879000917637e-06
1.24403320425093e-05
-2.30906049318457e-05
-1.83517006062585e-05
-1.46423656020792e-05
-8.88279811432146e-06
-6.37035278991238e-06
-2.2875072077123e-05
-2.17262455679362e-05
-8.11728924089633e-06
-1.86534026275294e-05
-1.83116137987137e-05
-2.13411727697465e-05
-1.81302715995811e-05
-1.16226150413863e-05
-2.37743076999485e-05
-2.83296412955229e-05
-4.95630155133634e-06
1.77492033879381e-05
-1.34147607227712e-05
-2.66879206988305e-05
4.24648377396992e-06
-2.43437335686784e-05
-8.44555808368879e-06
-3.0289560840616e-05
-5.69349549577205e-06
-2.10038385628296e-05
-1.61821487723411e-05
5.97735110228962e-06
-2.38470325903085e-05
-3.37669758374443e-05
-7.1358456180677e-06
-7.63476185355255e-06
-1.62374233245029e-05
-2.05355423888517e-06
4.13699567951875e-06
-3.36640224537837e-06
-2.43879489560214e-05
-3.58549162502916e-05
-1.66890249888532e-05
-1.5342815176263e-05
4.27558198282569e-06
-3.03564792651258e-06
-2.94091817932237e-05
-2.4649316983227e-05
-2.39393382474118e-05
-1.0498984617362e-05
-4.98523262693014e-06
1.75493771318125e-07
-1.18889129416506e-05
-1.69731917325972e-05
-1.3294484672389e-05
-3.02934329513764e-05
-3.33735251392336e-05
-1.31886572228334e-05
-2.27515956311494e-05
-1.30452322882073e-05
-6.4750629023258e-08
-2.51592139314253e-05
-9.62520352081712e-06
-5.86102086707504e-06
-5.00466094435182e-06
-2.04620169530242e-05
-6.04536776375382e-06
-1.85229281965882e-05
-1.37221474231044e-05
-1.79127318387746e-05
-9.25259399642903e-06
-4.88201333370523e-06
-1.86118955896548e-05
-1.05991655204974e-05
-1.12098146047311e-05
-8.85878643348953e-06
4.26284903183095e-06
-2.83684389644995e-05
-2.525420818661e-05
3.93361248141738e-06
-1.68000965067012e-05
-2.90379991776487e-05
-1.76828875316199e-05
-1.27220282150377e-06
-8.83428515452457e-06
-1.31214877900979e-05
-1.89583783064184e-05
-2.42205451904395e-05
-2.37399390359516e-05
-1.34488409436834e-06
-1.60072257231342e-05
-1.32355652728764e-05
-1.77296627586126e-05
-5.17419981787091e-06
7.64967834211551e-06
-1.09500492482421e-05
-2.59123165625942e-05
-1.06340864380883e-05
-1.62734684671465e-05
-1.15192975826731e-05
-1.2007654950423e-05
-1.55119313668409e-05
-1.56091421816051e-05
-6.58373258720233e-06
-3.40831132169072e-05
3.15041945537387e-06
-5.63877531223412e-06
-1.37248574302709e-05
-1.64849094752783e-05
-2.17198620977806e-05
-1.41663766298426e-05
-1.6637560324818e-05
-6.87943431279618e-06
-1.04957039400157e-05
-1.63047738209116e-05
-2.14739149490146e-05
-1.05397031197225e-05
-5.35076113215383e-07
8.70153004607169e-06
8.45933530893062e-06
-1.71611611636681e-05
-1.5257782229167e-05
4.80505091386392e-06
-1.35800226465506e-05
-1.82848966119563e-05
-5.58158974289428e-06
-2.56197527208484e-05
-6.1873974586965e-06
-2.51658514244807e-05
-9.60641253012237e-06
-2.60742203607577e-05
-2.03284422447775e-05
-2.48294576271233e-05
-2.19535967865552e-05
-8.19978581266231e-06
-1.41519865923601e-05
-1.50668246149774e-05
-7.52255352545036e-06
-1.31634452099947e-05
5.11993795301673e-06
5.32388559143549e-06
-1.51710081374432e-05
-2.70706534492852e-05
-1.80214062109521e-05
-6.00735700780159e-06
-2.17777938141123e-05
-1.60659890093338e-05
1.63070897501082e-06
-2.50017466663698e-06
-1.49421885989523e-05
-4.73559190279721e-06
-2.10252294653366e-05
-1.99127599955888e-05
-1.27300698187026e-05
-1.37030721632608e-05
-1.85355496025238e-05
-2.46928158968154e-06
-1.88022428981741e-05
-1.64722538794587e-05
-6.54629008822576e-06
-5.40920741488647e-06
-2.18767848677918e-05
-1.26866426015543e-05
-2.30382533238894e-05
-6.98126947139162e-06
-1.19883723948959e-05
-6.16900438222204e-06
-1.48527433881442e-05
-1.94902792397116e-05
-1.64821938577421e-05
-9.87599342468662e-06
-8.65803379008816e-06
3.5450792265843e-06
-1.5489964850317e-05
-1.81193765611509e-06
-2.38396273116449e-05
-1.76812770614557e-05
-1.53935470375499e-05
-1.23360518448843e-05
-6.25729488504488e-06
-5.17082294080663e-06
-1.49204521027211e-05
-1.81080827926313e-05
-3.4832641992984e-06
-2.9125940609361e-05
-2.06215305863694e-05
-1.26887797163906e-05
-2.25885113900759e-05
-2.80685764590284e-05
-6.20969537812643e-06
-9.76924681209119e-06
-8.77667987606335e-06
-1.5339444063146e-05
-1.26082644326711e-05
-6.59285524956968e-06
-1.47478999869088e-05
-2.61213258060497e-05
-2.80161797151944e-06
-1.23423376105152e-05
2.39982588954844e-08
-6.51078871037555e-06
-4.61681345166667e-07
-2.40755854748169e-05
-1.00965629539415e-05
-6.94488087737903e-06
-1.23586342238102e-05
-1.03479014052133e-05
-1.28848617985772e-05
-2.39226946569435e-05
-9.15745884827369e-06
-1.46231210292573e-05
-1.32055938948878e-05
-9.39712244289979e-06
-2.71075108489145e-05
-4.50531602480193e-06
-1.73504794899437e-05
-9.58256423637067e-06
1.16642177302805e-06
1.81778052917314e-07
-2.77095489302891e-05
-1.6165324712936e-05
-1.95649596836122e-05
-2.59871560627269e-06
-2.16035882848752e-05
-1.12338651316141e-05
-1.56684682738185e-05
-1.92101218433566e-06
-1.78045215305976e-05
-1.6344356787408e-05
-3.80010130796759e-06
-7.34978208292182e-06
-7.27934698445069e-06
4.16443077448582e-06
-1.56314730834619e-05
-1.94988334026695e-05
-7.28471051573148e-06
-1.17651995641066e-06
-2.14505935929845e-05
-2.29047561912348e-05
-2.36316739197354e-05
-1.06478263146862e-05
-1.83569572403711e-05
-2.35267959910289e-05
-1.22384398292309e-05
-3.85396845232212e-05
-8.67876839005355e-06
-3.02038914192882e-05
-2.27366807643526e-05
-3.14980560233651e-05
-2.710234755773e-05
-1.62596397201472e-05
-1.35708590300902e-05
-1.15076237521021e-05
-2.28587274759984e-06
3.30802904702556e-06
-1.49328079146413e-05
-1.18634959671896e-05
-6.1702086702574e-06
-1.84306939147032e-05
-1.2154897390427e-05
-2.42533455399002e-05
-2.65606251903515e-05
-2.82670326612175e-05
-3.14932963324791e-05
-1.8574437380724e-05
-1.06070571914829e-05
-7.93074858200125e-06
-1.89971298234299e-05
7.83324715110361e-06
-2.12910628961354e-05
-9.25196768639869e-06
-1.63918163061504e-05
8.11130522244411e-06
-2.12738905732839e-05
-1.51734971837783e-05
-8.20909219548387e-06
-6.50826109364986e-06
-7.69268709406551e-06
-6.79519410590818e-06
-1.85565281646708e-05
-1.75067807824058e-05
-2.34686279132077e-05
3.19339862214997e-06
-1.69749691089331e-05
-1.92409693130813e-05
-8.97616297292083e-06
-2.10511663873404e-05
-1.53548209052627e-05
-1.51511897495208e-05
-1.98086338675936e-05
-6.34131328543043e-06
-9.6714632615313e-06
-2.29821435516111e-06
-1.97926193536157e-05
-2.021771640204e-05
-3.98316861674805e-06
-8.25029660337888e-06
-3.22160662203062e-05
-8.66201222857494e-06
-1.73882649745925e-05
-2.3357170310699e-05
-9.94975015645106e-06
-7.97955667049653e-06
-1.26268751797528e-05
-3.3511710453167e-05
-1.66983343695815e-05
-6.27907552583905e-06
-1.68151412084663e-05
-1.54479984640691e-05
-2.03616046780026e-05
-4.62515857056009e-06
-1.11851932181802e-05
-1.69188224320135e-05
-1.74644944193732e-05
-1.89983223633343e-05
-3.25529907718994e-06
-1.84467116136115e-05
-2.17695390088492e-05
-6.94979810686562e-06
-1.09397515756179e-05
-1.4905880264964e-05
8.878709423922e-06
-7.80284569599239e-06
-1.24814085975002e-05
-8.10631644070829e-06
-1.05690650914703e-05
-8.08106916889049e-06
-4.70443357266323e-07
-2.13294773509773e-05
-2.01807367375293e-05
-2.91422803374146e-06
-1.96024801566964e-05
-2.0417191321451e-05
-7.95449245670706e-06
-2.53757970089936e-05
-2.10945846750106e-05
-1.78916555546675e-05
-1.81776937906189e-05
-7.15211354900033e-06
-1.04024273203709e-05
-8.4187700718813e-06
-4.05323387934057e-08
-1.8389918631404e-05
-8.97068599260821e-06
-2.43109494443504e-05
-4.52922129223283e-06
-1.67358895293107e-05
-2.15519182653965e-05
-1.0244108557438e-05
-7.40911533931258e-06
-1.9886464189082e-05
-3.04785168842313e-05
-5.57345237626021e-06
-2.04854488407402e-05
-7.55400823181084e-06
-2.87461569943069e-05
-7.41582441874463e-06
-1.82265612689574e-05
-2.42932401079019e-05
-7.49898958060103e-06
-1.92686256635146e-05
-5.71967081707567e-06
-2.61755957565373e-05
-7.05242672400257e-06
-1.10273274839607e-05
-8.68195624663811e-06
-1.95282466965193e-05
-2.72689353796465e-05
-1.88041631711992e-05
-1.41616114841334e-05
-1.15635947642312e-05
-1.572122915953e-05
-1.97149817646847e-05
-1.12804859043672e-05
-1.62493159217113e-05
-5.98255409675399e-06
-2.22816357337535e-05
-2.41205530529698e-05
-1.32360442861409e-05
-1.02713322783062e-05
-1.3763787818924e-05
-6.30116246557729e-06
2.65341786597526e-06
-2.78087811920512e-05
-1.94330578077064e-05
-3.86008646837502e-06
-9.53471566668955e-06
-2.24577858922785e-05
-2.72325466948125e-05
-4.69391831618586e-06
-1.5455910049122e-05
-6.31191483248276e-06
-1.34539482283677e-05
-2.85326159215416e-05
-1.00564354341727e-08
-9.87660560938337e-06
2.29262874936425e-06
2.08651687928766e-06
-1.58514424538288e-05
-1.58480076909638e-05
1.13134121822035e-06
-1.41146588453417e-05
-2.59052897826561e-05
-9.3128541082465e-06
-7.06873655285225e-06
-1.42337710843952e-05
-2.27878620353762e-05
-1.51211772665575e-05
-1.89689883005569e-05
-6.32633997317002e-06
2.54505716694848e-06
-2.29623158383227e-05
-2.5233111118665e-05
-8.03067878581246e-06
-9.78761668786755e-06
-2.81153486046112e-05
-1.41732726549282e-05
-1.5828465550623e-05
-2.18683555341981e-05
-2.02157489620357e-05
-2.68240930303498e-05
-2.86510064766357e-05
-2.10693967736411e-05
-2.34246552994789e-05
-5.08777711602197e-06
-2.60797084564589e-05
-1.00535762261648e-05
-2.71082197482125e-06
-1.55851003574045e-05
-2.23797731984927e-05
-2.18935072643519e-05
-1.02818216767804e-05
-8.80795457690925e-06
-1.60567594573549e-05
-3.69602850468532e-05
-2.10429964122116e-05
-1.7265962993309e-05
-1.94203237035059e-05
-1.94154129131123e-05
-2.68489321586811e-05
-2.83092942191371e-05
-1.4754746276011e-05
-1.55212262111757e-05
-7.76244885686453e-06
-2.45981000700837e-05
-5.23329732974914e-06
1.36703058480517e-06
-5.05252570880719e-06
-7.80288615696959e-06
-1.37984114978404e-05
-2.35889363360749e-05
-1.36373198293442e-05
-2.13484356122048e-05
-1.15760419015082e-05
-6.44095462431687e-06
-2.80763237764524e-05
-4.71682399299368e-06
-1.67619484336431e-05
-1.25598916802115e-05
-1.38579577168843e-05
-2.51200185591381e-05
-7.88821445086753e-06
-9.68826606560711e-06
-4.60515228330447e-07
-2.32497654800437e-05
-1.95629492328284e-05
-2.5859833831961e-05
-1.23477630081092e-05
-2.55729705536839e-05
-1.07411467917537e-05
-6.77386956157626e-06
-1.99266275785162e-05
-3.34782196624652e-05
-1.18375042607557e-05
-3.70875530953688e-06
5.28425215206683e-06
-7.3152173813997e-06
-2.04437894278008e-05
-2.24603101004719e-05
-2.13598252946453e-05
-1.68058969182028e-05
-2.75969323294015e-05
-7.64969867244103e-06
-2.40823243988129e-05
-8.81964014270456e-06
-2.21474295367325e-05
-4.62156694946489e-06
-1.49313901937969e-05
-1.52371210617254e-05
-2.28476699116955e-05
-1.44066201083635e-06
-2.3446854490168e-05
-1.28946436253031e-05
-2.45566521453848e-06
-1.90042036565786e-05
-1.65743243209331e-05
-1.96606226093875e-05
-1.81840624084275e-05
-2.57015038365037e-05
-1.66922046693905e-05
-5.92146578828233e-06
-3.76043171112174e-05
-2.29446345584551e-05
-2.77389914184121e-05
-2.29941612982222e-05
-1.59249329298195e-05
-1.40169954139923e-05
-1.02612701084489e-05
-5.3487457299197e-06
-1.98245454736077e-05
-1.05359815782188e-05
-8.47522346650152e-06
-1.57063588186728e-05
-1.8542784994748e-05
-6.56778635033503e-07
-2.96709595615203e-05
-2.09572141462618e-05
-3.09649765874088e-06
-7.59724658380308e-06
-2.3096127964207e-05
-7.22610610568284e-06
-1.01555099239748e-05
-1.64611837908978e-05
-2.6445192735759e-05
-5.29843213831751e-06
-1.65624998025929e-05
-1.72545612448389e-05
1.28292812155844e-05
-2.30665301199909e-05
-9.58305100448278e-06
-2.19394891554264e-05
-5.1819283422519e-06
-7.3915084482315e-06
-1.53603823216524e-05
-2.14217584491978e-05
-7.5232038675975e-06
-3.00530758885994e-05
-1.75605978636211e-05
-4.49421203374357e-06
-1.79566997521952e-05
-1.43179859261217e-05
-2.37913850070634e-05
-4.48344335505467e-06
-4.44002313069493e-06
-2.48789862913291e-05
-2.43301697015329e-05
-1.00257321098423e-05
-3.22823121421098e-05
3.54868370189275e-06
-9.888299948563e-06
-1.98504565764527e-05
8.72243039080148e-06
-5.68224196485858e-06
-1.10825359829437e-05
-1.2235448677203e-05
-1.74815259568189e-05
-3.14212891795603e-05
-2.20886334352963e-05
-2.72021381888816e-05
-2.50815780910085e-05
-1.84683470260399e-05
-1.04206016166703e-05
-8.60122933299136e-06
-1.33619227780208e-05
-7.6835070750858e-06
-3.143030689207e-05
-8.06571117767279e-06
-7.72347567939384e-06
-8.1563697500496e-07
-1.22399211607767e-05
-1.26365739228498e-05
-2.55002750370937e-06
-2.3182995175458e-06
-2.63200339476463e-05
-1.68218398041481e-05
-1.08254488922543e-05
-4.03568882432043e-06
-7.88127104811357e-06
-1.51694135019823e-06
-2.22447508003404e-05
-1.10790173776905e-05
-2.09797062080679e-05
-3.03608125822114e-05
-2.72328050423908e-05
-9.23183928914655e-06
-2.09547628069923e-05
-2.09156008233612e-05
-4.29187169068621e-06
-7.93159640353802e-06
-6.10503034536852e-06
-1.96146106512689e-05
-1.05709540396761e-05
-1.09874607366641e-05
-6.30884046617917e-06
-9.51703900088602e-06
-2.27960332347733e-05
-1.11855680174163e-05
-1.73840763757897e-05
-2.33007527400261e-05
-1.23154267893248e-05
-5.51247337218899e-06
-2.69719634607164e-05
-2.80622907946725e-05
-1.30291281615416e-05
-1.04260527475008e-05
-1.53198635077207e-05
-1.87446997135078e-05
-1.33778743671804e-05
-2.42389954896337e-05
-6.8147932437274e-06
-2.4572479959938e-05
-1.86318269819283e-05
-1.92820419801413e-05
-8.3672011732311e-06
-1.727154395249e-05
-1.11112701488476e-05
-1.48979821669446e-05
-1.10743341479823e-06
-2.57111495646382e-05
-1.43882196242474e-05
-1.93665520704221e-06
4.20086485349163e-06
-8.95367742516479e-06
-1.54156568831011e-05
-1.3103432358232e-05
-5.96296392280698e-06
-3.75967736689393e-06
-2.88633259938672e-05
-2.09246684505826e-05
-3.16908810088344e-07
-2.63658854766421e-05
-1.85166967855752e-05
-1.55119131658097e-05
-9.79966544948742e-06
-2.00054218243856e-05
-2.0576921729429e-05
-8.5931719552049e-06
-7.38406622086827e-06
-1.04033635874278e-05
-2.62371745238355e-05
-1.98537381536502e-05
-3.74897323487336e-06
-2.43193145974552e-05
-1.46467312955644e-05
-2.46868349613421e-05
-5.90580065246277e-06
-1.35619536273077e-05
-1.47368864843285e-05
-9.57725236618488e-06
-2.6630521281329e-05
-1.65783575573431e-05
4.18883536864246e-06
-2.0103151281173e-05
-8.1236891164681e-06
-2.75459836743891e-05
-3.6587389158535e-06
-3.73445143217411e-05
-1.9542113608374e-05
-3.84038989118779e-06
-1.01615826970129e-05
-1.69760996569769e-05
-1.89712231762956e-05
-1.17311420743999e-05
-1.32307595299921e-05
-8.45401445804298e-06
-3.85258256365802e-06
-1.74135806506532e-05
-1.053374316692e-05
-1.55028333702117e-05
-2.48545573740035e-05
-3.55364127306651e-05
-1.36600790663231e-05
-2.57663081332769e-05
-3.46866507216381e-05
-2.07019220017741e-05
-3.13182513029311e-05
-8.05438955682428e-06
-1.91543911472982e-05
-5.76782602769025e-06
1.19926558944494e-07
-1.14246576522688e-05
-2.91968235072784e-05
-1.65393712003379e-05
-8.53874242377613e-06
5.00771723120119e-07
-1.29040185411786e-05
-1.55309372848633e-05
-1.65933894724861e-05
-1.62252287564261e-05
-8.33761462514446e-06
-1.23004275029608e-05
-2.02259654985695e-05
-1.41770636558569e-05
1.13076571151901e-05
-4.10420559694844e-06
-4.53374053417968e-06
-1.9632247726673e-05
-2.66221164031767e-05
-1.19663765869057e-05
-1.63805710382213e-05
-2.53341980656328e-05
-8.84852894980772e-06
-1.5014284131293e-06
-2.15272151102811e-05
-1.20363557556935e-05
-1.9808005985421e-06
-2.41154546189615e-05
-3.64854000456364e-05
-9.46111047181564e-06
-1.48766897938428e-05
-1.90872619246091e-05
-2.47775296995008e-05
-1.99892284561209e-05
-6.96998199088375e-06
-9.21381873579076e-06
-2.04050470179608e-05
-8.89355656979419e-06
-5.80115198836818e-06
-2.40163795162641e-06
-1.2677862326589e-05
-1.84403660005859e-05
-2.00095392738607e-05
-7.08233292738101e-06
-7.04605637647928e-06
-1.4218762701476e-05
-5.50784307721767e-06
-1.29691294930192e-05
-1.08063774577415e-05
-1.2608720470236e-05
-2.8075639317687e-05
-1.61376056151233e-05
-4.54821344687497e-06
-1.87293346310809e-05
-1.4514226706684e-05
-5.99326077767973e-06
-1.13686707509408e-05
-1.2838440151758e-05
-6.93291179455264e-06
-8.21479372001901e-06
-1.54718657622946e-05
-1.29162930435056e-05
-2.72330334640713e-05
-9.61148464320834e-06
-2.10369114377952e-05
-8.46257943956268e-06
-4.17161498961401e-05
-3.47246597955147e-05
6.86094189484869e-06
-2.2855768426214e-05
-1.74492670454485e-05
-1.43967686250049e-05
-3.07158121036927e-06
-1.22513348052838e-05
-7.05852915685787e-06
-2.14028610930509e-05
4.36013267006774e-06
-2.66819675500291e-05
-1.17497246035085e-05
-1.00369592682143e-05
-1.959563342006e-05
-1.28162819463329e-05
-9.61674425672949e-06
-3.88823143060882e-05
-2.13659330624295e-05
-6.15647265135455e-06
-1.68235406449413e-05
-1.41411678690732e-05
-2.01195650637104e-05
-1.70012388219268e-05
-8.86672925641265e-06
-2.51539200717133e-05
-2.23557716812593e-05
-1.61704301227518e-05
-1.85624627016465e-05
-1.58734323702144e-05
-7.36232945942473e-06
-1.82423958597247e-05
-3.62066498097304e-05
-1.99234473670581e-05
-6.42895494550977e-06
-2.0733275187013e-05
-2.59854409468559e-05
-2.68529215023515e-05
-1.16020751598032e-05
-2.84688755708942e-05
-2.3934788068905e-05
-3.17506930546075e-05
-7.81370937643568e-06
-6.15400678662569e-06
-1.43285860407231e-05
-3.32883627579261e-06
-4.72451457283853e-06
-2.90045323089737e-05
-1.94430985733274e-05
-9.89125852424073e-06
-2.85938415915335e-05
-1.68690775897382e-05
-2.39516869456244e-05
-1.44069275131581e-05
-5.39268226499159e-06
-2.24606936931363e-05
-7.58551529031875e-06
-1.93439980516526e-05
-1.20106404262176e-05
-1.2524014631661e-05
-1.53109432681158e-05
-1.3950000798917e-05
-7.57357950621549e-06
-2.04517693852949e-05
-1.08289060813836e-05
-8.4213550332354e-06
-2.49774258444755e-05
-1.40671024197131e-05
-1.38502555328607e-05
-1.69977890453679e-05
-2.52603555448794e-05
-1.06920793643003e-05
-1.28961926134505e-05
-2.03502105217395e-05
-2.63455456478267e-05
-2.09093524618339e-05
-1.22818556381258e-05
-2.82878926580098e-05
-1.2340997764669e-05
-3.14061811240127e-06
-2.89510484080536e-05
-2.20980116785312e-05
-6.39084581021733e-06
-1.4184368523439e-05
-1.72045375970641e-05
6.9004988355131e-07
-1.46899978569341e-05
-2.7452643028703e-06
-1.48169381346013e-05
-1.65836390896888e-05
-2.39670261581843e-05
-2.12161553240247e-05
-3.45707316273739e-05
-2.02190579064241e-05
-2.33733541949693e-05
-9.43787935382817e-06
-7.84799510767925e-06
-1.04638498620396e-05
-1.3051010907493e-05
-4.4947126919507e-08
-1.29959422441239e-05
-2.90071379755014e-05
-2.64680502223768e-06
-1.7914243016092e-05
-6.66324885316171e-06
-8.43048628341699e-06
-1.35351752978814e-05
-5.2491587398319e-06
-2.33929217035666e-05
-1.86541563276958e-05
-1.28529083603492e-05
-1.24825477700608e-05
-1.2437715270306e-05
-1.37982388681993e-05
-1.96865791166454e-05
-3.38981623327747e-05
6.02808457238484e-06
-2.45754801268958e-06
5.57970869440887e-06
-8.67258778700698e-06
-1.09508396608328e-05
-1.3155166852747e-05
-1.67093711569705e-05
-1.32939927220056e-05
-1.19647030392596e-05
-2.09416610517431e-06
-3.45297777298782e-05
-2.23799616508596e-06
-2.5756400752051e-05
-2.12052041934019e-05
-7.49493563625211e-06
-2.12505847471011e-05
-3.3383342389603e-05
-4.85055177943957e-06
4.9983397301407e-07
-2.34433289621714e-05
-1.60262843647312e-05
-2.06673986137991e-05
-2.38809977172796e-05
-1.53375286622558e-05
-1.71461477133529e-05
-7.00921836779294e-06
-2.88033158491779e-07
-1.07864132968134e-05
-3.58978503608705e-06
-1.80566650014107e-05
-4.7610118846449e-06
-2.35637810095822e-05
-1.07337602882866e-05
-1.74808298016244e-05
-1.35430468557553e-05
-1.14714639737076e-05
-2.10512552159419e-05
-2.17936781720834e-05
-1.41278060043558e-05
-1.38419962040336e-05
-9.78260963685148e-06
-1.90266523744876e-05
-1.34696617397216e-05
-4.58034717268619e-06
-1.63341597116516e-05
-1.95996902975685e-05
1.36233161951522e-06
-2.54600815500867e-05
-1.40473180991824e-05
-1.17364349783782e-05
-2.06279915739595e-05
-1.32155898019501e-05
-2.79249923523998e-06
-2.10914024756487e-05
-3.01171664182209e-05
-1.38330225449465e-05
-1.16527654096345e-05
-2.7290491178827e-05
-8.86604804060052e-06
-2.28752819320784e-05
-8.69573737381268e-06
-9.98093152109859e-06
-2.38590869113148e-05
-1.40500010522097e-05
-1.87717431245952e-05
-4.06801260308129e-05
-1.58418022289455e-05
-9.4252449446486e-06
-7.13410546428047e-06
-1.75837814042064e-05
-3.69067008054663e-05
-1.79056186565719e-05
-2.67348852063594e-05
-1.42169822913585e-05
-2.56996822751638e-05
-1.73843836804522e-05
-1.47748443820922e-05
-3.19801967745893e-05
-5.26934883071942e-06
-1.32638154219251e-05
-2.05572913574691e-05
-1.8515726738314e-05
-5.39240841236386e-06
-1.81845831901269e-05
-2.48624500821724e-05
-2.53280834932399e-05
-1.91748813229136e-05
-1.23464446595427e-05
-1.79343420706393e-05
-1.38431909832775e-05
-1.00912047007646e-05
-1.66470729857276e-06
-6.65470733560619e-06
-6.62337594200425e-06
-7.31095315408565e-06
-9.0436734180979e-06
-1.54538851179097e-05
-1.08429711615475e-05
-5.49422040422412e-06
-6.24396176815118e-06
-1.80322867430112e-05
-6.73733095336151e-06
-2.22936967985612e-05
-2.34030101918207e-06
-3.12742379951146e-05
-1.31650092176866e-05
-8.13371005947555e-06
-8.30515382037373e-06
-3.02722075385627e-05
-1.84840769586241e-05
-2.3663497685682e-05
-1.860570873996e-05
-4.55197720460681e-06
-1.08573737560426e-05
2.03783345084482e-07
-4.30383476091397e-06
-1.11382206663077e-05
-1.84305008596328e-05
-1.07323969092024e-05
-2.20015781972647e-05
-2.27346911718396e-05
-1.3777300541626e-05
-1.32432052479352e-05
-1.61078831009017e-05
-3.26243928864038e-05
-1.69108254316136e-05
-3.75016804566115e-05
-1.44877031069678e-05
-6.61723212628779e-06
-1.09558945888594e-06
-1.39225104274487e-05
-1.57268183675703e-05
-1.47575030601604e-05
-1.0875813926347e-05
-1.28981079174267e-05
-2.50113418717406e-05
-1.73989145663038e-05
-1.54172129480767e-05
-2.03163430456321e-05
-2.88677362340834e-05
-2.9202298424932e-05
-1.66764599580552e-05
-4.48004555909152e-07
-3.04766742502198e-05
-6.12565176688596e-06
-1.42364990824419e-05
-8.59271168062384e-06
-3.06447278307864e-05
-3.05055614282179e-05
-3.57438132093311e-05
-1.74766323898861e-05
-1.84607223155906e-05
-1.13772597205678e-05
-2.17986081090296e-05
-2.0098962269209e-05
-7.61894968846462e-07
-2.38929637464955e-05
-1.11717211957176e-05
-1.45639223458481e-05
-3.22895657167532e-05
-1.81817331200987e-05
-5.1914806565448e-06
-5.11522946124002e-06
-1.3046986271205e-05
-9.12517262035045e-06
-1.78620349948883e-05
1.01896383684994e-06
-5.82560127334932e-06
-5.69947586585456e-06
-1.29336156887798e-05
-5.23623432108027e-06
9.27796324092661e-06
-8.98313071019575e-06
-2.88388183726892e-05
1.99498733862164e-06
-1.33785616284612e-05
-1.82041737479649e-05
-1.61865416289327e-05
-1.3920684029107e-05
-1.27529041402862e-05
-1.03012826021134e-05
-1.27511878365397e-05
-1.41078395905188e-05
-8.86105220914949e-06
-1.93464618322387e-05
-1.25251152048793e-05
-2.52907809456026e-05
-1.5965857740691e-05
-1.13464463753514e-05
-2.02806857513747e-05
-2.36623148058493e-05
-2.22289116213539e-05
-8.94225305334692e-06
-2.44509910846337e-05
-2.07926774815147e-05
-1.67714422047304e-05
-2.10678959572992e-05
-1.0443218951996e-05
-1.55375586320304e-05
-3.04526461930472e-05
-9.81106826633048e-06
-2.09308826718946e-05
-1.36169540267068e-05
-1.45955715355803e-05
1.24701190631566e-06
-2.31334036183587e-05
-1.0156246717334e-05
-3.12580767177111e-05
-1.46493749245049e-05
-3.14489521446272e-05
-1.68296689418845e-05
-1.4954484914231e-07
-2.80128664880214e-05
-1.49313258735942e-05
-7.51260552947107e-06
-8.14723630628417e-06
-1.13822643896273e-05
-9.04919661589645e-06
-1.47480015713282e-05
-2.30665426901761e-05
-1.53229892392454e-05
-9.33335619345478e-06
-1.97019717519466e-05
-5.38170799991953e-06
-8.98706444079589e-06
-9.10273477715321e-06
-1.6647005669631e-05
-1.87962083222978e-05
-3.63646732400949e-05
-1.12128581356038e-05
-1.99413172533044e-05
-1.49700302230202e-06
-5.16496786587727e-06
-1.11593173907729e-05
-2.15232440546627e-05
-6.01811661280301e-06
-9.33342472295771e-06
-1.23926922129459e-05
-1.53377314756577e-05
-1.66839022070516e-05
-1.759235214181e-05
-2.77681693892616e-05
-1.7663668531394e-05
-5.50847031074563e-06
-2.48397082387575e-05
-9.37363327473985e-06
3.2067730448765e-06
-1.49386035939628e-05
-2.57679032266775e-05
-4.45002587095678e-07
-6.06177132980669e-06
-1.9555053089923e-05
-1.87008317134582e-05
-7.78106808213841e-06
-1.9697567974444e-05
-1.56373732532177e-05
-1.7774619482085e-05
-1.65233302404961e-05
-1.3313737393039e-05
-2.39065378652812e-06
-1.17741273884046e-05
-6.1600229325772e-06
-1.42727469982143e-07
-2.81093366022849e-05
-1.65566283672922e-05
-3.64417519920952e-06
-2.08822993726771e-06
-2.53277774290217e-05
-1.32531276616609e-05
-2.20338539055477e-05
-2.15524280687518e-05
-8.23228786320996e-06
-1.41611009339611e-05
-2.25096820666591e-05
-1.62800624285723e-05
-1.43628981546534e-05
-2.29109646502943e-05
-6.96950761039333e-06
-2.339296454631e-06
-5.68146680645401e-06
-4.02356304309506e-06
6.30156367396714e-06
-1.76785568490591e-05
-2.76817783018834e-05
-5.01934894074293e-06
-3.92258045487791e-06
-9.78637780561299e-06
-1.44933674772097e-06
-2.4522368024673e-05
-3.09223836073515e-05
-1.30630100034905e-06
-1.7662366284714e-05
-2.34543169541075e-05
-2.8621047174346e-05
-5.14047214631946e-06
-1.8813272059734e-06
-1.60384573536831e-05
-2.53333696801364e-06
-2.59262157051423e-05
-9.85419079603927e-06
-1.34430269173942e-05
-1.82497381120338e-05
-1.40215255351754e-05
-1.63394292616333e-05
-1.10351859019018e-05
-1.70699168383912e-05
-6.90132171732578e-06
-1.52082012013242e-05
-2.04195520123693e-05
-9.61902468572986e-06
-7.80230346452255e-06
-2.66644655349387e-05
-1.83180258404369e-05
-7.15279165039421e-06
-8.38766853267518e-06
2.72200139294383e-06
-4.03157591125827e-06
-1.95068618371819e-05
-1.24982054686762e-05
-1.52179094323971e-05
-1.76574589396146e-05
-8.92179630463219e-06
-1.33419082885893e-05
-1.67015566996493e-05
-3.37670672068199e-05
-3.1918461658675e-05
-4.38624655401942e-06
-2.53781807844158e-05
-2.70457134830025e-05
-3.25491873292804e-05
-3.61421886170499e-05
-2.40727448352983e-05
-1.26833373566004e-06
-2.19904011803383e-05
-2.85510845544036e-06
-1.95707374177693e-05
-1.20916028557715e-05
-1.79984697564782e-05
-7.51651546665392e-06
-1.93358384337753e-05
1.24562758447939e-06
-2.22236019291339e-05
-3.18292666785005e-05
-1.89134775329999e-05
-7.48895637704846e-06
-3.37494485286598e-05
2.16328484411892e-06
-2.75458053065163e-05
-1.04388930379902e-05
-1.71599345756889e-05
-1.27366402672406e-05
-2.71924431182069e-05
-3.37409440140457e-05
-8.30746557819341e-06
-2.33276608198701e-05
-2.07095330817872e-05
-1.42719706666329e-05
-1.88225895382012e-05
-1.23544839885286e-05
-3.26511588721043e-05
-2.82758578639123e-05
-2.25412391024979e-05
-2.66533246703474e-05
-2.19667877504225e-05
-3.18799902133018e-06
-2.44593530695927e-05
-7.70506833269721e-06
-7.4046693970678e-06
-2.47005268607425e-05
-2.43822136376555e-05
-1.72384839839326e-05
-2.64266915371717e-05
-1.55887738631574e-05
8.09457884922476e-07
-1.99029710519153e-05
-7.532585528314e-06
-2.46415137677426e-05
-1.11623117730996e-05
-2.75478293981612e-05
-1.65302280435795e-05
4.8913504588636e-06
-2.37804321285767e-05
-1.55211791797382e-05
-1.98771866467986e-05
-2.78672075283541e-05
-2.46396930355815e-06
-1.37530770615659e-05
-2.29882057621313e-05
-9.26879565617761e-06
-1.62279893185712e-05
-1.7073762918008e-05
-2.64114113491927e-05
1.76656287360597e-06
-3.38343873688688e-06
-2.40378731668673e-05
-1.86517333533369e-05
-4.40861229520532e-07
-1.74452630807042e-07
-1.27556853876064e-05
5.11815364528356e-06
-1.4885412589685e-05
-1.6827441277598e-05
-7.88664127938207e-06
-2.23713019593974e-05
-2.89736002941291e-05
-2.45829851689432e-05
-2.09174281407387e-05
-2.40369622757863e-05
-2.01584526457511e-06
-1.45160191258666e-05
-2.19563556264154e-05
-2.09032620076512e-05
-2.84451293259046e-05
-1.76502441045931e-05
-9.80265583332038e-06
1.44739114187437e-06
-1.1607567867836e-05
-1.63290117398247e-05
-1.37996255847462e-05
-1.49277789736363e-05
-1.74017720745914e-05
-1.90020927104544e-05
-2.96256209973292e-05
-1.52204416676503e-05
-9.90122210925148e-06
-2.27045724707604e-05
-1.29939421320318e-05
-1.7470697131828e-05
-1.40633016192763e-05
-3.20985507163406e-05
-1.16394219117364e-05
-1.22804508175332e-05
-1.49360599688991e-05
-6.21630890278479e-06
-2.86002999665654e-05
-3.80336260589936e-06
-1.03024091813587e-05
-1.64166292025233e-07
-2.77137880509357e-05
-1.01024650130004e-05
-1.04398389203228e-05
-1.02069970147288e-05
-2.52924323114105e-05
-7.08956675514436e-06
-7.67406982874512e-06
-2.0443811832599e-05
-1.4568212799014e-05
-2.14964054956907e-05
-1.92622198988684e-05
-1.96193158000338e-05
-1.24304034857979e-05
-1.06574590532815e-05
-1.45446987272135e-05
-6.25294417228244e-06
-2.05381702310887e-05
-1.99701866341204e-05
-4.00000963324889e-06
-2.06245332746686e-05
-2.16704167742747e-05
-6.58609934846978e-06
-6.24930174174917e-06
-1.59028230068982e-05
-1.18211195505931e-05
-1.75136104176503e-05
-1.3591983692191e-05
-3.50962580853014e-06
-1.03853031389813e-05
-1.62235818228562e-05
-5.14931572827697e-06
-1.42515508272301e-05
-2.50907510790187e-05
-4.67526285277974e-06
-1.87717929198307e-05
-1.42103100093315e-05
-2.33966533121979e-05
-2.67504232500345e-05
-1.43295907903915e-05
-3.57215189645435e-05
-1.44702894630389e-05
-1.11085565788402e-05
-1.71289975456924e-05
-1.87579214795821e-05
-1.72834737723906e-05
-1.8753383359813e-05
-1.11717224806385e-05
-2.08160949898485e-05
-6.36664295942483e-06
-1.95615268266547e-05
2.78779395743237e-06
-1.37052229417304e-05
-8.82748618694044e-06
-2.08588831881643e-05
-2.07747976310122e-05
-5.91647716640499e-06
-1.34631850190806e-05
-2.16377187670128e-05
-3.90364496989507e-05
-9.51696225433498e-07
-2.17582496907636e-05
-1.72373773234177e-05
-5.07090731347803e-06
-3.18174880220099e-05
-8.54053489089377e-06
-1.48014555920041e-05
-1.92346510282091e-05
-1.33700941638941e-05
-1.66336366346283e-05
-9.39287575160533e-06
-1.97661893793985e-06
-2.91303013658489e-05
-1.93083506497611e-05
-1.66316576606721e-05
-8.70155046529062e-06
-1.23601865987992e-05
-3.14876243709168e-06
-2.59258484383058e-05
-1.55223871700532e-05
-1.08392488170853e-05
-2.26995201635897e-05
-1.30817748530501e-05
-3.997120033783e-06
-8.15851522939391e-06
-2.6334791021045e-06
-1.47101529491725e-05
-2.41516190055841e-05
-1.26398414215316e-05
-1.77248830506004e-05
-1.17112649694462e-05
-1.28568420960282e-05
-1.34802004039677e-05
-1.0432812153221e-05
5.4437750346955e-07
-2.02818301812847e-05
-1.37794014764433e-05
-8.64322986285643e-08
-8.2467050148389e-06
-5.46407567217377e-06
-3.84317075046305e-05
-5.65253918982762e-06
-6.14365273329885e-06
-1.37417885411122e-05
-2.80542037922044e-05
-1.29384279889254e-05
-8.96303412877397e-06
-2.87519203709461e-06
-9.10810799483575e-06
-1.97652951166544e-05
-1.19016927719293e-05
-9.24175303383769e-06
-1.16792794440966e-05
-5.71526939712276e-06
-1.63065270624896e-05
-5.5070869599896e-07
5.44647552162271e-06
-7.36774397933337e-06
-2.76357959759595e-05
-1.01222166497844e-05
-1.03368773009392e-05
4.11305422472966e-06
-2.22131113277155e-05
-1.29823211877713e-05
-9.56036994804407e-06
-8.67087151687981e-06
-1.13617745224135e-05
-9.8355121662494e-06
-6.4494464488116e-07
-2.74428154923209e-05
-1.46543517286761e-05
-1.56593560096638e-05
-1.30106656688784e-05
4.86122350006239e-06
-2.45543379548269e-05
-1.31222383281984e-05
-7.07964297791346e-06
-2.09834641680657e-05
-8.29000607316688e-06
-1.44487412641216e-05
-2.41488176680543e-05
-2.57890774027748e-05
-1.05598392328858e-06
-2.38876668340853e-05
-2.13072905456948e-05
-2.80822935848948e-05
-2.38505610899857e-05
-1.54731785540492e-05
-8.85131843745955e-06
-2.57277585800791e-05
-6.71405975892994e-06
-7.05620724696593e-06
-4.50363785881748e-06
-1.14655040025098e-05
-1.57776509876164e-05
-9.87071498094842e-06
6.94772372314466e-07
-9.7853127595474e-06
-1.18989904284969e-06
-8.94520112127557e-06
-1.59080604282086e-05
-1.48630435320288e-05
-2.35326722552731e-05
-8.76492713829871e-06
-7.35240006540084e-06
-2.73835799045594e-05
-2.30920518266786e-06
-8.94168794974703e-06
-2.20911920904854e-05
-2.42159992441684e-06
-1.36306064145007e-05
2.01274435799959e-06
-3.83524324010152e-06
-4.03305385743104e-05
-1.83317293155806e-05
-1.75660303400398e-05
-1.63229425428149e-05
-1.5206694174808e-05
-3.19254667533165e-05
-2.43035635897017e-05
-2.31456248450472e-05
-2.39420181742412e-05
-1.73130053377758e-05
-2.4231539823219e-05
-2.27027831681678e-05
-3.4391700730793e-05
-1.51869313642688e-05
-1.61046380806204e-05
-4.0787726467134e-06
-2.70057298789315e-05
-3.62605156369569e-05
-4.40537679508765e-06
-1.05595024449478e-06
-1.51015570509001e-05
-1.35183248218594e-06
-7.62940497171305e-06
-1.85381975774522e-05
-1.03924468114933e-05
-1.48555265882897e-05
-5.90096095308516e-06
-1.68952085186104e-05
-8.36141004379627e-06
-1.9253285247298e-05
-1.72391998607191e-05
1.66153412540262e-06
-5.17789770911732e-06
-1.91734505622253e-05
-6.40133605844673e-06
-1.37116036155216e-05
-1.98836027729849e-05
-1.74841894381672e-05
-1.59475162701698e-05
-2.84294446832194e-05
2.36965890229585e-06
-1.65870167708591e-05
-1.72279491822977e-05
-1.63721552986872e-05
-1.99112780499078e-06
-2.28596074850936e-05
-2.50531013382844e-05
-8.21127648654124e-06
-1.6764579894642e-05
-1.18583671286497e-05
-2.37387605753489e-05
2.90917586793664e-06
-4.66281271157079e-06
-1.31054779719954e-05
-8.27268129479283e-06
6.47088085893749e-07
-3.12629704803282e-05
-2.44499717201931e-05
1.38072174350095e-06
-1.05992444134613e-05
-1.23502415841627e-05
-4.89725380942893e-07
-1.20765963805703e-05
-2.09966267032115e-05
-1.49840920295289e-05
-6.57700511393092e-06
-2.26202325372735e-05
-7.35998946043053e-06
-8.7610980739742e-06
-2.80782420651849e-05
-1.27381803203209e-05
-6.48048258320322e-06
-2.15178164684747e-05
-2.4052862943709e-05
-1.01682793729027e-05
-1.75669275715832e-05
3.10724207409606e-06
-7.16272485133837e-06
-3.6029039135655e-06
-1.98862624477435e-05
-2.06200965085339e-05
-1.12777196505857e-05
-1.03843020054457e-05
-1.15861107666492e-05
-2.24016406080385e-05
-3.64745962794691e-06
-1.0639893771867e-05
1.34418371696414e-06
-1.15222590279391e-05
-1.77944075591428e-05
-1.64950289775326e-05
-1.25623095191851e-05
-2.30706669063318e-05
-2.48557990099632e-05
-1.32135739932501e-05
-2.46615529655484e-05
-2.33524642918447e-05
-2.24290827841929e-05
-9.26895628165026e-06
-1.84207746095123e-05
-2.0920435002596e-05
-9.59989233085091e-06
-1.37575475192072e-05
-1.65380815005778e-05
-1.49197124394207e-05
-1.1429397678665e-05
-3.66559878811401e-05
3.04768345657724e-06
-2.03284421328805e-05
-2.3383020863525e-05
-2.51564513507086e-05
-1.06422274852128e-05
-2.01313055270863e-05
-1.25461018841992e-05
9.84497180525854e-06
-1.03886699489504e-05
-2.11746275760286e-06
-8.94765379613212e-06
-1.95930999524218e-05
-1.18626322396602e-05
-9.89869743733385e-06
-2.0386638905228e-05
-2.18513952364291e-05
1.0710640333514e-05
-1.60409794328009e-05
-7.889047744641e-06
1.20982402774973e-06
-1.04440693917939e-05
4.73510851398469e-08
-7.4101650679153e-06
-2.85006405471271e-05
-1.51043378286738e-05
-5.7384251001607e-06
-3.24281364723609e-06
-1.48998544195792e-05
-2.42738797612585e-05
-7.66117909685139e-07
-1.05266323764444e-05
5.77003063593947e-07
-3.35946947055789e-05
-1.7343865818122e-05
-1.43631331864207e-05
-2.34939611951268e-05
-1.74156305729075e-05
-1.08608461816415e-05
-1.76159433840088e-05
-1.20087532086834e-05
8.41611315447232e-07
-9.44965509423189e-06
-2.10012490661098e-05
-3.75989554922241e-06
-1.7538386293198e-05
-1.72470025127197e-05
-1.78228952444665e-05
-8.57036755331582e-06
-6.4684068963897e-07
-1.20700855940254e-05
-3.17819828391216e-05
-7.14180184166203e-06
-1.87887397358899e-05
-1.79007215094298e-05
-1.08453773069258e-05
-2.56041442566757e-06
-3.16687585158958e-07
1.95861089708021e-06
-4.32264090778256e-06
-1.96244028887181e-05
4.51237987485952e-06
-9.06849099624264e-06
-1.32251986850299e-05
-1.19093090290656e-05
-2.05564650829803e-05
-6.65176810790231e-06
-1.02201166997578e-05
-6.16472114781297e-06
-8.79131265857299e-06
-2.23968228644064e-05
-9.32167295519925e-06
-1.12756025946443e-05
-1.32710333096972e-05
-1.08188765446126e-05
-1.67821565239176e-05
-1.77226613090382e-05
-9.49886687928409e-06
-7.40944375814494e-06
-1.02727070748008e-05
-9.62638349494593e-06
-8.42633826270059e-06
-2.45512161694717e-05
-1.22848880271508e-05
-3.61759004189645e-05
-2.50997855578945e-05
-2.62069698922489e-05
-1.33053940561138e-05
-8.35554434457372e-06
-2.72492195475687e-05
-3.20286181550378e-06
-9.96997451335915e-07
-2.93828587810392e-05
-4.60582195646349e-06
-4.41770149079305e-06
-1.65801993937327e-05
-3.02105545497e-05
-1.46008533214287e-05
3.39349075015682e-06
-1.04685291062765e-06
-1.82769655416197e-05
-3.08030583577794e-05
-9.20324360959221e-06
-1.65495607714667e-05
-4.28551437352445e-06
6.82354798653563e-06
-1.54250391265989e-05
-1.97246574711802e-05
-6.80672446586593e-06
-1.0972028442948e-05
-1.19160079756687e-05
-5.87310955329328e-06
-2.17660896489897e-05
9.71670533947783e-06
-1.70567638656568e-05
-1.01285317901619e-05
-1.12929974993015e-05
9.94365372232162e-08
-9.90204651471336e-06
-1.20920166302681e-05
-1.36306474909214e-05
-1.05579802926078e-05
7.54876409532136e-07
-3.94572194300838e-06
-7.358890985001e-06
-6.46284993528395e-06
-8.48820704341535e-06
-8.34982124284643e-06
-2.96532437149191e-05
-1.28780773936731e-05
-1.01929412917184e-05
-3.49552908733529e-06
-1.70478798017167e-05
-1.34728899793386e-05
-2.63955978091825e-05
-1.72704246994983e-05
-2.65176894490183e-05
-2.21250255787654e-05
-1.2714785004739e-05
-2.60565858622668e-05
-1.02151597295431e-05
9.54000369791933e-06
-1.99779088553433e-05
-1.54531704383773e-05
-2.01518386616762e-05
-2.78043146334948e-05
-1.66244496057735e-06
-7.17949325899645e-06
-1.54606753600429e-05
-3.15227204757449e-05
-6.92645256361378e-06
-1.39057252566591e-05
-2.16031531975633e-05
-1.57606106824046e-05
-1.24107510260518e-05
-2.63293069622675e-05
-2.12828143341239e-05
-4.09976839900092e-05
-1.34530967833475e-05
-8.85618548787285e-06
-1.77701322032094e-05
-3.79574756490702e-06
-7.26451040263034e-06
-1.47377076331312e-05
-2.6129070362016e-06
-8.87286950084999e-06
-1.07795570318073e-05
3.44278073627167e-06
-1.32931289983985e-05
-2.5778744736565e-05
-3.37044158791972e-06
-6.09707899451333e-06
-1.32635113577222e-05
7.11189999526996e-06
-1.0198803883486e-05
-2.14123867035735e-05
-2.60133796189081e-05
-7.86957515982408e-06
-2.96713262615811e-05
-1.78107625497758e-05
-1.11782775017139e-05
-1.87114157892432e-05
-2.76419577879135e-05
-2.15590181385053e-05
-9.16897453658843e-06
-1.9392670392774e-05
-1.48102428701788e-05
2.20116586028525e-06
-1.47235563365983e-05
2.55313252512417e-06
-1.84925271607947e-05
-2.39201502327478e-05
-6.68325949399287e-06
3.07941104715782e-06
-1.70095255748507e-05
2.82786168146565e-06
-1.4246065910854e-05
-2.26365970496439e-05
-8.10063014500478e-06
-6.64673309360345e-06
-2.00770985633485e-05
2.64104408536602e-06
-1.94612021046267e-05
-8.20137829597116e-06
-1.10543476157693e-05
-1.72362990435869e-05
-2.30825800536496e-05
-1.25858714402586e-05
-1.57155588789664e-05
-2.29099859769277e-05
-1.31945207932071e-05
-1.82232578184741e-05
-2.62909088250269e-05
-1.52531084645053e-06
-7.31528813280031e-06
-1.00280079918694e-05
-4.41834442174854e-05
-2.4263681010947e-05
-2.33842968529541e-05
-1.2633906598166e-05
-1.04311960562693e-05
-3.57144431896565e-06
-1.81742806399697e-05
-1.58923853508795e-05
-1.21235541569232e-06
4.8098128596885e-06
-1.28453940595372e-05
-2.54910470135455e-05
-2.50357188847986e-05
-2.51521345870613e-05
3.02386655024237e-06
1.35105666678106e-06
-7.2648319510538e-06
-5.19852525446731e-06
-5.83285278799301e-06
-8.67544594976458e-07
-2.11207456088685e-05
-9.79047503734904e-06
-9.89858264168462e-06
-1.92124664107138e-05
-1.08680149162679e-05
-2.77663109045578e-05
-5.77791732841568e-06
-1.66104311181311e-05
-8.54894139682293e-06
-2.06875568503505e-05
-2.56992745603551e-05
-9.10278803679709e-06
-1.37301120788556e-05
-1.50459344487191e-05
-7.20620867448403e-06
-3.50068488529659e-05
-2.52730619009021e-05
-3.41211847377847e-05
-1.54204462434621e-05
-5.40441407007974e-06
-3.05285995056074e-05
-3.50094554338475e-05
-2.77557923651109e-05
-1.70661348396109e-05
-1.10674597045626e-05
-1.70280109371657e-05
-9.83163427656906e-06
-1.61010019415517e-05
-2.15889706298535e-05
-1.50538054067351e-05
-3.68048607988502e-05
-1.09366691455934e-05
-1.01214331247457e-05
-9.31661643208568e-06
-1.32019667952818e-05
-8.43410336594217e-06
-4.26046149744162e-05
-1.25410026737239e-05
-5.31938589069816e-06
-1.44989089025767e-05
-2.44463003690067e-05
-2.53675638986041e-05
-1.51550973581739e-05
-2.89290255972925e-05
-3.03680421248489e-05
-8.08692467727751e-06
9.99648486959903e-06
-2.11163152623391e-05
-1.17962993943273e-05
-1.86214461047961e-05
-2.02372247107268e-05
-9.30971063699426e-06
-1.80622930204946e-05
-1.4411458642738e-05
1.14286565864247e-06
-6.70434418904963e-06
-8.08549096273411e-06
-1.57799334600918e-05
6.97107461423524e-06
-1.98003037425667e-05
-3.22269268293055e-05
-1.71871728753603e-05
-9.9882785340276e-06
-3.21781153041477e-05
-1.70058036698043e-05
-2.05827529978684e-05
-1.74629653286669e-05
-1.93885159642535e-05
-2.93691935566243e-05
-1.92492294436672e-05
-1.89723020141698e-05
-1.53295800115407e-05
-1.13792056977414e-05
-2.37559335435849e-05
-4.8283740839164e-06
-1.19866169075832e-05
-5.71919744925706e-06
-3.5943466715653e-05
-1.84189492504152e-05
-1.72897476716084e-06
-6.29299290435019e-06
-1.38813293185166e-05
-3.95566635367811e-06
-9.52740932630503e-06
-2.22479549287619e-05
-1.3367880600105e-05
-2.8464033837308e-05
-2.10129760456586e-05
-2.03251353659252e-05
-2.17645696792507e-05
-3.87971318325863e-06
-2.0483409090095e-05
-2.13751181990435e-05
-1.61668479828433e-05
1.62146593511207e-06
-1.92870897443694e-05
-1.44896956749102e-05
-1.6556823400281e-05
-2.71705237644513e-05
-4.84066827351173e-06
-1.95461263042756e-06
-1.32634689276377e-05
-1.03079564375467e-05
-2.79598827044643e-05
-1.83773673076361e-05
-1.11878449754499e-05
-1.44762292369583e-05
-1.31640429257775e-05
-5.14158804458871e-06
-1.52280414548381e-05
-2.94204982079509e-05
-8.0982811750579e-06
-1.95366970486747e-05
-1.04891855299305e-05
-3.1278445665764e-05
-2.26205671121478e-05
-1.88688778920546e-05
-3.397339408423e-05
-1.58531966974642e-06
-6.43780538064749e-06
-1.20368382792295e-05
-7.95404607918193e-07
-1.2111217050018e-05
-1.42755472041078e-05
-9.34019098913402e-06
-1.58469282682547e-05
-1.07742471901793e-05
6.78921863661336e-06
-2.97947597381798e-06
-6.70198385553829e-06
1.26916927637688e-05
-2.98316467906214e-05
-2.58042057732783e-05
-2.90114609555296e-05
-2.40092476284888e-07
-1.14375108684013e-05
-1.10892872970423e-05
-1.44281888545952e-05
-1.26184556061699e-05
9.20003372899648e-08
-2.68990695880515e-05
-2.01234560783049e-05
-1.83028477299146e-05
-1.40515000514179e-05
-1.31002646655734e-05
-3.12705339089088e-06
-2.73663788651012e-05
-1.74049364762466e-05
-9.15448968150827e-06
-1.08624862562525e-05
-1.25974179457768e-06
-3.73204880675e-05
-1.11541996002518e-05
-2.44310168840719e-05
-2.26808220872352e-05
-2.91517015978289e-05
-3.1746699262825e-05
-2.33633524283738e-05
-4.18168240622215e-06
-2.10720557427926e-05
-1.75622136285667e-05
4.84668033358659e-07
5.90155958241604e-07
-1.23533526261598e-05
-1.53530093283279e-05
-1.18628985589453e-05
-2.64938059568952e-05
5.95968690459634e-07
-1.36887402071938e-05
-1.75063124226446e-05
-1.4814961407701e-05
-1.90360046742718e-05
-2.26251349130949e-05
-1.8859718777736e-05
-1.93420664032783e-05
-1.1937518793539e-05
-5.02412597791157e-06
-1.64665663519112e-05
-2.42449671720126e-05
-1.48367287678708e-05
-4.28458087803651e-05
-1.90603901185212e-05
-1.71116119849922e-05
-2.41971506065032e-05
-1.73442058695102e-05
-1.59931962687304e-05
-2.47891056241115e-05
-2.53629198571013e-05
-1.42869746884852e-05
-2.70517168068314e-05
-9.51500340413422e-06
-2.67445577821494e-05
-2.28194129395986e-05
-2.01540426567746e-05
-2.67438125724687e-05
-8.49468009280685e-06
-2.77528653522368e-05
-2.7936519200244e-05
-2.19509141552229e-05
-1.66257541663174e-05
-2.45481129134263e-05
1.15894436658948e-05
-1.67925565211561e-05
-2.36870130893684e-05
-2.2040741269129e-05
-2.7063044467204e-05
-4.24092355830052e-06
-2.64947929767389e-05
-1.03909901663457e-05
-1.36995468219719e-05
-1.17580158108337e-05
-2.43685181536593e-05
-2.43847016122793e-05
-1.57919810306061e-05
-1.77576730078239e-05
-1.33435744726587e-05
-1.80160849496176e-05
-2.01626482876354e-05
-3.2985384294703e-06
-6.22673278190308e-06
-2.19965323527233e-05
-1.19706763483443e-05
-8.70727877126777e-06
-1.42684015113327e-05
-2.40453681855128e-05
-9.16636384292394e-06
-1.41325892375691e-05
-2.23213728867329e-05
-1.79328443575925e-05
-1.86373853265617e-05
-1.472074543131e-05
-2.66627816878239e-05
-2.08805149932334e-05
-7.33525870187207e-06
-7.57440306239573e-06
-1.98864084074896e-05
-2.42703790228468e-05
-1.72024100246328e-05
-2.58491248055807e-05
-1.18359973363837e-05
-2.34026953038771e-05
-7.86974811887383e-06
-1.90739362619951e-05
-1.14144991190781e-05
-2.98187097877362e-05
1.08168294031729e-06
-1.91444898515729e-05
-2.23460588899841e-05
-1.87632630869784e-05
-9.53606735647425e-06
-2.3635993158309e-05
-1.14543213162465e-05
-1.6823743164268e-05
-1.95958183405028e-05
-2.00875212452369e-05
-1.61059488671415e-05
-1.52803692085898e-05
-4.02764438966666e-06
-2.73714665593473e-05
-2.3012523056134e-05
-2.1876428226417e-05
-2.10910570737052e-05
-1.48456952757086e-05
-7.07085793264171e-06
-1.38308493212823e-05
-2.08216035591252e-05
-1.14443339642877e-05
-2.18159459237547e-05
-1.30309405073989e-05
-3.78575496599943e-05
-1.21557303633334e-05
-1.65511567461304e-05
-1.19627658600615e-05
-1.26579321740711e-05
-8.76880619745411e-06
-7.61402651150958e-06
-2.33674890578257e-05
-1.54422328197145e-05
-1.12126903539452e-05
-7.93245657129721e-06
-2.17226373536828e-05
-8.99597926432339e-06
-2.91367049248403e-05
-2.35660802406605e-06
-1.44468008199891e-05
-5.70411804578602e-06
-5.93956105281053e-08
-1.74528116645109e-05
-1.36073998172042e-05
-9.66884236119587e-06
-3.42409313823502e-05
-1.45840055348702e-05
-1.95839575721554e-05
-1.66629524698307e-05
-2.73466916345513e-05
-2.35320531268827e-05
-1.3253597768069e-05
5.26116203134517e-07
-2.06792310534344e-05
-1.67931040133507e-05
-3.88039294701332e-06
-2.88501090795091e-05
-1.10169198232193e-05
-3.05333604241124e-05
-2.75542877805086e-06
-1.13504189702989e-05
-1.53854051787185e-05
-1.09487457061245e-05
-6.47860622402583e-06
-3.87294697089411e-06
-9.7631714307758e-06
-8.80941576275781e-06
-1.24228096060077e-05
-2.21276410459469e-07
1.35095947637425e-06
-1.37404203414747e-05
-1.32162888728166e-05
-9.26377225461425e-06
-5.75289212455563e-06
8.32503262924257e-07
-2.5071227764008e-05
-2.23518912410641e-05
4.61942121111523e-06
2.75921012957365e-06
-1.78522714641373e-05
-1.42176585200837e-05
-2.49907316196302e-05
-2.15486273155912e-05
-2.73004097143331e-05
-1.49946948587933e-05
-1.81795225951312e-06
-2.56096627326362e-05
-2.22189771966411e-05
-1.7569702837058e-05
-1.36728383356313e-05
-1.523998004981e-05
-2.3227969193343e-05
-1.42478678972145e-05
-1.58093784870389e-05
-3.35257310601549e-05
-2.01221409648735e-05
-6.06881823870678e-06
-3.37800496830363e-05
-4.06508648834833e-05
-2.17629576914469e-05
-1.78997027391389e-05
-2.67923216552132e-05
-1.15043467799355e-05
-2.40313373266013e-05
-2.10116246483821e-05
-1.28689292005251e-05
-5.594909110216e-06
-1.78914975341135e-05
-9.27983213626275e-06
-1.56863358979399e-05
-4.83473377183754e-06
-2.15418904394077e-05
