# Supplementary material for: Research on computational propagation and identification of mine microseismic signals based on deep learning
Source: PLoS One. 2025 Oct 22;20(10):e0334641. doi: 10.1371/journal.pone.0334641 (PMC12543183; doi:10.1371/journal.pone.0334641)
Supplement: S9 Data — (ZIP) [file pone.0334641.s009.zip › 000101100000321.xlsx_0.txt_24.txt.txt]

-2.61638182088274e-06
-1.41690819317977e-05
-2.77996811944682e-05
-1.89064694577626e-05
-6.67434722826566e-06
-3.13247400948985e-05
9.51003747868343e-06
-3.45140299522583e-05
-1.50196500441464e-05
-2.64481494543664e-05
-8.65234542581419e-06
-2.24376752066092e-05
-1.78352131614075e-05
-1.17913455589744e-05
-1.39895672633443e-05
2.07112631790112e-06
-1.43510929193164e-05
-1.22552682732326e-05
-6.20921104935724e-06
-2.52786186925262e-05
-2.71888399655024e-05
-3.51396284904008e-05
-1.46838712055799e-05
-1.26944311510891e-05
-1.15110453090609e-05
-1.00763936346582e-05
-2.19860083910536e-05
-2.03045145303821e-05
1.05348060943001e-06
-1.70561918405602e-05
-1.85046847962929e-05
-6.78851772988048e-06
-9.91847762825834e-06
-1.12646625847746e-05
-2.81419578794425e-05
-1.39060342892866e-05
-1.252565827896e-05
-9.37613612379484e-06
7.78550177326074e-06
-1.11342140701977e-05
6.29202612974219e-06
-5.77863633163549e-06
-1.68422312489216e-05
-1.72960454908565e-05
-1.02244368788628e-05
-1.58008158088634e-05
-1.2414701740001e-05
-2.08766461449948e-05
-3.6300371613955e-05
-2.17271600312736e-05
-6.32162257885775e-06
-2.0263136210049e-06
-1.72699328558086e-05
-7.24840687275426e-06
-2.73474651157781e-05
-8.43259525844408e-06
-9.4604440545277e-06
-2.74216229831232e-05
-2.16444425983073e-05
-9.25583006069207e-06
-2.67417124670953e-05
-1.34641442064532e-05
-3.11996251181283e-05
5.73176960523022e-06
4.36428827081127e-06
2.50807409681219e-05
-2.38406820457411e-05
-2.09056331629935e-05
-2.46621621720849e-05
-2.23536101996704e-05
-1.51621355304445e-05
-6.50011708654586e-06
-1.93683077338495e-05
-2.90276193230155e-05
-2.01475314212478e-05
-8.55013272425973e-06
-2.24542050945755e-05
-1.89160362395959e-05
9.32508628401041e-06
-1.14373372733996e-05
-2.95303307648705e-05
-1.52248595572418e-05
-6.41522104799477e-06
-1.62968335823126e-05
-1.95052640623293e-05
-3.44712432565497e-05
1.68974117473611e-05
-2.40155919988784e-05
1.58085032122551e-06
4.45726434988182e-07
-2.42231602625121e-05
-1.16090800137833e-05
4.55256473125401e-06
-1.79887253464091e-05
-2.02833278220146e-05
-1.66346572482877e-05
-1.83608747295845e-05
-1.1059983032485e-05
-9.39367112892837e-06
1.97858786005106e-06
-1.38192635666809e-05
-3.5576859127961e-05
2.57988485588372e-06
1.13188455502104e-06
-2.89679490917332e-05
-3.05540652462792e-05
-2.34682415786605e-05
-2.52183185539201e-05
-2.61219246526421e-05
-4.51806100154979e-06
-1.90744366641767e-05
-2.95670477424637e-05
-1.92812332671176e-05
-2.32871350848908e-05
-4.50216432662201e-06
-2.73363206095535e-05
-2.55279552608411e-05
1.0435585311999e-06
-2.17122222006999e-05
4.74662448757464e-06
-1.68108646048197e-05
-2.54883054706663e-05
1.81244068190683e-05
-3.41143831213253e-05
-1.37217216658343e-05
-6.27721734850456e-06
-1.62924779081236e-05
-2.87751717735868e-05
1.06617843290716e-06
-1.52972676583817e-05
2.03811409790935e-08
-2.05361950682343e-05
-2.85776856351133e-05
-2.15339481214078e-05
-3.11934893857777e-05
-3.82962211921356e-05
-1.99575398098722e-05
-7.83572338261615e-06
8.90913621195003e-06
-2.4358945333659e-05
-4.21342936262701e-06
-2.55752666823993e-05
-2.39382308877257e-05
-1.95451522694457e-05
-1.74123512420438e-05
-1.53770901829125e-05
-1.21120583469553e-05
-1.3246899585806e-05
9.65206934888545e-06
3.43829518046566e-06
-1.62459658692852e-05
-5.13233147095774e-06
-3.60783582048288e-05
-1.55275578338083e-06
4.68543524238178e-07
-1.2422840587479e-05
-2.44224964018228e-05
-6.59753534140537e-06
-6.31901180497542e-07
-1.4013770586389e-05
-7.77120976658279e-06
-2.78593118091419e-05
-3.96186689920902e-06
-2.66769081867216e-05
-1.769714013403e-05
-2.29462190542685e-05
-1.60271260322517e-05
-1.33472756869835e-06
-1.16822069234172e-05
-2.63360870961385e-05
-1.40886444513091e-05
-2.61712268448245e-05
1.61387073896722e-05
-1.9014928800807e-06
-3.09015075314701e-05
-1.47559402812798e-05
9.40003029825924e-06
-2.91967756228438e-05
7.33591214674795e-06
-3.31786253017485e-07
-7.24272073991542e-06
-2.40192480530056e-05
-3.97445916123254e-05
-1.76308618881525e-05
-1.61723673752013e-05
-1.39097151486789e-05
-2.70749762592823e-05
-2.03516143699625e-05
3.71338280650916e-06
-9.88481140111319e-06
-1.37055548763742e-06
-5.49358918879884e-06
-1.69541589905085e-05
-3.71654697732132e-05
-1.66934014599991e-05
-2.47116359389577e-05
-2.3629425750294e-05
-1.76220247369198e-05
-1.59765552264885e-05
-1.26210476324384e-06
5.95358458546098e-06
-2.30126638110472e-05
-9.12267435233111e-06
-2.5524215636737e-05
-3.14510322293299e-05
-9.29115438579592e-06
-2.43716453450079e-05
-6.54124724963456e-06
-4.54175486005062e-06
-1.22085453836176e-05
-3.63876616433871e-05
-1.7349841120609e-05
-1.76620279564539e-05
-8.98032507528156e-06
-2.45688971509571e-05
1.07842968736042e-05
-7.32792830285783e-06
2.26134903456949e-06
-7.58397184491652e-06
-1.09013003020925e-05
-1.99083915000055e-05
-2.43299896299989e-05
-2.04943186974949e-05
-8.93448495220924e-06
-3.74946937836083e-06
-1.39287594733739e-05
-1.14244987871803e-05
-1.72549659375926e-05
-1.19994618526046e-05
-1.67917865448965e-05
-2.44173111037236e-05
-1.93276571259844e-05
-2.86232201642022e-05
-2.95985795496867e-05
-1.52807237660429e-05
-1.84495391023215e-05
6.75858524478689e-06
1.47422292666577e-06
-3.58367181536442e-05
-7.24655305238469e-06
-9.36296165783593e-06
-1.29043036151742e-05
-2.99128195645924e-05
-2.71696846303772e-05
4.69529509695915e-06
-1.09751573726065e-05
-1.54621854004834e-05
-1.30226191121427e-05
-3.75740829845702e-06
4.3102822956966e-06
-3.04578574396652e-05
-1.2685289034235e-06
-1.17862156107303e-05
-3.15985627356005e-05
-1.55600715161069e-06
-2.30038424322409e-07
-1.66069533884889e-05
-5.58847764765513e-06
-3.7102600939487e-05
-1.68977026871228e-05
-7.87285587074757e-06
-5.54976919962808e-06
-2.04543295380993e-05
-1.35933816823874e-05
-2.12223026295712e-05
-1.07870704562226e-05
-1.50098388414657e-05
-2.24495528061244e-05
-4.33472008075329e-06
1.30425710759959e-06
-1.8584944841353e-05
-1.91595064600651e-05
-1.94270327705495e-05
-1.80475850537742e-05
-1.60907095377063e-05
-2.45260950502689e-05
-4.34806743316671e-05
-2.30787251027804e-05
-3.11360349074472e-05
-1.03232705852512e-05
-9.92602094371113e-06
-2.8402653722412e-05
-1.73741299506633e-05
-1.89699647585452e-05
-1.97185307276702e-05
-1.71555986259986e-05
-2.67943600567624e-05
2.3958631766755e-06
-2.00816010775979e-05
-1.62264369061963e-05
-3.61029601309186e-05
-2.10720756167749e-05
-7.43197028564305e-06
-1.71423948132882e-05
-2.5000069260342e-06
-2.10228056721199e-05
-1.49683615696257e-05
-4.9256707650711e-06
-1.93470622597723e-05
-2.95381800709465e-05
1.84939231336673e-06
-2.27406170834702e-05
-2.12142503587258e-05
-1.38910436096006e-05
-1.75513777559531e-05
-8.71358919573143e-06
9.36191934659063e-06
-2.67615749345643e-06
-3.50050436876444e-06
-1.53777768436911e-05
-1.66729575592474e-05
3.42442016930327e-06
-2.02766109684571e-05
4.0325665554807e-06
-3.90959965209219e-05
5.46478529258807e-07
-4.86523973783686e-06
-6.99312291246914e-06
-5.90748118472041e-06
-5.0508636055969e-06
-4.61828001860161e-06
-7.1410483738432e-06
1.26144004176048e-05
-1.79422022179375e-05
4.01578590593131e-06
-1.30943254349103e-05
-9.33915487133597e-06
-1.03200946786098e-05
-5.05288291817863e-06
1.94988863359698e-06
-1.01836347123992e-05
-5.94035576710659e-06
-1.96642533487205e-05
-2.09832462521296e-05
-3.08794037687747e-05
-1.37718345370883e-05
-3.17063660703425e-05
-1.12994438478779e-05
5.69229728424388e-08
-1.7417827238577e-05
2.75400676384925e-06
-3.29460390112418e-05
-1.35935031630106e-05
-2.19036934101597e-05
-1.82815273243799e-05
-1.33133885839471e-05
1.96139885635826e-06
3.34913856821493e-07
-2.51556781889299e-06
-1.24954679064652e-05
-1.73834466070389e-05
-1.81022834216946e-05
5.95071987579032e-06
-1.52544750385525e-05
-1.60221269071756e-05
-3.05820076520742e-05
-2.56110067175435e-05
-6.3284291719339e-06
-1.19090607273491e-05
-6.79441650066513e-06
-2.98452912725999e-05
2.03189650397189e-05
-2.39571847232789e-05
2.23884106221661e-06
-1.55170315713765e-05
-2.38822086714834e-05
-3.35993118441538e-05
5.86079866274665e-06
-2.24621516719783e-05
-1.38388958334463e-05
-8.74449809428637e-07
4.31861324512347e-06
-4.20555947024465e-05
-2.3316154962067e-05
-1.81395099233742e-05
3.72097367725881e-08
2.82775790598462e-06
-2.99877837277957e-05
-1.33695996284459e-05
-3.27401893589588e-05
-3.08890661186958e-05
-1.15473786809359e-05
-5.43955114254703e-05
4.50306244292252e-07
-1.46011379937563e-05
-1.3839757846502e-05
-3.34796952714564e-06
-2.01888166568693e-05
-1.12222401917558e-05
-1.12583593663928e-05
-2.44306006303139e-05
-1.04102947919862e-05
-1.39132091485258e-05
-8.33147741696233e-06
-2.4355108481745e-05
-2.28295509296765e-05
-1.0956066524266e-05
3.37549316371771e-06
1.39786519318661e-06
-1.55090189316984e-05
-2.69857579774459e-05
-1.15559241430871e-05
-4.36643647724877e-06
-1.47132876666497e-05
-1.53755166710538e-05
-8.56745975057767e-06
-2.6049290551984e-05
-3.95360615939428e-05
-1.2590080139891e-05
-1.24205336882991e-05
-2.03581440399185e-05
-1.64625579126175e-05
-1.44726157215787e-05
1.04452107159183e-06
-3.17825068335412e-05
-5.83486686725284e-06
-1.91259501275384e-05
-2.21651679548996e-05
-2.89396237405589e-05
-3.56015356360636e-05
-1.1393517363022e-05
-2.81549625152628e-06
-1.80759943999709e-05
-1.31280726545858e-05
8.95467854285636e-06
-1.07369813446349e-05
-2.56649180840922e-06
-1.68697089164629e-05
-1.23359038717661e-05
-5.14719242372407e-06
-2.32351095739924e-05
-1.52985402837354e-05
-1.51046277427718e-05
-1.6663885852797e-05
-1.57502925008972e-05
-1.61236958485733e-05
-2.22927198841025e-05
-2.72469186853945e-05
-9.40232663470983e-07
-2.02525317849512e-05
-2.02367979010632e-05
-2.3563216027701e-05
-2.67205730529021e-05
-1.09346642950761e-05
-1.08932602397629e-05
-2.24500443828377e-05
-6.85469973228784e-06
-1.71092473417354e-05
-2.93493261722825e-05
-2.00767816048308e-06
-3.09360242869988e-05
-4.20728841578874e-06
-2.01807179941124e-06
-1.20999346172639e-05
1.14849949271731e-05
-5.40575616929878e-06
-1.69998807820095e-05
-2.81779254979991e-05
-1.46311689209363e-05
-2.11707379753418e-05
-3.19205120008534e-05
7.51230362232955e-06
-3.39516311882275e-05
-2.57966285189395e-05
-1.68386311056512e-05
-1.84168901990439e-05
-9.52670752081556e-06
-1.30760542845988e-05
8.32679140031069e-06
-4.20621368150483e-05
-3.71705209906576e-05
-5.5094275150349e-06
-5.61184308611515e-06
-1.77123861134966e-05
-7.73654520456367e-06
-1.98889888720391e-05
-2.10820301294898e-05
1.70879460296389e-06
-3.88914038566706e-06
-1.12527711421597e-05
-7.76241313401233e-06
-1.66339063690382e-05
-1.75127080682087e-05
-2.09471198353694e-05
-3.31070310125703e-05
-3.43463121973971e-05
-3.07406659847427e-05
-9.02997575011118e-06
-1.48389440222019e-05
-2.75367907501277e-06
-4.76676510369256e-06
-1.39599320776656e-06
-4.38699212179803e-05
-7.62637004367615e-06
-1.07366767102045e-05
-2.52279203852978e-05
-1.90025742724854e-05
8.54947590254358e-06
-3.09757309483396e-05
-2.04442855555349e-06
-3.32320130088926e-05
-2.62705925328378e-05
-2.1124392588296e-05
-2.18672791379505e-06
9.68431081309842e-07
-2.20090855252787e-05
-1.60891512627627e-05
-2.0388383055434e-05
2.3590048530264e-07
-6.1219266039713e-06
-3.67911568751101e-06
-2.08194339378877e-05
-4.50158061177725e-06
-1.78019240674962e-05
-2.41153520311975e-05
-1.92989904723785e-05
-2.43834264471198e-05
-2.23545140962075e-05
-4.10699841576488e-06
-2.01642005217677e-06
-2.07155107958459e-05
-7.89105357932049e-06
-1.74737610599894e-05
-1.10444967161328e-05
-3.33502067014783e-06
-6.39208148548518e-06
-9.05985117525979e-06
-1.31318411616475e-05
-8.04459849421071e-06
-1.93086363790661e-05
-1.68289140721489e-05
-7.9964411939653e-06
-1.7984271234182e-06
-5.97995514351026e-07
-9.92755206205647e-06
-6.67530100296304e-07
-2.4838101756978e-05
-2.55037573497468e-05
-1.73176628485837e-05
-4.29940779281094e-06
-3.14839536715368e-05
-1.03270971666575e-05
-1.43963675267379e-05
1.93442070865728e-06
-1.67599227777726e-05
-2.4953876445161e-05
-2.23952282922192e-05
-3.45446418690788e-05
-1.87207851517738e-05
1.75846725374938e-06
-3.6525839151167e-05
1.08898092399455e-05
6.53216957301015e-06
-3.45277137004242e-05
-6.77969651542197e-06
-2.17938186744142e-05
-3.1231807817016e-05
-1.28992668721526e-05
-2.14497497184585e-05
-2.10312499083466e-05
-1.65053845267116e-05
-1.17220920289692e-05
-3.31929467791044e-05
-2.37378120391832e-05
-1.13062371080434e-05
-4.88115513805159e-06
-1.21638722184596e-05
4.68833215967884e-07
-1.7762036996312e-05
-1.96372329924637e-05
-4.63697812924618e-05
-1.28468880171307e-05
-1.30382407629314e-05
-1.9668568354555e-05
-2.57372034143126e-05
-1.5411959358566e-05
-2.92206239681944e-05
-3.33538437858026e-05
-4.23303672072548e-05
1.64459167338809e-07
-1.11189849553024e-05
4.73881067027875e-06
-9.65583508270386e-06
-2.22899481858821e-05
-1.50793809430723e-05
-4.03537489355899e-05
-4.59260776048288e-05
-1.41465279324534e-05
-2.87684068575919e-05
-1.31338929347859e-05
-1.13892364773863e-05
-1.71683559810875e-05
-3.18960105216311e-05
-3.08017231766539e-05
-2.77437279062842e-05
-3.42960483360384e-05
-3.65970869584451e-05
-5.94128814659277e-06
1.87640438264171e-05
-3.40950358330618e-05
-2.15219162419766e-05
-3.51526146508242e-05
-3.35127834877189e-05
-1.93634161639912e-05
-4.44585015127428e-05
-1.65397321650259e-05
-2.71216302756013e-05
-1.52071670134305e-05
-1.87871564691022e-05
-3.24851251159388e-05
-2.00504141515285e-05
-2.54405383432096e-05
-1.10345778717798e-05
-2.57393762112558e-05
-2.76694109992386e-05
-2.19823361311647e-05
-4.22717045535443e-05
-1.8174912694201e-05
-1.97189479792605e-05
-2.02136602305339e-05
-9.25699453662492e-06
-1.52338465212013e-05
-1.70664739640672e-05
-3.44434995543657e-05
-4.4917795788533e-05
-9.09887392568713e-07
-2.37084008107406e-05
-1.56919166131146e-05
-5.57172060170451e-06
-1.94559550005501e-05
-3.66583140295259e-05
-1.68229537629719e-05
-1.38557602387294e-05
-2.32091353480585e-05
-7.84075454047534e-06
-2.07835366055266e-05
-3.95603748226796e-05
-2.86848117100245e-05
-3.16068957514078e-05
-2.46760292491731e-05
-1.99290840829739e-05
-2.71755850031317e-05
-1.79068770399074e-05
-1.08110318469869e-05
-3.46145191973773e-05
-2.87605612706275e-05
-2.64112316990599e-05
-3.75829969667397e-06
-6.83120402307637e-06
-8.21534207789927e-06
-1.99159083300124e-05
-2.83560798708678e-05
-1.74978358744411e-05
-9.63084631729279e-06
-2.82067088971376e-05
-1.46666819144593e-05
-3.09865719339392e-05
-1.93572076542877e-05
-2.65818776858224e-05
-2.91721140367021e-05
-2.2657992852375e-05
-1.04488027891672e-05
-9.60507630588251e-07
-4.98019717249626e-06
-1.68590888335008e-05
-9.76425318819887e-06
-9.45040469672518e-06
-2.7929496038801e-05
-2.87108785199281e-05
-1.33021389475316e-05
-2.91379025298503e-05
-3.72764350551287e-05
-3.999100334295e-05
-4.94252697085334e-06
-1.93888815317365e-05
-3.77990353952793e-05
-4.51060643347534e-05
-1.88958866670578e-05
-2.54756883312383e-05
-2.67125559997052e-05
-2.2199999490676e-05
-7.31030697786721e-06
-2.43950763398999e-05
-2.21637076273539e-05
-2.20376379587124e-05
-3.80030418294884e-05
-2.56493222105935e-05
-1.88519317701067e-05
-1.68155510518584e-05
-2.21895400642165e-05
-2.66532810468172e-05
-2.960175242482e-05
-1.46814887905921e-05
-1.58448170275133e-05
4.23281281115093e-07
-5.9418499087901e-06
-4.91364822911882e-06
-3.32554841520017e-05
-1.39365700415382e-05
-1.68428335521122e-05
-7.7552817026742e-06
-6.433178759815e-06
-1.34991610343216e-05
-3.08676331550715e-05
-1.14619659846861e-05
-2.48542455799914e-05
-2.13303462010017e-05
-3.27333423636025e-05
-2.13421734372869e-05
-3.34596824718302e-05
-4.53890944316807e-05
-5.26454433884934e-06
4.56307598109215e-06
-2.6335423451868e-05
-2.22277314515927e-05
-3.36670009077928e-05
4.0176679008683e-06
-2.55481730761723e-05
-1.26707907017522e-05
-1.02179224144263e-06
-4.14787521711305e-05
-1.62417665719842e-06
-2.45797823671343e-05
-2.35689979545616e-05
-1.34299338879385e-05
-3.73419719066527e-07
-1.19034925431142e-05
-1.03744319527008e-05
-1.34388774367064e-05
-2.45655639403713e-05
-2.43159081029772e-05
-2.51092465420279e-05
-2.1732811872722e-05
-3.16648276251736e-05
-1.79014366545452e-05
-2.98802385512202e-05
-1.44298306146944e-05
-2.68184224930566e-05
-2.14257086439681e-05
-2.11177642771006e-05
-2.49401141445309e-05
-2.27029830997796e-05
-1.76795037828638e-05
-3.57991775028153e-05
-3.28618061654156e-05
-1.22575714823785e-05
-2.76990731015579e-05
-1.85102452080539e-05
-1.37488554124563e-05
-1.55888539673245e-05
-4.90843001293074e-06
-4.94768902475816e-05
-2.73196327607036e-05
-3.84425763776058e-05
5.70000818836619e-07
-1.14930768847786e-05
-2.63675486867572e-05
-1.52800141640601e-05
-4.79573787479427e-05
-1.72151723011528e-05
-4.57038904872309e-05
-2.22184430762251e-05
-3.81363152113352e-05
-1.78503913856108e-05
-1.21221605271653e-05
-1.9304180409723e-05
-5.72978808916231e-06
-3.23064552820106e-05
-1.91224957774251e-05
-7.53970471256889e-06
-3.91467925398531e-06
-3.07413058034454e-05
-6.99062786329553e-06
-3.30747541775932e-05
-1.7603427658233e-05
-1.27052420495647e-05
-1.9367961333023e-05
-2.86677864407026e-05
-2.30121920514973e-05
-3.36044079265926e-05
-1.57121544622216e-05
-2.64418444163173e-05
-2.55223480572032e-05
-3.33729807697722e-05
-1.31736522566668e-05
-1.80868186453912e-05
-1.20155207852662e-05
-2.20432619553409e-05
-2.04468924505962e-05
-1.94797355694062e-06
-1.77470218960169e-05
-2.50395444708746e-05
-4.24691057700786e-05
-4.74383027340637e-05
-7.09121726859498e-06
-1.70099392317129e-05
-3.18126941833994e-05
-7.51498987518118e-06
-1.3938590669561e-05
-2.69510996686477e-05
-2.51094261757097e-05
-3.09588322713929e-05
-1.20857954361199e-05
-1.4966735465492e-05
8.50692890919513e-06
-1.43768041360395e-05
-2.71094622325524e-05
-1.37897203836329e-05
-1.87752185235625e-05
-2.73656261334467e-05
5.48043031211077e-06
6.43705058041008e-06
-4.15357468827627e-06
-2.67241481583106e-05
-9.40266870302236e-06
-2.8415260796614e-05
-1.68342843458063e-05
-5.44266600749007e-05
-1.53935001523766e-05
-1.37202831841216e-05
-1.39187009493309e-05
6.58632020298288e-06
-3.55213383884739e-05
-3.73568773213077e-05
-8.24243303653803e-06
-2.74546353007653e-05
-1.38401141954355e-05
-8.02414424322009e-06
-3.99407732133568e-05
-1.04730450278194e-05
-1.66901282056345e-05
-1.07925366395125e-05
1.00981887520602e-06
1.97497079538269e-08
-2.43828159664014e-05
-6.47699416675935e-06
-1.1112956323494e-05
-2.2870508685381e-05
-1.30407711692838e-05
-3.01043884166983e-05
-2.8795246735887e-05
-3.69509635097126e-05
-1.74564184100457e-05
-1.51396550179864e-05
-4.08378000682726e-07
-3.00733185199758e-05
-2.55587914919326e-05
-3.95019232863186e-05
-4.26679262393667e-06
-1.94109472312867e-05
-1.43007070506604e-05
3.5001444766805e-06
-3.2106189657974e-05
-4.51090203323463e-05
-4.15629259729534e-06
-9.20949552272578e-06
-7.2831008720342e-06
-5.07146850930608e-06
-3.15176024393478e-05
-1.54389233351277e-05
-1.90410728246947e-05
-3.87393922392389e-05
-2.54116180813102e-05
-2.4568184319735e-05
-9.90699304843002e-06
-9.73308700911853e-06
-1.84786881009594e-05
-1.15313566998539e-05
-3.3163840146278e-05
-3.02282639017723e-05
-1.43915696736954e-05
-5.00608164835765e-05
-2.2974076613792e-05
-1.57213660656105e-05
-1.91941957513794e-05
-2.19013088341702e-05
-3.33757459577274e-05
-3.73041123297825e-05
-1.78580155175571e-05
-2.19044962369983e-05
-3.91470468720245e-05
-3.3197317516702e-05
6.41343114879369e-06
-2.61424621774814e-05
-2.02923501347406e-05
-8.49777484665269e-06
-1.46005890596493e-05
-2.11730680693442e-05
-2.63278605760279e-05
-4.67533187897132e-05
-1.43938445845e-05
-2.54530943370508e-07
-1.64446798799579e-05
-3.07005675884289e-05
-8.27371574088681e-07
-2.55685222753993e-05
2.83260639849014e-06
-3.19092198571784e-05
-2.96768825054305e-06
-2.36719730097853e-05
-1.82367311930639e-05
-7.2925214815686e-06
-3.90315168001297e-06
-3.0408371589001e-05
-2.26314027241019e-05
-2.78422081467646e-05
-2.56178556736691e-05
-2.90417962311128e-05
-1.39458893292452e-05
-1.25570069565002e-05
-3.79928140992887e-06
-2.59225290282597e-05
-2.42931927878636e-05
-1.8272016520847e-05
-1.34190125680898e-05
-3.81990345096126e-05
-2.74102451769392e-05
-1.52496393801785e-05
-1.64232781504557e-05
-3.1710220401549e-06
-1.67593238454375e-05
-9.61470788145985e-06
-2.88560816621894e-05
-1.98191023404516e-05
-3.08894328454988e-05
-2.21578167625172e-06
-8.64802448467164e-06
-2.84682018322008e-05
-4.06186818575477e-05
-2.16893248849411e-05
-2.84000981349351e-05
-3.16296605880377e-05
-1.17090165911475e-05
-2.23129458059235e-05
-2.04293012293627e-05
-2.90700096966038e-05
-2.40033059896616e-05
-2.05640202240243e-05
4.74520903640645e-07
-3.98847561256233e-05
-1.20764972068566e-05
-1.15300011409117e-06
-2.47390025889944e-05
-2.46581527885663e-05
-1.25116574901239e-05
-2.02463418878171e-05
-2.48986540165641e-05
-1.66557544246616e-05
-2.26337655427947e-05
-3.81307434166823e-05
-2.27490882881113e-05
-2.70547696794042e-05
-1.58254253542091e-05
-2.47935739719043e-05
-1.75132513282762e-05
-1.17468658432063e-05
-1.44059749919522e-05
2.58468016288891e-06
-4.78833477108078e-05
-3.72449666298028e-05
-4.59697119549901e-05
-8.12498683557073e-07
-2.37950202462666e-05
-5.79956052947057e-06
-1.91664648130804e-05
-2.35329712747451e-05
-2.99962577014013e-05
-1.47134493914994e-05
-2.39060574690626e-05
-1.61547860215639e-05
-3.71152599692037e-05
-2.3613779085405e-05
-3.99394691338744e-05
-2.46406070513729e-05
-3.43353928284294e-05
-2.73172511678503e-05
-3.12421941237541e-06
-2.83896676846544e-05
-1.38919499136451e-05
-2.27409020830661e-05
-1.24142724443005e-05
5.77925183405786e-06
-1.8399223954085e-05
-2.42856735425227e-05
-2.52789942503403e-05
-1.64664794142432e-05
-3.38605889792328e-05
-2.14544204353971e-05
-1.58138046610926e-05
-2.52419428795261e-05
-3.34191630658793e-05
-3.07332444884027e-05
-3.6221037549468e-05
-2.63323982933024e-05
-4.41487674798048e-05
-2.73716675100726e-05
-2.91733491823642e-05
-2.45904486840196e-05
-2.30420328703892e-05
-3.79663071652372e-05
-3.12179197689095e-05
-2.39291439991617e-05
-2.59748285149754e-05
-1.18262665500656e-05
-1.90077278765778e-05
-6.35764881705855e-06
-1.66817802060873e-05
-3.74259936069704e-06
-1.96324167706439e-05
-2.29456820707556e-05
-1.357243036585e-05
-8.88949650843945e-06
-1.67417572862344e-05
-2.82821325797073e-05
-1.95123917640185e-05
-2.88534406357517e-05
-1.24637670651114e-05
-1.6389186436597e-05
-2.56498813882724e-05
-3.74563842923926e-06
-9.89158743493447e-06
-2.58696995838083e-05
-7.28727592714855e-06
-7.52965544391343e-06
-1.96281317651097e-06
-2.49244174855567e-06
-8.07286884664003e-06
-2.26185957810228e-05
-7.89071417615564e-06
-3.180617005669e-05
-2.28471895564874e-05
-2.30643774343851e-05
-2.57606462216546e-05
-2.28035569596236e-05
-3.76124277790731e-05
-9.13663567572802e-06
-1.24408708471101e-05
-2.8094201446516e-05
-1.98567282601969e-06
-1.06581890767668e-05
-5.27796106943207e-05
-5.05932385658287e-05
-2.50217296355757e-05
-2.60156496715703e-05
4.27695083436556e-06
-3.35924896245734e-05
-4.27778412350549e-05
-5.78117554199458e-07
-1.47657767641854e-05
-2.63445079948279e-05
-7.75240482575683e-06
-6.96679611798569e-06
-2.15530735123819e-05
-1.7585021717219e-05
-1.39353014599253e-05
-1.3247327527234e-05
-1.87956870651033e-05
-3.94700277373377e-05
-2.24522361953401e-05
4.65810739878438e-06
-1.74908880447908e-05
-3.79952093962593e-05
-2.84709929143263e-05
-1.12796885698422e-05
-5.20628759910953e-06
-2.04526085602386e-05
-2.58100686391923e-05
-2.39441576490788e-05
-1.98170426179651e-05
4.31530841918397e-06
-3.22983272709898e-05
-5.73322713275077e-06
-3.22992580485034e-05
-2.50381282320292e-05
-3.93960001349925e-05
-1.89867431733931e-05
-3.72595758714432e-05
-2.4106449179377e-05
-2.46912758475415e-05
-2.2505247266683e-05
-2.60562466059748e-05
-3.57221485837041e-05
-1.16394503361158e-05
-2.22302491300284e-05
-3.7956418055908e-05
-1.14698394554566e-05
2.98497267816469e-06
-2.51395668871277e-05
-2.69863328701708e-05
-2.04131925515295e-05
-4.09849268827131e-05
-2.39236095193099e-05
-2.63414047631815e-05
-2.5018373056035e-05
-3.46652618263029e-05
-5.3945628199443e-06
-7.70961554874606e-06
-1.95255294469381e-05
-3.72159547634868e-05
-1.74463587580961e-05
-2.75520475549461e-05
-1.99388735575972e-05
-2.59029540590662e-05
-1.4907210381324e-05
-2.29363560382358e-05
-1.55568803420195e-06
-3.35025953540599e-05
-2.12332163542678e-05
-1.11825666750826e-05
-4.66447711845236e-05
-2.17970065379075e-05
-1.1019607508653e-05
-1.29622540806467e-05
-2.08448201145986e-05
2.35584080116555e-07
-2.82476695712126e-05
-1.44687034186493e-05
-2.11788396573731e-05
-3.44942654661613e-05
-1.97277632204041e-05
-2.47043180206136e-05
-1.16216204134153e-05
3.51395753885741e-06
-1.13227659167716e-05
-3.04597973011773e-05
-1.69773188670131e-05
-1.30280948955298e-05
-4.05374163373214e-05
-1.07098371458117e-05
-3.44042906997012e-05
-3.05722739227659e-05
-1.30238548784827e-05
-1.2910074951043e-05
-3.50857227837176e-05
-1.99370545207198e-05
-3.87167317140954e-05
-6.84555881127946e-06
-2.74987210463447e-05
-2.40574173597501e-05
-3.03841850060599e-05
-3.15455654218643e-05
-1.09700262830294e-05
-2.44781640968134e-05
-2.55549199016506e-05
-3.56076734080348e-05
-1.26024786414114e-05
-3.14533681565924e-05
-1.08534594966474e-05
-1.55769233327887e-05
-2.38516897120443e-05
-3.22729769001459e-05
-2.15313614906529e-05
-2.88221130004041e-05
8.63028197889138e-06
-2.08272526843726e-05
-3.23781323466477e-05
-2.50623970341659e-05
-1.37145935295255e-05
-1.38590559607178e-05
-2.68039936685612e-05
-3.82752951361172e-05
-4.00432672822826e-05
-3.90614525160024e-05
-3.6220739360997e-05
-9.47548596674271e-07
-1.16642906141334e-05
-1.70126439312669e-05
-2.89390470188455e-05
-1.5452585814433e-05
-2.1899212332769e-05
1.03624979359109e-05
-1.02714400879792e-05
-2.63561737217811e-05
-3.92389030732428e-05
-2.27160926666035e-05
-1.72714495523521e-05
-1.20782992219892e-05
-2.57326683910005e-05
-1.78661644014624e-05
-4.65041407901085e-06
-1.33725374433002e-07
-2.63963599429406e-05
-4.20247617219488e-05
-3.14666134535518e-05
-7.83187103132231e-06
9.82413051812099e-07
-1.8079059526128e-05
-2.51553071136344e-05
-2.79906911624992e-05
-1.45284013632998e-05
-7.23158040069949e-06
-2.46908431440476e-05
-2.72625437680141e-05
-1.43386853004482e-05
-2.1456248490105e-05
-2.1499698521555e-05
-1.34785467131334e-05
-3.56192846083413e-05
-3.55977812038955e-05
-1.88853577916165e-05
-1.94870013996584e-05
-5.55119209380681e-06
-2.50843444561988e-05
-1.72185529072236e-05
-2.39236991488177e-05
-9.14907658778401e-06
-2.18079456452948e-05
-2.57870391406203e-05
-3.65346463475197e-06
-1.9582419261819e-05
-3.28793040122261e-05
-1.97643946329594e-05
-2.49584573745362e-05
-4.01318048810751e-05
-3.49583269527938e-05
-3.13335920286331e-05
-3.29385166126768e-05
-3.40233500000979e-05
-2.57074969359899e-05
-1.00547312734631e-05
-4.03579636086936e-05
-2.03697255388292e-05
-1.36947323322612e-05
-2.64590436069047e-05
-1.6974751751444e-05
2.8452134930326e-06
-8.97384757904934e-06
-1.1440486980587e-05
-1.10743509032962e-05
-2.13685739905724e-05
-1.75809543465704e-05
-3.04886024170355e-05
-2.92747382556066e-05
-1.62161189537214e-05
-4.63692051415442e-05
-7.51900179379753e-06
-3.53532522524227e-05
-1.05215345456018e-05
-1.36341772564261e-05
-1.40504296536937e-05
-1.82478263256573e-05
-1.7334431730095e-05
-1.95505947217066e-05
-8.88981326368462e-06
-3.83365962202394e-05
-7.80158179448237e-06
-3.70634958579478e-05
-9.54831751938701e-06
1.53456139209582e-06
6.11922530499391e-07
-3.33631838011533e-05
-3.04544156627615e-05
-8.15644823084163e-06
3.23780298052075e-06
-1.03416808190307e-05
5.78064450818372e-06
-2.5632967180965e-05
-6.88573352638432e-07
-1.62460941175064e-05
-1.32554635286907e-05
7.2259552783315e-06
-2.6231624080133e-05
-2.66996922289866e-05
-2.07656397916227e-05
-3.86364690003001e-05
-3.12486358571056e-05
-2.74698164471839e-05
-1.49747058398913e-05
8.54404768592259e-06
-3.67468053621655e-05
-3.2676753165103e-05
-1.74000104761501e-05
-3.25582809250307e-05
-1.13075075683236e-05
-1.45884792470625e-05
-3.47864187605665e-05
-1.06270263229852e-05
-3.11759869756856e-06
-1.67527261051468e-05
-1.7930577742872e-05
-1.73710219147984e-05
-2.95952324295795e-05
3.39139951706773e-06
-3.16001052341063e-05
-2.46503118350197e-05
-1.72015821556739e-05
-3.82323027226451e-05
-1.45845251134995e-05
-1.34040409017068e-05
-1.70162722638938e-05
-1.37454016767472e-05
-8.21450210685355e-06
-4.51566643660002e-05
-3.1503075711552e-05
-2.7920456227405e-05
-3.94714946892019e-05
-9.57597926153912e-06
-1.22537792688561e-05
-2.51563899883702e-05
-2.77830695182442e-05
-1.26266284056266e-05
-1.1623156653206e-05
-3.45460903122586e-05
1.95834671319251e-05
-2.31063752507733e-05
-1.60759467081381e-05
-1.41991956516264e-05
-4.22614548360806e-05
-3.5865177273488e-05
-1.69945781049579e-05
-1.96295726774631e-05
-9.30485757181894e-06
-1.01293653717408e-05
-1.65232234952075e-05
-2.40340900802507e-06
-8.16538351440409e-06
-4.17174102359169e-05
-1.3599126733413e-05
-2.13339259784324e-05
-1.72414123270586e-05
-3.37241584796406e-05
-3.98348205071903e-05
-3.1287855837993e-05
-1.93070623242751e-05
-7.35072066929288e-06
-3.20380789917236e-05
-1.38560461635814e-05
-3.06030726807753e-05
-1.94533659321745e-05
-2.92311453395666e-05
-1.98811182678506e-05
-4.13810208652941e-05
-2.31209437462629e-05
-2.64577361637705e-05
-1.10132924221429e-05
-3.03527521766647e-05
-3.03798338148744e-05
-1.25748410943958e-05
-3.08612536249179e-05
-8.27784827750899e-06
-3.27935533541277e-05
-1.383797838254e-05
-5.16872634519957e-06
-2.9489480656941e-05
-3.13042146099041e-05
-3.33987979755264e-05
1.45242559133858e-05
-2.03132300056962e-05
-3.33121316875162e-05
-7.1548065117538e-06
1.5116219784162e-05
-2.63680318792134e-05
-1.16234336773926e-05
-2.9247617803135e-05
-2.1229041647734e-05
-2.45896886685516e-05
-1.33945123552328e-05
1.88212080342964e-06
-2.49265598690964e-05
4.05914703324847e-07
-1.89484974799198e-05
-3.74055967348016e-05
-1.32039105048013e-05
-3.37780820352951e-05
-2.53478124270422e-05
-2.08706044278404e-05
-4.74026664236957e-05
-1.12802763470599e-05
-3.16207674355374e-05
-2.0777311537102e-05
-1.96812290249971e-05
-1.98083806842369e-05
-4.16827911083967e-05
-3.2293262261603e-05
-2.48956942164691e-05
-3.00987970833715e-05
-1.33433935786767e-05
-3.17097216249653e-05
-2.35076616708807e-05
8.40344227904636e-06
-1.43399518479534e-05
-3.72565804340279e-05
-3.79033067859188e-05
-1.4759744627383e-05
-1.47137804091468e-05
-2.49748660455748e-05
-1.35295271266477e-05
-2.6002059027604e-05
-2.43258971235463e-05
-2.12067328322954e-05
-2.70305573845639e-05
-1.60394803704237e-05
9.844060767231e-06
-1.2253316924367e-05
-2.29012666316058e-05
-2.54747390944053e-05
-3.69018330121704e-05
-6.56177344538332e-06
-2.14480864922697e-05
-3.76444593838754e-05
-6.54805003997866e-06
-3.70878328792424e-05
-4.03934232011527e-05
-2.08396035019987e-05
-1.75707864207726e-05
-8.49618002224444e-06
-6.17084720869671e-06
-1.96720984671586e-05
-2.53560268997334e-05
-3.25076352753542e-05
-1.13790192682999e-05
-1.96136147321087e-05
-4.15923021880075e-05
-3.52774828250624e-05
-1.51267539576387e-05
-2.00934183100766e-05
-1.72520884310389e-06
-3.83113755339663e-05
-8.72442147727549e-06
-2.33445864489175e-05
-3.67833553372149e-05
-1.9196985224968e-05
-2.02144784964894e-05
-2.90875669562347e-05
-7.48811628522622e-06
-2.63176149602315e-05
-9.5517761564708e-06
1.80797930447893e-06
-1.6093742343594e-05
-3.24446913053883e-06
-2.77324562765607e-05
-2.98598034138216e-05
-3.27827975193157e-05
-1.32350738095723e-05
-3.76897657857445e-05
-5.9345079236169e-06
3.63002802289585e-06
-9.48642488105075e-07
-3.11169628212706e-05
-2.70167927624337e-06
-9.72139627742982e-06
-3.02732339903034e-05
-3.60229740052082e-06
-7.43155795529058e-07
-3.25459571502212e-05
-2.77948738298639e-05
-2.52690838801767e-05
-3.06489709089034e-05
-1.43355348199913e-05
-1.32913049110076e-05
-4.30516026522839e-05
-1.76194644087034e-05
-1.56429873225203e-05
-1.51693459446802e-05
-6.37913443808745e-06
-2.16000676522271e-05
-1.50181516887761e-05
-2.56849810602491e-05
-3.33865419029116e-05
-1.94265002707877e-05
-3.03843548470405e-05
-1.1138773659562e-05
-2.58192280659562e-05
-3.20095598295814e-05
-2.22646768853846e-05
-1.95575950305517e-05
-1.08563653017501e-05
-3.4955888220158e-05
-1.35792212498549e-05
-1.5823135126095e-05
-2.79041673103348e-05
-3.30223287479813e-05
-3.12092826630335e-05
-1.14736147499146e-05
-7.73148272868822e-06
-1.80750267407384e-05
-4.76507538390292e-06
-3.30974513483753e-05
-2.11815971132591e-05
-2.93436028152873e-05
-1.65402118212551e-06
-7.61154290751319e-06
-3.66235828195003e-05
-2.39782358593906e-05
-1.95734494481021e-05
-1.63547685103368e-05
-7.53135890596485e-06
-3.46332272139141e-05
-2.79814664333287e-05
-7.23954468568758e-06
-9.08775945027575e-06
-3.24898568039574e-05
-2.55690848642875e-05
-1.14746543464012e-05
-1.40876925870598e-05
-1.49232778181578e-05
-1.43333558710595e-05
-1.26370036250305e-05
-2.27586573110033e-05
-2.45874049668892e-05
-2.34411440013608e-05
-3.68495418331977e-05
-9.38027660169223e-06
-4.14206274300092e-05
5.77596470307541e-07
-3.9867534943363e-05
-2.35011001661506e-05
-1.32262578049745e-05
-1.3939392447427e-05
3.8138908407594e-06
-2.45340677001318e-06
-1.77711374111145e-05
-3.7051815677343e-05
-1.98988423532655e-05
-3.444344962647e-05
-1.36145345328167e-05
-8.79729494211464e-06
-1.27906159356043e-05
-2.13936829141362e-07
-1.65480484039668e-05
-4.21631686888104e-05
-2.43623467813307e-05
-2.20805527687249e-05
-1.88635774432701e-05
-3.64329075455682e-05
-2.5741505803805e-05
-8.12466681674449e-06
-1.66901526872362e-05
-3.32405660449885e-06
-2.75390029377278e-05
-2.85242950913092e-05
-1.47521824213408e-05
-2.96367089110378e-05
-9.67338838777564e-06
-2.1167122972753e-05
-1.41783729118722e-05
-2.81430410896269e-05
-3.5411230691923e-05
-4.02520614618149e-05
-3.41426468777882e-05
-4.67040154225699e-05
-2.87556547803942e-06
-2.24395379374242e-05
-8.52514011931053e-06
-2.33611131347863e-06
-1.91450333492681e-05
-1.02196757708676e-05
-2.26670277064778e-05
-7.52867556764168e-06
1.03055581295863e-06
-3.51223280565936e-05
-1.32272740706717e-05
-3.33705950474521e-05
-3.03448003051896e-05
-3.00676715444822e-05
-2.84177596074934e-05
-1.95716966366658e-05
-2.01149078716475e-05
-1.32903151227799e-05
-2.56941915284392e-05
-1.61385718639567e-05
-2.22571140964286e-05
-2.74967374484806e-05
-2.51762180956669e-05
-2.1078175605914e-05
-2.87901377949823e-05
-1.92679119677579e-05
-2.48767674545531e-05
-2.83295945835365e-05
-1.08490270345743e-05
-2.44400234990409e-05
-1.50713727138158e-05
-2.69753752445614e-06
-1.70757759797885e-05
-1.15608931094498e-05
-3.67440318347789e-05
-1.92146894400707e-05
-3.63815207888722e-05
-1.86733107750544e-05
-6.70645835727156e-06
-2.53229683539804e-05
-1.46569638105786e-05
-8.80511550633344e-06
-3.77833812626792e-05
3.30168348166474e-06
-3.03646090414816e-05
-3.4556094564034e-05
-1.82371466393961e-05
-7.11428612318653e-06
-1.06021818091035e-05
-3.37781320399425e-05
-3.60737196865682e-05
4.72967360563479e-06
-2.48936760796232e-05
-2.64854419834316e-05
-1.69488490930076e-05
-3.06321500585135e-05
-2.36026152701323e-05
-9.09782833057802e-06
-2.08574825253132e-05
-2.71548553741457e-05
-4.98922417582566e-06
-3.60346056097415e-05
-2.88435113885884e-05
-1.77284052515666e-05
-3.72084074985966e-05
-1.80632254575054e-05
-7.74450770092114e-06
-7.73116018297801e-06
-2.62861344997637e-05
-2.59272997419768e-05
-2.57792871300717e-05
-2.75514955677419e-05
-3.51959897159075e-05
-2.92336766966937e-05
-2.86783636612199e-05
-1.82032540919943e-05
9.44259632096809e-06
-1.00328415408708e-05
-1.07729653396051e-05
-1.64773929222112e-05
-2.80970500303571e-05
-2.23279580090201e-05
-6.74297888882024e-06
-1.44064928104717e-05
-3.90459305675441e-06
-1.54227687739147e-05
-9.70255382624589e-06
-3.45706770151112e-05
-9.00144197758441e-06
-3.95146550062733e-05
-7.90478249470191e-06
-1.09934288395225e-05
-3.07368733395882e-05
-2.12081224034886e-05
-3.8510559156325e-05
-8.7823361829425e-06
-2.27173256118434e-05
-1.70280274776099e-05
-3.87517358029542e-05
-2.37010995347249e-05
-8.30536794643586e-06
-4.09574799022469e-05
-2.23132561590206e-05
-2.83340508182254e-05
-9.39046393507746e-06
-1.09355873833128e-05
-2.8449515496316e-05
-4.15946964882528e-05
-1.88936384554109e-05
-3.33428500895139e-05
-4.65465492240067e-05
-5.1086813820591e-07
-8.617925157755e-06
-1.24046054156602e-05
-2.30548407864832e-05
-4.58370647303616e-05
-9.00074717740716e-06
-2.87173266946067e-05
-3.56333571773717e-05
-1.91383046316631e-05
3.60029116615826e-07
-1.28394167654561e-05
-2.76129132973532e-05
-1.81459604267978e-05
-2.03247381260077e-05
-2.32827167899907e-05
-3.32156875634333e-05
-2.32006028442518e-05
-3.2604450052311e-05
-3.23061131305977e-05
-2.53743402938185e-05
-1.6270020457155e-05
-1.15450004208337e-05
-2.65171315920708e-05
2.67375738204182e-06
-4.25831340152786e-05
-8.95523340328948e-06
1.01012200968398e-05
-1.44414833075502e-05
-2.07612005332186e-05
-3.14623489583172e-05
-1.79071134939044e-05
-3.34642921313714e-06
-3.67200620874777e-05
-2.22389793335846e-05
-3.32614610899148e-05
-1.47723913216201e-05
-1.75807665362419e-05
-1.31991566497128e-05
-1.12509365617917e-05
2.33835372687769e-06
-9.73172655427963e-06
-1.66350695813916e-05
-3.40984181530772e-05
-2.39539247814888e-05
-1.13123368367599e-07
-3.37433417240513e-05
-2.38532184436607e-05
-1.88362549113862e-05
-3.07654069837366e-05
-2.61414085693896e-05
-1.50158053095859e-05
-2.92437026136763e-05
-1.39672634260932e-05
-5.76053286952946e-06
-4.00067336950137e-05
-2.90952803834387e-05
-1.95091947568625e-05
-2.98748874244384e-06
-2.16741633544655e-05
-1.97327273023763e-05
-3.62567378679272e-06
-3.33631831068595e-05
-1.78718861949429e-05
-1.15899818457436e-05
-2.19470511349739e-05
-1.54726457516859e-05
-1.51728799640223e-05
-1.64465833910841e-05
-1.71319393871801e-05
-2.06733505555275e-05
-1.93666620791428e-05
-2.78861612623336e-05
-2.63935801889375e-06
-3.37081853438613e-05
-1.301559764795e-05
-2.94605030755986e-05
-1.09287913977258e-05
-3.66513427016404e-05
-9.7052502863943e-06
-2.2651500436524e-05
-2.9526168722718e-05
-1.39600462216864e-05
-1.32548302993293e-05
-2.565598121079e-05
-1.58702956779393e-05
-2.61063444496481e-05
-1.88927072792712e-05
-2.09648627614678e-05
-2.44274058243644e-05
-2.44186756396379e-05
-3.54915346026626e-05
-2.84061113733252e-05
-1.02229294255357e-05
-2.13678259683043e-05
-2.47158855862801e-05
-2.82672931644341e-05
-2.57464891404033e-05
-1.13705626498415e-05
-1.45529174869807e-05
-1.08055933585923e-05
-1.81611211852687e-05
-2.42449942249134e-05
-2.68104824985854e-05
-3.70560276662989e-05
-4.05157344549808e-05
-2.92123264361398e-05
-4.28280232030222e-05
-2.36211972091827e-05
-2.02360328205468e-05
-7.12897156785917e-06
-3.32206728702509e-05
-1.20370483802905e-05
-2.98863241891876e-05
-1.59781229678895e-05
-2.96899962320881e-05
-2.17105651449181e-05
-2.48432247631644e-05
-2.21745380032902e-05
-2.89483008547394e-05
-3.07287219763825e-05
-6.98161553650053e-06
-1.08465804607493e-06
-1.92235948089225e-05
-1.50572709979789e-05
-3.0539580628256e-05
-1.46088444150285e-05
-2.46667937582784e-05
-2.78707340081379e-05
-3.76164472358075e-05
-8.69273510713903e-06
-2.76080546713883e-05
-1.54130383018384e-05
-1.41699031482961e-05
-2.5663262806584e-05
-7.13723494714014e-06
3.5232132280569e-06
-1.76905565103355e-05
-3.24962529958118e-05
1.29280956026596e-06
-3.79507640349658e-05
-6.53863516504538e-06
-5.77602223271835e-06
-1.03175267195294e-05
-2.55025444601633e-05
-2.31511750114896e-05
-1.64494826959382e-05
-1.90077026777175e-05
-4.59739119503402e-05
-2.93948654898019e-05
-3.55773335315839e-05
-4.52097135917355e-06
-1.59681346366956e-05
-3.39967294475216e-05
-3.05246571190833e-05
7.343467798195e-07
5.68463826383844e-06
-3.63656267765651e-05
-3.03172331549099e-05
-2.05406859893854e-05
-2.71056307845604e-05
-2.36910105833528e-05
-3.27675890910707e-05
-2.05931935581179e-05
-2.43866921431066e-05
-2.83637065528424e-05
-1.4284222684307e-05
-1.4084918932259e-05
-2.37305877559577e-05
-2.32828095156996e-05
-2.45131789862682e-05
-1.05827825408956e-05
-2.16495065292669e-05
-8.42672888985282e-06
-1.57179986624032e-05
-3.61880727190366e-05
-1.43553647528239e-05
-8.95317821918041e-06
-1.92529675657199e-05
-3.30411924600301e-05
-7.82997820779492e-06
-1.43043748398327e-06
-3.0287164910688e-05
-3.4635944662334e-05
-3.90144689508503e-05
-2.68729742870167e-05
-1.25192034168207e-05
-2.17703965726339e-05
-3.30940602965818e-05
8.33696088516306e-07
-7.52309264733769e-06
-2.13699617808965e-05
9.63679044894598e-06
-2.44257886241255e-05
-1.15082725285674e-05
-1.54110931138557e-05
-2.18893703882778e-05
-1.84625957053219e-05
-9.2545939726105e-06
-2.21846340458746e-05
-3.20857793717083e-05
-1.49132391824989e-05
-5.40877831054421e-06
-1.95618615678238e-05
-8.55196443304389e-06
6.44965252338085e-06
-2.75865506452277e-05
-7.67376177631126e-06
-3.46859686783043e-05
-2.89010312834469e-05
-2.09533847742449e-05
-1.10894090569251e-05
-5.94136975769102e-06
-5.67757169179289e-06
-2.41408431980609e-05
-3.35018494571636e-05
-2.40686573229213e-05
-2.90316045590227e-05
-1.59374171255006e-05
-2.78856508435213e-05
-2.02336835700283e-05
-3.95799291870459e-06
-3.48627606152717e-05
-1.00265876890262e-05
-2.52478132845131e-05
-1.25440248037766e-05
-9.57856908138589e-06
-1.0864050041038e-05
-2.1077846386997e-05
-1.23157215102939e-05
-1.83275310174983e-05
-6.22960598237004e-06
-2.05550742877889e-05
-1.70110947443098e-05
-1.26944417163835e-05
-1.64570444264761e-05
7.00037129497316e-06
-1.25416307683876e-05
-3.07941550115916e-05
-1.31512706902778e-05
-2.22664591918312e-05
-2.80616960340457e-05
-1.86075507201534e-05
-8.00343633516269e-06
-9.79343444751611e-06
-1.2989655293037e-05
-1.80864252220732e-05
-2.86681341733585e-06
-9.49250489643019e-07
-2.15982120063156e-05
-4.08279074069553e-05
-2.41235713246648e-05
-2.59957427678353e-05
-1.5881529102176e-05
-3.5361792004332e-05
-4.25100828523359e-05
-1.70459039229705e-05
-2.44261336162957e-05
-4.69036340396234e-06
-1.76120640678494e-05
-1.96428457194439e-05
-2.14752526105915e-05
-2.58519668877158e-05
-1.29375008782756e-05
-4.45780036902513e-06
-2.10159871786097e-05
-4.19304553816434e-05
-3.6985573222835e-05
-2.60011364376816e-05
-1.43650823157863e-05
-1.47392014988759e-05
-1.36945032855228e-05
-2.22484931992285e-05
-3.04628671317954e-05
-6.17611407949509e-06
-4.18952703951712e-05
-1.12096920067126e-05
1.35297724498826e-06
-1.00424118468307e-05
-2.85100315329097e-05
-7.25142144822641e-06
-2.44214292828361e-05
3.9944098897956e-07
-1.51329321252087e-05
-2.8242714547713e-05
-2.00399417814072e-05
-2.48272261095855e-05
1.77221078582685e-07
-8.6864603336116e-06
-3.06408068538375e-05
-3.01460501173111e-05
-3.3932519479829e-05
-3.54203602384272e-05
-3.12731413787254e-05
-1.04803567972289e-05
-1.28518455680695e-05
-2.38799507555288e-05
-3.05455171044147e-05
-1.06930936907842e-05
-1.03075558624804e-05
-2.66857404833008e-05
-4.18902013012919e-05
-2.33603764071329e-05
-2.35522855245039e-06
-1.37363692317393e-05
-3.31171530244258e-05
-2.27212567336387e-05
-6.02912563209199e-05
-3.21087438038568e-05
-1.58244009500421e-05
-1.7433354330622e-05
-2.17783128410131e-05
-4.71449809846632e-05
-3.72728440251453e-05
-3.06710823389317e-05
-2.35099695994078e-05
-4.42060006918139e-06
5.7101084386013e-06
-2.92116649592616e-05
-1.99589599336745e-05
-2.86766954617358e-05
-2.09426457835465e-05
-2.3494846219498e-05
-1.5595456665438e-06
-2.63046764670014e-05
-3.1881969804286e-05
-1.71116833050612e-05
-3.62056323784537e-05
-3.01159306810114e-05
-3.49513476795567e-05
-2.55272208087411e-05
-3.32002093393954e-05
-2.25003033092316e-05
-1.41624898662206e-05
-4.11716721141408e-05
-7.61551445561489e-06
-5.63748015330575e-06
-1.8012708597603e-05
-1.8782286643632e-05
-1.48396919376379e-05
-1.34808926702905e-05
-4.15066300750126e-05
-2.98448344309756e-05
-4.38267113433975e-06
-3.8221634072205e-05
-3.02728411393682e-05
-3.08618089038427e-05
-2.0252018228181e-05
-6.33533943762583e-06
-4.12690512828007e-05
-3.09881181109124e-05
-2.05302743107261e-05
3.37581015229383e-06
-8.68009149745237e-06
-3.04217558935385e-05
-3.91883255410649e-05
-1.8727000789772e-05
-4.16210706448285e-05
-2.12484834451556e-05
-7.20718482719507e-06
-7.48466923643001e-06
2.5595991729871e-06
-1.34314438289954e-05
-9.45754719581846e-06
-2.07913770322192e-05
-2.94058689407951e-05
-6.22519465024038e-06
-2.13643708135982e-05
-1.78153028059177e-05
-2.94772844892599e-05
1.14106642213977e-06
-1.93467381541817e-05
-3.40357340397748e-05
-8.9928258687547e-06
-3.59128933004543e-05
-5.29814577742625e-06
-2.52232974583169e-06
-2.64087492162116e-05
-4.97934106423198e-05
-4.14238598461838e-05
-2.68051392000808e-05
-1.37342499869469e-05
-1.81744431573617e-05
-2.20670250821706e-05
-2.78181276326337e-05
-9.70616152691558e-06
-1.36311862750861e-05
-2.61675015967865e-05
-1.6386431791856e-05
-2.76463999064447e-05
-3.20280049714206e-07
-1.0587803255515e-05
-1.36111515490458e-06
-2.72957065414676e-05
-2.96972509767148e-05
7.22246800406367e-06
-3.14848342306784e-05
-1.57820865654808e-05
-3.02935934915921e-05
-1.66825544161237e-05
-2.93691417509832e-05
-1.59742329191054e-05
-3.06412483284e-05
-3.45166549614381e-05
-1.3664363788211e-05
-1.63149862466132e-05
-3.36028391740955e-05
-1.52192100870397e-05
-2.72876539895734e-05
-3.22923660432703e-06
-2.59464597272039e-05
-3.09564065748353e-05
-2.39281601809893e-05
-3.02530960275359e-05
-2.37445563386003e-05
-2.21403877411612e-05
-4.34891718133164e-05
-1.10746489456076e-05
-3.51457260706552e-05
-1.89096360195611e-05
-8.56868332500442e-06
-3.21123712053314e-05
-2.42551744673993e-05
-3.04025413501935e-05
-2.28383315297381e-05
-2.24977943623844e-05
-2.07598135861857e-05
2.9281458520476e-05
-7.00428447123974e-06
-3.16954810687223e-05
-2.39238095553096e-05
-1.09870588630652e-05
-3.89841798231906e-05
-1.5334661640623e-05
-2.19166396398113e-05
-4.82174064462794e-07
-6.0136481691706e-05
-3.46055708783535e-05
-2.35889126625528e-05
-4.32085450480545e-06
-1.84618651081507e-05
-3.36827974128539e-05
-1.72627117683474e-05
-1.36172540185749e-05
-2.46423499712566e-05
-1.98030316836739e-05
-2.17830658718181e-05
-3.92010610293651e-05
-2.71388191909983e-05
-5.13215051061623e-06
-2.94079552884322e-05
-2.72487456114666e-05
-3.68827997879607e-05
-3.08431262575752e-05
-1.53785244878613e-05
-3.78625184186024e-05
-1.51687691682015e-05
-1.61509123450187e-05
-9.80976744371844e-06
-1.46477946422513e-05
-1.67542321778475e-05
2.91676067948167e-07
-2.21148561012589e-05
-2.97232910336316e-06
-2.49827793012801e-05
-2.03445488475075e-05
-9.06155534871337e-06
-2.55059234537721e-05
-2.46441375263962e-05
-1.96755347385378e-05
-1.49886138971855e-05
-2.80070239311396e-05
-3.66618145643775e-05
-1.47099507646859e-05
-2.73688495330291e-05
-2.50966936489761e-05
-6.26608766609931e-06
-1.11482616284493e-05
-4.22970549877116e-05
-1.591560002514e-05
-1.30174094878968e-05
-3.00227913198691e-05
-1.84043549488941e-05
-5.78606810919716e-05
-2.38104519881407e-05
-4.31418550136888e-05
-2.73207581342858e-05
-1.17562753080659e-05
-9.97387737467025e-06
-1.87832019247246e-05
-1.35535732963206e-05
-2.13430531406173e-05
-4.87985703363002e-05
-2.77633370062934e-06
-2.93530940563132e-05
-6.43041285358727e-06
-2.8760312614315e-06
-2.30483809949941e-05
-3.10861115273077e-05
-3.03407981270608e-05
-1.52247124796629e-05
-6.86443397097909e-06
-3.57245302293506e-05
-2.42767097661799e-05
-3.91248701963516e-05
-2.48894432686515e-05
-1.46484348179061e-05
-6.56442685703903e-06
-1.94504780740435e-05
-9.39515365207731e-06
-4.2275728900989e-05
-3.31125861084817e-06
-2.93602405858213e-05
-4.22196348410344e-05
-2.00425952415124e-05
-3.86031904312126e-05
-1.7964891713338e-05
-2.33463604807989e-05
-4.15961044904041e-05
-1.29444041972488e-05
-1.72742509362301e-05
-3.45858267933677e-05
-4.11877094563312e-05
-1.21124637112768e-05
-3.0182928603044e-05
-1.62074752157336e-05
-1.35714450316075e-05
-3.66372478081741e-05
-1.34117746965433e-05
3.47616776852501e-06
2.2103185602899e-06
-2.35289157336929e-05
-5.06365819565315e-05
-4.90043560862076e-05
-3.04204385874163e-05
-3.0251864519575e-05
-2.51416118580251e-05
-3.19519391951639e-05
-1.28819923023617e-05
-5.96476052365241e-06
-1.15680656740561e-06
5.60620496655279e-06
-1.22249672174243e-05
-1.16458698028718e-05
-2.76293518823227e-05
-3.41052970977283e-05
-3.61088034538225e-05
-1.51696947243308e-05
6.50515629398996e-07
-1.13978932860901e-05
-1.14213551715132e-05
-3.40117489712627e-05
-2.89966159376358e-05
-2.66591270645261e-05
-1.03713098430704e-05
-2.47185402629141e-05
-1.05745974231063e-05
-2.11742172787685e-05
-3.61494479548472e-05
-1.79951137277068e-05
-1.69349767501546e-05
-3.7700436368106e-05
-1.6770219135526e-05
-3.2511396860191e-05
-8.74750153861707e-06
-1.65067809572727e-05
-1.44854950051971e-05
-2.46230235216383e-05
-3.34708113166372e-05
-2.49706614384704e-05
-1.84797303808953e-05
-1.91724415697615e-05
-2.37496013963379e-06
-3.79837608579967e-05
-6.67400762671746e-06
-3.20018849596564e-05
-2.52073863310247e-05
-9.33389935283085e-06
-1.90257871994545e-05
-6.35916721074336e-06
-1.13503190018842e-05
-1.90443024868731e-05
2.71405122735195e-07
-3.05610601736676e-05
-3.71957046335266e-05
-4.83344188104336e-05
-3.69287431279677e-05
-3.14066108447533e-05
-9.91467736558574e-06
-1.45352752012079e-05
-2.46574186759741e-05
-1.04060239328242e-05
-3.38864135200391e-05
-8.82455093820482e-06
-3.48406166057864e-05
-3.38893388067562e-05
-2.30768287634108e-05
-8.41290127398232e-07
-3.47547232066379e-05
-1.28735068695589e-05
-2.20801572030323e-05
-7.623778287948e-06
-6.24729117233867e-06
-2.65889591131704e-05
-3.00160420867965e-05
-3.43515273044074e-05
-7.8488671217566e-06
-2.5113640782653e-05
-3.56057157759282e-05
-2.04862636134461e-05
-3.69285104857159e-05
-1.97931345478119e-05
-1.83675316364582e-05
-3.87173716841707e-05
-2.16925781741295e-05
1.78952999445199e-05
-3.30018039304906e-05
-1.25644659165827e-05
7.41067666604e-06
-2.58211841101015e-05
1.34665479176886e-06
-4.16338086186287e-05
-1.11707750837018e-05
-1.92922813844756e-05
-2.95220850278464e-05
-1.19950961200142e-05
-2.38034757587081e-05
-2.14432144500598e-05
-2.50838500235221e-05
-2.17087041437465e-05
-2.71348415068235e-05
-2.16744138466503e-05
-4.7156749723037e-06
-1.37902052064614e-05
-9.00586541122917e-06
-1.66920235474663e-05
-2.10511383701828e-05
-4.49819913868551e-05
-2.4634136773049e-05
-2.21019194757029e-05
-2.86003699525121e-05
-2.63245199312303e-05
-1.04928492541509e-05
-1.07549267319472e-05
-1.97981174042851e-05
-1.24258698303496e-05
-2.63526538126377e-05
-1.94424143968908e-06
-1.64031282275278e-05
-3.18532478405303e-05
-3.69360805991761e-06
-8.37062507301561e-06
-6.14338871921664e-06
-2.82590432920092e-05
-1.88460680567997e-05
-2.21120717463821e-05
-3.10773554653937e-05
-5.5332273415238e-06
-3.21310738755109e-05
-2.63438130348445e-05
9.56757888213215e-06
-1.34227636157044e-05
-1.92303025546346e-05
-1.14135412701954e-06
-1.75709064863977e-05
-2.9302488861536e-05
-1.8409279855435e-05
-3.89253653537143e-06
-1.58694613598105e-05
-2.60040261607922e-05
-2.55432989444615e-05
-9.23352144124315e-06
-2.41796381217621e-05
-1.45129671878906e-05
-3.79258417283975e-05
-2.12994640096077e-05
-4.18160966266491e-06
-2.51038500360303e-05
-2.50979777886168e-05
-2.70447461270236e-05
-2.43799743639518e-05
-1.83707435826732e-05
-3.23029150598603e-05
-2.69302000015926e-05
-1.64996076211673e-05
-1.6421980359433e-05
-3.06057309478362e-05
-2.89400534048659e-05
-3.41660139281304e-05
-2.67332591446669e-05
-1.93957312352943e-05
-2.35903476609627e-05
-2.00798778506971e-05
-6.6734341166597e-06
-2.20083727033256e-05
-5.46114033326912e-05
-2.91676299697308e-05
6.03164897616853e-06
-2.27959493927143e-05
-2.70901512670191e-05
6.90053208656784e-06
-8.49866734442498e-06
-2.6046544086141e-05
-2.88505142418974e-05
-3.44235800474624e-05
-1.39091370304859e-05
-7.82380883710346e-06
-2.57853150483188e-05
-2.08129604269288e-05
-8.8293894289122e-06
-4.204029734495e-05
-1.37698410999376e-05
-1.64427653791923e-05
-2.12821254990253e-05
-9.71509618756693e-06
-3.50408578721149e-05
-2.92700001574968e-05
-2.74518577639072e-06
-2.00820864252373e-05
-1.02214389069613e-05
-1.41273090191915e-05
-4.47354201969179e-06
-1.78272774134811e-05
-2.05831433693246e-05
-3.26230641998184e-05
-6.35078878040112e-06
1.44796422267585e-06
-2.98441286170784e-05
-3.35763742499403e-05
-1.1050391287248e-05
-1.35493013197352e-05
-2.78176723451469e-06
-1.61317003807189e-05
-3.30805026372648e-05
-1.15707948486823e-05
-4.32298352354259e-05
-4.0875913021481e-05
-2.96599494235022e-05
-1.77257483645564e-05
-1.56920535690996e-05
-1.11591159890982e-05
1.03294849436188e-05
-3.21537972351861e-05
-1.01024808151946e-05
-7.46032716141148e-06
-3.67315952046828e-05
-1.14780299365963e-05
-2.86455682806533e-05
-3.43933918547231e-06
-2.69530339117651e-05
-1.32870867265029e-05
-2.88832487149423e-05
-2.61612398127254e-05
-2.6257272960978e-05
-3.44999747916734e-05
-2.50187865543201e-05
-3.18187010579955e-05
-1.64068428813829e-05
-2.66184486068151e-05
-4.37683954960909e-06
1.35953735636105e-06
-2.77466744509978e-05
-4.0546763550552e-05
-1.19524143300028e-05
-3.40574404030248e-05
-1.34914076293251e-05
-1.86143748313405e-05
-2.85242543567568e-05
-1.84995931719784e-05
-1.13852023476203e-05
-2.68626596315617e-05
-1.78946641697589e-05
-2.23071515250577e-05
-5.95889603613926e-06
-2.22016601866506e-05
-1.95395522271548e-05
-1.02678727359587e-05
-3.0676217064078e-05
2.90991087841261e-06
-2.85410242088672e-05
-3.42776604076821e-05
-2.09067073995618e-05
-1.98285952044216e-05
1.51922764163567e-06
-2.84959849322438e-05
-2.46162568989514e-05
-1.69487472872088e-06
-1.71012898849479e-05
-3.44965186768579e-05
-3.96517255564578e-05
-1.52596850231252e-05
-3.6911025653177e-05
-2.07082951455938e-05
-9.80997915810328e-06
-9.88884873755526e-06
-2.09033520659717e-05
-2.48591544230648e-05
-2.98893393273682e-05
-5.56972407987187e-06
-4.0034115129948e-05
-2.62893797430036e-06
-1.56175365583204e-05
-2.8743268473038e-05
-3.28394662896937e-05
-1.89087285320431e-05
-1.86687398671711e-05
-4.20271258917544e-05
-1.0237212158278e-05
-3.63465638553437e-05
-7.18545232460414e-06
-2.06726915747155e-05
-3.16549501298637e-05
1.01785839034545e-05
-2.86084678361058e-05
-3.91892796999258e-05
-4.05829575020074e-05
-1.03376320924096e-05
-2.2304301878124e-05
-1.28339095149324e-05
-4.1239007686538e-05
-1.00803063816607e-05
-1.44721224059767e-05
-1.13695080302019e-05
-1.92162659619391e-05
-1.93302398272638e-05
-3.88435655281629e-05
-2.30985426789724e-05
-3.28446670194993e-05
6.10812167197345e-06
-3.39182653644915e-05
-1.74726725483415e-05
-1.45606443825731e-05
-6.7981175121792e-06
-1.57630507064223e-05
-2.28735803442995e-05
-3.40950900847195e-05
-1.54276691022755e-05
-4.23992204330488e-05
3.1823804653902e-06
-2.72966395398901e-05
-6.79500417805553e-06
-2.08220762486669e-05
-1.94415765106323e-05
-3.60620158044211e-05
-1.71954329333039e-05
-2.57695994252527e-05
-7.45712926055337e-06
-2.84942757658441e-05
-3.34827443321475e-05
-2.04972231115005e-05
-3.22393133398331e-05
-1.48215556917004e-05
-1.8746754609232e-05
-1.55856895412593e-05
-6.96235551962222e-06
-1.32167227953316e-05
-2.32301990653982e-05
-3.87182689919035e-05
-5.29280770789853e-05
-1.45436480476521e-05
-1.57605479033449e-05
-3.15819600882128e-05
-2.40573373674823e-05
7.79776205875115e-07
-2.22184914707702e-05
-1.59546205309889e-05
-1.40683642286405e-05
-3.05800181284168e-05
-2.05192825886544e-05
-9.514015470977e-06
-2.59582264192996e-05
-2.4108493543199e-05
-3.00820090321473e-05
-2.42983535553618e-05
-6.83614931069242e-06
3.55810985533258e-06
-1.87228329707168e-05
-1.82726842874955e-05
-2.83475245337858e-05
-3.15353587768965e-05
-1.40215024052868e-05
-2.18112858884878e-05
-3.03226814406711e-05
-1.36499531750119e-05
-2.19514300542588e-05
-2.28697059022672e-05
-1.64846259756854e-05
-1.06756005619142e-05
-3.94608928747837e-05
-3.55068094034543e-05
2.88118453284405e-06
-1.78366061242951e-05
-2.69501432687933e-05
-2.30790405121985e-05
-8.46180605738099e-06
-1.07533837626781e-05
-2.59645233909695e-05
-8.26296077574749e-06
-3.20064647307742e-06
-8.4499940556274e-06
-3.05157744262145e-05
-1.34277492512375e-06
-2.22829490207669e-05
-1.74918102146378e-05
-2.14686607060244e-05
-3.62669003445902e-05
-2.74158632329774e-05
-9.91092737109465e-06
-2.16720586662811e-05
-3.08339694612896e-05
-8.60960769367254e-06
-1.19560444774878e-05
-1.60201084639699e-05
-3.41266153525258e-05
-2.40118906926666e-05
-1.85807203906246e-05
-1.13404207924783e-05
4.41914228668982e-06
-4.31737247718763e-05
-3.08047999276891e-05
-1.73019895748261e-05
-3.48582397139934e-05
-2.4494563740957e-05
-3.305825877153e-05
-1.23489323217574e-05
-2.0844774271724e-05
-1.97146007070654e-05
-1.18829054928175e-05
-3.16887439687001e-05
-2.15119498707089e-05
-2.949503584249e-05
-3.45069358996463e-05
-1.2101391274083e-05
-8.03444969141856e-06
-8.04947045652612e-06
-2.56013922883259e-05
-3.0361552518258e-05
-3.16205726334516e-05
-1.68309654863507e-05
-2.56432429609277e-05
-2.03767686116605e-05
-2.05063604844128e-05
-1.47156087210223e-05
-2.60836126237893e-05
-4.298540108832e-05
6.9798326869812e-07
-1.71284280069577e-05
-9.6445102390655e-06
-1.13733274131092e-05
-1.85558504243279e-05
-3.13013442213117e-05
-1.89964614805019e-05
-1.24805051783763e-05
-5.58297938920477e-06
-2.4063733875319e-05
-8.46711963258149e-06
-3.93331528508428e-06
-2.44231905229049e-05
-2.39045465001034e-05
-9.44587239142676e-06
-1.32810155477441e-05
-2.41281551824748e-05
-8.34422147320024e-06
-5.45079431051222e-05
-2.83723567787165e-06
-2.65586713458652e-05
-5.77281587543164e-06
-1.49749833613939e-05
5.26181337922888e-06
-1.12036625863064e-05
-2.39097311557084e-05
-1.69056925847486e-05
-2.44118564568528e-05
-1.4588604682127e-05
-1.31006773558038e-05
-3.28544269132343e-05
-3.43528335903293e-05
-2.67677721818782e-05
-1.02883235787246e-05
-2.25286797447331e-05
-1.25058530325092e-06
-4.84614415625009e-06
-2.20002368940431e-05
-4.50064621465074e-05
1.40402593058925e-06
-4.32876477968208e-05
-2.0432401134982e-05
-1.17342021725183e-05
-1.67268621128758e-05
-3.42342896191043e-06
-3.39125333682331e-05
-3.32362067820709e-05
3.9101142978162e-06
-4.06204326844153e-05
-4.2221654618425e-07
-5.21790215279072e-06
-2.69867381110243e-05
-1.76601552763723e-05
-1.88886553298206e-05
-2.00689506431317e-05
-1.4573488702344e-05
1.32137037046971e-05
-2.75293763150662e-05
-3.07544937751097e-05
-1.44277946516072e-05
-2.61204257623969e-05
-1.13358035441367e-05
-8.56849921929861e-06
-2.27903580663202e-05
-2.63537988889125e-05
-1.26179184773224e-05
-1.02838617881046e-05
-2.94415782745148e-05
-2.48967884788243e-05
-4.64230252113927e-06
-1.51105105826125e-05
-1.29744275295515e-05
-2.5198814806416e-05
-3.05900955687423e-05
-2.85608017829575e-05
-2.16288532529963e-05
-2.72250865288783e-05
-3.88479102715043e-05
-2.8096307048049e-05
-7.37288016681674e-06
-6.18058537405159e-06
-3.83182664420719e-05
-3.44716186128615e-05
-3.70383910578813e-05
-9.72868649346078e-06
-2.45639643755891e-05
-2.46076131897812e-05
-2.6886420981786e-05
-2.78519356914346e-05
-5.58442050371286e-05
-3.67843651181079e-05
-1.00570238679659e-05
-2.28438590818331e-05
-2.95302030246732e-05
-1.27185501837011e-05
-2.65028660573802e-05
-1.18289702123507e-05
-5.40375900780151e-06
-4.28913832607812e-05
-1.80296235089944e-05
-2.84624142749145e-05
-2.50146286168788e-05
9.43674435017472e-06
-1.90477295799664e-05
-1.97356328328157e-05
-3.54761870981986e-05
-2.50586246532834e-05
-1.16559243398203e-05
-1.44836706501203e-05
-2.78634439767475e-05
-1.68483888026427e-05
-1.69370985764778e-05
-2.71251154441133e-05
-3.189658993724e-05
-3.10415059559605e-05
-1.8722119410747e-05
-2.28403388131719e-05
1.51629101347187e-05
-1.5106149576179e-05
-7.94008926176555e-06
-2.91853238199371e-05
-8.4426012908721e-06
-2.83547733315831e-05
-4.1670948881281e-05
-1.83600005953548e-05
-3.22577776497864e-05
-4.06117563191383e-05
-1.45055076461031e-05
-4.78341639357332e-05
-3.1128601857685e-05
-1.16699899112256e-05
-2.98303983961959e-05
-1.40325792000013e-05
-3.45474988762614e-05
-4.44496995388695e-05
-7.08805712980485e-06
-3.38201574579385e-05
1.06043627467864e-06
-1.00098039213817e-05
-9.78110134628537e-06
-2.40115690520328e-05
-2.91160158158557e-06
-2.40689765234597e-05
-1.48553861871241e-05
-2.86985220543939e-06
-2.23021821164901e-05
-2.88790239905182e-05
-3.87382578782902e-05
-2.24416802430684e-05
-1.78823665263367e-05
-2.34529027114875e-05
-2.96550577254882e-05
-1.41150026004346e-05
-8.11295222527581e-06
-3.05628790148839e-05
-3.67981348804171e-05
-3.52884503226701e-05
-2.70116105681537e-05
-3.75458897008204e-05
-2.56217967242756e-05
-1.11380522952721e-05
-3.55305238641301e-05
-2.94074122774452e-05
-2.71605126847073e-05
-1.98994073645256e-05
-1.8274697348552e-05
-1.3518150863932e-05
-3.33802078461707e-05
-1.20759440832892e-05
-1.46430372097248e-05
-3.13235065477677e-05
-3.18319560123102e-05
-1.37017244326651e-05
-2.31304732143646e-05
-1.13868863121179e-05
-1.5041688644108e-05
-2.77395540055975e-05
-2.60250798746348e-05
-4.62912532182053e-05
-1.42561901797253e-05
-2.02613436930287e-07
-4.00777100723957e-05
-2.65012156827077e-05
-3.95212287069007e-05
-3.36867187134563e-05
-2.21852173169326e-05
-1.17854166807116e-06
-1.72736387332977e-05
-2.37005452644616e-05
-1.8689605874959e-05
-2.5241348525479e-05
-1.2944978973109e-05
-4.38122324335551e-07
-2.31143278058356e-05
-5.49917588586558e-05
-3.26735110279106e-05
-3.7904650057342e-05
-1.32778404910529e-05
-6.41485041547147e-06
-2.05041824181999e-05
-4.02954262306169e-05
-2.96155000055508e-05
-3.98970188991732e-05
-2.56813536146019e-05
-1.91016484956515e-05
-1.04074835118844e-05
-3.85393363932983e-05
-2.84029736197733e-05
-3.91922956782936e-05
-1.19706185851659e-05
-1.13381861707002e-05
-1.91968438056587e-05
-2.39432022265769e-05
-1.93559834516918e-05
-1.91618302020066e-05
-3.88644814285178e-05
-2.3292159380566e-05
-9.53051773239522e-06
-9.46872407837877e-06
-9.02194871351064e-06
-3.20941172001292e-05
-3.03814750706194e-05
-2.35391102107186e-05
-1.16749472639203e-05
-1.89853404927351e-05
-1.81755435647193e-05
-4.57611244709705e-05
-2.30131263173763e-05
-1.12951077668001e-05
-3.47175057235793e-05
-1.34783260560044e-05
-2.39622825201249e-05
-4.85446083757444e-05
-2.27133077107034e-05
-1.96782413970001e-05
-1.73920459130608e-05
-2.97513296160369e-05
-3.34627062319482e-05
-1.87318912806639e-05
-3.51421617326494e-05
-1.22084348143676e-05
-1.29976715272878e-05
-6.13533421008072e-06
-2.28182185845007e-05
-3.35168185286988e-05
-2.572692595868e-05
-2.01647363057742e-05
-1.9909276666602e-05
-3.27647979633518e-05
-1.29437766655238e-05
-1.76736762481677e-05
-2.93256989739447e-05
-1.15020831176167e-05
-9.01611408852577e-06
-3.62963618734543e-05
-3.70192770674034e-05
-1.96052318661925e-05
-3.22108344027192e-05
-1.54676804512957e-05
-1.77228145114568e-05
-1.22192541167381e-05
-1.74110970352461e-05
-2.63996508632141e-05
-3.04048102987129e-05
-1.74679174929011e-05
-2.46718393798845e-05
-1.60066329968517e-05
-2.13123844767277e-05
-1.87953979028505e-05
-2.78469099303029e-05
-1.41330833725339e-05
-2.3657161292855e-05
-9.55042769405463e-08
-4.52580124635814e-05
-3.48019723220757e-05
-5.07667951422164e-06
-1.35684836755252e-05
-1.56461423349263e-05
-2.89503997774442e-05
-1.1761724024646e-05
-1.72913908949412e-05
-3.10124526292219e-05
9.98619109376444e-06
-1.6408092356009e-05
-1.89525922122707e-05
-2.89716404820902e-05
-9.90001777767197e-06
-2.68658192562414e-05
-1.67787048631205e-05
-2.87030632671592e-05
-3.87581614959221e-05
-1.9404791214247e-05
-3.01699777438391e-05
-3.27647122589573e-05
-1.46749372661809e-05
-1.73353874675176e-05
-2.30471888260015e-05
-1.14718454846256e-05
-1.72689938140546e-05
-2.12436152313335e-05
-8.44801371701513e-06
-3.64978668076998e-05
-3.23394319792508e-05
-4.00072838583961e-05
-6.37625959868664e-06
-2.91617336095205e-05
-2.59795672135397e-05
-1.37149991928247e-05
-1.68236377675003e-05
-2.88949784208641e-05
-2.31340205355962e-05
-1.20354597285646e-05
-3.12511135626494e-05
-2.28568650044417e-05
-1.37290334694898e-05
-1.92238335366396e-05
-2.52807691929311e-05
-1.46139311265058e-05
-1.05412037346109e-05
-6.02631048783816e-06
-9.68507744352603e-06
-2.43240425645242e-05
-4.14192804130576e-05
-3.13014815147148e-05
-2.8494254660326e-05
-1.35810493062526e-05
-2.28916403083084e-05
-1.27642671973022e-05
-1.70473173262602e-05
-1.36043880599563e-05
-1.62220529399638e-05
-8.58324288930363e-06
-1.72137596722239e-05
-2.16457860574546e-05
-2.53292848585111e-05
6.34624652722265e-06
-1.14300208592201e-05
-8.06134850517567e-06
-3.64923405723566e-05
-2.19443109569975e-05
-1.20918047173277e-05
-3.31804976085058e-05
-7.47566413218668e-06
-1.84376826370254e-05
-6.20325910431388e-06
-2.48351006655875e-05
-1.66389828450092e-05
-3.49665298111333e-05
-5.91507631949569e-06
-3.25051699602402e-05
-1.02566700372818e-05
-5.29581319772981e-06
-2.09715850898699e-05
-2.4907440543426e-05
-2.61626368103608e-05
-1.2928412821471e-05
-1.71377173042523e-05
-3.8191098142085e-05
-1.57631000170497e-05
-1.70323512706802e-05
-1.45364886357097e-05
-6.85443343812169e-06
-2.5388010319465e-05
-1.32795196026046e-05
-1.39674926277079e-05
-2.81889020845294e-05
-2.95213894648138e-05
-1.88061355907286e-05
-1.80055409206792e-05
-1.11797565968329e-05
-1.95933074078285e-05
-3.68991249794503e-05
-1.27659743147296e-05
-1.91591636352719e-05
-3.23744113213936e-05
-1.3797990655722e-05
-4.00316347729715e-05
-2.68145578801593e-05
1.93383687147437e-06
-3.34365380053863e-05
-1.17989993933243e-05
-3.6486232061667e-05
-4.8186666381026e-06
-1.40335440936696e-05
-7.05921892460474e-06
-1.29860835638108e-05
-3.69731322721762e-05
-9.31824415281082e-06
-3.9493286969939e-06
-2.37074094493933e-05
-3.12686547088078e-05
-4.64853954074039e-05
-2.6995089490303e-06
-1.59646511589261e-05
-3.39522194097101e-05
-1.30537565573413e-05
-2.23469379130586e-05
-3.07256627167967e-05
-8.08609803399656e-06
-2.41273607826084e-05
-4.30814728062301e-05
-1.24584852819242e-05
-1.93829954829395e-05
-1.1334207686106e-05
-1.51064071634598e-05
-2.34224070995229e-05
-3.84522518840899e-06
-3.2988932862753e-05
-3.94036107943603e-05
-5.31960797874694e-05
-3.6896666394386e-05
-2.38186054951298e-05
-1.38197704150549e-05
-5.00761663383805e-05
-2.59682111963081e-05
-2.02959709888716e-05
-1.94275889527208e-05
-2.15049781971079e-05
-5.0690696301691e-06
-2.03412525634908e-05
-1.65901163803034e-05
-7.53408390567647e-06
-1.03437177048628e-05
-2.91463383201549e-05
-2.8218966795311e-06
-1.61202627681405e-05
-2.19253352945335e-05
-9.09399647579974e-06
-2.80706521183491e-05
-2.82618516057749e-05
-4.01412019661627e-05
-1.65062675510248e-05
-3.02594094876695e-05
-3.35580978143296e-05
-3.81619795491948e-05
-4.3543062831695e-05
-3.33122337104119e-05
-2.64871173275681e-05
-1.58624323436242e-05
-4.67032548497903e-05
-4.95407447046505e-05
-6.27963476570857e-06
-2.00759019835031e-05
-2.40064034312846e-05
-2.22557590541102e-05
-2.1424396548938e-05
-2.06453975794813e-05
-3.32192701626751e-05
-2.7179677025516e-05
-1.08887870161481e-05
-2.26175932183775e-05
-1.44181953252317e-05
-1.94047690464543e-05
-1.87328222377055e-05
-1.02697815967221e-05
-9.36845502238559e-06
-3.16219144634001e-05
-1.17615730835164e-05
-1.28486460133174e-05
-1.35964402837126e-05
-1.90950798811585e-05
-5.91720550471866e-06
-1.2344599464554e-05
-2.93860857815498e-05
-3.02505940484235e-05
-1.9010492628786e-05
-2.15149815763792e-05
-3.78396187368064e-05
-1.93422671127314e-05
1.260572062067e-06
-1.14974682339246e-05
-3.39381965455933e-05
-1.51247030994695e-05
-2.21753449969981e-05
-8.65025132262381e-06
-7.47328427920072e-06
-6.57310443512214e-06
-2.62906453247265e-05
-3.92842690203442e-05
-2.62313274852033e-05
-3.12811970294375e-05
-1.41990439193211e-05
-3.06660406351147e-05
-2.358924508677e-05
-2.46533229243117e-05
-2.07249722072724e-05
-3.95029696718324e-05
-4.95293595944372e-05
-7.25123963198006e-06
-2.85005302110876e-05
-2.23267713266751e-05
-2.87867562038347e-05
-1.42008505113699e-05
2.69046216246606e-06
-6.27284208948614e-06
-3.97882067654868e-05
-5.11973792551625e-05
-1.93837844653616e-05
-1.84927862398209e-05
-1.96434414421521e-05
-2.31735947291062e-05
-2.51673577319459e-05
-9.36087015794748e-06
-1.25822469768289e-05
-3.21984520996834e-05
-2.29335200523732e-05
-1.20265819338507e-05
-2.09759610091949e-05
-9.82604641652389e-06
-1.22204190857445e-05
-3.63591603442925e-05
-2.08858230516627e-05
-1.34912819631873e-05
-3.0053489454883e-05
5.54379229275303e-06
-2.61876967620711e-05
-1.33098236151738e-05
-5.5231002843112e-06
-1.56581871180397e-05
-2.26152183761417e-05
-2.49995569605618e-05
-1.55234119229904e-05
-2.18731981850823e-05
-5.18875411238034e-07
-4.10791101125064e-05
-2.14063754101834e-05
-1.95534322165885e-05
-8.07245517255805e-06
-1.02488624639399e-05
-1.12787950744666e-05
-7.00894751096488e-06
-1.75438398198164e-05
-7.2197902817543e-06
-2.07302253560748e-05
-1.37702302812146e-05
-3.97411242237645e-05
-1.58596640379333e-05
-5.63739093039643e-05
-2.35067568675238e-05
-1.87762318374255e-05
-1.57875991678704e-05
-2.40220163807198e-05
-3.55548627983441e-05
-4.27763362400707e-05
-8.6805179598191e-06
-1.86227436138724e-05
-2.69160339968543e-05
-4.50221421389954e-06
-5.39385721663292e-06
-1.53843973117197e-05
-1.69495824539657e-05
-1.57305691891473e-05
-1.30102787140999e-05
-4.31786426773652e-05
-3.51220445780075e-05
-1.31316217370258e-05
-3.26983766370142e-05
5.52860050243223e-07
2.29013005906319e-06
-7.44277845142656e-06
-4.33618795326488e-05
-1.70056618093101e-05
-1.50308711053885e-05
-4.14490124876705e-05
-9.83079480524653e-06
-2.81907109677369e-05
-2.66058792747487e-05
-3.13142693779103e-05
-3.61021702496863e-05
-1.00771424501686e-05
-2.15714434243725e-05
-5.38784971179353e-06
-1.46314593932215e-05
-1.5708482274788e-05
-1.81463072129456e-05
-1.88652546814075e-05
-1.36213701310619e-05
-9.20330666176125e-06
-2.34194880761309e-05
-8.66520408358066e-06
-2.41610751757906e-05
-3.51963655369343e-05
-3.34638276571708e-05
-1.60117373318884e-05
-1.36095998972534e-05
-1.63025045788223e-05
-2.64469268811906e-05
-2.53092087808298e-05
-1.10325120790671e-05
-2.6360347753751e-05
-8.51725241378689e-06
-2.86165525386575e-05
-1.82328307614081e-05
-3.63860895437434e-05
-3.54114434824669e-05
-3.0021700649646e-05
-9.79095064908376e-06
-2.5153071524506e-05
-7.15813161188215e-06
-9.5425824000813e-06
-3.75969507607377e-05
-1.63654497084429e-05
-1.36511522712141e-05
-7.06002434298496e-06
-1.57936763290014e-05
-2.18232342758524e-05
-5.16819261698619e-05
-3.04117071737139e-05
-2.71200771334834e-05
-1.51283572330976e-05
-1.08789629711082e-06
-3.5973464283088e-05
-9.77028083339157e-06
-1.57635508107677e-05
-3.94610513279722e-05
-2.5827839520382e-05
-1.18204426040081e-05
-1.4558318360751e-05
-1.06831918421883e-05
-3.87571664941919e-05
-1.28621346203328e-05
-1.53705272113682e-05
-2.14011094098355e-05
-3.97058323864455e-05
-3.23993112132493e-05
-2.66098511197148e-05
-3.19403923734218e-05
-8.96337670066777e-06
-2.13507374843487e-05
-3.73043674211963e-05
-3.35621560348683e-05
-3.20252004123838e-05
-2.21731290869289e-05
-2.25729656238111e-05
3.38109551162774e-06
-9.85405982998541e-06
-7.06348841280689e-06
-2.37908643619654e-05
-2.88379710748571e-05
-3.14766039132162e-05
-1.65743032097095e-05
-9.06179115597223e-06
-1.24192624364784e-05
-2.98181706929622e-05
-2.65563791537778e-05
-2.04829443849013e-05
-1.55405827933166e-05
-2.9344224111659e-05
-1.82222078979393e-05
-2.45729215985841e-05
-1.82719237645888e-05
-3.05306877507939e-05
-1.863770473785e-05
-1.74034993604346e-05
7.20776937448232e-07
-2.36008663812431e-05
-2.06556857018342e-05
-2.66266871764659e-05
-2.48754831211295e-05
-1.65105472025171e-05
-1.6201474992366e-05
-2.8203436802461e-05
-3.5269969529813e-05
-3.59764416881678e-05
-2.3312335616068e-05
-5.48221065665514e-07
-1.87113458794857e-05
-2.93253161522354e-06
-4.28028598349742e-05
-4.61737017517982e-06
-3.01080092592878e-05
-7.4201207695794e-06
-8.52633436725865e-06
-1.47710512909849e-05
-1.23852666126896e-05
-2.5843588184317e-05
-2.00956461760803e-05
-3.20560304326622e-05
-2.1802669629587e-05
-1.77275360234808e-05
-3.22441200637924e-05
-1.37176720629007e-05
-2.53852810909355e-05
-1.72980229120165e-05
-2.85360737310855e-05
-3.58784796623846e-05
-2.57770742223523e-05
-1.22118446862397e-05
-1.747303724843e-05
-2.40397758899083e-05
-3.01181804083729e-05
-1.06984389695495e-05
-3.99611438002283e-05
-2.5407127746007e-05
-2.14409761465873e-05
-3.05913014115385e-05
-2.72753976511823e-05
-3.10143297403056e-05
-3.205833690004e-05
-4.18009885289796e-05
-2.72134575796e-05
-3.04550072362837e-05
-3.37734614719521e-05
-2.203725997824e-05
-2.86219860809379e-05
-3.94244906730285e-06
-1.38719739987616e-05
-2.10060507044812e-05
-1.28581538306423e-05
-2.87542374562497e-05
-1.77920086338407e-05
-1.16733853016672e-05
-3.56000093635115e-06
-1.4739846395756e-05
-2.10759994141267e-05
-1.67171287063837e-05
-9.25664780222953e-06
-8.49986941944235e-06
-4.84945582008697e-06
-2.3876974209372e-05
-1.44460440413112e-05
-5.22876294220414e-05
-2.15943675094224e-05
-1.83556087189395e-05
-3.18623325212688e-05
-1.6154530538883e-05
-1.41415011256215e-05
-3.43855839067603e-05
-1.69945034539645e-05
-2.42796152473888e-05
-2.38245453088223e-05
-1.10707297830852e-05
-2.58652331651369e-05
-1.93651000708397e-05
-3.27408037092597e-05
-3.38633314501077e-05
-3.12437763816978e-05
-2.45148953749793e-05
-3.15236627494985e-05
-1.17708029524029e-05
4.3342253915199e-06
-5.10980977514444e-06
-6.31146928021584e-06
-2.44306799691042e-05
-7.98652127501544e-06
-1.82095240243607e-05
-3.45349457865281e-05
-6.51670518275327e-06
-1.84076747520113e-05
3.56988732346114e-06
-2.04482306477725e-05
-1.77214370972786e-05
-2.14714234284404e-05
-3.90491851057383e-05
-2.30148124022846e-05
-3.26899145383056e-05
-1.87547140963063e-05
-2.45891711511109e-05
-2.16280186090807e-05
-2.38877245367817e-05
-2.22441853868058e-05
-1.62150320878957e-05
-2.27542355445572e-05
-3.58401545161429e-05
-1.35258884878311e-05
-2.40896093709053e-05
-1.38935144882779e-05
-1.34228204977428e-05
6.96301153867661e-06
-2.70447692640846e-05
-8.85058496725361e-06
-1.9457910076239e-05
-1.79469277839709e-05
-2.54853664835898e-05
-1.61307187170486e-05
-2.41839496105586e-05
-1.11248692393662e-05
-2.00075291106333e-05
-3.81252577120118e-06
-1.61793607566592e-05
-2.08569898205894e-05
-1.72332767834382e-05
-3.32572034328557e-05
-1.8129062026857e-05
-2.52664676109822e-05
-1.02959924501258e-05
-1.62536790852787e-05
-2.41450822292445e-05
-1.98870978941769e-05
-1.10677652955523e-05
-1.54294249096426e-05
-8.55233133112772e-06
-7.26692594610894e-07
-2.46478262919692e-05
-3.08502610609593e-05
-4.2569175806197e-06
-2.28760820643717e-05
-2.80375704959604e-05
-4.54523189648689e-05
-2.03415587090681e-05
-3.07308492903783e-05
-2.80338998948617e-05
-3.3617101581636e-05
-1.40778942306592e-05
-4.11361992759728e-05
-3.25401720533857e-05
-3.08669902233462e-05
-1.11650917368962e-05
-3.09262565089182e-05
-1.51091903508836e-05
-1.82235432380812e-05
-2.39396525171037e-05
-6.73748565289739e-06
-1.84892124110734e-05
-2.47472223616419e-05
-3.29815270488412e-05
-1.88941465758632e-05
-2.71436971436303e-05
-1.79091134861887e-05
-1.95811637850592e-05
-2.39721156907297e-05
-3.21332014529824e-05
-6.85029009862095e-06
-1.26966935266176e-05
-1.1110321483604e-05
-3.00155798663981e-05
-3.49643304713095e-05
2.07367247973723e-06
-1.47603764586185e-05
-2.83768041221104e-05
-9.2994062100265e-06
-8.59847345032525e-06
-9.7295676604968e-06
-1.25766923288351e-05
-3.64285533189758e-05
-1.48479898575925e-05
-1.58096885399028e-05
-2.74600996903168e-05
5.41787581061109e-06
-2.65706764541045e-05
-2.18256441628629e-05
-1.52556673023097e-05
-1.62103863005769e-05
-2.94874462685599e-05
-3.23551326914876e-05
-1.78165878751123e-05
8.87456637446731e-07
-1.14326116593504e-05
-4.68552952544822e-06
-2.23054970541693e-05
-3.04755691013823e-05
-1.87177548893285e-05
-2.46470470059421e-05
-5.16434046983333e-06
-2.56800769260701e-05
-1.72874470344974e-05
-6.94541106700779e-06
-1.90048803332418e-05
-1.55442611991747e-05
-1.31763321169926e-05
-2.16770012496041e-05
-2.28228675605907e-05
-1.75441912389006e-05
-3.58684511178292e-05
-1.09706822973997e-05
3.75122149747782e-07
-1.48621926113546e-05
-1.72050660454653e-05
-3.03491161411114e-05
-1.74704030234168e-05
-1.64833566130346e-05
-2.1665468973836e-05
-3.30529096781469e-05
-3.15094432705686e-05
-2.50796337039404e-05
-3.23844420780351e-05
-9.46648824932899e-06
-1.70713851984157e-05
1.59339255140251e-06
-1.19599400860067e-05
-1.20971560034321e-05
-7.90509786963212e-06
-1.92207390895355e-06
-2.89268217727282e-05
-2.43028033882463e-05
-7.26230361104415e-06
-2.73712361964748e-05
-2.9656361057682e-05
-2.080226238965e-05
-2.27474151216672e-05
-2.91800018280228e-05
-4.7362351100192e-05
-1.73166428907964e-05
-3.45818598746646e-05
-2.40635542380703e-05
-3.41397697238719e-05
-2.21248036081462e-05
-1.62196620387036e-05
-8.44506649134911e-06
-1.01213251161629e-05
-1.78713420992988e-05
-1.85441018397977e-05
-3.9329809373393e-05
-9.95494749644441e-06
-2.57753098703294e-05
-1.85438485396068e-05
-9.9765354103452e-07
-1.45733743518727e-05
-2.01120018012339e-05
-1.89361629068019e-05
-2.89362730756766e-05
-1.36208048462515e-05
-3.59653828914047e-05
-1.94675642606313e-05
8.46197622417445e-07
-1.7204527400228e-05
-1.10279446427348e-05
-2.23472218603892e-05
4.05939223027894e-06
-1.43599101568599e-05
-2.21428592860385e-05
-1.72887422954785e-05
-3.06209811466707e-05
-1.49442652994202e-05
-2.31345566173259e-05
-1.57779041613893e-05
3.917043739405e-06
-4.52027848984799e-05
-4.15215054978372e-05
-3.89313225771285e-05
-3.46010710817929e-05
-1.14258074955855e-05
-1.70151399543858e-05
-2.6092852343598e-05
-1.74390714108348e-05
-3.13125741865491e-05
-2.14213398698789e-05
-2.88047415320345e-05
-2.43507009713875e-05
6.97224139212254e-06
-1.05786287489083e-05
-1.84291868347629e-05
-2.15459064942743e-05
-2.03301606750033e-05
-2.23532633953872e-05
-2.06300718681466e-05
-2.53711794957685e-05
-1.63833353444345e-05
-2.6893746811436e-05
-5.4629984597463e-05
-2.62241960115554e-05
-2.64660798755146e-05
-3.59093078518884e-05
-2.11191440713829e-05
-5.60478078575443e-06
-4.22511813862303e-06
2.50926183544867e-06
-1.27219000361463e-05
-1.73906130872917e-05
-3.14542440155018e-05
-6.98668184304904e-06
-3.53318588860535e-05
-1.21424983324069e-05
-2.09148018736227e-05
-3.94394022693697e-06
-2.72592903088865e-05
-2.3889466682396e-05
-1.70977855802133e-05
-2.62332833345421e-05
-3.08214746813072e-05
2.09843485234241e-06
-1.02347728230582e-05
-3.53236580651902e-05
-3.60257131343577e-05
-1.70075784152443e-05
-3.44972933792943e-05
-3.32263647553332e-05
6.07743006134059e-07
-1.32615580162829e-05
-1.94454350899217e-05
-2.46433118546886e-05
-2.72492901695015e-05
-2.64578429208481e-05
-3.35326601423928e-05
-2.26314759255397e-05
-2.65315781202943e-05
-1.47906918383331e-05
-2.63686778203998e-05
-1.24367544607955e-05
-4.14234336385006e-05
-2.23213632820542e-05
-1.02697617985341e-05
-1.63762294302207e-05
-6.49257935662122e-06
-3.32081168130256e-05
-2.64929891446334e-05
-2.73190560627886e-05
-1.02471790798736e-05
-4.01369495132813e-05
-2.84185539469881e-05
-4.37686552487894e-06
-1.63665358321948e-06
-1.95862246675198e-05
-2.51951626620848e-05
-1.08982885087007e-05
-2.78202348983524e-05
-3.77594116420882e-05
-2.45641626009779e-05
-2.11506971933656e-05
-2.83968439581097e-05
-3.48671244966013e-06
-7.0281560947443e-06
-3.24226730826187e-05
-2.6542640696951e-05
-2.61058531259036e-05
9.13545743435621e-07
-1.66533468026094e-05
-1.70539328074866e-05
-2.84529008044263e-05
-3.69834732593834e-05
-2.29165119611013e-05
-3.43964660158594e-05
-3.02939686000465e-05
-1.62324140834722e-05
-3.95100753267677e-05
-2.40337934931569e-05
-2.94492947363319e-05
-1.5927215422355e-05
-1.98842184176052e-05
-1.44265726426428e-05
-2.50785297624203e-05
-2.95128222177327e-05
-3.8437823564768e-06
-7.08787188593024e-07
-1.31265729088956e-05
-5.90673793614086e-06
-1.41542766841729e-05
-1.72347233879486e-05
-2.92050569775882e-05
-1.32936166274472e-05
1.66244124990126e-06
-2.10711575302046e-05
-3.36214898623856e-05
-1.75221102167529e-05
-3.97541240512324e-05
-4.18454487231467e-05
-1.2465397352756e-05
-1.69150806258925e-05
-2.08503348988861e-06
-3.54096656548488e-05
1.09889856412718e-05
1.1761831293718e-05
-2.26524850735707e-05
-4.1026114707851e-05
-3.03950008112738e-05
-2.05482128874719e-05
-1.38173110879858e-05
-3.25691491910238e-05
-3.33553938128793e-05
-7.89439149847903e-06
-2.91238783664399e-05
-3.36974648489641e-06
-1.04112344417211e-05
3.92295122809961e-07
-2.03062476392096e-05
-3.45317386757602e-05
-1.94344973875107e-05
-1.83928095427882e-05
-2.24600381538415e-05
-1.83251237569704e-05
-1.5810873028051e-06
-8.63378586298152e-06
-2.05057030337339e-05
-6.20022368090066e-06
-2.60517776178902e-05
-5.83213328251259e-06
-2.0037992096566e-05
-1.14792986639853e-05
-2.3673550473942e-05
-1.69665432074128e-05
-2.30177360655177e-05
-2.17467455104719e-05
-3.30620362381953e-07
-2.22661546347192e-05
-1.36009204647326e-05
-3.61212505514642e-05
-2.75920232677517e-05
-2.04607488574816e-05
-5.48872338652339e-06
-3.43932410947303e-05
-1.72248147886405e-05
-2.44083649723594e-05
-1.50374044162431e-05
-4.18524186704463e-06
-7.22186992929645e-06
-1.1879341823946e-05
-8.58278190818634e-06
-3.71160224536384e-05
-3.64072721884362e-05
-2.58488566467006e-05
-1.22237032972947e-05
-1.90373043181985e-05
-2.99953421042843e-05
-2.31635084548623e-05
-1.18391340271821e-05
-4.52187557279904e-06
-1.16572198278073e-05
1.61551081282808e-07
-4.02655981762318e-06
-1.65812524937663e-05
-1.91827390543411e-05
-3.17036945475843e-05
-2.96304852273603e-05
-2.11904270877706e-05
-2.2044644305023e-05
-4.91568653807606e-06
-2.82440688488518e-05
-2.55465893160564e-05
-2.41478801196526e-05
-2.40754114969124e-05
-4.98835213785657e-05
-1.73287711843992e-05
-2.32224332512743e-05
-3.02770566018027e-05
-3.17244849427851e-05
-8.38228174884234e-06
-3.96815833343927e-05
-3.39950729127798e-05
-3.06140930348323e-05
8.29734151291817e-06
1.623409896258e-06
-1.62450208246113e-08
-2.6783639762251e-05
-2.60356402651175e-05
-2.02245305579565e-05
-2.40072198016319e-05
-2.5818308653454e-05
-2.07038011774066e-05
-3.02637006670735e-05
-2.97497282893995e-05
-1.06428695207768e-05
-9.97449766436906e-06
-2.53627579718529e-05
-3.2208590118629e-05
-3.52636222178535e-05
-3.72896316467944e-05
-3.54954210644118e-05
-3.03643308955849e-05
-1.63061405470093e-05
-3.49934315275737e-05
-2.46126389410623e-05
-2.06679083252751e-05
-2.36563297726508e-05
-3.58308687922212e-05
-1.91517735292408e-05
-1.71149739413535e-05
-2.59550792138879e-05
-3.08035306842117e-05
-9.06492114990672e-06
-3.59552194732067e-05
-2.22954557661475e-05
-2.20782400025627e-05
-3.93069928703825e-05
1.33605273504079e-05
-4.18163075526582e-05
-1.01081589491947e-05
-4.23418563891447e-05
-5.6324239075486e-05
-3.33040357412935e-05
-4.47359080278386e-05
-1.77848233889371e-05
-6.28906694165312e-06
-2.84659526174649e-05
-9.54501409478093e-06
-2.62479872865178e-05
-3.50878087481137e-05
-7.35895914136298e-06
-1.01303972781746e-05
-3.10852550456454e-06
-4.42292279079543e-06
-2.32046482241438e-05
-2.99078728387983e-05
-2.22063501241649e-05
-2.74727135403466e-05
-8.778368705989e-06
-1.7196297469665e-05
-3.51597891947603e-05
-4.4525929319808e-05
-2.61066016279227e-05
-1.2934164848235e-05
-2.29481231815567e-05
-3.14864667116802e-05
-8.55038076621127e-06
-3.05960251121294e-05
-3.4740615012861e-05
-9.58642761383833e-06
-1.66723351942743e-05
-2.49283172461681e-06
-1.39632226028278e-05
-4.54365682896161e-06
-3.6762461533885e-05
-2.7564895864622e-05
-1.39749187458414e-05
-2.07897807353518e-05
-2.22589692833769e-05
-2.95919394207803e-05
-1.0184586126329e-05
-1.98235104215696e-05
-3.05056111161833e-05
-3.20453521930047e-05
-5.33093854925542e-06
-1.55560128517832e-05
-9.47887063131095e-06
-1.02842294108342e-05
-3.09193951567845e-05
-2.4707460921448e-05
-2.40977771967008e-05
-4.32071906860482e-05
-5.3651686999342e-06
-1.6679803988779e-05
-4.63876597711982e-05
-3.57369956924883e-05
-2.50557854251959e-05
-8.70263280203099e-06
-3.74729487646305e-05
-1.58793275264728e-05
-1.95310032568726e-05
-3.55497772659264e-05
-2.51857784367753e-05
-5.84215375221274e-06
-4.61328212211101e-06
-1.54470872259406e-05
-1.0804228092895e-05
-3.70005123676951e-05
-2.37542199576722e-05
-3.50559418061233e-05
-3.64138198770363e-05
-2.9192699607616e-05
-3.92532886213646e-05
-1.15984901031221e-05
-1.76685058674464e-05
-1.49630745288536e-05
-1.97890939480613e-05
-1.14356317814959e-05
-2.37149922511011e-05
-3.87013658749809e-05
-2.74969467318596e-05
1.35338078749106e-07
-3.25349069099994e-05
-2.12840734236444e-05
-2.62983411704329e-05
-3.35339686867931e-05
-3.32529299825936e-05
-3.24258670463762e-05
-2.55075432676168e-05
-2.32538609154547e-05
-2.10365368892358e-05
-2.60587979431857e-05
-2.54950728814725e-05
7.28214047179321e-06
-2.06155703359261e-05
-2.32259445880209e-05
-2.62257025001408e-05
-2.92839019654814e-05
-1.43833844107478e-05
-2.94263957432355e-05
-1.00476768086605e-05
-3.59406832914163e-05
-3.92671890261602e-05
1.1726994031503e-05
-2.86129785844485e-05
-3.4852196419502e-05
-9.75512427358551e-07
-4.14758380819724e-05
-4.10124946556907e-05
-3.44636031603816e-05
-3.67217037601767e-05
-4.06774929921889e-05
-1.91910586134975e-05
-4.00286359763145e-05
-5.16866279532313e-06
-1.07814300603763e-05
-1.96369366590035e-05
-2.0899934141693e-05
-2.85184916296582e-05
-2.8032519089503e-05
-4.14358957604901e-05
-2.30388054057308e-05
-3.73399854126092e-05
-3.6826109303646e-05
-2.79731213985531e-05
-5.79813811781563e-07
-1.33931340295034e-05
-2.24698807105106e-05
-3.71715027576071e-05
-2.13438462271693e-05
-3.52360494361614e-05
-8.80469704375868e-06
-2.70159456281782e-05
-6.6549734821295e-06
-3.63449017404237e-05
-4.8323023155107e-06
-2.22308391018182e-05
-4.13757186685157e-05
-2.55629863669495e-05
-2.93108329042453e-05
-3.84080057556345e-06
-1.02014574070305e-05
-2.87129455135355e-05
1.81336423047449e-05
-3.34364519240595e-05
-1.23216196127542e-06
-4.31343705242263e-06
-4.17707333889774e-06
-1.89542772715946e-05
-3.37749731269137e-05
-1.94118452212835e-06
-2.88355884072732e-05
-1.22970558408006e-05
-2.06210076750374e-05
-2.4678892113961e-05
-9.19335112948173e-06
-1.12187559285159e-05
-1.31561497508736e-06
-3.18261011708454e-05
-2.23588568494265e-05
-2.0490634333837e-05
-1.24030436732299e-05
-3.01272198517529e-05
-1.65321420736646e-05
-1.09162318832775e-05
-2.58310008275214e-05
-4.44588496337974e-05
3.9433734548323e-06
2.5286269079345e-06
-3.47145594572035e-05
-3.50066206718798e-05
-3.32912408225743e-05
-3.36590897261302e-06
-8.24631685194884e-06
-1.79199343755072e-05
-1.27363464294365e-05
-2.31146455170668e-05
-3.28472743320298e-05
-1.52485265707696e-05
-3.00582527260286e-05
-1.96741593735387e-05
-9.51669736158627e-06
-2.84510242216072e-05
-4.33415524250431e-05
-2.46442579871472e-05
-1.54031632853682e-05
-3.17778325879075e-05
-3.90517986458006e-05
-5.25140616669083e-06
-1.01460207608678e-05
-2.16277886351521e-05
-9.36851286175676e-06
-4.46350279831804e-05
-6.15188468383269e-06
-9.28421245611888e-06
-2.64995485866398e-05
-4.63581111939582e-06
-3.11436843059104e-05
-1.22169065423797e-05
-1.59629131892104e-05
-1.75467521514642e-05
8.11823509818341e-07
-2.25577638726913e-05
-8.75366467768281e-06
-6.29832980363264e-06
-3.60173797313564e-05
-1.91680987226037e-05
-2.8167688458014e-05
-1.42893202584796e-05
-2.29477848916095e-05
-9.15545033424197e-06
-2.59245528660142e-06
-1.29680577369982e-05
-3.25062825216135e-05
-6.06448369233913e-06
-1.6727209423547e-05
-7.30378055477515e-06
-1.83776657932033e-05
-2.24901171772234e-05
7.08607413148436e-06
-2.48046069864935e-05
-6.44605498126901e-06
-1.2727563266046e-05
-2.00000837406401e-05
-1.9711161765247e-05
-9.71935393881824e-06
-2.46756714118157e-05
-1.29600410593798e-05
-2.15483259139925e-05
-1.81915952606441e-05
-2.39301022712477e-05
-4.62300001802817e-05
-5.5924717557405e-06
6.36720354791971e-06
-9.65443141242587e-06
-2.72995141302845e-05
-9.58964719939103e-07
2.7006524315578e-07
-3.24086168061682e-05
-2.85217931888152e-05
-1.71248605233411e-05
-2.7755487142571e-05
-2.18738480935868e-05
-1.96594378110415e-05
-2.8622063167853e-05
-2.19785605295542e-05
-8.05142227831932e-06
-4.6596738587351e-05
-2.12691080358663e-05
-2.97187115097387e-05
-9.93137838681198e-06
-1.22961597218349e-05
-5.62875324928212e-06
-3.6797402963075e-05
-2.37220401874006e-05
-4.1144076246178e-05
-2.32426384341557e-05
-1.06069450940262e-05
-2.8835606188151e-05
-3.28590885042605e-05
-2.17015466327755e-05
-1.41221179171115e-05
-2.67011242813645e-05
-1.97894043352515e-05
-2.44408432837729e-05
-2.81327848431289e-05
-3.31339266477378e-05
-2.18015416362808e-05
-1.62288724581461e-05
-1.05675828545812e-05
-1.98227622638438e-05
-1.54890036338096e-05
-2.68899492127946e-05
-3.63204526367027e-06
-2.66525331610961e-05
-1.76439223713827e-05
-4.90321266212023e-05
-1.59263780485442e-05
1.01611123571621e-05
-2.21704272673992e-05
-1.57996120737087e-05
-3.31405868502297e-05
-1.23295033923757e-05
-8.58985484562958e-06
-3.21070606317112e-05
-1.15849980533602e-05
-1.19392104308486e-05
-2.12331067312744e-05
-2.4629365558191e-05
-8.07683978017377e-06
-3.11864389755954e-05
-2.73667414469626e-05
-1.29468885172514e-05
-1.03321366594985e-05
-5.11621544438797e-05
-2.86075057817306e-07
-1.36460477562513e-05
-9.68546985338862e-06
-5.73563805370655e-06
-2.38725359910522e-05
-1.20153518759941e-06
5.22693588117884e-06
-2.99506431634197e-05
-2.63209437827712e-05
-2.94641377279245e-05
-1.32517642596703e-05
-2.36875203142602e-05
-1.87487543852709e-05
-2.51222511265316e-05
-1.98205551704294e-05
-2.65397719318084e-05
-1.56337896325794e-05
-2.59720760903791e-05
-4.58083601864422e-05
-3.59634605674291e-06
-3.19369923065416e-05
-3.99620092605617e-06
6.05634773993879e-06
-2.1603093760573e-05
-2.59210786863548e-05
-7.22051279421601e-06
-1.66485043714242e-05
-2.02753536483891e-05
-1.60874441987754e-05
-6.23166885904937e-06
-3.29204668008694e-05
-2.07152357106303e-05
-1.13804058747116e-05
-2.65426324408021e-05
-2.68155993113977e-05
-8.92834176707921e-06
-2.29540494652706e-05
-2.07687783676882e-05
-1.99945043847971e-05
-3.23535166338918e-05
-2.46669296028944e-05
-3.77488416773406e-05
-7.55594752170742e-06
-6.09852895022431e-06
5.59504717313864e-07
-2.15763057763023e-05
-3.53268347762411e-05
-1.14322506653107e-05
-3.78542468516534e-06
-1.16025494670067e-05
-3.39130463757994e-05
-1.00525763574623e-05
-1.58026115665524e-05
-2.57208628418504e-06
-4.27005489280894e-05
-1.25996183139901e-05
-4.90936236337788e-05
-3.03635909754153e-05
-1.50937985203642e-05
-1.39022040609153e-05
-3.04362763931371e-05
-2.13198540870973e-05
-1.57213380318999e-05
-3.6705007719605e-05
-1.18897393831708e-05
-1.02825994912508e-05
-3.60356098960243e-05
-1.84673297516676e-05
-1.80116555124866e-05
-1.08058900443218e-05
-1.77535726937522e-05
-3.32198015406509e-05
-2.69051899598315e-05
-1.54963487614712e-05
-1.81763468031343e-05
-1.75258621049592e-05
-7.45264272241522e-06
-3.1240824753702e-05
-2.3811710816406e-05
-1.38195674920589e-05
-3.3967574752454e-05
-1.57647583834235e-05
-2.82929227550991e-05
-2.91286589287409e-05
-2.69335493625809e-05
-3.6457837351189e-06
-1.02021529951534e-05
-2.70926883027421e-05
-1.76176278323661e-05
-2.19529531597559e-05
1.30715652246289e-05
-3.2351200537251e-05
-1.88992289202619e-05
-3.33127030456619e-05
-1.90521934950592e-05
-3.45331081340661e-05
-2.26190917716858e-05
-1.93325807395496e-05
-4.07479478097139e-07
-1.88704827059749e-05
-1.72673253350023e-05
-1.81072610502129e-05
-8.29462975140199e-06
-2.67896650327265e-06
-2.22791916776176e-05
-2.25581393824256e-05
-1.02492671199234e-05
-1.5584239835108e-05
-2.12522915590066e-05
-7.56492435758486e-06
-3.94499108333393e-05
-1.93729238311729e-06
-4.01946898705709e-05
-1.56537358814989e-05
-1.23165374855669e-05
-1.94210636393482e-05
-1.11934865615527e-05
-3.50694610887291e-05
-2.06508383948019e-05
-2.83897410773822e-05
-3.72494016744097e-05
-3.16305978078912e-05
-1.89775177378425e-05
-1.6639641343571e-05
-1.40326722999968e-05
-3.11994160908625e-05
-7.05371735527036e-06
-2.40819299244487e-05
-6.00413711656486e-06
-1.25077192399254e-05
-6.33937797248594e-06
-1.65131533178922e-05
-2.51648630268632e-05
-4.22540109436344e-05
-2.96143479746772e-05
7.57117101772807e-06
-2.72188871254314e-05
-3.08828969896559e-05
-2.82042206063109e-05
-4.12800211495444e-05
-1.88073268026881e-05
-3.4210068965245e-05
-2.8526461712022e-05
-2.55513533215826e-05
-2.11307517067922e-05
-2.20660384767821e-05
-7.67245183657032e-06
-2.64580035156031e-06
-3.59509588687395e-05
-2.72772277410134e-05
-1.88108801122461e-05
-2.15229265780409e-05
-2.63349711364275e-05
-2.26953988900575e-05
-3.66070741846299e-05
-1.64772376864957e-05
-4.6278637372916e-05
-1.46170232439245e-05
-2.05236381692749e-05
-1.39776576879852e-05
-1.16371506407255e-05
-2.45086065708482e-05
-1.56623742035748e-05
-2.54301423950861e-05
-1.28124582568606e-05
-2.92721121166383e-05
-2.26956568474634e-05
-1.83632314247823e-05
-6.75707569213967e-06
-2.25799928073613e-05
-2.59930003420416e-05
-2.23166803859941e-05
-2.18643176531771e-05
-1.76580624126994e-05
-2.72112615820227e-05
-1.11423501741823e-05
-2.96229655485447e-05
-3.66009890823686e-05
-2.03814942805175e-05
-2.69086960237433e-05
-4.49662810626488e-06
-2.96730065119034e-05
7.48196190966356e-07
-2.04526296727512e-05
-1.54532083012166e-05
-1.61777309025356e-05
-1.7238300254749e-05
-1.45911635502357e-05
-1.52385254801299e-05
-1.65553460630425e-05
-3.36081645776751e-05
-2.29342962988449e-05
-1.73181969672066e-05
-9.72043764926616e-06
-1.57837321555622e-05
4.44957996480383e-06
-1.04599975715323e-05
-2.65953573891598e-05
-8.81238872355316e-06
-1.64554478273003e-05
-2.0270252677554e-05
-6.80584655797214e-06
-1.42265680602956e-05
-1.44027460652418e-05
-1.67602358819189e-05
-2.61605061350463e-05
-3.73947677298452e-05
-1.84900959731257e-06
-2.55210958472917e-05
-2.33308001231796e-05
-2.00108946735697e-05
-2.16349138923168e-05
-1.31248748585053e-05
-2.80909552065094e-05
-2.15240360442121e-05
-3.31250038410028e-05
-4.09587469661976e-05
-1.04661801363232e-05
-2.42181311329923e-05
-1.6657098053131e-05
-1.46229826612292e-05
-1.50634749173389e-05
-8.28769865059874e-06
-2.18541818110763e-05
-1.52951327742057e-05
-2.98870289010618e-06
-1.5469917608919e-05
-2.54682687371687e-05
-3.14247134682374e-05
-2.11026014560091e-05
-5.76575166814992e-06
-4.7497918949201e-05
-8.48611006287046e-06
-3.88469125337052e-05
-2.64671806113625e-06
-5.68934495674877e-06
-1.43604669097077e-05
-1.82268027573585e-07
-1.79436708356261e-05
-7.1413627635558e-06
-3.52231997133518e-05
-3.37909967032502e-05
-1.76053321001988e-05
-2.12186056732723e-05
-1.26422027700276e-05
-1.38823850509277e-05
-4.69457425029652e-05
-1.31075107768242e-05
-6.33735455206929e-06
-2.40280182988281e-06
-2.46423309648476e-05
-9.5135798946987e-06
-2.45004828314128e-05
-2.76679338225631e-05
-1.84206212703869e-05
-1.48615163306471e-05
-4.16490017682107e-05
-9.75443303527608e-06
-1.91750664452209e-05
-1.08012163643073e-05
-3.60585460937422e-05
-2.45567021265295e-05
-2.52508548981594e-05
-1.53256693074867e-05
-1.67270760158683e-05
1.13594235463753e-06
-2.01084235691857e-05
-4.95547410072726e-05
-3.18254076865676e-05
-2.84257997476174e-05
-4.319687471147e-06
-2.54894945495497e-05
-1.59835966353089e-05
-4.20549853506305e-06
-1.0866181668305e-05
-9.20406654196964e-07
-3.6906119954439e-05
-1.91706680131033e-05
-3.35988098560899e-05
-1.28572673586606e-06
-7.50018570432273e-06
-2.53375751763961e-05
-4.54808536116523e-05
-1.28245082760494e-05
-1.95228937168083e-05
-1.27474368170736e-05
-1.84834001506136e-05
-4.25697350341131e-05
-5.57611858521666e-06
-8.60790305854774e-06
-2.57266766228938e-06
-1.0066973172574e-05
-3.65277139846325e-05
-3.5701410238589e-06
-2.11558394982746e-05
-3.22969839891069e-06
-1.49441131638884e-05
-9.08748751133536e-06
-3.03762443446575e-05
-1.36304787476883e-05
-1.47305203841676e-05
-1.89804418388849e-05
-3.29524467098373e-05
-6.6768065301244e-07
-3.72490119162777e-05
-2.10421564768373e-05
-1.91109239091307e-05
-5.4434846670111e-06
-1.93976444346285e-05
-1.55662305602534e-05
-6.04643758131465e-06
-1.24157723736763e-05
-3.03419712383151e-05
-3.78284427525921e-05
-8.18593020792818e-06
-2.45454150474619e-05
-2.97454752687758e-05
2.98891998651585e-06
5.88646956316546e-06
-2.34958727197978e-05
-3.30048044779432e-05
-2.46739718577873e-05
-1.46544817527295e-05
1.67241223315903e-05
-1.15748902146021e-05
-2.31517636153623e-05
-4.55050089728452e-05
-8.93038524037641e-06
-2.2921775887791e-05
-2.3578328053229e-05
-1.51911813381429e-05
-1.85837402956537e-05
-7.38739142363026e-06
-6.07646315306399e-06
-1.272261271361e-05
-1.28185030007517e-05
-1.30493351983424e-05
-1.20954470828964e-05
-1.60146314409578e-05
-2.779990607127e-05
-1.71975529573718e-05
-2.4858105932829e-05
-1.164050007503e-05
-3.16858100034869e-05
-2.35876205949444e-05
6.3019868995359e-06
-3.07855189940058e-05
-2.42669640557298e-05
-3.08272009041485e-05
-1.74743414603942e-05
-6.19725062738194e-06
-2.95752951002141e-05
-2.62754007694806e-05
-1.64203081635386e-05
-1.79538381183526e-05
-2.05436641470885e-05
-3.4594538931176e-05
-1.14717983352339e-05
-1.80828183401284e-05
-9.4528783841102e-06
-1.75693597992629e-05
-1.63259659508317e-05
-1.34171228941529e-05
-3.72837929211891e-05
-2.32166190214864e-05
-3.44855769581624e-07
-2.52620435086692e-05
-2.31971916812975e-05
-3.4342891404237e-05
-7.68376846250134e-06
-1.07851363968027e-05
-2.48072384564602e-05
-1.81967193112874e-06
-3.80662693932908e-05
-1.94002847721675e-05
-3.02153082332388e-05
-1.74891336971911e-05
-1.4371885819993e-05
-1.96619788045001e-05
-2.78047820350576e-05
6.10813028935608e-06
-1.60370485121942e-05
-1.96321728995165e-05
-3.25860808170059e-05
-5.27685225843502e-06
-1.51443483588759e-05
-2.41613923275766e-05
-2.4197799072444e-06
-3.12889902474469e-05
-2.22857861935219e-05
-2.52709386335107e-05
-9.25950789501139e-06
-2.26469471390353e-05
-1.2079208625777e-05
5.23624922035504e-06
-2.43871023784617e-05
-4.28706888884755e-06
-1.3445167371949e-05
2.62110432364259e-06
-4.73109926243366e-06
-8.87657883984598e-07
-5.23400270978847e-05
-2.13213716812152e-05
-3.15349451586334e-06
-2.47485342444587e-06
-2.91930445315788e-05
-3.37930070958856e-05
-4.56498279795971e-05
-2.08355859449468e-05
-2.41857516425065e-05
-1.20468153246715e-05
1.12239083811228e-05
-1.4878900832075e-05
-2.55552614022866e-06
-2.83304312334287e-05
-2.81077288073221e-05
-3.39808040811224e-05
-1.05053909777704e-05
-2.82063363004033e-05
-2.7880618893456e-05
-2.99430998072444e-05
-4.21431946281237e-05
-6.35222806586043e-05
-1.72540219841384e-05
-2.79973328296882e-05
-1.35515237177093e-05
-1.38766445800051e-05
-1.45296281454321e-05
-2.21148713741783e-05
-1.96103376795286e-05
-1.71729953581872e-05
-2.05847343700029e-05
-3.4259670617807e-05
-8.61998360670336e-06
-1.23131052196663e-05
-3.30102002414528e-05
-2.74626520493798e-05
-2.05819795518383e-05
-3.23710802255542e-05
-2.59024742911039e-05
-2.85809343440575e-05
1.27143248102501e-05
-9.44553281730508e-06
-3.0637884316076e-05
4.49205720247402e-06
-1.79046203577333e-05
-2.69680224784525e-05
-1.69359023470515e-05
1.94438252899366e-06
-3.99687353192085e-05
-1.74708695947856e-05
-4.27485614668065e-05
-1.73835637944239e-05
2.5826746180526e-07
-2.90088227350783e-05
-2.47726475215101e-05
-3.57537961793036e-05
-2.11368770590303e-05
-1.82079221885536e-05
-2.20170295875213e-05
-1.93259871368277e-05
-3.08744473956928e-05
-1.58677248036475e-05
-1.1733028374947e-05
-3.16516183683274e-06
-8.53943987690336e-06
-2.27298442216574e-05
-1.93862518298466e-05
-2.41665851070442e-05
-2.46095974278425e-05
-3.3832629029916e-05
-2.36160136132124e-06
-1.04451115271269e-05
-2.01056122218581e-05
-1.51474746044638e-06
-1.13474526449177e-05
-2.8118298001587e-05
-1.84172523044135e-05
-1.78061473409711e-05
-1.71954467436251e-05
-2.91270552483756e-05
-3.40140036217412e-05
-1.94148282235717e-05
-1.15216094541285e-05
-1.4079712882926e-05
-3.03979596873231e-05
-1.44830639955926e-05
-1.80356387733771e-05
-1.25260528691548e-05
-2.51650398572114e-05
-8.47254281419787e-06
-1.55632642819005e-05
-2.78353400109129e-05
-2.49739781824999e-05
-2.34738889676559e-05
3.27605492704776e-06
-1.19933853168834e-05
-2.03719169412575e-05
-1.61551790264637e-05
-2.83142127339842e-05
-2.66784486613761e-05
-8.09305689869527e-06
-1.67489964595377e-05
-3.25356063443094e-05
-3.47010421990988e-05
-3.51158525203272e-06
-1.44211466883813e-05
-2.17288498411193e-05
-1.68490329431662e-05
-2.41226583866734e-05
-1.94793130823171e-05
-1.37269677216093e-05
-2.10686330318181e-05
-1.90318359704274e-05
7.53977732114053e-06
-1.61887662870829e-05
-2.95753095629031e-05
-2.93746461855548e-05
-2.29219658137574e-05
-2.83197921153011e-05
-2.42910024606627e-05
-1.69220806884776e-05
-1.84797839118106e-06
-2.54762354515451e-05
-3.03170183056921e-05
-2.33968658487294e-05
-1.05892945836452e-05
-2.13197390648395e-05
-3.28320173330793e-05
-1.89339365261514e-05
-1.27401942703278e-05
-3.24019171754456e-06
-1.78875394517265e-05
-2.8199687267412e-05
-3.02479619207584e-05
-8.88412855727732e-06
5.6455113377857e-06
-2.04957210325733e-05
-2.61746324805729e-05
-3.13390889262725e-05
-1.72295390213809e-05
-1.39742224990919e-05
-1.70409487231864e-05
-2.72280393917283e-05
-1.68399310114725e-05
-2.26016460874571e-05
-6.59650832209759e-06
-2.98989182571045e-05
-4.2012518245193e-05
-2.42942628824891e-05
-3.16384486009006e-05
-2.0752789115968e-05
-5.95852251980594e-06
-2.20030488186687e-05
-3.73878023259818e-06
-1.54792050698798e-05
-6.93317258938628e-06
-9.85486409432467e-06
-1.83822237240144e-05
-6.56011079150359e-06
-1.67135115099034e-05
-2.8121002222135e-05
-3.14690021506455e-05
-3.42394144377573e-05
-1.81463308685968e-05
-3.29194910413356e-06
-3.43822733601923e-05
-3.2214936355784e-05
3.05454761130536e-06
-9.79955368379084e-06
-3.95103681587597e-05
-2.25502899325924e-05
-2.044953666689e-05
-4.65061770271674e-06
-2.91006889850757e-05
-6.92514563231125e-06
-4.09796958983735e-05
-4.61425389301297e-05
-3.15000588280788e-05
-2.71977761914241e-05
-7.06585009624409e-06
-1.82394565030125e-05
-1.02474040473651e-05
-1.63641098222069e-05
-2.47559999474355e-05
-2.91159870748526e-05
-1.64209833456381e-06
-2.19994820705829e-05
-1.88071022466154e-05
-2.41611615680788e-05
-6.22239439737717e-06
-1.97874859852677e-05
-3.59796551743448e-05
-1.66286855948835e-05
-2.12890120886264e-05
-2.39429022867425e-05
-3.97570087197161e-05
-2.43778511538031e-05
-1.76751294498637e-05
-1.39404606842369e-05
-2.6805866962793e-05
-3.11990411742321e-05
-4.07410593449384e-06
-2.48210505811293e-05
-1.20531808153606e-05
-2.51548108645933e-05
-1.87737674755126e-05
2.22464015556681e-06
-2.07543931559133e-05
-1.01340599440979e-05
-2.21656718432353e-05
-1.79319769902351e-05
-4.08039640463819e-05
4.93969554887694e-06
-4.08701700497386e-05
-5.47809198811201e-06
-8.3743089445779e-06
1.42090290589424e-05
1.99615595865881e-07
-2.22343117561432e-05
-9.51039426620816e-06
-2.74792075958591e-05
8.70174207792028e-07
-3.54462999043506e-05
-2.71077834244684e-05
-1.60795927626797e-05
-1.04322233698997e-05
-3.28713541217513e-05
-2.46549917571262e-05
-1.10208801197968e-05
-1.37754965957356e-06
-2.05196570558109e-05
-6.72152115397721e-06
-1.91995213038064e-05
-3.76044051557171e-05
-1.75953494801013e-05
-3.17862034826836e-05
-4.20040848944167e-05
-1.92879351411392e-05
-1.70217293806813e-05
-1.50592136486682e-05
-1.95856197528246e-05
-2.64999655709989e-05
-4.68390721187697e-06
-2.09478253873917e-05
-4.61332652979543e-05
-4.36299479990282e-05
-3.21354687433826e-05
-1.94342479709242e-05
-4.54240896068232e-05
-2.32986089951235e-05
-2.51430944922358e-05
-2.94129013615915e-05
-3.20216114572339e-05
-2.9723090935793e-05
-2.68972716825585e-05
-3.33738009630895e-05
-3.72886227819451e-05
-4.30640759310558e-05
-4.74759623443738e-06
-5.55730656885434e-06
-1.38871109797914e-06
-1.59420292735587e-05
-1.32730351387233e-05
-2.64749219012123e-05
-1.83441985355468e-05
8.05472773642496e-06
-8.35733802971682e-06
-9.1527004676953e-07
-2.44082793238487e-05
-3.42266735969216e-05
-1.96471757748999e-05
-4.97241480547413e-06
-2.19598925279233e-05
-1.59284448874667e-05
-1.62588570049844e-05
3.58234350017314e-06
-2.04080110969838e-05
-4.38012535577334e-05
-1.71778054268659e-05
-3.27540715992753e-05
-2.42950160397673e-05
-2.12732943909453e-05
-2.94556938572055e-05
-1.07241017978938e-05
-3.42232983079884e-05
-1.72054470076691e-05
-9.72827453952471e-06
-3.0322924334044e-05
-2.20785165231168e-05
-2.10366334791268e-05
-1.87961460793294e-05
-3.82521851737246e-05
-3.89774401340222e-05
-8.29448738707343e-06
-1.61535612040533e-05
-2.76463497897306e-05
-4.04157443327679e-05
-1.47736354700865e-05
-1.48924612761169e-05
-1.78183030595641e-05
-3.10882567779036e-05
-3.02012779512892e-05
-3.99943370516653e-05
-2.27152143528327e-05
-2.36965258469969e-05
-1.71864801600347e-05
1.18051438425625e-06
-2.39002446069739e-05
-4.15613680974916e-05
-1.74128392326538e-05
-2.92653447069974e-05
-1.3633493141812e-05
-3.32450307135556e-05
-1.77384385762322e-05
1.14547651427211e-06
-2.71669284680061e-05
-2.21364090948524e-05
-2.42699303497165e-05
-2.41939736387209e-05
-1.83915640068705e-05
-3.67684380947257e-05
2.99869451164553e-09
-2.3379446216373e-05
-3.15586118353672e-05
-1.91680226564298e-05
-2.18922513124116e-05
-9.72780046624322e-06
-1.23915021705245e-05
-2.00644214783004e-05
-2.7101735195375e-05
-7.00380047646035e-06
-2.50953892424766e-05
-1.71274693382224e-05
-2.62348903993069e-05
-2.28483791555533e-05
-1.85420669338966e-05
-3.65607871384521e-05
-2.33723632114516e-05
-2.35120296213387e-05
-1.42400997865128e-05
-1.30055868894401e-05
-2.63585841024232e-05
-7.98878858853705e-06
-5.26810662657928e-06
-1.28602820602346e-05
-1.67913947835372e-05
-2.97537475679056e-05
-2.02415953280625e-05
-2.12924422385281e-05
-3.41203580079586e-05
-2.83202277510402e-05
-3.92397287238497e-05
-2.99443080108266e-05
-1.14099557117691e-05
-1.0280362535335e-05
-2.041009827158e-05
-2.23506463194719e-05
1.0976416797796e-05
-7.80714164767258e-06
-9.68582074878659e-06
-2.07079984124743e-05
5.66145421877955e-06
-1.92062975338474e-05
-2.00272262318748e-05
-2.34221324926924e-05
-1.93212297066042e-05
-3.911186209836e-05
-1.16458367280881e-05
-1.8646573564131e-05
-2.15726879149337e-05
-1.67763834173127e-05
-4.03976808940303e-05
-1.08915963736204e-05
-2.43707903103327e-05
-2.50478610068403e-05
-5.13149580871323e-06
-1.27993117854073e-05
3.50736821340144e-06
-1.66834479655892e-05
-7.53593049570157e-07
-2.3181771113942e-05
-1.22039833220832e-05
-2.22558168697824e-05
-3.49394032095618e-05
-3.17219318740094e-05
-2.0276811958782e-05
-3.05734600171372e-05
-5.11531047918688e-05
-2.24497674780993e-05
-3.15897143107109e-06
-2.82091817029739e-05
-9.87435283853223e-06
-2.00970638374342e-05
-1.29333854406494e-05
-1.65156914254829e-05
-1.85439856378954e-06
-2.72408633630813e-05
-3.79770378078486e-05
-2.5321226355579e-05
-4.1777664785611e-05
-2.40681276902271e-05
-2.42640348840439e-05
-1.14514916668639e-05
-3.29271593063378e-05
-3.40940565542768e-05
-3.26483463749841e-05
-2.45697318586203e-06
-1.43215354796034e-05
-2.241048491494e-05
-2.51852731790193e-05
-3.32298618478908e-05
-2.45997652911995e-05
-3.87121138397444e-06
-4.77737190429631e-05
-3.42769935760169e-06
-3.85114500313584e-05
-1.83700931245591e-05
-3.37276489597239e-05
-2.81006157620914e-05
-6.55079199689088e-06
-2.31568451277369e-06
-2.7059301870039e-05
-2.03230803123469e-05
-2.11067723437316e-05
-2.6850489969459e-05
-3.49090513012785e-05
-1.68860005023577e-05
-2.9572469505711e-05
-2.21809093570327e-05
-3.46281540712942e-05
-6.29829022953567e-06
-2.33184452663219e-05
-2.11593870249403e-05
-2.44562234733187e-05
-8.45581183464718e-06
-3.08478437519782e-05
-1.31395862699127e-05
-1.34314201112799e-05
-3.32660042260209e-05
-2.1361670385509e-05
-6.12790946904421e-07
-2.60524978949812e-05
-2.3868310991927e-05
-2.75702608520608e-05
-3.02087130408609e-05
-3.66903906685748e-05
-7.9717315412863e-06
-1.7843086686642e-05
-3.4815003476254e-05
-1.74379223988259e-05
-3.13206879517781e-05
-1.52889281649896e-05
-4.96658765825742e-06
-2.40677794984601e-05
-1.18413275306074e-05
8.87354757336987e-06
-1.93787855772125e-05
-1.36507121421279e-05
-1.25864581297399e-05
-4.95324552246205e-05
-3.37271603347641e-05
-1.93725884751009e-05
-9.42736333234917e-06
-2.02423057149734e-05
-4.89648904302765e-06
-2.44056336945298e-05
-2.08153349204626e-05
-1.60785668157423e-05
-3.68100677173115e-05
-8.55953154714109e-06
-1.36151885221833e-05
-2.39750283496052e-05
-2.14865221339271e-05
-3.6424820382356e-06
-2.23120052047752e-05
-1.41053739786683e-05
-1.61767429961895e-05
-4.30977299132413e-05
-1.48169973139088e-05
-1.00670399477738e-05
-1.44232947544604e-05
-1.52776741512648e-05
-3.64403802435866e-05
-2.07335165336172e-05
-7.04099541966475e-07
-2.63357062781071e-05
-2.67514328364422e-05
-8.57059838829316e-06
-1.23584819243148e-05
-3.27440372462778e-05
-2.80747747816208e-05
-2.91721850737338e-05
-1.0247888944486e-05
-2.75466704020884e-05
-1.97889131499253e-05
-2.05397228872838e-05
-2.04939156006712e-05
-2.57093709122965e-05
-1.25918800031285e-05
-3.45207606032904e-05
-2.90005679977413e-05
-3.0000856805306e-05
-1.41710180392438e-05
-4.03050141285977e-05
-2.67865035944038e-05
-1.99203467177991e-05
-4.06664181107722e-05
-3.66926273328875e-05
-2.95493257373161e-05
-2.10466030381239e-05
-2.2537222716936e-05
-2.62274726658691e-05
-7.59922064033613e-06
-1.98033485615846e-05
-2.0700894372504e-05
-3.8373567825583e-05
-1.88633893371057e-05
-7.54315912960925e-06
-2.44627463771883e-05
-1.63969003558039e-05
-3.28088470296271e-05
-1.42558835828476e-05
-1.81695891400336e-05
-1.91684306234586e-05
-2.45400753189161e-05
-1.93679603697956e-05
-1.53494883644056e-05
-3.11845232934293e-05
-3.38697871978015e-05
-3.12868386241433e-05
-1.14003581871441e-05
-3.50872843462456e-05
-1.66783318541309e-05
-2.5728629296129e-05
-2.78910296862527e-05
-2.69577344915751e-05
-5.19396216114199e-05
-4.03674570600212e-05
-2.06194133985387e-05
-3.49868993020074e-05
-3.38048508282915e-05
-4.48632771400996e-05
