# Supplementary material for: Research on computational propagation and identification of mine microseismic signals based on deep learning
Source: PLoS One. 2025 Oct 22;20(10):e0334641. doi: 10.1371/journal.pone.0334641 (PMC12543183; doi:10.1371/journal.pone.0334641)
Supplement: S9 Data — (ZIP) [file pone.0334641.s009.zip › 000101100000322.xlsx_0.txt_24.txt.txt]

-1.24412409327401e-05
-5.26467496685459e-06
-8.24384201247207e-06
-1.21823449596496e-05
-6.70791521521525e-06
-1.42955009238478e-05
-2.0880740965514e-05
-1.48382245628359e-05
-2.02238788140943e-05
-9.46344490482227e-06
-1.57234644783695e-05
-1.22711796397495e-05
-1.36956893991947e-05
-4.54385496992656e-05
-1.71908343523327e-05
-3.83674047074484e-05
-5.27600271551267e-06
-3.51950593106288e-06
-2.61781816886618e-05
-1.10278383362931e-05
-2.71415060435794e-05
-3.32570346818184e-05
-2.08155397398478e-05
-6.00807844423548e-06
-2.99950645290066e-06
-7.0521610018479e-06
-1.91677533859311e-05
-1.94849128252594e-05
-2.5256924847139e-05
-1.90302860263396e-05
-1.82135397547832e-05
-2.26653747119723e-05
-1.07567776744164e-05
-1.59533035630733e-05
-1.40933488033573e-05
-6.25784204046125e-07
-9.6281773459705e-06
-2.02102363926212e-05
-1.01701909588593e-05
-7.16390859890942e-06
-1.74510129634937e-05
-2.96690649512088e-05
-3.47164603934427e-05
-1.12201586482137e-05
-2.83875476780158e-05
-2.4549080538678e-05
-1.01864181954351e-05
-4.16754221409715e-05
-9.86698048416254e-06
-8.8016378321149e-06
-2.57259851004456e-05
-1.36315358484605e-05
-2.04530025237625e-06
-2.50914422232728e-05
-2.36998046046131e-05
-1.49200815319591e-05
-1.44651899258964e-05
7.21238224030699e-07
-1.37902994647954e-05
-2.39525997890578e-05
-1.64492975070108e-05
-2.69146181538249e-05
-7.8211655603053e-06
-8.27162295717764e-06
-1.58230605751592e-05
-1.57100193407979e-05
-2.9768980022129e-05
-2.42995669452083e-05
-5.93408134871061e-06
-2.1633989900626e-05
7.45133764786019e-06
-2.65569543501651e-05
-1.67462730731496e-05
-2.29972180294095e-05
-1.76071124739963e-06
-3.56117497227555e-05
-2.2212020619821e-05
-2.40022384672887e-05
-2.99148842354111e-05
-1.35340016417043e-05
-1.00432685549856e-05
-4.24948010971855e-06
-1.50527481633611e-05
-1.02223882130393e-05
-2.8251256656617e-05
-1.83343298233185e-05
-1.01240092000047e-05
-6.02198009538133e-06
-6.28939861161162e-08
-8.41323420864221e-06
-2.47627276405211e-05
-1.69912532047443e-05
-2.46940334397306e-05
-1.76840486445371e-05
-1.33519880835545e-05
-7.32644649666683e-06
-1.81666535346606e-05
-1.33304091669905e-05
-2.50149980403278e-05
-2.55960852744213e-05
5.65943740110988e-06
-4.08320126132885e-06
-1.65209704629775e-06
-2.63328865994851e-06
-7.57919637950126e-06
-1.50481566855323e-05
-1.17760443591107e-05
-1.53827453943449e-05
-1.56300559272631e-05
-1.44252244666499e-05
-1.10660667257053e-05
-1.50974686286447e-05
-7.93040347430166e-06
-2.40397528731178e-05
-1.55103279869644e-05
-6.59316173067652e-06
-1.3506375638973e-05
-5.22652360144517e-06
-1.95827535364196e-05
-4.29239078984608e-06
-2.55104042615995e-05
-1.17707275203629e-05
-1.38874344889326e-05
1.60200381746762e-06
-2.36474877971202e-05
-2.62476411414926e-05
-2.43374150170526e-05
2.05801459976536e-06
-1.86008967518679e-05
-1.73426438598935e-05
-2.04746808795132e-05
-1.0187810611715e-05
-2.68794732025305e-06
-1.07867998215098e-05
-9.62790312044273e-06
-1.41900589999237e-05
-1.47447262186039e-05
-1.06532186724838e-05
-8.11198211450298e-06
-1.23141874246839e-05
-1.18884592393586e-05
-1.51954966719807e-05
-2.16675154914177e-05
-1.29576075215491e-05
1.09874920540632e-05
-1.71414744463386e-05
-1.31971795443852e-05
-3.48733103442357e-06
-1.09082415736267e-05
-2.39957169668369e-05
-4.82566772668867e-06
-4.77438105350688e-06
-1.6105752230499e-05
-1.17187299129091e-05
-1.5989317848934e-05
-3.779729222067e-05
-1.98925713807476e-05
-1.15020061764859e-05
-1.9938297658059e-05
-2.10821843919082e-05
-2.33193467555063e-05
-3.08278050229032e-06
-7.76005434304945e-06
-1.7690018072357e-05
1.29538464222189e-06
-1.19483698595577e-05
-7.84850802805345e-06
-1.10725817896524e-05
-1.86630770122266e-05
1.06140925363356e-06
-1.19688849383509e-05
-5.17007178613585e-06
-2.60848090531356e-05
-1.06131969127418e-05
-2.41549158779799e-05
-2.97927664087882e-05
-2.18796918345954e-05
4.12824867067064e-06
-2.15449804667802e-05
-1.86838107978791e-05
-1.21407443025687e-05
-1.65541565935159e-05
-2.26303125871348e-05
-1.55560906109338e-05
-2.04674089170369e-05
-1.24818933343743e-05
-2.33460885714738e-05
-2.31605197152677e-05
-1.55619385693704e-05
-2.13126709572522e-05
-1.60462683386818e-05
-3.89348908702725e-06
-2.03640055245573e-05
-1.38802780272184e-05
-5.19075944071289e-06
8.7403799712658e-06
-1.66499307632586e-05
-1.83435732220299e-05
-1.37088869852729e-05
-9.16229082973859e-06
-2.3052538866003e-05
-3.51208936722938e-05
-1.49282589792885e-05
-1.06498832709499e-05
-2.12845348986659e-05
-1.21964509065674e-05
-2.863582961418e-05
-1.25452089736539e-05
-7.29535441488636e-06
-1.77564348411392e-05
-2.80445873543388e-05
-1.82492231181216e-05
2.02076972368977e-06
-8.75713721732212e-06
-2.09702578878301e-05
-8.47714252904244e-06
1.62151550841207e-06
-2.3099040104971e-05
-2.78012296168976e-05
-9.59896010087502e-06
-2.12211993297202e-05
-1.93258153181166e-05
-1.80818399423028e-05
-2.93811073441911e-05
-1.5506111224405e-05
-2.19969052900201e-05
-3.13850600198414e-05
-2.83717293374645e-05
-1.29271689583886e-05
-2.20727504540388e-06
-8.89319523262396e-06
-4.96588199289658e-06
-2.00362937127553e-05
-2.38256758821166e-06
-4.44356989504047e-06
-9.52280502608725e-06
-1.15912950471051e-05
-1.16976803535957e-05
-1.40272994210008e-05
-1.57792802169401e-05
-7.89093141420233e-06
-2.20696612391359e-05
-8.1552815776103e-06
-1.58264861617511e-05
-7.39076920855493e-06
-3.6298692280168e-05
-2.48758327271774e-05
-2.26424895084054e-05
-2.61794477733711e-05
-2.30117543341976e-05
-7.91381911285635e-06
-1.98717029256059e-05
-1.59045894566659e-05
-1.28594124710469e-05
-1.54425745946622e-05
-4.52617167543142e-06
-1.33076744393515e-05
-1.75898943020193e-05
-2.37685825881064e-06
-1.07517292300098e-05
-1.85649052421952e-05
-2.28705576051009e-05
-1.98574338829993e-05
-1.12815482664256e-05
-6.52514043779353e-06
-1.17255981752563e-05
-1.73358780236839e-05
1.8852295059945e-06
-2.45012440621476e-05
-1.15992121173953e-06
-1.22977301885571e-05
-1.21537807454421e-05
-2.06344116026615e-05
-1.69671126735385e-05
-3.6233192051814e-05
-6.04809602345558e-06
-1.22279323961787e-05
-1.24578569732009e-05
-3.14625421571295e-05
-2.13114740707847e-05
-2.10683406071411e-05
-1.28092545826306e-05
-6.73723743467654e-06
-2.75700653029335e-05
-1.73521517209599e-05
-1.66061937730428e-05
-2.07410655859416e-05
-2.14694266273198e-05
-3.62060892567635e-06
-1.93520212358212e-05
-1.65815127418881e-06
-2.59818466877719e-05
-1.9925478468737e-05
7.09344955955412e-07
-3.0028495217346e-05
-1.72471153680733e-05
-1.70607349703886e-05
-1.07071966268046e-05
-2.19740176557113e-05
-2.09088728177122e-05
-2.74126277067737e-05
-1.46002163893999e-05
-6.90195994355311e-06
8.13004063558485e-06
-2.05511608789725e-05
-4.27609912141805e-06
-1.20561459907311e-05
-1.44343497605581e-05
-6.83355141702913e-07
-2.06551663562732e-05
-1.78612894741713e-05
-3.18937425959337e-06
-2.63087844923686e-06
-2.12456016213745e-05
-1.72410530688587e-05
-2.14523230968446e-05
-1.09758275111101e-05
1.08482756534251e-06
-2.48612161110822e-05
-1.48782119690006e-05
-7.08040383196195e-06
-2.36207449664436e-05
-1.96426435442903e-05
-2.55165958561794e-05
-1.11014136957028e-05
-1.18772924493469e-05
-1.69823867976968e-05
-1.53875594936107e-05
-2.13371870701604e-05
-1.30659166076978e-05
-1.00723038734412e-06
-2.57495018127565e-05
-1.96514829526993e-05
-2.40924911345296e-05
-8.16458624633849e-06
-2.26516250446288e-05
-1.64175438799778e-05
-1.92507566526889e-05
-2.73821697612491e-05
-1.94670805206961e-05
-6.09840720162183e-06
-1.78338793324466e-05
-1.22077635612955e-05
-1.7232871596948e-05
-9.23934218167452e-06
-6.38576704337519e-06
-1.84404733207519e-05
-8.84347660751104e-06
-1.35019921797771e-05
-1.29463293152432e-05
-5.60693374746546e-06
-1.47676103511273e-05
-4.34153130194426e-06
-1.8842948850476e-05
-2.91236432503367e-05
-1.78324297928326e-06
-2.57171629976591e-05
-1.56302017722755e-05
-1.53120877580831e-05
-1.81230743921325e-05
-1.1205740651671e-05
-1.46853680850498e-05
-1.69850802328129e-05
-1.72495795301063e-05
4.78175121347634e-06
-1.91598017940855e-05
-2.04065535933033e-05
-9.20189760181903e-06
-1.89361707257513e-05
1.16940684236563e-05
-2.04024915745591e-05
-4.29831482630001e-06
-2.2082201911111e-05
-1.70238080514507e-05
-3.08534964604246e-06
-1.36857535287754e-05
-2.10504518986557e-06
-2.54352077663809e-05
-3.28249537864001e-05
-2.77811611578991e-05
-3.90273960118313e-06
-1.68981126277563e-05
-1.22998480557616e-05
-5.32279023039081e-06
-3.40871765141535e-05
-2.00493972223829e-05
-2.37646561921663e-05
-2.38423715921608e-05
2.93349568055063e-06
-1.99125043133464e-05
-1.72774461628775e-05
-1.51999806471793e-05
-2.20733412412529e-05
-1.43475389909587e-05
-1.81303489661888e-05
-2.07567400843693e-05
-1.25603989402899e-05
-2.84760673909604e-05
-1.85683104321986e-05
-9.75498366018656e-06
-7.09728918323602e-06
-1.26014167709529e-05
-6.99392392000492e-06
1.24999841236472e-05
-2.7974604334626e-05
-2.30183367488942e-05
9.4516323285142e-07
-1.93790668936963e-05
-2.00309265239769e-05
-1.9047804151439e-05
-1.79832903077285e-05
-2.13000983636546e-05
-2.8381906976197e-05
-2.56951807730322e-05
-1.69311074280795e-05
-3.24004614618882e-05
-1.704392678109e-05
-3.23050754548014e-06
-1.097734532036e-05
-2.87624848783942e-05
-1.69005473434284e-05
-1.74566506485732e-05
-2.3348866549813e-05
-1.56559552973188e-05
-2.86909892436535e-05
-2.16418605269149e-05
-3.18601164637551e-05
-5.10458369107379e-06
-2.6210626459884e-05
4.23620292136537e-06
-1.74906520845936e-05
-8.25260395028696e-06
-2.7893678849223e-06
-3.28676449773436e-05
-2.8638511506246e-05
-8.19487218153469e-06
-1.07531013501458e-05
-1.41637620643879e-06
-1.62326105119897e-05
-8.88631980483817e-06
-3.48917658605025e-06
-1.1263155038962e-05
-2.17804296479461e-05
-2.56061435712685e-05
-2.00485168307885e-05
-8.42608502983841e-06
-1.27580151365624e-05
-2.871478026754e-05
-4.67139051173478e-06
-3.06125419466414e-05
-2.66736267209592e-05
-8.70966613422852e-06
-1.49291070796934e-05
-1.73818710066385e-05
-2.14603768610695e-05
-3.41831188314951e-06
-2.39552779078069e-06
-1.46991380738957e-05
-1.54822732824209e-05
-1.68470364872281e-05
-1.41158227099496e-05
-1.92454093880193e-05
-2.09349706672117e-05
-2.45563024026529e-05
-1.42302739745134e-05
-3.02614767327838e-05
-1.15681374043603e-05
-6.71715304952081e-06
-2.53989968739605e-05
-2.19004193401722e-05
-2.97758664765598e-05
-5.60925762484963e-06
-1.6132366133611e-05
-2.20308908688991e-06
-4.7699134034339e-06
-2.49527233592716e-05
-1.49049574387726e-05
-1.60628065861991e-05
-2.42157237837167e-05
-1.62261360943261e-05
-2.02744035916467e-05
-1.54810742311199e-05
-6.02357268850468e-06
-1.59208725693843e-05
-1.58591499048155e-05
-3.55942538148985e-06
-8.78134292071888e-06
-1.97681275354427e-05
-8.76443499392969e-06
-2.010599621541e-05
-1.63762058794403e-05
-1.63360570552122e-05
-2.07983529688686e-05
-2.57321389629568e-05
-7.65887181379523e-06
-2.87165542662807e-05
-5.64495330549837e-06
-1.76965604541995e-05
-1.72548241690277e-06
-6.22634780737607e-06
-1.66539352565078e-05
-1.22287483883122e-05
-2.19295236626936e-05
-1.17438155250624e-05
-1.34326170397012e-05
-2.31760295210884e-05
-2.11731758928361e-05
-2.50038393627041e-05
-1.09736450645865e-05
-1.46321901109594e-05
-1.00706946436369e-05
-1.50548632976638e-05
-1.89299633490344e-05
-1.49748781143684e-05
-3.37692241570245e-06
-1.96557326120297e-05
-1.62937245830928e-05
-1.69378208849205e-06
-2.17081949123609e-05
-2.01592731739684e-05
-9.97415867103117e-06
-2.15478489299194e-05
-1.48720769713156e-05
-2.70502345492744e-05
-1.88567861463591e-05
-1.74160624101705e-05
-1.52996632813365e-05
1.59448431199935e-06
-1.22053793926451e-05
-7.7471300377012e-06
-1.4022580401439e-05
-1.52594367531374e-05
-2.76069655297715e-05
-1.66414696346285e-05
-1.85032292825354e-05
-1.96077543450449e-05
-1.22920264825134e-05
-4.67862759336035e-06
-1.31344616072893e-05
-1.92295027228561e-05
-3.60473424323994e-05
-1.8877095288295e-05
-1.4122399969893e-05
-1.55884807016458e-05
-1.13174252424446e-05
-3.25011934433205e-05
-7.16703011433077e-06
-2.28178165740117e-05
-1.42324629191269e-05
-2.47229083681227e-06
-3.03107408619366e-05
-1.64467435001321e-05
-1.17943102042327e-05
-2.68171146232796e-06
-6.63914176828953e-06
1.05255058478894e-05
-8.1501170095345e-06
-1.66700292890455e-05
-1.42579909706508e-05
-6.00469232691898e-06
-6.66492758008807e-06
-1.62599775241977e-05
-2.05790330180846e-05
-3.78261606511117e-06
-1.72109308442134e-05
-2.25358065184239e-05
-5.21668159874583e-06
-2.10807566770216e-05
-1.82083555899289e-05
-2.33913125317227e-05
-1.20994568030512e-05
-2.15755190688029e-05
-1.23192624109666e-05
-2.20853123062965e-05
-2.68115463083832e-05
-2.52015002143611e-05
-1.44176927416499e-05
-5.46478438710535e-06
-1.35463269786685e-05
-6.69557563653407e-06
4.69146127648139e-06
2.39568471182328e-06
-2.57154818494504e-05
-2.811321316453e-05
-1.43352319225211e-05
-9.75672875870723e-06
-2.85792449925113e-05
-1.73475161989868e-05
-2.18025956960762e-05
-3.61840820452225e-06
-2.09975287727943e-05
-3.30003343015181e-05
-1.40004564521855e-05
3.00225196116823e-06
-2.33848416088086e-05
-9.92314648400397e-06
-9.23360676355035e-06
-1.40252150028607e-05
-3.04070711271208e-05
-3.10879008046741e-05
-1.02694504186755e-05
-1.43051045658394e-05
-1.18337309281829e-05
-1.92586545213695e-05
-1.50238630898907e-05
-1.93036138459988e-05
-2.11650826263977e-05
-2.04084659185781e-05
-2.54684560072025e-05
-8.46122314506644e-06
-1.35752708866314e-05
-3.02558739372866e-05
-2.22970883061799e-05
-1.7025597551307e-05
-2.6685075621648e-05
-1.62140403808164e-05
-1.78111767408267e-05
-8.63790081846292e-06
-1.8242931901484e-05
-2.12203863723678e-05
-1.32423439174093e-05
-3.49144644326387e-05
-2.23304917879132e-05
-1.04156386508281e-05
-2.71892145389318e-05
-1.68029319964712e-05
-2.01510566489822e-05
-2.65694009439281e-05
-8.21053891311418e-06
-1.84506128393624e-05
-1.30819588157211e-05
-1.06869754611074e-05
-1.12416894640163e-05
-2.39790192630804e-05
-7.66536502181243e-06
-1.8984579272626e-05
-1.31603902158318e-05
-7.95858979415251e-06
-3.06259357310149e-05
-8.27407541302815e-06
-1.0450069156365e-05
-3.29147736727653e-05
-1.35862344525753e-05
-8.83493648923269e-06
-2.12550051825914e-05
-1.64363147682253e-05
-1.14518652918328e-05
-7.11015806666343e-06
-1.33377227753871e-05
-2.21080594616119e-05
-2.96478197306989e-05
-2.32244316278887e-05
-2.70575760614661e-06
-3.90351753847769e-05
2.45646636672284e-06
-9.1700753274045e-06
-1.59085259285175e-05
-9.99970010370731e-06
-1.35584631385621e-05
-1.6741491966122e-05
-2.11754509014875e-05
-1.36980216927281e-05
-7.46856484041729e-06
-2.6025631571396e-05
2.27582875301202e-06
-2.45829229430998e-06
-1.17093780674084e-05
-2.13061392028417e-05
-1.64444797387835e-05
-1.72463438639091e-05
-4.69811454384172e-06
-1.70596099092286e-05
-2.73236988274795e-05
-1.67394472853435e-05
-1.92052099559058e-05
-9.57160939239525e-06
-1.56318170443008e-05
-2.70959530687191e-05
-3.67070597965147e-06
-2.34911486353718e-05
-2.34378015969587e-05
-1.8143371433563e-06
-8.7684187119524e-07
-1.96043255934652e-05
-2.06629952157755e-05
-8.37945258277452e-06
4.51027292770361e-06
-2.37228626735535e-05
-1.56932545602881e-05
-2.22573359843397e-05
-3.22342702060207e-06
-2.04669767859774e-05
-1.28905066731248e-05
-1.68842357239668e-05
-1.95927710333729e-05
-1.92154315179169e-05
-5.70687533753154e-06
-2.1783519275061e-05
-1.29111958385665e-05
-2.64263334340331e-05
-1.12733959129014e-05
-2.45120423649701e-06
-2.8277826080831e-06
-2.47892402969775e-05
-4.8032287460188e-06
-1.09308883547438e-05
-3.1119074392392e-05
-2.46526884911021e-05
-1.7297114581381e-05
-1.22482918010763e-05
-1.21465505442572e-05
-2.1334694537022e-05
-3.42404589225055e-05
-2.86949167881745e-05
-4.02985471881366e-05
-2.18942544311553e-05
-1.12883864169785e-05
-2.46806200031492e-05
-1.9869113868154e-05
-5.64828734501774e-06
-1.6394627747716e-05
-2.16507531147538e-06
-2.34467430862593e-05
-1.80116152318037e-05
-3.0368462682741e-05
-6.94237725485017e-06
-2.31134795730987e-05
-2.28730309767306e-05
-1.93845702439921e-05
-3.99902549616841e-05
-8.50682695044705e-06
-2.50415972688675e-05
-1.28405950901031e-05
-1.95987099978965e-05
-3.9247949691331e-05
-2.43988610913939e-05
-2.83002673160819e-05
-9.19980312655019e-06
-2.74788069057252e-06
-1.9330062577226e-05
-2.19914241294242e-05
3.82773254646468e-06
-2.33863121547992e-05
-5.40962768034386e-06
-1.41040413299657e-05
-2.28957428333176e-05
-2.51866412370011e-05
-1.94604177213555e-05
-2.10249238811581e-05
-1.40255007671406e-05
-3.21420611903279e-05
-2.36264053278441e-05
-1.88590006513571e-05
-5.72335075842229e-06
-1.87002215392037e-05
4.34401511707158e-06
-2.06546573659174e-05
-3.64814725089279e-05
-7.21013291011239e-06
-1.44983139721834e-05
-2.04532145609757e-05
-4.21154849313796e-06
-7.9384916914893e-06
-2.36049620861137e-05
-7.60590141133814e-06
-2.0280850226595e-05
-2.18147124523938e-05
-1.2313249766206e-05
-2.91149266771165e-05
-1.11115844640254e-05
-1.85234199926989e-05
-4.59387906417198e-06
-2.55674858832266e-06
-2.35369872940607e-05
-1.70628301412097e-05
-2.66972512924318e-05
-2.51348056286751e-05
-1.05090121059352e-05
-2.48243807527829e-05
-2.07124137901929e-05
-2.21643076098632e-05
-2.82052211876124e-05
-1.90055968881961e-05
-2.23001809732091e-06
-9.19706437854838e-06
-2.18203514504799e-05
-4.99725031196816e-06
-2.33941975519463e-05
-1.19820243068096e-05
-2.60108026449272e-05
-2.27824448556294e-05
-2.91936100377492e-05
-9.81717549094175e-06
-9.64327933942193e-07
-1.64439788125644e-05
-8.87081062743869e-06
-2.87081445529052e-05
-1.8251876889902e-05
9.67682284253823e-07
-2.51295320715391e-05
-1.15029436204902e-05
-2.63948241443753e-05
-3.00953835389999e-05
-2.22851549744569e-06
-2.58006289285066e-05
2.19453701975047e-06
-8.50993196405287e-06
-3.1765433290192e-05
-2.50787403660414e-05
-2.80429900402355e-05
-1.75428700052627e-05
-1.86053010455762e-05
-2.15385504351126e-05
-2.74453817412117e-05
-5.18418579023931e-07
-2.45220304485547e-05
-1.26571436489376e-05
-5.86815298625427e-06
-2.36744338643064e-05
-3.29303893656669e-06
-2.91640564976447e-05
-5.84289421640124e-06
-4.9250470356621e-06
-2.01431359132823e-05
-2.06942855791706e-05
-1.58690291594523e-05
-2.23978449198324e-05
-4.92792504130746e-06
-9.87369968416465e-06
-6.49140883728644e-06
-2.13408576318555e-05
-1.05853745681064e-05
4.8976200678968e-08
-8.95663737578691e-06
-1.67940747020702e-06
-2.08278634079858e-05
-1.52096311449112e-05
9.74684164725046e-07
-1.77866276344645e-05
-1.45466113636408e-05
-2.02444683247417e-05
-2.15081729919625e-05
-1.58244009709992e-05
-6.55065507314703e-06
-3.26710599255759e-05
6.23817703213697e-06
1.7678820124549e-06
-9.88070182880721e-06
-1.93920046418642e-06
-2.06449173582192e-05
-3.82545400558298e-06
-1.33010731384873e-05
-1.64254464230025e-05
-4.31035496722662e-06
-2.73768256870678e-05
-2.43936168340447e-05
-1.9518775607078e-05
-1.24572934988302e-05
-2.29709330569454e-05
-1.8016690723447e-05
5.54876973436253e-06
-2.49469112240303e-05
-4.73224246548012e-06
-1.95257251712414e-05
-1.59454094355091e-05
-9.80655193098462e-06
1.53058177674373e-06
-2.34996213009213e-05
-1.31718708710556e-05
-1.00715513765407e-05
-2.0842996485217e-05
-9.33773597861231e-06
-1.40180233453695e-05
-3.39119133662893e-06
-2.31866148663799e-05
-2.59179201763059e-06
-1.97221581117005e-05
-7.70558991574217e-06
-1.21205833537904e-05
-1.94548910788024e-05
-2.66129978146492e-05
-8.50523223920387e-06
-2.47858033761794e-05
-9.82988466874176e-06
-2.84922950331798e-05
-1.3873920810798e-05
-2.84371551720731e-05
-2.36817583313628e-05
-1.60459178154613e-05
8.31356749123667e-06
-1.90912637560272e-05
-8.88591703382229e-06
-1.81593792100662e-05
-2.77267054475589e-05
-9.97436352480399e-06
-1.30037672192586e-05
-1.66320827624308e-05
-1.22345761304036e-05
-8.51218641800306e-06
-1.40430905343881e-05
-1.93877896268706e-05
-1.40455746451044e-05
-2.30676189249501e-05
-5.51793345208313e-06
-1.45117984779822e-05
-9.67535952826726e-06
-1.33879677456577e-05
-2.74402328043229e-05
-2.24385214088517e-05
-5.19980240096939e-07
-7.89295389132631e-06
-7.52935298351487e-06
-5.25824461089389e-06
-4.21419853812651e-06
-1.91108635670279e-05
-3.3927036758844e-05
-7.92536089883643e-06
-2.43428714470127e-05
-1.82231530919748e-05
-5.28584316659449e-06
-2.74881857412353e-05
-1.82046167232353e-05
-1.67540196731675e-05
-1.77531809931869e-06
-1.45256193847539e-05
1.21470352188177e-06
-1.18502011775096e-05
-1.22019260931587e-05
-1.6274308819593e-05
1.1320503715926e-05
-8.19513079187662e-06
-1.45889293439996e-05
-2.14741627947338e-05
-1.40595032835843e-05
-2.15430124930794e-05
-9.78960190552186e-06
-5.49078882891207e-06
-2.78706794324184e-05
-1.23860343331771e-05
-8.509327017656e-06
-2.11150684358195e-05
-2.3004879380426e-05
-3.32099870795655e-05
-2.50369565037399e-05
-7.61016105851478e-06
-1.62003719935006e-05
-1.22835315647242e-05
-1.75076802151815e-05
-2.11653084963032e-05
-2.55323653379114e-05
-3.18861961462476e-05
-2.1723587043154e-05
-2.72785206404075e-05
-1.77852751296313e-06
-2.57222024810947e-05
-2.60722634000768e-05
-1.87945900124583e-06
-2.72872984579953e-05
-9.8157408965455e-06
-1.88646088539585e-05
-9.56205836829951e-07
-1.25574402870924e-05
-1.24713131240233e-05
-2.85184443585317e-05
-2.77143578971697e-05
-2.51286821434307e-05
3.0000639441905e-06
3.00042188778643e-06
-2.90554822214537e-05
-9.4553048121019e-06
-7.72874324708458e-06
-1.6121148570201e-05
-1.78782259892805e-05
-6.1992382100042e-06
-9.22443950287664e-06
-8.32094470637494e-06
-1.14936391756221e-05
-2.4317792099901e-05
-3.21774784880965e-05
-6.1416288318736e-06
-4.07290420634424e-06
-1.04086379594989e-05
-8.28913378714197e-06
-1.33847181237158e-05
-9.0785089207055e-06
-7.4486789380979e-06
-8.79171630892631e-06
-2.55145041797965e-05
-2.51291425376423e-05
-1.69535329461367e-05
-7.57512841537204e-06
-1.99225501717668e-05
3.28562902887117e-06
-3.08872662068874e-05
-2.58493796118044e-05
2.95667412440293e-06
8.41600644095065e-06
-2.68047125730148e-05
-2.62648304296576e-06
-2.05596980669494e-05
-1.13376053141343e-05
5.96658395781063e-06
-3.48045011354501e-06
-1.63973768326898e-05
6.80792821016653e-06
-1.36789696389121e-06
2.20092317150099e-06
-2.18892990130222e-05
-1.55030373717953e-05
6.69612780143478e-06
-1.09490784356506e-05
-3.54216783515711e-06
-1.41350209028897e-05
-2.93016941381366e-06
-1.09980393063524e-05
-1.70263629634234e-05
-2.2159589536335e-05
-9.37777367977077e-06
-1.59700866874584e-05
-7.03903759609809e-06
4.02023050091746e-06
-1.64585425697955e-05
-2.01126218274148e-05
-9.62327793647571e-06
-2.56077523037437e-05
-7.31493240536364e-06
-2.14298312773705e-05
-1.14935670896782e-05
-2.13936244999096e-05
-2.28174610761059e-05
-1.72487376617326e-05
7.82224020577896e-06
-1.80923244820335e-05
1.54494892883436e-06
-2.65278066732252e-05
-2.41441791411185e-05
4.31168929600497e-06
-1.03175643311809e-05
-1.56927031420756e-05
-9.89085866934783e-06
-1.12851099180824e-05
-1.66863439052641e-05
-1.40661704194938e-05
-2.64841246156996e-05
-2.03612082460524e-05
-1.19695883525531e-05
-9.43008902296242e-06
-1.33872382432614e-05
-4.07256487465992e-05
-1.1794012790295e-05
2.91551279888557e-06
-1.59553101279305e-05
-1.79892959810693e-05
-1.55973102614668e-05
-1.03797652774728e-05
1.16542566844836e-05
-8.50946639992342e-06
-1.99826773258192e-05
-2.14433185682906e-05
-3.60955713139295e-05
-4.72709224470619e-05
-2.21863831774516e-05
-1.22472747666895e-05
-1.14197290150887e-05
-6.60148996985082e-06
-1.49717020327433e-05
-1.31169690916014e-05
-2.33015557764744e-05
-3.62024582033724e-05
-1.03895887547318e-05
-3.14397910866103e-06
-3.19082699079727e-05
-1.69976151777146e-05
-1.21804963777286e-05
-2.33989660746225e-05
-3.05996076590689e-05
-2.66306331270186e-05
-2.34084180117028e-05
-3.4641510916914e-05
-1.10222834426415e-05
-7.64727028069408e-06
-2.023021791106e-05
-5.1695763289579e-06
-2.7733059205925e-05
-1.38675586409297e-05
-2.80173655692156e-05
-2.07799225684344e-05
-1.6051106791716e-05
-1.51884417700422e-05
-2.70999089496221e-05
-2.16240251538244e-05
-2.19172419506158e-05
-2.17181492680536e-05
-1.8144323428173e-05
-2.21435201374618e-05
-2.54081153978224e-05
-1.60238062923851e-05
-2.80683602982179e-05
2.11246044576779e-06
-1.36754570629691e-05
-3.01699479473462e-05
-2.0899685336616e-05
-3.16068696707765e-06
5.27437468902017e-06
-1.97343534383641e-05
-5.85706865339127e-06
-3.3701669656703e-05
-1.6625991187573e-05
-1.86873242534528e-05
-2.93960288478102e-05
-4.26486125791888e-05
-3.57179649902694e-05
-1.02247092761562e-05
-1.68591234002761e-05
-2.06056534982534e-05
-1.47978819273009e-05
-2.7245893555961e-05
-2.08546978938124e-05
-5.10537553831351e-06
8.94286669815767e-06
-4.66534428947815e-06
-1.42329249510852e-05
-2.40719411464996e-05
-2.54323740250987e-05
-2.04825451312262e-05
-4.34564220342178e-06
-1.07324883233297e-05
4.66540120423629e-06
-1.3524376768793e-05
-2.8357400958048e-05
-2.26229041219187e-05
1.8586629588959e-06
-7.81971457759454e-07
-1.19045686807244e-05
-2.86130779884024e-05
-5.77525776607845e-06
-9.55212822042978e-06
-4.1896293035874e-06
-2.67054132523024e-05
-7.54044049677185e-07
-1.65126109109896e-06
-2.15036659053929e-05
-1.81627805599753e-05
-2.58083142111219e-05
-5.44893272355689e-06
-1.348199672805e-05
3.09788546741186e-06
-1.38204666676482e-05
-2.0561127287315e-06
-2.63597864912929e-05
-2.29033737310587e-05
-6.07125441938928e-06
-1.53952463013131e-05
-3.0926889916638e-05
-1.21975470940135e-05
5.11986047709535e-06
-2.56614690473827e-05
-1.31450876569469e-05
-1.88606921309737e-05
-3.00188318753441e-05
-2.11047906292118e-05
-6.05028759987577e-06
-2.45176763917719e-05
-1.45407078629159e-05
-2.68223488548894e-05
-6.46906155911354e-06
-5.70396875600798e-06
-5.19599070436918e-06
-4.96245997431736e-06
-1.40636471841122e-05
-1.56376253117409e-05
-2.56624486640202e-05
-5.79007873168518e-06
-9.97170731055876e-06
-3.58689963209705e-05
-3.71861073027949e-05
-2.32201641993981e-05
-1.78565282222938e-05
-3.22662142743743e-05
-1.68554804597788e-05
-2.88773484628373e-05
6.17160674654789e-06
-2.23458159050403e-05
-7.49723362661212e-06
-2.72606432745681e-05
8.84724658578827e-07
-3.2158888491954e-05
-2.60557816431364e-05
-1.14618875722351e-05
-2.86679806634661e-05
-1.92790336388546e-06
-1.73313450479117e-05
-2.05510840372627e-05
-2.57723539994569e-05
-1.65413631682904e-05
-7.34001964094553e-06
-1.47197980333472e-05
-1.58157167633954e-05
-6.25357318520933e-06
-1.12184996917638e-05
-3.29933304142318e-05
-1.97594274474713e-05
-1.82602002974332e-05
-1.22116485202832e-05
-9.62445611358326e-06
-1.08698694362729e-05
-1.50959282519424e-05
-1.75185455587886e-05
-1.44676309401012e-05
-8.94768822418409e-06
-3.56504481939115e-05
-1.17836876710289e-05
-3.04722336067468e-05
-2.38318900688815e-05
-1.33995917876881e-05
-7.72722643208226e-06
3.1385333306238e-06
-7.03734821062018e-06
-5.81890681237581e-06
-7.16953287399444e-06
-1.97978803972082e-05
-2.00735130768907e-05
-2.16213995600085e-05
-1.4475536349538e-05
-1.95730587019455e-06
-1.94881666610896e-05
2.23692269783597e-06
-5.65160875682008e-06
-2.05445108525219e-05
-1.15742300555392e-05
-2.34619944505427e-05
6.13397495811489e-06
1.00011654509134e-05
-3.53491533885733e-05
-1.66788494868924e-05
-6.58160057159469e-06
-1.29153573825899e-05
-1.43429480579345e-05
-1.85646198118109e-05
-2.49720043146269e-05
-3.46113716731399e-05
-2.34262690674086e-05
-1.37690758466137e-05
-1.94278744871596e-05
-1.43966140768018e-05
-9.77235265296006e-06
-5.33969477784312e-06
-1.12547891003777e-05
-3.1204331204984e-05
-3.61938519891386e-05
-1.46477581244882e-05
-1.5397917687199e-05
-1.36654489915144e-05
-3.27432862490025e-05
-2.37210338188872e-05
-1.04633675667906e-05
-1.5904161144202e-05
-5.43725045612177e-06
-7.19652388925663e-06
-7.04209770656326e-06
-5.25201666631624e-06
5.41892783888484e-06
-2.34439048309179e-05
-1.10188128509582e-05
-9.61721927443674e-06
-1.34633345830625e-05
-3.89253557579965e-06
-2.51728681081161e-05
-2.43099501738248e-05
-1.18659726684147e-05
-1.55896937229718e-05
-6.88687778097138e-06
-2.38056744868187e-05
-3.6520726674258e-06
2.77507225526187e-06
-1.9345873271323e-05
-1.26717980050347e-05
-2.71808796132424e-05
-1.23705337214353e-05
-4.13589759531284e-06
-1.62584268336679e-05
-2.3249241718292e-05
-2.11140970447959e-05
-1.6483810486902e-05
-1.05120151810696e-05
-1.30401222951856e-05
-4.39724102058523e-06
-1.69069176647705e-05
-8.12077952093827e-06
-8.48163639213207e-06
-3.24974492364637e-05
-3.15855759333789e-05
-1.37054258202438e-05
-9.69503745159184e-06
-3.61694651059321e-05
-1.75962460524231e-05
-1.62671639382994e-05
-1.30878684555549e-05
-2.32463071034732e-05
-1.37671159979772e-05
-9.07609874129298e-07
-2.48283044369698e-05
-1.37329591662541e-05
-2.21390716216877e-05
5.15740397897824e-06
-2.37427382642917e-05
-1.4989599763113e-05
-1.07738004040495e-05
-1.2204957273001e-05
-3.6709238567232e-05
-2.85764477791904e-05
-1.98512240267465e-05
-2.93635114852857e-05
1.91203085643059e-06
-3.6823466307784e-06
-9.54701684714311e-06
-2.9736433529812e-05
-2.07657677318175e-05
-1.53794325445589e-05
-1.94691642534808e-05
-1.78665419078386e-05
-3.39684197608261e-05
-1.48896960914923e-05
-2.6670523460729e-05
-7.53998082811759e-06
-1.95918197863698e-05
-4.86986357344683e-06
8.22262269946886e-06
-1.14711801142214e-05
-2.49421471057167e-05
-2.62880978126327e-05
-2.65007914340272e-05
-9.93565156826805e-06
-1.14239186632228e-05
-1.09994395606677e-05
-1.80460530629534e-05
-8.65534464202055e-06
-1.43864298194527e-05
-1.29383370548348e-05
8.72138187395425e-06
-3.18647680803973e-05
-1.87481304768907e-05
-7.80513606478005e-06
-1.81310012139198e-05
-1.81245160167022e-05
-2.14963336278644e-05
-2.4720937595401e-06
-9.54097217823589e-06
-2.03634416090263e-05
-1.00377623204696e-05
-3.40620817069735e-05
-4.84908424028627e-07
8.27783722489144e-07
-1.72042981754988e-05
-3.33117377173405e-05
-1.58855711677777e-05
-1.22818433237439e-05
-2.74871871496463e-05
-1.92132805825878e-05
-1.88999466965409e-05
-1.25799237247565e-05
-2.17079118673887e-05
-1.40086703314036e-05
1.00480111260471e-06
-5.60869192057954e-06
-2.0762411960383e-05
-2.42067293412187e-05
-2.46553378650718e-05
-1.56971691970762e-05
-3.36316623152266e-05
-4.64621311075133e-06
-2.69744450941083e-05
-4.92808413746983e-06
-1.66749396042197e-05
-3.31939214380177e-05
-2.18367259173637e-05
-1.35040532164031e-05
-1.56503581417888e-05
-2.35983344771617e-05
-1.39974100188727e-05
-1.68515114501137e-05
-2.67608716112113e-05
-1.58440616420676e-05
-1.64738144740186e-05
-5.81402080598049e-06
-5.90452150560007e-06
-3.66902803260576e-05
-7.57256473272245e-06
-7.05551283798181e-06
-2.00978052083636e-05
-1.86372321612706e-05
-7.1406622530052e-06
-2.04122299534472e-05
-1.75723120555108e-05
-2.5796573107835e-05
-2.7637140817304e-05
-5.49696295079575e-06
-8.53586222462257e-06
-1.69947952786268e-05
-3.75778854034196e-05
-2.40541748275059e-05
-2.37933040848182e-05
-1.3196808746174e-05
-8.56797329259701e-06
-1.28000093499167e-05
-2.73174928091829e-05
-3.45068108144318e-05
-1.04918220882933e-05
-2.49349649306048e-05
-1.37150276127412e-05
-5.56895586522724e-06
-1.95887839314737e-05
-2.91914942973715e-05
-3.82185519987237e-05
-2.81432543704638e-05
-3.71112474155991e-06
-2.12552261048425e-05
-2.78109041767856e-05
-7.49880315117732e-06
-7.52771003509962e-06
-4.03106388974137e-06
-3.16580005594527e-05
-2.39009076791634e-05
-2.35999857054842e-05
-1.04193295624952e-05
-2.69828978927141e-05
-1.8508587842551e-05
3.02146219221904e-07
-6.4280429496035e-06
-1.40337166966969e-05
-2.2544425334171e-05
-2.08812877290937e-05
-1.20020031593447e-05
-3.1223911150593e-05
-3.52601368947872e-05
-4.28650435547198e-06
-1.87329639351596e-05
-3.11805291113208e-05
-1.60496049418379e-05
-1.8566054299428e-05
-1.84675964364202e-05
-1.05054577074895e-05
-2.30916309370865e-05
-2.62785268514389e-05
-3.65812190218384e-06
-1.89205006722018e-05
-9.18084220919486e-06
-1.60941979589926e-05
-5.05019903450843e-06
-1.44448313000724e-05
-1.36520038191442e-05
-1.38676555498236e-05
-3.81199629604954e-05
-1.1089628842771e-05
-8.65347694991719e-06
-1.59320445528013e-05
-2.66593512472718e-05
-2.31540596363737e-05
-1.40705455490126e-05
-1.78427285875932e-06
9.60454729586883e-06
-1.55393657540986e-05
-2.45912238073782e-05
-5.56925298729065e-06
-2.51163882225596e-05
-2.00029621057998e-06
-4.07426460590648e-06
-1.6477997765055e-05
-2.2480795421351e-05
-9.78491575191182e-06
-2.03702236503239e-05
-1.64003684166079e-05
-2.29056080121346e-06
-2.1009121758001e-05
-3.45718814933515e-06
-1.2537473525958e-05
-1.24216258022432e-05
-2.71569939584547e-05
-2.08592110857182e-05
-1.95757614024143e-05
-6.26372468504427e-06
-1.95706716192156e-05
-2.20566714511962e-05
-1.40064040785107e-05
-1.65843788205963e-05
-2.29033331930128e-05
-4.7525539839256e-06
-1.88545919515572e-05
-3.3421124441724e-05
-2.73729519018784e-05
-2.80419521029456e-05
-3.04905218822219e-05
-3.22987833569388e-05
-1.02426660135227e-05
-1.28087544114094e-05
-6.8900298972631e-06
-2.01125012197515e-05
-1.57660386315468e-05
-2.70073362340111e-05
-2.1604677160325e-05
-9.90618017241453e-06
-2.55420030613683e-05
-1.86548164151155e-05
-1.8239953784487e-05
-1.44043328389231e-05
-1.69916119172354e-05
-9.44307479811674e-06
-1.4599377030866e-05
-1.56856159611631e-05
-2.03746731550054e-05
-8.84049281484395e-06
-2.10746590193887e-05
-2.39411776493951e-05
2.29583876264098e-06
-1.19043918599348e-05
-1.787092913908e-05
-1.89208897930309e-05
-1.99207999063817e-05
-1.33459714914652e-05
-1.41264959395559e-05
-2.68028937851623e-05
7.16860174708915e-06
-1.91785336690218e-05
-3.5415133843655e-05
1.99762891551051e-06
-1.58797432121906e-05
-1.04734548680171e-05
-1.71344649845271e-05
-1.39676287431546e-05
-1.97972623475474e-05
-1.10222686989677e-05
-1.75754579503051e-05
-7.37646178986678e-06
-1.2394436578865e-05
-1.51551480879465e-05
-4.7561814270712e-06
-4.18828353827155e-06
-5.0032341422629e-06
-1.95151854858439e-05
-2.69990637924598e-05
-1.19665339277009e-05
-6.94367281570972e-06
-1.03361975948848e-05
-1.58531748216058e-05
-1.607994651792e-05
-3.57854594108524e-05
-8.70524210418314e-06
-1.79429047984741e-05
-1.0406432194623e-05
-1.56306689569447e-05
-1.39349567520927e-05
-2.20275555651167e-05
-2.49078221135982e-05
-1.3376855100243e-05
-3.09491556290461e-05
-2.50997511605641e-05
-2.09979973272391e-05
-1.4911349986805e-05
3.02164332190161e-06
-8.47434114104972e-06
-7.49463578553747e-06
-1.64279966922884e-05
-1.95604732630169e-05
-6.88335370610831e-06
-1.69694529379701e-05
-2.50942845970293e-05
-2.03970449605983e-05
-2.88516624851943e-05
-2.96904406197225e-06
-2.52734113311679e-05
-9.29965895070714e-06
-1.11167179361156e-05
-1.92833056873144e-05
-1.78860257909685e-05
3.60248741331188e-06
-1.03605794005657e-05
-1.09237105270068e-05
-2.6573455816724e-05
-1.75233689838159e-05
-2.29025311861298e-05
-2.15710456632991e-05
-2.01202176042073e-05
1.90892436111938e-06
-3.18886812125543e-05
-2.09086858023989e-05
-2.37179783510587e-05
-9.46629091865381e-06
-2.63415901234023e-05
-2.05515142320031e-05
-1.02269033736775e-05
-1.13668389928895e-05
-2.01296602044608e-05
-2.97404403400955e-05
-1.23843519159351e-05
-9.50071102718393e-06
-1.00439618159554e-05
-1.76276753092616e-05
-1.98806560557797e-05
-1.42172109996852e-05
-2.71269183266628e-05
-4.27670561425182e-06
-9.19904338320984e-06
-2.65225987052281e-05
-2.37671772673927e-05
-1.84072764741065e-05
-1.46059350381238e-05
-1.68142815482283e-05
-1.62502826311215e-05
-1.55928962779771e-05
-2.12025389852498e-05
-1.37145803065515e-05
-5.66185197184224e-06
-7.86711163965125e-06
-2.20763457592247e-05
1.04467956430688e-07
-1.20480592050481e-05
-1.54412472809859e-05
-6.8099523525218e-06
-1.02803461792561e-05
-2.22122869601729e-05
-4.31920067424893e-06
-1.9068915361602e-05
-2.28301006316577e-05
-6.12831983845765e-06
-1.50174489125668e-05
-1.34318558381495e-05
-2.2511943315811e-05
-1.89895510120268e-05
-1.93114159133919e-05
-1.80220237801392e-05
-2.27204291268004e-05
-3.667529570139e-06
-1.66177567417551e-05
-1.31141772590469e-05
-9.28276719354554e-06
-1.37834184167332e-05
-3.61268620558962e-05
-9.59385303616281e-06
-1.70131085979702e-05
-1.35821558583972e-05
-2.66909949348918e-05
-2.24756804864712e-05
-5.0755348176906e-06
-2.27007908131271e-05
-2.28866152165141e-05
-1.27060332999456e-05
-7.46324748398488e-06
-1.11298404658068e-05
-2.31102547334361e-05
-3.48810762594659e-05
-3.12430966241844e-05
-2.96086315162448e-06
-2.45404123106453e-06
-3.5713549630263e-05
-1.49027443156733e-05
-2.16106246392958e-05
-3.04103066797686e-05
-2.30644293188953e-07
-1.3182726547085e-05
-4.97169841019807e-06
-2.47611647286848e-05
-1.93256149467031e-05
-5.99408140160408e-06
-1.54898222355396e-05
-2.35814038349273e-05
-6.02995284875073e-06
-1.87603181044385e-05
-1.7464670076097e-05
-2.36277568021265e-05
-2.44399608098888e-05
-2.36721568511594e-05
-2.09945162246658e-05
-1.73256952135148e-05
-3.46358603222029e-05
-6.94069572995276e-06
-1.17167496551544e-05
-1.28613405872216e-05
-2.96313499496724e-05
-8.29019674449607e-06
-8.45925436409667e-06
-1.67611082931329e-05
-4.11674387620139e-06
-5.30766407636043e-06
-2.53109845134843e-05
-1.84655265490007e-05
-1.6349854495023e-05
-3.65178686643583e-06
-2.73455765154335e-06
-8.92374080685752e-06
2.43999338801638e-06
-1.83223853486389e-05
-1.16269951850844e-05
-6.73005382371447e-06
1.36314001792083e-06
2.0693026176449e-06
-1.8956260362256e-05
-9.21527849220794e-06
-9.60549722950611e-06
-8.32224296867319e-06
-2.79656617736247e-05
-1.90315662847873e-05
-1.36696286934098e-05
-3.18935022033349e-05
-1.67148098593781e-05
-1.05311258251983e-05
-2.24016145196029e-05
-2.56586953809786e-05
-2.31581712860014e-05
-8.07338401155152e-06
-1.31346623285996e-05
-2.70197579597149e-05
-9.31666303497532e-06
1.60958963531649e-06
-2.380540431858e-05
-1.52177876471753e-05
-1.09315680217866e-05
-3.46727413543295e-05
-7.68437596407302e-06
-2.06545364916271e-05
-1.81039631095016e-05
-2.28589836522582e-05
-1.72660768988184e-05
-4.33780804478497e-05
-2.04197140715405e-05
-1.41186855288498e-05
-1.72455466435358e-05
-1.99788587218743e-05
4.9462771576536e-06
-1.53813248551278e-05
-2.63332699297386e-05
-1.47604625011719e-05
-2.5668213893468e-05
-1.87786131058585e-05
-2.21443820280399e-05
-1.2145517834647e-05
3.61437664559485e-07
-1.19745359558662e-05
-1.71231403765285e-05
-2.76797260186674e-06
-1.88375788238705e-05
-7.22207871441743e-06
-1.56760067544622e-05
-1.46144099999328e-05
-1.9121918790445e-05
-7.06066835555637e-06
-1.65701701070143e-05
-9.33826202683782e-06
-6.53194563572724e-06
-1.43938459621164e-05
-1.46268283909536e-05
-2.76721657311534e-05
-2.6645650316566e-05
-2.07473453510173e-05
-1.33990641273692e-05
-2.02600647594027e-05
-9.06612320387745e-06
-1.67986445151085e-05
-1.77421202774849e-05
-1.18895414747156e-05
-9.0580430654228e-06
-2.20123850874816e-05
-5.84966585920213e-06
-2.22958431382975e-05
-1.9377484959216e-05
-1.47991630328676e-05
-1.49613754673891e-05
-1.5844356013002e-05
-1.00381891688487e-05
-2.43136438678456e-05
-2.00703051306656e-05
-2.16162767697851e-05
-3.12577761498131e-06
-1.42747390838864e-05
-1.16771503852572e-05
-1.83137327185297e-05
-2.95177534222355e-05
-3.25366337617346e-05
-9.36554795057607e-06
7.81520472463064e-06
-2.98960252151997e-05
-1.74481613041825e-05
-2.04475490140554e-05
-9.25466075241072e-06
-1.71285992221406e-05
-1.49176304995471e-05
-3.92032545737328e-06
-2.55237063588156e-05
-1.06945229400808e-06
-1.41836709617402e-05
-1.18698250688194e-05
-1.16260000647678e-05
-3.2543978150675e-05
-2.29142714530463e-05
2.7952962202166e-06
-1.02238196587882e-05
-5.86331597592773e-06
-4.22562568114373e-06
-7.56229789882655e-06
-1.15792714705721e-05
-4.206495573124e-06
-1.13325540611608e-05
-1.91006831869433e-05
-7.0371224260438e-06
-1.45812353804295e-05
-1.87397689139107e-05
9.81990469213265e-06
-2.66296405791151e-05
-2.22482742498523e-05
-2.54180666317687e-05
-2.44349546212339e-05
-1.76236061386211e-05
-1.63975201447262e-05
-3.04273732076464e-05
-6.98370144586285e-06
2.72594522177812e-06
-1.52180930462853e-05
-2.9084838036479e-05
-3.23283323232766e-06
1.49857439139403e-06
-9.24647285076186e-06
-1.83600608903085e-05
-1.23037045479052e-05
-3.16557765647596e-06
-1.83699615428354e-05
-1.48535064441807e-05
-1.21175597052476e-05
-2.2223747863144e-05
-1.22788883020916e-05
-3.87977433333715e-06
-1.00903453902202e-05
-3.80040094089825e-05
-2.65863618785881e-05
-1.34093724681167e-05
-1.61869780098567e-05
-1.42979988020635e-05
-8.34515361702724e-06
-2.50981114569715e-05
-2.84000823400868e-05
-2.66164490458063e-05
-1.94432749684466e-05
-2.37001742769035e-06
-1.19634914350866e-05
-2.80438326054733e-05
8.32359166083713e-06
-1.00923022254066e-05
-2.99581577669585e-05
-3.8165664104151e-05
-2.05107988584794e-05
-3.33381097895613e-05
-1.22422493827948e-05
-1.51285060656818e-05
-3.19536323124959e-05
-1.54666410187425e-05
-9.46358958824422e-06
-2.36838469869118e-05
-1.783363881113e-05
-1.86696242179958e-05
-1.47743822446921e-05
-2.05208889175862e-05
-2.88874363430393e-05
-3.06879012548039e-05
-1.42719310921794e-05
-6.20950592233755e-06
-9.56957956044082e-06
-6.16315850464988e-06
-1.90983694831162e-05
-5.76735500001739e-06
-2.06013371820571e-05
-1.96772128032602e-05
-1.53011842719839e-05
-2.68903762616362e-05
-2.88934771395284e-05
-7.69081845091345e-07
-1.24514155424149e-05
-1.47515118479458e-05
-1.3353381257425e-05
-8.49012730867478e-06
-1.59792068451688e-05
-1.58486512013791e-05
-2.75774058322347e-05
-5.70618229282396e-06
-2.93336792250653e-05
-5.44780927369985e-06
-1.08592840471896e-05
-2.37545096766093e-05
-2.17864378825197e-05
-1.6250768022979e-05
-2.44384415406785e-05
-1.34265466059037e-05
-1.19581972149488e-05
-5.99578291192897e-06
-1.59382651339797e-05
-8.23424632181385e-06
-1.12935673013063e-05
-1.73120573850559e-05
-1.79410469185509e-05
-2.17328821510777e-05
-1.56028359693455e-05
-8.41274751077517e-06
-9.77256318628368e-06
-8.48671140729258e-06
-3.37296961999185e-05
-1.56595151822131e-05
-2.02584151190484e-05
-1.64062626483884e-05
-8.5411941720986e-06
-2.44856824616627e-05
-1.11757579969069e-05
-2.33815758154869e-05
6.70708040682457e-06
-3.13817983516656e-05
-1.43048234484915e-05
-6.04518430805831e-06
-1.69571893078304e-05
-1.02554276222757e-06
-3.22114172351073e-05
-6.65909977546398e-06
-1.28436396410899e-05
-1.74007843645445e-05
-1.98307943127541e-05
-1.33844316122001e-05
-9.46331991430458e-06
-1.87748151048715e-05
-2.17660450482558e-05
-8.26305796399801e-07
-8.36306504156473e-06
-3.91762478430811e-06
-1.66576579502488e-05
-6.43943502954924e-06
-2.63870037687118e-06
-2.24272465355906e-05
-2.7222657566898e-05
-2.19447863851836e-05
-1.62378954094659e-05
-1.11894288955267e-05
-2.28566008811457e-05
-1.03022640602237e-05
-1.3335762046171e-06
-7.60139118448836e-06
-1.96388615639748e-05
-8.52091436591986e-08
-1.19891965414359e-05
-1.74607801511049e-05
-1.28854548769975e-05
-3.18084329992621e-06
-1.14141587837397e-05
-2.12241704198264e-05
-1.42059449269099e-05
-3.69093810146162e-05
-2.39992499005033e-05
-8.34594796860994e-06
-1.87511849573038e-05
7.44006644557563e-07
-8.82219114410954e-06
-3.25039908567661e-05
-2.89101526464269e-05
-1.70824317022472e-05
-1.69731438080112e-05
-2.89758181775089e-05
-2.16319245226271e-05
-7.6703137245612e-06
-2.11400336532641e-05
-1.6098530537857e-05
-1.30400073702005e-05
-4.68809887437247e-05
-1.7252907230127e-05
-1.86236626949941e-05
-1.98259167788387e-05
-9.65127347687339e-06
-2.4049809885051e-05
-1.27535606371723e-05
-1.83135008797968e-05
-9.45777643623655e-06
-1.49069404712989e-05
-1.64338151442527e-05
-5.0911518459615e-06
-9.41426030740106e-06
-1.61023659229903e-05
-2.53756033865e-05
-1.80992141175969e-05
-2.86305834596185e-05
-2.0800099914781e-06
-8.219279028057e-06
-3.51998533329067e-05
-1.25729428598643e-05
-2.05342690132527e-05
-1.68236935599624e-05
-8.12639025141513e-06
-1.87660614908873e-05
-3.03600522311642e-05
1.73753015044177e-06
-2.14371234275248e-05
-9.22219586637374e-06
-5.16476029297624e-06
-4.20071768237279e-06
-2.40476012386331e-05
-4.62259264982699e-05
-1.54320906274411e-05
-1.5346805991284e-05
-1.67722072331323e-05
-7.89921020564566e-06
-1.32293638886602e-05
-1.4074415453163e-05
-1.74372802422352e-05
-2.58037964194766e-06
-8.68887910369667e-06
-1.9432702213586e-05
-1.09219874245048e-05
-1.05168850056141e-05
-2.31364629857676e-05
-7.99425466646361e-06
-2.07304993816329e-05
-5.79525925454087e-06
-5.61834823150239e-06
-1.47035753052004e-05
-6.92319962981028e-07
-5.67087841437671e-06
-1.89140473657368e-05
-1.99852309421842e-05
-2.96412248100268e-05
-8.08855509402078e-06
-1.80088065006814e-05
-1.46671266227883e-05
7.95619414487067e-06
-2.04586677570259e-05
-2.17698827129288e-06
-1.33510927510951e-05
6.7525556697043e-07
-1.00638297613375e-05
-1.01473010085499e-05
-7.4876392756362e-06
-1.37085276992222e-05
-2.64990091652516e-05
-1.42252306693588e-05
-2.78431740192972e-05
-1.02083169867343e-05
-2.55795414002001e-05
-1.68775775484912e-05
-2.90204384263174e-05
-1.17238579191984e-05
-1.98708292086643e-05
-7.36197697135757e-06
-1.1496429849228e-05
-3.195456488945e-05
-6.82654234336544e-06
-2.56527557898267e-05
-2.59600356821297e-05
-3.34120038653741e-05
-2.30779421712505e-05
-8.41427459721605e-06
-1.09826695330001e-05
-1.41664305416196e-05
-4.54111696001047e-07
-6.91265435917629e-06
-2.94521528869817e-06
-3.11110967786507e-05
-9.36561270433901e-06
-2.60887619998498e-05
-6.79441179914312e-06
-1.82862100711431e-05
-2.7716043687075e-05
-1.60213358148667e-05
-3.03725905702417e-05
-1.63140588971569e-05
-3.33798606234855e-05
-7.20780191608638e-06
-1.8009859358677e-05
-1.29797188542507e-05
-2.80394797422749e-05
-1.23785453682231e-05
-3.40030657098572e-05
-2.59125283134636e-05
-9.19363078869696e-06
-9.68195229369611e-06
-1.89163554161513e-05
-4.01701399098868e-06
-3.89772076591996e-05
-1.87045999428119e-05
-2.47706964767116e-05
-2.00151657306834e-05
-1.66316420733338e-05
2.39312493169757e-06
-2.08019223750496e-05
-1.41880217990939e-05
-1.45911708923212e-05
-3.621564452655e-05
1.0105559737845e-06
-7.85657758424858e-07
-1.53691133418888e-05
1.39600650842963e-06
-1.66656649345762e-05
-1.22341318127569e-06
-1.04324428902773e-05
-1.91887252690199e-05
-1.80811893937842e-05
-1.80310693242193e-05
-9.84889705040839e-06
-1.61054227726767e-05
-7.18502257005788e-06
-2.14324832011245e-05
-2.08569493802556e-05
-3.33663377582301e-05
-2.37472667992915e-05
-9.27121437835132e-06
-2.84109217463593e-06
-1.96899819595464e-05
-1.4691370200892e-05
-1.08898663478335e-05
-3.63555106905512e-06
-1.94149299827606e-05
-3.2738356474603e-06
-3.24162451434589e-06
-1.90905166987931e-05
-2.15729108042379e-05
-1.70578966865918e-05
-2.98538015774866e-05
-2.77985773801453e-05
-2.0872147968696e-05
-2.06072830592567e-05
-8.05803793210856e-06
-2.16337067665041e-05
-1.47617438473882e-05
-2.25709046719113e-05
-4.5894877700885e-06
-1.48568330137473e-05
-2.26307607252494e-05
-2.4036118488208e-05
-7.7226595273181e-06
-1.74992318536776e-05
-3.18971040561057e-05
-1.33987447438636e-05
-3.21869527803656e-05
-9.19804223859492e-06
-9.08529777984268e-06
-1.32968074234394e-05
-9.80247126385864e-06
-3.15140163572998e-06
-7.11604900048613e-06
-3.56500961140709e-06
-1.71662242426922e-05
-2.08435036641606e-05
-1.69396065602245e-05
-8.14324170137553e-06
-2.85078144872425e-05
-1.65076089799415e-05
-8.02460303719609e-06
-5.73176230781817e-06
-2.48393907297329e-05
-2.79441197222707e-05
-3.62912555241167e-06
-1.01477530604063e-05
-5.61703268260189e-06
-1.55266447507153e-05
-5.68584883604545e-06
-9.34550090732347e-06
-2.90809584661281e-05
2.93828899900442e-06
-8.61570200247498e-06
-2.42994286503044e-05
-1.73962679429528e-05
-1.94511036115669e-05
-6.33144393604567e-06
-7.87401595823879e-06
-2.7755287255081e-05
-1.96971494899154e-06
2.31140054446244e-06
-1.09303958909528e-05
-1.2037577081319e-07
-2.02016096415059e-05
-9.85596413066747e-06
-2.1432450551531e-05
-1.09624472826184e-05
-4.70062695323026e-06
-2.20167618669435e-05
2.04464873927738e-06
-2.38553581905679e-05
-2.69519338496747e-05
-1.07275089664115e-05
-8.72007835230238e-06
-1.47896549177534e-05
-7.67415937104499e-06
-3.83691341860521e-06
-2.4829536312843e-05
-3.94905176709254e-06
-8.15942690722745e-06
-8.89876466573216e-06
-2.184494587287e-06
-1.2176560835223e-05
-1.64287908762633e-05
-2.59336521073815e-05
-2.63602177493351e-05
-5.50270189940234e-06
7.90156191152345e-07
-3.06994409373097e-05
-2.43934311903931e-05
-3.8284824889398e-06
-6.02994251157553e-06
-6.62012842180648e-06
-8.07008115768263e-06
-3.20044039022863e-05
-8.85666346457257e-06
-8.0430254999196e-06
-2.45609367652109e-05
-1.70224420303182e-05
-5.02806659202394e-06
-6.40892767276583e-06
-1.43757680493666e-05
-1.64240002069803e-05
-1.72701206121432e-05
-5.29768964965609e-06
-2.35528200653036e-05
-1.34463207345326e-05
-2.99560712261663e-05
-6.18900897270032e-06
-1.4617605419885e-05
-1.98368671184365e-05
-2.71156739841908e-05
-2.82393071311829e-05
-6.40929695745666e-06
-1.15012645336149e-05
-1.81065320116726e-05
-9.38125076269603e-06
2.84324186473539e-06
-7.5740624332152e-06
-2.72595371965139e-05
-1.58677439918113e-05
-4.49777334188739e-06
-1.67881821138276e-05
-2.28801596687462e-05
-2.08156403547588e-05
-3.40336279705959e-05
-1.57138547038132e-05
-2.11358457830555e-05
-1.00984062148653e-05
-2.42887938413475e-05
-1.23222079250183e-05
-1.71286141754595e-05
-2.47848332673166e-05
-2.51612504253435e-05
7.29810266159871e-06
-6.11213350505836e-07
-1.10318507069784e-05
-2.65619453429303e-05
-8.81393263609929e-06
-2.2445459136986e-05
-8.26282260908682e-06
7.21602131879613e-06
-2.48970518046317e-05
-1.58148172832239e-05
-7.59968814844527e-06
-1.26485361855837e-05
3.45868037494928e-06
-3.16675047643895e-06
-2.91278518521333e-05
-6.78503985184013e-06
-2.72872631629418e-05
-6.56987719608068e-06
3.41016287075596e-06
-2.12533782393361e-05
-1.55628953801885e-05
-1.7799700260866e-05
-8.22148300308769e-06
-2.03072800392009e-05
-1.8473030327449e-05
-1.35102712671521e-05
-1.46240282132743e-05
-2.24812694297777e-05
-8.75280790873277e-06
-2.51312341298781e-05
-7.19175660798697e-06
-3.65380037945697e-05
-2.87262461568677e-05
-2.68846557216714e-05
-8.13262925934594e-06
-2.57059158444768e-05
-2.14120508747282e-05
-2.16009651766068e-05
-2.23365209556091e-05
5.07538247208133e-07
-1.6158008896051e-05
-3.14537774895665e-05
-6.21061625483959e-06
-2.31596525631971e-05
-1.79450205573415e-05
-1.7434209825031e-05
-2.49656364528936e-05
-1.61923438166078e-05
-9.76413281882219e-06
-5.77993525945227e-06
-1.33616957550625e-05
-1.14440791242482e-05
-1.54359469626162e-05
-1.1921434621269e-05
-1.45185305658093e-05
-3.68685802738273e-05
-1.72613221520377e-05
-2.26355591931696e-05
-2.98418386389329e-05
-3.63729795270636e-06
-4.94045470340093e-06
-2.89235053497692e-05
-1.81161218879133e-05
-2.87264605147969e-06
-1.38919195829894e-05
-2.13531624680323e-05
-1.84258346207043e-05
-1.15582210419444e-05
-1.58735379321092e-05
-9.27831984919506e-06
-1.51499527596182e-05
-1.05732337962482e-05
-7.92962574579601e-06
-2.92633797252337e-06
-2.03036133280075e-05
-8.58147733896495e-06
-1.56957404057982e-05
-1.81978845416566e-05
-2.1480954800568e-05
2.90227243251139e-06
-1.51527564099823e-05
-2.73993128185785e-05
-2.3727838631723e-05
-8.36619695284746e-06
-1.27724111223007e-05
-2.41039702383427e-05
-5.22968992033854e-06
-1.90708204622002e-05
-1.95863838669971e-05
-1.3625102199447e-05
-1.12718874376819e-05
-7.59452789405401e-06
-1.29555559300895e-05
-7.41165774531852e-06
-1.13942372159673e-05
-1.87467673628872e-05
-2.44216960750083e-05
-1.2840332020303e-05
-2.89711598375694e-06
-1.35708212431029e-05
-1.64215559710317e-05
1.40151397446369e-05
-1.32156529369879e-05
-1.04036979215241e-05
-2.00509347916503e-05
-2.71415868325141e-05
-2.50209000950178e-05
-8.09311898979488e-06
-1.43859556082595e-05
-2.2799474018633e-05
-1.27283900420733e-05
-1.12009189998844e-05
-2.54398562542954e-05
-2.617094526459e-05
-4.93943834533044e-06
-2.30659191909071e-05
-1.81454207494005e-05
-2.07701973238112e-05
-8.53192220018861e-06
-7.25501128138912e-07
-1.76130474269554e-05
-1.34590162416199e-05
-1.57080554241805e-05
-2.90889074518706e-05
-1.03778866732399e-05
-1.78100344337198e-05
-5.07503759226386e-06
-3.7901738745967e-06
-2.7345785230641e-05
-3.29529632630817e-05
-9.14200407428872e-06
-1.46081467640967e-05
-1.62583380993053e-05
-8.45094217384944e-06
-1.71888906469821e-05
-1.58745954603514e-05
-8.78103422999157e-06
-3.33375998400972e-05
-2.81993502135003e-05
-1.22394038744671e-05
-1.59698727429416e-05
-3.11229868443406e-05
-1.5410229192541e-05
-6.71090228671254e-06
-1.77128352013889e-05
-1.82454585868857e-05
-1.46974480910494e-05
-2.58577871266103e-05
-1.07692936868198e-05
-4.55404223853891e-06
-3.29736558938367e-05
-1.42416732489256e-05
-1.26191679414464e-05
-1.11092751491574e-05
-2.07436568281816e-05
-6.9140761578615e-06
-2.02977736242727e-05
-2.35475525914304e-05
2.13840160267962e-06
-3.56147345598038e-06
-1.92181342873533e-05
-1.27063942780452e-05
1.07289702435344e-06
-2.56480738369608e-05
-1.5962114435625e-05
-7.43716685610817e-06
-3.01671929512932e-05
-5.31763705450084e-06
-4.31798135949183e-06
-2.02279580590944e-05
-8.64557647599296e-06
-6.23533875494476e-06
-7.81977946892774e-06
-5.62211545626663e-06
-1.75124803164978e-05
2.24534167850506e-06
-1.55768143352553e-05
-2.22222202470126e-05
-2.58906163711605e-05
-3.13386040825493e-05
-4.14835001954548e-06
-3.43965687677622e-05
-3.01374992928225e-05
-1.69949877749538e-05
-2.73573621207823e-05
-2.29178377456242e-05
-2.94862921810679e-06
-1.62426038312217e-05
-6.8831654996287e-06
-2.17230367040724e-05
-1.29021708665136e-05
-1.54082892333705e-05
-2.26673408873841e-05
-2.90576824859492e-05
-1.35018288111195e-05
-1.64509152675828e-05
-2.9454252084758e-05
-2.72672504061724e-05
-2.91319611211942e-05
-1.99139361573351e-05
9.16293265154717e-06
-5.74058266386539e-06
-1.21086107814518e-05
-1.63848401887389e-05
-1.82258350270567e-05
-2.71552171332859e-05
-2.66859244166376e-05
-3.34419798445356e-05
-3.27440590247561e-05
-5.91637309760093e-06
-2.08701940586423e-05
-2.97031211367104e-05
-5.3508716562165e-06
-2.4547883501138e-05
-1.30680676245744e-05
-3.66915973694677e-05
-1.43774705210522e-05
-1.90886279538803e-05
-2.7944367019392e-05
-1.55467175660996e-05
-2.86262312310454e-05
-1.81811869443813e-05
-1.43598461881686e-05
-1.20549664503924e-06
-1.59842166782079e-05
-1.179149435811e-05
-1.29451506056856e-05
-1.41495858228772e-05
-2.4976288984562e-05
-1.67698831321867e-05
-1.13440974688804e-05
-1.56187850257876e-05
-2.54122705339871e-05
8.26749855618559e-09
-2.3851084347446e-05
-1.73801373789546e-05
-2.02645731133335e-05
-7.47090515071629e-06
-8.88925640640783e-06
-1.00453232749834e-05
-2.77071113826338e-05
-2.20301626635311e-05
-2.83430327794636e-06
-5.12688085798135e-06
-1.62294847782088e-05
-9.00337272840339e-06
-1.24293481750228e-05
-2.41971523114986e-05
-2.76379287867436e-05
-2.25314911904399e-05
-3.31930336140283e-05
-6.15083016788442e-06
-2.77771729443723e-05
-1.94865564157717e-05
-9.56115519872689e-06
-2.99303401325871e-05
-3.96150390840663e-05
-1.06254522197178e-05
3.33929015295089e-06
-1.80622507779913e-05
-1.05762396112815e-05
-1.26435536010097e-05
-2.07953354553549e-05
-1.66769624122721e-05
-3.05631802531905e-06
-1.42731002602445e-05
-3.10751995983468e-05
-2.68499169196882e-05
-1.65565310757253e-05
-2.13079985874996e-05
-1.66553012500332e-05
-1.26290769674341e-06
-2.99202331073958e-06
-1.03014690520904e-05
-1.65973819839e-05
-2.54739661676772e-05
-1.15949871211248e-05
-2.42622557659937e-05
-1.79867255478348e-05
-8.1242607988469e-06
-9.08965290572859e-06
-6.19843616034786e-06
-9.76839329210365e-06
-1.6524656697386e-05
-8.45327824630535e-06
-2.56744365867405e-05
-2.03982814195011e-05
-3.11085411727352e-05
-2.3313235591791e-05
-1.38972187066532e-05
-1.31690522764856e-05
-1.48903936408579e-05
-1.78400775164047e-05
-2.77014593621628e-05
-3.69517426181605e-07
-1.75006624805667e-05
-9.70137195227494e-06
-1.12442682063246e-05
-6.55478742709984e-06
-2.08994032076192e-05
-1.3535106260584e-05
-1.28063201877964e-05
-1.71317888368222e-05
-2.92736070824551e-05
2.0634720129932e-06
-2.43639361421165e-05
-1.44747864270903e-05
-1.08185676778962e-05
-1.96565155265074e-05
-2.8683022540491e-06
-2.89360121825319e-05
-1.65871734783088e-05
-1.09020051494168e-05
-1.8163028957437e-05
-1.80947534192786e-05
-1.73840017712621e-05
-5.92533790307994e-06
3.93256891680843e-06
-1.92128768476364e-05
-5.82505139104633e-06
-8.65143782396396e-06
-1.72453160132666e-05
-4.36759118555391e-06
-3.09203971128074e-05
-2.58946170784618e-06
1.71823296154576e-06
-1.17599993015374e-05
-2.40432966160814e-05
-3.11952165351305e-05
-3.75447416197969e-05
-1.51575244972635e-05
-1.00298684358227e-05
-6.58330022574677e-06
2.99197725763944e-07
-1.56030023100647e-05
-2.42073245296971e-05
-5.73505552638869e-06
-1.76245828100691e-05
-1.97681984677684e-05
-1.73829480340413e-05
-5.69115776467613e-06
-1.8051391922886e-05
-2.97839878587806e-05
-1.21575402544538e-05
-1.6970737564605e-05
-3.39353528998774e-05
-1.22902242058758e-05
-1.9724826299343e-05
-8.11777082136858e-06
-1.41237778727003e-05
-4.50158129486136e-06
-1.21327162669831e-05
-1.00979679975864e-05
-1.02532609449133e-05
-4.23754721390253e-06
-2.71329851091715e-05
-5.14289887362865e-06
-2.58979715176425e-05
-1.231613591256e-05
-3.0703781283603e-05
-1.00369792876397e-05
-1.29574208108656e-05
-4.73571357253454e-06
-2.30851231148272e-05
-2.5471795065823e-05
-2.40507568435729e-05
-9.73908289418652e-06
-1.0962014380848e-05
-2.30023357028894e-05
-1.14366600357266e-05
-8.55716074014403e-06
-1.31052744408644e-05
-2.01254503200116e-05
-2.58784807053702e-05
-5.61797962132212e-06
-1.38091041661651e-07
-3.29909372615955e-05
-8.04180213219052e-06
-1.03735118793728e-05
-2.24373134225241e-06
-2.99463740830268e-05
-1.30334759807758e-05
-2.18033463894561e-05
-1.85919884705627e-05
-5.23161607582387e-06
-1.91513666602933e-05
-1.45032650859153e-05
-6.96567835759361e-06
-2.36055358055186e-05
-6.22067446156749e-06
-1.75518934288081e-05
-2.0532075248767e-05
-1.06142658926891e-05
-9.88730863160785e-06
-1.13348250731668e-05
-6.488247789393e-06
-1.69486384426755e-05
-2.06861074253057e-05
-1.22056606199483e-05
-8.32700139114309e-07
-1.7133363689232e-05
-2.24013088842385e-05
-8.21054276476461e-06
-2.32887102821149e-05
-1.13836999944091e-05
-1.76584306309269e-05
-5.75245778317652e-06
-7.17770262409611e-06
-4.13399514768479e-07
-1.90188840648187e-05
-9.9112862841813e-06
-2.54601232202269e-05
-2.10805320178639e-06
-4.5124786191434e-05
-2.35836530879779e-05
-1.41918863750433e-05
-2.05029862825451e-05
-1.54242485263248e-05
-3.90535648740685e-05
-2.33241954399841e-05
-5.60049409256884e-06
-1.48325898357833e-05
-1.03626644249669e-05
-4.52023283732768e-06
-2.98042703744363e-05
-1.72904486822632e-05
-1.42621290872775e-05
-2.99200587662117e-05
-1.80041171896068e-05
-1.32337572898653e-05
-1.82358417808125e-05
-1.16007290408595e-05
-8.87301057882983e-06
-7.54377919369747e-06
-2.70870886735019e-05
-2.25605351527652e-05
-1.66580660057999e-05
-1.72134213612211e-05
-2.3319480976691e-05
-2.21087075510485e-05
8.04457173242225e-07
-2.60823380175923e-05
-3.0050821374086e-05
-5.41198089499623e-06
-2.89356743156547e-06
-5.58991529387556e-06
-3.39041833529391e-05
-2.55393019887615e-05
-7.74181982942734e-06
-3.33768858491355e-05
-1.1198464498458e-06
-4.75621635076876e-06
-3.17702103099956e-05
-1.68360958223444e-05
-1.8203181196275e-05
-1.70707917326986e-05
-1.00679824051823e-05
-2.37649907387972e-05
-8.00092142640694e-06
-2.3894853422772e-05
-1.36085228065409e-05
-1.90273823374028e-05
-6.97978130033765e-06
-8.25294775133465e-06
1.73873473677806e-05
-1.86131385250842e-05
-1.68246140596115e-05
-2.81299472927616e-05
-1.50906340259253e-05
-1.76396262338763e-05
-6.5850728414585e-06
-1.1684038650814e-05
-1.56833131554876e-05
-6.60269263326601e-06
-7.14433925921813e-06
-3.33888078681001e-05
-1.95697403975283e-05
-2.03873708422803e-05
-2.949702202871e-05
-1.56601275920994e-05
-1.00246846069709e-05
-2.26589773758667e-06
-3.36879466558877e-05
-1.44967650750275e-05
-8.26939605448052e-06
-2.86278817530974e-05
-1.7618758267451e-05
-1.88359592508775e-05
-1.83153799645983e-05
-1.39322577783215e-05
-2.188001354484e-05
7.1228828143265e-07
-5.19502796081653e-06
-1.53882276698735e-05
-2.35420145263296e-05
-2.98145516148065e-05
-7.35706052698937e-06
-1.5536687348609e-06
-1.68685362038755e-05
-2.07396860202637e-05
-3.0702379989311e-05
-1.30567980040179e-05
-3.40951377431087e-06
-1.42194441615751e-06
-1.28572888571892e-05
-1.84087289049184e-05
-1.88445548453028e-05
-1.56247397261144e-05
-1.51873155290541e-05
-2.10237523927516e-05
-2.88994545332843e-05
-1.61859068536639e-05
-2.76850531424518e-05
-1.2174067542259e-05
1.0327179062288e-05
-4.09304259238767e-06
-4.10451412704799e-06
-1.08174827870221e-05
-4.2464058926899e-06
-2.61045622695125e-05
-9.76207509152777e-06
-2.25872599361541e-05
-2.79165786008508e-05
-1.72713200973018e-06
-7.57340634781169e-06
-6.92975551301669e-06
-2.19403304305748e-05
-3.69129305847821e-05
-2.06042287489787e-06
-9.66732961586933e-06
-8.88347784618793e-06
-1.03376135893766e-05
-1.80362000596901e-05
-3.67951980208587e-06
-2.00469683798478e-05
-2.59017672748439e-05
1.0140457773175e-05
4.88700861513105e-07
-1.90442374741654e-05
-7.04895062721796e-06
-3.06799143176922e-05
-2.16275189923902e-05
-1.41995489450484e-06
-1.89075574218115e-05
-7.7900832183891e-06
-1.43802920806742e-05
-7.91396172656633e-06
-2.03687266974812e-05
-2.57821238124937e-05
-2.91103035906777e-05
-1.20574358795476e-05
-1.43479290688256e-05
-3.48108044540057e-05
-3.14513431719632e-05
-2.49565070744143e-05
-2.85128545006098e-05
-8.25290784704664e-06
-2.28011126493432e-05
-1.33643192408359e-05
-2.23779693056665e-05
-1.21786088922934e-05
-3.20109704566272e-05
-2.30729980219324e-05
-1.35343360349457e-05
-2.02194185487626e-05
-1.01783585583224e-05
-9.79340764992658e-06
-8.5729390182817e-06
-1.60486403470458e-05
-3.19225701081235e-05
-2.65450328491166e-05
-2.13815755662138e-05
-1.06878967237514e-05
-3.23147268398189e-05
-2.37158377150442e-05
-1.35027865201466e-05
-1.87968519193335e-05
-2.73781064909321e-05
-1.85514465257087e-05
-1.50245679799274e-05
-1.61378362846295e-05
-1.77889399308888e-05
-1.41261875297229e-05
-8.33662605990529e-06
-2.70731737366859e-05
-1.88477977685247e-05
6.07530822785494e-06
-3.38634317061726e-05
-1.24674566538697e-05
-2.06173562274792e-05
-2.00490189097685e-05
-2.13597511084262e-05
-2.31216072776387e-05
-1.88193936347642e-05
-3.21373247486782e-05
-1.33560934836161e-05
-1.06847326974269e-05
-1.94789750778135e-05
-1.89094022676866e-05
-1.91458843468009e-05
-2.17326845816753e-05
-2.52241904429116e-05
-9.39356711357318e-06
-1.13766312166529e-05
-3.06916352321466e-05
-7.81887546425311e-06
-2.4802542707972e-05
-1.61809388384451e-05
-1.92733047379618e-05
-2.48779401630018e-05
-1.66567666229784e-05
-1.97475475908847e-05
-5.64555555846751e-06
-6.52064164702037e-06
-1.94603458976587e-05
-2.14296540838601e-05
-3.45458136890916e-05
-1.63340784070394e-05
-2.26161722230852e-05
-1.65845399589951e-05
-1.58365896585406e-05
-4.09344351833939e-06
-6.77043561528305e-06
-1.07697469336855e-05
-2.70576329912733e-05
-1.94912237497112e-05
-7.78244620012712e-06
-2.06805454379605e-05
-2.56505855862078e-05
-1.0936135012409e-05
-1.68636152061214e-05
-4.68666326579822e-06
-1.1113157615776e-05
-2.94109208642867e-05
-1.17969683039658e-05
-2.14392526501532e-05
-3.05218258424677e-05
-2.2590527967667e-05
-1.71996969362452e-05
-1.09369412978391e-05
-3.04650385786024e-05
-1.61969098845337e-05
-1.77312850239268e-05
-1.47010151774395e-05
-3.0903454572117e-05
-1.56731814771819e-05
-2.3668258849024e-05
-1.63770098511401e-06
-3.58751942118245e-06
-3.08121754969139e-05
-8.42882033312945e-06
-2.29475475703494e-05
-2.83616770057978e-05
-2.05581470044759e-05
-2.73215265753371e-06
-5.52782994650787e-06
-4.8800587911759e-06
-2.10427231895587e-05
-6.21320042840327e-06
-8.88177633349339e-06
-1.38769158913982e-05
-7.0507156506792e-06
-1.33483026949048e-05
-1.71139771478663e-05
1.48094452650181e-06
1.44076266629151e-05
-1.65187725285264e-05
-1.78951949163103e-05
-1.13407986519505e-05
-1.46683099812283e-05
-1.6930820420164e-05
-1.45761230108706e-05
-2.46066616901708e-05
-5.04459949342896e-06
-1.32632136357811e-05
-1.66871255749684e-05
-1.89675124465283e-05
-1.6420006168707e-05
-1.60619489242878e-05
-1.64289988606214e-05
-2.10503872297752e-05
-1.06764561834866e-05
-2.41424382547066e-05
-2.82732542510508e-05
9.8895453738059e-07
-3.0290322599732e-05
-1.47904876601656e-05
-2.30865689595098e-05
-2.08665651381463e-05
6.13433300355095e-06
-1.46875256728919e-05
-1.93839550779693e-06
-2.30915185898778e-05
-8.63172252490226e-06
-2.82131815949382e-05
-2.03257904871856e-05
1.43996518723834e-05
-2.97967808673053e-06
-2.55421316027142e-06
-1.36281389786887e-05
-1.42096697374332e-05
-1.21758299344216e-05
-1.42430346391662e-05
-9.98567430853493e-06
-1.73104899595053e-05
-1.63502459564505e-05
4.90291387040749e-06
-1.94621588890952e-05
-2.74479374037068e-05
-8.89359449296297e-06
-3.17418525609747e-05
-1.87177934830765e-05
-1.76293116294116e-05
-1.15025623559765e-05
-5.9041422925989e-06
-5.46252249719523e-06
-1.84388511870078e-05
-1.75861277608568e-05
-1.384905091906e-05
-1.93673241846059e-05
-1.3253339202202e-05
-4.44537182787918e-06
-1.26111708643442e-05
-4.31493547776357e-05
-2.17823842085767e-05
-1.82522721644748e-05
-9.41792171787706e-06
-1.71732025084195e-05
-3.59775050008584e-06
-1.7326431906905e-05
-1.07313490736508e-05
-1.32260137180782e-05
-1.45488137366362e-05
-1.39985924003572e-05
-1.66948697302713e-05
-2.75914108344065e-05
-1.97304938119436e-05
-2.38952194824188e-05
-3.22410406056621e-06
-1.96187553193542e-05
-2.42350273993332e-05
-2.25051116087263e-05
-6.99815912932249e-06
-8.97165243823293e-06
-7.5442577840935e-06
-2.24843164175995e-05
-1.10821352966287e-05
-2.15460314863951e-05
-5.61467941877887e-06
-6.20677416468547e-06
-1.91082997083492e-05
-1.23401752912223e-05
-8.00777501202041e-06
-1.86211644744817e-05
-3.18857660190113e-05
7.28220672638603e-06
-1.65641658999289e-05
-1.36450244916128e-05
-1.33908527174115e-05
-2.41053440572282e-05
-1.06290564028057e-05
-8.11656734802814e-06
-1.3017833021463e-05
-9.40941071760698e-06
-1.59016852106778e-05
-1.45105061994356e-05
-1.17717111164916e-05
-1.53599399264571e-05
-2.62630362733161e-05
-1.57066697200477e-05
-2.08231901391846e-05
-8.12283376402736e-06
-3.26219965758137e-05
-3.31504114145024e-05
-1.64104559224004e-05
-2.58623501917616e-05
-8.48716638998895e-06
-1.42148339411659e-06
-1.62909174212549e-05
7.99499241417074e-06
-1.26116681393553e-05
-5.52082755662853e-06
-2.7484757130432e-05
-2.21418385779133e-05
-2.2412206151641e-05
-2.16897314155923e-05
-3.8156070972301e-05
-9.04989108595944e-06
-1.08655243684896e-05
-1.41724034209902e-05
-9.38625738654757e-06
-2.86711899007014e-05
-1.99112660529661e-05
-3.2612833311196e-05
-2.07223721732594e-05
-1.25826442323217e-05
-1.74618074738206e-05
-1.46328190590549e-05
-4.99048363341011e-06
-2.48298951222676e-06
-4.60059871262191e-06
-3.11492619217242e-05
-2.11620211047364e-05
-9.64816326487283e-06
-1.34204353874844e-05
5.93148225517833e-06
-1.81139150831614e-05
-1.62049219913469e-05
2.89125245793281e-06
-1.73573692107664e-05
-3.19259224515015e-05
-2.79603799094305e-05
-1.82842420570188e-05
-1.56738491366166e-05
-1.60858394397343e-05
-2.02436436635656e-05
-1.4144820335555e-05
-1.11954574528705e-05
-1.20579855764605e-05
-1.43843129499207e-05
-1.23758366245566e-05
-2.43671566916037e-05
-1.25959168060637e-05
-1.75389000707207e-05
-2.78121907451702e-05
-2.60976589464622e-05
-2.40267260467514e-05
-1.05877731540915e-05
-2.91572685571945e-05
-4.56833627619795e-06
-1.61089701962489e-05
-8.24785036558242e-06
-2.33339413485155e-05
-2.8637089902552e-05
-1.05415807028307e-05
-2.28113525894545e-05
-3.47947607248451e-05
-1.7899147646982e-05
-4.43458819883078e-06
-1.69926621587455e-05
-6.95987662454099e-06
-7.18157037638992e-06
-1.7416509486175e-05
-2.13591756466666e-05
-7.47035150674378e-06
-1.72744768136498e-05
-1.47084565867952e-05
-2.48673632729259e-05
-2.76369992216971e-05
-1.90716842554767e-05
-1.34424132348129e-05
-1.6127405002509e-05
-1.58722201381294e-05
-1.04766517340033e-05
-3.37457095560197e-05
-4.16285697882972e-06
-1.40199714001707e-05
-1.67651602273299e-05
-1.69480294538987e-05
-7.15487409959677e-06
-1.13334197514413e-05
-7.99540900298754e-06
1.09771953587898e-05
-2.93110698231744e-05
-3.93690888030561e-05
-6.51314697940821e-06
-1.34278134041984e-05
-2.77431784464712e-05
-1.26462326759341e-05
-1.11082247124305e-05
-1.67784937818668e-05
-1.54929634410925e-05
-2.41238684913417e-05
-1.70208810858386e-05
-7.3106656019768e-06
-7.97693467358575e-06
-9.36589174414565e-06
-1.72651683374983e-05
-1.58444826866831e-05
-6.48603102050972e-06
-1.37783626070751e-05
-1.512986585979e-05
-1.4597109135246e-05
-2.79797704240391e-05
-9.85419845799227e-06
-7.95224385329234e-06
-1.30157793803028e-05
-1.60517010428639e-06
-6.4225996499588e-06
-1.63308423659912e-05
-1.74258255085163e-05
-3.25218396383814e-05
-9.93262543296634e-06
1.4088389970693e-06
-1.01398484018751e-05
-1.26281326637041e-05
-8.70963847629112e-07
-2.1609054187934e-05
-2.42814678577516e-05
-1.83680972906523e-05
-2.14511401480664e-05
-2.5599436959687e-05
-4.10641783918104e-06
-2.91270486807582e-05
-3.11897170820619e-05
-1.33504776758046e-05
-1.03727413946248e-05
-2.45923758763728e-05
-1.21697758612193e-05
-1.74063080056663e-05
-1.36592018495488e-05
-3.33326122923812e-05
-2.81098755531137e-05
-8.72179136091037e-06
-8.1598195544962e-06
-1.53193231964701e-05
-2.45078198947658e-05
-8.48629108756932e-06
-4.10236895891329e-05
-2.5533630615309e-05
-4.25195373077014e-05
-2.38907582005449e-05
-1.49213836737317e-05
-7.83005473207534e-06
-1.26779009275135e-05
-6.82618485517404e-06
-1.24373794154159e-05
-8.54517432275717e-07
-3.06014080273143e-05
-1.82860350945509e-05
-1.89244711373756e-05
-1.99249522540037e-05
-2.09084170779549e-05
-1.40873902267179e-05
-2.09296516083662e-05
-2.21096567496055e-05
-3.11301606597828e-05
-7.62187726087785e-06
-1.47620236126646e-05
2.24724825876479e-06
3.48252998956768e-06
-1.66699784896063e-06
-4.53636269873288e-06
-2.48659303288953e-05
-1.09095748859267e-05
-7.07724192113941e-06
-2.34933266018358e-05
-1.58006989343041e-05
-1.88626307882183e-05
-1.36696145613124e-05
-9.99857020136152e-06
-1.30798857552399e-05
-8.51991903663127e-06
1.43611586045102e-06
-1.02507225264732e-05
-3.29038988514756e-05
-3.25237403160167e-05
-2.22419990695544e-05
-1.35706334851e-05
-1.54012732646598e-05
-1.10437283521276e-06
-2.78837664211167e-06
-1.74074231791256e-05
-2.05990561098797e-06
-1.9233483594087e-05
-1.52806796191279e-05
-2.07784304118506e-05
-1.29491066668566e-05
-1.20490412517649e-05
-7.31882652984036e-06
-1.76075338864714e-05
-6.62358240965332e-06
-1.53345663718691e-05
-7.49109007182826e-06
-5.91544367864596e-06
-9.06861173450452e-06
-1.96679185661204e-05
-1.09253017639656e-05
-3.10407080571976e-05
-1.90867661989307e-05
-1.19948820020064e-05
-2.99000521239253e-05
-7.90196671708181e-06
-2.26636863173854e-06
-1.5864360912344e-05
-2.36032695517155e-05
-1.45196926265675e-06
-9.15809373063466e-06
-2.60430353763971e-05
-7.78853146525682e-06
-1.40273312569777e-05
-2.74575484964898e-05
-2.22853281570366e-05
-1.44847296384055e-05
-2.15892773577755e-05
-1.4897518459955e-05
-1.41686580583873e-05
-1.08153768598181e-05
-1.69131139359432e-05
-1.98598804057605e-05
-9.59278575804404e-06
-1.69420297053007e-05
-1.81240793234251e-05
-1.1775685601067e-05
-1.04859490168521e-05
-2.98115939040274e-05
-1.09296448046483e-05
2.0422435792464e-06
-2.83215607349841e-05
-3.91068762039517e-06
-1.43233790391869e-05
-7.63714762042318e-06
-7.40806541355277e-06
-1.17807702336578e-05
-8.54849379207478e-06
-4.31032135786399e-05
-1.12325754464909e-05
-2.51741250602306e-05
-1.20049111367479e-05
-1.02446439444729e-05
-2.34964438410639e-06
1.91468765884061e-06
-1.3601697251258e-05
-1.8010857522804e-05
-1.65743615875823e-05
-1.5223763410944e-05
-2.30992905503486e-05
-1.21485314607173e-05
-2.08578278227981e-05
-3.18166297986959e-05
-1.54246749025827e-05
-3.10028710805203e-06
-2.74777439301127e-05
-2.18015226718892e-05
-1.21642609022481e-05
-1.26013605823552e-05
-1.2709284707457e-05
-3.08220112956187e-05
-2.90506447073131e-05
-1.98928090854799e-05
-2.32473677352915e-05
-1.02012836846875e-05
-2.31783588205322e-05
-2.3076176800433e-05
-1.45372233954029e-05
-3.59036524732913e-05
-2.35978016670545e-05
-1.03761622161239e-05
-2.79060088069907e-05
-1.08467165509999e-05
-1.22905807612254e-05
-1.27739960969974e-05
-8.99089574748486e-06
-9.76472621045592e-06
-2.71277272742987e-05
-1.32063785174482e-05
-1.10091292384174e-05
-1.34397582979975e-05
-2.62421003673071e-05
-5.8785327213114e-06
-1.96585708203889e-05
-2.98382838210106e-05
-2.30832307996338e-05
-1.03456606059353e-06
5.03247293671545e-06
-2.97817514417417e-05
-4.06685549093257e-05
-4.46256260352223e-06
-1.91579964359609e-05
-1.74990725689095e-05
-6.94350346343901e-06
5.80970071941077e-06
-1.12546904391709e-05
-2.36651077398375e-05
-1.28600888185752e-05
-2.16640082619984e-05
-1.47724848271219e-05
-1.74478497414578e-05
-2.69739932845609e-05
-2.5432987221238e-05
-2.48141609091797e-06
-2.13845751708557e-05
-1.80092489444196e-05
-2.30207018514285e-05
-1.70814298876511e-05
-1.34766753534592e-05
7.32268009461542e-06
-1.84765015210767e-05
-5.56401691723564e-06
-1.98836488441361e-05
-3.6383844183555e-06
-1.31337786125096e-05
-2.95448676114958e-05
-4.96233275854944e-06
-2.54026434724901e-05
-2.37284290802225e-05
-7.02674255320806e-06
-1.11674189088274e-05
-2.85831789085737e-05
-2.47599953378107e-05
-6.01463151879372e-06
-1.37102424182318e-05
-8.0425777637906e-06
-7.48304634271937e-07
-2.85301374810065e-05
-1.88907574151291e-05
-6.06355917394942e-06
-7.42400222951908e-06
-9.73573450339295e-06
-1.22383343002069e-05
7.6956140063964e-06
-1.94698195871223e-05
-4.20729572953918e-05
-1.12373038287114e-05
-6.77660623546996e-06
-2.5046122323293e-05
-2.4293238903268e-05
-1.30309449706678e-05
-5.57934051362101e-06
-2.52291058746926e-05
-2.55543960395449e-05
-1.54184181151759e-05
-1.72734616428369e-05
-7.85774395943504e-06
-2.18652664964494e-05
-5.09210243486856e-05
-2.47258159489255e-05
-6.17093537663929e-06
-2.84659844833951e-05
-1.84794092104523e-05
-3.27732609011001e-05
-2.80513138075893e-05
-1.33462256808408e-05
-1.61829683434792e-05
-1.39608733658033e-05
-2.10247134261266e-05
-3.62001496831894e-05
-1.91314964146533e-05
-1.90323428470878e-05
-2.02146429125488e-05
-1.58908928029075e-05
-1.13506050934337e-05
-7.3472195408358e-06
-2.25448482566192e-05
-1.9630637210327e-05
-3.25464857444748e-06
7.52193199315191e-07
1.08582660726962e-05
-1.57720830277944e-05
-2.61361098896444e-05
-1.93352768940918e-05
-2.4586382348698e-05
-7.93597162089475e-06
-2.06022139810642e-05
-1.1563403820994e-05
-3.62368565572809e-06
-6.76041616623093e-07
-9.56316574554856e-06
-2.43020840161189e-05
-1.75275080931026e-05
-8.85539051846113e-06
-3.03410137034097e-05
-2.72558033173853e-05
-5.79345534123685e-06
-1.58425482593558e-05
-7.0431235189273e-06
3.09286673104673e-06
-3.74198950722558e-06
-4.21202642655134e-05
-1.71863629494183e-05
-6.13648441495944e-06
-3.24397654472633e-05
-2.92778426488632e-05
-1.12631091493677e-05
-1.56899190432273e-05
-3.96979236937051e-06
-2.41768643334354e-05
-2.54259072560059e-05
-1.78477862491805e-05
-2.07192548228462e-05
-5.53483723324192e-06
-3.59623600748466e-05
-9.78073934088327e-06
9.9281094286084e-07
-1.42731237738325e-05
-1.48026936086257e-05
-2.27586507564565e-05
-1.11534050173697e-05
-4.78804538172751e-05
3.63604247872654e-07
-1.6654753263374e-05
-3.7828651500004e-05
-1.21591979280002e-07
-2.07042267715307e-05
-2.7001873154897e-05
-1.24082534023573e-05
-2.63496594587456e-05
-2.20132032692896e-05
-1.91459469175438e-05
7.73657178993119e-06
1.31969609681409e-05
-6.18183564360847e-06
-9.13444331290398e-06
9.14143411300224e-07
1.13180470162881e-06
-1.40356795517249e-05
-2.89440198334858e-05
-1.65182874307204e-05
-1.54651106031832e-05
-1.54290800732971e-05
-1.86300024127013e-05
-1.34771242940578e-05
-1.23364179321243e-05
-1.39419509627133e-06
-9.1909175846979e-06
-5.31141386831881e-06
-2.20839561094743e-05
-2.19304886772667e-05
-2.10780258538535e-05
-1.3518469718431e-05
-1.17846091175308e-05
-2.70261832487991e-05
-4.91125807820694e-06
-1.66306454310342e-05
-1.09845310847924e-05
-2.30453421153824e-05
-1.64447941904914e-05
-1.20162579822682e-05
-1.51072011113532e-05
-1.67603785601737e-05
-2.054225461231e-05
-1.67229365294888e-05
-3.44640095236733e-05
-6.02751767276149e-06
-4.91083037194955e-06
-8.44212459784535e-06
-2.21699672698279e-05
-2.47712582625314e-05
-1.48694741691165e-05
-9.64318906326817e-06
-2.77259478971604e-06
-2.6233886050661e-05
-1.73097951688236e-05
-5.73061147583534e-06
-2.85370528393377e-05
-1.93629303119376e-05
-1.16873015055491e-05
-2.10131575887206e-06
-1.83666061401165e-05
-8.16854356255001e-06
-3.20684764392394e-05
-1.81132236877802e-05
-2.88074268685983e-05
-1.84143448414954e-05
-1.88037914910741e-05
-2.41427038726545e-05
-1.283856526356e-05
-2.52456070232224e-05
-1.90246750738218e-06
-1.86226809624592e-05
-1.6651647176429e-05
-3.63871385856903e-05
-1.28483463565973e-05
-2.62652692005907e-05
-1.35186406671715e-05
-1.94792114832974e-05
-1.2050636450791e-05
-3.27413822044107e-05
-1.29550081982671e-05
-3.95141563760399e-06
-1.40469383076856e-05
-1.88157002450303e-05
-5.0405473872337e-06
-2.25991944451238e-05
-8.88067497903129e-06
2.25555593747152e-07
-3.25311493731715e-05
-2.10492841749744e-05
-4.60822649262463e-06
-1.4189712876271e-05
1.24428993519417e-05
-2.30535438575234e-05
-1.4653890116355e-05
-2.11144785823009e-05
-5.29120046748755e-06
-1.70883342848073e-07
-1.45729696087942e-05
-1.12441497298495e-05
-2.28883854663617e-05
-2.37155908268754e-05
-9.27830889106413e-06
-2.12646134355417e-05
-1.85399743218052e-05
-9.27966383934817e-06
-1.4541443494796e-05
-2.37764964147326e-05
1.2984975589718e-06
-1.51427141158603e-05
-2.55303885906046e-05
-1.73017711680752e-05
-2.2914677292046e-05
1.75408934892138e-06
-1.53450938144346e-05
-1.31004038586595e-05
2.10080231596433e-06
-2.53172377836269e-05
-1.86932407789845e-05
-6.23332776559769e-06
-6.50550405074666e-06
-7.29557035871992e-06
-8.07205480352032e-06
-2.42341132824879e-05
-1.4999635686388e-05
-1.14422281523451e-05
-2.70207123872467e-05
-2.80374240196281e-05
-1.22640484177658e-05
-1.10606793795987e-05
-2.29805152278117e-05
-1.72564745043043e-05
-2.10287904226509e-05
-1.20009478282864e-05
-2.84863483408844e-05
-3.02305536992094e-05
-2.49286476952709e-05
-6.21495279891069e-06
-2.63597682137264e-05
-2.25958150302341e-05
-1.13478124076423e-05
-1.35610104801944e-05
-2.54523715680077e-05
2.04897534734114e-06
-7.17617481477311e-07
-3.26848249704731e-05
-1.40937234311971e-05
-2.18092163096128e-05
6.44654447081932e-06
-3.2521065737589e-05
-3.01558815358456e-05
-1.4055868467357e-05
5.29579006894535e-06
-1.19721770784352e-05
-2.58423458972807e-05
-3.00690282482727e-05
-1.86671464477769e-06
-6.39191396892171e-06
-2.11427980100472e-05
-2.29282543650211e-05
-3.04789329024918e-05
-1.59912522692827e-05
-1.81439520383204e-05
-9.2175024536468e-06
-1.63707605906664e-05
-2.10619894766557e-05
-2.10901693551859e-06
-2.07150772408858e-05
-7.07681993785788e-06
1.03390396556491e-06
-1.75959654323435e-05
-4.20877708934766e-06
-1.16973705335421e-05
-3.28828216362686e-05
-3.15482858931578e-05
2.07782404340139e-06
-2.80901405876833e-06
-1.89849335377102e-05
-3.14952043359296e-05
-3.56532017261104e-05
-1.2069492392339e-05
-1.19764632139219e-05
1.82663168750723e-06
-1.16785579218606e-05
-1.4214418134813e-05
-2.19874593817098e-05
-3.02146940280038e-05
-3.6607811608355e-05
-2.65116046374819e-05
-2.24811255791421e-05
-1.74829349823796e-05
-1.34297751110375e-05
-1.58858632306873e-05
-1.51867820129775e-05
-1.97220058487437e-05
-2.82697989563593e-05
-5.59377698903365e-06
-6.69169209026805e-07
-2.47473559535126e-05
-1.56901356329669e-05
-2.10334780516796e-05
-1.2776893163705e-05
-5.90829050982275e-06
-6.18329066057195e-06
-1.06104835518822e-05
-6.30611379552762e-06
-8.06433811429345e-06
-1.06162944421723e-05
-1.65443018557371e-05
-2.4103405871491e-05
-4.43261719310055e-06
-1.04480883907119e-05
-3.07008451315453e-05
-2.74850057922887e-05
-2.74706505414143e-05
-1.72183199014551e-05
-4.42994438610243e-06
-1.05087222811833e-05
-2.08160999394967e-05
-1.32471321698632e-05
-2.3896482519693e-05
-1.22855723314199e-05
-1.90325878097986e-06
-8.82057350096989e-06
-2.20521183300912e-05
-1.28639773069267e-05
-5.82932829032867e-06
-6.1281324302381e-06
-2.65770473119075e-05
-3.31910960196365e-05
-1.79712376521445e-05
-3.6996606998042e-05
-1.52068166533194e-05
-1.50670818472742e-05
-4.63614501328467e-06
-1.82802714512486e-05
-2.75743369484232e-05
-2.75060594705591e-05
-2.35156147496365e-05
-2.43909879966956e-05
1.62982950126285e-06
-1.83872095248321e-05
-2.66959068393267e-05
-1.44442769279819e-05
-1.6938501305322e-05
-2.84003467589891e-05
1.94111404088503e-06
-1.46418657947475e-06
-2.70029611941232e-06
-2.36638481224263e-05
-2.34575405804543e-05
-1.77164252100663e-05
-4.45395462070499e-06
-1.35036362025977e-05
-5.96274957265258e-07
-1.17598335777232e-05
-2.71736586177564e-05
-4.06084108466095e-05
-1.64345214202715e-05
-8.95542819404244e-06
-2.88576040689417e-06
-1.38540580295781e-05
-1.41459372447309e-05
-1.72476994230738e-05
-2.35488168467686e-05
-1.12780189884613e-05
-2.37148075864818e-05
-1.9875934155873e-05
-2.37904622253549e-05
-1.80054381738975e-05
-3.57745072210511e-05
-1.64472486232593e-05
-4.55439609203155e-06
-9.33354497000362e-06
-4.73867984251483e-06
-2.32798036533004e-05
-6.68617070184521e-06
-3.13147700089171e-05
-2.33464367315181e-05
-3.77597349351291e-06
-1.58258536231763e-05
-9.97936980429967e-06
-1.80058845767266e-05
-9.13072146830061e-06
-6.95420482084157e-06
-2.41584851049351e-05
-1.29612493981149e-05
-1.85482880496222e-05
-1.69137162326627e-05
-2.4640424248107e-05
-1.60842028090992e-05
-1.94196034276931e-05
-1.92018057188591e-05
-2.65631906714776e-05
-1.3252300867428e-05
-2.53144087348352e-06
-1.0449611480704e-05
-1.45252777001507e-05
-5.12713739480699e-06
-1.69362451574559e-05
-1.56368948719692e-05
-1.57109370599559e-05
-1.94558228025252e-05
-7.94707536434251e-06
-1.75579283841618e-05
-1.97166837209168e-05
-1.56960636792749e-05
-3.19346886671559e-05
-1.11970900791926e-05
-1.16643948769691e-05
-2.7084847336452e-05
1.14259412470601e-05
-1.44916193161796e-05
-2.09335080824833e-05
-2.33967073035888e-05
-4.48835443958085e-06
-1.60873295541339e-07
-2.08211841205724e-05
-2.27687419715604e-05
-1.27803632462932e-05
-3.89513826144864e-05
-1.44981374495289e-05
-1.20023601607707e-05
-1.91310573038436e-05
-2.78131872741386e-06
-1.9169280107016e-05
-1.09553502406083e-05
-1.74514049047391e-05
-2.0616442276847e-05
-1.79407434409204e-05
-1.14762527676797e-05
-1.39517021989277e-05
-1.17378506982873e-05
-9.92987622937418e-07
-1.05514238622478e-05
-3.04304864850053e-05
-2.31915584597303e-05
-2.94119620021773e-05
-1.35546526427745e-05
-2.26632352805544e-05
-2.05974965561006e-05
-2.53763572020887e-05
-1.13372814529575e-05
-1.84523055691055e-05
-2.42159485595725e-05
-1.60766512613007e-05
-7.578425520449e-06
-2.37068910812153e-05
-1.893186952092e-05
-9.25642380848474e-06
-2.66131242502424e-05
-1.4600986195742e-05
-1.48418066875583e-05
-2.37791925029693e-05
-2.40756413622816e-05
-3.05698792774696e-07
-8.04021033422415e-06
-1.95260180813024e-05
-1.295170654865e-05
-1.83410893663154e-05
3.83555119141393e-06
-2.6453967203287e-05
-2.43107205232754e-05
1.05723500511798e-06
-1.38148689949392e-05
-9.42478328213794e-06
-5.48802895507304e-06
-2.75944903549514e-05
-1.85436158317254e-05
-9.74938157955894e-06
-2.81411017965037e-05
-1.06051081890422e-05
-1.43700984502087e-05
-1.23153365850977e-05
2.23724433406986e-07
-4.6208143192942e-06
-1.68367828445531e-05
-2.75251317517885e-05
-1.46419549775368e-05
-1.52327554834161e-05
-2.92946155278988e-05
-2.02348061290228e-05
-1.1736132958184e-05
-1.34984200231031e-05
-2.88587236854623e-05
-4.00860583811565e-06
-1.95928648397962e-05
-2.03659280933767e-05
-1.35571271286844e-05
-3.54570328239014e-05
-8.60797791666476e-06
-3.15820939501123e-05
-2.24280132513312e-05
-4.2137017563466e-06
-6.65078872399664e-06
-1.40128003112915e-05
-9.95805262746628e-06
-2.22476674980974e-05
-2.00502012722851e-05
-1.06566068113965e-05
-1.32449598312282e-05
-1.3046576469184e-05
-7.18548956652207e-06
-2.39630665753543e-05
-2.32147686441114e-05
-1.51611403283458e-05
-2.07232495023339e-05
-2.11480282860782e-05
-1.14278741614025e-05
-5.4063990165813e-06
-2.30941337425499e-06
3.31958844036396e-06
-1.20488878592887e-05
-1.90486460019308e-05
-5.76111722285271e-06
5.8074310519894e-06
-3.21229986786065e-05
-1.04643937520776e-05
-5.44472905388503e-06
-1.41601899914936e-05
-2.2189152591502e-05
-2.36796006582803e-05
-1.90135451534158e-05
-7.34818808294993e-06
-1.08401461639165e-05
-2.41120475608092e-05
-3.3573196147218e-06
-9.61045860068038e-06
-1.4921772383402e-05
-1.97532354820787e-05
-2.37201338361886e-05
-1.82946679463424e-05
-7.81601699032338e-06
-1.2493341681132e-05
-1.74281547698345e-05
-1.37768568312971e-05
-2.30009187515172e-05
-2.13011084631455e-05
-1.34520313927102e-05
-2.69386840229868e-05
-3.50836228942299e-05
-2.30147326069653e-05
-1.99799716218401e-05
-2.33179246961095e-05
-3.00957621042002e-05
-2.04653043315333e-05
-2.09872604541411e-05
-1.58561629390189e-05
-1.10799712759269e-05
-2.90097889463144e-06
-2.08140969257783e-05
2.37179833071602e-06
-1.40358742241456e-05
-1.90422019046552e-05
-1.56838593174447e-05
-1.47579570589996e-05
-5.56653615866009e-06
-1.89469639467847e-05
-3.13920336526596e-05
-1.57647712371419e-05
-2.03556510211636e-05
-5.51663459552728e-06
-2.74676322218631e-05
-6.06777143878984e-06
-8.74723055366222e-06
-9.56815097320644e-06
-9.61203024389591e-06
-1.45379598670419e-05
-7.18002423243502e-06
-6.1409630928405e-06
-4.22923544819454e-05
-1.0586733477745e-05
-1.33326918116227e-05
-2.13884590184032e-05
-6.23826145444332e-06
-6.87894992149761e-06
-1.71453159793597e-05
-7.89555609337979e-06
-1.70224471543556e-05
-1.2962915749436e-05
-2.30915345386252e-05
-2.42184053199275e-05
-1.32465533279489e-05
-1.56566376233787e-05
-4.97281461997057e-06
-2.58991709896046e-05
-1.68628495248484e-05
-1.23404978940648e-05
-1.49998510381927e-05
-1.8723055294378e-05
-2.27574954583311e-05
-1.13578201988701e-05
-2.84818055643465e-06
-8.67153109512057e-06
-2.14659039100125e-05
-5.22251433260972e-06
-1.79946209354784e-05
-2.99267161137832e-05
-1.22959564935452e-05
-2.11023668169678e-05
-7.28119537721039e-06
-6.17692801348867e-06
-1.01646229792807e-05
-2.48122462993464e-05
-3.65494842401613e-05
-1.42161725244355e-05
-2.87929195732116e-05
-3.01580192697214e-05
-3.38169773643666e-05
-2.28952027976225e-06
-5.7568253731243e-06
-1.75674072093737e-05
-7.70972684689966e-06
3.7131570061724e-07
-2.27959181736491e-05
-1.0946264585767e-05
-1.96781054923859e-05
-1.42365355381894e-05
-6.05849542052539e-06
-4.37002820220496e-06
-4.14429605148529e-06
-2.09913602141622e-05
-1.32097167734655e-05
6.07431675618887e-06
-5.72644318183797e-06
-3.23973278264499e-05
-1.44595674444537e-05
-3.4852861669035e-06
-6.25684204936687e-06
-3.27533869990738e-05
-1.04034723986909e-05
-1.75700184994159e-05
-8.32304587096058e-06
-1.03969632760862e-05
-2.65744986904546e-06
-3.4202899399584e-05
-2.17728308973626e-05
-1.15255839731658e-05
-3.9636656092033e-06
-1.20233907331886e-05
-5.87615893969728e-06
-2.93313739843552e-05
-1.31795494599146e-05
-7.86422254150423e-06
-1.29219428922713e-05
-2.86738921464861e-05
-1.05513523029441e-05
-2.50039589222862e-05
-1.67448646031513e-05
-1.74934926873346e-05
-3.80195614137689e-05
-1.19352031420315e-05
-5.72495249317818e-06
-1.83737798975796e-05
-9.86713298834312e-06
-6.38167670738861e-06
-2.07828389849477e-05
-3.16858204263841e-05
-1.04017366414919e-05
-2.65872593762888e-06
-4.31504755487618e-06
-7.24334323300053e-06
-2.09174087077053e-05
-3.19624133177959e-05
-7.75725172323978e-06
-1.47504622446678e-05
-3.26115128640816e-05
-2.31653417265266e-05
-2.18688893554672e-05
-2.50634912352766e-05
-1.27988820971959e-05
-2.12923651060968e-05
-1.8760208755122e-05
-1.20169766144173e-05
-3.53933512974555e-05
5.26907147154549e-06
-1.74869015377031e-05
-1.08062980827553e-05
-1.58608316720719e-05
-1.52728924249118e-05
-1.80663839569291e-05
-1.01791373596024e-05
-2.32736443703553e-05
-1.60497407832705e-05
-3.02127532222659e-05
-1.84075468810159e-05
-1.66659084752659e-05
-2.4562152960302e-05
-1.4927190741087e-05
-3.1234674059078e-05
-9.24440793958344e-06
-3.46640867108615e-06
-1.41263400141596e-05
9.66321400888406e-07
-2.30459235238428e-05
-2.86557936424583e-05
-2.25144456465158e-05
-2.4995437586758e-05
-1.75055364067917e-05
-1.354017242968e-05
-1.54883544520761e-05
-2.45617265643955e-05
-2.06766812684621e-05
-2.32534282129788e-05
-1.34513499499579e-05
-1.47571371928641e-05
-1.38385981919122e-05
-7.66928141680913e-06
-2.6206728728579e-05
-1.39446213911033e-05
-7.57400266712065e-06
-8.88448859149139e-06
-2.55139870198002e-05
-1.90529830088494e-05
-2.56533631866491e-05
-1.7639879044906e-05
-1.18344368645974e-05
-2.39114726028769e-05
4.16534493785991e-07
-7.41717117942481e-06
-7.63245130907979e-06
-1.16852157979329e-05
-6.09311947993347e-06
-2.53218284430457e-05
-1.20167488941184e-05
-2.04722220680225e-05
3.75994359848527e-06
-3.33040489519273e-05
-1.49789696079183e-05
-1.07462644458402e-05
-8.62788433626569e-06
-2.27675112793279e-05
-6.85523221983512e-06
-1.21533518297742e-05
-2.04064823024037e-05
-4.6093736621513e-06
-4.33922353402113e-07
-1.63130083784274e-05
-1.56691615227703e-05
-1.59606042422759e-05
-9.54599113656634e-06
-1.28952673807196e-05
-1.19239203187365e-05
-3.29264135282928e-05
-1.05936473102571e-05
-2.93107972878382e-05
-1.68219004982228e-05
-1.69710208237415e-05
-2.41311430174978e-05
-2.17166771015932e-05
-2.24504691813515e-05
-1.44669471346689e-05
-5.58669196965296e-06
2.67396074589485e-07
-1.00654216477775e-05
5.41275878586839e-06
-1.38539182526312e-05
-1.14967465793875e-05
-3.11636907401467e-05
-7.32159456594191e-06
1.91292489130659e-06
-1.9032193492178e-05
-8.96788798589059e-06
-1.7764402377883e-05
-1.17936736220531e-05
-1.54258921181248e-05
-2.67066178927064e-05
-1.42347122075428e-05
-1.31974973373236e-05
-9.78790982990188e-06
1.29399017454247e-06
-3.9946797312529e-06
-2.11818292941763e-05
-9.7495689898312e-06
-2.63564441519598e-05
2.1470964170318e-06
-1.62177658964233e-05
-1.87709153813007e-05
-2.06753739662657e-05
-1.77193967491762e-05
-3.25970867089123e-05
-2.0251786207112e-05
-4.98935716859588e-06
-4.73346111565186e-07
-2.36430192893616e-05
2.66145751525124e-06
-8.44241577551947e-06
-1.10789344082429e-05
-1.3776658506232e-05
-7.20229010652425e-06
-3.16211676370438e-05
-1.12722112710437e-05
-2.28914104485098e-05
2.07755360326646e-06
-2.35697917775758e-05
-2.61348914588502e-05
-2.54481523523083e-05
-6.25038499718115e-06
-1.48275638749028e-05
-2.06129953466873e-05
-1.06252616092188e-05
-5.0042430821508e-06
-1.95366024514172e-05
-1.68028527833283e-05
-1.19129570313387e-05
-1.37416152280775e-05
-3.25297265086419e-05
-2.14025660542533e-06
-1.81631591593482e-05
-1.70990061521258e-05
6.12895487722869e-06
-1.44639369502365e-05
-7.93945115645123e-06
-7.35555269737695e-06
-9.56347766917561e-06
-1.68246112202307e-05
-3.68202027538003e-05
-1.25291737500991e-05
-3.70007671354071e-06
1.54730753210765e-06
-2.41778882513298e-05
-1.5495084355379e-05
-1.71386179429584e-05
-1.40635548406732e-05
-1.72971320734227e-05
-1.14138624843139e-05
-1.40771455627761e-05
-3.26618303099669e-05
-6.24568744323578e-07
-9.65227561165322e-06
-3.12007165953514e-05
-1.33197728027757e-05
-1.14015363444047e-05
-9.99331338470476e-06
-2.87397854327201e-05
-5.99609880612389e-06
-1.28585207126883e-05
-2.14518423396721e-05
-3.38832994712421e-06
-2.123226087234e-05
2.63370376197581e-06
-8.41155204953384e-06
-2.46404943662886e-05
-1.74843107136297e-05
-1.01982148639264e-05
-1.48652954548597e-05
-1.00965741990586e-05
-2.57098852912369e-05
-2.19847239044116e-05
-1.33542991278083e-05
-2.52454083586313e-05
-2.49264958252602e-05
-2.36774648317263e-05
-9.97431152586042e-06
-2.08130624912654e-05
-1.58800412359293e-05
-1.62293245139846e-05
-1.8221101718969e-05
-2.73904308872205e-05
-1.42728632712498e-05
3.45586093626775e-07
-8.81507650145107e-06
-2.49817975178103e-05
-2.635745160568e-05
-3.35908381821953e-06
-1.0751576774111e-05
-2.458947968917e-05
-1.38203971530105e-05
-1.83881268481601e-05
-5.49072886972777e-06
3.24941632737227e-06
-1.72641470647984e-05
-1.42777175970249e-05
-7.92940351855574e-06
-1.66758660304027e-05
-6.45821859981662e-06
-2.30747422531643e-05
-2.41983139360131e-05
-1.83834721900428e-05
-1.71067807265064e-05
-1.08848191161253e-05
-2.82669658919951e-06
-3.28408899426028e-05
-9.94787595313867e-06
-4.88296215784495e-06
-1.21022683834162e-05
-1.45599726840978e-05
-9.58275368668263e-06
-6.56556362283e-06
-7.22879446868244e-06
-1.58029653748879e-05
-1.49619909078087e-05
-3.05201540005396e-06
-1.21057609968325e-05
-1.88894957483638e-05
-1.60355494907366e-05
-8.51356515608462e-06
-1.23014560404217e-05
-1.65937756544445e-06
2.78084400458869e-06
-3.53252790293704e-05
-1.05832850590301e-05
-2.62911873216437e-05
-2.12026225339184e-05
-7.39624836876343e-06
-2.37813336574654e-05
-6.27265984415942e-07
-4.03835986730081e-06
-1.50565276391299e-05
-2.13261461455402e-05
-6.35176407063608e-06
-1.74581349445861e-05
-9.30671845639422e-06
1.06770213787452e-06
-1.29902085467469e-06
-5.11134960340682e-06
-5.57458222724068e-06
-1.47464370619835e-05
-2.72746363007312e-05
-2.36035535662756e-05
-1.29159820434697e-05
-2.42996379208738e-05
-1.20489855472373e-05
-2.72319006762602e-05
2.56320200514147e-06
-9.83165366251075e-06
-3.19650341632416e-07
-2.48801101130236e-05
-1.48536339755018e-05
-1.45813823259863e-05
-1.98074803360285e-05
-1.72289515228601e-05
-2.10169890574699e-06
-1.40246706998473e-05
-2.82461032077256e-05
-9.09711336231944e-06
-2.07842148286053e-05
-1.59124293959423e-05
-9.8556664644625e-06
-1.47110323919915e-05
-2.74726814237166e-05
-7.4028770674428e-06
-1.63254356521088e-05
-1.88430079026586e-05
-1.02055392130655e-05
-9.42159265763625e-06
-8.836716135559e-06
-1.9273384679388e-05
-5.5380481972626e-06
-1.62346059702297e-05
-2.74362561048982e-05
-8.72524474966138e-06
-4.4029227600289e-06
-1.63082242502232e-05
-2.381946560554e-05
-9.1620125022186e-06
-2.2239694122484e-05
-2.66132861268485e-05
-2.78795389236127e-05
-6.20818722251556e-06
-7.40416697395927e-06
-1.42383311987054e-05
-8.78784574047764e-06
-1.93983670922133e-05
-1.47241868176909e-05
-1.11939952028814e-05
-3.91604518781523e-05
-1.31251607158502e-05
-3.46999744278419e-05
-1.86076213032305e-05
8.43703418807791e-06
-1.57010676231446e-05
4.54710516717604e-07
-1.45448405942031e-05
-9.31403726196411e-06
-4.36884502876333e-06
-2.27447305926802e-05
-2.585167125675e-05
-1.8592756153103e-05
-2.61710771584585e-05
-1.56802635953623e-05
-1.30675717190715e-05
-1.84844798374807e-05
-1.72833535311644e-05
-2.43700461942662e-05
-3.24918645161342e-05
-3.09685984680954e-05
-2.55557566284593e-05
-2.41997815729575e-05
-2.31324253017193e-05
-9.69628203442125e-06
-9.79928520971591e-06
-2.21820294861723e-05
-1.22150800425381e-05
-6.16012835191081e-06
-1.6998065311307e-05
-2.42969292101265e-05
-2.61506323240309e-05
-3.10539975741327e-05
-9.84990390108237e-06
-3.02599668555342e-05
-1.62298021586293e-05
-3.46475153286425e-05
-5.80780767469943e-06
-1.25130885202823e-05
3.81272653010792e-06
-1.05402657713486e-05
-1.08285087539174e-05
-1.40578294657776e-05
-1.93824816519165e-05
-2.64726733165206e-05
-1.78124151562177e-05
-2.28503922023999e-05
-3.72534786302198e-05
-1.21569133464992e-05
-2.27143792223117e-05
-1.46630757288945e-05
-6.91119106621209e-06
-1.0504830403694e-05
-3.52542284096754e-06
-8.45771116370648e-06
-2.67611230592005e-06
-2.77377791331276e-05
-1.89540229446024e-05
-1.34256736824427e-05
-9.28705364865945e-06
-1.8075894945328e-05
-1.91668355599521e-05
-1.48854184536255e-05
-1.16056173542148e-05
-8.76572588791332e-06
-5.12085180306074e-06
-1.54845316926811e-05
-2.4077103271903e-05
-2.35795030870135e-05
-1.11369294561322e-05
-2.43175569414136e-05
-7.37836454419731e-06
4.25023102327044e-06
-7.11046738837983e-06
-1.41843292168811e-05
-8.38192018587825e-06
-8.77815411530955e-06
-1.51022238952627e-05
-1.68996655077547e-05
-4.32937052146876e-06
-1.63241798158631e-05
-2.25075248153922e-05
-1.44763780619364e-05
-7.06957088109268e-06
-3.94582739776474e-06
-4.43037259754255e-06
-1.44461062132291e-05
-1.00513704352634e-05
1.11468959026104e-05
2.77470308110966e-06
-8.90026713984036e-06
-2.02099730345401e-05
-2.267366757516e-05
5.73627614428948e-07
-1.54787106794848e-05
-1.90840144147055e-05
-1.93435450369124e-05
-3.80807113573487e-06
-2.14272647938375e-05
3.74500222897679e-06
-2.09720036298237e-05
-1.77888549503326e-05
-4.63415128371618e-05
-9.42369371390585e-06
-2.51691982850566e-05
-2.61875348188277e-06
-1.4269741823621e-05
-2.41652297519647e-05
-2.92709948343076e-05
-1.32127516832117e-06
-3.78329303475434e-06
-2.00681805336501e-05
-1.75433501087906e-05
-4.77362231094299e-06
-1.6954999233887e-05
-2.75123038314137e-05
-8.79853514824447e-06
4.78909433633652e-06
-1.51428412146394e-05
-1.64082291184614e-05
-2.7287362287638e-05
-9.94859421604715e-06
-1.91776527624229e-05
-7.33281058334785e-06
-2.09022492073683e-06
-7.86413731882793e-06
-8.76924886212195e-06
-2.21454175489125e-05
-1.86225589962181e-05
-3.5310980538583e-05
-1.72196907919088e-05
-1.24029150585059e-05
-1.32427467798399e-05
-7.92380243271579e-06
-1.23204633043111e-05
-1.44823939456677e-05
-1.96796108701162e-05
-2.34792094683559e-05
-1.51858821017505e-05
-2.05558026694855e-05
-1.50478842991679e-05
-1.38585813816774e-05
-1.82864743407239e-05
-7.4464022461457e-06
-8.43964071680714e-06
-3.33103365210046e-06
-2.07703130892329e-05
-1.6071152937441e-05
-1.46188756105193e-05
-1.87192433393341e-05
-1.80854279895326e-05
-2.46951434275809e-05
-1.17932584047341e-05
-6.48498120838428e-06
-2.0835536115623e-05
-1.20581970640405e-05
-6.83711242130231e-06
-9.68473073560285e-06
-1.23635183026226e-05
-9.08722414808757e-06
-2.69054802428965e-05
-1.23048221051367e-05
-3.50852277357303e-06
-6.52610974406493e-06
1.18453341061973e-05
-1.94883716381799e-05
-2.70063321405254e-05
-2.45021564030226e-05
-1.37182626202334e-05
-7.75246709001849e-06
-1.72872429305161e-05
-2.43386887977733e-05
-2.39604251121977e-05
-7.95684322824349e-06
-2.37185518492079e-05
-1.16312795782249e-05
-9.43330881883379e-06
-1.38792177572547e-05
-1.76116002944596e-05
-1.34544907744399e-05
4.04243556386561e-08
-1.72555866179281e-05
-2.09542355344314e-05
-6.15767683361975e-06
-2.05550182090215e-05
-1.38850380196361e-05
-3.99982888948221e-05
-1.42680667830797e-05
-6.89088749464028e-06
-1.69915612278257e-05
-1.89498957829461e-05
6.11111052857964e-06
-2.95460684302772e-05
-2.50411222985331e-05
8.59720954321224e-06
-2.11255209417584e-05
-8.87736971985145e-06
-1.0198843781943e-05
-1.77992420225391e-05
-2.06819632597989e-06
-1.42777710984407e-05
-1.19536394673982e-05
-1.1221285622199e-05
-2.92486371344073e-05
-1.13340815998494e-05
-4.33038122841936e-06
-1.7358397169236e-05
-2.29983366825935e-05
-4.11492988877753e-05
-1.26705443183089e-05
-9.4805602390459e-06
-2.37018704770175e-05
-1.25584573988529e-05
-1.84377250336077e-05
-9.67574913734723e-06
-1.40824036414507e-05
-2.44223196773116e-05
-1.80981192528545e-05
-1.05884682089583e-05
-5.16080042148164e-06
-3.19909054407918e-05
-1.69274710562775e-05
-5.65682318535878e-06
-1.49069533735582e-05
-1.44088131104734e-05
-3.46758842584987e-05
-1.33831324292653e-05
-3.24628478676501e-05
-2.33319815530121e-05
-1.76138105467522e-05
-1.89938193311544e-05
-2.00533286659306e-05
-2.38295797383913e-05
-1.83957064674941e-05
-1.96210410551514e-05
-2.56364086268055e-05
-2.43704599635836e-05
-9.05980463537391e-06
-2.32089048264998e-05
7.69949617683016e-06
-7.11810314010804e-06
-1.536742240423e-05
-9.5442358583229e-06
-4.22120643042989e-06
-3.61434814631399e-06
-1.0765098204998e-05
-1.27224725740991e-05
-3.29270541971845e-05
-3.10428118311569e-07
-3.41038880677936e-06
-8.85075362060398e-06
-1.65197142820902e-05
-3.7330147000532e-06
-1.90074395160901e-05
-2.1872632414577e-05
-1.77616636540051e-05
-1.10473836456248e-05
-2.08023236047037e-05
-1.0345308814778e-05
-8.69483969441858e-06
-1.86995275919842e-05
-2.82619533346863e-05
-2.20527635090566e-05
-1.00607429260944e-05
-2.57091957512359e-05
-1.78221186945191e-05
-1.73904929283621e-05
-4.01174083248672e-05
-6.73883251678487e-06
2.53874203143017e-06
-1.00059771893818e-05
-3.08178816120535e-05
-1.27799445639806e-05
-1.60538031672555e-05
-1.69562041224176e-05
-2.23290159641224e-05
-2.22264511999134e-05
-1.8900221305769e-05
-2.11343085787591e-05
-1.02254444725269e-05
-1.71542043524104e-05
-2.53599598698231e-05
-1.05741112361005e-05
-1.20166060385906e-05
-1.44786444033664e-05
-1.8114741042588e-05
-1.21995355893243e-05
-3.69098772882734e-05
-4.05482820186203e-05
-1.4961320830526e-05
-1.2304540256387e-05
-2.14813578076459e-05
-2.19516304363577e-05
-2.8231175865703e-05
-1.41613563388338e-05
2.03164147637894e-06
-6.58592294663909e-06
-2.5531112870531e-05
-1.18373155638823e-05
-3.59253282282339e-05
-1.65276945281935e-05
-1.88939085949965e-05
-2.59704046994171e-05
-3.47566842199414e-06
-4.31944968420171e-06
-1.47363685204591e-05
-1.87236443830974e-05
-2.30694648044887e-05
-1.05137572843739e-05
-2.94619383162581e-06
-4.17973891101569e-06
-3.40205396370362e-05
-2.26326056373945e-05
-1.25565271773544e-05
-4.93896804613472e-06
-1.38730362719037e-05
-1.83862236766655e-05
-1.68823545532265e-05
-8.68727728785287e-06
-1.16836101402898e-05
-1.12283556835889e-05
-1.25119678719508e-05
-1.73976149600859e-05
-1.87029943959661e-05
-9.86334180405764e-06
-1.53889302310191e-05
-3.09537342048983e-05
-2.71233966920835e-06
-2.63494634047235e-05
-4.12246803568064e-06
-1.85785878393622e-05
-1.53560286057266e-05
-2.24686653976537e-05
-3.43329666694959e-05
-2.68716027215589e-05
-2.26403277032706e-05
-1.03039665308345e-05
-1.15859939243037e-05
-3.47534099535366e-05
-3.81764482513077e-05
5.78978594578854e-06
-1.69966434061488e-05
-8.08597053773088e-06
-9.28635662025104e-06
-1.00126802158124e-05
-3.16645815794368e-05
-1.93208069976463e-05
-3.31495019468736e-05
-2.4719758980047e-05
-2.11085577476218e-05
-1.52828645321556e-05
-1.35529036573654e-05
-1.12001475782423e-05
-1.99686523322447e-05
-1.33260937805428e-05
-2.41699197898993e-05
-1.78608245381054e-05
-2.12442561801243e-05
-7.11653165371595e-06
-1.00304977652636e-05
-1.4162325256458e-05
-1.60121753182492e-05
-2.00393870906572e-05
-2.30652607394349e-05
2.8287309841458e-06
-9.52089080565534e-06
-3.4838098099381e-05
-6.9833064633505e-06
2.1405406211491e-06
-1.46606296156466e-05
-3.20230829709674e-05
-8.95342394354555e-06
3.35617403381378e-06
6.69916278163491e-06
-2.01203358427507e-05
-1.11763777114763e-05
-9.77249634246484e-06
-2.28065494375501e-05
-1.48900687100229e-05
-1.25396063907413e-05
-1.40818547513763e-05
-8.07002680392545e-06
-6.47752472463075e-06
-9.90794385592292e-06
-1.70134236162863e-05
-1.67260806711952e-05
-2.15917661914914e-05
-2.51964784699974e-05
1.673751216992e-06
-6.26181534333425e-06
-4.05803924711509e-06
-2.89623124249432e-05
-9.38010161418872e-06
-6.93453375303255e-06
-1.47605577238316e-07
-3.50405161822922e-06
-1.8411154990836e-05
-3.41400371952098e-05
-2.41107222178314e-05
-1.38624264418006e-05
9.84164074579138e-06
-1.11002967492819e-05
-4.00033300556041e-06
-5.73097163683004e-06
-2.12773265195428e-05
-2.58278406624387e-05
-1.29647380203006e-05
-1.45507697046868e-05
-1.98464981655635e-05
-1.45488519431408e-05
4.47818008810353e-06
-2.62770860002027e-05
-2.18549732715578e-05
-1.75540220267638e-05
-8.87061284087219e-06
-7.89248848432728e-06
-1.5266156376765e-05
-1.13043510303703e-05
-9.24319622108681e-06
-1.53627558836082e-05
-2.58140407591107e-05
1.47063700721046e-05
-4.93086222312279e-06
-2.95187512486766e-05
-1.97189125450905e-05
-1.57713759601404e-05
-2.81141691577773e-05
-3.43465801078565e-06
-2.74724024163921e-05
-1.39544053224011e-05
-1.17787981009913e-05
-1.56232165935051e-05
-6.69610664143344e-06
-1.77353953523159e-05
-2.26459998311847e-06
-1.8708554282742e-05
-3.02175525470261e-06
-2.12972236250284e-05
-1.8324379630067e-05
-1.40007029204072e-05
-2.75937170604366e-06
-1.74208482217375e-05
-4.90729695634841e-06
-1.1654647279374e-05
-2.77271297509483e-05
-1.03812783736825e-05
-8.46404995736318e-06
-1.59512912000033e-05
-9.48782847624379e-06
-9.57218859179642e-06
-2.10824407812071e-05
-2.32412474711839e-05
-2.41888740706215e-05
-9.69155154826956e-06
-1.66850154349607e-05
-2.08964132117207e-05
-1.28257780350097e-05
-1.46113300960575e-05
-2.28690079215384e-05
-2.50083289601512e-05
-2.32255883270973e-06
-2.01500799229086e-06
-1.77464710836554e-05
-2.56206333178987e-05
-1.3473337401137e-05
-1.19520734846785e-05
-1.77745309337967e-06
-1.51582043736707e-05
-1.95057182289079e-05
-1.48825839553721e-05
-7.1173532486212e-06
-9.21428427186928e-06
-8.93100159494922e-06
-3.5056113810125e-05
-2.49298974398996e-05
-1.59132565197839e-05
1.91588677954529e-06
-2.38384144779687e-05
-1.96464444304966e-05
1.32491929804984e-05
-1.20937175775969e-05
-8.20506568131474e-06
-1.87600549624918e-05
-1.22434206323166e-05
-1.97989430597935e-05
-2.42432770481101e-05
-2.08436118140125e-05
-1.64582603460435e-05
-1.71534848951149e-05
-2.09817434648669e-05
-2.41890095976289e-05
-2.83233990587388e-05
-7.91224274956001e-06
-1.2520347887885e-05
-2.15936649230948e-05
-1.4457730159569e-05
-5.49489733699873e-06
-1.34267384814154e-05
3.99455506880992e-06
-1.5024892045143e-05
-2.21778097367818e-05
-1.2000367620487e-05
-1.96035167025933e-05
-2.73893254566482e-05
-5.14258994969472e-06
-2.5546927576217e-05
-1.22904366750898e-05
-1.42262562194552e-05
-2.81787628947497e-05
-3.018125774605e-05
-3.9214731790048e-06
-3.60920520969237e-06
-2.01674743971058e-05
-2.60514827766626e-05
-2.0005337860258e-05
-1.05992111541728e-05
-1.94755076849597e-05
-1.92555167323161e-05
-1.30399444082703e-05
-3.31080931541671e-05
-5.32609294010482e-06
-1.80961708750093e-05
1.33790979119767e-05
-2.4695259767052e-05
-1.67784594547394e-05
-7.4571299910918e-06
-2.23047485324455e-05
-1.39633016403716e-05
-3.44607322653454e-06
-6.25334487853921e-06
-6.90334039586156e-06
-2.43902615117118e-05
-2.04349113679298e-05
-2.31300848565099e-05
-1.17982905351401e-06
-6.91152649744477e-06
-3.85447391302631e-05
-1.95191243544444e-05
-2.05713076402962e-05
-1.20189829364719e-05
-1.96066213826087e-05
-2.24857559318241e-05
-1.08839140724449e-05
-7.98054252989782e-06
-2.09457769651984e-07
-1.09677592765158e-05
-1.21006600082953e-05
-1.81596288792529e-06
-2.55544349715034e-05
-1.10191997175291e-05
-2.02762940002457e-05
-2.92255897092628e-05
-3.68851060286301e-06
-7.71310668133436e-06
-7.56914523667351e-06
-3.83481239166974e-05
-3.1654180550775e-05
-7.39646028607854e-06
-1.6592940195631e-05
-1.34981490803855e-05
-1.14876489476714e-05
-1.96399495641245e-05
-2.84968272421457e-06
-2.83292487101055e-05
-1.83230182470171e-05
-5.47077448908996e-06
-9.12628555227517e-06
-1.54404848371958e-05
-1.59729072325374e-05
-3.35222153378696e-06
-1.62514185865561e-05
1.07246130126642e-05
-3.10865459283961e-05
-2.26772268264574e-05
-2.71086530971507e-05
-2.43602248977886e-05
-1.73692690209442e-05
-1.68102636372211e-05
-1.83791830472334e-05
-1.84948665097816e-05
-1.89783294009244e-05
-1.7793130383451e-05
-6.21684566248516e-06
-1.90917569147188e-05
-1.66026558634459e-05
-1.17173590168137e-05
-1.53482159507843e-05
-3.0323571644226e-05
-2.05660199733386e-05
-9.32601250575282e-06
-1.57469763003022e-05
-1.5185020484234e-05
-1.21648233318975e-05
-1.13179897503618e-05
-3.10239066538141e-05
-9.20052400032815e-06
6.54464252771946e-06
-3.37713099361934e-05
8.77667906447048e-06
-9.39376222684776e-06
-2.73832132893575e-05
-1.4650921211748e-05
5.45827295555896e-06
-1.39929671623673e-05
-8.80042329541077e-06
-1.68755734679508e-05
-3.21010646463701e-05
-3.39657847272404e-06
-1.16649852213066e-05
-1.33303656904178e-05
-5.19729012587271e-06
-1.58990675386501e-05
-1.37084310676548e-05
-2.08159868983981e-05
-1.32354486350455e-05
-1.15392779857599e-05
-2.59199151550394e-05
-1.35200806009052e-05
1.64933531054956e-06
-2.55714929165078e-05
-1.04452494744098e-05
-1.82154914860068e-05
-2.15162323012546e-05
-3.73914778241971e-06
-8.06800170398281e-06
-3.40278589945609e-05
-1.90468005477687e-06
-1.86950019759346e-05
-1.43816204017243e-05
-5.78492128988353e-06
-1.97587430729185e-05
-3.31542153599872e-05
-5.27497589457561e-06
-1.28896729243691e-05
-3.4620759689889e-06
-4.60538145810267e-06
-1.83014335764687e-05
-2.56036696628766e-05
-1.77774298007058e-05
-1.78637888155676e-05
2.14380601918336e-06
-1.3034822706269e-05
-1.38997546851473e-05
-2.41443396227342e-05
-2.59871224479434e-05
-8.44901496114233e-06
-2.52527673103881e-05
-2.89919346893748e-05
-7.43666335682774e-06
-2.11282229277834e-05
-2.01038217872619e-05
-1.40249576348522e-05
-1.53020614430648e-05
-2.43389954487552e-05
-6.57498928964553e-06
1.25386266978299e-05
-1.59394524070988e-05
-1.40802386144168e-05
-1.24971636759167e-05
-1.43142015613151e-06
-3.09782981178417e-06
-1.20860569427878e-05
4.88402640040434e-06
-1.31023618777108e-05
-1.02558572750825e-05
-2.06496887552681e-05
-2.04387154667709e-05
-7.4020191127539e-06
-1.80184005036911e-05
-1.37849441682726e-05
-1.94647599608972e-05
-1.24429990563166e-05
-7.76104900401514e-06
-1.27233493891313e-05
-1.780371405934e-05
-2.01011861772433e-05
-4.43470002213138e-06
6.08196038856833e-06
-1.04192396225625e-06
-3.33818435541294e-05
-1.17275569698383e-05
1.00082722730588e-06
-2.02186240347966e-06
-1.74822354082907e-05
-1.48032993835227e-05
-1.03415496782538e-05
-7.75538498903876e-06
-8.81389333453787e-06
-2.75962146803236e-05
-1.6445493207124e-05
-2.41669358169783e-05
-2.45934656285466e-05
-2.93557798215921e-05
-2.02850609078569e-05
-2.21077080557371e-05
-1.54770139648501e-05
-2.06687616371872e-05
-1.32284609051409e-05
-1.31869249401363e-05
-1.51538015989596e-05
-1.39276332664619e-05
-1.60136012760618e-05
-2.15033249150536e-05
-3.09287852223618e-05
-2.83291970183633e-05
-4.42193901758759e-06
-1.69273647116559e-05
