# Supplementary material for: Research on computational propagation and identification of mine microseismic signals based on deep learning
Source: PLoS One. 2025 Oct 22;20(10):e0334641. doi: 10.1371/journal.pone.0334641 (PMC12543183; doi:10.1371/journal.pone.0334641)
Supplement: S9 Data — (ZIP) [file pone.0334641.s009.zip › 000101100000323.xlsx_0.txt_24.txt.txt]

-2.28480613557068e-05
-1.67148516988297e-05
-2.63047058298576e-05
-2.55584750834321e-05
-9.39583009451861e-06
-1.12302333940785e-05
-1.54303424937075e-05
-1.09502950505274e-05
-9.59898017128896e-06
-2.55641072040272e-05
-1.93410723168438e-05
-3.16646660677856e-05
-3.13305747939564e-05
-7.65682270107108e-06
-6.86674462909677e-06
-2.12686453551461e-05
-1.65797057703026e-06
-2.34987720695735e-05
-1.69430475230186e-05
-2.0578192058961e-05
-4.25345097190152e-05
4.36088383520529e-06
-4.17805928452284e-05
1.60952573837121e-06
-2.01683478144811e-05
-1.08909503755061e-05
-2.3175477955812e-05
-1.3264623632477e-05
-4.01371731323207e-05
-1.1028999574087e-05
-1.77800913673862e-05
-2.50955674463256e-05
-3.59052106489795e-05
-1.63058395348055e-05
-1.2568184348687e-05
-2.02247990818568e-05
-2.06930033657474e-05
-1.13363364671799e-05
-1.51256427703621e-05
-1.4871189063811e-05
3.53012543759842e-06
2.32879666770786e-06
-4.62218749901242e-05
6.23559088301975e-07
-1.78819936918921e-05
-3.56057759622994e-05
-1.76804474053876e-05
-1.33748107725785e-05
-1.65733005753655e-05
-1.53497892495774e-06
-1.98030242816199e-05
-1.0360064188646e-05
-3.72232688270305e-05
-2.73488488559692e-05
-1.00698909136815e-05
-1.94024317035497e-05
-1.28182967146126e-05
-3.22355102263839e-05
-2.49620451399092e-05
-2.54176158576679e-05
-2.05415513982508e-05
-6.60216773688453e-06
-2.87410233537981e-05
-4.05586553947558e-05
-3.77826772107883e-05
-2.67924258196859e-05
-1.50801166558868e-05
-1.26233032874528e-05
-2.48859276819019e-05
-1.370892121369e-05
-3.53061167904484e-05
-1.07641764516401e-05
7.00697181662128e-06
-2.34312309134774e-05
-2.61996944370081e-05
-6.8993434244369e-06
-3.0815848779345e-05
-5.99686643098879e-06
-2.09990114795963e-05
-2.56891326723864e-05
-3.34149443632717e-05
-1.1676534028791e-05
-2.00432099583521e-05
-2.84743922174061e-05
-1.22004330140622e-05
-2.59213025970759e-05
-3.74415546366463e-05
-1.7860614765798e-05
-1.62529759888815e-05
-3.13663008589464e-05
-1.58602080211701e-05
-8.71900859743919e-06
-2.79445702890645e-05
-5.39268606217148e-06
-2.15400767987997e-05
-2.30829779004104e-05
4.70713870170216e-07
-2.25242308563726e-05
-1.75975631861242e-05
-4.88677414901033e-06
-2.42893042711347e-05
-2.46402549358439e-05
-9.3634009169194e-06
-1.1975354914262e-05
-1.6379409327853e-05
-1.35505332323238e-05
-1.59692214313707e-05
-1.08155929645765e-05
-2.71607459724333e-05
-1.3224112094003e-05
-7.09008276721771e-06
-8.48050203174541e-06
-2.11868020179473e-05
-3.75727603570739e-05
-5.89652267844208e-06
-1.71126154415232e-05
-1.7886515601101e-05
-2.5416369591093e-05
-2.3562931906458e-05
-2.66449885642198e-05
-1.944397324568e-05
-2.74457786269716e-05
-1.1356144003278e-05
-5.27944967080568e-06
-1.29383084579654e-05
-1.81709739256184e-05
-1.40253846552503e-05
-1.14194049846931e-05
-1.86446359990069e-05
-2.60623193556266e-06
-1.8316114343701e-05
-3.53924988854302e-06
-7.08270664515418e-06
-1.84909703328619e-05
-1.01407769628473e-05
-1.07960502410832e-05
-2.64591499798608e-05
-3.67377443883259e-05
-3.55798193608435e-05
-6.66097421930173e-06
-1.51395934386297e-05
2.10838273708059e-06
-2.73735520873708e-06
-1.00319708299404e-05
-3.23282650089373e-05
-1.9150581220936e-05
-7.02759837597223e-06
-2.50387941658733e-05
-2.03385148963857e-05
-1.28461503837484e-05
-2.00562021235988e-05
-3.47023518743956e-05
-1.14500577052496e-05
-9.32997544850887e-06
-2.8994196209947e-05
-7.71864332395286e-06
-1.50534364720649e-05
-1.70614225342435e-05
-1.21848184893043e-05
-7.80616208472369e-06
-1.24132535752036e-05
-3.09415377254214e-05
-2.02794159703978e-05
-1.40115812452688e-05
-2.83665329273898e-05
-3.22179009821208e-05
-3.11248527049584e-05
-3.80887129726406e-05
-8.26872718423307e-07
-2.48027520013019e-05
-5.81006512763349e-06
-3.56377539688236e-05
-2.71753331374349e-05
-1.04257468501423e-05
-1.64121926451499e-05
-2.59785194444256e-05
-2.61134759738001e-05
-1.26433336581043e-05
8.27721576184581e-06
-4.34537978601539e-05
-1.15752020545835e-05
-2.51154850430014e-05
-1.5336935941693e-05
-1.07896787889931e-05
8.97864496920757e-07
-2.91469517631988e-05
-9.93346433482437e-06
-3.53190484444759e-05
-1.78274102181649e-05
-3.02232254311829e-05
-2.40271893887454e-05
-2.12031341640791e-05
3.0193626265915e-07
-1.16923897924794e-05
-1.7390782429457e-05
-2.48012569780593e-05
-1.12047583004349e-05
-5.07680380318114e-06
5.10110200921516e-06
-2.97858576061381e-05
-2.66254682012542e-05
-3.11771301938242e-05
-3.46436698987486e-05
-1.06061674545251e-05
-1.21416729397371e-05
-2.33061727166157e-05
-3.58332305021309e-05
-3.56557755357277e-05
-2.78056423896905e-05
-2.15767683219547e-06
3.29843886217638e-06
-2.20618922238271e-05
-9.69703277545985e-08
-2.99728179462886e-05
-3.41872772498024e-05
-1.55955856051776e-05
-1.30813343397924e-05
-1.22512452387961e-05
-1.68610670316666e-05
-9.55740952759134e-06
-1.96294797588606e-05
-1.54361041961136e-05
-2.27608161976438e-05
-2.31353305406631e-05
-2.19584101767687e-05
-2.02748911416038e-05
-2.42690277989565e-05
-2.66163195614585e-05
-1.51275726473738e-05
-2.06093518020217e-05
-1.83097407754282e-05
-4.29047500534387e-05
-2.72879373781548e-05
-1.66845060499032e-05
-2.41363331440692e-05
-2.33327380693479e-05
1.2605288671428e-05
-7.54440361175564e-06
-2.17956039043568e-05
-6.20738422786475e-06
-1.45685370081133e-05
-6.84913313175546e-06
-2.47840604103981e-05
-2.14693313636669e-05
-2.90223455226513e-05
-4.79687151033094e-06
-2.83406677737896e-05
-3.47337337478552e-05
-3.30685866271358e-05
-3.06728999151754e-05
-2.66054174970022e-05
1.94830072781942e-07
1.66612204354905e-05
-2.02468257283973e-05
-2.30218134988549e-05
-2.02970399687081e-05
-1.88425681274761e-05
-1.88688676186271e-05
-1.22861019156416e-05
-8.6869242920446e-06
-3.17086311943586e-05
-1.96382275126056e-05
-1.54503450207124e-05
-1.06119203212394e-05
-2.14525482398558e-05
-1.0281125614492e-05
-1.2026949178172e-05
1.51112504698456e-06
-2.53596965851082e-05
-2.06699695213515e-05
-2.48168427361586e-05
-8.10396563600569e-06
-2.44131207261581e-05
-6.67795205413715e-06
1.04047624896445e-06
4.91841006112989e-07
-1.90699677050486e-05
-8.15076028074979e-06
-9.66694070836838e-06
-4.14064773776124e-05
-1.52578688251558e-05
-2.05332195844694e-05
-2.36976028389502e-05
-1.24565773619093e-05
-9.36111624048746e-06
-1.80651065171032e-05
-1.54535496530997e-05
-3.17641655906418e-05
-3.63706699480498e-05
-8.74974048708772e-07
-2.22246833732372e-05
-1.4196192697475e-05
-1.44508937478865e-05
-2.32276347573031e-05
-2.58692151350465e-05
-5.84827348694494e-06
-2.05841377419158e-05
-6.18930109335728e-06
-4.25133762540418e-06
-3.78926956166313e-05
5.68827752958609e-06
4.03584622392763e-06
-1.88510102617449e-05
-4.65821393881985e-05
-3.86695470587715e-05
-1.90432917244217e-05
-4.30787307030906e-06
-1.69009541282088e-05
-3.16095310882413e-05
-1.92803381573694e-05
-3.17370331336462e-05
-3.15522524110438e-06
-7.53565746260964e-06
-2.38118610044e-05
-1.74012576676485e-05
-2.94199378479208e-05
-4.75511992364833e-05
-3.06024574419939e-05
-1.77316970011763e-06
-3.77612633563361e-05
-4.46494229401567e-06
-1.90201590526976e-05
-9.82302368835011e-06
-1.73273886093959e-05
-3.01234297474453e-05
-1.38778357974094e-05
-1.48104686815107e-05
-1.78342532236772e-05
-1.87607680120936e-05
-2.96640368656312e-05
-1.13432336027047e-05
-2.71282961548914e-05
-2.20924330127724e-05
-1.02160187639369e-05
-1.16239678356049e-05
-2.4509789431776e-05
-5.19487685719143e-07
-1.29351529350666e-05
-1.87092377758258e-05
-2.87158316189032e-05
-2.51022765801172e-05
-3.19488684742884e-05
-3.75970474639913e-05
-2.07162280945557e-05
-9.62955583632417e-06
-1.80099549239481e-06
-2.8094283596329e-05
-1.01433687906674e-05
-1.96072072011588e-06
-1.92329494002839e-05
-7.13036447714017e-06
-3.53970240134692e-05
-2.20853128729614e-05
-2.19053218230381e-05
-1.95807111044456e-05
-2.48741604495125e-05
-3.01726121918231e-05
-2.62072079171239e-05
-1.09943536004769e-05
-2.37963571268282e-06
-2.70754037789453e-05
5.52557244803725e-06
-3.2402785833819e-06
-7.84984134305182e-06
-4.2605034803376e-05
-2.84273417749025e-05
-2.07162605541758e-05
-4.22852721351865e-05
-1.77004279018636e-05
-3.22401589090656e-05
-4.14653456269641e-05
-2.08602578096122e-05
-4.75164079535788e-06
-1.4470270421857e-05
-9.1021132837061e-06
-4.27885098291347e-05
-1.06224086911676e-05
-3.3229159886024e-05
-1.54706306785155e-05
-7.51600914260345e-06
3.28824443247507e-06
-4.25297762413275e-06
-3.5960815735738e-05
-2.98552150676114e-05
-1.46145104293354e-05
-2.26119333535951e-05
-1.12880145692692e-05
-9.13182048903909e-06
6.59697388927712e-07
-9.16315913573748e-06
-2.20214718583745e-05
-8.37798368002303e-06
-2.32146368856416e-05
-3.05152017028671e-05
-3.63352123343415e-05
-1.24886205581588e-05
-2.33241949767529e-05
5.74483760675888e-08
-4.71445732240271e-06
-9.3718194033118e-06
-2.44280396970889e-05
-2.32037957181893e-05
-1.1222943666689e-05
-3.83699545204005e-05
-1.79344951154992e-05
-1.49637546640724e-05
-2.59523982762196e-05
-2.18382916592548e-05
-1.6385134082164e-05
-1.23232883727582e-05
-5.27489212700006e-05
-2.11762079516871e-05
-7.73830326459897e-06
-1.01982097891136e-05
-3.62141994821619e-05
-1.04263049700536e-05
-3.16780780773611e-05
-2.41045573272442e-05
-3.15720807348866e-05
-1.734581105207e-05
-2.49231209438988e-05
-6.81020888806425e-06
-1.67036698574277e-05
-2.06385320799703e-05
-2.30472024834631e-05
-1.28271748766789e-05
-7.82828156093317e-06
-1.89886518378055e-05
-3.38613647275086e-05
-4.46982808037633e-05
-1.2299812379029e-05
-2.80044078656769e-05
-1.71632786298243e-05
-2.69391389695452e-05
-2.1153122025579e-05
-3.9172764446704e-05
-4.03147430505312e-06
-5.2790313968482e-06
-2.73022522682681e-05
-3.37111202333723e-05
-2.10116781550119e-05
-4.02639661021589e-05
-2.13621909036502e-05
-2.2779606744731e-05
-1.87186906831061e-05
-9.73396103154472e-06
-3.85052567500528e-05
-3.51952328694957e-06
-4.75560097406794e-06
-2.69347602923823e-05
-3.76637718160401e-05
-2.71894103129376e-05
-1.28961488701892e-05
-3.65780763103308e-05
-1.57953434449852e-05
-7.05263560838962e-06
-1.43372273350061e-05
-2.28350581051036e-05
-1.9623179337728e-05
-4.50384380723359e-05
-1.78114685848848e-05
-1.02040692985497e-05
-2.55811904945143e-05
-1.25098843858007e-05
-4.66746687892743e-06
-8.57835343118769e-07
1.01767391691536e-05
-1.54244227149702e-05
-2.38357463330078e-05
-4.95744198704994e-05
-1.49064036789167e-05
-2.7431462534627e-05
-1.80637605259319e-05
-2.67259801817075e-05
5.85802925277252e-06
-7.63458952996323e-06
-3.80317966287039e-05
-1.85944469302582e-06
-2.69819172509673e-05
-1.21749951812576e-05
-1.60577720815893e-05
-3.31242528775379e-05
-2.12891820762204e-05
-8.3121666424945e-06
-2.73745249679359e-05
-2.28171563748762e-05
-2.87769444655633e-05
-1.68620640551372e-05
-4.05254618378529e-05
-6.5757449964174e-06
-2.5491945407966e-05
-2.20546269236936e-05
-3.83061603247142e-05
-3.47244852140163e-05
-3.40182876301956e-05
-1.64778406031903e-05
-1.96161934848618e-05
-1.18338402420349e-05
-1.39704364139633e-05
-8.98891561724648e-06
-2.71116769913516e-05
-2.22643880659603e-05
-2.84227940953233e-05
-6.65343630797019e-06
-1.47046897598538e-05
-5.85167112652034e-06
-1.01011900017848e-05
-2.90068705277993e-05
-1.72803543328547e-05
-1.84397121133841e-05
-1.6313688372669e-05
-2.16942112048085e-05
-2.96583694605305e-05
-1.92481271993626e-05
-1.76987693843692e-05
-5.8400264861923e-06
-1.50233718281421e-05
-2.51040217527827e-05
-8.4182242673719e-06
-1.86305251195489e-05
-1.34904975034007e-05
-1.59150217755322e-05
-1.41109572986918e-05
-1.46646596687914e-05
-3.05892442769929e-05
-2.63761307511806e-05
-2.18827105871352e-05
-3.1832838504952e-05
-3.81012787852506e-05
-2.4937617264788e-05
-1.20954462075402e-05
-5.98581441086801e-06
-2.2846745784849e-05
1.55034080564727e-06
-2.10032291792035e-05
-1.73721824374447e-05
-2.62963319033262e-05
-8.21658245380961e-06
-3.9610918065132e-05
-8.2326661995598e-06
-4.22419012137542e-05
-4.19669719140756e-05
-2.0060923209496e-05
-1.84883315315764e-05
-6.23059110083105e-06
-1.08015794762108e-05
-1.39158959059071e-05
-1.11409427557827e-05
-1.34433014100243e-06
-2.01908015028862e-05
-2.94045019217006e-05
-2.07110877625051e-05
-2.12658643201907e-05
-5.71625237184047e-06
-5.79196719702872e-06
-2.20055297220179e-05
-8.76555537983771e-06
9.5884569167417e-06
-1.87692814404977e-05
-1.30636229425061e-05
-3.67042130887173e-06
-2.67205566851882e-05
-8.12922690009246e-06
-2.28986622775063e-05
-1.28981420189321e-05
-2.70541326010883e-05
-2.19919721195199e-05
-2.92107040679874e-05
-1.12593645335016e-05
-1.81954752996769e-05
-1.18188924352258e-05
-2.1958920003079e-06
-2.115762453381e-05
-2.08252143493411e-05
-2.93558343616334e-06
-2.11243748588522e-06
-2.27928323723927e-05
-3.27979865147366e-05
-2.5023564397261e-05
-2.0391192050395e-06
-2.87708046202472e-05
-1.29189229497518e-05
-1.27730952827895e-05
-1.7366757781882e-05
-2.33694547473607e-05
-2.55558949479447e-05
-2.55349784018531e-05
-2.95649083494665e-05
-2.48109711635639e-05
-2.4981783991768e-06
-3.10716314660033e-05
-3.25806426596363e-06
-2.44345284005536e-05
-4.18947643935835e-06
-4.03947869866182e-05
-2.58619100533789e-05
-1.57704442781205e-05
-1.7179510294275e-05
-2.59394358820153e-05
-5.40110160942458e-06
-1.04422271428811e-05
-3.26157375979832e-05
-3.08264215117873e-05
-8.86510686340537e-06
-3.05710867166926e-05
-2.36280528629243e-05
-3.91327302345567e-05
-1.06987498911857e-05
1.26876494573862e-06
-7.30357748553064e-06
4.65850495840326e-08
-4.46756352718024e-06
-2.34840663706597e-05
-1.03181867838977e-05
-3.71926826572467e-05
-1.0933948780558e-05
-2.30406182360874e-05
-4.36402600288704e-06
-2.17872005588668e-05
-3.50810416177935e-05
-1.7460768432842e-05
-2.20916654733378e-06
-3.36049679344664e-05
-1.46735282729949e-05
-2.37217571275343e-06
-2.11926773570194e-05
-7.54871259634592e-06
-3.19890828084303e-05
-1.19033691521487e-05
-3.36398043745631e-05
-3.25436026594574e-05
-2.45114873994213e-05
-3.35391182209858e-05
-2.34541525194266e-05
-2.47997920175248e-05
-2.10435824529203e-05
-5.52075734333978e-06
-1.7484127242778e-05
-1.38220157675182e-05
1.1539887571788e-06
-1.63049265863186e-05
-1.88028740352202e-05
-2.34092671078416e-05
-2.1566430835502e-05
-2.2568295124353e-05
-1.86526555122321e-05
-4.26668138240451e-06
-2.98468087507008e-05
-4.21601643494954e-05
-1.46898700590616e-05
-3.20190064002492e-05
-2.32059702992842e-05
-2.04626370577846e-05
-1.09187958143967e-05
-2.31175586763122e-05
-5.5060897000927e-06
-1.94924231190016e-05
-2.07483383345676e-05
-1.41205996765332e-05
-1.20281403337898e-05
-2.81232258154716e-05
-2.71924679500207e-05
9.28712923685647e-07
-2.92410591936617e-05
-2.28635649574135e-05
-3.04114021579923e-05
-4.88660014947477e-05
-1.73651529251365e-05
-4.86008541667126e-05
-1.2637207995152e-05
-1.76554303480164e-05
1.77265185065699e-05
-2.09251416748341e-05
-7.43304110163401e-06
-2.05653576936659e-05
-1.36549996524472e-05
-2.36114451246995e-05
-1.28339095359806e-05
-1.4279848001198e-05
-2.68940590666822e-05
-2.70389000442615e-05
1.64837876197478e-06
-1.54633220926508e-05
-1.28570465598198e-05
-4.88481555060038e-06
-2.93635220091532e-05
-1.63255418800279e-05
-3.6429089400839e-05
-1.80748996727705e-05
-8.31384973510616e-06
-2.55368059689527e-05
-3.8729020116954e-05
-3.14258238978559e-05
-3.13821965339955e-05
3.58566303048264e-08
-3.43866024853854e-05
-4.8645774639004e-05
-5.28572099250565e-06
-2.15630363443268e-05
-3.1531791295763e-05
-2.12377060471802e-05
-4.18044121467094e-05
-1.57713809466386e-05
-3.5227400711035e-05
-2.55401962675637e-05
-4.3211579214641e-05
-1.02677153218376e-07
-7.16519376881403e-06
-6.56947306023398e-06
-3.55134592167918e-05
-1.66370978223802e-05
-8.98072691506216e-06
-7.35165372969311e-06
-1.04609522326071e-05
-2.49290584619908e-05
-1.81629220641487e-05
-8.60396074875642e-06
-3.24754750770382e-05
-2.83347265763054e-05
-1.85521685960826e-05
-8.47309683006186e-06
-8.00108749276366e-06
-6.5423353262747e-06
-6.34126463863109e-06
-3.10149239274249e-05
-2.68580077092491e-05
-1.96719038761734e-05
-2.27223587545898e-05
-7.32415670569982e-06
-3.47001078071209e-06
-1.3172990149071e-05
-1.92281780796101e-05
-3.78889558559795e-05
-1.64557045070707e-05
-2.97209284874653e-05
-2.40927332187896e-05
-2.30457691143189e-05
1.27792001767277e-05
-2.71987238264194e-05
-1.47964476039603e-05
-9.71061181141508e-06
-4.83485708984486e-06
-3.71337442034193e-05
-6.80812479349685e-06
7.46083317503882e-06
-1.22449341723453e-05
-5.6536659667987e-06
-9.18541294036382e-06
-1.55550377321272e-06
-2.36225742342273e-05
-2.30334317189008e-05
-5.24271542551228e-06
-2.11284497361514e-05
-1.86387682836582e-05
-1.71472393013793e-05
-2.76716062405397e-05
-2.0344227315743e-05
-9.57380968778305e-06
-9.16839864395537e-06
-1.23928346775414e-05
-2.44154119374173e-05
-3.1347538658702e-05
-1.35108751064123e-05
-3.75877555984777e-06
-2.03750838968593e-05
-2.59917107957723e-05
-5.75192572230656e-06
-4.28977612649662e-05
-1.88296849253747e-05
-1.12550045304045e-05
-2.5912276545404e-05
-3.22024206288577e-05
-4.26896554949882e-05
-1.916351423986e-05
-2.90745242814095e-05
-3.19986333682109e-05
-3.9425194702705e-05
-1.29696646424447e-05
-2.9749654692696e-05
-1.29178820068381e-05
-1.11508567820024e-05
-3.03781104889769e-05
-1.71586931190417e-05
-1.3367459706753e-05
-5.36141738242265e-06
-2.7776790885196e-05
-2.63658565668671e-05
-1.52026871602807e-05
4.64513270970524e-06
-1.29353950037089e-05
-1.4200435181406e-05
-1.51677867999694e-05
-3.70634153655222e-05
-9.46398717951875e-06
-2.73377919772914e-05
-1.41462208011528e-05
-1.50129493207275e-05
-8.56059806665473e-06
-2.59550402093389e-05
-1.87497894408008e-05
-4.89205436865885e-06
-1.68420468862934e-05
-2.20656011767972e-05
2.60630798032147e-06
-1.48089807808241e-05
-1.82375441617856e-05
-1.92347682241711e-05
-6.61901931559883e-06
-1.05558056105006e-05
-4.18264314800886e-05
-3.98882052229576e-05
-2.88639152392478e-06
-2.70517456327452e-05
-2.4012047268804e-05
-4.43556952088614e-05
-3.79876302768312e-05
-1.83850856362411e-05
-2.33168907666697e-05
-9.70986477418553e-06
6.53468905183736e-06
-2.03496879563701e-05
-1.84272845174317e-05
-3.57336356109772e-05
-1.39372158157829e-05
-1.86298063092312e-05
-3.14626898661323e-05
-2.15291934087059e-05
-1.95413032958315e-05
-3.24471221349029e-05
-3.30214510263404e-05
-1.21267724523818e-05
-1.19384382216621e-05
-3.08016375236278e-05
-3.63779488509352e-06
-3.94497838630916e-06
-3.78538597961907e-05
-2.26310858822741e-05
-1.22457482369471e-05
-3.88893388137533e-05
-2.80896258644511e-05
-1.14215222832808e-05
-6.29684689786226e-06
-2.82708117926526e-05
-1.33653719437043e-05
-2.79575726431673e-07
-9.7473097480776e-06
1.49978567603903e-05
-4.16466865726998e-05
-1.33603339963077e-05
-1.01533854833704e-05
-4.94707966430705e-06
7.94691629578298e-07
-1.20886338627791e-05
-1.77193013796544e-05
-5.53222317325183e-05
-2.94601438069219e-06
-1.83107921468431e-05
-2.206181989316e-05
-2.12437389039884e-05
-1.68663230024929e-05
-1.54958108835342e-05
-1.27747435871085e-05
-1.1958470838705e-05
-1.15123854526231e-05
-1.6833489096907e-05
-1.17058377966963e-05
-1.51045202052089e-05
-2.45913491578368e-05
-2.37780598693479e-05
-1.42540157029365e-05
-3.44740680146666e-05
-2.45369594503386e-05
-2.47237958569948e-05
-1.14240219238417e-05
-3.35529705608164e-05
-1.61775188596271e-05
-1.29053773183463e-05
-2.04251406360449e-05
-1.83046623384469e-05
-8.61106043927269e-06
-2.94584405793962e-06
-1.40767578704669e-05
-2.57996780045201e-05
-1.72611281157685e-05
-1.24869708478504e-05
-1.63371548609557e-05
-3.16203045994824e-05
-4.00797141236025e-05
-5.90358976463861e-05
-3.36644576823221e-05
-1.60437472367378e-06
2.82423100221685e-06
-2.20124020757296e-05
-6.50834945396065e-07
-2.15789624122747e-05
-3.77645142076304e-05
-2.68506806392907e-05
-2.13018033501032e-05
-5.44175294806378e-06
-1.1534622204978e-05
-1.03861250422167e-05
-5.88385068489268e-06
-8.40666015360874e-06
-2.01745547429215e-05
-2.37380138158535e-05
-1.50118290692579e-05
-2.28718057988602e-05
-1.5232324363533e-05
-9.29119097447334e-06
-1.91917006084242e-05
-2.0992349356548e-05
-2.88701276784553e-05
-4.3515523810143e-06
-5.36827502227238e-06
-1.46140586045672e-05
-3.02715291661098e-05
-1.76613502313805e-05
-9.7144025482953e-06
-2.19823749011864e-05
-2.15619218731634e-05
-2.81998672006607e-05
-2.31341914754415e-05
-3.5549949920618e-06
-2.89054516891854e-05
-2.01319195509982e-05
-2.00862075103038e-05
-1.7349967223029e-05
-5.04925637034612e-06
-9.80040235306673e-06
-2.24621938753015e-05
-3.13119363543472e-05
-2.58125139415712e-05
-2.25183706054233e-05
-1.73174990087347e-05
-2.83312184334857e-06
-1.23046207552207e-05
-3.53002338855671e-05
-7.79055739473642e-06
-1.55438438380998e-05
-1.6670733925552e-05
-1.1347613756211e-05
-4.54307581002597e-06
-2.24875416989551e-05
-2.51384654229285e-05
-2.14290954861448e-05
1.40139097799597e-06
-2.8427292896173e-05
-3.02757419620893e-05
-3.15215759376249e-05
-2.67277694962162e-05
-2.58519768753296e-05
-2.79468639161934e-05
-4.06126374861707e-05
-3.61713737388385e-05
-1.75176510300306e-05
-1.79721506714253e-06
-1.96859649036839e-05
-9.33539061817707e-06
-2.0553027453366e-05
-1.39290132960021e-05
-2.60094939650141e-05
-2.50707534833107e-05
-3.83381608698464e-05
-9.55489989499509e-07
-3.85668641996721e-05
-1.90421069317924e-05
-1.80614146405389e-05
-3.81467133407672e-05
-1.72878578353801e-05
-2.92442019350234e-05
-2.29500479255951e-05
-3.71932029411816e-05
-1.73899901697638e-05
-1.08626994887537e-05
-2.43136889070452e-05
-2.40272723109308e-05
-2.10951933763739e-05
-1.6761413935631e-05
-1.83104289480451e-05
-2.29771474451306e-05
-1.30092015475174e-05
-1.78940141638461e-05
-3.28969461948726e-05
-4.32579367784762e-06
-1.2466238720717e-07
-1.6742789026598e-06
-4.08766846206737e-05
-3.74333346085246e-05
-2.5985584261475e-05
-4.17193214262655e-05
-9.73670954279907e-06
-1.40126773037391e-06
1.45965420454947e-06
-6.21207747785874e-06
-4.15453000172e-05
-1.61435794462654e-07
-4.16857498618095e-05
-1.6566927633629e-06
-1.14112702846226e-05
-2.43233526170459e-05
-9.84169727660055e-06
-4.23884607378414e-05
-8.16680599787635e-06
-2.26127752918416e-05
-4.60891152317206e-05
-4.75792057326081e-06
-1.3583886365538e-05
-2.63166002190906e-05
-2.98214028120202e-05
-3.40695434642577e-05
1.94674910787066e-08
-4.56437379806901e-05
-2.29911599195263e-05
-1.67296130973657e-05
-1.23002026500599e-05
-2.34974052008243e-06
-2.40132287371106e-05
-3.83810876996433e-05
-1.92645235314411e-05
-1.29787021566507e-05
-2.57398720904516e-05
-2.40164866791256e-06
-1.61786057382409e-05
-3.30373678052185e-05
-2.1503931106906e-05
-1.58832484328188e-05
-6.69380144710477e-06
-2.02597608467475e-05
-1.522250371175e-05
-1.05725276004326e-05
-3.09871650803453e-05
-2.39346215022012e-05
-2.91446342865169e-05
-4.34796157909165e-05
-1.4594607965571e-05
-2.6812206462005e-05
-6.70610869000734e-06
-2.47805514683143e-05
-2.15481260590322e-05
1.20258067281246e-06
-3.18666299911445e-05
-1.97683991983569e-05
-2.33310937268951e-05
-3.32858727557929e-05
-2.25148362804448e-05
-1.47703363502024e-05
1.07370845447674e-05
-1.13896954311168e-05
1.71853700304963e-08
-3.37556824008622e-05
6.25563158254019e-06
-2.92162920681649e-05
-1.83885304778765e-05
-1.20350913369064e-05
-1.11925200368994e-05
-1.77536604559574e-05
-2.77423114333585e-05
-2.68679880111031e-05
-1.64500340504552e-05
-5.35142817101681e-06
-8.69734005060276e-06
-2.26561383479147e-05
-1.40185293907632e-05
-2.0201199498352e-05
-2.26576544846294e-05
-1.9263814556477e-05
-3.02396049236201e-05
-1.2272205233408e-05
-2.13667468696457e-05
-9.43803003939898e-06
-2.1596539217508e-05
-3.60855098883065e-05
-1.55152398218612e-05
-1.86625803290516e-05
-2.16034130522345e-06
-7.09729695929582e-06
1.20653969968078e-05
-6.17276594301867e-06
-3.13941248779367e-05
-2.01836574620014e-05
-1.98645278360754e-06
-1.85500988823064e-05
-5.1812449373973e-05
-1.69156801766483e-05
-1.04798333659425e-05
-1.89758173153856e-05
-2.51723798727059e-05
6.95482859336333e-06
1.60223775530127e-06
-3.16104293305998e-05
-1.74467416394687e-05
-2.19724936539358e-05
-6.50220708193287e-06
-1.21124432855927e-05
-1.7529568956314e-05
-6.51027655724326e-06
-2.54824210985321e-05
-2.87015251332125e-05
-1.49065503134288e-05
-3.48554711417393e-06
-3.33869887514804e-05
-2.5526749833348e-05
-5.75359085897727e-06
-4.755759145677e-06
-2.07503505021022e-05
-9.78693986849235e-06
-3.06145508049742e-05
-2.35709337536726e-05
-2.62130217148266e-05
-1.15224002971725e-05
-2.66519210195468e-05
-3.49320332923092e-05
-2.60552017415424e-06
-1.36938101150082e-05
-2.71894473256541e-05
-2.11475709742765e-05
-1.30508145087726e-05
-1.79631339109085e-05
-2.11533929611818e-05
-3.15288250521419e-05
-3.83067999521524e-05
-1.04457221338668e-05
-2.12375559989371e-05
-2.74826961048452e-05
-5.42811464853353e-06
-4.34835218985004e-06
-3.75870713029351e-05
-2.12204179752011e-05
-3.13091502253045e-05
-8.0068659223391e-06
-2.00419171654768e-05
-7.27473907445402e-06
-5.54482333228783e-06
-7.38977457141592e-06
-9.69553963881805e-06
-3.82877733955213e-05
-1.24846895839398e-05
-2.13157367817876e-05
-3.63959685589991e-06
-2.76225230913975e-05
-1.0194653508625e-05
-1.97933093759362e-05
-9.4257216023546e-06
-6.3238168996412e-06
-1.79526795921556e-05
-3.29090066242538e-05
-1.80220408171811e-05
-1.26899930111357e-05
-2.06662484600343e-05
-3.70876901319044e-05
-2.16659117500339e-05
-2.26277586384502e-05
-2.68122087437033e-05
-1.15408479367131e-05
-2.6976862615299e-05
-1.36892751786539e-05
-2.54632935182541e-05
-1.5074104899459e-05
-2.11329664958763e-06
-2.05838401645356e-05
-1.08739920493387e-05
-1.08362557502376e-05
7.23065823329905e-06
-1.57991704426292e-05
-1.78707844569017e-06
-1.82014178981109e-05
-7.82146662091966e-06
-1.42950444200415e-06
-2.24095106719369e-05
-2.54937906446146e-05
-2.00425649718399e-05
-5.94900067266381e-06
-2.31764983944193e-05
-4.22703838847075e-05
-1.58913318533039e-05
-1.09811682810403e-05
-2.28490430386655e-05
-3.40643574260592e-05
-2.4975825031558e-05
-8.51036929475546e-06
-1.56552310020385e-05
-1.9373110983353e-05
-6.84560166703823e-06
-2.70738408532732e-05
-1.07469953796754e-05
-3.11499852737644e-05
-1.72977551387866e-05
-3.52661087464824e-05
-1.02390512650465e-05
-1.22817279247086e-05
-1.42019919267564e-05
-2.88624505945673e-05
-2.98499321214102e-05
-1.78814807105621e-05
-1.4641026370179e-05
-2.61178104305601e-05
-2.48910234369889e-05
-1.20139223091231e-05
-4.92069010324133e-05
-2.35619632787949e-05
-3.87543197241129e-05
-1.62168624465055e-05
-4.90912963788044e-05
-1.22326177356078e-05
-2.87012713406012e-05
-3.32174247331714e-05
-3.25550761044836e-05
-1.56967180504255e-05
-1.1252681154632e-05
-1.65795984157932e-05
-3.69172000695564e-05
6.90013099305961e-07
-3.63505990602217e-05
-1.71275176008866e-05
-1.91171724850528e-05
-4.91406886521323e-06
-1.28584798228652e-05
-8.55500585926719e-08
-2.49418884142304e-05
-1.24326368356626e-06
-1.74919156782865e-05
-8.27781295475814e-06
-7.34706013573494e-06
-6.06913196004574e-06
-1.89543207413005e-05
-1.77137897452657e-05
-1.97350603981805e-05
-4.72984616501854e-05
-3.1640828866533e-05
-3.07592903552707e-06
-2.06526131819567e-05
-1.14043931478531e-05
-2.96820350154079e-05
-1.37154198030031e-05
-2.36619474269392e-05
-2.71105040858632e-05
-1.54896135602814e-05
-3.21640676878651e-05
-3.67902642544277e-05
-3.1684876912521e-05
-3.1233053220444e-05
-2.73854535891741e-05
-8.89436555485638e-06
-3.78732017333613e-05
-4.1973041285212e-06
-2.87647365906925e-06
-8.45613127321035e-06
-2.44005779779005e-05
-2.01785255476551e-05
-1.96311477956712e-05
-2.7364061136267e-05
-2.00168366291945e-05
-2.79584112772623e-05
-2.87353164472896e-05
-1.98163701855406e-05
-2.28105922161377e-05
-1.3015945643464e-05
-3.46402930666017e-05
-1.83455829575931e-05
-1.57179339816117e-05
-4.49655582293956e-05
-1.42481885582308e-05
-7.2183258715849e-06
-1.08465368348447e-05
-2.03371655440346e-05
-2.80935438474379e-05
2.03840323675889e-07
-1.91538973042512e-05
-1.31397898845888e-05
-2.90649053807905e-05
-2.47294065771432e-05
-3.17936489241967e-05
-3.47609464214889e-05
-1.57672663020634e-05
7.33726427818166e-06
-2.3904453521362e-05
-3.52484147032234e-05
-2.04932932923373e-05
-1.81338515941024e-05
-2.86874068450305e-05
-1.93698749818078e-05
-2.4667959831275e-05
-1.98434218068246e-05
-2.84498604734345e-05
-1.81114174346625e-05
-1.66881635504731e-05
-1.23220541216803e-05
-3.96037789786183e-05
-1.43481933264036e-05
-1.59321883462174e-05
-2.75793922501992e-05
-2.20312997756439e-05
-3.40701140207649e-05
-3.42584405495988e-05
-1.13090541743257e-05
-4.062192091911e-05
-1.18979783188229e-05
-2.86652544588801e-05
-2.29613634819811e-05
-1.38957290596582e-05
-2.8302826388616e-05
-9.469045458203e-06
-3.21635605885035e-05
-1.2193704337208e-05
-2.81091679359328e-05
-4.42708066674521e-06
-1.97395732787489e-05
2.22062897709322e-06
-3.10532780740908e-05
-1.07435699840009e-05
-1.05447165107904e-05
-1.40126497257725e-05
-3.94706562166306e-05
-8.26779099039197e-06
-3.19030630061606e-06
-1.04051651345397e-05
-1.57654524861945e-05
-3.01533428769295e-05
-1.98682633415965e-06
-2.2051663148033e-05
-1.14368546036804e-05
-1.28430907357233e-05
-3.07975850150144e-05
-2.5256547917035e-05
-2.85966801377951e-05
-2.02682748817419e-05
-2.93861320720414e-05
2.33399762580144e-06
-1.05128705438113e-05
-2.35698952387954e-05
-3.68654815498246e-05
-1.95371050972367e-05
-3.04763436099911e-05
-5.08893115246437e-06
-3.45283732149664e-05
-6.34566695184079e-06
-3.0882615760583e-05
-1.96556986075568e-05
-1.64941567359791e-05
-1.73176127183731e-05
-2.02388161327947e-05
-2.31969570707497e-05
-2.49973364126611e-05
-2.91430508605917e-06
-2.35841459855625e-05
-1.15974686262139e-05
-1.1385429626749e-05
-2.03355100227891e-05
-2.03740791681296e-05
-4.85230071939486e-06
-2.14104874579324e-05
-2.1064400970284e-05
-2.50063441110986e-05
-2.28043660216726e-05
-3.41094044337173e-05
-3.76094858542776e-05
-9.06095753021098e-06
5.50295003847423e-06
-1.80738202456889e-05
-2.85866448378204e-05
-1.00611876737449e-05
-4.27744505476434e-06
-1.24302714859297e-05
-2.36573133785449e-05
-8.19111042713416e-06
-7.66225784884353e-06
-2.12842410899028e-05
-2.46832707900723e-05
-1.84386736732415e-05
-3.79393046946983e-05
-2.13843352538379e-05
-1.50095406047123e-05
-4.90340148927902e-05
-2.92894961634376e-05
-1.78811146028259e-05
-2.49945050923493e-05
-3.07235937151996e-05
-2.93423846521062e-05
-1.28596094462573e-05
-2.25323723368439e-05
5.137499566845e-06
-2.96279982621927e-05
-2.29742658438759e-05
-7.8826336635534e-06
-2.87446512042716e-05
-8.26517133955171e-06
-1.12064314574303e-05
-4.50240521480511e-06
-2.15368080519514e-05
-2.48274589154936e-05
-3.1287238120122e-05
-2.09130029584139e-05
-3.13431092215403e-05
1.34997039282279e-06
-8.05080949407529e-06
-3.24113507457232e-05
-1.73423865695715e-05
-1.01834422979704e-05
-8.3819578030746e-07
-1.74036908710726e-05
-3.98037123610807e-06
-1.77948339977329e-05
3.58835835747549e-06
-2.38982857245765e-05
-1.81008044421394e-05
-1.73420370905176e-05
-1.30840384102195e-05
-2.81382961989464e-05
-2.22229907464725e-05
-7.78103661115164e-06
-1.95157911184305e-05
-3.19906803824449e-05
-1.33151517340229e-05
-8.1420587346006e-06
-1.15356487431077e-05
-1.36677286410964e-05
-2.18354937167324e-05
-9.8541267377e-06
-1.55492193928037e-05
-1.19937284930819e-05
-2.8856780650775e-05
-1.20018371720627e-05
-1.82675603788223e-05
-2.59757405647802e-05
-5.79703034826572e-06
-1.0478286578149e-05
-4.3851481894322e-05
1.12188550216497e-06
1.21506795378165e-05
-2.3824050189237e-05
-4.10817901752771e-06
-1.44760597541256e-05
-3.28455998742687e-05
-2.9104323475374e-05
-3.13672788782471e-05
-1.34329024494887e-05
-9.25487536133512e-06
-1.01070191603098e-05
-1.55469710501399e-05
-2.18263214407954e-05
-3.18444706892816e-05
-1.93864728045048e-05
-2.18003729951623e-05
-1.90980703546555e-05
-2.48605591003177e-05
-2.3203510364096e-05
-5.51991458990061e-06
-3.1136749909691e-05
-3.2186614640507e-05
-2.00319078216233e-05
-3.59991761400156e-05
-1.92988930583013e-05
-4.13921027843667e-06
-2.29365758056343e-05
-2.15634987670256e-05
-3.44522246312283e-06
-1.48359438015897e-05
-4.09083091072896e-05
-1.28253074303393e-05
-1.40612834654064e-05
-2.54768440121409e-05
-6.59934971079079e-06
-1.97341215723629e-05
-3.96658616247301e-05
-1.59212898047331e-05
-9.3617089128227e-06
-2.20347771655524e-05
-1.44935362159128e-05
-1.55115455453051e-05
-1.43187032181326e-05
-2.97776609598557e-06
-3.07936687032591e-05
-2.37620303850692e-05
-3.37777853141126e-05
-3.14468723980236e-05
-5.00645319594091e-06
-6.73557360557069e-07
-3.55999765884217e-05
-1.65134206194771e-05
-2.66966004837528e-06
6.55493279307393e-06
-2.37322039107701e-05
-2.22787680736264e-05
-3.07945748714288e-05
5.28517407843695e-06
-2.87778253766267e-05
-1.32825696970427e-05
-1.62439564490462e-05
-1.12096098682284e-05
-1.35069286459331e-05
-1.22537019202984e-05
-4.73601577170204e-05
-2.71053239013098e-05
-2.06666008458599e-05
-1.42808040983358e-05
-3.10151540996244e-05
-2.27528174314208e-05
-4.2720630707784e-06
-2.131594525871e-06
-2.35455743578162e-05
-3.30327658910889e-05
-2.42419650090591e-05
-1.36044294869715e-05
-2.81828273708796e-05
-2.29991489418608e-05
8.636851085611e-06
-3.30255612874343e-05
-2.54398202301746e-05
-1.35211778884869e-05
-2.51028630705731e-05
-8.78975079454273e-06
-2.46025580490963e-05
-2.30681809379817e-05
-1.79210320235348e-05
-3.00495470724269e-05
-2.93367150866597e-05
-1.59205512013057e-05
-1.53796718625517e-05
-2.03787013444919e-05
-8.41369341119315e-06
-3.15984390386996e-05
-1.56030321653426e-05
-2.40443028728311e-05
-6.22797246798551e-06
-3.95548658991369e-05
-3.97074520009219e-05
-1.40298086756661e-06
-2.26388178772019e-05
-3.81694657725816e-05
1.42225781303816e-05
-1.44042048513403e-05
-2.49516719077494e-05
-1.7986483402611e-05
-3.57886144459213e-05
-1.62511041117083e-05
-2.36955951510842e-05
-2.28338064343233e-05
-6.81035826797404e-06
-9.61353674550336e-06
-5.24793478150223e-06
-3.57897688593154e-05
-2.82730089013178e-05
-4.44708336737703e-06
-1.64964387625462e-05
-1.48782957636135e-05
-3.06186294578395e-05
-2.39869115891695e-05
-2.41395085242306e-05
-1.73485366437939e-05
-5.08418713919001e-06
-2.57485186929553e-05
-2.00489680398643e-05
-2.54511267642912e-05
1.05067142568391e-05
-2.82131037403305e-05
-6.66794737894167e-06
-2.38743710445955e-05
-2.61036153686066e-05
-2.40237260441825e-05
-1.49041910408226e-05
-1.68217940595711e-05
-2.8942910499704e-05
-3.14364570603702e-05
1.15275458853698e-06
3.54600171102251e-06
-9.92532435735778e-06
-3.39899174186247e-05
-1.85478768638229e-05
-3.07804432199103e-05
-2.64999457355387e-05
1.71272220990434e-06
1.35337163292934e-06
-7.97314880088232e-06
-8.47087791628533e-06
-2.2205611696012e-05
-2.58256396797361e-05
-2.98566624707486e-05
-1.30060857288294e-05
-2.66069821831818e-05
-1.88986598926901e-05
-9.66070306865951e-06
-7.44395154017293e-06
-3.53365711030951e-05
-2.60903551189625e-05
-2.21643827829548e-05
-2.04391946884061e-05
-2.75368593930089e-05
-1.6647901762694e-05
-7.21774527100709e-06
1.45532086873263e-05
6.31088644143362e-06
-1.5011781349874e-05
-3.155541565871e-05
-2.30291343760459e-05
-1.39851200399761e-05
-2.60615109603312e-05
-3.02156602038786e-05
-6.94071002664932e-06
-2.40987360733476e-05
-1.72141684901113e-05
-1.11016904413163e-05
-1.14731370882357e-05
-7.60634090908374e-06
-2.21827076401964e-05
-2.82511661575986e-05
-2.21455414987607e-05
-2.11823264503627e-05
-2.26322017914314e-05
-2.47020981602319e-05
-2.04274372376504e-05
-2.28153378235343e-05
-2.13709422999578e-05
-2.86710927971551e-05
-1.19208468253266e-05
-1.39154054123841e-05
-6.13052250531407e-06
-1.7011970133288e-05
-3.73517680345113e-05
-1.21323241278736e-05
9.48438221810337e-06
-4.48566512757617e-05
-9.01303227101502e-06
-7.33913995477918e-06
-4.3396548614522e-06
-2.83205285275765e-05
-9.32246113253761e-06
-1.94721794036403e-05
-4.9892074226442e-06
5.45387526462269e-06
-2.10912715069448e-05
-1.44867492970147e-05
-2.29109194497403e-05
-1.98311405757867e-05
-1.33103526890652e-05
-3.47314100272725e-05
2.69656465045378e-06
-3.27721037751419e-05
-2.44603397300327e-05
-1.89486187730265e-05
-1.61838523668081e-05
-8.95558547186205e-06
-2.21489538353212e-05
-1.39902949478973e-05
-1.36016691687896e-05
-1.39474505258272e-05
-2.79510998569151e-05
-2.62089902917419e-05
-2.06251178977086e-05
-3.10662505909077e-05
-4.44136484479283e-06
-1.20614756524515e-05
-1.2142674438399e-05
-7.62199278673729e-06
-5.32667229396129e-05
-1.29323853809294e-05
-3.36965666651254e-05
-4.37344250453535e-06
-4.12354503670138e-05
-2.64018383450161e-05
-5.02685675117001e-06
-2.36793149916469e-05
-1.67263980348538e-05
-1.48359856761954e-05
-3.11173900546532e-05
-1.50918120631182e-05
-2.71560048032024e-05
-1.18791682423303e-05
-1.75363717291893e-05
-1.48039567527924e-05
-3.01661252203399e-05
-2.71944136450224e-05
4.32209726100856e-06
-2.4767852851127e-05
-9.11938854089204e-06
-1.22501297478194e-05
-3.41251935687402e-06
-1.73003649633558e-05
-2.34178456084875e-05
-1.00307517102206e-05
-2.33598272001354e-05
-1.32759433051228e-05
-1.9632366802483e-05
-2.6782793201971e-05
-3.14215079851034e-05
-1.68169995894123e-05
-2.83259082091402e-05
-2.21280433547921e-05
-1.57311482822368e-05
-1.46319830135387e-05
-2.58913505881485e-05
-3.26485873466757e-05
7.68777600659067e-06
-2.49411210389939e-05
-1.83024445131065e-05
-1.78506150830732e-05
-1.65336763441857e-05
-1.1232210380679e-05
-8.60399682126355e-06
-2.36042179415411e-05
-1.05662468951408e-05
-2.55752582909162e-05
-2.45402643481884e-05
-2.41928501465518e-05
-1.70442789763851e-05
-3.55685165114339e-05
-1.68433280342758e-05
-1.41609911810707e-05
-4.12206407480652e-06
-1.49763467655638e-05
-2.48862613209531e-05
-2.82333741860872e-05
-3.0752317976844e-05
-2.51215513047559e-05
-1.78889618381213e-05
-3.54434519357147e-05
-1.2064974646222e-05
-2.19757202249741e-05
-4.6425541553436e-05
-2.1355263672045e-05
-1.01944041320793e-05
-7.20261309797792e-06
-2.49516458236051e-05
-1.51578399652462e-05
-2.63948807556503e-05
-1.8959176660271e-05
-1.78022143850853e-05
-3.29253948024015e-06
-1.60373141241292e-05
-3.3898995561366e-05
-2.98100841402916e-05
-1.78969881084742e-05
-1.94101916770318e-05
-5.37295725099447e-06
5.01130770350275e-07
-3.37215795754619e-05
-6.61271676393596e-06
-3.79211158989961e-06
-1.79654658553525e-05
-1.31934232579193e-05
-1.31835279073927e-05
-2.15749099971021e-05
-3.27466021704149e-05
-3.22871783549474e-05
-3.03329396860048e-05
-6.89976648683197e-06
-8.47415010566577e-06
-2.68454197463563e-05
-5.40548261272192e-06
-2.14619596688048e-05
-4.67042203987064e-06
-2.10761223574833e-05
-6.33322405823164e-06
-2.07308663923465e-05
-3.6528315470369e-05
-3.15021726578126e-05
-1.11469884667404e-05
-2.59140910654405e-05
-2.72359148996443e-05
-3.59490630051499e-05
-1.73251051729311e-05
1.72893337126951e-06
-2.19747252945674e-05
-1.14030932903436e-05
-2.08174729255262e-05
-1.31925002363341e-05
-1.91858094435119e-05
-1.97183890851848e-05
-2.77549412497323e-05
-2.82212229067081e-05
-2.49500216983437e-05
-2.0955165669628e-05
-2.15336780562898e-05
1.1100984415775e-05
-1.67017275701565e-05
-2.24217072100553e-05
-4.31343220937199e-06
-7.52766324559864e-06
-8.74746124659058e-06
-1.32484879572645e-05
-2.55370906138832e-05
-1.03412858130187e-05
-1.06085220230176e-05
-2.43039017239317e-05
-1.16064325295575e-05
-2.26699306089739e-05
-2.65461391145047e-05
-5.43565559914612e-06
-1.23315179269958e-05
-9.7415389578649e-06
-1.35526702493841e-05
-2.38926099051496e-05
-1.58813839606709e-05
-3.32214796550414e-05
-2.86494984290386e-05
-1.73566559841245e-05
-9.71874706640174e-06
-8.03887249670795e-06
-4.15267329251529e-05
-3.42900640515155e-06
-2.19237903080989e-05
-1.15984962945515e-05
-2.41468236982871e-05
-1.84135585239397e-05
-2.24788347404248e-05
-1.2191027424397e-05
-1.75017215417528e-05
-2.95218928860036e-05
-1.55226170560073e-05
-2.83784433820424e-05
-1.21075515477899e-05
3.49955122386912e-07
-3.10253904858438e-05
-2.12146589105223e-05
-6.00047949894074e-06
-2.66223506800973e-05
-1.83361414296836e-05
-2.28310912972434e-05
-3.48233262162496e-05
4.02530953173099e-06
-3.04391222170162e-05
-2.99017091909416e-05
-3.3835768475865e-05
-1.50710166718794e-05
-3.68844613494561e-06
-2.01639282190747e-05
-4.31176563111162e-05
-3.29004614057456e-05
-1.57603346259576e-05
-1.52151287045607e-05
-2.61202124910807e-05
-5.36193226192264e-06
-1.0887432476108e-05
-2.49249841591324e-06
-2.72008781676649e-05
-3.60526047189507e-05
-1.48207478652474e-05
-1.8456864221816e-05
-1.27389366642457e-05
-1.8742999071575e-05
-9.98714397174271e-06
-2.50283280292081e-06
-2.01007838545603e-05
-2.33141236559724e-05
-5.33015623721732e-06
-3.45480330667364e-06
-2.32702003681128e-05
-2.97006754568012e-05
-1.81689865608403e-05
-2.94364573190385e-05
-1.61536010680159e-05
-4.19472521489934e-06
-3.00915804905144e-05
-2.62064999185879e-05
-2.13952208964851e-05
-2.57741277838616e-05
-1.97761835563488e-05
-1.19301233015779e-05
-7.53205705594143e-06
-2.30131794100861e-05
-1.82052178157376e-05
-2.79576543101942e-05
-9.13842961072542e-06
-1.69540765703741e-05
-1.5380461620098e-05
-8.79211441255067e-06
-1.61488256277697e-05
-3.84191868572798e-05
-3.34847914153122e-05
-2.58808359899913e-05
-2.22505009016933e-05
-1.16671670971342e-05
-3.99112217971446e-05
-6.63287701337871e-06
-3.02912337910034e-05
-2.75840889026674e-05
-8.33066819444653e-06
-1.73646109460443e-05
-2.10940061716338e-05
-3.97532073015999e-05
-2.22664807546461e-05
-2.37323136675743e-05
-2.56663181286208e-05
-2.38128530594249e-05
-2.88412623337857e-05
-8.0184141157864e-07
8.00923552234047e-07
-2.86396357005396e-05
-1.35904856443203e-05
-1.16825773437028e-05
-1.07086779595385e-05
-4.0018040110925e-05
-3.11449315780452e-06
-2.80736373535914e-06
-2.83005067052811e-05
-2.4087139900101e-05
-2.16611796803193e-05
-3.06251824436876e-05
-3.72178943648227e-06
-2.16842589936309e-05
-8.99243182323306e-06
-1.16088732724532e-05
-3.01567875179817e-05
-5.80316347943743e-06
-1.94151574289851e-06
3.20814561251731e-06
1.31113028808443e-05
-2.67690127373572e-05
-2.07792002777303e-05
-2.81740167847407e-05
-2.38506873926717e-05
-2.11070689912895e-05
-2.51976129995302e-05
-3.69721290556698e-05
-3.03376207853857e-05
-1.55090843224316e-05
-2.5882168897759e-05
-9.66177612782423e-06
-1.49281937540499e-05
-7.62604613012744e-06
-2.42206002395274e-05
-3.60885612810331e-05
-3.00394017103095e-05
-2.46945444426532e-05
-1.76677506592565e-05
-1.76886760076863e-05
-3.76698912432709e-06
-2.15276079991102e-05
-1.42347675255776e-05
-2.08150186087257e-05
-1.5133265431731e-05
-4.55966432667318e-06
-2.05341525620963e-05
-2.3069283035556e-05
-2.25377661172655e-05
-1.28859148567423e-05
-1.88884167484846e-05
-1.23145869456872e-05
-3.14816993662212e-05
-2.40614448449935e-05
1.01369155294516e-06
-1.56991967484751e-05
9.38761322497259e-07
-1.36453491172503e-05
-3.24171310562936e-06
-5.28071126215798e-06
-2.6816205837384e-05
-6.54559792518887e-06
-1.53784178581812e-05
-2.03650346350956e-05
-1.816761941577e-05
-2.444756713339e-05
-3.73039185132425e-05
-3.4780317091547e-06
-1.35636278845816e-05
-3.08291588748228e-05
-2.19020233588597e-05
-1.16258890208758e-05
-2.59922953822362e-05
-3.43163415321957e-05
-1.87506597581935e-05
-1.56055555064106e-05
-4.4165756141882e-06
-2.05573245307061e-05
-9.25200497178318e-06
-9.60905259499725e-06
-6.98602256675946e-06
-2.21560446384674e-05
7.33317225410043e-06
-2.7418105337315e-05
-3.16756112423467e-05
-1.99793749655322e-05
-2.99686232645794e-05
-2.59064138226134e-05
-2.83911020463683e-05
-2.55526580572506e-05
-2.16230034793222e-05
-1.64261978377783e-05
-1.70507280169547e-05
-1.26107568906033e-05
-2.49270996795318e-05
-2.01819884383448e-05
-2.30955620242717e-05
-6.09577381766108e-06
-5.01717587597925e-07
-2.50062475954255e-05
-1.17083962854843e-05
-4.19557956703023e-05
-4.00539165444562e-05
-2.58866755982522e-05
-2.34643066123859e-05
-3.72929994617189e-05
-2.54557744560683e-06
-1.19325893341802e-05
-2.36844325642375e-05
-1.1937286713247e-05
-1.43912087414726e-05
-1.36612643814909e-05
-3.3893191463541e-06
-9.13848493749649e-06
-3.53303198488126e-05
-2.34997343155911e-05
-2.11762035431283e-05
-2.53077973378671e-05
-1.79590973546063e-05
-2.75053495615849e-05
4.4986193616595e-07
-6.75358177108222e-06
-1.25443279395109e-05
-2.89850521142753e-05
-6.49576950983851e-06
-5.39375651393212e-06
-1.69190739829576e-05
-1.99115569974962e-05
-1.70478426051952e-05
-1.90182644784754e-05
-1.95287533935055e-05
-3.51285801346777e-05
-1.4278946215824e-05
-1.69121663374973e-05
-1.44022359348506e-06
-2.6359527585277e-05
-3.19564783715215e-05
-1.80376525711629e-05
-2.14927527489095e-05
-1.63219462208928e-05
-3.22196455410875e-05
-2.86827445539089e-05
-8.92474495361745e-07
-2.82216941424337e-05
-2.95774313450919e-05
-2.37647094377255e-05
-2.18779283967646e-05
-4.00417402212993e-05
-3.64598243301245e-05
1.90777030105037e-06
-2.44715225648451e-05
-2.30588814028629e-05
-1.42932369251063e-05
-1.35822719458058e-06
6.22001877665676e-06
-6.16087742193935e-06
-2.5207711652139e-05
-1.57930593771838e-05
7.11633405457407e-06
-3.35278464191472e-05
-3.04432085644704e-05
-1.63458216579826e-05
-1.11586414342891e-05
-1.92288306207375e-05
-6.10980489133365e-06
-1.22396596492843e-05
-2.17217300003037e-05
-2.28618122038077e-05
-2.42076698854426e-05
-1.79348071694353e-05
-2.9861197626922e-05
7.07065004865613e-07
-4.52811591440404e-05
-1.29967565237283e-05
-1.82569109850425e-06
9.96468822583511e-06
-2.97541597805051e-05
1.41705840160935e-06
-2.12921490387255e-05
-1.17100639071339e-05
7.06129344808002e-06
-2.82031657592798e-05
-2.26934021529666e-05
-7.63265421375547e-06
-2.78700335273562e-05
-3.50390129787856e-05
-1.14667255716453e-05
-2.22917010043002e-05
-1.71777178746834e-05
-2.31332010455218e-05
-4.88282424993701e-06
-2.08809520362735e-05
-1.38676807693652e-05
-1.43591108475654e-05
-3.77144181217034e-05
-2.27662502723978e-05
-1.90421994600559e-05
-2.73108590293659e-05
-4.98021736142423e-06
-2.25909859714624e-05
-7.31814199461951e-06
-3.16352857147056e-05
-2.77931095282253e-05
-7.55970639594375e-06
-1.74197350584341e-05
-4.55360502821245e-05
-1.71120047690505e-05
-2.4657096471294e-05
-1.42346664535059e-05
-1.67104383262481e-05
-2.46380683704195e-05
-2.14964650641669e-05
-1.51675226472397e-05
-2.17061365345257e-05
-4.25079988830874e-06
-4.87659455429721e-05
-1.23720524957386e-05
-1.81040631548254e-05
-1.74430531296494e-05
-1.84158364100261e-05
-2.20301586163053e-05
-2.07026320616137e-06
-1.49969180443999e-05
-2.29854767381192e-05
-2.1671844954257e-05
-1.94652419235841e-05
-9.9629777542542e-06
-1.53085783692557e-05
-1.13208324105488e-05
-2.03233646539357e-05
-5.65108683249296e-06
-1.02083893062548e-05
-8.4810557681061e-06
-1.81360005763405e-05
-1.74899479007484e-05
-1.5054360178128e-05
-6.97556578217736e-06
-2.27784812259749e-05
-1.41080602857626e-05
-2.28149687299694e-05
-1.75703294936249e-05
-1.44788809713993e-05
-2.13549292000043e-05
-1.70339396385626e-05
-9.28424596576387e-06
-6.30557640159059e-06
-3.7250569866095e-05
-8.41018028932568e-06
-2.40252150349921e-05
-1.98156753936991e-05
-1.05572821161578e-06
-2.73149701260748e-05
-4.02721696764369e-05
-3.55177770178942e-05
-2.92227512366984e-06
-3.20206804886653e-05
-3.93884290859262e-05
-2.46556555171159e-05
-4.8000974397655e-05
-2.06496953694839e-06
-2.07389499786819e-06
-1.37808408014372e-05
-2.93859532545371e-05
-2.48205009661178e-05
-8.43505817372455e-06
-1.62589931056336e-06
-2.78490600403868e-05
-2.71200751416262e-05
-1.84400668883637e-05
-2.76330728053561e-05
-2.4895012474458e-05
-3.08555959803987e-05
-2.63188915569056e-05
-2.87011498464268e-05
-2.69900963767126e-05
-4.27567926892053e-05
-2.59396838339245e-05
-1.02775415173622e-05
-1.66336624642793e-05
-2.02941499541278e-05
-3.11381343741358e-05
3.90347763065431e-06
-1.66186935679516e-05
6.69597802012185e-06
-3.46718314385998e-05
-2.13822711576968e-05
-2.71734489398674e-05
-4.80006119944595e-06
-2.56572747041184e-05
-3.37975488062017e-06
-2.2789699391244e-05
-2.51717367166154e-05
-1.41076010129009e-05
-1.48663897955897e-05
-3.71324790583044e-05
-1.90952827238022e-05
-3.59358788287848e-05
-2.07607108216214e-05
-1.21706836492129e-05
-2.39855451520386e-05
-2.72054514333528e-05
-9.60928703329563e-06
-4.64900880483954e-05
-4.38368103446626e-05
-2.06891019151388e-05
-2.17874887189149e-05
-1.77341367123507e-05
-1.200314875282e-05
-2.62516359793593e-05
-5.18210141481191e-05
-1.82605371570733e-05
-1.71308305345113e-05
-1.35093818451078e-05
-2.10227353504466e-05
-1.2249436948024e-05
-6.69620408543783e-06
-1.87880866697036e-05
-1.06083288059061e-05
-2.05091663195612e-05
-3.57462692791204e-05
-2.37430273545877e-05
-9.72560819031567e-06
-3.45558719473381e-05
6.94265796273132e-06
-7.72258698383972e-06
-2.90219179792733e-05
-2.55454750023771e-05
-1.30141119480369e-05
-6.16436708349211e-06
-5.00253902782402e-05
-3.45707927335747e-05
-1.2675143911693e-05
-4.39024517956447e-05
-9.97640797335853e-06
-2.41089267596127e-05
-3.83730024309362e-05
-2.38582797752434e-05
-1.36037885814434e-05
-1.92625004335948e-05
6.81293111266136e-06
-3.09470076259933e-05
-1.73554434322398e-05
-2.28560309957525e-06
-1.8606557067465e-05
-2.09743275791683e-05
-3.68179499854197e-05
-2.44039791495851e-05
-3.66907922797549e-05
-2.36974335180672e-05
-1.22838612000505e-06
-2.03847960174718e-05
-4.24064091073528e-05
-1.86603395199447e-05
-2.78741752918972e-05
-1.46103407496247e-05
-1.52146243562945e-05
-2.38288148331774e-05
-1.08288993941986e-05
-2.12202761010399e-05
-4.23192238665695e-06
-5.83892007578442e-06
-7.51253816807981e-07
-2.04655369316806e-05
-3.2420678936546e-05
-1.27817884885976e-05
-1.99158888134579e-05
-1.70133052810328e-05
-1.9397861336716e-05
-4.22054633880541e-05
-1.38707094382885e-05
-3.05839524656894e-05
-1.42670894084927e-05
-1.35034833351762e-05
-3.10559566470468e-05
-2.37408153892101e-05
-2.29185940974026e-05
-3.40165463683296e-05
-2.41492674699795e-05
-1.89478403978129e-05
-1.59632042184875e-05
-2.26423042441559e-05
-1.0918332020855e-05
-2.89186693876036e-05
-4.08585115364424e-05
-8.3068610963705e-06
-5.02539201790476e-06
-2.72013138728097e-05
-1.04899339198926e-05
-2.35271306726446e-05
-2.49130403329465e-05
-3.03547596630695e-05
-1.01566120933586e-05
-1.36010468640781e-05
-2.94100036174973e-05
-2.50228800820402e-05
-3.16615657384335e-05
-6.36547680612778e-06
-2.31280749083863e-05
-3.41065831598397e-05
-3.2867985017676e-05
-8.07698304211767e-06
-1.53564458680338e-05
-3.09508111399344e-05
-3.0697965987119e-05
-1.22138130634585e-05
-2.57551991695968e-05
-2.0287864206338e-05
5.00563820394173e-07
-1.23625792892333e-05
-2.29358405909984e-05
-1.28449111607239e-05
-3.17615591316205e-06
-1.54436564867867e-05
-1.70391793700049e-05
3.74320300154423e-06
-9.75478217343445e-06
-2.8584765562101e-05
-1.71617290598112e-05
-3.09516812706052e-05
-2.20713254726463e-05
-1.63492988344191e-05
-6.41576327753357e-06
-2.99788035838831e-05
-3.19074402935922e-05
-2.21514300111507e-05
-1.68185603274863e-05
-1.52902142507679e-05
-3.19749321145024e-05
-2.96827032669918e-05
-1.45246553005114e-05
6.47769233917666e-06
-1.7940626275606e-05
-4.84945103115062e-05
-1.66126159242555e-05
-9.25736799467961e-06
-1.65702288930955e-05
1.50068718059617e-06
-1.08353093507447e-05
-1.98924018221057e-05
-1.98894853730853e-05
-1.64312488560793e-05
-2.1386555755554e-05
-2.7144772791951e-05
-2.42609240155539e-05
-3.3516399345894e-05
-1.83260379885035e-05
-1.91911404325871e-05
-1.81110233974243e-05
-1.44083410780076e-05
-1.59484258739602e-05
-3.05299090133391e-05
-3.67094491421461e-06
-3.41142918505588e-05
-3.50536502181928e-05
-6.36948807625192e-06
-8.93018094149876e-06
-3.80185428368209e-05
-1.25196508412054e-05
-2.82104387313749e-05
-1.90795240945567e-05
-1.52869419348776e-05
-3.22886360157197e-05
-2.30958815878078e-05
-5.05006742418954e-06
-8.12762490572816e-06
-3.67740385498998e-05
-3.44692917797297e-06
-2.10287546237512e-05
-1.60542752056627e-05
-1.24310405726776e-05
-4.47197243219567e-06
-1.94431997214911e-05
-2.90914041715427e-07
-3.25895510957571e-05
-2.42851056789149e-05
-4.43828328524662e-05
-3.30188565128914e-06
-1.95715382875532e-05
-2.11974101789332e-05
-2.75929749014151e-05
-3.31970346340673e-05
-2.1027360508371e-05
1.6591219350986e-06
-2.08060760452793e-05
-1.90878485685036e-05
-7.70461924867802e-06
-2.26213942398065e-05
-2.05430038615575e-05
-1.71938179627324e-05
-2.48632220667406e-05
-4.02191071824218e-06
-1.17911964303066e-06
-1.47932205958053e-05
-8.35054994175509e-06
-2.16181099053617e-05
-1.74962048053518e-05
-2.32198873495453e-05
-1.36088234207293e-05
-1.66441927225142e-05
-2.40893808375014e-05
-1.29750641255889e-05
-3.5277791997846e-06
-3.27179712249594e-05
-2.79383683843742e-05
-1.00101207381962e-06
-7.18119113080532e-06
-4.06480017712172e-05
-2.71537124364048e-05
-1.15402588276665e-05
-1.81370050420679e-05
-9.5488015449711e-06
-3.62225317385382e-05
-1.75613992552681e-05
-1.83951974761345e-05
-8.82449607329076e-06
-7.38492159422408e-06
-8.54390545385628e-06
-1.13093804359087e-05
-2.29226528043107e-05
-1.84995059932965e-05
-2.33257196503991e-05
-7.97617100841334e-06
-1.56968158358607e-05
7.48520487595468e-08
-1.92631737645645e-05
-2.2742364127889e-05
-1.64158049730537e-05
-2.56614787357023e-05
-1.92322266109632e-05
-3.88308384318755e-05
-2.43989144507391e-05
-2.50519591486949e-05
-1.48127196072545e-05
-1.60567754003399e-05
-1.46169176745152e-05
-1.19708683118425e-05
-2.23456068883612e-05
-3.90464872839803e-05
-2.82719372372864e-05
-3.37085882752899e-05
-1.99642924855291e-05
-3.3153213496287e-05
-1.5426721371376e-05
-2.40495387916427e-05
-2.72379946342151e-05
-3.71743978926673e-05
-1.19646372738155e-05
-1.49627910445552e-05
-3.95610086297032e-05
-2.1543783042958e-05
-1.7770096294346e-05
-2.66688340253426e-05
-2.02468712191241e-06
-2.9480409698248e-05
-2.09403171731426e-05
-1.18512683046092e-05
-1.98723681404485e-05
-1.61318288644167e-05
-8.19861041632603e-06
7.40830195132177e-06
-2.18077739537729e-05
-1.58210896752283e-05
-2.40702833271412e-05
-1.46318935360689e-05
-2.97767320710964e-05
-3.18173254773466e-05
-1.69819460698909e-05
-1.67919076031263e-05
-1.86153236961094e-05
-3.47315413202483e-05
-2.08946072459608e-05
-1.14015207543548e-05
-1.85096069158705e-06
-5.49171733789824e-06
-2.18455574423105e-05
-2.16753540101482e-05
-9.152551524623e-06
3.09660128112666e-06
-8.67150087574054e-06
-1.47922985839876e-05
-6.35530853957556e-07
-1.83016834090189e-05
-1.13357070146795e-05
-2.04538669330141e-05
-2.63448388128598e-05
-2.44093327362639e-05
-4.42858557948329e-05
-3.24842101072506e-05
-2.14452687084984e-05
-1.81050602690703e-05
-3.68368840256891e-05
-2.13350427673742e-05
-3.73483203852966e-05
-4.48821626357921e-06
-2.21057222568192e-05
-8.83341669309122e-06
-1.28488015149062e-05
-2.10130494944888e-05
-2.20448617807967e-05
2.12815128680005e-06
-2.44108942655879e-06
-2.37288549695864e-06
-2.67492458582976e-05
-1.53693007442189e-05
-7.66914126849124e-06
-9.24545290739019e-06
-2.66223343566371e-05
-1.69021152084693e-05
-6.50905264502642e-06
1.36938507696489e-06
-1.2871226364744e-05
-4.39454338901494e-06
-8.81394098168831e-06
-1.50528399166641e-06
-3.28581660296546e-05
-8.73113078789554e-06
-1.8251956049887e-05
-6.3644095682353e-06
-2.57902358364444e-05
-3.63520997986518e-05
-8.80584992434425e-06
3.5105822209736e-06
-3.322850167391e-05
-1.94470360672441e-05
-2.25361198535792e-05
-4.33171737045016e-05
-8.29225012782281e-06
-2.91040320411106e-05
-3.11757646780334e-05
-2.58991523652227e-05
-2.8445931373902e-05
-2.04426130250959e-05
8.66346954549415e-06
-2.40563007420566e-05
-4.10383135400975e-05
-6.34895920577645e-06
-1.19926061927e-05
-7.70017199311295e-06
-7.22983260894718e-06
-3.96922108238276e-05
-2.23811298390227e-05
-2.09956322344916e-05
-1.40573031848237e-05
-8.27856534876322e-06
-3.08158273671807e-05
-1.53759919519574e-05
-3.25679486593499e-05
-5.4404940305947e-06
-3.57777759946001e-05
-3.1383342665027e-05
-1.37548877205512e-05
-1.73156747526527e-05
-2.61879208257746e-05
-1.67040171674751e-05
-3.51936362266327e-06
-1.10474416770996e-05
-1.53810495741686e-05
-2.56158691731986e-05
-1.80590681329883e-05
-9.40653600716106e-06
-9.02423712458549e-06
-3.02913716176325e-05
-1.50193948624036e-05
-1.55156099973793e-05
-1.62550397600579e-05
-2.73743102782737e-05
-1.55306634962281e-05
-1.12241308160879e-05
-2.4699822280698e-05
-1.34488294266771e-05
-1.1170905518632e-05
-8.53948382377355e-06
-1.07178616816849e-05
-4.91593124459293e-05
-1.57033640990522e-05
-2.83246504534958e-05
5.52929179074734e-07
-2.7880774636858e-05
-1.36630059142652e-05
-2.31052269938965e-05
-3.05422288880978e-05
-1.08438950309334e-05
-2.04299171241915e-05
-1.78696808091593e-05
5.37587636531981e-06
-3.31443511085465e-05
-1.84729326665212e-06
-1.62099585970733e-05
-1.60092389478787e-05
-6.1283296123889e-06
-3.5208116550071e-05
-2.37424943572592e-05
-2.87359877232715e-05
-3.05553230675806e-05
-1.78792042526426e-05
-1.4237854188587e-06
-1.27833539615477e-05
-5.77612850386181e-06
-5.69523552441617e-06
-4.48510235427816e-05
-3.60444385235628e-05
-1.57477040466382e-05
-2.4619862221707e-05
-2.92309068391456e-05
-1.83701766839326e-05
-2.71819913498348e-05
-1.59026015304007e-05
-1.67679767741514e-06
-3.26484901788792e-05
-1.58411472268629e-05
-1.43798597415797e-05
-8.02891797247509e-06
-1.91077125342248e-05
-2.60254380989615e-05
-1.35637578604055e-05
-1.32096304526373e-05
-2.44624961712858e-05
-1.75243103953833e-05
-2.29003821230751e-05
-1.19671197266188e-05
-1.76141124578021e-05
-4.28232590410427e-05
-1.76384754253096e-05
-2.08688821243398e-05
-1.0376940142111e-05
-1.50889140883257e-05
-3.79076956088982e-05
-2.56064325048384e-05
-9.57747072745466e-06
-1.97645025170091e-05
-7.07970222489945e-06
-1.25990685946333e-05
-3.26756394878987e-05
-3.40213467428693e-06
-2.14205052731693e-05
-1.10514367295477e-05
-5.52371659390514e-06
-4.64230869989542e-05
-1.96085619440729e-05
-1.90328188691972e-05
-2.38923834581715e-05
-3.05465200278363e-05
-1.7702224673915e-05
-3.46296346596366e-05
-1.52017501623823e-05
-2.63303865705201e-05
1.37432406702476e-06
-8.39623091594504e-06
-2.36086046635739e-05
-7.6176515204941e-06
-3.8225781592491e-05
-2.6596153731261e-05
-6.05612952493098e-06
-9.76850958012212e-06
-6.42520613479885e-06
-3.51839158729971e-05
-2.77385472546809e-05
-4.50098049447525e-05
-3.80447675924325e-05
-2.66277224994155e-05
-2.59648305206673e-05
-3.67824920752807e-06
-1.65634007347576e-05
-4.8280613108032e-05
-2.56349574405022e-05
-1.1203280694634e-05
-2.89664352907766e-05
-6.49095351541821e-06
-2.1121019436264e-05
-5.894625714715e-06
-7.14788402944953e-06
-2.45703078736839e-05
-1.42947907415927e-05
-1.48981484674762e-05
3.00829584340633e-06
-2.39690369694285e-05
-8.73186353467489e-06
-1.89252779767292e-05
-5.14214818962526e-05
-2.54030171614139e-05
-2.34307787922453e-05
-2.27905827439534e-05
-1.70166222118011e-05
-2.77343245732364e-05
-1.41079272074857e-05
-2.5538776757384e-05
-2.18338304063588e-05
-2.92883276954002e-06
-1.3578862813844e-05
-1.4240346043247e-05
-1.27982562280919e-05
-3.22665462141668e-05
-3.73151789792756e-06
-3.3749600321024e-05
-2.5756006302866e-05
-2.55992771820658e-06
-9.52285868579249e-06
-1.19164350961917e-06
-2.08478038523574e-05
-1.45752052127454e-05
-2.11521601163163e-05
-1.04477731976688e-05
-2.34671675060301e-05
-1.05387304562251e-05
-6.39510951644872e-06
-1.87662386379859e-05
-2.95831527222376e-05
-7.97585218665002e-06
-3.93441013202858e-05
-3.10081973301502e-05
-2.80694585986685e-05
-1.48783745030497e-05
-2.6915868450685e-05
-2.56562876161065e-05
-1.7193391266116e-05
-1.74915222454268e-05
-3.60063161437858e-05
-1.24203301133701e-05
-8.90230046709258e-06
-3.01958964966755e-05
-2.37673206537837e-05
-2.45167798200372e-05
-4.2971935498918e-05
-2.25962394856181e-05
-1.23300916858513e-05
-2.71475655533486e-05
-1.17359293166972e-05
-1.79985554595375e-05
-1.28141673987977e-05
-1.66591068717888e-05
-1.40447956216664e-05
-1.8514817098232e-05
-4.6216700960395e-06
-2.60212709194946e-05
1.76989482565779e-06
-2.07848471368053e-05
-6.23172023030847e-06
-1.82573826834368e-05
-3.97976039774938e-06
1.40299117734351e-07
-2.8930507721953e-06
-2.71064804207574e-05
-2.42945908924819e-05
-3.37336693192254e-05
-2.92556066726143e-05
-2.76193028876864e-05
-1.14101762059212e-05
-2.95148981838415e-05
-2.45307430807357e-05
-2.28232946595944e-05
-3.09785273263535e-05
-7.17982796200251e-06
-2.05886170861406e-05
8.2209007655588e-06
2.40405140148922e-06
-1.39506078751601e-05
7.08969085459309e-06
-1.92240427368449e-05
2.92094604840912e-07
-1.09531720678394e-05
-1.9188921568996e-05
-2.19232630680479e-05
-1.47665766442436e-05
-8.83854177703864e-06
-1.19779155145292e-05
-3.63140668053548e-05
-8.79407233625438e-06
-3.26392433845141e-05
-2.93629200362976e-05
-2.44764144235708e-05
-1.75600563853624e-05
-1.92118407330249e-05
-9.606001660029e-06
-3.51014199296162e-05
-1.27478132889549e-05
-4.43274482863577e-05
-1.95560727412171e-05
-2.15402215003909e-05
-4.0919091162923e-05
-1.14214569918529e-05
-1.31166088779166e-05
2.49361905971543e-06
-1.91903280164524e-06
-7.0425015743099e-07
-2.94724751157506e-05
-6.24828822878439e-06
-7.42502613121938e-06
-1.81658359479647e-05
3.87136574777727e-06
-3.43008895379048e-06
-3.08000801339035e-05
-6.46424263919627e-06
-1.41530179273654e-05
-3.40251436578867e-05
-1.38884856055171e-05
-2.01941890741842e-06
-1.34744572621581e-05
-2.99473174484407e-05
-2.27649961610463e-05
-6.62860063220821e-06
-2.81458027334702e-05
-2.36553673771795e-05
-2.21290194348495e-05
5.69032871546764e-06
-7.45043091578663e-06
-1.58310458298628e-06
-1.65736320351829e-05
-6.91938886466036e-06
-1.72349627196253e-05
-1.34367089072439e-05
-2.3519681825884e-05
4.80069504411009e-06
-2.36897682374717e-05
-2.18760098184334e-05
-5.29183066766214e-06
-3.25204459212134e-05
-8.38524028520343e-06
-1.24747839622537e-05
-2.65911260690935e-05
-4.11349770310611e-05
-1.77754280620817e-05
-2.53429053360764e-05
-3.35480847229644e-05
-3.13230637858118e-05
2.88443683623528e-06
-1.28756463121525e-05
-4.6244604898834e-06
-5.07837683689e-05
-3.82772071523375e-06
-1.33521817702159e-05
-2.37667163097075e-05
-1.60653902351882e-05
-4.3896048165026e-05
3.12329730057653e-06
-7.18439232055689e-06
-4.27385413926042e-05
-9.72023078005246e-06
-3.10047592291804e-05
-2.08107537015532e-05
-2.296720659719e-05
-8.58418940749014e-06
-1.6513004510541e-05
-1.88122919411034e-05
-3.29884935882709e-05
-3.44263951985343e-05
-1.33563001562892e-05
6.70076504573131e-06
-1.59924947165341e-05
-6.47216170063903e-06
-4.44619381035801e-06
-2.84736654628669e-05
-6.23685899918956e-06
-3.20053259351476e-05
-3.38613387871437e-05
-2.97541581992106e-05
-4.25378955293538e-06
-1.59407985330254e-05
-2.69649035773026e-05
-1.73836141236452e-05
-2.00388893922325e-06
-1.57802131908535e-05
-1.56643112755919e-05
-2.8883093919348e-05
-1.55157405554241e-05
-1.54397561539109e-05
-1.95122889057252e-05
-3.65347854404082e-05
-1.51891334163298e-05
-2.63498180508272e-05
-4.03021339661957e-05
-3.06002655587439e-05
-1.87609776334657e-05
-1.98599903604339e-05
-1.64972930011375e-05
-2.33310097759055e-05
-7.06920810915933e-06
5.06842023517193e-06
-1.63119330157643e-05
-1.58635088196753e-05
-1.88108360824538e-05
-2.20486684476868e-05
-3.16794757133502e-05
-2.38824075962438e-05
-8.96974350738485e-06
-1.48580613049478e-05
-1.39414425313028e-05
-2.8263241814265e-05
-8.1702856170687e-06
-1.97302243748538e-05
1.45585165810806e-06
-2.16385068959938e-05
-2.71958712673156e-05
-1.19464809294319e-05
-4.76290978500434e-06
-1.84484239897788e-05
-2.94791835971776e-05
-3.77536679033162e-05
-2.97658224445566e-05
-1.50590314288444e-05
-1.4682245973381e-05
-9.02734185630278e-06
-3.20460857745803e-05
-2.20695958118105e-05
-4.67215203456801e-08
-2.67431597779212e-05
-2.16610651727907e-05
-2.22803218561783e-05
-2.85566815077907e-05
-4.33341259828461e-05
-7.56390318778631e-06
4.52179490384412e-06
-1.73217084508457e-05
1.30141127977488e-06
-4.71450008816352e-06
-1.79947065243675e-05
-1.51870988119643e-05
1.71274436207737e-06
-2.7737213057848e-05
-2.578526006496e-05
-3.07125869400912e-05
-9.15120585768464e-06
-2.53999210860069e-06
-1.2146141153484e-05
-1.08313790395058e-05
-1.65970492023464e-05
-9.31015765294607e-06
-3.03036260856513e-05
-3.45507677643869e-05
-1.48833401056749e-05
-2.87852288361669e-05
-2.64828934220825e-05
-2.62350633405889e-05
-1.47858421889605e-05
-1.89899224725116e-05
-2.34895537694033e-05
-3.28661754390994e-05
-2.3751554761283e-05
-1.22464498182925e-05
-3.75746611111198e-05
-1.9472148762951e-05
-2.47469053881011e-05
7.74268717344613e-06
-3.53133779640474e-05
8.97059713763993e-06
-7.25243913751274e-06
-3.09052800362082e-05
-1.55564810188157e-05
-3.72987483239476e-06
-3.34779891051805e-05
-2.33063588555546e-05
-1.80788517605998e-05
-9.85646068312991e-06
-9.21832030770002e-06
-2.76474995634473e-05
-1.69666777042768e-05
-1.7928182548179e-05
-1.3477591481758e-05
-2.18460935645911e-05
-1.61109178564689e-05
-8.42719158473494e-06
-3.3650603167146e-05
-3.03689337231854e-05
-4.15909109221195e-05
-2.44698514418846e-05
-5.4415159585713e-06
3.07941155043684e-06
-5.72861029565357e-06
-1.00324124430518e-05
-1.68834175650575e-05
-1.77859730572509e-05
-1.05157032860001e-05
-4.46883327408381e-05
-3.16799719147057e-05
3.12746185056276e-06
-1.87251012986745e-05
-3.93785939366634e-06
-2.05171916617019e-05
-1.11643680444992e-05
-1.99405726003921e-05
-2.75500361006071e-05
-2.98093482719953e-05
-2.6109260130299e-05
-4.02626341870785e-05
-2.57744987829265e-06
-7.75496183095843e-06
-2.58158224102174e-05
-1.2346846962019e-05
9.97092234470986e-06
-1.02131523789407e-05
-2.07810338104779e-05
-3.03419781988897e-05
-3.1094431913967e-05
-6.88916945475797e-06
-2.87721644421154e-05
-1.75508530963216e-05
-2.10675694172669e-05
-4.48860629519843e-06
-3.02223920432754e-05
2.18800724339886e-06
7.56009190067856e-06
-7.03709685790365e-06
-1.91258050072404e-05
-1.66469968974214e-05
-1.02728082580607e-05
-2.95794598038289e-05
-3.09858735206884e-05
-3.24755438062547e-05
-2.52828329940048e-05
-6.02985233755009e-06
-2.83941159523623e-05
-1.46922459535637e-05
-1.20295287164413e-05
-1.4085325866515e-05
-1.69098363857568e-05
-1.23147936185796e-05
-3.60735435043449e-06
-1.28819548548474e-05
-3.2316721029473e-05
-2.27635122332839e-05
-2.41147624975652e-05
-1.26349104918174e-05
-2.97111000617887e-05
-2.57997198227287e-05
-9.21920805592909e-06
-2.39357850806081e-05
-1.83080635852947e-05
-2.57208092660472e-05
-1.53968441377895e-05
-1.30313551119489e-05
-2.01034573877506e-05
-1.67919420771013e-05
-2.88155969107054e-05
-1.80253866228259e-05
-2.92043656263262e-05
-1.59332108625933e-05
-3.02382930395737e-05
-3.66471222474857e-05
-3.37853018383057e-05
-6.28506448633303e-06
-1.13818113268932e-06
-2.40703634417718e-05
-3.75049293861118e-05
-1.28890120006119e-05
-2.20092867803967e-05
-9.41341857630446e-06
-4.34910595688076e-06
5.95634926048024e-06
-2.06454031758619e-05
-2.46480055044747e-05
-1.41384793101985e-05
-2.05114596845364e-05
-7.15297368438064e-06
-2.11294170475765e-05
-2.0500856102612e-05
-2.77341548943176e-05
3.13549260706072e-06
-3.86888291180591e-05
-2.35193800647739e-05
-2.63393372666621e-05
-5.17304204463181e-05
-1.9342327377005e-05
-2.31117811527837e-05
-2.74337638243856e-06
-1.95824669964207e-05
8.27278568376886e-07
-1.24292926595976e-05
-2.33178166254645e-05
1.13550602146892e-05
-3.27204961947585e-05
-4.15983192265981e-05
-1.39356444781624e-05
-1.04788002114114e-05
-2.79093232257775e-05
-5.59404124695424e-06
-1.54376892647169e-05
-1.91896515765123e-05
-2.71710448806147e-05
9.84870713018838e-06
-2.54328266961269e-05
-9.68811992282847e-06
-2.18863565725364e-05
-2.96127590995969e-05
-2.57715627984592e-05
-4.02500561909264e-05
-1.34949396224716e-05
-2.10449205054249e-05
-3.56862534981448e-05
-2.90099880647045e-05
-1.03266324660376e-05
-6.11167043794505e-07
-8.56235238920801e-06
-5.33878969390797e-06
-1.40632862483252e-05
-4.91731885134035e-06
-3.1515581968903e-05
-1.28248955231684e-05
-2.74463813358895e-05
-3.11151961265435e-05
-1.53613151425947e-05
-2.74400206706931e-06
-2.45532985282803e-05
-9.45954190739613e-06
-1.32948011451599e-05
-1.83858953018673e-05
-2.61719126406074e-05
-1.31280466974258e-05
-1.93732361560448e-05
-2.21456522986007e-05
-6.14254673882956e-06
-1.92210288238225e-05
-1.72406678889572e-05
-1.94783635521819e-05
-2.18764501369133e-05
-2.21606875136266e-05
-1.35912727817765e-05
-2.26942048320302e-05
-1.58942994299122e-05
-2.45056215876818e-05
-3.04004761126346e-05
-1.91292295179279e-05
-1.63438642934428e-05
-3.33999207543329e-05
-4.87671570650926e-05
9.2155553273393e-06
-9.0671441158609e-06
-1.18971673235117e-05
-1.59177403504094e-05
-2.58544304816511e-05
-4.02703590470555e-05
-2.73536730600897e-05
-2.96590312298062e-05
-2.51975189571407e-05
-2.09979010456287e-05
-2.13526715576524e-05
-3.45244751759032e-05
-2.6468969444394e-05
-2.09087375791112e-05
-2.15766060779921e-05
-3.87996341113318e-05
-2.31006459992625e-05
-4.04818859906666e-05
-4.12388498228365e-05
-2.270182526651e-05
-2.51501362659229e-05
-1.36723359146595e-05
-1.89614940658286e-05
-2.86973665717139e-05
-2.93678312990089e-05
2.00523063229811e-06
-6.24348631308626e-06
-2.45719025402114e-06
-3.04130647213174e-05
-2.10431406496552e-05
-2.71609225829232e-05
-1.77551704082698e-05
-1.95100463435499e-05
-1.1710105681125e-05
-2.00236009487824e-05
-2.70499410127216e-05
-3.60973116645384e-05
-1.67298212167714e-05
-2.38089092529314e-08
-1.29613823437588e-05
-2.33936615502624e-05
-1.30544117543941e-05
-1.33778370745595e-05
-1.63607284996308e-06
-3.68079817706358e-05
-2.31012829177891e-05
-2.38284008817544e-05
-2.29839283479515e-05
-2.43983329743695e-05
-2.18804104839448e-05
-2.70749003538487e-05
-2.17372265300988e-05
-3.12615479124281e-05
-1.35374681899456e-05
-1.04551915053443e-05
-2.18092464966367e-06
-1.84706111709622e-05
-3.31330914561332e-05
-8.32361981490562e-06
-2.77549828980088e-05
-3.57836783200453e-05
-1.7599147185831e-05
-2.21098649796353e-05
-2.88938101775597e-05
-2.68091929905886e-05
-1.42650606620656e-05
-9.40763830358167e-07
-2.79554460862692e-05
-3.07150129781172e-05
-3.15107052899647e-05
-2.58635533587903e-05
8.72403017488358e-06
-1.97329728492353e-05
-2.95103668585678e-05
-2.24386004188325e-05
-9.32240889716751e-06
-8.45897462113519e-06
-1.03826837623663e-05
-1.63189940365511e-05
2.20113289611757e-06
-2.88136154823467e-05
-7.73744613509533e-06
-1.89965904517234e-05
-1.53233703635489e-05
-2.83188954418973e-05
-7.7267945712805e-06
-1.8294592605611e-05
-1.04320681265767e-05
-2.71259940558932e-05
-2.69326797113262e-05
-3.40322464971583e-05
-1.3435379533998e-05
-2.45412033319424e-05
-3.13787145481532e-05
-1.72436462687398e-05
-1.72149350963427e-05
-1.8163045905537e-05
-2.81392262251551e-05
-7.97871022911277e-06
-2.26979625335627e-05
-5.86899855690923e-06
-7.25362647024469e-06
-1.03282759434684e-05
-1.88920758892631e-05
-3.37821886234348e-05
-1.16381849026714e-05
-1.10063918055467e-05
-2.16361883446211e-05
-1.06734265807023e-05
-4.41035517779862e-05
-7.50356175840975e-06
1.09499230313245e-05
-1.78513085990741e-05
-1.6507773980225e-05
-2.52315777179723e-05
-3.29742472161517e-05
-4.56696097647487e-05
-2.1343009205051e-05
-3.86940642927717e-05
-1.20817145704814e-05
-2.49871008406747e-05
-3.0047691905964e-06
-1.00210353084039e-05
-1.29022331485454e-05
-1.00526316616993e-05
-3.45107345460603e-05
-2.40583021939259e-05
-1.7311254244283e-05
5.16514586669261e-06
-1.65270110945888e-05
-2.17367713242663e-05
-2.98060289659009e-05
1.2538683548066e-06
-3.71721276815823e-05
-1.58396208885138e-05
-1.90440351512967e-05
-3.47434718124944e-05
-1.89991151944594e-05
-6.42888851030074e-06
9.57848548773586e-07
-1.63784320170349e-05
-1.8572984314012e-05
-2.72430854175334e-05
-2.18680466784303e-05
-1.41220202124447e-05
-1.00742593559186e-05
-6.43169758611337e-06
-1.89273480039674e-05
9.32098906344927e-06
-3.86047505907954e-05
-1.58287021829004e-05
-1.96609989693884e-05
-1.36694428913592e-05
-1.83595394673566e-05
-1.76651334159415e-05
-1.70724268251682e-05
-3.34056616450809e-05
-1.17771291806814e-05
-3.26912050207513e-05
-1.72346225418735e-05
-1.01380097026007e-05
-3.0489229510369e-05
-1.54705654787495e-05
-2.99718755526827e-05
-2.40438925677638e-05
-2.87837845099501e-05
-3.72828843801003e-05
-4.94391991986196e-06
-1.33743222241832e-05
-2.80167025961148e-05
-3.6316271523442e-05
-3.11595738712555e-05
-2.18558694054059e-05
-1.95983230283768e-05
-2.2623111883262e-05
-9.80349372451848e-06
-1.5433554349109e-05
-1.68715145982839e-05
-1.35091258228993e-05
-1.9322786949534e-05
-2.6627573313859e-05
-2.23900917647765e-05
-5.80226790414508e-06
-1.52372763765681e-05
-2.09569399342111e-05
-1.87593758458683e-05
-1.446968150626e-05
-1.98315210873066e-05
-2.42064597347888e-05
-2.08741625323993e-05
-3.25162643997681e-05
-2.00274346068256e-05
-5.4835692473523e-05
-8.84650264072064e-06
-3.28739063434069e-05
-2.74929885272627e-05
-4.1391419634514e-05
-3.41482300915166e-05
-8.01297696875497e-06
-1.59330071858093e-06
-2.08092555234695e-05
-5.04788594457869e-06
-1.22330964492801e-05
-2.61272173695432e-05
4.81592348193152e-06
-3.59803022381739e-05
-2.22187990468499e-05
-2.53948531679824e-05
-2.1498401037556e-05
-8.46721925095493e-06
-3.34940059579324e-05
-1.59246301054037e-05
-2.67669031848879e-05
-2.07708765968196e-05
-1.64523806006056e-05
-3.24459587004704e-06
-3.46824758802289e-05
-3.46106517443736e-05
-2.57175307470184e-05
-2.66418764734961e-05
-1.75227076444955e-05
-2.278901105759e-05
-1.72613125049351e-05
-3.12878444573821e-05
-8.79324503407984e-06
-3.12371864873823e-05
-1.15174604255366e-05
-2.90656177119195e-05
-1.84878499281358e-05
-1.88254523118544e-06
-2.5102432957011e-05
-5.36000438476663e-06
-1.76178966343665e-05
-2.9113063859932e-05
-6.35199002362453e-06
-1.58984801678319e-05
5.98049963122167e-06
-9.14665411289985e-06
-2.00020114298379e-05
-2.34588976617535e-05
-1.86486410261051e-05
-1.25568570090446e-05
-2.60299843617129e-06
-1.4390593665455e-05
-2.56638672625407e-05
-1.19783262216682e-05
-1.58126192131469e-05
-1.40993966165855e-05
-2.20944901140245e-05
-3.74800610246286e-05
-1.92921339800654e-05
-1.27655099112049e-05
-1.22803417205285e-05
-8.86548915867995e-06
-2.13716868408204e-05
-4.65479913810929e-05
-1.52652710701643e-05
-1.15804383565576e-05
-2.8831746842883e-05
-1.29319585305001e-05
-1.03394025677344e-05
-2.18266275741237e-05
-1.53914324134666e-05
-1.36101088699801e-05
-2.01222416500532e-05
-2.54389315271018e-05
-1.65833662176948e-05
-9.83696195223871e-06
-2.23989610093124e-05
-2.00315329141684e-05
-7.78061185820175e-06
-1.52402645459303e-05
-1.82794639768445e-05
-2.92805910981087e-05
-8.46363101511352e-06
-7.26661921785539e-06
-3.43116032351999e-05
-3.70478995374817e-05
-3.43354008496659e-05
-1.8199868709146e-05
-1.77521091645497e-05
-3.83832316420104e-05
-1.16332056479059e-07
-2.67057429232084e-05
-4.21736174654453e-05
-2.60731948836628e-05
-1.11516763393909e-05
-1.84281276381807e-05
-1.35078530520876e-05
-2.10478731868846e-05
-1.23197566649814e-05
-2.00724368042934e-05
-2.62053359320515e-05
-2.10448321677423e-05
-1.38567306282033e-05
-1.7304948195263e-05
-7.44989538620269e-06
-9.40259390782906e-06
-5.88675755512813e-06
-1.17708407393257e-05
-2.20655932210353e-05
-3.03645105276376e-05
-1.30986433446885e-05
-1.89621536642325e-05
9.4202777829746e-07
-1.9866510129532e-05
-3.05470481338989e-05
-2.56113710900067e-05
-1.71378922027035e-05
-2.07889701257464e-05
-2.21301011507915e-05
-1.66247925241021e-05
-2.53760391494876e-05
-3.09347082901071e-05
-1.9466421157738e-05
-2.80917903474504e-05
-3.79824745849528e-05
-2.29458453079256e-05
-1.69104933828096e-05
-1.45127276713439e-05
-2.02607548654948e-05
1.09996285789719e-05
-9.88808484281877e-06
-1.17309219898606e-05
8.49062690139468e-08
-5.83008164316258e-05
-1.45351933798256e-05
-2.1634501777502e-05
5.60939946058931e-06
-1.64627873408365e-05
-3.77981180649555e-05
-2.31418778837736e-05
-3.03764486492361e-05
-2.99918442529568e-05
-8.20232607656776e-06
-6.45440779470941e-06
-2.76856431395763e-05
-2.81320573312599e-05
-3.67971816820836e-05
-1.66222295774758e-05
-2.14037532681289e-05
-2.88302370013094e-05
-2.45461543210832e-05
-6.40156119916971e-06
-1.69482300451841e-05
-2.94592117993738e-05
7.1700343253939e-07
-2.21804260084622e-05
-1.29514980017342e-05
-2.02096243384609e-05
-3.25748824604065e-05
-2.84348900997859e-05
-3.80422107609908e-05
-3.01252349715923e-05
-1.67408905408315e-05
7.64378793297152e-07
-3.32557454565509e-05
-8.41585685374752e-06
-2.14754227969718e-05
-1.4911688903991e-05
-1.39136046745463e-05
-3.64663580524022e-05
-2.36912182296635e-05
-1.18723092271968e-05
-2.11016302514935e-05
-1.65992663647123e-05
-2.59824951389814e-05
-2.51022365094293e-05
-3.13409277254766e-05
-2.3447937866989e-05
-3.76763384871149e-05
-2.01344640623089e-05
-1.89293836495418e-05
-8.6821846092541e-06
-1.38964858716993e-05
-3.35439766801223e-05
-2.49744032798036e-05
-3.74989032496791e-05
-2.4766111737005e-05
-1.06623950300086e-05
-3.34953622405385e-05
-8.02161807980887e-06
-3.84182839659385e-05
-2.03079418258881e-05
-2.63333601440873e-05
-5.76320866913249e-06
-3.17980503867841e-05
-3.64382900074563e-05
-1.93905266196214e-05
-1.45126593649437e-05
-4.63104961816805e-05
-2.07756007511592e-05
-5.26579312764019e-06
-2.05657990233328e-05
-7.3496431762977e-06
-2.60329428846999e-05
-2.76366901354363e-05
-2.69746800952594e-05
-1.87141949872452e-05
-1.70037473525802e-05
-9.49114298966453e-06
-4.34342813935401e-06
-2.17068692724883e-05
-2.02953950160085e-05
-3.76665592133785e-05
-1.28487757777482e-05
-3.66203411103511e-05
-1.79816263844659e-05
-7.38700002680123e-06
-2.01780633882033e-05
-2.21726597318409e-05
-3.74933060767704e-06
-2.73055887798969e-05
-3.41067049456181e-06
-3.4352176508597e-05
-3.24177043468607e-05
-2.0534362524888e-05
-2.27213415180004e-05
-2.05176922131883e-05
-1.85148784415589e-05
-3.95085142471393e-06
-1.40534199353459e-05
-2.64519907014302e-05
-2.37964371389918e-05
-2.6321005852953e-05
-1.76254153392452e-05
-3.1597094737606e-05
-4.8393606643522e-06
-1.94375928619381e-05
-1.91628888828422e-05
-1.8372581048173e-05
-4.38403707170045e-05
-3.12752682538758e-05
-1.51511039271809e-05
-2.30600709379254e-05
-2.78042573678103e-05
-2.78022465771742e-05
2.93623115170794e-06
-1.85319190055161e-06
-1.80250361910132e-05
-1.54581670719019e-05
-2.52308705130524e-05
-3.94615862747926e-05
-2.76934464553171e-05
-1.97966740658728e-06
-3.53611090464402e-05
-1.06242408139929e-05
-3.1280547762933e-05
-2.78351010939616e-05
-3.14567806483579e-05
-7.95858819787285e-06
-2.41636017920324e-05
-1.73509557989075e-05
-2.45664834024026e-05
-2.16972610118775e-06
-2.46672400488371e-05
-2.37934274914465e-05
-2.17882675609324e-05
-3.01183090298789e-05
-1.92152487590375e-05
-5.46297239624286e-07
-2.87582164831625e-05
-7.20877623394198e-06
-7.39677649889236e-06
-2.41731078472562e-05
-9.31522842052003e-06
-3.27611186235598e-05
-2.47457935836389e-05
-3.93517585169838e-06
-1.23785333646965e-05
-2.36642928409372e-06
-1.20527196134586e-05
-2.39156422456632e-05
-3.22077026177046e-05
-2.74562483282735e-05
-1.74516541139882e-05
-2.70636912135603e-05
-1.31425719643466e-05
-2.0212299246224e-05
-1.61772233624817e-05
-2.15947921780674e-05
-2.19918993352044e-05
-2.19631875371459e-05
-1.52201066848872e-05
-2.71429684591546e-05
-2.05686675972016e-05
-2.92390322770122e-05
-1.16058294352089e-05
-2.81767663134347e-05
-3.11638632255182e-05
-2.55536507297159e-05
-2.55488719966281e-05
1.35207539374828e-05
-2.91990325224221e-05
-1.66841746963943e-05
-1.97638967119682e-05
-1.24472626446111e-05
9.27115944294632e-06
-1.38961873736988e-05
-1.02220859711936e-05
-1.41974643351424e-05
-7.31980773409862e-06
-2.37785956172756e-05
-2.28096507492404e-05
-1.26514368071165e-05
-2.74479523523455e-05
-1.92483842442375e-05
-5.94668878786198e-06
-2.46599554989301e-05
-1.26969397129382e-05
-2.77664261292324e-05
-2.20273599876879e-05
-3.21855786858689e-05
-4.77962432532123e-05
-2.25145915246212e-05
-1.03474333079709e-05
-3.33779843206318e-05
1.70021782932069e-05
-3.9484942779837e-05
-1.52509209338682e-05
-2.75640800565629e-05
-3.03364180229667e-05
-3.51291340778867e-05
-9.77984721062962e-06
-4.48955291015374e-05
-2.91534700573732e-05
-1.07959269702368e-05
-1.79250052300258e-05
-9.56462214499676e-06
-1.21436264964464e-05
-4.15584817636252e-05
-2.29857205405344e-05
-2.5169405989213e-05
-1.47379253777537e-05
-3.26706547921247e-05
-7.28770909297781e-06
-2.43664474473996e-05
-3.93959063856638e-05
-2.87646446682246e-05
-2.36676369398947e-05
-2.0496007459372e-05
-3.27377841768693e-05
-4.31137175484768e-06
-2.45660906240813e-06
-2.90465789954143e-05
-3.09313599530023e-05
-3.53399748415541e-05
-1.84700794168674e-05
-5.64326619116461e-06
-1.06803892502666e-05
5.14630198906205e-07
-3.9395531147319e-05
-2.54902316381896e-05
-2.62237156092697e-05
-3.04424760808428e-05
-2.11041107020521e-05
-1.05559854999713e-05
-4.86907414032648e-07
-1.859771624778e-05
-3.3654487419297e-05
-1.91057806778705e-05
-8.88624023176179e-07
-2.23206519611791e-05
-1.91255095598414e-05
-1.44427096177808e-05
-1.84072652119676e-05
-2.0233500481535e-05
-2.05934325477924e-05
-1.69356211561685e-05
-1.27188567213105e-05
-2.17070077038844e-05
-1.93440827872318e-06
-9.06808969656604e-06
-4.5597500087422e-06
-4.42322307494524e-05
-2.68526918974374e-05
2.65625169218194e-07
-1.48520730003157e-05
-4.14009370453258e-06
-2.25033279422764e-05
-3.41529303807477e-05
-5.95260555327072e-06
-1.03522391593424e-05
-1.90725689336704e-05
-1.59063075296763e-05
-2.08217369411276e-05
-3.11512671402228e-05
-2.66166453897318e-05
-1.74744047891381e-05
-1.05159712303608e-05
-2.17202171139503e-05
-2.60944276364583e-05
-3.99024661385009e-05
-7.1729998901543e-06
-3.08819143392907e-05
-2.16125462903195e-05
-2.50852682861346e-05
-1.57663060262776e-05
-2.54993137971023e-05
-1.89755497519881e-05
-2.95131343999789e-06
-1.22349825966974e-05
-1.31431727432028e-05
3.00602812655453e-06
-1.74720874144794e-05
-2.62556435485995e-05
-7.72880133432865e-06
-1.10915268046466e-05
-1.36242026256783e-05
-4.15418127641618e-06
-3.76948347230911e-05
-2.2857516222371e-05
-1.31316394106335e-05
-1.41910704788524e-05
-2.04349922946953e-05
-1.27838044623304e-05
-7.1136970814538e-06
-1.75018678907922e-05
-6.28276355772676e-06
-2.73797768266539e-05
-2.83037136913845e-05
-2.74869644283202e-05
-1.15384010837624e-05
4.76274439437204e-06
-1.7387079883993e-06
-4.91199191883564e-06
-2.05664183380411e-06
-2.81290276755353e-05
-1.96030772695955e-05
-9.8100934665897e-06
-9.82135482084126e-06
-2.28298204384331e-05
-1.34906837280033e-05
-2.13012815595132e-05
-2.39296901115678e-05
-2.56298758022181e-05
-8.25539165818809e-07
-2.36475263995915e-05
1.4157299474851e-05
4.40129846735353e-06
-3.2071593940028e-05
-1.06679738997662e-05
-6.17054389954051e-06
-1.26218141950222e-05
-1.99024815004872e-05
-2.30560147900388e-05
5.50523719336724e-06
-1.97424167748263e-05
9.29630615845926e-06
-2.03394666248845e-05
-1.81128214405527e-05
-1.05032605198855e-06
-1.81561533752217e-05
-1.65418969295486e-05
-3.20734043879583e-06
-3.08788684991592e-05
-7.57490931006853e-06
-3.25335595912823e-05
-2.89117316629154e-05
-1.80624231010161e-05
-2.34169948771705e-05
-3.37374654926089e-06
3.72197877887298e-06
-1.33595249891213e-05
-2.2090717720768e-05
-6.39231979475733e-06
-2.29859749119618e-05
-2.95695216706281e-05
-2.94583472670348e-05
-2.71307879717855e-05
-2.60122619661636e-05
-1.41732813214157e-05
-9.01458035414899e-06
-1.60439349371749e-05
-2.04016728423469e-05
-8.90069460077474e-07
1.05481684746444e-05
-4.81176217192911e-06
-1.11726311407781e-05
-1.78406819908518e-05
-1.65858776136188e-05
-2.77198389849716e-05
-8.92908388380499e-06
-3.14880050960272e-05
-3.36105344192113e-05
-1.64432507636196e-05
-3.44736459990041e-05
-1.0752558091128e-05
5.53365604001474e-06
-3.07919604047647e-05
2.8988715139854e-06
-1.25323195669843e-05
-3.41240893729903e-05
-1.20400699086898e-05
-1.38156586072888e-05
-4.35046475792807e-06
-1.59563241186425e-05
-1.61452232181505e-05
-2.53355763143925e-05
-1.1050601538632e-05
-2.14973020812956e-05
-2.48400631547952e-05
-2.47705164432727e-05
1.63216976470929e-05
-3.31761192922302e-05
-2.26839456200602e-05
-2.18880700754306e-05
-9.63858526918736e-06
1.62380304497082e-06
-3.47341996264379e-05
-1.16081648657087e-05
-2.30465984880029e-05
-3.46823896027303e-05
-8.08893931716163e-07
-1.58930291502639e-05
-1.20401605768619e-05
-1.38026693793526e-05
-1.76858619268225e-06
-3.95523144696717e-05
-2.45925635559006e-05
-1.32648035700181e-05
-1.00581675654401e-05
-1.06814685137904e-05
-3.17817586661388e-05
-2.7873461409736e-05
-9.24091797721209e-06
-1.95128081298982e-05
-5.51722191633185e-06
-1.44353498032207e-05
-2.12745742008962e-05
-2.22481977750845e-05
-2.33931047819855e-05
-2.52104110557104e-05
-3.93333015907681e-05
-1.86755510571714e-05
-2.21789230668405e-05
-1.88736288532618e-05
-1.15068196715849e-05
-1.81084255833793e-05
-1.64581506332781e-05
-3.13088819081023e-05
-8.74879965871072e-06
-1.25285727685089e-05
-1.83596859748619e-05
-7.9231367490122e-07
-1.91998557650656e-05
6.53188287942771e-06
-3.48247446585836e-05
-1.97864430159125e-05
-2.37431459777236e-05
-2.59041974516665e-05
9.72660158235881e-06
1.63051967876459e-06
-1.87484597840583e-05
-2.36101692423452e-05
-1.95646021386474e-05
-1.51360614658686e-05
-1.47602310080081e-05
-9.53534991237742e-06
-9.0585181130303e-06
-2.60897345021056e-05
-1.39928711608763e-05
-4.82151382977684e-06
-2.27975658529625e-06
-1.61883538028242e-05
-2.13602091028956e-06
-2.93508392255971e-05
-5.17611254983925e-06
-4.49257699220394e-06
-1.99007325619781e-05
-7.12722378576907e-06
-3.31235576652195e-05
-1.19867115753621e-05
-1.73148335572352e-05
-1.91074240703724e-05
-1.11380241290068e-05
-4.18444732289719e-05
-3.10472436439819e-05
-2.5900634058674e-05
-2.94139265496088e-05
-3.16838500042373e-05
-1.37299785359969e-06
-1.20024111763709e-05
-4.71387295097742e-06
-1.5006859978278e-05
-3.0008758549694e-05
-2.45098522739483e-05
-2.46086598392877e-05
-1.82368229119214e-05
-2.02799074488781e-05
-1.65416464345988e-05
-1.7485607682445e-05
-3.51703734332085e-05
-1.69321907670688e-06
1.24645890194336e-06
-2.68519002278041e-05
-2.28808989557305e-05
-1.29055985654222e-05
-1.92893464233863e-05
-2.21819771036503e-05
-1.53054309534395e-05
-1.03314580743189e-05
-2.13775746924453e-05
-2.35449776501135e-05
-1.77360549691519e-05
-6.92553390915809e-06
-1.87803149601244e-05
-2.17340618848974e-05
-2.23404795963765e-05
-2.68733526976487e-05
-7.85527441038616e-06
-1.36503231324538e-05
-3.50307269368225e-05
-1.44443955964348e-05
-4.07564528738485e-06
-1.95196095354794e-05
-2.64636052913174e-05
-2.11261466148184e-05
-4.70697357431405e-05
-3.09904327373716e-05
-8.05760628961993e-06
-2.96108472108967e-05
-2.03037156395235e-05
-2.70502154557575e-05
-2.67246770462678e-05
-1.79081061875858e-05
-1.53129559117171e-05
-2.3454476401313e-05
-1.75874981341604e-05
-3.51899536019332e-05
-2.6821921701596e-05
-2.17637601055713e-05
-1.93218241079735e-05
-3.39913821378274e-05
-2.98812446527667e-05
-1.67301327262444e-05
-2.33428523948678e-05
-4.12655336035966e-05
-1.30223340272513e-05
-1.10915153266994e-05
-8.33988205595273e-06
-2.08574069424739e-05
-2.00856060483384e-05
-1.7215615036058e-05
-1.60917674019777e-05
-2.05270450049645e-05
-2.71594857026769e-05
-9.60712649649255e-06
-3.639839446778e-05
-1.30624374033496e-05
-7.46814516302999e-06
-3.19192129481995e-05
-1.56198877460317e-06
-2.02034473630216e-05
-2.67238138514638e-05
-8.40020985992997e-06
-2.75264695097473e-05
-1.38542728903027e-05
-2.10148839896878e-05
-6.58218467532711e-06
-2.25428135527249e-05
-1.67302994971503e-05
-1.39587126543789e-05
-1.63432066896719e-05
-3.2652300507982e-07
-8.89259977711859e-06
-7.30336182515635e-06
-9.99313457529378e-06
-1.57717214145533e-05
-1.2382799506171e-05
-2.24257273915699e-06
-3.09969777268668e-05
-3.2258409514428e-05
-2.53979917810446e-05
-2.18415676411271e-05
-7.2561984806368e-06
-3.00437832666154e-05
-3.21112489779694e-05
-2.85287037135854e-05
-2.44814081975223e-05
-1.27082765920074e-05
-2.38912379692593e-05
-2.81727248168961e-05
6.50478931378073e-06
-1.58212779092563e-05
-1.5222835691693e-05
-1.44792750017416e-05
-1.52494905834894e-05
-2.31015696236083e-05
-1.74003958638472e-05
-3.18217334917205e-05
-2.25924486753329e-05
-2.92618147623142e-05
-2.98841509243077e-05
-1.18143342856436e-05
-3.80868167508832e-05
-2.12208644362229e-05
-5.22026055438974e-06
-3.65789154352974e-05
-1.86362057088202e-05
-1.7022070530896e-05
-4.0469160057367e-05
-8.53101106892185e-06
-3.08587343615744e-05
-2.71891369738163e-05
-3.10634342962278e-05
-1.11735954201851e-05
-1.87996188926574e-05
-2.96090259186069e-06
-1.41141046033197e-05
-3.47578909935482e-05
-2.04667452238097e-05
-1.22245687641043e-05
-1.75580966413226e-05
-2.70435681377205e-05
-1.74579353752187e-05
-4.98193536738049e-05
-2.37138948896128e-05
-2.07016948548439e-05
-2.16763234946566e-05
-3.21035462668553e-05
-9.18396395616996e-06
-2.06932823547717e-05
-4.75530839375364e-06
-3.89688972211101e-05
-1.70648890688588e-05
-3.77360965201149e-06
-2.36928101572733e-05
4.95964031820022e-06
-3.43493460191128e-05
-1.28676546762328e-05
-1.14523202808184e-05
-1.42783727326333e-05
1.73412806829478e-06
-1.11042332658158e-05
2.51146415226371e-06
-1.7083324234352e-05
-8.68640192854624e-06
-2.59711984389911e-05
-3.10130476762087e-05
-1.82065395658298e-05
-8.78841110440481e-06
-1.26155765067723e-05
-9.92797022418252e-06
-4.98618153808735e-05
-2.08811430735711e-05
-3.05558701164153e-05
-1.57228828426996e-05
-3.42378731287468e-05
-1.9054168040092e-05
5.51426668347448e-06
-1.38914162780331e-05
-8.14155933476381e-06
-1.82902443863757e-05
-1.34883556195587e-05
-2.61356955990878e-05
-7.26744408912071e-06
-1.8613464017855e-05
-2.89152802198651e-05
-2.01481225826391e-06
-2.38867858487815e-05
-2.39287533839635e-05
-1.24481296150404e-05
-4.61533173938445e-05
-1.86013516002266e-05
1.78278518157129e-06
-2.30903522712762e-05
-1.42502214074869e-05
-1.43200100625885e-05
-2.77195762611763e-05
-2.22022666560811e-05
7.60702537378692e-06
-1.36708108497756e-05
-1.72864441480938e-05
-2.89465809769577e-05
-7.39375518522115e-09
-2.87987511872947e-05
-2.29129527359745e-05
-3.04021464877436e-05
-3.07373472310105e-05
-1.09643157952215e-05
-2.47515779790205e-05
-2.73287562244853e-05
-2.68178144056134e-05
-2.70652488254469e-05
-3.01251878071262e-05
-1.2557246043691e-05
-1.94290131658318e-05
-3.10296761887495e-05
-2.19457392791474e-05
-1.74871688545383e-05
-2.43325718984814e-05
-2.40174978490223e-05
-2.24745422399737e-06
-9.99748095130833e-06
-1.24851341414692e-05
-1.77490635365275e-05
-1.91778133358366e-05
-7.33761833779049e-06
-2.00469300994065e-05
-2.66991262433314e-05
-3.78265903153613e-05
-1.29846717437345e-05
-2.02173790624296e-05
-2.25961830554377e-05
-1.81264926286814e-05
-2.17443565835724e-05
-3.89978248718152e-05
-1.40257115233181e-05
-1.99491577776337e-05
-3.29534260866492e-05
-1.86020108050675e-05
-1.35462621011881e-05
-2.55401723691133e-05
-2.91399070632706e-05
-1.75683296611966e-05
-6.61458870677606e-07
-2.7277638092216e-05
-2.74596795664237e-05
-3.06947415661145e-05
-7.20561517182076e-06
-7.02120676138502e-06
-8.63608676715634e-06
-2.60826878186155e-05
-1.81003232075733e-05
-3.39631813554403e-05
-2.2357459999894e-05
-2.12556362852511e-05
-3.46001297077529e-06
-3.13517399130405e-07
-6.41570019971638e-06
-1.41591648571939e-05
-1.97708770795356e-05
-1.18941178389762e-05
-2.62914198091811e-05
-8.96014354199458e-06
-1.84255484395071e-05
6.87200664696863e-06
-3.40696006272191e-05
-1.65369982666977e-05
-4.99199574960468e-06
-1.27017202812292e-05
-3.70454229885456e-05
-3.72754022057991e-05
-5.29219663002647e-06
-8.24534252669231e-06
-5.04728352830636e-06
-3.67137809935046e-05
-1.15485313442203e-05
-9.79198941795429e-07
-2.25187683512541e-05
-1.75731704087301e-06
-6.2907782267349e-06
-5.12724789456327e-05
-4.26842679943871e-06
-2.11525284759522e-05
-3.16310931113238e-05
-1.26138974039554e-05
2.45647601658771e-06
-1.2420442605165e-05
-2.6137308112333e-05
-8.82132665197318e-06
-3.19847362661681e-05
-2.36524010651432e-05
-1.74678021488534e-05
-9.89347839687475e-06
-1.89622702409432e-05
-4.48686158088519e-06
-2.75829067021934e-06
-1.62653625175041e-05
-4.11351659450648e-05
-1.85070636513864e-05
-2.48453475857412e-05
-1.67302789098943e-05
-1.13356519800664e-05
-1.49463472630533e-05
6.86666362364465e-06
-1.64370218177984e-05
-1.47626605694424e-05
-3.37399001969414e-05
-2.56595791400801e-05
-2.95008409646175e-05
-1.85629881318622e-05
-9.28295464296605e-06
-8.97663692517669e-06
-1.3771596162512e-05
7.67794931015322e-07
-2.4671059680082e-05
-4.44001745702003e-05
-2.08124541334824e-06
-2.10930356165762e-05
-3.20542933554236e-05
-9.09385255989504e-06
-2.94741182836895e-05
-1.09348787974744e-05
-4.73081827782422e-06
-3.18504579897546e-05
-9.95690124859311e-06
-2.49726499263479e-05
-8.736626006077e-06
6.35793820761996e-08
-2.92958842860334e-05
-1.26898954415363e-05
-3.46383903784279e-05
-8.55797086365606e-06
-1.02254143494652e-05
-2.3182588668881e-05
-4.65020252270503e-05
-2.51726609262354e-05
-1.61041174804887e-05
-2.31614067920542e-05
-1.9825815693364e-05
-1.22170308720686e-05
-2.3004906267026e-05
-2.97861241140449e-05
-2.67466387077921e-05
-1.58609348702821e-05
-5.45096161209949e-06
-2.49980468974213e-06
-2.33520176586874e-05
-2.87336320655067e-05
4.29207196838113e-06
-2.58174509993564e-05
-7.230606666719e-06
-3.23557969413526e-05
-3.39085147520637e-05
-1.45671677935691e-05
-1.86341254563856e-05
-3.56248649667717e-06
-2.20478854295788e-05
-6.70934846030363e-06
-1.90024163442951e-05
-3.68544268328622e-05
-1.81206972673934e-05
-3.17796006577126e-05
-7.83356998150485e-06
-1.04556690672658e-05
-2.02679153526261e-05
-3.00208194484329e-05
-3.50973265508701e-05
-1.96691395064987e-05
-1.937218986429e-05
-8.01585154684216e-06
-2.74947580182296e-05
-1.95064059834817e-05
-1.23395243820737e-05
-2.37393822059666e-05
-1.81930863551192e-05
-2.1195227778382e-05
-9.21501244882559e-06
-3.23436780608001e-06
-9.11074983937155e-06
-2.12933324031184e-05
-1.55971915499668e-05
-9.13604221508402e-06
-1.62176122054826e-05
-2.89602125102264e-06
-1.43878477552741e-05
-3.51980382041901e-05
-2.24803284278823e-05
-2.19511087510205e-05
-2.04706619661395e-05
-5.06632830211984e-05
-4.05133611756542e-05
-3.33754149328617e-05
-1.74930040663836e-05
-2.76605788103182e-05
-1.79266671216833e-05
-2.05772608931085e-05
-1.99539978137067e-05
-1.50787881405695e-05
4.19952232574884e-06
-2.52220219424258e-05
-2.64576237485769e-05
-2.81366939736173e-05
-1.09639125945663e-05
-2.67014696497509e-05
-5.60715265369505e-06
-1.24857047775215e-05
-2.59372972621948e-05
-8.17493436352367e-06
-1.97318423063167e-05
-1.67185574122959e-05
-7.97134209806709e-06
-2.76690963047525e-05
-1.13099139012525e-05
-2.17766511656977e-05
-1.14457339925838e-05
-2.27935643604053e-06
-1.66359682770432e-05
-3.59299669997114e-05
-2.02983053611627e-05
-5.14480043789811e-06
-1.4900411600854e-05
-1.0936028041081e-05
-3.32053321890102e-05
-5.68144072494248e-06
-1.88566026597427e-05
-2.86059701639867e-05
-7.78780952992753e-07
-6.34996465148952e-06
-1.23042197560895e-05
-9.93677122986122e-06
-1.7927661516405e-05
-1.09455630980732e-05
-2.90645808620457e-05
-2.29514386624095e-05
-2.79408481465221e-05
-2.72867842611046e-05
-9.41792947454662e-06
-3.91547940463465e-05
-1.16508169035668e-05
-1.60275457625811e-06
-1.73764507384057e-05
-2.1825673509879e-05
-2.55530364839151e-05
-2.69339747848036e-05
-6.82855765292551e-06
-5.65309861440787e-06
-3.0995682140893e-05
-8.89265251899204e-06
-1.38203441888483e-05
-1.45036355346031e-05
-2.24869045345094e-05
-3.78073684900242e-05
-3.91721844947813e-05
-4.71939481203679e-06
-3.0944929583982e-05
-3.25207224556772e-05
-1.99413473290333e-05
-3.41181062256418e-05
-3.15937470411493e-05
-3.33891146012082e-05
-2.47324169473619e-05
-1.4013727001993e-05
-2.00395054624271e-05
-6.06632145190395e-07
-1.79552887836192e-05
-2.19659921225548e-05
-2.07165267012386e-05
-2.20997788239963e-05
-2.38017821015868e-06
-2.52091866023877e-05
-2.03321437284251e-05
-1.71049756887122e-05
-2.56438583397769e-05
-1.31915194302582e-05
-3.09453104529355e-05
-1.18239586218614e-05
-1.26441337896115e-05
-2.61380417242888e-05
-1.21446231973814e-05
-1.74294150157693e-05
-1.71247093849063e-05
-1.23696188927435e-05
-2.64969311728896e-05
-7.69614276872591e-06
-3.74663629755685e-05
-2.23775690972864e-05
-1.47736121220735e-05
-1.07331089664791e-05
-1.42808674177393e-05
-1.5923549329355e-05
-6.22018363474466e-06
-1.57707029111227e-05
-3.21025271373121e-06
-2.11422841937004e-05
-5.24958075239801e-06
-1.21460501878989e-05
4.12076035270553e-06
-2.29754551240328e-05
-5.13380908881726e-06
-2.3168672003153e-05
-2.67708617278309e-05
-1.28011356651905e-05
-3.78758934682024e-06
-3.59679477490274e-05
1.36463396472854e-05
-1.08885309818783e-05
-2.6705436687688e-05
-1.75852426342568e-05
-9.86072806966201e-06
-1.13278913520583e-05
-1.91023406814361e-05
-4.63869817864909e-05
-1.60373710635154e-05
-4.60289858100247e-06
-1.92501387741337e-05
-3.25488875553525e-05
-2.19056383836144e-05
-7.58282165260851e-06
-4.60125528301606e-05
-5.82487855398705e-06
2.08551811085145e-06
-1.98366946642818e-05
-3.72317665837845e-06
-1.34515722169145e-05
-1.30955609324405e-05
-2.38227454569355e-05
-2.39136888113118e-05
-1.97563489187708e-05
-9.13179463485191e-06
-1.50745637370718e-05
-2.84875733231506e-05
-6.47351759354912e-06
-3.45035273899118e-05
-4.07201252910466e-05
-2.02766000855184e-05
-1.6147054211418e-05
-2.70302507506648e-05
-1.62700926089869e-05
-1.77993251859244e-05
-3.59670660805294e-05
-1.35519576761407e-05
6.44416552615677e-06
-1.2167604756124e-05
-2.14653587972194e-05
-2.29824628663856e-05
-1.60748120755684e-05
-1.06755929160653e-05
-1.59857761738816e-05
7.50477984873886e-06
-8.43748393521643e-06
4.50130251727256e-06
-2.1316035754932e-05
-6.74399055695097e-06
-1.85744907212786e-05
-2.1690745258349e-05
-2.09916174272004e-05
-2.56890219252786e-05
-3.26294296401588e-06
-3.50796759785033e-05
-4.04840161137679e-05
-1.76659305093318e-05
-5.10133487384467e-06
-1.08915237379217e-05
-2.82905221879853e-05
-1.37903594904904e-05
-3.12467957147697e-05
-2.83600673278416e-05
-1.13719066665977e-05
-2.80063589048868e-05
-3.75021766158822e-05
-1.17277446580052e-05
-3.68280579854363e-05
-6.51121164035234e-06
-2.18792370618246e-05
-1.48241774187183e-05
-3.11882896566765e-05
-1.72747011918648e-05
-8.09422773245304e-06
-6.72592260337886e-06
-2.18812722095481e-05
-1.9313571850135e-05
-3.32717574766745e-05
-1.41909931354371e-05
-2.80060726317664e-05
-3.34896076982311e-05
-1.4811872567716e-05
-4.54152294396054e-05
-1.33168210445387e-05
-1.10831631664178e-05
-2.62961358164281e-05
-5.87261174461366e-06
-2.4457249332721e-05
-2.20077494203331e-05
6.36445070798813e-07
-3.06252631632459e-05
-1.90188171450532e-05
-2.13445760157101e-05
-2.43048479003096e-05
-1.57820087806555e-05
-2.96068782242093e-06
-9.5911494941606e-06
-7.0294074945216e-06
-1.6302195036317e-05
-1.02791667337867e-05
-2.05071023626617e-05
-3.68943836151694e-05
-1.01490660237659e-05
-4.03075729359796e-06
-5.90861782474966e-06
-2.86627124188986e-05
-4.13562181352715e-05
-5.25419529887369e-06
-1.70073374739071e-07
-2.56972853827936e-05
-3.72451757538854e-05
-2.70337189319319e-05
-1.82109419234694e-05
-2.07388721354621e-05
-1.51321665596428e-06
-3.83358628203054e-06
-1.60204689467335e-05
-2.0964319957387e-05
-1.20864894275815e-05
-2.54467550689697e-05
-2.12965598958342e-05
-4.16517599945689e-06
-2.2261774329236e-05
-1.67813941918199e-05
-2.31161857522385e-07
-2.62835209071085e-05
-2.42228865870653e-05
-2.46623265433167e-05
-1.17955061996661e-05
-1.81894934295635e-05
-2.17631590059799e-05
-2.8131401895885e-05
-2.21140673376037e-05
4.6946838270204e-06
-1.9027596931809e-05
-3.07675363970058e-05
-3.44381566205937e-05
-3.61457122530024e-05
-4.27020401896027e-05
-1.27066642053233e-05
-1.48116590820602e-05
-1.45164699639125e-05
-3.36116779760336e-05
-2.58392906735714e-05
-1.11110068061511e-05
-1.29453651457771e-05
-3.96585316472351e-05
-1.46461329837613e-05
-7.79044495630753e-06
-1.25401523972068e-05
-3.44350090728014e-05
-7.16681540154881e-06
-1.15006377461309e-05
-2.07495794432001e-05
-2.46720959479974e-05
-3.07174937639325e-05
-8.89564972265208e-06
-3.77555191370587e-05
-6.98540876746471e-06
-8.92843198604567e-06
-1.95932367923451e-05
-5.08785022525957e-06
-3.52862835219648e-05
-2.87710823900094e-05
-1.80326703165836e-05
-2.4095225323685e-05
-2.6791620295456e-05
-3.8191123130185e-05
-2.23218205095519e-05
-1.90784493885797e-05
-1.23044409755575e-05
-1.57829213414908e-05
-8.20263495510779e-06
-4.33842115519777e-05
-7.37876098566101e-06
-5.35162133853389e-05
-1.60833708829876e-05
-3.87138501684478e-05
-1.3239437937468e-05
-1.24450053866701e-05
-2.02313912908044e-05
-1.69480064523226e-05
-1.51337512455148e-05
-2.04498091136023e-05
-1.52236999611079e-05
8.16007047063493e-06
-2.52923532595711e-05
-9.31236419357279e-06
-1.17783414485852e-05
-3.26146855326976e-05
-2.166606367509e-05
3.17277770277283e-06
-1.80501678993661e-05
-4.68294560330116e-06
-2.05365809246593e-05
-1.03283483380649e-05
-1.22346452292606e-05
-2.67283756689243e-05
-9.14287347432504e-06
-3.66630993319451e-05
-1.80546888983087e-05
-1.79853774171014e-05
1.24729762348881e-06
-1.20687084933557e-05
-3.0493970896245e-05
2.04919115653253e-06
-2.24067789704885e-05
-3.159835861003e-05
-2.77387876326748e-05
-3.25825735729329e-05
-1.43902541812112e-06
-2.74746730086812e-06
-1.44474029071553e-05
-1.49492596975865e-05
-3.12660936495579e-05
-3.65954269508536e-05
-2.48885406891342e-07
-1.54445974597622e-06
-2.69565905387403e-06
-1.557882445199e-05
-2.55527897519571e-05
-1.33780707405418e-05
-1.24866977467491e-05
2.38174152109875e-06
-2.30522056421997e-05
-2.73111022410202e-05
-1.34519489836703e-05
-1.60052757096291e-05
-1.80492776232157e-05
-1.44048396671618e-05
-7.96140928682249e-06
-3.46931733581864e-06
-1.46694444997152e-05
-7.4203313650214e-06
-1.68980510910183e-05
-2.55734554296549e-05
1.09355227844939e-06
-4.69706679135112e-05
-4.37628383198129e-05
-1.03204063648371e-05
-1.04026694463224e-05
-3.04412598964303e-05
-3.17333123940867e-05
-2.28151611902662e-05
-1.83142201535107e-05
-1.79416199480221e-05
-1.96696353221703e-05
-2.3739213527809e-05
-3.70075978055463e-05
-2.46905025294651e-05
-1.70309717842166e-05
-7.18115122321024e-06
-7.30614968343539e-06
-3.05875170039508e-05
-2.46104080594638e-05
-4.54170605622851e-05
-3.13764164982859e-05
-2.45169753965132e-05
-4.95008039710233e-05
-1.15108273547549e-05
-1.69537691374821e-05
-3.44120203677282e-05
-9.39468183657609e-06
-2.07241200750464e-05
-2.11315832334195e-05
-1.06363462211802e-06
4.65789328333666e-06
-2.08524731678418e-05
-2.45427264883849e-05
-8.19972067221262e-06
-1.37474919497832e-05
-2.52884858082987e-05
-3.33454508707689e-05
-1.23517766351491e-05
-3.36631453140052e-05
-3.08526769245724e-05
-9.93045430325081e-06
-8.5937018447531e-06
-5.60879462935335e-05
-1.88969023393484e-05
-1.93294153794711e-05
-3.19929741321236e-05
-2.05431563791466e-05
-1.24969958359888e-05
-2.60708706486189e-05
-2.39931720726652e-05
-2.31938507764712e-05
-1.79894889131336e-05
-3.04729951721971e-05
-9.98079992451222e-06
-2.87276330390243e-05
-6.11294269980603e-06
-1.8154920843923e-05
-1.9034803778061e-05
-8.09519834969268e-06
-1.11878587899438e-05
-2.34180747941328e-05
6.33184426077721e-08
-1.69460709376556e-05
-2.6856345270486e-05
-2.57778754072627e-05
4.07808647011346e-06
-9.48476976624819e-06
-3.96463239962784e-05
-2.60981114871169e-05
-1.20536711832031e-05
-1.30140855899807e-05
-1.65580950713657e-05
-2.11589271056119e-05
-3.74756802803185e-05
2.61349579937829e-07
-1.9852556714473e-05
-3.11161745327882e-05
-3.57565824044582e-05
-3.87682273003167e-05
-1.98266095114765e-05
-1.28334458400561e-05
-3.213960152742e-05
2.64372634413146e-06
-2.52205235255831e-05
-2.14581903790986e-06
-2.18062795464213e-05
-7.64286107041609e-06
-2.47187645761256e-05
-3.25931346812769e-05
-2.06449035883713e-05
-2.23874017799489e-05
-1.90824514298578e-05
-1.85329322479591e-05
-3.24774700037966e-05
-1.47132500886648e-05
2.63726646108812e-06
-2.00343424119755e-05
-2.86299810520041e-05
-9.63867636914091e-06
-1.25456183809908e-05
-1.53131604325278e-05
4.01575765103656e-06
-1.4215503913674e-05
-2.82130373242976e-05
-2.77639404940364e-05
1.60726334266369e-05
-1.01967202945907e-06
-3.50516488264281e-06
-4.93905015823663e-06
-3.15129818925427e-05
-2.03428272922423e-05
-1.91298057733461e-05
-2.01085883581123e-06
-1.3286216002964e-05
-3.94332591027908e-05
-2.09399348296363e-05
-2.08943839636517e-05
-3.99688409175584e-05
-2.29392056284051e-05
8.56845409595123e-06
-1.0428405165187e-05
-2.37703352063876e-05
-2.18453269786762e-05
-1.51578683547609e-05
-1.99758570188242e-05
-2.76750144578218e-05
-4.58201522838926e-05
-2.81711961364468e-05
-2.56099026556838e-05
-3.13427813102856e-05
-2.21437586507194e-05
-2.47715107239772e-05
-3.47621502810738e-05
-2.14628134339623e-05
-2.1121703740666e-05
-1.26849784221086e-05
-1.43175677154061e-05
-3.14074952365767e-05
-2.63200878546468e-05
-1.05714217568407e-05
-2.03892526547289e-05
-2.9394944410647e-05
-1.31700159718916e-05
-3.72989170234554e-05
-1.75001784192307e-05
-2.70834422944335e-05
-2.91458587664808e-05
-3.34808294876026e-05
-3.65434143209875e-05
-8.4026068327301e-06
-3.67430838313421e-05
5.83561435719346e-06
-3.51325283219916e-05
-3.32561301663394e-05
-1.96218689408959e-05
-1.87453590236349e-05
-2.43558273463064e-05
-2.31818201880283e-05
-2.29911577139829e-05
-2.46416948549267e-05
-1.44746086243474e-05
-2.42842032421757e-05
-3.38884218762806e-05
-1.62263206783533e-05
-2.09587985245878e-05
-3.07419239021807e-05
-1.55562031658469e-05
-2.37665520007444e-05
-3.46463453551401e-05
-2.06533863448313e-05
-6.32902088343549e-06
-7.27268053119441e-06
-1.9844228403677e-05
-1.68301549999839e-05
-1.8667277017027e-05
-1.43837266862087e-05
-1.84526608599151e-05
-3.47247559068447e-05
-3.45868200902134e-05
-6.89745757366737e-07
-3.035324807207e-05
-2.24518571049252e-05
-1.89794498235643e-06
-1.54956102809525e-05
-1.34629070155868e-05
-5.65875565956097e-06
-7.98999070505633e-06
1.05959365709847e-05
-2.87807531636213e-05
-2.13932015456174e-05
-1.93999693860769e-05
-3.66002909598575e-05
-1.50866184407441e-05
-8.19149854907228e-06
-1.61998115929811e-05
-2.92693414409902e-05
-1.80661237012159e-05
-1.8794330643386e-07
-2.97405914125372e-05
-3.31771002835247e-05
-2.23501063038263e-05
-2.37039932832994e-05
-3.09136563430367e-05
-2.08378055261733e-05
-1.75319698045554e-05
-1.287105092592e-05
-3.2674584454763e-05
-3.15696425182665e-05
-1.77386282283521e-05
-1.01592220491599e-05
-1.03009172686232e-05
-1.44937266180287e-05
-2.3803710339006e-05
-2.18431356085939e-05
-3.25991501175739e-05
-2.75681200874937e-05
-2.68172008951794e-05
-9.51491484208702e-06
-1.9128762454249e-05
-1.287823555843e-05
-1.9381155327883e-05
-2.83105038821371e-05
-1.76978404887261e-05
-1.19341699783501e-05
-2.39391370723693e-05
-1.20444186383977e-05
-9.7876921570364e-06
2.96269703965329e-07
-6.45593107276197e-06
-2.66766254054074e-05
-2.98627747002985e-05
-7.72467937461368e-06
-1.59189258024581e-05
-1.83946788729309e-05
-2.79103094824963e-06
-1.35278040447099e-05
-1.1426517993864e-05
-1.13579865053543e-05
-4.26617419325738e-07
-2.61043669888443e-05
-7.44213176940063e-06
-3.48812118130663e-05
-1.25980539727285e-05
-1.79685750743279e-05
-4.01323395504789e-05
1.8396564072288e-06
-7.67634909688705e-06
-4.81835200397061e-06
-2.92926918525688e-06
-2.84193218651137e-05
-1.11345796917055e-05
-2.30852022312873e-05
-1.29740855967589e-05
-2.81257076879837e-05
-3.77657073083345e-06
-1.48820746309166e-05
-1.07401974507645e-05
-3.02788858457924e-05
-1.85014552071784e-05
-1.64780270270383e-05
-1.96010181518986e-05
-3.31558876295892e-05
-4.36646431579729e-05
-2.07108510379053e-05
-7.44692179898624e-06
-1.83450591132207e-05
-2.29586334781947e-05
-3.27236719185601e-05
-1.55920621970145e-05
-8.79377350292511e-06
-1.90704686366056e-05
-1.12396381012733e-05
-3.07237954874293e-05
-2.94122340603239e-05
-3.52909760186541e-05
-3.19746779475232e-05
-1.28947296591049e-05
-1.5112935030542e-05
-3.48650812456814e-05
-3.94582332136533e-05
-1.30380461975968e-05
-2.98383547224143e-05
-2.94858744549664e-05
-2.12265537507702e-05
-1.82072507365026e-05
-6.13864438968774e-06
-2.63820573891481e-05
-2.63414457632327e-05
4.00116671606297e-06
-2.91854374678325e-05
-5.91136682982473e-06
-4.00827463978189e-05
-2.52302143575673e-05
-3.00290704838057e-05
-2.84723720685721e-05
-3.06548383632488e-05
-3.32273018148034e-05
-3.15601322992105e-05
-1.14200512254414e-05
-8.37339038676659e-06
-2.37046896430189e-05
-1.98979329664247e-06
-2.72710867573997e-05
3.78208484317855e-07
-4.38197273140363e-05
-1.49597407011608e-05
-2.72935719322131e-05
-2.82567225794356e-05
-4.86168194092868e-06
4.40130842105479e-06
-1.05966902615418e-05
-1.49019295087748e-05
-1.12480357213186e-05
-1.61826001518633e-05
-8.38542790084749e-06
-7.92111108302817e-06
-1.73699572681231e-05
-2.478606978903e-05
-1.06550726047235e-05
-3.57213256383112e-05
-1.25220216378771e-05
-6.08788003163376e-06
-2.24565651707117e-05
1.44762550047542e-05
-1.21450577385913e-05
-1.68105930623048e-05
-1.00187261708066e-05
-2.09123599451477e-05
-1.78514349150164e-05
-2.29401511401933e-05
-2.68050215530078e-05
-1.21590871417056e-05
-3.24908522620316e-05
-3.15157357577875e-05
-3.21536595617044e-05
-6.96515160474221e-06
-2.91374922138425e-05
-1.9645974183943e-05
-2.59776740244407e-05
-1.39543555781048e-05
-1.61159212538139e-05
-2.64379130277672e-05
-1.0975508143768e-05
-3.13444229738765e-05
-2.6458075407129e-05
-3.05781280585701e-05
-2.93871813963967e-05
-1.27369084691951e-05
-2.7795429380232e-05
-1.37174422309881e-05
-1.49937779023773e-05
-2.50838641621657e-05
-1.66763861492092e-05
-2.67300855299407e-06
-2.35389028096986e-05
-6.54855446539608e-06
-1.25135572108244e-05
-3.52027307933618e-05
-1.08439243961763e-05
-4.48893344575328e-06
4.25899758457021e-06
-1.54587676993323e-05
-2.0659589786513e-05
-2.85553826119664e-05
-1.86263496962125e-05
1.84312034793853e-06
-1.07333411742173e-05
-4.01922003473685e-05
-1.48038560323957e-05
-1.40227744177672e-05
-2.40977978095185e-05
-2.26297457977427e-05
-1.42398253113956e-05
-9.1186674376367e-06
-3.42714790798364e-05
-1.14878518839415e-05
-1.6994431147828e-05
-3.19516970145249e-05
-2.33738641176618e-05
