# Supplementary material for: Research on computational propagation and identification of mine microseismic signals based on deep learning
Source: PLoS One. 2025 Oct 22;20(10):e0334641. doi: 10.1371/journal.pone.0334641 (PMC12543183; doi:10.1371/journal.pone.0334641)
Supplement: S9 Data — (ZIP) [file pone.0334641.s009.zip › 000101100000324.xlsx_0.txt_24.txt.txt]

-7.35777798372036e-06
-2.36337778177945e-05
5.98181073517059e-06
6.72127765785116e-06
-8.56909589598946e-06
-3.94483215545424e-05
-2.54478893944172e-05
-3.52999462866908e-05
-3.10781883099663e-05
-1.95967602351052e-05
-9.78380480110257e-06
-1.78638540392802e-05
-1.93185235074511e-05
-1.81882242999943e-05
-1.82049430295882e-05
2.20074376552416e-06
-2.03593421771658e-05
-9.5590476653669e-06
-3.50016916095039e-05
-2.11933274520479e-05
-2.31291266362948e-05
-3.35418389024518e-05
-1.09455480298363e-05
-4.89951482950057e-05
-1.12353957309884e-05
-1.07798285591109e-07
-2.15336833100022e-05
-2.61479310932663e-05
-3.17522624180726e-05
-5.92889681240154e-05
6.64922130472577e-06
-4.37321557871537e-05
-2.06813243371727e-05
-3.98890878504475e-05
-3.19871349435532e-05
-3.35460148925349e-05
-2.45840633044558e-05
-3.23743033478885e-05
-2.51560562926526e-05
-3.42793875115779e-06
-1.70927482204729e-05
-2.06143976751549e-05
-1.94168959175229e-05
-3.73653746748085e-05
-1.33794280409326e-05
-1.89279474827914e-05
-9.18739522664282e-06
-1.90141906237245e-05
-1.26289627731451e-05
-1.74513337531795e-05
-1.50733692645653e-05
-5.03166539270209e-05
-6.08996994601516e-06
-8.92263785644521e-06
-9.29421289030421e-06
9.05736439668357e-07
-1.53129561564689e-05
-2.64720085377505e-05
-1.73707498632044e-05
-2.77349645243165e-06
-1.67226977817323e-05
5.11599317772737e-06
-1.85793111886077e-05
-2.13569152785062e-05
-2.19283578149837e-05
-3.97736574783797e-05
-5.92410804810914e-06
-2.28791014381685e-05
-2.74728061293778e-05
-2.53461088891089e-05
-1.31556340991097e-05
-1.92067430560856e-05
-5.05990345142615e-06
-1.41407518861899e-05
-2.85618878623456e-05
-1.64712256817294e-05
-2.44337073118879e-05
-1.20047053191198e-05
-1.4876890690341e-05
-1.11445695354278e-05
-3.09258455334807e-05
-3.23168391299754e-05
-7.27460554388729e-06
-2.65787928293662e-05
-1.05974150389293e-05
-8.31807258588497e-06
-1.46376351362031e-05
-3.4202015184388e-05
-2.29477733741402e-05
-2.15522630805677e-05
-3.24918959256039e-05
-3.39264181584492e-05
-3.19062940204775e-05
3.06840246123212e-07
-1.529408735546e-06
-1.90314851141977e-05
-2.48259647021989e-05
-1.80688886892672e-06
-1.68757169290644e-05
-3.01036020073548e-05
-1.94398950598296e-05
-2.69033840275199e-05
-3.34647673932803e-05
-1.9345607728871e-05
-3.51505164520389e-05
-3.32355597107739e-05
-8.79176129496781e-06
-2.25833198778051e-05
-3.06532349353201e-05
5.85137111038544e-06
-1.63536077270715e-05
-2.7510016743085e-05
-6.03936212342257e-08
-1.77597827347978e-05
-2.7018887817384e-05
-2.668719233803e-05
-1.23594086402519e-05
-3.36035333222697e-05
-2.23632744510168e-05
-9.75618224834425e-06
-1.93959182256285e-05
-9.57162630886233e-06
-1.72374154816991e-05
-3.598069177175e-05
-3.70314033790879e-05
-9.01349782937426e-06
-4.20756640366071e-05
-4.48186166030642e-05
-4.04239767769703e-05
-2.57392503664025e-05
-1.25600954736389e-05
4.94346434101851e-06
-1.46390858036886e-05
-2.65767548231672e-05
-3.23732509545454e-05
-1.09894148352685e-05
-2.65023364458765e-05
-1.21813072648227e-05
-8.01538619561385e-06
-2.27871210355881e-05
-1.63443500067395e-05
-2.18403513366893e-05
-2.41065135581157e-06
-2.85424696922902e-05
-2.64117754564731e-06
-2.08738988056338e-05
-6.17418756123751e-06
1.01954964358232e-05
-6.65340015604354e-06
-2.42139446571542e-05
-2.91416996400513e-05
-1.4095189918827e-05
-3.09388603140781e-05
-2.44516628836945e-05
-1.81531206712497e-05
-1.47145151592966e-05
-1.12371489897748e-05
-2.09735520317394e-05
-3.29762957405107e-05
-2.60533913077739e-06
-1.36809153964389e-05
-2.80339475217034e-05
-1.98104130751417e-05
-2.51373074392323e-05
-2.22880023378703e-05
-1.73285085711362e-05
-1.22723382958669e-05
-2.75021329133543e-05
-1.92652848036549e-05
-2.79348088192168e-05
-1.48048853418949e-05
-1.31193379647932e-05
-1.74911770212831e-05
1.43794545263545e-05
-2.771364992041e-05
-1.54377720237378e-05
-1.61618260738902e-05
-3.78864137095131e-05
-1.77403769261523e-05
-3.77614034763769e-05
-3.26752770747445e-05
7.92586904148755e-06
-3.83281327339451e-05
-1.91789800699733e-05
-3.35450461886722e-05
-3.86951059870267e-05
-8.17535120779352e-06
-8.18229178162748e-06
1.20974775013493e-05
-2.14246901382353e-05
-1.87067519083009e-05
-2.6107169355315e-05
1.56506137695642e-06
-1.50447277752046e-05
-1.47519830379671e-05
-3.5444345314781e-06
-1.09634365493557e-05
-2.78968879734378e-06
-1.36551259636291e-05
-2.75829985805894e-06
-4.05410978560027e-05
-3.8510235857111e-05
-2.66124094222069e-05
-3.59299540606439e-05
-9.09104881508006e-06
-2.21742931705662e-05
-2.2483822718564e-05
-1.25248990769958e-05
-1.85101149773622e-05
-7.03753560944774e-07
-2.24072666287488e-05
-2.2691239865361e-05
-1.53019422497042e-05
-3.12749615461271e-06
-3.1973802527032e-05
-2.26480840503816e-05
-3.69802705387008e-06
-1.58764979871864e-05
-8.14345018515422e-06
-3.45826964487925e-05
-2.85265001010332e-05
-2.0083842151224e-05
-2.75439507737329e-05
-3.53342517410509e-05
-9.31494833589826e-06
-4.19840639243218e-05
-1.7685968862928e-05
-9.2236083231811e-06
-9.14440912283218e-06
-1.8860371839363e-05
-7.35018390297876e-06
-3.80872730670471e-05
-1.00365738389367e-05
1.78997204196918e-06
-1.10060406940375e-05
7.02126436895472e-06
-2.053855297191e-05
-2.51216462421682e-06
-4.40805198969615e-05
-2.4729498246983e-05
-3.05467740631465e-05
-3.03252587891768e-05
-1.22369033581245e-06
-2.09718746505647e-05
-2.93431567549604e-05
-1.71600080356695e-05
-2.11611513608131e-05
-1.29434044360361e-05
-2.08510819066952e-05
-2.91431506181726e-05
-1.46914534304375e-05
-9.88641722748844e-06
-3.64080293421568e-05
-3.0725921985703e-05
-1.66277265283972e-05
-1.01550449109117e-05
-2.58683584760927e-05
-8.9411105289344e-06
-2.62929147244895e-05
-2.29254789972512e-05
-1.05617210533933e-05
-2.47032301361434e-05
-2.72321910887145e-05
-1.87284670228309e-05
1.41337651256674e-06
-2.72979081128914e-05
-1.10706361419149e-05
-2.24253320548407e-05
-1.99747821746908e-05
-2.40318667998488e-05
-7.77406303934787e-06
-1.45971042320442e-05
-3.61413470033964e-05
-1.59413505471828e-05
-2.84539002600106e-06
-3.03458844167929e-05
-1.82582940842539e-05
-3.02134867951964e-05
-1.73722048906259e-05
-1.05722564818118e-05
-9.22507043459151e-06
-1.00114605688504e-05
-1.51733158348055e-05
-1.48650983853086e-05
-2.49153405516488e-05
2.81979275684186e-06
-2.65043025932073e-05
-3.12320288283849e-05
-1.16786446070302e-05
-3.65806577840704e-05
-1.5378248508055e-05
-2.86116013359305e-05
-5.10014981995969e-06
-5.96697906520106e-06
-3.4268938660943e-05
-5.29619947730545e-06
2.89749590362588e-06
-1.34155694900453e-05
-3.09584003109907e-05
-3.12349027263856e-05
-1.17738007267871e-05
-2.03059931697232e-05
-5.16723959748259e-05
-2.35915992541768e-05
-2.65516807109086e-05
-1.57356854518956e-05
-1.02587188804662e-05
-1.95611257790269e-05
-2.80546931793404e-05
-1.96518120202813e-05
-3.38375491616088e-05
-1.69783726813647e-05
-3.95684481377677e-05
-1.71957352552446e-05
-3.56122094302773e-06
-3.85252672381796e-05
-2.89821593802542e-05
-2.6239807004353e-05
-2.52739001847394e-05
-9.11174811645144e-06
-9.67042844179149e-06
-1.52518228645713e-05
-9.72509139226011e-06
5.23387121884242e-06
-4.07494834485255e-05
-1.22146879358358e-05
5.30303070209824e-06
-1.40674521696859e-05
-7.0795560043235e-06
-3.0281058913707e-05
-3.0191991508879e-05
-1.85014498253111e-05
-2.23332529367285e-05
-1.32175873754274e-05
-1.44834033785654e-05
-9.68312706002052e-06
-2.52810509751655e-05
-1.01788081588478e-05
-1.30749791916726e-05
-1.61645073242472e-05
-2.01009955504034e-05
-3.92726151880946e-05
-1.84227441420912e-05
-3.46556108132006e-05
-7.17440806161171e-06
-2.39065984328323e-05
-2.91453051958921e-05
-3.60567708585776e-05
-2.96915742949667e-05
-2.69907439378014e-05
-3.87199579464993e-05
-1.84429320623529e-05
-3.99427429269651e-06
-2.29268259513103e-05
-2.54109573887304e-05
-2.77534957847637e-05
-1.74946370541489e-06
-2.71222911458705e-05
-2.68503928344147e-05
-4.23719106077643e-05
-3.75379842934436e-05
-6.85974173635363e-06
-3.42794620204556e-05
-1.58346893137987e-05
-1.9215500145035e-05
-2.48047117541411e-05
-1.09730139093218e-05
-9.32295128728839e-06
1.31622454481002e-06
-2.95926749035742e-05
-1.54380490341444e-05
-1.62264591592178e-05
-2.11412607750167e-05
3.58354571027143e-07
-7.24493898059783e-06
-8.83814335202027e-06
-3.38347246070375e-05
-2.80769584616916e-05
-2.36637542680353e-05
-2.77828071463799e-05
-4.09936548266984e-05
-3.74277372786584e-06
-2.84786051146896e-05
-9.01377013443508e-06
-3.23841406967148e-05
-1.23686245418615e-06
-2.38651220408948e-05
-1.19673724023217e-05
-2.12868562302394e-05
-2.20203250876641e-05
4.27727046565025e-06
-2.7202818594548e-05
-1.70670580889048e-05
-1.07383160904842e-05
-1.13587526201571e-05
-1.97378897982494e-05
-1.52856892642175e-05
-1.50774525130087e-05
-1.12140550520193e-05
1.14312874753019e-06
-3.18482390665517e-05
-1.92523313332668e-05
-1.45128680417638e-05
-2.22141736059166e-05
-5.80709316400574e-06
-1.38942986277091e-05
-2.19498174517005e-05
-1.35500102195125e-05
-2.19021032350455e-05
-2.74497392199241e-05
-1.28278493628473e-06
-2.26536560137064e-05
-2.48206312278077e-05
-2.56646421815263e-05
-1.60493267017358e-05
6.37667574168831e-07
-2.59248065153787e-05
1.34382171853166e-05
-1.69223444136443e-05
-9.6192739474678e-06
-7.39774023814445e-06
-1.74565429692769e-05
-3.56190747498948e-05
-2.12456133700204e-05
-4.93629622754103e-05
7.82628637738226e-06
-1.35715605421e-05
-3.12615742624253e-05
-2.54047666787683e-05
-1.83610593092972e-05
-1.05716477118683e-05
-7.18716579093482e-06
-2.47376639306737e-05
-2.18299192003519e-05
-1.54875496509139e-05
-2.509077346927e-05
-1.19281384351535e-05
-1.31155815042303e-05
-1.42044851931771e-05
-3.31830168146292e-05
-3.69648790145591e-06
-1.65341232662415e-05
-2.33134421114153e-05
-1.65030461411245e-05
-2.25770377189346e-05
2.43867217198382e-06
-8.9923675084244e-06
-2.5579025979539e-05
-3.05507592085695e-05
-3.34351616931285e-05
-1.93039575233731e-05
1.41643315505389e-06
-3.62808779943873e-07
-8.30510891334313e-06
-3.64203928425753e-05
-4.10549547603109e-05
-2.68871432971798e-05
-1.34752413768602e-05
-4.17479528322702e-05
-2.63676244887743e-05
-1.80151965577601e-05
-1.54277822443859e-05
-1.46223558203335e-05
-3.2039431721122e-05
-3.36406286692361e-05
-1.50494086499887e-05
-7.38805969360083e-06
-1.50703465359545e-05
-2.22900250115025e-05
-2.78728308006412e-05
-2.10067247634986e-05
-1.82658850997374e-05
-1.95606344904648e-05
-2.80065370745137e-05
-2.87722940452908e-05
-1.54107825822161e-05
-6.00416881343038e-06
-4.74179261281969e-05
-3.79671423761396e-05
-2.33914003338465e-05
-1.65896732332558e-05
-3.55397191492032e-05
-1.41290619476582e-05
-3.31424713954827e-05
-1.37550751521456e-05
-1.16475497599763e-05
-1.56925131201869e-05
-2.08709931749247e-05
-2.93062552919598e-05
-3.51298144040146e-05
-7.38987051864027e-06
8.24644839712659e-06
-6.8801228093568e-06
-3.22651022319594e-05
-9.76028436856427e-06
-2.35161347482021e-05
-1.07843652743029e-05
-2.17144827213018e-05
-1.96941956270693e-05
-1.66744273053344e-05
-1.91955510261737e-05
-1.06720271849152e-05
-1.27779964793667e-05
-4.09657341878924e-05
-1.21148459827241e-05
-1.04998836373975e-05
-1.5597852090679e-05
-2.5218055130476e-05
-2.11560176743039e-05
-1.4783455062203e-05
-8.93396856104195e-06
-4.38623647654127e-05
-1.73446842730121e-05
-2.37582029519643e-05
-1.26955595981487e-05
-1.23909970367542e-05
-1.97840433869263e-05
-1.50945761776405e-05
-5.8988376401598e-06
-1.73891305060341e-05
-1.91198639129067e-05
-2.22622794759186e-05
-1.73314419759412e-05
-8.2907294228773e-07
-2.09992297668178e-05
-1.49238498401672e-05
-1.12651015140243e-06
-6.44778854624967e-06
-3.29538989352476e-05
-1.62921858265642e-05
-3.87548739983328e-05
-9.81601706428711e-06
-1.97914624467771e-05
-2.54332879713834e-05
-1.30567756980694e-05
-1.6648142928701e-05
-3.46166957210686e-05
-3.83766757764523e-05
-4.26895603477758e-05
-4.88886726481424e-05
-2.35642162595551e-05
-1.7798103282963e-05
-2.63690003393621e-05
-2.15406139927584e-05
-3.12380537831615e-05
-1.28923420948407e-05
-1.05049488140006e-05
-1.90974057726116e-05
-1.71294421442594e-05
-2.34961788539972e-05
-1.48321336993008e-05
-6.19970001297098e-07
-1.49816853284648e-05
-2.02013668886433e-05
-2.5659413042251e-05
-9.87042589634322e-06
-2.18632894928909e-05
-2.35589241780221e-05
-1.72538587640142e-05
5.07707971079291e-06
-5.14168199489797e-05
-2.67538283178646e-06
-7.43960206916656e-06
-2.87740559836332e-05
-3.78050632460945e-05
-2.77505342370134e-05
-8.978483508678e-06
-9.78193889986096e-06
-2.5507232341202e-05
-3.34487721276548e-05
-9.3935184496417e-06
-2.8341000667607e-05
-3.43233923676586e-05
-1.04841668112645e-05
-4.19559946128329e-06
-1.89338810773359e-05
-1.8263907458931e-05
4.00880600704453e-08
-4.1358887024139e-06
-1.68944175450372e-05
-1.851695324484e-05
-2.62510205834881e-05
-2.0468711869309e-05
-2.41613536880134e-05
-1.42588678516818e-05
-9.48999641134669e-06
-1.57880291598269e-05
-3.7190997981683e-05
-3.35212678192003e-05
-1.03653438985036e-05
-2.7925808516556e-05
-2.76510209888218e-05
6.95564007567469e-06
-2.66322944429738e-05
-2.0360367072346e-05
-1.23414918158263e-05
-1.97931311816313e-05
-2.30277674964754e-05
5.62138168060967e-06
-3.23201573457181e-05
3.97749521624344e-06
-2.09338713342938e-05
-1.2145136015334e-05
-2.3181454168541e-05
-1.0505623900906e-05
-2.20242021116781e-05
-4.31866800899257e-05
-1.30031403831396e-05
-1.99705008165443e-05
-1.97676636341215e-05
-5.76171796924203e-06
-1.76408917191018e-05
-2.67817998871945e-05
-9.04792926662316e-06
-2.82295329037494e-05
-1.56977231777424e-05
-1.86462946940617e-05
-2.26113779695703e-05
-1.07733210461117e-05
-1.7659500396105e-05
-2.43518317487633e-05
-7.0041794425503e-06
-2.05853247468688e-05
-3.58695768096355e-05
1.14199191392049e-05
-5.24596588234619e-06
-6.0298386443522e-06
-2.0873070841405e-05
-4.31432660933211e-05
-4.8508343972332e-06
-3.73487447385904e-05
-2.07556837720643e-05
-2.20799652836938e-05
-1.52131384224097e-05
-2.1395938708723e-05
-1.81458958609217e-05
-1.05114100764002e-05
3.20628675706148e-06
-2.54569649501813e-05
-1.02741353943772e-05
-8.48755157267084e-06
-2.84403532331233e-05
-5.23994270886176e-06
-2.31470437376406e-05
6.01027185198429e-06
1.26609515395464e-05
-1.66863859874299e-05
-1.73489675572923e-05
1.16398127381645e-06
-2.28118375837265e-05
-2.26269735528633e-05
-1.5260494013138e-05
-1.6104264496616e-05
-1.51582827481162e-05
-3.27833709817925e-06
-2.9221024202029e-05
-2.28615160965335e-05
5.66231512816947e-06
-2.54201240543941e-05
-2.19437627544595e-05
1.03991934453346e-05
-2.28968756248046e-05
-3.54864458871682e-05
-1.15730902832355e-05
-1.48956107554009e-05
-1.57603659230434e-05
-3.92482315384007e-05
-2.88058430007543e-05
-4.55697593769802e-06
-8.55524070348492e-06
-2.62429433785979e-05
-1.1962201750875e-05
-2.44881290191971e-05
-1.6556804796334e-05
-2.11042375051609e-05
-8.05364635781739e-06
-1.44799337409616e-05
-3.16012415596084e-05
-2.49333150579366e-05
-3.16007157049806e-05
-2.90993106432607e-05
-3.03846021338296e-05
-4.44870905154158e-05
-2.1164208524744e-05
-2.04173015975241e-05
-3.39914250176137e-05
-4.08362292687167e-05
2.79613993526376e-06
-1.47847207104679e-05
-2.1599227510648e-05
-1.01783196699804e-05
-2.43327310538137e-05
-1.82301186706278e-05
-1.61306821327347e-05
-2.16083591438518e-05
-7.22407622136807e-06
-2.03065669685683e-05
-1.57498728233704e-05
-5.69237985676371e-06
-1.31020613330578e-05
-1.26665834708625e-05
-2.58769698095468e-05
-1.17977714411053e-05
-2.16911047141085e-05
-2.01493629075326e-05
-9.73106872085908e-06
-2.17650895649696e-05
-2.5029633397979e-05
-2.98471188765887e-05
7.24058264235443e-06
-3.4152397254793e-05
-1.27124845643497e-05
-3.364804424479e-05
-1.92273552906367e-05
-3.00580797735052e-05
-1.43853654475315e-05
5.39427834656398e-06
-4.35588567522469e-06
-1.02135409455957e-05
-2.99013816089107e-06
-1.58408712639487e-05
-1.4353012781846e-05
-3.03204302946322e-05
-1.71908590031255e-05
-1.21777720880149e-06
-2.56886668475841e-05
-1.82406158528115e-05
-2.12930150499666e-05
-2.53759255792228e-05
-2.64848819449557e-05
-2.45492723909368e-05
-2.50613737980358e-05
-2.40923209939744e-05
-2.0642372411209e-05
-4.07645658794941e-05
-1.85660442447784e-05
-3.55576636645829e-05
-1.8944874186109e-05
-1.42872690077372e-05
-2.38873980785802e-05
-1.65885792903155e-05
-2.53027985020803e-05
-7.93003999481891e-06
-2.43863644295558e-05
-2.20050091728236e-05
-1.27032812636602e-05
-2.80098795317521e-05
-1.87024454666218e-05
-5.98932426357629e-06
-2.02223470648407e-05
-9.65801747160894e-06
-5.3328499341428e-05
-2.34796048278913e-05
-1.1310375424877e-05
-3.08656888395038e-05
-2.80742558007301e-05
-2.69645658347943e-05
-3.09529464737748e-05
-2.63741169204538e-05
-1.97041323894046e-05
-1.8228802395088e-05
-1.45940811102702e-05
-1.04843396516884e-05
2.50068073415577e-06
-3.15877257534479e-05
1.48229130733223e-05
-3.82426173219396e-05
-1.75157607557674e-05
-2.5264811617836e-05
-1.05327594666098e-05
-1.2551226248908e-05
-1.88118241162057e-05
-5.42375974585473e-06
-1.32049060751414e-05
-1.38617304273054e-05
-1.36266223969052e-05
-2.46236729935728e-05
-2.51299585545971e-05
-1.19319409852984e-05
-1.37207281488306e-05
-1.99726598605311e-05
-1.96583821976805e-05
-2.04280676427213e-05
2.06112492528321e-06
-2.46199919081771e-05
-2.38343454635625e-05
-1.51246800650852e-05
-3.32894079455587e-05
-1.9675904472922e-05
-2.56309192825558e-05
-5.24389037495473e-06
-2.34127088401778e-05
-1.00257425722541e-05
-1.17440878810957e-05
-1.54646508206311e-05
-1.35475847340466e-05
-1.64032363816422e-05
-1.73041470917922e-05
-1.32542053427292e-05
-3.09898687538689e-05
-1.73164972374808e-05
-9.80997220696446e-06
-1.33662360425951e-05
-2.48380669489066e-05
-4.49939981108162e-05
-9.4744101939147e-06
-1.81669385004059e-05
-3.70185775902029e-05
-2.09395937684819e-05
-1.64982066098936e-05
-1.80961358247209e-05
-1.04893084709285e-05
-3.87610673145696e-06
-3.22013552266648e-05
-2.93537933754263e-05
-2.05519635589296e-05
-3.67311017155954e-05
-2.79450176178798e-05
-2.4208889108075e-05
-2.77674414379221e-05
-2.69387285489962e-05
-2.75125261842344e-05
-1.49541242828961e-05
-2.51738923981305e-05
-2.21298824194181e-05
-1.82234536339677e-05
-1.8477578018679e-05
-1.6622288723434e-05
-1.81263358135862e-05
-1.89496275896116e-05
-2.91109493153528e-05
-1.37612841522665e-05
-2.33885127080385e-05
-3.28360623423712e-05
-2.3624942559604e-05
-2.56890541321902e-05
-2.19902299569533e-05
-1.82315730934144e-05
-1.32753312475241e-05
-1.67640858810916e-05
-9.96897600159946e-06
-2.3500289389543e-05
-3.18462846600704e-05
-2.92157792527783e-06
-1.59811680739055e-05
-1.50631789601408e-05
-3.41635414981264e-05
-1.18279557495877e-05
-2.04749622142263e-05
-2.46635147640868e-05
-3.61450040000831e-06
-5.72633652836718e-06
-3.09954357735454e-05
-2.44691617044598e-05
-1.44815685559267e-05
-8.91799903143186e-06
-1.06626523060816e-05
-3.00249694873777e-05
-3.69500855046925e-05
-1.90314876590678e-05
-2.27076692211745e-05
-1.76220119239707e-05
-1.75918938417266e-05
-1.16431460108499e-05
-2.23512285872861e-05
-1.86247337582221e-05
-3.09761376455005e-05
-3.6650126845185e-05
-1.53150862265517e-05
4.941157960607e-07
-1.94627614397238e-05
-2.09364439432892e-05
-2.73021856736902e-05
-5.55567887224848e-06
-3.03660428355744e-05
-3.24543707556353e-05
-1.56457017335826e-05
-2.57661822256908e-05
-5.5592130953942e-06
-2.30698857947169e-05
-1.00805580824815e-05
-4.71902605996022e-05
-2.10572472364502e-05
-2.32915547624531e-05
-1.05533959005062e-05
-1.39259285947569e-05
-3.8594961145455e-05
-1.52690665203369e-05
-2.34078454753795e-05
-2.47355712940696e-05
-2.94464761996471e-05
-2.5907396403612e-05
-1.67508568496e-05
-3.29267066294441e-05
-2.98003269305318e-05
-2.93694876933593e-05
-2.53299435012092e-05
-1.12606738073207e-05
-1.67201283466867e-05
-3.10313913242218e-05
-1.19634062795222e-05
-2.80694078828766e-05
-1.32216918087464e-05
-2.37829139962669e-05
3.03610698011548e-06
-1.86881805851078e-05
-1.85005799478581e-05
-2.14932991560478e-05
-1.79695632966766e-05
-2.67521518852066e-05
-1.36995650772028e-05
-1.58101467039393e-05
-2.37204112683935e-05
-2.05972720293869e-05
5.47738573683906e-06
-2.00677969691973e-05
-1.5831914666843e-05
-2.53034200779523e-05
-2.76249486539029e-05
-2.12060504906393e-05
-2.94664312336334e-05
-2.54165123061385e-05
-2.7322727050267e-05
-2.61742888697045e-05
-2.84521966007851e-05
-1.40348545536922e-05
-7.26904619585874e-06
-2.57324248141964e-05
-1.25781003822311e-05
-3.50329716919921e-05
-1.11681708677353e-05
-9.52389470703681e-06
-2.43148002351914e-05
-2.74785962154717e-05
-5.13503632489819e-06
-1.38656315349563e-05
-1.1304493158435e-05
-1.58749163753675e-05
-1.9725755422131e-05
-3.29767459335229e-06
-1.44746057032272e-05
-2.61244916138787e-05
-1.82650768336785e-05
-7.8039864926805e-06
-2.40572427267643e-05
-1.3085296511222e-05
-6.52217907656352e-06
-1.26473113584947e-06
-2.15126342466358e-05
-8.35322215189771e-06
-2.82895317390236e-05
-1.62411597236142e-05
-3.46455557401129e-05
-3.13442297586575e-05
-3.41087567537154e-05
-2.75944976548937e-05
-1.46557549450039e-05
-8.16448652333056e-06
-1.16761167743431e-05
9.21686429324833e-06
-7.20644467119163e-06
-2.08239117038211e-05
-5.78984323871777e-06
-2.60517206778056e-05
-1.41269577192011e-05
-2.72063292675157e-05
-1.7674051179916e-05
-7.91846309028009e-06
-1.25632592468742e-05
-1.18018150505046e-05
-9.23543355716219e-07
-1.1320849863586e-05
-1.0347257348237e-05
-1.80843921559995e-05
-3.03141188068392e-05
-1.68741637037785e-05
-1.27508726297668e-05
-2.82468523900676e-05
-2.15803562847562e-05
-2.28762340780979e-05
-9.55185864505479e-06
-2.07286509477308e-05
-3.01375878840635e-05
-1.63799774785173e-05
-2.01337718007697e-05
-4.67292226364585e-06
-5.85678231844471e-06
-2.43992032962446e-05
-1.29938660838808e-05
-5.14615035547037e-06
-1.77484391616311e-05
-2.96237699676905e-05
-3.26486833831695e-05
-1.17943792716461e-05
-1.20683239397059e-05
-6.017089531174e-06
-4.52061369777661e-05
-1.7776464278388e-05
-2.06059370359741e-05
-8.98311991466239e-06
-8.53874328366339e-06
-1.54901461547766e-05
-2.21319380219409e-05
-3.9285819595184e-05
-1.32810281429211e-05
-1.77230116518963e-05
-3.91210243666033e-05
-1.91464555671261e-05
-3.91047011331861e-05
-3.65365413185414e-05
-3.09214163316103e-05
-2.00178529616846e-05
-2.20911273533248e-05
-2.93011830089004e-05
-2.033411445344e-05
-2.53537846244803e-05
-2.97599286550616e-05
-1.36425933666004e-05
-8.71544776618116e-06
-3.68904879512197e-05
-2.95176498422963e-05
-1.28978065377069e-05
-1.69647669674611e-05
-2.68089907217419e-05
-2.69459966067217e-05
-2.18367396024948e-05
-2.43297510916793e-05
-3.08722406492892e-05
-1.36215873277313e-05
-5.95815572796053e-06
-2.09857880199764e-05
-1.6331694222192e-05
-1.15372131391576e-05
-3.22271394227859e-05
-1.29068971196252e-05
-1.33045627676873e-05
-9.72539743419695e-06
-2.37793048741285e-05
-2.7428832180136e-05
-2.03361106241664e-05
1.78195393632879e-06
-1.74200006922934e-05
-2.13629012300475e-06
-8.2588227407249e-06
-1.87533483872541e-05
-1.39182386670744e-05
-3.58912889588944e-05
-2.54478172982399e-06
-2.24662132408495e-05
-1.28954314737156e-05
-4.52611942124388e-05
-3.75808898690261e-05
-1.31864477455223e-05
-3.18407446379286e-05
-2.63439863156835e-05
-1.54188391983698e-05
-2.49763620583246e-05
-1.99788991881185e-05
-1.9755674894591e-05
-1.74563971322533e-05
-3.1432128552782e-05
-4.24236047160512e-06
-5.65884462914703e-06
-1.89614855969123e-05
-6.364135817321e-06
-5.62843673084484e-06
-1.33370427439461e-05
-7.11152479771082e-06
-2.57013129571841e-05
-3.74135195654922e-05
-3.12724351821392e-05
-2.92905766451035e-05
8.07728302464785e-06
-4.64156861310498e-06
-3.16969739008455e-05
-2.98912680877789e-06
-3.70120208893538e-06
-2.07739183661903e-05
-8.97585917244485e-06
-2.26442701775974e-05
-1.45863698262853e-05
-7.0264053582473e-06
-1.15489409017796e-06
-1.40636985537039e-05
-2.61794511990918e-05
-3.68863408024589e-05
-2.658640335161e-05
-2.10841380173757e-05
-1.25095913183401e-05
-2.75038623161902e-05
-6.60019523583907e-06
-1.20180756255845e-05
-9.46854348375909e-06
-2.84933296640624e-05
-2.74518049626566e-05
-3.00566413628326e-05
-1.83201056223647e-05
-5.35784965925778e-06
-1.8478803297475e-05
-2.61649414190085e-05
1.46768102127157e-06
-3.72925767433134e-06
-3.9337869323851e-06
-3.31966254839051e-05
-3.37308703122217e-05
-2.69086548884537e-06
-1.82852813116806e-05
-8.38073457609142e-06
-1.65516604906855e-05
-8.91786548471709e-06
-2.9191976971056e-05
9.3599302554812e-07
-1.2723959465661e-05
-2.55224118637115e-05
-7.68829486918579e-06
-2.37480737411798e-05
-2.66757100372857e-05
-2.87601452078756e-05
-1.15104768898651e-05
-3.91497876748783e-05
-7.73893863622489e-06
-1.90366259210491e-05
2.73502525597033e-06
-2.90562776087276e-05
-3.45243653704398e-05
-6.16874803350465e-06
-1.52524384680619e-05
-7.63897116575023e-06
-1.13697408985943e-05
-5.03500341564518e-05
-1.51701002448877e-05
-3.33040684594307e-05
-1.67072206087719e-05
-1.02610734979592e-05
-6.28489772728576e-06
-1.03728698374095e-05
-3.29010503417885e-05
-2.14028144414439e-05
-1.52329909905359e-05
-6.0256007104514e-06
-2.4542908596457e-05
-2.0975830332085e-05
-6.39847156033306e-06
-7.16663342099564e-06
-3.31619448477004e-05
-2.31493921190627e-05
-2.33765061878281e-05
-1.98072616683715e-05
-1.15433206696854e-05
-2.6039245685463e-05
-2.40249491219168e-06
-2.63588599963355e-05
-2.0364425283043e-05
-3.15962241209787e-06
-2.80686969169418e-05
-1.68504798304988e-05
-1.91132602188902e-05
-1.67775839616541e-05
-2.45482294612308e-05
-2.37615983714834e-05
-1.62329748510211e-05
-1.1390068349108e-05
-3.51283460543894e-05
-3.20918856956409e-05
-2.33009003678365e-05
-1.95583099519703e-05
-1.82967733737241e-05
-1.64084712556006e-05
-1.95697855104395e-05
-3.51490998987217e-05
-1.00823012188264e-06
-3.77357632042877e-05
-1.59621185520774e-05
-1.20476460650725e-05
-1.47038761034457e-05
-8.21200372611747e-06
-1.71003109984998e-05
-1.61888769703717e-05
-5.497281744976e-06
9.56542057996371e-06
-1.11848244679773e-05
-1.64127855246358e-05
-1.11364995972882e-05
-2.59130376502946e-06
-1.53025626090069e-05
-2.18980336613389e-05
-3.96727648179618e-05
-1.23079289395524e-05
-3.25047022340085e-05
-5.22546729412116e-06
-3.45647114646753e-05
-2.20149898571362e-05
-1.31481634537312e-05
-1.81433231669948e-05
-1.57549612287491e-05
-2.69632501533505e-05
-2.44897113253668e-05
-2.10039220111685e-05
-3.47775251132301e-05
-1.08650407368589e-05
-1.15020607815749e-05
-2.93768229072868e-05
-1.89025180147874e-05
-3.50819374898374e-05
-3.6916317952498e-05
-1.92189595725452e-05
-2.42818155824739e-05
-3.32087520895522e-05
-1.84675520174136e-05
-2.21175232699488e-05
-1.24563252116086e-05
-3.51757537757655e-05
-3.88650631843309e-05
-1.53732965330842e-05
-4.15193853301761e-05
-2.66980418991015e-05
-2.52859270936222e-05
-1.44927945578753e-05
-1.59680816560918e-05
-2.57934506621736e-05
-2.04777167591523e-05
-2.35272236742682e-05
-2.91451627927246e-05
-2.10301946306094e-06
-2.44293261643402e-05
-3.20273720087184e-05
-1.43635372412375e-05
-1.75044289639618e-05
-1.23687315747674e-05
-1.53062942464201e-05
-5.54636640883474e-06
-1.3315387323001e-05
-2.86402870431513e-05
-2.67724970883046e-05
-1.38686196633364e-05
-1.79917328931695e-05
-2.0033306487139e-05
-1.22391852289724e-05
-1.25561161849708e-05
-1.3236776193106e-05
-2.63680578324103e-05
-2.56936591189666e-05
-9.86044384234862e-06
-3.79789064090425e-05
-1.80943674368362e-05
-1.55032620753352e-05
-3.71341548096404e-06
-1.82248351482791e-05
-2.64313164166179e-05
-1.00640240396004e-05
-1.41708103317222e-05
7.36745367079657e-07
-2.25376413228957e-05
-8.83570010557423e-06
-4.89869761796232e-06
-2.18441447976369e-05
-3.26251302354576e-05
3.63803224260077e-06
-2.85658155476014e-05
-1.2967133450587e-05
-2.44966446270751e-05
6.43133873670265e-06
-1.02678480951461e-05
-1.58212568654675e-05
-1.8184883880668e-05
-2.43933691326302e-05
-1.62095380457134e-05
-4.14237428603782e-05
-5.63003935134679e-06
-2.02004318748983e-05
-2.18146027985985e-05
-1.50455212804248e-05
-1.53430627541807e-07
-1.55636714089976e-05
-1.13516826151648e-05
-1.90647463565223e-05
3.27329994487784e-06
-1.35081627623097e-05
-1.40915484358442e-05
7.75594620514449e-06
-1.62575334106871e-05
-1.99544682544866e-05
-1.51983625607991e-05
-3.76116484542516e-05
-1.9990474483817e-05
-1.33488433821078e-05
-9.89803708990811e-06
-1.91451278044898e-05
-3.30938228468206e-05
-4.23281822615364e-05
-2.48836803826222e-05
-2.07089299804912e-05
-1.19794091820314e-05
-1.20680333017849e-05
-5.2075565336294e-05
-2.5360077929602e-05
-2.63600882118276e-05
-1.44075008019421e-05
-3.10453274419893e-05
-1.98457772243934e-05
-2.28203096319963e-05
4.16663823246339e-07
-1.73797880406157e-05
-1.40982626750161e-05
-3.9013433636337e-06
-1.48381673169006e-05
-2.20015800634438e-05
-7.25016069145568e-06
-1.23011741338921e-05
2.84568758133895e-07
1.08819913754178e-06
-2.01291414548379e-05
-1.8809243550422e-05
-1.97464654822126e-05
-1.90083309636029e-05
-1.85793091908479e-05
-2.91738181028197e-05
-2.2818550414793e-05
-1.8230915568343e-06
-3.14372316641012e-05
-1.02893586457496e-05
-2.6760153207076e-05
-6.92347581811204e-06
-3.17638593090982e-05
-1.34650438801604e-05
-4.26100501990074e-05
-1.05153570258478e-06
-1.55094151646651e-05
-2.09238430277024e-05
-2.35794068542663e-05
-3.9949330243904e-05
-2.0807973598211e-05
-3.56172483530916e-07
-1.45333909127577e-05
9.03274317898794e-07
-1.91259401830904e-05
-1.48065001614137e-05
-1.13214199260736e-05
-2.03842243812188e-05
-3.67353226115025e-05
-8.33931628202458e-06
-2.0423206640298e-05
-1.37103193785927e-05
-1.43987369630712e-05
-3.92880034920401e-05
-2.18298978612522e-05
-2.32460026781665e-05
-3.40271704675544e-05
-1.21229671373168e-05
-3.43817453454165e-05
-1.83558282133143e-05
-2.62628135087277e-05
-3.77824220280479e-05
-1.1934320835448e-05
-1.54931605567278e-05
-2.63693642480835e-05
-2.55276376092682e-05
-2.87436511619468e-05
-1.68954356884914e-05
-4.56951989402893e-05
2.97965541045984e-06
-2.03136435048483e-05
-2.27693213371833e-05
-5.0152572629199e-05
4.25301962800618e-06
-2.72878655573669e-05
-2.65395871074637e-05
-1.15128830516088e-05
-3.2970511263658e-05
-2.53108304756048e-05
-8.7304313083344e-06
-3.87823562655332e-06
-3.87352643343556e-05
-7.77614590797751e-06
-9.89381247398961e-06
-2.33816965107918e-05
-2.12697601826361e-05
-1.30482000699365e-05
-9.62768511222329e-06
-6.42718560718658e-06
-1.44146947489077e-05
-1.2207442395623e-05
-1.35768706039974e-05
-1.28607467715076e-05
-4.66687241572465e-06
-2.16822127610367e-05
-2.12612262717835e-05
5.9290860322108e-06
-1.90101034640937e-05
-2.17441043251487e-05
-1.61542866635358e-05
-1.66906832549395e-05
-4.19617154528279e-05
-9.56171378722482e-06
-1.94652361204376e-05
-2.68946109184927e-05
-2.52494892317707e-05
-1.58516904241748e-05
-2.08129991524901e-05
-2.40999055566289e-05
-1.1052740943588e-05
-3.42656408847618e-05
-4.66645318010039e-07
-2.36846957011983e-05
-2.88627970445222e-05
-7.76197110770334e-06
-1.31355131070274e-05
-1.31919702600011e-05
-2.96559558363969e-05
-2.96538836816641e-05
-1.89133563943816e-05
-1.66151333646678e-05
-1.86139547485701e-05
-1.36240636014795e-05
-2.38453258846774e-05
-3.94056692916014e-05
-2.26788817804219e-05
-2.76394743217911e-05
-9.42198398110509e-06
-2.29991485805908e-05
-1.56196320795052e-05
-3.74567405903502e-05
-1.50379422463573e-05
-2.87253679332987e-06
-4.29228207073748e-06
-1.25014935442814e-05
-1.68080817636212e-05
-3.32347545171356e-05
-2.17146963798396e-05
-2.21469316702132e-05
-2.91799357201818e-05
-1.64798805378702e-05
-3.8862026441666e-05
-1.73032055048773e-05
-4.58750064374794e-06
4.46832158299335e-06
-2.57369805443905e-05
-2.15891314350931e-05
-2.37408521769038e-05
-2.50361203812911e-05
-9.60417297749695e-06
-2.35507039035542e-05
-1.48140434843598e-06
-2.15653509098144e-05
-4.05480594335004e-05
-1.8448180180566e-05
-2.29674825773122e-05
-2.83177806117806e-05
-3.97658315323562e-05
-1.36790081748923e-05
-7.53138769816879e-06
-1.99527271116534e-05
-5.50573449336539e-06
-2.08971114096445e-05
-9.36316967616877e-06
-1.06478119488423e-05
-1.34820247862404e-05
-2.30672339248875e-05
-1.29135082961219e-05
-1.02472206402942e-05
-3.45270658825853e-05
-2.10525479892423e-05
-1.14210938583881e-05
-2.59406548290869e-05
-5.50316021967931e-06
1.02776954827101e-05
-1.9238858561354e-05
-2.73588653546782e-06
-2.33752770781933e-05
-2.1813010640667e-05
-1.18427981531724e-06
-6.25718820693845e-06
-1.67067309166225e-05
-1.62930858561921e-05
5.17219996808597e-06
-5.25862846735603e-06
-1.40197357529684e-05
-3.69270219466186e-05
-6.87720207285319e-06
-3.98584049387112e-06
-3.62361791675034e-05
-1.22024910591173e-05
-1.09097458022768e-05
1.57772153276371e-05
-3.39411469424634e-06
-2.90935476816784e-05
-1.29810009426317e-05
-1.84579761290528e-05
-2.79437374994513e-05
4.87721007430728e-07
3.32738212373018e-06
-1.50778074606381e-05
-8.03549789973594e-06
-2.45297078584038e-05
-1.55248067273292e-05
-1.2929455824999e-05
-2.54217928140586e-05
8.45992179996052e-06
-3.24746544076434e-06
-7.22107359181211e-06
-2.58500475445074e-05
-8.2791557488166e-06
-1.43317896847287e-05
-2.81560725605639e-05
-1.06179589629678e-05
-8.08995476642177e-06
4.59005669025088e-07
-1.89436817725111e-05
-2.97751536527765e-05
-2.35379118549682e-05
-1.0312017501778e-05
-1.77226024530804e-06
-1.9303093889187e-05
-3.47766940358935e-05
-3.61505162216432e-05
-4.62975953898362e-05
-1.51467144720801e-05
-2.41660918745457e-05
-1.9318523872039e-05
-2.60525683028241e-05
-3.78384919916348e-05
-2.13178408534051e-05
-1.69441524896487e-05
-2.57263411507708e-05
-3.68163541564704e-05
-2.25878467210806e-05
-2.61734712050743e-05
-2.87524822339756e-05
-1.34796349485839e-05
-5.56315593141508e-06
-2.81317572805913e-05
-9.60387808580475e-06
-2.21441282639262e-05
-2.64575064455258e-05
-2.29983104957028e-05
-3.79930017253223e-05
-2.1130481658516e-05
-2.55237649687357e-05
-3.75132599088071e-05
-1.6743584607385e-06
-2.25953519522959e-05
-2.17662082834953e-05
-2.35348617010961e-05
-1.74650573587252e-05
-2.04930933926789e-05
-1.95777975748699e-05
-9.78864977504611e-06
-2.85127723952637e-05
-1.2661123881414e-05
-2.71662055643427e-05
7.09971141096586e-07
-1.0722273055874e-05
-2.39184572811372e-05
-2.7770165003842e-05
-2.36078813159872e-05
-2.69957480047518e-05
-1.20361453184614e-06
-2.21477709273536e-05
-3.03023099706115e-05
-2.12777789475333e-05
-8.86646373072348e-06
-2.57972506561269e-05
-1.1519270442373e-05
-4.69432849584034e-06
-1.59881512031166e-05
-3.12193698532828e-05
-8.09870062001275e-06
-1.09308210072419e-05
-2.57137767420491e-05
-1.86426538358083e-05
-1.44497296165202e-05
-3.36448910777909e-05
-2.48508782319733e-05
-1.94940499937386e-05
-2.18885945229089e-05
-1.65950119048459e-05
-3.12647471307448e-05
-2.59023415338181e-05
-9.89355787154767e-06
-1.4655704091968e-05
-2.71208089900706e-05
-1.25601697424701e-05
-3.04632872612115e-06
-3.11683843723076e-05
-2.5748548300845e-05
-6.08756618606643e-06
-2.31821135709069e-05
-1.3533968997754e-05
9.29121195379568e-06
-1.2942389745655e-05
-1.28261979670692e-05
-4.48538754532862e-06
-1.81877041451559e-05
-3.70671936890119e-05
-1.85847729342724e-05
-7.46469318663683e-06
-3.8457142704118e-05
-1.03517677527102e-06
-1.58579387977038e-05
-1.9550289823294e-05
-1.58038640580333e-05
-2.77264727997411e-05
-1.71781697549281e-05
-3.49717428124067e-05
-1.09957774887805e-05
-1.95384812085471e-05
-2.40333692892793e-05
-1.93976873122862e-05
-2.23126415777921e-05
4.65280559082662e-06
-2.13694244882849e-06
-1.56102174742797e-05
-2.91112735876749e-05
-5.46748373627813e-06
-2.40354390245598e-05
-2.63107507902074e-05
-2.84330450054259e-05
-3.58405715212961e-05
-2.076208888405e-05
-2.43299095949711e-05
-1.26887843753599e-05
-3.13468217954861e-05
-1.29511336202638e-05
-2.39275787375484e-05
-1.36220240235776e-05
-6.55954566177856e-06
-1.21592208490492e-05
-1.78725796058943e-05
-2.40882319932132e-05
-5.49201793866905e-06
-1.65705612665969e-05
-1.78096661150743e-05
-6.90778985693277e-06
-3.01485017936795e-05
-7.55207736931924e-06
-3.93115329715083e-06
-3.44615501247079e-05
-2.48524797774203e-05
-1.49837726563739e-05
-3.55473410182739e-05
-1.05839591803339e-05
-1.49848258551627e-05
-4.14425872821817e-05
-3.57176060949525e-05
-9.40780331386205e-06
-1.14656195839588e-05
-2.16259689476157e-05
-1.59064108402576e-05
-1.70764300914314e-05
6.00309165112779e-06
6.7652674030995e-06
-2.01365880860699e-05
-3.46061942914812e-06
-1.13398112002025e-05
-1.88356724512226e-05
-1.44568191403715e-05
-2.45803336580904e-05
-2.64847578952256e-05
-1.80254107632511e-05
-1.66556978870373e-05
-2.00267869884805e-05
-3.69596423840058e-06
-2.98760943655847e-05
-1.96709766139359e-05
-2.15774698153185e-05
-2.93682011576974e-05
-3.07096038432817e-05
-3.61295564275301e-05
-2.15953806444925e-05
3.41340048338018e-06
-1.7599353790541e-05
-1.9308320100081e-05
-6.91487238777345e-06
-2.69115866089063e-05
-3.01739950337776e-05
-2.53507718369199e-05
-1.42975590933658e-05
-6.62571436472771e-06
-8.23851584929112e-06
-2.28991003547247e-05
-6.11482348231568e-06
-2.97750762692808e-05
-2.39909353731594e-05
-1.97792079101282e-05
-2.32091684786818e-05
-6.12284504507956e-06
-1.1724365563087e-05
-8.84575197070619e-06
4.12930981618486e-07
-2.45301088539195e-05
-2.35751383142876e-05
-1.64365593839427e-05
-1.54798966345328e-05
8.3813425370397e-06
-3.95905949859903e-06
-3.57057981065639e-05
-3.02028534614736e-05
-1.8126443702993e-05
-1.40121333164228e-05
-2.41090168820959e-05
-2.42350121661585e-05
-7.20281344648967e-08
-4.74787482125183e-05
-3.54231491471304e-05
-2.98562031838124e-05
-7.73147175602856e-06
-3.41346683281694e-05
-1.10099933866706e-05
-1.08824681537971e-05
-1.50490124551471e-05
-1.39841554377367e-05
-3.20136688189482e-05
-1.38598125916994e-05
-2.07898662682599e-05
-9.39190918737172e-06
-2.97952721566841e-05
-5.22622947887722e-06
-9.85693833448772e-06
-8.92787468196682e-06
-1.64599484545234e-05
-5.49065934574727e-06
-2.32778353330044e-05
-1.87683430421051e-05
-2.44865604604717e-05
-3.71260138740707e-05
-2.3535614866344e-05
-1.14135206256943e-05
-1.60411792880915e-05
-2.94759150901735e-06
-2.09163291950543e-05
-3.41297196777556e-05
-2.07140077112183e-05
-4.96853550987325e-05
-2.71853059266347e-05
-2.5340092356563e-05
-4.58711057851482e-05
-2.46878316608761e-05
4.04094380670774e-06
-1.17777692476035e-06
-1.15291769852403e-05
-2.56293794855419e-05
-2.95891553441129e-05
-3.13012166985593e-05
-1.72225198261507e-05
-2.32362582870774e-05
-2.18833240138821e-05
-1.96971105302435e-05
-3.00815390282456e-05
-3.84893164718822e-05
-1.27860107871745e-05
-3.41122344870042e-05
1.69476630909498e-06
-7.38909500652704e-06
-1.95287652603603e-05
-7.93776664147463e-06
-1.80252133931493e-05
-1.9658152605696e-05
-1.7616828418347e-05
-3.19873261691669e-05
-6.29239424476267e-06
-3.62684103815568e-06
-9.1240840179924e-07
-2.47686931014681e-05
2.75528189557701e-06
-2.93502089196613e-05
-1.39772280391726e-05
-1.03923200180059e-05
-3.00521297066997e-05
-1.34338353359869e-05
-2.89160227322034e-05
-3.27630886524608e-05
-2.10452917080597e-05
-1.87431197333921e-05
-3.47316168865105e-05
1.05036078055922e-06
-5.36761589332171e-06
-3.44351503309938e-05
-1.17113011230204e-05
-2.23790446336659e-05
-1.31472263319079e-05
-1.66941858567157e-05
-6.76716771843796e-06
6.31842000800766e-06
2.50045933303749e-06
-2.33728280174996e-05
-2.94183655196079e-05
-1.51122986943006e-05
-1.99037148279343e-05
-5.82595886128782e-06
-2.70726499332594e-05
-1.49598099836397e-05
-2.07556071750022e-05
-1.28543256409788e-05
-1.53557962220251e-05
-8.54950905755671e-06
-8.71482625897983e-06
-1.19147442826392e-05
-3.54649959534813e-06
-3.3263596576043e-05
-1.26777616992173e-05
-2.08765163796968e-05
-2.36067747295121e-05
-2.3568376648086e-05
-4.79386830319526e-05
-3.09545270778192e-05
-2.46590074356309e-05
-6.76010540441722e-06
-2.85757625621541e-05
-3.61865593474672e-05
9.82523216924921e-06
-9.73568886958251e-06
-2.85297675924807e-05
6.52389445325131e-06
-1.13596825350695e-05
-1.96732118343679e-05
-1.73937127725318e-06
-2.49653416372425e-05
-1.91817389907919e-05
-2.52742142396409e-05
-2.672560971066e-05
-1.52705458942012e-05
-2.96938558240556e-05
-1.23089985169251e-05
-2.60083056360709e-05
-4.3015546071609e-05
-3.01715716940467e-05
-2.65486473198478e-05
-2.74419791807372e-05
-1.3806929113473e-05
-3.12987312481907e-05
-2.18664229829244e-05
-3.89796694782621e-05
-1.94799631254309e-05
-2.64192408734352e-05
-3.37721079317663e-05
-1.42405472670835e-06
-2.49780434078601e-05
1.20038776946067e-06
-3.03056904598378e-05
-6.87494234107598e-06
-6.66214536766989e-06
-2.0380177643388e-05
-7.08109321964403e-06
-2.10995304999342e-05
-6.08898617585655e-06
-3.83120334473304e-05
-8.19977369214051e-06
-1.81048340044014e-05
-8.6937934841373e-07
-2.65295123636124e-05
-4.82595021906661e-06
-1.97640579817918e-05
-1.53969626798946e-05
-1.0714213532108e-05
-1.77057466977105e-06
-2.71500261888057e-06
-9.79942853287183e-06
-1.66221859596075e-06
-1.65088882039495e-05
-3.50192206753459e-05
-2.0216375131767e-05
-8.46923015549522e-06
-2.06790559532955e-05
-2.43688630695083e-05
-1.3807504224599e-05
-3.35548001694642e-05
-1.69565304624807e-05
-1.84348054955103e-05
-1.95717997636533e-05
-2.59078787434107e-05
-2.48765455793722e-05
-2.31134225507149e-05
-1.94981541364715e-05
-3.29961306602244e-05
-6.69010267936713e-06
-2.53496649301691e-05
-2.28330625476602e-05
-3.09780685342124e-05
-2.53899419589233e-05
-2.55813796040913e-05
-1.98327868662782e-05
-1.75723517274565e-05
-2.05640229313224e-05
-2.72359745348176e-05
-1.42260582246424e-05
9.12048166924265e-06
-3.2990313695759e-05
-1.53365308205868e-05
-2.3328701165128e-05
-2.15675652510485e-05
3.064976129186e-07
-1.91999687601452e-05
-4.35374508350091e-05
-1.37688513226385e-05
-1.0685566113244e-05
-3.30078849349495e-05
-2.48793274515786e-05
-4.10910461372177e-06
-2.94313473495314e-05
-1.12547129652739e-05
1.40617419383481e-06
-2.68198429376601e-05
-2.04431540557945e-05
3.51166313275634e-06
-1.1118916344698e-05
-1.07589299884229e-05
-2.85291273246648e-05
-3.0228266395687e-05
-4.9935008633076e-05
-1.88219745492118e-05
-3.83711927231597e-06
-3.97100832390316e-05
-3.26344989979476e-05
-3.09665378153271e-05
-2.59321858382514e-05
-1.38737971111171e-05
-7.50848721800756e-06
-3.07092261734492e-05
-1.99599504387474e-05
2.68898688942798e-06
-1.90375605144582e-05
-2.33023832735902e-05
-1.52866963060691e-05
-3.42849386091228e-05
-1.29701129200351e-05
-2.68579215858542e-05
-2.56277897453316e-05
-2.62285355988259e-05
-1.33150603953714e-05
-2.84234754357301e-05
-9.65727627083192e-06
-9.20575914141354e-06
-2.69941077111568e-05
-9.22355666863741e-06
-1.71060945067782e-06
-1.42442515300171e-05
-2.57069631636752e-05
-1.37297026983003e-05
-1.6952533218926e-05
-1.97528010944534e-05
-2.03289822825949e-05
-2.0187108110551e-05
-2.46931931004489e-05
-1.38739374130512e-05
-2.99449258997233e-06
-5.5309560332558e-06
-1.54038366460083e-05
-2.39004045028186e-05
-2.08229094841653e-05
-3.87902061349947e-06
-1.65739151578889e-06
-1.8749268259993e-05
-2.79477390462218e-05
-2.80910768853651e-05
-1.10121961588217e-05
-9.94305243086914e-06
-9.94760977658801e-06
-1.08692244169231e-06
-3.35110793111173e-05
-2.34570326666297e-05
-7.09040801463185e-06
-9.92215925684611e-06
-1.62987120090714e-05
-1.6495617167458e-05
-2.13151586484824e-05
-1.06964107084094e-05
-1.7731710294161e-06
-3.18888085554522e-05
-2.71150641986091e-05
-2.099118437686e-05
-3.48416069474525e-05
-5.05035473762039e-05
-9.78191079234286e-06
-2.88781145405397e-06
7.13003581926686e-07
-7.01815903409969e-06
-1.60091288608713e-05
-1.20588124205447e-05
-2.22430678051306e-05
-1.25531398346259e-05
-3.81785476398187e-05
-1.10265785018615e-05
-5.01218788376338e-05
-1.74802538890453e-05
7.05116652515396e-06
-2.13095576557238e-05
-7.38100480286014e-06
-2.21831402678036e-05
-1.84188570125707e-05
-7.68378788740598e-06
-6.16030310739633e-06
-1.10852769994314e-05
-1.86031372673715e-05
9.43088169167095e-06
-2.39808945552472e-05
-3.4882286396119e-05
-1.65904739122726e-05
-2.79820916407117e-05
-1.63206159566589e-05
-1.53550122304717e-05
-9.30118030167261e-06
-9.9592828065752e-06
-1.1079223739181e-05
-3.44295996089331e-06
-2.74671346997599e-05
-2.61339342205472e-05
-3.17445883236393e-05
-1.41136389394644e-05
-3.04090191810177e-05
-2.49524332006596e-05
-2.64719440428782e-05
-2.93767246149334e-05
-1.75003847844543e-05
-1.27220739246712e-05
-1.13481659656479e-05
-1.22605633103535e-05
-1.53656305793647e-05
-4.36163923613784e-06
-2.17376458757987e-05
-1.00393069583887e-05
-4.13035212163435e-05
-1.70671823346107e-05
-1.58607647804019e-05
-1.9266595235373e-05
-3.67124357313486e-05
-7.81026244622081e-06
-1.61620591637073e-05
-5.11628505889616e-06
-3.51744809026122e-05
1.25939213065258e-05
-6.40169470120027e-06
-3.00284213382985e-05
-1.64040884268373e-05
-2.32862312878232e-05
-2.53896596118717e-05
-2.02631950750647e-05
-1.21609747274055e-05
-1.61045036452996e-05
-1.58172260730358e-05
-2.44591468796143e-05
-2.2303407981292e-05
-3.55344644613809e-05
-4.40061703550964e-05
-1.63202680315149e-05
-8.16223280910871e-06
-1.87971537392801e-05
-3.7974406819077e-05
1.2793591321707e-05
-7.50642375043149e-06
-1.59200242161673e-05
-1.80921858092429e-05
-2.01808344560092e-05
-1.30974166269237e-05
-2.63468737154317e-05
-1.87233601362548e-05
-2.75552858806667e-05
-3.50862131058983e-05
-2.04423386131641e-05
-3.60376352020706e-05
-1.92353975082728e-05
-2.70313262945208e-05
-2.12699381133311e-05
-3.38574956677585e-05
-4.33947267302742e-05
-5.33508954882599e-06
-1.64635353239081e-05
-2.37442270417976e-06
-3.50295683593636e-05
-2.62751968238366e-05
-2.17546728621073e-05
-6.93609167509197e-06
-1.2874653856341e-06
-2.40058314647544e-05
-1.23769575360237e-05
-3.51672312481997e-05
-2.43815289438684e-05
-4.43289415111281e-05
-4.28044923681456e-06
-2.72231010486105e-05
-2.4181908387072e-05
-2.32288836669629e-06
7.10132921921838e-06
-1.84920291045913e-05
-3.04061920449406e-05
-3.01172435277222e-05
-3.59065907734636e-05
-3.99306214697386e-05
-2.89792362612163e-05
-1.64920064329942e-05
8.86563927304693e-06
-6.94407665301509e-07
-3.81554156907632e-05
-1.4687581082059e-05
-5.47364463102591e-06
-2.51781124868118e-05
-3.40744517457555e-05
-3.60842973120606e-05
-1.77101936071799e-05
-1.60811644075241e-05
-1.13703155314194e-05
-2.85297536395074e-05
-4.05911020299255e-05
-1.68698542149312e-05
-1.51030516948148e-05
-5.16205769993474e-05
-7.68520982225266e-06
5.12770188130947e-06
-1.50719790487358e-05
-2.36847300926463e-05
-2.03954323991078e-05
-5.61434107944053e-06
-2.941867487118e-05
-2.43041091063275e-05
-2.03452066001596e-06
-1.28328950370786e-05
-1.67047323817884e-05
-1.65666032340184e-05
-1.80533871113261e-05
-3.8296908534157e-05
-3.99853112306542e-05
-2.24277448053047e-06
-3.2441117254615e-05
-1.61870681196918e-05
-6.77069178741306e-06
-1.7415638279781e-05
-1.4330557170985e-05
1.31369251566671e-06
-2.29048946203388e-05
-1.20033727730319e-05
-1.95461390711071e-05
-2.1167944226088e-05
-3.46626792316851e-05
-4.44423538189794e-06
-1.35935364249064e-05
-1.42811582020784e-05
-3.56724533188608e-05
-1.56937234594601e-05
-2.72434846892975e-05
-5.29320295404678e-05
-2.59147663182406e-05
-1.07525143955583e-05
-2.37679799148026e-05
-9.71511516481809e-06
-1.9896158264177e-05
-3.22649823608585e-05
-4.08594152489332e-06
6.03162669044857e-06
-5.02276384253948e-06
-2.31112756650495e-05
-1.85751557134921e-05
-2.81297423645926e-05
-2.30538667316268e-05
-5.04630069313899e-06
-2.63438684168597e-05
-1.19523367411488e-05
-3.02064152621318e-05
-2.20267024620518e-05
-2.1245409907231e-06
-1.9805742451715e-05
-3.01738023728367e-05
-2.42027621114801e-05
-1.85015517063581e-05
-1.65021387116669e-05
-2.45965302030371e-05
-2.96137533963402e-05
-1.88846068821876e-05
2.11961162327384e-07
-1.29467677679839e-05
-4.55723325770276e-05
-1.46429739471323e-05
-1.04620577633224e-05
-1.16102455879338e-05
-2.23125298915297e-05
-3.00912828387868e-05
-2.33169159442214e-05
-1.9910690097438e-05
-1.5355618956212e-05
-3.48099655537437e-06
-1.46997478027758e-05
-1.78886349382869e-05
-2.41319886435991e-05
-5.22742668382327e-06
-1.80962477322796e-05
-2.2288594665528e-05
-2.52768992948273e-05
-2.98352035637947e-05
-3.00851019481437e-05
-7.57393189488247e-06
-1.0803635911102e-05
-9.81027060053679e-06
-2.68534688579119e-05
-2.77153548912947e-05
-2.59536385286632e-05
-1.24998126266726e-05
-3.61845255098712e-05
-2.76645910080271e-05
-1.32880878832714e-05
-3.70571808568207e-06
-3.06313119874959e-05
-2.2770719817496e-05
-1.30340293236168e-05
7.5338605118406e-06
-3.74039620477245e-06
-1.54440216212281e-05
-1.56419620689343e-05
-2.112465555754e-05
-3.25092977062274e-07
-2.10819740056647e-05
-1.76258841093109e-05
-2.25738352797168e-05
-1.36937487910872e-05
8.62282325278844e-07
-2.91685938956652e-05
-1.33195403337339e-05
-1.35115809713598e-05
4.31102097473305e-07
-1.58975130543023e-05
-1.7539254003513e-05
-3.26343110199481e-05
-2.50380711730167e-05
-4.08017084734626e-06
-1.54283968084445e-05
-4.21748501855632e-05
-1.79464810061986e-05
-2.50221586432336e-05
-3.18090530515985e-05
-2.75832233368119e-05
-5.29067610973865e-05
-1.34205878466575e-05
-2.06343436153266e-05
-3.04182163226822e-05
-8.31074938451796e-06
-3.30275287227471e-05
-8.50651167654087e-06
-8.15270610083747e-06
-8.76488662548927e-06
-3.50285444135931e-06
-3.14552585691083e-05
-8.05621053536318e-06
-2.30842225027856e-05
1.69291921473801e-06
-9.17959666277872e-06
-1.59898744826204e-05
-2.77340335854049e-05
-4.38546016261971e-05
-3.87537165828802e-05
-1.79769491886798e-05
-1.97873910473016e-05
-2.64968430264302e-05
-2.21525861095676e-05
-2.46073939312592e-05
-1.18138452099212e-06
-1.74507035383142e-05
-1.49815141425825e-05
-3.14199746880553e-05
-1.12294031738011e-05
-3.27610130655443e-05
-3.79133307780452e-05
-1.37705553860422e-05
-3.63672612303953e-05
-1.18013861222249e-05
-3.5008267288449e-05
-1.50906913915238e-05
-2.21736595562171e-05
-1.82334326440899e-05
-3.07420097524859e-05
-3.18798013605992e-05
-9.90902329228665e-06
-1.92866785242921e-05
-8.82447392853452e-06
-3.30478682245519e-05
-8.1361197802323e-06
-8.9126910044592e-06
-1.17247178220471e-05
-7.56541821501206e-06
4.18946606300328e-07
-1.90461564061136e-05
-2.69900182956162e-05
-3.35782462256373e-05
-4.47627308218362e-05
-5.00234943634992e-06
-4.14117034380596e-05
-2.10455263245601e-05
-1.75394246634262e-05
-1.91979794581524e-05
-2.77424662149603e-05
-2.227684769404e-05
-3.52295126134906e-05
-8.26666411521497e-06
-2.53754939769879e-06
-6.14644738697278e-06
-5.09160707855032e-06
-1.27425595833553e-05
-3.59078601932593e-05
-1.47635614923879e-05
-1.91082735986216e-05
-3.57746724172707e-05
-2.3923489881301e-05
-2.94089331683469e-05
-2.10964578617211e-05
-9.32983989022916e-06
-3.06869066752268e-05
-1.11260685083706e-06
-3.70496059891764e-05
-2.37680094001072e-05
-2.01711355677402e-05
-8.86994379612196e-06
-2.42812149817681e-05
-9.23752853857225e-06
-2.48942226895814e-05
-1.26247136828001e-05
-3.47695942688035e-05
-1.68345888785324e-05
-5.56809720481614e-05
-1.51669450894341e-05
-2.74836845909027e-05
4.45365644691164e-06
7.27319019154455e-06
-1.84885457958684e-05
3.60165152286158e-07
9.57320316538303e-06
-1.81072959482757e-05
-3.10027429346478e-05
-1.56152230215067e-05
-2.21101031491654e-05
-2.08912576849083e-05
-1.38461332497445e-05
-4.06561542142784e-05
-9.25697017812815e-06
-2.51914920893638e-05
-2.36020227474766e-05
-1.71990571706832e-05
-1.9210207110724e-05
-2.1417972118592e-06
-2.24307584434014e-08
-3.31690229297415e-05
-5.58525763883273e-06
-1.28752374894646e-05
3.30890111376541e-06
-2.69711715866041e-05
-8.71141978678606e-06
-2.17039544860877e-05
-6.47206218261583e-06
-5.1915695861009e-05
-2.57369671837053e-05
-1.61695252491298e-05
-2.38434956211649e-05
-2.1202444136633e-05
-1.28826745821747e-05
-1.41183815950294e-05
-1.90136524333706e-05
-4.9316658445674e-05
-2.24952426294548e-05
-2.56393836171499e-06
-5.74052709266808e-06
-2.54841872693943e-05
-5.6446935323835e-06
-1.77990862596663e-05
-3.6207108264992e-05
-1.66543343972969e-05
-1.18598023208589e-05
-3.49797436056058e-05
-3.01251074185836e-05
-4.12579337587904e-05
-1.54415367664741e-05
-2.59218421911201e-05
-6.04271682253841e-06
-2.0814731296472e-05
-3.62776458336541e-05
-1.95081288479141e-05
-3.95582078615684e-05
-1.88773244725202e-05
-2.48195900664314e-05
-2.64496715563703e-05
-4.06947029428584e-07
-1.35796444193924e-05
-4.98270627763891e-06
-1.00633143688317e-05
-1.21718901573359e-05
-1.5366710438687e-05
-3.08965526219487e-05
-2.3171045827804e-05
1.02308631119807e-06
-2.31234264129183e-06
-1.05530143323055e-05
-1.89221726140197e-06
-1.49439756280431e-05
-1.04507196712368e-05
-2.7357708367854e-05
4.4744282839257e-06
-1.76582162329703e-05
-2.59788176843785e-05
-3.20727122059304e-05
-1.41529639325771e-05
-1.31530628359645e-05
-8.74982257543171e-06
-6.14393690194955e-06
-1.98413326733447e-05
-1.45774858189874e-05
-2.11935292360368e-05
-5.44690551636779e-06
-3.34326517235922e-05
-3.27600883387733e-05
-2.64969731316474e-05
-2.69732686240608e-05
-1.75848695998193e-05
-3.61051979181305e-06
-2.68417477074647e-05
-1.57784425877728e-05
-5.9060294515415e-06
1.83260992623514e-05
-6.95486813287973e-06
-3.68622639844255e-05
-1.35709573514958e-05
-1.33154898511806e-05
-1.04000194678291e-05
1.06142104532446e-06
-2.54320635066179e-05
-1.58180727182798e-05
-3.13667495582695e-05
-1.46537852423567e-05
-3.99508755895037e-05
-3.27211327926145e-05
-1.71224806308844e-05
1.07212705293369e-06
-2.23438660698612e-05
-2.40504992310952e-05
-7.64886183710918e-06
-2.15412312961155e-06
-7.99459025337663e-06
-1.6304095280456e-05
-2.23916621195635e-05
-1.80006432378413e-05
-1.59968689258703e-05
-9.51075001311764e-06
-3.89411077944929e-05
-2.85265088785623e-05
-2.13193332617893e-05
-1.2779575209895e-05
-2.13274071500552e-05
-3.00044546277883e-05
-3.94490900637531e-05
-4.2538273611995e-06
-2.36437194213655e-05
-1.32713133344966e-05
-2.06944478674878e-05
-5.36615435504062e-08
-1.36749316943688e-05
-3.08383368577902e-07
-6.5218791185322e-06
-1.3071260608872e-05
-1.35266762615717e-05
-2.3687809457837e-05
-1.17654760845239e-05
-2.26743056881155e-05
-3.01541304132296e-05
-2.66880062831073e-05
-1.4902303644387e-05
-1.91466999538658e-05
-2.53671210924255e-05
-3.39033201097795e-05
-4.79286727637516e-05
-1.97277365426552e-05
-1.87447007139225e-05
-1.07631889083669e-05
-1.66097303768892e-05
-2.14913201514893e-05
-2.97803419549042e-05
-2.94593917623328e-05
-2.80367528475491e-05
-2.80361350138815e-05
-2.93368794590045e-05
3.12871586971208e-06
-2.31688133517593e-05
-1.37038819231685e-05
-1.94436845950722e-05
-2.36559784674517e-05
-1.39081468165802e-05
-9.70767255090562e-06
-1.35758778684905e-05
-1.09602919955725e-05
-1.40575620185495e-05
-2.55103380223106e-05
-1.89796269681334e-05
-2.91678043999384e-05
-1.36547887993206e-05
-2.88150356111103e-05
-2.24025234151912e-05
-4.59121207241974e-06
3.72599133248102e-08
-4.50774661393889e-05
-2.91279865939557e-05
-1.27003626565075e-05
-1.09448667770641e-05
-3.21144572730974e-05
-1.54038865653359e-05
-2.29097253695777e-05
-1.43632251444077e-05
3.08742131059138e-06
-3.06521218085778e-05
-3.16695178295828e-05
-4.09773952913156e-05
-1.33844571943442e-05
-1.79838294523112e-05
-2.00568475296065e-05
-1.34276901822726e-05
-3.43523457109405e-06
-1.20958630593233e-05
-1.62101419295199e-05
-2.19611733098541e-05
-3.67611530367731e-05
-1.65296093896572e-05
-3.72149123396021e-05
-3.39641749997953e-05
-9.89990661687868e-06
-2.74345409118588e-05
-3.23402679690763e-05
-2.30970862572346e-05
-3.02339440775222e-05
-1.55053924800569e-05
-2.08286262228956e-05
-3.00852544802288e-05
-8.48739203534877e-06
-1.56474068517839e-05
-2.06671925623134e-05
-1.28219158080391e-05
-5.02514923220226e-05
-2.42065516299869e-05
-1.77528439091346e-05
1.06154230399384e-05
-7.80332483353872e-06
-1.17279346643553e-05
-3.16815576515037e-05
-1.21574089625033e-05
-4.59857262778887e-05
-9.37861216943632e-07
-2.71955160550605e-05
-1.60785996256024e-05
-2.76501794327926e-05
-2.24411011578607e-05
-1.36778167067677e-05
-1.88940030983212e-05
-4.13181936098216e-05
1.7105181714562e-06
-2.0522893804241e-05
-2.80641609928565e-05
-1.91196041879895e-05
-2.28650103638575e-05
4.58715794460532e-06
-9.71197458989159e-06
-9.41633705384343e-06
-2.48268434859522e-05
-2.36737522824227e-05
-9.7007333566315e-06
-2.13643313370459e-05
-1.73824133839637e-05
-3.04070047370054e-05
-3.3886666671417e-05
-1.44898682863093e-05
-3.13235576662487e-05
-2.15749053529742e-05
4.98491551518236e-06
-9.14042259620295e-06
-1.59867840154332e-05
-1.5388452530954e-05
-1.2607739894816e-05
-1.62951162521012e-05
-2.03926737153396e-05
-2.13547796330156e-06
-1.28590788362791e-05
-3.14187335482461e-05
-2.73855181430976e-05
-2.70664069936185e-05
-2.74938774280908e-05
-2.26472906469648e-05
-2.27595658608951e-05
-1.93798138365043e-05
-9.37353341616884e-06
-1.96612124005688e-05
-1.990034658955e-05
-2.45541794585167e-05
-1.60472625186852e-05
-1.85352498080959e-05
-2.44043719107154e-05
-7.11537180707254e-06
-1.36685219506094e-05
-9.40245818238162e-06
-3.01575912853284e-05
-1.89511540408611e-05
-1.0497325176666e-05
-1.52734314467272e-06
-1.9546330778151e-05
-1.85674241493312e-05
-2.92588948419863e-06
-1.36721810854685e-05
-1.89993494574398e-05
-2.85312645569183e-05
-2.72518619897836e-05
-2.65655239080105e-05
-1.37145085025947e-05
-1.08491326008064e-05
-2.55705526355594e-05
-1.82030360832606e-05
-1.11478817582894e-05
-1.49999255818153e-05
-2.82817166606183e-05
-2.88716055560198e-07
2.08292765593185e-06
-3.45880610499146e-05
-2.56745250983983e-05
-2.80672314360849e-05
-1.76617929116802e-05
-9.5412404040234e-06
-8.68687717751013e-06
-2.47720478218911e-05
-1.71514917092631e-05
-2.19763342676902e-05
-3.07369726215802e-05
-9.34749262843462e-06
-6.14758402360705e-06
-2.95539543582561e-06
-1.85603727557856e-05
-8.05873578540767e-06
-2.13789320433693e-05
-2.67308639178148e-05
-2.74617006679946e-05
-2.26343268540529e-05
-6.49847664949167e-06
-3.06915612876103e-05
-3.92204921680574e-05
-1.22326618589528e-05
-1.93924774846648e-05
-1.88048726562596e-05
-3.79147144921791e-05
-3.06023614525203e-05
-5.78006824169687e-06
-1.34142585797744e-05
-4.6475555318864e-06
-3.71800603618075e-05
-3.45877608338144e-05
-4.4117326822223e-06
-2.26747233724118e-05
-1.70258066877694e-05
-2.93721356839031e-05
-1.66985783273807e-05
-2.0833156517887e-05
9.68322212142831e-06
-2.51946583501746e-05
3.39651747589338e-06
-1.44541560244268e-05
-1.25865095316797e-05
-2.90163986074468e-05
-2.40947499361135e-06
-1.93625044740563e-05
-3.06688468453851e-05
-1.67242206774179e-05
-1.95974617964256e-05
-8.30528905924707e-06
-1.45014955544793e-05
-3.59729964697314e-05
-1.32042154195301e-05
-1.67825031163029e-05
-1.39474176949066e-05
-2.12293494341847e-05
2.03621260288787e-06
-3.99383253405281e-05
-8.89870366291566e-06
-2.72253634816167e-05
-5.158722665218e-05
-2.50067042681979e-05
-5.14606770558313e-05
-1.40370512012648e-05
-3.51913885269534e-05
-1.22528176766729e-05
-1.78078510152257e-05
-5.5306193993227e-06
-1.30670721235211e-05
-3.79829551017899e-05
-1.5882199796035e-05
-9.48309348051616e-06
-1.07133831449823e-05
-4.3468381827692e-06
-2.29222202008547e-05
-1.74535416026636e-05
-1.51807939786202e-05
1.37557253183806e-06
-6.09170993073268e-06
-1.62789322102874e-05
-1.38439131659629e-05
-3.70641379242072e-06
-3.08632583807457e-05
-1.07827667087785e-05
-2.65942059889126e-05
1.61730214718875e-05
-3.41408420130462e-05
-1.30429229467082e-05
-2.22404004236046e-05
-1.88287195269677e-05
-2.92866515999096e-05
-1.5639166743095e-05
-1.12873444240329e-05
-3.42029702666375e-05
-3.52837171552846e-05
-3.66888152258245e-05
-1.95473147147793e-05
-9.27731924869952e-06
-1.82398860499037e-05
-2.47852802191285e-05
1.72573671582959e-07
1.60589046481422e-05
-5.92519257142234e-06
-2.68682417498401e-05
-1.81833214691894e-05
-2.12658531252864e-05
-1.75967756442993e-05
-8.23243623464894e-06
-4.30699050238213e-05
-2.55099879334337e-05
-9.31153872763337e-06
-8.39998041964124e-06
-2.48834619131788e-05
-2.08439926446915e-05
-3.4614623428491e-05
-3.56501062891898e-05
-7.79097337881504e-06
-2.51590268980143e-05
-1.93775511578428e-05
-1.97041999573734e-06
-3.64735674713112e-05
-2.86683270828643e-05
-2.8542699557652e-05
-2.33033934265797e-05
-2.85119661212418e-05
-4.95992085655243e-06
-2.67295972703352e-05
-1.83943889485682e-05
-1.77459256781112e-05
-2.51991841159403e-05
-1.59976780789845e-05
-1.49351001861481e-05
-7.39915330757396e-06
-3.64507822790866e-05
-1.63871734125597e-05
-1.16315044122321e-05
-1.96851817440166e-05
-1.8145101764538e-05
-3.07623530754472e-05
-2.54618877367271e-05
-3.95785681376453e-07
-2.77421663849785e-06
-1.84034750801248e-06
-5.0462882529251e-05
-3.21354780067404e-05
-1.71190931321426e-05
-2.85366745478508e-05
-1.6437362868083e-05
-9.42442165219634e-06
-2.82344019731142e-05
5.29666565782311e-06
-2.34631806102861e-05
-2.66212079461587e-05
2.58446264257371e-06
9.41454786165361e-07
-3.29468024064269e-05
-1.65170117008961e-05
2.24156704514697e-06
-1.61720260107679e-05
-2.05016220426647e-05
-2.67700057354962e-05
-1.67590939783691e-05
-1.90480271518152e-05
-2.25077500061635e-05
-2.96457560893806e-05
-9.24965461667606e-06
-3.60642434043084e-05
-1.9694235892702e-05
-9.88648564445632e-06
-4.13321668969736e-06
-8.986606259721e-06
1.02539418730813e-05
-1.40078064919953e-05
-7.20145631192477e-06
-1.15679697597405e-05
-7.08983496976169e-06
-3.02051326882966e-05
-2.00022390906265e-05
-1.97418673858825e-05
-2.23119016551171e-05
-9.77076036097565e-06
-3.25101892047772e-05
-1.90513186696161e-05
-1.40512646510368e-05
-2.76566347845649e-05
-3.08380569550518e-05
-1.3942936258172e-05
-2.93430140635388e-05
-5.38784322160314e-06
-2.83164219685213e-05
-2.68547302625224e-05
-3.11301168944711e-05
-6.99923076859782e-06
-1.26883841514657e-05
3.06054949460761e-06
-1.94185662823201e-05
-3.76034774393495e-05
-3.51906833658133e-05
-4.23447806727897e-05
-1.20911610752448e-06
-8.08369077572684e-06
-2.92314886906617e-05
-1.34657045558146e-05
-8.63746174100614e-06
-4.33903082361708e-06
-2.54402777155314e-05
-2.40793268769886e-05
-1.03136228675767e-05
-2.67378837994755e-05
-2.6883305511819e-05
-2.18484459809632e-05
-2.0378577717767e-05
-1.1623187179522e-05
-3.00149437248153e-05
-1.79932204458023e-05
-2.17814475717842e-05
-1.45849158541267e-05
-8.66612641003293e-06
-2.69244081005041e-05
-1.20450589353902e-05
-1.29344879064415e-05
-9.70975155069182e-06
-9.22642438936625e-06
-2.65863897696641e-05
-2.51585374594423e-05
-3.03420419397859e-05
-1.93506972025977e-05
-2.46779396281677e-05
-2.28862041814927e-05
-3.18437024012709e-05
-2.36162533803051e-05
-2.05437646011721e-05
-9.75404470271281e-06
-2.79998226492198e-05
-1.08411014342602e-05
-1.81249965904232e-05
-2.37756731724953e-05
-1.93690502229707e-05
-2.14264810040205e-06
-6.52676113143568e-06
-2.34254645435468e-05
-6.48780195977468e-06
6.32275744162957e-06
-1.38896819251207e-05
-1.57853129200019e-05
-1.15273954167574e-05
1.54230904684007e-06
-2.62663997002222e-05
-2.79621325359131e-05
-2.17523717750159e-05
-2.42961274120681e-05
-1.80048141462537e-05
-1.85413696612848e-05
1.00967931618421e-06
-1.09082607131026e-05
-2.32989099598724e-05
-2.49223802639223e-05
-3.74665885511157e-05
-3.31837688453109e-05
-3.0163319794392e-05
-1.92796414373434e-05
-1.14187422400152e-06
-2.92386475908476e-05
-2.79516055908403e-05
-2.10325223382017e-05
-2.5448561997138e-05
-3.82053567766149e-05
-8.48957609660498e-06
-3.02009749223339e-05
-1.09556238031028e-05
-1.96771756969268e-05
-2.76377871219757e-05
-1.17696266167901e-05
-2.65108619794224e-05
-8.44430700767208e-06
-6.73363904394997e-06
-2.07984091716435e-05
-1.24523983122766e-05
-1.85116923530566e-05
-2.39981662033197e-05
6.46766347320557e-06
-1.11120943665803e-05
-1.80045769102379e-05
-1.24196743012698e-05
-3.16609937234847e-05
-1.53594239115807e-05
-4.44442073842166e-05
-1.01417826753651e-05
-3.18166130453526e-05
-4.62516644297406e-06
-1.69549540919474e-05
-1.7038260197853e-05
-2.9778671037345e-05
-2.13543588981768e-05
-3.17291795901885e-05
-9.29518461452291e-06
-3.32464116448429e-05
-2.41017617045062e-05
-2.97358633946813e-05
-3.13190661032837e-05
-2.45935020733832e-05
-3.03121123032046e-05
-2.2325701167866e-05
-4.39294141121925e-06
-4.01833374437318e-06
-2.18776905921843e-05
-2.16884999579655e-05
-2.20391684207461e-05
-1.00186541080019e-05
-2.58747169957786e-05
-3.12568660196644e-05
-1.52005195701297e-05
-2.19073299519078e-05
-3.0273351035018e-05
-2.56035175394873e-05
-2.48596919648752e-05
-2.76569790465614e-05
-2.14738499169068e-05
-1.84045330955851e-05
-2.23833463184596e-05
-1.42632391001518e-05
-7.62561969574367e-06
-2.83702180360282e-05
-1.7371975343961e-05
-2.89950101097902e-05
-2.56614616766555e-05
-1.976537128377e-05
-2.5071918386268e-05
-4.81283491018626e-06
-2.0745250361627e-05
-1.5884609380366e-05
-4.06625741662381e-05
-2.94059762384875e-05
-1.45974659529641e-05
-6.28035463744566e-06
-1.40573676046443e-05
-2.53208726042346e-05
-1.43278774482124e-05
-2.68303879621176e-05
-2.25888778544048e-05
-2.09324961717561e-05
-4.99056246613331e-05
-1.38776056788555e-05
-1.65186717596873e-05
-1.39377962031639e-05
-1.37130721820218e-05
-1.34857900085393e-05
-2.70911023158639e-05
-1.49564171194793e-05
-8.38564403734414e-06
-4.45529501352522e-07
-8.58328773816261e-07
-2.93530654755574e-05
-3.15116358013764e-05
-1.55528546363835e-05
-1.13856854910838e-05
-1.5072637696873e-05
-2.38063934571982e-05
-1.88820422183544e-05
5.92466264721959e-06
-2.30326556656823e-05
-1.5009084757247e-05
-2.06545631152691e-05
-2.76415327237217e-05
-4.75507934303149e-06
-2.22884123558402e-05
-2.07525551203892e-05
-2.96679813236069e-05
-1.49415430035479e-05
-2.69865490684018e-05
-1.71467247837667e-05
-6.07785420428386e-06
-1.72747965481098e-05
-1.92883579233256e-05
-3.15926254832502e-05
-1.01719508607741e-05
-2.22455824120057e-05
-3.81772150553741e-05
5.61141676594574e-06
-9.63071088683351e-06
-2.40597156347222e-05
-2.63400613838134e-05
-3.56729208247602e-05
-8.06047227572855e-06
-2.63139285444571e-05
-1.515719827551e-05
3.52403937476841e-06
-3.71117124235402e-05
-1.45668139908073e-05
-2.26502305603092e-05
-2.85725115407872e-05
-2.22398550196129e-05
-2.02808149524182e-05
-3.47385633480405e-05
-1.07749829946336e-05
-1.23604845011649e-05
4.86414927562548e-06
-1.99553178654599e-05
-2.08858085556998e-05
-5.74510502280313e-05
-1.48435638085385e-05
-1.4823533615414e-05
-3.86181627616385e-05
-1.32432953069044e-05
-2.04873306188862e-05
-5.99622046186231e-06
-1.87261225467584e-05
-1.18809434823096e-05
-8.8061380328599e-06
-1.48370738335444e-05
-2.72993572533911e-05
-8.61623414525102e-06
-1.68593569312276e-05
-7.49228228639827e-06
-1.34081092773444e-05
-9.88174250967431e-06
-3.51265442804662e-05
-2.52167389781957e-05
-1.07738372678135e-05
-1.99330939564636e-05
-1.44801304431169e-05
-2.39786231974196e-05
-1.10352364100096e-05
-1.03706828069405e-05
-1.74550285574118e-05
-2.35952615505894e-05
-2.27742949365048e-05
-1.36603546929325e-05
-2.45630879243708e-05
-2.88435383198669e-05
-8.43714717910381e-06
-1.11865343302747e-05
-1.3722922071726e-05
-1.04606753429083e-05
-3.71289941063198e-05
-2.75308718087732e-05
-2.09957865336523e-05
-9.73904713741922e-06
-1.36836820987779e-05
-3.49381668404904e-05
-2.1008459000304e-05
-1.74818548210803e-05
-1.08412953069404e-05
-3.64644997062668e-05
-2.489025063854e-05
-3.52339377533701e-06
-4.27025498180354e-06
-2.03564050324483e-05
-1.25928264599935e-05
-1.41360316091552e-05
-2.33908958096792e-05
-1.67029624443136e-05
-1.47023350689004e-05
-2.96810239915501e-05
-1.03394549494377e-05
-1.66428236024615e-05
-1.19464174313822e-05
-8.94898905977256e-06
-2.93883591070518e-05
-2.60511483030681e-05
5.05411891044834e-07
-1.49418347360378e-05
-1.87490440021139e-05
-2.85820615425159e-05
-6.84944263543419e-06
-2.67123681844408e-06
-2.30849797785798e-05
-3.44943028141328e-05
-2.71809702868103e-06
-3.15172058793928e-05
-7.02329381232688e-07
-2.90682036319967e-05
-2.40101745224907e-05
-1.99563245364134e-05
-3.28634004638548e-05
-1.70433038230287e-05
-1.59275107610767e-05
-1.33409580816949e-05
-2.68454338899295e-05
-5.92447783364169e-06
-1.21768867681973e-05
-4.20384315284662e-05
-3.46433657039117e-05
-3.28293186401316e-06
-5.06274421399582e-07
-2.00214275303763e-05
5.19590420766423e-06
-3.30674600665111e-05
-1.20689950359829e-05
-3.42288166384361e-05
-3.62789883127813e-05
-1.45547542017658e-05
-2.79188182074054e-05
-2.76266674802567e-05
-1.68704301216169e-05
-6.87478328758189e-07
6.12232833910753e-06
-1.98831284632059e-05
-2.24961545838761e-05
-2.32963650321089e-05
-3.94638203413999e-06
-8.88852595227599e-06
-3.23947406920097e-05
-1.46298350504362e-05
-2.74741007578505e-05
-2.75994997373108e-05
-1.22652759896014e-05
-1.38615122933217e-05
-6.55213784852901e-06
-1.65914194244453e-05
-2.67572517170328e-05
-2.16294657684623e-05
-2.46432575477554e-05
-5.84003198220366e-06
-2.17563452730526e-05
-2.56068994677682e-05
2.41217715175091e-06
-1.58692481869034e-05
-2.00617449487834e-05
-1.88873651541506e-05
-8.612443138479e-06
-1.02041212693375e-05
-1.10187064464572e-06
-2.2445759633242e-05
-2.72563273558768e-05
-1.81210187400385e-05
-1.16154605961982e-05
-2.16397838908145e-05
-2.37734438613491e-05
-3.13979641849148e-05
-1.04215019996105e-05
-3.94077177545415e-07
-3.84984510591813e-05
-1.50033954323647e-06
-7.22588103928767e-07
-1.91666636625646e-05
-2.64955906647931e-05
-2.9822049634621e-05
-1.346460356526e-05
-1.02879196958379e-05
-2.74791839084028e-05
-1.93114828128415e-05
-1.74488916905079e-05
6.09479596075181e-06
-1.01201052649235e-05
1.19792472358102e-05
-2.56456247423079e-05
-5.35602535573055e-05
-1.4104854744066e-05
-2.79830791623825e-05
-2.13389409856805e-05
-2.39203565832552e-06
-1.31855860546516e-06
-1.32095638663453e-05
-1.39134374699857e-05
-2.4770525733293e-05
-2.03501248437998e-05
-4.8098243427878e-06
-2.48512251836078e-05
-4.30283605836415e-05
-2.1594829190319e-05
-8.0795702970603e-06
-1.84916613090754e-05
-2.0140364144259e-05
-1.76850720298808e-05
-2.91855221368351e-05
-1.96729747377023e-05
-2.16059007194981e-06
-2.05177911215014e-05
-2.27959228102209e-05
-1.70194704771739e-05
-1.12282866389464e-05
-1.65302749253575e-05
-3.101160998837e-05
-1.7207886465017e-05
-2.01504682861189e-05
1.30464053109279e-05
-1.77227617595731e-05
-1.47192679550314e-05
-1.21085101612807e-05
-1.22854011163594e-05
-5.74260475657282e-06
-2.17834010933182e-05
-1.9805753966211e-05
-1.84927616496141e-05
-1.86143509036524e-05
-1.61155506770867e-05
-3.08369119945395e-05
3.98065031028802e-08
-2.2465296175337e-05
-1.90089094531217e-05
-1.50040520699388e-05
1.09457331894593e-06
-3.23499974091891e-05
-3.22631438120093e-05
-9.87279792020434e-06
-1.85254966159168e-05
-2.50667420054468e-05
-6.073263401336e-06
-2.14250190132954e-05
-1.9520461794023e-05
-4.72365177447201e-05
-2.12929821889699e-05
-1.21001265901626e-05
-2.80128705348601e-05
-3.74958621593839e-05
-1.28561845170522e-05
-4.70902840574251e-06
-8.20027182309061e-06
-8.19523894720574e-07
2.43373764391024e-06
-2.43148883936582e-05
-2.26651900506618e-05
-6.68682788580805e-06
-1.74593549110264e-05
-2.85730856020722e-05
-1.64783010786032e-05
-1.0486035321289e-05
-6.74118261187698e-06
-2.7571813036891e-05
-1.72886528355369e-05
-2.36975980712866e-05
-6.95840811011399e-06
-2.81467730497334e-05
3.0453024598441e-06
-9.78942359347035e-06
-2.54800632663172e-05
-2.38831679597934e-05
-1.93590661352531e-05
-1.25669785768913e-05
-7.39837440353053e-06
-1.90887394373205e-06
-3.17939427699345e-05
-1.63935183085569e-05
-3.37581395383971e-05
-3.37786381571252e-05
-2.77014033549038e-05
-6.10758330886656e-06
-2.82330834242814e-05
-4.80595229728414e-05
-1.52710172309981e-05
-1.37093556293083e-05
-2.42733854590292e-05
-1.09791154456054e-05
-1.95941513848539e-05
-2.58497553156191e-05
-2.63261317304692e-05
-1.65683550473364e-05
-1.28552390309696e-05
-1.09522659078076e-05
-2.2102502684625e-05
-1.81848991426134e-05
-1.03168770171173e-05
-1.18836173540208e-05
-1.7465346405094e-05
-1.27112619197248e-05
-8.96303102705934e-06
-1.33402141871717e-05
-1.79869556722925e-05
-8.86669534988046e-06
-3.13955187845971e-05
-8.95252004814868e-06
-1.34318224156874e-05
-2.60346786545095e-05
-1.61831851225135e-05
-2.72649165721607e-05
-2.83815665324529e-06
-1.58280391381169e-05
-1.58718241368403e-05
-2.33107196226315e-05
-3.31603334003821e-05
-3.18508355590028e-05
-1.71544035347963e-05
-1.65879861234274e-05
-2.49734459777765e-05
-2.65458158475475e-05
-2.28414624086881e-05
-2.97632604097582e-05
-7.23348004603284e-06
-5.2273657676521e-06
-2.14697623075794e-05
-1.80628341004326e-05
-3.13666422435276e-05
-2.30031635197364e-06
-1.1227729075424e-05
-4.78346150062961e-05
-3.5835813682958e-05
1.04830227028577e-06
-2.00660439527463e-05
-3.20768339336039e-05
-1.95753636644751e-05
-2.17453952215072e-05
-1.89452742294764e-05
-9.70085489091889e-06
-2.23854723976517e-05
-3.02629722253394e-05
-2.19525760395482e-05
-2.13400580404144e-05
-1.93586530902965e-05
-8.69537282229582e-06
-2.94736405202986e-05
-8.96884814373576e-06
-1.5317924739785e-05
-1.53419114281554e-05
-1.6713992188944e-05
-8.45399490793351e-06
-2.38207369406585e-05
-2.27222156610654e-05
-1.60088967772756e-05
-2.05409552562752e-05
-1.72568987464132e-06
-8.16870075584674e-06
-2.72379081852364e-05
-2.65360642371322e-05
-1.93417013957558e-07
-1.39822633724006e-05
-2.7869493866441e-05
-8.2864404603161e-06
-1.49996887595541e-05
-1.13698731783216e-05
-1.87177252703707e-06
-2.37176271865579e-05
-1.97974772980272e-05
-6.23850294117106e-06
-2.02384095232717e-05
-3.48598144239373e-05
-1.10535174956548e-05
-2.99346179924052e-05
-3.2978229513471e-05
-4.45613655208702e-06
-2.2424820002947e-05
-1.12592028000362e-05
-2.10410094669529e-05
-2.45152679686072e-05
-1.03439671371107e-06
-2.74399644773082e-05
-2.37301192145839e-05
-1.08839421974531e-05
-3.52732966721629e-05
-6.68622411974021e-06
-1.56329172816182e-05
-2.4061111714779e-05
-1.18668314903627e-05
-2.17475158657941e-05
-1.18495460836453e-05
-1.7820691099199e-05
4.6457075612118e-06
-1.38858926218927e-05
-2.5147847148967e-05
-3.56757755272294e-05
-2.60326862302642e-05
1.83361692353454e-06
-2.31382946969541e-05
-1.42664892075391e-05
-8.4648254374559e-06
-1.43006814439806e-05
-1.18819724576848e-05
-1.58474129229262e-05
-3.00078496981065e-05
-7.84921926109484e-06
-3.06721688466803e-07
-3.33798441525708e-05
-3.40103485639663e-06
-3.15807450439081e-05
-7.57648223583242e-06
-6.02627259498833e-06
1.56649675159319e-06
-2.52987527366289e-05
-3.63075015652485e-05
-1.28254206387309e-05
-6.26646931587616e-06
-1.36374538417427e-05
-3.62046495599751e-06
-3.78309451810155e-06
-1.89537063349747e-05
-2.41561109671044e-05
-3.59471133785281e-05
-2.47413389442243e-05
-3.24553386820437e-05
4.19050146878285e-06
-3.12153217621775e-05
-2.0483587136842e-05
-3.39637378809514e-05
-2.00005725903961e-05
-1.89833250509304e-05
-3.31416303773178e-05
-1.03381034478158e-05
-1.12320397663855e-05
-1.81086925186397e-05
-2.76547090080053e-05
-3.08278079005594e-07
-1.58479876886011e-05
-1.41754122307761e-05
-3.01833573133439e-05
-2.51644412889006e-05
5.74180044139025e-06
-1.57513551034797e-05
2.28541306304767e-06
-5.89675431808042e-06
-2.50652587154152e-05
-1.97267537314101e-05
1.16032012146538e-06
-2.65126752201943e-05
-1.07585696747581e-05
-2.23504981049606e-05
-1.29073073423198e-05
9.90159847104079e-06
-9.27434249982323e-06
-1.48053781789074e-05
-2.34669722322021e-05
-1.55658802080021e-05
1.1741499135976e-05
-5.06342392931036e-06
-4.04759302890401e-07
-1.30812620476674e-05
-5.69725798253121e-06
-1.64016686806277e-05
-7.89776490768851e-06
-1.51326242361625e-05
-9.9800219252224e-06
-2.52525927934427e-05
-1.23547867405105e-05
-9.28232841544567e-06
-2.68899670230319e-05
-1.82831914806616e-05
-4.71408161722671e-05
-4.97469854924275e-06
-3.40218220410361e-05
-4.51561836279497e-06
-6.66816322110927e-06
-2.81866476556487e-05
-1.73545188612513e-05
-2.48406750880511e-05
-2.40455416764805e-05
-2.83291152667408e-05
-2.94758064718687e-05
-2.6981304201013e-05
-2.90521214522675e-05
-2.02645723514401e-05
-4.71566898728132e-05
-1.4208337745711e-05
-1.3482686510119e-05
-1.70884728986376e-05
-1.05304401903362e-05
-7.94404776659492e-06
-1.51021068717642e-05
-1.93591087536611e-05
-2.85130215941184e-05
-1.42471121061798e-05
-3.3422288480433e-05
-2.50972197069238e-05
-5.60651228919897e-06
-1.13334613697692e-05
-2.98408252282902e-05
-8.77379246346058e-06
-1.81686247788153e-05
-5.69923107541481e-06
3.46302137536638e-06
-2.19869399816238e-05
-1.92057788207842e-05
-1.67712721583535e-05
-2.48154189288182e-05
-3.42300854080329e-05
-7.07402059578063e-08
-2.40662788480411e-05
-1.35351703059012e-05
-2.09920056194104e-05
-1.70473627366687e-05
-2.63463640151e-05
-1.79759989150954e-05
-2.610537247051e-05
-2.44859780498509e-05
-2.46043378153329e-05
-2.3092974484543e-05
-1.90434760676014e-05
-2.42881167997706e-05
-2.99445728063813e-05
2.08076040383476e-06
-2.30686130137819e-05
-1.31469886637367e-05
-9.73367037467449e-06
-2.41657264506955e-05
3.90317920348966e-06
-2.85870070305306e-05
-2.73657552504434e-05
-2.19446698535292e-05
-1.41325714749015e-05
-6.97874425699345e-06
-3.10321018816616e-05
-1.71594358028245e-05
-2.18977852097732e-05
-2.0733664458058e-05
-3.3403560830893e-06
-2.09144672199261e-05
-9.41974522277443e-06
-2.09677877354096e-05
-2.835347380378e-05
-4.02965302392784e-05
-1.36285142184451e-05
4.6980917378126e-06
-1.45683673371853e-05
-1.4391524143384e-05
-2.70891660869413e-05
-1.31793944157174e-05
-3.82593373542325e-05
-1.18969158822824e-05
-1.1467464957187e-05
-2.39170817085735e-05
-2.42627959458972e-05
-4.12465750273935e-05
-2.97367011169111e-05
-3.31928764317714e-05
-1.72646014883016e-05
-2.2823178067062e-05
-1.83658482579459e-05
-3.71006048688562e-05
-2.52861229854906e-05
4.01465154447824e-06
-1.75264920967652e-05
-2.20831127386781e-05
-1.77034407134283e-05
-1.94162944275198e-05
-3.15375345897917e-05
-1.77565559935301e-05
-2.93614518920371e-05
-2.1324016994647e-05
-1.83328211343209e-05
-2.34048446990137e-06
-2.70148985112555e-05
-3.82944866733688e-05
-4.17758509111549e-05
-9.19860892710708e-06
-2.78553391608894e-05
-2.76649453749223e-05
-3.23227664810796e-05
-3.10158959766513e-05
-1.28954401178972e-05
-3.75370620441952e-05
-6.60270536366997e-06
-1.07638205513702e-05
-2.50025186420114e-05
-1.77945322019826e-05
-8.26370601601079e-06
-2.32296134037484e-05
-1.97494197885296e-05
-1.83621680042737e-05
-8.43791318255636e-06
-5.24699310296387e-06
-1.00626928152738e-05
-2.01171172566473e-05
-3.06061483990349e-05
-1.63978442536585e-05
-3.05632639072766e-05
-1.14783431460236e-05
5.8933213629171e-07
-1.17046865873124e-05
-2.77717864626484e-05
-1.68122438957006e-05
-1.16923116635739e-05
-2.55761869538228e-05
-2.26278927605331e-05
-7.33493090786683e-06
-5.19771170864098e-06
-3.08504144202937e-05
-2.24117411388628e-05
-1.25592560518177e-05
-1.33862383455861e-05
-1.37281696041303e-05
-1.18541637703314e-05
-1.44449220374052e-05
-1.12608858505122e-06
-2.70575416576041e-05
-1.13062190463952e-05
-3.38172954626949e-05
-1.312786916887e-05
-6.38900604882681e-06
-4.06484182695111e-06
-2.13371953067804e-05
-1.59637096071e-05
-1.81363448783223e-05
-3.35409543990365e-06
-1.25625473174133e-05
-2.01685935238893e-05
-1.78915396783347e-05
-2.08205505919429e-05
-1.43832357325414e-05
-1.50887832408957e-05
-1.55260094829329e-05
-1.0349794928099e-05
-2.62109384590109e-05
-2.59273772608417e-05
-2.5456522360117e-05
-1.68363172718141e-05
-1.3393702820415e-05
-1.38219973503128e-05
-1.66287141451153e-06
-3.14956967776432e-05
-9.59240733123646e-06
-1.94948809357666e-05
-2.78873727233081e-05
3.14418614117609e-06
-8.91406901991795e-07
-1.11193412755291e-05
-2.29065436222216e-05
7.54984551034754e-06
-2.04313714026583e-05
-1.75312167644796e-05
-2.40255063978799e-05
-1.89350727148259e-06
6.71069879091292e-06
-1.99930295894875e-05
-2.52748674849117e-05
-3.29484302140588e-05
-3.50331075378302e-05
-3.0941621014807e-05
-2.62984648746125e-05
-1.81310556395942e-05
-4.18019112084312e-06
-2.82020311293176e-05
-1.48158039322516e-05
-3.39562774039368e-05
-1.36481907067808e-05
-2.80682992080779e-06
-1.45554328288188e-05
-2.90756738587421e-05
-1.67591310887286e-05
-3.06542470032771e-05
7.12142500477926e-06
-1.35329691398854e-05
-1.03884560519557e-05
-3.01938288776531e-05
-1.08219280825434e-05
-8.99553381728726e-06
-4.13904749349943e-05
-5.36832165561997e-06
-2.39098299126482e-05
-2.11616250790989e-05
-2.3797289875417e-05
-1.82495209227062e-05
-1.62431685270687e-06
-2.72179552951609e-05
-6.24560538546709e-06
-9.01396835492021e-06
-9.08434692473312e-06
-2.68744824325654e-05
-3.73016095791144e-05
-1.537085390995e-05
-3.51365999936958e-06
-1.29449970806474e-05
-1.74046717203397e-05
-1.49055152069037e-05
-3.19651573428029e-05
-2.48930488536987e-05
-4.69918748283916e-05
-3.03606121163647e-05
-1.40400473212877e-05
-2.44391147305562e-05
-5.48604789308884e-06
-1.40682139869433e-05
-4.34506797832922e-06
-2.28009715873323e-05
-4.68110861420208e-05
-7.01417676758598e-06
-1.19207976889113e-05
-2.83989887595919e-05
-3.17259047385926e-05
-1.10420917060487e-05
7.87717815987383e-06
-1.25476709431858e-05
-1.64811527793e-05
-2.12271595919283e-05
-2.78682325282842e-05
-1.73460620369725e-05
-2.66020053391601e-05
-6.84813015059759e-06
-3.51845767552792e-05
-2.14777032254745e-05
1.89876128969233e-06
-8.62801159004872e-06
-3.1477629355704e-05
-2.92205487623464e-05
-1.69373995218933e-05
-2.25914398470261e-05
-1.81910855153517e-05
9.17546303168764e-06
-1.37778387707368e-05
-1.42218462887077e-05
-1.55327247993474e-05
-8.37955142695937e-06
-2.12831838750491e-05
-1.46462130257556e-05
-1.85050316323473e-05
-4.10517278747846e-05
-1.02451835715195e-05
-2.64800956370497e-05
-2.32138576602104e-05
-2.52236263584893e-06
-3.49320711021296e-05
8.0510087099536e-07
-1.57478838472445e-05
-1.54335245401398e-05
-2.0599228198816e-05
-2.67760518890408e-05
-3.6546851528595e-06
-8.8080916965447e-06
-1.75800507805791e-05
-2.6812513804606e-05
-3.08760253047599e-05
-2.21851289168431e-05
-1.65782557142485e-05
-9.61990329637243e-06
-2.62523815180511e-05
-1.82537268969818e-05
-2.74140350229372e-05
-2.89972368843993e-05
-3.4418004384993e-05
-2.10827841984309e-05
-8.17036628198839e-06
-3.3575624582807e-05
-2.05598421226109e-05
-1.63322245144654e-05
-1.38088212409865e-05
-1.55855871967058e-05
-3.07847820516084e-05
-1.38668976158906e-05
-4.30256920812092e-06
-2.72450151642388e-05
-2.96800081661857e-05
-1.62770711729422e-05
-2.1850159085592e-05
-1.88780995284693e-05
-2.21585748983001e-05
-5.04647703177459e-06
-2.60442592981692e-05
-2.62702442630177e-05
-1.53083940117557e-05
-1.98410588927979e-05
-1.98281864815727e-05
-2.89668824284592e-05
-4.3698079343977e-05
-3.11738752884065e-05
5.80022825583395e-06
-8.16062555553034e-06
-7.7382193218885e-06
-5.11587903091712e-06
-1.59042280462662e-05
-2.46587451925944e-05
-1.29584271869401e-05
-1.624290935426e-05
-1.69450676155203e-05
-4.13771355446136e-05
-1.50042844020694e-05
-7.43274363687974e-06
-2.82043641581932e-05
-2.99522649714624e-05
-1.93946285074059e-05
-2.19941800906286e-06
-1.69117804047194e-05
-1.71749796433986e-05
-1.33274804699794e-05
-2.04723920647275e-05
-2.49463542397763e-05
-1.52088922604716e-05
-2.55169591381219e-05
-1.72858898686367e-05
-7.39306362913912e-06
-1.88695872885883e-05
-2.91045311382341e-05
-1.27626126207552e-05
1.8987606342801e-06
-1.87621056679071e-05
-1.8248852810477e-05
-5.83996092567459e-06
-2.14829837192429e-05
-2.75499815531147e-05
-2.42536870869683e-05
-2.77360329922987e-05
-1.27373677996187e-05
-1.95686162256447e-05
-2.18493624219531e-05
-1.79479089406946e-05
-2.28672916356512e-05
-1.61027314790505e-05
-1.25106171504398e-05
-1.79192349303678e-05
-9.56676781611333e-06
-5.47828551788206e-06
-4.03628327970601e-06
-2.03595411477944e-05
-3.13100281762585e-05
-2.40742252981164e-05
2.19546471867066e-06
-2.55633828333496e-05
-2.74460767280078e-05
-1.80649232885223e-05
-1.28416047687983e-05
-1.35507998804247e-05
-1.86552384980023e-05
-2.50959815915767e-05
1.23010783439854e-05
-1.921639484557e-05
-3.19505271698891e-05
-2.55681641699861e-05
-2.88895769111871e-05
-4.35296915210504e-05
-2.89913008015949e-05
-3.43892978528935e-05
-2.82259185986388e-05
-1.76844236632452e-05
-2.53276794504432e-05
-1.3371856949714e-05
-4.0639190573937e-06
-5.47710646946403e-06
-3.22654148312781e-05
-5.0408166688781e-06
-1.12905858394041e-05
-2.54000508767514e-05
-2.8779925995079e-05
-2.2861152340753e-05
-3.08440589744089e-05
-1.65878237904454e-05
-3.40736850028721e-05
-1.60748363736145e-05
-2.56461272896585e-05
-3.46214224424444e-05
-1.90376812458878e-05
-1.55969804633445e-05
-2.1135502957336e-05
-1.13842912399857e-05
-2.43878534408998e-05
-8.08319403431698e-06
-2.40029139082387e-05
-2.84806267076589e-05
-1.66646130599846e-05
-1.95893005194628e-05
-1.32060694860602e-05
-1.77926495250178e-05
-2.01719392752707e-05
-1.88495591244451e-05
-2.37358061133597e-05
-2.9628190257308e-05
-1.73512153056979e-06
-2.22621019372592e-05
-2.34806103476969e-06
-1.46588310717354e-05
-5.04733868768503e-06
-1.22522967723509e-05
-6.51731931168274e-06
-2.32625335057833e-05
-3.66511166447311e-06
-8.81200795820417e-06
-2.56016940342369e-05
-3.37468538556165e-05
-1.54894799925842e-05
-8.16155191290985e-06
-1.63602452318333e-05
-1.74331755140736e-05
-1.989881382147e-05
-9.94777467244171e-06
-1.19479206253791e-05
-2.50421449735402e-05
-1.933316205713e-05
-1.9374943855759e-07
-1.83668104835094e-05
-3.60272471081059e-05
-1.32341076420961e-05
-2.60168015348257e-05
-1.80040049814652e-05
-1.711984318157e-05
-1.89043032663772e-05
-3.61243043202737e-05
-2.61633638568154e-05
-2.80311401168878e-05
-1.4606940815422e-05
-1.36654841480074e-05
-3.62378458926607e-05
-1.91644740117603e-05
-2.04689116033933e-05
-2.52298725761597e-05
-1.85803354064094e-05
-6.31727688847156e-06
-2.99809878121877e-05
-2.20777301993643e-05
-2.50205906064335e-05
-1.15533512505887e-05
-7.44832852080821e-06
-2.65309280970151e-05
-1.81039236346028e-05
-3.44157335620157e-05
-3.52523548101855e-05
-4.41725771230098e-05
-4.29403296360584e-05
-1.04447308045804e-05
4.48009930035321e-06
-1.10695645747114e-05
-2.40642622028739e-05
-1.68109486535704e-05
-2.03631108662903e-05
-1.23399866764633e-05
-1.4443371265464e-05
-2.78942468056727e-05
1.57417914977226e-06
-1.03799235735169e-05
-2.21551704113446e-05
-1.24132380382232e-05
-2.50286776170033e-05
-1.75885104850736e-05
-4.10111492004812e-05
-3.27010661762792e-07
-1.7962800862333e-05
-2.20486570233058e-05
-2.02007832466963e-05
-7.33291035033436e-06
-1.67824273387404e-05
-1.78424668459899e-05
-3.17587150885026e-05
-2.45122175412049e-05
-3.75629537454323e-05
-4.74177991608472e-05
-2.73369570050713e-05
-2.45131218193223e-05
-2.01432314685787e-05
8.47150123123934e-08
-2.85077999087085e-05
-1.84856037021441e-06
-1.10724551397272e-05
-1.00374415426808e-05
-2.26981814783732e-05
-2.40565247577334e-05
-1.92134276714258e-05
-1.79341737589691e-05
-1.31990600108367e-05
-2.46697530893118e-05
-4.07494673729669e-05
-3.14637022257093e-05
-2.17861473669831e-05
-1.55784618663979e-05
-2.34607081958612e-05
-4.1993674325234e-05
-2.65371947346935e-05
2.43341242674573e-06
-3.01867459471404e-05
-3.38618914166618e-05
4.64467702226368e-08
-8.53930843532005e-06
-2.63108406393543e-05
1.53777423115775e-06
-1.36572173978916e-05
6.90661777419457e-06
-1.56757593440662e-05
-3.21415985396852e-05
-1.73082965984182e-05
-2.67006671760805e-05
-1.82180050014323e-05
-1.39393177796012e-05
-1.77739415703825e-05
-2.1402201135728e-05
-1.61558076177765e-05
-3.19256459685643e-05
-3.03918447906214e-05
-1.4258233132338e-05
-2.21887270523812e-05
-1.45246284839609e-05
-1.34540021270997e-05
-2.23037907424026e-05
-2.05785109225965e-05
-5.86859175885591e-06
-1.78206446846285e-05
-1.39938263007181e-05
-1.49442096195624e-05
-1.15766349202844e-05
-1.58350615658814e-05
-3.51289042183188e-05
-3.01774027087499e-05
-1.14333643342514e-05
-1.08290533639671e-05
-5.1389891989824e-06
-2.57263185758151e-05
6.55933380571401e-06
-1.6535973401018e-05
-3.1438457119161e-05
-2.7216010428101e-05
-2.42613496653182e-05
-1.74381693079751e-05
-3.32705722927724e-05
-7.51962358694248e-06
-5.31070466581234e-06
-1.69740769757283e-05
-2.90897227611485e-06
-3.2110168294712e-05
-2.24194044592414e-05
-3.09265435782267e-05
-3.09819001345619e-05
-1.2252679128577e-05
-1.18541856493527e-05
-2.13607485869253e-05
-1.08629714074778e-05
-1.98345729734569e-05
-1.57547600559918e-05
-1.74517692676688e-05
-2.07927817592443e-05
-3.81895543599415e-07
-4.02231515405531e-05
-1.89470378742102e-05
-7.94517420022257e-06
-2.80486472699266e-05
-8.16480655290634e-06
7.30384891197689e-06
-2.79942322539472e-05
-2.25398693328876e-05
-2.11327164732718e-05
-1.58691767708403e-05
-2.83795189817477e-05
-8.55566990169e-06
-3.28413244690607e-05
-3.23332630872225e-05
-3.94389995932813e-06
1.7587046795215e-05
-2.2394354790299e-05
-1.23430547407315e-05
-1.26139047009004e-05
-1.75444066011422e-05
-2.80936798818014e-05
-8.08569368508388e-06
-2.05817810141279e-05
-4.84609115707887e-06
-2.76672931668776e-05
-3.8658251463215e-05
-3.08782266486849e-05
-4.95144229590697e-06
-2.28440612462332e-05
-2.09835308092961e-05
-1.59422457456973e-05
-1.38164127808488e-05
-1.70956375857673e-05
-3.79672385026456e-05
-2.3351914091699e-05
-1.7949210300356e-05
-9.61529264630617e-06
-2.11663082181204e-05
-2.44298444333554e-05
-1.5671544746733e-05
-1.82817761340114e-05
-8.24759033206967e-06
-4.61212950864448e-05
-2.46031458560268e-05
-6.18403241733126e-07
-1.5310204980362e-05
-3.37130060774533e-05
-3.55947275316377e-05
-1.78563810699973e-05
-1.29210395626956e-07
-2.33419913392734e-05
-1.43084102605734e-05
-1.80973068570361e-05
3.52487879388294e-06
-2.78218641525535e-05
-3.34033954518582e-05
-1.89222961480767e-05
-2.11049885606204e-05
-2.3211050354881e-05
-3.34611169804418e-05
4.99084091994837e-06
-2.44583899496936e-05
-2.23537508008647e-05
-2.49032520761298e-05
-2.94361415006797e-05
-9.24764939574667e-06
-1.90329572896073e-05
-1.71713142086497e-05
-2.0931727064271e-05
-1.12949512018207e-05
-2.47634804841639e-05
-4.0162943046243e-06
7.34234857821433e-06
-2.18051431513349e-05
-1.79271091662499e-06
-2.43521804258482e-05
-1.90732896086303e-05
-2.91865440617341e-05
-7.46723530025632e-07
-1.43530919956162e-05
-2.2825574292401e-05
-3.19203521658344e-05
-2.33313113006821e-05
-1.45706854746594e-05
-2.97990955267836e-05
-2.02015080506915e-05
-4.75163366887125e-06
-3.25616045367611e-05
-2.48310940540975e-05
-3.61977342144027e-05
-2.59067818401391e-05
-4.58169022267458e-06
-4.06759378483451e-05
-2.90522754867501e-05
-1.9368698336494e-05
-4.72263876841288e-05
-2.37643867416248e-05
-2.03933794636914e-05
-1.54365481015963e-05
-2.97888762183583e-05
-3.7616838333522e-05
-7.54722628978136e-06
-1.0102000489965e-05
-2.68999679754622e-05
-2.21854293776172e-05
-2.0896335442752e-05
-1.90072000441862e-05
-4.18397812794832e-06
-2.21938608560156e-05
-3.27003881219672e-05
-1.8565975663224e-05
-1.48991580133826e-05
-3.17097493526153e-05
-2.13010782414937e-05
-2.84267295910605e-05
-3.20100090779053e-05
-2.8042793395194e-05
-2.7863699578016e-05
-1.82641396232276e-05
-2.1118330798948e-05
-2.03445020265732e-05
-3.51921105079139e-05
-3.26443931544479e-05
-1.43628108876898e-05
-1.50487776873613e-05
-1.02640811853271e-05
-1.38171122489754e-05
-2.98368107129799e-05
-2.0589184975142e-05
-2.21295983808075e-05
-2.62402730166019e-05
-2.07992344673849e-05
-2.39844464713001e-05
-3.10493074705494e-05
-1.94786020950017e-05
-7.6987019515414e-06
-1.54763066286672e-05
-6.20007048080922e-06
-2.13808497843858e-05
-1.76460818017874e-05
-8.37829002349753e-06
-1.47118119803647e-05
-1.47243109819583e-05
-7.14754888866231e-06
-1.40702952661896e-05
-1.19759387754761e-05
-2.06586543634001e-05
-1.96016599603288e-05
-2.17857406313105e-05
-3.07502875088456e-05
-1.03144475878797e-05
-1.39864956339986e-05
-4.27326765380572e-06
-3.49593871722211e-05
-7.19334860010109e-06
-2.13687151559727e-05
-3.34005586351048e-05
-1.18460576530199e-05
1.3191264700173e-07
-1.64923041255405e-05
-1.51125455935199e-05
-2.22857334789225e-05
6.86695677647203e-07
-3.53780374475946e-05
-1.90603175238827e-05
-2.86872432808804e-05
-1.7910622145897e-05
-1.36268656462678e-05
2.31043972968985e-06
-1.00041299201487e-05
-2.24360875747218e-05
-2.50225948187874e-05
-1.87556939323557e-05
-3.02579719658672e-05
-2.42740877029162e-05
-4.1046881645843e-05
-1.61192357776698e-05
-2.76042728329141e-05
6.42060697142846e-07
2.46221235301717e-06
-1.9734961199041e-05
-1.72065927032544e-05
-4.23005673125228e-05
-3.04626111679247e-05
-8.27817779818325e-06
-2.49705963859486e-05
-5.90475997358485e-06
-9.54422980512788e-06
-2.48466774975066e-05
-1.96145464617223e-05
-2.21698983087398e-05
-2.7463654614888e-05
-9.01713817748268e-06
-2.94557820987396e-05
-4.13659706584011e-05
-1.74449375957963e-05
-1.79997456075737e-05
-1.34537275316452e-05
-1.69431833747301e-05
-1.77949190479212e-05
-2.78891334433955e-05
-2.40652503394098e-05
-2.61893655893981e-05
-4.98125843331834e-06
-2.06163582501431e-05
-1.17501600762166e-05
-1.65128404750805e-05
-1.52062154903153e-05
-5.56279571345111e-06
-3.67701233845111e-05
1.25777629604898e-05
-2.46887459485992e-05
1.1887326251941e-07
-1.5687483045404e-05
-1.55487198767069e-05
-2.62315950752658e-05
-4.44004174442885e-06
-2.63819801158422e-05
-2.75266198825056e-05
-2.20244019147244e-05
-3.67968182255788e-05
-3.52054692552622e-05
-1.48890412382937e-05
-1.67540702471937e-05
-1.4094397067657e-05
-1.09622172508191e-05
-2.21261277557905e-05
-7.83408113074112e-06
-1.3450855303979e-05
-4.04537484927166e-05
-2.13801314382701e-05
1.70557507976e-06
-1.78664692227979e-05
-1.19790798954993e-05
-1.09704822252918e-05
-3.695738596157e-05
-1.36308300997604e-05
-3.39326817705866e-05
9.11141477012931e-06
-1.82897305654682e-05
-1.51476340535171e-05
-2.59825867080007e-05
-4.24366312293752e-05
-1.51346966145902e-05
-2.09766942968697e-05
-3.61843985099345e-05
-2.85650493162179e-05
-3.80911109994448e-05
-1.88751036316037e-05
-2.00558492403151e-05
-3.44765135474965e-05
-2.43688276257886e-05
-2.27742649901723e-05
-2.39422272300253e-05
-6.2701306380497e-06
-5.31006390064752e-06
-2.49670486017604e-05
-3.67353371361203e-05
-1.36867045943771e-05
-2.38286211653591e-05
-1.21421935414634e-05
-2.19053922041697e-05
-1.18493733229892e-05
-1.32228854578292e-05
-1.52698827576293e-05
-6.58118570608375e-06
-1.45349566662548e-06
-1.11305261334229e-05
-1.85665469030727e-05
-5.22524034787527e-06
-1.60778242929001e-05
-3.16459345607895e-05
-3.65409076565781e-05
-3.24196076715029e-05
-1.42111895988507e-07
-3.26199922038592e-06
-2.11526706394241e-05
-3.64580886400287e-05
-2.16436567259595e-05
-2.33312933759361e-05
-1.48188031776496e-05
-1.76334911372264e-05
-2.293261748299e-05
-1.90986975030031e-05
-9.06262286117627e-06
-4.49870599354022e-06
-9.80715956900622e-06
-3.43777529677395e-05
-3.15745092019617e-05
-1.23849405800453e-05
-1.68341975215056e-05
-1.86382942264519e-05
-3.90772356545657e-05
-8.00322299261238e-06
-2.82694617838912e-05
-3.99814055754366e-05
-2.7569606706382e-05
-1.43870156195077e-05
-3.0711723013786e-05
-3.22771336811689e-05
-2.22286855746813e-05
-3.49813486095538e-05
-5.5360112730419e-06
-4.46522117576408e-05
-2.3962563552743e-05
-2.8128774685376e-05
-2.70701213575694e-05
-3.46200494255382e-05
-1.46547970649498e-05
-2.39294191922777e-05
-1.29565557439907e-05
-3.10534820181585e-05
-1.93462347086269e-05
-3.39298350262055e-05
-1.50827317325684e-05
-1.23110579375402e-05
-1.32263373893845e-05
-5.57322838372829e-06
-2.41680072709871e-05
-2.37977845194976e-05
-5.14705425659963e-06
-2.87319088285306e-05
-3.77199805703955e-05
-6.53341643933546e-06
-4.64709537521861e-05
-2.35530218802378e-05
-1.51875784436222e-05
2.87106669804303e-06
-2.02370159132264e-05
-1.46441801498673e-05
-1.3430760178895e-05
-1.83376579030198e-05
-9.01653019804714e-06
-2.86891613560239e-06
-1.04493198038447e-05
-1.96368601237246e-05
-2.36049626712082e-06
-2.361930632524e-05
-1.92841964837626e-05
-1.42126751184736e-05
-3.7796856229751e-05
-1.83775067547521e-05
-1.84961260070819e-05
-1.02044912959532e-05
-2.57628911420193e-05
-7.74990419072161e-06
-1.52024937627753e-05
-1.51336816911497e-06
9.65451250911558e-07
-3.06890083660164e-05
-1.21158592374342e-05
-4.07948186957406e-05
-2.71308590131853e-05
-3.56034842343317e-05
-2.66661984807534e-05
-1.7279019360985e-05
-2.47085735363477e-05
-1.82752018378787e-05
-1.36544795759707e-05
1.82536772125729e-06
-2.3510551269335e-05
-2.48697601771518e-05
-2.49170709420914e-05
-3.76584491918333e-05
-2.93741218604454e-05
-2.57848059148797e-05
-2.00818304069254e-05
-9.90870875968027e-06
-3.06184240719895e-05
1.66799010728112e-06
-1.9384571779195e-05
-1.08764310125824e-05
-2.74980267279899e-05
-1.22681513986234e-05
-5.16501881440811e-06
-2.53599354929783e-05
-5.18478816020467e-06
-7.03820529741739e-06
-1.63684673524916e-05
1.38417623420501e-06
-1.22714523519031e-05
-1.92798367780676e-05
-1.10257891400527e-05
-2.32279106997328e-05
-1.33794012580917e-05
-2.26510645373673e-05
-9.55909509942728e-06
-2.31724597282497e-05
-2.49638692073364e-05
-6.63444861049343e-06
-1.42717550069338e-05
-3.76540001572522e-05
-8.67193912430346e-06
-3.42894562642865e-05
-2.13288517291302e-05
-2.55513709269203e-05
-2.55608080852305e-05
-3.09990258276479e-06
-2.20264256187838e-05
-2.4769673858892e-05
-1.40986522639211e-05
1.5705908182891e-06
-3.74966757832222e-05
-1.31479379920411e-05
-4.80380109503399e-05
-9.38885345666396e-06
-3.6045255406448e-05
-2.4254572423018e-05
-2.54661040138709e-05
9.19495251550095e-07
-8.77824580313831e-06
-1.28815229305156e-05
-7.24106783484758e-07
-2.08371570162311e-05
-8.4231143019337e-06
-2.97885527958883e-05
-1.78404596882007e-05
-2.34927383673713e-05
-1.20081662693998e-05
-5.13397284402714e-06
-7.17400083774677e-06
-2.87144887075868e-05
-2.88552530604771e-05
-3.38890276337849e-05
-1.63254512671107e-05
-1.98160703972291e-05
-2.07515736119554e-05
-1.17890667006429e-05
-2.25163574264265e-05
-3.55052176900098e-05
-1.46952050905694e-05
-1.52142178727414e-05
-2.04971136762289e-05
-1.65394479372915e-05
-3.49274592589255e-05
-1.20835121136176e-05
-3.09091160520839e-06
-3.33487370227025e-05
-7.75145285319608e-06
-1.73649023400308e-05
-2.07077628439123e-05
-9.45769987798559e-06
-1.01351254774453e-05
-1.98896217984346e-05
3.28579385319326e-06
-1.22393479966016e-05
-1.77999490092374e-05
-2.9468512182146e-05
-1.57349280279988e-05
-1.42596043748654e-05
-1.45396290282968e-05
-1.22158988232072e-05
-1.44634636200531e-05
-1.86914958805164e-05
7.25392834163051e-06
-2.85209331593666e-06
-1.52759412816427e-05
-3.26072181990648e-05
-8.94994536483869e-06
-2.09085369612696e-05
-4.02022265865493e-05
-2.45409624961862e-05
-2.02344094057049e-05
-2.64591192783409e-05
-1.55066220345395e-05
-9.47220111152899e-06
-2.11893420996681e-05
-1.13465470294312e-05
2.39464616251425e-06
-2.02167684166754e-05
-2.73230072710595e-05
-2.28543761602901e-05
-1.84733831613198e-05
-8.80643391924511e-06
-2.24224698005708e-05
-3.14984662381044e-05
-4.63353301804518e-07
-4.30961806267916e-05
-2.54189304440047e-05
-3.19783391235991e-05
-2.43563327024175e-05
-9.91752562133685e-06
-1.83146709355781e-05
-3.87124353454087e-05
-2.51753054809163e-05
-1.67498807599715e-05
-2.38513204752686e-05
-5.53266265731705e-06
-4.51124282194504e-07
-1.1829907570212e-05
-1.33967271796292e-05
-9.40588722857761e-06
-3.05261618417977e-05
-1.5176204994743e-05
-2.75583024309061e-05
3.7406458765183e-06
-2.97206119676808e-05
-1.93619911567848e-05
-3.89443054078755e-05
-1.05369381465432e-05
7.03460087429103e-06
-3.3060881456453e-05
-5.09991616257803e-06
-3.51099711547142e-05
-2.28582628069165e-05
3.65514495287781e-06
1.04365218443498e-06
-4.31564393430627e-05
-4.09774754717357e-05
-2.62543858086109e-05
-6.47966729712066e-06
-5.15554645340883e-06
-2.57932093399499e-05
-3.09659343543026e-05
-1.67855301393271e-05
-4.35378676287876e-05
-9.19453382924531e-06
-4.02359379577059e-05
-2.70133723554268e-05
-3.98053965508244e-05
-2.33538103672872e-05
-1.17158015472763e-05
-2.3830732174054e-05
-2.66739868483474e-05
-1.35518698036311e-05
-3.53419174029612e-05
-9.15762348009808e-06
-1.0652505019759e-05
-4.28255595149326e-06
-1.36754633825604e-05
-2.68864426651846e-05
5.9619981407644e-06
-2.45322860204374e-05
-2.71832015896817e-05
-2.74617140277506e-05
-1.84933960953451e-05
-3.58712325844486e-05
-8.68646291733245e-06
-1.28471434242455e-05
-4.17860267299401e-05
-2.55251740809768e-05
-3.3168438274861e-05
-1.45268342156526e-05
-2.50484674847196e-05
-1.4546429994855e-05
9.44156393925726e-06
-2.22883481829433e-05
-1.41855269068773e-05
-3.75330918664104e-05
-5.93933886554137e-06
-1.68454938067929e-05
3.73187016060899e-06
-3.59257490886455e-05
-1.76829440719415e-05
-1.63717137502548e-05
-2.00764899675039e-05
-1.91439582290948e-05
-1.52540426858705e-05
-1.95290103919769e-05
-2.29981751795506e-05
-8.10454397285461e-06
-3.55505166262246e-06
-1.94406248904857e-05
-1.27341504586869e-05
-2.87685086816335e-05
-2.43259295364206e-05
-1.80328616782127e-05
-2.03611898708775e-05
-1.77302064329602e-05
-1.64065119001004e-05
-1.47086525685968e-05
-1.96654213495662e-05
-1.86906317572305e-05
-2.55935561551746e-05
-2.19491168070992e-05
-3.17187818359137e-05
-1.5228894591312e-05
-1.81370885891437e-05
-1.95622390086874e-05
-1.50689061766438e-05
-3.19661017581531e-05
2.3983085213837e-06
-2.68452762307486e-05
-4.28009501028548e-06
-1.32837744904044e-05
-2.51026585909277e-05
-4.27478608839619e-05
-1.11171744644524e-05
-3.5851343015396e-05
-2.12356032962409e-05
-1.9942093717346e-08
-1.93590214299145e-05
-3.67288136270076e-05
-1.60056501151395e-05
-4.51431661247152e-07
-3.16954752678828e-05
-1.34208663007951e-05
-3.22619783005185e-05
-1.63756975475051e-05
-2.74959600753681e-05
-2.58763531743502e-05
-1.67968737499347e-05
-1.15470605132267e-05
3.36137508829136e-06
-1.52701883316385e-05
-1.99697644688298e-05
-3.13322758547899e-05
-1.85779104514319e-05
-1.42589508092112e-05
-1.07527700515868e-05
-4.08217536096734e-05
-1.34840281137324e-05
-2.36973064710546e-05
-1.20534443736157e-05
-2.80244823140201e-05
-1.04518891990199e-05
-1.91466614861738e-05
-6.51041118256602e-06
-1.10025130962984e-05
-2.70565925806559e-05
-1.27147660721936e-05
-7.60369436797572e-06
-6.31152710684099e-06
-1.58888319933308e-05
-3.35840226340207e-05
-2.32877269604369e-05
-9.38492467841135e-06
-1.67010652804345e-05
-3.1117636253341e-05
-4.53048929469728e-05
-2.95527525025423e-05
-1.44535751620081e-05
-2.81689201104838e-05
-1.79395329053387e-05
-1.64611523789824e-05
-2.17248332166186e-05
-2.42097548914492e-05
-1.11110245554839e-05
-2.85067644472194e-05
-2.85624887889262e-05
-9.27661667580794e-06
-1.66004323402507e-06
-3.27076357013784e-05
-2.23607388787779e-05
-3.36477995254688e-05
-3.87083229035666e-05
-7.82110369742348e-06
-2.61872106895798e-05
-2.28550163136668e-05
-1.277424889927e-05
-2.45695841867534e-05
-2.18518379117146e-05
-1.53122511950727e-05
-2.81581010070748e-05
-2.643380881743e-05
-1.13194981591147e-05
-1.86158366166151e-05
-1.57492810398613e-05
-3.21113686231551e-05
-9.2907683777595e-06
-2.39195461986397e-05
-1.94379066077578e-05
-9.66163935135714e-06
-2.11986059802235e-05
-2.26517431573468e-05
-2.7141274979272e-05
-3.01822382691587e-05
-3.23858344788232e-05
-3.0930959660744e-06
-4.73857775792289e-06
-1.63230660053382e-05
-2.95402299935676e-05
-9.13615414327055e-06
-1.58659747010037e-05
-1.74416466718644e-05
-3.26512314667358e-05
-2.61666505348665e-05
-2.71644201803535e-05
-1.0636671765229e-05
-3.35251446339924e-05
-5.5121632964477e-06
-1.30197599327579e-05
-2.47249761639666e-05
-3.93665971755984e-05
-3.23892878455459e-05
-2.29773843408745e-05
-1.60572700276235e-05
-1.304097489705e-05
-1.66423425831922e-05
-2.73197465435861e-05
-2.0615739149877e-05
-2.81103093053277e-05
-9.54711823530308e-06
-1.74354566490415e-05
-2.33032500596311e-05
-9.27902112252439e-06
-1.48589838978419e-05
-3.17628183754188e-05
-1.22474305921226e-05
-2.16430939477706e-05
-2.55457506334298e-05
-1.8454144545568e-05
-2.17953340495987e-05
-1.78785631077351e-05
-2.58818362427988e-05
-1.62594661869946e-05
-4.41185020233602e-05
-7.82752978968373e-06
-1.60393881182863e-05
-2.55619689975196e-05
-1.8456365306301e-06
-1.40138420720439e-05
-1.71907696496537e-05
-1.95884173608086e-05
-2.38477333780398e-05
-2.50599706215036e-05
-2.49518567417212e-05
-1.49300039427064e-05
-2.08617103794973e-05
-1.22134106777111e-05
7.77667003518893e-06
5.56528858009875e-06
-2.00702969652329e-05
-1.57032874576179e-05
5.82050895313248e-06
-7.94440764749276e-06
-2.90486391745873e-05
-1.43001890274249e-05
-3.40366344471088e-06
-1.87779460187125e-05
-9.98314099666559e-06
-9.34844002710026e-06
-2.06889699606969e-05
6.34971582410069e-06
-1.81577601013336e-05
-2.18340466807662e-05
-1.85672241293193e-05
-3.44134698920743e-05
-1.86463372607133e-05
-3.21581780128668e-05
-1.02493345502872e-05
-2.12988277979635e-05
-2.16202181033726e-05
-3.82261541693501e-05
-2.02581864415648e-05
2.03302850700586e-06
-1.57613321838435e-05
-1.75180866934644e-05
-1.70261580716381e-05
-3.96982497017763e-05
-3.48181729431843e-05
-1.62108104092582e-05
-1.0545514233066e-05
-4.49168630356834e-05
-2.26854369335165e-05
-2.05537855368703e-05
-1.6399431348679e-05
-2.35099778377226e-05
-3.32320985823229e-05
-6.58373561489674e-06
-4.06374542342037e-06
-2.91526529696813e-05
-2.45328512547208e-05
-1.72827415398085e-05
-4.1906690775935e-05
-4.30056699596365e-05
-2.91336408936041e-05
-1.30545409562318e-05
-1.50718763028615e-05
6.07761572052186e-06
-2.75541202075074e-05
-2.30119124140093e-05
-9.62803876196698e-07
-2.28105427356489e-05
-1.88345073137555e-05
-3.6798425593359e-05
-1.73303175870249e-05
-4.13016729596824e-05
2.94620263154038e-07
-1.86145760294046e-05
-1.56622918779333e-05
-3.0016408893537e-05
-8.25098258323563e-06
-1.41330560133283e-05
-2.02204142709588e-05
-2.95221400466789e-05
-2.52082665326845e-05
-2.26795361301217e-05
-1.62037467487836e-05
-1.45509873143931e-05
-2.62299567681471e-05
-2.80758241069323e-05
-3.16807697552715e-05
-3.50566713844965e-05
-1.51782817336413e-05
-2.53104142023126e-05
-2.1260609694434e-05
-1.54327827400611e-05
-9.25992277410439e-06
-2.49406484815739e-05
-1.20147324537698e-05
-2.18485275230076e-05
-1.49021567859365e-05
-1.71285423962375e-05
-3.69333162515507e-05
-2.9664810773023e-05
-7.38324527735179e-07
1.01795143663088e-05
-2.93840304899304e-05
-2.53316247424528e-05
-2.38984505261115e-05
-1.68461065264488e-05
-2.81503198447031e-06
-2.41015696347426e-05
-2.38000274762448e-05
-2.47630305831875e-05
-6.25315158661003e-06
-2.4426239149932e-05
-9.84527014982124e-06
-3.70587399280167e-05
-1.55353028982595e-05
-3.02393498638188e-05
-2.65312511087212e-05
-6.50089473956431e-06
-9.29118648661673e-06
-2.36755309577002e-05
-2.19727963768578e-05
-2.63242702842005e-05
-3.30605328767618e-05
-1.70694911838834e-05
-1.68213381353881e-05
-1.34371908443985e-05
-3.25992304125761e-05
-1.51208862599243e-05
-1.28312583995829e-05
-3.0158574988929e-05
-2.50349232853508e-05
-2.88412525613191e-05
-3.25430661188118e-05
-4.05146621058007e-05
6.21978723744043e-06
-1.78497896287674e-05
-1.48852480860799e-05
-4.07083135757011e-05
-7.22278330960588e-06
-2.53010561096236e-05
-1.81994292358245e-05
-2.19139988450986e-05
-2.2641112745537e-05
-2.22647630652362e-05
-3.02793435579169e-05
-1.27305011062909e-05
-2.65145811296624e-05
-2.17042428746175e-05
-2.087404081885e-05
-1.39310752581442e-05
-3.40895122824776e-05
-3.62217264705594e-05
-1.36320124396966e-05
-2.59857700248937e-05
-2.57910472335713e-05
2.19357430845551e-06
-2.97573624930525e-05
-2.23089092577533e-05
-1.25672448333224e-05
-6.47062627936876e-06
-1.68671764027077e-05
-2.67671148123535e-05
-3.77469837453736e-05
-2.44745101172732e-05
-1.85033274005941e-05
-1.92788902263808e-05
-3.11957649619944e-05
-1.83577152009357e-05
-2.07976271939589e-05
-2.43672586694618e-05
-1.82004812971704e-05
-2.55138000357086e-05
-1.64959034697427e-05
-1.80673288001125e-05
-3.03357672735091e-05
-1.83528816909697e-05
-8.79027404694474e-06
-1.58068254318764e-05
-1.90417643192684e-05
-3.03643509882544e-05
-1.46293065859302e-05
4.13630281828765e-06
-3.79705255472304e-05
-2.23315703999125e-05
-1.49804666524144e-05
1.56272902092021e-05
-1.53127601305969e-06
-5.38421007373472e-06
-4.09282503910754e-05
-2.61318962818675e-05
-1.09959649564577e-05
-1.20218988969273e-05
-3.20606748711792e-05
-1.89352199440151e-05
-1.69095916012025e-05
-2.16760634786714e-05
-4.01709979976416e-05
-3.18766068181708e-05
-2.46744607362142e-05
-1.36208350277262e-05
-2.55841692896706e-05
-1.39965638046311e-05
-2.1173322024997e-05
-9.07373756321696e-06
-1.12761540232312e-05
-9.20636605259622e-06
-1.19134645591975e-05
-4.03401728523017e-05
-2.15540491584946e-05
-8.13151006644791e-06
-1.49792641774602e-05
-8.63924850986595e-06
-8.58361071901248e-06
-2.30273567497795e-05
-3.46894965914064e-05
-1.95514032299615e-05
-2.17003624923429e-05
-1.28657401928081e-05
-8.32989784525327e-06
-2.20605604145335e-05
-3.79788892998314e-05
-2.50422871408947e-05
-1.83226534173549e-06
-1.65627234322485e-05
-2.17920337492696e-05
-1.95660504128166e-05
-2.70678295481445e-05
-1.5298558394535e-05
-4.34155855320543e-05
-3.14882239214817e-05
-2.32898630270507e-05
-3.15333823383547e-05
-1.51289935178741e-05
-2.27725085575905e-05
-1.52002616363477e-05
-2.20799733042308e-05
-2.01229901436148e-05
-3.9323198602016e-05
-1.46717196817663e-05
-1.00257263312404e-05
-1.27543084161135e-05
-4.42192016739438e-05
-1.90455512031147e-05
-1.23725888467672e-05
-1.93430933369672e-05
-6.35608911899443e-06
-2.30804916989652e-05
-1.71189898167287e-06
-6.15091054881623e-06
-3.02117722740047e-05
-2.45527608142786e-05
-2.76828059119212e-05
-3.12775178182641e-05
-3.72652852503059e-05
-1.941218700484e-05
-1.81783326469165e-05
-1.93907910275528e-05
-4.23093373525806e-05
-3.24713774653031e-05
-1.53815531893739e-05
-8.34334823837187e-06
-2.35750608165853e-05
-2.23533705846081e-05
-8.15030212207137e-06
-2.93740553956238e-05
-3.08600778331004e-05
-1.73399815695035e-05
-1.13185144249149e-05
-1.84343957733222e-05
-2.03189323144813e-05
-2.25380858007737e-05
-6.40086329369019e-06
-1.29142997861672e-06
-3.47258633531859e-05
-1.38419800987647e-05
-2.54252750548286e-05
-1.51162493581302e-05
-2.30871635266582e-05
-3.20882323505362e-05
2.30542381091641e-06
-3.17968662624828e-05
-1.74528302003257e-05
-4.01830731155903e-06
-1.02876808696585e-05
