# Supplementary material for: Research on computational propagation and identification of mine microseismic signals based on deep learning
Source: PLoS One. 2025 Oct 22;20(10):e0334641. doi: 10.1371/journal.pone.0334641 (PMC12543183; doi:10.1371/journal.pone.0334641)
Supplement: S9 Data — (ZIP) [file pone.0334641.s009.zip › 000101100000325.xlsx_0.txt_24.txt.txt]

-3.52480697095151e-05
-3.01585963622068e-05
-1.48594898454059e-05
-2.34362864582504e-05
-1.59009850157067e-05
-3.10553994299466e-05
-7.71015332441667e-06
-3.02034335252086e-05
-2.94956054471051e-05
-3.4067275942367e-05
-1.74671898993657e-05
-2.59955598653752e-05
-3.74221708005135e-05
-2.81189040236458e-05
-2.226015106381e-05
1.04938581268505e-05
-1.87610244800045e-05
-1.69792899755327e-05
-1.60863275855305e-05
-2.8577490458142e-05
-1.44448210859662e-05
-3.01709906143958e-05
-3.11123743901654e-05
-3.34378881542375e-05
-9.11082715652318e-06
-2.10841509708009e-05
-5.13488148019305e-06
-3.84860431075685e-05
-1.52120102335102e-05
-3.87479807944124e-06
-4.39259242468954e-05
-2.57655434498071e-05
-3.79231501083244e-06
-2.44907149637803e-05
-2.48307094278266e-05
-2.22366613289704e-05
-1.83107159009134e-05
-2.65447114833078e-05
-3.55439011783941e-05
-1.18641671752339e-05
-2.31297070179166e-05
-2.90626706983375e-05
-1.67256796648179e-05
-1.5976853542463e-05
-2.07094025027239e-05
-2.47451623901425e-05
-8.02844404726549e-06
-3.49481365371426e-05
1.07616003775889e-05
-2.32404289430657e-05
-1.06755607628622e-05
-1.38368584688821e-05
-2.29475765073133e-05
-1.33636794436688e-05
-1.7527289001705e-05
-8.3919512850054e-06
-6.53422657023282e-06
-2.21445590781009e-05
-3.43332468188242e-05
-2.0769410562317e-05
-2.92964749704156e-05
4.2311994343198e-06
-4.17101720235968e-05
-2.38066970752037e-05
-1.26765020113337e-05
-3.73804295794504e-05
-4.68569383835716e-05
-6.86408402664475e-06
-5.92921033597069e-06
-2.83476684554467e-05
-2.44203782040916e-05
-2.14552504872659e-05
-2.89241391422371e-05
-9.55305074966247e-06
-1.54871978871485e-05
-2.81557908002764e-05
-1.5336800135487e-05
-4.55718578115107e-05
-3.36694469145168e-05
-2.67363072757939e-05
-1.93054576146831e-05
-1.74347223585822e-05
-1.72928680540521e-05
-2.41535473383876e-05
-2.65992304257283e-05
-1.01346234426267e-05
-3.86195542010393e-05
-2.7704736686139e-05
-2.34000210702803e-05
-1.6558551020182e-05
-3.62339359636319e-05
-2.85718220893411e-05
-2.16225258188197e-05
-1.71751466336504e-06
-5.74662788373424e-06
-1.02107198463999e-05
-7.58031461046418e-06
-3.16368861718111e-05
-2.83710550074083e-05
-2.84864949304018e-05
-1.40566859283094e-05
-8.51303469145263e-06
-2.1313123059894e-05
-3.1931837495932e-05
-2.01452755960286e-05
-1.79438379126834e-05
-3.13888902546912e-05
-1.41841693539051e-05
-1.0197704932211e-05
-2.43715739379757e-05
-8.39496061833879e-06
-2.00335218389393e-05
-1.33483576718097e-05
-2.64558706620847e-05
-1.78384439521145e-05
-1.09699922020956e-05
1.1251575195108e-07
-2.38416287838179e-05
-2.7652581522077e-05
-7.1108536345411e-06
-1.09735070924281e-05
-4.62424016244808e-06
-2.5255539568993e-05
-3.29282322691812e-05
-1.37756465754587e-05
-3.03576896389478e-05
-1.84470898401411e-05
-1.64904857505941e-05
-1.26681086998591e-05
-2.351883324434e-05
-1.03346915610021e-05
-5.11902934952313e-06
-1.38389556669195e-05
-1.80366690960838e-05
-3.60257676987714e-05
-8.28987744783952e-06
-2.47580002432224e-05
-6.2679527618811e-06
-2.34204953044578e-05
-3.19626335411754e-05
-2.26389368004168e-05
-2.03268689331059e-05
-2.13145705146419e-05
-7.37276606459656e-06
-3.07166851948442e-06
-3.56588216845118e-05
-2.4350662137085e-05
-3.11134458953664e-05
-1.57398851221961e-05
-2.55098572572135e-05
-2.53608479078699e-05
-2.12668027633109e-05
-1.54249493712931e-05
2.11055746118274e-06
-1.70215286289789e-05
-2.41315674977599e-05
-1.44275883388154e-05
2.76491414026255e-06
-5.35844858557893e-06
-6.98429542151815e-06
-1.00083441314495e-05
-2.28298610031424e-05
-2.57998196254626e-05
-1.18228390568029e-05
-5.17708334254418e-06
-1.57333385478128e-05
-2.26295384898911e-05
-3.12517914419939e-05
-2.30326223212801e-05
-3.35891734509939e-05
1.09030094796191e-06
-2.33070330725079e-05
-3.16851432548907e-05
-2.20560687675847e-05
-6.76870008069432e-06
-2.63917514185759e-05
-1.6697685662486e-05
5.70401237306108e-06
-5.94641466206477e-06
-1.57940166880042e-05
-1.77036813317562e-05
-1.58382180876673e-05
-4.63746358543356e-05
-2.29064662517026e-05
-1.4159836227433e-05
-2.63054684418945e-05
-6.45741194440791e-06
-1.87155975943457e-06
-4.13661386210183e-05
2.11520863734235e-06
-2.02667855078794e-05
-1.70571459729412e-05
-1.50251654986489e-05
-3.22174522505656e-05
-1.32514989242965e-05
-3.09631140856162e-05
-4.27480004846311e-06
-2.28712622584434e-05
-1.40020905262023e-05
-1.49869039904101e-05
-1.75391620941725e-05
-6.77152651170525e-06
-3.6494393860412e-05
-1.25145952484724e-05
-6.16892329139462e-06
-1.29747239451295e-05
-1.94979931167037e-05
-1.99476433941156e-05
-2.64612753702768e-05
-8.12416033082445e-06
8.95051466762612e-07
-3.34291474658518e-05
-1.87929383746039e-05
-2.06488879209698e-05
1.10950601088452e-07
-6.4656781217683e-06
-1.54675368626658e-05
-3.02668359323548e-05
-2.70686632142465e-05
-2.63203886820715e-05
-6.40321906707095e-06
-3.18318484085317e-05
-1.33260820695312e-05
-2.43010945609809e-05
-7.5361695876754e-06
-1.13220848817414e-05
-3.19255357326827e-05
-2.68749156439601e-05
-2.64943119298459e-05
-3.87149818831944e-05
-2.17510795928175e-05
-3.62953521594489e-05
-2.08506949461597e-05
2.52543712802629e-07
-1.71894831464554e-05
-3.08773163320844e-05
-7.90167526865842e-06
-2.87807903103517e-05
-1.44296504973216e-05
-9.49708239820415e-07
-5.59108584746281e-06
-1.87711014125517e-05
-1.50017214013994e-05
-1.39067341816151e-05
9.36320766389022e-07
-3.48187763744673e-05
-2.61222966329085e-05
-3.17304352053475e-06
-2.32353668657973e-05
-1.7674199386022e-06
-2.31747036197255e-05
-1.9019287983349e-05
-1.47045724280677e-05
-1.19451502975713e-05
-3.10029531771386e-05
-1.73736316651975e-05
-3.04520107210481e-05
1.17689273289292e-06
-6.70158171870235e-06
-6.44579378569662e-06
-1.79134825366243e-05
-4.13379857304342e-05
-2.71505558754436e-05
-5.58547533658179e-06
-1.61405432969186e-05
-1.50136568522099e-05
-3.57014842479602e-05
-2.84837751806851e-05
-3.05753272226101e-05
-2.61007891636554e-05
-1.44873863776998e-05
-1.50525407561243e-05
-2.03156697849405e-05
-2.40714446934023e-05
-1.56088827423415e-06
-2.2481431049977e-05
-9.83766331894737e-06
-2.63145828792681e-05
-3.06930251571897e-05
-1.64466624255512e-05
-1.23638703563202e-05
-2.48459508735738e-05
-3.23850195252246e-05
-1.78242936750986e-05
-1.14425978269266e-05
-3.64016491515832e-05
1.0140603846676e-05
-2.41019660890127e-05
-3.6018595848891e-05
-4.01408543723389e-06
-2.87635163695392e-05
-2.41849000819419e-05
-2.74572707012711e-05
-3.60676992712383e-05
-1.20545788668471e-05
-1.1855654253159e-05
3.09420523654085e-06
-1.93081904266865e-05
-1.42677812248102e-05
-1.55975283496242e-05
-1.82558908223636e-05
-3.08021327040217e-05
-3.73166685652628e-05
-2.74141128775033e-05
-3.89848243046091e-05
-5.7472456566415e-06
-2.78860756574811e-05
-1.69641161138758e-05
-1.31014611894959e-05
-1.79297157944998e-05
-2.54976086382407e-05
-2.83734877585051e-05
-2.46807229960342e-05
-1.86834341930877e-05
-1.77770388106764e-05
-1.8933534368087e-05
-2.80818033378942e-06
-1.91144768818082e-05
-4.39645759662888e-05
-2.35335656594654e-05
-3.86260663842594e-05
-3.26340613419079e-05
-2.90196501346796e-06
-5.16122379963329e-05
-1.84555542453631e-05
-2.16984839299386e-05
-3.57668960938556e-05
-3.30569744555422e-05
-2.81770090517637e-05
-3.6055323083865e-05
-1.68875076853612e-05
-2.89611737611454e-05
-1.63874970267216e-05
-2.90935551509491e-05
-1.38705234950749e-05
-1.22724637384097e-05
-4.59925412832635e-06
-2.106369845074e-06
-4.59402572184936e-05
-3.74543758829757e-05
-1.23975858594558e-05
-1.99144608914041e-05
-1.09621197912824e-05
-1.65975143764431e-05
-1.02857835885247e-05
-3.61630484192926e-06
-2.00781978045651e-05
5.46271263018923e-06
-1.99453122060817e-05
2.60005440591286e-06
-2.16669074288071e-05
-1.24630323140564e-05
-1.48318850211054e-05
-3.1848463535693e-05
4.82588424354584e-07
-2.1754783264565e-05
-5.78172781795994e-06
-1.69604772545961e-05
-1.20772999160813e-05
-3.07032025065097e-05
-2.64405544384203e-05
-2.5531437180453e-05
-2.12672670067266e-05
-2.57276668345443e-05
-1.49513404939967e-05
3.91447502200748e-06
-2.7299147533912e-05
-1.76554722604326e-05
-3.23698994198348e-06
-1.57606745800355e-05
-9.96280323707616e-06
-2.88176882058838e-05
-2.0439838794479e-05
-1.40197292579359e-05
-9.68022361674945e-06
-5.23326739199146e-07
-1.08912644581312e-05
-9.78712630509417e-06
-1.63203556042544e-05
-1.85347864723988e-05
-4.00146136466983e-05
-8.60088907780376e-06
-2.3233278850903e-05
-1.69392206888412e-05
-2.75304716097028e-05
-2.05845402433904e-05
-1.6094274801157e-05
-3.21035317339379e-05
-1.50092520874977e-05
-1.05156371371047e-05
-1.09175458650809e-05
-3.57212692578057e-05
-1.10060701005747e-05
-1.43454754219572e-05
-1.59995421151794e-05
-3.06330546427736e-05
-1.39310706974414e-07
-1.61834525990196e-05
-1.52871702346166e-05
-5.36757622751722e-06
-1.18825973280892e-05
-1.8941986145122e-05
-1.49375965463728e-05
-4.29992327538835e-05
-3.97212564638084e-05
-8.29326262658751e-06
-2.36978595656123e-05
-1.35588209425443e-05
-2.21789162887856e-05
-2.03460872735069e-05
-1.28093934665362e-05
-1.88193399423227e-05
-8.47417944605579e-06
-1.35242550169477e-05
-2.90945312643332e-05
-1.48687035145687e-05
-1.21758608496623e-05
-3.43894997563284e-05
-2.44364578276566e-05
-1.93223534738112e-05
-5.73214277440815e-06
-1.41146637255295e-05
-4.48087776958025e-06
-2.05914954371837e-05
-2.68682546130307e-06
-2.74640145440306e-05
-2.87119979751243e-05
-2.72216748812077e-05
-9.36489040459436e-06
-1.01714354752086e-05
-1.34227047136702e-05
-2.52309674103511e-05
-2.56204269888147e-05
-2.37604035383286e-05
-3.46312587115652e-05
-1.17213681474096e-05
-2.45356093976967e-05
3.3545126596775e-06
-1.42771808344211e-05
-1.33991497425222e-05
-2.70242837026262e-05
-1.30310310693122e-05
-2.10679860228455e-05
-7.07151684306605e-06
-1.95466639650701e-05
-3.49636230620366e-05
-2.1963009722538e-05
-2.12798467798951e-05
-7.51530155901512e-06
-4.42955719268176e-05
3.10670174322374e-06
-2.52917648286195e-05
-5.90554630665511e-06
-3.42694177371198e-05
1.45499042816894e-05
-2.1947425914209e-05
-3.05927520772592e-05
-4.97063237370084e-06
-2.40226433132164e-05
-3.00103385925079e-05
-3.68447078503796e-05
-5.32175666822685e-06
-8.45976198437555e-06
-7.71994505626584e-06
-2.60801427769575e-05
-1.68101165462756e-05
-1.04296085253391e-05
-1.6906764413917e-05
-1.49811904659523e-05
-3.14776523625983e-05
-2.34026408290599e-06
-3.00257521166212e-05
-4.28082016466586e-05
-3.04426591993326e-05
-3.72579231940021e-05
-1.32934577992047e-05
1.26098241954607e-05
-7.33483209097366e-06
-1.25268186133702e-05
-1.57560008411027e-05
-5.17665921751539e-06
-1.82327018818787e-05
-1.93756092860939e-05
-2.51161215602894e-05
-1.89019055375263e-05
-3.54698963169917e-05
1.35995064427281e-05
-6.30045824848834e-06
-2.31216420493339e-05
-5.00347893381833e-06
-1.95750478264791e-05
-2.42598226917654e-05
-8.84757724000591e-06
-1.31806374471966e-05
-1.60255666300953e-05
-3.66410123779053e-05
-1.87112327787169e-05
-2.17934567437016e-05
-2.04550173323693e-05
-4.41658625503243e-05
-3.10522356495273e-05
-3.73377517585709e-05
-1.27874897272988e-05
-7.85990169375651e-06
-1.0595538570098e-05
-6.05459743719122e-06
-2.63295511651432e-05
-1.44101802523662e-05
-2.54176144350969e-05
-2.4001961567789e-05
-1.92400876225184e-06
-2.15583267458949e-05
-3.0655109937366e-06
-3.00210103393651e-05
1.4439014493596e-06
-2.37533651786524e-05
-1.7096951918105e-05
-8.07290009264213e-06
-2.92154053697361e-05
-9.49812914465999e-06
-1.70835798938535e-05
-3.46815128741917e-05
-9.98961394428544e-07
-2.23857931229773e-05
-1.44664238469433e-05
-2.27152568978238e-05
-3.53225451695823e-05
-4.25179248723916e-05
-2.50642474945917e-06
-1.82119000789236e-05
-9.69565096930368e-06
-4.31294776534204e-05
-2.28901667855946e-05
-1.47138294256828e-05
-3.43880606778725e-05
-1.72599410563986e-05
-8.29360146691169e-06
-1.38161158653681e-05
-2.10719944926018e-05
-2.63877934682449e-05
-2.26801620631282e-05
-4.21668583588592e-06
-2.4648220716213e-05
-3.69227296656146e-05
-2.26971591218059e-05
-2.16005073016486e-05
-1.34187855276803e-05
-2.06403874294616e-05
-2.38632130934984e-05
-9.04848437631849e-06
-1.39650736333989e-05
-2.0245995643188e-05
-2.9666556219308e-05
-1.49327606217162e-05
-4.25663321354515e-05
-1.53198663432045e-05
-8.61119974095275e-06
-2.11668233556118e-05
-2.01146810506887e-05
-2.36326184062718e-05
-2.84066965797706e-05
-3.79523693682282e-05
-2.61361795405552e-05
-1.69432710770972e-05
-1.0779490718304e-05
-3.55134913245724e-05
-3.0867139585743e-05
-2.49860504711832e-05
-3.55267835793926e-05
-1.42741263546007e-06
-1.56148824260834e-05
-1.36640793237889e-05
-2.09146989159571e-05
-3.15125940635932e-05
-1.06359472940853e-05
-4.13964991029718e-06
-2.50422895200931e-05
-2.38926864579404e-05
-6.52875513092201e-06
-3.72886971736059e-05
-2.22651201592738e-05
-3.65045684272943e-05
-4.35785321797722e-05
-3.72865363699768e-06
-3.58438577308282e-05
-4.02247074116082e-05
1.10898934495267e-06
-1.7571732036362e-05
-7.22794085803288e-06
-4.05185193534425e-06
-3.12993748358797e-05
-3.10552396375943e-05
-2.40403282842015e-05
-1.47488852793449e-05
3.6500053633197e-06
-2.05754086017878e-06
-1.4289755331277e-05
-2.51330570898726e-05
-1.62170811610045e-06
-1.31505380759287e-05
-1.8104558752459e-05
-2.16715964965487e-05
-8.55416677966231e-06
-2.12195470767347e-05
-3.45094870196197e-06
-2.75525221678987e-05
-2.43819739193742e-05
-7.45510243054494e-06
4.571857853014e-06
-3.54716880808783e-05
-1.41199905755758e-05
-2.18764915129403e-05
-7.20994500209309e-06
-1.92352737301753e-05
-1.71156470051486e-05
-2.3876438691553e-05
-2.51133605342781e-06
-2.58741592744335e-05
-9.03819942606562e-06
-1.51428698450589e-05
-3.68661879486438e-05
-1.31876248049837e-05
-1.17671680417978e-05
-3.7990125953304e-05
-1.75048853538942e-05
-1.7728914883531e-05
-4.2953515403895e-05
-2.39616983606109e-05
-1.7589754084136e-05
-1.47232038869148e-06
-1.75381089191712e-05
-1.10967444140835e-05
1.49992056667133e-06
-3.19174977642605e-05
-2.96229865470452e-05
-2.14545086740669e-05
-1.56115169801242e-05
-3.34612834407662e-05
-2.6610212225626e-05
-1.36681951787104e-05
-1.4603449987089e-05
-7.80049668107984e-07
-4.96352652945891e-06
-8.06324793182066e-06
-3.26240921435371e-05
-3.19631960098403e-05
-1.33107180657461e-05
-1.09246232267018e-05
-2.47435515833364e-05
-1.36308948121552e-05
-2.88694531543468e-05
-1.14252285830728e-05
-8.91198386502888e-06
-9.76323059580948e-06
-2.08422232180575e-05
-2.10882238151613e-05
-1.93045199490492e-05
-1.16547408343944e-05
-1.20442460090176e-05
-2.28036463859047e-05
-1.9862655753301e-05
-1.660582441478e-05
-1.79447998260389e-05
-2.5980956051822e-05
-4.05011284580805e-05
-2.11705239825444e-05
-1.21740614493029e-05
-1.53289585922295e-05
-3.63911383500436e-06
-1.02438319301323e-05
-1.22413547569378e-05
-2.81550720459554e-05
1.60045067603861e-06
-1.05588675154538e-05
-3.43375158062685e-05
-9.33890410495611e-06
-2.49039780099071e-05
-1.82390767191891e-05
-1.1637985896214e-05
-2.09330326683382e-05
-2.13192786634238e-05
-2.19909235956481e-05
-1.91919461263274e-05
-1.26287874589228e-05
-4.2964152582852e-06
-3.6199387801201e-05
-1.4525716516894e-05
-2.47282118665499e-05
-2.7665781964934e-05
-2.36262532854562e-05
-4.07949553516024e-06
-1.23173647658377e-05
-2.19175415985171e-05
-1.08622100804117e-05
-2.13489609486264e-05
-2.08460461917569e-05
-8.45525728628507e-06
-1.85846964772673e-05
-1.78019848990371e-05
-3.52255986773296e-05
-1.56691302111174e-05
-2.84674650192405e-05
-1.28971528772623e-05
-1.79417995130015e-05
-1.76844725103677e-05
-2.70181141241772e-05
-1.16328976163759e-06
-3.09663505660513e-05
-1.38300190935486e-06
-3.70517784424925e-06
-6.14361232312279e-06
-4.52181576991631e-05
-1.51736967625095e-05
-2.02949392340683e-05
-2.22898222215303e-05
-6.56258976871932e-06
-8.11826897513455e-06
-3.35461891461625e-05
-3.24622561455698e-05
-1.52121082481021e-05
5.85190073048417e-06
-1.58729323073535e-06
-2.02318400679244e-05
-3.57275935538523e-05
-2.25557522395655e-05
-1.95854581238941e-05
-1.95556740220661e-05
-1.04312930031027e-05
-2.45266762579749e-05
-1.74440952758718e-05
-2.85033207343262e-05
-1.42082778963943e-05
-3.79749261275208e-05
-2.65692529677895e-05
-3.08429264110097e-06
-3.4630853878245e-05
-1.72758118251378e-05
-2.20916732449174e-05
-2.22167678996748e-05
-4.82799860373135e-06
-3.1747142457992e-05
-1.28138270319209e-05
-1.17349607264154e-05
-1.96745353327883e-05
-2.75902093123334e-05
-9.42267558638213e-06
-2.18215076848203e-05
-1.4500493556079e-05
-1.76362178877809e-05
-3.34775865923617e-05
-1.37296255892549e-05
-1.32419319260591e-05
-2.45522589870573e-05
-2.61729904281388e-05
-1.85117360128165e-05
-4.44007296686409e-05
-1.48749167843206e-05
-2.66618369222205e-05
-1.78537128643905e-05
-2.46420299278305e-05
-6.12610145230755e-06
-2.26061610077178e-05
-2.93916794536446e-05
-2.61923049757578e-05
-2.72593646054433e-05
-2.50146046967228e-05
-1.50232226133046e-05
-2.20954201294921e-05
-2.81073059591185e-05
-2.74031835807885e-05
-1.5198033169254e-05
2.49277636009976e-06
-8.78638474104602e-06
-2.37650893092748e-05
-9.23382093690883e-06
-2.13112914781262e-05
-1.31640093270598e-05
-1.02599311399509e-05
-2.36801217778008e-05
-2.19583803024038e-05
-3.37511638219796e-05
-1.66321477734064e-05
1.35901234056738e-06
-1.42120486454283e-05
-3.58606232114818e-06
-2.63564971680034e-05
-1.02635506041602e-05
-1.5754663654033e-05
-7.58051121899989e-06
-1.47512977946877e-05
-3.15205464291347e-05
-1.4249568594061e-05
-1.67462807110755e-05
-3.52753448515488e-05
-7.50594840597967e-06
-4.00056783051791e-05
5.90850941169308e-06
-3.02396071813931e-05
-2.70470631850269e-05
-2.0855517093337e-05
-3.340671309572e-05
-1.86633650181272e-05
-1.20328884013773e-05
-3.0068886407139e-05
2.98478043103919e-06
1.75533794190207e-05
-1.93773381608756e-05
-1.31226821276707e-05
-4.8415387331352e-06
-2.81948161344908e-05
-9.33941869111898e-06
-1.46265603068507e-05
-8.13191204669038e-06
-1.58322311691424e-05
-1.35968579330545e-05
-2.96045097693254e-05
-2.96243205538786e-06
-2.7203853048139e-05
-1.9248161777059e-05
-2.0697026928209e-07
-1.80486533581472e-05
-4.24408573227969e-06
-1.31969105836892e-05
2.55596443640746e-06
-2.27622106475895e-05
-2.12644819395614e-05
-8.41923577177883e-06
-1.40799498580395e-05
-2.31004219250263e-05
-1.44193596250185e-05
-3.44989100740583e-05
-2.14627616449592e-05
-3.05845747825177e-05
-4.39344631334224e-06
-2.20038128936921e-05
-1.32053719998354e-05
-2.96203927597072e-05
-6.38180779902532e-06
-1.62919544327207e-05
-1.26826959969617e-05
-1.66176317597446e-05
-1.36882895310268e-05
-5.02820088920249e-06
-1.85908359303324e-05
-7.90986133827473e-06
-1.05748784306561e-05
-7.88382423061421e-06
-2.18827506794078e-05
-2.43181429498193e-05
-3.48984660800238e-06
-1.51769597797894e-05
-7.7156456322087e-06
-6.30845792616487e-06
-3.09112894756133e-06
-3.09331948010518e-05
-3.42063445003859e-05
-3.49570670979302e-06
-2.59332110794068e-05
-2.31919199492291e-05
-2.78214325253725e-05
-2.38476154543342e-05
-3.09940338005429e-05
-9.26185515097511e-06
-2.01642224842657e-05
-3.41722623741643e-05
-2.09559688414711e-05
-4.60870528938521e-06
-3.04655465487803e-05
-1.22858620794892e-05
-3.03676051807455e-05
-2.06570082407332e-05
-1.98011014374587e-05
-2.35040375935702e-05
-1.56745070674825e-05
-6.62086308820145e-06
-3.48932943482466e-05
-1.95479191527436e-05
-3.4153096137021e-05
5.26939079125258e-06
-2.28876442494055e-05
-1.03723317273709e-05
-3.01721667313982e-05
-8.27802912364433e-06
-3.13460875985033e-05
-2.27380513420374e-05
-2.24995079119747e-05
-7.21126033573223e-06
-1.97640914062345e-05
-1.19472649776381e-05
-1.84388224416716e-05
-1.25603382212897e-05
-2.78838365686958e-05
-1.0880486421035e-05
-2.12015245950194e-05
-3.02350833735941e-05
-1.05366135099133e-05
-1.6478680674624e-05
-2.16466654374493e-05
-3.28285439788716e-05
-1.17955249563297e-05
-3.78030365093053e-05
-2.37278754870296e-05
-1.73372121533439e-05
-2.47819213140326e-05
-1.38100398063176e-05
-1.9714647642009e-05
-2.65864567966086e-05
-3.23725547696103e-05
-2.35684858770452e-05
-9.49566667289378e-06
-1.8608927974839e-05
-2.66995682439248e-06
-5.39857716322906e-06
-1.42395993110237e-05
3.88270715013245e-06
-1.5397556418048e-05
2.83441462792753e-06
-1.05338324121684e-06
-2.20383739320734e-05
-2.23773388803621e-05
-1.57606471874171e-05
-3.28329669676296e-05
-2.89308841499022e-05
-2.66633103666971e-05
-3.12971815096498e-05
-4.90799979217812e-05
-3.97457066901673e-05
-2.06464619370227e-05
-1.1289193813721e-05
-3.93297077610809e-05
-2.58210215524275e-05
-1.88962770076314e-05
-2.68251668560753e-05
-2.92008523039985e-05
6.92666479238626e-06
1.47107968422488e-06
-7.38361732900274e-06
-2.70876154157657e-05
-2.3920415045783e-05
-3.24323834702536e-05
-3.44186019643052e-05
-3.2951984447043e-05
-1.69197111186986e-05
-1.66756372573262e-05
-1.0839251364721e-05
-3.39915674437175e-05
-1.3656587986101e-05
2.12531493701953e-06
-1.30171619104432e-05
-8.76703323637902e-06
-2.62250347555832e-05
-9.97515289289527e-06
7.53165906879134e-07
-2.53506139199509e-05
-2.58883513145259e-05
-1.12052078229146e-05
-7.99000944231599e-06
-1.06640360800174e-05
-2.28490093829054e-06
-9.33006094718322e-06
-2.38568267157364e-05
-1.38412581615014e-05
-3.06387156697845e-05
-1.46141818303223e-05
-2.37775883215209e-05
-2.19886322773361e-05
-2.56445108443971e-05
3.25535157408924e-06
-3.75062045718667e-05
-1.86313468632061e-05
-2.05102131572654e-05
-1.2184879091693e-05
-1.7680076258997e-05
-1.85821592479902e-05
-9.10923464668808e-06
-3.01372628580488e-05
-2.55893796249807e-05
1.97647602040086e-06
-2.6914067042655e-05
-1.20493061510382e-05
-8.71037568300031e-06
-2.20412809797239e-06
-1.63444906833391e-05
-3.14096567368575e-05
-2.40979438220346e-05
-1.62882009237197e-05
-6.86923351446855e-06
-1.68009826605859e-05
-1.261630179523e-05
-5.13457273953089e-06
-1.91428861874597e-05
-2.42123338312104e-05
-2.04092451853142e-05
-1.60171450915975e-05
-1.40151656914805e-05
-3.06224743857346e-05
-1.47358507770814e-05
-4.70274272250999e-06
-5.84591794097179e-06
-3.37010552453771e-05
-2.04855515792496e-05
-1.4836810793026e-05
-2.26332160686729e-05
9.17940066941396e-07
-1.30281622402851e-05
-2.80923685743291e-05
-1.95452810760904e-05
-3.31873467996821e-05
-1.65975972791671e-05
6.65901102365563e-06
-1.23047485832062e-05
-1.81831886214009e-05
1.27412363015653e-06
-1.4044338734298e-05
-1.80191902129844e-05
-2.98592441236127e-05
-1.66140695679429e-05
-2.66108057012156e-05
-1.52852381802963e-05
-2.65359517949988e-05
-2.42912761470407e-05
-3.01642767593322e-05
-1.40061036909177e-05
-1.60899285871621e-05
-2.45227529873655e-05
-2.65732256774497e-05
-1.34113210312727e-05
-1.88898440168352e-05
-1.66111499138734e-05
-8.87030526457421e-06
-1.50553031050147e-05
-1.03223483749187e-05
-8.40976244444364e-06
-2.0302734519443e-05
-1.36767160237259e-05
-1.34955325219008e-05
-1.57408147103621e-05
-1.37479895038251e-05
-1.15536827468939e-05
-1.8986324113655e-05
-2.68986574701372e-05
-1.23496052177385e-05
-7.03160244773464e-06
-2.33369502721561e-05
-2.61780226621309e-05
-3.05776663240742e-05
-1.43538925806355e-05
-3.29254862662547e-05
-1.96825697237514e-05
-7.33504839296166e-06
-9.73484745007466e-06
-1.53641087016238e-05
-9.36006046762658e-06
-1.50257851859535e-05
-2.24704003222984e-05
-1.46119834914907e-05
-1.92901602586063e-05
-2.41661040846875e-05
-2.23993230789804e-05
-4.03676806064442e-05
-2.17916836979702e-05
-2.84930692791361e-05
-2.23030575004732e-06
-2.03914846923616e-05
-2.39802836907949e-05
-1.98739438451767e-05
-9.54319899957345e-06
-1.85095561473219e-05
-1.53569857297081e-05
-1.25984910350706e-05
-1.3499578419667e-05
-4.06527227950244e-05
-1.60573948421536e-05
-4.05310036675567e-05
-1.64196948976481e-05
-4.05478420541723e-05
-2.58976602095876e-05
-2.54516053207531e-05
-3.22285262394807e-05
-9.23361161937427e-06
-2.26403044564174e-06
5.73789828673801e-06
-1.93195530885073e-05
-1.24831606219945e-05
-4.2841345332179e-05
-2.69468894680592e-05
2.40412101872914e-06
-3.16736378271229e-06
-1.2197303391137e-05
-1.13774006471192e-05
-2.31543205961349e-05
-2.77393086057978e-05
-2.85703857209682e-05
-1.60967454798121e-05
-5.97690987262112e-07
-1.75849167788964e-05
-9.63515499217652e-06
-1.91281964246052e-05
-2.78114706652936e-05
-1.03986557321877e-05
-3.27315968636882e-05
-1.05642833468477e-05
-1.81038610600078e-05
-2.42450152955087e-05
-2.44328310724381e-05
-2.16386950167266e-05
-1.75789543536907e-05
-3.47525372444783e-06
-1.23063639993047e-05
-6.88082484893489e-06
-1.68327433266898e-05
-9.15328788154672e-06
-1.7859601210323e-06
-1.88955003780567e-05
4.34739099642084e-06
-2.26019355271644e-05
-2.01372835251845e-05
-3.64218378236496e-06
-1.22294642919576e-05
-1.5089735428688e-05
-2.81100387145244e-05
-1.31994907278291e-05
1.00430599946544e-06
-1.84502064771657e-05
-1.85336326185436e-05
-2.23919179192739e-05
-1.08264488002088e-05
-1.93627690272892e-05
-4.03620439669963e-05
-2.67026560539951e-05
-9.15827548208783e-06
-1.16302537691497e-05
-7.67616577423649e-06
-7.85307134835465e-06
-2.92521169454289e-05
-2.20689708957436e-05
-3.46390088576062e-05
-1.72220600255161e-05
-2.02397162099489e-05
-1.94010166171304e-05
-3.48327841779728e-05
-3.71636456084908e-05
-2.53158814776154e-05
-2.13675242973353e-05
-7.71575358082462e-06
-5.26810886857082e-05
-2.19987630167885e-05
-4.26527132365606e-05
-6.4045827889102e-05
-1.16103516943307e-05
-1.47111677242348e-05
-2.78335492777787e-05
-5.1092931350395e-05
-3.09751934855997e-06
-3.40087265490664e-05
-3.09306833738951e-05
-2.73699866637348e-05
-2.010391166027e-05
4.75796125462752e-06
-2.75988441784622e-05
-3.65935132756803e-05
-3.2241066073086e-05
-1.97108813694011e-05
-1.76130371669936e-05
-1.91896528141441e-05
5.7531425957994e-06
-2.80734190564769e-05
-2.19742547087923e-05
-4.58566528373638e-05
-1.16120789594531e-05
-4.19011211952934e-05
-2.20639276242401e-05
-1.01970880721663e-05
-2.7456519179643e-05
-2.68364817263605e-05
-1.33656080146285e-05
7.93244384176538e-06
-2.83985513573101e-06
-1.1203226353265e-05
-1.12662886685996e-05
-1.44539943343311e-05
-1.60498018649958e-05
-1.05624506432681e-05
-1.74445799368308e-05
-1.60513112388529e-05
-5.43415409523874e-06
-2.70701102304964e-05
-3.05184538249523e-05
-5.26809586723208e-06
-1.15661028515933e-05
-3.06466466176748e-05
5.39345769909145e-06
-6.43945767495753e-06
-5.15444987253842e-05
-3.20941514597607e-05
-2.67679932049887e-05
-1.48113499381491e-05
-1.11827301402254e-05
-3.27318273306175e-05
-2.45087796023021e-05
-1.52234313546117e-05
-2.04790690524874e-05
-1.54585771080444e-06
-2.29418068966782e-05
-2.0824024649187e-05
-3.231215874122e-05
-1.14011073048923e-05
-8.61347094955731e-06
-3.67311514989327e-05
-3.12092713834611e-05
-1.98464119673726e-05
-2.58092210746672e-05
-2.16156905547133e-05
-1.368832083709e-05
-3.97365077175096e-05
-3.33034829785663e-05
-2.51110485636559e-05
-3.19556528455273e-05
-2.70920477301269e-05
-1.05519773909632e-05
-3.22913916799086e-05
-2.98543077435335e-05
-1.03440956909235e-05
-2.18262145555329e-05
-2.03047375104109e-05
-2.45736149311779e-05
-2.53357904213039e-05
-1.11086073987929e-05
-2.35292171418772e-05
-2.11146534418656e-05
-1.4298398928153e-05
3.49551997676907e-06
-2.14238329846673e-05
-2.12401842673024e-05
-1.92625913452252e-05
-1.33437055338822e-05
-3.75483684502263e-06
-1.34160069474449e-05
-3.23898807248765e-05
-9.92189915157942e-06
-1.25583753420775e-06
-9.81726250865503e-06
-2.93324815912256e-05
-7.42210381275109e-06
-1.43210316576841e-05
-1.47198373462386e-05
1.68078739391859e-06
-2.97886511786103e-05
-2.70822258037686e-05
-1.85521141244742e-05
-1.73200819438151e-05
-1.80796169042555e-05
-3.7181336157427e-05
-6.10175321833499e-06
-1.10846584523615e-05
-2.57936897674293e-05
-2.01913067219298e-05
-3.61835736260861e-05
-9.71072129995763e-06
-2.75234252114674e-05
-1.71516816049284e-05
-3.17097411627131e-05
-1.81672543595131e-05
-1.75405235232747e-05
-3.51816680144314e-05
-1.27041218566907e-05
-1.05548236481649e-05
-2.01108072838962e-05
-9.24393164216969e-06
-2.60405055421427e-05
-4.10940810774723e-05
-2.40527725363258e-05
-2.01708981914637e-05
3.84442758005374e-06
-1.79693464263639e-05
-2.37729538385025e-05
-1.59922582194385e-05
-2.67612600664263e-05
-2.77445474173277e-05
-2.81826110939088e-05
-1.74998921988319e-05
-2.77931944741006e-05
-3.37100388650031e-05
-1.55046588155979e-05
-1.73057929462155e-05
-2.06017338478909e-05
-1.91593634013873e-05
-1.86618767855461e-05
3.46571484837794e-06
8.89101876114723e-07
-1.45654860701708e-05
-1.67284965379892e-05
3.58219772192395e-06
-2.38188259746696e-05
-1.06221691193333e-05
-3.40691057685867e-05
-3.05747204524917e-05
-1.86195702814232e-05
-2.22251432119745e-05
-2.16541226440649e-05
-2.77565963673513e-06
-2.17085206623762e-05
-3.37968784624316e-05
-1.71228094240106e-05
-1.18201820190408e-05
-5.66887828252632e-06
-2.13273077473479e-05
-1.09463405185909e-05
-5.5020533544614e-06
-2.19247373707001e-05
-1.29237912838018e-05
-7.17247966675265e-06
2.57815590218351e-06
-2.41728746374696e-05
-1.68010042547135e-05
-3.44786190890513e-05
-7.71864764518582e-06
-2.06700133423792e-05
-1.04365865715676e-05
-1.63568320405263e-05
-7.15984067940734e-06
-2.13562816737065e-05
-3.88085756400725e-06
-3.6831680166982e-05
-7.62434626272808e-06
-3.06663122922964e-05
-2.84458112912119e-05
-2.34106125397353e-05
-2.77745494269119e-05
5.83587827593286e-06
-3.8148885174618e-05
-2.18816477623855e-05
-2.13900515749588e-05
-8.57637359373282e-06
-1.26946573379103e-05
-6.18103125935119e-06
-3.70208743137849e-05
-1.78145965700562e-05
2.76944195688698e-06
-1.84447655708989e-05
-3.33852680103198e-05
2.82288630776272e-06
-9.04898992276051e-06
-6.67103230620336e-06
-1.11594819641624e-05
-2.19477011957599e-05
-4.71896725570806e-06
-1.63203575547387e-05
-3.60071034935946e-05
-5.87237104736007e-06
-3.18142567976853e-05
-3.44154938575449e-05
-2.01406579031762e-05
-8.75640878266053e-06
-1.02935259220704e-05
-2.99342833294798e-05
-1.77085931353936e-05
-1.14784873339877e-05
-3.62507394186793e-05
-1.05629996773639e-05
-1.22712102471771e-05
-3.55060860030362e-06
-1.34784911704638e-05
3.19299473458174e-06
-3.10839714164031e-05
-1.08437921566879e-05
-1.75802313825715e-05
-2.71906273131606e-05
-1.28375361103149e-05
6.05664172454273e-06
2.71199422133661e-06
-3.20270834601043e-05
-1.46864457757408e-05
-2.53131631938842e-05
-2.34387457270534e-05
-5.71103395770678e-06
-1.3469160439243e-05
-2.48644190540501e-05
-1.63024614860394e-05
-2.56057593085111e-05
-1.69926713995707e-05
-2.29968565441914e-05
-2.16363941941225e-05
-6.60192372409799e-06
-3.78352848542534e-05
-2.37633026943122e-05
9.74310338414676e-06
-4.08179631646915e-05
-3.33777869436891e-05
-1.55039946316208e-05
3.41768743127304e-06
-4.36410936202511e-05
-2.60964843321749e-05
-1.75028874863042e-05
-5.16215759301091e-06
-4.51504264371518e-05
-4.66302434918191e-05
-1.27963573831716e-05
-2.57493739880824e-05
-1.33249293858786e-05
-1.78179993497525e-05
-2.37771929565609e-05
-7.02419044563623e-06
-1.29500551060127e-05
-2.16771435879866e-05
-1.88506110510198e-05
-2.07197656320732e-05
-1.11066551675753e-05
-3.08937641178318e-05
-1.39843478917198e-05
-2.49831517807646e-05
-1.37646112099121e-05
-1.80612454740214e-05
-2.4810771379596e-05
-1.81687190357858e-05
-8.10125018063289e-07
-3.23140445487486e-05
-9.28761136580352e-06
-2.07396446717879e-05
-2.99237044105809e-05
-9.46638078134859e-06
-2.4502836442837e-05
-1.301869257093e-05
-8.4627433725679e-06
4.39439251248031e-06
-1.05323535197599e-05
6.73534833939969e-06
-2.55516565024494e-06
-2.38184299797078e-05
-3.52683962855622e-05
-4.77392760034394e-06
-2.11241238579512e-05
-7.92976313170671e-07
-1.80517835503513e-05
-4.02890112059123e-05
-4.45411727882777e-06
-3.37269311884494e-05
-1.14887233097579e-05
-2.99011943037534e-05
-2.83909726124073e-05
-2.20542789950119e-06
-1.52763196546321e-05
-5.9524854282659e-06
-1.21477999315823e-05
-1.44430060401528e-05
-1.85701076380705e-05
-1.60122107337536e-05
-1.13362202574431e-05
-4.50840464018924e-06
-3.19256511523042e-05
-2.66717199304274e-05
-8.95374566655248e-06
-1.30819991446066e-05
-2.42531854915049e-05
-5.00025933738483e-06
-1.36174751240886e-05
-2.38982230095015e-05
-8.89822868231712e-06
-2.08940303621237e-05
-1.93719286368286e-05
7.83782070654036e-06
-1.17770802024708e-05
-2.52961160016454e-05
-7.32008626280282e-06
-1.85527399008907e-05
-6.9211657680843e-06
-5.84086053627962e-06
-1.75713993045376e-05
-1.80166294147634e-05
-6.34047203779635e-06
-1.44491813608202e-05
-2.2064092257652e-05
-1.55860593794319e-05
-3.60890696295492e-05
-5.83622406275273e-06
6.97300632443294e-06
-2.4619437539732e-05
-3.09043089121832e-05
-1.38428202718205e-05
-4.47316393848448e-06
-1.80854160415855e-05
-2.94717349767158e-05
-3.19920830479846e-05
-3.07421715825381e-05
2.9527444303777e-06
-1.08460342049937e-05
-8.98610348353567e-06
-5.90589740530936e-06
-3.06727881987234e-05
-2.68224612845558e-05
-2.86471198345682e-05
-1.12523081558689e-05
-1.15391676323506e-05
-2.65989277090907e-05
-5.74616034411245e-06
-1.52179563613877e-05
-4.20887126951306e-05
-2.59365386562562e-05
-2.20282808878907e-05
1.79496904501575e-06
-1.72159750779767e-05
-3.37250972929189e-05
-2.11125484541864e-05
-2.48825767571787e-05
-2.3457270210386e-05
-3.03101388078512e-05
-5.70387395487313e-07
-1.56154348652533e-05
-1.98678253441077e-05
-6.43774343282698e-07
-2.16349949311208e-05
2.01216374743185e-06
-1.5435360542835e-05
-2.32017876339635e-05
-8.49773008490763e-06
-4.06427256710528e-05
-7.21516229026286e-06
-5.53033942789168e-06
-3.57206890267926e-06
-3.170946202057e-05
-2.17668709964536e-05
-1.21216341773339e-05
-1.10031327820477e-05
-4.99611831146052e-06
-7.13091514632635e-06
-2.42984775449177e-05
-6.17130948327304e-06
-2.79496162453831e-05
-1.58314235739754e-05
-3.99795712269602e-05
-1.84895430235462e-05
-2.33074939122665e-05
-2.29000963323376e-05
-1.21528624335422e-05
-1.03207485823679e-05
-2.52610822852521e-05
-1.78095486348312e-05
-1.52573467856646e-05
-3.43488535094148e-05
-2.99627924000835e-05
-1.94606627691934e-05
-2.66673303253054e-05
-3.06023119403576e-05
-2.28532332827332e-05
-2.38208311606305e-05
-4.21526374889106e-05
-1.37669311849482e-05
-7.54221787713672e-06
-3.56375249609748e-05
-1.99547763819202e-05
-1.80411426172425e-05
-2.05328853622101e-05
-1.62196047940867e-05
-1.62627144843479e-05
-2.65528196383635e-05
-1.71822096275602e-05
-1.24125314915265e-05
-3.06539051497891e-05
-1.16416794541198e-05
1.30800238323605e-05
-1.38581620245489e-05
-2.48971475295887e-06
-1.61886624478206e-05
-1.5637539216053e-05
-2.11827727086034e-05
-2.93550486725582e-05
-1.0792549691073e-05
-3.66537589706237e-06
-3.821244675269e-05
-1.72638509962533e-05
-2.03434623941051e-05
-8.01896864355394e-06
-1.94331538624147e-05
-1.40721464892292e-05
-1.7550115434833e-05
-1.88709296356456e-05
-2.19528607058497e-05
-1.59792350236244e-07
-2.34842931147869e-05
-3.88345920747389e-05
-2.17229459553507e-05
-1.64113318640585e-05
-2.17780052320421e-05
-1.15469375813843e-05
-3.22674990127747e-05
-4.111675874999e-05
-1.60631770683552e-05
-3.35145732270963e-05
-1.11738704301038e-05
-2.22751872588039e-05
-3.04771129065598e-05
-2.87274570939901e-05
-3.0099920946202e-05
-1.1135340812606e-05
-3.17342758979812e-05
-9.99717369554065e-06
-3.18309922510557e-05
-2.9691025880659e-05
-2.48178149697176e-05
-4.94970650343312e-06
-1.40747839664088e-05
-1.77234926155492e-05
-1.60350365363125e-05
-4.66236985724497e-05
-9.85077128479323e-06
-1.62644787127625e-05
-3.72950178028742e-05
8.62510310008449e-07
-1.5641630351799e-05
-2.18801630654916e-05
-3.71730461226742e-05
-2.09899877299443e-05
-3.52393509321222e-05
-1.83545966050231e-05
-1.25968283510341e-05
-1.9350588917822e-05
-1.10339380826766e-05
-5.9178743807503e-06
-1.37531342850742e-05
-1.66347649172465e-05
-1.36614957590802e-05
-3.13202220575923e-05
-2.78167132002956e-05
-1.81771144788897e-05
-2.55890323347877e-05
-4.70495070053966e-05
-5.0185190799774e-05
-1.32825546955824e-05
-1.10581332175108e-05
-2.37697589364449e-05
-8.12546650312653e-06
-2.28531974065247e-05
-2.71295232811889e-05
-3.61929350835649e-07
-2.17351335669312e-05
-2.90065481537615e-05
-1.6432136884101e-06
-3.45093139877429e-05
-9.09480615860523e-06
-2.24683131548441e-05
-2.44415187233191e-05
-7.86214261565741e-06
-2.18547492399469e-05
-2.22115573935161e-05
-2.32203101523768e-05
-4.55954386236521e-06
-6.31492294657073e-06
-2.27741079672167e-05
-1.22882832448073e-05
-3.3237032391652e-05
-1.8164111261096e-05
-1.7391657513365e-05
-3.32866617254705e-05
-2.37195681999393e-05
-1.61499151017302e-05
-4.88380182266403e-06
-2.63628763767617e-05
2.07300683133093e-06
-9.72865998634271e-06
-9.79523963771163e-08
1.70976870277941e-05
-1.17770650533223e-05
1.18572560415411e-05
-2.74589454252551e-06
-3.1086030594527e-05
-1.62021028816765e-05
-1.45749380625666e-05
-1.4409998899666e-05
-4.56605622590156e-05
-1.89283545871466e-05
-2.0648645078444e-05
-2.2262978418036e-05
-2.77369456909683e-05
-1.68732214045336e-05
-2.19678191893838e-05
-2.70617367111293e-05
-2.16120560085372e-05
-2.32137414277696e-05
-4.26984284310175e-06
-2.80751580114651e-05
-2.49815136359754e-05
-1.65706202680084e-05
-3.20029487383354e-05
-2.36181691565854e-05
-1.62598011517113e-05
-2.05546413000151e-05
-2.32057424989098e-05
-1.46395202813738e-05
-2.30466096358631e-05
-2.91416843144669e-05
-5.76152378207093e-06
-9.25981510776891e-06
-3.39492894077578e-05
-1.70311152561738e-05
-4.36377348645688e-06
-2.00881686351657e-05
-3.20723582915307e-05
-1.78804796789971e-05
-3.20159683115483e-05
-1.93373517640451e-05
-1.10631835103045e-05
-8.86248234826775e-06
-1.3026602142918e-05
-9.24929523764259e-06
-3.08194870336109e-05
-1.66864963976987e-05
-1.53835480724452e-05
-2.37825648532612e-05
-1.82640248486094e-05
-2.82030548267425e-05
5.33646582893285e-06
-1.11120326887572e-05
-1.40269383119047e-05
-1.44053017139671e-05
-2.04971102505388e-05
-1.58722645068853e-05
-2.30362770327101e-05
-1.55301210708317e-05
-4.67631718639867e-05
-2.44389529640468e-05
-2.9909354631451e-05
-3.07139255329856e-05
-1.53844002706103e-05
4.52440574185964e-06
-1.45166658775548e-05
-1.15726869100681e-05
-2.03423537726247e-05
-2.86628303318743e-05
-1.24788904232037e-05
-1.04941767826443e-05
-5.89165422870331e-06
-2.83256355191321e-05
-1.11192139573149e-05
-1.24079461050519e-05
-2.18153811593925e-05
-2.17203237141578e-05
-1.57608812856514e-05
-2.18653016703358e-05
-1.81959377311826e-06
-1.06420415003585e-05
-3.44361909459822e-06
-1.31569438299474e-05
-9.3070044589089e-06
-2.24413151924066e-05
-1.52458120595564e-05
-2.11886051632361e-05
1.31380770912509e-05
-2.2023145588182e-05
-1.76707647010853e-05
-4.35599074557921e-05
-4.34429490773122e-06
-3.42392219545246e-05
-2.12100010731701e-05
-1.68146729410256e-05
-3.66744390286786e-06
-1.49210361190568e-05
-3.56390747245322e-05
-1.04654325190047e-05
-1.60473168442742e-05
-2.94020307779777e-05
-6.33170699005976e-06
-1.69899301472261e-05
-1.03495648120604e-05
-1.13988519319155e-05
-1.38370046151759e-05
-2.03789986996034e-05
-1.48461377200966e-05
-3.70032738672364e-05
-3.66721412723587e-05
-1.99935187803324e-05
-2.66904700819005e-05
-1.45170195208925e-05
-2.6303383584517e-05
-3.66375388474586e-05
-1.60764848707245e-05
-3.11313731529483e-05
-4.59566900492253e-06
-5.72190395799693e-06
-1.1949202978145e-05
-2.49480297079464e-05
-2.07437372448531e-05
-3.00643845648261e-05
-7.65214864729679e-06
-2.21490557977167e-05
-4.76134769296297e-05
-4.07886140225417e-06
-2.38606673474906e-05
-7.23495864795692e-06
-3.00094079640017e-05
-2.22937023810701e-05
-3.06913058320188e-05
-8.02774206721419e-06
-1.21291048218352e-05
-5.53414196549129e-06
-1.50406881497218e-05
-1.87734229249596e-05
-2.06839618329046e-05
-2.17246492534267e-05
-4.88167579738376e-06
-1.53420310168782e-05
-1.13403287628174e-05
-1.30951000453798e-05
-3.7315904115164e-05
1.0801224814028e-05
-2.0841474622312e-05
-2.2219449389156e-05
-1.82351838214579e-05
-1.67045120257762e-05
-2.49575689945986e-05
-2.43488597302146e-05
-3.59596270629234e-05
-2.10428555274538e-05
-9.33105536082726e-06
-1.05092385506219e-05
-2.50510660334492e-05
-1.05995241991194e-05
-2.02635554336665e-05
-4.04490082821522e-05
-3.07062911175655e-05
-2.66267897899793e-05
-2.36023293400117e-05
-1.05801996801999e-05
-9.05263297958017e-06
-2.9510223304806e-05
-4.22636119966252e-06
-1.83226057026014e-05
-2.54878514662706e-05
-1.34700066135334e-05
-1.51749625781722e-05
-1.77167665146549e-05
-3.80056069649282e-05
-2.18873777743412e-05
-2.20549759304727e-05
-3.09378814607012e-05
-3.11470828880095e-05
-3.00729172561874e-05
-1.96405934272735e-05
-5.79877726558905e-06
7.18564136295196e-07
-1.41787607540437e-05
-1.17288320579152e-05
-1.13307674828827e-05
-1.31555879454258e-05
-6.9425997571024e-06
-2.54941966025991e-05
-6.27678510854299e-06
-2.29010867093546e-05
-5.26881887320445e-06
-1.93419228489042e-05
-4.3268061233481e-05
-1.76570691417451e-05
-6.62764410301561e-06
-2.03898690352482e-05
-3.12831854667442e-05
-8.1404566920969e-06
-1.48539281606353e-05
3.87257651125065e-07
-2.84592167847109e-05
-1.83923272918332e-05
-3.26384378608103e-05
-3.87338508642923e-06
-8.87667033777785e-06
-9.08432308946357e-06
-1.37398721167668e-05
-3.02623037141053e-05
-2.01309485886785e-05
-2.08269327092799e-05
-1.65623569391024e-05
-2.57250005710137e-05
2.12145187176481e-05
-7.84994322757745e-06
-3.63901300796004e-05
-9.84332137502634e-06
-1.79819269013323e-05
-2.28632986485755e-05
-2.32844155661243e-05
2.33481846248107e-06
-1.44991031487439e-05
-1.79689101165097e-05
-6.5665986208973e-06
-3.66827877372131e-05
1.00644603542802e-05
-2.82377230470923e-05
-2.18705780049145e-05
-4.71733878930227e-06
-2.54150756938599e-05
-2.11193742831334e-05
-9.93948911795315e-06
-1.88499043171179e-05
-3.49400482107562e-05
-1.91694700043732e-05
-5.02404783237309e-06
-1.43838137125408e-05
-2.48453464070268e-05
-1.79819459337335e-05
-1.92399413340674e-05
-1.82820747442897e-05
-2.67199486552075e-05
-2.53065030829248e-05
-9.10431796041943e-06
-1.13269785695344e-07
-2.76267611346432e-05
-3.46009291098808e-05
-7.62422659281682e-06
-7.33499800992551e-06
-3.58946639716107e-05
-7.92025470783352e-07
-2.57157218603724e-05
-2.74682064256484e-05
-1.51667682572359e-05
-2.13854858017953e-05
-1.15751387501309e-05
-2.53288218686595e-05
-3.57127780154751e-05
-1.70937720751109e-05
-3.18680557530283e-05
-3.88476104828489e-05
-1.74439130942549e-05
-1.54073913575489e-05
-3.20212611088252e-05
-1.54373522168256e-05
-1.83468820604873e-05
-1.78618359099359e-05
-1.35666009063401e-05
-3.59664521073097e-05
-3.01320666082784e-05
-1.08815720639468e-05
-1.26888354714989e-05
-9.91845435636298e-06
-2.80920801167395e-05
-3.64913484870507e-06
-1.75131562287883e-05
-2.53164875564313e-05
-8.76573348873874e-06
-1.33093116846955e-05
-2.58491664133407e-05
-1.52398655072793e-05
-3.17712586277225e-05
-7.76708069960687e-06
-7.44864986635045e-06
-1.51215050600349e-05
-1.27363742405547e-05
-2.02212078176087e-05
-2.47589623645443e-05
-2.49345253925202e-05
-2.1645640375785e-05
-1.43157295841909e-05
-2.06278818586328e-05
-2.1894894683167e-05
-3.00073946560629e-05
-1.53855184422087e-05
-4.50944269762164e-05
-2.00249367585818e-05
-1.0791465514702e-05
-3.61853667866666e-06
-3.09196928225124e-05
-5.22400308809486e-06
-1.54804291140819e-05
-9.86886385628619e-06
-1.77593213357708e-05
-2.10564011649204e-05
-3.66404264934412e-05
-1.95195863287148e-05
-2.54853870477321e-05
-2.57713457908983e-05
-1.45713078358107e-06
-2.09576262102172e-06
-2.1064497663077e-05
-8.65247412560483e-06
-2.04977191537146e-05
-2.30654085278555e-05
-3.25207291148265e-06
-2.8385891746633e-05
-8.34968741333016e-06
-2.1039725755561e-05
-3.12327364910565e-05
-1.0424358488605e-05
-1.19099858878841e-05
-4.23072163226492e-05
4.08873192901613e-06
-3.16219192699136e-05
-8.15836674629405e-06
-1.12578672965162e-05
-1.3079457251231e-05
-1.40231131024713e-05
-2.51145009182257e-05
-2.28861540037286e-05
-2.45726746736603e-05
-4.69643532351758e-05
-1.90780355221924e-05
-2.58121266043828e-05
-1.79733920873612e-05
-2.99939128275861e-05
-2.94029564226756e-05
-1.54182251941556e-05
-1.34443901120045e-05
-2.02251547835068e-05
-2.44420328750355e-05
-1.34047185150306e-05
-2.03232775205039e-05
-4.61199389772384e-05
-4.36700816159908e-06
-2.12727230522921e-05
-2.73577153439553e-05
-3.03566053964944e-05
-1.44791252236304e-05
-2.03647924463718e-05
-2.96382243923086e-05
-1.35996976299905e-05
-1.95557448355769e-05
-3.00387428852225e-05
-1.06421905907321e-05
-1.88947323502097e-05
-1.33110902664469e-05
-2.41547715555117e-05
-7.50567457533426e-06
-2.9028197953838e-05
-1.9397422335369e-05
-1.21455334114444e-05
-3.90157446690164e-05
-3.52223475419393e-05
-2.07591889821114e-05
-1.20058870526033e-05
-2.59582431094997e-05
-1.46314643191627e-05
-2.42503034240002e-05
-8.90324522752413e-06
-1.42034622235994e-05
-2.49270738857716e-05
-5.60029119210108e-06
-2.06910203086674e-05
-1.81895552996642e-05
-1.5562622998393e-05
-1.32515169032342e-05
-2.1604613603736e-05
-7.15974434547335e-06
-1.06998640858217e-05
-8.50158216753911e-06
-9.70289052715974e-06
-1.70752904359378e-05
-1.44849510413541e-06
-2.27519621820446e-05
-2.08797508626589e-05
-7.3822568204211e-06
-1.63062310832217e-05
-2.65269730931165e-06
-2.98179359180725e-06
-2.90608553118808e-05
-2.00006240368346e-05
-1.66411448014324e-05
-5.3601156507709e-06
-3.66173973323806e-05
-1.75088471856742e-05
-1.82061363326528e-06
-1.01984016308055e-05
-3.12270224036886e-05
7.68485541824091e-06
-1.78931986863075e-05
-3.27460732405807e-05
-2.1762754127455e-05
-2.27740566566308e-05
-2.86027819896848e-05
-6.37028776430141e-06
-1.54363453404552e-05
-2.4535581629796e-05
-3.46959963309393e-06
-2.04224308547846e-05
-2.92886184748978e-05
-1.23989451660908e-05
-3.38670079427412e-05
-2.70224495954651e-06
-2.96089833360115e-05
-3.04427497850558e-05
-1.4030228990174e-05
-2.88654812280888e-05
-1.11494092942049e-06
-1.53880765804432e-05
-2.07756504876566e-05
-3.23693538340868e-05
-1.06303700977778e-05
-2.75076087297365e-05
-1.30447529609943e-05
-2.10723319137803e-05
-1.78634135468018e-05
-3.36014411863567e-05
-2.14251349036688e-05
-7.29878998594155e-06
-1.22378829406002e-05
-2.92315993503104e-05
-2.7014026020166e-05
-1.3627400169303e-05
-1.70633016990262e-05
-1.85899328425351e-05
-2.93559096963458e-05
-6.59850241100243e-06
-1.36240804173916e-05
-2.82324954120962e-05
-1.10394164232974e-05
-1.1947478995704e-05
-1.97853899156647e-05
-2.08771544978004e-05
-2.179170318204e-05
-7.5966374753935e-06
-1.22729694818773e-05
-3.91844143251658e-05
-1.167957943153e-05
-2.87514273606699e-06
-3.19126114078653e-05
-1.58379842585155e-05
-2.048302002323e-05
-5.17523950179588e-06
-1.61466848158919e-05
-3.02773590099379e-05
-1.95648288224101e-05
-2.44335752342745e-05
-1.83606967247943e-05
-7.58697932816143e-06
-1.91807282438461e-05
-4.8106096334313e-05
-2.55769374495879e-05
-1.23423640048491e-05
-1.65260859934978e-05
-2.35205064922572e-05
-2.08513717841e-05
-1.72074146190409e-05
-1.28122144949142e-05
-6.89194364770345e-06
-1.45132384339841e-05
-2.34075842018449e-05
-1.60549177350805e-05
-3.14184888994071e-06
-6.12900805371315e-06
-8.95083590218697e-06
-2.95419280380787e-05
-2.92412497241907e-05
-2.42480184165153e-05
-1.3696152923489e-05
-4.14955532754778e-05
-2.01592667565806e-05
-1.60718119894706e-05
-1.48866700235347e-05
-1.10703075806569e-05
-3.30864076751208e-05
-2.80951132651996e-05
-3.26314097959134e-05
-1.97973947202852e-05
2.84405186181543e-06
-1.72749701920399e-05
-1.34614096161894e-05
-1.71346579738443e-05
-2.13852358075186e-05
-4.35458203554542e-05
-2.49627286929625e-05
-1.80536886155438e-05
-8.03713063586101e-06
-2.60663921308756e-05
-3.52444798356102e-05
-1.04710603322986e-05
-2.98622177579135e-05
-2.86682999668683e-05
2.09396198359575e-05
-1.30772072895969e-05
-2.02698068360144e-05
-1.6202232342275e-05
-2.5057498823294e-05
-1.38710123528615e-05
-2.60217149843402e-05
-3.76362392958261e-06
-1.42448989840881e-05
-4.06093099907166e-06
-1.97424519224591e-05
-2.26644262693561e-05
-2.54273789944365e-05
-1.93690531530642e-05
-3.87435108607479e-05
-1.08953545824321e-05
-1.47644064283357e-05
-1.73208528230386e-05
-3.07862457988489e-05
-7.85798685955845e-06
-2.08750928771485e-05
-3.68333752116513e-05
-2.39425457161963e-05
-1.54005244614035e-05
-2.72035360364871e-05
-2.65628271068073e-05
-2.70222056082099e-05
-2.87060125038452e-05
-2.58054393364308e-05
-2.01203867966373e-05
-3.21893233950284e-05
-8.9017023827363e-06
-2.71380900562598e-05
-2.8076656497265e-05
-8.20660506133283e-06
-2.21166944486678e-05
-1.8219106913979e-05
-2.46974283542987e-05
-1.86839623689548e-05
-1.20737078061032e-05
-2.73341293661514e-05
-1.94707410313698e-05
9.52525017108327e-08
-4.21886157270826e-05
-1.36581277411822e-05
-1.22126916401069e-05
-4.55501207477471e-06
-7.08769165716703e-06
-1.33632685267911e-05
-1.18160249034448e-05
-2.48404478595082e-05
-2.98640844592622e-05
-1.40320350558871e-05
-2.23158004101295e-05
-4.04376441005287e-05
-8.11325448583935e-06
-2.70887656877658e-05
-9.36359701737956e-06
-1.97879736240251e-05
-5.33667263385114e-06
-7.91361102798546e-06
-1.44677014407972e-05
-8.954061226605e-06
-3.08408257662387e-05
-2.58297867780693e-05
6.16720306773028e-07
-1.85796920245155e-05
-3.20054118667073e-05
-9.49123931296743e-06
-2.64612290276274e-05
-1.66044190635782e-06
-1.44574483266658e-05
-1.73606503143783e-06
-3.74068178747138e-05
-2.04636856426207e-05
-1.80844836524083e-05
-2.15768009050343e-05
-1.16881150215286e-05
-2.2952013537732e-05
-2.06405760521777e-05
-3.20322530253301e-06
-2.90372534471153e-05
-1.78970703861041e-05
-2.81495276713692e-05
-1.40526013925277e-05
-2.04982884286947e-05
-2.23010165131424e-05
-2.84861828746678e-05
-4.03244544123281e-06
-1.65057240564095e-05
-3.33931834936993e-05
3.37127932561305e-06
-1.38313186837236e-05
-3.08039317897145e-05
-2.81382793459293e-06
-7.97498216696382e-06
-1.04233446973501e-05
-2.52481514066261e-05
-1.47445011052873e-05
-3.03661264319501e-05
-3.19434490360591e-05
-2.20537063663001e-05
-1.2421895525365e-05
-1.00926283600571e-05
-2.79534072603626e-05
-2.69451054644109e-05
-1.50169153097463e-05
-3.06143174892921e-05
-1.25764688874532e-05
-2.22671674093426e-05
-5.03842111570759e-06
-4.23418966106702e-05
-1.73698415727811e-05
-1.78639634824622e-05
-1.66043847052062e-05
-1.52103797960638e-05
-8.96486656747175e-06
-1.0876172238092e-05
-3.36747122964737e-05
-5.76532336758504e-06
-2.97960015033288e-05
-1.01711009758394e-05
-2.21051831796998e-05
-2.2724625081222e-05
-2.68184822622962e-05
-1.25958913674538e-05
-2.86430416125912e-05
-6.34658296333498e-06
-2.63919597176678e-05
-2.08833391348832e-05
-7.64689226745928e-06
-2.76799795980241e-05
1.60492093371633e-06
-2.78224579765751e-05
-1.9543372327621e-05
-2.43028013442571e-05
-2.15455512770057e-05
-1.36283743570341e-05
-1.51969914036764e-05
-3.58853601599608e-05
-1.89496331194932e-05
-2.98637183738116e-05
-3.72344073472442e-05
-1.07254586025326e-05
-2.955784611051e-05
-3.29577115075092e-05
-9.2436001615384e-06
-1.7658785291922e-05
-2.54911528106214e-05
-1.56551574948516e-05
-8.21760552846961e-06
-1.84950855570147e-05
-1.43454579061463e-05
-2.21077225243615e-05
-1.90141143136265e-05
-4.31404197525296e-06
-1.73999992301147e-06
-2.29117443519945e-05
-1.83552944114275e-05
-6.18402784285174e-06
-3.53685359100988e-06
-3.550966587993e-05
-2.45435425267913e-05
-2.25631912188566e-05
-2.00488843670654e-05
-2.13595349423354e-05
-2.23407394547148e-05
-2.4948066493446e-05
-1.83808687288246e-05
-3.84200109280019e-05
-1.41592775260912e-05
-3.24039373940031e-05
-1.2880833545921e-05
-1.1149174141483e-05
-3.90345575692616e-05
-4.58290636427718e-05
-4.58462845994189e-05
-9.67650234094085e-06
-1.06868830574361e-05
-8.03992485772665e-06
-3.53527288655492e-06
-1.68474463357548e-06
-2.10177441019849e-05
-1.34626939813186e-05
-2.13084561865944e-05
-1.67321505717018e-05
-3.12185004800368e-05
-3.78219160374552e-05
-2.83136331476285e-05
-3.3839703299529e-05
-2.15059810299407e-05
1.28970141004849e-06
-6.04539062598698e-06
-6.41064663823904e-06
-2.36427635143461e-05
-1.0043951391366e-05
-1.10541250250859e-05
-4.20503686673784e-05
9.45395514199403e-07
-9.60551272631809e-06
-1.24764410179636e-05
-2.73521919936842e-05
-1.52359225301234e-05
-3.59747776749141e-06
-1.53082719887821e-05
-1.94070405928441e-05
-4.25940612397166e-05
-1.96127885726279e-05
-1.67297233988783e-05
-3.31577316139835e-06
-1.18128017567558e-05
-2.51657154354361e-05
-2.75429071625094e-05
-1.38295370106945e-05
3.70940275747354e-07
-1.50080043272503e-05
-1.26749140895992e-05
-9.58021101460098e-06
-2.5500095244079e-05
-3.56229950603433e-05
-1.67289010729933e-05
-1.98782859869043e-05
-1.70287197988926e-05
-1.48911303006223e-05
-4.49417244666244e-06
-7.47491847866356e-06
-2.77210626311761e-05
-2.22839008213296e-05
-1.86181988195525e-05
-2.34510984208347e-05
-2.8304088731965e-05
-2.10997215601609e-05
-2.18587755330202e-05
-6.56481070162099e-06
3.4857237311179e-06
-2.21874201814246e-05
-2.57306598287345e-05
-3.51415745072236e-05
-2.4217091280285e-05
-6.59939026464355e-06
-1.65243549786698e-05
-1.25117411527524e-05
-1.87500148776081e-05
-6.18693418157001e-06
-1.53024942333438e-05
-2.1567440449878e-05
-3.27629663376052e-05
-1.99618391950011e-05
-2.19785426738576e-05
-5.81826708595923e-06
-3.17746330356621e-05
-2.41237222766138e-05
-2.68829449150791e-05
-8.49675918587511e-06
-1.30972617103495e-05
-3.59659377671848e-05
-4.77004910856881e-06
-2.50238497799342e-05
-2.15511159568352e-05
-1.28116024191148e-05
-2.5702514837087e-05
-4.24198498782744e-06
1.75977712909777e-05
-1.25610557592513e-05
-2.11686381600228e-05
-2.02842697135847e-05
-6.59624208322529e-06
-9.63999336594949e-07
-1.14447316570773e-05
-3.91195122699177e-05
-1.54602723094505e-05
-1.99741874329973e-05
-1.65560807013475e-05
-9.70801849765875e-06
-1.57005975331304e-05
-1.25485618739915e-05
-2.07365638952052e-05
-3.52125702227058e-05
-3.13125511527781e-05
-1.65192441603165e-05
-1.13553938457369e-05
-6.4187010950141e-06
4.50867975069694e-06
-1.62345747723999e-05
-1.22302111110041e-05
-8.11559612866525e-06
-3.15685558735607e-05
-2.73936933726195e-05
-2.61990850045855e-05
-1.42644287866978e-05
-2.10842183222866e-05
-2.47235091939987e-05
-3.04301769359759e-05
-1.48184103594167e-05
-2.73631319510452e-05
-2.21112089246739e-06
-3.04016329569846e-05
-3.37968401104395e-05
-2.38080591237277e-05
-1.19089212053465e-05
-1.23806666740583e-05
-1.9942355066421e-05
-2.15954067944846e-05
5.63287674679334e-06
-9.8028780028835e-06
-3.5098854927243e-05
-3.17320748256319e-05
-2.81152720229411e-05
-2.60442578708461e-05
-9.55795139632188e-06
-1.64005961741023e-06
3.4367756802619e-06
-2.96609202539876e-05
-3.13789550436082e-05
6.20636340661922e-06
-2.93005741006407e-05
-2.33850828470314e-05
-2.89384599562965e-05
-2.3796110890764e-05
-2.91605135760803e-05
-1.93897468384952e-05
-1.85067264035377e-05
8.6506838675683e-07
-1.22892909988934e-05
-1.28402443145898e-05
-1.71272357954652e-05
-1.47340639731093e-05
-9.85185654813545e-06
-2.30001360219065e-05
-1.4092834630378e-05
-6.27834703883255e-06
-3.59402685548891e-06
-2.18497255097125e-05
-3.52738895655986e-05
-2.51377106301359e-05
-2.91730854522739e-05
-3.64103060193583e-05
-3.67342863667585e-05
-2.59865565021413e-05
-2.6568806954721e-05
-2.47146185314815e-05
-1.61216710036352e-05
-2.43827956327362e-05
-1.98888181725649e-05
-8.9665295373098e-06
-1.06642703497169e-05
-1.54463087282927e-05
-2.55977203170076e-05
-1.27795850739649e-05
-1.80584067706388e-05
-1.74286192405321e-05
9.4426574375476e-06
-1.06037227569219e-05
-3.54865867838895e-05
-2.20141929578281e-05
-3.56939305997032e-05
-2.43651334290887e-05
-2.72671582718394e-05
-2.74648217417766e-05
-6.94851889034496e-06
-2.05210157792146e-05
-1.76421345027377e-05
-1.04823130355559e-05
-4.20186000759887e-05
1.20388604136631e-05
-1.7691705302718e-05
-1.5332056105703e-05
-2.44301133814991e-05
-1.06046198375364e-05
-6.57120099100142e-06
-2.07490210446112e-05
-3.02839739943895e-05
-8.93642485416208e-06
-4.59724886580718e-05
-2.25132985354105e-05
-4.58742292784696e-05
-1.89236390570795e-05
-1.27496655276107e-05
-3.89893306718042e-05
-1.35372378059441e-05
-4.06705751947283e-06
-3.60474172135154e-05
-4.44761668454061e-05
-2.66013565141292e-05
-1.31881148911219e-05
-7.92995628596059e-06
-1.03979671497912e-05
-1.49031318692155e-05
-2.40250204193669e-05
-2.17581581884476e-05
-2.03896964693355e-05
-3.33239639657554e-05
-3.48519457086127e-05
-4.50033436994703e-05
-2.21522059068264e-05
1.461693420643e-06
-2.91306994510972e-05
-1.68618573957364e-05
-4.97985177168609e-05
-1.58565785315888e-05
-1.71041378479877e-05
-2.36382920884969e-05
-3.12356116663511e-05
-3.01245246963408e-05
-1.30066103547003e-05
-1.6796477458533e-05
-1.40890188440228e-05
-3.16091741179212e-05
-1.69350727269017e-05
-1.66115998261528e-05
-1.65945451573107e-05
-2.7729355600712e-05
-1.13502705271078e-05
-1.27177972807797e-05
-2.2976412040732e-05
-2.20924330967211e-05
-2.05846848568166e-05
-2.37481020211211e-05
-1.49594109048735e-05
-1.3744723971147e-05
-1.84039849918101e-05
-2.32621258806623e-05
-1.07951428855416e-05
-9.45115158984242e-06
-3.56857320060475e-05
-3.23239127445118e-05
-4.70072018953247e-05
-2.95820257701761e-05
-3.12903424291116e-05
-6.10145144074452e-06
-1.91062181533692e-05
-2.90612728412707e-05
-1.47438558628814e-05
-1.75445607594539e-05
-1.89395314844398e-05
-2.68955254789346e-05
-3.8926509684004e-05
-1.62201007081218e-05
-5.42143309054547e-06
-1.27556345624477e-05
-3.93789170082127e-05
-1.61260039364265e-05
-3.27107931188248e-05
-1.00628543619173e-05
-2.13104121440162e-05
-1.6473437072912e-05
-3.05140661828153e-05
-1.76847890731188e-05
-2.4063795659729e-05
-1.53138474394107e-05
-7.3518082021455e-06
-1.37572770816598e-05
-1.13394752109165e-05
-1.57002493876266e-05
-1.84557912256513e-05
-7.96201179968637e-06
-4.31932722197525e-06
-2.85816540167444e-05
-2.29511888349675e-05
-1.63261399993084e-05
-1.37880688800672e-05
-2.23457604674753e-05
-1.40268870494728e-05
-1.2576911035995e-05
-1.58385464526542e-05
-2.15645202294481e-05
-1.7332562727202e-05
-2.49490427249655e-05
-2.05109340520918e-05
-6.94937095800185e-06
-1.06915751920666e-05
-1.53357017442739e-05
-3.46331264773598e-05
-1.72066127276271e-05
-3.57248494591915e-05
-1.78070812109881e-05
-1.77139111508856e-05
-1.9752252342079e-05
-1.0932455662383e-06
-1.65771492232644e-05
-1.80775833846371e-05
-2.16544402840536e-05
-5.0278221608495e-06
-9.98554570564096e-06
-2.58462540428521e-05
-3.04906776283395e-05
-1.11873224419671e-05
-1.80807962355146e-05
-8.87421413313236e-06
-2.47477619013492e-05
-6.56139877949243e-06
-2.42253475336735e-05
-2.18749129710703e-05
-2.48761272956169e-05
-1.35510878282879e-05
-1.23155420388595e-05
-8.48007689084591e-06
-1.6759969875328e-05
-1.73733406675455e-05
-2.08254705127211e-05
-2.52242030018752e-05
-4.83580845198046e-06
-8.11479158039625e-06
-3.35220597840225e-05
-2.21662516417077e-05
-1.69383842857021e-05
-6.94193327664528e-06
-2.24821275622015e-05
-1.66950832975393e-05
-1.60488962748864e-05
-2.50314677128006e-05
-5.13662593931211e-06
-5.95564973536091e-06
-2.39405681651434e-05
-2.07251829390151e-05
-1.45979079372736e-05
2.44290275730463e-06
-2.90548836479551e-05
-2.08196096935317e-05
-1.09545517229309e-05
-9.87932166921706e-06
-2.20112327669312e-05
-2.00781389432758e-05
-2.23074115355533e-05
-3.05591418251987e-05
2.84572422377129e-06
-1.65185978243465e-05
-2.50470689654518e-05
-2.2217754425012e-05
-1.16874856616263e-05
-2.15077850670072e-05
-1.46426919149948e-05
-8.45805101686165e-06
-1.34731963244103e-05
-1.10236079899045e-05
-6.52341023314493e-06
-9.17156441820167e-06
-2.16338599958099e-05
-1.90472785683294e-05
-3.26059720511347e-05
-3.39052974501678e-05
-2.59672923208445e-06
-4.3833198004059e-05
-1.37136855722387e-05
-2.50829581317754e-05
-3.78389651198628e-05
-3.04645374100575e-05
-1.64130897077804e-05
9.24737634482618e-06
-1.89526880175258e-05
-1.32656608459233e-05
-6.21344248104396e-06
-1.22197840085117e-05
-1.14417133769103e-05
-1.03241460085499e-06
-7.72079594139256e-06
-1.72931086697751e-05
-8.81683427748655e-06
-1.28202529962224e-05
-4.1232260192701e-05
6.0848231928518e-07
-4.20161753675517e-05
-2.81603386594093e-05
-5.93401168888436e-06
4.66655492075139e-06
-1.66557414237483e-05
-1.11156213907034e-05
-1.23711444281662e-06
-2.63693187803699e-05
-7.77622096685375e-06
-1.51340768783006e-05
2.9304884382936e-07
-1.76464813594362e-05
-1.22370524870605e-05
-1.75940290959338e-05
-1.81666335526627e-05
-3.39382799714834e-05
-2.28964008201649e-05
-2.06122972613315e-05
-3.74467665240155e-05
-2.86925283183151e-05
-1.75353691379997e-05
-1.81866042134483e-05
-2.18986614171258e-05
-8.79689170115483e-06
-2.77760114193549e-05
-2.67840800728661e-05
-9.92287210505383e-06
-3.12593887076917e-05
-1.9413926463956e-05
-3.43755856743659e-05
-1.87002219993651e-05
-1.79950663941291e-05
1.41823366482094e-06
-2.0403176245452e-05
-2.52403917039138e-05
-2.99803401299146e-05
-2.41349633597785e-05
-2.67369467858369e-05
-3.78279640461348e-05
-4.43370408846848e-06
-3.13384609897243e-05
3.69160635008179e-06
-7.20264857011781e-06
-3.79031019557524e-05
-1.87744183668189e-05
7.90610704210908e-06
-3.02214834430362e-05
-3.58569725153513e-05
-2.5655122536751e-05
-2.41459002419145e-05
9.89503961266258e-06
-1.88685026321585e-05
-2.62820978142466e-05
-9.01914371060912e-06
-1.81787599504393e-05
-9.54099688154037e-06
-3.99396079698544e-05
-1.40038689680621e-05
-2.444229227063e-05
-2.16304178956231e-05
-2.47661866902012e-05
-3.87805153263223e-05
-4.16309231278475e-06
-2.61399270869107e-05
-8.86247839990894e-06
-3.03720895706431e-05
-4.51912329540406e-05
-2.72873999048056e-05
-1.82166914489067e-05
-7.98887352146951e-06
-3.20410631427827e-05
-7.53814096324061e-06
-1.6849485675923e-05
-9.91767237610932e-06
-8.16190513448291e-06
-3.18456907462694e-05
-2.3087340887731e-05
-1.271787998548e-06
-2.33553210664791e-06
-1.16364603480434e-05
-2.47791412321423e-05
-7.97829987943471e-06
-9.83658245155987e-06
-1.97921759522394e-05
2.91043254403666e-06
-2.77225309300684e-05
-2.99038044715858e-05
-1.66074030510109e-05
-4.20861950921129e-05
-1.20182333954207e-05
-8.06409039592082e-06
-2.67329874657546e-05
-2.82130782202461e-05
-1.15037997380123e-05
-8.27407135913186e-06
-6.18279423671932e-06
-9.1088829881393e-06
-7.41810334715704e-06
-3.46843889418223e-06
-4.62855580877115e-05
-2.77754112720813e-05
-3.144508254302e-05
-2.59693416585165e-05
-2.98359250194143e-06
-3.88456412663826e-05
-1.93121965807192e-05
-4.33180050381568e-05
-2.63722462303461e-05
-3.65739036481271e-05
-1.3307689851383e-05
-2.85044740593685e-05
-1.24308810315074e-05
-1.10900142019754e-05
-3.9525953414562e-05
-1.33607383721317e-05
-1.31716710900381e-05
-5.37431376297092e-06
-1.93745913190651e-05
-2.55324423176278e-05
-1.64426239216273e-05
-2.53753340795079e-05
-1.46495796669186e-05
-4.18117570698722e-05
-3.55488225926758e-05
-1.16621219656636e-05
-1.96138982847215e-05
-1.51373713384681e-05
-1.69054087748483e-05
-2.41100941818219e-05
-6.85457950624037e-06
-6.44035377561046e-06
-2.06136658228399e-05
2.33167920102945e-06
-1.82533038019438e-05
-5.34359396773517e-06
-3.21844592668798e-05
-1.56846338248788e-05
-2.58296548739923e-05
-7.41976287531885e-06
-3.22575903556507e-05
-2.65218353087371e-05
-3.90320543197026e-05
-3.08784090974556e-05
-2.9164788414201e-05
-4.68592538022179e-05
-2.62941501486038e-05
2.0507438279998e-06
-6.29628370649673e-08
-1.29923509058068e-05
-3.0883057322335e-05
-2.8937312182779e-05
-2.30010599294038e-05
-1.8486788545605e-05
-1.71973092926273e-05
-1.13922796473581e-05
-3.28713550055251e-05
-7.58799592008082e-07
-9.34897147030196e-06
-4.75506769771919e-06
-2.21908246812531e-05
-2.40034102401094e-05
-1.45695195149977e-05
-2.30037519500907e-05
-2.48420957421984e-05
-2.39261225884981e-05
-2.76809109729574e-05
-1.11092136764893e-05
-3.80871912643791e-05
-2.39425565148395e-05
-1.13517154480209e-05
-5.17550641211803e-06
-3.17396099476089e-05
-1.99631260580668e-05
-2.96764503221659e-05
-1.54907725219229e-05
-9.08272056083487e-06
-4.71885774760753e-06
-3.14960532052849e-05
-2.83249411646662e-05
-7.99839947533138e-06
-2.08824980082021e-05
-3.51718120085327e-05
-1.65767590372228e-05
-4.58044332951203e-05
1.16220708256089e-06
-1.3132491373305e-05
-1.51290658776687e-05
-2.82230544588416e-05
-1.52006153913401e-05
-3.74968257486475e-05
-2.40599948821454e-05
-1.65875128265178e-05
-3.18390449552144e-05
-1.12753741867584e-05
-2.21696808570508e-05
1.25201628801034e-06
-2.26465511895537e-05
-2.63019139882438e-05
-1.42377395014454e-05
-3.36624375769135e-05
-1.77822357752644e-05
-5.17080240218369e-06
-2.9379198814306e-06
-2.58780374029983e-05
-1.18613194680877e-05
-1.28045562759038e-05
-3.03557724007949e-05
-1.32417383559276e-05
-1.65512490079161e-05
-3.33327155545259e-06
-2.17949434276403e-05
-1.44158829978722e-05
-1.01217875908854e-05
-1.08451995416397e-05
-1.18258588587854e-05
-2.633578398814e-05
-1.96088558091404e-05
-1.21612979762168e-05
-6.63547412465332e-06
-3.06769879466837e-05
-1.94542479701618e-05
-3.28147495640839e-05
-1.40672999576534e-05
-1.03034580641862e-06
-1.99197239212612e-05
-1.69809002701583e-05
-1.91985981093999e-05
-1.37691341319525e-05
-1.00982656381392e-05
-1.83208738545441e-05
-1.37942110555137e-05
6.87694307038188e-07
-2.21478404903737e-05
-3.56558807461643e-05
-4.03846059908907e-06
-1.97098590229357e-05
-1.07273426890983e-05
-3.38825470071574e-06
8.85573772517096e-06
-1.89422521356995e-05
-2.43311795591556e-05
-8.14965681795111e-08
-1.96879231894365e-05
-2.00690642862536e-05
-3.23389256539652e-05
-1.99178002425516e-05
-2.6479543176055e-05
-7.61659154337421e-06
-1.01694427259751e-05
-2.98729322041438e-05
-2.55815485493448e-05
-3.06588465431249e-05
-2.91064060057617e-05
-1.82853893051911e-05
-2.05331263417239e-05
9.32832003630539e-07
-4.04796148400663e-06
-1.15732513752105e-05
-7.26928033132081e-07
-4.66111740175552e-06
-1.62284411493896e-05
-3.56106574453005e-05
-5.85676995132763e-06
-1.21123653710233e-05
-2.73850705696912e-05
-6.63876644374562e-06
-5.31613278676011e-06
-7.52102696022758e-06
-2.44776154575149e-05
-2.09892003431302e-05
-1.26385815488855e-05
-4.07899951371725e-05
5.34679833398654e-06
-1.39442196011591e-05
-2.52114031167684e-05
-1.13802230928604e-05
-2.47412678237958e-05
-1.75728920843238e-05
-1.46983306184131e-05
-1.91894526838886e-05
-3.21448232947452e-05
-2.64314813477167e-05
-1.18940374430124e-05
-2.02489065788429e-05
-2.71998954211697e-05
-2.22430485089564e-05
-2.67553338177052e-06
-2.12490073027712e-05
-1.24478066056434e-05
-2.1441485034447e-05
-3.57860802900458e-05
-4.21311759982104e-06
-3.2980863564505e-05
-1.4816213631213e-05
-3.41959111243775e-06
-2.81362777416998e-05
-3.51460938821295e-05
-9.52889447701348e-06
-1.3060987062186e-06
-1.10509741454888e-05
-1.43860779917052e-05
-1.39533675567682e-05
-3.36529597792915e-05
-1.11278820071956e-05
-1.3160994822841e-05
2.77883312617185e-06
-2.77495945517692e-05
-1.85518171887031e-05
-1.43509568801163e-05
-2.48645517552027e-05
-1.48079307337522e-05
-2.63468408650489e-05
-3.5767613267197e-05
-3.09800912983181e-05
-5.32928681218592e-06
-2.3007481042133e-05
-3.02161371858807e-05
-2.38777014287638e-05
-5.01942744058979e-06
-2.638053104913e-05
-3.5834658529735e-05
-1.73784486251284e-05
-2.22841200509532e-05
-2.76889152538982e-05
-2.90114542524795e-05
-3.28943416785454e-05
-1.59403323233855e-05
1.10368969742201e-07
-1.78773570361204e-05
-4.23565023997854e-06
-1.57409094377214e-05
-2.35026516688446e-05
-1.85635428409077e-05
-8.18621137583157e-06
-2.37595021239733e-05
-1.54506444099211e-05
-4.44249895477181e-05
-1.89267930729018e-05
-2.64463433945215e-05
-1.54823674062961e-05
-2.1640711539461e-05
2.19129374308513e-06
-1.82307372101657e-05
6.73522988785459e-07
-3.32322239210397e-06
-7.80222568696482e-06
-2.29434869134025e-05
-3.05630099494655e-05
-1.23023745853996e-05
-6.69017240034597e-06
-8.5181457930242e-06
-1.58820490559123e-06
-2.63226487121801e-05
-2.31905444933018e-05
-1.55923058617017e-05
-1.48033945218097e-05
-2.53034860522443e-05
-1.8052018640543e-05
-1.75082355891138e-05
-2.81559532268842e-05
-1.64083249452129e-05
-2.51366056240482e-05
-1.25051952133462e-05
-1.71148231821898e-05
-1.60177531759711e-05
-2.41319802313551e-05
-2.00297323310213e-05
-2.45027924922923e-05
-5.71074676261203e-06
-1.60728582791087e-05
-3.77617668499948e-05
-2.33583592118286e-05
-2.36245169633294e-05
-1.09880413024744e-05
-8.80073423794449e-06
-7.85345834217162e-06
-2.01497580203469e-05
-1.28467925566334e-05
-3.03888235289987e-05
-9.5542054396846e-06
-1.97373832301655e-05
-1.32875261739531e-05
-2.13136085918895e-05
-3.20939065987923e-05
-2.73518003575668e-05
-2.133956440006e-05
-3.79294430202291e-05
-2.63104368696192e-05
-3.8516040499208e-05
-2.52706119337581e-05
-2.88428817705642e-05
-1.79652851024839e-05
-2.03264073888271e-05
-2.64473854607793e-05
-2.62366043071075e-05
-2.35609979133728e-05
-2.3744793563946e-05
-1.90890500006982e-05
-9.23163007789024e-06
-1.59143528207855e-05
-5.14419174183482e-06
-8.57276929872426e-06
-1.97030808106171e-05
-2.18010963600077e-05
-1.13948455305579e-05
-3.12132435890818e-05
-1.61596695112554e-05
-1.25000314859542e-06
-1.17105008715234e-05
-2.17044186119725e-05
-1.36334784822228e-05
-8.68047019854983e-06
-8.78707662839197e-06
-3.01032096595351e-05
-2.67583724097527e-05
-1.91570392758342e-05
-9.56166760436088e-06
-3.22087734702978e-05
-1.84371176840944e-05
-1.25306925087226e-05
-2.65643145987863e-05
-1.39299198251897e-05
-9.52908412455909e-06
-3.71919065191711e-05
-2.35913095387604e-05
-2.07595294271146e-05
-4.55024939679344e-05
-9.47225495275613e-06
-1.28529955565703e-05
-3.26768384600161e-05
-4.38966325416334e-05
-9.14456380008115e-06
-1.97956061328038e-05
-4.63204199383416e-06
-2.26466525582994e-05
-5.86023897331861e-06
-1.17843012417419e-05
-3.15795335617371e-05
-2.20965769237485e-05
-4.8426864626302e-05
-4.13687054327065e-05
-1.74913900060033e-05
-1.45193646348118e-05
-2.24643125992768e-05
-1.89524298373498e-05
-1.7678085932534e-05
-1.40633988740151e-05
-2.66175609408635e-05
-6.09531716490813e-06
-2.03120810294374e-05
-1.74432269174334e-05
-1.43763019197969e-05
-2.99147183656603e-05
-3.78178826706565e-05
-2.31634829438958e-05
-4.1555432890489e-05
-1.93604973804878e-05
-2.61091747539591e-06
3.25328097602614e-06
-1.52094685606854e-05
-2.69291046570629e-05
-2.70494341229608e-05
-1.61403979941295e-05
-6.51604647031164e-06
-2.31509617455846e-05
-1.40918214865962e-05
-3.25557367226987e-05
-3.58919699125731e-05
-1.2246553872711e-05
-5.13682527549132e-05
-4.15955526029077e-05
-8.66986991947883e-06
-2.7969048755911e-05
-2.47492614720391e-05
-2.19830273354134e-05
-2.07858383007971e-05
1.32461556668775e-06
1.04655647736552e-05
-8.33652459195493e-06
-1.1803333212834e-05
-2.95557442470502e-05
-1.72830240433261e-05
-2.83435711587563e-05
-4.17115288847983e-05
-2.15985230378653e-05
-1.88864156135207e-05
-1.94915896844977e-05
-2.26279294021858e-05
-2.26875849717022e-05
-2.20024445843105e-05
-4.18293951074507e-05
-9.4201245806757e-06
-9.36905813663723e-06
-3.98760232115604e-05
-3.01985021664354e-05
-3.26492880592785e-05
-1.29955427358089e-05
-1.25315840662917e-05
-2.25982094904135e-05
-1.89247423562873e-05
-1.04185656214991e-05
-3.41321933625208e-05
-9.70266219408495e-06
-1.81579202207573e-05
-3.08136701295677e-05
-5.74209685725304e-06
-1.02614759314087e-05
-9.87250597201078e-06
1.96843386469329e-06
-2.47961107984996e-06
-1.25174292773126e-05
-1.345718027636e-05
5.78058476166044e-06
-3.26486896877347e-05
-1.79951631059039e-05
-2.46452067835583e-06
-2.88507988555967e-05
-1.19640897141972e-05
-2.89628388698578e-05
-1.72234938175108e-05
-8.00419540327583e-06
-2.05907202957317e-05
-7.72768403955564e-06
-4.47047488751588e-06
-2.75082538043409e-05
-2.99526716446282e-05
-2.16958287720392e-05
-9.05696806356476e-06
-1.82274874460563e-05
-1.07137135350782e-05
-3.92260436527908e-06
-2.63601149021648e-05
-1.46975207160707e-05
-1.52661303582016e-05
-3.12932405305275e-05
-2.1287941626974e-05
-2.88044486784796e-06
-1.47445353443544e-05
-2.15770583208135e-05
-7.74161831237009e-06
-1.54985005526393e-05
-3.40087489074731e-05
-2.56949166874665e-05
-1.82025774331086e-05
-3.24148143853735e-05
-2.34584023987098e-05
-6.82938092108236e-06
-1.7954797233323e-05
-5.92365830307394e-05
-2.46078402575986e-05
-2.66999521262929e-05
-1.85921339986735e-05
-1.22818105637456e-05
-4.52278413000544e-05
-9.07035169454502e-06
-7.4056707259166e-06
-1.59498424123194e-05
-1.63908144331465e-05
-2.90079797535872e-05
-1.99838005305723e-05
-3.0838661839742e-06
-1.17531306712769e-05
-5.37141415672166e-06
-3.59932573017412e-05
-1.92331801454868e-05
-1.28046214235773e-05
7.53775056729875e-07
-3.11753092258868e-05
-2.62231970266366e-05
-1.50203353205812e-06
-3.54463552402186e-05
-4.81587814529169e-06
-9.89945847731013e-06
-2.23660223115638e-05
-4.33640554672587e-05
-9.34587063602064e-06
-2.27380912524164e-05
-1.37631202418272e-05
-1.0342504230567e-05
-3.80016198616869e-05
-2.57746980976554e-05
-2.19553571524038e-05
-1.17977752428546e-05
-3.07092831306155e-05
-1.74515400797488e-05
-3.20738488748458e-05
3.4974617925212e-06
-2.49470951318949e-05
2.11914214490798e-06
-1.84850775600404e-05
-4.49102873760258e-06
-1.79705186576081e-05
-1.72911603992254e-05
-8.54946894256352e-06
-3.95651161369415e-05
-1.8628009855509e-05
-1.20420474145809e-05
-2.35247668839017e-05
-2.57802300968067e-05
-2.98188493907985e-05
-1.74611186774577e-05
-5.93373803117816e-06
-3.2466860858389e-05
-2.455670943026e-05
-3.04434220013301e-05
-2.04364658969032e-05
-4.5179947257373e-05
-3.55047750171338e-05
-2.08787211887018e-05
-2.19048407474108e-05
-2.75921711912936e-05
-1.1668422350314e-05
-1.05305879466354e-05
-1.11327696955568e-05
-1.25624699279995e-05
-2.70843078127518e-05
-2.19644936111902e-05
-1.47510898525743e-05
1.53757088755418e-06
-1.87462158148838e-05
-1.80161623015308e-05
-3.2322603114203e-05
-3.40373298259211e-05
-2.08606208988753e-06
-4.42505287040432e-05
-1.21039984570459e-05
-1.82270462186942e-06
-1.50246992993307e-05
-2.98689800786533e-05
-3.0329895549677e-05
-1.24104683923136e-05
-3.78272959995429e-05
-7.49078477076996e-06
-2.8801999171306e-05
-3.70401367470056e-05
-1.95703610141639e-05
-2.86386525130211e-05
-9.52110675639819e-06
-3.66871383815964e-05
-2.17857880305524e-05
-1.03863408894345e-05
1.88216232918493e-06
-4.76357138371576e-05
-4.725820553322e-05
-3.61178636353163e-05
-2.40143340606928e-05
-2.1137210689586e-05
-1.52372737123074e-05
5.95111543370018e-06
-1.71823200148302e-05
-3.64156755672406e-05
-3.56715297367486e-05
-2.17040134416866e-05
-3.3603204583125e-05
-3.00334548951219e-05
-2.37310216299713e-05
-2.88276858563234e-05
-2.29060806549346e-06
-1.34162561899854e-05
-4.06647154235264e-05
-2.24545458943297e-05
-4.63009519716151e-06
3.03664770098746e-06
-3.15830135720089e-05
-2.83045447349956e-05
-2.77442353127872e-05
-2.30725459878607e-05
-1.53071659488262e-05
-4.32955520916791e-05
-1.97720196891755e-05
-3.21963175078689e-05
-3.96373224711962e-05
-9.05579164897469e-06
-1.29663920416502e-05
-3.6678635617144e-05
-1.76701542154398e-05
-1.41318442508684e-05
-2.22900108917509e-05
1.40123580876157e-06
-6.50129667410519e-06
-4.36073962879722e-05
-4.59758102223451e-06
-1.46558964878652e-05
-2.77279972942738e-05
-9.02391753259506e-06
6.22034246608027e-07
-9.59922839241606e-06
-2.94568106033107e-05
-1.60618037154572e-05
-3.31721024251967e-05
-2.87705319750806e-05
-1.94483909759755e-05
-1.41377339770811e-05
-7.01402930200951e-06
-2.40021950657273e-05
-2.72416743422696e-05
-2.49466774709604e-05
-2.05978871482521e-05
-2.71592626475251e-05
-2.19696688534235e-05
-2.15572238676818e-05
-2.68228885462895e-05
-1.4037400984216e-05
-3.93678599720809e-05
-4.33389072904447e-05
-2.97846162275968e-05
-3.85861579575401e-05
-3.98401973560284e-05
6.9526558201007e-06
-1.78944548078064e-05
-4.06716609212624e-05
-1.71358315541804e-05
-3.54857039463503e-05
-3.42115597322801e-05
-2.80354436251241e-05
-2.11470599050892e-05
-3.55808213492568e-05
-3.73817022140584e-05
-1.0207385639971e-05
-1.31676669852021e-05
-1.31181882043081e-05
-3.1088160593984e-05
-2.18057006487698e-06
-2.18548497339974e-05
-1.38118519822145e-05
-1.94394370388167e-05
-3.21798644129232e-05
-2.60958478202209e-05
-1.83414290161402e-06
-2.24147963962726e-05
-1.91271713361819e-05
-9.99290400339014e-06
-2.20404335194982e-05
-1.21084747374381e-05
-7.26221226097006e-06
-3.12097514087011e-06
-2.42633951642367e-05
-8.5917232154676e-06
-2.1632034095659e-05
-2.3496529825006e-05
-9.91499819591245e-06
-3.88934914809836e-05
-2.49961245278438e-05
-1.73087198138721e-05
-2.88317988781149e-05
-2.54007288665389e-05
-1.73652130142885e-05
-1.70803500220791e-05
-3.47688582561216e-06
-2.24863245333778e-05
-3.10630065433826e-05
-3.83639280455817e-05
-1.72647648033548e-05
-2.39444540864066e-05
-2.58084700219923e-06
-7.29710302601183e-06
-2.85696589632288e-05
-4.9118724199532e-05
-4.05295605110626e-05
-1.2627354811316e-05
-1.16261790051165e-05
-3.4769364653404e-05
-1.63272729735859e-05
-3.69314003660732e-05
-9.17483041520646e-06
-3.11488839897262e-05
-8.74673541586874e-06
-4.12200673344629e-06
-1.19424492858018e-05
-2.97023685278388e-05
-1.8163957439895e-05
-2.32991075840913e-05
-2.09661936739497e-05
-1.75043888803342e-05
-7.06256414482026e-06
-3.2485691851264e-05
-3.52044435548525e-05
-3.13823946042395e-05
-1.04737711719253e-05
-1.7482973109524e-05
-3.23360051503805e-06
-9.42300471612768e-06
-1.10998404840819e-05
-7.88857254905179e-06
-1.69757397819613e-05
-2.98421413818687e-05
-1.36443044933604e-05
-2.3744414201144e-05
-2.90003041299532e-05
-3.20271419004476e-05
-3.90506933802203e-05
1.40601424378667e-05
-2.16932378753895e-05
-1.93521797746938e-05
-1.61801974742308e-05
-9.05317850166493e-06
-3.6077890260628e-06
-3.53600114036976e-05
-1.53396128598129e-05
-3.17682360212909e-05
-1.37457617505228e-05
-2.74957726931692e-05
-2.13351352809926e-05
-1.3980454050036e-05
-4.38824022359508e-05
-3.30157512687104e-05
-3.15336030967635e-06
-2.50491073891052e-05
-8.15806324908326e-06
-3.22420260127497e-05
-2.03283882939133e-07
-2.12387035516179e-06
-1.46776449987741e-05
-1.74120985932915e-05
-9.63016331511088e-06
-2.27629161229858e-05
-4.69325444127303e-06
-4.0261057293871e-05
-1.93432653279145e-05
-1.47105060598493e-05
-6.82503416177831e-06
-8.70138281632751e-06
-1.9968913986237e-05
-3.40508690740959e-05
-5.87945102323218e-06
-1.42556607073328e-05
6.35559872287869e-06
-3.16545276294649e-05
-2.52367567410046e-05
-1.3064050372098e-05
-1.4351866162478e-05
-9.23872243388572e-06
-3.39524564407784e-05
-3.29584513272992e-05
-4.12187598475628e-05
-4.19258158816959e-05
-4.23991757678802e-05
-4.62931138617028e-05
-2.66058667896008e-05
-2.13206314447169e-05
-3.84575380258265e-06
-1.98106136916227e-05
-3.1572457547384e-05
-2.24158502926454e-05
6.27541815323469e-06
3.07039645412633e-09
-1.46343953679292e-05
-2.08399212538119e-05
-1.22631942540933e-05
-2.49881486692146e-06
-3.23276967153518e-05
-1.1795262120175e-05
-1.66576349148511e-05
-1.29540020774834e-05
-3.10223810431545e-05
-1.69888831604568e-05
-2.11082950350631e-05
-3.40128446844653e-05
-3.11679010647103e-05
-2.40193200378532e-05
-8.22680996094375e-07
-1.45388824929561e-05
-2.80787967439835e-05
-1.70942498440531e-05
2.15933124527667e-06
5.30248237264545e-06
8.83880088536007e-07
-3.02158096335579e-05
-1.28571006142239e-05
-1.1428828425779e-05
-2.92894448190111e-05
-1.4404212662964e-05
-1.1957430931927e-05
-1.96888261321159e-05
-3.26932043367746e-05
-2.01295652945452e-05
-1.79802218023872e-05
-2.12934325408287e-05
-1.77026149876717e-05
-2.82460597612735e-05
-4.64696909547134e-05
-1.55587370447767e-05
-8.32334007669415e-06
-2.06936847170419e-05
-1.27258616646034e-05
-1.15855237799764e-05
-1.08328271937317e-05
-1.41391299244184e-05
-2.42306884640064e-05
-2.24151773198147e-05
-1.4199008122771e-05
-5.29678122234656e-06
-1.71081476935716e-05
-2.98286898660149e-05
-1.37130067243494e-05
-2.64950616040813e-05
-1.81251228253394e-05
-1.17071617927022e-05
9.22416186433633e-06
-3.05690155828481e-06
-1.53070183247417e-05
-2.5272920831554e-05
-9.51199733574369e-06
-4.12116053589353e-06
-2.70517824058088e-05
-3.99884406846504e-05
1.40564939081501e-05
-2.24547271915981e-05
-2.01716501407719e-05
-5.96499012529681e-05
-3.07363144876395e-05
-3.59188047372978e-05
-2.46754200636116e-05
3.01162477031129e-06
-1.13911293732005e-05
-3.55767382671502e-05
-1.51158577417093e-05
2.82182471797382e-06
-1.29307399319506e-05
-8.65872744354707e-06
-8.32206949999185e-06
-1.81066395158325e-05
-3.41726227448105e-05
-2.02821347586418e-06
-2.83469490505048e-05
-3.49610604408466e-05
-7.40621114427742e-06
-8.75035882255052e-06
-2.34347508272886e-05
-2.70476365640379e-05
-2.96062883602734e-05
-2.86783816081219e-05
-1.02104942209941e-05
-2.39573473165072e-05
-1.8077224285547e-05
-2.94143192005288e-05
-7.86650771474495e-06
-7.82064445550271e-06
-2.49679620546482e-05
-1.76422584236566e-05
-1.72510550375531e-05
-3.05909327336755e-05
-5.86382722557691e-06
-3.25394049412346e-05
-2.04376442288342e-05
-2.75879028086053e-05
-3.97809669888148e-05
-1.55534287560807e-05
-1.89804870555276e-05
-1.76881016772412e-05
-4.42571804899004e-05
4.43038509903703e-06
-2.14967960649743e-05
-2.01299938681594e-05
-3.65272489983949e-05
-2.30040507155272e-05
-1.93073927878516e-05
3.60235899844514e-06
-4.08180889257991e-05
-2.16550056244902e-05
-9.81763532635039e-06
-1.11809179752336e-05
-2.56005738344259e-05
-2.35530906271355e-05
9.97270478541224e-06
-3.78677478533081e-05
-1.13892252085455e-05
-2.91195141553319e-05
-2.16909007833267e-05
-1.68248364768521e-05
-1.88345584080434e-05
-2.2256352536573e-05
-9.82598040495222e-06
-1.34679437807272e-05
-2.24873377006434e-05
-3.39087105511661e-05
-1.53300943434307e-05
-1.73767227828749e-05
-3.43549439032194e-05
-3.02610566809394e-05
-2.1788489490489e-05
-1.42829970371809e-05
-1.17959049253597e-05
-2.93519785824914e-05
-1.63010857930261e-05
-1.86581767966569e-05
-2.09368572623103e-05
-7.31539989586663e-06
-3.97189075438763e-05
6.11471662103478e-06
-3.43106794411335e-05
-3.28500738212116e-05
-4.79908301730778e-08
-2.32526185607176e-05
-2.4180031474071e-05
-1.28056120306425e-05
-3.2020221242856e-05
-5.76358386239821e-06
-2.36173114724564e-05
-2.47315151731106e-05
-1.7640454135395e-05
-1.51992517925583e-05
-1.62134516590622e-05
9.98081721304734e-06
-9.76713379435335e-06
-1.81118408223452e-05
-1.70701354359237e-05
-2.80097223356573e-05
-2.40066923106099e-05
-1.17340378383501e-05
-1.67590747059202e-05
-5.34902420013417e-06
-2.9206965379757e-05
-1.93861996791818e-05
-2.59486175870747e-05
-2.09737707886354e-05
-2.53582331145098e-05
-3.20635654388069e-05
-2.01850021665583e-05
-2.37314322424958e-05
-1.99410944321895e-05
-5.25350982648756e-05
-1.45984581148667e-05
-5.36296622385499e-06
-1.79836204167228e-05
-2.19083561649212e-05
-2.21156312968125e-05
-2.05948799550304e-05
-1.699452137494e-05
-1.24067333236103e-05
-8.85627073376793e-06
-2.30611234763036e-05
-2.20781798886337e-05
-1.23514012775765e-05
-2.42526500494019e-05
-1.80506294458689e-05
-4.64055078103585e-06
-1.34162226676534e-05
-3.22761431636677e-05
-1.82344485699396e-05
-3.30402790893872e-05
-1.74753398386668e-05
-3.3036885040544e-05
-2.95264711053287e-05
-1.93903743125582e-05
-1.6558689725123e-05
-2.48704768024058e-05
-3.68872123346165e-05
-1.84229866528697e-05
-3.65859858891102e-05
-3.49648037423964e-05
-3.61897041092182e-05
-1.38219595112899e-05
-2.77555413429266e-05
-1.56960105221695e-05
-1.47131971095649e-05
-6.55189137138788e-06
-1.90744815081085e-05
-1.4245809940727e-05
-2.52853665283662e-05
5.71971748528277e-06
-9.4454722425119e-06
-2.17795394554981e-05
-2.34038072091332e-05
-2.68945508255216e-05
-8.96295736254017e-06
2.05465428991942e-06
-3.87731174967163e-05
-1.42884322857747e-05
-2.91551355996871e-05
-2.9016095098499e-05
-4.83659747358977e-05
-3.32701602374395e-05
-1.26002807772235e-05
-2.31517677517354e-05
-2.6874281644909e-05
-2.48054682858162e-05
-2.50047441374064e-05
3.38787694684307e-06
-1.87372512782659e-05
-1.82126324388139e-05
-4.10683913016474e-06
-6.01310613032667e-07
-1.48430675774753e-05
-1.86608234207695e-05
-1.45911818150966e-05
-3.3672088085986e-05
-4.40649708157707e-06
-2.54427218740065e-05
-1.03368018420182e-05
-1.40443582675624e-05
-1.44173357814608e-05
-1.906025591705e-05
1.03887825869469e-06
-5.92643760615364e-06
-4.32859282488296e-05
-1.60944150609193e-05
-4.51146033034185e-05
-7.7381094123364e-06
-3.32464646445021e-07
-1.93278077985627e-05
-1.19808861198598e-05
1.10560574941208e-06
-2.54173878612985e-05
-2.20334206751011e-05
-2.83345614015132e-05
-2.68019484786038e-05
-1.111598520235e-05
-2.04215827484503e-05
-2.13951430449877e-05
1.64409409592793e-05
-1.8760700427667e-05
-1.79836422359927e-05
-3.05379521142066e-05
-2.27826918061983e-05
-6.28819187034681e-06
-1.15720037586008e-05
-3.7954986913796e-05
-2.46225273062478e-05
-2.09246974015514e-05
-2.11141396325421e-05
-2.02314886839289e-05
-1.04545835168305e-05
-5.84951651468492e-06
-2.3024021790196e-05
-2.82393429613726e-05
-3.80960599589789e-05
-4.02381193146241e-05
3.74957742377742e-06
-8.30832004719944e-06
2.46804009522033e-07
-2.14616074530274e-05
-8.90736233111047e-06
-2.12165016858799e-05
-2.14925878068506e-05
-3.00038050066582e-05
-3.32562292003652e-05
-3.03365464745269e-06
-1.79972820322745e-05
-2.60938792952177e-05
-1.12153807142467e-06
-3.48607635624922e-05
-2.15589779607324e-05
-5.52129256551313e-06
-2.42100170391765e-05
-1.84727067030537e-05
-1.92072432435948e-05
-4.12368568276371e-05
-1.74613294232218e-05
-3.0795317452831e-05
-6.2983123871376e-06
-2.20438072716693e-05
-1.70075336400274e-05
-1.98421575186255e-05
-1.09029207278188e-05
-2.02015343844596e-05
-3.11558557621421e-05
-1.0935047086048e-05
-2.03470941159901e-05
-3.49935738678667e-05
-3.20952540047868e-05
-2.16115320248492e-05
-3.11358693060546e-05
-3.36561969011754e-05
-2.71674744532947e-05
-3.63017968171811e-05
-2.24579656860125e-05
-3.36792005455407e-05
-2.20658232604911e-05
-2.57635936556877e-05
-3.38089446991112e-05
-4.17656839361507e-05
-2.44741648839424e-05
-2.09881971048474e-05
-3.01222263045919e-05
-4.5005240976773e-06
-1.30521485437696e-05
-1.6171736618552e-06
-2.04756418408965e-05
-2.73428912469803e-05
-2.08178230874332e-05
-1.11416101282622e-06
1.06427182721367e-05
-1.6764162173438e-06
-1.87076713502009e-05
-1.83795158097177e-05
-1.02645271379402e-05
-2.17644129486309e-05
-2.43617628265805e-05
-9.47998701828599e-06
-2.57806448797507e-05
-3.04619476242319e-05
-9.59742316828758e-06
-1.94480990423405e-05
-1.76337654822706e-05
-6.33007270359808e-06
-1.6964647787257e-05
-5.88699225521834e-06
1.00388013316963e-05
-3.24561141823484e-05
-3.72144328322008e-05
-7.47218522102518e-06
-2.34034249624017e-05
-8.73259230755173e-06
-9.34876880380026e-06
-7.26036058152339e-06
-4.16067268702174e-05
-3.98979733205654e-06
-2.72533474651316e-05
-2.38647517494781e-05
-9.74538859597753e-06
-2.03582638254989e-06
-9.85062474255277e-06
-1.30284387786544e-05
-1.7047356961498e-05
-3.34409904977129e-05
-2.14348122117309e-05
-2.95321584333607e-05
-2.60358296843808e-05
-2.8149595956459e-05
-3.28615168748591e-05
-5.6478318256851e-06
-3.08208201684154e-05
-2.15129279405973e-05
-3.92382424095644e-06
-1.93806582016479e-05
-3.79566462349715e-05
-2.14983462239358e-05
-1.6446559055283e-05
-3.39311627349997e-05
-1.92106178017869e-05
-1.41371668339577e-05
-1.24638072961619e-05
-5.22345644370136e-06
-2.16147628628037e-05
-2.50911518396481e-05
-2.24559515211858e-06
1.04918695897559e-07
-4.11630039668302e-05
-1.07106510373531e-05
-3.16749096639802e-05
-1.20220915746641e-05
-8.61070518489394e-06
-9.72803624978355e-06
-2.74590520520571e-05
-2.78362934724113e-05
-2.54216997820744e-06
-1.02122840008408e-05
-1.6533138706328e-05
-2.07168101965382e-05
-5.09458979076644e-06
-1.40266248506961e-05
-2.12130050922323e-05
-1.31873341077127e-05
-5.26521529477956e-06
-2.51394665218032e-05
3.08350691133867e-06
-2.1883961112848e-05
-7.7714090432014e-06
-2.60207273453589e-05
-1.12892750366105e-05
5.89790440296087e-06
-6.29679688434484e-06
-1.9958237105314e-05
-1.66708327515986e-05
-1.93450616523616e-05
-2.25679337473819e-05
-2.26896971633905e-05
-5.68401824261804e-07
-2.36092992449162e-05
-2.4935835806739e-05
-1.20776897829417e-05
-1.20182181626799e-05
-4.05606036136008e-05
-1.47837368049347e-05
-1.10397127535774e-05
-1.98057777140899e-05
-2.40032424914958e-05
-1.98518764996705e-05
-2.16672572493457e-05
-8.25153381545768e-06
-4.25717327532249e-06
-2.29746552295165e-05
-1.93864528829566e-05
-3.35403746446803e-05
-1.48697604891023e-05
-1.85323441086551e-05
-2.31468902031154e-05
-8.62666902054165e-06
-2.39104245210074e-05
-2.42705670507721e-05
-6.13599375057373e-06
-2.55767565925485e-05
-1.92935563382885e-05
1.05737014008676e-05
-9.75807559588106e-06
-2.64345290376218e-05
-3.81904872897904e-05
-3.76480139637475e-05
-1.56156782551266e-05
-1.28312684619471e-05
-3.19348282814067e-05
-1.22829713073635e-05
-2.61130202503701e-05
-2.14466201338394e-05
-2.62453603682646e-05
-3.80145510357823e-05
-1.42052251284601e-05
2.71461677203523e-06
-6.70523713997224e-06
-2.30592232389876e-05
-6.35120158224368e-06
-1.17614031299713e-05
-2.53673198875714e-05
-3.04133548302993e-05
-1.862830834637e-05
-2.42704868091657e-05
-2.28795777354968e-05
-3.86834711449069e-06
-2.97582538852036e-05
-2.55576672192891e-05
-2.2594167334568e-05
-1.1179396855197e-05
-9.72058690828827e-06
-1.50716577755801e-05
-2.67574032894808e-05
-2.15921568966004e-05
-2.34402233664306e-05
-1.87628845017677e-05
-9.445949797876e-06
-3.03044909621672e-05
-1.27767468640315e-05
-1.88896773510018e-05
-2.28633925178762e-05
-6.88902533834471e-06
-1.68159646389937e-05
-3.532038460638e-05
-2.61535123385077e-05
-2.50648416589695e-06
-2.65507422814721e-06
-4.04829568772214e-05
-2.65797075205101e-05
6.13864887716284e-08
-2.31429846572453e-05
-2.73901603901258e-05
-2.98727933707765e-05
-1.14886544863562e-06
-3.04785627521353e-06
3.59095427084835e-07
-1.84431770518934e-05
3.09380476029385e-06
3.36936205033723e-06
-3.45516250633165e-05
-2.47690923242148e-05
-2.15589685705697e-05
-2.53607302189722e-05
-2.18919351544816e-05
-4.26763765997721e-06
-3.16435727287882e-05
-2.30099143111507e-05
-3.08417494492527e-06
-1.43661845395571e-05
-4.09578770539959e-05
-8.15599441046366e-06
-2.33962769586437e-05
-2.03074003668955e-05
-1.65763783013932e-05
-3.00220266708282e-05
-2.80933517715329e-05
-3.29964353607144e-05
-3.01024059133362e-05
-1.62049930797365e-05
-3.06406295955737e-05
-2.86104545927737e-05
-3.50048421725107e-05
-1.65843391539536e-05
-2.15177735478774e-05
-7.4990188400915e-06
-1.69043901880613e-05
-2.48994482605791e-05
-1.80181110449406e-05
-2.02206726470521e-05
-4.32385408476573e-06
-2.44438046090622e-05
-1.02756784952669e-05
-2.1216556117284e-05
-2.78064914370698e-05
-1.68491825197046e-05
-2.0410708998551e-05
-2.74866901628702e-05
-9.79923188679101e-06
-2.048339933702e-05
-1.44549548252277e-05
4.23294564376604e-06
-3.89571239099928e-05
-4.42835566951285e-05
-2.40069665047226e-05
-3.05817729041398e-05
-1.89507266623217e-05
1.67469652433283e-06
-2.52007985051541e-05
-1.04475958308061e-05
-1.46300801332467e-05
-8.54126657844633e-06
-2.70884163131969e-05
-2.14251058156413e-05
-1.46406371250027e-05
-1.69344565362634e-05
-3.04012003947574e-05
-3.09757710363656e-05
-2.42320283168621e-05
-1.67150526488292e-05
-3.95993753296694e-05
-2.85682842035625e-05
-3.79642920912911e-05
-2.13160803990931e-05
-4.02655747367661e-06
-1.32088620288513e-05
-2.5224127960258e-05
-2.02341512810621e-05
-2.23492496837166e-05
-7.63231833142228e-06
-2.49053477326799e-05
-2.95094684114595e-05
-1.30762172762924e-05
-3.85832092825486e-05
-1.81094482135321e-05
-3.82286633352529e-05
-2.35699747761457e-05
-7.2155103202385e-06
-7.58186287254917e-06
-6.05830581655727e-06
-6.87414335697122e-06
-2.24668812969592e-05
-1.70151105088865e-05
-2.73110411456931e-06
-1.32950762072736e-05
-2.60833283308896e-05
-1.11684401445542e-05
-2.70365251155077e-05
-2.17383369267051e-05
-5.79580120791788e-05
-1.3875112357864e-05
-5.02508073611858e-06
-2.02418833095407e-05
-2.89299679856932e-05
-2.81004614455003e-06
-1.72583746665028e-05
-2.64175457933825e-05
-1.26951028755001e-05
-2.4431792081565e-05
-9.57651774282731e-06
-2.71064789619334e-05
-5.94755680546949e-06
-1.47294223985888e-05
-1.47481125165879e-05
-1.68013918819192e-05
-8.89705381146866e-06
-1.88751197472072e-05
-2.1299639859879e-05
-3.47855854785551e-05
-2.55091329210674e-06
-1.698833850292e-05
-1.35590303643577e-05
-2.22081950797286e-05
-1.44007863346476e-05
-3.82373513484557e-05
-2.39346396672149e-05
-1.53595429469316e-05
-2.18196459582813e-05
-4.5006156587918e-06
-2.819129921578e-05
-2.55783644816521e-05
-1.72671995301105e-05
-1.47599551840429e-05
-1.28909096748525e-05
-2.06053080557596e-05
-6.38448272842108e-06
-2.04243322131778e-05
-2.69999775980572e-05
-3.1945998795656e-05
-2.05074189490429e-05
-4.58140978559265e-06
-3.26534970101885e-05
-2.02746937476858e-05
-1.19746386793736e-05
6.3387316861539e-06
-6.56185415563583e-06
-2.10431352169938e-05
-1.15128496957858e-05
-3.43575765852947e-05
-2.5433183491488e-05
-4.54607162410503e-06
-2.36399318541725e-05
-8.14182799557848e-06
-2.1664701879929e-05
-4.20963202059679e-05
-2.53034599076949e-05
-2.15604508983921e-05
-2.29012851772689e-05
-1.57146857380025e-05
-1.54921575352636e-05
-1.23003347717923e-05
-1.53346422992639e-05
-8.63547894594635e-07
-1.71862681793678e-05
-1.0591597003876e-05
-3.22337971088465e-05
-2.40531712910509e-05
-2.75880575545188e-05
-3.05337161536469e-05
-5.09500949516065e-05
-3.54261503604792e-05
-1.60206767610889e-05
-6.57315733388206e-06
-2.37400772974945e-05
-1.28292466232883e-05
-7.9246620982572e-06
-2.48546796665178e-05
-3.33981521784066e-05
4.63139470591703e-07
-1.54106488077722e-05
-5.51659442213553e-06
-3.21927178372435e-05
-1.93173570786049e-05
-4.07567301277751e-05
-2.28862232149998e-05
-2.66970176846535e-05
-2.6488483262358e-05
-1.78988330659774e-05
-2.74126514478067e-05
-2.5685638399924e-05
-2.12890037173247e-05
-1.31165817010047e-05
-3.16312815283958e-05
-1.17289463868601e-05
-2.72159180560794e-05
5.89803816008882e-07
-1.5659921689221e-05
-8.71470132691102e-06
-2.85751117826643e-05
-9.83352261174494e-06
-2.17508867363221e-05
-3.35127172323819e-05
-3.95597839445269e-05
-2.83669797245801e-05
-2.07443594021649e-05
-2.29668860904893e-05
-1.52148177130266e-05
-4.71128286977437e-05
-3.68347201611117e-05
-1.91857983549437e-05
-9.26735162513047e-06
-2.00149808266559e-05
-1.84057028620217e-05
-2.65673040643846e-05
-1.49632264253156e-05
-1.54469440447998e-05
-1.31379011018401e-05
-1.63068657645786e-05
-1.74530280586425e-05
-1.58439794383687e-05
-1.49131136294188e-05
6.35671284956349e-06
-8.6326885194486e-06
-1.51486607603406e-05
-3.76397712783367e-05
-2.67195670814437e-05
-1.09951263309671e-05
-1.83025004392325e-05
-1.03799879190818e-06
-7.33091312849307e-06
-2.62602614826365e-05
-9.43778818466836e-06
-2.67275852473463e-06
4.61444579715865e-06
-2.05704033970282e-06
-2.69597358986336e-05
-1.35284753521476e-05
-2.98260623001788e-05
-1.51800577251233e-06
-1.75018641525509e-05
-1.52311455151314e-05
-2.03882255700676e-05
-6.33941320423436e-08
-2.60800122312832e-05
-2.23102819727658e-05
-1.41492060218248e-05
-2.77584277650522e-05
-2.1875656262079e-05
-3.76669956458958e-05
-1.14184477057184e-05
-1.8348353490288e-05
-1.68295489285704e-05
-8.48191380697462e-06
-2.77602930511469e-05
-2.00315927869252e-05
-2.40519733636047e-05
-5.99559440567031e-06
-7.28353468523639e-06
-1.43291193883047e-05
-1.33401314482069e-05
-3.18387441431768e-05
-2.74850438318738e-05
-2.17654918338333e-05
-2.91059820754678e-05
-3.37396008765894e-05
-6.95449283730457e-06
-3.10899161738512e-06
-4.18241281506121e-05
9.4784923844909e-06
-2.18573057671886e-05
1.3607163844607e-06
-1.15904106636372e-05
-2.68355946751952e-05
3.78624634079748e-06
-2.21708360302205e-05
-1.59429362975308e-05
-2.36101175400287e-05
-2.65306377643947e-06
-1.29795405939628e-05
-6.99495740053514e-06
-2.8532047546175e-05
-3.41621622514008e-05
-2.57396263357256e-05
-4.38673377027361e-05
-4.92226933088313e-06
-2.16473016076734e-05
-5.39198076024667e-06
-2.48076762523413e-05
-4.15639083006784e-05
-1.76075557589266e-05
-1.63981755611388e-05
-1.34359420223914e-05
-1.41175938427754e-05
4.62096638423555e-07
-2.56404649923552e-05
-1.88121796179107e-05
-2.62352028556604e-05
-3.99290442127686e-06
-2.67075537239301e-05
-8.0496355900275e-06
-1.51573660404811e-05
-1.00477213415992e-05
-7.61893026789844e-06
-1.58057878349386e-05
-2.91838816862252e-05
-1.96895321900549e-05
-2.26517224838762e-05
-2.6840647310973e-05
-8.763780024619e-06
6.09657623550732e-07
-4.68207348662296e-05
-1.11769102001572e-06
-2.97108256420822e-05
-5.00538931762591e-06
-2.34317355846316e-05
-2.41361743537076e-05
-2.74865528556818e-05
-2.59114808723251e-05
-2.23275618040126e-05
-5.33618854588606e-06
-2.56543396962479e-05
-3.42901792152443e-05
-1.58420440861943e-05
-2.35886344558144e-05
-2.27063952404227e-05
-1.64037018046853e-05
-3.46902417583943e-06
-1.02938978998733e-05
-1.97760456651853e-05
-2.78011985671501e-05
-2.45355750630034e-05
-2.42101617957063e-05
-3.1228494545012e-05
-1.85806361108744e-05
-2.1449387560426e-05
-3.24236989702551e-05
-1.05632356109942e-06
-1.39242415293902e-05
-1.62895881425257e-05
-2.91935408375984e-05
-1.36683102911608e-05
-1.76877300664435e-05
-1.79872261685226e-05
-3.26425467495122e-05
-1.7150757152756e-05
-1.45818067694648e-05
-1.64507332713504e-05
-2.0253993782161e-05
-4.46799215700142e-05
-2.23841505884428e-05
-1.42580311647511e-05
-8.86086057414627e-06
-2.01691777132872e-05
-2.74561126816223e-05
-3.78953740792883e-05
-2.4611462305966e-05
-4.27582312909529e-05
-2.01360272253205e-05
-1.43258153137444e-05
-4.55899498773454e-05
-2.40251946751389e-05
-2.24138801466721e-05
-3.31574941138039e-05
-1.30210562929005e-05
-1.59809638428045e-05
-2.69971438615824e-05
-2.12161767309601e-05
-2.95283565323267e-05
-2.43990948103397e-05
-3.83992436852277e-06
-1.64973125209989e-05
-6.27979370797065e-06
-3.12326491380627e-05
-6.59735225163457e-07
-1.98179888390898e-05
2.08961892115508e-06
-1.87842970840124e-05
-4.03142040790233e-05
-1.7375186598711e-05
-1.4489088525332e-05
-3.34331977569037e-05
-2.09165799544347e-05
-9.25001524218731e-06
-2.26728099998058e-05
-1.61513052394546e-05
-5.05242949084697e-05
-2.96906038739415e-05
-2.21508608051557e-05
-1.10247084013488e-05
-1.86557232334296e-05
-1.99010489027069e-05
-1.21402681519939e-05
-1.32268488450531e-05
-2.57802548394042e-05
-2.70093228237853e-05
-2.34538736655049e-05
-1.80232948576902e-05
-1.64750142683966e-05
-2.46403074118951e-05
-2.59454083052389e-05
-2.46505180119548e-05
-1.73695603710212e-05
-2.3695851265847e-05
-1.23834377174489e-05
-2.11046440737769e-05
-2.30898134216403e-05
-2.34525168927137e-06
-2.99638843806225e-05
-1.53306180251213e-05
-1.28478341879462e-05
-3.46702493047644e-05
-1.00739171195386e-05
3.24729532483713e-06
-1.27174794735896e-05
-2.29338119158975e-05
-1.59667449944507e-05
-1.49543622715474e-05
-2.49477198746999e-05
-4.20245938331302e-05
-2.2704860684386e-05
-1.48643096737928e-05
-1.97187340223307e-05
-2.02956501138117e-05
-3.1406821376505e-05
-1.53615076388341e-05
-1.74215404259793e-05
-3.57692660675533e-05
-3.15798741897994e-05
-9.41253746302944e-06
-1.59638833362257e-05
-2.86878621883643e-05
-2.5527572120414e-05
-3.33414101757653e-05
-2.12821215455351e-05
-2.29832893111111e-05
-2.45927001995053e-05
-2.14484398390067e-05
-1.98568061464037e-05
-2.40294416827656e-05
-9.97895258662625e-06
-6.37129886722644e-06
-1.8539687301226e-05
-1.13508112436893e-05
-4.08658404797533e-05
-1.73405169408065e-05
-2.54344201785435e-06
-6.84968181663964e-06
-2.40179969396597e-05
-1.56071848544077e-05
-3.21335518651264e-05
-1.88804016956805e-05
-4.29800235483694e-05
-2.16171249470452e-05
-3.2007777056835e-05
-4.53459822144798e-05
8.094320317964e-06
-2.40313460944829e-05
-2.39098395419523e-05
-1.46970905450594e-05
-3.85735296053791e-05
-5.0576833677262e-06
-1.0370834132621e-05
-4.94194510979766e-06
-5.96804448590942e-06
-8.80465980137596e-06
-1.81727683790295e-06
-4.05205812468792e-05
-2.25905184774255e-05
-2.459675613416e-05
4.95257707831371e-06
1.07472383487035e-05
-5.99757471871952e-06
-2.73827179203045e-05
-1.88970403010866e-05
-1.18652335253952e-05
-1.34152248552297e-05
-9.89389637315102e-06
-2.64356425590211e-05
-1.11432471484441e-05
-1.44103047077645e-05
-2.66829953195025e-05
-2.54681976456898e-05
-1.30705160604339e-05
-1.42833850885073e-05
-1.11083595959033e-05
-4.92756064774885e-06
-8.32715228219774e-06
5.69838382248929e-06
-2.44964275012892e-05
-2.76554705096087e-05
-1.5999144206444e-05
-3.86712114099638e-05
-3.42070504484047e-05
-2.33934246731561e-05
-1.193140934192e-05
-3.35201780724945e-05
-2.14329850523562e-05
-2.08593586157799e-05
-1.90435580030415e-05
-3.04925166145204e-05
2.39749626133711e-06
-3.58068855510453e-05
-3.68588049656098e-05
-3.84993488541281e-05
-2.27945045336793e-05
-7.55515062570269e-06
-2.12321156248767e-05
-1.25012941992137e-05
-1.01946976103374e-05
-2.80125391334077e-05
-1.5928004167038e-05
-1.31547175157556e-05
-3.75274748447501e-06
-2.53503253559217e-05
-1.97518316082187e-05
-1.76023918419893e-05
-2.04977732269801e-05
-1.83339201513941e-05
-3.85020117114166e-06
-1.86743860284382e-05
-1.05966369623888e-05
-2.65024361478355e-05
-1.27218702555093e-05
-1.97420444548942e-05
-3.09650595181174e-05
-2.2302118514584e-05
-4.30491615462778e-05
-3.0025410786962e-05
-1.50725957836823e-05
-2.93512171222747e-05
-2.95823918029142e-05
-2.71676311237492e-05
-2.86622552548195e-05
-1.69168246535507e-05
1.20960690368004e-05
-2.54135702858896e-05
-1.20991122701988e-05
-4.78331205748568e-07
-1.88077446489568e-05
-1.90772505597496e-05
-2.58429758386955e-05
-9.37809493880549e-07
-2.95888619632508e-05
-1.94913962909565e-05
-1.66905701260517e-05
-7.2347427744098e-06
-1.30261720299701e-05
-4.27232945693205e-05
-3.8479907909346e-05
-1.96641560822616e-05
-1.90840346191351e-05
-1.57835986383556e-05
-3.13446479577569e-05
-1.21113256439693e-05
-7.74572950653588e-06
-2.25431230685474e-05
-2.69691030528883e-05
-9.40315003072324e-06
-1.87133438623871e-05
-6.09646011836361e-06
-9.84133784543467e-06
-6.79670435551157e-06
-6.34949854336614e-06
-7.15739898705667e-06
-3.65015037270079e-05
-2.29778088171174e-05
-1.4247883595402e-05
-2.08596310407439e-05
-1.25987028651243e-05
-2.44121002267008e-05
-3.18325579187525e-05
-4.60496067573051e-06
-1.69882158855221e-05
-1.70437128864891e-05
-3.14967963262577e-05
-3.13399002476489e-05
-1.2506101548284e-05
-1.25294611866334e-05
4.3949267803489e-06
-1.51026952074022e-05
-2.28115332292414e-05
-1.94833641320856e-05
-9.63532402869848e-06
-1.79979947562401e-05
-2.5336351285533e-05
-2.27659429505581e-05
1.50875156979835e-06
-4.00794565000991e-05
-1.90131626103522e-05
-2.40856379574636e-05
-4.19543788254648e-06
-2.65200275460906e-05
-3.35324605871062e-05
-2.17751164596663e-05
-8.50920939609777e-06
-1.48100660297147e-05
-2.74680204384472e-06
-1.236706544958e-05
-2.7423062235951e-05
-1.27913231259648e-05
-4.02211833887305e-05
-2.19824010958805e-05
-1.59036837636747e-05
-2.98099467538512e-05
-6.66349304967089e-06
-1.8382594145669e-05
-3.29898771503472e-05
8.9099858796462e-07
-1.78709644158605e-05
-2.78231954787178e-05
-8.99891560066591e-06
-2.02316002753404e-05
-2.33406399453961e-05
-2.19925945468498e-05
-1.53188101876677e-05
7.86764220378682e-06
-3.62039156534074e-05
1.16966446465577e-05
-1.55768688729353e-05
-6.26984942861741e-06
-1.8947124223475e-06
-2.53384426743497e-05
-2.84211131455002e-05
-1.1167494539041e-05
-4.62395176547306e-06
-2.00959716283043e-05
-1.2370612585605e-05
-1.46429002042033e-05
-3.91933355530405e-05
-3.02385956066744e-05
-1.75390805475546e-05
-2.33903011380986e-06
-3.23925345620057e-05
-3.04625777585756e-06
-2.8666466133372e-05
-3.19508361198726e-05
-2.12696201775837e-05
-8.90807294219591e-06
-2.16374670474406e-05
-8.00210913178651e-06
-1.97481849730694e-05
-1.74632651993362e-05
-2.80111105802307e-05
-1.29780584788668e-05
-1.67615453753338e-05
-1.54160178417382e-06
-3.01270067386113e-05
-1.60239927473658e-05
-1.56090898883124e-05
-9.13693663769803e-06
8.47102018409848e-06
-2.81967627253576e-05
-3.73041537947359e-05
-4.32149152846825e-06
1.77745207457831e-06
9.23479540073934e-06
4.62060370407697e-07
-2.01990645634866e-05
-2.76326010848729e-05
-3.41277779368814e-05
1.18546823578588e-06
-7.56060497836555e-06
-1.30536120092387e-05
-2.00274039813586e-05
-5.48034565598318e-06
-2.60889970939247e-05
-2.91932564277612e-05
-1.48439177355104e-05
-3.0034345719702e-05
-2.28753464598898e-05
-3.65411559304817e-06
-6.57289364447146e-06
6.24151503286704e-06
-3.79216636158945e-05
-2.16525682737679e-05
-2.79327648329903e-06
-2.0853338771496e-05
-1.89024609660841e-05
-1.48292860531045e-05
1.15223489274962e-05
-3.53296685973455e-06
-2.24110772663844e-05
-2.46672159412114e-05
-6.46700249684204e-06
-1.94180587593332e-05
-2.92906345052459e-05
-1.73421761152642e-05
-1.12287859229807e-05
-1.61551523888973e-05
-1.65298788053597e-05
3.5307220497685e-06
-2.3727333257219e-05
-1.83534545879391e-05
-3.30546005122352e-05
-2.83118160445003e-05
-1.97980712961973e-05
-1.32702907229635e-05
-3.38771884315914e-05
-1.39967466133938e-05
-2.81876931650015e-05
-1.79977928614514e-05
-3.38447815600849e-05
-2.96505322745382e-05
-3.09165408900627e-05
-1.56173285606219e-05
-2.7259535233304e-05
-3.05962371414101e-05
-7.3791967156081e-06
1.26009455722079e-06
-8.94914030471443e-06
-2.8435271718922e-05
-3.85979234895801e-05
-4.21971217111684e-06
-2.86812721159843e-05
-2.59770663978542e-05
-2.54355383025708e-05
-8.05992403472183e-06
-3.40155125889536e-06
-3.59650055836437e-05
-3.76989637376562e-05
-1.0947570793407e-05
-6.14403544243681e-06
-1.52405970873548e-05
-9.27014835003826e-06
-2.17906873534331e-05
-1.30014846577218e-05
2.44356739149781e-06
-1.90700182733271e-05
-2.93735447890485e-05
-2.46944849070552e-05
-2.65565649314393e-05
-2.31608297309521e-05
-2.13505930820992e-05
-1.44835411208956e-05
6.85916850656436e-06
-2.20352442109689e-05
-1.81479613243347e-05
-2.11987043950902e-05
-1.63682242213278e-05
-1.20785851161041e-05
-2.83283091718741e-05
-2.19874220072775e-05
-1.93603407351506e-05
-4.3349310624688e-05
-2.61185175936703e-05
-1.58781888369532e-05
-1.7644599623913e-05
-1.607877932089e-05
-1.03277290333854e-05
-1.6469981797992e-05
-2.29817558547904e-05
-1.46462545980608e-05
-1.66943076582556e-05
-2.44747238469651e-05
-1.38454753135419e-05
-6.7029999657618e-06
-1.41256524540946e-05
-1.30040563541857e-05
-1.12314954939557e-05
-2.00553337727072e-05
-1.26118494631694e-05
-1.54431652653207e-05
-3.23804476166403e-05
-4.66164520389263e-06
-2.96176962400828e-05
-2.24834380714224e-05
-1.06740234235216e-05
-2.48069535631331e-05
-1.99347831061015e-05
-2.94066071398302e-05
-2.22111682950152e-05
-3.4699055387297e-05
-2.75910784220374e-05
-3.03316412537468e-05
-1.30137528420662e-05
-1.46721342620121e-05
-2.21999779703807e-05
-1.36132486737484e-05
-2.41215416877448e-05
-3.29882697892557e-05
-1.0785279660918e-05
-2.70841097173665e-05
-4.4014148120201e-05
-9.76522525602737e-06
-8.14354727176816e-06
-1.19831701436199e-05
-1.00691633196247e-05
-1.24078108176663e-05
-2.74209849811348e-05
2.44010329929238e-06
-2.66764515224695e-05
-1.06873554366226e-05
-1.86927516663528e-05
-3.81176415840835e-05
-7.2348472122531e-06
-1.41579932048956e-05
-3.05783282652622e-05
-8.96272595509313e-06
-1.396614463185e-05
-1.02493821156562e-05
-6.07062221634931e-06
-1.54845993888936e-05
-2.80037396742076e-05
-1.77508179442247e-05
-3.23270033826435e-05
-1.32585358728517e-05
-3.68170329712191e-06
-4.50719190282347e-05
-1.47254589866424e-06
-1.65383880358378e-05
-1.67559272867508e-05
-2.22455048461904e-05
-3.78989688376503e-05
-1.50098343739317e-05
-1.25958682530166e-05
2.51053427195693e-07
-1.38545202263614e-05
-3.70233077015509e-05
-3.53010312353023e-05
-8.94139835665719e-06
-2.63725329576464e-05
-2.9192429949732e-05
-1.53527791462455e-05
-1.31697185595957e-05
-2.53617942603716e-05
-2.34872266354537e-05
-1.72991068586074e-05
-1.25852305313171e-05
-8.30180931728486e-06
-5.63327069609991e-06
-2.6990217878517e-05
-3.19257515667708e-05
-3.88088294418872e-05
-4.05090827277889e-05
1.64614145823862e-05
-1.109813436327e-05
-3.38126225602387e-05
-6.90021579317986e-06
-2.25744993398005e-05
-2.23341518861006e-05
-3.98563089306078e-06
-3.34476307761871e-05
-2.48493228129254e-05
-5.69382395727574e-06
-3.202487742814e-05
-2.61288135207606e-05
-1.01774731024543e-05
-3.5382671392275e-05
-2.61453347155236e-05
-2.11231392794378e-06
-1.20864004549732e-05
-3.81505904800151e-05
2.70449862247794e-07
-1.18560407480866e-05
-2.04644775098297e-05
-3.25309009744951e-05
-1.54165254929069e-05
-1.99425515396414e-05
-3.37961727351928e-05
-2.72810439221063e-05
-2.32548904096295e-05
2.9671831662054e-06
-2.95204931072761e-05
-3.59335271863362e-05
-1.00011443928322e-05
-6.46725918100882e-06
-1.59912005163181e-05
-2.71843127354703e-05
-5.15115619716845e-06
-2.43754160788165e-05
-4.17702836764125e-05
-4.4857578403184e-05
7.10622020990872e-07
-2.04262335010498e-05
-7.32840644493117e-06
-2.24278901341963e-07
-1.06823039708299e-05
-2.51900181082808e-05
-2.96039500557165e-05
-1.34095449033512e-05
-1.73907019596624e-05
-5.76702621950925e-06
-1.02885280326144e-05
-2.15618313159039e-05
-2.29857924614972e-05
-1.63589579428068e-05
-8.00540272983652e-06
-2.97696423065433e-05
-2.87659602568883e-05
-4.52925728440591e-05
-1.77104079659455e-05
-2.26319223435087e-05
-2.65456678586948e-05
-1.66894058815081e-05
-5.74484474471401e-06
-6.7373107202904e-06
-2.98008103527436e-05
1.69456752005182e-06
-1.15116122258402e-05
-1.28681832051153e-05
-2.06923160115946e-05
-7.72747153461472e-06
-2.23787022028607e-05
-8.87842886316432e-06
-1.43618311844556e-05
-1.29130592247014e-05
-1.46810271901047e-05
-2.61380982034248e-05
-2.34458966442684e-05
-2.71177181340763e-05
2.20356135289041e-06
-1.53995447012756e-06
-1.89655223842614e-05
-4.24754556730345e-05
-3.10239469165183e-05
-1.4529423962594e-05
-2.5331844540716e-05
-2.54969239837896e-05
-8.93035583390033e-06
-2.48459169931935e-05
-3.16942000845492e-05
-3.45616850079677e-06
-4.50760030226393e-06
-1.26479223896253e-05
-2.08990219590725e-05
-2.61097946114254e-06
-1.13277921697875e-05
-3.58738317380165e-05
-2.15467632120297e-05
-1.02608354641995e-05
-3.05921022915311e-05
-2.50587374546986e-05
-9.81172064381923e-06
-2.74167909158454e-05
-3.66612336374509e-05
-1.54138105299685e-05
-2.3658578571645e-05
