# Supplementary material for: Research on computational propagation and identification of mine microseismic signals based on deep learning
Source: PLoS One. 2025 Oct 22;20(10):e0334641. doi: 10.1371/journal.pone.0334641 (PMC12543183; doi:10.1371/journal.pone.0334641)
Supplement: S9 Data — (ZIP) [file pone.0334641.s009.zip › 000101100000326.xlsx_0.txt_24.txt.txt]

-9.24983401458106e-06
-1.45859947182762e-05
-2.09413321598849e-05
-4.0226880690951e-06
-1.95400584470193e-05
-2.48566503316378e-05
-1.52884959763212e-05
-1.0829312570145e-05
-1.32429041864778e-05
-3.9118704625086e-07
-3.44775752947902e-06
-1.82464094268876e-05
-1.19232768166496e-05
-3.05219838989816e-06
-2.8335507614037e-05
-3.32643273559307e-05
-9.53529774891531e-06
-2.06183329590902e-05
-1.66726283003248e-05
-1.1692932675611e-05
-4.03914964593368e-06
-2.87231806609157e-05
-8.0415939873926e-06
-1.92725713999469e-05
-2.3985866168888e-05
-2.77338153915479e-05
-2.34831608685416e-05
-1.38065317176781e-05
-3.49563893764886e-06
-1.71883330333996e-05
-1.25968659480579e-05
-8.77947406556936e-06
-1.07693032607401e-06
-2.32036422237164e-05
-8.17027462515424e-06
-1.36154543142816e-05
2.99703105566282e-06
7.23664910868871e-06
-3.50391320938588e-05
-9.3725180923836e-06
-3.05143038680764e-06
-2.64561609667935e-05
-1.00844241103785e-05
-2.8462540148982e-05
-1.25501313111347e-05
-2.90546490050032e-05
-3.74675444280513e-05
-2.23170111506654e-05
-8.70709842143922e-06
-9.13525293078811e-06
-9.15949876383027e-06
-9.02524388022856e-06
-2.0203707561105e-05
-1.34228706762198e-05
-2.17417246705988e-05
4.50753583684149e-06
-1.22513810687326e-05
-2.42888069005494e-05
-1.34739893446044e-05
-2.68914511550829e-05
-1.81534760638695e-05
-2.99932138045239e-05
-2.09541802128245e-05
-1.85833267968361e-05
-3.7730689068467e-05
-1.81232867669134e-05
-1.02436394316151e-06
-2.24609449497023e-05
-1.38466760611686e-05
-3.22202434828024e-06
-2.86555254621563e-05
-1.25451399849987e-05
-1.16920329693728e-06
-6.61053902079885e-06
-5.47879144247039e-06
-1.26789681267117e-05
-1.41376433014248e-05
-1.2865073916408e-05
-1.13143746359253e-05
-3.38568914085858e-05
-1.96117962394113e-05
-1.33134124862978e-05
-2.76734875301058e-05
-2.31080744232597e-05
-2.20868610631449e-05
-1.09139596312822e-05
-1.09694535456961e-05
-1.26262618698387e-05
-1.41744924901515e-05
-8.33510661989744e-06
-1.89904397748177e-06
-1.46580264725121e-05
-5.71656671503889e-06
-3.12986796356918e-05
-2.59051806790826e-05
-1.11626360324447e-05
-1.05226264921747e-05
-1.23217211269261e-05
-3.87005490895466e-05
-1.92231068627747e-05
-2.18932736469087e-05
3.59071692826126e-06
-1.66375096601757e-05
-2.24199356137232e-05
-1.378266550135e-05
-5.99983174299513e-06
-2.66959402385041e-05
-3.22356932500913e-06
-2.27289147945215e-05
2.2648900832799e-06
-5.11514273069605e-06
-1.00276005595534e-05
5.61433331831054e-09
-1.82082818647237e-05
-1.95841315853961e-05
-1.79220945928693e-05
-2.95187778552975e-05
-2.65218118101513e-05
-2.08747235869088e-05
-8.30083304432585e-06
3.4237763784232e-06
-3.26012207517752e-06
-8.17836570161983e-06
-1.67846832242622e-05
-2.40510435538377e-05
-1.97325877990026e-05
-1.30677977219722e-05
-1.56736650854384e-05
-2.80824532299508e-05
7.05327923029943e-06
-1.94049486788484e-05
-2.50173844582885e-05
-7.82600259383456e-06
-3.24526721320409e-05
5.22693047436718e-06
-9.82257964566825e-06
-5.90534488291769e-06
-1.04768568958586e-05
-1.78433385034442e-05
-1.3696675211647e-05
-4.27504506680485e-06
-2.91210028657719e-05
-2.77359263452655e-05
-9.9461137775048e-06
-2.10774738429378e-05
-1.90062755688179e-05
-1.50240758315979e-06
-1.68498403736956e-05
-4.80762624047113e-06
-1.71405765827335e-05
-2.15767875711456e-05
-1.77493961382794e-05
-2.16230604463374e-06
-2.44086182758963e-05
-1.02854203256479e-05
-1.39956049673945e-05
-1.3262773666032e-05
-2.12220419506855e-05
-2.03085408693818e-05
-2.07793364866524e-05
-4.63384910601175e-06
-1.02205994271698e-05
-2.04695700520711e-05
-4.90359465230664e-06
-3.26589911373658e-05
-3.38753051822059e-05
-2.4462500646255e-05
-1.60859331350979e-05
-1.06930962919136e-05
-2.53634899071728e-05
-2.75582122566572e-05
-9.39300241343215e-06
-1.40730778295999e-05
-2.11402115829793e-05
-1.97213238380548e-05
-1.94881601688431e-05
-1.42381143421867e-06
-2.54375047238919e-05
-2.81148180956346e-05
-3.05774943383015e-05
-2.65087787179647e-05
3.28063009627838e-06
-6.51444821894065e-06
-2.44988190216814e-05
-2.61733980130981e-05
-2.02514080573497e-05
-1.5857590141374e-05
-4.75914483016928e-06
-1.34193425179247e-05
-1.46312352241309e-05
-4.73685066177406e-05
-1.53329284949494e-05
-7.93859235099363e-06
-2.27272098832098e-05
-1.37427180789647e-05
-2.70247403838274e-05
-1.65654243355977e-05
-2.19613374241781e-05
-3.62089440438412e-05
-1.6394358345282e-05
-1.79806111219262e-05
-2.17331505074068e-06
-2.84222783490926e-05
-1.76844466513841e-05
-1.22355608834345e-05
-2.01247582135581e-05
-1.10327896589787e-05
-2.02376053857501e-05
-1.89514099582301e-05
-1.62575642813459e-05
-2.47070769218141e-05
-2.49961014219095e-05
-1.70482750243399e-05
-1.03056987808063e-05
-7.95352278890755e-06
-2.06154368433608e-05
-1.16945407859455e-05
-8.7660056468341e-06
2.95858617574786e-06
-2.46138467478427e-05
-2.62210487772306e-05
-1.67634506858818e-05
-1.58061533752969e-05
-1.97322996063792e-05
-1.1906372508149e-05
-1.02453889036468e-05
-1.48291283736866e-05
-1.20200809379772e-05
-1.92105335875127e-05
-1.48544877821895e-05
-1.79399564146965e-05
-1.18463818419511e-05
-4.35183797879563e-05
-5.09250745637337e-06
-1.99291378300397e-05
8.09275795107695e-06
-2.97312052189788e-05
-2.34424770432293e-05
-3.31039601078707e-05
-3.44484106978813e-05
-1.96466241796765e-05
-1.12550583692177e-05
-1.08112937351706e-05
-1.43360724846571e-05
-2.18835778747772e-05
-2.00961958551494e-05
-6.185681211175e-06
-3.62825506827137e-05
-3.66025149126932e-06
-1.647531221401e-05
-3.60313658724858e-05
-2.16804141552372e-05
9.28784284812495e-06
-1.18231382296138e-05
-1.35914886305161e-05
-3.45909047498013e-05
-7.88864608915962e-06
-2.04455543639367e-05
-3.08372759194477e-05
-2.49357613105282e-05
-1.35397070184111e-05
-1.97515780204394e-05
-2.40223783286046e-05
-2.01781731823399e-05
-1.67122821427649e-05
-2.63336546983693e-05
-2.18658064866852e-05
-4.42501024567611e-06
-8.94648494995063e-06
-2.11864328773954e-05
3.52563316686312e-06
-6.76449674924126e-06
5.47642186791779e-07
-2.03775396793146e-05
-2.6362786762484e-05
-1.82808270310699e-05
-1.43841238514447e-05
-2.01248954537858e-05
-1.86751317786656e-05
-6.36889158794026e-06
-1.46160032492553e-05
-1.48981136108603e-05
-2.18125930031005e-05
-1.64955416049752e-06
-2.96127597899165e-05
-2.01009224733606e-05
-2.00696761582419e-05
-2.2774702352168e-05
-1.29076483515534e-05
-2.43662285087832e-05
-1.38405945762933e-05
-1.03916206196118e-05
2.52067616432314e-07
-1.18282997861947e-05
-2.22968890035495e-06
-7.18910943722365e-06
-1.97509781833694e-05
-1.95459763995317e-05
-1.7790511019038e-05
-2.39003761719224e-05
-7.50889373435118e-06
-2.67664122266699e-05
4.85924341585156e-07
-4.0017407847432e-06
-2.00195115041419e-05
-3.14155911491491e-05
-1.61044452918806e-05
-5.73350642300779e-06
-1.68311795092972e-05
-3.31308923732452e-05
-1.45972696598688e-05
-1.37187446384867e-05
-3.77757391468221e-05
-1.1752463390125e-05
-4.14821421071565e-06
-6.0110823312823e-06
-1.176532968648e-05
-6.00250103869892e-06
-6.2609654586701e-06
-1.50967448893947e-05
-1.17275356565127e-05
1.15672708271325e-06
-6.78473692917214e-06
-2.21282756971522e-05
-4.62622986470744e-06
-1.57682095660171e-05
-1.3411031400568e-06
-1.62683026060866e-05
-1.24300389437475e-07
-6.09829870627877e-06
-2.79774499782761e-05
-1.38784482875184e-05
-1.26247228690861e-05
-1.40780993838451e-05
-1.20766214584393e-05
-3.33085703181787e-05
-1.09839298828577e-05
-1.95700011892195e-05
2.41687381599283e-06
-1.95308172554128e-05
-2.53610962406811e-05
-5.57094334582461e-06
-5.10547658627514e-07
-2.61750358926095e-05
-1.8625459461463e-05
-1.030032075953e-05
-2.8905733815126e-05
-2.06688682811329e-05
-1.05935023388997e-05
-1.60076503721729e-05
-1.3515066884557e-05
-3.75933336680085e-05
-1.59151240102364e-05
-9.99247709359406e-06
-1.10670245968951e-05
-2.01596359380254e-05
-1.84834055444445e-05
-7.84631666198175e-06
-1.71035384676127e-05
-3.59607906839212e-05
-1.7434563690947e-05
-1.6329298046871e-05
-2.62344143649255e-05
-3.1162238350697e-05
-3.52023858840039e-05
-2.37693286127976e-05
-2.17419006558541e-05
-5.75261597447735e-06
-6.94281477596433e-06
-1.60948895669896e-05
-6.70730990011046e-06
-1.45510172352505e-05
-1.27754978763031e-05
-9.10935960765243e-06
-2.88109205939811e-06
-4.6973076690252e-06
-3.46920750413371e-05
-1.77150808242439e-05
-1.15627166426901e-05
-1.02474392801311e-05
-9.99964310525381e-06
-1.43147658326061e-05
-2.36484534445922e-05
-8.79328725038198e-06
-2.25747750802484e-05
-1.19828996249994e-05
-1.8261923804223e-05
-1.44822385625321e-05
7.23107431115114e-07
-1.83891944657995e-05
-2.73219134331232e-05
-7.85596434007532e-06
-1.88955166603049e-05
-1.5797281455702e-05
3.47877603459225e-06
-2.87399420561863e-05
-3.2389878961868e-05
-3.49742283803525e-05
-2.70919911861894e-05
-1.75201837130504e-06
-5.7516989084607e-06
-1.3306880884103e-05
-9.99456772575417e-06
-1.88659807922985e-05
-2.63270525063106e-05
-2.38645131581129e-05
-1.71450806375424e-05
-1.01082849671767e-05
-1.63963440369894e-05
-1.51108579275816e-05
-1.75766526431761e-05
-6.02815284184016e-06
-4.25839615500013e-06
-1.25693667832595e-05
-1.43609742504233e-05
-1.09125786557301e-05
-2.74924994695905e-05
-1.4922169861146e-05
-2.3931364778122e-05
-2.4597696878795e-05
-3.3207133687943e-07
-1.22388237454393e-05
-2.19285953065271e-05
-2.61161769841399e-05
-2.76033120154133e-05
-1.79133799842461e-06
2.36977161838618e-06
-1.32077041533115e-05
-2.29353193140432e-05
-2.47791963208521e-05
-8.2027368860869e-06
-1.02845013824504e-05
-2.10396060406161e-06
-8.11784285625596e-07
5.57621760629256e-06
-1.22661650717793e-05
-2.05346949390485e-05
-2.69685064855242e-05
-2.80225469884723e-05
-3.84008167669723e-06
-2.98230967112927e-05
-1.06164992688398e-05
-2.91419532424335e-05
-4.24027078931391e-06
-2.01520834673585e-05
-2.96135196511606e-05
-6.19923052137011e-06
-2.4582433206627e-05
-2.73475062888181e-05
-1.68378721222836e-05
-2.37676800869069e-05
-1.79936267378831e-05
-2.06714445225066e-05
-2.1960407941642e-05
-1.95251331561622e-05
-6.42190741769613e-06
4.60782313998553e-06
-2.46204256323861e-05
-2.60432598096851e-05
-1.02074968589184e-05
-2.1899311653351e-05
-1.90831423527601e-05
-2.92617614861152e-06
-1.18165780799897e-05
-2.80477702745004e-05
-1.85231012388001e-05
-2.03632344437082e-05
-2.64937576058382e-05
-9.51354735255174e-06
-3.08602460291993e-06
-2.0413361362473e-05
-1.54354767362793e-05
-2.38669477368801e-05
-3.95271007573219e-05
-1.99351636472475e-05
-1.9284603117374e-05
-2.36280512309749e-05
-7.4211683525686e-06
-2.10780216297102e-05
-1.26268507865622e-05
-1.64068228964421e-05
-1.60508458120219e-05
-2.07185546830665e-06
-2.29963139137834e-05
-2.25100554294821e-06
-2.67452669832525e-05
4.97005052596879e-07
-2.96654447623242e-05
-2.65771514357841e-05
-1.66018532343709e-05
-1.25782102444937e-05
-1.68230384238708e-05
-3.80903856465772e-06
-7.6433047594218e-06
-2.25111970597961e-05
-1.95383178045114e-05
-1.6546359920354e-05
-1.66493686054881e-05
-2.07897888891884e-05
-2.56965478974604e-05
-2.33348391141893e-05
-9.62636063031706e-06
-9.00385423389531e-06
-7.64971332666858e-06
-1.79483967959622e-05
-1.69442739204631e-06
-1.84848171429624e-05
-2.08449642063872e-05
-9.43399152488649e-06
-3.44041534837899e-06
-1.69333095092779e-05
-2.16417611925543e-05
-2.10626159027505e-05
-1.3911071590276e-05
-1.97387953328433e-05
-1.48899505099567e-05
-3.265161889334e-05
-2.33690175027268e-05
-3.63973018735775e-06
-1.95217211561852e-05
-2.15000031027722e-07
-8.02117833078231e-06
-2.13576446878473e-05
-2.10517485738346e-05
-2.60088521530601e-05
-1.35150180706413e-05
-1.03796663459874e-05
-1.65175952488857e-05
-9.75701007910107e-06
-7.22211158960138e-06
-1.35026444780149e-05
-8.09045327200486e-06
-1.6558372228305e-05
-6.74545785524248e-06
-4.0541806500605e-05
-1.85600109597494e-06
-1.05932564622702e-05
-2.46293102452432e-05
-2.11440352386132e-05
-1.2751271449087e-05
-2.43494098184428e-05
-1.07843534391439e-05
-2.46224560755015e-05
-3.43067612579514e-05
-2.7828285357039e-05
-2.09468671497097e-05
-2.93791172526175e-05
-1.60803503469985e-05
-1.861233372644e-05
3.08386962795167e-06
-2.07736896698453e-05
-2.04652994936948e-05
-2.16349867643202e-05
-5.24253753833531e-05
8.22418651345944e-06
-6.07287332749284e-06
-1.32519856905193e-05
-1.57659286898363e-05
-9.37068885004394e-06
-3.29715283388358e-05
-1.46061200894855e-05
-2.13369813742211e-05
-3.14533497521161e-05
-6.23435836782406e-07
-1.02940667922648e-05
-1.15763780704491e-05
-1.92546499845488e-05
-1.990633113112e-05
-2.52440673560361e-05
-6.52429690472003e-06
-1.60587334782577e-05
-4.13039930264005e-06
-1.46934939217508e-05
-2.89880866306442e-05
-1.58683834891765e-05
-1.23903050922038e-05
-2.90114341360543e-05
-1.03665985333934e-05
-2.79730425046824e-06
-1.00366974889281e-05
-1.02299640982702e-05
-3.132900950737e-05
-1.84637059486263e-05
-2.40931328072017e-05
-3.17694020686634e-05
-2.13529011467197e-05
-4.25472063929394e-06
-2.12948566397336e-05
-3.74941166059534e-05
-4.68471411057978e-06
-1.9565435034619e-05
-3.40575279892079e-05
-1.34583455931012e-05
-1.3746772514773e-05
-2.96856764687157e-05
-2.1163700570736e-05
-2.08848704825474e-05
-2.2902449488463e-05
-1.6609051657445e-05
-6.58654063884313e-06
-1.10375246477622e-05
-2.82875449089153e-05
-2.25920170352992e-05
-4.03947119793747e-06
-1.14706988499732e-05
-3.20527527807734e-05
-2.04820374445468e-05
-1.48648484839504e-05
-1.63849197629627e-05
-1.34877871957507e-05
-7.79212550449193e-06
-1.04796701255079e-05
-1.40981114387465e-05
-3.02835312133592e-05
-7.85131566872622e-06
-2.56071205639858e-05
-2.17107750509081e-05
-1.99824476589379e-05
-8.19793559515069e-06
-1.76281766883412e-05
-4.06146798202767e-07
-1.05778239055897e-06
-2.0966135162391e-05
-1.61186123471479e-05
-2.0305720663686e-05
-1.55107081162008e-05
-2.65484897747766e-05
-2.2125854952694e-05
-1.24815684717812e-05
-1.51540528116256e-05
-2.38829136196978e-05
-1.96021113178355e-05
2.04354083773359e-06
-9.27404716754549e-06
-2.34031468360716e-05
-1.45556065623231e-05
-8.16714312252956e-06
-2.5979080378878e-05
-3.33222150199842e-05
-1.92315104327774e-05
1.08364539042582e-06
-7.64989985564254e-06
-1.87923916172631e-05
-1.4382552772792e-05
-4.07147240075778e-06
-2.66258813160964e-05
-2.50454801647318e-05
-2.90480260230978e-05
-8.26138415352674e-06
-1.74660371440483e-05
-2.37991124882028e-05
-2.95823856029074e-05
-2.48081303221492e-05
-1.90179771640167e-05
1.89219876194709e-06
-2.99607627385633e-05
-2.10082800012582e-05
-1.05439291313281e-05
-1.79591647486399e-05
-2.26242835041735e-05
-3.20126173402049e-06
-5.67633174537944e-06
-1.85836244098848e-05
-7.81298843663237e-06
-2.4030589528248e-06
-4.99252630246897e-06
-1.82444694973063e-05
-9.43794945765627e-06
-1.59800737904443e-05
-1.72023016898366e-05
-5.11189436934575e-06
-1.76009912877818e-05
-9.93369820232482e-06
-3.40381331864724e-05
-1.94050119023732e-05
-1.10919886931003e-05
-7.88787315759671e-06
-1.81489649002534e-05
-2.34119067244393e-05
-1.58684915142751e-05
-4.02944387337178e-05
-1.56225198916254e-05
-1.38285441036634e-05
-2.04124594388185e-05
-1.7210410650325e-05
-2.22897903421745e-05
-1.19152864565088e-05
-2.16397975593408e-05
-1.57492822156169e-05
-1.95560255161575e-05
-4.35463246747966e-06
-1.43987754888488e-05
-9.18053180700037e-06
-2.25138999505558e-05
-1.04347318386702e-05
-2.10761007136063e-05
-1.53400988801607e-05
-3.0769816403685e-05
5.48749553368946e-08
-2.61248166826655e-05
-8.28979467887608e-07
-2.7275393736617e-05
-1.86497104838933e-05
-1.53788776682175e-05
-2.36639525099398e-05
-1.78082079946804e-05
-2.00042323377448e-05
-1.92397432712587e-05
-1.43494053071776e-05
-5.73247184484727e-06
-1.33011328919251e-05
2.23129990001183e-06
-2.04397562101391e-05
-1.76010701881836e-05
-1.04825619622506e-05
-1.65928112111446e-05
-3.85445256101198e-05
-8.98183953625238e-06
-9.91148178476816e-06
-1.25000835560039e-05
-1.73254311018317e-05
-8.83207659103245e-06
-1.50109269980792e-05
-1.37547187621636e-05
-1.53599778643635e-05
-1.26888699202932e-05
-2.2589155356146e-05
-4.74974026418283e-06
-4.19717021014867e-06
-1.70485634137304e-05
-5.21458605465192e-06
-5.04074080522003e-06
-9.7950755217374e-06
-7.68073674765682e-06
-1.96123944107545e-05
-2.11840699054339e-05
1.02139311343178e-06
-1.33110843839192e-05
8.96106325585949e-07
-2.86472733635809e-05
-2.66020183498018e-05
-9.30405359062456e-06
-3.17090572821358e-06
-1.86885418681404e-05
-3.41770933985903e-05
-1.20841427547764e-05
-1.12129271035439e-05
-2.23200951340988e-05
-3.80579804540337e-05
-3.86025251803369e-06
-1.20259918208156e-05
-2.16436919411147e-05
-2.00162154400634e-05
-8.11706430612823e-06
-1.53677204584227e-05
-1.1759966899758e-05
-1.72650452851141e-05
-2.24562797962806e-05
-2.90689551023567e-05
-1.03657837377521e-05
-6.71673449565065e-06
-2.25369753815445e-05
-4.63735945479816e-06
-2.36580779527924e-06
-8.80225960451861e-06
-3.23149702230105e-06
-2.20690651912542e-05
-2.16810966795348e-05
-3.95617951981668e-07
-9.18484496965699e-06
-2.33186372987238e-05
-1.23168526584905e-05
-5.59513371982967e-06
-6.24146538847244e-06
-2.21682638190989e-05
-1.61468150823999e-05
-4.87128798269892e-06
3.37204724541626e-06
-1.95719838873136e-05
-1.74610033613929e-05
-1.63742240050843e-05
-3.87968535039381e-05
-2.32334878889705e-05
-4.29236653213862e-06
-2.38734107934069e-05
-2.14837090992462e-05
-1.68520981855594e-05
-1.26619174124999e-05
-2.77044153270545e-05
-2.78063371975206e-05
1.19641474626488e-06
-1.56982528445534e-05
-7.49158100994059e-06
-3.25710062839845e-05
-2.29227471051959e-05
-2.09195023463573e-05
8.10549411054504e-07
-2.67077744956193e-05
-5.99531049519733e-07
-1.19020764841253e-05
-2.40496680312659e-05
-2.02937451981591e-05
-1.3427681004132e-05
-9.53665480251436e-06
-2.66471573850252e-05
-1.69242776486695e-05
-1.95086090422302e-05
-3.01113974538654e-05
-4.3822617983904e-05
-2.23835285981682e-05
-8.02182412875443e-06
-3.52850677787946e-05
-2.32866807624372e-05
-6.60450980622589e-07
-1.40435604639341e-05
-1.48282564921236e-05
-7.20077957911552e-06
-6.66270092938857e-06
-1.70681068765138e-05
-6.09192381917343e-06
-1.6113821380339e-06
-1.08740547072506e-05
-1.8083171011962e-05
-1.35206350260182e-05
-1.54523135353342e-05
-8.61825147603288e-06
1.10315373556288e-06
-1.06025661562295e-05
-9.98969708207221e-06
-1.58793344490772e-05
-6.5068556433537e-06
-2.67430736440695e-05
-2.72932475036597e-05
-3.13126480143666e-05
-1.67244833713662e-05
1.62769559519333e-05
-2.82368770400419e-05
-3.44671707279399e-05
-6.09336441573924e-06
-1.20068810073803e-05
-6.30395601044769e-06
-2.0870995926772e-05
-2.51052663692007e-05
-1.37547898270578e-06
-2.59367258642734e-06
-6.8206295339754e-06
-2.25787811616267e-05
-1.63588187653456e-07
-1.93935527694564e-05
-1.42039784043829e-05
-2.18075216894721e-05
-2.67538397590718e-05
-6.03482515636063e-08
-2.03243362050446e-05
-2.52965846490312e-05
-3.67427666128703e-05
-1.06032164760955e-05
-1.46800554802945e-05
-1.94726409318836e-05
-2.35557610631288e-05
-1.3244389552244e-05
-9.00102059277564e-06
-4.91960586758276e-06
3.50008271297522e-06
-1.10264023576884e-05
-6.10420899545048e-06
-1.40680868885117e-05
-3.11601944049042e-06
-9.6039734444566e-06
6.27855858769893e-08
-8.60851899008661e-06
-1.28404566636988e-05
-1.37542057999617e-05
-1.59536602818609e-05
-3.02230959964965e-05
-1.15513642763002e-05
-3.82015580845292e-05
-9.52323106074298e-06
-2.50883053748163e-05
-1.12209022537677e-05
-9.85043659422002e-06
-1.39051869417977e-05
-2.18757253772943e-05
-1.6029677703294e-06
-2.02689300993259e-05
-2.21426869005505e-05
-6.54854163090427e-06
-1.0950903137211e-05
-1.50049123462396e-06
-5.89396266217565e-06
-2.44004629159458e-05
-1.35843218211765e-05
1.63494971859418e-06
-1.40339807238762e-05
-5.9253741664109e-06
-2.3462149966536e-05
-2.57760973418575e-05
-1.83281152136316e-05
-1.97643011168e-05
-7.29681375974234e-06
-1.07178733817632e-05
-1.06062197632721e-05
-1.06112594722523e-06
-2.47919822668307e-05
-2.51130066755677e-05
1.21143575050872e-06
1.68460659333056e-06
2.19462735803742e-06
-1.62656729419168e-05
-4.29155618209272e-06
-1.39075087585779e-05
-2.42048217378974e-05
-1.23000905009554e-05
-4.15159961461474e-07
-2.11220728316136e-05
-2.78764833865559e-05
-1.42170683268648e-05
-3.95335639776272e-06
-1.33298989519547e-05
-3.6466791540944e-05
-3.72038137778886e-05
-1.48544356488595e-05
-1.84950706582241e-05
-1.28383203533995e-05
-2.20193513355158e-05
-2.81784192739798e-05
-4.39353074952147e-05
-1.99761228915992e-05
-1.51589365802037e-05
-2.66676536502776e-05
-1.87935432498919e-05
6.55917236553481e-08
-2.67865114505218e-05
-2.04217939857546e-05
4.23183071455438e-06
-7.94667130864869e-06
-3.42427945304959e-06
-3.26814154735396e-05
1.18113320075135e-06
-3.51119644556687e-06
-1.37650491127444e-05
-3.18338332809369e-05
-2.42709724007423e-05
-1.03313017626252e-05
-2.16414165735727e-05
-1.64439900588145e-05
-7.49605522623707e-06
-2.21940433276181e-05
1.25658255229805e-05
-2.35980094801227e-05
-1.85097003040296e-05
-8.10548551780893e-06
-1.55597679318485e-05
-2.41457242239628e-05
-1.32902540730512e-05
-8.22594521667409e-06
-1.4066256917387e-05
-2.24775045114133e-05
-2.05196262717506e-05
-1.41663179419737e-05
-1.69029404838391e-05
-1.1193210091521e-05
-2.10641620785421e-05
-5.83472453514006e-06
-1.56414223713971e-05
-1.49671821703854e-05
-2.09396419129206e-05
-1.18792573760044e-05
-1.70075406786376e-05
-1.73987890843173e-05
-3.05182183151225e-05
-2.71296748751201e-05
6.34985175389688e-06
-2.08275821879439e-05
-6.29787675897377e-06
-1.40615222436834e-05
1.58623068166232e-06
3.19423236204953e-07
-4.76485873781116e-06
-8.92083017829734e-06
-1.29566293018884e-06
-2.2114566976947e-05
-2.64640423281079e-05
-2.2340495425154e-05
-2.45696102099076e-05
6.56262631826008e-08
-6.25339611353193e-06
-1.2011837775195e-05
-2.35094369072375e-05
2.43934703495941e-06
-3.55977656533172e-05
-2.01224088145013e-05
-1.38016005892464e-05
-2.69455852233845e-05
-2.08499933596568e-05
-1.64799456268592e-05
-1.0435164810261e-05
-1.49302924877198e-05
-2.77124524784574e-05
1.28873239365035e-07
-1.46967304608116e-05
-2.66746932115084e-05
-9.25687699536848e-06
-2.56413231927961e-05
-7.46673883860044e-06
-1.9800707629825e-05
-1.33914473466685e-05
-1.47422021092166e-05
-5.8587993044492e-07
-1.10294221312995e-05
-1.17641302359325e-05
-3.33907269322617e-05
-2.20099071755081e-05
-8.74568009325216e-06
-1.15683924288473e-05
-1.10518830482473e-05
-1.70377152121072e-05
-1.19366705434391e-06
-5.54012757579908e-06
-1.72830595326368e-05
-1.67009597693613e-05
-3.59872824501297e-05
-3.25885682789294e-05
-3.16700474191391e-05
-3.12475676719822e-05
-2.48555020005838e-05
-2.68003310932988e-05
-2.37048931949654e-05
-1.16219102747228e-05
-5.08956318992847e-06
-2.20798050109084e-05
-6.22709545099805e-06
-1.94014380600084e-05
-7.194357722882e-06
-3.69430922909253e-05
-1.19040011720138e-05
-2.35974554950592e-05
-1.69569213054495e-05
-1.13578518510667e-05
-2.80901316155561e-05
-5.52460820391847e-06
2.13895896727805e-06
-8.64976890574239e-06
-2.6463387320642e-05
-1.22174130213588e-05
-2.24391078843104e-05
-3.09412498497432e-05
-5.6379416204021e-06
-1.86917422295249e-05
-2.19814839361574e-05
-1.67674671129871e-05
-2.46050573159169e-05
-3.33855762028527e-05
-1.5555780646255e-05
-1.40058953505788e-05
-9.42181552338299e-06
8.16018056536316e-07
-5.1801702667634e-06
-8.86389414657633e-06
-1.7580039448701e-05
-2.3981784295186e-05
-2.88114498386529e-05
-1.42049676388166e-05
-2.17649334414764e-05
2.15207480247515e-06
-8.18831704610433e-07
-6.39042582985443e-06
-2.47629173255353e-05
-8.64077158190823e-06
-2.29735107757444e-05
-2.09607412399854e-05
-1.7523682330219e-05
-6.77794836801393e-06
3.57562322137779e-06
-9.16053138927228e-06
-1.55578541350612e-05
-9.38279092129961e-06
-5.44262415016693e-06
-8.40974579709691e-06
-1.7362728624374e-05
-7.65069047461357e-06
-2.24660958216593e-05
-1.66007443314285e-05
-1.03903037945174e-05
-2.03930816514011e-05
-7.95745320163523e-06
-3.16311699416311e-05
-4.34423029947226e-06
-1.20027423745198e-05
-1.22289687127108e-05
-1.21534044013996e-05
-2.24889924310851e-05
-1.61741814277095e-05
-5.96086390027583e-06
-1.24390344016896e-05
-1.20479161356706e-05
-1.57848830386332e-05
-1.68182872153592e-05
-1.18801963915527e-05
-8.37767278699419e-06
-7.18635517741495e-06
-2.46691654349244e-05
-1.93529170084354e-05
-1.64130058547042e-05
-6.08983487678683e-06
-7.77730687507601e-06
-2.28440347211389e-05
-1.14283770719307e-05
2.93792740152531e-06
-1.47439617959377e-05
-2.24109604146625e-05
-3.07796761263294e-05
-6.57099283686641e-06
-1.16000484992982e-05
-1.77008759144176e-05
-3.64977356298879e-05
-1.11505985121746e-05
-1.86546282469267e-05
-2.19160344066142e-06
-3.17544079138283e-06
3.73475829944576e-06
-2.21257868334043e-05
-2.87591780102942e-05
-6.47816724582383e-06
-2.4513105770415e-05
-1.50342506144999e-05
-1.63255335095494e-05
-1.32294102714597e-05
-2.81613311061702e-05
-4.30596104256213e-06
-3.01751651249454e-05
-1.2102203790103e-05
-2.25370605450502e-06
-1.47654899178853e-05
-1.60055661936565e-05
-1.04291176581273e-05
-6.05378142012261e-06
-9.20271287479294e-06
-1.5503215123783e-05
-2.86115579171642e-05
-1.38478473121271e-05
-1.70562084635053e-05
-1.39286508273484e-05
-1.40633439403204e-05
-2.36233876942952e-05
-1.20839016399332e-05
-1.6923622051114e-05
-1.36914775661871e-05
-2.44794569528531e-05
-1.44916452197306e-05
-1.98489295515691e-05
-2.99910775238771e-06
-2.10037406927701e-05
-8.09594434364783e-06
-2.34632535198879e-05
-2.58267615210589e-05
-2.14724687861056e-05
-1.29580369073041e-05
-2.04477925736306e-05
-1.62827533061882e-05
-1.66407374902796e-05
-3.14490924491325e-06
-1.89036188017569e-05
-1.91435845699484e-05
-1.8012537107011e-05
-3.11242632105873e-05
-2.56649423953362e-05
-1.48365833217183e-05
-2.85044854063599e-05
-1.73872062131821e-05
-1.19378144616808e-05
-1.24027481850808e-05
-2.1007301751263e-05
-1.95571269905177e-05
-2.88654678465417e-06
-5.21295555657091e-06
-7.64245071887735e-06
-3.19574151948542e-05
-2.22985833845914e-05
-1.3978671909725e-05
-1.05818184942587e-05
-2.14661679639294e-05
-1.57984490118845e-05
-1.21598011297272e-05
-4.1218712801879e-05
-1.47488697836358e-05
-1.92304973604229e-05
-5.53733523004746e-06
-4.1488989737084e-05
-1.55089774683965e-05
-1.40967677169605e-05
-8.08857010162409e-06
-1.72702749051217e-05
-1.86837087014875e-05
-1.4508538976947e-05
-1.48416876918984e-06
-4.22585718014698e-05
-1.6178873409346e-05
-1.41515763370645e-05
-1.36793397956036e-05
-9.88653774922695e-06
-2.09731382051477e-06
6.66071489032546e-06
-1.56041377049135e-05
-1.32135420971661e-05
-2.38336658347772e-05
-2.03412997298926e-05
-9.45779969643687e-06
-1.96165740937008e-05
-9.46884448143904e-06
-8.74295747473315e-06
-1.21876634363408e-05
-2.37907771462572e-05
-7.42624026658903e-06
-6.86164580668928e-06
-2.47433878387299e-05
-2.47668997534178e-05
-9.1549161520395e-07
-2.69503480754936e-05
-5.06598197336561e-06
-3.26258391270949e-05
-8.74570976677786e-06
-9.75460626411515e-06
-2.53853374630303e-05
-2.47992294060996e-05
-1.68300477014628e-05
-2.59021163196007e-05
-2.05282706229575e-05
-1.94122488073532e-05
-2.40064500389888e-05
-2.10465229351404e-05
-2.25160204075242e-06
-8.19067100814336e-06
-2.45360257021271e-06
-1.7560116199727e-05
-7.35954186780121e-07
-1.07696775136296e-05
-2.43088753309706e-05
-4.27560373854489e-06
-2.03412532837664e-05
-2.19657489165011e-05
-1.30266183515589e-05
-1.5721112243146e-05
-2.01945685885898e-05
-1.03240039268344e-05
-9.41879382045926e-06
-3.89609067074751e-06
4.12010163983383e-06
-2.76242839983237e-06
-1.84651637834094e-05
1.00925593262112e-05
-1.16781741542239e-05
-2.48176038906114e-05
-2.5699064835564e-05
-6.51669334554472e-06
-2.57815726476366e-06
-2.34009492306771e-05
-2.24632041168635e-05
-1.52975688524303e-05
-7.30169687919647e-06
-1.95883076943519e-05
-2.50359309899521e-05
-4.02703924596534e-06
-5.17395316304046e-06
4.71525247472266e-06
-7.68407958559014e-06
-2.52891155281698e-05
-2.75865033722772e-05
-6.09209622949221e-06
6.25026043124183e-07
-2.34644083432613e-05
-1.71276766606023e-05
-2.08780332176972e-05
-2.03506574413043e-05
-1.29962861517411e-05
-2.87764534678139e-05
-7.26719700710284e-06
-2.47845089776001e-05
-1.94045749944953e-05
-8.01404400097223e-06
-1.90235573364118e-05
-2.19882928824677e-05
1.13500123118311e-05
-8.66226387863047e-06
-2.0971421647531e-05
-1.3282135091207e-05
-1.56216762887699e-05
-8.23040469020298e-06
-7.59613855654251e-06
-8.88807436614568e-06
-2.21751645422673e-05
-1.96086862546614e-05
-2.26858691511593e-05
-8.22208151308496e-07
-3.63061982555321e-05
-1.55421916263604e-05
-2.77161872223144e-06
-1.19322734067175e-05
-9.57080144624835e-06
-2.8585278553655e-05
-2.77652507007894e-05
-2.11741652380261e-05
-1.38577716953455e-05
-2.56954592750854e-05
-9.27178511243959e-06
-1.74439573203221e-05
-8.95979391009154e-06
-1.83418222171477e-05
-1.21096710582446e-05
-1.47916546995364e-05
-2.33892263798933e-05
-2.50776146674627e-05
-3.22452662308932e-05
-1.15074703807154e-05
-7.79481482815719e-06
-2.10270576529849e-05
-1.92594395258988e-05
-2.14246152708434e-05
-9.82901534175226e-06
-9.72573799566868e-06
-1.4052210887821e-05
-1.18354985331591e-05
-7.27381780638452e-06
-4.29642899683211e-05
-4.00837961780676e-05
-3.90013143604667e-05
-1.79308797922676e-05
-1.98297849158476e-05
-1.93912738178867e-05
-1.71008797208828e-05
-1.67218968210944e-05
-2.08224677888038e-05
-1.1411359846928e-05
-1.8203711908934e-05
-1.45921613468928e-05
-2.18143515731583e-05
-1.96619975393224e-05
-2.06462026069596e-05
-1.00097380588194e-05
-2.2986183724954e-05
-1.19117577576116e-05
-4.37412018982202e-05
-5.42132802378487e-06
-1.08809154401174e-05
-2.9417874353088e-05
-3.00987964658197e-05
-1.09405466975169e-05
-3.29741869446037e-05
-1.07377215792295e-05
-1.52587786927813e-05
-1.47366244182147e-05
-2.11901209585408e-05
-2.86350433740439e-05
-2.29422169874779e-05
-2.47178414519805e-05
-5.75454624875582e-06
-1.09638037149699e-05
-1.39904661496511e-05
-9.75576512535565e-06
-1.96894946429463e-05
-1.67150357860239e-05
-2.41613117322286e-05
-6.54468491468897e-06
-2.41655090484585e-05
-8.80772145964172e-06
-1.53498200184423e-05
-2.20366385772853e-05
-1.36135581790462e-05
-4.60440093294541e-05
-3.77463860561034e-05
-9.81914512407169e-06
-1.1270473695642e-05
-2.45105077353105e-05
-1.19417547216663e-05
-2.84378892835575e-05
-8.58585929708267e-06
-1.403583969028e-05
-1.84291312212145e-05
-2.36421214685799e-05
-1.36945120299147e-05
-3.10344760647003e-05
-4.79898749947076e-06
-1.68550876653924e-05
-3.8849551511072e-05
-1.40990774852133e-05
-1.98792485367946e-05
-1.35873958986987e-05
-5.47252726755764e-06
1.67908130435344e-05
-7.70894130376592e-06
2.67557178205002e-08
-2.36425689127017e-05
-3.33758595477658e-05
-1.8751413145517e-05
4.30675703908264e-06
-1.06027431650203e-05
-1.44342902358528e-05
-7.27543937908146e-06
-3.20798663924167e-07
-1.48894992851549e-05
-2.1605235758458e-05
-3.36995937927543e-05
-3.52413003895863e-05
-2.68086813545404e-05
-1.6531208883497e-05
-1.58436534961989e-05
-1.75840907495489e-05
-1.6136551548341e-05
-1.73349316911795e-05
-5.60022024451872e-06
-1.90394769799463e-05
-4.70676956548992e-06
-2.97411643261592e-05
-2.68041564195059e-05
-2.08693404342753e-05
-2.88511727227754e-05
-2.28092383532807e-05
-1.83528681107501e-05
-2.15996135551394e-05
-1.60362165425561e-05
-4.28206942266597e-06
-2.82221167883463e-05
-1.94563241773515e-05
-1.00730799528251e-05
-2.11558087726191e-05
-2.39727979792696e-05
-1.89102974531895e-05
-1.12441225943705e-05
-1.29404880950285e-05
-2.04678658010583e-05
-1.96980622733568e-05
5.65419811041874e-06
-2.00240761907502e-05
-1.48280321378448e-05
-1.95393538082729e-05
-5.83039010878381e-06
-3.17886909589224e-05
-1.68860769007655e-05
-2.26454099963246e-05
-6.49622948490402e-06
-1.98571700984085e-05
-2.43807634829433e-05
-1.15521395021718e-05
-9.39249436898043e-06
-2.66138005765122e-05
-1.23509408323036e-05
-1.41199949383973e-05
-2.05384444515219e-05
-1.92014169802436e-05
-1.76441060010033e-05
-1.01051764950253e-05
-1.97206372896243e-05
-2.53399214352094e-05
-7.97759733011896e-06
5.02308018387881e-06
-1.82108301565532e-05
-3.30230299094206e-05
-2.88076537795636e-05
-2.34649855587067e-05
-1.8373400528046e-05
-1.76226711900892e-05
-3.24201731403129e-05
-8.75997452369644e-06
-1.96478749451302e-05
-2.04891931413681e-05
-2.07235737632673e-05
-1.21399493701696e-05
-1.77314044308186e-05
-1.51892570496878e-05
-1.39936263967674e-05
-7.34307157939778e-06
-1.45927758028124e-05
-2.70630593137465e-05
-1.6104387497445e-05
-1.76671800707198e-05
-2.00046710202084e-05
-1.99661637074275e-05
-1.07916688084817e-05
-2.47531939723832e-05
-1.29652406838768e-05
-1.05086276993909e-05
-3.48831116071291e-05
-4.62164489126072e-07
-1.92019519477186e-05
-1.428821535076e-05
-2.59349244402753e-05
-2.05206820547429e-05
-2.63701091708308e-05
-2.18587450885061e-06
-2.2748066211587e-05
-1.12181869575749e-05
-1.01917362358016e-05
-6.45801356186165e-06
-1.62994551776573e-05
-8.46684767884612e-06
-2.28916971294305e-05
-2.77235840765433e-05
-6.75649379713327e-06
-1.56381826410304e-05
-1.12822268295867e-05
-1.49537426410294e-05
-1.39516318280637e-05
-1.20766324485505e-05
-2.17468571430008e-05
-1.74361203624862e-06
-7.36842846058898e-06
-1.02267448017287e-05
-2.26980951231268e-05
-2.57152371462744e-05
-1.66144294680786e-05
-1.07715529222286e-05
-2.52581396327067e-05
-1.87306164772467e-05
-2.20316441318326e-05
-2.10398055310073e-05
-1.95489080859154e-05
-8.44611704121981e-06
-2.47184717045596e-05
-1.63755295041967e-05
-1.72523379357902e-05
-2.527059271106e-05
-6.67696702719928e-06
-4.83119318882782e-06
-3.03323671194075e-05
-2.07692595275409e-05
-1.69471378077447e-05
-1.37553637482281e-05
-2.15308352503436e-05
-4.38682150918185e-06
-5.69625977425432e-06
-2.46467352173502e-05
-1.28402257672937e-05
-1.53270366833998e-05
-3.7513166244397e-05
-1.43729700737691e-05
-6.66956327425601e-06
-1.95763185697166e-05
-2.99920315740321e-05
-3.39486767964551e-05
-2.40051993716661e-05
-1.03374815576431e-05
-3.16365478669811e-05
-3.05518640850984e-05
-1.40746056252268e-05
-1.90281569168334e-05
-8.81521173786899e-06
-1.442402044684e-05
-2.69412733135662e-05
-1.18257306900472e-05
-1.00743003668624e-05
-5.85993520429108e-06
-1.67075881211934e-05
-2.48454491406145e-05
2.47165515605465e-06
-1.11939703056709e-05
-2.20981440055773e-05
-3.1180440920597e-05
-2.32081886148334e-05
-7.45132669599201e-06
4.6552984162095e-06
-2.28560452022368e-05
-1.34885472975541e-05
-1.80201017971996e-05
-2.28287893667006e-05
-1.43252111506799e-05
-2.79721810562037e-05
-2.17868387540144e-05
-1.90678956747636e-05
-1.04268599041393e-05
-2.74869918164012e-05
-2.04832467177007e-05
-1.91768315102739e-05
-2.67969925084646e-05
-9.27487632523391e-06
-1.64583569855829e-05
-1.37688357571632e-05
-1.63321743073477e-05
-1.11649149365959e-05
-6.16430078551289e-06
-2.09809816900638e-05
-7.89190657940457e-06
-7.91574680500346e-06
-1.47402825993279e-05
-3.10978372505663e-06
-1.10398062223924e-05
-1.32968498286651e-05
-1.53060066899167e-05
-1.51198769110447e-05
-1.87994214890673e-05
-1.85793585711655e-05
-3.09481173592855e-05
-2.49408281345397e-05
-1.67437606656769e-05
-4.24704256147897e-07
-2.57288446055647e-05
-1.49049882605296e-05
-1.38998710948748e-05
-4.67541003824696e-06
-2.54687261424476e-05
-1.81861815100523e-05
-1.99577244326862e-05
-1.05403703804774e-05
-5.74016587176607e-06
-2.23291403890684e-05
-2.81811202761983e-05
-1.17946876093647e-05
-6.53442853762831e-06
-3.35048068732249e-05
2.92993849765057e-06
-1.62204884561982e-05
-6.84488596147954e-06
-3.4704357897864e-05
-1.0326288405843e-05
-2.31596361083009e-05
-1.80413731734901e-05
-1.22424255515261e-05
-2.04873316792653e-06
-1.61038858586771e-05
-2.95105157952968e-05
-7.61171858168784e-06
-2.58630846025708e-06
-1.3730292345785e-05
-1.89932638704902e-05
-2.08364491509014e-06
-1.6922671520625e-05
-1.02848679743275e-05
1.32182429921962e-05
-1.77063017242159e-05
-8.44035979238311e-06
-2.82336373014981e-05
-2.70886836247927e-06
-2.27485734320701e-05
-2.37551413057716e-05
-3.48597724840783e-05
-2.87004872847145e-05
-1.07619982906905e-05
-4.16319710324876e-05
-2.33654762260537e-05
-2.45243950573838e-05
-3.60869337815859e-05
-2.85652182101506e-05
-2.08308827412257e-05
-1.20373059261327e-05
-1.36144100286073e-05
-2.6854699547344e-05
-1.20801012807478e-05
-2.22824303237043e-05
-1.71689521022776e-05
-4.77815721293983e-06
-1.70233999662112e-05
-2.12171883122428e-05
-1.96670686323503e-05
-5.27383364601143e-06
-1.68127148671318e-05
-1.84102470218199e-05
-1.04893558651281e-05
-1.85379472664061e-05
-9.59317804520316e-06
4.70503174979914e-07
-9.62000514245992e-06
-1.7746521082936e-05
-3.70370796588884e-06
-1.61738383703895e-05
-1.65252394146341e-05
-1.08858534760178e-05
-2.07655264667172e-05
1.80243219718404e-06
-2.34404638991925e-06
-2.21121725696797e-05
-2.33757798760169e-05
-3.27779133941034e-05
-1.81740379564969e-05
-8.35012395941251e-06
-1.93552220937674e-05
-8.84952429214273e-06
-1.82734715855706e-05
-1.91645508395465e-05
-1.79255737525046e-05
-2.04242207282889e-05
-3.3522595450066e-05
-1.18418594964493e-05
-3.03182637265052e-05
-1.921312005258e-05
-1.35051100740009e-05
-2.53401606395608e-05
-1.86403371561145e-05
-7.67725136109282e-06
-2.35149500592327e-05
-2.32983749674425e-05
-1.96586675186901e-05
-2.09977261347321e-05
-1.6505735374469e-05
-9.80675226204457e-06
-1.759755423221e-05
-1.11900096255551e-05
-9.89605573810259e-06
-3.98282446246005e-05
-9.72341079095206e-07
-2.8783512578294e-05
-2.23606974415856e-05
-2.12258097752114e-05
-4.81949097393027e-06
-1.62893681029282e-05
-1.95613744582935e-05
-1.48521391735301e-05
-2.11326531000118e-05
6.29129492584656e-06
-1.96277840985543e-05
-1.0641919209723e-05
-1.06367486656105e-05
-9.85152920115835e-07
-2.42968426501402e-05
-2.56596155040979e-05
-1.38851646349406e-05
-2.781865617404e-05
-2.5298750987691e-05
-1.34470808112066e-05
-2.22168119654998e-05
-1.96091980115389e-05
-3.82860503610208e-05
-1.01238228312193e-05
-1.99695899170701e-05
-2.54961029681587e-06
-1.81046044962328e-05
-3.55581978029583e-05
-8.98513469926226e-06
-2.03347322043559e-05
-9.93338087559793e-06
-1.54795085519639e-05
-1.12687519090943e-06
-1.24419169031915e-05
-9.79762270361079e-06
-2.58263612678524e-05
-7.60583227710449e-06
-3.30489143222531e-05
-2.60775520443708e-05
-1.88075703646446e-05
-2.50813890487477e-05
-1.87691580030682e-05
6.02946376720282e-06
-1.88529399818368e-05
-2.12705362753555e-05
-1.86709522224179e-05
-3.14608892534606e-05
-2.33191553508006e-05
-1.69301317333576e-05
-2.34478828336369e-05
-2.05497963645092e-05
-4.85025901143414e-06
-3.30769937243031e-05
-6.1219293681617e-06
-6.24712343319304e-06
-1.96215248502394e-05
-2.28351521133099e-05
-1.62731376764551e-05
-2.48635692428353e-05
-4.93561337405133e-06
-2.10890779415769e-05
-1.20185798275538e-06
-3.80558700896456e-06
-5.29509295662558e-06
-2.70143105114289e-05
-2.29203707487309e-05
-1.66256857720496e-05
-9.54625626960483e-06
-1.67351020770035e-05
8.05957924826269e-07
-4.26522148330525e-06
-1.64301231809243e-05
-2.02551794844715e-05
-2.65985717208304e-05
-1.39402152442406e-05
-1.36855168241621e-05
-2.173673214615e-05
-2.5952497383741e-05
-1.78492494127721e-05
-1.06529474064737e-05
-2.81122966401898e-05
-1.74676950238129e-05
-9.77607286902689e-06
-2.39282752362483e-05
-1.68239690810371e-05
-1.08362287178772e-05
-2.00019106460541e-05
-1.06489478126867e-05
-1.53926666034768e-05
-4.04381508243438e-05
-1.50257557177245e-05
-2.4188769182964e-05
-1.01070437654033e-05
-1.39783040846678e-05
-1.37810641564166e-05
-7.35559945994082e-06
-1.73798066297661e-05
-2.91956090500709e-05
-2.05973509886014e-05
-2.11923405213013e-05
-5.68918942692689e-06
-3.53758333749701e-05
-3.08782496724647e-05
-3.11748281434046e-05
-1.50671674699594e-08
-4.59114467840702e-06
-1.95614661292509e-05
-1.11203488564712e-05
-1.29520926336938e-05
-1.6277616528272e-05
-3.49960900814196e-05
-7.23104309655112e-06
-2.55475514634208e-05
9.56418800553857e-06
-2.1511002026035e-06
-6.33861123817802e-06
-5.54612936994478e-06
-1.37922467786414e-06
-1.08872359620849e-05
-3.19723289148492e-06
-1.73358036377935e-05
-2.22424569185861e-05
-7.89754136490401e-06
-1.11663462103744e-05
-3.8843263964039e-06
-2.11804089909058e-05
2.68115985298128e-06
-8.96724084110065e-06
-2.33803161950636e-05
-3.41145357739229e-06
-2.72683390773395e-05
-3.16433946527434e-07
-1.35410564865212e-05
-2.23371869861176e-05
-9.45984803874883e-06
-1.00948051382014e-05
-1.35116277981485e-05
-1.40849619131331e-05
-1.37993385604634e-05
-1.34930696851184e-05
-2.58694336335975e-05
-1.51866538821945e-05
-2.76449702026243e-06
-1.47659625999318e-05
-5.47806948863369e-06
-1.61135446018215e-05
-1.61946793758761e-05
-2.50781569451831e-05
-1.93837894618532e-05
-2.46335819293561e-05
-1.7439212975574e-05
-2.86195721195418e-05
-3.00389074625435e-05
9.31626578362686e-06
-1.15428146516341e-05
-2.24066765789487e-05
-1.34972374899082e-05
-3.14082701057229e-06
-5.94609955637542e-06
-3.49622747041393e-06
-2.08387910692991e-05
-2.18133372558229e-05
-3.01145530116523e-05
-2.57175150098451e-05
9.99570335624894e-07
-2.63713031674634e-05
-1.13520430614526e-05
-2.46756352821919e-05
-1.87584929233481e-05
-2.82560351112303e-05
-1.50596464831774e-05
-9.77820525638071e-06
-2.71962733330277e-05
-1.8463867886538e-05
-1.63037441644673e-05
-2.15853754882529e-05
-1.33406252834678e-05
-1.63582522945848e-05
-3.9345418014119e-05
-1.68482426446863e-05
-2.48390678814069e-05
-3.13280736372193e-05
-2.04048691726179e-05
-1.1826756681993e-05
5.35115951767777e-06
-6.13112317795885e-06
-2.12101804521113e-07
-1.2718362359012e-05
-1.5274583426269e-06
-9.99146456497381e-06
-1.72825478499434e-05
-9.18779915349364e-06
-1.07481106167641e-05
-2.07278749782315e-05
-1.4024141285177e-05
-2.1807665802196e-05
-5.1141316611815e-06
-1.01837510069515e-05
-1.90592602364373e-05
-8.37794335268177e-06
-2.21686675761706e-05
-2.57271230356012e-05
-1.63126656222684e-05
-1.81135292889607e-05
-3.41198344362955e-05
-1.56782822708765e-05
-2.18679158678502e-05
-1.7329111621707e-05
-9.71933109412396e-06
-1.49301049128304e-05
9.22813565788297e-06
-2.19568762468747e-05
-1.43083593746892e-05
-4.16115311601999e-05
3.65137868159826e-06
-6.56762725913919e-06
-2.56926600947648e-05
-1.61497069890462e-05
-2.61940019221316e-05
-6.13158270730831e-06
-1.28969667777843e-05
-8.31300111152094e-06
1.50179613661766e-06
-2.03667029206088e-05
-1.85350573764377e-05
-2.50482717596944e-06
-2.45944794097184e-05
-8.92688805562746e-07
-1.91182106572927e-05
-1.41824765128743e-05
-3.98841918314759e-05
-2.2981626527994e-05
-3.27799666219916e-05
-1.56880071146216e-05
-1.42468008538211e-05
-2.80643455232452e-05
-8.60338383968066e-06
-1.88838744243819e-05
-1.57165774396516e-05
-2.36792961156269e-05
-3.50051525913164e-05
-9.85984385887817e-06
-1.62364840451563e-05
-2.20106534022308e-05
-1.41757380992487e-05
-3.65768532062106e-06
-1.70831937724993e-05
-1.7319107049445e-05
-4.44421792498715e-05
-1.92186859620776e-05
-2.47243691177092e-05
2.40095423914479e-06
-1.04516192094554e-05
-1.95360660960406e-05
-1.85302175118515e-05
-2.47988431374216e-05
-1.36026310369948e-05
-4.6750366241083e-06
-9.97096192963441e-06
-8.22604494715528e-06
-2.70927470333096e-05
-1.1403215727643e-05
-9.40786055247372e-06
-2.47664716337646e-05
-6.9997689298742e-06
-2.45270158411648e-05
-2.24088608527453e-05
-1.03686134135105e-05
-1.9279634817702e-05
-1.70344990249287e-05
-1.38348719677796e-05
-1.73558515273857e-05
-8.57410556033585e-06
-6.85563408848361e-06
-2.73218727192169e-05
-1.06496612093374e-05
-1.38139130401425e-05
-1.93171569979822e-05
-9.19580323997468e-06
-2.15083076249257e-05
2.80338247586006e-07
-1.43899541564684e-05
-2.26421849169869e-06
-1.9252597301234e-05
-2.16978792608245e-05
-1.12981012879932e-05
-6.78146781566271e-06
-1.07217425091026e-05
2.86595054803792e-06
-1.77890396828945e-05
-2.37324880286584e-05
-4.96024434838354e-06
-1.05126975336662e-05
-9.76139418525631e-06
-3.01439940364189e-05
-9.17807924839576e-06
-9.34631348659475e-06
-1.44237490360157e-05
-3.64127107347967e-05
-1.72824302678477e-05
-1.15975691497331e-05
-2.29366406009935e-05
-4.50323997228594e-06
-2.80731368572269e-05
-3.11907223348333e-05
-6.21362023021778e-07
-1.68002159604942e-05
-1.33289298231879e-05
-1.78760115239576e-05
-2.09679733074099e-06
-2.05130229940915e-05
-2.03932414180837e-05
-1.83439719995899e-05
1.30545778609861e-07
-7.11095049090584e-06
-5.07032683468937e-06
-1.82444093247503e-05
-2.53532303119398e-05
-1.61947118508157e-05
-1.62875467663345e-05
-1.23658888898106e-05
-1.23864752652045e-05
-1.90864526999607e-05
-3.29020760416511e-05
-2.27757453074685e-05
-1.69451398015714e-05
-1.50259291872017e-05
-3.52013530162335e-05
-1.30565202142092e-05
-1.2651100330717e-05
-5.00507376093651e-06
-2.34119811650239e-05
-1.65440154920246e-05
-1.84788544958275e-05
-6.61723478998554e-06
-2.38206179690829e-05
-2.82520273026634e-05
-1.58955366490454e-05
-5.6485356411489e-06
-2.55565578804298e-05
-7.92716660067739e-06
-1.67341228747464e-05
-8.21709289232383e-06
-2.35591244273753e-05
-9.11824611545808e-06
-1.43342177764415e-05
-1.82932424707773e-05
-4.26014511372211e-05
-1.84784585995599e-05
-2.49321369042457e-05
-2.566403212378e-05
-3.77719506555139e-05
-2.65595542641591e-05
-2.08414137812308e-05
-2.29292756272865e-05
-1.03555834420029e-05
-2.33654164315307e-05
-6.97776773064381e-06
-1.10722465649386e-05
1.93085367602829e-06
-4.46088299894481e-06
-1.75882915790239e-05
2.23840932266746e-06
9.65058311840765e-07
-2.89696411519457e-05
-2.87356533135321e-05
-7.09791592265809e-06
-1.14968446958698e-05
-6.4995544015916e-06
-1.64343617524822e-05
-2.06923575841004e-05
-2.81330811737609e-05
-7.73700395670974e-06
-1.92340528041972e-05
-2.43901463709573e-05
-1.5228198801842e-05
-2.78003976514649e-05
-2.61657476052082e-05
-1.96152306426108e-05
-8.57292921840118e-06
-1.31434477967791e-05
-4.55975955652556e-06
-1.88204300859459e-05
-1.4500144229167e-06
-1.90410824581004e-05
-1.06202380134398e-05
-1.63227165471501e-05
-1.25694017940673e-05
1.44409027105667e-07
-1.31944188736413e-05
-8.33039459810842e-06
-7.23968283291961e-06
-1.86095190173947e-05
-2.17424360327969e-05
-3.31131186518522e-05
-2.35985759192135e-05
-1.8062694333762e-05
-3.84222770124261e-06
-2.04868082002519e-05
-2.45559206138301e-05
-2.13345069751392e-05
-1.2741530938175e-05
-1.92599737557432e-05
8.22167744192888e-08
-1.02557717586216e-05
-2.36621554556716e-05
-6.76832159943134e-06
-1.95331955499999e-05
-1.16816077245399e-05
-2.22710646213548e-05
-2.6337244331684e-05
-2.72524336311769e-05
-1.57370364879462e-05
-1.38308924300893e-05
-2.08203149041582e-05
-7.75344408633175e-06
-4.20977405016354e-06
-2.71431065790098e-05
4.46547371776498e-07
-1.92356111076664e-05
-1.97538228345688e-05
-1.94011097734166e-05
-8.67313983749142e-06
-8.52866856825265e-06
-4.61112138964026e-06
-2.05089489280223e-05
-3.26765130628944e-05
-4.14411420996226e-06
-2.61990951738508e-05
-1.63637559576776e-05
-1.93436563688957e-05
-2.89587651132928e-05
-1.09650678101264e-06
8.95989379914091e-06
-3.91091754858726e-08
-2.31748053301344e-05
-3.87090826724612e-05
-1.48222137282536e-05
-1.45526676271765e-05
-2.84907109552332e-05
-2.45143712033856e-05
-7.67542946809136e-06
-1.43352028390876e-05
-2.37729553572975e-05
-1.65792610176541e-05
-4.23474362866879e-05
-1.59451301121768e-05
-1.39662366283879e-05
-2.24877501079173e-05
-1.60129859434725e-05
-9.18626281573917e-06
-2.13040220779638e-05
-9.48067853315343e-06
-1.06258690735557e-06
-9.59651878708268e-06
-1.53621960063005e-05
6.3798773192067e-07
-2.88157346196056e-05
-2.35897082357842e-06
-1.47329120279869e-05
-1.49199261980315e-05
-2.43408797543756e-05
-6.91472498480822e-06
-1.40745646653694e-05
2.41059510594227e-06
-7.02224712881943e-06
-1.60946897766582e-05
-2.2846712363545e-05
-2.05556305261785e-05
-2.15080931315673e-05
-1.64553073488574e-05
-1.56655382935429e-05
-2.68305802352215e-06
-3.21475623719865e-05
-1.48387709945892e-05
-2.05116383870461e-05
-1.28963962154706e-05
-1.62082214805516e-05
-2.75363098909186e-05
-1.19532991380367e-05
-1.21480039348946e-05
-2.67800630872906e-05
-2.03456840693707e-05
4.11921192323152e-06
-2.268758347606e-05
-1.31074748580571e-05
-2.29557631840851e-05
-1.61168918215267e-05
-1.15146958833515e-05
-2.68996312099365e-05
-3.11788575212498e-05
-2.30067653734712e-05
-2.85995637150694e-05
-2.12751879397112e-05
-3.08492396396656e-05
-5.82716115013482e-06
-7.11725822987817e-06
-1.88938486324405e-05
-3.27308269031692e-05
-1.51047766024427e-05
-5.05818502924415e-06
-1.67731994131763e-05
-1.67777616437176e-05
-3.01995900752077e-05
-2.75835530079048e-05
2.15807048203174e-07
-2.39703405975505e-05
-1.35483216464472e-05
-3.18964294696869e-05
-2.37195124989936e-05
-1.35219662542983e-05
-2.51032025139448e-05
-1.31718813582549e-05
-2.50026703788385e-05
-1.53544192698731e-05
-1.3167885703439e-05
-2.68001488465834e-06
-2.05121629108566e-05
-1.01940144832556e-05
-2.25639973778284e-05
-7.41693617435724e-06
-1.02341491025947e-05
-9.27882498549329e-06
-1.21576369159955e-05
2.60115750103852e-06
2.48154950964277e-07
-2.17814453478123e-05
-2.05866646136471e-05
-8.30245576568218e-06
-2.01724248696124e-05
-2.52338604917344e-05
-2.06593127397053e-05
-1.75684616649148e-05
-1.65014900904217e-05
-2.21604767952881e-05
-5.95341713281231e-06
-4.3610531396076e-06
-2.89988193243663e-05
-1.45917218676206e-05
-3.54641708017949e-06
-1.43178748515924e-05
-9.33701843796148e-06
-3.53765138075353e-05
-1.98322334144833e-05
-2.78745029840148e-05
-1.59180323734279e-05
1.17256916694268e-06
-2.00791888478286e-05
-1.53721397577429e-05
-4.19215377230067e-06
-9.79170773343947e-06
-1.54489669467889e-05
-1.53828796746524e-05
-7.53013791205822e-06
-2.02019119339293e-05
-1.29571109150786e-05
-2.85429766010297e-06
-1.11815956220879e-05
-1.83817784940806e-05
-1.01384194517232e-05
-7.42053231250584e-06
-6.85110198757345e-06
-1.619206460927e-05
-1.17231269944206e-05
-6.91895019405206e-06
-1.66241762658087e-06
-6.26191137113131e-06
-9.2791061516815e-06
-1.53299671158402e-05
-1.11546016984247e-05
-1.1014916776028e-05
-1.17025427408718e-05
-1.3087131665374e-05
-9.17206481530377e-06
-1.79802615383763e-05
-4.34176280570951e-05
-8.83064411600393e-06
-8.50391919429157e-06
-1.476817183567e-05
-2.43374001348654e-05
-5.94204733784717e-06
-1.94863887284593e-05
-1.10522654572408e-05
-5.0790115087206e-07
-5.4809002598266e-06
-2.5668136054461e-06
-2.84639541035467e-05
-1.87684488033597e-05
-3.06785656015768e-05
-2.87487175185736e-06
-1.6358551928115e-05
-1.74453502124918e-05
-1.84329161292569e-05
-2.39611779433749e-05
-2.5460168721381e-05
-2.73834614850176e-05
-4.64927751672049e-06
-2.62745631749997e-05
-2.19384473699339e-05
-1.37540227146312e-05
-3.43036235682208e-05
-8.69160064068845e-06
-2.23740886688473e-05
-2.86543733748699e-05
-6.15547181852704e-06
-1.73724524834833e-05
-4.88616388306598e-06
-1.24695253871715e-05
-1.54281149121144e-05
-5.98135144763138e-06
-1.65721497831711e-05
-2.15051079558448e-05
-1.54474513091921e-05
-1.27066449940501e-05
-1.65824642516563e-05
-2.87299582295448e-05
-1.3340040419104e-05
1.95680906028019e-07
-6.63494962249402e-06
7.12648788102669e-06
-1.43870420535267e-05
-3.36564254540255e-05
-2.79416904669644e-05
-3.57506473730402e-05
-1.48354510615517e-05
-1.30219734551505e-05
-9.22937081569249e-06
-2.00092053283391e-05
-1.3088276640312e-05
-5.23221054786773e-06
-2.85801722802861e-05
-1.25318018008545e-05
-1.27441086863326e-05
-3.46592405881751e-05
-3.05580640423679e-05
-2.82420983179843e-05
-9.6030816539045e-06
-2.06433084943335e-05
-3.31730676704344e-05
-8.72926440131535e-06
-3.99283073679414e-05
-2.51744224799928e-05
-2.56314308375382e-05
-1.27908667590715e-05
-2.29283458796482e-05
-2.49652214538926e-05
-5.99284522014051e-06
-2.04930877066257e-05
-2.24872233852367e-05
-3.04360147433015e-05
-1.44724102477491e-05
-1.71528030841075e-05
-1.00092639365566e-05
-9.85927434534289e-06
-1.13309913459924e-05
-1.11702574140728e-05
-1.1997322566932e-05
-1.64524496093789e-05
-1.21553144891234e-05
-9.69205647929608e-06
-2.82515865056728e-05
-1.09238515895167e-05
1.53257004135339e-06
-3.89101743275494e-06
-4.48099214134902e-06
-1.12709263557042e-05
-1.2178926422483e-05
-1.98509637040729e-05
-1.94837899498038e-05
-1.26590751294602e-05
-4.53478376499085e-06
-1.7688531530502e-05
-2.38549102399388e-05
-2.34425215306397e-05
9.30342346547466e-07
-3.86021311743202e-05
-1.82207823694786e-05
-7.42340226695315e-06
-1.38664513243783e-05
-2.0589220455394e-05
-3.40120618779177e-06
2.10711816730005e-06
-4.94304090645213e-06
1.19344885617152e-06
-5.90781965855837e-06
-2.32775645208877e-05
-1.16295463590597e-05
-1.65841052788625e-05
-2.10286910947925e-06
-2.0103753581617e-05
-1.84377128557449e-05
-2.15035152093847e-05
-2.26016231489006e-05
-2.62674860335489e-05
-2.76765328586066e-05
-6.74462424293426e-06
2.78212143405032e-07
-2.21233045618339e-05
-8.11156378826491e-06
-2.9205205593026e-05
-1.29509845937818e-05
-1.94320021210992e-05
-5.86472247066104e-06
-1.18845717461142e-05
1.68007677923521e-05
-1.56737786701817e-05
-2.19879115960288e-05
-1.72517509730429e-05
-2.05500829008288e-05
-1.92539209704035e-05
-1.66990576776374e-05
-1.87755351179818e-05
-2.34127000025258e-05
-1.44653078153438e-05
-1.4928797995421e-05
-9.58655462096942e-06
-2.17515972295195e-05
-6.14233156722767e-06
2.19761282086563e-06
-1.31081077515496e-05
-2.61081643675251e-05
-2.86045753066057e-05
-1.14542163964136e-05
-1.28339200294001e-05
-2.26531109467639e-05
-6.02869281062188e-06
-1.51825777626744e-05
-8.16701657314571e-06
-1.20161500428353e-05
5.27781696510587e-06
-1.95471057062795e-05
7.31975536633327e-07
2.15225436685066e-06
-1.11910203977622e-05
-1.96880187659161e-05
-2.61407669180525e-05
-8.63240374472456e-06
-6.75884050777122e-06
-2.69243693121782e-05
-3.31669697195387e-05
-2.53543556093513e-05
-1.30892859201975e-05
-7.3339419895983e-06
-5.37562863020804e-06
-3.28004366682192e-06
-6.07554602349162e-06
-9.83079095107137e-06
-4.0876293993316e-05
-2.70626339915248e-05
-1.05439624605026e-05
-1.41691988000658e-05
-4.93566668512262e-06
-5.06584565952369e-06
-2.53587586614797e-05
-2.8115747065422e-05
-7.13892405569056e-06
-2.62057435103267e-05
-1.44581215872866e-05
-1.98005419612702e-05
-2.1590383345353e-05
-8.24527200269976e-06
-1.65209404136318e-05
-1.18448858035363e-05
-1.2291709465562e-05
-2.25044374842414e-05
-8.20319605224343e-06
-1.95714569353092e-05
-1.78217749046519e-05
-1.29866622484155e-05
-2.19233823430055e-05
-3.74360507345359e-06
-2.26690848536555e-05
-9.40941138180006e-06
-2.07297652691421e-05
-1.97629502697468e-05
-1.0307621675318e-05
-2.45562999966324e-05
-4.61029976087711e-07
-1.67849831614514e-05
-1.28340551175841e-05
-1.61633568221842e-05
-1.99776436790308e-06
-2.73251622541563e-05
8.91813148503563e-06
-3.1886035866731e-05
-2.11207103293869e-05
-1.549698946012e-05
2.7747076129217e-06
-2.71493004500554e-05
-1.34726450186104e-05
-1.16288393485279e-05
-2.21438581834197e-05
-1.78620480333422e-05
-2.24055164894906e-05
-1.54049060558113e-05
-1.98058651978802e-05
-1.23268462349483e-05
-7.58952276604158e-06
-2.44801748274484e-05
-2.10429063623451e-05
-1.27826516512403e-05
-9.49236439972198e-06
-1.73040143098908e-05
-3.398742790181e-05
-5.02997646393644e-06
-8.63005968419459e-06
-1.24819698630491e-05
-1.81262258414068e-05
-1.68989174312398e-06
-2.95310506547972e-05
-1.48108858651679e-05
-8.40046577461905e-06
-2.19228584157655e-05
-1.06317430184224e-05
-1.36757519867179e-05
-2.29989178553232e-05
-7.63156200247896e-06
-1.44447441929281e-05
-2.33520711362621e-05
-2.22064529305334e-05
-4.23047200025504e-05
-1.96195511182495e-05
-1.69333779398427e-05
-2.22856761680201e-05
-1.89368599237139e-05
-4.44312661249461e-06
-2.52752997153042e-05
-1.16896675241299e-05
-1.47364444228127e-05
-1.00264737967426e-05
-1.23733492814743e-05
-1.55731565535692e-05
-1.00147965380517e-05
-3.91941667545285e-06
-1.23822694977538e-05
-2.62146661888087e-05
-3.92700050422887e-05
-2.50756236221744e-05
-1.10417638879753e-05
-2.46003285692463e-05
-1.37316464093668e-05
-2.69789313975937e-05
1.37208685584077e-06
-1.93141417008743e-05
-3.5506034226649e-05
-1.1063932102063e-05
-5.2203445307439e-06
-5.2904097618545e-06
-2.64987805801277e-05
-1.27613755004885e-05
-1.52722145125111e-05
-5.38029919382796e-06
-2.15060278804888e-05
-1.15517742273302e-05
-2.59397831447406e-05
-8.66421844160853e-06
-7.57963704279134e-06
-1.50325149041326e-05
-2.56420116752198e-05
-2.06451773856422e-05
-2.90415438870663e-05
-6.01149956404211e-06
-3.46335172209814e-06
-1.42986127669927e-05
-8.28191928625834e-06
-4.91878595039329e-06
-1.97337043580738e-05
-1.71719462583395e-05
-6.03546405932776e-06
3.62220518343954e-06
-2.12949189309682e-05
-2.79062708921167e-05
-1.99150856025275e-05
-1.10527972460471e-05
-2.64213330394493e-05
-2.4683380315781e-05
-2.64735830093121e-05
-1.09486819893135e-05
-1.86076181862912e-05
-2.34937107448461e-05
-1.3179578978769e-05
-2.83513286738589e-05
-4.49534011306842e-06
-2.49987448574268e-05
-1.844589406553e-05
-1.3751866221466e-05
-3.37712137699026e-05
-5.66417987422116e-06
-4.26967043969972e-05
-1.98676581029113e-05
-2.37600676736877e-05
-2.87591797771789e-06
-1.61701341551124e-05
1.68022692862713e-06
-6.1848531217362e-06
-5.62401386330884e-06
-9.16334301093436e-06
-2.7206349584786e-05
-1.96025750504694e-05
-1.60629075340367e-05
-2.00036679706371e-05
-2.96509322666555e-05
-2.69797390903127e-05
1.02434083840029e-06
-4.94721618349594e-05
-8.91771573149555e-06
-1.77325674077334e-05
-3.99934755549885e-05
-1.88483489565305e-05
-2.10407518309818e-05
-2.17752500716112e-05
-2.56095969878498e-05
-1.65069240542995e-05
-1.27227698888322e-05
-2.04899088058393e-05
-9.95272047892373e-06
-1.26704884524051e-05
-3.38623839745976e-05
-1.80238964374411e-05
-2.86101445509997e-05
-1.44043729108228e-05
-1.21626853709568e-05
-1.08211837600549e-05
-2.73266289494859e-05
-1.91699199222419e-05
-1.38491755318765e-05
-1.14475885437574e-05
-1.2371744633022e-05
-2.24391560935625e-05
-5.75918906078458e-06
-1.62987002391555e-05
-7.07295189951877e-06
-4.46537913710485e-06
-6.9769265901121e-06
-2.2538865680836e-05
-1.55296837595806e-05
-1.74119796817415e-05
-2.95180065783772e-05
-2.7416506553122e-05
-1.28661366307988e-05
-1.78880748445722e-05
-1.17919619773547e-05
-2.10895804987947e-05
-1.37037700068566e-05
-7.81757494410358e-06
-1.53907233871164e-05
-9.00053097486208e-06
-2.11867683854259e-05
-1.91314837342721e-05
-1.07876097996893e-05
-1.16314715805846e-05
-1.82990649328846e-05
-2.15789624970744e-05
-9.39111405871396e-06
-2.78916296067809e-05
-9.0917399703025e-06
8.55696856716082e-07
-4.33180240964617e-06
-7.75897052257233e-06
-9.76378250930998e-06
-9.8247250275458e-06
-3.11152648056026e-05
-2.95427068447418e-05
1.26061656187501e-06
-2.29415033527082e-05
3.17170278573161e-06
-1.7484972692951e-05
-2.06900164206113e-05
-9.69574052371204e-06
-1.0463942906144e-05
-1.60562787307413e-05
-1.40440435227214e-05
-1.39017411754943e-05
-1.62363452794165e-05
-2.07095862646309e-05
-1.58095702969108e-05
-1.99175062928383e-05
-2.09846852132727e-05
-1.90038528172818e-05
-1.19220293602754e-05
-2.08790673792219e-05
-3.45509932742275e-05
-7.93272592270097e-06
-1.39892292281709e-05
-2.38464830104027e-05
-2.274911460967e-05
-1.39804835199507e-05
-1.08860219105575e-05
-1.85510362404346e-05
-4.3784343710243e-05
-1.12781287749255e-05
-1.76294073037909e-05
-2.60076407571831e-05
3.02571635935012e-07
2.09160150894745e-06
-3.32988917168877e-05
-1.50508710930313e-05
-1.07880391871719e-05
-7.7476214208799e-06
-9.96662991785196e-06
-4.08116422626547e-06
-3.42698154838505e-06
3.20589798696792e-06
-4.12677361660909e-05
-9.93630542394293e-06
-2.42084533338736e-05
-1.73161439980994e-05
-2.11559421996904e-07
-1.80566116641211e-05
-1.61974453228518e-05
-1.81779521785538e-06
-2.11660077465031e-05
-2.3985490163857e-05
-1.80523475188806e-05
-2.02760065332262e-05
-9.73062653314399e-06
-2.57189603594527e-05
-2.54174483586947e-05
-1.78735997233662e-05
-4.41685422121948e-07
-1.04059208487511e-05
-3.60343802305382e-06
-2.75082056943897e-05
-2.93245999387722e-05
-2.30876080883039e-05
-3.53031585080972e-05
-1.30351886110218e-05
-1.11388484603858e-05
-2.89903926978729e-05
-1.31360349015496e-05
-2.92491391377676e-05
-2.16719317036048e-05
-2.47362665854949e-05
-2.35687064069776e-05
-1.95464023701538e-05
-4.15590225105256e-06
-2.37710196625871e-05
-5.86188826844088e-06
-2.50792863229423e-05
-7.66230241600815e-06
-1.57899570161151e-05
5.03167604765122e-06
-2.01165269002189e-05
-2.24518838918423e-05
-2.74262224388215e-05
-1.61316434327916e-05
-9.2644682434314e-06
-1.11029815459515e-05
-2.51152321414535e-05
-3.70573950081394e-05
-1.55029509553935e-05
-6.48785301876005e-06
-1.50563227827357e-05
-1.9120960816511e-05
9.66005853988037e-06
-2.150670552377e-05
-9.59555328762533e-06
-2.83879524757912e-05
-6.71469158882909e-06
-1.5851325091301e-05
-9.88825202188338e-06
1.0002094948733e-06
-1.25296745114294e-05
-1.19344343935573e-05
-2.97894903743434e-05
-5.71878488439923e-06
-6.05483711462402e-06
-1.11880829861899e-07
-1.34173282484659e-05
-8.35066407974801e-06
-1.08982854677158e-05
-6.13880425058268e-06
-1.59458632170865e-05
-1.63811204917424e-05
-1.4279004702596e-05
-2.1999569686959e-05
-1.58848173601419e-05
-2.15819476676807e-05
-2.4780298096434e-05
-2.72820217195429e-05
-1.24352202769088e-05
-1.5491220738938e-05
-1.8745918337374e-05
-1.65337539992667e-05
1.55495029456026e-06
4.6198152881605e-07
-2.8206309389041e-06
-1.89802377965671e-06
-5.00122265604663e-06
-2.77561229087336e-05
-2.82632627404546e-05
-1.47934193381691e-05
-1.53046528249426e-05
-2.64269136019256e-05
-1.28086149405909e-05
-1.62240139259574e-05
-3.43726069714879e-06
-2.40474112611207e-05
-5.45367124436364e-06
-4.69292514199257e-06
-1.92636561189944e-05
-2.12350486330351e-05
-2.381952149501e-05
-2.1778088284028e-05
-1.64592609659781e-05
-1.70867446008602e-05
-8.44864331679326e-07
-2.06249073085797e-05
-1.33429770331558e-05
-1.5904227852501e-05
-1.3043833872429e-05
-2.67150626076389e-05
1.0128528052722e-06
-1.16463905546817e-06
-1.02993134547999e-06
-1.88019713543926e-05
-2.10687867966463e-05
-1.12402524074356e-05
-1.92582303339261e-05
-1.47971164162047e-05
-4.21577236519549e-06
-1.43986054422997e-05
-3.50428705588306e-05
-6.34052486949131e-06
-7.85712355237148e-06
-6.35234157912231e-06
-1.0824774324783e-05
-1.68058068627801e-05
-1.56621626988135e-05
-9.97615565278587e-06
-4.59299036507228e-07
-9.49286033858641e-06
8.92882231691072e-06
-5.92965560717522e-06
-2.46014959990696e-05
-2.94652669305097e-05
5.42050906969996e-06
-1.1368343900194e-05
-9.90825609988064e-06
-2.46892277012268e-05
-2.39568021984342e-05
-1.86763042630895e-05
-8.24388243968823e-06
-1.44567108975215e-05
-2.31637867406777e-05
-2.09114833074108e-05
-2.75172486890018e-05
-1.1819952141168e-05
-1.46738965805245e-05
-3.13345357217418e-05
-9.66967715852283e-06
-3.31662992453629e-05
-2.34694746635889e-05
-2.72316590773927e-05
-8.94712864450153e-06
-4.44370512055825e-07
-3.09760727946428e-05
-3.22636033242021e-05
-1.09089961288274e-06
-4.01160782840004e-05
-2.25943745125548e-05
-1.21661387331546e-05
-1.04602962583376e-05
-5.35049533249742e-06
-1.96416275175285e-05
-1.86812090882323e-05
-1.65821504415364e-05
-1.22260620402386e-05
-1.494722395835e-05
-5.16092749201756e-06
-1.73912479376978e-05
-2.72554997198806e-05
-1.17383459064839e-05
-2.68013096452174e-05
-1.43108805305154e-05
-1.56185940720191e-05
-2.21717164245451e-05
-3.6532486715907e-05
-1.63817755540947e-05
-3.05750394802251e-05
-2.82352287551957e-05
-2.78670866949714e-05
-6.35543934268353e-06
-2.42601798195133e-05
-3.83897146227897e-05
-1.35150679212688e-05
-3.82071434682701e-05
-2.01897724600743e-05
-1.30902580545262e-05
-1.4621980113868e-05
-1.87484703563843e-05
-2.83388010407435e-05
-2.20415618667961e-05
-1.2104769976205e-05
-1.10718567124923e-05
-1.03350406276993e-05
-2.32767101097748e-05
-1.88850015349624e-05
-7.68477065777163e-06
-1.00124570346404e-05
-2.1220216901521e-05
-2.27061016443083e-05
-2.26656357014754e-05
-2.76866995487921e-05
-1.28857182978409e-05
2.52415271450182e-06
-3.72792994563062e-05
-2.40189005862015e-05
7.12033074846269e-06
-3.36930161808789e-05
-2.5622412713088e-05
-1.71351155320337e-05
-4.19549078552764e-05
-8.54042997093897e-06
-8.60828309535743e-06
-1.14392612197541e-05
-8.91774545721221e-06
-3.74348427141057e-05
-1.60199609267246e-05
-2.22401307776386e-05
-1.87802310850104e-05
-2.1189914513785e-05
-2.96058571992085e-05
-2.2876446833223e-05
-1.06975630756124e-05
-8.96201752020872e-06
-1.83580296610961e-06
-3.03693069131483e-05
-2.13691388277759e-05
-1.13140500885159e-05
-1.8921810099613e-05
-3.64302962810845e-05
-7.27071353736994e-07
-2.31278054359834e-05
-7.09939294337782e-06
-6.44793918438793e-06
-1.23447609136135e-05
-7.92682571204782e-06
-1.12129696848617e-05
-1.93916168285488e-05
-5.90864620147456e-06
-6.09738366396662e-06
-1.77046951251758e-05
-1.6859038325951e-06
-2.75489453165898e-05
-1.58898504537748e-05
-2.16089702466158e-05
-1.90813185001574e-05
-3.05736151641663e-05
-1.31125703978688e-05
-2.10917405790877e-06
-1.37842807138065e-05
6.90087365482494e-07
-2.64417985274343e-05
-1.0815489057994e-05
-1.82777260945368e-05
-1.26867396254805e-05
-1.50769304505409e-05
-2.81770869585169e-05
-1.43660348499186e-05
7.22999553618182e-06
-8.25516309343034e-06
-2.23473968581713e-05
-2.02154588959874e-05
-1.49979799641829e-05
-2.93990553035387e-05
-1.98892418201501e-05
-2.03895686146742e-05
-5.87532692373425e-06
-3.72376862831673e-06
-1.48978820346265e-05
-1.38303860779659e-05
-8.1640800322309e-06
-3.36071113378125e-05
-6.09862826402015e-06
-2.53117458035796e-05
-1.45090032722986e-05
-6.44092690137126e-06
-2.04052698779787e-05
-3.0482186160943e-05
-9.54637336587955e-06
-1.26396089151276e-05
-3.66173327248853e-05
-7.35862896740383e-06
-1.14833222340034e-05
-2.07784837421382e-05
-1.90152240419877e-05
-3.1233273233329e-05
-2.26529251220754e-05
2.12641632759001e-06
-2.07157236144482e-05
-2.54715380171369e-05
-1.09384947574013e-05
-2.26014648574676e-05
-1.72970588464322e-05
-2.96962532415336e-05
-2.73194729611449e-05
-1.8123671803456e-05
-9.27837723624979e-06
-1.64976470671492e-05
-2.10004090679552e-05
-1.94903271056619e-05
-1.7277561551571e-05
-1.00388727648869e-05
-1.44150560321082e-05
-1.38571302384219e-05
7.52319936695877e-07
-3.0301058473314e-05
-2.98061218686046e-05
-2.97933836587774e-05
-2.70389140217152e-05
-1.65864425662306e-05
-1.4942223893156e-05
-1.47636006078229e-05
-1.70412531946367e-05
-1.99429716730243e-05
-2.51701035251119e-05
-1.74395511980941e-05
-2.39859318915164e-05
-1.51757749745553e-05
-1.91028267424914e-05
-1.12571404456439e-05
-2.42602984878024e-05
1.92244644585149e-07
-1.49603653636313e-05
-9.9437000497515e-06
-2.0491369437314e-05
-1.28883364073164e-05
-1.90732515890468e-05
-1.32517918925511e-05
-1.9449416716899e-05
-2.52225208959737e-05
-1.11002069915095e-05
-7.04729491126307e-06
-9.86307600657193e-06
-2.1538813229615e-05
-3.49868289266441e-06
-2.29899720617384e-05
-3.09523779408187e-05
-8.52465731490873e-06
-2.22367794238702e-05
-1.14376517698953e-05
-1.50753488070334e-05
-1.45097660825379e-05
-3.32804950201947e-05
-3.27252688668856e-06
-2.64431967245083e-05
3.86851185529371e-07
-3.08923734256786e-05
-2.69199389640478e-05
-1.98026145868552e-05
-1.80444487526759e-05
-5.28370943955983e-06
-2.03739711743193e-05
-1.58607706300704e-05
-1.33811960551725e-05
-1.71780366948985e-05
-1.50572819655909e-05
-1.83059857430492e-05
-1.14207632769073e-05
-3.12333376433752e-05
-9.72620730704323e-06
-1.11955091412092e-05
-7.41453132713755e-06
-1.06331488723477e-05
-2.95390696779669e-05
-1.3802978370495e-05
-1.04522294152147e-05
-3.48251504265332e-05
-1.7058414949063e-05
-2.27199571549133e-05
-4.38366026849677e-06
-8.94046490509921e-06
-7.2761537850785e-06
-3.40094593587151e-05
-2.17267272825147e-05
-2.31643051970323e-05
-1.31572330975125e-05
-1.05930766303542e-05
-1.60052770983145e-05
-2.61476469434381e-05
-3.08810440194707e-05
-1.49651177121393e-05
-3.03764895921887e-05
-1.26149841979047e-05
-1.62880680534196e-05
-1.09318933998543e-05
-1.49295831675359e-05
-1.64551558226828e-05
-1.73798118628264e-05
-1.97431731733886e-05
-9.08371194484089e-07
-1.37546333364306e-05
-2.73229707570273e-05
-6.1025645983903e-06
-3.66399356263672e-05
-2.4406347665879e-05
-1.65482235590328e-05
-2.21400190792222e-05
-1.17132317999998e-05
-1.91432138058827e-05
-1.01977171481519e-05
-3.67069054180692e-05
-1.45606427726386e-05
1.23940664401143e-06
-2.89371102610638e-05
-1.69059348435475e-05
-2.63070562143509e-05
-3.38453649545261e-05
-2.47850382849425e-05
-9.40733859189581e-06
-1.17664129327235e-05
-7.42580251465413e-06
-6.23772274019713e-06
-2.10912111480605e-05
-1.2691007294445e-05
-1.62620173370635e-05
-2.14592583845933e-05
-1.06833648685215e-05
-9.44942803295242e-06
-1.72703511490509e-05
-3.39755212342412e-07
-3.13412257955932e-05
-1.2624109402216e-05
-7.49287297115662e-06
-5.53672571350277e-06
-3.66497721394339e-05
-7.84445183581367e-06
-2.30877930438243e-05
-1.34590389125744e-05
-1.93976344220585e-05
-1.48264396073921e-05
-2.00355556591195e-05
-2.99801750082282e-05
-1.60945496706944e-05
-1.67330965574294e-05
-1.54992919902909e-05
-2.34863558398634e-05
-1.82966971596234e-05
-6.03180283461129e-06
-2.14634690130815e-05
-1.57904691271389e-05
-7.28387127822703e-06
-2.45925532665661e-05
-1.25949546605866e-05
-3.66031532717736e-06
-1.77612620733402e-05
-1.19873916898912e-05
-2.23604740180453e-05
-1.4247669550686e-05
-1.73149847928808e-05
-1.41158148410006e-05
-1.55407263806068e-05
-1.84447672869536e-05
-1.33867094432828e-05
-1.69658741117778e-05
-1.04880980382504e-05
-2.66549534479821e-05
-2.16008870245833e-05
-1.2877160053188e-05
-2.27366909720162e-05
-1.68875657014858e-05
-1.71792706650029e-05
-1.46100401103582e-05
9.8681803010988e-06
-3.35954371248512e-06
-1.1081047993174e-05
-3.04578765913338e-05
-9.14075923027273e-06
-2.11539085144904e-05
-6.91399351046001e-06
-1.22809749259907e-05
-1.88632456264677e-05
-2.67027682626703e-05
-1.96484098752315e-05
-1.80822422010064e-05
-1.71905745141484e-05
-1.91181383890776e-05
-2.42380444601111e-05
-2.64701705227181e-05
-1.2561801770453e-05
-1.55829350994979e-05
-3.48165962812464e-05
-9.34064336462424e-06
-1.76189272371966e-05
-1.6003308196293e-05
-8.71174630708478e-06
-2.90970137607144e-05
-5.05797789688741e-06
-3.90828008042555e-06
-7.0419467678422e-06
-1.47941148658372e-05
-8.95848873954473e-06
-3.17908374186996e-05
-3.02803137089148e-05
-1.92066067816223e-05
-1.4830769525646e-05
5.9159322262086e-06
-4.27357371786208e-06
-1.04951715424671e-05
2.84574773506185e-06
-5.41506941757051e-06
-2.56704502098697e-05
5.68898362148442e-06
-2.43780070420743e-05
-9.90958055849281e-06
-1.34388901729974e-05
-1.86527671911016e-05
-1.39408948881568e-05
-4.31734882021319e-06
-9.20228452909998e-06
-1.77355224252356e-05
-3.01682567250057e-05
-2.96613465709312e-05
-7.08086900219648e-06
-1.46579548729677e-05
6.86890178546807e-06
-2.06497929793889e-05
-8.95145158027346e-06
-2.89669924799938e-05
-4.85671665587508e-06
-1.44430917874423e-06
-7.48545277664024e-06
-1.92117630780219e-05
-1.44605785261606e-05
-1.34162940943045e-05
-1.51487138810169e-05
-2.41677674981435e-05
-1.70100106414469e-05
-8.1934689459552e-06
-1.61034776504709e-05
-1.17424314167726e-05
-1.86591888702168e-05
-3.27810686543551e-05
-8.34868748221069e-06
-1.13826479715962e-05
-4.09641205177306e-06
-2.64264416162101e-05
-2.76698820810582e-05
-9.10893776911903e-07
-2.06245142710026e-05
-9.96540694131216e-06
-7.9345540243158e-06
-2.02582935956434e-05
1.92616029866357e-06
-2.09541713519562e-06
-1.76643633208672e-05
-2.58285160901475e-05
-1.31381466319354e-05
-1.89798451700606e-05
-1.95021077036236e-05
-3.58537908367088e-05
-2.66708256517097e-05
-2.26822114491999e-05
-2.53839895920399e-05
-1.21930363162864e-05
-3.37944293727321e-05
-1.18624166395465e-05
-2.27565986043885e-05
-2.11941277473643e-05
-1.42559694850835e-05
-2.504810915483e-05
-4.03014539048089e-05
-7.92698176643719e-06
-3.18092571872966e-06
-1.57252922598464e-05
-2.11678941942847e-05
-1.58551860305892e-05
-9.04344379129759e-06
3.08373837591727e-06
-9.69528526508425e-06
1.66703432595774e-06
-1.42912768436842e-05
-1.18439673899137e-05
-2.11417520610195e-05
-5.86063599684465e-06
-1.32663601541805e-05
-1.27543627162142e-05
1.41227961743081e-06
-2.90228715265407e-05
-1.86156503580616e-05
-1.94881223822313e-05
-2.31804369373891e-05
-4.39972617877426e-06
-1.58964056755862e-05
-5.69592971287334e-07
-2.2458492021859e-05
-4.61391985597977e-06
-4.86789124751249e-06
-2.27911379922289e-05
-5.55542226437339e-06
-2.14314170110988e-05
-2.72016586127987e-05
2.19999131717102e-06
-2.76022940570128e-05
-1.6444117299684e-05
-2.83703429621156e-05
-2.44597672775924e-05
-1.37780183463278e-05
-1.90274929212045e-05
3.715040276167e-06
-1.70515640459224e-05
-1.33096508412866e-05
-2.71840424678055e-05
-2.54695644306188e-05
-2.67617634095654e-05
-1.42337786315522e-05
3.75085405352665e-07
-8.41762088531436e-06
-4.01303094968536e-06
-9.49026893542738e-06
-1.06210764029028e-05
-2.26939484220139e-05
-8.55885363399658e-06
-2.89151293172851e-05
-2.58815442285109e-05
-1.33756121952481e-05
-1.63484590590207e-05
-2.06545866965793e-07
-1.3976194829379e-05
-1.47517837428574e-06
-3.14285924591903e-05
-3.54204657732178e-05
-6.82408124293592e-06
-1.24550345294665e-05
-1.90780463335219e-05
-1.94339309117531e-05
-1.59253178126927e-05
2.83962219921735e-06
-3.18821632469607e-07
-2.523086064308e-05
-1.00291772083093e-05
-8.74900130253186e-06
-2.05804320230281e-05
-2.32335447043416e-05
-4.26011029489409e-06
-2.46486202229696e-05
-4.41380497955859e-05
-4.94653912910678e-06
1.8642643198853e-05
-3.90785644667248e-05
1.98611640405111e-06
-1.01953837426789e-05
-1.31069329311005e-05
-3.05267560568854e-05
-5.8671313801967e-06
-9.39679234501501e-06
-1.45794558470372e-05
-1.92221060890672e-05
-3.54588450960078e-05
-1.83374567217e-05
-1.22017840902206e-05
-1.16585090964769e-05
-2.63400681387811e-05
-8.13316295744018e-06
-2.26048175296252e-05
1.04230924745131e-05
-1.50993872313897e-05
-1.22696115341954e-05
-3.16431874006261e-05
-2.89999522504407e-05
-1.56335902813686e-05
-3.46119378640385e-05
-1.84734736025956e-05
-2.2827076974938e-05
-2.17137363049851e-05
-1.06042610772478e-05
-1.47374474105852e-05
-1.04913527923229e-05
-2.41126687671304e-05
-2.81548700513212e-05
-1.52698464154785e-05
-2.60393893615678e-05
-3.71041641226229e-05
-3.00397754337544e-05
-3.96327248138515e-05
-8.49891153850915e-06
-8.0930848488054e-06
-2.65197380638054e-05
-2.95269162646478e-06
-1.26781079843368e-05
-1.79033359179775e-05
-2.79246725572343e-06
-2.1722414689277e-05
-2.93638127654535e-05
-1.74907699241424e-05
-1.48688276977195e-05
-2.47342033575178e-05
-1.16961297991681e-05
-1.55972793696665e-05
-3.67457932995402e-05
-1.38693336148484e-05
-5.78670073182641e-06
-2.00453047497802e-05
-1.39019768467034e-05
-9.6159980106004e-06
-1.25169920691878e-05
-1.57597568540665e-05
-1.6304817275892e-05
-5.73619741347089e-06
-1.30085897313444e-05
-3.48444655189281e-06
-2.09237767362542e-05
-1.04940689914984e-05
-1.2110820984991e-05
-2.15459633025206e-05
4.62129473029652e-07
-1.61215443644724e-05
-1.01257315255905e-05
-1.78510390428351e-05
-1.82067051146909e-05
-2.43626076480635e-05
4.83094060154143e-06
-4.5983381450183e-06
-1.36856450099043e-05
-1.87647586178012e-05
-2.15624392344824e-05
-9.43730715790059e-06
-1.23958744420406e-05
-1.09707678300232e-05
-2.57637023864164e-05
-1.15784278056496e-05
-1.63937852781867e-05
-9.68407889412647e-07
-2.50341141912401e-05
-6.64832713037473e-06
-2.7469760370519e-05
-2.60202924743335e-05
3.2099120503651e-06
9.60177031002402e-06
-2.42036709795589e-05
-1.31734172288637e-05
-3.72826481088608e-05
-2.50988444178646e-05
-8.33837452313853e-06
-2.43641011955729e-05
-2.07523702015059e-05
-1.92027057380926e-05
-2.66498856767602e-05
-2.85149017288125e-05
-1.27057597184248e-05
-2.16724275096853e-05
-2.38716442374733e-05
-2.4161593074467e-05
4.84141496311657e-06
-1.16115781203345e-05
-2.59665111347249e-05
-1.06128558295002e-05
1.07202366161831e-05
-4.31101503648634e-06
-1.3433576787846e-05
-2.88296245330148e-05
-8.67826936138125e-06
-1.1085767824503e-05
-3.0468832532728e-05
-8.14235415128601e-06
-1.87660770735098e-05
-2.66608638435249e-06
-7.87120884379525e-06
-2.06752623454443e-05
-8.58159986049471e-06
-2.54719034099878e-05
-3.15732484736902e-05
-1.10425659737903e-05
-2.52352960493449e-05
-2.47234680171349e-05
6.77507839972308e-07
-3.37207551601897e-05
-3.74911233012376e-05
-2.22450999182582e-05
-6.619823412023e-06
-2.99526693513851e-05
-3.57786311390542e-05
5.68254357381685e-06
-9.88505761560765e-06
-1.51261029024223e-05
-8.05271394032786e-06
-2.22627455732114e-05
-2.51115416548885e-05
-4.68841060640066e-06
-3.62654593804355e-05
-5.63875147754064e-06
-2.45103390301963e-05
-2.48255855166202e-05
-1.05668627670805e-05
-2.64506512503248e-05
-1.63093180746723e-05
-7.55511696162971e-06
-1.11095105343223e-05
-7.52994919062234e-06
-9.47434772414692e-06
-1.11524422564898e-05
-6.27671181963996e-06
-1.29842432166749e-05
-1.39174851557826e-05
-1.08374372696797e-05
-5.7198521137148e-06
-3.29717005618486e-05
-2.18180701607818e-05
-1.36842862748489e-05
-2.00650957115335e-05
-1.84277736674991e-05
-3.94152464683197e-06
-2.02802110309274e-05
-5.17761052335225e-06
-1.20235129466448e-05
-2.08593789315117e-05
-2.23250967025389e-05
-1.95152859174846e-05
-1.44761190636817e-05
-1.58097131819346e-05
-2.47605929214636e-05
-2.94248811139065e-05
-1.83033232939062e-05
-8.618418920964e-06
-1.36758115959166e-05
-1.90954356478134e-05
-1.66336721255978e-05
-2.25264942044921e-05
-3.09502579967238e-05
-3.32330856404471e-05
-2.07601722082881e-05
-1.5692997860195e-05
-5.68541744491245e-06
-8.70997234974159e-06
-1.88772900484655e-05
-2.64521023011466e-05
-1.83970165199168e-05
-4.07918771518577e-06
-2.01157765791728e-05
-2.29658219110719e-05
-2.0715260938261e-05
-1.73591209059952e-05
-1.95348179448611e-05
-1.49487576545207e-05
-1.09178120750818e-05
-9.95278709298018e-06
-9.02945428794543e-06
-7.48668965847776e-06
-1.30326659837822e-05
-2.01034324533688e-05
-2.88798943859057e-05
-2.25030364587631e-05
-2.36381599685785e-05
-3.15523104222097e-05
-1.86041063040326e-05
-2.39704677615812e-05
-1.69663474283514e-05
-2.91490728566139e-05
-1.61589957952409e-05
-3.52434836253919e-05
-2.03753149469414e-05
-1.45466670522197e-05
-2.04396875305176e-05
-3.43478903123454e-05
-2.06233140907934e-05
6.06349812812354e-06
4.92573259229662e-06
-1.8125255280181e-05
-1.95826499164305e-05
-2.99016934687551e-05
-2.31073918145781e-05
-1.69466164304432e-05
-1.28858213723591e-05
-2.30368913017184e-05
-8.40402120343617e-06
-8.92742417241503e-06
-1.04163380120445e-05
-7.52905752366626e-06
-1.60251600874364e-05
2.73507031740226e-06
-3.8845904020763e-06
-2.79881531895324e-05
-2.28010199879018e-05
-2.00109131486031e-05
-2.11491222050844e-05
-8.61366407465099e-06
-6.27565895225825e-06
-1.36520178160431e-05
-2.48943217573271e-05
-1.76105646076844e-05
-1.59369774661863e-06
-9.6809264141648e-06
-1.77618925045795e-05
-1.82844486259029e-05
-1.84311774332672e-05
-5.99646591878763e-06
-1.58580819467575e-05
-1.49695272749642e-05
-2.26831747542325e-05
-2.68052434914774e-05
1.05373760916504e-05
-1.19129892006531e-05
-1.39550885541869e-05
1.4414470963836e-05
-1.33532353029978e-05
-2.89972250283659e-06
-1.8425476277726e-05
-5.71563767201896e-06
-1.53589344773141e-05
-2.58273593823232e-05
-1.2329386654073e-05
-1.11360968529813e-05
-7.47971375402898e-06
-1.65764941610286e-05
-4.96351851141569e-05
-1.92544024227793e-05
-1.3886847715185e-05
-1.65617656942354e-05
-1.6894709502793e-05
-1.53238420477662e-05
-3.08125332856442e-06
-1.18044683786436e-05
-2.3690789667468e-06
-1.72343629890612e-05
-1.05705424538061e-05
-1.55032537410605e-05
-5.69910505695698e-06
-1.60169482997074e-05
-9.97083926329087e-06
-5.96417467757648e-06
-7.99845937766419e-06
2.55084275718106e-06
-1.52291525453099e-05
-1.65490775213779e-05
-1.49167562594733e-05
6.0051356239597e-06
-3.32264705542159e-05
-2.11152214901028e-05
-1.44830614412309e-06
-1.6895958662873e-05
-1.94358558196735e-05
-1.42452433462911e-05
-1.5629638475265e-05
-1.87222657360284e-05
-3.37901993466074e-07
2.06150347311716e-06
-1.86912773976593e-05
-1.30084664089903e-05
-1.52054430017551e-05
-2.37608900441371e-05
-1.42991030917299e-05
-3.72289890606893e-06
-3.76128169577223e-06
-1.2009783955445e-05
-2.78950674678783e-05
5.59176485616058e-07
-1.46816722011043e-05
-1.142747557868e-05
-1.64701530540078e-05
-1.7085068275707e-05
-1.41459220966487e-05
-2.54474820447376e-05
-1.02348521896658e-05
-3.34042381166549e-06
-3.14012074597982e-05
-2.58503453322682e-05
-1.5014283993861e-05
-6.77625915110631e-06
-1.63865994987178e-05
-9.90156918813151e-06
-8.39317317169728e-06
-7.18164278364976e-06
7.37344229562208e-06
-3.38966866438572e-05
6.93625777268354e-07
-1.62275478276603e-05
-2.42838855535273e-05
-2.56638153885431e-05
-1.1645040175813e-05
-2.73922793866009e-05
-9.38822569873559e-06
-2.05905048258826e-05
-1.50631412785232e-05
-3.31217713729071e-05
-2.23055423688558e-05
-3.25832895840604e-05
6.3392710477165e-06
-1.10618275161037e-06
-2.62667079689457e-05
-1.85177535037721e-05
-3.35405609895897e-05
-1.85981940161505e-05
-1.3771400757865e-05
-1.45628982486795e-05
-4.90795449991547e-06
-1.9018292492452e-05
-1.26366167680106e-05
-7.08032177814264e-06
-2.14370289644465e-05
-2.06190709514473e-05
-2.67345327885373e-06
-1.27175459862416e-05
-2.22037116830151e-05
-1.02575259074294e-05
-6.20255230301555e-06
-2.77406959634466e-05
-3.43125722747823e-06
-1.3714399625511e-05
-1.7163732726014e-05
-2.21744789396395e-05
-3.14394819596042e-05
-7.28616222120305e-06
-1.20658905849605e-05
-1.1648081986913e-05
-3.92181253395922e-05
-9.73637454903541e-06
-1.55369635612277e-05
-1.41590448029182e-05
-9.55144530493912e-06
-2.01844289709168e-05
-1.85717447192336e-05
5.63441142360398e-06
-3.99569967947563e-06
-1.66719431667759e-05
1.50999959765255e-05
-2.19477157661678e-05
-2.678960385981e-05
-2.63373545006271e-06
-1.25476080111404e-05
-8.30518369336094e-06
-1.59662665872461e-05
-1.50117698133466e-05
-1.90227591276614e-05
-3.00873655636317e-05
-2.67955874705542e-05
-1.008114636367e-05
2.85326198299808e-06
-1.3204126060212e-05
-1.27839787915255e-05
-1.53431998051493e-05
-4.62175942778697e-06
-1.20882718014453e-05
-9.1236966746449e-06
-3.50843540840377e-05
-2.60568353506071e-05
-9.29545610015e-06
-2.08803244272893e-05
-1.16995997983188e-05
-2.30753851429758e-05
-5.32410920309066e-06
-1.49544026606707e-05
4.04215611712715e-06
-1.68616996687395e-05
-2.35518784332323e-05
-1.36619771813317e-05
-1.12317326022398e-05
-4.82994869187167e-06
-1.67560223017165e-05
-2.2058719039039e-05
-1.63361732523074e-05
-8.48394744552456e-06
-1.12181827658318e-05
-1.07643787862965e-05
-1.48705527699019e-05
-2.0526068599114e-05
-2.89111211320953e-05
-1.18114294338503e-05
-2.26305031135547e-05
-2.31954837283082e-05
-1.40752652469372e-05
-5.08095714378603e-06
-2.42167099353028e-05
-1.81542133137076e-06
-2.56321736196958e-05
-2.01071044767878e-05
-1.76244447346633e-05
-6.75752268081751e-06
-9.81060600972668e-06
-2.36498807908722e-05
-6.94197983080038e-06
-2.60025718803962e-05
-2.01521101874574e-05
-3.23368400391221e-05
-1.21973777431291e-05
-1.94935153864617e-05
-3.12287816519842e-05
-9.63156177786476e-06
-1.98558198521649e-05
-2.64588218718266e-05
-4.31135027967656e-06
-3.2377643513619e-05
-1.34250261355346e-05
-1.06949573246898e-05
-2.70381132206625e-05
-2.2236457388661e-05
-1.32109369182557e-05
-2.06747354026728e-05
-2.91186618785552e-05
-2.81174823811672e-05
-1.28917064740476e-05
-2.06237233379586e-05
5.31413396336245e-06
-1.86240984625255e-07
-1.41747656821774e-05
-1.23414475137001e-05
-1.76849640015752e-07
-7.82526356422541e-06
-2.23309100083406e-05
-2.46950524889044e-05
-2.89420659098787e-06
-1.48829151887573e-05
-3.75163093966322e-06
-2.38320451314251e-05
-2.45354635100084e-05
-3.35429017610951e-05
-1.63077686317019e-05
-1.69130703609255e-05
-1.5252120635832e-05
-2.42681258505327e-05
-1.42980592351398e-05
-8.90678049953472e-06
-1.38297507960715e-05
-2.57636337127672e-05
-2.59626448254761e-05
-3.0884263871952e-05
-2.25685237062634e-05
-5.35360424155382e-06
-2.17561010275325e-05
-1.70863960452685e-05
-2.68115619783073e-05
-1.57872367231998e-05
-7.73830983441252e-06
-1.98891338003552e-05
-2.49343501213001e-06
-2.15128365777552e-05
-5.77683268262964e-06
-2.98306447716348e-05
-1.51629921912292e-05
-1.35718772348857e-05
-2.46361578816309e-06
2.36548984102499e-07
-1.18329316408158e-05
5.99934613989283e-06
-2.0741056206454e-05
7.78347776468487e-06
-3.04674430508997e-06
-2.57590701887528e-05
-4.75328590084124e-06
-1.74676509387166e-05
-2.31572393727145e-05
8.17351457970356e-07
-3.32001571269936e-05
-1.40488991435778e-05
-1.28496043685162e-05
-1.63823534351275e-05
-3.06754618276952e-05
-1.57890596899942e-05
-2.42642020282203e-05
-3.24530808863327e-06
-1.66873457764728e-05
-2.01812632175262e-05
-1.90047683880024e-05
-1.58017694544554e-05
-2.67419221679116e-06
-1.75762829146323e-05
4.11562830142824e-06
-2.40017894364765e-05
-2.17453260449239e-05
3.54595485442007e-07
-1.74095387464704e-05
-2.17483036902018e-05
-2.57307275788664e-05
-8.66755165487985e-06
-5.14755925758094e-06
-1.32027116549056e-05
-9.80321616399004e-06
-1.28178883263846e-06
-2.19548254039852e-05
-2.148073196459e-06
-2.27473270848955e-05
-3.3019251952545e-05
-6.19209880176921e-06
-2.07790801329701e-05
-5.05962988860024e-06
-2.0852903984826e-05
-9.70449860489548e-06
-1.35664979776834e-05
-1.16695758986547e-05
-1.51366301123122e-05
-2.86373846001264e-05
-3.02616758511143e-05
-1.8883053057571e-05
-1.63739029893284e-05
1.60022175452434e-06
-1.71563366953322e-05
-2.76880325781817e-05
-8.27295821115971e-06
-6.95905039473261e-06
-7.50409737371834e-06
-4.13115559658957e-06
-1.86347557005574e-05
-2.02321026554512e-05
-1.55584204629846e-05
-8.11387362351589e-06
-1.99950833512837e-05
-1.12143372291714e-05
2.92557005637178e-06
-2.53575142989976e-05
-1.67473613981814e-05
1.82459151865442e-06
-1.61097617050982e-05
-2.35952198585466e-05
-2.48135249138234e-05
-2.76032858598109e-05
-6.45357744914791e-06
-2.0837363721989e-05
-1.17485322359511e-05
-2.18617817965275e-05
-3.12804536987622e-05
-1.74842253893216e-05
1.10147493241832e-05
-1.85328109535422e-05
-6.58065860029279e-06
-1.6091923301514e-05
-9.9848217726788e-06
-3.43958567084013e-05
-1.97591734074782e-05
-1.51648494019708e-05
-9.57880243848088e-06
-3.93787012760172e-05
-2.13840075249519e-05
-1.83811849490343e-05
-2.49338694452976e-05
-1.77173526877915e-05
-2.00448533164707e-05
-9.91639811370165e-06
-4.65078654475893e-06
1.36088627077114e-05
-1.06256579830641e-05
-2.13731079057859e-05
-2.1236175192671e-05
-2.52501069527583e-05
-1.83687030511046e-05
-1.20843316263071e-05
-2.23113506491539e-05
-3.37971601833304e-05
-1.37456648194611e-06
-1.35741730156758e-05
-1.45047779996107e-05
-1.76551875717073e-05
-1.56270450162542e-05
-3.24391968263318e-05
-2.30601118709753e-05
-6.82094240965669e-06
-2.31441988748495e-05
5.88315801815251e-06
-2.34262655623994e-05
-1.25065866551283e-05
-1.00500248591011e-05
-2.35997423441053e-05
-2.48733405837784e-05
-1.08950058246173e-05
-1.27243844675018e-05
-2.75374602318666e-05
-2.0857056605476e-05
-4.21370188439128e-06
-7.51550375254974e-06
-2.06271551698768e-05
-7.88016969477039e-06
-1.96152120697785e-05
-3.92545643455401e-06
2.07431378067094e-06
-1.84374264113422e-05
-1.19628596359527e-05
-2.09529290930493e-05
-1.15144783507493e-05
-2.6390667153203e-05
-2.66430703940609e-05
-2.844064995929e-05
-1.70250521536021e-05
-9.87491937198212e-06
7.41042898623346e-06
-2.41323613400739e-05
-1.02223958077073e-05
-5.63090848646915e-06
-2.34665325417679e-05
-9.29153805687138e-06
-1.96687254209298e-05
-6.03355396980494e-06
-1.93330764822391e-05
-3.07386122061537e-05
-1.15245196534218e-05
-2.43136960633138e-05
-7.44148478990268e-06
-1.41456229601321e-06
-7.98178306799569e-06
-2.04359327198566e-05
-2.77083573754062e-05
-1.94471693367364e-05
-8.04412737079073e-07
-3.94823254505207e-06
-1.81348764940837e-05
-2.0670769038307e-05
-2.15718053881668e-05
-2.65527136389859e-05
-3.21605157897815e-05
-3.59592209324057e-05
-1.54291435052136e-05
-3.53922203347677e-06
-1.25230332724304e-05
-1.24285877798171e-05
1.07211942815607e-06
-3.0148592384339e-05
-2.20994101270156e-05
-9.90812887039545e-06
-3.19465855399459e-05
-3.88140384629757e-05
-1.56453920587014e-05
-1.56227620307184e-05
-1.36726473856013e-05
-1.4836243223961e-05
-2.38514235320166e-05
-5.60124541721509e-07
-2.40443608965895e-05
-2.45869528953553e-05
-2.10992818577321e-05
-2.15084739419867e-05
-3.02741376809264e-05
4.76971973453732e-06
-2.12112968326247e-05
-1.63925137541308e-05
-2.63235759303142e-05
-2.07307496477296e-05
-2.4308173666482e-05
-1.54410980540595e-05
-2.68712300583673e-05
-9.67730604987486e-06
-3.10925428323207e-05
-1.3828616852633e-05
-2.66521810992472e-05
-1.20927332354385e-05
-2.36222999496095e-05
-1.51031991230581e-05
-1.76978541226391e-05
-3.63981115235124e-06
-2.63724378737865e-05
-6.91703367017931e-06
1.3548693264997e-06
-4.41472691642612e-06
-8.48303852693931e-06
3.36558291782974e-06
-2.51204987809798e-05
6.51723880585286e-06
-2.10814264815603e-05
-1.87343390302752e-05
-9.79764424680082e-06
-2.29045501694266e-05
-1.94662023492963e-05
-2.46698006236803e-05
-1.8401350666881e-05
-2.58244163047323e-05
-1.27534880435179e-05
4.50882530691502e-06
2.08873114028897e-06
-2.17655656060607e-05
-1.65255235196284e-05
-2.90290671287954e-05
-3.31171586194859e-06
-1.22840786842413e-05
-2.02561338587639e-05
-1.80905497198705e-05
-1.07756013727971e-05
-8.69272720870703e-06
-3.07880773075696e-05
-8.94693224614642e-06
-1.27035828714214e-05
-1.472178641722e-05
-2.21346380667971e-05
-6.20529409421384e-06
-1.70742198751332e-05
-1.7022371638554e-05
-2.26833372807078e-05
-1.01604452958477e-05
5.42908120465729e-07
-2.39938494722925e-05
-2.51130979266861e-05
-2.20346429927657e-05
-1.89038981264818e-06
-2.06569546288558e-05
-7.92222360698891e-06
-1.39625063761833e-05
-2.47474241099149e-05
-1.74484525493409e-05
-2.65783890017633e-05
-6.47178187408213e-06
-2.12973936315514e-05
-6.59584889650739e-06
-8.2451251790991e-06
1.15741572553287e-05
-9.28553481250255e-06
-1.65540720905281e-05
-1.8822796843404e-05
-1.08652715189703e-06
-2.18076416255966e-05
7.41055156530224e-07
-3.10921310542552e-05
-1.89794442585386e-05
-2.53861471692789e-05
-1.60634963955067e-05
-1.75342502568555e-06
-2.157804692227e-05
-1.16585652886142e-05
-1.03313140349204e-05
-2.92931424776319e-05
-1.81035043862763e-05
-2.76102943692437e-05
9.88643186688118e-06
-1.91170949116771e-05
-3.4496081250004e-05
-1.64578522621837e-05
-1.95980500906918e-05
-1.46389114248471e-05
-2.51068094842696e-05
-1.74190872956937e-05
-1.4487556271468e-05
-2.02122120244929e-05
-2.4491130933798e-05
-2.16766429142655e-05
-3.15386744266689e-06
-1.14148366871064e-05
-6.07101398070036e-06
1.73851607821181e-07
5.46805171605042e-06
-2.00462694051199e-06
-1.66045276708711e-05
-2.96747461140571e-05
-1.12111373346216e-05
-2.23109864016667e-05
-2.32311395646766e-05
-8.05851966150345e-06
-1.6738161194869e-05
-2.09069567419314e-05
-2.29353767567938e-05
-8.47266772945973e-06
-1.36559928305094e-05
-2.78491931025296e-05
-1.57066727324371e-05
-1.03979184935243e-05
-6.57494470664033e-06
-1.74065477701791e-05
-3.07277693421333e-05
-3.12726035997095e-05
-6.44399723818681e-06
-1.07365984658888e-05
-1.26384930306737e-05
-1.28228990522773e-05
5.56384925281214e-06
-1.0174939813401e-05
-2.58918169532548e-05
-1.61460320968512e-05
-7.58440771310566e-06
-3.66977407796253e-05
-1.00055211315863e-05
-1.27989078924089e-05
-6.07400580599172e-06
-1.61666355263865e-05
1.67185617906427e-06
-2.18919930824602e-05
-2.83846577566247e-05
-9.09238722170336e-06
-2.19739885428219e-05
-2.33016811873102e-05
-2.45052762745583e-05
-1.24278053543547e-05
-3.32586170504645e-05
-2.77518511564692e-05
5.6019913011745e-06
-1.16429870694455e-05
-7.01469403927974e-06
-5.22522059834005e-06
-3.81806638228906e-05
-1.94774738477205e-05
-6.84631592786826e-06
-2.53650099380169e-05
4.67340137518144e-07
-6.80517925319678e-06
-1.73576041057609e-05
-1.86135464016186e-05
-2.71532934685487e-05
-1.97435254611656e-05
-1.70020702601545e-05
4.87125098145932e-06
-6.4450945050838e-06
-3.52265923679285e-05
-3.89842057066174e-06
-1.08747978141025e-05
-1.12295187961539e-05
-1.20355177260468e-05
-3.25273872553688e-05
-1.75335220787788e-05
-8.47251140038728e-06
-1.25514061407725e-05
-3.87686025570851e-05
-2.37663965410863e-05
-1.38698448893485e-05
-1.94179142767746e-05
-1.70597847515698e-05
-1.96427072153469e-08
-1.50418026474412e-05
-1.98822273519839e-05
-1.2104620602904e-05
-8.42395163887662e-07
1.05571703022937e-05
-1.15470636639904e-05
5.74879111468063e-06
-1.34596534350161e-06
-9.23504020190101e-07
-1.8695036924532e-05
-3.51025860234102e-05
-2.5966785016391e-06
-1.63646531137334e-05
1.09699086778943e-07
-1.75083566950732e-05
-8.51792508177118e-06
3.23989704704597e-06
-1.85115186723697e-05
-2.20642179548413e-05
-2.38433836895071e-05
-9.41959891857392e-06
-1.4544930673501e-05
-1.14501116042085e-05
-3.62005008039462e-06
-2.30017871138994e-05
2.84119604933879e-06
-3.28633368594243e-05
-2.46479163116145e-06
-1.5531599979867e-05
-1.81312605441521e-05
1.99943084361741e-06
-1.31219937142135e-05
-4.33796139269751e-06
-2.16739544896635e-05
-1.40938188004413e-05
-1.30937624477e-05
-3.9384375635872e-06
-8.28460997185387e-06
-1.3196774832543e-05
-1.5901140725923e-05
-1.04895626609094e-05
-2.733861657586e-05
-2.476138890219e-05
-2.80492623562177e-05
-2.13934021039358e-05
-1.13734017843831e-05
-2.34400768546984e-05
-1.22132410160516e-05
-1.75054764321135e-05
-3.63700624272106e-06
-2.88353918896424e-05
-3.12217490617912e-05
-2.45471336646249e-05
-1.52824660339096e-05
-1.36542532338012e-05
-4.23306132854667e-06
-2.11687401930418e-05
-1.33668178876709e-05
-1.04962934630399e-05
-1.82357723107207e-05
-5.26212993705048e-06
5.70211309808877e-06
-1.88070962704933e-05
-1.34825886004804e-05
-2.88641613542292e-05
-1.95338432501631e-05
-4.02678026035038e-07
-3.13808492479763e-05
-6.95352482725282e-06
8.16161364718825e-06
-8.30777609300469e-06
4.94571242001198e-06
3.90296146411477e-06
5.78185655000569e-06
-6.74433176496487e-07
-1.30373015384286e-05
-1.72392124825383e-05
-1.81932920714437e-05
-1.74851283713819e-05
-2.06478499580724e-05
-3.39832781020489e-05
-2.84627588089577e-05
-6.0210203521485e-06
-2.09695685431033e-05
-1.29754578978703e-05
-2.35994885706713e-05
-1.40693414195523e-05
-2.66608458079313e-05
-1.62240190045469e-05
-3.42779893086704e-05
-5.57899815947445e-06
-1.46272096165698e-05
-2.52131490276426e-05
-2.52905325067773e-05
-2.0546399236475e-05
-2.07955312214007e-06
-1.19971152282232e-05
-2.11517021994211e-05
-1.9122826255799e-05
-2.23340611906922e-05
-1.8596207536956e-05
-2.28885890262846e-05
-1.09588530973982e-05
-1.45287017549534e-05
-2.04113111299745e-05
-5.74536562432664e-06
-1.01849410376094e-06
-1.83008252417579e-05
-3.0551757225903e-05
-1.56352819604844e-05
-1.83744766313861e-05
-5.9228371855448e-06
-9.21849104716194e-06
3.28618213304538e-07
1.69377141358069e-06
-1.04912955422655e-05
-1.09471067209913e-05
-1.8655811052301e-05
-1.59106137326471e-05
-2.46254695698073e-05
-2.09111708427442e-05
-2.11304050999167e-05
-7.3574131262414e-07
-2.48363867016478e-05
-2.95462195366776e-05
-1.88876899052865e-05
-2.77116058560886e-05
-1.02872296338992e-05
-2.58787373475435e-05
-1.44319233483681e-05
-2.03090643274699e-05
-3.35462918287032e-05
-1.78638215287174e-05
-1.64003803505189e-05
-1.03090002863718e-05
-1.15087194888035e-05
-1.36192040625293e-05
-1.88580427328914e-05
-2.17818571648897e-05
-1.06323622360862e-05
6.38053355882524e-07
-1.54551846562763e-05
7.41261674434914e-06
-2.91790574580604e-06
-9.15421430450451e-06
-8.97245552119827e-06
1.30203117362637e-06
-1.70552823571436e-05
-1.34642829315077e-05
-2.78961368006613e-05
5.280819713641e-06
-6.59165479951189e-06
-2.92963892890969e-05
-2.05017590393029e-05
-2.19431275197728e-05
-1.53375019143879e-05
-1.00828345161399e-05
-1.83426197500476e-05
-1.5695572105359e-05
-2.38652650004073e-05
-1.87363423490698e-05
-8.25598622453649e-06
-2.18662994150113e-06
-1.33720837933893e-05
-1.03274638845109e-05
-2.90953640267753e-05
-2.02052331862141e-05
-1.62875493025696e-05
-2.96358676819676e-05
-1.38158740014058e-05
-2.23020116803004e-06
-3.01321179419686e-06
-1.12966989796461e-05
-3.36120853895355e-05
-1.78935734143626e-05
-3.09003944991874e-05
-2.82052512945786e-05
-1.61457507245025e-05
-1.95823942171239e-05
-4.97274004920967e-06
7.96800897603772e-06
-2.08989729718921e-05
-1.7027147599481e-05
-4.80115398948207e-06
-6.13182403668224e-06
-2.22038102117513e-05
-1.25925008353194e-05
4.84730918590518e-06
-1.17213785099517e-05
-1.34285447863699e-05
-2.24293299047499e-06
-2.95508730311459e-05
-1.21408207329063e-05
-3.21894308803616e-05
-2.25805059986929e-06
-5.00062373848196e-06
-2.88118220478666e-05
-1.27394989357185e-05
-1.99612937738366e-05
-1.49033560126537e-05
-7.87227785229464e-06
-7.76728959596443e-06
-1.35582778551576e-05
-6.66230283840685e-06
-2.03217260058417e-05
-2.14943352268998e-05
-3.03014357788073e-06
-1.12938743396555e-05
-1.41568518662077e-05
-2.27413961573995e-05
-8.81074730624528e-06
-2.72080913650555e-05
-2.2886295578967e-05
-5.86825039530959e-06
-1.73218645362189e-05
-1.48800884283546e-05
-2.97685730188146e-05
-9.7967525389213e-06
-9.63104575743229e-06
-3.15139603737828e-05
-1.64890237747664e-05
-1.47308180327545e-05
-1.4816167058369e-05
-1.7102908977693e-06
-2.04478328082689e-05
-1.89563759746125e-05
-1.83792696790372e-05
-1.74380284149738e-05
-9.54749699232852e-06
-1.29523881778554e-05
-2.73293639049779e-05
-2.5721579075675e-05
-2.9027818544965e-05
-1.28851507947687e-05
-3.93021496377124e-06
-2.52905012641754e-06
-1.11677028350362e-05
-2.211525095601e-05
-1.5676965711057e-05
-3.22021217706478e-05
-2.2747857927591e-05
-6.87572159910108e-06
-2.01651742519005e-05
-2.16302421553973e-05
3.41843051595426e-06
-3.0383851187622e-05
-9.02716057420077e-06
-3.03395149986994e-05
-2.08373629063351e-05
-1.75404942870685e-05
-4.57157358104746e-06
-1.67748767879522e-05
-3.04458348511421e-05
-2.28777897255894e-05
-2.43318510334076e-05
-1.98526572526891e-05
-1.80465409802595e-05
-1.48855311147161e-05
-1.85494816978996e-05
-2.79022522540424e-05
-6.92983867310105e-06
-1.49592025211885e-05
-1.27671647636303e-05
-1.69963003122565e-05
-1.62490861348812e-05
8.44894616680101e-07
-6.39723284536012e-06
-8.76168068114369e-06
-9.64494359173224e-06
-1.38237925048348e-05
-4.12524151800016e-06
-3.0166218895099e-05
-2.01536046566006e-05
-2.25858592893197e-05
-1.83701569240783e-05
-3.03014315604655e-05
-1.93937995149901e-05
-7.29219832351588e-06
-1.06422335129108e-05
-1.6507798863807e-05
-1.9651897164769e-05
-1.31778260519902e-05
8.48434312506389e-06
-1.68934736346397e-05
-2.11488270846598e-05
-6.93978535441099e-06
-7.27875360576617e-06
-3.56675504570143e-05
-2.43477428942204e-05
-1.84942518401165e-05
-1.06152840764035e-05
-1.63734052714384e-05
-1.46308539177823e-05
-5.2364323922477e-06
1.37588549837049e-06
-3.05197680242362e-05
-1.7761924868401e-05
-9.1902383029245e-06
-1.67416609659572e-05
-2.23512032529213e-05
-1.58348047673415e-05
-1.00387291088132e-05
-9.5189062554561e-06
1.01571081034576e-05
-1.74140590500135e-05
-2.33951930656905e-05
-1.26784726634156e-05
-2.21520141052575e-05
-2.28454891250207e-05
-1.7644775279044e-05
-1.53790482405035e-05
-1.93792599835577e-05
-2.53641145191639e-05
6.63184218341745e-06
9.28684369580627e-08
-3.58712487428687e-05
-1.97974466909896e-05
-2.26440011164943e-05
-1.41050785133341e-05
-1.40113141340744e-05
-2.58206819007305e-05
-1.35335853147066e-05
-2.12583854855869e-05
-1.26995147487066e-05
-1.63459785232758e-05
-2.54028429056636e-05
-1.39776428824203e-05
-2.25839203831231e-05
-2.02055148204311e-05
-1.02456074197123e-05
-1.57979748142695e-05
-1.58270285210729e-05
2.84254821611301e-06
-7.89178125888922e-06
-9.91807350796849e-06
-1.48758901448389e-05
-3.35913850935151e-05
-6.89707245918323e-06
-7.75051942441622e-06
-1.44452529955097e-05
-1.25639070532512e-05
-1.51041314089854e-05
-2.14699191317939e-05
-1.97553797614021e-05
-7.33961354030743e-06
-1.81985096302266e-05
-1.82206166914822e-05
-1.04037821542032e-05
-2.95250210414379e-06
-2.08018564392935e-05
-6.86074681861887e-06
-2.06750818107357e-05
-1.59140469239458e-05
-1.0864718188997e-05
-1.16143409093089e-05
-1.96622137004199e-05
-4.49688653825315e-06
-4.51720350381013e-06
-2.75157665196181e-05
-2.46146336851889e-05
1.36036183546963e-06
-1.44975095954654e-05
-1.86634996144458e-05
-8.74378791361897e-06
-1.91076884299793e-05
-3.72596352881557e-05
-7.65769769292967e-06
-1.5277108773496e-05
-2.06411278984924e-05
-1.68410527996692e-05
-3.45602951116936e-06
-2.84783979156953e-05
-2.4171898633512e-05
-1.81045475977539e-05
-1.75700319135444e-05
-3.60350251096034e-07
-1.50156802225651e-05
-2.40649145601226e-05
-1.55396030020848e-05
-1.24035959320528e-05
-1.83091802438013e-05
-1.34764037390992e-05
-2.48922342510699e-05
-1.11947679711932e-05
-1.93233822654153e-05
8.71287552648733e-07
-1.12210453628312e-05
-2.37340553345742e-05
-1.36652684306191e-05
-1.97671666149949e-05
-4.68909673285268e-06
-2.43358050564788e-05
-3.02932723489714e-05
-1.05918245178216e-05
-2.61556258219801e-05
-1.09560104829225e-05
-4.04879082860929e-05
-3.94768168225383e-06
-2.77997970056058e-07
-1.75686972983048e-05
-9.00834541373966e-06
-2.72366774173534e-05
-9.60008379219067e-06
9.79496243427983e-07
-4.00449750008601e-05
-1.88220914802096e-05
-1.96138518378864e-05
-1.49169284071194e-05
-3.64604024783185e-06
-2.38326837469891e-05
-1.54625383876994e-05
-4.42198268306969e-06
-1.28207020907491e-05
-1.17542593971913e-05
-4.25466050208038e-06
-2.85870349496862e-05
-1.50994075898986e-05
-1.67544923816242e-05
-6.25218825190436e-06
-8.52978108016967e-06
-2.4821889696207e-05
-1.03154066804216e-05
-9.02774400777293e-06
-1.33557528054518e-05
-1.49149329564826e-05
-2.65414988524564e-05
-1.65657150260765e-05
-1.65592026815767e-05
-1.81010817976204e-05
-8.87772096049469e-06
-1.99312907818957e-05
-1.75649757593877e-05
-2.20890808346002e-05
-3.47560988163968e-05
-6.99174273900936e-06
-1.20494897974421e-05
-2.21361948953862e-05
-2.8479048704212e-05
-2.75380411480696e-05
-5.83233316063465e-06
-2.57201094043323e-05
-1.10750980035318e-05
-1.77953455595237e-05
-1.1054853750194e-05
-1.95995393526969e-05
-1.28719104078479e-05
-1.67113947847934e-05
-2.73603242662168e-05
-1.05830777548846e-05
-2.67004193730207e-05
-4.11572498397281e-06
-2.84318986115537e-05
-2.36685398809382e-05
-2.36099235817369e-05
-1.59697300481302e-05
-1.32663357707245e-05
-2.69423553199217e-05
-1.08100081074712e-05
-2.91483289735512e-05
-2.18745502946253e-05
-2.1283632139741e-05
-2.16093399977259e-05
-9.59239807706746e-06
-1.96564349954058e-05
-3.00124962224663e-05
-3.1444733130264e-05
-1.50647217784818e-05
-3.86177574898692e-05
-4.67286065123352e-06
-8.6369235516433e-06
-1.16425512418864e-05
-3.23396944471024e-05
-1.6016622291652e-05
-1.76656057717472e-05
-1.91104907037725e-05
1.8594785419254e-06
-2.09592323859181e-05
-8.33442323302621e-06
-3.82098408074526e-07
-2.02005123191801e-05
-8.66321404304427e-06
-2.25398987676752e-05
-2.45066129240953e-05
-1.33398958196755e-05
-1.03646228725625e-05
-1.46926358766081e-05
-3.8652313345836e-05
-1.33977909069829e-05
-1.39675613004373e-05
-1.89596212695201e-05
-1.22954888574849e-05
-7.13865167876792e-06
4.30510327668881e-06
-2.00979615201263e-05
-2.67034102339775e-05
-2.41349767044745e-05
-2.56381277654569e-05
-3.28389988740043e-05
-3.22231847783116e-05
-2.31504249027939e-05
-2.64084092868229e-05
-1.16498205326724e-05
-2.88077355856143e-05
-1.50162913579775e-05
-6.36605836474079e-06
-2.24481967205981e-05
-1.18460345260955e-05
-8.22459582623596e-06
-6.59054507969615e-06
-1.53619388176499e-06
-5.3803352036249e-06
3.78033244238384e-06
-1.09567544570363e-05
-1.16873776409179e-05
2.04695868667586e-06
-1.173181771938e-06
-1.92862601090014e-06
-3.32512165977921e-05
-3.32619452221382e-05
-2.19681333279284e-05
-1.34729053360967e-05
-2.0815419832451e-05
-1.33487010748827e-05
-2.91427467625516e-05
-1.92318130205997e-05
-1.84970048434636e-05
-1.07980445269449e-05
-1.73808091806977e-05
-1.98981713168604e-05
-1.2981474039509e-05
-9.41271151630017e-06
-1.15376366905201e-05
-2.35113289302712e-05
-1.22704122502368e-05
-7.55151761367457e-06
-3.79537625910834e-06
-1.00521596650036e-05
-2.21265138225178e-05
-2.66973404141562e-05
-9.28938126555186e-06
-8.90321578543138e-06
-1.86510962304487e-05
-9.6180731830199e-06
-4.96506030840099e-07
9.4023091516983e-07
-1.90923504257193e-05
-9.0563460453252e-06
-7.80008588774813e-06
-2.37737764275621e-05
-2.5623972788458e-05
-2.21862412933338e-05
5.88142894293964e-07
2.67631500974918e-06
-1.8507610017965e-05
-1.08127742462748e-05
-2.86622819967349e-05
-2.96922532152292e-06
-2.58424931717814e-05
-9.74440112701223e-07
-2.4436719386571e-05
-1.12800508920496e-05
-1.95168678360682e-05
-3.94804356481251e-06
-2.11769725148346e-05
-1.84270711286685e-05
2.40331196811068e-06
-8.66514658077267e-06
-2.18342443968528e-05
-3.2423648133601e-05
-2.11433884593651e-05
-3.8775812487979e-05
-1.65230706016589e-05
-6.86073222422962e-06
-1.80803734479276e-05
-3.61957615992362e-05
-7.19836614779697e-06
-9.18486224680196e-06
-8.00931748934031e-06
-8.25217646744604e-06
-1.32204492078645e-05
-2.41803005837258e-05
-1.70858717036694e-05
3.14393275371074e-07
-9.62843616801334e-06
-1.72022816505282e-05
-9.63547646554299e-06
2.00523537904132e-07
-2.9452382868522e-05
-1.67105409240144e-05
-1.16767565980201e-05
-1.16019069108193e-05
-2.43412379724736e-05
3.4563225737421e-06
-1.33321271864996e-05
-3.33732119969576e-05
-1.08258166935892e-05
-2.43118664501792e-05
-1.33742963956382e-05
-1.34654034179366e-05
-2.35352578871571e-05
-6.13830591566146e-06
-3.07583295147157e-05
-2.97959973876847e-05
1.2415828142064e-05
-1.09022774845552e-05
-1.68341525033169e-05
-1.00799246850017e-05
-3.02902791971279e-05
-4.56177942401722e-06
1.92856982731799e-06
-1.37454831873483e-05
-2.11112228010847e-05
-5.205095289954e-06
-1.72973286362274e-06
-1.88957568879408e-07
-2.61183037804765e-05
-2.07089285493817e-05
3.46884367660686e-07
-1.56990816057395e-05
-1.60414754308474e-05
-8.1041642881092e-06
-9.32983388229743e-06
-3.94889089772342e-05
-1.51687870260096e-05
-9.23406560072385e-06
-3.71112916179048e-05
-2.59972287717878e-05
-1.49149027213542e-05
-1.15626697546498e-05
-1.61372058403991e-05
-2.11448299061789e-05
-1.74123359521142e-05
9.4800539741645e-07
-1.5678065883614e-05
-2.28590656073829e-05
-2.24406019747056e-05
-2.02653889701124e-05
-4.81243174983797e-06
-2.9095116825458e-05
-2.02787637997035e-05
-1.25836257854857e-05
-9.23397728137092e-06
-1.63138915037248e-05
-1.76934541268908e-05
-3.20899605256117e-05
-2.63464931614062e-05
-2.13965873373679e-05
-1.35205516453368e-05
-1.76985912597609e-05
-1.37078801646652e-05
-1.75714331528361e-05
-1.42952451541409e-05
-2.88645182577079e-05
-2.48772249568364e-05
-4.96109603572718e-06
-1.48161688173979e-05
-2.35690689915599e-05
-2.03814387033056e-05
-1.919289565387e-05
-2.27832679829107e-05
-2.65124700744274e-05
-1.23922397541046e-05
-3.23175291339872e-05
-1.27995881238629e-05
-1.36229288308601e-05
-2.49915602023418e-06
-2.4325108123025e-05
-2.2894967983906e-05
-1.07705512566899e-05
-2.43036593563592e-05
-2.92283732201544e-05
-1.75842985274786e-05
-2.35541635830434e-05
-2.71601029205788e-05
-7.74751679841144e-06
-1.9969373731391e-05
-5.95694019043145e-06
-3.01939367060846e-05
-6.35102003889539e-06
-1.29560449474508e-05
-2.97991550664288e-05
-1.93896981973204e-05
1.10959227111082e-07
-1.73918554095011e-05
-1.74384009309922e-05
-3.60537184119371e-05
-1.59770922964803e-05
-1.00677718687168e-05
-2.59975501905229e-05
1.19257640826293e-06
-2.20094259710863e-05
4.38634575203502e-06
9.12770611903025e-06
-1.33507332258349e-05
5.21624646911255e-06
-1.53232447213733e-05
-1.26821446872912e-05
-2.17935064829261e-05
-2.08281800750351e-05
9.00376243487821e-06
-1.8285612019033e-05
-1.96464108067858e-05
-1.18500503182912e-05
-2.23026714773734e-05
-1.86418550014131e-05
-1.05752283519522e-05
-2.45883790750763e-05
-9.48170128908651e-06
-1.65518564456783e-05
-3.99952366047858e-05
-2.3284773881667e-05
8.10291505329665e-08
1.2279568573815e-06
-1.35703418616651e-05
4.73223176202029e-06
-3.20285045021624e-05
-3.0156238098573e-05
-2.9378579372113e-05
-9.05228731160775e-06
-2.55763639797892e-05
-1.02005190096974e-06
-1.89603642264007e-05
-1.43209537625282e-05
-1.50180895694673e-05
-2.25353398360783e-05
-2.6260606788956e-05
-2.1136529745222e-05
-2.94642095419778e-05
-1.4941702185633e-05
-2.55579517966029e-05
-2.36351282317592e-05
-2.58479889278317e-05
-2.67995618477597e-05
-2.63832870203861e-05
-2.2099774264631e-05
-2.15639156264994e-05
-2.22883028702018e-05
-2.18938858684425e-05
-5.68062424389306e-06
-1.9840477701734e-05
-2.32774716407446e-05
-1.35622820208597e-05
-3.32959731130532e-05
-8.96559750434253e-06
-1.14987490707933e-05
-2.06800823790751e-05
-4.95883703964745e-06
-2.95735118933483e-05
-1.21281008914303e-05
-2.22489894727046e-05
-2.39972262927261e-05
-2.03606018573932e-05
-9.51276914134037e-06
-8.00310303509793e-06
-1.26806862862232e-05
-1.92998687791884e-05
-2.85832284797413e-05
8.35307511292949e-07
-1.02755155688295e-05
-4.36274969484446e-06
-6.93022393200211e-06
-1.84727438355742e-05
-2.05176353611763e-05
-1.09085715009285e-05
-2.80487194823432e-05
-1.81125070666292e-05
-1.95561836474148e-05
-1.25632364908055e-05
-3.93194405346889e-05
-1.96187918653101e-05
-7.81553322211563e-06
-2.08500124679365e-05
-1.79345594904824e-05
-1.11286339069233e-05
-2.6505745809548e-05
1.35174576072872e-06
-2.29345362341405e-05
-1.54818070287166e-05
-2.77755376400677e-05
-2.12420619412378e-05
-2.85317005527616e-05
-4.40028544109456e-06
-2.81810211797503e-05
-2.15180939439642e-05
-1.17063482822996e-05
-5.33633587840046e-06
-2.48289837653051e-05
-1.88718003866874e-05
-2.85719573268975e-05
-1.65531541124006e-05
-8.33033114255921e-06
-1.60630069954467e-05
-1.19197661266753e-05
-1.43316591923794e-05
-3.16863552965252e-05
-7.97006180263102e-06
-1.15950352318142e-05
-1.65580749730914e-05
-1.01236401766146e-05
-1.25058957554361e-05
-3.83883769310964e-05
-2.08949601803849e-05
-1.50789122383164e-05
-2.35083070412148e-05
