# Supplementary material for: Research on computational propagation and identification of mine microseismic signals based on deep learning
Source: PLoS One. 2025 Oct 22;20(10):e0334641. doi: 10.1371/journal.pone.0334641 (PMC12543183; doi:10.1371/journal.pone.0334641)
Supplement: S9 Data — (ZIP) [file pone.0334641.s009.zip › 000101100000327.xlsx_0.txt_24.txt.txt]

-1.94790085627128e-05
-1.31110213662582e-05
-1.22360231490906e-05
-1.90859891953783e-05
-9.05792323511087e-06
-2.69116621701289e-06
-1.48877443236071e-05
-2.54773637062016e-05
-6.32192308741094e-06
-3.96478628019646e-05
-1.89063196814132e-05
-2.79177930969973e-05
-8.24133175563062e-06
-7.84642695376264e-06
-2.42750427107694e-05
-8.81839511099311e-06
-1.47022200278051e-05
-2.61932217410901e-05
-1.19197418481601e-05
-1.99854664090865e-05
-3.66269418584002e-05
-3.05327011944324e-05
-2.19921393538478e-05
9.92246472110183e-06
-6.71533623105174e-06
-1.30678404921781e-05
-7.76704241290525e-06
-8.9265312727467e-06
-5.67921606066889e-06
-1.3390230323978e-05
-3.27698097433876e-05
-2.12049408900602e-05
-1.43104412397138e-05
-2.94841072351705e-05
9.85676054062097e-07
-9.54803183975132e-06
-1.79999543766031e-05
-5.75145619058622e-06
-3.56389038527602e-05
-3.36765230907559e-06
-2.21014933801553e-05
-1.51517195861032e-05
-2.3483442600861e-05
-2.36064837480264e-05
-1.96230118342036e-05
-1.68293776363212e-05
-2.7349893923459e-05
-7.72766552041097e-06
-8.9424744478219e-06
-9.2129619755102e-06
-3.46831357154818e-05
-3.15123671409976e-05
-2.34286354365585e-05
-2.19791573254002e-05
-8.17696063409252e-06
-5.56550748988353e-06
-9.61942197315817e-06
-6.58505172411205e-06
7.53654697258905e-06
-1.41267737968132e-05
-3.10749104642628e-05
-1.48178032562477e-05
-2.13278844834489e-05
-1.42433195918348e-05
-4.3424460057627e-05
-1.74638803212016e-05
-1.23899746185905e-05
-2.77625974869109e-05
-2.90937613570925e-05
-1.3765063626488e-05
-8.18713821783269e-06
-1.4873722656567e-05
-1.89453267559461e-05
-1.72553486627148e-05
-1.44154959584144e-05
-3.45766497453324e-05
-1.06656127958204e-05
-1.86309999009409e-05
-1.55497919556332e-05
-3.02373320228333e-05
-2.83611576430275e-06
-1.77505318652122e-05
-2.06747594738873e-05
-2.38027020263609e-05
-2.48893836711113e-05
-5.62608144965314e-06
-3.05640641064413e-06
-4.43677840530786e-05
-1.00279849508711e-05
-2.05718240151465e-05
-1.82994854119642e-05
-1.60002233738016e-05
-1.73961432256256e-05
1.09432143287472e-06
1.90503704673332e-07
-1.81786026174042e-05
-1.48582396892916e-05
-2.26257846876545e-05
-4.70782658207265e-06
-6.74447158527205e-06
4.66946520726773e-06
-1.57314302914094e-05
-7.11519379516968e-06
-1.97534854407727e-05
-3.71510901872569e-06
-2.54192529787254e-05
-3.78936777930202e-05
-1.81437968768497e-05
-1.8622845870163e-05
-3.34720324392938e-05
-9.89804996616526e-06
-2.65913415462646e-05
-8.08683072848455e-06
-5.62069381207211e-06
3.56736331616295e-06
-2.30728262865927e-05
-8.72870396489667e-06
-1.9651284090892e-05
-2.07588291406156e-05
-8.83545878264123e-06
-1.82016397684625e-05
-1.09568027526647e-05
-3.50114372899694e-05
-1.04746035329287e-05
-2.92155082213368e-05
-2.93892056502827e-05
-1.10794686032048e-05
-3.34174807360525e-05
-1.71304261789363e-05
-4.47434675335071e-07
-1.46539704193098e-05
-2.09857651708122e-06
-5.36603914700009e-06
-1.85792165001068e-05
-1.63986491993681e-05
-2.19239256929024e-05
-2.16056993142847e-05
-2.65749072922552e-05
-6.31699287644837e-06
-8.78054518537072e-06
-2.65166250952883e-05
-3.0744354551987e-05
-4.25096765801015e-06
-1.09809144868185e-05
-2.36906330374652e-05
2.75576300381499e-06
-2.42152013189604e-05
-5.55660278942111e-07
-2.21153763145585e-05
-2.92105324167021e-05
-2.95193687703853e-05
-3.48365676917374e-05
-8.98597474821795e-06
-1.71565877375702e-05
-1.60869986348177e-05
-3.51938588382656e-05
-1.0952155830869e-06
-1.36948651242535e-05
-1.38175878144911e-05
-2.4217078659618e-05
-1.99839930620832e-05
-1.87675629850169e-05
-1.64966544111438e-05
-7.67433737346031e-06
-1.9769611125378e-05
4.94811170602196e-06
-1.69037698601593e-05
-3.44068955287891e-05
-1.33344010043145e-05
-2.97183790346801e-05
-3.70977378694676e-05
-1.33616194147154e-05
-1.61853762855311e-05
-1.94467306193779e-05
-4.18763976524516e-06
-9.96739718445037e-06
-2.80899915454439e-05
-7.41050632229709e-06
-2.39837123709389e-05
-1.70709369841112e-05
-8.59815060344274e-06
-1.46451325095166e-05
-3.08124649165704e-05
-1.11722673471926e-05
-2.09196246113506e-05
-6.07192803034626e-06
-1.40459812934059e-05
-7.36444625523655e-06
-3.50719650544071e-05
-1.76983608706598e-05
-4.33469935449424e-05
-1.69809185167442e-05
-2.65727246662684e-05
-1.86785043662725e-05
-7.77084288989907e-06
-1.62533566355347e-05
-3.57194049782859e-05
-1.25756250168452e-05
-1.8135980419337e-05
-1.55988102165668e-05
-1.35540996450639e-05
-2.38452921171806e-05
-1.65727919883116e-05
-5.42199068530091e-06
-2.76474788845925e-05
-2.08775621115281e-05
-3.46834510245963e-06
-1.17219822953436e-05
-7.16156532113492e-06
2.14465702371381e-06
-1.42033312715816e-05
-2.05867434806915e-05
-2.56239079010999e-05
-3.26548359240336e-05
-2.75954690554336e-06
-1.65406258909783e-05
-3.80584738280124e-05
-6.1855829846889e-06
-1.50159357120086e-05
-1.92749776321869e-05
-1.47360794754919e-05
-1.73235195610358e-05
-2.01725297683028e-05
-2.92271911239323e-05
-2.32370761165268e-05
-2.70201356424424e-05
-2.08586050073802e-05
-1.3536519231969e-05
-1.4009236530794e-06
-2.7113870442608e-06
-1.01582598734315e-05
-1.76573101610173e-05
2.97360954416041e-06
-8.01243703675644e-06
-7.3272447480002e-06
-6.07335200821196e-06
-7.09353316044978e-06
-2.00191908432492e-05
-1.69043702149043e-05
-1.8595165356804e-05
-6.80688342405216e-06
-1.55714037768054e-05
-4.10257962666424e-06
-4.72727917539158e-06
4.70539498882286e-06
5.42634794286874e-07
-4.42133180761525e-06
-9.89719007286454e-06
-1.53027412021451e-05
-1.54473043846772e-05
-8.7648986736585e-06
-4.199032251273e-05
-1.57556495955558e-05
-1.15065574185823e-05
-1.28042937960964e-05
-1.00654926924071e-05
-1.49086401854626e-05
-2.49169424691851e-05
-3.27425991671542e-05
3.4684808853208e-06
-2.14884172540496e-05
-2.42328179291632e-05
-1.93633138613675e-05
2.64675231067877e-06
-1.80552962757766e-05
-4.5282248844941e-06
6.29168389731817e-07
-8.84613908344014e-06
-1.26013179480131e-05
-1.72157885085582e-05
-1.84854365924682e-05
-7.34062228635647e-06
-1.80702008232965e-05
-2.40721623860652e-05
-6.29236016102865e-06
-4.44854231011513e-06
-1.67657964883231e-05
-2.2130682545963e-05
-1.64122289290384e-05
-2.30751259000043e-05
-1.56375261672042e-05
-1.84797028232984e-06
-1.33654229376904e-05
-1.11613644718077e-05
-2.23512962028415e-05
-2.18640867949565e-05
5.05043462542727e-06
-1.39278392686853e-05
-1.79353736998245e-05
-1.62505639688793e-05
-1.48791447087687e-05
-1.66139876091997e-05
-2.28226222595099e-05
-3.02746081050032e-06
-1.66990077423624e-05
-1.05819813946869e-05
-1.03672480562001e-05
-2.62759494039654e-05
8.84681548351514e-06
-2.79243184805564e-05
-1.49670029314384e-05
-3.20405318913432e-06
-4.53782853187263e-06
-1.35467226952603e-05
-9.41747484817452e-06
1.4593966838809e-06
-2.73817886160179e-06
-1.99718385210965e-05
-7.35477432181989e-06
-1.23113163442016e-05
-3.21726969767673e-05
-2.02918430029657e-05
-1.77108587424676e-05
4.346736546605e-09
-4.36259076219858e-06
-1.39359523601191e-05
-5.10546927229602e-06
-1.86399470342629e-05
-2.3055693880497e-05
-2.0475166520264e-05
-5.45334647843641e-06
-9.55002760006372e-06
-1.74992301086354e-05
-4.1641233550588e-05
-6.83065831771762e-06
-1.87503548524038e-05
-1.72450907501401e-05
-3.65133330410088e-06
-1.47500367736485e-05
-2.40524425813405e-05
-1.93503460428469e-05
-2.42554727264049e-05
-1.02279687588129e-05
-3.22138284464489e-05
-2.17487079056358e-05
-1.8333039809097e-05
-1.25102675603859e-05
-4.5411987142054e-06
-2.12333888279879e-05
-2.23895066981652e-05
-1.37754168028e-05
-1.29019070388992e-05
-9.93090908662675e-06
-1.07289439394996e-05
-2.9703628773402e-05
-4.43486782513432e-06
-1.60001044437831e-05
-1.50127039479067e-05
-1.48847892932664e-05
-2.56087440727839e-05
-1.64396855826135e-05
-1.268530195806e-05
-2.13445288275867e-05
-2.16030423444399e-05
-2.88568720589229e-05
-8.70232382251397e-06
-2.9844584954121e-05
-2.36845267207833e-05
-3.06090406222008e-05
-1.77434614151213e-05
-4.2679512364923e-06
-3.75123997061998e-06
-3.23520334307085e-05
-7.59401616516735e-06
-5.21315467174285e-06
-2.19760615427524e-05
-1.77705599848705e-05
-1.84049457691848e-05
-2.91743371304527e-05
-1.95417431702594e-05
-1.17732660797506e-05
-1.69505593780246e-05
-9.9015997631047e-06
-2.71357399617447e-05
-3.52876269505e-06
-2.05670775038272e-05
-2.61227972038233e-05
2.32289156625095e-07
-4.85931574474784e-06
-2.39273182274614e-05
-9.77762771931648e-06
-3.10516955349188e-05
-2.72406886959084e-05
-2.61742830159609e-05
2.6491781046195e-06
-2.62481569711625e-05
-1.34713344805966e-05
-2.4623273084757e-05
-1.71620361865693e-05
-2.29374600798216e-05
-2.07381498482534e-05
-1.18548277546425e-05
-1.56348620969075e-05
-1.95197652853286e-05
-1.99737119343469e-05
7.68513307568105e-06
-3.64789349946318e-06
-3.88762326688188e-06
-3.09618664882579e-06
-2.64094528089604e-05
-2.35598597164062e-06
-2.50223207093673e-06
-2.87370706028146e-05
-9.9080852078583e-06
-1.64453666489715e-05
-1.35105244203769e-05
-1.7366094062655e-05
-1.9822329109976e-05
-1.8030028816287e-05
-2.0303032890171e-05
-3.479402188671e-06
-1.33610185901484e-05
-9.91234435251189e-06
-1.4568443184417e-05
-1.59729391801869e-05
-2.2859778759194e-05
-2.5512953577125e-05
1.36410532134641e-07
-1.4564300499292e-05
-1.22187170347802e-05
-7.269287773026e-06
-1.87905284179677e-05
-2.12662282910331e-05
-2.19978866124129e-05
-2.42219771656098e-05
-2.76972984914017e-05
-2.88325712286976e-06
-1.44292360428628e-05
-1.14316162916285e-05
-1.93919357059913e-05
-1.59474224480601e-05
-8.6030864362343e-06
-7.78668115225701e-06
-1.82445608077271e-05
-4.27326178874966e-06
1.5396292853131e-07
-2.05947283127305e-05
-2.72801011356742e-05
-1.9761412052502e-05
-1.61300397191509e-05
-2.83647239053536e-05
-2.18222306324832e-05
-3.46154017106375e-05
-8.84534511103114e-07
-3.29367325321627e-05
7.2860226389647e-07
-1.94986284038144e-05
-3.22975076667553e-05
-3.77318140512945e-05
-1.68338200473546e-05
-1.23749131521113e-05
-6.14116089134292e-06
-8.39769107462302e-06
-1.8319062273773e-05
-2.2101730946336e-05
-1.08977850943004e-05
-2.35970349256221e-05
-2.17159049170991e-05
-1.73032035852998e-05
-3.18565902330575e-05
-2.22989153922619e-05
-1.46021575521315e-05
-2.80498346678559e-05
-7.99750423137647e-06
-5.72599928007414e-06
7.05930751403669e-06
2.06880668279684e-06
-3.71173301196286e-05
4.22005851059974e-06
-1.18282752125439e-06
-2.77494558808194e-05
-1.46327619955165e-05
-1.84667518419233e-05
-1.05063179860771e-05
-5.32995940588543e-06
-2.2249257558678e-05
-3.51946095789134e-05
-1.51081009471952e-05
-7.71151892185279e-06
-3.31437340716001e-05
-1.10513691652433e-05
-1.83277787392368e-05
-1.29591880866683e-05
-2.64385477360483e-05
1.22638593178879e-05
-1.36489479869829e-05
-1.16938538613145e-05
4.65111512685632e-06
-9.48053129953861e-06
-1.63882267232424e-05
-2.14989080292396e-05
-6.1883727119757e-06
-1.04430196051363e-05
-1.56338362927205e-05
-2.35946206640177e-05
-1.74212161761916e-05
-3.98581634230664e-06
-2.43779088093792e-05
-2.96244498047274e-05
-2.8805031654809e-06
-1.23035290925004e-05
-3.4179693690447e-06
-1.14579489255445e-05
-1.82314367677422e-06
-1.68155637624227e-05
-1.01617814017837e-05
-2.33002646432195e-05
-2.15831071362152e-05
-2.38303230179847e-05
-1.23740987789652e-05
-1.14060977068693e-05
-8.53476749609346e-06
-6.26785232392972e-06
-3.07334463572267e-05
-2.05723796525837e-05
-1.34448101879248e-05
-2.48230488351604e-05
-2.40565134732355e-05
9.83419868209821e-07
-3.23189003636115e-05
-1.01534896767601e-05
-1.99698077221618e-06
5.31820616452998e-06
-2.88177591041734e-05
-1.7014561520228e-05
-1.24602900775487e-05
-1.36487577420473e-05
-8.68285382792436e-06
4.63928149703247e-06
-5.1683029749188e-06
-2.05204999106814e-05
-2.97045169462132e-05
-1.69392319707155e-05
-2.47997651365642e-05
-2.58724623449854e-05
-1.4690201685108e-05
-9.83264778141367e-06
-2.29873250790773e-05
-1.31324033999961e-05
-2.81169239614378e-05
-8.82333800378794e-06
-1.79049007162572e-05
-5.20388810186016e-06
-2.33588234970814e-05
-2.1330816228519e-05
-2.97820356813484e-05
-1.89629353378062e-05
-1.00615209974457e-05
4.69339625669239e-06
-1.10731926897278e-05
-1.56491847055027e-06
-1.16295593836285e-05
-3.06546123552717e-05
-4.6423728911629e-06
-1.1003923805641e-05
-7.68614244259426e-06
-2.53278949693029e-05
-1.85131640742017e-05
-1.42991552871257e-05
-6.502616196741e-06
-1.27185878103721e-05
-1.13067360715032e-05
-9.39946533524401e-06
-5.33371252969147e-06
-2.28348253040822e-06
-1.9778897766613e-05
-7.93118528960213e-06
-1.46610346832563e-05
1.45170371714826e-06
-1.4929014045175e-05
-5.94886468887145e-06
-2.50247406179418e-05
-1.31335024890429e-05
-1.40570529284102e-05
-1.79512879042741e-05
-2.36981437456598e-05
-3.39640404631973e-06
-1.27705816210914e-05
-5.79813604299466e-07
-4.1785705943848e-06
-4.6951927379488e-06
3.63014328205023e-06
-2.41722585684894e-05
-8.21930180709376e-06
-2.34929850221968e-05
-1.44354906601718e-05
-1.5326754041231e-05
-1.06875907235193e-05
-3.12949948062484e-05
-1.71686774405112e-05
-1.69200085661226e-05
-1.74896498984262e-05
-2.98275686040642e-05
1.37062649068365e-06
9.28440041907266e-06
-1.72118168345155e-05
-7.56553977050168e-06
-1.27311454555242e-05
-1.73930038398148e-05
-2.41628067259144e-05
-6.24138674786939e-06
-1.64482690036575e-05
-1.65943553553614e-05
-3.6501392062209e-06
-2.27009002123914e-05
-3.36031802703511e-06
-2.31396719833149e-05
-2.61899721706327e-05
-1.78676851925539e-05
-1.32972359470091e-05
-9.43266606736866e-06
-7.94148619475938e-06
-1.43664256108266e-05
-1.24756126190132e-05
9.69179638266624e-06
-2.24612100388951e-05
-1.2902782814588e-05
-1.30109629355801e-05
-1.11985086108769e-05
-4.94993564427526e-06
-1.09603735150576e-05
-1.84737744880425e-05
-2.4429460469939e-05
-1.4806063760927e-05
-2.13932342113758e-05
-2.49220185995974e-05
-9.85149218549684e-06
-2.22829405232411e-05
-1.76058438339925e-05
-5.54329493236823e-06
-2.08072323159239e-05
-1.94832577000599e-05
-9.13996341292268e-06
-1.78708100324341e-05
-1.28218179732226e-05
-1.75439673503946e-05
-7.32793433555903e-06
-2.47464153121357e-05
-3.9769958643781e-05
-1.93512978074043e-05
-8.95399651335317e-06
1.05610208469465e-06
-1.96781904669167e-05
-1.73115484991604e-05
-1.19229136022417e-05
3.92427253777919e-07
-1.55272113831424e-05
-1.68718184084587e-05
-9.26508787985352e-06
1.68660123998771e-06
-6.36136483432344e-06
-1.01275349720694e-05
-1.42415482907106e-05
-1.87238731431589e-06
-1.67631544249682e-05
-6.82006649293719e-06
-1.12955069931411e-05
-1.14060883644977e-05
-2.14069947368649e-06
-4.15389443967233e-05
-4.22039706768428e-06
-6.01737203630359e-06
-6.35322166942475e-06
-6.38300858113223e-06
-1.55987508778618e-05
-2.2399262646733e-05
-2.24631538115916e-05
-1.60534209543345e-05
-1.91825927758719e-05
-3.1299810146705e-05
8.75377230723732e-07
-7.23288403560836e-06
-9.78874704266725e-06
-4.84204338908654e-06
-1.92676544630731e-05
-1.98925205622896e-05
-1.12525395115101e-05
-1.88402790099228e-05
-4.14942883070083e-06
-1.5495707548273e-05
-6.27853327192505e-06
-2.25017671368398e-05
-1.03962855881406e-05
-2.21686092037872e-05
-1.36154274199302e-05
-1.38472933584314e-05
4.20526579927149e-06
-8.9949301164283e-06
-6.86766750375312e-06
-3.24394507396254e-05
-2.27948232379707e-05
-1.95196164329347e-05
-1.36017422394258e-05
-2.00901664070938e-05
-8.56571193318146e-06
-2.61920392159454e-05
-5.2335908314419e-06
-2.54869262829063e-05
-2.20034825929511e-05
-4.26742635165735e-06
-1.84473260046196e-05
-4.46021131193399e-05
-2.49407912021028e-05
-1.95978036632761e-05
-1.75808270783016e-05
-2.28585163676948e-05
-1.2122753175158e-05
-1.56962020433851e-05
-5.65822901970436e-06
-2.19943866568423e-05
-1.05409726578615e-05
-1.48767166000199e-05
-9.8893502798443e-06
-1.78746491393441e-05
-3.31671284622646e-05
-1.46099753752497e-05
-3.24102531460638e-05
-9.99986740561818e-06
-2.52810621226097e-05
-3.48876193168533e-05
-2.75035296457008e-06
-1.72688192771575e-05
-1.76124247496163e-05
-5.0601303346589e-06
-2.08979642948846e-05
-2.54263047726824e-05
-1.82404183660532e-05
-8.37460259064405e-06
-2.95094625622902e-05
-2.5593365800214e-05
6.03571058579514e-06
-1.49902333388904e-05
-9.47382978178267e-06
-7.86197301195095e-06
-2.52702671526549e-05
-2.2129177625519e-05
-6.29790941852202e-06
-3.19357534074863e-05
-2.84482432311491e-05
-7.94144834605526e-06
-2.65436253394689e-05
7.67526231475694e-06
-1.75401869477347e-05
-1.77638364299193e-05
-2.01073880164922e-05
-2.55351048972221e-05
-3.9997683871999e-05
-1.76897768568224e-05
-1.73986983962815e-05
-1.13559530146413e-05
-2.79273727841078e-06
-1.10409153120436e-05
-1.11778832347414e-05
-1.24182588712008e-05
-1.9019221227764e-05
-1.03855383904024e-06
-1.74856708485933e-05
-2.15697689970175e-05
-8.6878718043979e-06
-2.70556858547165e-05
-1.86057959611594e-05
-2.36149233373199e-05
-2.86188209306386e-05
-1.69005795983347e-05
-7.06031625832298e-06
-1.86958546856861e-05
-1.19491131797325e-05
-8.74146037774316e-06
-2.701611159325e-05
-3.82075311112643e-05
-1.97874283215068e-05
-2.69040620161047e-05
-1.05745618626284e-05
-1.6917229835517e-05
-1.99350824524232e-05
-2.21774051440505e-05
-1.52554425264497e-05
-3.09328725323196e-05
-2.81699547007262e-05
-4.20107388007106e-05
-2.20539971517604e-05
-9.97514782796292e-06
-2.49743901838405e-05
-1.10686733190948e-05
-1.79334521585137e-05
-9.22057141166611e-06
-4.04597587106717e-06
-2.33877270209177e-05
-1.45173631817294e-05
-2.16260258442945e-05
-9.0864643867662e-06
-3.38314206483619e-05
-2.07545230417276e-05
-2.87321111600472e-05
-3.33454805139565e-06
-2.46467849894368e-05
-7.4825191518039e-06
-6.02165906607758e-06
-8.07134139906288e-06
-2.09945701089091e-05
-9.74486462817975e-06
-2.2250922322912e-05
-2.15190175414019e-05
-2.29087805451698e-05
-1.11539033888353e-05
-2.78423300548074e-05
-2.55339829690691e-05
-2.10694056760005e-05
-1.12001255914348e-05
3.91529074167556e-06
-1.19609949946813e-05
-9.60125080478899e-06
-1.42259558914155e-05
-8.45754436876757e-06
-6.60809413676662e-06
-7.92906075996779e-06
-1.47923519921527e-05
1.60175155989896e-06
-1.19672059980323e-05
1.55205397834144e-06
-1.51923862937584e-05
-2.73724058008998e-05
-2.63979843145543e-05
-2.85227442953435e-05
-1.36093565112833e-05
-7.45031556660252e-06
-1.81848048699593e-05
9.56128466128176e-06
-1.51928873099353e-05
-3.22754588684681e-05
-3.69200958048109e-06
-9.99385240417114e-06
-2.43979513108646e-05
1.33770705398433e-06
-8.0502390330473e-06
-2.17209398568778e-05
-1.23571815458148e-05
-6.99101047262369e-06
-2.18583297473772e-05
-2.85653248201335e-05
-1.06783660981705e-05
-2.3012451737935e-05
-6.83632450126919e-06
-1.24829914912551e-05
7.71646368747373e-06
-2.68252940211044e-05
-1.18725295763341e-06
-2.9893010238698e-05
-3.01304673630003e-05
-1.58142847497474e-05
-1.21874288679344e-05
-1.49632952427889e-05
-2.02691583991935e-05
-2.41360986070082e-05
-1.09190038490206e-05
-2.82548890509037e-05
-5.29836664036103e-06
3.89772729253905e-06
-1.49766941174336e-05
-1.42121217973747e-05
-1.01997499229798e-05
-7.33654029310935e-06
-2.21848399664086e-05
-3.22370301555099e-05
-9.09406055689108e-06
-2.37599770908671e-05
-1.01415761483801e-05
-1.66842015890687e-05
-3.33124530811411e-05
-1.10814721198049e-05
-1.40159201928303e-05
-1.2093110700493e-05
-2.31186138530516e-05
-1.32588089990901e-05
-2.3198137899647e-05
-2.49465844205672e-05
-2.18639226694559e-05
-9.92639348405172e-06
-2.42270231178697e-05
-1.99725756879766e-05
-8.08781242972868e-06
-1.85170515349245e-05
-2.296096471101e-05
-1.62743895962927e-05
-1.50561348211527e-05
-8.51571769921146e-06
-3.45601860355097e-05
-1.98177223514891e-05
-9.71920769282822e-06
-1.26211720606859e-05
-1.23742681127191e-05
-7.86231559337981e-06
-9.72332404338117e-06
-7.9002307889826e-06
-1.49632115234701e-05
-1.59696972928996e-05
-2.52768100603562e-05
-2.9810733003016e-05
-1.67968754337472e-05
-1.0107011042041e-05
-2.30005596784973e-05
3.21518564761239e-06
-2.9542469504065e-05
-1.72567019689128e-05
-1.9635360576181e-05
-5.26491098630483e-06
-1.94536689618121e-05
-1.98469408141845e-05
-2.43525158942301e-05
-2.42414836362095e-05
-9.76477734237335e-06
-1.82587688804982e-05
-8.55385622350619e-06
-2.20207126582713e-05
1.09043053248313e-06
-2.05902964955975e-05
-1.3736201712167e-05
-1.84001536116245e-05
-3.06368049360416e-05
-1.91908964666017e-05
-1.63433449701618e-05
-2.76605340181683e-05
6.96687577202448e-06
-4.59815524291443e-06
-2.95060932756067e-05
-7.44821537047315e-06
3.97118939674558e-06
-1.49652006693156e-07
-1.43753297549121e-05
-1.27068685260631e-05
-6.90690292200529e-06
-1.84124463157393e-05
-2.68859708097675e-05
-1.47590219444591e-05
-1.20589517652153e-05
-1.533696519961e-05
-2.03557705343005e-05
1.97349956841004e-07
-2.12700214256769e-05
-7.14013267729875e-06
-2.86816760797442e-05
-2.154863944572e-05
-9.02294909122416e-06
-1.45144385004562e-05
-7.55166066336976e-06
-1.89573540940201e-05
-1.88527938579824e-05
-2.2774742256542e-05
-2.14408830665402e-05
-1.28221262721204e-05
-3.81315868989451e-05
3.93707729211212e-06
-1.77133161373027e-05
3.72493458190738e-06
-2.16697036298776e-05
-1.69548505230478e-05
-7.58804721443341e-06
-6.88048393520761e-06
-1.34641404577264e-05
-1.90093225166378e-05
4.00722873071575e-06
-2.71661161494833e-05
-1.54158256229114e-05
-1.9188308867161e-05
-7.17687984080867e-06
-2.11297346760707e-05
-2.09907537146895e-05
-1.36262019480231e-05
-1.23592199950745e-05
-2.2048741677079e-05
-1.04987706508432e-05
-2.19132615819847e-05
-3.53109022953077e-05
-2.09009195687263e-05
-1.28371726858903e-05
-1.53206306496785e-05
-2.54145901554989e-05
-1.26368207076718e-05
-1.96327765765963e-05
-8.13712141692525e-06
-1.76679863271171e-05
-3.63485365963425e-06
-2.97571244982413e-05
-2.48356004687346e-05
-1.23885801636801e-05
-2.55478077100188e-05
-1.78117398863591e-05
-3.05291329959394e-06
-2.01665710459751e-05
-2.38819663529596e-05
-5.00828134045134e-06
-2.44483469098796e-05
-2.12493402563805e-05
-1.10971350065417e-05
-2.08693913183559e-06
-1.46406563338115e-05
-1.55082328828382e-05
-1.30775517375814e-05
-1.89233339378931e-05
-9.54380103761029e-06
-2.9935663552401e-05
-1.43851499406618e-05
-1.66667266853527e-05
-1.44373152017794e-05
-2.93940388362834e-05
-4.35303553936892e-07
-1.13672914370193e-06
-1.90167104339388e-05
-1.97435134348238e-05
-1.75541604052354e-05
-2.22037978309445e-05
-1.29280620255794e-05
8.34561981248556e-07
-2.12636683478491e-05
-1.21185557041457e-05
-2.89663949078381e-05
9.67481181490942e-06
-1.18181726050168e-05
-1.99371102903327e-05
7.47496680073374e-06
-3.38216237618048e-05
-1.61583614749911e-05
-1.56227765959031e-05
-2.75039694487161e-05
-1.39168617984231e-05
-1.24229324162344e-05
-2.03453104853486e-05
-1.55003559987488e-05
-1.63918354667574e-05
-1.0464879482205e-05
-2.35417744874988e-05
-3.60918891793513e-05
-1.35602490222944e-05
-1.50719257289923e-05
-3.65797748019129e-06
-2.16292551023747e-05
-1.07286528126949e-05
-1.40950417280951e-05
-1.28420441135049e-05
-1.8264301398004e-05
-2.8923926044682e-05
-1.17413553256315e-05
-1.77463705370593e-06
-6.90516518841084e-06
-8.39292840389484e-06
-2.70566980721768e-05
-2.31737839506684e-05
-1.58681914822042e-05
-8.36582582197155e-06
-1.87678978588799e-05
-2.0656684546288e-06
-9.63281147676312e-06
-1.24022709673452e-05
-9.15217999761524e-06
3.91612649436017e-06
-3.43957733160377e-05
-1.48127778666634e-05
-1.42161707918781e-05
-2.05555487588231e-05
-1.89988715065911e-05
-1.28514588706103e-05
-2.60652631190043e-05
-2.24797686106524e-05
-9.38160305833455e-06
-1.05368589397871e-05
-5.4967272963215e-06
-2.02465123943118e-05
-1.53740433270281e-05
-1.24661961252352e-05
-7.63836723041379e-06
-1.73690108062609e-05
-3.29332839011744e-05
-4.54610069608571e-06
-2.3509915105414e-05
-1.36889053817815e-05
1.87562757299264e-06
-3.20011478097327e-05
-2.514141967232e-05
-6.78576901992389e-06
-2.5933744874063e-05
-1.43965477296192e-05
-1.12597777464178e-05
-1.80597533882751e-05
-2.16994209557815e-05
2.83377884445197e-06
-1.09479163573835e-05
-9.65438571798306e-06
-6.50688197406483e-06
-1.6493941377348e-05
-3.26129093931788e-06
-5.04271234010253e-06
-1.10607085773321e-05
-7.82844786688814e-06
-1.14743715122484e-05
-4.09574123336905e-06
-1.62354370588263e-05
-1.93110681566423e-05
-1.55822406008036e-05
-7.86799628623831e-06
-8.09458057207919e-06
7.0465192147574e-07
-2.84527162482762e-05
-1.01602268602691e-05
-1.69952767187202e-05
-2.15962635979921e-05
-1.03152142624429e-06
-2.68399701721291e-05
-1.64732234587729e-05
-2.47609263105189e-06
-1.61696737692431e-05
-2.81531198252553e-05
-1.76659273636556e-05
-2.62592818358542e-05
-1.67176858962282e-05
-2.46371321638355e-05
-2.31983760717662e-05
-2.19626093937869e-05
-7.69904918366681e-07
-3.01699960195688e-05
-1.22693548216433e-05
-1.17962541041481e-05
-1.6781851988857e-05
-1.63737091273827e-05
-3.56148463375667e-05
-1.08786310265873e-05
-1.75474917833632e-05
-1.48307246946228e-05
-9.62933777021465e-06
-1.70437158507213e-05
-2.03508788496597e-05
-1.75270521179859e-05
-1.16353212165303e-05
-1.11227605883198e-05
-2.17633565140213e-05
-1.86896528999174e-05
-5.48717933891707e-06
-1.44415829539202e-05
-8.60420820006145e-06
-1.20895875747237e-05
-2.59038988275234e-06
-1.00095480447593e-05
-3.57121163346987e-06
-1.51879491191686e-05
-2.99666114801038e-05
-6.79759093174936e-06
-1.43017186939183e-05
-8.27475426128804e-06
-7.13825033568423e-06
-2.08575708525403e-05
2.23226608965712e-07
-2.20480689539072e-05
-1.16460839203629e-05
-8.34340779000553e-07
-2.51896214114466e-05
-1.08968342025434e-05
-8.42297186683641e-06
-2.5216527911989e-05
-2.4324001694277e-05
-1.25195361637604e-05
-2.68029540466053e-05
-9.93612969817261e-06
-1.3728463618293e-05
-1.64637991794708e-05
-1.68931151909348e-05
-2.26353021027359e-05
-1.20805849887152e-05
-1.02899563529044e-05
-2.67361062642439e-05
-1.81767458090749e-05
-2.25616803062114e-05
-1.48847610037142e-05
-1.62069910134833e-05
-4.43645106889554e-06
-1.18708535455114e-05
2.04319876341905e-06
-7.86905519779435e-06
-1.41248821803243e-05
-4.59196642156477e-06
-1.41976369606409e-06
4.40383524532422e-07
-3.17900872719625e-05
-6.4788118922967e-06
-7.52482013042419e-06
-1.63945366048577e-05
-6.22348842109711e-06
-1.19782251753547e-05
-1.59625016462107e-05
-1.29389456884944e-05
-2.17512990421594e-05
-1.28348717914788e-05
-1.66147046704208e-05
-2.09072806766418e-05
-7.12468409880901e-06
-1.98408318936601e-05
-1.13047282214237e-05
-2.06949293483883e-05
-1.28683536576666e-05
-2.04937743724662e-05
-1.98694827039597e-05
-2.43383681137657e-05
-2.49467761751404e-05
-1.10290254810845e-05
-1.26471169566951e-06
-5.10159945847012e-06
-8.33488692678559e-06
-8.77058840545427e-06
-1.2207154745402e-05
-7.77644746852577e-06
-1.1219203643216e-05
-3.80880964578926e-06
5.55409561737625e-06
-2.6926000933693e-05
-1.14148835447465e-05
-1.11292330828949e-05
-3.63352857970727e-05
-2.7026233465271e-05
-1.51746846016056e-05
-4.05858211579335e-06
-1.53285819312458e-05
-7.78545999741011e-06
-1.38355852422012e-05
-1.28793331786737e-05
-1.4466016484353e-06
-1.13114357089166e-05
-2.48042055269755e-05
-2.62065051504128e-05
-1.62282879855585e-05
-2.57768116795461e-05
-4.88285440449381e-06
-1.49567323396068e-05
-1.84787014013249e-05
-1.73180426105855e-05
-1.81616830586867e-05
-2.77336273665541e-05
-2.00170326849112e-05
-1.91820033304233e-05
-1.83605705166722e-06
-1.60558939476479e-05
-2.53381871981699e-05
-1.40261403417866e-06
-2.40969762974163e-05
-1.5694051654933e-05
-1.05254301047995e-05
-2.02089924667007e-05
-2.19990085156591e-05
-2.84205913496881e-05
-1.11336032697955e-05
-1.18834168669595e-05
3.5521532663119e-06
-5.00782766429796e-06
-1.55928671540002e-05
-1.04815662054603e-05
-1.43866525969599e-05
-1.20768557332834e-05
-1.32786803019218e-05
-1.16252416620728e-05
-7.34847147485598e-06
-3.5473488958118e-05
-2.10868320864989e-05
-2.03017855447759e-05
-1.85541528688148e-05
-8.79052986535115e-06
-4.05566330011405e-06
-1.89387762564759e-05
-3.53545384639639e-05
-1.0823032458728e-05
-2.3147481164485e-05
-1.55796700092515e-05
2.53231185221994e-06
-1.95847567919189e-05
-3.16818716179537e-05
-2.30205916455838e-05
-1.92055052030553e-05
-1.34381251459213e-05
-2.54363440967767e-05
-3.16062065172548e-05
-3.02488982438943e-05
-3.24791012581716e-05
-5.74813511043077e-06
-2.45952804793375e-05
-3.27888310865626e-06
-1.14821018039343e-05
-1.73516961550223e-05
-5.21199916627074e-06
-3.4638700708897e-05
-7.89670075608489e-06
-1.9437870354003e-05
-3.26235953401601e-05
-1.08503707443076e-05
-6.19112889804772e-06
-2.17112469108408e-05
-1.34201860557695e-05
-1.14528974541324e-05
-1.109752579043e-05
-1.92263739469029e-05
-2.90589496301639e-05
-1.83849243520852e-05
-9.28133073602285e-06
-2.58020922210123e-05
-2.9616052673878e-05
-1.60943527249114e-05
-1.62965313989812e-06
-9.37821582075541e-06
-2.44544468558386e-05
-2.74191823397843e-05
-2.32769702736896e-05
-1.6935771718478e-05
2.389977582764e-06
5.6314952364777e-06
-2.04067527531231e-05
-1.11503532785162e-05
-9.94765282707445e-06
-3.72200759144546e-07
5.50784070295991e-06
-3.21733514102229e-05
-2.96644888813045e-05
-2.01585819116805e-05
-2.36400907569529e-05
-1.02162785925796e-05
-1.31444974423289e-05
-4.98637320330561e-06
-1.35211106984752e-05
-1.78855951430555e-05
-3.18068478007766e-06
-2.76808067825922e-06
-1.06204254537935e-05
-8.93540236637279e-06
-1.62221325865188e-05
-1.53657780007567e-05
-1.72196954726544e-05
-8.05561134306977e-06
-1.7765671627671e-05
-1.2553137843663e-05
-1.20537948472785e-05
-2.86033689475507e-05
-9.90105820101282e-06
2.83109801114512e-07
-1.5466908554698e-05
-1.52462667546426e-05
-1.91316244872334e-05
-6.22812647176841e-06
-1.64641249219776e-05
-2.40461217387853e-05
-3.74483263566875e-05
-7.91770753367212e-06
-1.68847215499341e-05
-1.69418046488018e-05
-3.32007089949633e-05
-1.73082627078765e-05
-1.8613925353619e-05
-1.92224667075733e-05
-3.0727896944879e-05
-6.56909754228612e-06
-3.31681328876065e-05
-3.54903744815949e-07
-4.35350501611868e-05
-1.11236199236785e-05
-1.5643521906936e-05
-1.430360827224e-05
-2.30872436768777e-05
1.68101566196155e-06
-1.89965265055877e-05
-2.85346900672959e-05
-2.08965625926029e-05
-1.25539380243227e-05
-2.67326033931138e-05
-6.26104894975773e-06
-3.28502853568095e-06
-1.64485077324207e-05
-3.71841700345053e-05
-2.11006984140379e-05
-1.96035822106805e-05
-1.07261500669643e-05
-2.15775299441178e-05
-1.14188662518192e-05
-1.02737525582443e-05
-1.67959593202116e-05
-1.64516134950339e-05
-1.11581440285663e-05
-5.05202756844047e-06
-3.16652003566108e-05
-2.6597041073873e-05
-1.94642330140952e-05
6.46573441255374e-06
-3.76956314020771e-06
-1.55317268622434e-05
-3.0416182735884e-05
-9.32305547092267e-06
-2.11546223967332e-05
-3.54942737943269e-05
-1.89920075933178e-05
-1.35394578115567e-05
-4.0100738674722e-06
-1.71366232149451e-05
-3.01782686115585e-05
-1.79340312126016e-05
-1.38663077740241e-05
-1.1147668976849e-05
-2.84605908991842e-05
-2.41694689244998e-05
-2.50216559205658e-05
-1.34268910178489e-05
-1.6577288067951e-05
-2.51834943855857e-05
-5.26235809060949e-06
-7.69932093008714e-06
-2.24540266096225e-05
-1.91415071621979e-05
-1.46081825400505e-05
-1.53064531166387e-05
-1.48642962753294e-05
4.61762345086173e-06
-1.34054108404373e-05
-1.27393008908745e-05
-2.37870398447544e-05
-2.7498454229608e-05
-2.10279081738245e-05
-1.84311783961192e-05
-1.44230551296591e-05
-1.3520874420531e-05
-1.10297855088048e-05
-3.24420003175776e-05
-1.96095289196967e-05
-2.5194960622372e-05
-2.43001139127893e-05
-1.42662066795429e-05
-2.63956772390649e-05
-6.3200015384985e-07
-1.74264327723429e-05
-1.84289195258195e-05
-1.40407624009432e-05
-1.12280896439222e-05
-2.12825699583881e-05
-2.22669587898741e-05
-2.11409938264946e-05
-1.77275945180075e-05
-1.74301023063932e-05
-1.02695127385799e-05
-1.11630314027812e-05
-2.13025616697147e-05
-2.23061345530767e-05
-1.39739394736931e-05
-2.28027163046225e-05
-8.64437152927076e-06
-1.23325349500783e-05
-7.93057873504726e-06
-3.07700637690632e-05
-1.95848954418748e-05
-1.49069183299219e-06
3.33722721239337e-06
-9.51102247656577e-06
-1.28698870857387e-05
-2.29100163772445e-05
-2.61180925253609e-05
-1.56638082927986e-05
-1.25826086404877e-05
-1.90063228430112e-05
1.76026766703803e-07
-1.93301161867263e-05
-5.32333451220507e-06
-1.86791507052658e-05
-2.92051004720023e-05
-2.08953639374171e-05
-4.18281757776601e-06
-1.88845866438543e-05
-1.98762375982371e-05
-1.39280218051404e-05
-6.79784918430762e-06
-3.14985594771017e-05
-1.19337484756075e-05
-1.12140866177664e-05
-2.52855838280754e-05
-1.13763378637945e-06
-2.71138791794789e-05
-2.8899409633184e-05
-2.47388945324632e-05
-1.36936503723413e-05
6.87834099790596e-06
-9.21504249371879e-06
-1.82331384744671e-05
-2.26344517822989e-05
-2.07773223927425e-05
-6.96806014251003e-06
-1.24801990654619e-05
-1.84163688418072e-05
-3.09058226532281e-05
-1.29705233884745e-05
-2.06627593830554e-05
-1.12023976495274e-05
-1.34814788668e-05
-2.62734005758351e-06
-1.19198631021825e-05
-1.27390909386527e-05
-9.57196541541577e-06
-1.99185111588013e-05
-4.00653651008039e-05
-1.50942300516457e-05
-1.12702407067731e-05
-1.7175113204415e-05
-9.63806168217302e-06
-2.90272295484866e-05
2.34514644098584e-06
-7.56072468953278e-06
-2.38071559396084e-05
-1.06662771995148e-05
-3.01170578732354e-05
-1.56809644691585e-05
-1.75907734589581e-05
-1.62916939039507e-05
-1.28260176647363e-05
-2.12860059522734e-05
-8.51993813757418e-06
2.04662879395829e-06
-1.61505101990065e-05
-1.58893782914203e-05
-1.70913747561162e-05
-3.36086224744839e-06
-2.31772078270814e-05
-2.19633820222044e-05
-1.8580717735117e-05
8.78032770142689e-07
-7.30250008606598e-06
-1.92211572874527e-05
-2.46178487810139e-05
-1.92151674107443e-05
-3.08978735015952e-05
-2.26436134891529e-05
-1.8162801052115e-05
-1.83381247123605e-05
-1.22957418445954e-05
-1.10887857909304e-05
-1.57869344514499e-05
-1.42029445445698e-05
-2.09352265498191e-05
-2.47885397123336e-05
-3.0297157824135e-05
-1.16861854021674e-05
-1.57859603967646e-06
-1.24608225755752e-05
-1.06391545844938e-05
5.18133593647754e-06
-1.3896161451104e-05
-1.51430973096808e-05
3.17646635289762e-07
-2.45454384124089e-05
-4.71543946227776e-06
-1.50966601923669e-05
-1.57367178018527e-05
-2.66254540451452e-05
7.88891470749021e-06
-2.25230246281316e-07
-2.51099956936649e-05
-1.30252761688688e-05
-1.23945551478467e-05
-2.5182337916436e-05
-2.92640457578616e-06
-7.23637027401462e-06
-2.10017292724179e-05
-2.11886551576639e-05
-6.11449887194306e-06
-1.74338496509302e-05
-2.11251342215912e-05
-1.04180796141035e-05
-1.77005246104633e-05
-2.59890818982407e-05
-1.73852511199346e-05
-4.53347603495277e-06
-1.9759031854655e-05
-9.61468195548144e-06
-9.8930472987337e-06
-3.16048195017631e-05
-2.55299802590498e-05
3.44516403834347e-06
-9.6170410392034e-06
-1.06546285547614e-05
-3.46670367610321e-05
-1.77605056803557e-05
-2.81759950154035e-05
-1.35079655295397e-05
-1.14964334176064e-05
-1.54549284409903e-05
-1.86769524121413e-05
-2.30708190995421e-05
-1.35905660739238e-05
-2.30877755174081e-05
-8.87061311559161e-06
-2.02664152060583e-05
-2.76970906404395e-05
-5.66487816620763e-06
5.00436742496695e-06
-1.38497260988053e-05
-1.4698418186845e-05
-2.72417454732132e-05
-1.06372835404282e-05
-2.40862157628418e-05
-3.88881570677896e-06
-1.02370366932064e-05
-1.41416738907732e-05
-2.59207918743347e-05
-2.43827360739747e-05
-1.8263139037697e-05
-9.7979739399364e-06
-1.71828242968369e-05
-9.6367150784338e-06
-1.15965987891913e-05
-1.67284364611164e-05
-4.21486624774695e-06
-2.2631345279889e-05
-1.86871651032814e-05
-9.69761607896999e-06
-1.23611465034439e-05
-1.22939531117884e-05
-1.68560614155841e-05
-1.61502838096232e-05
-1.53624317723954e-05
-3.66703990403488e-05
-1.66884857713686e-05
-9.53908252275015e-06
-2.11611124533416e-05
-1.84344710195602e-05
-3.11849763166938e-05
-2.76341297776349e-05
-1.15132102037805e-05
-2.28324629078643e-05
-3.1356529903368e-05
-9.5824355671592e-06
-1.68912202509816e-06
-2.29780380346608e-05
8.65747936054099e-07
1.47003883474718e-06
-1.4003521925433e-05
-2.92130533364572e-05
-4.23671094629637e-05
-3.00341950596111e-05
-2.6286974245708e-06
3.94669260317459e-06
-2.59719715006726e-05
-3.70225913578017e-05
-1.9762966967097e-05
-1.10033272014178e-05
3.76913733345716e-06
-1.40980474840408e-05
-1.2130548522609e-05
-1.37002797421834e-05
-8.81402832038969e-06
1.15701796290407e-05
-1.9051608207565e-05
-1.99127411053462e-05
-1.09826633242058e-05
-2.47860817955814e-05
-2.12764578073166e-05
-1.51556738500152e-05
-3.07007631966739e-06
-1.2549144760023e-05
-1.1761174887734e-05
-1.76052123573428e-05
-1.30390174970527e-05
-1.46595595994722e-05
-2.85965432817926e-05
-1.88885431980048e-05
-2.54104951197775e-05
-1.95292969457625e-05
-1.48029080970329e-05
-1.87814978911384e-05
-1.2113487857001e-05
-1.59018993894526e-05
-1.12355436587239e-05
-7.72495776581493e-06
-2.59301136312154e-05
-1.56418293008327e-05
-1.70517760056678e-05
-1.55996959765277e-05
-2.41244583915693e-05
-2.08005204815489e-05
-1.43167809036026e-05
-1.78474236599212e-05
-3.45791786163426e-05
-1.11900038372348e-05
-1.05348583003884e-05
-2.71554469152277e-05
-1.76704871124012e-05
-1.05841831602283e-05
-1.28456448505549e-06
-2.25646521039987e-06
-9.36917164297478e-06
-1.59328525797418e-05
-3.29961495303496e-05
-2.55996488319447e-05
-1.52513954461479e-05
-1.98998372831169e-05
-1.55274555303846e-05
-1.22975634298546e-05
-2.40972127539093e-05
-3.43605011976365e-05
-1.71506281945276e-05
-7.32927213306542e-06
-1.79032960963513e-05
-2.2191855448296e-05
-1.29463416402414e-05
-3.75888485464044e-06
-8.53772932312855e-06
-9.63238239115649e-06
-1.44724061712618e-05
1.08104933991077e-06
-7.77810787512769e-06
-1.49377846573945e-05
-7.03781141615671e-06
-2.08344583815218e-05
-2.10500902299564e-05
-1.12215279948055e-05
-1.94497515165613e-05
-2.02660936051789e-05
-2.40918497559892e-05
-1.43491184227475e-05
-2.93225178534545e-05
-1.40716108623989e-05
-1.25997026767307e-05
-2.01625473007084e-05
-2.60317851318125e-05
-1.07257320857977e-05
-2.57701902629378e-05
-2.93169653680363e-05
2.12290050139867e-06
-2.02945286273295e-05
-1.86160107413141e-05
-2.04104090513697e-05
-1.49501462671514e-05
-2.24351379446721e-05
-2.22562543902048e-05
-8.77027547524755e-06
-1.8162620278141e-05
-2.72012250535534e-05
-8.61851696896517e-06
-1.46708564374948e-05
-3.66826917405855e-05
-1.85117635837145e-05
-1.78126175549124e-05
-8.47929356734857e-06
-8.8793922324485e-06
-9.45256511341746e-06
-1.05981498933866e-05
1.55558659698059e-05
-1.97601335689168e-05
-3.20660271341074e-05
-5.76041336379722e-06
-1.86501794175387e-05
-1.95200398240308e-05
-5.9655706913606e-06
-1.49191771271749e-05
-7.74445490401763e-06
-1.36673578485194e-05
-2.12105242225029e-05
-2.23608120897262e-05
-1.48610632037061e-05
-1.17257254712662e-05
-2.34874277048021e-05
-2.28809539940658e-05
-4.26690952226187e-06
-4.23343450328589e-07
-2.3564369528498e-05
-1.85972669199726e-05
-1.15237845461221e-05
-2.55696130162056e-05
-2.97550178875189e-05
9.31699189434539e-06
-2.12161979941078e-05
-5.98236633356019e-06
-1.27676961567088e-05
-1.57871860307204e-05
-1.59221092893024e-05
-7.76338110615556e-06
-2.2562557538295e-05
-1.97966136075702e-05
-1.07547185042405e-06
-2.35258598681765e-05
-1.62989581922511e-05
-1.46481913900305e-05
-1.04286641429222e-05
3.93448891815334e-06
-5.7007330744758e-06
-1.66885567253012e-06
-1.80410342817183e-05
-2.03455868016836e-05
-1.16686006214166e-05
-1.01971439918585e-05
8.59173576202642e-06
-2.79818632415346e-05
-1.34899374939667e-05
-8.48791165415259e-06
-2.37083054951345e-05
-1.94117314283237e-05
-9.89391721708524e-06
-6.98548315432208e-06
-1.02636918854472e-05
-2.39054115935766e-05
-2.25025058512088e-05
-1.28801530821907e-05
-1.96875181011259e-05
-3.53292382459513e-05
-2.05683191975666e-06
-1.79332844402482e-05
-1.43080751184884e-05
-8.17472247339368e-06
-1.99669392129289e-05
-2.89447862362003e-05
-1.59310781432801e-06
-1.54110429565083e-05
-1.380625775007e-05
-2.61994495289298e-05
-1.33256800318441e-05
-1.29201593718251e-05
-1.90061749413692e-05
-1.08868424702753e-05
-1.376570843182e-05
-2.21073395171994e-05
6.93691569332855e-06
-2.00098605710139e-05
-1.69226324179687e-05
-1.5835487375775e-05
-1.94192144569729e-05
-5.1221453447717e-06
-1.06786542026604e-05
-3.43454309147627e-06
-9.33611443085706e-06
-7.76497887643832e-06
-1.15877395361555e-05
-2.78089482380055e-06
-3.24512112866892e-05
-1.20446929695829e-05
-1.57051152306663e-05
-3.15271707728957e-05
-1.39701833313268e-05
-1.19818490955162e-05
-2.64717286612105e-05
-1.30418125625701e-05
-2.61685535878035e-05
-2.71289850538318e-05
-1.31661497361791e-05
-1.27111446672189e-05
-1.53655478620619e-05
-8.31055874321498e-06
-2.23365641668762e-05
-1.43490952651943e-05
-1.68636574580024e-05
-1.22033401968049e-05
-1.61579813638378e-05
-2.05898163699421e-05
-3.00698298684402e-05
-1.1365048089263e-05
-2.80498178914995e-05
-1.01287041979639e-05
-7.97592912335014e-06
-2.96607213106876e-06
-3.22489726689503e-05
-1.21211848914827e-05
-2.91213982610899e-05
-5.11715409356061e-06
-2.22646691513562e-05
-1.87758996621333e-05
-2.22167659368618e-05
-2.76881917296282e-05
-1.79412635330795e-05
-1.00269993576143e-05
-1.45779867061239e-05
-4.00371922730134e-06
-5.82280502553917e-06
-3.12084083234225e-05
-1.89878836413138e-05
-1.2883369181935e-05
-7.43690805567918e-06
3.18743777802893e-06
-1.22432554194256e-05
-1.14463565554075e-05
-1.95969091822279e-05
-3.58648704740347e-05
-9.56874390178385e-06
-2.12415754414074e-05
-1.32961306901632e-05
2.45417418756786e-06
-2.62102570300463e-06
-1.10216799643747e-05
-2.48397277801307e-05
-2.67947190279103e-05
-3.35580810672403e-05
-1.51308387324136e-05
-1.77918718496206e-05
-2.29019397709383e-05
-5.48524646810222e-06
-7.48459779645591e-06
-2.3377710061491e-05
-2.00753206108181e-05
-2.03147138761912e-05
-2.45655718488955e-05
-1.55365387883898e-05
-2.55793360142074e-05
-2.4585557685246e-05
-3.14225686361105e-05
-2.39840906740547e-05
-8.42753630031368e-06
-3.3346358464627e-05
-1.98057585282388e-06
-2.62358094950486e-05
-2.68873118546919e-05
-6.65670874840712e-06
-5.01037325027838e-06
-2.84399200370511e-05
-7.75952458558363e-06
-2.49097361973102e-05
-1.02570259635442e-05
-1.00935113400904e-05
-1.22564575617911e-05
-1.22418489868407e-05
1.04600491384202e-05
-1.24021932299702e-05
-2.12884750254037e-05
-1.607434158922e-05
-2.01184418617866e-05
-1.30480157009718e-05
3.50002967342804e-07
-1.57410730874677e-05
-2.49761485504442e-05
-6.49846001745342e-06
-2.08847586536521e-05
-1.17287417695802e-05
-1.07224971541529e-05
-2.61340341302937e-05
-1.60714600687155e-05
1.08624795691788e-05
-2.35670364764471e-05
-3.21013140106168e-05
-2.65020038988113e-05
-1.1334138992023e-05
-1.26819317348668e-05
-1.90788859803088e-05
-1.04946271095877e-05
-2.38916673006591e-05
-1.13930873290698e-05
-2.74142139093098e-05
-3.14177658910975e-05
-1.91813476777394e-05
-1.74834726232988e-05
-1.79722487902917e-05
-3.13962045466412e-05
-2.5089626236089e-05
-1.86562046985276e-05
-1.22754038051239e-05
-1.81913749668722e-05
-2.66699403123658e-05
-1.8801335816819e-05
-7.31250056309494e-06
-2.89859629098445e-06
-2.1787389111869e-05
-1.16382345270065e-05
-1.46771849011214e-05
-1.43238589975991e-05
-1.7883666487002e-05
-5.91315824788734e-06
-5.61082083778559e-06
-1.56430454733579e-05
-1.39828005994293e-05
-1.73229081669512e-05
-3.0900909889783e-05
-2.85994296078487e-05
-2.98550871075891e-05
-3.44733183032874e-05
1.89454625197846e-06
-1.23774672644349e-05
-2.22494674111263e-05
-1.46832895810593e-05
-2.21516074931511e-05
-1.5745520592251e-05
-1.79318159524609e-05
-1.36540753442573e-05
-2.25582692466629e-06
-1.94405316848404e-05
-1.07860592557611e-05
-3.76774332344499e-05
-6.40409178123718e-06
-2.12775915644431e-05
-1.8313518894157e-05
-2.72828914517196e-05
-2.00603865499069e-05
-1.58933489044427e-05
-1.56757550247541e-05
-1.74546240562871e-05
-3.03004872945106e-05
-7.314357329008e-06
-1.85020882932293e-05
-1.62865136267745e-05
2.14264833157327e-06
-2.05101439656211e-05
-2.75448107820638e-05
-1.5963522933436e-05
-9.56063297231273e-06
-2.1433564179325e-05
-1.58973776236109e-05
-4.87210062509415e-06
-1.12334018006033e-05
-1.89563204738191e-05
-2.9472681632796e-05
-1.41626979899796e-05
-1.51927700342599e-05
-1.51889335275781e-05
-2.23758590805693e-05
-2.53408202421799e-05
-3.0543362661254e-06
-5.31283577734119e-06
-2.67998299825089e-05
-1.59877872089516e-05
-2.24212815915928e-05
-1.66748165267235e-05
1.41733527529119e-06
-3.75652205811821e-06
-1.11137162182413e-05
-7.00309030325718e-06
-1.63919081215e-05
-1.14401818593464e-05
-1.99379439242757e-05
-2.36967282141609e-06
-1.23045333412971e-05
-6.58390849503896e-06
-7.46097019174992e-06
-2.01879113253301e-05
-2.69250740039284e-05
-2.31861122536094e-05
-1.9158387797506e-05
-1.98130388219627e-05
-8.76600658279374e-06
-1.36910036116438e-05
-1.60395895418187e-05
-3.18560989566692e-05
-1.87915722899261e-05
-1.13057458348053e-05
6.05246356629619e-06
-1.33340021862397e-05
-1.95072993913871e-05
-3.18069046933224e-06
-1.16195747894628e-05
-6.49084210247582e-06
-1.72064223131268e-05
-2.56477800409166e-06
-4.11376872978832e-05
-3.82067324914028e-05
-4.24990111375787e-05
-1.84767284494735e-05
-2.83882082575709e-05
-2.39979330901355e-05
-1.75446746551091e-05
-2.17965786488279e-05
-1.75354451909783e-05
-1.18200885466703e-05
-1.24894021878888e-05
-1.89325930502544e-05
-1.18401241200043e-05
-1.27897513789585e-05
-1.33509090813406e-05
-2.02459668082736e-05
-2.5741628819897e-05
-1.89361298729833e-07
-1.69249459182306e-05
-2.35096389371191e-05
-2.39258592347896e-05
-4.79857009538811e-06
-2.9586746656989e-05
-3.21282219029624e-05
-8.8167502742784e-06
-1.23866472029253e-05
-1.30859661012945e-05
-3.13532916424261e-05
-2.204938712947e-05
-1.93482279678407e-05
-1.73498803001908e-05
-2.37868317631014e-05
-1.30002474956431e-05
-2.57221420335298e-06
-2.09358144037611e-05
-1.19228718024536e-05
-1.30673724159505e-05
-4.49327255663529e-05
-8.24443350578606e-06
-4.80444648496468e-06
-1.9969303134577e-05
-2.1573859064729e-05
-3.48299533460757e-05
-1.56720468310707e-05
-1.23746770751522e-05
1.36114939673722e-06
-1.44550094796812e-05
-1.3512706980125e-05
-2.64855446589647e-05
-1.46735214089668e-05
-5.4294116573989e-06
-2.50338736768535e-05
-4.41657572388821e-06
-2.07646854046204e-05
-1.23558008843506e-05
-2.20297436501651e-05
-2.53504197876313e-05
-1.49573673526716e-05
-4.92421687063035e-06
-1.85393019812834e-05
-3.34206802021543e-05
-3.08057585843754e-05
-6.6904805738586e-06
-9.95692939172232e-06
-2.25337264645698e-06
-1.80761290191381e-05
-2.88481435407955e-05
-3.57421627623036e-05
-2.11981292388581e-05
-2.08299909651919e-05
-7.60234811992882e-06
-3.55977100716503e-05
-2.23545638724021e-05
-2.51927541583725e-05
-2.18677690839309e-05
-2.38362829460253e-05
-1.90055152020765e-05
-1.92112184958351e-05
-1.58826217238926e-05
-1.13815406012458e-05
-1.17449731787655e-05
-3.51500836378949e-05
-3.56800210668185e-06
-1.22791389358351e-05
-9.65520388509485e-06
-2.13591301803859e-05
-2.74193865159889e-05
-1.73187912371494e-05
-2.10799360982358e-05
-3.14370527125194e-05
-1.5025150790271e-05
-2.97471355033646e-05
-1.37823368777916e-05
-2.18372066861453e-05
-8.63061664469675e-06
7.378588342092e-06
-2.06754323759738e-05
-3.09312474633138e-05
-3.8146441498375e-05
-7.74800975379925e-06
-1.89663640255907e-05
-3.32272823450844e-05
-1.1799389754558e-05
-1.98703910236318e-05
-7.83851104244986e-06
-6.92854928251941e-06
-3.21177063260613e-05
-2.77687559712923e-05
-1.64201256235229e-05
-1.27825640978372e-05
-1.77633872634455e-05
-2.50085251474135e-05
-1.1840651096653e-05
-2.42406957788484e-05
-1.9588217782365e-05
-1.20943541555741e-05
-5.00522645527688e-07
-6.14914484381905e-06
-2.65483926662379e-05
-3.94261634702346e-05
-1.58851935793944e-05
-2.01734155905024e-05
-1.29185187699564e-05
-1.96324738963149e-05
-5.71502488769126e-06
-1.57847458299481e-05
-1.48756213340034e-05
-1.79598847334306e-05
-6.79409088376498e-06
-1.66279661001429e-05
-4.08827385765305e-06
-1.72237533447561e-05
-2.15439878307211e-05
4.01967812444433e-06
-3.7145142001906e-05
-1.24270805298562e-05
-2.31986857247707e-05
-2.65540817675702e-05
-1.79794862378772e-05
-4.34523677852543e-07
-8.46537824483609e-06
-7.69240134825116e-06
-4.15533169499436e-06
-4.27422161823774e-06
-2.52424333881157e-05
-1.67568949310014e-05
-1.21908954614273e-05
-1.80862770050872e-05
-4.68234778241995e-06
8.12184467984851e-07
-1.70916947138157e-05
-1.06600429495034e-05
-2.557178205569e-05
-1.37043414784413e-05
-1.46073473346784e-05
-3.23342205025413e-05
-2.01222431698708e-06
-2.97429605102732e-05
-1.3679207055966e-05
-2.91563339082986e-05
-3.85033302899018e-05
-8.86138425632074e-06
-3.58549258749297e-06
2.7120773726443e-07
-2.89459822082676e-05
2.62569120626025e-06
-1.92512048504633e-05
-6.71998593828687e-06
-7.30374740665904e-06
-2.01893296008236e-05
-8.08323118617595e-06
-2.99080999370312e-05
-1.01982851263589e-05
-4.33959787285087e-06
-1.56051850051829e-05
-7.12044545636418e-06
-2.13856669181069e-05
6.52212294655952e-06
-1.8511862852993e-05
-2.18681607120083e-05
-1.44432991944515e-05
-4.50948338170624e-07
-9.57383234260034e-06
1.89623156267654e-06
-1.82803087806551e-05
-3.49576605355042e-05
-1.17484186967273e-05
-2.19716218128089e-06
-2.52969573522644e-05
-2.24887709671696e-05
-3.02660109802929e-05
-7.84068166182472e-06
-1.78139147032724e-05
-1.484015963452e-05
-1.08921252425658e-05
-2.58825660769392e-05
-1.34280447137018e-05
-1.45456412939307e-05
-1.30344792657933e-05
-2.16063905407864e-05
-6.14228469853768e-06
-3.15864040985747e-06
-2.42050228935547e-05
-3.08741534773971e-05
-8.52292277532065e-06
-9.12614753508419e-06
-2.51779844233783e-05
-2.08841890197348e-05
-1.75071505654823e-05
-3.17648202478791e-05
-3.50127342402249e-05
-1.5073571128469e-05
-5.81954097625094e-06
-9.369823241204e-06
-2.16667049547441e-05
-2.01595000412388e-05
-2.01949174131887e-05
-2.25040796240557e-05
2.21245406186738e-06
-3.14429346198701e-05
-1.44772447776365e-05
-1.02283530396286e-05
-1.29742102515054e-05
-2.06625327534088e-05
-1.93743086035404e-05
-4.19316377914798e-06
-1.67524135230028e-05
-5.79341629778025e-06
-1.04462853741809e-05
-2.29579403030688e-05
-1.68934472003862e-05
-1.70501687626324e-05
-2.44808055790935e-05
-2.60661255491309e-05
-1.0436965167982e-05
-3.00951346011562e-06
-1.6478873765485e-05
-1.14609023911167e-05
-2.0965009139517e-05
-1.12160811676474e-05
-5.31653129473385e-06
-1.14631905676256e-05
-7.05879721593229e-06
-1.95500839386723e-05
-4.1710704540571e-07
-4.57105159930477e-06
-1.6249983093545e-05
-1.771352219838e-05
5.28376255432157e-06
-1.99896513718721e-05
-1.06655620529753e-05
-2.05143658024203e-05
-5.17392250856984e-06
-2.22071638834882e-05
-4.47031704530701e-06
-3.61733863968394e-05
-2.1611560239254e-05
-1.40220112615911e-05
-2.06973342175814e-05
-3.65088204984034e-05
-2.75805062083183e-05
-1.83019854535437e-05
-2.26449608405135e-05
-1.81380190267246e-05
-1.54057582946941e-05
-2.63084786617791e-06
-1.53428269852492e-05
-2.26842758404541e-05
-1.88612360850555e-05
-1.40025021051143e-05
-1.13428571036112e-05
2.80681413166524e-08
-9.43587883512681e-06
-2.34568482406952e-05
-2.07088476253975e-05
-1.59308316500173e-05
-9.04365564864048e-06
-6.27889682281508e-06
-1.1994398203621e-05
-1.30216997420572e-05
-2.39981846191265e-05
-2.71751203329274e-05
-7.32628351887255e-06
5.76262599193147e-07
-1.92105883626685e-05
1.8777790769036e-06
-2.73025762086589e-05
-6.66598165724542e-06
-9.58730319353985e-06
-9.83766054135622e-06
-1.33882189814479e-05
-3.77223804469936e-06
-4.37607730184752e-07
-1.33424242351486e-05
-1.38058380106361e-05
-1.81227400964381e-05
-2.37871913075318e-05
-1.38510816377711e-05
-2.06828469040318e-05
-1.2884851458863e-05
7.22764858044566e-06
-1.52908188942027e-05
-2.78257854518567e-05
-1.33373158461379e-05
-8.8226672779127e-06
-1.21919377580348e-05
-1.01253908527604e-05
-1.26613615145262e-05
-3.14036659942214e-05
-2.15786902905726e-05
-1.67294851722161e-05
-8.42506235005971e-06
-7.48796436486884e-06
-1.61821988563333e-05
-3.09615442910465e-05
-2.48684236752512e-05
-6.89952781882442e-06
-1.9693025286511e-05
-1.2059846324906e-05
-2.09121429732298e-05
-1.2888250621187e-05
2.48059608071563e-06
-2.7695868414449e-05
-5.06479396351221e-06
-2.1977198935951e-05
-2.02531839294834e-05
-2.08766149100358e-05
-1.34138509070129e-05
-1.58774010838285e-05
-6.01710697202792e-06
-3.21424417470114e-06
-1.31603247449931e-05
-2.20234534979525e-05
-8.3463237973601e-06
-9.76697066350013e-06
-1.94259284141635e-05
-3.23380997298243e-05
-1.33360504731797e-05
-1.73887599141556e-05
-2.85798314528395e-05
-3.22166198353308e-05
-1.14841972476076e-05
-3.11625175402226e-05
-1.16449809933875e-05
-1.05720258436739e-05
-9.26339654327269e-06
-1.35485521630729e-05
-2.30368398040348e-05
-1.35347918323652e-05
-5.43720048068451e-06
-1.13607802080035e-05
-1.17974711362257e-05
-1.37971977828024e-05
-1.38501612729215e-06
4.70647009072655e-06
-1.07736672740064e-05
-2.01818575549232e-05
-7.06734665781165e-06
-1.20165157597648e-05
-2.16929970872223e-05
-1.76959711819947e-05
-1.38527223471581e-05
-2.75959202277974e-05
-3.21266657937973e-06
-1.99170076257295e-05
-6.62040098709083e-06
-1.37332982164039e-05
-8.1789153022497e-06
-8.60484236947029e-06
-6.95947849920875e-06
-2.6398215650644e-05
-2.68653073167815e-05
-7.63537812360801e-06
-1.94849136420163e-05
4.33734617903982e-07
-9.74452092246085e-06
-1.88411908507226e-05
-5.02644061457221e-06
-1.57196412866668e-05
-1.82311949889829e-06
-2.38953535575939e-05
-8.51541355678159e-06
3.56257929228055e-06
-5.69984981749597e-06
-5.01762260372096e-06
-1.54998176355923e-05
-2.30795346457656e-05
-3.81479415562962e-06
-1.7856099493156e-05
-3.09231694009718e-05
-3.69948277375676e-05
-2.18839707164062e-05
-1.73355877576822e-05
-2.83367638671314e-06
2.24942430801065e-06
-2.00739297524518e-05
-7.89273338305621e-06
-8.87736047590671e-06
-2.53799565296166e-06
-1.96058603382778e-05
-1.35275473486666e-05
-1.12221473969151e-05
-1.72524656379636e-05
-1.42616259860207e-05
-2.00983490119747e-05
-2.00630703879859e-05
-1.83439185690417e-05
-2.94439360724623e-05
-5.01671479437402e-06
-8.91875723873491e-06
-3.19597365110162e-05
-6.07967290752213e-06
-2.47808524582045e-05
4.42143297236421e-06
-1.77850425731501e-05
-2.29978941781998e-05
-2.10061364559383e-05
-1.51723083502982e-05
-3.02740642194852e-05
-2.7848607654627e-06
-9.89860588436865e-06
-2.95789995717983e-05
-9.93158326829393e-06
-2.02852413940652e-05
-6.25363928729851e-06
-2.3395207440992e-05
-1.09750143030497e-05
-1.68046468452028e-05
-1.66664077284328e-05
-1.23411727406557e-05
-2.24100012397011e-05
-9.61293329691182e-06
-2.17731583986163e-05
-4.34744634228074e-07
-1.75817537151376e-05
-1.50944868800224e-05
-2.78211513454517e-05
-1.78048207325784e-05
-1.50073089608003e-05
-1.05548056747783e-05
-9.10667603664303e-06
-7.95475390364069e-07
-3.36092762447968e-06
-1.80262898277732e-05
-5.09802047693207e-06
-7.04715560980336e-06
-2.38434416556997e-05
-3.42638514459741e-06
-8.42392129539337e-06
-1.98349346592014e-05
-2.74653624846929e-06
-2.44732277275817e-05
-1.32923369153913e-05
-1.92151319014416e-05
-2.45356968897212e-05
-3.22425091007683e-05
-2.21515500434632e-05
-9.24097431031448e-06
-7.57599220028874e-06
-1.27951699498994e-05
-1.77359922972766e-05
-3.16257474946153e-05
-2.7483076044372e-05
-1.33903293768743e-05
-2.93229053045324e-06
-1.84914622081083e-05
-1.81882218149152e-05
9.29367103748329e-07
-3.01602651178211e-06
-1.77301264729208e-05
-2.67889791892925e-05
-3.15314742781731e-05
-9.92100959603295e-06
-5.48063055469818e-06
-1.98975292994967e-05
-1.34530976545769e-05
-1.74101330839147e-05
-2.38113857672721e-05
-4.27799292628492e-05
-1.71900984197662e-05
-2.13053557453378e-05
-5.63228440779914e-06
-1.31980957206624e-05
-9.04335170368718e-06
-1.28372777524805e-05
-2.46969608250196e-05
-1.29960985708454e-05
-7.82626085657855e-06
-2.26619804193531e-05
-1.58370931876754e-05
-8.30885118149419e-09
-1.50943894330297e-05
-1.78573458448437e-05
-7.8613955751814e-06
-3.15057699987021e-05
-2.853633841138e-05
-8.4288197320071e-06
-2.12003829070222e-06
-8.35017244570089e-06
-1.85005625366284e-05
-4.57602538362923e-06
-3.7694425855297e-06
-2.61315719991153e-05
-2.15017643605645e-05
-1.19404142639904e-05
-4.13166316323376e-06
-1.33079562645519e-05
-2.41332570886712e-05
-1.36475365811615e-05
-2.04729929518813e-05
-2.99846952262732e-05
-6.69063151129677e-06
4.37932223297269e-07
-1.38799146414254e-05
3.03780715874426e-07
-1.15407502527414e-05
-2.69643808365643e-05
4.42248052285455e-06
-1.60045201819153e-05
-2.61383979166394e-05
-2.84426119434892e-05
-2.99791960894012e-05
-2.38400848113985e-05
-2.01854412459334e-05
-2.33883664695116e-06
-6.92948451773978e-06
9.05476144988353e-06
-1.47390865013816e-05
-2.35449518155327e-05
-1.31179528421292e-05
-1.14571570595956e-06
-1.27236560887088e-05
-2.06277272737286e-05
-5.73511304675581e-06
-1.3235206504747e-05
-2.66453488218144e-05
-4.14937370237012e-05
-6.31668784460368e-06
-1.89737208421727e-05
-2.45275608632204e-05
-3.49253324952449e-05
-3.45459391333038e-06
-1.16955765925412e-05
-2.95142581527893e-05
-2.39541070372982e-05
-2.74462161277185e-05
-2.21496397967008e-05
-1.86476698629759e-05
-1.85315882254863e-05
-2.07629840761089e-06
6.35707974243055e-06
-2.58613250460992e-05
-7.08375510549662e-06
1.91272567402131e-06
-1.18471033905428e-05
-2.32628478922066e-05
-1.168469278233e-05
-1.6490606065912e-05
2.14530440570401e-06
-2.34938774414646e-05
-1.35316682837892e-05
-8.8814086506924e-06
-2.9481564158963e-05
-7.4194434635775e-07
-2.45497047189022e-06
-1.67042627687015e-05
-1.11667689396534e-06
-2.37155622012067e-05
-1.77198653348435e-05
-7.59786611205869e-06
-3.58380537533312e-05
-1.517757051039e-05
-1.78692710165036e-05
-1.63045594676447e-05
-5.86518142393447e-06
-1.59722331465393e-05
-8.12053636118223e-07
-2.13004483031724e-05
-1.71034350564166e-05
-1.95957353907283e-05
-1.70332361070565e-05
-6.7866284184559e-06
-1.47134241675679e-05
-2.14596184535659e-05
-7.96617032540431e-06
-4.97913489203177e-06
-1.63356333553866e-05
-2.5219114686966e-05
-1.26539887958955e-05
-1.69572480612668e-05
-5.22026088996124e-06
-3.55523004271043e-05
-3.59599064572101e-06
-1.38818982461367e-05
-1.86943300256688e-05
-1.0381441792953e-06
-1.84450146149778e-05
-2.85437925217384e-05
-1.89140444593497e-05
2.89227221367178e-06
-2.72338424063385e-05
-1.459823950247e-05
-2.18255913924596e-05
-8.55064328262783e-06
-1.87971008300664e-05
-9.83796291499447e-06
-2.31672355783538e-05
-2.0874498654285e-06
4.70249355831522e-06
-1.5024703891503e-05
-1.51212216957868e-05
-2.91753122933856e-05
-1.64264643155606e-05
-1.67376479108577e-05
3.52390210127028e-06
-2.24923424795331e-05
-3.13366704130803e-05
-2.94908247881369e-05
-3.12061449117411e-06
-4.58327012525542e-06
6.45050457070891e-06
-2.47482958623986e-05
-2.8038383278783e-05
-1.94306427029042e-05
-1.62986889579559e-05
-1.20609606614888e-05
-1.11997068559925e-05
-2.93333113987851e-05
-1.78269187213589e-05
-9.77897219233139e-06
-3.24505956520508e-06
-2.27114861181417e-05
-1.96511963316875e-05
-3.57743244556698e-06
-1.93725898587599e-05
-2.12123203517981e-05
-2.34809524558362e-05
-1.91022053972678e-05
-2.42143865430128e-05
-2.47565273255733e-06
-6.33264676261781e-06
-1.21495560086929e-05
-1.01697220395266e-05
-6.94575227936826e-06
-2.0585918905263e-05
-8.57685500680521e-06
-1.82013492242789e-05
-3.1977187003445e-06
-2.71032985865786e-05
-9.94125228166822e-06
-2.5743801521593e-05
-1.31757228544676e-05
-1.77652615715052e-05
-2.23576148336957e-05
-2.07181480484369e-05
-1.81873087463705e-05
-2.42149466559754e-05
-2.16490977193347e-05
-3.84808212550716e-06
-1.4830732740386e-05
-1.62544499201129e-05
-2.26867926923739e-05
-2.4931423549674e-05
6.39352059564883e-06
-3.32741402471075e-06
-2.57945719671647e-05
-1.57298091204961e-05
-1.83622273330708e-05
-2.01366213004659e-05
-1.58928565156182e-05
-2.52521540363124e-05
-3.39075606002822e-05
-1.870061612721e-05
-2.15393620607011e-05
-1.42638387066734e-05
1.29563454229819e-07
-1.42565331009466e-05
-1.93344500561195e-05
-2.07512879487583e-05
-3.95225627217758e-06
-1.16568996694611e-06
-9.01081014259615e-06
-1.05294019569092e-05
-4.79060621975127e-06
-1.89225287554637e-05
-1.78370466355101e-05
3.95587187456227e-06
-1.16047952022754e-05
-1.01544484956821e-05
-2.27550721950826e-05
4.41157467240779e-06
1.68743371729721e-06
-7.78766415874616e-06
1.13996148062643e-06
-2.33256121562821e-05
-2.12434011807691e-05
9.44524388499122e-06
-1.39226588785469e-05
-1.27697627365511e-05
-2.76299699899141e-05
-1.73702603691797e-05
-2.87163445463343e-06
-1.60043098826282e-05
-2.22508706607073e-05
-1.62342504530319e-05
-8.38319488680834e-06
2.09165970004551e-06
-1.51799053643074e-06
-2.67486314965146e-05
-2.41576389915076e-05
-2.12510099052189e-05
-3.63633044546148e-05
-2.68741652538243e-05
-4.78298807979441e-06
-2.56464978789517e-05
-9.91720103844224e-06
-2.28308080735893e-05
-8.0366428440805e-06
-9.92152097366017e-06
-9.01560844315275e-06
-2.20602685111318e-05
-1.82317069619546e-06
-2.33947831582065e-05
-1.46023208203712e-05
-8.94160623511562e-06
-1.92475016736356e-05
-1.65479220338757e-05
-2.88614922347662e-05
-1.87406786087216e-05
-9.05827621654089e-06
3.5419439713335e-06
-6.65090983500115e-06
-1.18286880655909e-05
-1.30249605614113e-05
-2.64206289827311e-05
-2.43144070790424e-05
-1.96976261923752e-05
-1.26306958278457e-05
-1.28365740842963e-05
-9.2370516637944e-06
-9.42634931433313e-06
-8.52224290667965e-06
8.85036782212321e-06
-1.80315504348419e-05
-2.22502029021684e-05
-2.92053671275842e-05
-3.29188292577041e-05
-1.8517759731051e-05
3.02256631954347e-06
-2.7223416849145e-05
-7.14936739821606e-06
-7.31121145554594e-06
-1.81806041625965e-05
-1.51502479134109e-05
-4.95354870325685e-05
-1.8481634277104e-05
-1.65478980261703e-05
-1.15559624886658e-05
-2.80175344979394e-05
-1.92645424833145e-05
-4.26288364569727e-05
-1.10053706270525e-05
-1.24838291448778e-05
-1.28711511408034e-05
-6.77502543843141e-06
-9.20453926599242e-06
-8.54549731596897e-06
-1.65958451914853e-05
-7.75802619885983e-06
-8.56588741898229e-06
-1.53230014333387e-05
4.82658000142495e-06
-1.37478831561583e-05
-3.0455919545038e-05
-1.43245534481738e-05
-3.35935329382832e-05
-2.83529206541557e-06
5.78961762601564e-07
-1.26411639494354e-05
-3.07813280057855e-05
-1.7776491549666e-05
-1.99147167474761e-05
-1.55152626283938e-05
-2.97519184831163e-05
-5.59740288666308e-06
-2.00926785699432e-05
-2.1531756411553e-05
-1.87573456532035e-05
-5.036640112724e-06
-1.35240567771857e-05
-5.9198016213038e-06
-2.19794192494701e-05
-7.84741318800088e-06
-1.22502428871216e-05
-3.57126181566635e-06
-1.28877995640738e-05
-3.83474566998127e-06
-1.62549565461751e-05
-6.83541568664003e-06
3.73736563570411e-06
-1.28352755299174e-05
-1.22429711017753e-05
-2.54015528868877e-05
-1.8871465847516e-05
-8.979418371922e-06
-3.09337502972754e-05
4.74604954651715e-06
-1.08845509562227e-05
-2.01939301403303e-05
-1.49146993727807e-05
-1.21641583971466e-05
-1.62550775981523e-05
-1.82215787399628e-05
-2.59334829359155e-06
-1.54234475405697e-05
-1.5638794824671e-05
-1.42635481570028e-05
-3.1874165945897e-05
-2.15150442085714e-05
-6.585515346844e-06
1.32480201017073e-05
-7.84918912780808e-06
-6.13697176925219e-06
-8.26749561005056e-06
3.71714591839945e-06
-1.13258192044742e-05
-2.05799666792922e-05
-1.52636912296088e-05
3.08725680792838e-06
-8.05454140856502e-06
1.26176746373267e-05
6.03504098727016e-07
-4.06914317131334e-07
-9.79736945593659e-06
-3.68887544867602e-05
-2.70504076575974e-05
-1.89957438528627e-05
-7.58895898050141e-06
-4.4305511624972e-06
5.48386628205493e-08
-1.16787635916333e-05
-1.17775646361974e-05
-3.56777781776245e-05
-9.26919405984314e-07
-1.52998592566291e-05
-5.52932560698204e-06
-6.10293476385442e-06
-6.23157573137758e-06
-1.92114396186628e-05
-6.4476730969808e-06
-2.34736417051065e-05
-2.73075192034104e-05
-4.09708044723273e-05
-2.68048378367334e-05
-1.42898247021815e-05
-1.68347659297629e-05
-2.01192778118685e-05
-8.13948082057415e-06
-4.43262684640166e-06
-1.57263403451304e-05
-1.98969662270413e-05
-1.58853409955147e-05
-1.77197838551672e-05
-9.76207791960748e-06
-1.13703330241089e-05
-1.64936194612326e-05
-8.91953091889149e-06
-2.10179651735659e-06
1.0111276111368e-06
-3.37649517706012e-05
1.11655648350034e-06
-1.34125557116038e-05
-4.42914403338942e-05
-1.44203975020152e-05
-9.52347392666958e-06
-2.08632890437494e-05
5.08667620050099e-06
3.71895545363864e-06
-2.49884251887819e-05
-1.75242297438978e-05
-2.83988675896475e-05
-5.61493218367586e-06
-2.99775774276253e-05
-1.32202760868136e-05
-8.81889977863243e-06
-5.60973418087627e-06
-1.78369741519145e-05
-2.11534599955866e-05
-9.15624292221929e-06
-1.92437385106844e-05
-2.02342023619982e-05
-1.41986140744291e-05
-2.88873208713066e-05
-3.41075847965862e-05
-2.56981625347188e-05
-3.97285432523895e-06
-2.36347942329631e-05
-2.32450968447641e-05
-5.67033455792539e-06
1.72153852689301e-07
-1.52499895307584e-05
-5.84132042258226e-06
-2.7101392658349e-05
-2.02013226164102e-05
-4.29411944406349e-06
-3.0492429974301e-05
-1.58145728169935e-05
-1.70791480505881e-05
-3.45704685389266e-05
-2.87530567040852e-05
-8.09486262006454e-06
-9.83483715855546e-06
-2.61635112709831e-05
-2.97364577012851e-05
-2.12758530582471e-06
-1.39589907130265e-05
-1.53029254082808e-05
-3.81225188703866e-05
-5.66976160957429e-06
-1.04563149980099e-05
-9.10604215824099e-06
-2.57816406899277e-05
-1.83162118261476e-05
-1.38281206088419e-05
-5.2192780559665e-06
-8.6991324336233e-06
-2.48124743806328e-05
-5.62497418102515e-06
-2.36718565167641e-05
-8.35731261108868e-06
-2.10595465734416e-05
-6.64360002164247e-06
-1.70620246735066e-05
-1.5473626125928e-05
-4.23956199679144e-06
-1.0173368459205e-05
-1.45237854842862e-05
9.40658062914358e-06
-1.90261664467122e-05
-1.66124786526817e-05
-1.12808316635816e-05
-2.38576913602622e-05
-8.1176800143821e-06
-1.76998470382349e-05
-1.61195852355063e-05
-5.25971161407726e-05
-3.23494265926468e-06
-9.61128565063451e-06
-5.49755309225046e-06
-1.46773534894356e-05
-8.03767920184367e-06
-2.4374170994535e-05
-2.22925575751811e-05
-8.530904114735e-06
-1.74066108497473e-05
-2.43172989122523e-05
-1.17033336685776e-05
-6.792290676143e-06
-2.66888297601357e-05
-2.33213543792966e-05
-2.36224085866852e-05
-2.98795504605969e-05
-1.64966627041008e-05
-1.43253117151457e-05
-1.71435518432949e-05
-3.79779353598337e-06
-2.07527195841431e-05
-1.51398019901394e-05
-2.56841210867018e-05
-2.72476700003561e-05
-1.54369070968913e-05
-2.01435046698687e-05
-3.01981803931631e-05
-1.47296405029278e-05
-9.8371528107532e-07
-2.37075592338864e-05
-3.77106045870417e-05
-1.18590063416782e-05
-8.10423198072411e-06
-2.18828530180928e-05
-1.73967552938709e-05
-1.97515824712319e-05
-1.31121131465684e-05
1.29918592822946e-05
-2.17420184863779e-05
-1.10391910579218e-05
-2.07650268017393e-05
-4.72050704631318e-06
-3.69146245027596e-05
-2.10941570873385e-05
-1.56316319307165e-05
-1.73081648268022e-05
-5.81404277522079e-06
-4.58946220326766e-06
-1.62631748788737e-05
-3.10377077994517e-05
-1.42205609244383e-05
-2.1342876153092e-05
-2.06423592021501e-05
-1.05342517812646e-05
-1.8459524504092e-05
-2.71589304469289e-05
-1.66728545482572e-05
-1.48284204738354e-05
-2.48037372620669e-05
6.36722738825092e-06
-3.17394333528111e-05
-3.29760043777761e-05
-3.74257740987838e-05
-1.56769377112934e-05
-7.00283767760015e-06
-2.55318655531617e-05
-8.20898694787727e-06
-4.99143296679529e-06
-2.78298167362943e-05
-2.42709244510109e-05
-4.15267096909342e-05
-5.45379230570091e-06
-2.77091755901687e-05
-1.51735586764152e-05
-1.77898595988471e-05
-9.36397873643972e-06
-5.89444909025681e-06
-1.84826466167147e-05
-1.0747654946179e-05
-2.05146013880332e-05
-1.23615073085882e-05
-8.13180332021776e-06
-2.64800747499788e-05
-7.93751637245595e-06
-1.66105842034419e-05
-1.8075315986624e-05
-6.7427426441107e-06
-2.32153932121922e-05
-8.93280327649681e-06
-2.62987979700839e-05
-2.26985948505509e-05
-1.50202178514805e-05
-1.06727270352828e-05
-1.00606189152221e-05
-7.16421576560524e-06
-1.03234742348752e-05
3.8343532564957e-07
-2.6762253443978e-06
-7.48285394685564e-06
-2.35083301138752e-05
-1.91820190777069e-05
-2.28678305537385e-05
3.09977086098402e-06
-1.64315374577721e-05
3.79862568145494e-06
-1.92539381859227e-05
-8.30907918882024e-06
-2.43998496303023e-06
-2.56189781998408e-05
-1.28424946926087e-05
-1.32829583624274e-05
-2.16114420770306e-05
-7.21031397483676e-06
2.23786083327305e-06
1.41757430010896e-06
-1.45293213583822e-05
-2.30163288298176e-05
-2.07208068251667e-05
-1.41757262693175e-05
-1.41120163938341e-05
-1.76170617274412e-05
-1.89052028238094e-05
-1.60430092761852e-05
-1.69389345415504e-05
-2.32731332557471e-05
-3.36509845874835e-05
-1.91294982409962e-05
-3.43146083805741e-05
-3.43310446979214e-05
-1.21786646417432e-05
-1.63412299884213e-05
-3.06888924981569e-05
-2.30694221368445e-05
-1.39591998466553e-05
-2.19671659941581e-05
-3.32615050306446e-05
-1.47453921089619e-05
-2.20762766369156e-05
-1.98770491233777e-05
-1.10357228309672e-05
-2.09439507511104e-05
-4.04954508484305e-06
-1.6127271880407e-05
-3.13740053214896e-05
-8.48185203772007e-06
-6.56376396885865e-06
-1.33986300419579e-05
-2.2474088971494e-05
-2.78256128565914e-05
-1.25020806430511e-05
1.60633565487937e-06
-3.79852740131199e-05
-1.63826654642394e-05
-2.0314264257643e-05
-1.88640599159851e-05
-1.28134561133598e-05
-1.39811350560622e-05
-3.65522918649412e-05
-1.92887846614522e-05
-1.06660016353299e-05
-2.2623944718813e-05
-2.57753107102428e-05
-2.27888018516043e-05
-4.59855463591204e-07
-5.48474939434101e-06
-2.52353224684278e-05
-1.16192000871733e-05
-1.80607415375527e-05
-1.96843916452364e-06
-1.38122518942557e-05
-3.19547747672553e-05
-2.74489511059939e-05
-2.22801736808229e-05
4.07512778880564e-06
-1.6191934926706e-05
-1.69012889219577e-05
-1.78271999886073e-05
-2.58596306734096e-05
-1.4926652130737e-05
-1.85793667765782e-05
-1.14909086420502e-05
-2.19811167094051e-05
-1.17693931158814e-05
-3.50310811404677e-06
-2.6199503558053e-05
-1.43257865261269e-05
-2.07105328789475e-05
-6.03073404422343e-06
-6.60390463807133e-06
-2.04962997454787e-05
-1.18003611444696e-05
-1.21055388345897e-05
-8.82994591274754e-06
-1.86729711218878e-05
-4.33271957414526e-05
-1.36443376738147e-05
-1.48600945324218e-05
-1.10675217445699e-05
-6.47249404952184e-06
-1.94466226889047e-05
-3.34647601009334e-05
-6.28152149522616e-06
-1.75003139689091e-05
-3.29517100834019e-05
-1.53540479308476e-05
2.07009225380577e-06
3.87195890966828e-06
-7.01715477414483e-06
-1.98058465690581e-05
-5.87401617502301e-07
-1.7260856589726e-05
-3.48515574903429e-05
-2.86689394808241e-05
-2.30005866893404e-05
-7.88848252102394e-06
-5.63242111468692e-06
-1.11845793124894e-05
-1.12286290446672e-05
-1.14065563289959e-05
-4.22494225338279e-06
-2.70466800156583e-05
2.76680626349768e-06
-3.13598402095834e-06
-2.12087564206955e-05
-3.58221266758547e-06
-1.49615462926945e-05
-1.96749454438853e-05
-1.08013649465856e-05
-1.55845144615134e-05
-1.77536937550143e-05
-2.66498612240924e-05
-2.276273323724e-05
-1.26876181407624e-05
-1.20076155932076e-05
-2.92254881781563e-05
-1.70477452785425e-05
-6.52075922120863e-06
-1.76166813758188e-05
-3.07650493507232e-05
-1.84516670105864e-05
-4.47008755694691e-06
-1.4239243240063e-05
-3.42611315398932e-06
-1.13910612324564e-05
-5.64605975621883e-06
-1.36883609560435e-05
-2.4106159955572e-05
-3.05113938454257e-05
-4.39951799654798e-05
-2.76860105578167e-05
-2.11562998912176e-05
-1.91808251553664e-05
-7.57436316790419e-06
-2.86224020516348e-05
-2.86549616972832e-05
-2.79162342912837e-05
-7.93166814023292e-06
-1.49952526048613e-05
-1.23647851893549e-05
-4.11564471987099e-05
-1.73932558739155e-05
-1.68858660294418e-05
-1.96458734028107e-05
-1.88994626984112e-05
-2.5337161279446e-05
-5.49367833491107e-06
-1.70414735377877e-06
2.63519015897782e-06
-1.33040364601868e-05
-2.03988012147067e-05
-4.07653345127152e-06
-1.49963382145788e-05
-2.36235712853758e-05
-7.99215816428083e-07
-1.16589554257721e-05
-1.75000460846041e-05
-9.1100583631887e-06
-1.19102456252591e-05
-1.82375094299747e-05
-3.05000341360682e-05
-1.36493974801462e-05
-1.26075267945938e-05
-1.07530502654858e-06
-1.01951712687548e-05
-2.74175479690742e-05
-9.95210733525347e-06
-4.00349765408964e-06
-2.39340698130142e-05
-1.81319425658436e-05
-1.72579975022651e-05
-1.09513711961968e-05
-1.14388339917678e-05
-3.49816646914989e-06
-1.55665140698346e-05
-3.42199373108695e-05
-2.7760901019329e-05
9.35623153322216e-06
-2.26434093781013e-05
3.86564820199406e-06
-2.26024992827625e-05
-2.23664991130105e-05
-3.26048347500046e-06
-1.88340613813391e-05
-3.70847483266878e-05
-4.84477774182069e-06
-2.45396173424368e-05
-5.09670814735593e-06
-1.3473712214002e-05
-1.97739708633953e-05
-1.01319383944376e-06
-1.89248452197219e-05
-1.58200878719468e-05
-1.50351354582118e-05
-2.68028539992978e-05
-2.394181595922e-05
-1.43331729008009e-05
-7.58690914098653e-06
-1.80367278227313e-05
-1.36839461272529e-05
-1.20157840199006e-05
-1.4906913865915e-05
-1.0958659588282e-05
-7.53020878930664e-06
-1.31345569786381e-05
-2.77905148643159e-05
-2.76636520210191e-05
-2.66882726183293e-06
-4.80911756868861e-06
-1.08374944974284e-05
-2.02359910179303e-05
-1.71876184597328e-05
-1.62365350673045e-05
-3.23305207441848e-05
-2.04174963840838e-05
-2.54087742191112e-05
-3.05239992546791e-05
-1.22941305048756e-05
-2.16749227891307e-05
-2.31335850317037e-05
-3.39762552362905e-05
-1.60581669577478e-05
-1.10916963251346e-05
-1.98215092572776e-05
-7.06796681752061e-06
-1.92161505867131e-05
-3.27280715588558e-05
-3.6310697974827e-05
-1.78750279372924e-05
-1.12705910848978e-05
-2.29759270420152e-05
-5.31889921326278e-06
-2.00881829919875e-05
-3.20478529666317e-05
-1.27354283314173e-06
-1.71973728696942e-05
-2.36888911249848e-05
-8.14108135964226e-06
3.91478621876802e-06
-3.75838696930146e-05
-2.27878610449403e-05
-1.55004104603582e-05
-1.28721368900199e-05
-1.20805124526544e-05
-2.34492368770472e-05
-3.01685345683766e-05
-2.21540486087571e-05
-2.79669707749005e-05
-2.79211970756934e-05
3.23960454772702e-06
-2.23249840765196e-05
-3.59769250190746e-05
-1.6193836978643e-05
-1.08035936789745e-05
7.75942831193394e-07
-1.76253898744011e-05
-9.85316719469401e-06
-1.12966929118787e-05
-2.84638779509808e-05
-1.71974091047432e-05
-5.22793953531026e-06
-2.74741658276066e-05
-3.19557313329321e-05
-1.66350000561011e-05
-6.29627543709934e-06
-1.11316736214756e-05
-1.71924755481789e-05
-2.06199158922962e-05
-2.02911273385029e-05
-1.72669440523553e-05
-1.44608001125654e-05
-1.30903846463287e-05
-1.18143053377863e-06
-2.47335130897082e-05
-9.96552460409549e-06
-7.38650191206163e-06
-1.71779434108709e-06
-1.23402765902907e-05
-8.1486933684586e-06
-2.45131283220691e-06
-2.49212903084853e-05
-6.58560068550454e-06
-2.24552912833826e-05
-2.58361038747812e-05
-2.46474220884484e-05
-2.79380679628784e-05
-2.40287869447645e-05
-3.21033649713978e-06
-1.77437661192768e-05
-2.78735254492702e-05
-1.76843712554897e-05
-3.42803008331405e-06
-2.4738142171094e-05
-1.1432679694541e-05
-1.32971310347031e-05
-2.05601358957024e-05
-1.55342686009157e-05
-1.53990527562994e-05
-5.57874185611975e-06
-1.31002596695868e-06
-2.60453321232264e-05
-1.19262021364211e-05
-4.09682177884152e-06
-2.03975790890958e-05
-1.75407278139714e-05
-1.78035024323277e-05
-1.34564885313453e-05
-5.852899246498e-06
-2.69959361759865e-05
-1.66222299269978e-05
-8.96001208960084e-06
-2.58977010432378e-05
-2.12704700565247e-05
-1.63926664248313e-05
-1.71069398731236e-05
-7.18334310848531e-06
-6.08771538702855e-07
-3.6461054549877e-06
-2.54141136472507e-05
-2.012740316125e-05
-5.48719023556669e-06
-2.36987495237223e-05
-1.15328134669432e-05
-1.26756379231767e-05
-1.08848791143061e-05
-7.17534711940644e-06
-5.33333868776705e-06
-7.06831059712753e-06
-1.08736284099367e-05
-1.42996685052234e-05
-2.35994878539518e-05
-8.38746124903182e-06
-2.91230583260694e-05
-2.24337478307432e-06
4.01101331484029e-06
-1.91960790583212e-05
-1.15543653708441e-05
-2.89984509841758e-05
-2.03973992038851e-05
-2.54300426264356e-05
-4.96420627316016e-06
-7.80283077136206e-06
-1.76335226471651e-05
-1.69542296472793e-05
-2.47686437195632e-05
-5.47835957336574e-06
-2.2766631837853e-05
-2.09996090771893e-05
-6.90853038443974e-06
-7.90212647116477e-06
4.40608379314458e-06
-1.8407951430065e-05
-2.30439089219907e-05
1.89044769109478e-06
-2.42214974432283e-05
-1.09116169786084e-05
-2.11812800961871e-05
-2.2085002331153e-05
-1.56270472787852e-05
-1.32967747727921e-05
-1.60037974516917e-05
-1.69132807007993e-06
-2.0962007032093e-05
-2.22015470012173e-05
-7.33265865095656e-06
-5.15694138860538e-07
-1.21804343824137e-05
-2.64980221621951e-05
-1.28409779818172e-05
-3.86165499242292e-05
-2.1809785812363e-05
-1.55763372002587e-05
-1.79472088175427e-05
-8.09584509618119e-06
-3.04767558469114e-05
-2.32451152425234e-05
-1.36602900903683e-05
-4.90984917125852e-06
-2.73507671580731e-05
-2.19835046832035e-05
-9.1692425834309e-06
-1.48014455004613e-05
-1.56193735596815e-05
-2.48033537538464e-05
-1.89848376803495e-05
-2.93841723581877e-05
-7.25257043377671e-06
-1.07081722387975e-05
-3.31455677645343e-05
-5.77826548315238e-06
-1.12579366246753e-05
-1.32708842995161e-05
-2.35622708414805e-05
-2.40028312381912e-05
-1.54795384397785e-05
-2.10853427507904e-05
-3.98025689686146e-05
-2.65005633939144e-06
-9.101344479016e-06
-2.65272001860945e-05
-2.99114306965538e-05
-1.82471505559295e-05
-2.11187734382063e-05
-2.23989543902444e-05
-1.57206856869141e-05
-1.14731336368406e-05
-2.17206233053245e-05
-1.43037258255545e-05
-1.21166652558642e-05
-1.69481108798567e-05
-2.03153729216073e-05
-1.47188745005787e-05
-2.01155517031665e-05
-1.82999934025783e-05
-3.32157419043329e-05
-2.84602737532454e-05
-2.52906351312638e-05
-2.4004249491863e-05
-1.42707241607136e-05
2.54198510805446e-06
-2.29314659813793e-05
-2.10755231036656e-06
-2.61931382953941e-05
4.9430427009415e-06
-2.60218291563613e-06
-7.68647490139959e-06
-2.62258988340592e-05
-1.30540693664724e-05
-1.32144225563882e-05
-1.93417189005693e-05
-1.75888236776833e-05
-1.09033504362444e-05
-1.86731542607645e-05
-1.97510536068739e-05
-4.23056421308154e-06
-1.02306379615106e-05
-1.42397048517726e-05
-1.67551493493937e-05
-1.32346329999797e-05
-2.5563212666609e-07
-1.63807221496727e-05
-2.4712078919675e-05
-2.48949717367621e-05
-1.39452504201617e-05
-1.6656659981557e-05
-3.454029316693e-05
-1.7982636759459e-05
2.34401704573474e-06
-1.88390907963478e-05
-1.15536731678698e-05
-1.15095154495784e-05
-3.64887772578909e-05
-3.44240887400193e-05
-2.14762469683302e-05
-2.74264477708776e-05
-1.6226231094288e-05
-1.94663072822264e-05
-1.20986960436247e-05
-1.18684979690056e-05
-6.42626736164381e-06
-1.79315198666751e-05
-9.9039021740377e-06
-6.21342637180449e-06
-2.38569987875495e-05
-5.23453787275952e-06
-1.77716124703638e-05
-2.26236978652928e-05
-1.61310225879774e-05
-4.27375919407436e-06
-2.08923300737787e-05
-6.37923083833565e-06
-1.42998179921917e-05
-2.13599543638275e-05
-2.9146328259848e-05
2.90712921448759e-06
-4.68427099791186e-06
-1.03818253624956e-05
-3.13432435698594e-05
-2.10483300412463e-05
-2.09363219342192e-05
-6.40233664783187e-06
-1.03016322963313e-05
-2.54367817320149e-05
-1.54378580850532e-05
1.8609728718566e-06
-1.2196413878595e-05
-1.38722235633241e-05
-2.36746117221065e-05
1.06246220103105e-06
-1.19398323827342e-05
-2.04310042182043e-05
-1.75079940125312e-05
-1.20986665796001e-05
-3.25789381425844e-06
-2.00716813065213e-05
5.62717723159907e-06
-1.7348826975525e-05
-2.23441323003401e-05
-6.27469875135175e-06
-1.82457202159111e-05
-1.31295299919932e-05
-2.45284366505578e-05
-2.6625471509718e-05
-2.34188450276783e-05
-4.65549684756117e-06
-1.31300996387864e-05
-2.20928811987861e-05
-3.50052490570995e-05
-2.39193486536352e-05
-1.44962957848664e-05
-1.85067450677727e-05
-1.59923140290761e-05
-7.81654287423844e-06
-3.59069343083294e-05
-1.05161849858651e-05
-8.14918095157041e-06
-2.49626999754162e-05
-1.24346444607214e-05
-1.80307321228364e-05
-5.39630534565211e-06
9.06949660843628e-06
-1.52166363868438e-05
-2.62747519155538e-05
-7.54016142840937e-06
-3.92902163093514e-05
-2.13700596283908e-06
-1.80984520737901e-05
-2.60538036671186e-05
-3.252458679781e-05
4.0507426054443e-07
-2.55499727766626e-05
-5.55321494541315e-06
-1.32900915348108e-05
-4.49081578087586e-06
-1.75898155895425e-05
-1.75121227573532e-05
-2.63638820739397e-05
-1.72614385070654e-05
-1.71028564627463e-05
-1.62881246224607e-05
-1.14798911055468e-05
-1.76775962668466e-05
-2.53511030994791e-05
-8.90772109835561e-06
-1.8667644507606e-05
-1.30790438928514e-05
-2.73645524754047e-05
-1.89223938386441e-05
1.4502663471069e-06
-1.48190383639176e-05
-2.88102347928874e-05
-1.33532944452073e-05
-2.87654628344965e-05
-1.48815020745175e-05
-1.47038566045209e-05
-1.56331422925539e-05
-2.70142510528147e-05
-2.07220343749552e-05
-1.10959009158961e-05
-1.88282305644471e-05
4.43727003081394e-06
-2.72271279105235e-05
-2.27451830854027e-05
-4.31656655302645e-06
-2.53429560308782e-05
-2.08222423109834e-05
-2.51252122408868e-05
-1.56651894012542e-05
-1.93878813371375e-05
-2.89422021726996e-05
-2.10319443419749e-05
-1.28135241762207e-05
-1.94200985470249e-05
-1.55433418110164e-05
-1.63628663812624e-05
-2.72859287262969e-06
-2.78044745877434e-06
-2.19459052502739e-05
-1.68366570055853e-05
-2.17960975446633e-06
-3.48295030781116e-05
-2.78163932416887e-05
-2.10485176568481e-05
-1.56874721480921e-05
-1.47146600107556e-05
-1.94816751846479e-05
7.32731895930201e-07
-1.68818219876321e-05
-1.11443730604359e-05
-3.37330320427009e-05
-2.58258258690991e-05
-1.99011827969176e-06
-1.30361491306391e-05
-1.05854877613857e-05
-1.29430052590856e-05
-7.30324313376089e-06
-2.62772889567405e-05
-1.92387006394681e-05
-3.57848805500341e-05
-1.5142265997048e-06
-3.19955874587029e-05
-6.36579232417095e-06
-8.31577360740535e-06
-2.12734559911814e-05
-1.83614993143279e-05
5.17365436298884e-06
-1.04390263065089e-05
-1.5395275965182e-05
-1.25022464199982e-05
-1.98229010528072e-05
-9.13813460666326e-06
-2.21358052090258e-05
-2.4649925933616e-05
-1.26526101083509e-05
8.24111995500301e-08
-1.25886158245707e-05
-9.37081628819249e-06
-1.2230236312918e-05
-1.61869415906355e-05
2.05806594927489e-06
-2.53205584339572e-05
-1.22119143194552e-05
-3.56938511875318e-06
-1.58114656006213e-05
-2.14665650438789e-05
-1.98160971477751e-05
-1.38431533974303e-05
-1.88185500057385e-05
-3.21513633995351e-05
-8.51127055085351e-06
-8.88623483381027e-06
-2.72379125007678e-05
-3.65165687387914e-06
-1.39828573064643e-05
-2.10130054505202e-05
-2.74376215307517e-05
-1.20589814721459e-05
-5.68647465990964e-06
-2.19080931721482e-05
-2.62863305219282e-05
-7.39295751066026e-06
-1.42935040569973e-05
-9.82411702026512e-06
-9.21298619812722e-06
1.28662389992635e-06
-1.95641675502404e-05
-7.26844104397985e-06
-1.23792177941272e-05
-3.1781237053625e-05
-1.1128585913643e-05
-6.16624648042638e-06
-1.56683542668223e-05
6.41451554842574e-06
-1.54983394182786e-05
-2.10344731211416e-06
-3.0801165551481e-05
-1.95975105869328e-05
-1.71570407883375e-05
-2.06296747475579e-05
-1.44677060469785e-05
-1.2309995088335e-05
-1.52620183477069e-06
5.52572243943368e-06
-1.80116260450376e-05
-1.15166532139504e-05
-1.3182033379479e-05
-1.54909436561822e-05
-5.2289524938038e-06
2.70900630343883e-06
-2.14591301698992e-05
-1.80778109567839e-05
-2.53168057130829e-05
-1.51777049839788e-05
-2.25278460288961e-05
-1.32216605941698e-06
-1.72678004506694e-05
-2.9170643402859e-05
-1.48904339927334e-05
-1.28094380236779e-05
-1.9229562450266e-05
-6.38931292601711e-06
-1.61418079149002e-05
-1.96371891759129e-05
-1.93326642342995e-05
-2.23488897536745e-05
-1.40017933108228e-05
-1.19567822930069e-05
-1.1938614293272e-05
-1.44791611775814e-05
-1.94921138160176e-05
1.09098145341007e-06
-1.72976437808615e-05
-2.92148071600481e-05
-1.88010932188943e-05
-2.4139057720259e-05
-6.21824295768947e-06
-1.63487818908036e-06
-9.01947042133952e-06
-2.20002001189634e-05
-8.55998529039329e-06
-2.83164305770951e-05
-1.10655146226532e-05
-4.42464813986568e-06
-6.61820908109792e-06
-1.08033445286658e-05
-1.09132393412805e-05
-1.35669939002001e-05
-1.00774114997567e-05
-2.28500487405612e-05
-4.13850588919333e-06
-1.49552715642752e-05
-2.00560511233982e-05
-2.72860127332846e-05
-2.28169746509515e-05
-2.57335615567085e-05
-1.06682236471824e-05
-1.43850469121047e-05
-1.25459942305599e-05
-7.21985100662164e-06
-3.49919071081219e-05
-2.24850575639028e-05
-5.47658506208155e-06
-5.51687490686982e-06
-1.91897753762108e-05
-1.16548908440928e-05
-2.15844688579171e-05
-2.2609673693685e-05
-1.60984465260418e-05
-1.53928755120062e-05
-1.16505234165969e-05
-4.96442927987547e-06
-2.08552935830286e-05
-3.19444183774444e-05
-2.12379393032822e-05
-1.9491200300536e-05
-6.01885735452807e-06
-1.14634986243827e-05
-2.14655981168193e-05
-1.19668041277854e-05
-1.6656963197824e-05
-3.60475946364198e-05
-2.89624354386646e-05
-2.75331788501313e-05
6.84086302317434e-07
-1.34447639510091e-05
-3.37474175188981e-05
3.79057529682635e-06
-2.71795078258561e-05
-2.69920221846323e-05
-1.64494184483318e-05
-2.16943508152218e-05
-1.8139121941708e-05
-1.77181167125652e-05
-9.71808875738282e-06
-1.53411368710364e-05
-3.83313422243633e-05
-1.70320711013343e-05
-4.77389559124313e-06
-6.36140114328298e-06
-1.20823670185496e-05
-6.1106874370267e-06
-2.83870512700819e-05
-1.39391284376157e-05
-2.4930679172393e-05
-1.4742945438779e-05
-2.51094695428663e-05
-1.51137816960588e-05
-2.72121824403948e-05
-1.55649330046451e-05
-8.14107475279094e-06
-1.6166374559043e-05
-1.7917367089664e-05
-1.47148830801226e-05
-1.27904775216259e-05
1.61493257193555e-05
-2.22063148918568e-05
-2.43392734527535e-06
-1.94613662908938e-05
6.77175728559396e-06
-2.43831502276694e-05
-1.38274761355456e-05
-2.1757830046146e-05
-8.72902134078718e-06
-8.39813084251445e-06
-1.29512776008e-05
-6.25897036357536e-06
-9.95926451782226e-06
-1.31071023380409e-05
-2.45640377516604e-05
-4.15431510244434e-06
-1.93077737493491e-05
-3.12614645991e-05
-2.16731439908053e-05
-1.13000341246128e-05
-1.01438472317901e-05
-5.545889887331e-06
-1.15091562193943e-05
-2.03462092952956e-05
-1.03277440423487e-05
-7.78257577144375e-06
-3.58288568676695e-06
-1.8475424690955e-05
-1.39657374811859e-05
-1.80048383131648e-05
-3.217679866735e-05
-2.4320697492352e-05
-6.78714987147172e-06
-2.45719824069143e-05
-8.98724558837342e-06
-2.00618184209148e-05
-4.87889093075752e-06
-1.56544305088871e-05
-1.41957924415608e-05
-2.56036714325861e-05
-1.87594573056206e-05
-2.12643246396253e-05
-9.31449259370401e-06
-1.59869040404255e-05
-2.77460892647134e-05
-3.15954537717177e-05
-1.18347841424061e-05
-2.5402599146963e-05
-3.11777646049626e-05
-1.39900377447635e-05
-2.90108797080311e-05
-1.49030927713815e-05
-1.61166677697064e-05
-1.53942777665323e-05
-5.79940997695867e-07
-2.02535308481087e-05
-1.07170748021852e-05
-1.65134166017008e-05
-1.08790292673745e-05
-1.46824516043789e-05
-2.11484115045368e-05
-9.51123919708266e-06
-1.94485774206519e-05
-3.05232753703687e-05
-3.64700592547439e-05
-2.08592026921577e-05
-1.56092082679972e-05
-2.67747478365838e-05
-1.95342511324292e-05
-3.04915890869443e-05
-6.33442690742897e-06
-5.85634865121515e-07
-1.5738475014873e-05
-2.30840781281561e-05
-1.81896209267119e-05
-2.38033797755904e-05
-2.40248049027475e-05
-1.52213352918527e-05
-1.20691377982954e-05
-8.40817343367518e-06
-1.70964472554356e-05
-1.85587791355017e-05
-2.58053523877969e-05
-1.96665017053907e-05
-2.78523133125994e-05
-5.62226743436035e-06
-8.8505932177835e-06
-9.80375761369983e-06
-1.87022209466771e-05
-1.70444042073587e-05
-1.61998642881888e-05
-2.9687043875349e-05
-6.6612957679015e-06
-8.07072688335126e-06
-3.96062769598538e-06
-7.97311372661493e-06
7.97450606953876e-07
-1.02859703166583e-06
-2.00766758431942e-05
-2.78984503822253e-05
-9.99446464736063e-06
-1.20436907397076e-05
-2.57721844574086e-06
-2.56872338941526e-06
-2.52208155342504e-05
-2.94831831931097e-05
-9.306461436231e-06
-1.21771059092687e-05
-2.33117253835986e-05
-1.17245459240713e-05
1.35303192529195e-05
-2.762010761062e-05
-2.63892044595937e-05
-2.94828374706738e-05
-1.31482281500679e-05
-2.55568127561103e-06
-1.73469102028652e-05
-3.25776198182236e-05
-1.53181713747103e-05
-2.77331268915663e-05
-1.16175562438008e-05
-2.15703765662948e-05
-1.82479842674065e-05
-2.29716591500243e-05
-2.24675550489599e-05
-7.38908476697496e-06
-1.37582069592768e-05
-2.1014402983013e-05
-1.53653409652532e-05
-1.61713783918516e-05
-2.74361946905268e-05
-2.21463895691929e-05
-2.40796472050251e-05
9.12302862489512e-06
-1.1032650423459e-05
-2.56699113659961e-05
-1.85515618523957e-05
-1.56069032534834e-05
-1.59470463757573e-05
5.19692820279925e-06
-1.95676460821622e-05
-5.85105318559528e-06
-1.18846923830375e-05
-5.23441899423391e-06
-1.55214248659027e-05
-2.99785364915513e-05
-1.31832509849258e-05
-2.1170956352564e-05
-9.79356614756665e-06
-1.07076949362804e-05
-2.58942579778902e-05
-5.32988783764814e-07
-3.11307795954298e-06
-3.34657199181295e-05
-1.86095421164704e-05
1.44428390502738e-05
-1.00656952027012e-05
-1.05511284062527e-05
-2.52186212782782e-05
-2.01112982402041e-05
-4.79012668741669e-06
-3.11974197900436e-05
-2.58904930232219e-05
3.48148343369156e-06
-1.7567422425779e-05
-2.82758015478356e-05
-1.46733134146532e-05
-2.12171640607987e-05
-7.70921203234647e-06
-1.60139205077371e-05
-9.92904222929007e-06
-3.10553188125058e-05
-2.87554199703461e-05
4.15009464608901e-06
-2.01025896893469e-05
-1.76909744568206e-05
-2.22181428515901e-05
-1.97947909512876e-05
-2.54285550419717e-06
-1.11158671324586e-05
-2.07589991988868e-05
-2.63625610151575e-05
-3.50742669203111e-06
-3.29477621002242e-05
-4.09452585208443e-05
-2.62544396403832e-05
-7.22235214134633e-06
-1.4716641285728e-06
-1.52080435817476e-05
-2.17303845588414e-05
-1.00930119367655e-05
-1.99704483982968e-05
-3.32497168750788e-05
4.31156879484386e-06
-6.50373394353389e-06
-1.11370002626826e-05
-8.71473199860994e-06
-1.2816658280283e-05
-1.19724137844757e-05
-5.2925443030568e-06
-4.57400625418481e-06
-1.21960366085702e-05
-1.84190120500303e-05
-5.05098251832239e-06
-2.00544213259039e-05
-2.84728664953595e-05
-9.05918536788222e-06
-1.89520779466692e-05
-1.16749385651121e-05
-7.73672581683748e-07
-2.80629922884937e-05
-9.56753636504478e-06
-1.00530767867141e-05
-3.93192869475921e-05
-2.06830539010375e-05
-2.09162727078967e-05
-3.63754734113567e-05
-2.12579261743324e-05
-7.35584739505029e-06
-8.39454782580996e-06
-1.28513486272178e-05
-1.85289596328948e-05
-1.47368707520586e-05
-2.55914188887995e-05
-1.77325000825855e-05
-1.26153802847056e-05
-3.30442082844167e-05
-2.5963110956833e-06
-8.34924620038396e-06
-8.66490297480462e-06
-2.04415709907968e-05
-1.50625284222962e-05
-1.76862986219447e-05
-1.37586891485636e-05
2.37859691090075e-06
-4.5553122023148e-06
-2.40183568818558e-05
-2.59150521769509e-06
-1.38649315931184e-05
-1.90001053303979e-05
-9.57522554228417e-06
-2.87827885185318e-05
-1.24312843933072e-05
-1.89633131703701e-05
-1.31893376238505e-05
-3.73470638055485e-05
-2.62243144274973e-05
-1.97111528715179e-05
-1.16704953625246e-05
-2.71703467774053e-05
-6.36414639898093e-06
-2.0690117159457e-05
-3.45494718630303e-05
-1.32008003543103e-05
4.64927353555118e-06
-3.41911925747992e-05
-8.18910187384323e-06
-3.49644932218702e-05
-1.03946530869998e-05
-5.87109190043553e-06
-1.9822097302713e-05
-1.58284991484288e-05
-1.23735687425498e-05
-1.93694948860803e-05
-1.68328615716074e-05
-1.26054398922577e-05
-2.22857104679566e-05
-6.01394957581266e-06
-1.79658610192569e-05
-1.43437613476353e-05
-4.83958595345923e-06
-2.15214522757714e-06
1.02299285828499e-06
-2.7032661114128e-05
-2.35550266919559e-05
-1.96456084180028e-05
5.9455545159166e-07
-2.11160446654662e-05
-3.59374951485204e-06
-5.62983583650587e-06
-4.91425834651464e-06
-2.91920708199036e-05
-2.00082681499899e-05
-1.84337313985105e-05
-2.35806321898883e-05
-1.52577019703698e-05
-1.52569042328049e-05
-1.17357354584483e-05
-1.23874370983623e-05
-3.08821344732499e-05
-3.04431961252748e-05
-2.9585414027358e-05
-9.73412415413123e-06
-2.03631023795788e-05
-2.25902502157319e-05
-1.00998110286056e-05
-1.42190444126485e-05
-2.64182377576264e-05
-8.82815084665932e-06
-2.28739791099645e-05
-1.9221837429259e-05
-1.79764199081139e-05
-3.51719763331858e-05
-1.46363074300751e-05
-1.1574419833839e-05
-9.19275138732437e-06
-3.26142237063231e-06
-3.42152285134072e-05
-2.60990918469474e-05
-6.72640182834077e-06
-4.36345710284074e-06
-1.74304244306499e-05
-5.0009325819126e-06
-1.6870553273255e-06
-1.60475570296849e-05
-9.84634173938123e-06
-1.06084125633632e-05
-2.07508808624897e-05
1.16007804693859e-06
-2.38277030030882e-05
-2.75411380829873e-05
-1.61575128554648e-05
-1.71334724008525e-05
-1.98560888804167e-05
-1.90887290924181e-05
-1.02558532317336e-05
-1.58887271764571e-05
-3.02205518089081e-05
-2.74351298992859e-06
-1.62138634092204e-05
-1.20482867325731e-05
-1.9597968468743e-05
-2.35090240961604e-05
-2.62184280098934e-05
-2.78205080560662e-06
-1.60126518409669e-06
-1.98469060961608e-05
-1.43250650579001e-05
-3.09251210051783e-05
-2.08158926778556e-05
-4.11391122108854e-06
-2.06997183450524e-05
7.11872274664913e-07
-1.82315487978431e-05
-1.92739619356475e-05
-3.06703628213566e-06
-1.0427807361416e-05
-2.45842371223971e-05
-1.73185143114934e-05
-2.30911369274556e-05
-1.10299139014852e-05
-1.49429911314541e-05
-2.97791250572745e-05
-4.00345299372922e-05
-1.22573031832129e-05
-9.05732601761343e-06
-1.90995719822026e-05
-2.05548941020069e-05
-2.82130536146154e-05
-2.57954090668758e-06
6.65863755995495e-07
-1.73827185467211e-05
-1.53683518761197e-05
-1.84361883105974e-05
-5.77528077965075e-06
-1.66231062870729e-05
-1.45151702115879e-05
-1.72083954408477e-05
-1.72264369662004e-05
-1.2795192087426e-05
-2.81292196461648e-05
-2.37997997507201e-05
-2.40043984866145e-05
-7.07021739029325e-06
-1.89692952351685e-05
-7.41375599095948e-06
-4.23404629000763e-06
-2.99095244881685e-05
-7.13658451649145e-06
-1.35434132600603e-05
-1.7316212247293e-05
-2.77456840485427e-05
-2.63825393162841e-05
-1.20213139620319e-05
-3.08032213766164e-06
-3.30849855056295e-05
-3.5855258597246e-05
-1.00228425775438e-05
-4.14191817540201e-07
-2.21122527447392e-05
-2.30317619958367e-06
-1.62134296906365e-05
-1.60325196067103e-05
-3.89091735594983e-05
-1.30389488009058e-05
-2.33784250310164e-05
-1.75871291999019e-06
-8.0478932017671e-06
-1.70753725481107e-05
-3.31733868702601e-05
-6.67906739630536e-06
-1.33146532972062e-05
-2.85672434803914e-06
-3.11744143322757e-05
-2.92250581031008e-05
-1.3242510639428e-05
-1.59518681438826e-05
-1.39323167776944e-05
2.92046800393179e-07
-1.9222967344997e-05
-1.53849025429443e-05
-1.01841268694714e-05
-7.14795816949385e-06
-2.7331483372597e-06
-2.09373047708418e-05
2.97270372304841e-06
1.05984470585586e-07
-2.41753520001473e-05
-1.37434327757469e-05
-8.51111459779519e-06
-1.71368991860089e-05
-2.77714778083693e-05
-2.07643068931417e-05
-9.67346815676889e-06
-1.53118504890859e-05
-4.86824738686652e-06
-2.03647143318208e-05
-2.68553374540456e-06
3.66151192606786e-06
-1.21186698796778e-05
-1.05813237682794e-05
-1.11956931818443e-05
-7.84726824557968e-06
-1.90959794365348e-05
-9.2275847972956e-06
-1.61559380875809e-05
-2.2432188646372e-05
-1.42921518084839e-05
-2.46540868860372e-05
-2.09868139939051e-05
-9.65073712885875e-06
-2.31062630084696e-05
-1.81944096426031e-05
-2.18458331925318e-05
-1.04687190346233e-05
-3.1161729919461e-05
-1.69627499312487e-05
-1.62295396449254e-05
-1.31841422889731e-05
-1.19667145946201e-05
4.13233105284617e-06
-3.23076501538638e-06
-2.66946256633795e-05
-1.10207767153429e-05
-1.20390949508945e-05
-1.89597955009991e-05
-1.53874867799594e-05
-2.21895071212163e-05
-2.35834636683271e-05
-1.40966296299368e-05
-1.98612557450095e-06
-3.66656254279804e-05
-2.51555889046588e-05
-1.32406200525026e-05
-1.93205194918573e-05
-1.87488927414257e-05
-4.02665320515575e-05
-2.09915760551264e-05
-8.24699389738336e-06
-2.36366400198573e-05
-2.69693799276124e-05
-2.46388547003009e-05
-1.20575725270527e-05
-1.53317811350261e-05
-2.76204823308417e-05
-2.51388044592262e-05
-7.70394847777148e-06
-6.23141092060222e-06
-7.18178746007011e-06
-2.61397622994772e-05
-1.1032506610572e-05
-3.17562370360924e-05
-1.90262634325542e-05
1.83267550631198e-06
-1.2527390226838e-05
-6.83212886077306e-06
-6.7425844306807e-06
-2.24692852677794e-05
-1.1496344292674e-05
-3.09161714810602e-06
-6.63065377176447e-06
-1.37768592335513e-05
-1.25984503970019e-05
-1.26700561162962e-05
-2.94190386106108e-05
-2.54442082157492e-05
-3.76236352184296e-05
-6.47709871643348e-06
-2.33505724001523e-05
4.60985677219599e-06
2.54747840049334e-06
-1.61339658090145e-05
-8.19445838101704e-06
-1.92165783438649e-05
-1.74547567296512e-05
-2.99408882099304e-05
-1.83202194581951e-05
-7.58648482464625e-06
-5.00105160076165e-06
-7.5881170817252e-06
-7.30831213018103e-06
-1.51926723835059e-05
-9.58839273771485e-06
-2.1277852455191e-05
-2.06260027259769e-05
-8.97020032225684e-06
9.81224414008673e-07
-2.79717974781051e-05
-2.54196963429879e-05
-1.88063952259593e-05
-3.34895808235211e-05
-5.1408380162536e-06
-3.04972207411433e-05
-2.31389847297545e-05
-1.63756218619164e-05
-1.74657500900174e-05
-2.39782856798717e-05
-1.52520222649871e-05
-1.20644685813539e-05
-5.17467573123696e-06
-7.72905921962599e-06
-6.72183727745533e-06
-8.4993804191661e-06
-2.57019523960024e-05
-1.91897315031206e-05
-1.67660243663693e-05
-4.84335051444025e-06
-1.98205544393372e-05
-3.99006162216652e-05
-1.76742155312366e-05
-1.36375524389859e-05
-2.30135300873007e-05
-1.66518750344205e-05
-9.88092402113344e-06
-2.78693021214599e-05
-4.58782095364578e-06
-1.83761749531891e-05
-5.63972525542326e-06
-2.479196243251e-05
-1.89249675129103e-05
9.18143094705666e-06
-2.85803245093933e-05
-9.42153034520209e-06
-3.90484453996575e-06
-1.33506265693359e-05
-1.51662351816748e-05
-1.1267591296297e-05
-3.85664647839816e-05
-1.14541273203901e-05
-2.16443891164612e-05
-1.41993245883641e-05
-2.44195761269105e-05
-1.7210441615039e-05
-6.43385588333314e-06
-3.08391748046876e-05
-1.86896495075431e-05
-1.53313672327826e-05
-1.18112513190703e-05
-2.93014460624446e-05
-9.03294262782856e-06
-3.18742030423966e-05
-1.32007000659045e-05
-2.25380652302188e-05
-8.04859074028165e-06
-9.97724479711734e-07
-1.85340724033524e-05
-2.7961157311076e-05
-1.19777649735607e-05
1.59988921896236e-05
-3.04687472141059e-05
-1.66770999297888e-05
-2.06327282579239e-05
-1.88002310913327e-05
-2.14617678756797e-05
-2.325666816991e-05
-1.3545015582073e-05
-1.06171996775015e-05
-1.74111156147294e-05
-1.3444873050182e-05
-1.38338447094154e-06
-2.3494767941039e-05
-1.24854386303066e-05
-7.01775802280083e-06
-2.753671584378e-05
-1.04642056786477e-05
-1.56025882796336e-05
-2.13725039118621e-05
-2.17026481450784e-05
-1.34442703210544e-05
-1.63993520742063e-05
-6.79208779200851e-06
-3.25699734470484e-05
-1.60340808177559e-05
-8.04925870673949e-06
-6.8006255660657e-06
-9.31496402070038e-06
-2.3973359493581e-05
-3.56157541406752e-05
-9.88241031688858e-06
-2.35943859891319e-05
-1.35172623707682e-05
-2.3068299595179e-05
-1.10761583697877e-05
-3.50582081802174e-06
-2.2949278040899e-05
-2.05027763948552e-05
-8.75266620730263e-06
-1.35612195992782e-05
-2.61690729884243e-05
-1.77284063254297e-05
-3.57539253972594e-05
-2.50156264537145e-05
-1.11461617443485e-05
-1.34888616196991e-05
-1.19625542656469e-05
5.22154481345072e-06
1.19770403261597e-06
6.73533232479049e-06
6.57097603080934e-06
-1.83985036527575e-05
-4.19542616900811e-06
-1.42989464762274e-05
-5.000201073872e-06
-1.09459965318627e-05
-2.55482804094646e-05
-2.8562047986403e-05
-6.98164320186256e-06
-1.43006839775576e-05
8.85924153560663e-07
-1.39255770537244e-05
-2.31324120831504e-05
-2.80463054066257e-05
-1.3208550514935e-05
-3.10425964399743e-05
-3.0383928630461e-05
-6.79993814330358e-06
-9.85605950984195e-06
-6.90293056575622e-06
-3.05782531520905e-05
-2.27440819769627e-05
-1.08324021774834e-05
-2.2839292351052e-05
-1.63872568427576e-05
-1.00189629051693e-05
-2.14187473627147e-05
-2.45711732664074e-05
-2.41387169746729e-05
-2.10182947975733e-05
-9.70083307302641e-06
-7.09337059476302e-06
-2.23414380613456e-05
-3.6176383425454e-06
-2.43639031939722e-05
-1.29843026821645e-05
-1.10071045745364e-05
-5.11538972807347e-06
-5.87447450509589e-06
-9.46874422982991e-06
-2.01451216404275e-05
-2.40006735687253e-05
-2.72203699343088e-05
-1.15811099837215e-05
6.52842216869966e-06
-3.29526799920848e-05
-2.44434760693164e-05
-1.2868913592489e-05
-1.88995280576166e-05
-8.10117510478876e-06
-4.11916733378084e-06
-1.29047639742164e-05
-1.99816313909613e-05
-1.22952343155895e-05
-9.219551505809e-06
-1.15038627982658e-05
-1.95383211758384e-05
-4.15487324563531e-06
-3.4362098068726e-06
-1.77211560758712e-05
-9.03324537182524e-06
-1.14742942948879e-05
-1.91810737746892e-05
-3.60612258618303e-06
-5.84981099627894e-06
-1.49147066242246e-05
-3.21391862245682e-05
-1.64828178166371e-05
-3.81444100526444e-06
-1.92119646991297e-05
-2.17244684228086e-05
-2.45704397425552e-05
-1.84149393370196e-05
-1.59460161098676e-05
-2.27733163267562e-05
-1.94707015469166e-05
-1.87157840235513e-05
-2.82258701009337e-05
-1.36083644342853e-05
-3.51898482334717e-05
-1.59479607442359e-05
-2.83960938822482e-07
-1.50407108330232e-05
-5.40577394955729e-06
-1.03658629270624e-05
-1.40972445834616e-05
-5.88266267967618e-06
-1.39313475814346e-05
-3.72496989654395e-05
-1.58608980778611e-05
-2.03758389167806e-05
-1.05446220530513e-05
-1.24315007955726e-05
-2.07993987932793e-05
-3.22485784573644e-05
-1.03196163438021e-05
-1.66254667629105e-05
-1.95715313900889e-05
-2.76061344771161e-05
-3.98317774324764e-06
-2.18002290893757e-05
-1.73996220471276e-05
-2.27296130926698e-05
-9.98534390375416e-06
-2.84332488245223e-05
-2.09465442535046e-05
-2.25311973612076e-05
-1.21560099406479e-05
-1.5766422578175e-05
-4.39725108685067e-06
-1.83593058597788e-05
-1.31967825194452e-05
-1.47008542159792e-05
-2.18382432826196e-05
-6.05144768348564e-06
-1.60266487190729e-05
-2.20627185112894e-05
-4.49761083394135e-06
-1.01926638768452e-05
-1.28204094676826e-05
-2.30987183387894e-07
-2.1210403356907e-05
-1.43770636625287e-05
-8.63944884210293e-06
-1.89305269961361e-05
-2.18380993206589e-05
-8.47434800046455e-06
-2.8645163004975e-05
-1.96628027870277e-05
-1.73565286095178e-05
-2.9253617417994e-05
-2.24590825443625e-05
-1.44286280355157e-05
-1.9279534648933e-05
-4.62347700887562e-06
-2.67494754196268e-05
-6.30440442521669e-06
-1.39714284560791e-05
-2.30669191543081e-05
-3.16949190274049e-05
-3.41363443177015e-05
-2.09812719148308e-05
-2.22836285216062e-05
-1.39193172244227e-05
-1.5114176840295e-05
-1.77722246607996e-05
-2.21147467898604e-05
-3.34185550111558e-05
-1.94456729836919e-05
1.32997321716564e-06
-4.77091488904056e-06
-1.78572090256272e-05
-2.27589474184127e-05
-1.04826712301868e-05
-1.94482312585118e-05
-1.03447788621483e-05
-1.98009611081018e-05
-1.62906324490855e-05
-2.38890974619732e-05
-3.92320442099111e-05
-1.79936871476218e-05
-6.7734367307004e-06
-1.53043302744191e-05
-1.21061418106104e-05
-2.81112447494352e-05
-1.75805811685055e-05
-2.85611644196553e-05
-1.04463209487825e-05
-4.82369221230555e-06
-4.75282986607562e-06
-7.53408510668295e-06
-1.3277206673976e-05
-2.80516329358733e-05
-2.12169681430857e-05
-4.35475564129768e-06
-3.22343675450505e-05
-1.62179906346585e-05
-1.92837174237084e-05
-7.93333668275409e-06
-2.29041831025643e-05
-1.84829000586043e-05
-1.0478853394485e-05
-1.47826593761785e-05
-9.34712620482746e-06
-7.05855318546309e-06
-1.45521310512148e-05
-2.27326690835802e-05
-1.34791184086775e-05
-2.53836171730986e-05
-6.06917647074872e-06
-2.47684411879844e-05
-1.47318008859605e-05
-1.94378274413715e-05
-1.03787226509767e-05
-1.48942202090781e-05
-1.93940513432263e-05
-9.86176501493445e-06
-1.43758090208773e-05
-4.49499630486185e-05
-3.32946683734409e-05
-8.78614868922224e-06
-1.15131140800514e-05
-1.43282880772434e-05
-8.42022312799741e-06
-8.9011407115018e-06
-3.26774198753642e-06
-2.25447332941935e-05
-1.44013924092721e-05
-1.74309447216269e-05
-6.55276487798505e-06
-9.63013709799227e-06
-1.66265931271492e-05
-8.48476602458883e-06
-2.94604488717727e-05
-2.30504268859261e-05
5.08055030162459e-06
9.16817607376953e-07
-9.92500144504303e-09
-9.45000770945898e-06
-2.51152393589098e-05
-2.42725712005589e-05
-2.62006393613794e-05
-2.63237209621046e-05
-2.3313319346004e-05
-1.8651458946356e-05
-2.34910749543036e-05
-7.71614098174917e-06
-1.33573989171809e-05
-1.95544312133502e-05
-1.39256132486752e-05
-5.47029034757186e-06
-1.12958943917021e-05
7.55263505156831e-07
-1.85686830708105e-05
-7.56488352374564e-06
-5.31661978425942e-06
-2.28186748352571e-05
-1.65331632725772e-05
-1.28891683808672e-05
-5.99937983451975e-06
7.83420237759279e-06
-2.29761355692321e-05
-5.75244659321352e-06
-2.50555999023553e-05
-1.87280139546395e-05
-1.66162217874123e-05
-7.18065252391306e-06
-1.37882151073778e-05
-2.20831142852013e-05
5.58495130212646e-06
-2.18122253043133e-05
6.26835714955209e-07
-1.48034094929383e-05
-1.75384180402051e-05
-3.52025267843614e-05
-1.88897460647621e-05
-8.86765785008655e-06
-2.78727001786626e-06
-1.78889423316861e-05
6.50821035654396e-07
-9.63828528589373e-06
-8.44180540953555e-06
-2.04402064067497e-05
3.40012020841098e-06
-1.49002113023587e-05
-2.7031046164078e-05
-1.51633231871309e-05
-3.47640726970793e-05
-9.35565692355924e-06
-5.46126017591039e-06
-3.21666975496736e-05
3.1460601924009e-06
-3.13830741298425e-06
-1.98231388104677e-05
-2.65902202968894e-05
-2.88151923583318e-05
-1.79620693343532e-05
-4.00030318848698e-06
-1.13205973717077e-05
-1.57034096383356e-05
-2.84679562346264e-06
-1.53443062403785e-05
-2.23128025874599e-05
-1.07701061185136e-06
-2.72801884302222e-05
2.44070995705234e-06
-1.00992863118898e-05
-2.49323161184547e-05
-1.37217983785822e-05
-1.28964403235276e-05
-3.17217835776096e-05
-1.25338766063766e-05
-1.45361316074752e-05
-1.02472253771605e-05
-6.08966325462199e-06
-3.92461035482183e-06
-3.36084902771105e-05
-2.90265938632177e-05
-1.46983738556818e-05
-1.78751688106182e-05
-2.1646500433914e-05
-6.19761217618621e-07
-1.90150028448635e-07
-2.82594397814672e-05
5.207483779151e-07
-3.36657662256825e-08
-1.60790471897248e-05
-7.89729242353072e-06
-2.59558309601959e-05
-2.96726040638408e-05
1.22890672479122e-06
-1.45722347011422e-05
-2.22494466658953e-05
-1.413625380691e-05
-1.71608986833481e-05
-1.6638203246496e-05
-1.19110768345775e-05
-2.63086932622868e-05
-1.70681346771441e-05
-9.63980274335194e-06
-3.09526406879655e-05
-3.02676562203376e-05
-1.86511537625774e-05
-1.67133264804376e-05
-3.20303932259979e-05
-1.10413363157528e-05
-1.37863858965787e-05
-5.32919771471108e-06
-7.43967561990396e-06
-2.20762531531569e-05
-3.87252622057099e-05
-1.68063911650763e-05
-2.61369006376517e-05
-3.5743826150228e-05
-1.37662058498255e-05
-2.56597950590246e-05
-1.28298269532027e-05
-3.32495001836689e-05
-2.50693940507988e-05
-2.14841776367614e-05
4.33416021379962e-06
-6.87860793439188e-06
-9.23176030869646e-06
-1.29494202050589e-05
-1.79574623287264e-05
-2.81953739120025e-05
-2.61451626105508e-06
-3.16793774926554e-06
-2.07201778945961e-05
-2.7684810108075e-07
-7.85128575527457e-06
-3.15556295765098e-05
-1.26999840626552e-05
-1.98006221082722e-05
-1.86173449881141e-05
-2.627359299998e-05
-1.96287717710966e-05
-1.73742241015126e-05
-1.9781112742932e-05
5.89188942010353e-06
-9.25649280377366e-06
-1.59212365951678e-05
5.2871376901376e-06
-2.53046315482668e-05
-1.11981454522771e-05
-7.06898029450137e-06
-2.27887778117402e-05
-1.50625409019259e-05
-1.34535824569859e-05
-1.5421987626787e-05
-1.47617906019749e-05
-2.30561919095483e-05
-1.89166362566527e-05
-2.84186140619044e-05
-3.39244864629016e-05
-1.27568578928789e-05
-2.98123288911922e-05
-1.71549133657083e-05
-3.43680229962885e-05
-1.50512418493463e-06
-1.21204664355194e-05
-4.08646647655035e-06
-2.9115835199022e-05
-1.55333317068025e-05
-1.47808974394073e-05
-1.60108310313224e-05
-2.78026578222405e-05
-2.15036051454387e-05
-4.92235198729274e-06
-2.20555258069437e-05
-2.76487651416878e-05
-1.16171977491245e-05
-3.75310086551051e-05
1.05431606892942e-05
-1.50230846294658e-05
-2.12702247196065e-05
-2.18958456810049e-05
-1.19646020143818e-05
-8.08401469774481e-06
-1.52068105888681e-05
-1.91381763646659e-05
-8.78687534480025e-06
-2.23106541744362e-05
-1.89982831280392e-05
-1.38205578374438e-05
-1.93323745561389e-05
-1.539858631587e-06
-1.31567249520557e-05
-2.83774722873916e-05
-2.86825227440081e-05
-7.84889265403584e-06
-1.28864929214454e-05
-2.98616186058638e-06
-1.93393195609786e-05
-1.70142881631354e-05
-1.62553563404905e-05
-1.72431735304542e-05
-7.42302404108791e-06
-3.77184091144825e-06
-1.59164177879867e-05
-5.98343959734602e-06
-1.3507909727495e-05
-1.46938343368816e-05
-9.89177383912619e-06
-2.83288529753899e-06
6.2437661893474e-06
-3.6581565420235e-05
-1.10571288035891e-05
-1.59373951168021e-05
-3.24029872717598e-05
-1.3691969373643e-05
-2.77707397412522e-05
-1.87206019200288e-05
-1.95877691812144e-05
-1.56340373729871e-05
-1.27572085841744e-05
-1.77930009319886e-05
-2.26812960043961e-05
-1.00206362485591e-05
-1.85563890408783e-05
-3.07264357844687e-06
-1.84934242001062e-05
-8.32646475632768e-06
-2.6872910962092e-05
-1.8685731232118e-05
-1.99056776610863e-05
-4.25825259031714e-06
3.02996955645323e-06
-2.73521956100988e-05
-2.31224010952325e-05
-1.70186437537524e-05
-2.12650156238356e-05
-1.16841589246809e-05
-2.13052180245791e-05
-1.12249364627413e-05
-1.43010312709497e-05
-2.830396208161e-05
-1.88775076157786e-06
-1.44415654425406e-05
-1.71286453473153e-05
-1.53026172456294e-05
-1.10234895463321e-05
-1.1206281297578e-05
-1.83286117672047e-05
-5.5467709297034e-06
-9.26469946308712e-06
-1.77289109272709e-05
-1.63086122326876e-05
-1.68667053648023e-05
-2.13578429186894e-06
-1.27571190525795e-05
-6.37433029194335e-06
-2.23749330124538e-05
-1.24190488431834e-05
-1.8610585831615e-05
-1.85022298935368e-06
-6.37275648392007e-06
-2.01977433764818e-05
-4.75852327260881e-06
-6.25885107532847e-06
-2.99305340694538e-05
-1.4348572326184e-05
-9.73985613491864e-06
-1.17513360444466e-05
-2.39450774343944e-05
-1.37302750404586e-05
-1.69051768962059e-05
-1.44884404616918e-05
-2.06584989755423e-05
-8.57859470024282e-06
-1.60945633441911e-05
-2.69092651868508e-07
