# Supplementary material for: Research on computational propagation and identification of mine microseismic signals based on deep learning
Source: PLoS One. 2025 Oct 22;20(10):e0334641. doi: 10.1371/journal.pone.0334641 (PMC12543183; doi:10.1371/journal.pone.0334641)
Supplement: S9 Data — (ZIP) [file pone.0334641.s009.zip › 000101100000328.xlsx_0.txt_24.txt.txt]

-6.60310535441081e-06
-1.70512609171521e-05
-1.56454314239817e-05
-3.05681346092213e-05
-1.00333187598574e-05
-2.01504276901147e-05
5.58715832722101e-06
-1.15381419626639e-05
-6.34515430590279e-06
-1.79954997447313e-05
-2.25939893154859e-05
-1.47096482362448e-05
-1.91197522476745e-05
-1.41431046033591e-05
-1.63852493255282e-05
-2.79474050266567e-05
-9.93167920993835e-06
-8.66417093696253e-06
3.0022064884657e-06
-3.31717757326344e-06
-1.35017397486535e-05
-1.9947270597271e-05
6.77110345787151e-06
-6.18675091518576e-06
-1.07463539915793e-05
-2.79215805992588e-05
-1.98451328758404e-05
-6.85905130517478e-06
-1.28963404755761e-05
-1.58798838966077e-05
-2.36385414141954e-05
-1.10271826770905e-05
-2.46498200451057e-05
5.30158892958512e-07
-5.81233299256035e-06
-2.16528005838709e-05
2.52348718664046e-06
4.1408157063796e-06
1.70121370519642e-06
-3.66311920989479e-05
-3.94486882377095e-06
-1.8113874115921e-05
2.42292508902603e-06
-2.12073196743787e-06
-1.96956728134e-05
9.79659241829326e-06
-1.14911485981687e-05
-2.37779991407047e-05
-6.86002081579681e-06
-1.98434658382995e-05
-2.78939261183641e-05
-9.44913195804805e-06
-1.45151384314633e-05
-2.14404384977049e-05
-5.30490757617879e-06
-1.59995012084677e-05
4.64722962891995e-07
-1.94710142139738e-05
-1.79043049483935e-06
-1.44285792369737e-05
-3.17525213457327e-05
-1.80767742955901e-05
-8.99094285165035e-06
-1.48522352725714e-05
-7.45946209674076e-06
-1.0297276272577e-05
-1.51066031843335e-05
-1.44472057951134e-05
-3.18598184155212e-05
2.4496950489826e-06
-1.02539511180436e-05
-2.97904358954177e-05
-2.36480671489397e-05
-1.00001689382731e-05
-1.00662618281508e-05
-8.24744133065382e-06
-5.105881092985e-06
-1.58289521829095e-05
-1.61572847869946e-05
-2.57260976184504e-05
-1.33985342262007e-05
-1.51429795852272e-05
7.69223151576291e-07
-1.3471430995046e-05
-4.72136638742842e-06
-6.49813109077574e-06
-1.62569944541973e-05
-1.68330469257601e-05
-2.4217053320665e-05
6.95085357947838e-08
-3.65963052608298e-05
-1.79769198609369e-05
-2.17891483491554e-05
-2.45491709082302e-05
-1.52912600541715e-05
-2.80515732559533e-05
-1.22313190077626e-05
-1.96778933929979e-05
-1.99583941860746e-05
-1.33106758605035e-06
-3.32786941572475e-05
-2.0267796687448e-05
8.42550941349665e-07
-2.97836046208945e-05
-1.35011087564609e-05
-3.65055327906836e-06
-6.81763717805423e-06
-1.8594586106427e-05
-3.66669508282746e-05
-7.68697682140446e-06
-1.06492893123764e-05
-2.61850581321071e-05
-1.14835971177767e-05
-1.85737074890606e-05
-1.75076977571107e-05
-2.99679132035012e-06
-2.61479447218911e-05
-1.89712741245583e-05
-1.44400484180061e-06
-2.6077657056543e-05
-2.09790839187021e-05
-1.97618565606467e-05
-1.24734043727478e-05
-2.40883402117599e-05
-2.416284642321e-05
-2.24463636919822e-05
-1.81187628709295e-05
-3.4411949704054e-06
-7.755644430518e-06
-7.96454659718073e-06
-3.63278543840986e-05
-2.99166585036412e-06
-2.24165287276972e-05
-3.1673449743652e-05
4.35111195545757e-06
2.21114284710246e-08
-3.61432192579615e-05
-1.39330750274781e-05
-1.60663581872642e-05
-2.37743007390051e-05
-5.6871154211672e-06
-4.02205595001229e-05
-6.21934997930177e-06
-1.24392052817654e-05
-1.86688769871324e-05
-5.32678250838439e-06
-1.60011305137085e-05
-1.81842063683485e-06
-2.24217704351186e-05
-1.85917556666421e-05
-6.67985535586716e-06
-8.18499740955561e-06
-1.0962101215861e-05
-1.16765767077891e-05
5.03350329194302e-06
-6.98691064026456e-06
-1.0867414546019e-05
-1.83387707452545e-06
-1.69428974609157e-05
-1.98975588590513e-05
-2.08655414403678e-05
-1.67542935838681e-05
-2.07304198905497e-05
-1.71712941357887e-05
-1.42531571783272e-05
-1.75886485489689e-05
-1.75508733195715e-05
-1.69874634788683e-05
-2.68548445842646e-05
-1.28846485150015e-05
-1.30403515017927e-05
-2.35296810050034e-05
-1.78369301299325e-05
4.36989117207434e-06
-2.19527518475453e-06
-3.34306657889028e-05
-1.74015110604836e-05
-4.06872295980763e-06
-2.06775069744383e-05
-1.90897165764531e-05
-2.22619404363471e-05
-1.34764123828635e-05
-2.61594510141118e-05
-1.45210496105662e-05
-1.57649062281781e-05
2.31530277628281e-06
-2.70673105984379e-05
-2.0958628134403e-05
-1.00520706986428e-05
-9.78089080957682e-06
-2.47076127858857e-05
-2.26214497912809e-05
-1.38641862084847e-05
-2.13375630526192e-05
-6.78961567326403e-06
-6.14795959681568e-06
-6.48107626254669e-06
-2.24124385320425e-05
-1.47595906043656e-05
-2.05097315859383e-05
-1.7075872487395e-05
-1.37613584755184e-05
-1.68413850932763e-05
1.15961275032767e-06
-1.23844592166586e-05
-1.55275610619715e-05
-2.44750788794173e-05
-5.93305063206992e-06
-3.19129132955046e-06
9.3463294098901e-06
-5.17432203823654e-06
-5.88989885216913e-06
-2.62545531509393e-06
-1.29778768734831e-05
-2.14184368934323e-05
-4.33793769252034e-06
-1.49745328749274e-05
-9.39534903751203e-06
-3.08364382528578e-05
-1.61008094468455e-05
-2.03336917348656e-05
-1.33832775433354e-05
-1.15751525302876e-05
-2.26863460606429e-05
-1.26623834561279e-05
-2.1342442222387e-05
-2.46475625484622e-05
-2.95319235028502e-05
7.97041217844288e-06
-1.07579802125871e-05
-3.53479425369839e-06
-2.28750787389384e-05
-7.23495807012576e-06
-2.27546868161564e-05
-3.36688954880621e-06
-2.14298756562882e-05
-1.92558865210413e-05
-1.4191550667977e-05
-8.60967386821743e-06
-4.49850406807014e-06
-3.28263920867975e-05
-2.27874258675867e-05
-2.40539000445318e-05
-1.21322159312577e-05
-2.27204436299562e-05
-1.8256838219695e-05
-2.79954175929265e-05
-1.85674016824187e-05
-1.5817080227641e-05
-1.88208032691821e-05
-2.90141965162179e-05
-2.8625834389335e-05
-2.04780679687847e-05
-7.29667768428709e-06
1.08585843790467e-06
-1.97252653364603e-05
-1.11631905031439e-05
-8.83310339172931e-06
-2.59968759479957e-05
3.349336974941e-06
-1.41336234890543e-05
-1.54293962012462e-05
-1.66346836075853e-05
-2.66189790343303e-05
-2.70961087213244e-06
-2.39441147148392e-05
-3.19296768008421e-05
-2.12173036142831e-06
-2.60148635612999e-05
-1.86545107164218e-05
-2.50990587767857e-05
-1.09465828645592e-05
1.35821658783595e-06
-1.07774960807486e-05
7.82480858911756e-07
-1.74429319239548e-05
-2.11977125290219e-05
-9.58584730963087e-06
-4.0894307488252e-06
-2.33867768606434e-05
-8.45852552035373e-06
-7.69648336071449e-06
-9.84192132617711e-06
-1.95972352499603e-05
-9.43936936081012e-06
-1.30746567085728e-05
-2.6376709003311e-05
-6.3552740231344e-06
-2.35353873561988e-05
-2.85193544063218e-05
-1.18143555960358e-05
-2.44158184825631e-05
-2.37641270393298e-05
-2.73897022631021e-05
-1.53765211373417e-05
-2.65738150274726e-05
-4.97956796372349e-06
-2.45630230770248e-05
-1.07832722428814e-05
-1.41661055044083e-05
-3.8499498257124e-06
-8.72292428854695e-06
-4.14991291288036e-06
-2.82072492989135e-05
-1.23960456521266e-05
-2.17454760828767e-05
-2.53944704881294e-05
-1.10712067319628e-05
-1.65481088155215e-05
-1.01624416549111e-05
6.5216884059364e-06
-3.13166291184619e-05
-1.31980151510901e-05
-1.43505726296791e-05
1.54679269540584e-06
-1.90623063766543e-05
-6.55012597045301e-06
-1.69150391589134e-05
-6.81136469697484e-07
-2.27115980914132e-05
-1.3098303957455e-05
-2.83960258981934e-05
-2.6136106481002e-05
-2.77273400816949e-05
-1.64126832939108e-05
-2.26614253232928e-05
-2.70531499145904e-05
-1.89806051041278e-05
-2.68791651162044e-05
5.28117532743632e-06
-7.29506502173206e-06
-1.66556856155879e-05
-1.7353265652992e-06
-1.06281597971827e-05
-1.65555299866708e-05
-3.46187482369392e-05
-2.55812488639858e-05
-1.4583750314459e-05
-2.04515761189433e-05
-1.10285448578013e-05
-2.30755441427035e-05
-1.4369874648787e-05
-2.73048299857601e-05
-1.61076953693418e-05
-3.04442363917404e-05
-1.11996625591622e-05
-1.17760757274531e-05
-1.75284169503799e-05
-8.93602411723511e-06
-1.57265440280802e-05
-3.83575525898867e-05
1.11970642831616e-05
-1.27732259062425e-05
-2.87675293065294e-05
-2.55869470574273e-05
-1.20067219444704e-05
-1.28627261928352e-05
-9.80042308364552e-06
-1.55338645597121e-05
-2.29048856336939e-05
-1.02426788445554e-05
-7.67287848222035e-06
-8.86840115205228e-06
-7.88246579821899e-06
-2.26436736650258e-05
-8.72137024026247e-06
-1.62990258379312e-05
-2.60543362215832e-05
-3.31601458360804e-06
-2.6629759004658e-05
-2.28003760135966e-05
-2.10607627786344e-05
-2.10802592495892e-05
-1.76596601964826e-05
-8.62951700967481e-06
-1.14861501201648e-05
-1.84522740730082e-05
-2.08640802280169e-05
-2.90115369766523e-05
-1.28385757250564e-05
-2.81295900812168e-05
-7.96211397658602e-06
-1.51951798671842e-05
-9.14849416190101e-06
-1.35865570147321e-05
-2.07132484361744e-05
-1.28850017734527e-05
-2.79890316480352e-05
-1.4145782745288e-05
-2.32190747571423e-05
-1.79261351788324e-05
5.32303814002557e-06
-3.84954216163966e-05
-2.23444405781323e-05
-1.69378510328134e-05
-1.44564152506385e-05
-1.37299428324611e-05
-3.05914132352212e-05
-1.1018592594799e-05
-1.61158812913257e-05
-2.60091126978126e-05
-2.93393364962547e-05
-1.5511550612607e-05
-9.10191768319101e-06
-1.44954792021547e-05
-2.33508993750584e-05
-6.33821764399789e-06
-8.77306505311434e-06
-8.48874154394009e-06
-1.6025042190631e-05
-3.18386869684006e-05
-1.61496308224436e-05
7.87139683752674e-08
-1.44363061522887e-05
-1.67551900324968e-05
-1.64835179372222e-05
-1.55107305230358e-05
-2.86278489559045e-05
-2.17708924570129e-05
-8.32762241073237e-06
-1.80129990742791e-05
-4.02469637255531e-05
-1.3471360745282e-05
-2.15127894175673e-05
-1.03095168709345e-05
-2.84355298091898e-07
-2.0297570304646e-05
-3.41781503427224e-06
-1.89048049028529e-05
-1.73403920788537e-05
4.03099064884753e-06
-2.37833651596802e-05
-1.26780749165479e-05
3.25455729608836e-06
-1.34741698976488e-05
-2.98991214789915e-05
-2.51798258434555e-05
-5.65633676902364e-06
-1.9394248980291e-05
-3.16671358147535e-05
-3.66545806231639e-05
-1.20551811638901e-05
-5.81760833297132e-06
-2.10288878745067e-05
-9.19518532126238e-07
-1.12601865740908e-05
-1.8714774876114e-05
-4.90934849936653e-06
-7.41597668441993e-06
-2.08858404798872e-05
-1.35561981469032e-05
-1.57568812409982e-05
-2.0348670509389e-05
-6.09131365647737e-06
-2.83079068915484e-05
-8.59107790317116e-06
-1.43159197403993e-05
-2.28107805549085e-05
-9.30195924037915e-06
-2.40722474567367e-05
-2.90598131827383e-05
3.42483980356982e-08
-3.04829578608005e-05
-1.51044878544903e-05
-1.58975013340789e-05
-8.64671533473604e-06
-2.40521033705351e-05
-2.45150833735337e-05
-2.16047265491584e-05
-1.58534441887905e-05
-7.2130092957002e-06
-1.80020825145668e-05
-2.39860870111011e-05
-2.12988667665162e-05
-2.54362940895576e-05
-2.22457965379322e-05
-1.14152530084001e-05
-2.28395639023871e-05
-2.61867599849156e-05
-1.65643405849159e-05
-1.0340790766209e-05
-1.32318693064924e-05
-1.97747247695463e-05
-1.05518849785133e-05
-2.30460400019251e-05
-1.13768265746834e-05
-4.0040566785089e-06
-2.10004846273479e-05
-2.57533536702067e-05
-2.3419595486617e-05
-3.87181288182578e-05
-2.2375511373877e-05
-2.30484077759958e-05
-3.67066500878408e-05
-1.98726862948127e-05
-1.44762876983457e-05
-1.14058421484813e-05
-1.60840432333411e-05
-1.2678067442152e-05
-9.50126382440286e-06
-1.77591108103603e-05
-1.71760502060727e-05
-1.08635918029315e-05
-1.15607063982038e-05
-2.95640586982242e-05
-1.04398753381148e-05
-2.48529812590486e-05
-2.66173451779861e-05
-7.81047674563837e-06
-3.16565902032894e-05
-1.50482943405071e-05
-8.53106208478043e-06
-1.17037764528201e-05
-2.55011830644022e-05
-1.82645925751972e-05
6.63856194134975e-07
-2.57051735834643e-05
-2.0039826362305e-05
-1.36698189985739e-05
-4.30152762955905e-06
-6.49982721560736e-06
3.58976514525484e-06
-1.28527095626284e-05
-3.0013525440947e-05
-1.63060324192749e-05
-9.15756042853681e-06
-2.07403897892166e-05
-2.84431631958825e-05
-2.23140053524444e-05
-1.134071699793e-05
-3.39120208384848e-05
-2.82584760443208e-05
-5.74375144760267e-06
-1.63690114402478e-05
-2.94804646999721e-05
-2.18017266981002e-05
-1.72436550154965e-05
-8.95763357308053e-06
-2.15996975423494e-05
-3.28931584486057e-06
-1.93456951040646e-06
-4.45918923071786e-06
-2.06610805029472e-05
-6.73717487780051e-06
-1.91646561034618e-05
-2.97588491537491e-05
-4.80728732958039e-06
-1.52691701353408e-05
-1.05549617389763e-05
-1.7057423701437e-06
-1.19670206862698e-05
-7.55694957620673e-06
2.12088230657036e-06
-1.54384480031571e-05
-2.32616023174336e-05
-1.75042911651419e-05
-1.34541088906743e-05
-3.64124609774843e-05
8.42669306597214e-07
-4.15220010386713e-06
-1.02839555106994e-05
-1.95526514594083e-05
-1.13352511794203e-05
-3.03822223021504e-05
-2.12018492418959e-05
-9.58636160267248e-06
-2.26871124573281e-05
-1.99162514195266e-05
-1.04371429855863e-05
6.73326439658438e-08
-1.75725029846321e-05
-4.64819179070967e-06
-2.09359995176445e-05
-1.98269112127647e-05
-2.70736325675072e-05
-1.76783003358508e-05
-6.05071473192973e-06
-1.78838323526314e-05
-1.06165021241425e-05
-8.95021615299632e-06
-1.76850079766181e-05
-1.25589329207329e-05
-1.44929479260829e-06
-6.013114927235e-06
-1.37489164872605e-05
-3.04086514554206e-05
-1.93070574068138e-05
-5.90236557643567e-06
-4.15402523158468e-06
-1.32151536994951e-05
-2.91558010481684e-06
-1.7611026201907e-05
-2.08676559853746e-05
-1.36330073071265e-05
-1.45695950981252e-05
-1.6480701038175e-05
-1.49817835341859e-05
-1.71906098819714e-05
-2.13367524388256e-05
-7.45572890350975e-06
-2.09004867210802e-05
-3.36460937962265e-05
-2.61699658644047e-05
-2.70906547106106e-05
-1.02225158716969e-05
-1.07135926989811e-05
-1.73562335846758e-05
-1.0023574810699e-05
-3.35577199304414e-06
-1.54768591881236e-05
-1.56742065460245e-05
-1.41005351747402e-05
-2.50713536573908e-05
-1.99517352487787e-05
-1.267089267465e-05
-1.60685495292185e-05
-1.52721565364688e-05
-2.4527075367813e-05
-3.09332304827665e-05
-1.8484580158762e-05
-2.11820406596605e-05
-1.7042600433219e-05
-2.00463936473695e-05
-1.63064098145074e-05
-2.4206647086879e-05
-1.54088956381597e-05
-2.52558954871632e-05
-2.71512055162657e-05
3.14558141376069e-07
-5.98532069183534e-06
-4.90172666477432e-06
-2.71315951674666e-05
-5.18532811136749e-06
-2.57571468181506e-05
-5.27896965052663e-06
-8.37776994783842e-06
-4.6035751589302e-06
-1.61747593517006e-05
-1.19676426372108e-05
-6.95456360590697e-06
-2.03671298043615e-05
-2.0475915300347e-05
-1.97191350357944e-05
-2.07991122072329e-05
-1.55317737721336e-05
-1.62301095280144e-05
-2.55467519496022e-05
-1.21818626660124e-05
-1.61732005679032e-05
4.02951224359285e-06
-1.60632129262744e-05
-3.857724310232e-06
-3.49699590242594e-05
-1.10875524187227e-05
-1.2047717679908e-05
-2.85170195197151e-05
-1.14494917627305e-05
-1.07134793790173e-05
-1.32202352029127e-05
-2.40516567136335e-05
-1.42383535782096e-05
-1.13645507211173e-05
-3.61396252637201e-05
-7.68687776428195e-06
-2.3262410965954e-05
-3.1231021810024e-05
-1.59629587688728e-05
-2.0787769326379e-05
-1.88816736593267e-05
3.62713652804318e-06
-2.71985867060548e-05
-1.39103760574617e-05
-2.7518259006784e-05
-1.63415866886888e-05
-3.52680632204145e-05
-2.56967476202846e-05
-1.89097282737876e-05
-5.03408816757571e-06
-1.68538333550961e-05
-2.50641440022809e-06
-1.09251778273882e-05
-3.86105473082971e-05
-1.60146126030532e-05
-2.07211444028928e-05
-2.92284773107696e-06
-1.64063526168861e-05
-6.53490741359707e-06
-2.81463914208875e-05
-3.88346779506135e-06
-3.55504247248058e-06
-8.78137866467396e-06
-9.34340282212987e-06
-7.59754282423306e-06
-9.79902357943922e-06
-1.17954008516786e-05
-2.18419406112243e-05
-2.98619177629623e-05
-2.51279082416655e-05
2.51051696788677e-06
-2.42163969997544e-05
-2.70768803270271e-05
-3.15990722583736e-05
-1.35613044460999e-05
-2.19544631244775e-05
-2.57096568522437e-05
-1.9600054664049e-05
-2.25858946059142e-05
-9.18660415425489e-06
-1.67254377214551e-05
-1.41629146729031e-05
-2.98782569314711e-05
-1.13515185557149e-05
-1.42978803976744e-06
-3.32942039852692e-06
-1.68047787611842e-05
-1.49088832584351e-05
-1.18477944333179e-06
-1.4022345117574e-05
-3.58874869474924e-05
-2.67233586975216e-05
-1.32859344137396e-05
-2.15491351336807e-05
-1.30100054861097e-05
-1.43261778156622e-05
1.07919809217565e-06
-1.06909801607582e-06
-3.80187946768063e-07
-1.41626392439207e-05
-1.85859008462048e-05
-1.7989914134799e-05
-2.2773105836829e-05
-1.09073354303997e-05
-1.36096751937724e-05
-1.23668133562254e-06
-1.57980713395689e-05
-9.00503869878685e-06
-1.91923863065847e-05
-2.20663663108521e-05
-1.96573317751891e-05
-2.85484702404287e-05
-1.13720122054481e-05
-1.24784573206923e-05
-1.48998315565348e-06
-3.15097203139255e-05
-1.40265845261681e-05
-1.95114954293121e-05
-1.85289697005791e-05
4.20967480273444e-06
-1.39224352036466e-05
-6.25614919071288e-06
-2.09305368499504e-05
-1.93082396830932e-05
8.69357111001789e-07
-8.8710322655438e-06
-2.13355751731488e-05
-2.71791485669114e-07
-2.82700042790986e-05
-3.19603002928842e-05
-3.10842554180782e-05
-1.18374473951643e-05
-1.41573142271398e-05
-3.62215414254494e-07
-1.47315154792195e-05
-2.73097433317439e-09
-2.01921529074005e-06
-1.27399175008616e-05
-1.17982750871218e-05
-1.56847114569244e-05
-1.50347122111106e-05
-1.40839330581245e-05
-1.938766107822e-05
-2.48504879314024e-05
2.02960048298162e-06
-1.55160105987897e-05
-1.03069739948455e-05
-1.61868905134754e-05
-6.21150130614185e-06
-2.60335455893033e-05
-1.98097780564887e-05
5.77054191196922e-06
-2.93528753939221e-06
-1.70712031725749e-05
-4.66672960967606e-05
-3.65201366766729e-06
-2.05164478610719e-05
-1.71673881098711e-05
-5.88593666273675e-06
-5.87176267314153e-06
-1.69188355338539e-05
-1.18721084674699e-05
-4.72594706536459e-06
-2.07218832503051e-05
-1.30711312559445e-05
-2.7642184952855e-05
-3.30573752560338e-05
-1.57581746421426e-05
-1.16449672077028e-05
-1.28570448725627e-05
-5.52737993001033e-06
-2.27226223432015e-05
-3.18915778193587e-05
-1.87514880006975e-05
-3.42759825670992e-05
-1.89087063007494e-05
-3.05774342228412e-05
-6.94523825058089e-06
-1.5408422786732e-05
-2.23649121606783e-05
-2.32610194951549e-05
-1.83165088020426e-06
3.45020819520828e-06
-1.77043820459291e-05
-3.09206975216813e-05
-1.44919843291227e-05
-1.87056742447472e-05
-2.00152993016126e-05
-1.39575681589241e-05
-1.80187619453995e-05
-2.20443018909242e-05
-2.41027581047933e-06
-1.36158067959277e-05
-1.90887820281525e-05
-1.67764164599301e-05
-1.60365213653711e-05
-1.97236670787599e-05
-1.04774817282389e-05
-1.69564553348342e-05
-3.43500925632831e-05
-1.36424823968811e-05
-1.24464614463414e-05
-2.20654513614688e-05
-1.53336295714697e-05
-2.5000078308972e-05
-2.55714387641989e-05
-3.83734752993618e-05
-2.09515860233604e-05
-1.61485474218381e-05
-2.36304789888546e-05
-1.19361713801193e-05
-2.86305395864501e-05
-6.64469759199848e-06
-1.98164713810805e-05
-3.67176021032593e-05
-3.71632983159179e-05
-2.29660498609983e-05
-1.78680543358702e-05
-2.09171213743963e-05
-3.76644626857542e-05
-2.64756873638235e-05
-1.48716304927767e-05
-1.61997805243133e-05
-7.92960335045446e-07
-2.16476110616066e-05
-1.5704460172014e-05
-2.49698743135053e-05
-2.4011440120272e-05
-1.92637911945166e-05
-2.22597019256941e-05
-2.15381571622357e-05
-7.17520014219722e-06
-2.63002683945886e-05
-1.20591030451909e-05
-1.87543682021893e-05
-2.67305818554321e-05
-5.12044494823588e-06
-2.97446783668966e-05
-2.20831087572663e-05
-2.63616637999517e-05
-1.57213244750569e-05
-3.0533239736815e-05
1.33949871566611e-06
-3.12094167472398e-05
-1.88954976516823e-05
-2.28712575360586e-06
-1.87080905099073e-05
-1.377906893543e-05
-2.13264891283962e-06
-1.09145552095601e-05
-3.5961069755574e-05
-1.94907089702726e-05
-2.00660223254958e-05
-9.96477551913217e-06
-9.9763988277416e-06
-1.35323255085795e-05
-1.87092157917703e-05
-3.15771424751294e-05
1.79286778593474e-06
-6.32027770014936e-06
-1.60835889543822e-05
-8.73728690425743e-06
-2.62027376232604e-05
-2.49675499282732e-05
-3.7094131913274e-05
-1.56678040980437e-05
-2.60454927334349e-05
-5.8741782946853e-06
-1.83092835274814e-05
-2.2855989271488e-05
-1.5468432879321e-05
-1.07668881808544e-05
5.09897260044343e-06
-2.28766762495922e-05
-2.83963895865344e-05
-3.91036332789974e-06
-2.92179628062059e-05
-1.37062489583044e-05
-1.59891736078673e-05
-2.71612168007505e-05
-1.60374343535238e-05
-1.74042936015763e-05
-1.26676422232447e-05
-6.48967272778924e-06
-2.64334383266332e-05
-1.35493078206056e-05
-2.02014957009954e-05
-1.21069356404529e-05
-3.06144279363788e-05
4.60205334935098e-06
-5.58640075102261e-06
-5.69379358222282e-06
-1.2646291923523e-05
-9.81361297583017e-06
-1.0853329727936e-05
-1.53775083706746e-05
-1.42185982412076e-05
-1.52389439927874e-05
-1.20912729525612e-05
-3.45433377830436e-05
-1.76285309874073e-05
-2.57365989230687e-05
-2.19155547888849e-05
-2.78255480631267e-05
-1.70664481914049e-05
9.56996917658987e-07
-2.14037662071109e-05
-2.77366922652278e-05
-2.14939439445987e-05
-1.50970245878058e-05
-2.44431167272052e-05
-3.47046862921784e-05
-1.37194512140147e-05
-3.7749266546324e-06
-1.45973570040852e-05
-3.10587169450547e-05
-3.39263579380283e-05
-1.15881779876194e-05
-3.23185304745927e-05
-2.92794092804339e-05
3.4639023769299e-06
-1.50383110356737e-05
-1.63666999643858e-05
-3.35665402568507e-05
-1.16128580811419e-05
7.25232813069245e-06
-2.09503538577902e-05
-7.62704874373342e-06
-1.53263503976138e-05
-1.06601542853845e-05
-7.09578887534662e-06
-1.0020428211792e-05
-1.12084482040743e-05
-2.30971996421491e-05
-1.85514510254419e-05
-2.16825151610916e-05
-1.23532717137222e-05
-1.09127560211217e-05
-7.31225782076236e-07
-1.78595060888687e-05
-2.31716047034459e-05
-2.06496433022778e-05
-2.01906398993619e-05
-1.85504888751926e-05
-2.80036368127939e-05
-2.00765150170828e-05
-1.73962471573139e-05
-1.01638069661383e-05
-1.10119680342238e-05
-1.1673126129853e-05
-2.78470423427078e-05
-2.24912400458103e-05
-9.51151934407012e-06
-2.19626020326816e-06
-5.57247214528644e-06
-1.68972832397918e-05
-2.82868355608889e-05
-1.68155290023057e-05
-9.73636043004844e-06
-2.01545087498962e-05
-1.44996451295141e-05
-1.84426822489546e-05
-1.26409736531578e-05
-1.52345903546605e-05
-6.75553866601509e-06
-1.90139372772491e-05
2.13407408436417e-06
-3.17266559638642e-05
-1.47770000223675e-05
-1.47168812469414e-05
-1.0671778865628e-05
-3.59402140651771e-05
-9.43807236735995e-06
-1.08252058378539e-05
-4.6287234701205e-06
-1.45583837669594e-05
-1.27859177705583e-05
-2.69081244843302e-05
-3.69978069400478e-05
-1.66879394629093e-05
-1.67853376363709e-05
-2.36093520864268e-05
-5.69024024478519e-06
-1.58279383101504e-05
-1.47356114125599e-05
-1.04478445472273e-05
-1.33289736645493e-05
1.9429643022965e-06
-6.96307550322323e-06
-6.1811063925617e-06
-2.82686590041896e-05
-2.04474685671369e-05
-2.73999183324293e-05
-2.62735650400744e-05
-2.48378710149042e-05
-5.00884322887778e-06
-1.31928157890738e-05
-2.56296892743213e-05
-1.99222398181993e-05
-1.5895649073975e-05
-2.68983375846749e-05
-8.35828547269613e-06
-2.21281066987715e-05
-2.68077066561733e-05
-9.61607491582943e-06
-1.71724697444191e-05
-9.28644842932026e-07
-2.20630839261211e-05
-1.24291701942241e-05
-2.19639146906416e-05
-4.75948082064492e-06
-1.20685149945151e-05
-1.44437150077826e-05
-2.18845456696088e-05
-2.51369225069212e-05
-2.96452436502717e-05
-1.6239636837938e-05
-2.02141342456982e-05
-1.56076948563007e-05
-9.8180945984398e-06
5.53483021391061e-07
-2.94478037495411e-05
-2.90764820459161e-05
-2.05359925253288e-05
-1.12935580500242e-05
-1.98423616390053e-05
-2.42438252906151e-05
-1.10014174788887e-05
-1.70754950953488e-05
-1.43473498439456e-06
-4.31733516645831e-06
-1.30658619981403e-05
-2.94543580047042e-05
-1.98606662093418e-05
-1.48151662837965e-05
-1.64808065000419e-05
-2.50517433865523e-06
-1.28637595414492e-05
-1.11550263889563e-05
-2.24005672007533e-05
-1.28313075923567e-05
-2.26751881700546e-05
-1.53804549915848e-05
-1.626654129419e-05
-2.36510928014098e-05
-1.10653045032392e-05
-1.89235997572239e-05
7.24074906379886e-06
-8.60051344765874e-06
-1.94793093998016e-05
-1.51718511740771e-05
-1.71006170453102e-06
-2.68550005732341e-05
-1.2113710743387e-05
-6.74464729355969e-07
-2.46642776354269e-05
-8.08391203452823e-06
-2.91123111098159e-05
-1.89719772705967e-05
-3.02174257076295e-06
-2.67656055243268e-05
-1.78460282679004e-05
-3.17371073405955e-06
-1.79152606834305e-05
-1.32300971779445e-05
-2.58031776617597e-05
-1.65055427942226e-05
-1.80458608327549e-05
-2.38358848413735e-05
-1.76518356797551e-06
-5.53389884355625e-06
-1.60582703215538e-05
-2.43194904386695e-06
-9.7898169069221e-06
-2.56790595644213e-05
-2.48025554873412e-05
-2.48659207335845e-05
-9.62107913145846e-06
-1.67948557470679e-05
-9.9758364081498e-06
-9.12851245868304e-06
-1.13707064812229e-05
4.51784911062612e-06
-2.38614784018027e-05
-1.7569253862385e-05
-2.80069192595756e-05
-9.15534391027791e-06
-5.18095489232885e-06
3.2489824425442e-06
-1.87287077826069e-05
-3.20399574943682e-05
-1.29756345766247e-05
-1.64837047766541e-05
-1.17166840135246e-05
-9.05367400039693e-06
-3.60910416074353e-05
-3.20048625476078e-05
-1.59105129585402e-05
-1.24449266232625e-05
-1.22955042344187e-05
-1.3141861216672e-05
-4.72893677041656e-06
-1.03075787177579e-05
-2.80478521550305e-05
-3.45534051041221e-05
1.1003411294061e-06
-1.78454871341117e-05
-1.48779398812812e-06
-2.28416035384192e-05
-1.34053680846993e-05
-1.77007690227087e-05
-1.98710318151615e-05
-2.99081960138664e-05
-2.7626881740668e-05
-1.92570288726931e-05
-2.14925745581363e-05
-5.62612780741731e-06
-5.24873014325065e-06
-1.96795675974403e-05
-8.63598662289701e-06
-3.78979026466015e-05
2.48879963426011e-07
-1.44695042580387e-05
-8.72670060445327e-06
-1.51330873624202e-05
-2.64665709910831e-05
-2.71907096586765e-05
-2.22620761502701e-05
-1.35914957013642e-05
-2.58668825539739e-05
-1.28191963352105e-05
-9.31857181770111e-06
-3.5576433211064e-05
-8.99783290628003e-07
-2.04848709159343e-05
-2.05326218966424e-05
-8.89851139242058e-06
-1.2595076916365e-05
-2.16705915239801e-05
-7.63502768132054e-06
-1.4098538526156e-05
-1.60254208379293e-05
-1.96400971458057e-05
-2.55252936987575e-05
-1.75997786079961e-05
-2.68525728470768e-05
-1.35589013793729e-05
-2.20117423962296e-06
4.56093370081136e-06
-1.35592916892998e-05
-2.27660102823006e-05
6.8668142264859e-06
-2.12773178593681e-05
-9.67987079117359e-06
-2.08106196670123e-05
-2.81870111231121e-05
-2.0718410321611e-05
-1.34771097514359e-05
-2.70932504827304e-05
-2.54422435387116e-05
-2.40704806610258e-07
-9.38742605212799e-06
8.0353317482013e-06
-5.97967835758063e-06
-2.06040240670019e-05
-2.58525958949315e-06
-3.29165413119137e-05
-1.97766330500862e-05
-8.64435901605768e-06
3.95936861835476e-06
-7.67975908234706e-06
-2.78926494993935e-06
-2.16330777460195e-05
-1.46050360244413e-05
-1.10043579792354e-06
-2.60928571805382e-05
-1.45411787104452e-05
-2.42766469045096e-05
-1.79585814236509e-05
-1.59946052955879e-05
-8.25677280853668e-06
-2.06179771318919e-05
-2.14258311647229e-06
-3.68136734975611e-05
-1.47448651638937e-05
-2.1547452673559e-05
-1.04298888282253e-06
-2.33150655047585e-05
-1.25697698248044e-05
-2.94289918560095e-05
-2.287344177564e-05
-1.88246649484346e-05
-2.01273179435501e-05
5.57063538194957e-06
-9.5361368882023e-06
-9.11157813293544e-06
-2.66969248860131e-05
-1.12264303222548e-05
4.21193596815801e-06
-4.33173319984614e-06
-2.3975124437687e-05
-2.27874095980688e-05
-3.9727024049487e-06
-8.4794596338651e-06
-9.83038196351724e-06
-6.49067937205261e-06
1.00079441282504e-05
3.66270952343473e-06
-1.03542737415196e-05
-8.50751652933861e-06
-1.44400003612933e-05
-5.37412277238817e-06
-1.85513666013059e-05
-2.78482023595585e-05
-3.49827860004044e-05
-5.16327981073778e-06
-1.61347753039916e-05
6.30892185712693e-06
-4.81703846101027e-07
-1.66923759809484e-05
-1.50162019702223e-05
-8.86484669451866e-06
-2.12539684472449e-05
-3.2705564513513e-05
-5.89550105585286e-06
-1.48768707107222e-05
-1.27669002743376e-05
-2.53081635940668e-05
-1.37403533233491e-05
-7.89898075624164e-06
-2.3185237997337e-05
-2.2554680708313e-05
-1.8938407944659e-05
-2.53511257855615e-05
-4.1339220825125e-06
-5.09670715824324e-06
-1.81377548644275e-05
-5.61275743565949e-06
-1.27101404004311e-05
7.30322180583107e-06
-2.18540754342403e-05
-4.32032349612864e-06
-1.47632370209977e-05
-9.34799357210396e-06
-2.3203503898037e-05
-1.2255493715948e-05
-2.22896484412219e-05
-2.18763983376771e-05
-1.43556351633965e-05
-1.39601246810257e-05
-1.80873597132747e-05
-1.75751146817835e-05
1.22396048699343e-06
-1.91546489788331e-05
-2.37347626087247e-05
-1.17993224143099e-05
-3.54875291173999e-06
7.03111938924349e-06
-2.53157076340262e-05
-1.42194287443909e-05
-2.23064195934094e-05
-7.67435075526623e-06
-2.23806006417696e-05
-2.84109457199307e-05
-1.05869660608419e-05
-1.37152653695165e-05
-2.16940750205005e-05
-9.64753489244987e-06
1.3004476048634e-06
-2.42864799608209e-05
-2.14192448608047e-05
-1.51462463806665e-05
-1.25017463217677e-05
-1.37433970927095e-05
-9.30398815507687e-06
1.4486462708203e-06
-1.81818982786653e-05
-1.77055096489968e-05
-1.72411004612985e-05
-3.42979384369849e-05
-7.98473037354682e-06
-1.81906693425238e-05
-3.75986428327757e-05
-2.84075366405841e-05
-1.79783022665455e-05
-3.38690630741516e-06
-1.61057961528293e-05
-2.13555169888817e-05
2.62160488177939e-06
-1.15261539939887e-05
-1.68995909593291e-05
-1.22004479705419e-05
-3.7242258211164e-06
-1.52225947390678e-05
2.65029921935982e-06
-8.51152740416657e-06
-3.06973934528863e-05
-2.69426081172677e-05
-1.42030138560124e-05
-3.95511775821477e-05
-1.64696759771233e-05
-1.13866539341355e-05
-1.21748041417945e-05
-2.03528044477688e-05
-1.62955452508589e-05
-1.91509567733707e-05
-1.51980437255064e-05
-1.98032856226915e-05
-2.18288428300844e-05
-3.88070557372747e-05
-2.65520207337534e-05
-1.73676528350981e-05
-7.26772373927706e-06
-6.28903243088801e-07
-9.38746556913483e-06
-2.18872350836372e-05
-2.19535218920954e-05
-1.74563261771704e-05
-1.01506662952316e-05
-8.58563477643449e-06
-2.28801506321604e-05
-1.48605272815434e-05
-1.08431709683236e-05
-1.50277095242723e-05
-1.74818422618119e-06
-1.57484602792454e-05
-1.71499728293094e-05
-1.16484516662215e-05
-1.95006604020965e-05
1.01933560150997e-06
-2.00051417027064e-05
-2.72040301455092e-05
-2.4724674627374e-05
-1.96203790270718e-05
-8.58399530148641e-06
-2.75821797295157e-05
-1.25364635161981e-05
-1.42469489230891e-05
-2.14818658563383e-05
-1.54156027722249e-05
5.06884890757599e-06
-1.17172647981414e-05
6.48790582673528e-06
-1.32219676959462e-05
-3.81483668449153e-06
-1.53823398560506e-05
-1.95278097709715e-05
-1.99881645994671e-05
-1.03766303126304e-05
-8.81333068100263e-07
-1.81583046166517e-05
-2.52213704893587e-05
-2.33573171417879e-05
-1.11591325439751e-05
-2.28430471287817e-05
-1.81006466623793e-05
-1.23507277825809e-05
-1.8616651415597e-05
-3.80420364641446e-05
-2.77093583014267e-05
-1.25308973266384e-05
-1.28580286458116e-05
-1.08729078861495e-05
-1.72136514587931e-05
-1.85524669089182e-05
-9.27006158511336e-06
-3.32001162249409e-05
-1.19377749625251e-05
-1.01317359662586e-05
-1.78431509289637e-05
-1.68199202205487e-05
-1.32714157555982e-05
-1.93041906314603e-05
-9.22130663795503e-06
-1.41280111473517e-05
-2.49033249630659e-06
-1.74701570376315e-06
-4.86878235721767e-06
-2.6087638737888e-05
-1.46763583969749e-05
5.02200829406688e-06
-2.80345166266516e-05
-1.14948752611066e-05
-2.24698600602615e-05
-1.82767121101723e-05
-2.03821482250358e-05
-1.69169773356317e-05
9.94744526877865e-06
-2.14502547213922e-05
-2.37197321559778e-06
-2.53057334050791e-05
-7.45403337891216e-06
-1.5659193930222e-05
-1.49791374953806e-05
-4.05815004391681e-06
-2.90075573025708e-05
-2.85956154279207e-06
-1.24931423402713e-05
-3.49544072270356e-05
-3.93413755569055e-05
-1.9858340649562e-06
-9.65604662165603e-07
-2.22883124321898e-05
-2.05065121369267e-05
-1.12852439837456e-05
-1.01084154794635e-05
-2.48160948719789e-05
-3.28353391271716e-05
-6.73340373097772e-06
-8.74562321056295e-06
-1.31418191023138e-05
2.9567627136779e-06
-1.55404983917635e-05
-3.61878729828361e-05
-3.36393851492175e-05
-1.13989160608659e-05
-1.20107017261582e-05
-2.89485771602534e-06
1.41049143720715e-06
-7.51004817534859e-06
-2.61012067028605e-05
-1.26738591495072e-05
-3.09191060457455e-05
-9.02635933282023e-06
-1.43090765832261e-05
-2.40604498134474e-05
-2.63943658671774e-05
-5.20315470653647e-06
-1.51239888565008e-05
-1.84193528072701e-05
-1.42156628727156e-05
-1.16119306396096e-05
-1.57298315328281e-05
-7.40599160179286e-06
-1.55445921936938e-05
-1.47443691025828e-05
-1.16364599082882e-05
-1.16435955477173e-05
-3.30431169262559e-05
-4.51845283074695e-06
-1.83446236529409e-05
-7.18771758315182e-06
-1.94882532970408e-05
-7.58873421009482e-06
-1.37206456081218e-05
-1.33094764970047e-05
-2.18692895684284e-05
-2.05258036588998e-05
-2.59832069772117e-05
-2.30821324181364e-05
-1.07035125095617e-05
-2.56467253709227e-05
-4.65883213840954e-06
-7.25914164666226e-06
-1.69722505745889e-05
-2.17078879201043e-07
-2.17194593625806e-05
-6.23954927760583e-06
3.68956750260873e-06
-9.7409352917443e-06
-5.90662388643208e-06
-8.70934009870864e-06
-2.52273692404912e-06
-1.51492488045665e-05
-4.65456743262836e-06
-1.08020805014675e-05
-1.81087797122883e-05
-2.65675628976598e-05
-1.50518816683634e-05
-2.36272185852827e-06
-2.69300566725941e-05
-9.37213770464464e-06
-3.43356267205153e-05
-1.85193590185801e-05
-2.49858569739651e-05
-9.33055631687499e-06
-9.32582841524866e-06
-1.43998202420086e-05
-1.62621187553853e-05
-9.73504312738354e-06
-2.64637716939244e-05
-5.83405689578152e-06
-2.18866940568407e-06
-4.70033224633495e-06
-3.09918519330186e-05
-1.99493175927303e-05
-1.15170522321569e-05
-2.20380469176136e-05
-1.58358461547845e-05
-1.58589268117429e-05
-1.28187946163449e-05
-6.70932465906329e-06
-1.16486500130264e-05
-1.0510534401311e-05
-2.9173627316197e-05
-2.01251243373933e-05
-1.89312055665886e-05
-1.0320802270928e-05
-1.19153590754871e-06
-1.24323632365889e-05
-3.09888702325142e-05
-1.55561274351757e-05
-1.39043460408479e-05
-3.39892423246756e-05
-1.42878882323571e-05
-2.19859924657865e-05
-4.82525109638078e-06
-2.95660083716663e-05
-2.39757335478401e-05
-1.15712234071344e-05
-1.74735127628021e-05
-2.09927788483492e-05
-1.71215785765148e-05
-2.80767484788808e-05
-9.22462666421941e-06
-1.17985696026851e-05
-1.60068367636912e-05
-2.56528345549053e-05
-2.0741758040191e-05
-1.89573148053554e-05
-1.50738555711909e-05
-1.2393635648471e-05
-9.36277169923129e-06
-4.40112153016774e-06
-1.17041972276524e-05
-1.61213657089126e-05
-2.67649633684202e-05
-5.21265215337068e-06
-1.03245952171817e-05
-9.47083804685716e-06
-7.29934840189816e-06
-2.19796887961382e-05
-7.82641668158907e-06
-1.07217734758834e-05
-1.05174161734907e-05
-1.5989785466213e-05
-2.39598021805454e-05
-1.86545986430642e-05
-1.77902323417384e-05
-1.57903446401496e-05
-1.53973861341608e-05
-2.41388684256742e-05
-1.3396795179338e-05
6.29953049652703e-06
-1.76504414048207e-05
-2.61689377560099e-05
2.73590777152312e-06
-3.25707517595343e-05
-2.04140140488998e-05
-1.56560648731614e-05
4.4983982900068e-06
-3.40456777140415e-05
-2.32892771095898e-05
-9.9426575865456e-06
-3.31450958147687e-05
-9.66672326064967e-06
-1.83172800701631e-05
6.02946910744731e-07
-7.10114289189799e-06
-9.67018415530462e-06
-1.45395827421721e-05
-9.76584920811717e-06
-1.95311558458158e-05
-2.07211988488038e-05
-2.01099921948831e-05
-2.10070396110856e-05
-3.42159048441169e-06
-2.75892230240938e-05
2.82545218956115e-07
-1.3865570433404e-05
-2.54659030904397e-05
-1.08037604408494e-05
1.15902970267415e-05
-1.83433998163384e-05
-1.39053404070024e-05
-1.02624764551875e-05
-5.64667411324008e-06
-3.84672398963296e-06
-2.09461909611588e-05
-1.55770009148616e-05
-9.50178950142227e-06
6.73504170101532e-06
-2.88670883627817e-05
-1.16163656078053e-05
-1.00137891787069e-05
-1.6664786564597e-05
-2.21538138905955e-05
-1.59750940530685e-05
-1.37227707057289e-05
-1.00175909779075e-05
-1.82420968882986e-05
-1.46372839184101e-05
-1.05011473653799e-05
-1.03336309345099e-05
-1.44503265739431e-05
-2.19448256030226e-05
-1.4809074126218e-05
-1.42959990340374e-05
-1.29768870728388e-05
-2.13952224814261e-05
-8.10658510542176e-08
-1.47994525297237e-05
-8.32074647514378e-06
-2.04891615147562e-05
-3.1193606835411e-05
-1.53711790982478e-05
-2.81406828801596e-05
-2.11966689525494e-05
6.18073481309528e-07
-1.6158886243239e-05
-2.75484011083141e-05
-1.27206651738091e-05
-5.37774407381328e-06
-8.0851474815166e-06
2.3383109510266e-06
-1.2537486135646e-05
-8.10770636021491e-06
-7.10737603048495e-06
-1.88783406937027e-05
-2.20262977885784e-05
-6.38349001523765e-06
-9.51940461671443e-06
-2.01047133594423e-05
-1.00572063559281e-06
-1.61571255702603e-05
-3.52874748332594e-05
-2.63790696850613e-05
-9.55670643979394e-06
-2.953524240602e-06
-3.20960120398254e-05
-7.5357580921522e-06
-7.78143721309395e-06
-1.7650333429249e-05
-2.1716822000831e-05
-9.26663286289726e-07
-1.60144232736336e-05
-1.39390097411271e-05
-2.22384305484926e-05
-2.35302926232254e-05
-5.51836235495016e-06
-3.80760262277201e-05
-9.44368271200746e-06
-2.20367510492305e-06
-8.91149844178686e-06
1.87514200859206e-08
-2.33102002858237e-05
-2.60318635773172e-05
-9.88468335780841e-06
-3.07723051143429e-05
-2.40280351763275e-05
-9.71156711559432e-06
-2.46038289713705e-05
1.0923468762178e-05
-1.14961961292587e-05
-2.99212129112332e-05
-2.46664027229203e-05
-1.84640254252593e-05
-1.32515928090829e-05
-1.43614608126612e-05
4.0906799622544e-07
-2.50725706747434e-05
1.47299639091012e-06
-1.77243235844988e-05
-2.30764859886034e-05
-1.42266937626646e-05
-9.85715874389807e-06
-1.91204780964041e-05
-3.02099729569487e-05
-2.47477620561741e-05
-1.75262990522789e-05
-3.17360156236847e-05
-2.17756221096139e-05
-1.92080253295228e-05
-7.49836260170178e-06
-6.58690278627997e-06
-2.76442432504507e-05
-3.95902184309286e-06
-8.54405072422608e-06
-3.14193806226071e-06
-2.84247389603596e-05
-1.76026293175648e-05
-3.47726742830748e-05
-2.29723889036782e-05
-2.55990713789136e-05
-2.51907076388481e-06
-1.10639413766933e-05
-2.35416423739556e-05
-3.11492773797467e-05
-1.22905610974773e-05
5.82506901665417e-06
-1.14452107151472e-05
-5.21257185972337e-06
-5.06037204605805e-06
-1.88129649539153e-05
-1.79245665344104e-05
-1.20921404387333e-05
-2.50406407100455e-05
-1.56024840112055e-05
-1.95816910972444e-05
-2.17646712250146e-05
-1.52330180067359e-05
-9.44592366110261e-06
-6.31743298616517e-06
-2.44672819750577e-05
-1.15612203598765e-05
-7.39444936434294e-06
-6.97396537675189e-06
-2.51051785763205e-05
-1.59259675714266e-05
-1.99081380820909e-05
-2.13142563377706e-05
3.47971980686149e-06
-2.38106579453075e-05
-3.1365430060484e-05
-2.43677721061404e-05
-1.79570215985571e-05
-2.42174866432972e-05
-7.09525819210895e-06
-2.53434487299974e-05
-2.15574580363715e-05
-6.86296105300949e-07
3.14649452613886e-06
-1.1872023124829e-05
6.71108479934119e-07
-7.05355528749419e-06
-3.19619016697031e-05
-1.61824212977606e-05
-2.470972621486e-05
1.71026291985084e-06
-2.43372278138955e-05
-2.87351893352386e-05
-1.79675838864964e-05
-1.72881010301093e-05
-1.23091133177204e-05
-2.21523558708158e-05
-3.29226495319604e-05
-1.58347725531527e-05
1.4878095298972e-05
-1.85919492700658e-05
-3.6875797262729e-06
-1.8547878647616e-05
-7.42046882156709e-06
-7.64947920247701e-06
-2.56237299639862e-05
-4.93000208958268e-06
-2.1619874857563e-05
-8.43677379057818e-06
-1.1517086921828e-05
-2.19017936166734e-05
6.77306873001521e-06
-1.32163435315906e-05
-3.27791771570127e-05
-1.97409338258995e-05
-2.23113731203927e-05
-1.35277977793424e-05
-2.399605904799e-05
-1.40895516800101e-05
-2.07562007017553e-05
-1.30064224142635e-05
-1.06561608550008e-05
-1.25850418613863e-05
-1.51700489889237e-05
-1.80578458293521e-05
-2.80362275501127e-05
-1.70189639370085e-05
-1.53622403227126e-05
-9.38889780551582e-06
-6.15978530755777e-06
-1.34690198003459e-05
-7.46063464951398e-06
-1.28701119459714e-05
-4.10962919350687e-06
-1.68524574855776e-05
-2.2219216396152e-05
-2.83023113977023e-05
-6.2949130280289e-06
-1.15927895586601e-05
3.98829857789937e-06
-1.14262627214273e-05
-2.20057935020811e-05
-1.60188462746156e-05
-4.18814183508032e-05
-2.63393177991564e-05
-7.30667849257038e-06
-1.9021148131715e-05
-1.53563894312632e-05
-1.33029884830966e-05
-9.5766275111895e-06
-2.60123857649082e-06
-3.53983262096458e-05
-1.31666433347744e-05
-1.74282276602883e-05
-4.34810475566465e-06
-1.5522827367517e-05
-1.33250370958133e-05
-1.9432573535694e-05
-2.22477792642832e-05
-4.95034735976549e-06
-1.3806760931644e-05
-5.29708942044731e-06
-2.31063030169408e-05
-1.02659938185386e-05
-1.41178046675586e-05
-2.38650120117604e-05
-7.84208682955576e-06
-1.48894654878585e-05
-2.74893938429155e-05
-1.22339553802365e-05
-1.11754675878609e-05
-3.26814645564964e-05
-1.69270914738622e-05
-7.69369836075654e-06
-2.55404213661613e-05
-1.77175569991475e-05
-2.59093671013314e-05
-3.42211692761269e-05
-2.11107521382746e-05
-1.85072794528404e-05
-1.21693401119304e-05
-1.85880864604478e-05
-1.80851934257114e-05
-2.35805376219613e-05
-5.83853345686299e-06
-2.01957892805658e-05
-3.01080258722826e-06
-5.38101387953148e-06
-1.92782497949284e-05
-1.24486368535583e-05
-2.30725268639134e-05
-8.63432897679152e-06
-2.77219599102105e-05
-8.88334972405088e-06
-8.53792546021604e-06
-2.05171074806395e-05
-2.53401986645067e-05
-2.31171155202013e-06
-7.83056664235334e-06
-6.78964902379122e-06
-3.60769494282788e-05
-2.23598368840692e-05
-1.33255483498793e-05
-1.6116075559807e-05
-2.49262859629417e-05
-1.68704100708999e-05
-1.65861880664964e-05
-1.26795076234899e-05
-1.26412365791986e-05
-1.07280449675642e-05
-1.41225950822592e-05
-3.28442866106807e-05
-2.29468558130058e-06
-1.94836846439686e-05
-3.45423787005549e-05
-1.97038269189974e-05
-1.50298982578664e-05
-3.12054523776856e-05
-1.77863391025748e-05
-1.50830821951145e-05
8.41847507296416e-06
-1.24532830821584e-05
-1.24490499494155e-05
-2.37796439186246e-05
-8.00447086856338e-06
2.99768648199808e-06
-2.80493067372237e-05
-7.66876247663314e-06
-3.54910899732381e-06
-7.05323800035895e-06
-1.38459948895198e-05
-2.42944228784824e-05
-1.1899644639091e-05
-8.23798496190493e-06
-1.22398341355052e-05
1.82230093997901e-06
-2.77297258399868e-05
-3.06967525523832e-05
-1.56340837684383e-05
-9.61120199301883e-06
-9.01769108458344e-06
-1.16759104087431e-05
-2.05727907831519e-05
-2.03406783302627e-05
-1.8497900192796e-05
-1.80634604536496e-05
-2.68956657574081e-05
-6.90350624280089e-06
-2.36890175914575e-05
-7.43296377428695e-06
-9.51272202293355e-06
-1.6404731585809e-05
-1.02362056778007e-05
-2.22215277217002e-05
-2.914652266333e-05
-1.52434934498629e-05
-1.59965306809191e-05
-1.75995963735787e-05
-3.36900983386541e-05
-1.32320589856837e-05
-2.95352997698607e-05
-2.79211945771651e-05
-3.71598670030557e-06
-3.76230478896309e-06
-7.93894398070053e-06
1.5550938816308e-06
-1.265111520783e-05
-2.27273586297387e-05
-1.65070569594406e-05
-7.75808552193663e-06
-8.17873928878232e-06
3.62964905231539e-07
-1.4625002036251e-05
1.37087350724061e-06
-1.95687697796109e-05
-6.14241037671831e-06
-1.77148768174448e-05
-9.95929072705469e-06
-2.02982505837304e-05
-2.9099866466131e-05
-1.34299159407995e-05
-2.23481530374642e-05
-2.94271698014392e-05
-6.77246304689626e-06
-1.99884641830559e-05
-1.70333573556855e-05
-2.13010660082918e-05
-1.51574439058349e-05
-2.65625678274412e-05
3.05793731627086e-06
-2.14649689910471e-05
-1.51117800888943e-05
-8.89766223725771e-06
-1.27055123166104e-05
-2.24548603222878e-05
-3.09408333250455e-05
-2.52677673478699e-05
-7.97542421546196e-06
-2.65983637048259e-05
-2.29594302732985e-05
-8.14076436459947e-06
-1.64504674883651e-05
-2.81345743858211e-05
-7.04104669681154e-06
-6.02058754281301e-06
-2.8022999577637e-05
-3.61515201656044e-05
-1.09513958026087e-05
3.31926380296882e-07
-6.50631036781308e-07
-9.72815045739722e-06
-1.26429502415e-05
-1.40996779269222e-05
-2.93965801678275e-05
-1.63870858683519e-05
-1.68276139667523e-05
-2.01803306461657e-06
-1.16063753589311e-05
-1.51472441427157e-05
-2.39130806331456e-05
-2.66840879412187e-05
-8.21810865401571e-06
-2.1344412067798e-05
-2.67148526573534e-05
-1.06913147621064e-05
-2.14288003404759e-05
-1.54647500267484e-05
-1.76441243338077e-05
-7.99406707034e-06
-1.56081111788258e-05
-1.49217870243689e-05
2.76739063352123e-06
-1.88068331832768e-05
-3.34611682518094e-05
-1.94558911960118e-05
-1.71142915821775e-05
-2.74853584580474e-05
-2.42063265477656e-05
-1.2285010098732e-05
-8.03477673603691e-06
-9.0524955722889e-06
-1.51046490427393e-05
-2.47675441530248e-05
2.60216036855689e-06
-6.32396614344226e-06
-1.9565176550078e-05
-1.66650625517128e-05
-2.05645025598364e-05
-1.67448318355659e-05
-1.19730034160409e-05
-3.61817825619103e-05
-1.38152012806867e-05
-9.91320832768428e-06
-3.01798975689876e-05
-7.90770093997674e-06
-1.01007920329169e-05
-2.29591747621938e-05
-2.82578670825131e-05
-2.49552978065036e-05
-2.05850610461464e-05
-1.59680344775559e-05
-1.74644448028133e-05
-2.46734069075299e-05
3.76527235219443e-07
-4.82957921449326e-05
-8.39589818546669e-06
-1.61781639495321e-05
-4.91056385157078e-06
-4.13544998780809e-06
-2.74315115068168e-05
9.59696463671566e-06
-5.49952525691935e-06
-2.59615257194124e-05
-2.44633273745973e-05
-7.72364265991887e-06
-4.3249671027481e-06
-9.87077840250996e-06
-1.89557891791442e-07
-6.47275503087661e-06
-2.79879205082235e-05
-1.85754413727004e-05
-1.19707898941601e-05
-3.12724650829684e-05
-3.92962930269441e-06
-5.43647931675323e-06
-1.46993789328401e-05
-2.49708627125234e-05
-2.3287516252402e-05
-4.62524290506975e-06
-3.2296539954662e-05
-2.54558741249268e-05
-1.78349290863406e-05
-1.06539783068863e-05
-9.92264799890145e-06
-1.39530579622147e-05
-7.64047416876693e-06
-5.94152806963339e-06
3.92982048647804e-06
-9.6696965963868e-06
-7.89798804514395e-06
-1.46532470213984e-05
-2.3192397663021e-05
-2.57730325493479e-05
-1.74130685862087e-05
-8.73999788268827e-06
3.6077566139911e-06
-3.46771038466819e-06
7.84640432900999e-07
-2.71022194405009e-05
-2.05142511474667e-05
-2.26561563597588e-05
-1.3282213289076e-05
2.04353608655261e-06
-5.70456128446188e-06
-1.89667481773748e-05
-1.38966637634636e-05
-9.59265051608059e-06
-2.55864940979904e-06
-1.10984173066426e-05
-2.51812590385857e-05
-4.656234228486e-06
-9.6352074756995e-06
-3.17622304940651e-05
-7.63673508609689e-06
-5.58917707095858e-06
-7.32701901147809e-08
-1.60881554391306e-05
-2.34940123896302e-05
-1.02529363665091e-05
-1.34048294594608e-05
-2.76189987714044e-05
-3.1496782715042e-05
-1.5945347117315e-05
9.36033692042192e-06
-1.92593941968912e-05
-2.19434118041568e-05
-9.38241543776499e-06
-1.62916311383962e-05
-1.65839526333557e-05
-1.67880051276681e-05
-2.1193044109979e-05
-2.21537768234193e-05
-7.15703558717242e-06
-2.25917400456827e-05
-1.12570623172448e-05
-5.06526735834807e-06
-2.58306927871325e-05
6.98533912425704e-06
4.78331220045143e-07
-1.75535684898088e-05
-1.54124080623346e-05
-1.14983401956258e-05
-2.51285422883234e-05
-4.4604785410074e-06
-2.53724207646553e-05
-2.07026785262311e-05
-1.70015167530193e-05
-1.39260266805023e-05
-2.19239025744947e-05
-1.73792153121314e-05
-1.17926890732489e-05
-2.02475312707309e-05
-1.21556124492271e-05
-1.24830386422828e-05
-2.1935996445982e-05
-1.71608702115096e-05
-1.96913131354328e-05
-1.66429485303538e-05
-8.57450343577766e-06
-7.54314186078449e-06
-1.08340977818808e-05
-1.81643892614961e-05
-2.73241916202911e-06
-7.41497578537009e-06
-1.13158368137775e-05
-3.14080630251198e-05
-1.06239652242814e-05
-2.81479334421462e-05
-9.74202712708801e-06
-1.90748001548211e-05
-1.78638064539542e-05
-1.4249507370803e-05
-1.52959462073797e-05
-1.24768401074152e-05
-3.89370415147458e-06
-9.003336584028e-06
-1.07018231428417e-05
-1.90728358839967e-05
-3.14803303719065e-05
-1.86974305229108e-05
-1.46782615901262e-05
-1.22240480374104e-05
-2.19527668557769e-05
-2.64433451607161e-05
-8.0428270184638e-06
-1.7359436280535e-05
-1.46608868493245e-05
-1.77906075840549e-05
-2.47597482888467e-05
-4.49952390520728e-06
-5.44895545602704e-06
-1.13992951160779e-05
-2.39748845985757e-05
-2.77474249411229e-06
-3.00311630614462e-05
-7.19463425400504e-06
-2.3255759998646e-05
4.09078345360155e-06
-2.94412627849079e-05
-3.50645720696487e-05
-2.60175154001476e-05
-2.8154854649901e-05
-4.827472507049e-06
-3.24926502166048e-06
-1.3289181364209e-05
-2.86727533275422e-05
-1.14215531841487e-05
-9.74935700690231e-06
-2.62819674787069e-05
-1.58530601451552e-05
-1.9786710938422e-05
-1.22139587061344e-05
-3.07481079645123e-05
-1.19129576648852e-05
-2.98571987215298e-05
-5.43334925274617e-06
-1.6167617920382e-05
-2.53007950947664e-05
-2.54454801261381e-05
-3.064417876157e-05
-2.62538337308e-05
-2.40470328203714e-06
-1.36770751191662e-05
-2.69179784598967e-05
-2.33225763908266e-05
-1.35641371622043e-05
-2.87348650705528e-05
-1.99567978493638e-05
-1.20801335450816e-05
6.58273487722208e-07
-2.38066461308503e-05
-1.33794544229404e-05
-1.90044796028565e-05
-1.0201564926976e-05
-1.02645467281568e-05
-6.92653622076231e-06
-1.03458411860449e-05
-3.25992073036206e-06
-2.34346723663169e-05
-6.60357238466976e-06
-2.38496435051332e-05
-9.11693004725244e-06
-3.53118869072787e-05
-1.52930024703673e-05
-1.08649823610622e-05
-9.34943234888983e-06
-1.21781270000845e-05
-2.34787927643022e-05
-8.02345669017396e-06
-2.56229995375584e-05
-6.7436646364076e-06
-8.26894381316222e-06
-1.22606422779208e-06
-2.88143103994985e-06
-2.13266559298126e-05
-2.19712139980937e-05
-1.68476641405291e-05
-1.70383946756574e-05
-1.21701384160878e-06
-1.95104956732587e-05
-6.45544155782474e-06
-1.82201616123291e-05
-1.71396265487265e-05
-1.47346612153725e-05
-1.29104488645505e-05
-2.46454758569448e-05
-6.17378231380208e-06
-1.73512747829502e-05
-1.46495656465434e-05
-1.98924770338196e-05
-1.92446918996549e-05
-2.34482965351343e-05
-2.25259816668447e-05
-9.86446820358184e-06
-2.54360196638404e-05
-1.6217920263201e-05
-1.36259582413423e-05
-2.63883891849635e-05
-1.6096931715339e-05
-3.8395275090892e-07
-1.18094158830718e-05
-1.19189817564502e-05
-1.76606041391517e-05
-1.42669899527225e-05
-1.36089775463844e-05
-1.64769802062956e-05
-7.02581894117159e-06
-1.97107676917506e-05
-1.41255761379752e-05
2.8072248095264e-06
-2.0623379123383e-05
-9.64440069680309e-06
-4.75777959508821e-06
-1.95103558386812e-05
-6.88452394410899e-06
-1.8922061547531e-05
-2.07692823169553e-05
-5.69700501393548e-06
-7.21867517913711e-06
-2.17100359666192e-05
-2.12410997053118e-05
-1.34703769659873e-05
-1.67112102059309e-05
-1.79158014986283e-05
-2.6934027184177e-05
-2.38587393599176e-05
-1.79797608460027e-05
-1.43220158902083e-05
-2.48224038345783e-05
-2.99033151429575e-05
-2.15698807304468e-05
1.25719727070667e-06
-5.52668535757637e-06
-2.66653165528673e-05
-2.06322576228885e-06
-2.16265344440549e-05
-1.44807394705177e-05
-2.15380750058006e-05
1.44634138635633e-06
-2.06485753981798e-05
-1.71475894253017e-05
-2.98741014756152e-05
-1.66250137895332e-05
-2.16900764102642e-05
-2.71239315534735e-05
-2.0077367342285e-05
-2.59181350741329e-05
-2.30349104972995e-05
-1.63801370696337e-05
-2.34473048943948e-05
-1.84844218921825e-05
4.57986585056129e-06
-1.53290978296243e-05
-1.77820802190353e-05
-3.43439086340793e-05
-2.19511658930233e-05
-1.57569873524839e-05
-2.81622384792333e-05
-1.70104143057262e-05
-1.35358687829847e-05
-2.87906506775778e-05
-3.05020172470163e-05
-2.24896271384726e-05
-2.5719680797328e-05
-2.31845652355554e-05
-3.10101370190459e-05
-2.88836194569975e-06
-2.96239305260325e-06
-8.84225821265058e-06
-9.38287914887983e-06
-1.67100140727933e-05
-2.19216857682466e-05
-1.62881521502035e-05
-1.25153813816956e-05
-1.63504116176202e-05
-3.88082608337423e-06
-3.14988659520308e-06
-1.92538128344517e-05
-1.11901249716614e-06
8.41916263980998e-06
-2.55461469473411e-05
-1.34232945357221e-05
-2.16286308300057e-05
-1.34036347753483e-05
-7.38812531100524e-06
-8.88284835929354e-06
-2.78452380611793e-05
-1.36945342461791e-05
-3.71665210764166e-05
-2.37109448746122e-05
-2.81626365218718e-05
-1.52817820729811e-06
-2.05682080271642e-05
-1.63663055133674e-05
-1.9985793410702e-05
-2.20269376258181e-05
-1.35903199603414e-05
-1.22360099255877e-05
-1.50467955269881e-05
-1.74373284083084e-05
4.59694166605296e-06
-1.34759937054894e-05
6.04279773488384e-06
-2.22272660569959e-05
-1.08358662841323e-05
-4.29302820936483e-06
-1.38389542297665e-06
-2.5213287622077e-05
-1.10935761557816e-05
-1.91286650155158e-05
-2.24309546509413e-05
-2.49652244002407e-05
-1.18806775218178e-05
-2.37629261424428e-05
-2.95828668813782e-05
-7.52164039842685e-06
-1.65668477593565e-05
-1.00455536837544e-05
-1.28085267718283e-05
-2.39514059893687e-05
-7.48992555955741e-06
-1.23953756913255e-05
-1.78530433283336e-05
-7.12357476825494e-06
-2.09510295616939e-05
-1.6228694187865e-05
1.0178375898786e-06
-2.51489428131739e-05
-3.44278798707214e-05
-2.64224195865e-05
3.12685452033444e-08
-4.00030463342057e-06
-1.69758277126774e-05
-2.02633699261906e-05
-1.72068661151418e-05
-1.12734406954613e-05
-4.4419383681061e-06
-2.22004997306762e-05
-1.6149933870418e-05
-1.8848996242256e-05
-3.84209430056815e-06
-6.08798991005715e-06
-1.65388370486763e-05
-9.78926736489443e-06
-4.19262974021602e-06
-2.01769078791758e-05
-3.675089406701e-05
-1.13564991378632e-05
-1.3013543491319e-05
-1.9551042130197e-05
-1.36379378954263e-05
-2.99742948598064e-06
-1.92588975729382e-05
-2.04467477608904e-05
-2.05163303674758e-05
6.32073552128579e-06
-1.75469372661204e-05
-2.24243534743208e-05
-1.48189834550288e-05
-1.32089919589348e-05
-1.86147564742754e-05
-1.35293596857584e-05
3.88726308353554e-06
-8.3381263597773e-06
-8.51003769814747e-06
-4.16449612312656e-06
-1.60600239411767e-05
-1.27769873599406e-05
-1.82300222713427e-05
-1.73851202558141e-06
-6.04737358873501e-06
-1.46579795955717e-05
-6.91494311002319e-07
-3.33547119885245e-05
-1.38345443747387e-05
-1.40718598357611e-05
-9.63746985057673e-06
-1.47836368621319e-05
-2.89953540381848e-05
-1.39135061892863e-05
-2.12319215112046e-05
-6.40895071493923e-06
-6.84120960600162e-06
-2.5536203634659e-05
-1.64620901345069e-05
-1.25259864057886e-06
-1.78666744583735e-05
-1.61298347779641e-05
-1.19351833727213e-05
-1.32173773540056e-05
-2.17788362545651e-05
-1.71159497578933e-05
-1.44068161610163e-05
-3.09321108390767e-05
-1.69579874060367e-05
-9.49988837598088e-06
-1.44291830263518e-05
-2.384948745044e-05
-8.3272683056299e-06
-8.4734740307146e-07
5.63698067564428e-06
-1.19677580554605e-05
-7.94558626276599e-07
-1.27016246102065e-05
-5.36100173870523e-06
-2.52768854628985e-05
-1.85515808253288e-05
-2.44633951978675e-05
-2.87600568216355e-05
-1.74731247686837e-05
-6.91932857336897e-06
-2.07343647226436e-05
-2.85240764137561e-06
-9.17847853551802e-06
-2.35907501412505e-05
-1.44321290753218e-05
-2.03247413793346e-06
-9.85274141480043e-06
-1.91325999586033e-05
-1.29096666305887e-05
-8.92011293826758e-06
-1.77785895295694e-05
-1.37340675958451e-05
-1.19326422651092e-05
-1.54579866456776e-05
-1.99128903378193e-05
-1.76869384885419e-05
-1.79521030772216e-05
-1.02402157924834e-05
-6.09721460755745e-06
-1.02324383698589e-05
-5.21944125101719e-06
-9.12764282452822e-06
-1.36457297674813e-05
-5.1285951981348e-06
-3.12993200029687e-06
-7.39780745918834e-06
-5.27873881177808e-06
-1.06555132838464e-05
-1.30919048467939e-05
-1.65658146761317e-05
-3.34782499352415e-06
-2.24574810065493e-05
-5.71074301533316e-06
-4.69368386956389e-06
-1.64670288549885e-05
-1.90985159750309e-05
-1.81160834622509e-05
-1.74302678555174e-05
-1.10210993064443e-05
-1.63324999770504e-05
-1.92815768910089e-05
-2.69850620501321e-05
-1.55124548581098e-05
-2.2794842079462e-05
-2.25572828794828e-05
-9.00554704902934e-06
-1.74896083692652e-05
-2.11627181110719e-05
-2.00388153394045e-05
-1.13769439256249e-05
-1.08589062268907e-05
-1.11853497512651e-05
-1.58603793718017e-05
-1.24330179609699e-05
-2.15436128380458e-05
-1.48942980826125e-05
-4.08379550487613e-06
-5.82179331522988e-06
-8.43881211929486e-06
-1.38482560543328e-05
-1.90517077419223e-05
-5.94209827436897e-06
-2.36621696022543e-05
-2.8119882074775e-05
-1.65286596026144e-05
-1.46717059781395e-05
6.0046867214181e-06
3.47247477241355e-06
-3.78090029554827e-06
-1.89383188351257e-05
-1.22354489169156e-05
-1.94393866540847e-05
8.51555160961616e-06
-1.41157606030719e-05
-2.02299701212015e-05
-1.49468495692444e-05
4.06237056395196e-06
-1.45780349104148e-05
-1.29491990204124e-05
-2.13929222992923e-05
-3.64600822437364e-05
-1.28553033313641e-05
-1.02903729329982e-05
-1.49814878804018e-06
-2.03117351670969e-05
-5.74754420530166e-06
-2.23109537645438e-05
-1.39088063560002e-05
-2.92453913027266e-05
-2.15709501609043e-05
-5.36647620536344e-06
-1.34348857301429e-05
-5.98960270599524e-06
-1.17680185472421e-05
-2.36757211193539e-05
-1.90288409609727e-05
-2.50233334898105e-05
2.74547062774289e-06
-6.41708989376291e-06
-1.81686404528018e-05
-2.72351061115227e-05
-2.06579806512451e-05
-1.96261946107322e-05
-1.70670715339378e-05
-9.12088975249271e-06
-3.14385115344653e-05
-8.78362652944309e-06
-1.10518809325596e-05
-1.84189981713579e-05
-1.90397352631085e-05
-1.36179649059415e-05
-2.9981938816082e-05
-1.86485545991828e-05
-7.19995032108334e-06
2.5789160328224e-06
-1.88282242246349e-05
-1.63175926613669e-05
-1.1177740788132e-05
-1.01237553498619e-05
-1.01613844059317e-05
-1.0663344747188e-05
-1.73254594678433e-05
-1.23878989375713e-05
-1.57914189879855e-05
-1.02082515380449e-05
-2.04649285657109e-05
-1.34103212182672e-05
-2.26471965223802e-05
-1.43383679752526e-05
-1.66973365729531e-05
-2.01732396542275e-05
-3.79297093739097e-05
-1.15742352032802e-05
-1.14655027071273e-05
-1.16259113872279e-05
-1.61789200651504e-05
-1.47170591346022e-05
-2.53536867186275e-05
-5.7605868745488e-06
-1.81321407601117e-05
-1.81497151518976e-05
-1.7496625730314e-05
-1.78374315923221e-05
-1.05831781150392e-05
-2.54612500516877e-05
-3.68551219175176e-05
-7.63847455625766e-06
-3.16363645191111e-05
-3.80066333656928e-06
-3.27379503646911e-06
-1.16223350211225e-05
-2.45019911638877e-05
-1.03352445586934e-05
-9.59914078540949e-06
-7.06822963515976e-06
-9.65872355048488e-06
-1.43211222881537e-05
-1.23000696481001e-05
-1.39016360956262e-05
-1.838478641096e-05
-2.47879534917136e-05
-2.21685370662872e-05
2.85178634470025e-06
3.94672429079936e-06
-1.5424792803272e-05
-6.579899983594e-06
-2.02334200106779e-05
-2.48288707509115e-05
-2.00492887526166e-05
-1.05707454673935e-05
-1.16277990362271e-05
-6.04079397704637e-06
2.02126078342654e-06
-2.47730682931933e-05
-1.87371279422775e-05
-1.01965860804416e-05
-1.35020834767884e-05
-1.98387881078537e-05
3.19583756914913e-07
2.13116743945856e-06
-1.21659057504417e-05
-1.12271785627828e-05
-1.02379098491979e-05
-8.2080860278104e-06
-1.40150977461599e-05
-1.53375798604411e-05
-1.5581212018657e-05
7.25964636423512e-08
-1.02234199763055e-05
-6.25022772083737e-06
-1.8156933973356e-05
-2.22350781255388e-05
-2.78752755019989e-05
-1.85285199933632e-05
-1.68528966047834e-05
5.93488264074718e-06
-1.93316339704567e-05
-3.54332582603174e-05
-4.63406104618136e-07
-5.86870444809733e-06
-5.84257129842721e-06
-1.75555136293405e-05
-1.76807306696799e-05
-2.26086353404461e-05
9.66020654374141e-06
-1.71754637474153e-05
-1.5325590364565e-05
-1.43419056953178e-05
-1.44035098573085e-05
-1.20972928490698e-05
-2.17336845991713e-05
-2.23658565902515e-05
-1.79804743258345e-05
-3.25874412852679e-06
-2.5489794168004e-05
-2.9831031303788e-05
-7.82002323378845e-06
-6.09393240399928e-06
-7.9357609671036e-06
-3.30534542478012e-05
1.26744855752359e-05
3.05317995366417e-06
-2.26550935062693e-05
-1.41765531685556e-05
-3.40859752788498e-05
-3.1503252589335e-05
-2.87551909943174e-05
-2.6035299792849e-05
-1.72831262164329e-05
-2.39811821675545e-05
-1.56795315718285e-05
1.04381587360964e-05
-1.41157519113255e-05
-7.78168622438117e-06
-1.7594416607118e-05
-3.37023044323512e-05
-1.24730695372113e-05
-1.71223090596888e-05
-1.04059454940216e-05
-1.93903797834366e-05
-1.58921319483842e-05
-1.40635504836608e-05
-1.98417621389888e-05
-1.20767808044917e-05
-1.53544989053162e-05
-3.78966997853949e-06
-1.56325406187176e-05
-2.24007468385502e-05
-1.12246791503679e-05
-1.81392870951636e-05
-3.79794639610972e-06
-1.59366145812095e-05
-1.42371383557782e-05
-1.53528247570128e-05
-2.37053260702346e-06
-5.4218721734411e-06
-1.37428357090877e-05
-1.41319517094479e-05
-1.55325834507084e-05
-1.30859435184841e-05
-3.04743712784529e-05
-1.8468672640201e-05
-1.30735738618706e-05
1.79697011283961e-06
-7.54565326268347e-06
-1.70398017691766e-05
-1.38930909910083e-06
-9.08564479041286e-06
-1.96307235663363e-05
-4.01179216984484e-06
-1.47138738941961e-05
-3.31264132903271e-05
-1.07333891854923e-05
-2.22598946022093e-05
-1.50725439428935e-05
-1.57539921095149e-05
-3.61265385620815e-06
-2.40627495928265e-05
-7.41808810491092e-06
-2.20913527153485e-05
2.14064575582441e-06
-2.60071696384198e-06
-8.26909962554836e-06
-1.03871333383303e-05
-3.29635740748749e-05
-2.6820913833729e-05
-2.6482043178321e-05
-2.83166193919499e-05
-4.49639050513028e-06
-2.71130862059894e-05
-1.06978712049653e-05
-1.09368710048141e-05
8.00853007961052e-07
-5.23000125662632e-06
-2.03064394393035e-05
-1.40572558111709e-05
-1.56194296405725e-05
-1.88459024625605e-05
-4.01856352765871e-05
-2.4588821350442e-05
-1.04759365441081e-05
-1.9463626791136e-05
-1.8915900488464e-05
-3.19267864374307e-05
-1.3690703727687e-05
-1.184778482899e-05
2.9195816800709e-06
-1.35652929498809e-05
-2.8401238838064e-05
-1.08863202901932e-05
-2.42481773487364e-05
-1.38352739191851e-05
-1.98434681605631e-05
-2.0093973428093e-05
-1.08336370502108e-05
-2.00723922168281e-05
-2.40649472566618e-05
-1.24061580225283e-05
-1.89046231772992e-05
-4.70872562113723e-06
-1.79609943106685e-05
-1.85761633090887e-06
-7.89975723221174e-06
-2.022383689399e-05
-1.79006824261646e-05
-2.55198843367375e-05
-1.68461242639207e-05
1.00590546752078e-06
-1.81886880443409e-05
3.19366868178087e-06
-7.86602649487813e-06
-3.00834578852337e-05
-1.70969344788444e-05
-2.27970463785957e-05
-1.23721324231545e-05
-2.02754037216934e-05
-3.24222197006432e-05
-1.0944894446795e-05
-1.97055021005273e-05
-2.5080358679503e-05
-9.65592654034146e-06
-2.46932499506234e-05
-2.3790904106758e-05
-1.34537123548914e-05
-1.292484248859e-05
-9.05207438201753e-06
-4.65191631398033e-06
-1.88399949296568e-06
-1.73773043821983e-05
-3.696745907353e-05
-2.52884904705523e-05
-7.28852334035562e-06
2.85478013999741e-06
-1.40247868832733e-05
-1.27468185733956e-05
-4.09214577985322e-05
-2.21420377500005e-05
-2.41020349581602e-05
-4.03741517350788e-05
-1.51622846550983e-05
-2.08499030801583e-05
-2.30257763996835e-05
1.26344413801537e-06
-2.96039497105024e-05
-1.37741457253516e-05
-2.12004140521714e-05
-1.30079513116649e-05
-2.51091899341613e-05
-4.92090843598094e-06
-9.67090184068596e-06
-1.25930258281471e-05
-1.96881556037887e-05
-5.03676598004072e-06
-2.01443859362439e-05
-1.79796570319687e-05
-2.59733913165036e-05
-2.01959487527725e-05
1.20370812457358e-05
-1.37008994523011e-05
-1.56681623357166e-05
-7.234228000666e-06
-1.78969100434402e-05
-3.24271988518841e-05
-8.57284108708748e-06
-1.29470725238574e-05
-3.7946554506638e-05
7.53274338194886e-06
-2.16615269858552e-05
-2.16423005171535e-05
-1.33264745022958e-05
-1.34735153933404e-05
-3.596668246598e-05
-1.22035151041847e-05
-3.14352546271501e-05
-2.75688139894423e-05
-2.17444577155893e-05
-1.7409310642471e-05
-5.23386954879379e-06
-1.98711732016754e-05
-1.81818888472924e-06
-1.90866277151241e-05
-3.77175353851606e-05
-1.13556983644252e-05
-1.55925571286313e-05
2.09066489577612e-06
-5.49377884513438e-06
-3.60168455816417e-05
-8.66593272541549e-06
-1.93247569086735e-05
-2.68874046779583e-06
-1.80676280849426e-05
-8.01347150309525e-06
-1.39634211684232e-05
-2.05083262977461e-05
-1.9163378315182e-05
-2.96019572337046e-05
-7.34435348476586e-06
-7.74617833308625e-06
-2.14410143533477e-05
-1.64755173239683e-05
-1.58337482236672e-05
-1.64452409066975e-06
-2.99402421066631e-05
-7.88293228087802e-06
-1.0922103270582e-05
-3.52970650859554e-06
-3.70166671556656e-06
-1.73767449795419e-05
-3.41727795654292e-05
-1.74981008306551e-05
-5.74481595875225e-06
-1.67923004225985e-05
-9.75798677591308e-06
-1.39103034672661e-05
-1.95999292663296e-05
-3.76149581836902e-05
-2.74390099765597e-05
-2.2541071561959e-05
-5.06916589636835e-06
-1.46179373743433e-05
-2.73776048873405e-05
-3.10059178385891e-05
-1.67454645427891e-05
-2.33979199570359e-06
-2.21867340220577e-05
-1.57469492688528e-05
-1.44991308793655e-05
-2.14450591022744e-05
-6.85632894824492e-06
-1.08767511438349e-05
-2.58557569797177e-05
4.24123109304751e-07
-2.01026266535913e-05
-2.85617405130992e-05
-2.59497016914124e-05
-1.14245094186578e-05
-2.40323400857248e-05
-2.37893137606563e-05
-2.92615861575403e-05
-1.71696855162294e-05
-1.26369299371457e-05
-2.41692118951612e-05
-2.86974470342124e-05
-1.25938705829505e-05
-8.40478715476189e-06
-2.08178383755577e-05
-1.47615858144017e-06
-3.19114288677296e-05
-2.50097236626891e-06
-6.53167580661159e-06
-1.23074135992718e-07
-2.21387945669082e-05
-3.20896855857264e-05
-2.8367250692636e-05
-1.84213927338156e-05
-3.09371077183197e-05
-6.30665098452851e-06
-1.2756438197521e-05
-3.25706875696695e-06
-1.62376790436969e-05
-1.80974659051981e-05
-3.54338245112657e-06
-9.2891367131126e-06
-1.80603266487807e-05
-2.13350870457611e-05
-1.54404893168985e-05
-3.2190468871629e-05
-2.39529191796361e-05
-1.71887723468092e-05
-4.54708790767438e-06
-1.31689216079614e-05
-1.81723895485864e-05
-2.45499291123822e-05
-3.24844548800233e-05
-1.30070941723653e-05
-1.75882918197713e-05
-2.12274825297619e-05
-1.15278864452084e-05
8.16887201553788e-06
-1.80281101870487e-05
-2.44006682053457e-05
-1.85136026261681e-05
-2.35019485551545e-05
-2.86939507816369e-05
-8.19649358955355e-06
-2.48119382873038e-05
-2.0715854509007e-05
-3.25020694675952e-06
-2.5847907803531e-05
-4.11482639346035e-05
-1.62738183635103e-05
-3.22726708165935e-06
-1.35490124434049e-05
-4.79370333374626e-07
-5.14905255853909e-06
-1.97674836961292e-05
-5.91198322954894e-06
-3.17290822527761e-06
-2.10760839262684e-05
-7.11012341331109e-06
-1.36455613104121e-05
-1.65945773350972e-05
-1.75836256238729e-05
-1.09514430583566e-05
-3.03252156043707e-05
-2.71662191475747e-05
-1.8348312568385e-05
-3.1642980531951e-05
-8.52559916215496e-06
-2.28278263057271e-05
-1.47919843908099e-05
-8.84819689455935e-06
-8.76576547201666e-06
-5.05314068157453e-06
-1.48692204879352e-05
-1.34574766951289e-05
-2.89533589701805e-05
-9.19090208529995e-06
-1.95740889917653e-05
-7.72482962136376e-06
-7.99670175254096e-06
-1.92740723237044e-06
-1.12325573469615e-05
-2.95008258746636e-05
-8.77480411818328e-06
-2.30832381865974e-05
-2.84667349159771e-05
-1.64898368972738e-05
-2.82074910339565e-05
-2.63463500646956e-05
-7.64574873620462e-06
-1.59673740856708e-05
-2.4739787355425e-05
-2.29904169593437e-05
-2.31799626200235e-05
-1.67253163238163e-05
-2.84388039574892e-05
-4.94097510949848e-06
-2.59679813716316e-05
-2.72278712015528e-05
-1.87443726228774e-05
1.79402001846672e-07
-2.0903662989397e-05
-2.8675909696849e-05
-1.04921959127281e-05
-2.28700830741234e-05
3.17730927621093e-06
-1.14130494499764e-05
-1.36748671016553e-05
-9.83390834364321e-06
-2.17317460890371e-05
-1.01910981605323e-05
-2.87144570980945e-05
-1.09988260196462e-05
-2.39257566227377e-05
-9.20715750802327e-06
-6.83863993520538e-06
-8.47061113903903e-06
-2.23788569358688e-05
-7.98204401016425e-06
-8.04684252048291e-06
-1.80693488781738e-05
-4.15849913688476e-05
-1.93178146424475e-05
-1.85790501334647e-05
-1.71044199152376e-05
-4.1285223776957e-05
-1.63308107142608e-05
-6.04943148287217e-06
-1.03156585737362e-05
-1.2548449091595e-05
-1.09218830122465e-05
-1.81207063962865e-05
-1.15828392567283e-05
-1.39678734742744e-05
-7.23278965824405e-06
-1.58996065694937e-05
-1.96369891070977e-05
-3.49441050349573e-05
-1.16422174865502e-05
-2.68631468541674e-05
-9.59174163334527e-06
-8.40711008120888e-06
-1.64608619673027e-05
-1.95645163914222e-05
-1.42647195829881e-05
-1.42647012843359e-05
-1.34919139580159e-05
-2.85880642592173e-05
-3.10273037489877e-05
-1.71709130077472e-05
-2.81659043333781e-05
-4.37123371747512e-05
-3.03772280047205e-06
-8.55813115994515e-06
-4.01471622907723e-05
-2.32827920375114e-05
-9.96252100884727e-06
-2.58081434610811e-05
-4.05130856747129e-06
-1.66179560544603e-05
-2.90713295093154e-05
-3.32380814463752e-05
-3.59137379784158e-05
-1.03831781427801e-05
-1.05328066876973e-05
-2.44706685053259e-05
1.63903712040058e-06
-1.14506373544136e-05
-2.18170007062249e-05
-1.76825957660785e-05
-2.66328640659169e-05
-3.19943906443363e-05
-3.26370703870638e-05
-1.53682902223968e-05
-1.38108317375917e-05
-2.26188300964407e-05
-3.1523699560578e-05
3.65813012309531e-06
-2.88644933040947e-05
-1.68950553642491e-05
-1.97696401787534e-05
-2.67320985755692e-06
-2.92164333993294e-05
-1.68551431877511e-05
-1.7387829970517e-05
-2.30992035635491e-05
-2.66420455326477e-05
-1.16910992515262e-05
-1.78650343278888e-05
-4.95742653378171e-06
-1.68173436111809e-05
-2.87862354742941e-05
1.0208430856264e-05
-1.68407965011585e-05
-1.60415835294838e-05
-2.41401644890785e-05
-1.26214383255423e-05
-2.79215522142758e-05
-2.74727540822646e-05
2.77538016124148e-06
-3.2978745509207e-06
-7.56498765411955e-06
-2.69328184221766e-05
-1.97429636020451e-06
-2.70730971788077e-05
-1.21619093889079e-05
-2.02642280359998e-05
-2.68934363676566e-05
-1.6709566930631e-05
2.65445497088589e-06
-1.45802734276696e-05
-3.1704406847547e-05
-1.77396499390456e-05
-3.70078606464431e-05
-1.00795479860887e-05
-3.21484243144828e-06
-1.24603150861711e-05
-3.26942153301438e-05
-2.79949799097825e-05
-7.46120581827043e-06
-1.3492181172036e-05
-4.44312753962417e-07
-1.79975107244764e-05
-1.0669542461955e-05
-1.34968701309388e-05
-2.12613303102093e-05
-1.85845288875502e-05
-6.97262096814466e-06
-1.11817248052956e-05
-8.24317699989384e-06
-2.15750423605986e-05
-2.62379143914717e-05
-1.73038291105757e-05
-1.16820664555747e-05
-9.12964949847289e-06
-1.62006229576684e-06
-3.68117156172667e-05
-2.90201599206416e-05
-1.74731597888727e-05
-1.42540313742134e-05
-1.5689898027916e-05
-2.7129795918589e-05
-2.38724752096678e-05
-1.01126050334013e-05
-5.89550683209412e-06
-2.38080954460991e-05
-8.04532680140192e-06
-2.7471178242323e-05
-1.39953443448033e-05
-1.80517575868281e-05
-1.24043152923274e-05
-1.72008259751852e-05
-1.26152859370416e-05
-1.65781540089341e-05
-2.78404194162425e-05
-2.03128340722427e-05
-8.82330241833671e-06
-1.93027296610234e-05
-2.12907216267104e-05
1.33050177737116e-05
-2.6572436898563e-05
-2.66661315143385e-05
-1.52933998114933e-05
-9.39630587635437e-06
-1.62252864493412e-05
-2.75317585438756e-05
-2.28568752470365e-05
-2.58080185333588e-06
-2.71391118897622e-05
-1.90206218990226e-05
-6.34505264901295e-06
-1.26425689895336e-05
-1.3533303310363e-05
-2.25327986372677e-05
-3.16341415840613e-05
-1.55987149766089e-05
-1.70751468805416e-05
-1.97620698506641e-05
6.9900318074255e-06
-1.55598539681454e-05
-1.00604304652733e-05
-2.22211700466348e-05
-1.86135485048689e-05
-1.25028569448784e-05
-1.81964255804769e-05
-2.14345203662558e-05
-1.66686553364461e-05
-2.52069511652885e-05
-1.70113477247587e-05
-1.60892695674084e-05
-1.12178003570332e-05
-2.86609563814755e-07
7.19448045224383e-06
2.1289979028787e-07
-3.47628050628865e-05
-9.50622352115703e-06
-1.75103926045071e-05
-1.12670786118307e-05
-1.19775714216112e-05
-1.88509926261874e-05
-1.75242601867404e-06
-1.81713457162387e-05
-1.82947692427627e-05
-2.30097434029732e-05
-2.29250082723193e-05
-1.05639130599209e-05
-1.6357947192054e-05
-1.17999797462872e-05
-2.81026961249175e-05
-1.37569427222579e-05
-1.26162688463555e-05
-3.77490284912309e-05
-1.57300947559774e-05
-7.67397456123285e-07
-2.94235769348742e-05
-1.31833339272546e-05
-1.26110579121725e-05
-2.26140510852983e-05
-6.8986780726853e-06
-1.3505281432055e-05
-2.36918085983935e-05
-2.08727350439769e-05
-2.1315931060941e-05
-1.29134911543414e-05
-1.42130443900171e-05
-3.16698371165803e-05
-8.02060150755426e-06
9.68720158697511e-07
-8.25764303718828e-06
-1.71956680233106e-05
-2.63359464737453e-05
-9.1420901613652e-06
-8.77550519863988e-06
-3.19957061129152e-05
-2.52334723307651e-05
-1.36057748314986e-05
-2.68995056113059e-05
-1.05540442364391e-05
-9.01140415084864e-06
-3.16727761063846e-05
-2.21120711708059e-05
-3.80501063310094e-05
-2.02366237981827e-05
-9.2662132729017e-06
-1.26400572106602e-05
-2.16927959589005e-05
-1.0765552839673e-05
-8.87249056786836e-06
-2.38954935164921e-05
-9.29233258276851e-07
-1.72375609531677e-05
-1.59816266650633e-06
-1.82686518930992e-05
-6.89362492682158e-07
-4.24689214113355e-06
-3.33856075191218e-05
-1.16965693399673e-05
-1.22254869684434e-05
-8.10168911174646e-06
-1.81965775856999e-05
-1.71918354495787e-05
-2.39238484699263e-05
-7.63514063584628e-06
-2.21877627741365e-06
-8.74841781174487e-06
-2.67394436529565e-05
-1.33026190032934e-05
-2.86091347168063e-05
-6.85401979942169e-06
-1.80002723416659e-05
-3.70743884591141e-05
-3.99854693438822e-06
-1.1113821357646e-05
-5.99001930649957e-06
-1.36260820319989e-05
-1.00724006862502e-05
-1.51294926842215e-05
-1.45259296968399e-05
-3.02483806249967e-05
-1.72454158010503e-05
-1.34674145514993e-05
-3.97554499365624e-06
-2.47809433345213e-05
-3.01443536961085e-05
-1.73709967946572e-05
-2.45025252201039e-05
-1.62665535348386e-05
-1.72374026715734e-05
-2.1582757669753e-05
-1.55453418269059e-05
-8.74342438218385e-06
-2.10288935898432e-05
-2.3667087781086e-05
-2.12306033365601e-05
-9.79188891284992e-06
-1.05843908610722e-05
-3.85958991704925e-06
-1.52719158580007e-05
-3.13837529406721e-05
-8.21713069040496e-06
-1.66338930233875e-05
-3.86482126191116e-05
-2.37961385719985e-05
-2.95704853895152e-05
2.28653246978246e-07
-9.88229422552323e-06
-1.60486749597533e-05
-7.39687738010466e-06
-2.09088409344631e-05
-2.90315800001475e-05
-2.73765640928867e-05
-2.79529048779734e-05
-1.18175582786615e-05
-7.52760400493358e-06
-1.8823576911436e-05
-7.68622862001072e-06
-1.03580433919003e-05
-1.84283078820998e-05
-8.66020354482625e-06
-1.34010765983316e-05
-1.72651574866583e-05
-1.46609599465594e-05
-1.28308984564053e-05
-3.00060123509803e-05
-1.16266908177027e-05
-2.13807360776782e-05
-3.36163777233196e-05
-5.56519536147602e-07
-1.56558627774338e-05
-1.23766649321784e-05
-1.08970650587115e-05
-1.35614176400767e-05
-4.14061142422982e-06
-1.69531998454647e-05
-3.00293647916837e-06
-1.50465284270663e-05
-2.04181530880039e-05
-1.12048135134409e-05
-2.29257022639324e-05
-2.30808588813316e-05
-1.32513177781619e-05
-3.38791854412127e-05
-1.21142431562842e-05
-1.15437084196441e-05
-1.94548508036777e-05
-2.12576279346437e-05
-1.65670272760941e-05
-2.58991637589783e-05
-2.38913166344383e-05
-2.22111289578581e-05
-2.5944911969788e-05
-1.33583817978001e-05
-2.94151254065652e-05
-2.4586198578182e-05
-1.78459300080728e-05
-1.49035645052994e-05
-2.32440018428954e-05
-2.05873486501792e-05
5.1621121589931e-06
-1.39587122812566e-05
-1.5154664111582e-05
-1.81026747339065e-05
-2.64896790951321e-05
-1.43022200337895e-05
-2.20721954564164e-05
-1.53457571015684e-05
-3.21889694312858e-05
-1.16579702752065e-05
-1.46321975505049e-05
-2.33127158111281e-05
-1.17427229287721e-05
-1.55603842270809e-05
-1.01540701298523e-05
-1.97038366199132e-05
-2.97950694378736e-05
-7.16278775532492e-06
-3.01424954953473e-05
-1.4592460708201e-05
-1.60000532572703e-05
-1.12713471844181e-05
-1.29653105800167e-05
-1.99552052754071e-05
6.14409367713215e-06
-2.48361450009114e-05
-6.58232848230559e-06
-1.01339213660956e-05
-2.67044303899204e-05
-1.66952873102541e-05
-1.12825263691991e-05
-8.43085875223347e-06
-1.8173207960207e-05
-2.80078821116162e-05
-2.21657204830062e-05
-2.02910420512521e-05
-2.29565101858842e-05
-1.23634130713185e-05
-1.03634714522029e-05
-8.2121174767164e-06
-1.90731966454644e-05
-1.39556902629415e-05
-1.81482406646462e-05
-8.94004188072789e-06
-7.9811191758696e-06
-2.16143089564044e-05
-1.50163453487732e-05
-2.8480043041663e-05
-1.85236243051531e-06
-2.44816949136509e-05
-3.56889392110195e-05
-1.11830997688579e-05
-1.30545939870034e-05
-1.51270911407166e-05
-1.27221622189391e-05
-1.27437751195091e-05
-7.83668966440906e-06
-2.1789687168e-05
-1.07381313041366e-05
-2.11808400682236e-05
-2.58630262201136e-05
-1.82089078007636e-05
-2.98207963470679e-07
-2.41583294422754e-05
-1.24404919855246e-05
-2.21004445469833e-05
-1.21169857115795e-05
-2.04599238322721e-05
-3.45507331250366e-05
-1.9286343438736e-05
-1.57723559715963e-05
-1.93903069064796e-05
-2.03574599002356e-05
-2.94982621209478e-06
-2.16097571629312e-05
-4.83844177180396e-06
-1.89905311358709e-05
-1.97727729523895e-05
-2.77648277797016e-05
-4.34104836365926e-06
-2.27973701615803e-05
-1.08686906996335e-05
-1.01296419228717e-05
-5.07012897381444e-06
-1.13794153217812e-05
-2.35977947652432e-06
-1.27398049454949e-05
-9.10728528323749e-06
-2.91269041565208e-05
-1.24377110983666e-05
-1.81445192462807e-05
-1.47805649866554e-05
-1.37593485257773e-05
-3.05414145140892e-05
-1.81174425925383e-05
-1.23228324269572e-05
-1.15957013545807e-05
-9.47753876225455e-06
-9.65236911511489e-06
-1.99383648816719e-05
-2.63238760715569e-05
-8.62433628511709e-06
-9.97702110408788e-06
-3.88633233282861e-06
-1.34698141290634e-05
-1.66351924793356e-05
-2.43541362107193e-05
-7.75032772697399e-06
-7.94780052659613e-07
-6.75371148883685e-06
-2.07443036589766e-05
-1.70888297889637e-05
-3.29284593206094e-06
-2.15195027849735e-05
-1.65221181173572e-05
-1.94701929871986e-05
-1.62738864780957e-05
-1.59978897849854e-05
2.29361770800306e-06
-6.1820107650909e-06
-6.80505087954793e-06
-2.1041007644753e-05
-5.65958111740119e-06
-1.97931323165776e-05
-2.17572187984183e-05
2.93159106446943e-07
-1.5786640965216e-05
-1.62919484777108e-05
-2.35291846026935e-05
-2.52828882894038e-05
-1.08160414577659e-05
8.13559805907242e-06
-1.61523533917252e-05
-1.37282291580408e-06
-2.13827430133071e-05
-3.09516735543483e-05
-2.87979314538468e-05
-9.45213226350648e-06
-4.06644080569991e-06
-1.25440011353535e-05
-1.43482569938601e-06
-1.85151915110767e-05
-8.19470008134003e-06
-2.39788607170217e-05
-2.38055215417968e-05
2.12046698544849e-07
-1.4072447056783e-05
-1.2099545363058e-05
-2.12628687182518e-05
-9.17256145510868e-06
-5.47963371160924e-06
-2.67526934788999e-06
-3.13321788924084e-06
-1.65072679612461e-05
-1.4676779209622e-05
-1.17433581457759e-05
-2.01982709462987e-05
-9.63350941515445e-06
-1.25743900159882e-05
-2.39119582836042e-05
-9.11792927094135e-06
-4.06973912660975e-05
-2.11948257116283e-05
2.21160428684096e-06
-1.23101778685194e-05
-1.69433790983675e-05
-1.59485898911429e-05
-2.48154958880957e-05
8.13592384312451e-08
-9.68408842544263e-06
-2.12743388765872e-05
-9.99927166292761e-06
-7.69418354871596e-06
-1.29040121270941e-05
-5.8070213924024e-06
1.568468688635e-06
-5.96191525413114e-06
-1.64120599612892e-05
-3.01679209590039e-05
-1.52447512328878e-05
-1.19016167797404e-05
-2.4746973777037e-05
-1.43086160115688e-05
-1.36352598516467e-05
-1.21961485078265e-05
-1.0497764689526e-05
-2.24702800035854e-05
-1.99386007416427e-05
-1.64916754991377e-05
-1.54166914123376e-05
-1.69679554755331e-05
-1.39301043456931e-05
-1.98910695525729e-06
-2.788831341525e-05
2.38515411698732e-06
-1.56708271951041e-05
-1.13655944364423e-05
1.05694208873156e-05
-2.46821113136428e-06
-2.56757237790671e-05
-3.84202240455136e-05
4.13864267362163e-08
-3.9634739036778e-05
-1.35297970862077e-05
-1.82852731953627e-06
-1.34380077352517e-05
-9.74408783199608e-06
-2.54821583711554e-05
-2.02229557397113e-05
-1.04483262238402e-05
-2.77424878259276e-05
-3.2610650287759e-05
-8.88930770919285e-07
-1.73378292637515e-05
-1.8999044179287e-05
-1.3484671841426e-05
-7.87478313354407e-06
-1.6212669322888e-05
-1.54410528765797e-05
-2.45730018637125e-05
-5.85155043005582e-06
-1.42398558033487e-05
-2.37135904948811e-05
-1.53752604300751e-05
-1.91035209913131e-05
-1.06765057590018e-05
-1.68500590245701e-05
-4.84516877927898e-06
-7.20271892765165e-06
-5.29700716391987e-06
-6.41642840533983e-06
-1.47641801391025e-05
-1.78754110477752e-05
-1.7748075813712e-05
-8.82123568226931e-06
-1.40920877183781e-05
-3.47967080300317e-05
-5.21269781568983e-06
-2.6849852511141e-06
-1.68130456828604e-05
-1.13145830024024e-05
-2.54241512690021e-05
-1.50764861674555e-05
-1.52479974543092e-05
-3.3789982558612e-06
-1.49408303798482e-05
-3.08856245952481e-05
-1.90356361150044e-05
-1.70807972322047e-05
-2.13937980610744e-05
-3.07681575701502e-05
-1.67896689402571e-05
-1.21788391760275e-05
-1.09537302001952e-05
-1.53962543651376e-05
-6.19273379169287e-06
-1.9620084545644e-05
-4.23673709482886e-05
-2.39396031638766e-05
-2.98941267631738e-06
-1.33383186165246e-05
-1.82777577526809e-05
-2.60945144874881e-05
3.37828084811157e-06
6.3297893865106e-06
-1.04049974859984e-05
-1.2249836225907e-05
-2.77221742230984e-05
-1.82943883852201e-05
-3.14342665732185e-05
-1.46599784363918e-05
-2.87984129342183e-05
-3.76905552755441e-06
-1.34894844691886e-05
-3.09597760791944e-05
-2.92195759905846e-05
-4.15640342711568e-06
-1.47025709398177e-05
-9.77449696705192e-06
-2.29964661414497e-05
-7.80202874764626e-06
-2.69154783940859e-05
-3.31291866764423e-05
-3.14913135177183e-05
-9.78805840826556e-06
-9.70947745875912e-06
-1.69454112608619e-05
-1.73009573505907e-05
-1.57575431828913e-05
-2.8974576886985e-05
-1.93110810868796e-05
-2.50188851262277e-05
-6.03401850061437e-06
-3.19871962441147e-05
-1.1107094115078e-05
-1.9572765566159e-05
-2.82498924257861e-05
-2.7223662886738e-06
-1.13616510425163e-05
-8.39137666718173e-06
-8.77471760726362e-06
-1.63642954489065e-05
-5.72482121587123e-06
-8.80320308620123e-06
-4.83015956446849e-06
-3.64997749038178e-05
-2.03495726602209e-05
-1.69529425662006e-09
-4.67513562317541e-06
-1.08647571676263e-05
-2.04294018879261e-05
-1.1788159538171e-05
-1.82115646570408e-05
-4.19449288216095e-05
-6.49782241313683e-06
-1.08708022642001e-05
-7.02011475622367e-06
-1.78968889980141e-05
-1.92025876002929e-05
-1.92328110420795e-05
-1.85546424124387e-05
-1.06811734677692e-05
-2.77573150452374e-05
2.91371999210601e-06
2.08375576716207e-06
-6.16016595806804e-06
-1.70613475725004e-05
-1.47500303782509e-05
-1.73626997588186e-05
-5.45270784444234e-06
-2.90961751793356e-05
-1.28575273927812e-06
-1.18005724567417e-05
-1.99226628233734e-05
-5.92686261471158e-06
5.02635410378523e-07
-1.96679864029148e-05
-1.28754668132016e-05
-1.94415754428565e-05
-1.2372790512376e-05
-7.54955275449457e-06
-1.1641962754176e-05
-2.37059367060635e-05
-2.17666328686592e-05
-1.52007704958914e-05
-1.49592966359143e-05
-1.8653429027859e-05
-1.62268407505096e-05
-1.38489880952817e-05
-1.70181179809268e-05
-2.73210778239893e-05
-1.1064141359274e-05
-2.02053376362276e-05
-3.58133737578502e-05
-2.52298110768262e-05
-9.39322210082404e-06
-2.46551047841039e-05
-2.72692228910027e-05
-1.50005649396895e-05
-4.47960038666963e-05
-2.72103081273001e-05
-2.24398947258993e-05
-1.52642554217939e-05
-2.6031209537142e-05
-1.08256779997613e-05
-1.6634629114633e-05
-1.57430586276761e-05
-2.54322732551933e-05
-2.55751601762059e-05
-2.74267390808341e-05
-2.77804685196501e-05
-7.30161731189262e-06
-3.25457386975512e-05
-2.99714097061059e-06
3.76038514610825e-06
1.5585657601351e-06
-1.24720827901456e-05
-1.5906594386501e-05
-1.20678938719349e-05
-5.68227505656238e-06
-9.90278786855423e-06
-1.51754576579779e-05
-2.03684873696657e-05
-1.48700584847562e-05
4.78229049036888e-06
-5.15394328310846e-06
-3.23507661714125e-05
-2.06550851472863e-05
-1.76631531622194e-05
-2.52097432755225e-05
-1.27641828148815e-05
-2.52620445863535e-05
-1.7962609461352e-05
-1.87175655203144e-05
-5.14260037484186e-06
-2.40550392683301e-05
-3.75536457597148e-06
-2.9897975107711e-05
-1.37834593439792e-05
1.75251396948139e-06
-2.08954464054471e-05
-3.61252202417755e-05
-1.17472527776411e-05
-1.80223418347123e-05
-2.60634603374434e-05
-2.09432667228714e-05
-8.88016807745848e-06
-1.76460591239477e-05
-2.19828979114188e-05
-2.13681937297398e-05
-6.76460169770411e-06
-2.41559641137945e-05
-1.23829168679773e-05
1.22528652099005e-05
-1.63126268032094e-05
-6.682314817168e-06
-1.73451973246264e-05
-8.25458635892008e-06
-5.11849087538795e-06
-2.80560906136973e-06
-2.03755839124896e-05
-1.390583229012e-05
-1.50945815161362e-05
-1.59930582025041e-06
-1.5817410063047e-05
-1.06941203514047e-05
-2.49291359351162e-05
2.02101292644432e-06
-3.11563505923905e-05
-1.17818881063347e-05
-2.43344850976804e-05
-2.24778698357349e-05
-2.53520642421926e-05
-2.85566134620706e-05
-2.06958001337781e-05
-1.63043582401837e-05
-2.62458107003505e-05
-4.4888615285543e-06
-1.54772983016494e-05
-1.62746011291412e-05
9.02194129094994e-07
-7.41844985057689e-06
-3.38960957809587e-05
-1.94035488053615e-05
-2.56975422418628e-05
-1.70911489759117e-05
2.77584065662339e-06
-2.71005863306693e-05
-2.19338593482692e-05
-8.31416195490482e-06
-1.67085198001394e-05
-6.75372887443446e-06
-2.51084384137117e-05
-2.6565979809742e-05
-2.13251307302673e-05
-1.66323482353155e-05
-9.50326941240585e-06
-1.02885624799519e-05
-1.21758546305329e-05
-2.83630261561552e-05
-7.18003663067252e-06
-1.50659691256632e-05
-9.40219598675689e-06
-2.15128325481928e-06
-1.17501597111221e-05
-7.66771528273841e-06
-8.12125168368473e-06
-7.36810837146991e-06
-2.86112101613439e-06
-1.86444294013279e-05
-2.64149573456309e-05
-2.25446759867741e-05
-1.75182623319445e-05
-2.41986577138024e-05
2.33193584478382e-06
-1.59568320988343e-05
-1.90389227488515e-05
-2.61306405633363e-05
-2.72432417558597e-05
-6.76612319955597e-06
6.89956839975926e-06
-1.3494212949924e-05
-1.85125422550289e-05
3.68912035349813e-06
-2.01501298679648e-05
-1.49491360450933e-05
-2.16512067822425e-05
-2.29307197930419e-05
-2.82563453002904e-05
-1.63775424335592e-05
-2.62815349682787e-05
-2.60413625558239e-05
-3.14228067864855e-05
-1.28254722709544e-05
-2.17625123843697e-05
-1.42758809380012e-05
-1.00544784758263e-05
-1.30262829497424e-05
-4.56126541556691e-06
-2.84160672537739e-05
-2.32680081919349e-05
-1.34915151503326e-05
-7.6884623463212e-06
-3.51351421112239e-05
-1.44089337677118e-05
-1.82334544065394e-05
-2.17988541284209e-06
-2.47384474306569e-05
-1.67265819956998e-05
-5.71198020100077e-06
-1.92771734131102e-05
-5.2619718342888e-06
-9.16875603442899e-06
-3.42401651501117e-06
-2.47086422583888e-05
-8.70705526719179e-06
-1.8863345882895e-05
-1.8329906844885e-05
-2.33156746800164e-05
-4.66981913968672e-06
-3.01579389098366e-05
-2.10363685442254e-05
-2.11429679219523e-05
-7.51748823864461e-06
-2.44085494372661e-05
-2.58841983127433e-05
-1.72892653798612e-05
-1.78076508045008e-05
2.05318228937527e-06
-1.99392297592074e-05
7.40763215458765e-06
-2.38985031219971e-05
-1.01159843097542e-05
-1.62352062074323e-06
6.7815265761324e-06
-7.14998616978159e-06
-3.83695875676912e-06
-2.46163955974098e-05
-1.60347431279502e-05
-1.75565006208351e-05
-6.11183271268674e-06
-1.22701170065872e-05
-1.96818422781157e-05
-2.00536023511824e-05
-1.08694059860089e-05
-6.84249521662318e-06
-8.57825109488261e-06
-6.88764206078794e-06
-1.32247889942175e-05
-2.16756682704796e-05
-2.55844324966519e-05
-2.32550744301994e-05
9.98687673920259e-07
-2.2906654448408e-05
-2.024315692068e-05
-1.74765023012454e-05
-3.1412098723692e-05
-1.08816686854867e-05
-1.02511583134468e-05
-2.34415086072712e-05
-2.46044313646264e-05
-9.9339728013456e-06
-1.75453274531877e-05
2.54065403461697e-06
-1.19993102723823e-05
-2.76772778023251e-05
-2.26226774482803e-05
-1.41195406997242e-05
-1.47191337394615e-05
-2.37678182794024e-06
-3.93050049802379e-06
-1.6520198185873e-05
2.76221014587003e-06
-2.00187650008315e-05
-2.65589775018665e-05
-3.76268999252783e-05
-1.74037997974856e-05
-2.37793621359093e-05
3.42995469558491e-06
-7.36995638894783e-07
8.77830171821798e-07
-2.57420954872567e-06
-2.04724762869044e-05
-2.89563774575557e-06
-2.00239072690325e-05
-9.89396625304953e-06
-2.46198059556107e-05
-1.39234373569002e-05
-2.22351253470757e-05
-5.25145327143157e-06
-1.18486643164152e-05
-7.24764370081011e-06
-2.54599058467686e-05
-3.36212631844242e-05
-2.58614993869068e-05
-9.13660119449233e-06
-3.24703160388279e-05
-6.29600897207134e-06
-1.40838966232461e-05
-2.58422080455636e-06
-1.04826915565531e-05
-3.50049584217145e-06
-2.01789052924981e-05
-3.65912843881802e-05
-1.92039408018278e-05
-9.2060946752824e-06
-8.89755529030648e-06
-2.33775553212436e-05
-2.1598712614681e-05
-2.80707329343372e-05
-9.55961796586798e-06
-1.48347474551346e-05
-1.70446793575832e-05
-2.27451587629358e-05
-1.76626029772277e-05
-1.21119966290494e-05
-2.7509329949117e-05
-1.24510131353454e-05
-2.35435082073251e-05
-1.87668395630663e-05
-1.80429931520249e-05
-9.25754058310473e-06
-1.23387650356623e-05
-1.19762754647453e-05
-2.09757263098115e-05
-1.7398291469407e-05
-1.86285309804179e-05
-1.22434440092559e-05
-2.53115535117041e-05
1.55370737280696e-06
-1.50998479279544e-05
-1.89771989649302e-05
-1.478405246033e-05
-1.62533766454369e-05
-9.23163096688211e-06
-2.09789895592144e-05
-2.47383716378373e-05
-2.4896839911159e-05
-2.50261289801118e-05
-2.2601209497293e-05
-2.9082730072399e-05
-2.162882903099e-05
-1.15185567166e-05
-8.55451949171178e-06
-2.00685856320675e-05
-1.86874108262257e-05
-1.95738977434774e-05
1.4024212270386e-06
-1.45102063403914e-05
-1.21440439571172e-05
-1.24997882921629e-05
-1.38295511753729e-05
-6.5076863976429e-06
-2.27896318507709e-05
-1.15332464862475e-06
-1.68901685310559e-05
-2.05497385879671e-05
-1.79743963670403e-05
-1.41291653704982e-05
-6.43675569767102e-06
-1.84084142734595e-05
-2.80618299292328e-05
-1.28825536709118e-05
-2.20672274096407e-05
-1.74129781297392e-05
-2.95190832009687e-05
-2.32316884476308e-05
-2.06470874498579e-05
-7.59876413090815e-06
-1.52482366133455e-05
-3.92247857948022e-05
-1.54234606496359e-05
-1.86357331017176e-06
-2.4963691314134e-05
-2.12487597625657e-06
-6.85059787274382e-06
-2.46224280122574e-05
-3.00301681634674e-05
-1.13338735479822e-05
4.94198025353562e-07
-1.31574090814873e-05
-1.84944065193136e-05
-1.20588429958433e-05
-1.4529724830463e-05
-2.75369569232917e-05
-1.53023620703641e-05
-1.5910817397663e-05
-6.95782345485056e-06
-1.71769822047238e-05
-1.39321991568911e-05
-1.70933562240184e-05
-1.3117951256481e-05
-1.35819779137968e-05
-1.43929644689312e-05
-2.93805287589538e-05
-1.28203156336692e-05
-1.97823301833257e-06
-9.36982303558958e-06
-1.62120830186436e-05
-1.75015566524892e-06
-3.03618183622562e-05
-2.54320826996379e-05
-2.023878860459e-05
-9.90543708387683e-06
-1.91338561929758e-05
-2.98722091520069e-05
-9.72303078080978e-07
-1.91748308611316e-06
-2.6993435463707e-05
9.35576477347921e-07
-4.38806269540062e-06
-1.88939279108622e-05
-1.89924007152519e-05
-1.53104139036633e-05
-1.35158509534069e-05
-3.10340633749864e-05
-6.59227329855489e-06
-1.28507285191099e-05
-7.2976784978598e-06
-9.08512172610082e-06
-8.43477738323036e-06
-1.78105615206711e-05
-1.4421168745113e-05
-6.82827985057887e-06
4.2467423394194e-06
-2.86399723255618e-05
-2.24302790139596e-05
-6.91221153601823e-06
-1.14048634943782e-05
-9.65277376698516e-06
-4.83030023626372e-06
-7.94881276383842e-06
-7.65621672275541e-06
-2.64078146804584e-05
-3.25097888468579e-05
-8.35080483515738e-06
-3.76698283544204e-05
-4.85542930202626e-06
-2.49530236296173e-06
-9.7836101224327e-06
-9.97035472036529e-06
-8.3206169094743e-06
-1.5835489887203e-05
-8.46371285427059e-07
-1.24367866254425e-05
-1.10874120106208e-05
-1.92432002109696e-05
-1.48541412035446e-05
-1.23710140483519e-05
-2.25116242527091e-05
-1.46755038976776e-05
-2.51605205382232e-05
-1.2319301614372e-05
5.73689990145258e-06
-2.17410992868303e-05
-2.64546177256976e-05
-1.27647283509659e-05
-1.77712542292524e-05
-8.05488660219612e-06
-2.33990124702753e-05
-1.79041710669227e-05
-3.08988960572747e-05
-5.05060733164028e-06
-1.83187599419002e-05
-1.49845898700637e-05
-1.1806721500833e-05
-1.11835233956356e-05
-1.09285241465074e-05
-1.25401627911355e-05
-1.21521143947639e-05
3.34916474742791e-06
-2.62650906189427e-05
-1.70171061874814e-05
-2.31863252894186e-05
-2.14314662668183e-05
-2.57602396812421e-05
-9.63060745001453e-06
-2.03222075662056e-05
-8.67575538059529e-06
-2.20563992732715e-05
-2.16971438621084e-05
-1.507590055711e-05
-2.07227168877282e-05
-1.90184839965344e-05
-2.71119417774391e-05
-7.53182938390591e-07
-7.80924205548732e-06
-1.26676547005431e-05
-1.91569876132751e-05
-1.28225336823822e-05
-2.2811113854933e-05
-2.05594040728549e-05
-6.43404461478166e-06
-2.30410650286454e-05
-1.64795991314003e-05
-1.98010530466713e-05
-1.84268269673225e-05
-1.51974658736659e-05
-9.61854581834899e-06
-1.5686482614495e-05
-2.80909718369822e-05
-1.56502188107261e-05
-2.74693295386951e-06
-4.22123491583336e-06
-3.08709148748028e-06
5.57329784983961e-06
-3.15151161005432e-05
-1.9189089330728e-05
-1.48352337531397e-05
3.00126093504647e-06
-7.73722306109607e-06
-1.71951755139528e-05
-1.54214357481088e-05
-2.30901944060345e-05
-1.08033635071101e-05
-3.78716901177963e-05
1.14552790225189e-06
-2.11586355454038e-05
-1.96170175725626e-05
-2.18580585186149e-05
-2.19020244149627e-05
-1.62269636507771e-05
-2.40639337212294e-05
-1.54749171235749e-05
-8.81599419183889e-06
-3.42026880067944e-05
-9.816222385572e-06
-2.35208418563969e-05
-3.93262870723218e-06
-2.2562199436902e-05
-3.41273572495765e-05
-2.99887560067566e-05
-8.34682342451065e-06
-1.26870503142093e-05
-1.78252654383981e-05
-1.55845026975292e-05
4.08468474736949e-06
-2.44006547025279e-05
-1.21750358583899e-05
-3.02416942725679e-05
-1.35375242469109e-05
-1.469664471338e-06
-1.57053483283063e-05
-6.25606840745203e-06
-2.91156122073361e-05
2.62704418119241e-06
-2.12254068471519e-05
-2.06393457908977e-05
-2.04336064018935e-05
-3.9102649686547e-05
-2.43591472745797e-05
-1.20542355684021e-05
-7.80119059098903e-06
-2.68710001632308e-05
-1.76168408156391e-05
-7.88762669423162e-06
1.70498055539595e-06
-8.21021331869809e-06
-2.00838266183608e-05
-8.92808935213423e-06
-1.93477332020203e-05
-2.83739561655076e-05
-2.01584210554572e-05
-1.36769968124192e-05
-3.6069217916735e-05
-1.57292623397202e-05
-1.26915745247859e-05
-2.13858074180884e-05
-3.22575717632785e-05
-2.15159798167162e-05
-2.36094595447179e-05
-1.56498985291973e-05
-8.58316085029034e-06
-1.18661535880667e-05
-2.15236986255382e-05
-3.97784184069043e-05
-2.06555938470578e-05
-2.49886006213775e-05
-2.21890294396458e-05
-1.43185924130582e-05
-1.35597833554227e-05
-1.8448367469063e-05
-3.74191872075563e-05
-7.31909751353367e-06
-1.15534771556146e-05
-2.73592444086947e-05
-1.35256586056506e-05
-1.67402799039312e-05
-1.01638271262694e-05
-4.96302637838279e-08
5.02723640165133e-06
1.35775317876676e-06
-1.78405361272696e-05
-3.50283295598621e-05
5.5340249665131e-06
-6.01019486580664e-06
-2.53747411471024e-05
-3.31825803567996e-05
-1.502746644289e-05
-4.09149959313332e-05
-9.58914150052804e-06
-1.0920451720748e-05
-1.24875576315447e-05
-1.87143103322603e-05
-1.03267652394537e-05
-1.41505100237844e-05
-2.48363115029314e-05
-1.85210273607446e-05
-1.44645860074889e-05
-2.34089740487029e-05
-1.8812568473345e-05
-1.66415277457279e-05
-6.66977892905335e-06
-2.79483786797545e-05
-2.47531196512409e-05
-1.76374304410991e-05
-2.36653224764859e-05
-4.29532648123351e-05
-1.65837381193944e-05
3.37228240946282e-06
-1.46210131165869e-05
-2.42251291484337e-05
-2.21616344441681e-05
-7.66006905056899e-06
-1.98574111992104e-05
-8.86072352674657e-06
-2.37090096930651e-05
-2.04080198356782e-05
-1.61862494308623e-05
-8.4369965385319e-07
-2.15954200443667e-06
-1.89791246822769e-05
-1.31329788253691e-05
-2.57977836606687e-07
-1.97767011487133e-05
-7.69252436186963e-06
-2.94317397414042e-05
-1.76691490165787e-05
-1.6961487591464e-05
-8.31490694010678e-06
-2.32089117364712e-05
-3.5102340228279e-06
-1.0535442939854e-05
8.46884657484768e-07
-1.21695303386797e-05
-1.09766337005626e-05
-5.99691891284286e-06
-2.06115337874928e-05
-1.98415742205169e-05
-1.20570226912423e-05
-1.7774320387583e-05
-2.0077330834476e-05
-2.150073017166e-05
-1.44159901062516e-05
-1.64887617243262e-05
-2.08586655880322e-05
-1.49686607711542e-05
-1.59809554324525e-05
-2.43614300086717e-05
-1.53216124833557e-05
-2.04279872667408e-05
-5.07026935011002e-06
-1.77468602108371e-05
-6.96349618713223e-06
-4.14778603997527e-06
-9.92081081319438e-06
-2.7255849474419e-05
-2.12866973429539e-05
-1.26249640353631e-05
-2.85531495671608e-05
-2.05998894448124e-05
-1.18193953688647e-05
-1.04692467396891e-05
-1.02632822495871e-05
-2.19446348175066e-05
-3.22490151798557e-05
-6.36606717962645e-06
-1.06176116486469e-05
4.74625741707471e-06
-1.94680619363461e-05
4.84979503091405e-06
6.65763766057843e-07
-3.79774962335055e-06
-2.53946838950046e-05
-1.74497215540911e-05
-8.23921736674856e-06
-1.17001474667576e-06
-1.80189384845878e-05
-1.1017177117379e-05
-2.44082641034059e-05
7.16646224014035e-06
-3.13251383227425e-05
-2.66701596853011e-05
-2.10532721112867e-05
2.41482360843441e-06
-8.04233040893148e-06
-1.12905799637026e-05
-2.40251934348979e-05
-2.42127197083871e-05
-4.85168003191909e-06
-1.75832860487049e-05
-1.80942176658636e-05
-4.81822095169869e-06
-1.58935161493548e-05
-1.41024455901375e-05
-4.13203286305548e-06
-1.1635125778293e-05
-1.9277287262415e-05
-9.58458386168861e-06
-1.09745488656179e-05
-2.69695945031472e-05
-1.98867592701546e-05
-1.87117355991636e-05
-2.41661439791444e-05
-1.79845470229777e-05
-1.87289477788694e-05
-2.39155190513444e-05
-8.39544861678436e-06
-1.3699897201155e-05
-2.27864862040265e-05
-3.58401616771032e-05
-2.34664763291148e-05
-1.31284560272934e-05
-7.1122510007973e-06
-1.60638508012767e-05
-6.94711878169242e-06
-1.9296466873605e-05
-2.03952308497753e-05
-1.87765129378073e-05
-2.52577848002524e-05
-1.76928913620603e-05
-2.19447879169192e-05
-2.46368396802551e-05
-1.21032830690418e-05
-3.23750038987155e-05
-2.30005038824819e-05
-1.38686391349268e-05
-6.38907538068836e-06
-8.43706165935146e-06
-1.72216679994355e-05
-9.33804863906635e-06
7.64851464556102e-06
-7.88739219635689e-06
-4.08340122814789e-06
-2.05437375423133e-05
-2.25319927532929e-05
-1.0556459435895e-05
-1.73277090691934e-05
-1.70207125468822e-05
-1.87888812338923e-05
-1.36847803095748e-05
-1.99892140728688e-05
-2.65111987197423e-05
-6.36358066637173e-06
-2.07413038234367e-05
1.7257847869375e-05
-4.1015582975147e-05
-9.23399424848146e-06
-2.57926516061217e-05
-2.09691677176255e-05
-2.18733647514237e-05
-9.64074923451654e-06
-2.13380066547362e-05
-1.94477396480968e-05
-1.48144146432198e-05
-9.46014809748696e-06
-1.43773691455534e-05
-2.56161580350506e-05
-2.8205264484973e-05
-9.01505556605909e-06
-4.92086299256313e-06
-4.10942275759479e-06
-1.50942994821301e-05
-1.40123661751294e-05
-5.74163307366741e-06
-1.50376992971136e-05
-2.1786840845941e-05
-1.30537269601555e-05
-1.30799064682281e-05
-1.32097422925406e-05
-2.37472495252803e-05
-2.61187149174233e-05
-2.46252517031028e-05
-1.39128416424352e-05
-9.1120383625288e-06
-2.73007650850962e-05
-1.09850606352477e-05
-1.23628702235915e-05
-2.01059585244774e-05
-2.3490392049293e-05
-1.38608120167321e-05
-2.30249949167291e-05
-2.54425775769161e-05
-2.64199978224269e-05
-1.46384416310426e-05
2.25417448538394e-06
-5.02860379240201e-06
-1.87098295404277e-05
-1.76753611603638e-06
-1.75222879949689e-05
-7.39960025416989e-06
-2.00987712156409e-05
-9.55476554600786e-06
-2.70466148192772e-05
-7.14587724094426e-06
-2.6733192777537e-06
-1.40553543605383e-05
-9.60171332568154e-06
-6.74377620243628e-07
-2.64547624874223e-05
-1.7075881210051e-05
-1.25357742390384e-05
-8.30647614287312e-06
-2.07775595096919e-05
-1.24493136573094e-05
-9.44440610528882e-06
-3.05555555301005e-05
-2.30545339383235e-05
6.97966874046859e-06
-1.91697594613766e-05
-8.70814169601356e-06
-3.63935055306905e-08
-1.73934649921195e-05
-1.120484576393e-05
-2.98821569453841e-06
1.34802577263164e-05
-1.63241850802902e-05
-1.06867142218542e-05
-1.91109326359646e-05
-1.590302027619e-05
-1.59055651481119e-05
-1.26305924997712e-05
-1.75280378465907e-05
-9.76724959550029e-06
-2.80866011413203e-05
-1.22250612986129e-05
-2.01037049025316e-05
-1.4773054540843e-05
-2.93836357264239e-05
-2.36272744700556e-05
1.20647245468195e-06
-1.34601999537704e-05
-1.95620402603355e-06
-3.49001256106486e-06
-2.35463739264893e-05
-6.26024377678942e-06
-4.68060059168975e-06
5.76903534727338e-06
-3.88102907826e-05
-1.5535042949261e-05
-8.94002396697966e-06
-1.65221544655142e-05
-2.1818934959602e-05
2.47762328893497e-06
-2.64354608169107e-05
-1.08989032930522e-05
-3.42005184461859e-05
-2.02467505827115e-05
-2.57630716509539e-05
-2.55173251448013e-05
-4.53039328961593e-06
-1.03254685646162e-05
6.51126011339468e-06
-3.09565914227631e-05
-2.03062052261339e-05
-2.4195756715928e-05
-1.89995781775324e-05
-2.56107712619011e-05
8.64207587346667e-06
-1.29535836522491e-05
-1.92398138208444e-05
-1.78348730648649e-05
-1.34312812907971e-05
-2.12248844312804e-05
-2.17668389367675e-05
-1.73483738989815e-05
-1.02758079980046e-05
-4.46468142606475e-06
-2.34358514993676e-05
-1.67434396251528e-05
-1.93981838045962e-05
-1.68134055192144e-05
-1.88431065762264e-05
-2.61530614457883e-05
-1.23110646403383e-05
7.01084361411913e-06
-1.5710368948789e-05
-8.29314673196097e-06
-9.30840286852184e-07
-3.14074183278481e-05
-3.06047089530504e-05
-7.61959501928971e-06
-1.57886842383628e-05
-1.98258403901044e-05
-7.6169091487663e-06
-2.0123808436195e-05
-5.84277644810032e-06
-2.94621783273738e-05
-2.4545351970362e-05
-6.06814114733666e-06
-2.89010176779848e-05
-1.69102129019558e-05
-1.26067698214851e-05
-3.18390713052979e-05
-1.17775996935783e-05
-6.78228284584053e-06
-1.86785902493067e-05
-1.44962807283071e-05
-1.85253423558981e-05
-8.47970604634924e-06
-2.91460942817035e-05
-1.01107351047484e-05
-1.988382427612e-05
-2.83092534297725e-05
6.24342899990693e-06
-2.44376894574767e-05
-1.56037560513536e-05
-2.55186257692355e-05
-1.75509654345286e-05
-1.96566281735038e-05
-1.48038207762968e-05
-9.03339904094098e-06
-1.66576722888768e-05
-2.75377321926436e-05
-1.657524313251e-05
-1.28359650496162e-05
-2.1112446204618e-05
-1.23780293707511e-05
-3.37136171057025e-05
-1.27047441019804e-05
-8.99114753635081e-07
2.39427939028059e-06
-6.23059596507362e-06
-5.51313689083894e-06
-7.93875205312237e-06
-3.72180862909751e-06
-5.22386243167931e-06
-2.49887256399209e-06
-1.23784203807639e-05
-3.14712416087655e-05
-1.76994024586949e-05
-7.07829908000418e-06
-2.38352597530698e-05
-2.536622884119e-05
-2.93172962872793e-05
-5.63776632436618e-06
-1.02050092162949e-05
-2.66044791187034e-05
-7.4991712947751e-06
-2.92515106538151e-05
-1.87649637897415e-05
-6.56331193124305e-06
-2.19538622407772e-05
-2.83657073635051e-05
-7.79202209283198e-06
-4.9114363216169e-06
-2.33198120990317e-05
-1.53341576018483e-05
-2.33176514411968e-05
-2.84080861794103e-05
-2.7596555762843e-05
-9.44721366704213e-06
-9.15315079311219e-06
-1.65337845496925e-05
-2.16268009444366e-05
-2.21001694110609e-05
-4.65076140349233e-06
-2.1957633653909e-05
-1.05042962140582e-05
-2.60687269017671e-05
-2.45410155821788e-06
-1.1694942685109e-05
-2.13197044466499e-05
-2.56105884044831e-05
-4.04726685594926e-05
-1.99603193618479e-05
-1.97115690259061e-05
-2.2650038516399e-05
-2.93128484770435e-05
-6.38695267166148e-06
-2.94688798605249e-06
-1.29436787046696e-05
-5.42936859918668e-06
-1.47212066800606e-05
-1.36084914218207e-05
-1.00695103281219e-05
-3.53957427275075e-06
-1.20979216075956e-05
-2.10825332305815e-05
-2.23458085051986e-05
-1.45573270766817e-05
-2.69549355962679e-05
-2.4602415602005e-05
-2.07949896319728e-05
-1.18607540921483e-05
-5.89041484385088e-06
1.55121497953942e-06
-1.74609532513168e-05
-2.10592708683032e-05
-1.09868062119091e-05
-3.67746713878695e-05
-1.38383717555623e-05
-1.32182429814944e-05
-1.375850870966e-05
-5.63428693072897e-06
-3.11381801991434e-05
-2.13572788143726e-06
-5.15719002261159e-06
-2.6514672413712e-05
-5.42789463929844e-06
-2.91961612738234e-05
-2.69387032002487e-05
-8.29477226627599e-06
-1.99451899359979e-05
-1.31099620371754e-05
-1.81030035539461e-06
-1.15738893949532e-05
-2.0592692436992e-05
-8.70705405761105e-06
-2.88891718037371e-05
-3.03286856936841e-05
-7.48073075624648e-06
-1.33804378822401e-05
-4.41848020907781e-06
-1.70100780328316e-05
-2.4709826286243e-05
-4.38655770774468e-06
-1.65685273360472e-05
-1.23577520714004e-05
-1.65685684938798e-05
-2.34493151933265e-05
-7.02774315832913e-06
-1.6562919976091e-05
-1.86378214415403e-05
-6.03366544252553e-06
-1.96397165627477e-05
-3.62170424865144e-05
-2.40955058570989e-05
-3.4279166476395e-05
-1.44850278216306e-05
6.09079148281405e-06
-1.08961782968118e-05
-9.6718733200649e-06
-1.00148557079588e-05
-1.57830817304564e-05
-9.25527617076995e-06
2.13487221508628e-06
-1.13670095595238e-05
-9.82825347466921e-06
-3.04895101410736e-05
-3.18386878645524e-05
-7.42723063343152e-06
-1.25159591161384e-05
-4.03830685743518e-05
-3.39935088236278e-05
-6.07563103561874e-06
6.5917317098917e-07
-1.53635372450616e-05
-1.49105687028825e-05
-2.00294883078716e-05
-1.15983733893136e-05
-1.27828606691954e-05
-3.55483642746515e-06
-1.7986112297915e-05
-1.89503039439864e-05
-2.28213724641986e-05
-3.28328604157616e-05
-2.66960437632825e-05
-1.73629654969393e-05
-2.83539804923336e-05
-2.80516131587382e-05
9.84007444320062e-06
-3.05523777661514e-05
-1.47315357026271e-05
-3.64123645945739e-05
-1.53750808847693e-06
-1.15580912745568e-05
-1.98926943226503e-05
-1.38317645438253e-05
-4.11777438404815e-06
-2.74237135488339e-05
-1.06745924624183e-05
-1.57595510855848e-05
-2.69213670150812e-05
-2.30806872192673e-05
-4.21031645735233e-06
-2.70852999505776e-05
-8.12800671380812e-06
-1.42438093528798e-05
-1.07748554193997e-05
-1.47971880892691e-05
-1.86016097359988e-05
-1.12046870300281e-05
-1.68748840138581e-05
-3.10211594498569e-05
-2.50339463300157e-05
-2.00971648073146e-05
-9.59150493328836e-06
-2.22685236464256e-05
-1.25377864441233e-05
-1.99657403097821e-05
-1.98711870316004e-05
-7.37249556756714e-06
-2.05370377793467e-05
-1.77204649289899e-05
-1.43518316340822e-05
-1.28648792734007e-05
-1.46516177728057e-05
1.76192974606259e-05
-1.96543698016408e-05
-1.96090018555657e-05
-2.18463817082362e-05
5.05511318208526e-06
-6.6865971485118e-06
-1.43899887952659e-05
-1.38278602148868e-05
-3.74671001660836e-06
-1.42196825096347e-05
-1.81214418180568e-05
1.19442985623449e-05
-1.12659528052751e-05
-1.40507820044346e-05
3.17726110368442e-06
-1.35962838566538e-05
-1.0525331719125e-05
2.50359919548156e-07
-1.28179195155547e-05
-2.33584610262567e-05
-3.05496566446971e-05
-2.89873399857888e-05
-1.25126107922775e-05
-2.7166892532799e-05
-1.18824274318342e-05
-1.77696462426918e-06
-1.12347964133096e-05
-4.36380870262104e-06
-1.40779582585651e-05
-2.44251108557089e-05
-2.30196758600802e-05
-1.50229012027674e-05
-2.89911926125032e-05
-1.29626669513437e-05
-1.5869830642314e-05
-1.43398148261224e-05
5.7538732933997e-06
-5.41644271772751e-06
-2.48380919668726e-05
-2.25703397026781e-05
-1.85102496890616e-05
-2.97160386946541e-05
-1.90406500923912e-05
-2.66549348766212e-05
-9.48227524116358e-06
-3.70301331496734e-05
-3.4468787526113e-05
-2.35143717660224e-05
-2.54249935573414e-05
-2.81389445596696e-05
-2.30067100611307e-05
-3.6534389381324e-05
-2.50292119893618e-05
-2.97892039493608e-05
-6.96559315082781e-06
-6.90984728415277e-06
-3.05687495003858e-05
-2.12443752357501e-05
-5.45473789965173e-06
-2.34526051819266e-05
-1.77897890598723e-05
-2.82103107736093e-05
-9.39267669810053e-06
-2.58746123263272e-05
-2.4905222446327e-05
-9.84363336025496e-06
-1.39556433582116e-05
-2.3504139345303e-05
-1.65339320263313e-05
-2.94310150714967e-05
-2.32080018471773e-05
-1.25116341557426e-05
-1.50776568471465e-05
-2.14840438813379e-05
-1.31627092074105e-05
-1.25996497933285e-05
-1.2607071403182e-05
-1.9150566786026e-05
-3.36498918514629e-05
-2.36932706257852e-05
-1.27739089381239e-05
-1.81867329873577e-05
-1.15455052020469e-05
-8.56299756399899e-06
-1.54639737763967e-05
-9.81873333025899e-06
-2.72262501902196e-05
-3.45595971789857e-05
-3.89437660746796e-05
-1.06788572499991e-05
-1.84308164996809e-05
-1.27428086954951e-05
-1.4272992913457e-05
-2.22876803831444e-05
-2.46852796204872e-05
-1.92145102788815e-05
-1.38889383029551e-05
-6.96873540024643e-06
-3.39124709763105e-06
1.8612133586469e-07
-2.74006986852597e-05
-2.90470240069386e-05
-5.86319067733714e-06
-9.81058398116345e-06
-2.30040721523265e-05
-2.82255991392774e-05
-2.51620244242156e-05
-1.60069128791648e-05
-9.61934581989982e-06
-1.26814814309152e-05
-1.67698481512037e-05
-1.37876146991297e-05
-1.2687940668137e-05
-1.66838907674956e-05
-1.68443312472099e-05
-5.65318954401205e-06
-1.80464843411721e-05
-1.68751710367532e-05
-2.83479398312284e-05
-3.02358141495059e-05
-6.18334030936296e-06
-3.34653475909454e-05
-2.04804230592705e-05
-1.92827139944106e-05
-1.98913291705115e-05
-3.80930268715129e-05
-8.89753951291771e-06
-1.04276404370341e-05
-7.81524209119902e-06
-7.0235089566238e-06
-1.25907589270827e-05
7.53056668520005e-06
-7.53398734948101e-06
-3.05665117444671e-05
-1.70669210362849e-05
-5.56140351119424e-06
-2.0834366192156e-05
-2.28219597952423e-05
-2.76505567428235e-06
-1.63588518914001e-05
-2.0948998372599e-05
-1.99561060486019e-05
-1.54152568241149e-05
-9.68731139521403e-06
-1.99306672444871e-05
-1.54741166095964e-05
-9.70069599731637e-06
-7.41595794299456e-06
-1.2448278746899e-05
-1.12596987761478e-05
-2.36286453775615e-05
-2.50496596596052e-05
1.05399870635149e-05
-2.0151469047709e-05
-1.63908162522531e-05
-2.782449326018e-05
-8.09468761862222e-06
-8.32751465304896e-06
-1.80057846072733e-05
-1.84145365529984e-05
3.82057836442225e-06
-2.41762483385048e-05
-1.14296672251458e-05
-2.15985356318565e-05
-2.55039146056493e-05
-7.51218469733453e-06
1.29984303126595e-06
-2.87079800293087e-05
-1.8607345657661e-05
-1.39180189300739e-05
-2.07266629278487e-05
-2.07659057668578e-05
-2.18129934200356e-06
-2.66930525129056e-05
-9.0906848855087e-06
-2.155902474124e-05
-2.32159438071198e-05
-2.11537981242165e-05
-1.7590496328569e-05
-7.20332472256785e-06
-1.11602336848937e-05
-3.19746438586882e-05
-1.43756281324912e-05
-2.87101506689733e-05
-1.76406164659452e-05
-2.37251844981839e-05
-3.09216683760229e-05
-2.27170945153519e-05
-3.25055882579758e-05
-2.50613218809435e-05
-1.26156155622071e-05
-7.66656645897121e-06
-1.69660848126799e-05
-7.35577385848594e-06
-9.93541958516919e-06
-1.69918478930002e-05
-1.29692354884736e-05
-1.05422048100098e-05
-2.70302743499966e-05
-3.21736599127429e-05
-2.14104424553059e-05
-2.65703041148885e-05
-1.0805893523522e-05
-4.68665999845592e-06
-6.21717326967825e-06
-1.4632548559493e-05
