# Supplementary material for: Research on computational propagation and identification of mine microseismic signals based on deep learning
Source: PLoS One. 2025 Oct 22;20(10):e0334641. doi: 10.1371/journal.pone.0334641 (PMC12543183; doi:10.1371/journal.pone.0334641)
Supplement: S9 Data — (ZIP) [file pone.0334641.s009.zip › 000101100000329.xlsx_0.txt_24.txt.txt]

-9.6819141351076e-06
-9.27103166376475e-06
7.95034258425424e-07
-1.08347141646857e-05
-1.7207493296551e-06
-5.01431962602773e-06
-1.89850521367845e-05
-4.71134550624601e-06
-9.70518102030136e-06
-1.37600970430545e-05
-1.78844770339394e-05
-4.13615974897532e-05
-2.21198784218884e-05
-3.26593396888849e-05
-1.28820551940728e-05
-3.00987495366758e-05
-1.87008129687668e-05
-1.02504436989412e-05
-9.55739742280588e-06
-9.14131308715039e-06
-1.6918443147722e-05
-1.06601071360024e-05
-2.63634550060748e-05
-1.29589933686415e-05
-2.42306122963376e-05
-2.32055149965381e-05
-1.59480055405868e-05
-2.11230786458984e-05
-1.9300149950229e-05
-2.4494245471265e-05
-5.76348724925344e-06
2.11284465715422e-06
-2.50325742893902e-05
-2.81659993434522e-05
-8.9969163513813e-06
-1.65945779813225e-05
-2.63496100178338e-05
-1.69893585506859e-05
-1.36571296672567e-05
-2.31638673223383e-05
-3.29132878544899e-05
-4.41061352946e-06
-1.13914842955762e-05
3.22927167716298e-06
-1.32034214163698e-05
-1.76988859417066e-05
-9.76348982513398e-06
-2.72164809840513e-05
-7.03185889177762e-06
-2.05330113448986e-05
-2.16976451171028e-05
-8.44991708909778e-06
-3.50793095804947e-06
-1.39374069199259e-05
-9.49686281164464e-06
-2.2116812976238e-05
-4.01837880065741e-06
-6.57235941972132e-06
-2.27428927751586e-05
-4.04352906269452e-06
-1.31718658692166e-05
-2.80592780730028e-05
-7.33422351460987e-06
-1.15823662756191e-05
-2.54702619150088e-05
-9.13179784321735e-06
1.36906390626699e-07
-1.30731678851572e-05
-1.29516917806736e-05
-2.46169522735435e-05
-1.14095655489592e-05
-2.34123543186764e-05
-1.87866065944383e-05
-1.82577990899385e-05
-2.06804525630227e-05
-9.86097325319439e-06
-1.53071863854446e-05
-1.34051479029927e-05
-1.46060570676744e-05
-2.43242074296641e-05
-1.27183885684819e-05
-1.16730175194811e-05
-2.99072346070017e-05
-6.09376625641668e-06
-3.48194754631366e-05
-2.10266881349335e-05
-2.1992992644516e-05
-1.70514781183954e-06
-1.01599819388126e-05
-3.62429420951164e-05
-4.69794262976319e-06
-1.65563741360571e-05
-1.4414733698998e-05
-1.44708761984153e-05
-3.07569723505379e-05
-2.57158255800046e-05
-1.92513839200374e-05
-2.14193205811041e-05
-1.90407859552505e-05
-3.30458835288166e-05
-9.77310952603503e-06
-1.45804699955331e-05
-1.55355190830674e-05
-8.0657242862166e-06
-3.94003829388882e-05
-1.26151347763116e-05
-1.95374535229254e-05
-1.84671597048478e-05
-2.94565832516278e-05
9.21670322571431e-06
-2.07165161451718e-05
-1.01022962339259e-05
-4.62714536052017e-06
-1.10760749221878e-05
-4.7643533806975e-06
-1.50526698325044e-05
-1.84828469020524e-05
-9.18715763707022e-06
-3.22694865657555e-05
-4.21305922281897e-06
-7.04583320283145e-06
-1.64980507477712e-05
-1.96588816080212e-05
-1.22771512865152e-05
-4.97467411112548e-06
7.68065700227755e-06
-9.67638218305854e-06
-1.51447924827317e-05
-1.2050468791764e-05
-5.98345562539856e-06
-1.60530401270974e-05
-2.31843828964926e-05
-2.04056272776697e-05
-2.24863362625998e-06
-4.62199784599485e-05
-6.8639199741809e-06
-2.40909983872143e-05
-1.42991632066189e-05
-2.50035672956894e-05
-2.44606755455242e-05
-7.82701248901501e-06
3.099938871265e-06
-1.43620216622621e-05
-2.17712276849184e-05
-2.66456539385778e-05
-2.86176342169914e-05
-1.49902730287019e-05
-3.21232081973926e-05
-2.85248628738223e-05
-6.8790719696139e-06
-3.5404337578708e-05
-1.6325969888752e-05
-2.63681291260082e-05
-2.30002136880338e-05
-2.37796402680526e-05
-8.588468651028e-06
3.56753244605024e-06
-1.36821970455691e-05
-1.78119045010766e-05
-1.01734876426687e-06
-6.56714841403745e-06
-4.36106079064308e-06
-2.82555999897322e-05
-1.8076088584164e-05
-2.68780916330736e-05
-2.81167655908058e-05
-2.13705485069072e-05
-1.06271099653453e-05
-8.35747153204145e-06
-5.24845116511187e-06
-1.44325732910757e-05
-2.64610791879348e-05
-2.09215491590046e-05
-1.19159997698118e-05
-4.38274875401553e-05
-2.38443786347118e-05
-1.73871665111307e-05
-1.6635926871067e-05
-3.31993023819757e-05
-1.44776940184677e-05
-1.88864836452008e-05
-5.63296631143835e-06
-6.24320938063757e-06
-2.76778705819516e-05
-1.17791434946162e-05
-1.3108949357885e-05
-1.49049304667614e-05
-1.75719637355935e-05
-2.29373929939097e-05
-1.00741193618925e-05
-2.80497601286418e-05
-1.61514785850677e-05
-2.62278679288468e-05
-1.72367478633321e-05
-8.97232185959813e-06
-1.21544596843502e-05
-2.00394249594926e-06
-1.90829505173115e-05
-9.25721081241424e-06
-6.46149695467622e-06
-1.53719689513939e-05
-1.14575109171691e-05
-2.2664890577432e-05
-1.83249834022488e-05
-1.37714379892709e-05
-4.32768019054086e-06
-1.95479059285145e-05
-1.24289047252115e-05
-1.43139352637372e-05
-2.844513488809e-05
-2.36894934849189e-05
-3.02067725697198e-05
-2.0684216290147e-05
-1.73971448805527e-05
-2.78145431344258e-05
4.4926135159946e-06
-1.1132038080553e-05
-2.11401912736191e-05
-6.0722434904755e-06
-1.60578193299185e-05
-3.73498837911926e-05
-6.0097862217237e-06
-1.28339809868692e-05
-1.65981951971883e-05
-4.35439269408449e-06
-2.50516791995634e-05
-2.26369925155221e-05
-4.60902575570797e-06
-1.47676948903821e-05
7.02475577575426e-06
-7.94559029188178e-06
6.54492887793211e-06
-1.12590660463142e-05
-2.03169430305262e-05
-1.07726396642948e-05
-4.39802659842255e-06
-3.02946505196693e-05
-5.43392757371241e-06
-1.61379934855059e-06
-5.48439879664636e-06
-1.23635002887755e-05
-2.39511839782231e-05
-2.42353441762053e-05
-1.84896739331403e-05
-1.18041907149531e-06
-1.70757457808698e-05
-2.36707802479057e-05
5.68477569592503e-06
-2.76214236223465e-05
-1.53771234704868e-06
-8.97762004362834e-06
-1.74173296635293e-05
-6.6228168862238e-06
-9.98203805190093e-06
-1.37773017632989e-05
-1.15941574662452e-05
-1.44036081300544e-05
8.95936344295439e-06
-2.12591681194312e-05
-1.96388680983625e-05
-1.21340769766783e-05
-2.33618039439491e-05
-2.88106650669896e-05
-2.28759863257061e-05
-7.3599767814695e-06
-9.57494145500018e-06
-1.836213187054e-05
-2.92690176858441e-05
-2.51674315777664e-05
-4.16374249193583e-05
-2.60816522607024e-05
-7.66460988115073e-07
-1.55726364585396e-05
-1.56743334571569e-05
-1.17538256144252e-05
9.11547202085458e-06
-8.31625656074078e-06
-7.23180979548106e-06
-6.90756268897731e-07
1.40472541946662e-05
-2.36795511062904e-05
-2.75140389440363e-05
-1.403835290675e-05
-9.99829591889688e-06
3.27088609460176e-06
-3.5685535018375e-05
-2.432083134039e-05
-1.06318049867403e-05
-3.38262414039456e-05
-1.15002510332768e-05
-9.03711797651763e-06
-1.69028216612892e-05
-1.21722579815189e-05
-2.00431389785474e-05
-2.30134372850793e-05
-2.79898053008552e-05
-1.54283996373828e-05
-2.24861017516364e-05
-2.21692217905794e-05
-3.29912027550825e-05
-2.66230846545302e-05
1.3345264272634e-06
-3.57508184720744e-06
-2.58507922864811e-05
-1.89151319304566e-05
-9.13477770612017e-06
-1.36244759983038e-05
-6.38225456010716e-06
-2.34375588997588e-05
-6.38272046385269e-06
-1.18274441612537e-05
-1.77743621151281e-05
-1.16951293594149e-05
-4.74295408038011e-06
-1.49184905441949e-05
-1.32291744881345e-05
-3.2576876218571e-05
-1.21344640561973e-05
-2.25438819455278e-05
-2.25113575973258e-05
-8.59955583090596e-06
-7.40002105134416e-06
-5.28975665336145e-06
-1.4458688659989e-05
-3.77245378284616e-05
-2.67921201623719e-05
-2.46151767871323e-05
-1.89658742131006e-05
-8.15875208609714e-06
-2.3945751997356e-05
-2.09153533788001e-05
-9.90076861092331e-06
-3.12100160718536e-05
-1.44403787501575e-05
-3.30482021230925e-06
-2.41708495897184e-05
-6.44141645095343e-07
-4.46545731071632e-06
-1.95042004455781e-05
-1.82546267571263e-05
-2.60965585466139e-05
-3.02901824128836e-05
-1.39021424247483e-05
-1.3499774555934e-05
-1.82660750801442e-05
-6.72980989829833e-06
-1.45846494440329e-05
-3.15489436471017e-05
-1.44777041982395e-05
4.68059073181651e-06
-2.66730320763264e-05
-1.25138035225354e-05
-1.47536545267504e-05
-2.86090599061823e-05
-1.57721851111166e-05
-3.07278784333437e-05
-1.88148841175445e-05
-2.045832820045e-05
-1.82687374667564e-05
-2.66346060446423e-06
-8.76483945525889e-09
-2.85828035146347e-05
-1.01319000629623e-05
-2.29671738673856e-06
-2.04916570748525e-05
-2.03309779089082e-05
-1.67306081662615e-05
1.39294823764883e-06
-1.78778015468281e-05
-5.97180611555033e-06
-5.9552422855155e-06
-1.24286593078315e-05
-2.51960561532651e-05
-1.65389866762393e-05
-8.367108579698e-06
-2.87234116867806e-05
-1.64149953485717e-05
9.22964888961699e-07
-1.33904097477888e-05
-1.58604358616868e-05
-1.24018452881674e-05
-3.13679976468226e-05
-1.64551366222441e-05
-3.02933714197646e-05
-2.08328428388529e-05
-1.62681691715224e-05
8.33953027496765e-06
-2.05860601293009e-05
1.57896133065355e-06
-1.10027514944227e-05
-5.64702685317705e-06
-2.38792459593042e-05
-5.26015256607895e-06
-2.33543375011668e-05
-1.81716174370043e-06
-1.33515311556338e-05
-1.32813505171239e-05
-2.46071343683681e-05
-3.32410976339165e-05
-2.15226278037371e-05
-7.80962327366947e-06
-2.71940579568589e-06
-3.14960072333028e-05
-1.23543425201796e-05
-2.45227055005605e-05
-9.27929986947607e-06
-1.10724703688165e-05
-5.94961947352208e-06
-1.88382171266517e-05
-1.05090227080338e-05
-2.99380133480365e-05
-3.37873101540414e-06
-2.08556434823775e-05
-1.56991263291316e-05
4.25015715151987e-07
-1.487692253309e-05
-9.95530922437813e-06
-1.90912796289129e-05
-1.45271719086826e-05
-2.59965201109956e-06
-1.97155544821918e-05
-3.30386886849388e-05
-2.07938959275402e-05
-1.68424368043023e-05
-2.94226832825725e-05
-8.86472125889991e-06
-1.84561978094441e-05
-2.96944219184322e-05
-2.48124249099789e-05
-7.11031298905468e-06
-3.57272318639669e-05
-2.22373881640364e-05
1.52385876816757e-06
-2.35244553452497e-05
-2.33144867932612e-05
-4.10355461220369e-05
-1.59063719849135e-05
-1.72051189324759e-05
-1.29358614069033e-05
-6.9792311691363e-06
-1.03447983772755e-05
-2.09953263245511e-05
-9.0431905586415e-06
5.62470946148792e-06
-1.93508446470244e-05
-2.16036723941366e-05
-7.6326178717158e-06
-1.77430414270434e-05
-1.74048884101827e-05
1.68165161664727e-06
-2.21117717771323e-05
-1.43349930930664e-05
-2.11342653511335e-05
-1.64769399074089e-05
-3.39009206854755e-05
-9.21625894633788e-06
-2.06731953966601e-05
-5.70453280966191e-06
-7.24481023063486e-06
-2.41165005837737e-05
-2.11934269094374e-05
-1.55051886878662e-05
-1.92110817085237e-05
-1.59097966183253e-05
-5.19864890116067e-06
-1.09823042475295e-05
-2.14972861006974e-05
-6.15353757991245e-06
-9.73998617513459e-06
-5.98784918589574e-07
-1.80650140075001e-05
-2.5001881144098e-05
-1.16272064059184e-05
-4.2970438619815e-05
-1.48809350965495e-05
-9.46542603940576e-06
-2.68481476731736e-05
-1.82484712306329e-05
-1.39553224196419e-05
-1.50556759908307e-05
-9.01634732099794e-06
-2.1766954035591e-05
-4.16512257775785e-05
-2.1477177964004e-05
-1.18392012844063e-05
-2.01646771041383e-05
-3.92390701999752e-05
-1.24244010004986e-05
-1.04658900023447e-05
-2.94939401989656e-05
-3.48043085022934e-06
-1.06911878313469e-05
-1.8218635086623e-05
-2.88814069572466e-06
-1.69913636209585e-05
-2.25430370279723e-05
-1.52398708072461e-05
-1.06518699537502e-06
-1.43258798263863e-05
-1.55192377808484e-05
-9.90378000489574e-06
-1.69230883464348e-05
-1.71076675118426e-05
-1.54268654461952e-05
-3.68828933660351e-05
-1.2170903952927e-05
-2.97311064302524e-05
-1.89378498020533e-05
-2.50484314724633e-05
-2.20590860804904e-05
-5.39660538242172e-06
-1.55572402069738e-05
-2.10802688204913e-05
-2.89626603685068e-05
-1.85055594015911e-05
-1.80730533909313e-05
-2.00208015397367e-05
-9.05166921632753e-06
-5.14597580648597e-06
-2.33752555097517e-05
-2.17561313763242e-05
-1.51915974884591e-05
-2.18980520349464e-05
-1.01940120328578e-05
-1.66056676869667e-05
-2.78364018716647e-05
-2.98180937583962e-05
-1.73343728297752e-05
-2.49485466390872e-05
-9.36690708022647e-06
-2.11617713788017e-05
-1.37127569598574e-05
-2.9632198647411e-05
-1.02650945041319e-05
-8.9245485496877e-06
-9.04338870903165e-06
-2.44699797913987e-05
7.44334162513061e-06
-2.54550461841758e-05
-2.78938956389281e-05
-1.77679747077377e-05
-1.54744187814471e-05
1.63998734447889e-06
-1.69728911144012e-05
-1.02634052914985e-05
-2.1899018029066e-05
-3.01903499022367e-05
-1.1005107795216e-05
-1.49349670318764e-05
-1.71908103198816e-05
-1.64363185670326e-05
-1.01609222294101e-05
-1.14597400449098e-05
-2.99457957360958e-05
-3.62249008046716e-05
-4.55173035587549e-05
-1.68000588182617e-05
-1.1432778223861e-05
-7.31059101138197e-06
-1.81511505550937e-05
-2.85458846079223e-05
-2.62233138987632e-05
-2.28503918098838e-05
-3.30300821739457e-05
9.19790312359359e-06
-1.26659556519585e-05
-2.2248279408868e-05
-3.02337110150023e-05
-6.60260894059983e-06
-1.54508868268979e-05
-1.60023981895699e-05
-2.42063030975639e-05
-9.73234665029445e-06
-4.63495049500094e-06
-1.2991832412051e-05
-8.32054076927225e-06
-4.33501549060845e-05
-1.22986984541277e-05
-2.66567267826734e-06
-1.06816062771076e-05
-1.6110642762092e-05
-2.08551714004454e-05
-3.07415591942863e-05
-1.71952164357504e-05
-2.73230171700223e-05
-7.63042388597127e-06
-1.47911518540742e-05
-1.98250026709794e-05
-1.42175991747119e-05
-7.16477249207557e-06
-2.74546001610949e-05
-2.09268236202316e-05
-8.65718559727641e-06
-1.4160453714291e-05
-2.41799841744085e-05
-9.46677710120681e-06
-7.10016666412195e-06
-2.28066296820976e-05
-4.57839514596779e-07
-6.05631152026707e-06
-1.42943829376717e-05
-6.79846765232541e-06
-2.11204827054769e-05
-2.3730304381688e-05
-8.5485914444353e-06
-1.57331240062876e-05
-1.61123873148918e-05
-5.76285773823674e-06
-1.93269617836604e-05
-2.29254264106217e-05
-1.65615215908335e-05
2.79298919138243e-07
-7.23164974988723e-06
-1.56903795138828e-05
-1.08257205961576e-05
-2.09393795688278e-05
-2.13654725441334e-05
-2.02700912200858e-05
-2.58409501490397e-05
-1.90480621313784e-05
-1.42990868652903e-05
-1.30735064072712e-05
-1.23144647929467e-05
-1.55376278346008e-05
-2.88758716089733e-05
-1.7831005686676e-05
-2.94911112721867e-05
-2.31386619002462e-05
-7.84587155368504e-06
-1.43989511420887e-05
-1.35199356911273e-05
-1.36758026681933e-05
-2.11948013876079e-05
-1.95810013029807e-05
-7.58780724819261e-06
-2.46566152677867e-05
-1.19731670431297e-05
-2.42452515204377e-05
-6.31880711023476e-06
-1.84562013763904e-05
-4.94097663968242e-06
-3.31901552658619e-05
-7.88192480939945e-06
-6.88853271789092e-06
-3.64685808046824e-06
-1.01457480058721e-05
-2.07440476475631e-05
-1.44899541069801e-05
-1.12706315464173e-05
-4.25088927221561e-07
-2.58832888027101e-05
-9.68850374072793e-06
-6.19176346213434e-06
-1.16216172496373e-05
-9.16746533825444e-06
-1.52316058290724e-05
-3.86648034994032e-06
3.79022405743868e-06
-2.38181759940504e-05
-1.01867758137522e-05
-2.07301408932939e-05
-3.02665468101186e-05
-1.23913871299581e-05
-9.17050822576859e-06
-1.5052083342759e-05
-2.38552001236572e-05
-5.44588928102298e-06
-9.28186965298787e-06
-5.26818008193248e-06
-1.53128421488537e-05
-1.41273225328261e-05
-7.68357163210645e-06
2.71792230235195e-06
-9.75321471930215e-06
-5.27969615996916e-06
-1.40416028164969e-05
-3.21169836851415e-06
-1.81261829451606e-05
-1.99554980679668e-05
-3.11871375718387e-06
-2.16029778890894e-05
-2.27601826873165e-05
-2.11510331570316e-06
-1.2316328954296e-05
-4.47643802345546e-06
-2.52133543887805e-05
-1.49910980435941e-05
-3.23034001495049e-05
-1.77459786040765e-05
3.13508704339826e-06
-2.89207355049633e-05
-3.83129256612719e-05
-6.25084963065694e-06
-5.15376835437339e-06
-1.49162049792314e-05
-1.08138492434423e-05
-1.97717771462178e-05
5.97184898441837e-06
-1.4227795834698e-05
-1.6473202854988e-05
-2.23709912735841e-05
-6.88411375054021e-07
-6.364817846182e-06
-1.65919949117491e-05
-1.35370390962201e-05
-6.13372513480849e-06
-2.14474831402539e-05
-9.67110737917871e-06
-3.09809016174246e-05
-1.63215916440024e-05
-7.93956823163086e-06
-2.24439701765931e-06
-1.06070343084699e-05
-9.16590158324942e-06
-1.85324780161225e-05
-2.65260403987793e-05
-1.62059672457711e-05
-1.18999634774633e-05
-7.32656468536194e-07
-6.03084402859983e-06
-1.64173399130974e-05
-1.28152792680498e-05
-1.60142125633812e-05
-9.75329512858998e-06
-1.38987260590492e-05
-1.82604766291806e-05
-7.979546354709e-06
-2.96874149402737e-05
-2.53806352954866e-06
-1.20021815394793e-05
-1.10769785203783e-05
-2.35483726687605e-05
-3.20602380185745e-05
-2.79032687606255e-05
-8.45278597136954e-06
-2.02513013736553e-05
-2.92223218087254e-05
-3.14972929192635e-05
-3.32249588073163e-06
-3.1279098725646e-05
-1.44964619776507e-05
-2.59994540963611e-05
-7.61197115996097e-06
-2.1815795491518e-05
-1.25952706942688e-05
-8.86566382304923e-06
-1.66784325342965e-05
-2.35273881538588e-05
-1.90614881626186e-05
-2.92985110727922e-05
-1.75010219927621e-05
-2.19623344047374e-05
-2.02310340971368e-05
-5.36163208874825e-06
-2.29489083713326e-05
-9.49216234322336e-06
-3.24999782155447e-05
-2.03055671867483e-05
-2.89849544095062e-05
-1.16180798659991e-05
-6.89804446217712e-06
-1.46638153724752e-05
-1.93019870169894e-05
-2.03558194192525e-05
-1.00978007709164e-05
-4.82355773859316e-06
2.93662696717843e-07
-5.53458528452641e-06
2.11550796099024e-06
6.54089123172582e-06
-2.309551124228e-05
-2.96071362881446e-05
-2.2933142490001e-05
-6.03813313734009e-06
-1.35422441197236e-05
-1.98649144185355e-05
-6.06320698963626e-06
-3.21447897532215e-05
-1.29529191769662e-05
-4.42061291750114e-08
-2.56214824331638e-05
-1.72800069539022e-05
-2.5438181955961e-05
-6.1280065201991e-06
-2.05089138937837e-05
-6.63425023537718e-06
4.91819155961124e-06
-1.00338982777236e-05
-1.79475239315976e-05
-1.712354063416e-05
-2.5584853717788e-05
-1.91762430049014e-05
-1.71640780184891e-05
-1.39580947810145e-05
-1.86310425784349e-05
-1.82671915684071e-05
-1.21203293177129e-05
-1.15951763074203e-05
-4.90199141901934e-06
-2.14255540826845e-05
-1.93127590197568e-05
-7.50575841263205e-07
-2.51080302402991e-05
-2.66507034869295e-06
-1.09526440505806e-05
-1.51778068981045e-05
-1.31062420085739e-05
-1.94641109897244e-05
-1.48009442626611e-05
-1.99117510840256e-05
-3.508892832873e-05
-1.32950256442576e-05
-1.2067968214673e-05
-1.337468515891e-05
-1.9621286199904e-05
-1.17205576290014e-05
-1.71852787300227e-05
-8.04791833401954e-06
-1.73600735846577e-05
-9.04224186316076e-06
-3.82681266736946e-06
-1.08577379264936e-05
-2.48027092074528e-05
-5.32402998839133e-07
-2.29293118849182e-05
-8.30530763314131e-06
-2.36952857192146e-05
-1.5655088676427e-05
-2.90674476984841e-05
-3.16445635385721e-05
-2.10940574811226e-06
-1.74977749156812e-05
-4.37765777736471e-06
-1.80968384974078e-05
-1.48406242976554e-05
-3.05749234112133e-05
5.24974938778206e-07
-2.37456957574397e-05
-7.77360619722791e-06
-8.2341996187868e-07
9.17180453579032e-08
-2.62922369268303e-05
-7.29215890848646e-06
-8.73246065508662e-06
-1.06641612772766e-05
9.62128128995148e-07
-7.46987290473283e-06
-1.05345557624975e-05
-2.59271766866279e-05
-1.41998318829421e-05
-1.11289401687445e-05
-2.47732128206076e-05
-8.72275020661441e-07
-1.13963835671479e-05
-2.29106906679485e-05
-8.54315397197555e-06
-2.45568961783267e-05
-1.19203732956856e-05
-1.40548129812274e-05
-1.98530550142369e-05
-1.67539819295734e-05
-2.36775360874351e-05
-2.37541138398733e-05
2.26276896046844e-06
-1.02212890364465e-05
-1.50056274175384e-05
-1.6256776789477e-05
-2.33007988511114e-05
-2.22683002098351e-05
-6.39149322514789e-06
-1.92748923212938e-05
-1.23214658564791e-05
-9.88845734586354e-06
-1.69314145337499e-05
-2.55156955776003e-05
-2.36485679332967e-05
-5.25860557574296e-10
-2.39990639972957e-05
-9.64889916473405e-06
-1.20163018521465e-05
-2.13260531902378e-05
-2.66165706873458e-05
-1.50784148011051e-05
-1.04133392621063e-05
-1.71023219429693e-05
-1.19329183557727e-05
-1.20558541758935e-05
-1.33333983575055e-05
-5.92519937566733e-06
-2.21997738649826e-06
-2.33759906587711e-05
-2.48851748006214e-05
-2.04765197970014e-05
-8.12174122714068e-06
-2.64540841439494e-05
-2.05427359205861e-05
-7.39935996580724e-06
-1.16046360021908e-05
-1.54023339173546e-05
-2.86823957333659e-05
-8.24067324917308e-06
-1.93070280339498e-05
3.6056588332804e-06
-1.874845492262e-05
-4.65628985195139e-06
-5.06615617199113e-06
-2.44146575785803e-05
-7.55841485466577e-06
-1.52548187777701e-05
-2.37778814900181e-05
-1.74305652661504e-05
-1.06251266422732e-05
-1.70665700334265e-05
-1.90252460828676e-05
-2.0519670180154e-05
-1.91049260340494e-05
-7.32222608380098e-06
-1.51485511960427e-05
-2.18927304936601e-05
-2.00670181586993e-05
-2.8024542719503e-05
-7.9614423539746e-06
-2.07628249392962e-05
-1.12036947417313e-05
-2.7372243378566e-05
-1.93178265070934e-05
-7.59187849393585e-07
-8.44972821576446e-06
-1.1633956197493e-05
-2.04437381499415e-05
-6.60010107203769e-06
-5.37084852092288e-06
-6.41896235223256e-07
-1.05283851109528e-05
-1.82527376876583e-05
-9.69661492443137e-06
-1.78982863767489e-05
-1.58094904911228e-05
-3.99195434883396e-06
-4.48373906964579e-06
-2.08272978064408e-05
-1.06165428965799e-05
-1.78075204903079e-05
-2.21603302983563e-05
-1.17303961125865e-05
-2.0768789406602e-05
-2.78329241486884e-05
-2.16379340042372e-05
-2.57983313467106e-05
-2.6789786168046e-05
-2.74424612467e-05
-2.88476283205579e-05
-1.96218251867558e-05
-1.92863579173335e-05
-1.18124297420139e-05
7.14868526093542e-06
-1.41738503979231e-05
-8.27137545744157e-06
-3.74309457017284e-05
-1.0405207982948e-05
-3.41181609416646e-06
-7.88970015651615e-06
-1.82017950686744e-05
-7.35458461988206e-06
-1.05083280308238e-05
-1.97924785174297e-05
-2.52320159145848e-05
-3.26992320615509e-05
-1.64677323337758e-05
-2.21160565269824e-05
-2.07365213452913e-05
-1.03141815815484e-05
-2.52984962454314e-05
-1.5947441308552e-05
-1.77150196633745e-05
-2.35358182509162e-05
-2.90294999567409e-05
3.5032924358852e-06
-1.2353913123126e-05
-1.93938492713102e-05
-1.90918134953359e-05
-1.9249458122596e-05
-2.24862797239325e-05
-1.4864502830231e-05
-2.69042067195254e-05
-1.25799413565355e-05
-2.11394244388622e-05
-2.28379098797258e-06
-1.67713439791741e-05
1.20430874938993e-06
-7.81383083056676e-06
-1.40185318827497e-05
-9.12415989479091e-06
-2.06466787540511e-05
-2.77031395859501e-05
-2.34335868716762e-05
-1.39615325618481e-05
-1.87065344829369e-05
-1.56134333518196e-05
-1.27099250985733e-05
-4.5450941278048e-06
-1.59223445083863e-05
-2.97761624166387e-06
-1.78153488111358e-05
-2.28854285445095e-05
-4.3562655879176e-06
-1.49562045187289e-05
-2.51165816444054e-05
-1.59442641329279e-05
-3.8958738776207e-06
-1.40977261039039e-05
-1.91201784050252e-05
-2.8145145880524e-05
-1.69159496488742e-05
-1.1804941891952e-05
-1.90877698503527e-05
-2.82459626284099e-05
-9.35428698474683e-06
-1.06970705759499e-05
-3.17495148871427e-05
-1.72150122411012e-05
-2.09012294350055e-05
-1.73009417161805e-05
-1.80667912217551e-05
-1.08827532750131e-05
-2.57284390124616e-05
-1.65920653529322e-05
-3.02628871434751e-05
-4.8625361312479e-06
-1.67042838630959e-05
-1.31669903065501e-05
-9.44411645135574e-06
-3.37045925940396e-05
-1.25708743235147e-05
-2.15692541998127e-05
-2.07054522896359e-05
-3.21442309907193e-06
-1.19946573951109e-05
-2.00641810904504e-05
3.62729958680564e-06
-1.37956772097609e-05
-2.21492212926138e-05
-2.12509703572278e-05
-2.39545052609259e-05
-2.46853008715098e-05
-1.94907575436904e-05
-2.15363353785798e-07
4.0962681559013e-07
-9.4168118799559e-06
1.78294318120965e-06
-2.01913253812545e-05
-1.46078491556905e-05
1.97027165472884e-06
-4.18843587028719e-05
-3.36554352302462e-05
-1.50043423988007e-05
-1.64776581876017e-05
-2.34246630841497e-05
3.9500742292585e-06
-5.01047717582683e-08
-1.34766507399598e-05
-2.04037743907962e-05
4.24473238490866e-06
-2.63605210372513e-05
-2.58345092380022e-06
-2.89072112633468e-05
-1.55265354183097e-05
-1.41420238743773e-05
-2.8895655638505e-05
-2.33596322671216e-05
-1.09548556798326e-05
-3.84563472029775e-06
-1.5799446767814e-05
-1.19483854368126e-05
-2.07885322278014e-05
-2.98324877272899e-05
-2.83952160037609e-06
-6.43015811280614e-06
-1.87947711905917e-06
-1.19296925312376e-05
-2.05693031909164e-05
6.86792699328662e-06
-1.88137130324617e-05
-1.66085803080714e-05
-8.46773652598886e-06
-8.42275721937038e-06
-2.81754899434062e-05
-1.57650909500115e-05
-2.72474171169467e-05
-1.81836617571362e-05
-1.28470839508672e-05
-8.23639785062309e-06
-8.69569534114339e-06
-2.07861034483186e-05
-2.42915443147867e-05
-2.31055810521016e-05
-4.98518512811505e-06
-1.26710236511475e-05
-1.67182655406024e-05
-9.53282523632194e-06
-1.11495445498922e-05
-1.88905138983352e-05
-2.25375346852283e-05
-3.57666281561202e-05
-1.86931841417483e-05
2.05898036253746e-05
-9.55564320426617e-06
-1.98084249401555e-05
-1.90961440672445e-05
-1.2766581907783e-05
-5.68523078167721e-06
-2.27867395219251e-05
-1.83589016008742e-05
-1.13307331356991e-05
-1.58375243576297e-05
-1.7217558187092e-05
-3.82002200010788e-06
-7.55429729567614e-06
-2.48770708915788e-05
-2.78264616224668e-06
-4.05038086181139e-06
-1.51535527606133e-05
-2.76473805258777e-05
-1.44361853761133e-05
2.84031196545879e-06
-1.34805090476372e-05
-8.96875934367207e-06
-1.27044911701136e-05
-1.88255170531354e-05
-7.64321144626491e-06
4.43447946874876e-07
-1.20917538535706e-05
-3.38379864072428e-05
-1.79813408681737e-05
1.34650520665441e-06
-2.80428538068728e-05
-5.20886535898422e-06
-2.34601633179537e-05
-2.44258774497441e-05
-9.28841950848129e-06
-9.68666685684571e-06
-2.22981307970285e-05
-3.76217777348545e-06
-2.0042154715739e-05
-2.53888224456037e-05
-1.39741032831708e-05
-1.36248901497705e-05
-1.32155493588881e-06
-1.03076460133891e-05
-2.64672351952941e-05
-2.35336513525062e-05
-1.18432213158272e-05
-1.28424138859055e-05
-1.50944714958034e-05
-2.01375176591946e-05
-1.06196463571095e-05
-1.06241746541078e-05
-2.08997027567842e-05
-2.42769371768351e-05
-1.16283335830284e-05
-3.73811510210228e-05
-1.10406236037882e-05
-9.51455455095688e-07
-1.91184027743525e-05
-3.81938668732181e-05
-2.28784303653717e-05
-1.96569353268247e-05
-8.9130214546943e-06
-1.45385247473283e-05
-3.64926359713554e-05
-8.06825169901734e-06
-2.41209342245946e-05
-3.06712157274906e-06
-1.34789043202519e-06
-1.74821828198223e-05
-2.31578583307875e-05
-1.18353257687227e-05
-1.7805999058603e-05
-7.11735787584296e-06
-8.53422343153263e-06
-1.18429940361465e-05
-6.66299388419401e-06
-1.39413361245744e-05
-1.64113377975225e-05
-2.39253856165015e-05
-1.74397652096041e-05
1.01028143716241e-05
-3.04967524671499e-05
-1.12752480333271e-05
-1.36512953770386e-05
-4.96726420485598e-07
-2.5877923811957e-05
-1.51764266693351e-05
-2.08311450543254e-05
-2.10309045711037e-05
-1.44492420817769e-05
-8.62355132546088e-06
-3.011792177227e-05
-1.93517859150342e-05
-2.62107525710678e-06
-1.66045707538059e-05
-1.23165992165594e-05
-3.04783629694758e-05
-1.184066789197e-05
-2.20048883059309e-05
-1.58136829671573e-05
-2.22093324995115e-05
-8.11607803173968e-06
-3.07712761252502e-05
-2.04551121763012e-05
7.19745832236325e-06
-2.81404499254392e-05
-2.66020057409357e-05
-1.1880762651417e-05
-5.00557996673171e-06
-1.12271390363684e-05
-1.79664406680151e-05
-1.16197826003822e-05
-2.75870060132666e-07
-1.25869196268438e-05
-1.35981085711803e-05
-7.74229195554953e-06
-4.04239254738321e-05
-2.34206366500542e-05
-1.35857999345657e-05
-2.42509668375528e-05
-1.51133558357534e-05
-4.89487211685833e-06
-1.02367153050167e-05
-2.15921319088302e-05
-4.36295273529981e-06
-4.26230057563434e-06
-8.31432823380978e-06
-1.68466047118397e-05
-2.62263035231179e-05
-1.72217519610313e-05
-1.52932686374646e-05
-6.59480270855453e-06
-1.30834811058731e-05
-1.88791568456192e-05
-1.70873898840106e-05
-3.98530756727096e-06
-1.75031153663959e-05
-1.060195553081e-05
-2.28356047773227e-05
-2.2944240231442e-05
-1.05306565916762e-05
-1.87636448652211e-05
-3.34475851424329e-05
-2.28668348305593e-05
-9.73920708842729e-06
-7.1900184755248e-06
-1.33212127774553e-05
-2.38488452217058e-05
-1.84614458758027e-05
-3.40176045625723e-06
-3.22696733167356e-05
-4.71337698466144e-05
-1.70923181859909e-06
-1.08498113015753e-05
-6.27844782621751e-06
-2.13413383269212e-05
-2.57729029170131e-05
-2.04290143069761e-05
-2.27279205573213e-05
-1.94825089839974e-05
-1.48432582143451e-05
-2.0647864210111e-05
-2.00560932423411e-05
-4.05575463035255e-05
-4.24134091455236e-07
-2.20582211245668e-05
-5.23254848182863e-06
-2.61160006824118e-05
2.22662436273662e-07
-1.70261184884353e-05
-1.05110094150634e-05
-2.57931197987662e-05
-2.03238590391898e-05
-8.18384267365665e-06
-1.19991127464303e-05
9.11395300630586e-06
-9.4336877907812e-06
-1.47954020120272e-05
-2.51721902376934e-05
-3.51621340695277e-05
-4.49429504142953e-05
-7.52316829039124e-06
-1.78273902781525e-05
-2.86153643745834e-05
-1.34301295968085e-05
-1.91724741992044e-05
-3.50925345594946e-05
-6.58818121015794e-06
2.19403298872292e-07
-3.68302952511927e-05
-9.1589856758972e-06
-3.37241410027726e-06
-2.29177364524359e-05
-1.02105484240597e-05
-1.89285434576344e-05
-2.14915781498455e-05
-1.36798370280854e-05
-1.64062550155275e-05
-1.1068947657572e-05
-1.34055248924305e-05
-1.35432082825468e-05
-3.82133163097438e-06
-1.47134440142685e-05
-2.19209709542049e-05
-2.38032348261123e-05
-2.90156662390315e-05
-2.84067563506446e-05
-1.95901458036917e-05
-2.60361094634359e-05
5.01395017425161e-06
-2.04713551566283e-05
-2.76760637881281e-05
-1.72270964129428e-05
-1.32609556423194e-05
-1.40485405579452e-05
-2.2563671710048e-05
-2.35821454548026e-05
-1.32224260709399e-05
-2.2279393209316e-05
-1.51104559167943e-05
-3.33770545777398e-05
-7.7996145384101e-06
-1.22560918460125e-05
-2.71511116039736e-05
-5.09784298741578e-06
-1.26140262471448e-05
-2.12416905125079e-05
-3.39304093650575e-06
-2.18982582203693e-05
-3.66315549069881e-06
-4.58157817939903e-06
-1.18557366259051e-05
-2.87258711318247e-05
-6.7664827651847e-07
-1.28402888681652e-06
-2.94342015119274e-06
-7.36859248554296e-06
-9.50709868883178e-06
-1.20324953493846e-05
-1.06435921544391e-05
-2.05851938670445e-05
-1.98354529642758e-05
-8.63558414534556e-07
-2.11078859931587e-05
-1.34328906237347e-05
-2.04832872023409e-05
-1.48983742888905e-05
-8.98680429200089e-06
-1.71547034768761e-05
6.93733330264626e-06
-1.95424538576505e-05
-1.48375831549036e-05
-2.16389511579371e-05
-1.77317243716818e-05
-9.73829681325976e-06
-1.74516690518797e-05
-2.94183340809765e-05
-5.32086701960115e-06
3.08499248944683e-06
-7.85303165094392e-06
-9.20952682583296e-06
-1.70241508911898e-05
-5.45642810764878e-06
-1.32172050537656e-05
-1.09482834514581e-05
-4.39837660729826e-07
-1.67243209518392e-05
-1.17483669688523e-05
-3.58817839445226e-05
-3.12494424301778e-05
-1.79879601774922e-05
7.69104893315403e-06
-2.44221563139586e-05
-2.37800866371012e-05
-2.03638081747248e-05
-1.21479378853902e-05
-1.50078883069125e-05
-1.75492300830904e-05
-9.1664458683664e-06
-1.76674120018306e-05
-1.66504804834552e-05
-2.05902049699041e-05
-9.20037380429919e-06
-2.78396201596032e-05
-1.45749699250825e-05
-1.99196054725346e-05
-2.35848908506779e-05
-2.437269283257e-05
-1.33047602949453e-05
-2.61003624135988e-05
-1.12197505784013e-05
-2.59075633766683e-06
2.8155960075719e-06
9.3072564238854e-06
-4.62713310435226e-06
-1.80253054535253e-05
-2.33619338651131e-05
-2.64940706111187e-05
-8.06024445020676e-06
-3.06762501078032e-05
-1.02720201687088e-05
-2.16709480186974e-05
-2.50841933107776e-05
7.65656748633817e-06
-1.2751522829454e-05
-1.44162783826156e-05
-1.43843189568901e-05
-2.51673109423817e-05
7.70237531845001e-07
-8.44902109987122e-06
-1.96127975739071e-05
-5.57568372408782e-06
-1.98867440699912e-05
-2.76869978459771e-05
-1.05538606083997e-05
-1.23579306711174e-05
-1.40127994008718e-07
-5.36066169153098e-06
-4.36448433014948e-06
-1.15173042939512e-05
-2.28880517263627e-05
-1.28575559326878e-05
-1.17590934546426e-05
-2.84748023841121e-05
-2.09176791287754e-05
-2.30795654171015e-05
-2.06879370869573e-05
-1.27798956735028e-06
-1.71119977445015e-05
-1.2460428993218e-05
-2.36388625003429e-05
-2.81108230474843e-05
-3.82056946112341e-05
-2.90286871356337e-06
-5.95158294438109e-06
-4.31968744834538e-06
-1.05894439661382e-05
-1.74879659445604e-05
-2.06345245173692e-05
-5.45625401392693e-06
-1.67157323425312e-05
-1.4663470460818e-05
-2.8161186581708e-05
-1.27971472757822e-05
-1.80641941660225e-05
-3.08220532319237e-05
-5.31124853014052e-06
2.89154640060736e-07
-6.3548972416227e-06
-2.01994571646085e-05
-3.24730765412186e-05
-1.26430136918453e-05
-7.3908994795657e-06
-6.53248723266346e-06
-1.37392702514362e-05
-1.22756600715265e-05
-2.34123538010372e-05
-9.35240353227547e-06
-2.14839223691213e-05
-2.27668703523566e-05
-2.52184184871313e-05
-2.46181876553023e-05
-2.20121189017192e-05
-1.02269086514891e-05
-2.00693497965979e-05
-1.51285353503708e-05
-1.68913608175358e-05
-1.5375991740235e-05
-1.9065486001077e-05
4.73266378841514e-06
-7.1901113777791e-06
-2.32242486877362e-05
-1.69874185919492e-05
-2.44508045037904e-05
-2.07923557111605e-05
-1.94455512915554e-06
-1.68797018365766e-05
-2.09538552177242e-05
-2.93822697921757e-05
-5.74525648485591e-07
-2.24604924911661e-05
-1.70540350986641e-05
-2.60295183752251e-05
-2.06156013202669e-06
-1.56267136389032e-05
-2.77344343593048e-05
-2.6816152645036e-05
-1.21484260514929e-05
-2.73034627197917e-05
-2.0670826842155e-05
-1.52540522434144e-05
-2.18826510758969e-05
-1.96420970296056e-05
-5.20305712050011e-06
5.24612278394904e-06
-4.38210742238738e-06
-2.58117955611467e-05
-2.16763369023544e-05
-3.05451295928859e-05
-3.49289569235095e-05
-4.67545297927442e-06
-1.95435683612107e-06
-8.72193457475008e-06
-4.66058838528664e-07
-2.33081876054436e-05
-1.71159522087596e-05
-1.63398799759308e-05
1.33568810958267e-05
-4.09650293851097e-06
-1.58041624266948e-05
9.67858814919536e-06
-2.66573031966873e-05
-3.67896946265376e-05
-3.65784062823594e-06
-7.47316564459238e-06
-2.20327560214738e-05
-1.90158696266522e-05
-2.08893261483471e-05
-3.14153482375414e-05
6.9894593583252e-07
-2.4673952773856e-05
-1.59229937187905e-05
-5.11464044561755e-06
-3.61245189340764e-06
-1.88445419273221e-05
-1.77910820394351e-05
4.47135980702308e-06
-2.00857114697974e-05
-2.20188266767991e-05
3.7129930385071e-06
-2.59560367385527e-05
-1.77182393021512e-05
-1.37653772701777e-05
-3.16330805987398e-05
4.20248482050192e-06
-1.58368200499782e-05
-1.1522471345867e-05
2.52587868584625e-06
-2.7145830638492e-05
-3.53952226732891e-05
-1.5328164521805e-05
-2.44092378295202e-05
-3.05729207466184e-05
-3.68109035770571e-05
-1.65959565694632e-05
-1.45605331594107e-05
-1.93684589836293e-05
-1.52107755252418e-05
-1.24190038514691e-05
-1.42051620626001e-05
-1.69256421208842e-05
-9.33684960127903e-06
-1.60909259927888e-05
-9.0891108315477e-06
-1.54922996649251e-05
-2.0513464104256e-05
-1.55794756127602e-05
-2.47685050718791e-05
-6.56465597723299e-06
-2.2604918544625e-05
-1.84486876714238e-05
-4.27780452553715e-05
-1.81650606889985e-05
-1.94583649954735e-05
-2.03694329987898e-05
-2.34091857598745e-05
-1.11071778467384e-05
-7.98901533704397e-06
-6.79323154400918e-06
-6.12530162267661e-06
-2.49041501375721e-05
-2.99551178952981e-05
-2.37334038535112e-05
-8.79306623162955e-06
-1.71288978789712e-05
-1.79896045090684e-05
-4.5216000462582e-06
-1.68364262812598e-05
1.09882238474929e-05
-1.42395249656055e-05
-1.93105399497289e-05
-2.27971399241575e-05
-1.53235059047465e-05
-1.95182478460449e-05
-1.01211030157056e-05
-1.28275305670584e-05
-4.01108849062707e-06
-1.52028218254272e-05
-1.50396636845169e-05
-9.26194043287325e-06
-2.00482282644771e-05
-4.50277414272704e-06
-5.51944210099547e-06
-2.0595302836411e-05
1.81092938952087e-05
-5.94517719591283e-07
-3.33150853882519e-05
-2.35808694186967e-05
-8.13310395273212e-06
-5.74220467052827e-07
-2.17377266775514e-05
-8.74682980062775e-06
-1.09141627362461e-05
-1.20199504217828e-05
-2.50802351729049e-05
-5.49038428886578e-06
-1.24347827673315e-05
-1.55529345988595e-05
-1.29987831872232e-05
1.84339018595187e-06
-1.0657363490724e-05
-4.75467662024632e-06
-2.75311810226919e-05
-2.82993454526225e-05
-2.51874881011119e-05
-2.62683856913576e-05
-7.72543260010798e-06
-2.03184375087248e-05
-1.6385988352233e-05
-9.73157669633785e-06
1.29396492468243e-06
-1.25624987915519e-05
-9.00011852397791e-06
-1.27185386110111e-05
-2.07356001349987e-05
-4.02157931761771e-06
-2.30087724336931e-05
-5.72787459798434e-06
-1.83141337864116e-05
-1.19105448095756e-05
-5.19662108026669e-06
-2.37073934063222e-05
-1.37461904580758e-05
-4.16540135058848e-06
-2.30897705608249e-06
-1.36170875293519e-05
-8.15029810714387e-06
1.46085149761554e-06
-1.49727411048625e-05
7.04122331266994e-06
-5.03441481013546e-06
-1.32972320095039e-05
-1.53327174665898e-05
-1.15865466249225e-05
-1.00699089029442e-05
-1.5544111970955e-05
-1.45258580950724e-06
-2.13006333540272e-05
-2.18130044731091e-05
-1.00912681979992e-05
-1.98025539181299e-06
-2.53877800886954e-05
-5.16404041296735e-06
-1.80899115267611e-05
-2.12251010042437e-06
-1.91470624824958e-05
-3.85815671262755e-06
-1.18886057354686e-05
-1.61462209132402e-05
1.25238222262946e-05
-1.42701224219061e-05
-3.02760973923023e-05
-2.09306561472737e-05
-2.96806608710367e-05
-7.32954330092037e-06
-2.93819856360809e-06
-1.2134364334513e-05
-3.13029503272547e-05
1.08619084263684e-06
-1.05609415144633e-05
-2.15668574509111e-05
-3.68559224946555e-05
-1.72042894278742e-05
-3.11548344798158e-05
-2.85915213156393e-05
-2.42555840236774e-05
-1.49953718792283e-05
-2.33483799543427e-05
-2.47820260330663e-05
-2.01535286971783e-05
-1.57203778904607e-05
-1.99663276342884e-05
-2.21684683950483e-05
-2.0136710908307e-05
-2.00104228854615e-05
-8.69413658237179e-06
-3.15817134173133e-05
6.79035020816789e-06
-1.32426927127337e-05
-4.82424335133848e-06
-1.9647791786109e-05
-1.42873753201654e-05
-2.28803686782058e-05
-1.42985747586836e-05
-2.36519641498579e-05
-2.67055668279654e-05
-2.10648939760642e-05
-1.51953463626776e-05
-1.24524380442316e-05
-1.55483181617255e-05
-1.63989751986295e-05
-2.47892141354842e-05
-6.39123317192565e-06
-1.15012233585858e-05
-2.36969333851494e-05
7.49282819640967e-06
-2.45368120884675e-05
-1.94257889274459e-05
-3.81870420209147e-05
-8.20393516258671e-06
-6.002495694917e-06
-7.26464821895742e-06
-2.57670224061157e-05
-1.23664336266738e-05
1.25731318188233e-06
-1.60316946867309e-05
-1.58588233623435e-05
-3.08381395299255e-05
-3.91722890027213e-05
-7.55436808549524e-06
-2.33349924341936e-05
-1.3535239920692e-05
-2.67841066998926e-05
-1.15009013372979e-05
-1.44933575955456e-05
-1.54499652123689e-05
-6.212325563231e-06
-8.37331535512796e-06
-1.58564394794047e-05
-1.29601096369931e-05
-8.1761703133768e-06
-9.83251825007738e-06
-2.35969703928881e-05
-3.40267928896512e-05
-1.48727962042687e-05
-1.44416543627185e-05
-2.47097750628896e-05
3.93234852227939e-06
-9.37096343651719e-06
-1.06906060825766e-05
7.5677925406032e-06
-2.32934893321828e-05
-1.24678814539895e-05
-1.20699915940246e-05
-1.02721327161368e-05
-5.15663748454043e-06
-1.7960675127185e-05
-2.81046161671667e-05
-2.98239615389349e-05
-8.13632660011463e-06
-1.15930114111502e-05
-1.82175402065569e-05
-1.210990483252e-05
-9.55172788627691e-06
-1.89167395281055e-05
-1.19733519696461e-05
-9.38801151360816e-06
-3.0960275190234e-05
-1.91010947319181e-05
-1.25862981374599e-05
-1.7920710020073e-05
-1.75952898688272e-05
-1.39426193731301e-05
-2.65012883689165e-05
-2.07387783409086e-05
-1.45525603627301e-05
-9.81194287476163e-06
-1.50879209230171e-05
-1.14333356112886e-05
-3.13382460905135e-05
-2.03096639564423e-05
-1.58564462616881e-05
-1.93193406118526e-05
-5.27050275016085e-06
-1.46595001168564e-05
-1.89094706980195e-05
-1.82433616296304e-05
-2.69215941150684e-05
-2.38908715133898e-05
2.9361102493012e-06
-2.65663803994714e-05
-1.29556265983923e-05
-1.8058260677877e-05
-6.65319596087556e-06
3.69080157092716e-06
-1.0221559732516e-05
-1.57760707224383e-05
-2.68726459574809e-05
-1.80288830945151e-05
-5.46935634024915e-06
-2.54138838627127e-05
-2.34947440907624e-06
-8.533466653708e-06
-8.19597524557355e-06
-7.39371547285204e-06
-2.10002462134665e-05
-9.21226601678071e-06
-1.45273054246501e-05
-1.24655021156559e-05
-2.21015964880986e-05
-3.21044154277121e-05
-1.47212908486923e-05
-2.20152185242089e-05
-2.45900864650303e-05
-5.19805788860336e-06
-1.32183087789015e-05
-1.94654391134031e-05
-2.02905033567548e-05
-1.59681614031195e-05
-1.09768753179908e-05
-2.27456148126064e-05
-2.18818691908538e-05
-5.40793346783921e-06
-1.61881011676591e-05
-2.86100996809091e-05
-1.15076278919586e-05
-2.23574220634126e-05
-1.336592054438e-05
-2.08803546398584e-05
-1.82087069040413e-05
-7.24049120504076e-06
-1.2621144219542e-05
4.06119691115131e-06
-3.00823269559377e-06
-2.79255396678447e-05
-8.42320187783477e-06
-1.17679394362871e-05
-6.21130605827145e-06
-1.80737018753127e-05
-1.26889391089774e-05
-3.04600826268208e-05
-1.52792901675517e-05
-5.29284657848757e-06
-8.84507969590572e-06
-8.17324032885633e-06
-2.01586943483255e-05
-7.69828305108249e-07
-1.98285454457581e-05
-1.3724258370694e-05
-1.57394569512113e-05
-1.35106811417486e-05
-2.05610257386257e-05
-2.00230365302113e-05
-2.30765784303177e-05
-1.36485333167941e-05
-8.07736828605517e-06
-1.62167619581467e-05
-2.07127872815912e-05
-1.70102728548303e-05
-3.03326035658964e-05
-1.00284652985073e-05
-1.58590536183518e-05
-3.40392565414377e-05
-9.21986601946294e-07
-2.34292868409759e-05
-4.29226989287778e-06
-1.00358305138104e-05
-8.38819697441089e-07
-1.52022728776951e-05
-2.00053687606139e-05
-2.30015664804724e-05
-4.77250512464422e-06
-1.90991102221442e-05
-9.42372825338945e-06
-1.82562695452817e-05
-2.44607688017209e-06
-2.17887111017822e-05
-2.69911952705104e-05
-1.803485881913e-05
-1.08257894688018e-05
-2.44108134281947e-05
-1.63659378996437e-05
-6.54778137099562e-06
-4.14923214764511e-05
-3.38932247351848e-06
-1.91762115027381e-06
-1.43104710417194e-05
-2.36094742174646e-05
-1.37566913695363e-05
-1.44768834902995e-05
-2.03702490355954e-05
-2.5580823276006e-05
-1.47437424620808e-05
-2.14851422368943e-05
-2.22525352561533e-05
-1.75180243505275e-05
-2.75539880132927e-05
-5.88262828265884e-06
1.36980817673551e-06
-2.06261424499191e-05
-2.52681011010112e-06
7.12624089486225e-06
-1.47330973819754e-05
-6.49329032984551e-06
-2.49027124360834e-05
-9.01942836770713e-06
-1.9035496472557e-05
-7.75495810538979e-06
-1.7355383741474e-05
-2.12579883789264e-05
-1.43883217622689e-05
-7.68841374386372e-06
-8.82955573841078e-06
-1.30280299974168e-05
-1.46742416148799e-05
-1.26970918188146e-05
-1.73923350171668e-06
-1.53862810218767e-05
-7.11618920003323e-06
-1.93360407683937e-05
-1.38208992909064e-05
-4.55580125618041e-06
-1.61757071246201e-05
-2.49486017363223e-05
-1.9277020252886e-05
-1.62743688706404e-05
-2.33121178942044e-05
-1.58560269760788e-05
-1.66310940319044e-05
7.68961798883417e-06
1.27863702114663e-07
-1.72968887030333e-05
-7.91222159068358e-06
-6.59480204327745e-06
-1.2057964635913e-05
-1.37071189073976e-05
-1.15108618467737e-07
-2.19921474298246e-05
-7.66066618392129e-06
-7.78973575869046e-06
4.84031160699687e-06
-2.67624443975886e-05
-9.59480177342496e-06
-4.84371552045459e-06
-2.34961817449317e-05
-2.4390320018169e-05
-2.17851369213337e-05
-2.73737439078038e-05
-1.26930255819469e-05
-1.29297582402189e-05
-2.15613892810651e-05
-4.07224614008625e-05
-1.5248465532837e-05
-2.12159900412062e-05
-7.72061717170968e-06
-1.7966164079298e-05
-1.95821287490514e-05
-7.64146147514551e-06
-1.9368159133472e-05
-1.70111039826345e-05
-1.48361787022529e-05
-5.50892176661726e-06
-6.39640951945016e-06
-3.09960830916066e-05
-1.05894696434811e-05
-9.64824455837391e-06
-9.45912267016893e-06
-2.65685082728513e-05
-1.06845408070254e-05
-1.26014646781308e-05
-8.46679845479056e-06
-2.41865889606394e-05
-2.99134241226478e-05
-2.38318981769011e-05
-1.85973744342459e-06
-2.46176335111745e-05
-1.88714443026675e-05
3.1852605124426e-06
-1.27645844103729e-05
1.04910647816921e-05
-1.14888619177915e-05
-1.91041580596653e-05
-1.08632490916292e-05
-1.31601723667595e-05
-7.21152124129503e-06
-1.0061451743982e-05
-2.52648025143053e-05
-1.55573344976379e-05
-2.58210425188751e-05
-1.33176770854796e-05
-1.26281182698106e-05
-1.40216824013692e-05
-3.21164096262461e-05
2.59717873365393e-06
-9.59421507873474e-06
-2.19637550887262e-05
-2.25799831331822e-05
-2.76043376549332e-05
1.0111090468213e-07
-1.33897540828283e-05
-8.26725522213554e-06
-2.53877168245761e-05
-1.04290620131592e-05
2.34050188157275e-07
-1.10816827612342e-05
-1.91385209702063e-05
-1.43242294379996e-05
-6.07662740910131e-06
-2.54402774187379e-05
-2.72800527752297e-05
-1.63656718357289e-05
-8.56815196777524e-06
-1.01253300212104e-05
-7.55715714367042e-06
-1.79274514520637e-05
-5.60905080891848e-06
-1.77341324030064e-05
-2.85371844607206e-05
-7.41834327723197e-06
-1.43169844912728e-05
-2.04693851377608e-05
-2.33080332122468e-05
-1.18984870627083e-05
5.56872208716659e-06
-7.82782533038727e-06
-1.76523929859318e-05
-1.38656049836565e-05
-7.75011185644311e-06
-4.66724939053714e-06
-1.01520033215321e-05
-1.60916848943913e-06
-1.55139046812485e-05
-2.17923441012489e-05
9.84875670169813e-07
-2.59979700446376e-05
-2.4018632902142e-05
-1.98074238329642e-05
-8.19652675767544e-06
-1.54367280079072e-05
-9.93679425709071e-06
-1.26144989757565e-05
-2.79838205648213e-05
-1.56976349635914e-05
-1.23714736184921e-05
-7.99883731609584e-07
-9.54740904276941e-06
1.36062675473221e-06
-9.04141470953866e-06
3.29698637908783e-06
-5.55783732422539e-06
-3.48604470052656e-05
-2.28278622183796e-05
-9.5498813481112e-06
-6.87833511733591e-06
-4.94894909755261e-07
-3.40940013736726e-05
-2.06384216278233e-05
-7.3995751576889e-06
-1.84348290303873e-05
-1.36038195047256e-05
-2.13481402591264e-05
-2.70619667110599e-05
-1.48290039762739e-05
-2.1514704611814e-05
-1.4557091723524e-05
-2.06495632211687e-05
-1.16007792104414e-05
-3.64023618962813e-05
-1.1378797112418e-05
-1.43599042225072e-05
-1.43359180755837e-05
-1.8811869648739e-05
-2.86019457069314e-05
-1.0900438717539e-05
5.38661104607012e-06
-1.79269062370209e-05
-2.43874781321072e-05
-2.57833756619939e-05
-8.80460335330664e-06
-2.46534048870685e-05
-1.43492724099937e-05
-4.82134728551263e-06
-9.85835911072648e-06
-9.98014243342584e-06
-1.06898624921424e-05
4.56942430874277e-07
-1.7382162438816e-05
-1.88034851694008e-05
-3.02464281928879e-05
-2.02162407579664e-05
-2.43385354099584e-05
-1.56637308623797e-05
-1.52750760561685e-05
-1.32444819948065e-05
-1.39381267520216e-05
-7.26229560039121e-07
-7.85138914991718e-06
-1.78489258993724e-05
-2.21647182893916e-05
-2.75747149168326e-05
5.9333521763871e-06
-2.80075644230829e-05
-2.04741068289568e-05
-3.55835208827729e-06
-1.56211321985617e-05
-1.2149697110427e-05
-1.4140636131743e-06
-1.16495418995816e-05
-1.15448892924398e-05
-1.05612210830195e-05
-1.11659140788693e-05
-2.07947706693503e-05
1.642494946399e-06
-1.42190490424037e-05
-2.98788167326e-06
-9.89507534735101e-06
-2.12544754648405e-05
8.16319346022479e-07
-1.71178067786821e-05
-3.13181562446789e-05
-9.10007729382828e-06
-1.89294571514658e-05
-1.26145611625138e-05
-1.95477308603755e-05
7.17150049299318e-06
-1.384936489277e-05
1.9828547179741e-06
-2.44074297039116e-05
-7.79310930091627e-06
-3.12026861099587e-05
-2.68022765990667e-05
-3.60075361174432e-05
-1.9018887674334e-05
-3.13426517045009e-05
-1.39694074296647e-05
-8.0846884202652e-06
-8.58181259469689e-06
-6.21610545989432e-07
-9.82330740843493e-06
-1.37311739984498e-05
-1.81884799470315e-05
-2.00160837907415e-05
-2.47114008999721e-05
-3.66661562224596e-06
-2.26915401626558e-05
-1.0238332690537e-05
-1.26407842502727e-05
-1.51873998815933e-06
-1.43497305580515e-05
-1.12513951175131e-05
-4.51920137180248e-07
-8.46800728328479e-06
-9.35697039556539e-06
-4.70122734588311e-07
-1.83856663970975e-05
-9.93516373323351e-06
-6.28713832457433e-06
-2.23813193002867e-05
1.5880210776411e-06
-2.05678611272627e-05
-1.5997544172508e-05
-1.56495129036546e-05
-2.63584173727011e-05
-3.30443406184235e-05
-1.68464788746714e-05
-1.38045038563663e-05
-1.41298948225004e-05
-1.14202307917293e-05
-8.30106577949096e-06
-1.0803059042492e-05
-2.87260718631264e-05
-2.0177592381787e-05
-1.62917953052386e-05
-2.3134542124232e-05
-9.78563758623827e-06
-4.7152539480425e-06
-9.09653197339379e-06
-1.37834973221672e-05
1.89390944573554e-06
-1.80424824251998e-05
-2.27731960038078e-05
-5.1726603477469e-08
-1.28137830205256e-05
-1.3282386467676e-05
-1.44311928058565e-05
-1.81259639436828e-05
3.05262058348413e-06
-5.64420518806151e-06
-2.94902381089439e-05
-2.28249910884526e-06
-7.78845064983367e-06
-1.30365088391761e-05
-4.90533702016167e-06
-3.19128473379591e-05
-2.4822464639493e-06
-3.43145399629591e-05
-1.08468275605047e-05
-1.84591791724755e-05
-1.06445589882495e-05
-1.73825281373971e-05
-1.99216802248854e-05
-2.14155534160218e-05
-1.24031364601841e-05
-7.4931592116265e-06
-1.91877324957348e-05
-1.72657934828622e-05
-2.14179036945177e-05
-1.21491592933216e-05
-7.62022005105991e-06
-2.10419545204607e-05
-2.18916391358218e-05
-1.32678986887946e-05
-1.46790992600376e-05
-1.21746688700917e-06
-1.58062470658533e-05
-1.37505697312408e-05
-2.85418259581087e-05
-4.5859687700092e-06
-2.91400424570659e-05
-1.69644874588963e-05
-8.6780207528623e-06
-1.85634853751398e-05
-1.85731679537383e-05
-5.52367125035342e-06
-2.80745161863328e-05
-2.68783640194232e-05
-1.89829272467842e-05
-2.52948913318494e-05
-1.34134928375063e-05
-7.54186976512539e-06
-1.29720995266781e-05
-2.23770336675529e-05
-4.81739420504145e-06
-6.56626708308714e-07
-1.81948464051321e-05
-3.28279883200475e-05
-1.10460552421695e-05
-2.45591708292489e-05
-1.83824337821537e-05
-3.61462996082727e-06
-1.8356238243435e-05
-1.90557552171377e-05
-8.22044337584465e-06
-2.05915477101294e-05
-6.60759309786522e-06
-1.08183007719113e-05
-1.60768581010162e-05
-2.77662514375417e-05
-2.46882834443864e-05
-1.35750633287535e-05
-1.77349458067801e-05
-1.95434563123883e-05
-4.91825392652784e-06
-2.98859259486599e-05
-1.48482872723039e-06
-1.40705290954927e-05
-1.62370109406818e-05
-4.16769407221979e-05
-1.50218265120256e-05
-1.25367694122166e-05
-1.50226876001002e-05
-2.18504162749036e-05
-2.55292370874235e-05
-2.43061121122861e-05
-2.82986459186818e-05
-2.17773235678219e-05
-1.53327010827299e-05
-1.5272622151931e-05
-1.57469248420881e-05
-1.82407259902366e-05
-2.59529759688139e-05
-3.77320134315935e-05
-8.7573921619793e-06
-3.90348977487545e-06
-3.68016720072355e-05
-1.90297985148903e-05
-1.19425141425407e-05
-1.23960056947142e-05
-1.83811642060424e-05
-1.26157291921559e-05
-6.68001350656462e-06
-9.9351005636695e-06
-1.71185895096909e-05
-1.16185255011044e-05
-1.07490284092513e-05
-1.74946985833749e-05
-1.02244937062091e-06
-5.08040849795667e-06
1.88147785363165e-06
-2.25134754195212e-05
-1.76485332972912e-05
-2.02164396742982e-05
-1.91405472465375e-05
-1.0644798753907e-05
-8.59067870087762e-06
-1.38294742464972e-05
-1.68616951698314e-05
-1.29763599501681e-05
-2.77788306415159e-05
-1.27814001529003e-05
-1.78611259939387e-05
-1.34047693144372e-05
-1.9699114760144e-05
-5.3416210684914e-06
-8.9015275852626e-07
-3.19001061286442e-05
-2.61891754580235e-05
-1.17319910473632e-05
-2.25170221712926e-05
-2.580714334247e-05
-6.61569185016664e-06
-1.22537628870578e-05
-2.5094277087286e-05
-2.16419632806276e-05
-8.38622215530259e-06
-1.28631363697732e-05
-3.24963247451701e-05
-2.41196192989177e-06
3.25357150860005e-06
-5.92056747254875e-06
-4.24792791763879e-06
-3.0044476460905e-05
-2.57401999854737e-05
-1.00341354480771e-05
-1.15474556531205e-05
-1.39319270526878e-05
-1.91844927381612e-05
-1.61641834234442e-05
-7.02076930655816e-06
-5.07892785506335e-06
-1.88475139194446e-05
-1.00483381748751e-05
-3.11828056841374e-06
-3.26215307935353e-06
-1.73298112112193e-05
-1.79104482310661e-05
-1.29363436867267e-05
-2.40123913095767e-05
-6.66016136092165e-06
-3.98975794447621e-05
1.54585150621437e-06
-1.48342742116665e-05
-1.3384608419284e-05
-1.37182830101571e-05
-5.92370422029693e-06
-7.92699429928111e-06
-1.96126331371038e-05
-1.15141934049235e-05
-3.89370724531301e-06
-1.5775874670525e-05
-2.28284554964791e-05
-5.14838575078173e-06
-2.32578165569853e-05
-9.16964338998524e-06
-2.00120006072799e-05
-1.21182974827261e-05
2.17129118248346e-06
-8.79372956127391e-06
-2.20217238000193e-05
-8.07143952000477e-07
-2.23676390413512e-05
-2.53986031752421e-05
-1.08546072724702e-05
-1.04323136824143e-05
-1.96847402465981e-05
-1.85345602749269e-05
-6.19363193031545e-06
-1.57659700724363e-05
-1.35517235069747e-05
-2.00283257647152e-05
-1.89917782820934e-05
-1.28658527759151e-05
-1.22823941430469e-05
-3.12213037402353e-05
8.31158498495742e-06
-2.7079108662404e-05
-1.27002185764502e-05
-2.19516927710741e-05
-2.32266616934136e-05
-9.40754274608872e-06
-2.39005625535445e-05
-2.11798075353556e-05
-2.52658894955137e-05
-2.72869020713626e-05
-1.54393169904433e-05
-3.20304331680811e-05
-2.1182591310772e-05
-1.23929971121164e-05
-5.79537150254776e-06
-3.55690452161559e-06
-3.37694249210189e-05
-1.8811766391171e-05
-3.2466327059396e-05
-1.70908065987249e-05
-1.1114292777417e-05
-2.13104753226728e-05
-2.29425901853604e-05
-2.71618986327537e-05
-1.94179937634356e-05
-2.40781881354787e-05
-1.25589684900525e-05
-1.80700611527291e-05
-7.45721515818231e-06
-1.27692349255552e-05
-4.88891399464966e-06
-1.83920520079316e-05
-1.8445540963653e-05
-1.18075959636556e-05
-2.55258129672635e-05
6.32473283394129e-06
-1.6543335612662e-05
-2.02854046038972e-05
-1.77771334651572e-05
-2.57495669370754e-06
-2.37115233364137e-06
-2.3532756757644e-06
-1.21114769481895e-05
-1.82788377428454e-05
1.30109562112312e-05
-1.14096164579205e-05
-1.03942358725445e-05
-5.3275432054761e-06
-1.62437255320474e-05
-2.46585776985562e-05
-1.36782464085082e-05
-1.56408952521825e-05
-2.06261617562234e-05
-2.50619359082821e-05
-1.61037946406677e-05
-2.49949492891601e-05
-1.16729661911927e-05
-1.99244477826347e-05
-1.67869834875799e-05
-1.85060326626844e-05
-1.50576962795441e-05
-2.6884219585064e-05
-3.11254951108339e-07
-2.63671265774728e-05
-1.8015031603316e-05
-2.92624137525993e-05
-1.76808009149028e-06
-1.74637186970133e-05
-8.92504878468217e-06
-2.12345232896028e-05
-5.75843121183805e-06
-8.66067274882855e-06
-1.25046247161676e-05
-2.41530480055118e-05
-2.29348952890876e-05
4.21934726741836e-06
-2.72237499630893e-05
-1.1460477278325e-05
-1.97053220374644e-05
-4.79563514483884e-06
5.7382898413723e-06
-2.81349097678407e-05
-2.10513220595899e-05
-3.16763797351645e-05
-6.44880262120169e-06
-3.20729972283704e-05
-2.97448625400692e-05
-1.8295703065714e-05
-1.10911433595963e-05
-1.25196298084357e-05
-1.20939114655276e-05
-2.66021352737025e-05
-2.08377944788866e-05
-2.96492581458586e-05
-2.4316956279784e-05
-7.1405179594657e-06
-2.47306740704149e-05
-2.38211675369499e-05
-2.99241919958775e-05
-2.79276965220944e-05
-2.2418878462588e-05
6.02570048589495e-06
-1.83541974265385e-05
-1.7133902843147e-05
-3.19645483448455e-06
-2.86173622881865e-05
-1.63179846640663e-05
-1.47668902320115e-05
-1.47709028424975e-05
-2.97967669155643e-05
-1.58267325599505e-05
-2.24966952806009e-05
-8.27800738651728e-07
-1.28413360672149e-05
-1.89314224062202e-05
-2.29909101553687e-06
-2.76193427705266e-05
-2.4725012920407e-05
-2.98300282701448e-05
-2.02509485188259e-05
-1.66531157671063e-05
-1.00139856721951e-05
-7.61548529526135e-06
-4.20892731659775e-06
-1.06081061264079e-05
-3.17829977631303e-05
-1.36064341769677e-05
-1.88915947461978e-05
-2.71380965491807e-06
-1.53354468015545e-05
-2.29523897728323e-05
-2.8831905238869e-05
-1.55199546673858e-05
-3.07792373276101e-06
-1.86469117654437e-05
-2.54187499504804e-05
-3.35002085312984e-05
-1.6708589415092e-05
-5.50287850018258e-06
-2.38536132365676e-05
-1.93114741376206e-05
-9.48891939512667e-06
-3.17759019571972e-07
-1.78932975350325e-05
-1.2278574813442e-05
-1.93870293741156e-05
-1.2396419261168e-05
-2.15280326966536e-05
-9.97977222119559e-06
-2.06014698916778e-05
-8.35308343823313e-06
-2.75882993510909e-05
-2.18592559637996e-05
-1.46450651808674e-05
-2.02466364153082e-05
-3.19600749671301e-05
-1.72224279601901e-05
-2.69459541734661e-05
-1.26826852663249e-05
-1.03806417491409e-05
-1.83289167992369e-05
-1.82813224928605e-05
-3.00302617743167e-05
-1.58049755354014e-05
-1.49124764311627e-05
-1.0915171123417e-05
-6.53514999992099e-06
-2.04319270266661e-05
-8.09175629843913e-06
-3.3557146032557e-05
-2.76620889064536e-05
-6.35413315176156e-06
-1.35105590473684e-05
-1.99667061309406e-05
-1.57207272882597e-05
-2.05025582009995e-05
-1.55001153303748e-05
-1.29547107582547e-05
-2.29532709187923e-05
-1.30254795615424e-05
-2.14476481130882e-05
-2.96033608636393e-05
-3.48221406793711e-05
-5.0689957190969e-06
-1.24350845216465e-05
-2.22422112857063e-05
-1.00860453234218e-05
-2.52085924353008e-05
-7.55623924687751e-06
-8.02156977957319e-06
-2.75312301897084e-05
-2.84094918085301e-05
-2.43768826109755e-05
-1.53396761132733e-05
-1.07124627555793e-05
-6.59783267170871e-06
-3.49901684202832e-05
-3.23476844505893e-05
-1.41614174090405e-05
-2.6169772142743e-05
-5.13111273291871e-06
-1.67721608352051e-05
-2.51580993229245e-05
2.8357051762415e-06
-1.18787537442125e-05
-1.22162183806116e-05
-9.24041439447394e-07
-2.02012612592968e-05
-7.68263660041431e-06
-1.10586468067825e-05
-1.21127722602327e-05
-2.30831229521253e-05
-2.04498221597494e-05
-1.52811675908086e-05
-2.71097207491328e-05
-2.91686464183579e-05
2.10317516871293e-06
-3.59170407022014e-07
-1.13387874453407e-05
-1.53241195760704e-05
-1.99291105515514e-05
-1.22002463371588e-05
-1.43094129122614e-05
-1.62391978322596e-05
-1.60091915766939e-05
-6.82905015111101e-06
-2.37512085245686e-05
-3.22930764100337e-05
-1.54300069073077e-05
-7.16803679130552e-06
-1.94818700494546e-05
-2.12424767911646e-05
-3.72425024044065e-05
8.86533876803107e-07
-1.2848912320849e-05
-1.55940305710158e-05
3.67963777560384e-06
1.14675232003242e-06
-1.35964041829723e-05
-1.04598158929955e-05
-1.45323350201936e-05
-1.59610940013218e-06
-2.06422858220533e-05
-9.67571528967037e-06
-1.00471854095635e-05
-1.07550193535061e-05
-4.0958808093464e-06
-7.22981592997296e-06
-9.07024670621763e-06
-5.97058135826449e-07
-7.74524946311505e-06
-1.90202723944606e-05
-1.18253808656565e-05
5.63535163559089e-06
-2.15891114319961e-05
-1.00373775244886e-05
-8.53817785538433e-06
-6.7845488619996e-06
-1.39234513433074e-05
-1.88793414589881e-05
-8.26752868577062e-06
-1.70334118608831e-06
-1.72032613718538e-05
-2.52502731952361e-05
1.59902595073246e-06
-1.8583728389662e-05
-2.34345185134382e-05
-2.37910199310057e-05
-1.10321029924935e-05
-2.43450980827644e-05
-6.60160002997416e-06
-2.16488360003697e-05
-2.45130010439398e-05
-1.37251242564487e-05
-2.07850621044288e-05
-2.2599913296039e-05
-2.65921503942074e-05
-7.52901534551421e-06
-7.5880827937391e-06
-6.9003345923569e-06
-1.42577439723251e-05
-1.72140386452894e-05
-1.91690597736177e-05
-1.88924606146027e-05
-2.03509436622881e-05
-2.07971805557694e-05
-2.975435605489e-05
-1.88179795346651e-05
-2.94562823530487e-06
9.3164337880351e-06
-1.56018102655336e-05
-9.61099412711206e-06
-2.09168362626587e-05
-2.13110057543496e-05
-2.31926923808518e-05
-1.76864722015485e-05
-1.59727064276104e-05
-1.09475815356629e-05
6.43520193206575e-07
-1.75310961683127e-05
-2.28383110235969e-05
-1.18322708458974e-05
-1.92559489477169e-05
-9.09136854643823e-06
-1.72202804417743e-05
-2.01228942485961e-05
-1.74682268728304e-05
-2.59552538479019e-05
-1.05458989226905e-05
-1.72056474900533e-06
-1.79040879098198e-05
4.30797401397204e-06
4.62650134277386e-06
-1.82872148391706e-05
-1.8054503866861e-05
-1.21149899336613e-05
-2.38716952685199e-05
-2.12594349826929e-05
-1.59712766017965e-05
-6.37633771750733e-06
-3.24921978780295e-05
-1.8371948942117e-05
-1.44360371946483e-05
-7.02333671163709e-06
-5.87685256280833e-07
-1.56202707091549e-05
-9.39689082283453e-06
-3.27168966913311e-05
-1.25753814077778e-05
-8.83505787936936e-06
-2.81186565007136e-05
-2.56962485688433e-05
-1.63448407514573e-05
-1.94188354056676e-05
-9.42767864075956e-06
-1.29153771416917e-05
-1.33589465039345e-05
-8.16829036363862e-06
-3.08069320008285e-06
-2.52168114278865e-05
-1.22253110659819e-05
-2.00317260088338e-05
-9.84207020219202e-06
-7.96856671677342e-06
-2.25611521798338e-05
-2.66460808846057e-05
-2.71586281644245e-05
-8.18461794239699e-06
-1.3034326179656e-05
-1.70556033607405e-05
-2.03411701346759e-06
-2.75280501693886e-05
-1.89831129615643e-05
-1.67822551290507e-05
-1.67978501346705e-05
-1.14485405198326e-05
-2.74703628716521e-05
-2.27880223703003e-05
-8.05276930687471e-06
-6.61276229943888e-06
-4.09898611624768e-06
-3.27062680085562e-05
-2.49228702553979e-05
-1.19404801815336e-05
-1.99028090339037e-05
-1.89911840162341e-05
-2.98410446460474e-05
-1.3406068112603e-05
-1.98544020707936e-05
-1.08421740880136e-05
-1.2168263435393e-05
-2.7791042944446e-05
-3.42335511236644e-06
-2.37331898002604e-05
-2.09848019104797e-05
-2.22457511994769e-05
-2.51705557547595e-06
-3.37494490182005e-05
-1.26531477927093e-05
-9.66873554741972e-06
-1.68778194491058e-05
-9.77593913374963e-06
-1.18121391688457e-05
-9.11163824381351e-06
-8.08530315842639e-06
-3.21953729573215e-06
-3.21159205311376e-05
-1.64761256709299e-05
-1.27199481007798e-05
-2.27997788445853e-05
-2.6677985247879e-05
-2.43365039536779e-05
-1.44829167304462e-05
-1.84053959796036e-05
-1.48997987244866e-05
-1.96247932934759e-05
-1.7404788039483e-05
-8.06603309062818e-06
4.64164335519723e-06
-1.57024466451597e-05
-2.28384878949556e-06
-1.97537660935179e-05
-1.73895151016942e-05
-1.22756797056192e-05
-2.05838623677291e-05
-6.14536932055964e-07
-1.00483744665066e-05
-1.19102514020314e-05
-1.79550422228361e-05
-1.82635647332436e-05
-1.98293450979345e-05
-8.51025125926291e-06
-3.74629548531401e-05
-3.47038432316709e-05
-8.23105009402792e-06
-3.14291844162201e-05
-7.41576905138823e-06
-1.11959068171488e-06
-2.71975380113403e-05
-4.93896537498516e-06
-3.11205504488677e-05
-1.47897911340943e-06
3.33802201338343e-06
-1.81955435769369e-05
-1.81370511006706e-05
-9.45420189451236e-06
-1.84531525676264e-05
-2.77836619529713e-05
-1.17536357502803e-05
-1.58634231419444e-06
-1.01417437469432e-05
-2.26415136177598e-06
-1.9701201225332e-05
-1.76541723024937e-05
-1.00520388672952e-05
-5.86829970264453e-06
-1.29566051768134e-05
-2.73498695153477e-05
-2.56465258111746e-05
-1.60873454421731e-05
-1.2386219057983e-05
-1.70667441278424e-05
-1.50422915686991e-05
1.37143030144256e-05
-1.31730948491575e-05
-1.96956935681107e-05
-2.02509223782055e-05
-4.03532202574176e-06
3.37211471369805e-06
-2.39500222606802e-05
-2.07533355436305e-05
-1.78500054389241e-05
-3.81697047751005e-06
-2.00104590351454e-05
-2.08753671304339e-05
-1.93004615555199e-05
-4.68632364268632e-06
-2.37213262282922e-05
-8.51969540930004e-06
-2.48605735927134e-05
-1.5551013150183e-05
-1.12933878573936e-05
-1.19382656342333e-05
-2.74269963212764e-05
-2.42987772299169e-05
-1.77170170846907e-05
-3.57753083038019e-05
-2.13427400426229e-05
-1.87806791226713e-05
-1.54847552600126e-05
-1.30338807872299e-05
-1.25005199763993e-05
-4.66401781223501e-06
-8.71990273876075e-06
-1.47612654076648e-06
-1.97417220002992e-05
-2.15768577076435e-05
-2.40442708125012e-05
-3.07355394049253e-05
-2.49187348843406e-05
-3.69418947611018e-05
-2.5476320906897e-05
-4.35356789495425e-06
-1.30747113141519e-05
-2.34763025981263e-05
-1.02737966906935e-05
-1.63216488219676e-05
-1.8939621223399e-05
-2.50088175117973e-05
-1.67157383828168e-06
-2.40047804977915e-05
-2.3831273176483e-05
1.42735905655473e-05
-1.33062107005125e-05
-1.24210047645909e-05
-2.61301613107095e-05
-1.29651639672447e-06
-2.12771785848626e-05
-1.20730718343684e-05
-3.67374917305599e-05
-2.6129732967606e-05
-7.06985454986486e-06
-1.38876532348115e-06
-2.69858306454747e-05
-1.10755566923025e-05
-1.61711600835915e-05
-7.24998151221285e-06
-6.44796371995894e-06
-1.09068221190383e-05
-1.53186418549391e-06
-1.38951192684442e-05
4.9402829747181e-06
-6.7526115031237e-06
-2.51514351861991e-05
-3.07862931368207e-05
-1.21737055458006e-05
-3.24808081878881e-06
-2.47978836815002e-05
-1.54590005468711e-05
-1.46493321263111e-05
-2.06344452600471e-05
-9.71874402390126e-06
-3.36910802853819e-06
-1.30398489716195e-05
-1.41748180920672e-05
-7.11625771998768e-07
-1.83234562964292e-05
-3.59305362329088e-05
-3.26578906663581e-05
-1.73312121988717e-05
-6.4914910729593e-06
-7.16927782077989e-06
1.73735925922306e-06
-6.79856555611978e-06
-1.18988817942e-05
-3.07524462453422e-05
-5.13515118055689e-06
-3.4204468547667e-05
-4.21851003063355e-05
-1.72698854963653e-05
-3.61313919081974e-06
-1.03751735189543e-05
-1.15602550231518e-05
-1.24284427842568e-05
-1.90064271929376e-05
-5.41584149895251e-06
-1.2705814438873e-05
-1.72982172701224e-05
-1.68163880394726e-05
-3.26931310744405e-05
-1.49091709585731e-05
-1.88279022276568e-05
-1.69941304172252e-05
-4.01112921526157e-06
-1.04077912658365e-05
-2.73878910318306e-05
-4.94973947299034e-06
-1.08645577188722e-05
-7.09447890916963e-06
-1.50219935324302e-06
-2.29315732909655e-05
-2.22902702326318e-05
-1.22979334535202e-05
-2.39226005981705e-05
-1.28481077473096e-05
-1.84202895535885e-05
-1.42105852974301e-05
-4.93063308687372e-06
-8.23569632214218e-06
-1.17735912993881e-05
-1.3077972509638e-05
-1.01289079948415e-05
-1.87763373496404e-05
-1.12405269999208e-05
-3.06041800281942e-05
-1.25311815486384e-05
-1.4078318320516e-05
-1.9051706767029e-05
-1.78676164930408e-05
-3.29835404243776e-05
-1.03587336316927e-05
-1.82584102553298e-05
-1.25920547328193e-05
-2.78743311480835e-05
-2.04803697133476e-05
-2.19456788793991e-05
-3.04995978845934e-05
-3.17164579342705e-05
-1.5284418371866e-05
-1.62899139987116e-05
-1.70562842197287e-05
-1.74715416877957e-05
-1.78811028478914e-07
-2.62616866184869e-05
-1.00094564861248e-05
-1.62920541356532e-05
-2.12068845640946e-05
-1.61802129054227e-05
-2.47415932425045e-05
-2.74710979273793e-06
-9.15768488097183e-06
-9.91747160958464e-07
-3.67576432142824e-05
-1.00783559219678e-05
-2.16399073612388e-05
-1.31023592709102e-05
-6.89630010271906e-06
-3.12609460666614e-05
-3.67298323594129e-06
-2.3753124274336e-05
-1.47111778932754e-05
-1.80361482846333e-05
-1.774181913699e-05
-1.00488775883441e-05
-2.49015546753317e-05
1.26659905522751e-06
-1.11780370534663e-05
-1.70146563211369e-05
-2.3805916128758e-05
-2.34586426447634e-05
-2.65263252372119e-05
-3.68123250703997e-05
-9.58614544357808e-06
-1.26400134964899e-05
-6.91460098293803e-06
-1.61139892717644e-05
-1.19740776315488e-05
-4.13644209334068e-05
-1.68775547815271e-05
-1.71190337413598e-05
-1.11937638339418e-06
-3.43687524454286e-06
-1.75059973195494e-05
-6.38192549956364e-06
-3.26505033090776e-05
-3.19790141544508e-05
-1.66459838821373e-05
-1.83321901584565e-05
-5.19944096103537e-06
-1.59618533466452e-05
-1.08064798224878e-05
-1.35042574558971e-05
-2.91129071003393e-06
-2.37135196750723e-05
-1.06473187135866e-05
-3.56000398515991e-05
-4.58772549631747e-06
-2.82803173892931e-06
-2.89565324243076e-05
-6.03904304035047e-06
-1.42151274998455e-05
-6.8543580348233e-06
-1.61785659168297e-05
-1.62765185554489e-05
-1.03396790513813e-05
-4.80624967234265e-06
-3.19281416179396e-05
-1.03214146962762e-06
-1.61390716986896e-05
-2.29122889091932e-05
-1.12314568342523e-05
-9.66102800786822e-06
-1.29029817710328e-05
-1.68869743072019e-05
-8.08933771006386e-06
-8.16404751140679e-06
-2.94692804178977e-05
-1.49999732201637e-05
7.65483346629547e-06
-1.51919582782208e-05
-2.6581896249177e-05
-2.46133381232023e-05
-2.28339934846907e-05
-2.25947335999922e-05
-1.09204390143671e-05
-6.46633540228235e-06
-2.21764644410645e-05
-1.69074123658195e-05
-1.42154552628956e-05
-6.66148392209984e-06
-3.72435547634413e-07
-2.2251997709405e-05
-1.25721694917956e-05
-1.35943280170161e-05
-1.09081260713412e-05
-1.12894492754301e-05
-1.37347282251015e-05
-1.99356489650931e-05
-2.08745031908119e-05
-2.27215180307191e-05
-1.61776973965995e-05
-2.58388054355684e-06
-1.81829630893481e-05
-1.47619473051862e-05
-3.20530689876603e-05
-2.15100363178481e-05
-3.23843184276385e-05
-2.60974330241416e-05
-1.33387668621014e-05
-4.09113748550989e-06
-8.12642259772922e-06
-1.82556217846761e-05
-6.00729285980843e-06
-1.95627147709659e-05
-1.23874774185309e-05
-2.1452464231856e-05
-1.13313476182344e-05
-2.37537348511613e-05
-2.03822159482096e-05
-1.73607745749127e-05
-2.13277036707113e-05
-2.1126333476427e-05
-5.28850341835819e-06
-2.7457369280209e-05
-3.47596152346591e-06
-6.39825749697441e-06
-2.39925723054887e-05
-1.07282431140852e-05
-2.39409857062541e-05
-1.41837265855536e-05
-2.08007276765674e-05
-8.29775516020022e-06
-1.43208696275255e-05
-9.09437114714445e-06
-7.05308213566712e-06
-4.06949030265035e-05
-2.41199636017435e-05
-2.5250368703996e-05
-2.76763886225111e-05
-1.09034124233122e-05
-1.09195231899662e-05
-1.60772283813019e-05
-1.44673682867278e-05
-3.17774764421466e-05
-1.44486631640719e-05
-2.2013744573709e-05
-1.51205886767331e-05
-1.44157246214175e-05
-2.53934119659123e-06
-2.18735908258083e-05
-2.5480982228538e-05
-2.09308278654919e-05
-9.92240083006825e-06
-1.36392737161962e-05
-6.29654006195286e-06
-7.56601152682635e-06
-1.58335554903655e-05
-1.4239658534458e-05
-2.03222367567522e-05
-1.49742519711244e-05
-2.28732465126968e-05
-2.89148224737066e-05
-1.47962974977704e-05
-2.80063961124492e-05
-1.03142449172521e-05
-1.99247714147342e-05
-3.32555672264142e-05
-2.30625721486233e-05
-2.09669359297467e-05
-1.63249710032819e-05
-2.26815771323691e-05
-1.02357716813039e-05
-2.46668141440016e-05
-6.13384867250617e-06
-1.97962937289485e-05
-1.03548564531932e-05
-1.9705821669089e-05
-1.7408692972131e-05
-9.06016254047541e-06
-1.43917636691048e-05
-9.96196709449223e-06
-1.3446939757841e-05
-1.70627216985888e-05
-1.48599023714378e-05
-1.50328211873473e-05
-8.63196639161558e-06
-2.60916317680704e-05
-2.13933176628978e-05
-6.62252612067717e-06
-1.24273478303332e-05
-1.30466276494078e-05
-1.63801329899832e-05
-2.64766788525966e-05
-7.14166150710504e-06
-1.79752029298231e-05
-7.99443639334353e-06
-3.35060932467435e-05
-1.09842801856594e-05
-7.05491987878402e-06
-2.86334743081295e-05
-1.91158123873743e-05
-1.23266095870614e-05
-1.55442249501143e-05
-3.03338154714844e-05
2.2650463822673e-06
-2.50423282764024e-05
-1.36370923766125e-05
-7.86969083754716e-06
-6.78914972199103e-06
-1.6624875151136e-05
-1.76456537747616e-05
-1.68234662158911e-05
-2.62437520619302e-05
-1.0220049371934e-05
-9.96711438676185e-08
-1.36032447731317e-05
-2.01663461090913e-05
-3.46728913637728e-05
-1.01366412534236e-05
-4.46586148491622e-06
-2.84568080201293e-05
-3.13404680252496e-05
-3.35663834376823e-05
-2.53322044524957e-05
-3.72620100370698e-05
-1.90707336016652e-05
-2.77659707892077e-05
-8.18202291048782e-06
-8.41878305586429e-06
-1.93055615678291e-05
-1.89897814456835e-05
-9.39034746702946e-06
-1.32566224204855e-05
-1.61340608269737e-05
-1.29462537477994e-05
-1.94412205011364e-05
-1.88624308352172e-05
-1.39069438815363e-05
-1.03297468984456e-05
-1.52452621948441e-05
-3.0922506686751e-06
-2.61674367307532e-05
-1.27981882272036e-05
-9.37867659987254e-07
-1.10291713781877e-05
-1.77542019147038e-05
-1.32911320598303e-06
-1.47512342924239e-05
-1.33815052052351e-05
-3.03270909681425e-05
-1.79220461350603e-05
5.69257243391182e-06
-1.2431213033106e-05
-1.30581156203155e-05
-3.11766264085101e-05
-1.84075934476493e-05
-1.15968240578685e-05
-6.52719565063511e-06
-3.80037149642428e-05
-2.99193759243642e-05
-1.92063429076352e-05
-6.68308078138777e-06
-1.16568619103497e-05
-1.83643899450885e-05
-2.34171004190763e-05
-2.19586524981092e-05
-2.5169364127778e-05
-1.33975552525556e-05
-3.83732100007313e-06
-1.2864901712932e-05
-7.73436828326017e-06
-6.96286962744728e-06
-1.36621973056089e-05
-2.12341566610273e-06
-1.04696354480031e-05
-1.09989318258239e-05
-1.6312718151385e-05
1.37033300304477e-06
-1.96578585186861e-05
-1.91801690545868e-05
-1.78293492077694e-05
-2.05438265817825e-05
-1.16499285477853e-05
-1.55727754337075e-05
-1.81903352076522e-05
-2.72202987274755e-05
-1.43350143778462e-05
-1.98283308455718e-05
-2.18580450116298e-05
-1.50066085803732e-05
-1.69476655380839e-05
-6.48208009714894e-06
-1.86666831567514e-05
-1.13880785971322e-05
-1.25448334129325e-05
-1.613254682761e-05
-8.60134713924872e-06
-4.42250812155436e-06
-1.41392726509165e-05
-1.45075628992771e-05
-1.42883003045191e-05
1.61870084306327e-06
-1.36340460626673e-05
-2.53160721299475e-05
-1.47261577039972e-05
-3.01307161153831e-05
-2.0030682046133e-05
-3.40771639086601e-06
-2.65101220689462e-05
5.78769652748862e-06
-1.009226017806e-05
-1.53041005900376e-06
-9.51783085265169e-06
-6.61100053331134e-06
-2.9227665801688e-05
-1.64762690205076e-05
-2.43039512544288e-05
-2.31784011074502e-05
-1.58545123879277e-05
-1.12510106587401e-05
-2.08378900913958e-05
-8.50782904434144e-06
-2.55466499921382e-05
-1.27263391119124e-05
-2.80232853319449e-05
-1.71846748674718e-05
-5.98754367498897e-06
-3.53156135552945e-05
-1.61452080078982e-05
-1.7174380373737e-05
-1.3147334496448e-05
-7.07459747806822e-06
-3.65950309694121e-06
8.41707097284917e-06
-6.85404701502334e-06
-2.52798849949551e-05
-6.80042805317657e-06
-3.00660085597989e-05
-1.23932496302305e-05
-1.17276882448802e-05
-1.83270767148027e-05
-6.22879793021142e-06
-2.57488000251421e-05
-1.68754110104859e-05
-1.16669479479983e-05
-2.42967624051848e-05
-1.07900085169959e-05
-2.0721402437415e-05
-2.34560689372059e-05
-4.69148892299074e-06
-1.2948182698752e-06
-3.13879958932822e-05
-1.96361554477163e-05
-2.15837606827633e-05
-1.07109990273028e-05
-2.1510270992563e-05
-1.83427212420757e-05
-1.60826617226078e-05
-1.67647633056616e-05
-2.72745799629769e-05
-1.25820044982916e-05
-7.58750013291079e-06
-1.78916924224591e-05
-2.7614010091357e-05
-2.15097841878172e-05
-1.41028144773669e-05
-2.70761637866555e-05
-2.59190210783239e-05
-1.29694746789474e-05
-1.89194633647828e-05
-2.55936915077083e-05
-4.71386083411011e-06
-1.4068423193313e-05
-2.24813161123116e-05
-1.7702684426587e-05
-9.06147270726869e-06
-6.6662253931325e-06
-8.41072808449284e-06
-2.77953571325938e-05
-1.92266742394601e-05
-1.57163510462982e-05
-1.82485038288979e-05
-2.79471293573056e-05
-3.16083139795776e-05
1.00911440892816e-06
-1.17057064109955e-05
-5.06623325413372e-06
-1.18585213256565e-05
-3.40910661455907e-05
-2.60387418932951e-05
-2.80315653460763e-05
-7.10873252045466e-06
-1.7071349677535e-05
-4.52147236231277e-05
-2.91310763787377e-05
-7.4240124844593e-06
-2.17116106536987e-05
-1.37559866951142e-05
-1.26220901451149e-05
-1.00377870250327e-05
-1.79524333997515e-05
-1.59443801570112e-05
-9.36012551379708e-06
-3.48784758544667e-05
-3.53051830590906e-05
-2.39662381593224e-05
-2.92973715284758e-05
-1.72158745404384e-05
-5.65949642036791e-06
-3.55287196063089e-05
-9.48856266430139e-06
-1.40098130046614e-05
-8.35479799365026e-06
-1.96125337574505e-05
-1.31142963348145e-05
-1.94037276225358e-05
-2.42328211146686e-05
-1.28495594898411e-05
-1.73976914413173e-05
-1.34430536309356e-05
-9.79915659401808e-06
-8.28651941022221e-06
-1.41154171916945e-05
-1.09717729582778e-05
-3.31912691918009e-05
-1.00510249743545e-05
-1.01998703051258e-05
-2.03930135659949e-05
-1.53797510934052e-05
-2.05951413951427e-05
-1.78800098664506e-05
-2.70987996318687e-05
-1.69972464689788e-05
-1.75408190895406e-06
-6.54614029194121e-06
-2.24037187227782e-05
-1.12399516046245e-05
-2.86611870664211e-06
-1.21574948484465e-05
1.98383951858711e-07
9.11530423785947e-07
-9.58797585361237e-06
-2.57477682481683e-05
-3.57804264956741e-05
-2.38070755937597e-05
-2.30479805548258e-05
-1.33338209927581e-05
-1.00646065101512e-05
-2.65371945357024e-05
-1.21353218980927e-05
-5.08814219628547e-06
-2.2472402784873e-05
-2.11269105694875e-05
-2.56772977074119e-05
-1.60207635231999e-05
-2.20777740924174e-05
-2.69099077380866e-05
-6.12473110290749e-06
-1.43576534136557e-05
-2.39842553866256e-05
-8.02897198696529e-06
-6.60515512151668e-06
3.91819754649439e-06
-1.63816611959803e-05
-7.55338546314541e-06
-1.29389155838894e-05
-2.12241021474807e-05
-4.56639241906219e-06
-8.48074419316091e-06
-7.64756172248677e-06
-2.55925388755091e-05
-2.41112062212845e-05
-1.76419855928602e-05
-2.33367631326054e-05
-1.35628071734764e-05
-2.07408658643409e-05
-1.09235543559843e-05
-1.58146260884727e-05
-9.3118979113925e-06
-2.1395341585562e-05
-1.389101150041e-05
-2.6938100595651e-05
-2.98305220059257e-05
-2.14667699334896e-05
-2.51966329493503e-05
-1.30045170367129e-05
-5.88906255136625e-06
-2.98334383391658e-05
8.94777821105696e-07
-3.50055354486301e-06
-1.36175540218275e-05
-7.8885139885286e-06
-1.53250160508881e-05
-1.0758288159456e-05
-1.7179741153268e-05
-1.53716458890923e-05
-1.86681606884887e-05
-4.38557250295637e-05
-1.89250757998183e-05
-1.70838370122022e-05
-4.16828196106177e-05
-2.39738926046538e-05
-2.00192219436554e-05
-2.05078706421343e-05
-2.60223234905073e-05
2.83305127698324e-07
-2.12376299128566e-05
-1.43079988731427e-05
-2.9245866824531e-05
-3.17955186281417e-05
-1.15650281175628e-05
-1.27172212361951e-05
-2.51695294173587e-05
-2.03095140476112e-05
3.13906039983713e-06
-4.2768166349314e-06
-2.15126665487444e-05
-3.84380789250472e-05
-3.10626728417858e-05
-2.26698478803022e-05
-1.15901314526825e-05
-1.8030607848246e-05
-6.97708115651307e-06
-2.95280640874322e-05
-1.46187634941328e-05
-3.62807815976542e-05
-8.89177826053e-06
-1.62420427463013e-05
-2.98183459311931e-06
1.62300169878885e-06
6.80818331107893e-06
-2.37225539460045e-05
-1.82552061652851e-05
-2.92299212877873e-05
-3.39162174737711e-05
-2.09292397263167e-05
-2.04587268614296e-05
-1.72763744994715e-05
-2.82498460040353e-05
-2.1719155131868e-05
-2.42191709903669e-05
-1.41419531265072e-05
-1.321032215766e-05
-1.4938092077401e-05
-2.14570721674924e-05
-1.54167844763255e-05
-3.08616873601363e-05
-2.46310777782208e-05
-2.01495367177072e-05
-1.20007866575983e-05
-1.53980336605435e-05
-2.9061193443237e-05
-1.85975781608546e-05
-3.6261486343671e-06
-1.4727686038924e-05
-1.54487954285486e-05
-3.03599816146552e-06
-4.9345860405511e-06
-7.74907969669517e-07
-2.27139858506874e-05
-4.74171496306916e-06
-1.10843013476824e-05
-1.92090773965583e-05
-1.36296773994402e-05
-1.87614267701542e-05
-1.13710788740452e-05
-4.97018075493905e-06
-1.99167275866739e-05
-2.48892525558626e-05
-5.36383472171784e-06
-3.48453148868519e-05
-1.95854569511033e-06
-2.92366898105176e-05
-1.75152172120609e-05
-1.1397202155841e-05
-2.24300783751123e-05
-1.4767097187596e-05
-3.99111435155989e-06
-7.38171114597093e-06
-3.00591406025173e-05
-1.63874846610375e-05
-1.44793460934456e-05
-1.87318993095147e-05
-2.04635873193396e-05
-1.16766359147972e-05
-3.35553747307477e-05
-1.49449059842317e-05
-3.10066530304371e-05
-1.81840401750056e-05
-1.04381832454682e-05
-8.27034510487038e-06
-1.86973718800605e-05
-4.67529869156272e-06
-1.33440094152903e-05
-1.22551758440513e-05
-2.18125388258378e-05
-9.77454113007287e-06
-2.47153732725797e-05
-4.33011965806611e-06
-1.2974375656114e-05
5.66601139240267e-07
-8.39118125775729e-06
-1.80509280834576e-05
-2.71662194508192e-05
-2.09824423807274e-05
-1.20664374667741e-05
-2.15737978438993e-05
-2.07453359410983e-05
-1.88319584988164e-05
-1.78491522965474e-06
-1.43830978487967e-05
-1.01134193957059e-05
-1.87236085120266e-05
-2.00692889648082e-05
-1.16686490350148e-06
-1.6374676356977e-05
-1.08836320489762e-05
-5.41462158577554e-06
-3.57889661171427e-06
-1.87132889268353e-06
-1.97769543314312e-05
-3.03768093876668e-05
-1.31807329381752e-05
4.041997617296e-06
-3.63378558437649e-05
-8.54151943418993e-06
-1.99439672160093e-05
-2.33135842154046e-05
-1.92530577413846e-05
-1.83012386918682e-05
-1.26719985896602e-05
-2.2029128605088e-05
-3.92726361303199e-05
-1.83033928416284e-05
-1.44688098967046e-05
-1.83109661816739e-05
-3.29355555224281e-06
-1.34777258626362e-05
3.52493219922055e-06
-1.98378426239184e-05
-1.34685335871014e-06
-2.32708373548072e-05
-2.30007071973087e-05
-1.71599534515876e-05
-1.48337848771426e-05
-6.17723769184004e-06
-1.79985301960506e-05
-1.53146418613822e-05
-2.16720642770091e-05
-2.62054259360964e-05
-2.72254180322071e-05
-7.99041099144223e-06
-2.20081474259401e-05
-1.47897372811439e-05
-4.36759843493629e-06
-8.495126918768e-06
-1.84716963676203e-05
-1.86454114524528e-05
-3.03408087675004e-05
-2.06307298881164e-05
-1.16183274553783e-05
-2.31203432191875e-05
-1.14364972847915e-05
-2.70707415669693e-05
-1.0539952130562e-05
-4.61509976172883e-06
-2.87476077788705e-05
-2.60182236415685e-05
-1.83709009660394e-05
-1.80166965259922e-05
-1.7548236705058e-05
-2.649013631963e-05
-3.02756741891431e-05
-1.96876889273629e-05
-2.81365363442947e-05
-2.09140436016053e-05
-3.02705687189811e-05
-2.01600462046277e-05
-7.2061698827942e-06
-6.87213053110495e-06
-1.7801405662747e-05
-2.96009053308779e-06
-1.15537320375156e-05
-1.60033726012994e-05
-3.48869686239846e-05
-2.85523327589675e-06
-1.55766394191022e-05
-8.62203789455353e-06
-3.24344705311302e-05
-9.99554180672516e-06
-5.03653773424961e-06
-8.40127463245413e-06
-6.25638463732115e-06
-5.74179373427505e-06
-3.12109702094204e-05
-7.93793018346094e-06
-7.2588498430617e-06
-3.14891754328783e-05
-1.41110709447322e-06
-1.89652172330565e-05
-1.40579513404226e-05
-1.98469661173773e-05
-4.80426643264851e-05
-1.90499680238195e-05
-2.58556391809121e-05
-2.83828738998977e-05
-1.62634291438631e-05
4.6076878375255e-06
6.23023551246683e-06
-2.88097602124155e-05
-3.05308537239069e-05
-2.14242638414711e-05
-9.95125108068396e-06
-9.72100253558776e-06
-1.32665128268067e-05
-4.73817550433963e-06
-1.06641464627737e-05
-1.04158354880581e-05
-1.30664376826978e-06
-6.27946059286145e-06
-5.20647543632027e-06
-2.23262509443774e-05
-1.18840178289716e-05
-1.46942183798645e-05
-2.95330265461482e-05
-7.03190501929333e-06
-1.76889720046388e-05
-3.21308196534105e-05
-3.37532588702605e-06
-4.31094447773093e-06
-9.33408312172218e-06
-3.00749856456561e-05
-1.4070323472671e-05
-3.17160585998759e-06
-2.53982992508375e-05
-2.2828478899003e-05
-2.26064265044576e-05
-5.53329514629357e-06
-3.03900197178067e-05
-2.39670839553086e-05
-2.14066136652286e-05
-2.79093846693095e-05
-9.96979622232836e-06
-1.4127846799065e-05
-2.0092444677318e-05
2.98722044447569e-06
-1.67879119434374e-05
-1.44865282980579e-05
-8.00148017723143e-06
-9.46624705597966e-06
-1.02200297001429e-05
-9.73770068793107e-06
-1.50878964883092e-05
-1.4131628835441e-05
-2.41796306942595e-06
-2.13600250339918e-05
-6.17102218618533e-06
-6.85932009472548e-06
-1.92770310627604e-05
-1.59834336401841e-05
-1.33864131444368e-05
-1.03557267209208e-05
-1.27278880237483e-05
-4.09935597780552e-06
-2.05116787257627e-05
-2.40782699533427e-05
-6.81023771930944e-06
-1.86794547364153e-05
-1.84014609352335e-05
-3.19142942525334e-05
-1.71468809950888e-05
-3.2602640852152e-05
-1.07422037128388e-05
1.99121524758535e-05
3.57375507821671e-06
-1.44407691867755e-05
-6.83722431433435e-06
-2.1384853769463e-05
-1.31982159091851e-05
-9.20280099854146e-06
-2.06784182240627e-06
-2.75364117786396e-05
-1.46277606264236e-05
-1.73490446454424e-05
-3.06217662255455e-05
-1.30434770471792e-05
-1.33911466505869e-05
-1.95946776833828e-05
-1.66468976640213e-05
-1.52764012290495e-05
-5.19424020886343e-06
-9.41598466800718e-06
-1.63547325316069e-05
-2.09667346464067e-05
-7.99994569541422e-06
-5.62891159219353e-06
-8.83404190386974e-06
-1.899772499579e-05
-9.18305877265378e-06
-9.76280721994153e-06
-1.69953116615775e-05
-2.02940677401125e-05
-1.77633124015133e-05
-1.60493198688268e-05
-1.49884769411021e-05
-3.26058017438979e-05
-2.30777234739874e-05
-1.04609003210194e-05
-2.04245948416145e-05
3.25246313683784e-06
-7.3532673711434e-06
-1.16698038999988e-05
-1.97951698490129e-05
-8.45790320211916e-06
-2.7655964689611e-05
-1.99308374671791e-05
1.87298940469051e-06
-2.42648351132516e-05
-1.94055417540006e-05
-1.39948768907928e-05
-2.61916547776881e-05
-1.70771689695937e-05
-1.39693785659393e-05
-2.56943135378883e-05
-6.01654042241947e-06
-8.89705809761341e-06
-2.2696857435201e-05
-1.49412916828178e-05
-1.42058132358796e-05
-1.54701914376795e-05
-1.04175859563127e-05
-2.35927588551725e-05
-2.93943399959302e-05
-9.63725739836722e-06
-1.12439813182762e-05
-8.06456482417812e-06
-3.02922145716217e-05
-2.38002276490059e-05
-4.32021152713286e-06
-2.55638426605721e-05
-7.18217609378473e-07
-2.31141719142139e-05
-1.51582237028216e-05
-1.4990105301033e-05
-1.51933467882979e-05
-2.39437937456333e-05
1.09039444361387e-06
-2.1755703113706e-05
-1.40502177000101e-05
-1.88445746962072e-05
-1.6734157962649e-05
-1.04351784239333e-05
-1.98640467244486e-05
-1.34063067510777e-05
-1.50895176007067e-05
-2.65117402684815e-05
-2.64793441028972e-05
-1.61096232223643e-05
-1.80563560788361e-05
-1.06721313285724e-05
-2.99029262990362e-05
-1.1199675233382e-05
-6.03470148291347e-06
-5.19264700413907e-07
-2.3334042285647e-05
-2.94212204898448e-05
-1.95525008210213e-05
-2.18561132394131e-05
-2.14703637741533e-05
-2.2477164008833e-05
-1.55083461413452e-05
-6.66654491195326e-06
-1.00289082373985e-05
-1.64157271028768e-05
-2.22442093768758e-05
-3.80369937488139e-05
-1.52149596289887e-05
-8.0299557489891e-06
-5.38072369213614e-06
-2.11149048986061e-06
-2.3625608276013e-06
-3.50111134155181e-05
-1.23787081485708e-05
-5.44243550248326e-06
-1.94612105094809e-05
-1.50827507582241e-05
-2.45325631420325e-05
-3.2114485251925e-05
-1.46392095439698e-05
-9.09034296124722e-06
-1.03584736089051e-05
-4.19898880325398e-07
-2.9431818926028e-05
-1.46720133485276e-05
-1.86774950038481e-05
-2.01526500971385e-05
-2.45970743667652e-05
-9.06388779677461e-06
8.18465777717084e-06
-3.63367550480223e-06
-1.38524712870508e-05
-1.5020810405585e-05
-2.12017813515962e-05
-3.2380302750592e-05
-1.55500360772532e-05
-5.37208043574785e-06
-2.00439792397901e-05
-2.71921170766358e-05
-2.44552142475502e-05
-1.51365840306025e-05
-1.22223266284814e-05
-6.85229835730845e-06
-1.41071915241574e-05
-1.53202302872897e-05
-2.05226003424465e-06
-1.78774777143655e-05
-1.03086018864148e-05
-9.27942564561406e-06
-6.09750130126627e-06
-1.13136424437938e-05
-2.44640139010507e-05
-3.71905786294738e-05
-1.82039788751145e-05
-1.44958135397642e-05
-5.99325654758487e-06
-2.90706036272886e-05
-1.83650221459418e-05
-2.41533705961838e-05
-1.72885727117653e-05
-5.2230441728597e-06
-1.318499314319e-05
-2.4226710459147e-05
-1.36695141632543e-05
-1.86610808957108e-05
-1.8736301594593e-05
-2.19594167892129e-05
-2.0315912138493e-05
-1.72685950951283e-05
-2.81498792452742e-05
3.3547594311414e-06
-2.14623260273785e-05
-2.08075698865034e-05
-1.40724999601524e-05
-2.61697139297701e-05
-2.41220893155772e-05
-1.80089145418849e-05
-1.81678169739279e-05
-1.95963853959094e-05
-1.15780745046208e-05
-3.13506860902442e-06
-2.8877895762962e-05
-2.38975516550587e-05
-1.67428391323496e-05
-1.54820949199917e-05
-1.2378880150599e-05
-1.47308621571838e-05
-5.12081224120242e-06
-1.44613262904189e-05
-1.01100000728446e-05
-1.68189035627111e-05
-2.02568669467338e-05
-1.1400545811617e-05
-1.4510860241506e-05
-1.27053176978876e-05
-1.99294100678433e-05
-1.33635703591295e-05
-1.33664413228814e-05
-3.23096778153503e-05
-2.07357769476063e-05
-2.38360046759001e-05
-2.44257690692703e-05
1.92467169225737e-06
-3.04118224293162e-05
-2.49903208244105e-05
-1.28241750066819e-05
-2.13842330993512e-05
-1.34414819568068e-05
-1.59740845343037e-05
-2.41339499998188e-05
-1.086748641457e-05
-6.26320324157053e-07
-7.86045452059651e-06
-7.93545438587558e-06
-6.49662217554066e-06
-1.68013064259079e-05
-2.19144878930969e-05
-2.10654373470231e-05
-1.68610405286941e-05
-2.29993718800784e-05
-1.66128947427411e-05
-2.34714287302298e-05
-3.57672792117615e-05
4.66675391288775e-06
4.29570870414669e-06
-9.58945274716825e-06
-1.78399361901645e-05
-2.88170059987547e-05
-3.0174184037313e-05
-1.51579574228268e-05
2.41421161696076e-06
-7.46633311923094e-06
-5.6499291459295e-06
-1.84902718564354e-05
-2.11702872451592e-05
-1.44060883760896e-06
-1.82006319952595e-05
-7.14278577369915e-06
-1.23151575933208e-05
-9.69658883546091e-06
-8.45150636795392e-06
7.65083985071012e-07
-2.84040132334955e-05
-2.2143896435369e-05
-1.29118217969411e-05
-9.73153235205507e-06
-1.55729606213561e-05
-1.91099508737223e-05
-1.97285383696276e-05
-1.51410666728115e-05
8.25020296851093e-07
-1.52005692210527e-05
-1.2553094039355e-05
-3.06355899290639e-06
-1.55163934807553e-05
-1.14031944546336e-05
-2.19620055092747e-06
-1.16922308433356e-05
-8.39178146732841e-07
-1.01784293722813e-05
-1.1976318610226e-05
-3.19721403771553e-06
-2.89813007103025e-05
-4.10216756735124e-06
-2.06947285413551e-05
-1.69453744639537e-05
-1.74380800093696e-05
-1.37507259413956e-05
-2.23661123697945e-05
-9.44723909228474e-06
-3.19635417390624e-05
-1.1693322656318e-05
-2.47433362390189e-05
-2.86580161781961e-05
-6.98589193214257e-06
-1.17945921611976e-05
-1.65966288218865e-05
-7.42332040197169e-07
-2.69806163019951e-05
-2.67869156021285e-05
-6.92957467711618e-06
-2.44226647386617e-05
-1.57861865208399e-05
1.64998604494089e-07
-1.28918936367385e-05
1.46166470180795e-05
-8.32944347374964e-06
-2.06611563492395e-05
-1.39770851351872e-05
1.05769215017209e-06
-8.92984355249047e-06
-2.12792134421243e-05
-1.39259581117496e-05
-1.56436559997966e-05
-2.89331079084298e-05
-1.22394932682338e-05
-2.34039431463866e-05
-3.03972622094191e-05
-2.5519785290427e-05
-7.59871993701158e-06
-1.32022376272625e-05
-1.07369892624033e-05
-4.34981954191137e-06
-2.52214619928671e-05
-1.70030205006585e-05
-1.70707227616273e-05
-7.751571801316e-06
-1.67897333240076e-05
-2.14301678218524e-05
-1.31077162428546e-05
-1.56045810251042e-05
-2.96627892287819e-05
-2.3853728517837e-05
-1.29674111104725e-05
-2.83059789156071e-05
-1.61772519160301e-05
-2.11279740956482e-05
-2.25496517692007e-05
-1.21782691685318e-05
-1.42268857618796e-05
-7.01009380969867e-06
-3.94322501775884e-05
-1.53734752116922e-05
-1.88534006299896e-05
-1.28376177007946e-05
-2.39538562474324e-05
-2.37350421251483e-05
-2.0728964415819e-05
-1.62751031023041e-05
-1.10872641774844e-05
-2.28309659058726e-05
-2.81492933045423e-05
-2.14689488357232e-05
-1.93362811150634e-05
-1.7576642635247e-06
1.54159162014505e-06
-1.48732491413623e-05
-1.64165631265786e-06
-3.68957480985165e-05
-2.44830408057888e-05
-1.99100301332659e-05
-2.78458895145745e-05
-2.63720276680859e-05
-2.21708836227686e-05
-1.91168515491896e-05
1.199533154346e-05
-2.94239544017153e-05
-2.12215097128819e-05
-2.34078676237518e-05
-2.64610546317143e-05
-2.33417765159724e-05
-6.0685095420311e-06
-3.04383595129529e-05
-2.43097837121711e-05
-1.9183224525009e-05
-6.529675843446e-06
-7.44121631276538e-06
-1.131536878658e-05
-1.12229792343179e-05
-1.95527597984982e-05
-1.35404814138624e-06
-1.30915929934235e-05
-2.54492636878802e-05
-2.23812555672764e-05
-2.91358000064757e-05
-1.26665419457816e-05
-2.38303867777514e-05
-5.94412328893629e-06
-2.42166659386525e-05
-1.69655313566215e-05
3.49094393448219e-06
-1.66108269918588e-05
-2.73572620473636e-05
-5.79501428122297e-06
-2.26999357162383e-05
-2.89157069662324e-05
-3.18404565457206e-05
-2.88942835173222e-05
-1.07813005375115e-05
-9.5329103835785e-06
-2.0409012823113e-05
-5.20321762116752e-06
-8.15059849873519e-06
-1.1398509363268e-05
-1.67217812147668e-05
-2.07856654365316e-05
-2.53491086529915e-05
-1.26592801913068e-05
-2.06065522827637e-05
-2.15938487109221e-05
-1.40526132690687e-05
-6.87549165300441e-06
-3.26604454689109e-05
-2.62274966781995e-05
-1.33494562167331e-06
-1.08184595362362e-05
-7.39684735947301e-06
-2.80285696915884e-05
-1.92916860866997e-05
-1.76992722542156e-05
-1.83974889916021e-05
-8.62035744779045e-06
-3.64465282213468e-05
-1.0567536760512e-06
-7.70453130973309e-06
-1.1686841023942e-05
-1.0172860983835e-06
-2.14046026611708e-05
-2.54199564767562e-05
-6.26618537727972e-06
-1.78711605101922e-05
-2.60769847387781e-05
-2.23862630236579e-05
-1.60465512249786e-05
-1.19102448115468e-05
-2.68329288593812e-05
-1.2168316988043e-05
-2.23110744461355e-05
-8.34653779391887e-06
-1.25854367912265e-05
-1.96116460598888e-05
-2.88202591808917e-06
-1.03528172513585e-05
-4.87216062227401e-06
-5.01354313747575e-06
-2.41244568339447e-05
-1.84595786457636e-05
-1.73542656928397e-05
-1.74805828450444e-05
-4.61480339489938e-06
-1.91346191198933e-05
-5.58065461484026e-06
-6.18312425983134e-06
-1.34772008551879e-05
-1.78992630528485e-05
-4.1239370478526e-05
-1.91061005892827e-05
-3.12736190279629e-05
-1.88526744946071e-06
-4.47243534823116e-06
-2.25143498784191e-05
-1.09158600361172e-05
-1.69859510813019e-05
-1.14552116038781e-05
-7.80024733162664e-06
-3.05499249540673e-05
-2.71344022450251e-05
-2.10379701624903e-05
-3.36473575374738e-05
-1.21066909902952e-05
-2.70994381763426e-05
-5.61305696171472e-06
-1.11890001512461e-05
-1.80474938311227e-05
-2.95354953031918e-06
-1.47647891954316e-05
-8.21757194313986e-06
-1.3949317545176e-05
-8.75743775440904e-06
-7.61677468096636e-06
-2.08825976831008e-05
-1.93945674536336e-05
-1.6225313104926e-05
-1.52442759763894e-05
-2.61727268488544e-05
-2.68490572018769e-05
-6.29469926189705e-06
-1.36130459647376e-05
-2.00536124748968e-05
-2.12347850824021e-05
-2.25231194925018e-05
-2.34136598145969e-05
-1.36770514930945e-05
-1.34732209796528e-05
-4.00419403763912e-05
-1.60765237382652e-05
-1.1791229300948e-05
-1.05373878356126e-05
-3.41343400510348e-07
-1.33412818844956e-05
-1.55757914269319e-05
-2.38942088764289e-05
-2.55649014239172e-05
-1.36004825503238e-05
-9.83517173052805e-06
-1.81804465808479e-05
-4.36975499788664e-05
4.95955129396388e-06
-1.78763400829712e-05
-1.45000190943433e-05
-1.4754085761062e-05
-2.04577159336341e-06
-1.381506107647e-05
-2.515112202161e-05
-6.11155967578024e-06
-1.07772112806441e-05
-1.52379863111853e-06
-2.43799506220985e-05
-1.66316942065567e-05
-2.33967471205131e-05
-1.98889827839664e-05
-2.8269684308385e-05
-2.29252060000418e-05
-5.2121191261749e-06
-6.49800815576781e-06
-1.20291227494565e-05
-3.16548777993396e-05
-1.49033036400664e-05
-7.03314917712036e-06
-2.57013965781002e-06
-1.33153679556607e-06
-1.50578285999849e-05
-4.78161505234698e-06
-2.39709765387508e-05
-3.19000543313023e-05
-1.94616436427074e-05
-1.65890017524993e-05
-1.98056544043334e-05
-7.8037831624835e-06
-1.33329716794464e-05
-2.35518397559745e-05
-1.47905758105466e-05
-3.5975169500307e-06
-2.60217135433074e-05
-1.35675203395643e-05
-5.38395574891989e-06
-1.05062428625075e-06
-1.46574047864653e-05
-9.68677952530046e-06
-1.87722202670698e-05
-1.90146207156009e-05
-2.05238774310459e-05
-8.67011834571606e-06
-1.34154451616402e-05
-2.18366273159245e-05
-2.69826279468646e-05
-2.10791822560379e-05
-1.80579389426276e-05
-2.53852190871124e-05
-1.92478427623048e-05
-1.41138177096123e-05
-1.68038469937591e-05
-1.73329775633907e-05
-1.14802725971391e-05
-6.59162701650639e-06
-2.06883886182396e-05
-2.20142986955131e-05
9.75297102744023e-06
-5.74221879374486e-06
-9.58048220359822e-06
-1.53315655164566e-05
-1.0025440935572e-05
-8.7963531606905e-06
-2.26444123936192e-05
-7.01691339033827e-06
-1.21643737022969e-05
-2.53764899927208e-05
-1.40111336050523e-05
-1.11869038057631e-05
-1.76947895945165e-05
-1.84888383114043e-05
-4.14490813531835e-05
-9.33664780501413e-06
-2.17688214604379e-06
-4.68455350744713e-06
-2.74937240597451e-05
-1.25240691126687e-05
-3.48615577794644e-05
-1.80587095660425e-05
-2.61995034657855e-05
-1.36840386811449e-05
-2.07292141361979e-05
-1.15184473735128e-05
-8.30207681573003e-06
-2.29620774712117e-05
-3.03119565552817e-05
-8.56173422755266e-06
-2.12683154020905e-05
-1.76054009922256e-05
-4.52787219353736e-06
-2.52783269621501e-05
-7.1725159505144e-06
-1.34804047178641e-05
-2.87270678637557e-05
6.30804385247129e-06
-2.18846542030355e-05
-1.19668313780467e-05
-1.6742351556134e-05
-2.42985959456252e-05
-2.60780185995362e-05
-8.43152305096541e-06
-3.05874580580473e-05
-1.94246553283345e-05
-5.6787972371631e-06
-1.27112754526494e-05
-2.2404590797573e-05
-2.65957842578569e-05
-8.18274440856958e-06
-1.82450972963166e-05
-1.04110942507193e-05
-2.80555598038713e-05
-4.4282099218247e-05
-3.27086606214907e-05
-1.14747129591301e-05
-1.5858214486997e-05
-4.25455860793139e-06
-1.73977710738746e-05
-2.16094556606919e-06
5.31417003989027e-06
-2.58721447718139e-05
7.73091487754738e-06
-1.29448495583822e-05
-1.27529040787141e-05
-2.02394696944298e-05
-8.44334643474513e-06
-1.25629108940505e-05
1.15375604796558e-05
-3.14390763372498e-06
-1.39175364228754e-05
-1.2849151759274e-05
-4.85578111871109e-06
-2.44069397461818e-05
-1.14894871785287e-05
-1.42894532547204e-05
-2.61826286190481e-05
-1.81474754252258e-05
-1.92063739815129e-05
-1.06255921852299e-05
-1.96169289287838e-05
3.49965863620445e-06
-2.49973904466479e-05
-1.64394204239349e-05
-1.27673224357847e-05
-2.19153369781303e-05
-8.16517797235389e-06
-1.86554674257762e-05
-1.05447566518266e-05
-2.08326107057852e-05
-2.46477613819774e-05
-1.59284863073548e-05
-1.90899020258029e-05
-8.26008367427169e-06
1.10148968640066e-06
-2.04322864879431e-05
-2.78394453663195e-05
-2.02647956525115e-05
-3.26201021920656e-05
-1.38078927024195e-05
-2.22074978643821e-05
-1.31592352182952e-05
-1.65550578050326e-05
2.87998745582629e-06
-1.88447157240025e-05
-1.2694784345523e-05
-9.54414729124592e-06
-2.49803669217592e-05
-1.24884967139563e-05
-1.92665593940077e-05
-1.60943868184153e-05
-2.88679068857611e-05
-7.38425127855583e-07
-1.4014426346268e-05
-9.16409366771884e-06
-1.97166708367038e-06
-2.45498206207148e-06
1.61310808768599e-06
-2.25908158418665e-05
-2.94502143613366e-05
-8.49155638184189e-06
-2.25238151008538e-05
-1.95187237128591e-05
-6.56406317370232e-06
-5.64023116525294e-06
-2.25056546669356e-05
-1.41746339940732e-05
-1.58657284932737e-06
-1.59456644541531e-05
-5.91526342788802e-06
-1.85355863379186e-05
3.72054929123589e-06
-1.43188252754274e-05
-2.62951116625794e-05
-1.2661965107849e-05
-8.72563899600583e-06
-1.88326333351298e-05
-7.03159442951138e-06
-4.46107021277229e-05
-1.25228729776338e-05
-2.4216177524292e-05
-1.36817418715057e-05
-8.55178919005106e-06
-9.80686311591205e-06
-1.07441300984493e-05
-1.82348134010022e-05
-8.37696834579645e-06
-1.00510222037937e-06
-1.62342761301203e-05
-2.2590103338357e-05
-2.45101825249729e-05
1.73551479304659e-06
-1.92216184344885e-05
-2.98192249250996e-05
-1.86355316364944e-05
-2.01013393813092e-05
-1.50315246415393e-05
-2.73170481283541e-05
-2.78821270282535e-05
-5.95604467665449e-06
8.73414778997633e-06
-7.6298548962158e-06
-7.96996147076842e-06
-1.44063676202894e-05
-1.85159316441422e-05
-1.72885269610471e-05
-2.65203415883208e-05
-1.61425434987777e-05
-1.06416143210501e-05
-1.14339880231915e-05
-1.27056125720879e-05
-9.62269320849217e-06
-4.73454444511632e-06
-2.58020473121744e-05
-1.46153861279391e-05
-1.80897240273835e-06
2.36366741883146e-06
-2.40773832256921e-05
-1.52558537958851e-06
5.462901601368e-06
-1.08565192188742e-05
-1.64649052355897e-05
-2.71116632007499e-05
-1.20342504913816e-05
1.13133492690026e-05
-1.09235589795537e-05
-1.22953312845584e-05
7.26494629937042e-06
-1.5629660135535e-07
-2.95959934175988e-05
-1.07701681188746e-05
-2.5211303308335e-05
-7.82393532397184e-06
-1.23250978570388e-05
-9.36994434291918e-06
-1.90399143883762e-05
-3.10771876977025e-05
-9.6154481593223e-06
-1.72672203772564e-05
-1.10311300044175e-05
-6.67479118727681e-06
-2.21069463298415e-05
-2.75753783275983e-05
-3.05584252126839e-05
-7.15367968915708e-06
-3.12135269681128e-06
-8.04018629450707e-06
-1.89026243951004e-05
-1.35634809100841e-05
-9.77978265814387e-06
-1.95962661379147e-05
6.27834250072842e-06
-9.70531926918891e-06
-2.04626101561426e-05
-1.90420276222071e-05
-2.81664866340641e-05
-4.31633325466617e-05
-3.26992956935189e-05
-2.11907035077323e-05
-2.37062965772124e-05
-7.30596017337567e-06
-5.36106227239429e-06
-1.23196522707885e-05
-2.53180424744414e-05
-1.28039375279091e-05
-1.86964361335305e-05
-1.7051424246418e-05
-2.30514932128174e-05
-1.70718156610095e-05
3.54504926798297e-06
-3.52271404458663e-07
-2.53669739389663e-05
-1.35447122037426e-05
-1.30207577578024e-05
-1.48954068113664e-05
-2.6166897518587e-05
-1.95857320272005e-05
-1.7832350515074e-05
-2.17021533885325e-05
-6.74511188832299e-06
-1.24968786684422e-05
-3.10795183765434e-05
-3.00640439207806e-05
-2.09889405359335e-05
-3.81673302901251e-05
-2.26627537096586e-05
-4.25219274268435e-06
-7.39990275650228e-06
-1.56224464634496e-05
-1.56313145896112e-05
-1.75975972685637e-05
-1.65548922535437e-05
-5.17330814041983e-06
-1.01622384289908e-05
-2.78720926151375e-05
-2.20016751157974e-05
-2.0550838496829e-05
-3.99130139307764e-05
-1.18549629849504e-05
-1.31278388733936e-05
-1.34804728519833e-05
-1.71692622966631e-05
-4.27361699068428e-05
-1.80668499459019e-05
-1.12052171228412e-05
-1.74450085378643e-05
-6.75464015282662e-06
-1.22900137595971e-05
-1.76795329139022e-05
-4.64873513339702e-06
-1.60505756683027e-05
-2.10963579922322e-05
-9.88192387082418e-06
4.44702380185421e-06
-1.35298080049735e-05
-1.30078709550497e-06
-9.06324066545172e-06
-3.0702717721373e-05
-1.32482794334999e-05
-1.24386909659116e-05
-2.54364107553365e-05
-2.86135447303771e-05
-1.98990658275896e-06
-2.86389160574947e-05
-2.81486563374493e-05
-4.96184969318475e-06
-6.34034893821024e-06
4.82453356596976e-06
-2.78604521084452e-05
-2.06220046932693e-05
-2.15934333556924e-05
-2.74943469129928e-05
-1.71785634207157e-05
-2.14847907335265e-05
-2.32385042986511e-05
-2.24607576953947e-05
-2.36834584833875e-05
-1.22946515149601e-05
-3.78869715547092e-05
-2.21270031027508e-05
-1.13980762656198e-05
-1.87660389277657e-05
-1.37711660675668e-05
-8.91551176188856e-06
-8.18939387220618e-06
-1.62792371694229e-05
-7.46042172214819e-06
-2.80952194183317e-05
3.54564937983449e-06
-3.37111449936942e-06
-2.05086638442838e-05
-1.35306830065166e-05
-4.5954576156254e-06
-3.01649431591136e-05
-1.2877917628346e-05
-1.01672215267739e-05
-9.94880240416178e-06
-2.04790891713737e-05
-2.09673199478619e-05
-2.84928557202931e-05
-1.20245610615764e-05
-1.37457829347359e-05
-3.56078420874396e-05
-7.25781513189116e-06
-1.9061149548331e-05
-2.295082571927e-05
-1.46523110495846e-05
-1.06752294868468e-05
-9.65156950407288e-06
1.25046583670625e-06
-1.02961774916697e-05
-7.54339976016339e-06
-2.36075134705138e-05
-1.72747799460699e-05
-3.32979686443317e-05
-1.94905552610824e-05
-1.33847446209357e-05
-1.47516146318499e-06
-2.21532877806422e-05
-6.61716480130902e-06
-1.8177034470039e-05
-6.39541366575625e-06
-1.45450247764035e-05
-2.02359069847478e-05
-2.60045083664546e-05
-1.11590890834337e-05
-1.74668221275938e-05
-1.76268112585323e-05
-3.08244839987304e-05
-1.32088547545495e-05
-1.42441055039219e-05
-3.74986375355877e-05
-1.39534614612214e-05
-1.16453360337057e-05
-1.91544751399218e-05
-2.39531276233957e-05
-1.4448489586661e-05
-2.4218219751937e-05
-3.33012366652665e-05
-9.6845478406084e-06
-1.43669151440119e-05
-8.15794092815586e-06
-2.24180082052635e-05
-2.45340281560188e-05
-1.96337578939522e-05
-3.16541751117586e-06
-1.42345569053219e-05
-2.3744601380704e-06
-2.86509888210134e-06
-2.59799524807077e-05
6.66236712138533e-06
-1.56004979070088e-05
-1.97270200220936e-05
-6.27997092370868e-06
-3.57691124067603e-06
-2.64955268137267e-05
-2.70650871326867e-05
-1.0045207775999e-05
-8.13668928002065e-06
-7.04899619935867e-06
-2.09245248846546e-06
-2.76270747907851e-05
-9.45850381259039e-06
-8.1991443912811e-06
-2.24459930377185e-06
-2.27192756169487e-05
-2.89394873720836e-05
-3.01686297360505e-05
-2.41043811981157e-05
-9.79791376416746e-06
-2.68148446496051e-05
-1.43098699454686e-05
1.1989036268314e-05
-1.07574744578332e-06
-2.70114866559199e-06
-1.9784208904586e-05
-1.14826249979924e-05
-1.26183899155246e-05
-2.80513895064796e-05
-2.24001533463067e-05
-2.54006887368405e-05
-2.59854589104642e-05
-8.9309589024672e-06
-2.17823249065929e-05
-1.84359420263989e-05
-1.88382968097855e-05
-1.85455780689176e-05
-2.1690716090616e-05
-1.35355218901338e-05
-8.5263468045803e-06
-2.53077061573342e-05
-1.28142855335438e-05
5.72980327349602e-06
-2.40214290178153e-05
-1.05053637540188e-05
-2.01030490469369e-05
-1.16655181956847e-05
-1.79988296048036e-05
-1.06549562297035e-05
-2.43531572188615e-05
-1.32923410501095e-05
-2.34318792240602e-05
-1.93361426223338e-05
-7.81819185289688e-06
-4.9478711234874e-05
-7.9427961335097e-06
-2.87668013668404e-05
-2.00190780720507e-05
-9.75315293320043e-06
-1.96253578037497e-05
-1.2261161865051e-05
-1.79771046051283e-05
-5.55523342091669e-06
-3.88936435470698e-06
-9.85589685739457e-06
9.87473476828924e-07
-1.93365274057975e-05
-7.36216792217504e-06
-1.26974126878698e-05
-2.67064050418702e-06
-1.27512427148162e-05
-2.87103947763041e-05
-1.28798818819079e-05
-1.03949331577678e-05
-1.6060007582875e-05
-1.31555916014671e-05
-1.37337172937216e-05
-7.71100877554775e-06
-1.63255883989708e-05
-7.05002337122948e-06
-1.85287732736002e-05
-2.89408455117531e-05
-2.52621089265064e-06
-1.37747006706444e-05
-2.5841348819817e-05
-9.35051150489456e-06
-1.47072526950276e-05
-2.59829237103119e-05
-7.81713910154436e-06
-2.02430829144877e-05
-1.31778022203329e-05
-2.57980605665422e-05
-2.33344044531008e-05
-2.10277702276561e-05
-3.16077738757255e-05
-1.0497917696695e-05
-9.82048601317906e-06
-1.14247123186923e-05
-1.04015944851437e-05
-3.35086141069261e-05
-2.24896156974632e-05
-3.42575254656524e-06
-2.55990678890833e-05
-2.33555075331801e-05
-3.93327212993615e-05
-1.59204220776777e-05
-1.24213756197006e-05
-2.16558919782062e-05
2.29728796449234e-06
-8.38056246553206e-06
-1.45974505423973e-05
-1.68120823432718e-05
-1.95394630161314e-05
-1.14498027368405e-05
9.33526796630118e-07
-2.93292954312139e-05
-1.16513688044427e-05
-2.23881462425969e-05
-1.84592030989168e-05
-2.39603225758177e-05
-2.52513099304106e-05
-2.99253774198178e-05
-7.4963095736826e-06
3.0393924803504e-06
-1.29795008487739e-05
-4.67242097710791e-06
-9.88877491085706e-06
-2.01382940372667e-05
-2.94201351052001e-05
-9.68873051646596e-06
-1.10395918224676e-05
-1.04321638188456e-05
-1.26077560025474e-05
4.23616254304721e-07
-1.2827463421828e-05
-1.93641902227094e-05
-2.54208846793119e-05
-1.14759329486411e-05
2.87083704940908e-06
-1.73742914119984e-05
-2.41691530036198e-05
-2.04225281855507e-05
-4.4455397602618e-06
-2.65057897888069e-05
-1.93271066227599e-05
-1.80852409901344e-05
-3.29603429732263e-05
-2.55912627782648e-05
-6.57339465694261e-06
-1.93414498108649e-06
-2.42713756544259e-05
-1.78682047080724e-05
-7.39607711330511e-06
-1.70385870275925e-05
-1.19963351433734e-05
-1.9111537441697e-05
-3.43744335147991e-06
-1.90689913965803e-05
-6.25887382761823e-06
-3.95484965352784e-05
-1.89284851788387e-05
-1.62788347524747e-05
1.38315320291165e-06
-9.78869956917949e-06
-1.39659707939287e-05
-2.30578762396272e-05
-2.84259689734046e-05
-2.22540627022698e-05
-3.01382721782169e-05
-3.68910002988422e-06
-1.27149800731825e-05
-1.35591519019948e-05
-1.14615025892249e-05
-4.05456961724247e-06
-3.344957994902e-06
-2.38321034963265e-05
-1.54030097928265e-05
-6.07324914210756e-06
-8.79336131700421e-06
-1.62625512744526e-05
-1.29953790642617e-05
-7.97301909220383e-06
-1.70848371768731e-05
-1.87138800427556e-05
-1.97746259885993e-05
-1.85407511450062e-05
-1.40002539771405e-05
-2.31853753875598e-05
-1.60589642054866e-05
-2.30781383095955e-05
-2.21765930713562e-05
-4.46628773145965e-06
-1.97759177430383e-05
-1.53779248972213e-05
-1.44062654574658e-05
-5.92261166102654e-06
-1.96887827351615e-05
-7.04082980428024e-06
-2.27137996189499e-05
-2.35657771654594e-06
-2.17405544195314e-05
-7.90016584779165e-06
-1.99667798854862e-05
-2.40902699889997e-05
-1.93690003367289e-05
-1.2745954177264e-05
-2.24106164108974e-06
6.57581078978382e-07
-7.76430408011551e-06
-3.28572220718229e-05
2.16278631928578e-06
-1.64616321690532e-05
-1.54658094496046e-06
-1.44970369708555e-05
-3.04399209371837e-05
-2.3175386966317e-05
-1.60769720573283e-05
-1.82607044341847e-05
-1.42866938316454e-05
-3.67157684585438e-05
-1.5640813126264e-05
-1.27592186452788e-05
-8.93085014613316e-06
-1.50071868070099e-05
-1.46365572669138e-05
-2.16229684941741e-05
-2.10029123094236e-05
-2.17544063159411e-05
-1.42133599471445e-05
-2.23588381626137e-05
-2.61644597422753e-05
-1.03255525536385e-05
-4.85975091870894e-06
-2.19447094989128e-05
-2.27297099305483e-05
-1.89589036740791e-06
-6.16580968218502e-06
-1.3543689514452e-05
-1.75139270228743e-05
-2.81063473058762e-05
-2.31497769918028e-05
-2.57830382461354e-05
-8.99438791885218e-06
-2.23332385087731e-05
-7.23209545688898e-06
-1.49023782913802e-05
-1.91933013920726e-05
-8.99176143493651e-06
-1.09678270988507e-05
-1.49057218835696e-05
-2.47906320001705e-06
-1.93599399542093e-06
-2.67406018252707e-05
-1.53203005573093e-05
-4.26995467679409e-06
-2.21245008035909e-05
-1.48223061496349e-05
-1.42360375608934e-06
-1.66112870702099e-05
-2.82293110003468e-05
-1.20313663159268e-05
-1.2133020844931e-05
-1.75149805656623e-05
-2.08061466037798e-05
-1.85677799979259e-05
2.13920693072948e-06
-8.57662411099851e-06
-1.0644330108522e-05
-1.76559357340398e-05
-3.34708303339732e-05
-3.63223565172207e-05
-4.89419389775942e-06
-1.73953348916534e-05
-9.35419734078137e-06
-2.32208757049478e-05
-4.30820345465702e-06
-3.29705814111239e-05
-2.76555111282207e-05
9.24657586585381e-06
-8.65448271607667e-06
-1.39899241645079e-05
-1.2115236229663e-05
-2.73724902874732e-05
-2.59623255734418e-06
-1.70958809885748e-05
-2.3051757515318e-06
-6.17974662292613e-06
-1.60258989056969e-05
-4.01740565472449e-06
-9.71058405959948e-06
-1.53801400147625e-05
-1.74506292693879e-05
-1.21880959590424e-05
-6.59730643284981e-06
-1.74629217859809e-05
-2.93891629880739e-05
-7.68851115920818e-06
-3.56449855513499e-05
6.41178289046302e-06
-2.64838040313969e-07
-2.62797514873949e-05
-9.71490206318139e-06
-7.77804407950194e-06
-9.46686628062386e-06
-1.1701659820107e-05
-1.88969038779773e-05
-1.46667780450409e-05
-1.28119840266543e-05
-9.65318449228348e-06
-1.71649527886018e-05
-2.16841771617508e-05
-1.6994661739182e-05
-5.72645694525102e-06
1.18084670301803e-05
-1.9355654685979e-05
-3.11367657748195e-05
-2.34982977731593e-05
-1.08496694644109e-05
-2.52173604677754e-05
-1.58243673613146e-05
-7.5350263562629e-06
-1.41102322690719e-05
-7.76835870137654e-06
7.09232178521075e-06
-2.63660231144719e-05
-2.74660765917771e-06
-5.82173178298902e-06
-1.94686138116923e-05
-6.13155390079124e-06
-1.90148384163089e-05
-2.3556412643919e-05
-1.56834054494622e-05
-2.02028518556548e-05
-2.53585021713103e-05
-6.0440125043987e-06
-1.63971618823353e-05
-1.20267192321298e-05
-1.4764849414847e-05
-8.54923174811776e-06
-2.04994004400418e-05
1.70376738644303e-07
-1.80113928941287e-05
-1.27441372200284e-05
-1.83859625199275e-05
-1.50718280126337e-05
-3.1771759508146e-05
-1.14465590298379e-05
-9.36825290655931e-06
-1.77518557802673e-05
-1.04428750376992e-05
-1.67744892397215e-05
-1.30233481425368e-06
-6.17237708091867e-06
