# Supplementary material for: Research on computational propagation and identification of mine microseismic signals based on deep learning
Source: PLoS One. 2025 Oct 22;20(10):e0334641. doi: 10.1371/journal.pone.0334641 (PMC12543183; doi:10.1371/journal.pone.0334641)
Supplement: S9 Data — (ZIP) [file pone.0334641.s009.zip › 000101100000330.xlsx_0.txt_24.txt.txt]

5.30791836258717e-06
-8.41248805030772e-06
-3.94031386132543e-05
-2.43427198661589e-05
-2.07611581666781e-05
-6.98361096652299e-06
-3.94557160027323e-05
-9.31879222518388e-06
-1.50408573528124e-05
-3.47266869778198e-05
-1.82270294485166e-05
-7.85920630728364e-06
-2.25411709344337e-05
-1.74099640339989e-05
-1.53907965681911e-05
-9.78949629394492e-07
-1.3546442801083e-05
-1.10266438002596e-05
-1.72541434239279e-05
-1.36217265288417e-05
-3.7298601472961e-05
-2.73461045851105e-05
-3.42298673307397e-05
-2.72980707194542e-05
-5.23530086789742e-06
-1.43628465332622e-05
-2.94882837599651e-05
-7.92044791342906e-06
-1.84508347750997e-05
-2.27422806238791e-06
-1.38311826133535e-05
-3.05767685828733e-05
-1.0423083624676e-05
-1.53205823670343e-05
-2.0470216653313e-05
-1.47682809763949e-05
-2.63087808939854e-06
-2.00800941316117e-06
-2.82774284275402e-05
-1.01416770728188e-05
-5.99671983752658e-07
-1.14189410983049e-05
-8.45405581771488e-06
-2.68492856791174e-05
-2.47347686489085e-05
-4.54583836633171e-06
-3.76887735180776e-06
-1.38317880479696e-05
-3.48821074816908e-05
-3.16510674933923e-06
-1.63650820304856e-05
-1.6275654409406e-05
-1.28835875210838e-05
-2.73741504390991e-05
3.3137696347257e-06
-2.58568352234699e-05
-1.04763653013936e-05
-1.61244478813472e-05
-4.96879273761552e-06
-2.78723082623552e-05
-3.09623191483239e-05
-6.74254586740017e-06
-4.58369339239276e-05
-7.81367211173146e-06
-1.79120370430323e-05
-7.39357298988701e-06
-4.11562122832534e-06
-2.14769008847769e-05
-1.80774292811988e-05
-1.34497329077875e-05
3.7524703749397e-06
-3.04591742240236e-06
-2.16067494853848e-05
-1.49243173695849e-05
1.30682943074534e-06
-1.75066055908842e-05
-2.07623949774319e-05
-3.00931736858586e-05
-2.44460927013614e-05
-1.39167549460682e-05
-7.28363268464383e-06
-2.62805195980359e-05
-5.42826565160137e-06
-4.15579876624458e-06
-2.05563064137049e-05
-9.73125802172355e-06
-1.20867863804896e-05
-3.38194590976992e-05
-1.14965263450923e-05
-1.88032301191268e-05
-4.11751631073578e-05
-2.31453164816675e-05
-8.97442393453507e-06
-2.51762842589944e-05
-1.57523833906327e-05
-2.92087577283405e-05
-5.56461037935404e-06
-2.01252340604025e-05
-2.62992840045693e-05
-1.16687653742235e-05
-1.27238800454132e-05
-1.34203574610422e-05
-7.4209883044596e-06
-2.56916063174329e-05
-3.86733264305858e-05
-2.56034694259702e-05
-1.41606792707368e-05
-1.55804263217636e-05
-2.57076537801067e-05
-9.00086413323599e-06
-1.96466892911385e-05
-2.26637207682281e-05
-1.29058218814468e-05
-2.33323629660155e-05
-8.35523529955861e-06
-1.65674919455315e-05
-1.50444757853199e-05
-2.44087471234958e-05
-2.55371032526184e-05
-2.76170823735611e-05
-1.42863694641832e-05
-1.73127753832396e-05
-2.58197015146356e-05
-1.01725156297024e-05
-2.1859737040722e-06
-1.88478288215708e-05
-5.44248178775634e-06
-1.00781036468546e-05
-1.80118419534578e-05
-2.0253620661855e-05
-2.53118995213189e-05
-2.45900350721574e-05
-7.74749195628069e-06
-2.42425159660825e-05
-1.7344695170896e-05
-3.10701266609182e-05
-5.21301011764963e-07
-2.15783273269405e-05
-2.82637133079556e-05
-1.415023404686e-05
-2.81023348372584e-05
-6.26073859574124e-06
-1.60320058807611e-05
-7.02479362694738e-06
4.75448972312066e-07
-2.27743056503578e-05
-1.29797016696665e-05
-2.11171466226602e-05
-2.60803302177872e-05
-2.13109108418413e-05
-9.29927978824187e-06
-1.41073504125569e-05
-2.2503871741248e-05
-1.3975866309656e-05
-7.21870615988606e-07
-2.32442470796324e-05
-2.76705794516008e-05
-2.05922015868019e-05
-3.2660014778377e-05
-3.00235528868731e-05
-3.23287003763091e-05
-2.90447388896153e-05
-1.70414582763836e-05
3.66734994982337e-06
-1.2025665921087e-05
-2.67229832995142e-05
-1.42768744987394e-05
-1.23417043153291e-05
-1.62583194738375e-05
-1.87003181792742e-05
-3.94493181668812e-05
-1.7507573054576e-05
-2.96120486933543e-06
-1.48899081134447e-05
-2.1898598193176e-05
-1.59691822620979e-05
-7.3574863759634e-06
-3.0120909230551e-05
1.78972819534181e-06
-2.58421137554194e-05
-1.66647672318508e-05
-2.2241773657423e-05
-1.99347855310532e-05
-1.26770724783023e-05
-1.66569520494211e-05
-1.04468513464241e-05
-1.8869695709265e-05
-2.28238550936034e-05
-2.17469385696532e-05
-1.17349213515786e-05
-1.17912363401202e-05
4.12544983610667e-06
-8.49836501663759e-06
-2.62679120073664e-05
-8.16442000587412e-06
-1.97613792046698e-05
-4.30560805910634e-05
-1.97232420384973e-05
-9.79287500742754e-06
4.95669768544533e-06
-1.98512430637788e-05
-1.28224942158185e-05
-1.93204202960793e-05
-2.17856734201115e-05
-2.2147500295298e-05
-1.53214658681717e-05
-1.46565079298963e-05
1.81515959566875e-06
-2.73228681852609e-05
-5.97383024695744e-06
-5.1128444072576e-06
-4.64386767660384e-06
-1.42619436193633e-05
-1.24691637070198e-05
-1.41896072694762e-05
-1.72236077450165e-05
-2.130232838053e-05
-3.2896053209836e-05
-1.43979508224168e-05
-1.39407009283923e-05
-2.95766004717946e-05
-2.15420227199995e-05
-2.61845387401418e-06
-2.08944334943935e-05
-1.52028116173613e-05
-1.08626205935061e-05
-4.50991834592132e-06
-2.19094259001708e-05
-2.47570558413729e-05
-6.85010341008794e-06
-8.06772883608556e-06
-1.7743298099324e-05
-1.09299347409816e-05
-5.04930920458201e-06
-5.96892734759985e-06
-1.95240891889804e-05
-2.64146433287395e-06
-3.43689845032051e-06
-5.61365031168915e-06
-3.21738952454097e-05
-2.40994254967212e-05
-1.21482481402041e-05
-2.75730455129623e-05
-1.44263370968705e-05
-3.1444060878025e-05
1.19559486977071e-06
-9.0806018406412e-06
-1.90199865945446e-05
5.87395745612959e-06
-1.16819800111167e-05
-1.16003520673583e-05
-2.92633449018139e-05
-2.67834200207186e-05
-1.33639296191281e-05
-1.39248994336171e-06
-9.94286942088502e-06
-1.46508132522001e-05
-1.99220415281691e-05
-1.98769993605132e-05
-1.65655487480023e-05
-2.4601886001114e-05
-2.99785963603305e-05
-1.65754393602235e-05
-2.83296674127515e-05
-1.77674693208086e-05
-3.07109938415582e-05
-1.77772388413647e-05
-8.37003297245887e-06
-6.91265266704453e-06
-3.12405608407518e-06
-1.03932540452668e-05
-1.57961656355661e-05
-1.71410939022527e-05
-2.44617697097491e-05
-5.36168869851723e-06
-6.17247859110323e-06
-1.60308139439907e-05
-8.77162217882582e-06
-3.01372347428491e-05
4.13390969953501e-06
-2.14771167058417e-05
-1.78253061846723e-05
-1.23042271192393e-05
-1.84075611242958e-05
-3.23204809892775e-05
-1.53336733054231e-05
-1.4201745910699e-05
-2.06564708794305e-05
-2.84270391154533e-05
-2.04216981016914e-05
-2.73659525012879e-05
-1.58495296086586e-05
-5.52268763886775e-06
-2.90720987926885e-05
-1.5185501493831e-05
-8.07969096211061e-06
7.36416451325242e-07
-1.22687271608026e-05
-2.29501344781013e-05
-1.03104362104394e-05
-2.33760884482341e-05
-4.87137379835014e-06
-1.60516842704409e-05
-9.7697388450555e-06
-2.84722449081003e-05
5.98000094732952e-06
-1.08912797304627e-05
5.8612086193938e-06
-8.71924836965917e-07
-1.0229606404696e-05
-1.31716206150592e-05
-2.64944168633053e-05
-1.98506457022559e-05
-1.4438123244631e-05
-1.32531636400381e-05
-8.4828499637876e-06
-2.10623529669407e-05
-2.87722588782353e-05
-1.18665635859212e-05
-7.72356394579326e-06
-1.0279258255381e-05
-1.72285927979516e-05
4.98448540785249e-06
-1.60210994184886e-05
-2.10466747894585e-05
-3.38696483603254e-05
-1.57544036392977e-05
-1.04371159899519e-05
-8.88731295879292e-06
-3.28850430850744e-05
-1.94086207302973e-05
-1.31786729562332e-05
-1.62035029627052e-05
-3.05482543455269e-05
-1.86716549454731e-05
-1.68929070624352e-05
-1.69255217753977e-05
-1.17142382647189e-05
-8.99376609899418e-06
-6.99330491763074e-06
-2.36015039958522e-05
-9.48816046507158e-06
-3.52348512644541e-05
-2.77133252190981e-05
-6.00311507300346e-07
-1.3074473552584e-06
-1.04191571291631e-05
-1.19963768591036e-05
-5.83509994933559e-06
-2.07657649384585e-05
-4.91624698360892e-05
-2.40374330270606e-05
-1.42540605553224e-05
-1.48488667232688e-05
-1.94735578763992e-05
1.98988574870824e-06
-1.02960642417482e-05
-1.40735921615783e-05
-9.53292107484914e-06
-7.86960617674247e-06
-2.89430190742148e-05
-1.02023687033825e-05
-9.79552520352004e-06
-3.35098327924426e-05
-1.9590853204576e-05
-3.18641214749765e-05
-2.7989855084408e-05
-1.94885690559699e-05
-9.52726832683348e-06
1.15817980791062e-05
-1.30692397076284e-05
-8.13421017757195e-06
-1.78744646540395e-05
-1.82367754726024e-05
-1.68891319948464e-05
-2.69399695306222e-05
-1.23403448431158e-05
-1.54256184452277e-05
5.00791639653094e-06
-4.09305483172484e-06
-7.11179846823046e-06
-1.56184786970463e-05
-2.67621835936418e-05
-4.80534396496425e-05
-1.31916437522118e-05
-1.59200666274794e-05
-1.78629728003246e-05
-5.41696414017938e-06
-2.78030522936446e-05
-2.23919067777186e-05
-1.134119991601e-05
-2.40191811668517e-05
-1.02423254013298e-05
-2.00164379184237e-05
-2.31379588328253e-05
-1.2295879699276e-05
-1.70566196182541e-05
-2.57738402914447e-05
-5.01724223536645e-06
-1.88026801822829e-05
-1.85554379541653e-05
-7.02962681161936e-06
1.05226221491122e-05
-1.82295125709921e-05
-2.26220931380844e-05
-2.22485964516431e-05
-2.14915184611452e-05
-1.72371876919794e-05
-4.09708902633467e-06
3.36658379407822e-06
1.37487235532931e-08
-2.17749389221272e-05
-1.10608896482006e-05
-2.43649460423144e-05
-2.11471074302132e-05
-1.15960554286596e-05
-5.18873384705439e-06
-1.21466778665762e-05
-7.9327222199252e-06
-1.3077324390878e-05
-1.84310728386948e-05
-1.99664001448036e-05
-1.25591799444979e-05
-1.59220629652082e-05
-2.74672322786662e-05
-2.17899283897545e-05
-8.32342504863065e-06
-2.71082110640371e-05
-1.30361693967287e-05
-2.14445101432062e-05
-1.67066606265683e-05
-3.51210533880402e-06
-2.13502970781425e-06
-2.60800849497375e-05
-1.48018226765296e-05
-1.05461508979561e-05
-2.21090935581884e-05
-4.07472246585944e-05
-4.06444185645429e-05
-1.32685988841209e-05
-2.31791156198177e-05
-8.26849577021587e-06
-2.96476189133694e-05
-2.84977611469251e-05
-8.78073921785394e-06
-2.44516801068394e-05
-1.86158700035241e-05
-3.42233597018262e-06
-2.64659184941184e-05
-1.41963689580224e-05
-1.48335520523979e-05
-1.89404826150592e-05
-2.81379513494387e-05
-2.94445309807547e-05
-1.23647194703256e-05
-2.4122563883297e-05
-8.80345827320298e-06
-2.07065783225887e-06
-2.25943942866604e-05
-1.95228837633318e-05
1.631660959384e-06
-1.28714903073922e-05
-2.21509879881247e-05
-2.26451421990188e-05
-2.03390700371452e-05
8.91477965441236e-06
-3.40396197070358e-06
-2.38998721390858e-05
-1.76457958442692e-06
-2.22809114459831e-05
-2.54200396551e-05
-6.89866350274276e-06
-2.99934773090083e-05
-2.77988328157149e-05
-5.91472916079124e-06
-1.39450700041882e-05
-3.12780964237586e-05
-2.50292509243853e-05
-1.55450403870807e-05
3.73373553268822e-06
-9.29172125270763e-06
-2.13181512682968e-05
-1.19325044618681e-05
-1.77595774843186e-05
-1.57799984821362e-05
-1.61743672494007e-05
-1.70285549250951e-05
6.58318416421935e-07
-9.63529892862725e-06
-2.24253133498414e-05
-1.38780539350501e-05
-1.41433498692221e-05
-1.16896581773354e-05
-2.63901823741014e-05
-1.72022792781935e-05
-9.31212073080778e-06
-3.0364389111676e-05
-1.53075735088719e-05
-2.95119673891777e-05
-2.18130502842025e-05
-9.74913815115499e-06
-2.20638138952774e-05
-7.08878553523322e-06
-7.77534139981094e-06
-4.41431798959833e-06
-1.79719004757705e-05
-3.00175605252565e-05
-2.48143391069605e-05
-2.16600679226728e-05
-2.5319071326677e-05
-9.4044807864419e-06
-2.36322164878191e-05
-1.5262597990469e-05
-1.59079331723038e-05
-1.96318026740472e-06
-1.44892676224108e-05
-1.16741925905329e-05
-2.89966119744355e-05
-2.19950683042674e-05
-1.80417130973057e-05
-2.01658686030093e-05
-3.30698251326064e-07
-1.98536982792579e-05
-2.6729928328386e-05
-1.3268885917213e-05
-1.26518765756062e-05
-2.41035468943614e-05
-1.66418067074628e-05
-2.62554581684199e-06
-1.15140424776244e-05
-1.29456994143927e-05
-2.16632789483208e-05
-1.65022428209099e-05
-1.42306904120217e-05
-1.04860786162125e-05
3.08647231291542e-06
-1.91741793366164e-05
-2.54004177510535e-05
-1.39079804614682e-05
-5.35525907381634e-07
-1.77207975060445e-05
-4.67001633585083e-05
4.46062717982762e-07
-1.34957937541323e-05
-2.47068950850574e-05
-3.11867364858019e-05
-9.62798660797559e-06
-2.31350651722162e-05
-1.16555002381936e-06
-4.74230348713596e-06
-2.0948544620171e-05
-3.29210429340315e-05
-2.09886126503092e-05
-2.10130016760628e-05
-4.19208597782817e-06
-1.02529579258874e-05
-2.08067657439669e-05
-7.60658995663359e-06
-1.30611269501792e-05
-2.54783725128539e-05
-1.06774855914072e-05
-9.75574259846677e-06
-2.27285262792505e-05
-1.28541438799669e-05
-3.38288924790584e-05
-2.04465109599297e-05
-2.505932953265e-05
2.62001955976859e-07
-3.08278856821929e-05
-7.54740048703647e-07
-3.63672415789832e-05
-1.06893032912774e-05
-2.6737121590014e-05
-2.01866918470017e-05
-1.660420906662e-05
-5.33207576566567e-06
-2.58279939974209e-05
-1.54818003744907e-05
-1.72909259109922e-05
-6.70477393908391e-06
-5.74962909245292e-06
-2.15910587248956e-05
-4.32517469466655e-06
3.74973823184767e-06
-2.83998877099187e-05
-2.22871295160441e-05
-1.41756045258971e-05
-1.7940722567387e-06
-1.06130174915705e-05
-1.84553573681829e-05
6.61837259078353e-06
-2.82794660501455e-05
-1.84255257067912e-05
-2.36454025130468e-05
-1.91401604678592e-05
-1.39493400041794e-05
-1.33209916514374e-05
-3.67250989479659e-05
-1.23342631702304e-05
-1.94893816419066e-05
-2.60483491928788e-05
-8.34385753762494e-06
-5.55937320042163e-06
-1.60605880917422e-05
-1.68588499301018e-05
-2.83765169853199e-05
-9.78197969785214e-06
-1.20522756598107e-05
-4.23524285060298e-05
-1.70105144620114e-05
-2.31495053667178e-05
-1.63169262648588e-05
-1.53165568290765e-05
-2.55889287855946e-05
-1.18523009606877e-05
-4.41929228778129e-06
-1.75183057945812e-05
-1.48484180943419e-05
-1.58602155402896e-05
-2.19690615968071e-06
-3.63762404391987e-05
1.61178874282307e-06
-1.67774219276083e-05
-2.47344722069717e-05
-3.70076359356902e-05
-4.99825713731375e-06
-6.87444239765548e-06
-1.53264418617592e-05
-1.34373279727752e-05
2.07078538863706e-06
-1.27534970403868e-05
-1.14768212712279e-05
-1.38387321730846e-05
-8.35179485506247e-06
-2.86481563930925e-05
-1.65059426636437e-05
-2.42944673619526e-05
4.89864851698343e-06
-9.47106416239919e-06
-1.22063318532013e-05
-1.35302242864313e-05
-1.71569829653368e-05
-2.34430692290899e-05
-1.0480310385861e-05
-2.18376336420685e-05
-1.39802505201512e-05
-3.14802332230687e-05
-5.78598872347116e-07
-1.43603971228623e-05
-8.55784172472624e-06
-1.69197527800302e-05
-3.62751526305411e-05
-2.51654743123014e-05
-1.13513294243149e-05
-2.06399167180869e-05
-3.14413836888855e-05
-4.85212046296773e-06
-3.73973193364643e-06
-2.18782026090757e-05
-5.44063014626952e-06
-1.43478213587233e-05
-1.99422225123673e-05
-2.01225517809843e-05
-3.2175550009025e-05
-1.14195151112002e-05
-6.81442134799218e-06
-2.79868713171863e-05
-1.265466641831e-05
-4.16717352667585e-05
-1.83247744795318e-05
-7.33193569472579e-06
-1.68412964430826e-05
-3.54634772491227e-06
-2.37351468098287e-05
-2.22082440000345e-05
-9.63817995250574e-06
-7.66316032179359e-06
-6.65279025757589e-06
-1.296096648677e-05
-1.05053573446162e-05
-2.1993992533596e-05
-2.29771146901385e-05
-1.02677999282044e-06
-3.47233010337717e-05
-1.15624235215378e-05
-3.2739845538879e-06
-2.34692080247159e-05
-2.09622555798741e-05
-1.6430117827346e-05
-5.41738199472699e-06
-2.77518274348678e-05
-2.28519258289564e-05
-1.84697586382196e-05
-2.42149945629754e-05
-5.45929921652902e-06
-2.36000229507785e-06
-2.41405414458056e-05
-2.05361071591737e-05
-2.64811912039631e-05
2.56126083867041e-06
-1.87874331091424e-05
-1.16451355115278e-05
-1.40810116943749e-05
-1.4271720753627e-05
-1.19717969926126e-05
-7.54454086327937e-06
-2.20843201568191e-05
-1.74800866768938e-05
-1.28422171701915e-05
-1.58395242517651e-05
-1.44341458406838e-05
-1.28577615316083e-05
9.51978617822668e-06
-5.8292659007434e-06
-1.38604851409729e-05
4.81963389280867e-06
-2.10587237283861e-05
8.92692064537265e-07
-2.21068241210969e-05
6.46525044995755e-06
-2.00620028648169e-05
-1.05937939503354e-05
-6.51041544514818e-06
-1.05953073859196e-05
8.20264230856298e-07
-1.91625118873295e-05
-1.38203797344402e-05
-2.30705288930774e-05
-3.64936174269246e-05
-1.74353427775233e-05
-1.16164237455785e-05
-7.19512909577144e-06
-1.31300758758854e-05
-1.92571671416954e-05
-2.40191631949048e-05
-2.72338006726726e-05
-2.7783445265291e-05
-1.90200430635137e-05
-1.72876196907204e-05
-6.46223977678003e-06
2.36989719221746e-06
-1.47451676679456e-06
-1.40152341655975e-05
-2.69993809203269e-05
-2.89012676400621e-06
-3.39042682713858e-05
-4.31339524866946e-06
-2.39426189625469e-06
-1.69751072509617e-05
-2.10758597176967e-05
-3.68603768605658e-06
-2.64516696362022e-05
-1.22786356693672e-05
-1.76337049113362e-05
-9.96349758620211e-06
-1.52533063836053e-05
-1.779017445436e-05
-2.25985357012065e-05
-1.35642012199152e-06
-1.19529768653066e-05
-1.07821195311787e-05
-9.12409956733666e-06
-3.91760035638232e-06
-1.56342741136651e-05
-3.11243402201883e-05
-1.26087625625093e-05
-7.11860885907338e-07
-1.49528007201204e-05
3.1589963273498e-06
-1.01453579787678e-05
-1.53756060203185e-05
-1.11901202263049e-05
-1.85887602048889e-05
-1.65915344076173e-05
-1.28392996612e-05
-2.66556356413094e-05
-2.25082413124948e-05
-1.16425322723852e-05
-1.72633928813905e-05
-1.88974650184335e-05
-1.41840428733508e-05
-2.01674407021163e-05
-2.45642320934721e-05
-1.04582863411229e-05
-1.27241192681541e-05
-1.69478034355658e-05
-8.76366022193632e-06
-3.66882344163544e-05
-1.7584175066816e-05
-1.42888889632574e-05
-2.0084670618411e-05
-8.18652421586637e-06
-5.13248779581183e-06
-2.26320231256965e-05
-2.1712390640386e-05
-3.62210193341376e-06
-2.27896086585772e-05
4.84082239566783e-06
-1.62976712801292e-05
7.79519058495421e-08
-4.32638180529576e-06
-4.16470267522099e-05
-7.55645544695319e-06
-1.72505886135967e-05
-2.67994513048585e-05
-1.1037581841258e-05
-1.41728185738202e-05
-2.36828607562842e-06
-2.51337250271737e-05
-2.63451156917552e-05
-1.1261659697418e-05
-1.49871530531313e-05
-8.08598296525251e-06
-3.17347155128582e-06
-1.9602109161345e-05
-7.5982239149592e-06
-3.69173557729663e-05
-1.3158833343052e-05
-1.64982914298798e-05
-1.20116664519856e-05
-1.55692116098389e-05
-1.56403064730008e-05
-1.26304005040802e-05
-1.30431077214154e-05
-1.35325313727713e-05
-1.69526503615737e-05
-3.38597863223673e-05
-1.77086451770882e-05
-2.46756213998137e-05
-1.56350567562979e-05
9.85633850877594e-06
-2.32560030805247e-05
-2.64569340858256e-05
-9.2696825119225e-06
-1.30230907690423e-05
-1.79140062533028e-05
-2.88442478351004e-05
-2.50890501189682e-05
-2.97011410971703e-05
-2.5207680803721e-05
-1.52763749440448e-05
-5.45433985167097e-06
-1.03567664784484e-05
-1.42498201230053e-05
-3.45323980960225e-05
-3.62499261875262e-05
-9.22782200668152e-06
-3.42314122340698e-05
-1.67139927449943e-05
-1.81232896458767e-05
-1.74647679316899e-05
4.84262924930526e-07
-1.59041418268527e-05
-2.56120409093117e-05
-1.27856651374244e-05
-1.62433067085153e-05
-2.02230482758621e-05
-4.59163805103846e-05
-2.63087711649865e-05
-2.0924932421367e-05
-1.2410899454352e-05
-2.85762402913601e-05
-2.84257496534278e-05
-2.58682973375231e-05
-1.18471928028439e-05
-1.98697208289521e-05
-2.70521061273468e-05
-2.01010038400859e-05
-1.9503625596621e-05
2.65956028858381e-06
-1.86354584717191e-05
-1.27471215958327e-05
-1.35666464749353e-05
-1.79873534020187e-05
-1.90154585971334e-05
-2.27454846279805e-05
-1.57646377871103e-05
-9.16344744899076e-06
1.76450008553116e-06
-1.82906606345886e-05
-1.31019515144423e-05
-2.05211506515794e-05
-1.47364179454124e-05
-1.46559497913101e-05
-3.1790388870254e-06
-1.74982870313445e-05
-7.10513559533147e-06
-2.30802583479806e-05
-1.75358805420701e-05
-2.09507150483928e-05
-1.41651877117323e-05
-1.46615850297089e-05
-1.53038873462207e-05
-1.49845305390981e-05
-1.4108739688025e-05
-2.5278684167285e-05
-2.73614498407477e-06
-1.07902241922362e-05
-2.52467551516895e-05
-2.14556601052048e-05
-1.44617312728511e-05
-1.91728517267243e-05
-6.05338251486505e-06
-2.26656733954444e-05
-2.74861914983392e-05
-1.26717175363277e-05
-1.82430965396424e-05
-1.36954616731207e-05
-2.54303788016079e-05
-5.99644869747597e-06
-8.52917714118761e-06
-3.91266053737366e-05
-8.14594476657732e-06
-1.65449444454952e-05
-2.29781272232683e-05
-3.6446664370132e-06
-4.5602999827859e-06
-2.90799033756034e-05
-2.4355211792324e-05
-1.47551388701715e-05
-1.10862719952454e-05
-1.88291269386306e-05
-2.00288141041987e-05
1.10520789782561e-05
-2.23857753655997e-05
-1.36461242320769e-05
-2.89812473883211e-05
1.24961769582977e-06
-9.39520999697661e-06
-1.44351505515492e-05
-1.43673731280646e-06
-1.47354261728091e-05
-7.5516008250851e-06
6.14822850551986e-06
-1.39677654380373e-05
-2.20861157000972e-05
-1.75184118693504e-05
-1.68415532426146e-05
-2.78021867366096e-05
-2.18754247297152e-05
-2.96416918228508e-05
-2.33898921057361e-05
-1.6171567660327e-05
2.13334235471702e-07
-1.28158383491617e-05
-2.21141715226795e-05
6.11629724144933e-06
4.02966815395952e-06
-8.98189338666763e-06
-1.64172252290344e-05
-1.13135971189281e-05
-2.3723374351022e-06
-7.35674823143442e-06
-2.33457419682497e-05
-2.11712564854537e-05
-1.50180797554558e-05
-9.08952634840712e-06
-7.31024412389288e-06
1.12519048642479e-05
-1.10103790640596e-07
-2.13307355706256e-05
-2.06684228912278e-05
-7.83987966294901e-06
-2.23994404845165e-05
-1.522248454612e-05
-1.40197771991998e-05
-1.9075021528768e-05
-1.22610571286328e-05
-1.58883343801553e-05
-1.95909886713395e-05
-1.59801241437636e-05
-6.92828091552127e-06
-6.0008907439986e-06
-2.11247388780901e-05
-9.72525656039447e-06
-2.0704146407232e-05
-9.77792163022754e-06
-1.07056294195565e-05
-2.02158476649527e-05
-4.65140197144475e-06
-2.79460375191013e-05
-1.43559338115734e-05
-7.35018277153794e-06
-8.70297589991635e-06
-4.30025742796727e-06
-1.27300895581922e-05
-4.38366045341121e-06
-1.23498512747789e-05
-2.68409671841504e-05
-3.63707835274077e-06
-2.63881401863254e-05
-1.09591935565405e-05
-1.9389525739949e-05
-1.74877097835005e-05
-3.18828168913804e-05
-2.72201066646944e-05
-1.70011099601134e-05
-2.698687282677e-05
-2.75226738157429e-05
-3.11522946215177e-05
-1.90460444510392e-05
-1.83033319306763e-05
-3.01414387419871e-05
-1.95281515743724e-05
-7.01689912408522e-06
-1.63982202391164e-05
-5.53700555551733e-06
-1.01944146836933e-05
-2.10131032310311e-05
-2.8588930246146e-05
-2.87588116913869e-06
-1.41228251489728e-05
-3.92965426833767e-05
-2.8602711169312e-06
1.2655506245126e-05
-2.69787084811634e-05
-4.47223674154158e-06
-9.62565851520345e-06
-1.68906377203842e-05
-2.62716732712177e-06
-2.67508758319731e-05
-1.85865629607945e-05
-5.81908339264845e-06
-5.45884018726613e-06
-1.73619673397673e-05
-1.07213142666951e-05
-1.44206099670473e-05
-1.63616921803368e-05
-2.50853576100279e-05
-7.91147999402874e-06
-3.60775577302775e-05
-1.1578591313976e-05
2.08544198669948e-06
-1.63799437627163e-05
-2.49199923971692e-05
-2.09851582522498e-05
-6.24350802784732e-06
1.8688609739874e-06
-8.72616794803931e-06
-1.66954373437822e-05
-1.88369793315827e-06
-2.14169900019999e-05
-2.7653469303555e-05
-8.56424278783883e-06
-8.07371250095201e-06
-2.31863730844863e-05
-1.60726915578943e-05
-1.98316056870869e-05
-1.35086867917329e-05
-1.29654170898427e-05
-1.34337110130094e-05
-2.36795052443856e-06
2.81888005752475e-06
-8.88737315608436e-06
-1.83506489075383e-05
-2.11819487646597e-05
-2.6136195225029e-05
-1.24363719816156e-05
-2.13762930089489e-05
-8.1066551603275e-06
-1.22876135276315e-05
-2.06864855724092e-05
-1.78992902042548e-05
-1.57243786524661e-05
-1.4707671480031e-05
-2.23600357433298e-05
-2.00118716911661e-05
-2.09986783506948e-05
-3.06646111413194e-06
-1.66392757926814e-05
-1.27649172575165e-05
-1.64448256729473e-05
-1.14642301344144e-05
-3.15204466486712e-05
-2.18102738744905e-05
5.0732561783023e-06
-1.65455114206892e-05
-1.80275717597236e-05
-7.82372981392066e-06
-1.89610124287083e-05
-1.68027194758705e-05
-1.88308242397555e-05
-2.51158026082283e-05
-2.08896403332688e-05
-6.22718392312606e-06
-6.54640328002414e-06
-7.3143513272806e-06
-1.9643051927537e-05
5.9361352862205e-06
-2.93744345880358e-05
-8.6795322287826e-06
-2.05848803180015e-05
-1.14993279279283e-05
-1.64566927805782e-05
-9.68011904093709e-06
-2.47297393686508e-05
-1.81428971498065e-05
-2.60385144931832e-05
-6.89720973724571e-06
-1.63362322367578e-05
-3.19235782960629e-05
-6.70699135253097e-06
-6.05954377229506e-06
-1.51391420989308e-05
-1.66599851188682e-07
-1.84140435637585e-05
-2.83342732358775e-05
2.22343387443759e-06
-2.16564325337302e-05
-1.06413108711331e-05
-5.99901576799546e-06
-7.15960255487499e-06
-2.59207270871528e-06
-5.81812905009504e-07
1.57583134884181e-05
-1.0792042674492e-05
-2.56154020913702e-05
-1.81632844899895e-05
-1.27934027339142e-05
-2.20572404572882e-05
-4.13896517251405e-06
-1.13054074286942e-05
-1.5827890146064e-05
-1.15737990378524e-05
-2.80801312647038e-05
-2.31987316163144e-05
-1.87200383377281e-05
-9.57994857469325e-06
-2.79188423534073e-05
-3.45907652763165e-05
-2.31862819446486e-05
-1.47298640045834e-05
-3.03880476792305e-05
-1.26253196060766e-05
-1.95547423912325e-05
-2.65460263519775e-05
-1.80934033902475e-05
-7.4382744792457e-07
-1.47811633767575e-05
-2.85892357334037e-05
-1.03562553835382e-05
-1.04096136942902e-05
-1.6134121247882e-05
-8.49055219979783e-06
-2.05713436519524e-05
3.87946704166788e-06
-1.50588789675741e-06
-1.28831360975287e-05
-1.39833419744701e-05
-2.33702188598767e-05
-1.28976488943281e-05
-1.94077040162262e-05
-1.25715797436225e-05
-1.37556938870842e-05
-3.90947887656827e-05
-2.092737039063e-05
-9.13785144360989e-06
-1.8942569580479e-05
-1.15062410678347e-05
-1.78760598246476e-05
-3.40755876046781e-06
-1.01427572820783e-05
-1.1579356755006e-05
-1.07592516097743e-05
5.18121741523128e-06
-1.5040035756177e-05
-2.32054407613744e-05
-2.31432205977886e-05
-3.01753503894683e-05
-1.32745349791276e-05
-1.38051908564239e-05
-2.45646810563875e-05
-1.02999051408371e-05
-1.1232643204483e-05
-1.97168073453765e-05
-2.31368636567718e-05
-3.05432526693727e-05
-1.11681643001182e-05
-3.49579630239713e-05
-1.4331324294396e-05
3.36574282020226e-06
-1.66984275391288e-05
-3.30576419632627e-05
-1.01247220756974e-05
-2.81289107421209e-05
-2.26233689954758e-05
-1.65721088622855e-05
-2.11131820116831e-05
-1.91423743353943e-05
-2.44958166359239e-05
-1.82425930551214e-05
6.79524292137182e-06
-2.1490735061076e-05
-2.77024300052061e-05
-5.74588759072525e-06
-3.39385379198629e-06
-9.76998539117923e-06
-1.2224439994632e-05
-1.93533047270051e-05
1.17881838460944e-06
-1.77796251842087e-05
-1.58452618881143e-05
-3.18345585752954e-07
1.11533042865606e-06
-3.18329616915194e-05
-8.49577656940008e-06
-5.70899710308213e-06
-1.43853108201777e-05
-3.15171970675195e-05
1.83994549318753e-06
-2.82077954059176e-06
-1.8423374952235e-05
-6.44101921768454e-06
-1.60367530079202e-06
-2.7813574968243e-05
-1.96672787053161e-05
-1.94989644393835e-05
-4.82894837401613e-06
-2.56480854339683e-05
-2.49102842689129e-05
-2.675237095377e-05
-1.94400903212985e-05
-2.30142420703746e-05
-8.32265802506449e-06
-1.98108869656868e-05
-1.45712994862094e-05
-7.0977471333091e-06
-2.62606847344165e-05
-2.49042884151535e-05
-6.53201795402095e-06
-1.40358148983224e-06
-2.35736109423659e-05
2.29963051285896e-06
-2.81675157774444e-05
-2.3704598707838e-05
-1.17992910131387e-05
-1.65286794824966e-05
-1.47885629856591e-05
-2.1547321039626e-05
-1.05142621849059e-05
-2.44368547328301e-05
3.28209215049219e-06
-2.28415999180676e-05
-2.32713699779985e-05
-8.26505892674422e-06
-2.28513872700765e-05
-2.48246150133013e-05
8.02830971033714e-06
-7.00367771707811e-06
-8.25800641852809e-06
-1.55807822585978e-05
-2.16201478767414e-05
-2.68575606825344e-05
-1.48004790139504e-05
-1.78109745967588e-05
-2.2286064136656e-05
-1.24992264744125e-05
-1.98456396993861e-05
-1.40300322851987e-05
-3.13670374951496e-05
-1.18143442334614e-05
-2.22827713884574e-05
-1.30045309560147e-05
-2.26777745919551e-05
-2.08093765031922e-05
-1.61104473939096e-05
-9.75061005406398e-06
-1.798372510122e-05
-2.7353567087516e-05
-1.57143759739113e-05
-1.87051762910106e-05
-2.27102914235096e-05
-2.32239584679299e-05
-3.09516212585277e-05
-1.01263643476141e-05
-2.20033598869112e-05
-5.19007963940213e-06
-1.63900874747637e-05
-2.42894377003289e-05
-1.34844327763101e-05
-8.6702326942373e-06
-2.36774127985999e-05
-3.57986074366306e-05
-1.50721154324104e-05
-2.23738859488785e-05
-2.35065517762681e-05
-9.48997778534984e-06
-2.22662380197246e-05
-1.26027756227162e-05
-1.57286175028359e-05
-2.49556859167039e-05
-1.24778691086079e-05
-2.87925188459347e-05
-1.3384384852786e-05
-3.85167594053275e-06
-7.77394263295767e-06
-1.06419388193267e-05
-1.31609096059243e-05
-1.07207641988833e-05
-1.31700786628057e-05
9.38215531320358e-06
-3.47684054508889e-05
-7.68246251231467e-06
5.80822018838185e-06
-1.57689137340065e-05
-2.27365367148142e-05
-5.92367307926288e-06
-2.54348600877992e-05
-1.1599811275504e-05
-6.84466154838762e-06
-5.69379889241298e-06
-1.15396369848905e-05
-2.52173718225483e-05
-1.81032787917985e-05
-1.81477734414586e-05
-1.38328912081902e-05
-8.43638367056479e-06
-2.37540211164699e-05
-2.10183361573216e-05
-3.44372461546724e-05
-2.52514820535335e-05
-1.30153301029627e-05
-2.85653051466059e-05
-1.46368102106492e-05
-1.8394905586799e-05
-6.44769842084671e-06
-8.48551655985094e-06
-5.80570743318337e-06
-2.38302083844873e-06
-5.67306342477444e-06
-1.46282119586885e-05
-2.5240734389757e-05
-2.03169339851013e-05
-3.52894177147997e-05
-1.84825080040599e-06
-1.07135990555554e-05
-1.97289166816624e-06
5.92660913889409e-06
1.86878510969869e-07
-1.97509256289416e-05
2.46897686594376e-06
-7.11449503655889e-06
-1.7560705834124e-05
-1.40526654090501e-05
-1.44562827681442e-05
-2.57976673510102e-05
-1.6303732611762e-05
-6.0940132285669e-06
-1.60722761409062e-05
-1.86802416788861e-05
-1.32974455865038e-05
-2.37943462130136e-05
-1.34726668939477e-05
-2.07709729532581e-05
-3.59011484614194e-05
-2.15165627777713e-05
-9.9016083359301e-06
-8.15850299774846e-06
-1.89444036858135e-05
-1.66757464123036e-05
-2.14530390105899e-05
-2.38144552451264e-05
-2.03840100113361e-07
-1.01109798783202e-05
-5.71962167006492e-06
-1.09528340494187e-05
-1.49326045105317e-05
-1.80932716172626e-06
-2.40116753003139e-05
-2.21341045920577e-05
-2.84295943555543e-05
-2.82929648646869e-05
-1.37063619873583e-05
-2.34695142201154e-06
-1.94323024764138e-05
-1.49597803146713e-05
-1.33964074885382e-05
-1.68844272946934e-05
-1.38159540729658e-05
-1.91362796389863e-05
-1.59654000490952e-05
-1.44280263451328e-05
-2.11190967943236e-05
3.30332480538055e-06
-2.74564156034226e-05
-5.5374357857947e-06
-3.17623220416729e-05
5.90826247071422e-06
-2.01563624643342e-05
-1.14479723715327e-05
-1.36366041917816e-05
-1.36085310978819e-05
-1.06372848021346e-05
-1.26652839824093e-05
-1.67955935505876e-05
-3.25859345267646e-05
-3.36043472539337e-05
-1.78429321491244e-05
-1.31476792284281e-05
5.45322223079236e-06
-2.24296847466035e-05
-7.06821679532021e-06
-6.51787134641238e-06
-1.12679227437081e-05
-1.8361843155092e-05
-3.08366015242873e-05
-2.33415019688773e-05
-1.50162743864237e-05
-1.42112600294559e-05
-1.42710577916368e-05
-1.13324823969613e-05
-2.22234666089635e-05
-2.19250596358474e-05
-2.06527203197911e-05
2.98802583779295e-07
-1.62483349450215e-05
-1.53662690440836e-05
-3.6213351230715e-05
-1.95027903782678e-05
-1.21454223132279e-05
2.1480543177606e-06
-1.42197042504405e-05
-2.32555633536142e-05
-9.6550716955034e-06
-2.1497702020613e-05
-2.82044905068758e-05
-1.31194962475654e-05
-3.83423988393761e-06
-8.4791179879181e-06
6.04155287431457e-06
-1.07873189502518e-05
-2.01918869316617e-05
-1.64114508915273e-05
4.88744537030057e-07
-2.06536142658619e-06
-1.74769950629326e-05
-8.60017588871083e-06
-2.89127956591124e-05
-8.72656094931988e-06
5.98568778086186e-07
-1.81242189748654e-05
-2.64738109935763e-05
-2.12531760227898e-05
-3.1385472462991e-05
-3.29785480222289e-05
-1.17358904792477e-05
-8.09021661085133e-06
-1.73037906208551e-05
-2.10379891698099e-05
-1.51102051124556e-05
-1.48687169479091e-05
-2.11211801133457e-05
-3.36323165514083e-06
-4.99487864297333e-06
-5.90989423995234e-06
-1.03654003059202e-05
-3.80142071336633e-05
-2.74477317598131e-05
-1.08158452531051e-05
-1.96192062619631e-05
-5.37783879964158e-06
-1.3429138525513e-05
-1.64871306812603e-06
-1.82346910135758e-05
-2.59614661377429e-05
-1.81791138579762e-05
-3.58821580758557e-05
-2.12625729900238e-06
-2.29004922400632e-05
-2.09249951367539e-05
-6.05927004809532e-06
-7.88087319187703e-06
-9.35650129765524e-06
-2.65169009911362e-05
-2.24711196266974e-05
-2.98883566008429e-05
-1.53941690056186e-05
-1.3614101500075e-05
-1.48262152621002e-05
-1.07389457915817e-05
2.08736969186861e-06
-1.78212708627565e-05
-2.44827468715964e-05
-2.42530495361073e-05
-7.36242116942587e-06
-1.56727165999814e-06
-1.56852972273638e-05
-3.34246275867625e-05
-1.66884598428381e-05
-2.02914887273576e-05
-1.88844492632685e-05
-4.92764284508399e-06
-1.66403469914266e-05
-2.84194320598745e-05
-2.03847424227301e-05
-1.23440251507044e-05
-7.24106446438368e-06
-2.54135045569807e-05
-2.71237112922382e-05
-4.44684458704006e-05
1.18095288005971e-05
-1.61618010082975e-05
-3.91782336585576e-05
-3.22571365282402e-05
-1.58830160750237e-05
-1.28397934326875e-05
-1.14509683234574e-05
-1.95132408707505e-05
-2.54105158340985e-05
-2.24371006240286e-05
-1.21294265528634e-05
-1.83185068722391e-05
-3.12412370175203e-05
-1.63374879242747e-05
-1.76626187388227e-05
-2.06119277267304e-05
-2.04988293854997e-05
-2.23659987764081e-05
-2.09643774305151e-05
-2.98114102157425e-05
-1.71234374594675e-05
-6.22152879242396e-06
-9.82866991128345e-06
-1.98714969842712e-05
-1.97946660749195e-06
-3.34347506541392e-05
-2.07561110829957e-05
-1.41859304326182e-05
-4.53283313763501e-06
-9.15979946845261e-06
-5.39790904952291e-06
-2.38977043671531e-05
-2.1564402546977e-05
-1.95199986934528e-05
-1.72732262336554e-05
-1.00713155243037e-05
-1.04169213504316e-05
-2.8444535776983e-05
-2.25805268039286e-05
-2.75569567755645e-05
-2.08713865380162e-05
-4.34408993666327e-06
-3.32114148722862e-05
5.94203223883345e-06
-2.70024693272325e-05
-2.62499700157757e-05
-2.41861739546682e-05
-2.08721274780634e-05
-1.77254004910328e-06
-2.33067785983079e-05
-2.62487493172539e-05
-5.49213761036029e-06
-2.53142599875985e-05
-1.02746626544944e-05
-1.60299067926043e-05
-1.41955722909251e-05
-2.24990155460319e-05
-2.04064642359785e-05
-2.59563130409899e-05
-2.54175370839498e-05
-1.33692087896973e-05
-3.36250503433481e-05
-2.39797459493938e-05
-1.24047518759331e-05
-1.86827043329893e-05
-7.37564452960491e-06
-1.92871915721427e-05
-1.77997389934077e-05
-8.98204310369623e-06
-1.17337729240698e-05
-2.37106322158748e-05
-2.82388887429188e-05
-1.52241892334435e-05
-7.22013797118762e-06
-2.0033750209707e-05
-1.72129951641588e-05
-3.33615772417189e-05
-2.38932274968175e-05
-3.36860910595224e-05
-1.5781450717185e-05
-1.47467044938368e-05
-1.64381037584609e-05
-1.49328609622241e-05
-2.25193407422514e-05
-1.88085821124636e-05
3.67117339011667e-06
-1.18128038083904e-05
-1.03606825680233e-05
-4.37056952581332e-06
-1.5538627866737e-05
-1.92349590520539e-05
-1.51955752050425e-05
-2.2718172278675e-05
-1.02821011085921e-07
-1.91831412373924e-05
-1.24716429331976e-05
-2.82162303567498e-05
-9.79874036864947e-08
-4.25043937567984e-05
-2.49525750246879e-05
-2.08262226277382e-05
-1.22497217245233e-05
-2.53512336415081e-05
4.45640643167608e-06
-1.27534826188372e-05
-1.36494870082863e-05
-5.37129237225319e-05
-2.46509819486749e-05
-9.70684945228178e-06
-1.9627134096602e-05
-7.46926713899439e-06
2.76375973739496e-06
1.5015263234666e-06
-4.70691696222011e-06
-2.03351078174566e-05
-2.82179788850619e-05
-3.21089945453914e-05
4.86612031919709e-06
-3.25965569735787e-05
-1.16935448209816e-05
-1.50603711696722e-05
-1.64202124028185e-05
-9.3525174349561e-06
-2.77751915651306e-05
-2.86641843728932e-05
-2.21283694722378e-05
-1.97550210526455e-05
-1.10367443297166e-05
-2.44941475211022e-05
-3.10967390295493e-06
-9.94924008096546e-06
-1.53874904282544e-05
-1.51325769307278e-05
-2.73199159567447e-05
1.15640104884923e-06
-9.561123578653e-06
-2.38431680074177e-05
-7.62636291129432e-06
-2.06912828366825e-05
-1.17044232374126e-05
-1.14074119346336e-05
3.84888172426032e-06
-5.04283276662694e-06
-1.26286708156287e-05
-1.56618092929738e-05
-7.25231183689528e-06
-1.26577153091866e-06
-1.65057454798893e-05
-2.24117212476022e-05
-1.34421309089608e-05
-2.47734021765406e-05
-9.88111360296358e-06
-2.06462152779483e-05
-2.5379568457358e-05
-2.08770156919172e-05
-7.92278834652398e-06
-3.00393149972785e-06
-1.45565361627422e-05
-8.37310922503976e-06
-5.93045891747849e-06
-1.31685981125605e-05
-1.80365077741968e-05
-7.00214770804522e-06
-1.3914759023297e-05
-7.32764363215261e-06
-1.04180649861585e-05
-6.43322717900563e-06
-5.6296835854275e-06
-1.34716971540381e-05
-7.78586943171843e-06
-3.47421676945126e-05
-6.6376930908238e-06
-1.54122091009233e-05
-2.84873497292177e-05
-1.72129519388728e-05
-2.06162540141772e-05
-2.68992582986715e-06
-1.73761688438098e-05
-2.42166152474011e-05
-2.51797338029809e-05
-1.02950645493403e-05
-1.68176980790546e-06
-1.14390524857844e-05
-2.08850608396815e-05
-7.49366968001112e-06
-8.33457045830996e-06
-2.59034612755375e-06
-9.24622673752745e-06
-2.79570888397482e-06
-8.71613040272606e-06
-1.1863641320695e-05
-2.29573697582969e-05
-8.35383871166239e-06
-7.7843433342599e-06
-1.96854950741363e-05
-1.03317055553201e-05
-5.12864083198778e-06
-5.24759326585571e-06
1.97282029686358e-06
-3.02073113244357e-05
-6.43761972568698e-06
-1.34129928146739e-05
-2.03576157893961e-05
-1.02053359999108e-05
-1.13474636832537e-05
-5.95917862054756e-06
-2.55717093614507e-05
7.49409643543149e-07
-2.60449186186444e-05
-3.22120009000552e-05
-1.59547038984352e-05
-9.62564212844473e-06
-9.37052842106594e-06
-2.21378677484304e-05
-1.37444936872966e-05
-5.6962336677052e-06
-1.28951183341572e-05
7.48440464893852e-06
-5.71230375100131e-06
-7.10149189736797e-06
-1.51943909147503e-05
-3.02473780002048e-05
-1.06114630852583e-05
-7.62384542638542e-06
-1.1529630171933e-05
-1.42370905624166e-05
1.57466808277646e-06
-7.45294755949235e-06
-1.0183290015575e-05
3.69479817734669e-06
-1.81835877977324e-05
-1.73583701854112e-05
6.58407743816041e-06
-2.87562010720586e-05
-2.61578106833999e-05
-6.48314801074946e-06
-1.05064880102994e-05
-2.37914876479433e-05
-1.35502733903296e-05
-9.89400391681421e-06
-2.73556224586885e-05
8.49964635202729e-06
-3.44048730503338e-05
-2.16079858623962e-05
7.50876263282676e-06
-1.94985211208067e-05
-2.14850609712794e-05
-1.40238403663943e-05
-1.12236420944495e-05
-2.16843822030163e-05
-7.81978179379473e-06
-1.29278649491878e-05
-2.56320477102433e-05
-2.20591587582483e-05
-1.64630538920549e-05
-1.76808581011316e-06
-2.14893010598668e-05
-3.17420894976296e-05
-3.11873486682707e-05
-3.22827444251874e-05
8.28689839361149e-07
-1.19988828900776e-05
-2.97848705430726e-05
1.55018287113138e-05
-4.82289826734247e-06
-2.32485765699652e-05
-1.86199005618053e-05
-3.7680149826831e-06
-3.16093271223104e-06
-1.83410856093738e-05
-1.68712418373252e-05
-1.55311339941171e-05
-1.10206767989138e-05
-5.04253094684851e-06
-1.16811740813371e-05
5.72111580821011e-06
-1.98020213099163e-05
-2.79124386501276e-05
-1.4206402560003e-05
-7.27916660524767e-08
-1.14728385179888e-05
-1.46010571478235e-05
-1.08770488153005e-05
-1.65102314394082e-05
-3.26966555350243e-05
-1.76471714652696e-05
-1.51183525874664e-05
-1.93038041812121e-05
-2.22576570670115e-05
-8.52797529618848e-06
-2.77097142526491e-05
-1.8243500167599e-05
-1.6815917541508e-05
-2.33143263491167e-05
-2.05011753376633e-05
-1.58006370073071e-05
-3.10405517687496e-06
-4.56520186293427e-06
-2.17401923021046e-05
-2.53018136611188e-05
-1.4067437943709e-05
-1.36917908451175e-05
-1.80797843188554e-05
-1.70227143894747e-05
-1.47509949608482e-05
-1.04613221941463e-05
-1.44261872308323e-05
-9.38154557547716e-06
-1.52318507175983e-05
-9.10627730621369e-06
-4.48314040160657e-06
-4.12979583625203e-05
-1.74765369462151e-05
-2.57928779606826e-05
-6.98815752170673e-06
-1.93384968530913e-05
-1.39069407071545e-05
-2.09830929998973e-05
9.64133773144803e-06
-1.78419597973752e-05
-1.94273435406495e-05
-2.04483122944202e-05
-5.08379161363246e-06
-1.52176973890809e-05
-1.43029813205371e-05
-2.50031883275842e-05
-1.51860479860241e-05
-1.6304622211878e-05
-2.29911721331578e-05
-2.2087362616452e-05
-8.15310714325069e-06
-2.66682520518574e-05
-1.55203566484321e-05
-1.47998294195201e-05
-3.32737871796428e-06
-1.19849931438082e-05
-2.66153087422109e-05
-1.84808263762319e-05
-5.2704634637865e-06
-1.81321938719988e-05
-1.04390695457296e-05
-2.37471595500128e-05
-6.35741007771271e-06
-1.83919494309109e-05
-1.68710543580852e-05
-1.65257785606858e-05
-2.88980172602193e-05
-2.5417328199862e-05
-2.06747230144876e-05
-1.44533904032077e-05
-1.84641660224943e-05
-1.97169326878646e-05
-1.80848945519905e-05
-2.26707467018112e-05
-2.58263072460871e-05
-1.44177872305001e-05
-2.03256358303736e-05
-1.84367868860977e-05
-1.63051904702618e-05
-2.12230886989238e-05
-7.19508087380324e-06
-1.54823355923287e-05
-1.51974550900429e-05
-2.16336135517597e-05
-2.30473594536936e-05
-6.21420496477284e-06
-4.66024709145621e-06
-1.90116311593769e-05
-2.59393165623909e-05
-1.57387724068889e-05
-2.42397504523931e-05
-3.30353204939232e-05
-1.3966860798222e-05
-1.57905110023402e-05
-3.83550025562153e-05
-2.1356933623882e-05
-1.97052612648185e-05
-3.89907174826232e-06
-1.47777030947461e-05
-3.34371045043093e-05
-1.68449406370905e-05
-1.18623443561162e-05
-9.01472883807531e-06
-1.16297321625825e-05
-1.33370662690918e-05
-2.38458106224689e-06
-3.45790341539489e-06
-2.23080545416582e-05
-2.60944052194602e-05
-1.63291850474791e-05
-3.6420259442654e-05
-2.48072865224176e-05
-3.0407423044043e-05
-5.41992798934609e-07
-1.05262336425462e-05
-1.6412318241833e-05
-1.34371680114814e-05
-1.10687586018123e-05
-4.56799615066696e-05
-2.94124250781757e-05
-2.10765054838225e-05
-2.25907693020953e-05
-1.6569586969178e-05
-1.41180533354813e-06
-3.65778857663633e-05
-1.70731586878292e-05
-3.1992611339929e-06
-2.05758965655737e-06
-1.04911301872727e-05
-1.94265988358444e-05
-2.12620177801197e-05
-1.00809231195501e-05
-1.64417699857386e-05
-1.80274453649372e-05
-1.8059669126454e-05
3.51147707921928e-06
-1.59945103798397e-05
-2.88834926343717e-05
-3.32145276137417e-05
-2.99859499184965e-05
-1.99838780810576e-05
-1.40031568351133e-05
-1.20497628034185e-05
-2.01336037699552e-05
5.49546108604696e-06
-1.10496207961234e-05
-2.67537340638815e-05
-1.32519810125969e-05
-2.93149857442136e-05
-5.00425686248404e-06
-7.7838298849233e-06
-6.66149304207283e-06
-3.63494582920063e-06
-2.38478552829851e-05
-1.81440984383985e-05
3.9681322816169e-07
-2.55646563442704e-05
-1.44387594370123e-05
-6.03101239506489e-06
-3.23387849003393e-05
-1.52389959335096e-05
-8.22150731103625e-06
-2.03553259719283e-05
-1.39200177697039e-05
-1.03129020515618e-05
-1.82828063901634e-05
-1.35717310794971e-05
-1.46760622378228e-05
-2.57624864793968e-06
-6.3651558535022e-06
-7.47025195578077e-06
-1.31743464189896e-05
-2.17952356321803e-05
-5.59918995734694e-06
-3.34167262326192e-05
-1.25969548100097e-05
-1.81550189078397e-05
-8.9840378659071e-06
-3.27605256240631e-06
-1.69214261976014e-05
-2.94323515390018e-05
-7.88976863962822e-06
-2.47292969592575e-05
-1.49972524701599e-05
-5.31619932422462e-06
-3.00070165069951e-05
-1.68951855217152e-05
-5.92425157964255e-06
-7.25559058348025e-06
-9.1468106602039e-06
-2.28173940003479e-05
-2.70683534179752e-05
-2.97195367522844e-05
-1.45308850974454e-05
-2.26134867794862e-05
-9.17310918219882e-06
4.44484212167891e-06
-1.59137019698457e-06
3.75893543871239e-06
-2.0785473185688e-05
1.09202571332665e-05
-8.95827756966745e-06
-2.82110032094973e-05
-3.98792340865104e-05
-1.22111360668115e-05
-1.40698316147485e-05
-1.16745722438453e-05
-1.80470439620572e-05
-1.13454687915752e-05
-1.33325243205338e-05
-1.02869103027381e-06
-7.46488943102297e-06
-5.57346115021326e-06
-2.77713071507397e-05
-3.1067595805431e-05
-9.57719092702628e-07
-6.27719227505928e-06
-2.46556616836727e-05
-2.47326574397504e-05
-1.96470825228978e-05
-1.65374277467735e-05
-1.15792249407838e-05
-1.50175979225208e-05
-2.61651767493314e-05
-6.32081642498901e-06
6.5091263540887e-06
-1.61900672352061e-05
-1.36320982329583e-05
-1.07987964654602e-05
-1.92433694665131e-05
-1.82157335437044e-05
-1.24293560458076e-05
-1.93670780571975e-05
-2.36316842456426e-05
-3.68682417917072e-05
-1.98510682247139e-05
1.87809725551462e-06
-3.07696797513608e-05
-3.42243380417639e-05
-1.7597339435113e-05
-2.25616901577471e-05
9.8430704208736e-07
-2.0888936783201e-05
-3.77631253991522e-05
-4.27140831735347e-06
7.74659924939271e-06
-1.7045527648199e-05
-2.94033322307066e-07
-1.87259517609881e-07
-7.09385423740368e-06
-2.38140276221411e-05
-2.2309072628001e-05
-8.88507376562272e-06
-2.67681470656033e-05
-1.58268082084743e-05
-2.31057197582965e-05
-2.32665713605312e-05
-2.05949946763649e-05
-1.76839381518335e-05
-7.09626888893345e-06
-1.7976674913942e-05
-4.29599387749581e-06
-1.52496199877016e-05
-2.31323354741034e-05
-1.42105579605257e-05
-2.93014945564162e-05
-2.5677938023526e-05
-7.91710770463841e-06
8.74270551959446e-06
-1.97249509347693e-05
-1.17284515488704e-05
1.63098100351611e-05
-3.9375058076102e-06
-2.35323580168881e-05
-2.42304103186718e-05
-7.74388227445651e-06
-3.57390836167964e-05
-2.41066598169339e-05
-3.00625354357978e-05
-2.02570788314302e-05
-1.17615519517635e-06
6.80100118054392e-06
-2.22403073247938e-05
-3.0792088106087e-05
-1.47936585926586e-05
-2.17626668477651e-05
-2.37037230001811e-05
-1.56785725948112e-05
-1.97920042944863e-05
-7.01235091198042e-06
-2.02563930743899e-05
-1.00594986715472e-05
2.26686405938926e-06
-2.93471925284127e-05
-2.66907597817715e-05
-2.26703327937494e-05
-7.04071819344918e-06
-1.81731726294758e-05
-3.53334589987814e-05
-1.80166502061719e-05
-2.30920417274058e-05
-3.28781805906704e-05
6.95769234640203e-06
-3.32784635998856e-05
-1.81244825288624e-05
6.06593600483779e-07
-1.20608141521207e-05
-2.58137025611192e-05
-3.00593106273394e-06
-1.62897906838647e-05
-9.6958509610909e-06
-1.45305752705684e-05
-1.20002256518946e-05
-1.92095077988217e-05
-2.19726089542742e-05
-3.10845324174892e-06
-1.97900071000103e-05
-3.14317044428084e-05
-1.91017034313444e-05
-1.86267633482287e-05
-5.1898055609105e-06
-1.69716018366902e-05
-1.26740531434024e-05
-2.82149759603839e-05
-3.91649386649434e-05
-1.09042112533244e-06
-2.80894647595496e-05
-2.68150284891935e-05
-1.28636375800467e-05
-1.48441690082255e-05
-2.21026853338276e-05
-1.75417836441257e-05
-1.56975828110287e-05
-1.53046317798736e-05
-7.44150976271908e-07
-1.04114472718892e-05
8.40131843558085e-07
-6.48483671018829e-06
-2.045502242553e-05
7.31104458492675e-07
-2.07184968366813e-05
-1.3962710441903e-05
-1.8209955108785e-05
-1.11051338084015e-05
-7.02388347708186e-06
-2.53538469093086e-05
-1.51913067172326e-05
-2.29754174044317e-05
9.95279105652214e-06
-2.01878425460178e-05
-1.37162342701045e-05
-3.35250559913841e-05
-2.9943654878689e-05
-3.78090202600493e-05
-2.3462599451155e-05
-1.68690153899497e-05
-1.08489967448802e-05
-1.57852132896355e-05
-3.44659407424012e-06
-3.11922050765045e-05
-1.89068324204913e-05
-3.01059057410342e-05
-2.36067968651112e-05
-1.35960925433812e-05
-1.85496946515059e-05
-2.51288422544978e-05
-3.11509038473767e-05
-2.7450396179755e-05
-1.93338526688145e-05
-2.69254569806604e-05
-8.78764093417429e-06
-3.0652176371327e-05
-1.57178800728369e-05
-1.61462826656734e-05
-2.19460300203664e-05
-2.33734959946713e-05
-5.44247762266941e-06
-1.34067870791279e-05
-1.37272151892563e-05
-2.47784110917118e-05
-1.78269358301276e-05
-5.5766537348395e-06
-6.48791123465665e-06
-2.56111361505768e-05
-3.25029588594716e-05
-6.8545299004429e-06
-1.33326921886168e-05
-8.04254255884642e-06
-3.10477511887385e-05
-2.74839743863403e-05
-4.17151477436501e-06
-3.04774975416726e-05
-8.08078905262981e-06
-1.47307184369033e-05
-2.26159540110657e-05
3.47203619599306e-06
-1.82028564985478e-05
-2.34446482532081e-05
-2.3263490771474e-05
1.97256941166149e-06
-1.77474077049256e-05
-2.63177007981936e-05
-1.32842036166482e-05
-8.0611953315893e-06
1.3966209898277e-06
-8.3975770489639e-06
-9.64947642793439e-06
-7.59421008450694e-06
-1.81204233808585e-05
-2.06849114328321e-05
-1.22610147587827e-05
-2.78171400576196e-05
-1.92005550221534e-05
-2.97359482153631e-05
-1.44137354922336e-05
-1.07143989518297e-05
-1.00657673263162e-05
-1.42411731096028e-05
-6.85259277840152e-06
-1.30838566637346e-05
-5.1048928804219e-06
-3.25815485203921e-05
4.24852716566719e-06
-7.5901885022344e-06
-8.80179816168225e-06
-3.41938073332581e-05
-9.07830837700426e-06
-3.79133747436421e-07
-1.54715281370097e-05
-2.49367818682605e-05
-2.48642138942889e-05
-1.79227586666774e-05
-1.71486166169454e-05
-1.69216263247011e-05
-4.30972416480275e-05
-2.07498024246878e-05
-3.44091801828194e-05
-1.6171960794448e-05
-3.53368638311378e-07
-1.51404176769704e-05
-1.71381450866935e-05
-7.24961027218777e-06
-1.95625499102608e-05
-1.54280174944664e-05
-2.86294368489603e-05
-1.82085283602615e-05
-5.86198364845432e-06
-2.32070278194016e-05
-5.65665501338666e-06
-3.47309437404493e-05
-3.40425372931536e-05
-1.92962457895271e-05
-8.37105877873657e-07
-9.83519344283731e-06
-2.94374828157972e-05
-2.4348609663372e-05
-7.01756695620911e-06
-1.0345864023311e-05
-1.74085363358332e-05
-1.81879078821427e-05
-3.58958688901006e-05
4.50559767974782e-06
-1.49498554127262e-05
-1.56959438104536e-05
-1.22254825025836e-05
2.92113400866002e-06
-7.5777568921865e-06
-2.19777636856422e-05
-1.39158998240272e-05
-2.62923611771992e-06
-3.75725602130369e-05
-3.51383313818828e-05
-2.15129051400541e-06
-2.28922398176012e-05
-4.00141359368963e-05
-1.82660624210018e-05
-9.45677548023652e-06
-8.26858845608563e-06
-1.62349189367252e-05
-1.52903259909883e-05
-5.8776308784091e-06
-1.78256570486895e-05
-3.51497830356852e-05
-1.75398678092368e-06
-1.36464608524341e-05
-1.17563479318566e-05
-1.50691195525871e-05
2.40985797255974e-06
-1.93362248947491e-05
-8.47706398282162e-06
-2.08749094166175e-05
-2.62967910868727e-05
-1.19272318636788e-05
-2.4406638771516e-05
-2.12410058977385e-05
-2.67776790508909e-05
-2.7108821743194e-05
-1.78098299474443e-05
-1.97853959330551e-05
-2.58859536048557e-05
-1.49460001483286e-05
-2.27934479267655e-05
-1.40053909286886e-05
-3.45764960009688e-05
-1.76317543596091e-05
-3.04236973038506e-05
-3.45137109921631e-06
-1.1496689177102e-05
-2.63574777520145e-05
-1.83469776888218e-05
-1.4490539381146e-05
1.93155039035497e-06
-2.89308116783157e-05
-6.43601567433061e-06
-4.81284476750832e-07
-3.19526728984342e-05
-1.351710436395e-05
8.86062422335019e-07
-2.29377058377465e-05
2.18786527857619e-06
-2.06582403002463e-05
-1.63334368931382e-05
-2.07027268177874e-05
-1.51993714005083e-05
-9.13928540796568e-06
-2.48680412882387e-05
-2.76506899880618e-05
-1.40285707908271e-05
-2.61644313090632e-05
-7.59762138785721e-06
-8.78326169902572e-06
-2.9999757640425e-05
-2.39225806302839e-05
1.25021563067371e-07
-1.4087022873535e-05
-5.83434887753496e-06
-8.84543290058277e-06
-2.84189138458094e-05
-3.70813339900392e-06
-1.7647870479345e-05
-1.88264329274767e-05
-1.38953351051554e-05
-4.54569598783322e-06
-7.03165594482997e-06
-5.62050218625348e-06
-2.6836024640636e-05
-6.18461706117295e-06
-2.63490037291087e-05
7.77706292732404e-06
-1.6847915215993e-05
-1.15928652889703e-05
-1.28608659098849e-05
-9.00225272168582e-06
-2.87619815237474e-05
2.47977176679249e-07
-1.2999683422816e-05
-2.01876355167751e-05
-1.62443543296971e-05
7.01067337678559e-06
-1.5520178875169e-05
-1.32842254248029e-06
-3.06092420775386e-05
-6.52960347380862e-06
-2.34607872477874e-05
-1.82593985776981e-05
-1.8384798496488e-05
-2.49320773350656e-05
-1.92463460457223e-05
-1.15035395272365e-05
-2.86143232348465e-05
-5.2941144100931e-06
-8.44614351848958e-06
-1.87911842828536e-05
-1.61368870265071e-05
-1.98383238619047e-05
-2.73132843211447e-05
-4.84497518662468e-06
-2.31743111931712e-05
-8.45252686215164e-06
-1.20691630540191e-05
-8.94603305752227e-06
-1.8648340508001e-05
4.50432530368497e-06
-7.75573359055645e-06
-2.70588033676625e-05
-2.25513274157291e-05
-2.51768816057611e-05
-2.45972331687102e-05
-8.66705993518568e-06
-1.80182571584481e-05
-6.93675660720279e-06
-4.95189933589943e-06
-1.70594838669677e-05
-1.83970072969471e-05
-2.84067582070147e-05
-1.48630143178861e-05
-1.79182336500473e-05
-4.09143401106297e-06
-1.18753475803122e-05
-8.19280603922444e-06
-2.03093729285107e-05
-1.18908821273517e-05
2.67232312064105e-06
1.08143481372287e-05
-1.23922292438699e-05
-3.8359808699425e-06
-2.42747240481307e-05
-6.1182007068933e-06
-1.95493248628286e-05
-3.44077666264333e-05
-2.2130212436933e-05
-1.78567363451067e-05
-1.08170871185164e-05
-9.6405138383905e-06
-4.69787068432017e-06
-6.3704755001071e-06
-9.36815461851557e-06
-2.6590256415269e-05
-1.78184665534548e-05
-1.25292022031459e-05
-1.02310858070615e-05
-1.5405881230432e-05
-2.36594823012768e-05
-2.44361690318915e-05
-2.04164386653879e-05
-7.2066490888471e-06
-1.7706663921071e-05
-1.36559190875477e-05
-9.6271074441518e-06
-2.24255951376293e-05
-1.16488639895801e-05
-2.38636671241812e-05
-1.69420048808545e-05
-1.40167812438299e-05
-2.92525632739273e-05
-2.25596447113334e-05
-1.82653789469674e-05
8.05708187526559e-07
-1.58764280415079e-05
-1.81156575468601e-05
-1.94144591551698e-05
9.23258018721417e-07
-1.23422161815655e-05
3.63907470615166e-06
-1.24177863409109e-06
-1.2901270934458e-05
-3.93040857295044e-06
-1.1833662755329e-05
-2.03961747111033e-05
-3.66661411543324e-06
-1.06247981672069e-05
9.97502685711813e-08
-1.02468057843554e-05
-1.03699368610911e-05
-1.60316622509263e-05
-3.15630389722087e-05
-2.05043259664243e-05
-4.10500114706935e-05
-1.52385461122814e-05
-2.39065764657804e-05
-2.45640722303132e-05
-3.65034007558261e-05
-1.93736462573956e-05
-9.29806294232918e-06
-1.4645669642756e-05
-2.76815667042501e-05
-2.18859250807215e-05
-3.65923220292632e-05
-1.24123752333794e-05
-2.82440398626909e-05
-5.32091843979618e-06
4.43578696785676e-06
-1.47592280457865e-06
-1.24281072301731e-05
-2.15061133947892e-05
-3.02004996242459e-05
3.68022636874606e-06
-8.18371859098061e-06
-2.42859874091322e-05
-1.4445577745949e-05
5.0855906236082e-07
-2.53712246752207e-05
-3.10614515470827e-06
-1.48248344824289e-05
-9.9025237549207e-06
-1.4071261707455e-05
-3.53476904644738e-05
-1.14923148814264e-05
-1.96020903939747e-05
-3.09537906327992e-05
-1.07878866162217e-05
-7.42406119709107e-06
-2.58655758618131e-05
-3.03151036613592e-05
-1.66748516827075e-05
-7.29305006172697e-06
1.32531245344554e-06
-2.09613470462576e-05
-1.04368780657333e-05
-1.42702404712642e-05
7.03950444178801e-07
-1.26447923173103e-05
-2.3262258918127e-05
-1.72657216261091e-05
-2.21662496416545e-05
-9.33993844157146e-06
-3.90456303652481e-05
-2.55837761346165e-05
-8.54217815554515e-06
-2.75016472290357e-05
-3.60733001560832e-05
-1.28786691671425e-05
-1.60768327555974e-05
-7.17754172790434e-06
-3.47969370116205e-05
-2.0264040470311e-05
-3.86305271845152e-05
-1.72961741410492e-05
-2.75051234661174e-05
-4.89572584491306e-06
-1.06957561809017e-05
-1.34876009790184e-06
-1.98411683139104e-05
-1.74861728117819e-05
-7.50524966236591e-06
-6.4767171011051e-07
-1.18203959881875e-05
-1.33267004185281e-05
-1.16532710726174e-05
-8.9131300116178e-06
-3.39301881013266e-05
-9.87471562195335e-06
-2.80859496061931e-05
-1.52936319242835e-05
-1.2782374845466e-05
-2.25984985507744e-05
-8.30424170142136e-06
2.38161490417029e-06
-1.58158232953007e-05
-2.12655544193247e-05
-1.54068166113638e-05
-5.00578154398651e-06
-2.01717335171617e-05
-7.13559439228534e-07
-2.03512636892027e-05
-1.82436876471581e-05
-1.62305888575597e-05
-3.2032437105051e-05
-1.69849793295979e-05
-1.44965465248389e-05
-2.03601392984439e-05
-1.29157488457023e-05
-8.7339591221353e-06
-5.09548353254751e-06
-1.92696809981905e-05
-9.14272781054383e-06
-2.66712465982365e-06
-8.01118931495362e-07
-3.85318495016253e-06
2.05539097219369e-06
-2.80979012779066e-05
-2.08264933378187e-05
-2.2148049486227e-05
-2.77321159742018e-05
-2.49061150335217e-05
-1.57074309384882e-05
-1.11640042433531e-05
-4.7629955921019e-06
-1.123283075556e-05
-9.55805915449949e-06
-2.07898605492562e-05
-2.00425559947603e-05
-1.96814085849509e-05
-1.61909355527897e-05
-2.3522586978734e-05
-1.05317762535903e-05
-4.08181767902883e-06
-2.8585399483721e-05
-3.06580291030512e-05
-2.85069532188769e-05
-8.02515894567559e-06
-1.64533128510596e-05
-1.24175849708365e-05
-5.99837916524655e-06
-2.70132425881318e-05
-7.64935844895411e-06
-1.09094613131769e-05
-1.85274518530201e-05
-1.799564084135e-05
-1.05945545873403e-05
-1.609284280945e-05
-1.75545878534927e-05
-1.27450317800172e-05
-4.36372440668197e-06
-2.71651393684699e-05
-1.7935015327889e-05
-3.32162354697465e-05
-1.20303086565653e-05
-2.85852507123946e-05
-1.86471356149341e-05
7.22038047897846e-06
-1.13527504688028e-05
-1.77347351642244e-05
-1.67845151729518e-05
-2.15550320363198e-05
-8.56257392592246e-07
-3.29525717502138e-05
-1.92028304086979e-05
-2.20869140063621e-05
-7.63022233482897e-06
-1.62465533196226e-05
-6.59887436413237e-06
-1.35586919314861e-06
-3.59694243886768e-05
-3.27626025992895e-05
2.00934607924459e-06
-1.8817432259344e-05
-1.16818348651382e-05
-1.66607467523601e-05
-9.68128396469747e-06
-1.35218553663303e-05
-1.562663305214e-05
-2.2763036433159e-05
-1.46194000959147e-05
7.67827232434093e-06
-9.33730963313254e-06
-1.14553921338527e-05
-2.18025591840681e-05
4.15266952531165e-06
-1.098944056836e-05
-2.2415675078835e-05
-1.304011080672e-05
-2.15762057122928e-05
-3.1080432700064e-05
-9.65478575282532e-06
-2.79652900808458e-05
-3.28176490448425e-05
-8.39667332087191e-06
-1.17625176108047e-05
-2.89366014081553e-05
-6.78227193027177e-06
-7.16498344520363e-06
-1.19856191061748e-05
-1.13277816165685e-05
-4.78410787070747e-07
-1.63193935893332e-05
-2.2273683961399e-05
-2.8041279835673e-05
-1.25327834949915e-05
-4.98789401293056e-06
-5.39846652263253e-06
-2.10685713555269e-05
-2.12354367747365e-05
-1.70210052510016e-05
-2.79168809448365e-05
-8.12485132038445e-06
-7.89921209054245e-06
-8.78211977838087e-06
-5.66254259960105e-06
-2.07349308078265e-05
-6.55125483044892e-06
-9.27820317814323e-06
-1.436578932607e-05
-2.10761156177338e-05
-2.31475968743467e-05
-1.90634284576848e-05
-3.45513139285093e-05
-1.86133122927778e-05
-1.77602770634482e-05
6.5081621990822e-06
-2.68940961643954e-05
-8.82419870448912e-06
-2.74623015939375e-05
-1.25284839955547e-05
-2.92709707077741e-05
-2.58793012830178e-05
2.25385149108674e-06
-2.33215215569618e-05
-3.37949228022193e-05
-2.66873246636518e-05
-6.83826464535761e-06
-2.07157716107177e-05
-4.26212849832263e-07
-2.42029785009613e-05
-1.0720901445567e-05
-1.5002326359969e-05
-1.23147473978525e-05
-2.37422354009976e-08
-1.90449997712148e-05
-1.80015367564575e-05
-1.45577333002754e-05
-1.8841918518713e-05
-1.59826112142357e-05
-3.10606593206158e-05
-2.73804088798587e-05
-8.98358886775139e-06
-1.04208196580191e-05
-2.34772232735726e-05
-1.37246613246386e-05
-1.70726433918857e-05
-1.91981127878603e-05
-2.65546554035525e-05
-2.25471511191457e-05
4.69526676584189e-06
-9.93736987323209e-06
-1.01879478951843e-05
-2.53404012959e-05
-2.25837555929999e-05
-1.50099775312449e-05
-2.53546652722766e-05
-1.18739123566753e-05
-2.30346112243118e-06
-1.42251054934101e-05
-1.91691161233412e-05
-2.81298660100395e-05
2.76063784406122e-06
-1.53876317662891e-05
-2.41693779188147e-05
-2.02074712922037e-05
-1.58388307845041e-05
-2.58758079359016e-05
-3.37092961776505e-05
-7.75160911885142e-06
-5.57040191939955e-06
-2.11693957701769e-05
-1.16819788730385e-05
-1.0170723394297e-05
-9.30042557691757e-06
-1.54013017034123e-05
-1.90566241778701e-05
-2.41445621756472e-05
-2.29371444599085e-05
-2.6823531171446e-05
-2.90381183342658e-05
-3.36190616407423e-05
-1.52155577611193e-05
-2.14647421982849e-05
-1.48174306601678e-05
-1.33447269159838e-05
-9.78999423282583e-06
-2.77003840941935e-05
-1.60036551897336e-05
-3.77270925759825e-06
-2.59135456904873e-05
-2.0631997944732e-05
-1.83459455433634e-05
-5.17474718890071e-06
-3.08013991861775e-05
-2.61799831992095e-05
-1.1419755826871e-05
-1.3745653778469e-05
-1.67627560976294e-05
-6.06875966327274e-06
-3.13151940380018e-05
3.91026903655273e-06
-1.71261297436171e-05
-2.96916307038245e-05
-1.74473620966105e-05
-1.73596841321765e-05
-3.88956142824661e-05
-9.19402650820917e-06
-1.12298775757718e-05
-3.03428277584701e-05
-1.3674508863317e-05
-3.32686042484025e-05
-1.50032140295233e-05
-1.32298851571595e-05
-2.26462095841698e-05
-1.48756871240925e-05
-9.21458653908204e-06
-1.34487695819928e-05
-1.57804834279167e-05
-2.56527061597335e-05
-5.79776348420618e-06
-1.91488183103439e-05
-6.14675381152595e-06
-1.62883320163649e-05
-1.17633752924807e-05
-2.14163405853727e-05
-1.52907872732315e-05
-1.47520004345834e-05
-1.99201840797991e-05
2.58278719126716e-06
-2.00200821743662e-05
-8.00452389922189e-06
3.19735428182362e-06
-2.23480570984303e-05
-1.12221822094308e-05
-2.19962356188627e-05
-2.59817622101029e-05
-1.38336090408193e-05
-2.03334044032899e-05
-7.99087588910554e-06
-2.45295195084935e-05
-3.15457602607309e-05
-2.28789378672986e-05
-2.80546268346965e-05
-5.78626660288624e-06
-2.78390666681083e-05
-6.04162332444271e-06
-1.59097411489799e-05
5.56699073413579e-06
-3.21946499642933e-05
-1.50105829478772e-05
-1.45108989582044e-05
-1.23626000171471e-05
-1.55635673996107e-05
-1.64263347675193e-05
-8.11388600925709e-06
-1.68137230051111e-05
-2.68326242230538e-05
-1.73269430241283e-05
-1.10395459099268e-05
-1.40690536862758e-05
-2.38739915974857e-05
-1.57967036485622e-05
-8.23908204173873e-06
-1.26340121209339e-05
1.16494687715356e-06
-1.0834550572516e-05
-8.53976939183191e-06
-6.02841500963784e-06
-7.45890227739339e-06
-1.52706207035241e-05
-2.50851591661653e-05
-1.05882070399568e-05
-7.0344279121767e-06
-1.83484757820293e-05
1.25255789784249e-06
-2.34328318331816e-05
-1.66333511907812e-05
-2.3077976066458e-05
-1.26757217421046e-05
-2.26199225646575e-05
-1.60871921532944e-05
-1.97977247428124e-05
-2.99517343435007e-05
-2.11082352894509e-05
-1.75259751104419e-05
-3.11941754864353e-05
-1.40726913749043e-05
-1.53322999438368e-05
-1.74048853973667e-05
-2.83391384697337e-05
-2.0328128618289e-05
-3.93156860611238e-05
-2.82088961424802e-05
-1.22031272455311e-05
-2.11473236554233e-05
-3.16214411023661e-05
-1.42475956727279e-05
6.1238746633766e-06
-2.25827483397475e-05
6.10035213978147e-06
-1.23660110256487e-05
-1.1635749647675e-05
-9.35693565648025e-06
-2.07311626695847e-05
-1.51060975450397e-05
-9.08691564515297e-06
-1.98228060733243e-05
-2.09554071617963e-05
-3.25147119299208e-05
-2.8712502653785e-06
-1.64041382939198e-05
-1.00609704241267e-05
-1.86609093720427e-05
-1.70204974877677e-05
-1.40467477936392e-05
-1.85672121446238e-05
-1.22110840791559e-05
-1.52329087593633e-05
-1.55516426912158e-05
-1.69502646516782e-05
-2.22120186256863e-05
-3.89663986390798e-05
-9.47805470831854e-06
-8.9114626269881e-06
-2.42226434415408e-05
-2.53470393257278e-05
-1.48251457350502e-05
-7.25362909727081e-06
-1.7758368500243e-05
-1.09776176726408e-05
-9.88155919350722e-06
-1.26927068542769e-05
-2.05157433751722e-05
-3.50612054678314e-05
-2.32114105175562e-05
-1.9264310855346e-05
-8.50880462852605e-06
-2.26543529481091e-05
-1.02547862224251e-05
-1.62106134616003e-05
-2.15447639759075e-05
-6.46108064361558e-06
-2.05331193258302e-05
-1.10668704711689e-05
-1.25943171332985e-05
-2.49512588117685e-05
-8.02509221221681e-07
-6.19943743470412e-06
-1.84906188304554e-05
-2.43071330971129e-05
-1.97270195146202e-05
-3.49888667479477e-05
-2.24816619616537e-05
-2.64274608245827e-05
-1.69962998069367e-05
-1.99868275192331e-05
-2.2605331339556e-05
-4.20013342532283e-05
-1.16902705397291e-05
-4.442635560888e-06
-2.58216105858726e-05
-1.07191177263607e-05
-3.0002560145981e-06
-2.46415350909669e-05
-1.79933566824861e-05
-2.0292818897885e-06
-3.14742081446052e-05
-1.80745223632069e-05
-1.81333703719793e-05
-2.03807720262081e-05
-2.56818974240883e-05
-2.0822791849678e-05
-8.43380545850519e-06
-9.74166967582026e-06
-3.38118537141324e-07
-2.13713826257078e-05
-1.10169161534777e-05
-7.20856277969135e-06
-3.78418626808463e-06
-2.48470392618367e-05
-3.07692493183715e-05
-2.6382759502103e-05
-1.28827282928995e-05
-2.13329224029007e-05
-1.98085721157007e-05
-2.50866553131247e-05
-1.32454431418666e-05
-1.08099900374241e-05
-1.79699068974068e-05
-2.68359583813644e-05
-2.36395903852034e-05
-1.05393611881683e-05
-1.9288407371397e-05
-8.72498953065517e-06
-3.41307103333112e-05
-8.35311430145753e-06
-2.19361503134147e-05
-1.47277673575336e-05
-1.50951237348335e-05
-3.00613478970219e-05
-2.53595608020769e-05
-1.29325739316188e-05
-1.50028453729251e-05
-2.35723074847379e-05
-2.80232342417932e-05
-3.01215309506735e-05
4.49974756348549e-07
-7.50434587645255e-06
-2.68521838076268e-05
-1.26395293939387e-05
-1.05082463089277e-05
-1.01435793467004e-05
-2.51674475625403e-05
-1.76482766139717e-05
-4.93145167298889e-06
-1.70734042184644e-05
-9.94820653041475e-06
-1.83061825670676e-05
-1.22414346579087e-05
-2.15659043322323e-06
-2.3817204105344e-05
-2.54265408297502e-05
-9.60866843883576e-06
-6.73581384309541e-06
-1.53822852486658e-05
-1.37827640508662e-05
-1.62308653926678e-05
-4.66657647128525e-06
-2.88216061491456e-06
-9.61942951559921e-06
-2.28912649604369e-05
-2.32235077698504e-05
-5.48307937237798e-06
-1.54897042226378e-05
-3.4050576530334e-05
-2.62035361265025e-05
-2.01375700815283e-05
-2.47325519750453e-05
-1.53159063395607e-05
-2.79689093298206e-05
-1.60250539301438e-05
-1.82256905441152e-05
-1.05902532239221e-05
-2.05023931968407e-05
-8.03113050033803e-06
-1.62853265474648e-05
-1.48157518872712e-05
-5.8843011404524e-06
-7.58052735913125e-06
-1.10368605504983e-06
-1.12152180545923e-05
-1.33110952906767e-05
-3.02674208118461e-05
-2.01560821300626e-05
-1.28015399022895e-05
-1.42733208160103e-05
-1.48409414730492e-05
-2.32552107919437e-05
-1.8953391247779e-05
-2.65549307030586e-05
-9.79669236420709e-06
-1.49435616260271e-05
-2.48691104380185e-05
-2.02502003473588e-06
-2.6925353891095e-05
-1.41506568745895e-05
-2.99607873059448e-05
-2.84434697384583e-05
-1.5485272524229e-05
-1.95595767371607e-05
-3.0036886357093e-05
-6.63976307409891e-06
-5.14026430404829e-06
-3.36096620787852e-05
-1.03435631439512e-05
-2.98468085502017e-06
-1.13964076990219e-05
-1.76864681579389e-05
7.00374066705246e-06
-2.69005819854848e-05
8.56491942732376e-07
-1.44897599807541e-05
-8.80617991461464e-06
-1.79921306266686e-05
-8.15771836425184e-06
-2.62911553924863e-06
-8.04019777411287e-06
-2.33611336751187e-05
-5.13088504093959e-06
-1.84400341827435e-05
-1.3818365543577e-05
-2.40949928702074e-05
-1.43389131909867e-05
-1.60852971652142e-05
-8.16961250847889e-06
-1.86707206054408e-05
-2.77913913905614e-05
-1.90971346404129e-05
-2.1893518427081e-05
-2.17227299946468e-05
-2.34378983892453e-05
-2.15611350253187e-05
-2.56988798845066e-05
-2.64023577675715e-05
3.27679185819146e-06
-1.07055316594884e-05
-4.68517151430485e-06
-1.33381575614903e-05
-1.72567865303144e-05
-2.0997033047393e-05
9.23293065580334e-06
-1.65458849518529e-05
-2.07736170292831e-05
-1.14176873157685e-05
-2.1702792314263e-05
2.41093559982413e-06
-2.5252479240567e-05
-2.22602465869596e-05
-1.74723581513491e-05
-1.4263571703996e-05
-2.82535609574609e-05
-2.32508082178235e-05
-7.58046890764174e-06
-3.57677748856226e-06
-2.60212518433604e-05
-9.10123272144069e-06
-1.67199610254575e-05
-1.43502707141603e-05
-1.09970626096721e-05
-7.31893806011493e-06
-2.59866906715556e-05
-1.63072014762014e-05
-2.1248854271879e-05
-2.15884327769983e-05
-1.36003586404455e-05
-2.2919047433008e-05
-1.05384188904462e-05
-1.35019182651415e-05
-8.95566738978657e-06
-1.65119475911222e-05
-1.46428088577636e-05
-1.76777920024982e-07
-2.73318387010546e-05
-1.65544857137404e-05
-4.70331416336913e-06
-1.68744630836882e-05
-2.5837530105672e-05
-1.82487214366197e-05
-5.46975296348019e-06
-1.67794997777438e-05
-1.95303644158562e-05
-1.63970381978219e-05
-2.82497830867146e-05
-1.61290639823356e-05
-7.68462027896287e-06
-2.06607792114798e-06
-1.32248411144936e-05
-1.73201181780673e-05
-1.33519360248302e-05
-8.18930026731628e-06
-1.28622518270449e-05
-1.57121953628605e-05
-1.67056939828398e-05
-1.21806004214937e-05
-1.68436896197597e-05
-2.31999301852416e-05
-1.34439896383938e-05
-3.32537844783307e-05
-2.22821072096198e-05
1.34516542808997e-05
-1.34598245985378e-05
-8.34578249487986e-06
-8.03904394726946e-06
1.66640882303891e-06
3.08726113973244e-06
-1.70618246001435e-05
-1.67652191734723e-05
-3.14602584121622e-05
-1.89173284146509e-05
-1.35817327204084e-05
-1.18578271906932e-05
-2.15076116582852e-05
3.56944727169475e-06
-7.32568710920413e-06
3.52416544136411e-06
-9.95307592618366e-06
-3.17540568302991e-05
-2.68347568610994e-05
-2.79338348318479e-05
-2.37409964463142e-05
-8.95571451211326e-06
-1.15113948875174e-05
-2.54137846447987e-05
-9.69734650388849e-06
-2.25633971278645e-05
-2.04860389161367e-05
-2.18460644984525e-05
-1.65538166454467e-05
-1.4614137204216e-05
-9.16083515933542e-06
-1.37910006369183e-05
-1.60922316627235e-05
-1.89301948825632e-05
-3.05968834638531e-05
-2.01824033320872e-05
-1.04998106498639e-05
-1.11296573364778e-05
-1.25746515445822e-05
-2.39866754688259e-05
-9.97611946218051e-06
-2.36273535597698e-05
-1.35387481174876e-05
-2.38790152265909e-05
-1.84318312026396e-05
-1.479812609065e-05
-2.00244938072646e-05
-1.82964655810038e-05
-1.08377125744706e-05
-3.18771902078209e-05
-1.6026884058168e-05
-1.13959921364231e-05
-2.80685714080946e-05
-1.12289056887357e-05
-3.62627353778678e-05
-6.60772494359163e-06
-2.91251148720503e-05
2.493291070299e-06
-1.61556419502045e-05
-2.32721832080974e-05
-3.85434529145036e-06
-3.56509901430108e-05
-1.75794637992164e-05
-1.72091932570382e-05
-2.38110600706758e-05
-3.32625721906238e-05
-1.35332267178684e-05
-3.05250731142315e-06
-1.15304709569894e-05
-2.89925336097618e-05
-2.31924147903545e-05
-1.24598880300118e-05
8.64749149482234e-07
-1.65180278842038e-05
-3.82773024928537e-06
-1.24313489448828e-05
-2.77247155419312e-05
-2.63324731505697e-05
-3.6021961901072e-05
-9.30708644812231e-06
-9.5310255565527e-06
-4.19010368885037e-05
-1.5392685636846e-05
-1.80268986632338e-05
-6.23314767256095e-06
-6.28655347595575e-06
-1.69586389538516e-05
-2.47022966487464e-05
-1.25855415481916e-05
-1.77320024562251e-05
-2.56211948431759e-05
-4.19828174013213e-07
-5.36481494486908e-06
-2.03671600897611e-05
-2.62249307154904e-05
-1.09737189758138e-05
-4.44285421315374e-06
-8.64433215211492e-06
-6.44490727369503e-06
-1.82587358850874e-05
-1.22390284144531e-05
-2.50151412763769e-05
-1.15781435801611e-05
-9.61450668881513e-06
-1.96904517352857e-05
-1.32901777399899e-06
-3.49577857411882e-05
-3.1235451390145e-05
-1.04514162051386e-05
-1.62765806291331e-05
5.387319446816e-06
-2.27451416620735e-05
-2.17076871851317e-05
-2.38868235975035e-05
-1.15729127958896e-05
-1.6037481936339e-05
-2.30015282042843e-05
-1.21974946729072e-05
4.66856354865805e-06
-1.11329590555471e-05
-1.15332340926927e-05
-2.07257535198215e-05
-1.88992170759194e-05
-2.61058027623826e-05
-1.23782354304702e-05
-2.24646890666765e-05
-1.32121330942976e-05
-2.18817031175908e-05
-1.1065654236545e-05
-1.54116230328455e-05
-1.35931247855152e-05
-4.14633722550213e-06
5.35783080824234e-06
-4.63138966442446e-06
-8.97710940486632e-06
-1.69344480859322e-05
-1.69095247292471e-05
-6.15663661507962e-06
-8.35954895004233e-06
-1.05755004351046e-05
-2.61998941367564e-05
1.49204926456194e-06
-9.30845567546665e-06
-3.42711825284802e-05
1.07320328738472e-05
-1.41207636822799e-05
-2.88081188566381e-05
-1.968021466705e-05
-1.64143858027358e-05
-2.69038531953208e-05
-1.61866472897091e-05
-4.71721842770059e-06
-5.38406349865556e-06
-1.560325964463e-05
-1.1959068150535e-05
-2.60457917169099e-05
-3.5086583498889e-05
-2.15984245805544e-05
-2.01495075317526e-05
-1.87558754386116e-05
-1.50673672210719e-05
-2.0462007685389e-05
-1.40193323878524e-05
-2.25908224229982e-05
-2.33774251151708e-05
-2.74086682067646e-05
-3.28927831906721e-05
-2.05308914473078e-05
-1.28508280621319e-05
-1.55583137645337e-05
-3.72980004156364e-05
-2.06833155609514e-05
-4.1524584571084e-06
-1.89081720816294e-05
-1.21239583911982e-05
-2.38571455711646e-05
-2.1084662645802e-05
-1.78938240623014e-05
-2.01566075773353e-05
-2.2473962575388e-05
-1.67552974729691e-05
-2.77196026830364e-05
-2.96077262041551e-05
-3.39503633329005e-05
-2.75937982037532e-05
-2.37796043025684e-05
-3.03251395438477e-05
-3.30685343395497e-05
-2.13911686311177e-05
-1.1878634582343e-05
-8.49775083377606e-06
-8.14872395059631e-06
-2.91848277648155e-05
-1.96946630003255e-05
-1.80032993196271e-05
-1.93864241561153e-05
-9.59302732784949e-06
-3.18269533112499e-06
-1.79762060024675e-05
-2.76144408341844e-05
-1.80263152442604e-05
-1.1742466113561e-05
-2.89137967308101e-05
-4.08887246869936e-05
-1.15920499207915e-05
-3.1861010689191e-05
-4.93635457468426e-06
-2.89070521964035e-05
-1.37142829168208e-05
-1.65136381502351e-05
-1.70656327615239e-05
2.42036604192246e-06
3.13914149443045e-06
-1.19994725906132e-06
-1.32960185487277e-05
-9.93999644890764e-06
-1.69346999769584e-05
-7.66200326166679e-06
-6.08461867083547e-06
-2.92474625193139e-05
-1.69418054164566e-05
-7.60984694164552e-06
-1.531128434295e-05
-2.57806635715855e-05
-2.01300001099543e-05
-2.57495830263108e-05
-1.90225602137329e-06
-9.15585358373152e-06
-1.13359632886399e-07
-3.7034064821942e-05
-3.86833260768296e-06
-2.31010292170585e-05
-5.97157642269593e-06
-1.73045063430645e-05
9.71943575861277e-06
-1.13817421861059e-05
-2.12089662562158e-05
-9.59255806456319e-06
-2.30950319458405e-05
-3.05617960422795e-05
-2.13430648409891e-05
-9.82668060927394e-06
-2.04554172835524e-05
-8.00088998587954e-06
-6.63179977713031e-06
-2.26223410026672e-05
2.27246438575248e-06
-1.54972463487846e-05
-1.01531234378471e-05
2.20476387568954e-06
-1.17190280961929e-05
-2.09143070968742e-05
-3.14986334052127e-05
-2.80632032930807e-05
-1.66254276383753e-05
-9.25205174299878e-07
-1.67773179680275e-05
-2.96887324590038e-05
-2.43859196077249e-05
-2.45685853709425e-05
-1.2755874507262e-05
-2.6155485273592e-05
-1.47653318399754e-05
-2.37090106619927e-05
-1.65231499948582e-05
-2.77712080288309e-05
-2.08339094701527e-05
-7.7829297985653e-06
-1.93548750185762e-05
-1.62212516145938e-05
-2.74422332195875e-05
-8.00463842219447e-06
-1.60602267877952e-05
-1.23803023740039e-05
-3.07959274055477e-05
-1.60639129132646e-05
-1.09556351098669e-05
-4.31221861898702e-07
-1.12255504517277e-05
-6.17502837825308e-06
-2.20325502224188e-05
-1.89971567242177e-05
-2.56202079869783e-05
-2.5732308731079e-05
-8.96682584922092e-06
6.48476204834066e-06
-6.5619148258238e-06
-7.91189608193127e-06
-2.41123975564059e-05
5.56120585446973e-06
-2.36832429838222e-06
-1.81221987953289e-05
-1.04659655323313e-05
-1.2182844131333e-05
-1.86971831466383e-05
-1.54644196912977e-05
-2.40355518574453e-05
-1.25634943424556e-05
-8.46347650207767e-06
-2.21862850811536e-05
-1.43503081301883e-05
-2.42239460421173e-05
-7.53218185528878e-06
-2.99152674512784e-07
-1.05931836536083e-05
-1.75147774838393e-05
-1.77316412864187e-05
-1.87869927927077e-05
-2.26301490513983e-05
-1.85485879787833e-05
-1.34534947904263e-05
-1.42032999214737e-05
-2.32755861933858e-05
-1.94073655132055e-05
-2.53815582510636e-07
-3.06680773155817e-05
-2.29426227230405e-05
-2.14303991957558e-05
-1.09539994945839e-05
-7.30730298683143e-06
-1.73126708310771e-05
-4.73955537511499e-06
-1.13695282461206e-05
-1.88592891611171e-05
-2.2198141479554e-05
-3.02448497242559e-06
-2.24477371945297e-05
-2.44734507697765e-05
-1.48545576235684e-05
-1.24521513369042e-05
-1.89203670574778e-06
-1.73125883363655e-05
-4.86434138870335e-06
-5.78360450605261e-06
-1.33586797031223e-05
-7.47782090874811e-06
-9.64554333355582e-06
-3.67748655313383e-06
-9.3027609891557e-06
1.26674014101994e-06
-1.9528560665429e-05
-3.01532267062332e-05
-3.62999107631651e-05
-8.57365914283779e-06
-2.57653463066385e-05
-1.05232521054695e-05
-2.39691408932099e-05
-9.03018696869425e-06
-2.44113024853517e-05
-1.28327246356507e-05
-2.0067877219902e-05
-1.07377759842697e-05
-2.60981722398766e-05
-5.74831525763989e-06
-1.6415941297326e-05
-1.90953194883759e-05
-2.27885291898562e-05
-1.776776375136e-05
-1.94732378785722e-05
-2.98486447605159e-05
-1.34426170395905e-05
-2.28819866338725e-05
-2.18509633567593e-05
-8.04373688788616e-06
-7.40945091775337e-06
-1.7829405453841e-05
-1.17248068311143e-05
-2.78133840244588e-05
-1.22433558690224e-05
6.33236043712295e-06
-1.76238404960083e-05
-6.00292853299921e-06
-6.55987709139527e-07
-7.29127802068522e-06
-1.37768171253935e-05
-1.70362360599488e-05
-2.06770325814842e-05
-1.0988086654756e-05
-2.70290874835293e-05
-1.61827136694017e-05
-3.76099022467652e-05
-2.35064358184394e-06
-2.24540592768607e-05
-8.68113175358438e-06
-2.84532783038334e-05
-1.31878145347614e-05
-2.43612096716589e-05
-2.36009607350414e-05
-1.31452090390666e-05
-1.08307684311382e-05
-2.21589178927565e-05
-3.33320823710763e-05
-1.45033569437971e-05
-5.43494135387725e-06
-9.64298049382402e-06
-2.19570051757644e-05
-1.46425516231811e-05
-2.7577971478141e-05
-1.94174803379158e-05
-1.6426188977906e-05
-1.49095230067919e-05
-6.98202661410957e-06
-4.42382902049848e-06
-2.33664920864774e-05
-1.54178503516788e-05
-1.88921566148593e-05
-1.58454714381209e-05
-1.08250511426627e-05
-3.39002312541115e-06
-3.36201868055231e-05
-2.90506396361385e-05
-8.01381781082868e-06
-1.49361778392932e-05
-1.67615394881689e-05
-6.23543677316062e-06
-1.53293072728232e-05
-2.75997680091678e-05
-1.6920841948471e-05
-1.71129770605289e-05
-1.05045236583504e-05
-1.77798082067119e-05
-1.55589703559701e-05
-1.6913845452844e-05
-2.33616356478272e-05
-1.00601476183324e-05
-2.42091503949845e-05
-5.86095230015127e-06
-1.76621881248578e-05
-6.6768640028813e-06
-1.12102948974476e-05
-4.18637567946594e-05
-1.53707889258707e-05
-1.67908052108132e-05
-1.62267245746609e-05
-2.20243840045991e-05
-2.32978292261853e-06
-1.26082557096951e-05
-1.94763378318147e-05
-9.01440043785905e-06
-5.55679494628137e-06
-2.4285896069003e-05
-2.20838468145406e-05
-2.50015120309247e-05
-2.50627542037375e-05
-1.33773996992173e-05
-1.07369589521653e-06
-8.10336015984361e-06
-1.95299862743002e-05
-1.69114273440693e-05
-8.76383742271243e-06
-1.29508092310286e-05
3.73395290734833e-07
-1.42560784407983e-05
-1.52634543137778e-05
3.27945819445373e-06
-7.94424761735385e-06
-2.30658780033221e-05
-2.23133109511737e-05
4.81990152268053e-07
-1.48396143345867e-05
-1.4558275794008e-05
-1.18569911891023e-05
-3.25443543646581e-05
-1.91782924349385e-05
-2.26753529044657e-05
-2.37316057659419e-05
2.60803861911441e-06
-1.82611467883199e-05
-6.08170551506981e-06
-2.43312307316666e-05
-2.16003124788685e-05
-2.12002148689039e-05
-3.62226630096184e-05
-2.60544431406124e-05
-2.51421320462464e-05
-1.67930801940964e-05
-2.68948628115211e-05
-2.37111800664859e-05
-2.33082934917318e-05
-1.29920165421481e-05
-2.63240693284765e-05
-1.05037676857182e-05
-2.14410513808077e-05
-2.30449267515163e-05
-1.48954602042454e-05
-3.13223297748665e-05
-3.77015267143775e-06
-1.7766955478548e-05
-3.00824611729699e-05
-1.48771332983058e-05
-8.71143699043912e-06
-1.33007940774058e-05
-1.4679795047154e-05
-1.61536295180477e-05
-2.09088315696261e-05
-8.72403088522092e-06
-1.55325554004864e-05
-1.62859245777887e-05
-3.60712248676011e-06
-2.33420457440914e-05
-1.90633219399228e-05
-4.99650714804198e-06
-8.20128024771214e-06
-1.98928358647116e-05
-1.60967776197455e-05
-1.04796962864467e-05
-3.07210876636996e-06
-1.53990644223837e-05
-3.12732496858817e-06
1.2064216085604e-06
-1.06924554603976e-05
-1.84545397632108e-05
-1.01926659352524e-06
-1.67437147899834e-05
-1.95228311365103e-05
-9.93413879787441e-06
-1.56421882376968e-05
-3.58503354030752e-06
-1.46364338439426e-05
-1.82064689284995e-05
-1.35009455226218e-05
-2.27768314482157e-05
-9.57545198652942e-06
-1.09846581316342e-05
-1.8592200916615e-05
-1.52864536861706e-05
-1.88984529449338e-05
-1.92724752981629e-05
-2.56918387956268e-05
-1.49215498449554e-05
-1.54945807125288e-05
-1.40500717877011e-05
-2.15224451962813e-05
-1.90895612796107e-05
-1.84878947201327e-05
-3.53379942236606e-05
-1.95552721400606e-05
-1.98161912786608e-05
-3.24735088858848e-05
-1.92864193876901e-05
-1.09034700067291e-05
-9.78336885019905e-06
-2.73842843221e-05
-1.09640984841877e-05
3.20119182986674e-06
-1.8309609279195e-05
-1.40595774867319e-05
-2.28816653938979e-06
-1.79940899288586e-05
-2.86530431097688e-05
-1.80001507419812e-05
-2.53156235058013e-05
-8.64372652298666e-06
-7.47579699670067e-07
-2.32189514590407e-05
-1.34826254789293e-05
-1.40006100507677e-05
-2.64175776994478e-05
-7.97462770434333e-06
-8.92523121136565e-06
-1.65417109096587e-05
-8.11973341142997e-06
-1.05888383733103e-05
-1.16727005423779e-05
-2.3667690495928e-05
-1.75900658455483e-05
-4.31649800310777e-06
-3.98552605364445e-05
-1.51098191457038e-05
-6.20655607060107e-06
-3.08758298378686e-05
-3.77430616726114e-06
-1.04939311423619e-06
-1.17493709740834e-05
-2.30971919130412e-05
-2.07781782559229e-06
-2.48134504984254e-05
-3.07925842480005e-05
-4.29110615938483e-05
-3.34601368055524e-05
-2.9348921096162e-05
-1.7853783200133e-05
-2.56802583344874e-05
-3.94116428855714e-06
-8.68996595425994e-06
1.13155001915786e-06
-3.99478413355635e-05
-1.59174708490518e-06
-9.44106762585538e-06
-3.74584307864753e-05
-1.76638995141667e-05
-2.72091977820242e-05
-2.10827123572818e-05
-5.151846166434e-06
3.715262421616e-06
-2.52995602329695e-05
-1.80012592927864e-05
-1.57187417087472e-05
-2.88021533110449e-05
-1.3483038853522e-05
-3.21312539166755e-05
-3.31831129170935e-05
-1.54911346586625e-05
-1.94220845435986e-05
-4.10740460316968e-05
-2.05131212659204e-05
-1.13264146401298e-05
-1.78409292130254e-05
-6.46376044326759e-06
-1.8348894170845e-05
-7.67282269375857e-06
-1.434753800521e-05
-2.87641461878472e-05
-2.80144516335936e-05
-4.19978418131573e-05
-1.94858259656005e-05
-1.79327135346721e-05
-2.26251787849873e-05
3.58742453208319e-07
-1.61992905067107e-05
-1.54110309289385e-05
-5.65113757524654e-06
2.12838081753055e-07
-1.4519706075881e-05
-2.47379351291139e-05
-6.62432416366664e-06
-1.98531510647406e-05
-1.6079886235941e-05
-2.7597791772912e-05
-4.18573387769282e-06
3.14698256975525e-08
-1.31249684630932e-05
-1.14088184471241e-05
-9.47719563569754e-07
-2.64925769430899e-05
-7.82533125740954e-06
-1.37522193360565e-06
-2.00340849307766e-05
-1.33168671760026e-05
-3.53464594422513e-05
-3.303178971892e-05
-1.90021624139508e-05
-2.46973614012329e-06
-1.13535729308998e-05
-1.69324700284302e-05
-1.31764210881534e-05
-1.10730536849831e-05
-3.44624817129282e-05
-8.06346000293059e-06
-2.71115293616704e-06
-9.18411802723312e-06
2.7860944809192e-06
-1.12254352189417e-05
-1.26879039641853e-05
1.29861753374852e-06
-2.03129387251142e-05
-1.45820851043091e-05
-1.14330916179134e-05
-2.61885854408231e-05
-8.36297581097917e-06
-8.85040273874761e-06
-1.80493593523435e-05
-1.1093498505132e-05
-3.67556952167553e-05
-3.74874961371352e-05
-1.84921590139396e-05
-9.99724503515713e-06
-2.0520516710738e-05
-1.5312155499375e-05
-4.03538544475393e-06
-1.2384019626532e-05
-2.26478723294815e-05
-2.28208603049943e-05
-1.78316204799881e-05
-1.41682146566698e-05
-3.21547081869482e-05
-1.95272321971784e-05
-5.71130261124243e-06
-1.84175768882446e-05
-2.78450280783288e-05
-9.77234268360531e-06
-1.89624016967679e-05
-7.14209347344512e-06
-8.85501714209757e-06
-2.85786885076626e-05
-2.04472386894569e-06
-1.5618130814373e-05
-4.30178211013612e-06
-1.61468129828753e-05
-6.98549401009884e-06
-2.29512591549608e-05
-2.26379935090808e-05
-3.54907939457948e-07
-1.7525969477714e-05
-2.52789674026088e-05
-2.36695690561653e-06
-1.08767700884578e-05
-1.97652179495528e-05
-2.67337933556864e-05
-1.78752837507443e-05
-2.49824819998672e-05
-1.56553313848736e-05
-1.60688191803046e-05
-2.31289840375337e-05
-1.25456322502188e-05
-2.16743203733482e-05
-1.05693862057765e-05
-1.1093553675888e-05
-1.27921475450082e-05
-1.46412496743787e-05
-1.77275366558147e-05
4.03447634802288e-06
-1.48172497074453e-05
-2.12325763854208e-05
-5.85454487584742e-07
-1.23676323334298e-05
-1.73550438478558e-05
-1.01236806377701e-05
2.26379725412454e-07
-2.08555845923622e-05
-1.96857694390189e-05
-2.62935197068446e-05
-3.24745736136196e-06
-2.01852562036302e-05
-1.53849448944297e-05
-2.23549639553602e-05
-3.16437408781142e-05
-1.07576946813112e-05
-9.71820059584595e-06
-1.41044162312565e-05
-1.79331985561254e-05
-2.11236918090984e-05
-2.07342015596843e-05
-1.01633819095514e-05
-9.43855079958391e-06
-1.87229531024491e-05
-1.59631920431585e-05
-7.24297960201976e-06
-3.9735416477498e-06
-1.72182164600521e-05
-1.2107342801993e-05
-2.1021045502694e-05
-1.5896649101901e-05
9.72881614119746e-06
-2.71952820989126e-05
-2.96140087008368e-05
-2.01225283892954e-05
-1.77163616510549e-05
-3.01610636689691e-05
-1.20142168732069e-05
-2.19408965055039e-05
-2.45378346637375e-05
-8.7155048948878e-06
-3.67369567076963e-05
-1.44238115269947e-05
-1.64336429219871e-05
-9.04474605589904e-06
-1.79794188296565e-05
-2.56614920255506e-05
-1.14394536546384e-05
-1.20148874392871e-05
-4.24499750503763e-06
-2.29748683627774e-05
-1.32581784890667e-05
8.77431742887441e-06
-8.3273495421406e-06
-8.56712886494655e-06
-1.75191917404332e-06
-1.03560827681776e-05
-7.66294110891181e-06
-2.29769852622468e-05
-1.63258123462151e-05
-3.15453609224818e-05
-2.27255692174497e-05
-2.36396066660864e-05
-1.80475532547534e-05
-3.63638350166844e-06
-2.38878508041561e-05
-1.72606166479717e-05
-3.38629349399553e-05
-7.52541370306734e-06
-3.53992914591594e-06
-8.21917748436238e-06
-2.18219097210996e-06
-2.61434289612231e-05
-9.78518485095854e-06
-4.22873293668225e-06
-1.81154717196386e-05
-6.98348192087987e-06
-1.07782769702538e-05
-2.02068838791641e-05
-1.44046208984786e-05
-1.93803296201945e-05
-8.12420170021963e-06
-1.60456264839814e-05
-3.94216626575594e-06
-5.10398619055278e-06
-4.242393761904e-06
-1.53073919720738e-05
2.25079046439178e-06
-2.90560653960121e-05
-3.11649195281524e-05
-2.43719704971044e-06
-1.52936628932971e-05
-8.29515370866034e-06
-3.85052932293814e-05
-2.7495421292898e-05
-2.28781435893396e-05
-2.28694135158644e-06
-1.14884045677449e-05
-2.01337883134523e-05
-1.49418724688505e-05
-1.82575027414316e-05
-7.32845521460392e-06
2.82267033306208e-06
-9.28032654396753e-06
-2.50877676906989e-06
-2.00170738356673e-06
-2.17905028485277e-05
-1.9011657971374e-05
-7.40085274506616e-06
1.31268281059166e-06
1.48387183076736e-06
-3.0336526957597e-05
-2.40901056975625e-05
-1.45754334606382e-05
-1.43091861246374e-05
-4.3801400906889e-06
-1.48890780900412e-05
-6.11320135897334e-06
-3.47960092206962e-05
-1.59325079583197e-05
-1.97143047593744e-05
1.99298528296939e-06
-9.90596738542666e-06
-1.53464817234979e-05
-2.62228898448979e-05
-1.77618356515252e-05
-1.59869244091301e-05
-4.45842177539943e-06
-6.41334497681278e-06
-2.47452563936972e-05
-3.01359255653238e-05
-1.36946838621533e-05
-1.1777615585124e-05
-1.31031642663123e-05
-1.02883616151494e-05
-3.00903262772052e-05
-2.03375712965396e-05
-1.13731493257233e-05
-3.73595398126178e-05
-2.73160721741362e-05
-2.28458836791425e-05
-3.42110812298879e-05
-2.25376438784836e-05
-3.06350445726818e-05
-1.45458762513047e-05
-7.34487655405405e-06
-4.81352213768701e-06
-1.0274742207027e-06
-2.12305486832523e-05
-1.97752684828752e-05
-2.53168796155376e-05
-1.64550217981811e-05
-2.27486414183223e-05
-1.1116905229581e-05
-9.71603780821029e-06
1.02975907890577e-05
-1.2204653720197e-05
-1.74172720720937e-05
9.91524759776191e-06
-2.17536349990784e-05
-1.8182033886322e-06
-1.18924645695916e-05
-1.66577054804369e-05
-2.33367205462095e-05
-3.52959200536311e-05
-1.58407551821939e-05
-4.28547371872875e-05
-1.78593385296763e-05
-1.66501709982333e-05
-2.6897234388258e-05
1.03761537261404e-06
-6.9819121989132e-06
-2.20439339914183e-06
-2.41490161018238e-05
-2.04220466681042e-05
-2.49231331422324e-05
-2.0088988721791e-05
-1.50449486726406e-05
-1.90326143931344e-05
-1.95128623883709e-05
-2.51891475664532e-05
-1.45072812715093e-05
-3.63140210691212e-05
-1.9881988351275e-05
-9.42439898985539e-06
-1.21247439009847e-05
-1.1847657739364e-05
-2.42269028197506e-05
-1.64927192705166e-05
-2.07162379904327e-05
-1.67779861996897e-05
-2.09812454980082e-05
-2.55723541142857e-05
-1.74905179023794e-05
-1.32237707439382e-05
-1.9254800775971e-05
-1.68369984614457e-05
-7.3214376820428e-06
-4.19756549539406e-06
-4.23789256856266e-06
2.49361346649182e-07
2.95136513661613e-06
-5.62902746353191e-06
-8.60014498028533e-06
-1.50351160555094e-05
-2.54999448642655e-05
-3.49409661432956e-05
-1.15945620482443e-05
-1.54944671685096e-05
-1.0753803216205e-05
-2.18016619414255e-05
-1.67292675747839e-05
3.02303258396425e-06
-1.76755622019194e-05
-9.37833641261827e-06
-3.15803597712783e-05
-1.76530566085319e-06
-2.96778297889544e-05
-1.69208534092569e-05
-5.50899004188791e-06
-2.14282450465528e-05
-1.57833459861488e-05
-8.1368322642298e-06
-1.74294749770091e-05
-1.05306003976738e-06
-1.26888156157947e-05
-2.56775399978964e-06
-1.50886421198067e-05
-1.94132835175213e-05
-1.2462841764721e-05
-2.82341703222502e-05
-3.52148433701776e-05
-2.82741850080623e-05
-6.34445121791955e-07
-9.55632955920907e-06
-3.18060550078457e-06
-2.61463915312326e-05
-1.60787460126786e-05
-1.11654656597666e-05
-6.94087523487922e-06
-7.0847176415745e-06
-2.41281991229125e-05
-8.49524619589758e-06
-9.16083280812498e-06
-2.50577946977712e-05
-1.06335879287774e-05
-2.59019851544244e-05
-5.82477131060143e-06
-7.10472625296316e-06
-2.71511354465035e-05
-2.07521781887785e-05
-2.33706741051354e-05
-2.45622684842221e-05
-1.26804670244871e-05
-2.13793552247427e-05
-1.16096398582841e-05
-1.82987998608774e-05
4.25385132743842e-06
-7.58667341345542e-06
-1.99536608576857e-05
-1.20445419939322e-05
-2.01234947123777e-06
-8.96578506100546e-06
-1.9639903349885e-05
-1.37338925133637e-05
-3.05905644007593e-05
-5.16888802308268e-06
-3.87334399129436e-05
-5.76919423074636e-06
-1.99054670683886e-05
-5.27594435027111e-06
-1.78745518346061e-05
-1.80632204689648e-05
-1.05820687476538e-05
-2.20615009191892e-05
-4.081418260075e-05
-3.56945326967723e-05
-2.6947548563887e-05
-2.33660324745462e-05
-3.00791500455753e-05
-3.10842325722603e-05
-2.49569334455674e-05
3.83973282910232e-07
-2.27538889052876e-05
-1.86227416632047e-05
-5.94763764723549e-06
-4.11030227087258e-06
-2.53527032886582e-05
-3.3915511533775e-05
-1.4648890081588e-05
-2.73052194354496e-05
-1.05161668170736e-05
-2.64518999133629e-05
-1.32813535357512e-05
-5.02738954946969e-06
-4.83254756553531e-06
-2.10137581865391e-05
-3.49036927187458e-06
-1.44603259301113e-05
-2.59545887519898e-05
-2.58287986502408e-05
-1.68015370129813e-05
-1.92129721841487e-05
-1.82476155607745e-05
-2.26931714732683e-05
-2.81824853534999e-05
-1.0036128586535e-05
-2.5416671334867e-05
5.42535840119052e-06
-2.25040411921346e-05
-1.62725007777015e-05
-1.63953052845744e-05
-1.89052661024363e-05
-8.33297995889808e-06
-5.5856366348342e-06
-7.80604306965703e-06
-5.22475212613309e-06
8.79078884896204e-06
-1.68323390211677e-05
-7.21916098908855e-06
-1.32777285926349e-05
-1.37150420018536e-05
-9.82008939074752e-06
-2.31074827347907e-05
-2.97431230598989e-05
-1.58731294510191e-05
-6.5934396643205e-06
-6.60712747668406e-06
-1.38127894295295e-05
-1.96630355079267e-05
-2.07291840133976e-05
-2.22612067734333e-05
-1.78048929166558e-05
-1.32326729423887e-05
-1.93304695170304e-05
-1.39536714371273e-05
-3.53429390464596e-05
-6.19522288110778e-06
-1.30604230857538e-05
-2.30298659824824e-05
-5.02000515905525e-07
-2.50927713879767e-05
-2.76178804100932e-05
-2.33063101209865e-05
-7.14744993877059e-06
-5.35552833034006e-06
-2.56016913970685e-05
-1.20166650079102e-05
-2.18380368965618e-05
-2.23319741052709e-05
-1.90708225590011e-05
-1.06789735622005e-05
-6.25929139613574e-06
-1.45739495517752e-05
-2.70131908152205e-05
-7.16951768190309e-06
-1.91389543661173e-05
-8.72725172284202e-06
-2.59234686774628e-05
-1.29011922126954e-05
-1.39118332726718e-05
-1.8033542127675e-05
-1.71403094581785e-05
-2.87879018975583e-05
6.43725420459699e-06
-4.12102011851548e-06
3.00111911587426e-09
-2.83285674401456e-05
-1.96821761458055e-05
-1.39316574269952e-05
-2.66116377981465e-05
-1.47332863217795e-05
-1.70591294534392e-05
-2.99022565852614e-05
-1.51212847348878e-05
-1.8099733589445e-05
-2.86637757871104e-05
-1.90047764727528e-05
-1.66704766435057e-05
-1.81608859272303e-05
-2.13903220478727e-05
-1.45126856071377e-05
-2.13186189167402e-05
-1.54466747718311e-05
-1.07732057438085e-05
-2.00607959216387e-06
-1.13528718388358e-05
-3.74509768445746e-05
-1.21257132309382e-05
-1.0701769713854e-05
-2.69163385988909e-05
-2.48188047899761e-05
-3.20956545254426e-05
-2.10270739317099e-05
-1.63078914866866e-05
-3.79834442629315e-06
-3.34093435643351e-06
-1.73530695347682e-05
-1.59174466157624e-05
-2.08713561524035e-05
-6.91997963829563e-06
3.42290555851424e-06
-1.00247253813878e-05
-1.05333074530847e-05
-3.49541356165948e-05
-4.85576968306157e-06
-1.10554405092714e-05
-5.24102120608998e-06
-2.26365869769402e-05
-1.47894780366595e-05
-1.37646727467332e-05
-3.30402145091602e-05
-2.72370421485107e-05
-9.00742727602467e-06
-1.92692095799139e-05
-8.48205225456435e-06
-1.90920962434945e-05
-1.35680458009424e-05
-8.81751381337388e-06
-3.0865622115565e-05
-2.12489842715097e-05
-2.95836353591836e-05
-2.45775250402535e-05
-1.50436663440037e-05
-1.16038365675011e-05
-1.36394713428256e-05
-4.10896159599177e-06
-2.77270882625181e-05
-1.68053506985376e-05
-1.51456464106695e-05
5.71624349349561e-06
3.13624920151878e-06
-5.11291383208675e-06
-1.04461271668531e-05
-2.56236932668172e-05
-5.13617618192226e-06
-1.53181116781034e-05
-1.51218359552173e-05
-2.70793990373028e-05
-1.15220790161921e-05
-1.34097576073507e-05
-9.67478565220212e-06
-2.26835222620139e-05
-6.14558811940943e-06
-1.62793982348978e-05
-1.21305514037479e-05
-2.56352587121687e-06
-1.78970336170934e-05
-8.43727243369875e-06
-1.48897274079787e-05
-1.72866928272606e-05
-1.93484969024171e-05
-8.52920991366959e-06
-2.20661019816959e-05
-1.37012114415934e-05
-1.71382259178855e-05
-1.7349368774982e-05
-9.4328689035938e-06
-3.44434637145923e-05
-7.42691221431924e-06
-5.48162270725973e-06
-2.33573279749351e-07
-2.83349259603379e-05
-2.40902022812258e-05
-2.98753220107374e-05
-3.21129697888916e-05
-1.00851587288811e-05
-5.76032067232985e-06
-6.98457546402077e-06
1.95695931036343e-06
-2.84139340913515e-05
-1.71351304599528e-05
-8.41320909375924e-06
-1.92869549130771e-06
4.26052472934846e-06
-9.33872181810672e-06
-2.81580446537815e-05
-2.54452559891166e-05
-2.61366536070495e-05
-1.30382875332984e-05
-5.87540582777521e-06
2.0171244924383e-07
-2.1792564500389e-05
-1.06600480273553e-05
-1.19967649182669e-05
-6.31365472456932e-06
-1.6437725383169e-06
-2.81753976257971e-05
-8.2724745937292e-06
-1.84080772317255e-05
-1.9322634868645e-05
-2.19057755140016e-05
-8.7273108149008e-06
1.09859398851395e-05
-1.8595545817932e-05
-3.51615562585696e-05
-1.81947838722624e-05
-1.87257317342982e-05
-1.13400051727103e-05
-2.3558884530518e-05
-2.6892925082833e-05
-1.56066493170656e-05
-3.1372576717529e-05
1.58303326316003e-06
-2.60620707812631e-05
-1.6082880520659e-05
-1.14970320409848e-05
-3.51840411402478e-05
-1.79853688690952e-05
-3.27793214450243e-05
-2.52318775078371e-05
-7.92953435468154e-06
-1.15466739867351e-05
7.45293630904951e-08
-2.47226453598996e-05
-2.10205915451254e-05
-2.22430286964786e-05
-1.14630699782482e-05
-1.85226977495558e-05
-1.910845369165e-05
1.15143084882304e-06
-4.99786099676551e-06
-7.16199099489534e-06
-1.5970352366822e-05
-1.22897870861128e-05
-2.59838016777124e-05
-1.83663435320673e-05
-2.34878571014936e-05
-2.38904120527907e-05
-3.68824875966612e-05
-1.67307545912877e-05
-2.30532240837613e-05
-1.70469975230975e-05
-1.02863813116808e-05
-1.54334696408702e-05
-8.45112544620695e-06
-1.00506752672408e-05
1.74824458803682e-06
-6.2797598878303e-06
-1.06551686776488e-05
-6.19153099658388e-06
-1.28543583771792e-05
-8.9319519630195e-06
2.81483920136586e-06
-1.43084585598159e-05
8.38839535002836e-07
-1.06763735420023e-05
-4.35413382568428e-05
1.37531021847256e-06
-2.01343026403619e-05
-2.80248597531989e-05
-3.42591238553313e-05
-1.88435136369465e-05
-6.71488424014979e-06
-1.60096965592864e-05
-7.80851716136549e-06
-3.352252507631e-05
2.94585062778928e-06
-1.37010800563606e-05
-1.11576336636328e-05
-3.43322380703671e-05
-1.29070350538764e-05
-3.54906621247219e-05
-1.85587929294053e-05
-2.13315506290479e-05
-7.76345532750944e-06
-3.35763707119482e-05
-1.94717677183919e-05
-4.76568919199513e-06
-2.95277877250298e-05
-1.78431287946288e-05
-1.06259919574961e-05
-2.12677675592615e-05
-1.11250902430932e-05
3.27276037598545e-06
-1.49198088405269e-05
-1.29277588748583e-05
2.08144871212548e-06
-1.94960764385278e-05
-1.19560462039393e-05
-4.55167428068836e-06
-1.54894270753908e-05
-4.2695071724151e-05
-2.28278759596076e-05
-1.72013561723712e-05
-2.78485380121753e-05
-7.12585937651215e-06
-1.37389501166573e-05
-1.85542525705888e-05
-4.14861360368596e-06
-2.19790186040341e-05
-2.34402262778131e-05
-1.54628642219027e-05
3.97057490381581e-06
1.26116109743523e-06
-1.14940190479018e-05
-2.54964975101883e-05
-1.04378050715653e-05
-1.6618219449486e-05
-2.10244973955255e-05
-3.14801911843917e-05
-1.43259068628786e-05
-3.10556231478152e-05
-2.57049191975844e-05
-5.01906022740674e-06
-1.79500660515794e-05
-1.7898751457272e-05
-3.66161442818649e-05
-1.71325757212464e-05
-9.99298994798162e-06
-1.80191787079785e-05
-1.24373072610202e-05
-2.23340749705444e-05
-2.19034367056456e-05
-1.47511986190827e-05
-1.02721830523909e-05
-2.2750938383534e-05
-1.77057679191963e-05
-1.257717167749e-05
-4.70002431481378e-06
-2.30596068467213e-05
9.13487624159114e-06
-7.77594378853658e-06
-2.70277793316328e-05
-2.01746622396657e-05
-1.97372825878792e-05
-2.9361653741576e-05
-1.69303299143203e-05
-1.78314932084464e-05
-1.15083646933761e-05
-7.59078080800846e-06
-1.39075780387741e-05
-1.47060357830726e-05
-1.68614308947274e-05
-1.78897107517337e-05
-2.01538385786065e-05
-3.04895451735746e-06
-2.28728183649104e-05
-3.00395018836214e-05
-1.0580659315191e-05
-7.96456577639305e-06
-1.06182776218246e-05
-3.65137253620322e-05
-1.90299547242467e-05
-1.26389349753295e-05
-2.3488122389811e-05
-2.53372214873906e-05
-2.19346647268365e-05
-2.32263642460287e-05
-1.39308531123143e-05
-1.7289916439375e-05
-6.94829490516568e-06
-8.90128236735765e-06
-1.41429105793396e-05
-3.31074540128796e-05
-3.44236780680345e-05
-2.65986086011331e-05
-1.38010732884147e-05
-1.38312791123242e-05
-1.82065835439427e-05
-3.32253838862607e-05
-7.43294039527047e-06
-2.28973114159413e-05
-8.08014982682519e-06
-2.13655933942965e-05
-6.52512912567657e-06
-3.13546162706009e-05
-3.14781512558786e-05
-2.35365939543373e-05
-8.81369575907073e-06
-2.84282229174352e-05
-1.64246673975455e-05
-1.07395921515794e-05
-1.56002229733956e-05
-8.22736151669221e-07
-2.13020724718761e-05
-3.57707449533262e-05
4.50265697897614e-07
-1.30401488414956e-05
6.02384357728948e-06
-1.48677943925247e-05
-1.01481914157333e-05
-1.38129671563539e-05
-7.93760467473196e-06
-1.23578761964172e-05
-4.08510426347647e-06
-1.41821873530304e-05
-2.13573764809198e-06
8.96439446987846e-06
-1.44816802249402e-05
-9.41050466089654e-06
-1.64442785152365e-05
-1.17443106936751e-05
-3.1197199520008e-05
-1.88571255295945e-05
-1.76581211795216e-05
-1.92072802422537e-05
-2.57554342271804e-05
-3.19339530917241e-06
-5.52588840396328e-06
-1.16094443205032e-05
-2.29486471812311e-05
-2.62991973038273e-05
-3.33125890155891e-05
-1.23824465675049e-05
-2.96291746092664e-06
-1.23929134327885e-05
-2.97919387771266e-05
-1.79393228313921e-05
4.76349762478205e-06
-2.0817173159669e-05
-2.42239774834489e-05
-2.51346634429046e-05
-1.42047382580435e-05
-1.65613501874363e-05
-7.90312543225536e-06
-1.24553783376288e-05
-2.18417082552791e-05
-1.35382324103761e-05
-2.22819738000346e-05
-2.26226064678767e-05
-1.60113375437268e-05
-1.67242437794388e-05
-1.90170916194026e-05
-1.92184858233221e-05
-1.98297932437442e-05
-1.78375732116709e-05
-9.13534092347287e-06
-2.18711233389906e-05
-2.42909855373023e-05
-3.08030122845912e-05
-1.1951166589325e-05
-2.6352403951599e-05
-7.87144499312392e-06
-3.60294562030069e-05
-1.46620020144318e-05
-1.61589395886057e-05
-8.46783288628264e-06
-2.11035771368449e-05
-3.01061129118754e-05
-2.63966889006084e-05
-1.14884141885391e-05
-2.92469032210471e-05
-1.30786570841509e-05
-8.59250020087951e-06
-2.37395106585349e-05
-8.10087182819089e-06
-2.99457659750709e-05
-1.62025813849061e-05
-2.40909070705732e-05
-2.27074143793669e-05
-3.11270326697402e-05
-1.08042612658625e-05
-3.41039515821034e-05
-1.96161599385521e-05
-6.8694235475937e-06
-1.66396789508627e-05
-1.6684412915946e-05
-1.48901589263187e-05
-7.25893736589912e-06
-1.88662824852096e-05
-1.51803821412158e-05
-2.01562042597052e-05
-2.06602805712028e-05
-1.38049245717984e-05
-1.95198747259424e-05
-1.97248687042232e-05
-8.34648750611375e-06
-1.48881440063058e-05
-1.57095836231771e-05
-6.53452935381167e-06
-2.69945654942263e-05
-1.36745560623051e-05
-1.4418913220537e-05
-2.42521302717414e-05
-6.27093325645493e-06
-2.62825765889462e-05
-3.28055721332415e-05
-8.1580503334851e-06
-3.41383448577694e-05
-1.56814973265792e-05
-2.98506285258973e-05
-1.89265644366213e-05
-1.66094416809737e-05
-2.96026026328223e-05
-4.88887265679885e-06
-5.03091713145835e-07
-2.11793867965632e-05
-1.1574839905652e-05
-1.88476547729321e-05
-2.54838187012091e-05
-1.87463963917757e-05
-1.45955175206364e-05
-1.5228368515229e-05
-1.39534677641345e-05
-1.35631072772882e-05
-7.24706899351373e-06
-2.93369814655777e-05
-2.11087943474535e-05
-9.20351226124315e-06
-7.33501425004637e-06
-7.0236041972948e-06
-1.65180413323224e-05
-1.84432176561799e-05
-1.88835002585411e-05
-2.51884695798527e-05
-1.83982630286344e-05
-7.92444238070732e-06
-5.71589691253905e-06
-2.33462535853062e-05
-2.72998509678785e-05
-1.00737997051638e-05
-2.91797015791175e-05
-1.40408573410487e-05
-2.20571049113836e-05
-1.74274668997573e-05
-1.02442396161061e-05
-1.95219025155098e-05
-9.82780817743099e-06
-2.91067883240243e-05
-1.87959028547563e-05
-1.60741686236333e-05
-4.98213594586362e-06
-1.28304034876153e-05
-2.46709445236594e-05
-3.91401198434967e-06
-1.9264071686842e-05
-1.18423059274659e-05
-1.05460314662854e-05
-9.34911033386516e-06
-1.88864976024523e-05
-3.20608115105599e-05
-5.59783366283468e-06
-2.76821395566787e-05
-2.11510905317843e-05
-1.34891028571691e-05
-1.43381469198529e-05
-2.19157724404536e-05
-2.82898245538268e-05
-2.73678465591392e-05
-2.3370552652235e-05
-1.46956978410214e-05
-2.12946612425047e-05
-1.64685981935082e-05
-1.27650191602897e-05
-2.1990375291356e-05
-1.60773506781777e-05
-1.07642289190182e-05
-2.47635295618446e-05
-2.57002593887465e-05
-1.54497131569859e-05
6.33545198769821e-06
-6.49776163886749e-06
-8.78555455750391e-06
-2.87329613599702e-05
-1.32459582072837e-05
-2.59060015741506e-05
-1.52793926795891e-05
-2.58982760628761e-05
-2.02822713778942e-05
-1.18530083216181e-05
-2.22248364856916e-05
-7.69574593813433e-06
-2.59139421112113e-05
-3.25426595273741e-05
-1.23131162628041e-05
-1.22281501018988e-05
-5.17472362995251e-06
-1.10923469554752e-05
-2.34624382492116e-05
-1.53293195083908e-05
-2.78326602249962e-05
-3.05117932494663e-05
-1.73221118941045e-05
-1.83107639689935e-05
-1.11442902314351e-05
-2.38843589476022e-05
-1.7269797262373e-05
2.39343915315901e-06
-9.26130053043919e-06
-2.2608831129233e-05
-1.20665312220024e-05
-1.28971250466338e-05
-2.85275613696165e-05
-2.43499960464427e-06
-2.96587495398391e-05
-2.2868551060519e-05
-1.45726943892638e-05
-3.11581716367781e-06
-2.28765252984432e-05
-2.69332660141892e-05
-3.91794675752926e-05
-9.90755981977309e-06
-2.46757779330039e-05
-1.74625985031003e-05
-2.44046098951355e-05
-1.93792465590165e-05
-3.52331945397484e-05
-8.90040256111143e-06
-1.08138191738773e-05
-1.45105031640924e-05
-2.86091876328843e-06
-1.49890083602711e-05
-1.52847974984596e-05
-5.08029639041051e-06
7.75331833847721e-07
-1.08138396477958e-05
-7.08202454235299e-08
-2.0504610833679e-05
1.00983603510059e-06
-1.33010998738861e-05
-1.84082944571489e-05
-1.54311935135847e-05
-1.23422390955876e-05
-1.69644228621831e-05
-2.49386305328757e-05
-1.28446727093247e-05
-9.84220463579368e-06
-3.44659652157115e-05
-1.46943758305939e-05
-2.76323070225033e-05
-1.24702341518722e-05
-2.00733655934246e-05
-2.13561326722095e-05
-1.2132728044101e-05
-3.75445773853441e-06
-1.93358456935001e-05
-2.20189822927722e-05
-8.37035833074826e-06
-1.21409740145856e-05
-2.23063193736594e-05
-6.64347146851878e-06
-1.02639928981715e-05
-3.66255949096944e-05
-4.21203506387971e-06
-2.89864397543593e-05
-2.60491233126911e-05
1.07985782714081e-06
-4.51579917771957e-07
-5.450556060227e-06
-1.3068839242147e-05
-1.46172580557982e-05
-1.04404465737455e-05
-1.48285574423668e-05
-2.10893335120967e-05
-1.45226783420063e-05
-9.1772280719936e-06
-9.58061427884457e-06
-1.37259689994151e-05
-1.33414829689467e-05
-9.31778041677234e-06
-1.70929550450689e-05
-2.61038147682569e-06
-3.3223969297902e-06
-6.12525035730072e-06
-1.6924752954394e-05
-2.67298858173904e-05
-1.8885959583849e-05
-3.34899039682448e-06
-8.83485446468159e-06
-1.15511910873194e-05
-8.52708168308734e-06
-2.42039620449552e-05
-1.41431682770444e-05
-1.69549534606388e-05
7.14576228411949e-07
-2.21938878969782e-05
-1.32191876984494e-05
-2.18938595393025e-05
-2.6045406108724e-05
-1.31573415848702e-05
-2.11409377248924e-05
-1.20652265498767e-05
-1.01557408235201e-05
-2.67418824659473e-05
-2.29949034535791e-05
-2.06451209848573e-05
-3.29637762390124e-05
-7.87001257038217e-06
-4.60972025541079e-05
-1.2271566798082e-05
-4.429603172514e-06
6.61465007398101e-06
1.68632310053833e-05
4.3729691902083e-06
4.56426201490855e-07
-3.19862913823433e-05
5.92442339409637e-06
-1.51829734675068e-05
-2.27323564690176e-05
-1.49834414654333e-05
-1.68482143453498e-05
-2.13397126278944e-05
-1.93774840048277e-05
-3.07532489811063e-05
3.55864193613214e-06
-7.16679230713137e-06
-2.68314029341744e-05
9.20417305173196e-06
-1.45749653690892e-05
-7.70028139343547e-06
-2.23101126269824e-05
-2.80134166603014e-06
-1.18032881911937e-05
-1.20732505445707e-05
-2.16242195286971e-05
-2.08622898461927e-05
-3.8960984757122e-05
-1.12524500064099e-05
-2.35619827582887e-05
5.24313421534804e-06
-1.13931743422507e-05
-1.67459243649927e-05
-7.69972579485958e-06
-2.46489910211489e-05
-4.51160630617431e-06
-1.83900572342684e-05
-7.74078585488432e-06
-1.03115476756225e-05
-5.28345144536496e-06
-1.21089064363895e-05
-1.87924368561758e-05
-1.68802171898503e-05
-2.99423021693455e-05
-1.89266253297873e-05
-1.99576418058304e-05
-5.87755981325393e-06
-1.76454933212381e-05
-1.6944108767801e-05
-2.9630928839872e-05
-1.16237369642811e-05
-1.74559444539628e-05
-2.41472387034021e-05
-1.17786828224578e-05
-8.3060268338167e-06
-3.23700005458917e-05
-2.14430079457455e-05
-1.6641935180386e-05
-1.2167432135859e-05
-2.69541310099147e-05
-2.57082221924302e-05
-3.49912443423204e-05
-1.8463253688928e-05
-1.93239430277642e-05
-8.0865633800213e-06
-6.46390002329803e-06
-2.62919322287499e-05
-2.70556975562061e-05
-2.37617564802951e-05
-9.69316173511278e-06
-6.9393646073562e-06
-1.27623907057073e-05
-1.95902429514594e-05
-3.17764035203884e-06
-1.0832967490354e-05
-3.86120951310468e-05
2.62106675179876e-06
-7.58743866823952e-06
-2.1901576740757e-05
-1.21777145421834e-05
-2.46605018156359e-05
-2.22374146900492e-05
-2.26982026418797e-05
-1.63537307048694e-05
-9.89853092912647e-06
-1.55803484456086e-05
-1.31492510259144e-05
2.91159522756867e-06
-2.26548651015806e-05
-1.23243493258616e-05
-1.35383054626966e-05
-1.30586270727962e-05
-3.12982586724919e-05
-2.66045715262297e-05
-6.84126916331074e-06
-1.03687973710887e-05
-3.14604138736257e-05
-1.74124816671972e-05
-9.29490467034834e-06
-2.38010030540533e-05
-9.10850335051338e-06
-9.91855750614968e-07
-1.58782010074972e-05
1.40876170140134e-07
-2.96417941856229e-06
-3.33901275311961e-05
-9.75009161934614e-06
-1.76894966570178e-05
-3.61679861704121e-06
-6.42692275673769e-06
-1.65590833972085e-05
-3.19303273783922e-05
-1.7369732357105e-05
-5.98377380803736e-06
-1.06528979189419e-05
-1.9156100691525e-05
-7.38691923068144e-06
-1.67394331689242e-05
-1.41359268002781e-05
-5.29826044104494e-06
-4.17453164100164e-05
-1.45299782588665e-05
-2.34879073032337e-05
-2.61445858138771e-05
-1.50223819807847e-05
-3.35040146516796e-06
-1.3966480007459e-05
-6.61788547047368e-06
-5.00297345928545e-09
-2.95182386229912e-06
-2.41015435095033e-05
-1.02520710262086e-05
-2.32334468308666e-05
-1.82021197392292e-05
-7.97015055008574e-06
-1.63529814453869e-06
-1.0354825787213e-05
-1.65676173695045e-05
-5.94789114404715e-06
-2.136878624459e-05
-2.42003286655744e-05
-2.51866060181557e-05
-1.86268481233836e-05
-4.12882449561296e-06
-1.7120730416614e-05
-1.75375669090111e-05
-1.49861697374211e-05
-1.74451280657591e-05
-1.10288929882615e-05
-5.18859819697406e-07
-2.19913174490512e-05
-1.68360486827848e-05
-2.33449521534166e-05
-1.50504254777751e-05
-2.20956761233415e-05
-1.93055415996241e-05
-2.67254877109043e-05
-1.7270774594547e-05
-1.32821208823796e-05
-1.51038581982062e-05
-2.74275500853211e-05
-4.88845402507739e-06
-2.327278887086e-05
-3.41800752223861e-05
-1.45587126543997e-05
-2.64810644640543e-05
-2.02849665081899e-05
-2.82129181401509e-05
4.4934938318458e-06
8.01156987169574e-07
-1.77696576524031e-05
-1.9419730576588e-05
-3.8118003386004e-05
-2.85049154988745e-05
-2.0804218939217e-05
-3.77459303397119e-05
-1.74496155868416e-05
-2.11094206002141e-05
3.2248707238384e-06
-2.91047815356853e-05
-1.81059528852011e-05
-3.25489584564941e-05
-1.79519930989766e-05
-1.4171805113611e-05
-3.44619155478351e-05
-1.02661250706018e-05
-2.16522520848463e-05
-2.2448899239308e-05
-2.15218305189978e-05
-1.29607240729006e-05
6.36808495789767e-07
-1.25316783819098e-05
-8.57034925176892e-06
-2.41955918611166e-05
-1.82500853954945e-05
-9.39695553128296e-06
-1.05641647143971e-06
-4.02618931258771e-06
-1.24797927119233e-05
-7.28261474034886e-06
-1.78962627890955e-05
-1.83724257527453e-05
-3.7702207781986e-06
-1.2157863047136e-05
-1.63689584789531e-05
