# Supplementary material for: Research on computational propagation and identification of mine microseismic signals based on deep learning
Source: PLoS One. 2025 Oct 22;20(10):e0334641. doi: 10.1371/journal.pone.0334641 (PMC12543183; doi:10.1371/journal.pone.0334641)
Supplement: S9 Data — (ZIP) [file pone.0334641.s009.zip › 000101100000331.xlsx_0.txt_24.txt.txt]

-1.11825839761473e-05
-9.74906094536602e-06
-7.11936527821757e-06
-6.04418468898506e-06
-2.91060246617485e-06
-1.27875936641704e-06
-9.90383984912359e-06
-1.68301561043157e-05
-1.36948269178081e-05
-1.79008722701063e-05
-2.0088935562456e-05
-1.48734449050911e-05
-4.00664609557142e-06
-1.91729008003688e-06
-2.45314743289554e-05
-1.30209884377107e-05
-1.45137248243005e-05
-1.47999377344418e-05
-8.36856480107333e-06
-2.42220975774294e-05
-1.42442871223625e-05
-1.87078349014235e-05
-1.6531897598328e-05
-5.62473487433723e-06
-1.97640348560495e-05
-1.34730022391601e-05
-8.06992628251266e-06
-2.57761237084399e-05
-9.94334287773874e-06
-1.80087280269297e-05
-2.19515946317282e-05
-1.20216077314249e-05
-1.05418092515506e-05
-6.11357667610782e-06
-7.25575995829451e-06
-1.3819251623478e-05
-1.78194260036207e-05
-7.35728302789865e-06
-5.31250456303218e-06
-1.0735601910764e-05
-1.7518379022398e-05
-1.29923070472431e-05
-1.70546159959105e-05
-1.11839776402042e-05
-1.52450356329321e-05
-9.79032171473734e-06
-1.48392269998563e-05
-8.97551978109367e-06
-1.15665073764975e-05
7.99653208893585e-07
-1.49213789850401e-05
-3.19252913372584e-06
-1.14738822951333e-05
6.29164243697238e-06
-2.39598555229848e-07
-6.29553246352703e-06
-1.43933561575099e-05
-1.11113140765014e-05
-1.30320950759172e-05
-5.99847078520081e-06
-1.91502278302385e-05
-6.07941519757042e-06
-1.34979544942432e-05
-2.64391721876703e-05
-1.37568586962454e-05
-1.83577548383784e-05
-8.18364742765259e-06
-2.52133291990574e-05
-1.61209322704322e-05
-7.37720569041308e-06
-5.09029625978121e-06
-1.53367196234627e-05
-1.04027265580448e-05
-7.486149833888e-06
-2.33994687614547e-05
-1.87193897562395e-05
-3.12036666912428e-05
2.0430889078374e-06
-2.16288738165239e-05
-3.11671485998361e-05
-9.77099418016623e-06
-5.42535660864579e-06
-1.94326274972857e-05
-2.68415472680763e-05
-1.48797524967831e-05
-1.27935770212766e-05
2.44315051936173e-06
-2.49309710744847e-05
-1.79519218914174e-05
-1.42743195610693e-05
6.87145944957128e-07
-2.13993380985687e-05
-2.21487611503138e-07
-1.73385023496715e-05
-5.56796867893036e-06
-1.17885136910945e-05
-1.8767158351927e-05
-3.19688226229694e-05
-1.15844931937473e-05
-2.10378754463005e-05
-9.72632376935002e-06
-7.768120609729e-06
-1.37621638684547e-05
-1.28109846332728e-05
-2.37992454582814e-05
-3.09179894685925e-05
-8.44633719017716e-06
7.52999976278986e-08
-1.76237170107866e-05
-1.55907700369037e-05
-2.34647598940998e-05
-1.89679178540053e-05
-9.95122761858792e-07
7.32445663520477e-06
-5.86477049857271e-06
-8.04465153966256e-06
-5.84402841902328e-06
-2.05400530065291e-05
-1.51606449741281e-05
-1.74027941906709e-05
-1.7522540793355e-05
-1.92198803381081e-05
-1.38661744161326e-05
-1.63915536936884e-05
-2.29212413049633e-05
7.42221974686256e-07
-1.04672740253699e-05
1.74199827430615e-06
-8.82800288614554e-06
-1.94554091273271e-05
-7.31106740319872e-06
-2.48614624771052e-05
-1.14194686082072e-05
1.26895611009277e-06
-1.3654739671085e-05
-5.97810228748972e-06
-5.34755728190143e-06
-1.42513384579811e-05
-2.33196401421735e-05
-4.19623587515476e-06
-1.15777804646659e-05
-1.84924345241641e-05
-4.27383677553943e-05
-1.09255273716635e-05
-1.60210933908169e-05
-1.47663432898379e-05
-9.119488213458e-06
-1.48113401199452e-05
-1.16410860257119e-05
-1.32653346958615e-05
8.24073803473775e-06
-1.06829873702801e-05
-7.66312080392992e-06
-2.028988488451e-06
-1.92990323849933e-05
-1.44897569703319e-05
-1.61763933411783e-05
-1.86763647793852e-05
-2.15347931625595e-05
-1.99060283428951e-05
-2.14799707878939e-05
-1.9992358204243e-05
-1.53977577640709e-05
-1.07833690668446e-05
-1.26019619061726e-05
-1.77618557975277e-05
-1.19962920797537e-05
-3.09757489086993e-06
-5.30224946673589e-06
-2.86670483178721e-05
-5.47015899630371e-06
-8.4622770230098e-06
-3.41520899004783e-05
8.5029318013998e-06
-1.30643666926228e-05
-1.57176290954336e-05
-2.38363629734449e-05
-1.46930907412851e-05
-2.60344443674854e-05
-1.10657514182306e-05
-3.84720875702409e-06
-5.39746601214053e-06
-1.60043997725217e-05
-1.21687553142278e-05
-1.28937270576217e-05
-1.05661692398675e-05
-3.37362117036716e-05
-1.41521887983443e-05
-7.82865563168354e-06
-1.24402322616052e-05
-7.29037160160669e-06
-1.42086708481382e-05
-2.81702242905385e-05
-3.51409134245156e-05
-2.76067489334628e-05
-3.10385644731464e-05
-1.01556452199551e-05
-6.27177825100418e-06
-2.37444340235606e-05
-1.31022023023687e-05
-8.89579967759699e-06
-1.83636726579766e-05
-1.27276820202786e-05
-4.96277190373812e-06
-2.29849575791433e-05
-1.34704736807221e-05
-2.30903519646987e-05
-5.57503688391217e-06
-3.54376535731543e-06
-1.4843820726142e-05
-6.20958118382784e-06
-1.25954876135069e-05
-1.91153066199591e-05
-2.99320815660236e-05
-1.48179402856708e-05
-6.08730396433816e-06
-1.05947727280549e-05
-5.18479129951698e-06
-1.56506426130224e-05
-1.32653861527672e-05
-1.85848174205972e-05
-2.39576114271397e-05
7.49272866443888e-07
-2.14586191760644e-06
-2.74978545528444e-05
-1.88472530752963e-05
-7.85849009874842e-06
-1.83387381059178e-05
2.99710817782684e-06
-1.46908054758814e-05
-1.72868718598937e-05
-1.61582618954497e-05
-1.80494554859149e-05
-2.58198127372501e-05
-1.84168772974396e-05
-2.45197565314554e-05
-2.97661808707591e-05
-2.16490742705311e-05
-1.37662976758144e-05
-2.82959351184112e-05
-1.19159734722012e-05
1.94160907367472e-06
-1.35750397782583e-05
-1.70730213120544e-05
-1.30479163260002e-05
-1.04980641265367e-05
-1.43202276154381e-05
-2.15674005368153e-05
-1.18715024344461e-05
-9.2830438536946e-06
-1.95570447821961e-05
-9.61194814172327e-06
-1.41496445610851e-05
-1.56220186891511e-05
-1.64542156667622e-06
-3.26914307374192e-06
-2.60070071088553e-05
-2.31136122342251e-05
4.33268615867421e-06
-8.11208598272145e-06
-8.49105261557636e-06
-2.7238437736124e-06
-1.04734380264246e-05
-3.55335182815017e-05
-1.67634877418718e-05
-3.55473265211983e-06
-1.1789679187182e-05
-1.7196249586615e-05
-2.72766985975486e-05
-1.77865159634743e-05
-1.7263685382176e-05
-1.27780973578082e-05
-1.50845299839008e-05
-1.5945304693198e-05
-1.44430515933662e-06
-1.76050627684909e-05
-2.39198342187317e-05
-1.31763068864372e-05
-6.4209497088795e-06
-2.66258635247528e-05
-2.26846140548963e-05
-2.47351926603433e-05
-1.24011215964024e-05
-1.91251163290904e-05
-1.88388252972356e-05
-2.43459814055094e-05
-1.85007742068145e-05
3.07256967341732e-07
-1.63147632301812e-05
-2.99649173338847e-05
-1.72442460658373e-05
-2.86325865588056e-05
2.94282450984406e-07
-5.61095595644076e-06
-1.98531155076795e-05
-1.20194910600694e-05
-1.2586755975246e-05
-1.63484518237133e-05
-1.16838324321348e-05
-2.51856899174753e-05
-2.13639626350429e-05
-2.66964784324557e-05
4.30341035356806e-08
-5.01595688724208e-06
-4.51299679270234e-06
4.21441779950719e-07
-2.22847539715712e-05
-2.91511286365079e-05
-1.82345283009776e-05
-2.34625955060372e-05
-3.05838805644972e-05
-3.8399360115849e-05
-3.28640924378638e-06
-1.63855493833363e-06
-2.5043347084706e-06
-2.90453656959992e-05
-1.72825436780812e-05
-2.05770460671879e-05
-1.90321499345653e-05
-7.76344105462929e-06
-1.71270491682489e-05
-1.18329446801776e-05
-1.68286980708033e-05
-8.08827261829556e-06
-2.54390858251348e-05
-2.63790913427044e-05
-2.62691684981771e-05
-1.53831662215884e-05
-1.82443216784276e-05
-8.61792652486464e-06
-1.27446179376401e-05
-3.05602959664905e-05
-1.05774753769957e-05
-6.58564041338658e-06
-8.89959136221425e-06
-1.46225414642331e-05
-1.69566130625155e-05
-3.5369872348195e-06
-8.17419431329231e-06
-2.15685588477947e-05
-1.11263552651199e-05
-3.43399492882558e-05
-1.56286272507172e-05
-8.52187228387716e-06
-1.09032930939933e-05
-2.60442499503448e-05
-3.00539885600886e-05
-1.7130291976832e-05
-9.95923378222807e-06
-9.96565219403325e-06
-1.64309385002365e-05
-6.56322741357584e-06
-1.64557841122077e-05
-3.5974043275912e-05
-1.50529487675737e-05
-1.31048992735311e-05
-7.17429940561844e-06
-1.47815987655063e-05
-2.37936868868298e-05
-9.73482927627494e-06
-2.26491761956728e-05
-1.48849304115702e-05
-4.93224863461339e-06
-2.10203572437264e-06
-2.03127768806037e-05
2.98766555494729e-08
-5.49444732968624e-06
-2.06634368998128e-05
-3.14303438867998e-05
-1.43469481403755e-05
-1.46811112596516e-05
-2.75116689343693e-05
-1.20951362330193e-05
-1.59167607979084e-05
-7.16388689502421e-06
-1.24699174024014e-05
-1.355228606063e-05
-2.11941679427816e-05
-6.3904504670289e-06
-2.42021168888315e-05
-1.85134986770209e-05
-1.59842769890983e-05
-6.68882676436004e-06
-1.72354461142743e-05
-1.30815643304269e-05
-1.6630768029404e-05
-8.06339372464726e-06
-7.96225785687156e-06
-2.45637695012777e-05
-2.43490181341288e-05
-1.35652832726763e-05
-4.85253265197925e-07
-1.68828235142415e-05
-1.91275182631324e-05
-7.21358587784849e-06
-1.64669031821334e-05
-1.15456968964639e-05
-1.04940123451485e-05
-1.00565218333521e-05
-2.13547017655878e-05
-3.39472811012055e-06
-3.03498996677736e-06
-2.61158100483077e-06
-1.48714327036851e-05
-6.31848973550151e-06
-8.14694379118105e-06
-1.8762968319744e-05
4.2560752651707e-06
-1.40115095888843e-05
-2.19892668005963e-05
-1.35513228826558e-05
-2.45510259701592e-05
1.04433718373437e-06
-1.71309506694038e-05
-1.41017271189248e-05
-1.02186577932667e-05
-5.91867651047353e-06
-1.41688285574073e-05
-2.24059076697335e-05
-2.29503257830347e-05
-9.46485519129482e-06
-5.08465277318961e-06
-1.06342183892872e-05
-1.63235304493896e-05
-2.84067376532318e-05
-5.8337901767412e-06
-2.92490794888955e-05
-1.60239675720871e-05
-2.07548240350112e-05
-2.78580919085943e-05
-1.45050089995788e-05
-1.05766816353237e-05
-2.22916156883644e-06
-2.20703615204861e-05
-1.83897817651118e-05
-1.97528439343647e-05
-1.36926320591349e-05
-9.7314133314077e-07
-2.07968349673229e-05
-2.56397227465567e-05
-1.03398440064164e-05
-9.67115093197508e-06
-8.17682426779119e-06
-1.1123521534426e-05
-1.73068912264074e-05
-2.11577472561725e-05
-2.81461800758663e-05
-1.65551118232789e-05
-1.57462288702234e-05
-3.26472115333746e-06
-5.40517732271455e-06
4.32857373331406e-06
-4.46398165018211e-06
-5.19979767211878e-06
-1.78779605050769e-05
-2.31717753414565e-05
-1.91495988388221e-05
-1.04771834928483e-05
-1.11788072204514e-05
-1.37554791565714e-05
-1.71460160331892e-05
-1.68325220757941e-05
-1.53047089291453e-05
6.97021648933143e-07
-4.45393369394357e-06
-2.89124543938936e-06
-1.31859294450254e-05
-8.97477824408314e-06
-9.94486924719025e-06
-1.77445723193454e-05
-1.15593784276735e-05
-4.00738122355386e-05
-2.41434718520864e-05
-1.0885804280724e-05
-1.0582138475209e-05
-1.41925914014748e-05
-1.91326015557368e-05
-3.90580160425121e-06
-2.62546203582501e-05
-4.46761080304153e-06
-1.54200699045311e-05
-1.69738069548285e-05
-6.69164508979577e-06
-2.60880887716149e-05
-2.61970499910956e-05
-2.1822598754329e-05
-8.80686451806759e-06
-5.59728064777185e-06
3.17308390052783e-06
-5.38774435051703e-06
-1.1564189461713e-05
-2.0412883424878e-05
-9.06682900222883e-06
-1.27299932600829e-05
-3.0118422517188e-05
-1.41654339000656e-05
-2.45937413964513e-05
-1.00974860209136e-05
-1.68439898304193e-05
6.18519102227277e-06
-1.89525790960741e-05
-1.67343628535008e-05
-2.20272766570877e-05
-7.13442822513875e-06
-3.62968665825188e-06
-7.44412538747268e-06
-1.34453940522194e-05
-1.19047215727659e-05
-2.13594452969925e-05
-1.0583498170423e-05
-1.80570439983876e-05
-2.22128808578555e-05
-1.13692913160247e-05
-1.74647938060456e-05
-7.94746899570924e-06
-1.55789945143974e-05
-2.44447750053261e-05
-2.0165361188652e-05
-1.06687602807303e-05
-9.85350028237439e-06
-1.84587244724547e-05
-1.09941586350475e-05
-2.38236650244888e-05
-1.35213947887318e-05
-1.9548089218814e-05
-1.67370498167898e-05
-2.05505993293347e-05
-2.72189182759166e-05
-1.01803282105139e-05
-1.21603075546547e-05
-1.65004623935084e-05
-1.9498373855372e-05
-8.04529429094532e-06
-2.70248154456441e-05
-8.6644447330554e-06
-7.09505747208577e-06
-1.8298254984627e-05
-4.90372835527578e-06
-4.93795005757895e-06
-2.21479442921299e-05
-4.81249847109028e-07
-3.55024462809554e-06
-2.52193168990289e-05
-1.12138170920897e-05
-1.65929801554496e-05
-5.37069457547836e-06
-8.05073019696547e-06
-7.24596802679773e-06
-7.33712207412139e-06
-7.31588277006718e-06
-1.49903516508163e-05
-4.6408731885841e-06
-3.04475844501767e-06
-3.00562154047674e-05
-2.36206645073034e-05
-4.14479870710049e-06
1.73593026368032e-06
-2.68696610419139e-06
-3.14954174449205e-06
-9.87245896014122e-06
-6.69113016911287e-06
-2.94656272470286e-05
-1.76226550671171e-05
-1.14019149023771e-05
-1.06528508207165e-05
2.18121809579908e-06
-1.54604916576767e-05
-1.36215594979536e-05
-2.03228495711382e-05
-1.03677971342619e-05
-2.67726963290956e-05
-1.29834121091905e-05
-2.5984465676893e-05
-2.90303061894468e-05
-8.30971164626959e-06
-1.58528947110249e-05
-1.72886244636043e-05
-1.94807662175259e-05
-2.75071083826773e-05
-3.63968880932138e-06
-1.12787612271321e-05
-1.82533783118355e-05
-1.07036678538327e-05
-7.1197446094254e-06
-1.63464982532444e-05
-1.84253577569756e-05
-9.78278693533676e-06
-1.55309986763791e-05
-5.58978585030175e-06
-2.01343232869047e-05
-1.45438185750625e-05
-1.4763341825954e-05
-6.92961749364578e-06
-7.11412458691901e-07
-1.48362050625062e-05
-1.41263267264639e-05
-2.61334979754747e-05
-2.07785328600336e-05
-1.76210813763578e-05
-4.33615795592019e-05
-1.94311141419539e-05
-1.33170526715488e-05
-1.82283806760202e-05
-1.39125049509373e-05
-1.47013307451659e-05
-6.76568458818031e-06
-3.37676156761535e-05
-1.02607242209092e-05
-2.10093906636492e-05
-9.13500722689177e-06
-1.7513519394919e-05
-9.59781910737369e-06
-6.65556009963382e-06
-2.44345127472669e-05
-1.16222671424826e-05
-1.03559570681407e-05
-1.52506010630592e-05
-2.64407801495346e-05
-4.30794953556813e-05
-1.53474734690591e-05
-1.24243440784914e-05
-1.17837704652181e-05
-4.47210373114934e-06
-1.21019349658449e-05
-2.8408176587335e-05
-2.90410015200004e-05
-1.79579826043611e-05
-1.2869890513939e-05
-8.30686989299422e-07
-2.32252632881652e-05
-1.08649883698585e-05
-2.77263666528074e-06
-1.27681751799714e-05
-1.27538258936198e-05
-1.37831960576061e-05
-1.12096501397769e-05
-1.65269854129738e-05
-2.39078779433616e-05
-2.37966760870797e-05
-2.55676986065864e-06
-7.40323256247305e-06
-2.22229673305639e-05
-1.3167813974044e-05
-2.01346004848321e-05
-1.13635334337045e-05
-1.67267239359407e-05
-4.9629454391197e-06
-1.3332948948997e-05
-2.30387225163205e-05
-2.02696574589834e-05
-2.94512660650018e-05
-7.52489647215375e-06
-1.63293193306969e-05
-7.18011554584768e-06
-2.15238610077027e-05
-1.86584137068759e-05
-2.58115568350351e-05
-1.95741806635602e-05
-7.27977273536565e-07
-1.40558476583797e-05
-1.87269474322272e-05
-2.77867453013925e-05
-2.56000480591617e-06
-2.42430127438318e-05
-1.24257603362766e-05
-1.41923968560412e-05
-2.26970591402124e-05
-9.20310904510568e-06
-2.08546660829052e-05
-2.60808246736938e-05
-8.09619092305766e-06
-6.0548954794662e-06
-3.42669971579569e-05
-6.6234711219854e-06
-1.95812837557089e-05
-2.16163994784293e-05
-1.24045965435739e-05
-1.04933184496228e-05
-5.19321894374168e-06
-3.52085275216493e-05
-3.69094572236063e-05
-1.38337163049307e-05
-8.2437786497395e-06
-7.06913736032557e-06
-8.46102320305743e-06
-3.09014264705337e-05
-2.03304506498726e-05
-1.51827136571445e-05
-3.46921154778674e-05
-2.00276780461148e-05
-1.70805029824044e-05
-1.93583610476117e-05
-9.83578669382073e-06
-1.80849492639937e-05
-2.82664023597906e-05
-2.52844225823251e-05
-2.43449244629086e-05
-1.86055874959745e-05
-1.87242827297222e-05
-1.32811675198389e-06
-9.57055016922297e-06
-1.96499485121269e-05
-1.10270163781448e-05
8.79655964949874e-07
-1.19845554215819e-05
-1.80585530829393e-05
-9.7921835789045e-06
-1.2331643714269e-05
-6.00380752852616e-06
-2.0765124313048e-05
-1.54322629921088e-05
-1.40245170533858e-05
-4.23283987529843e-06
-2.16081261916878e-05
1.00334172886616e-06
-1.62115158417215e-05
-3.37695826518782e-05
-2.79571277205996e-05
-1.93487956030833e-05
-1.53221487278277e-05
-5.35676095500783e-06
-2.52940041321877e-05
-7.38903456095948e-06
-2.45220454773312e-05
-7.99062591925159e-06
-1.15657437942903e-05
-2.14879330124371e-05
-2.21786106871333e-05
-1.67225074788521e-05
-2.27303950529161e-05
-5.26839170127997e-06
-1.55070180512444e-05
-2.18633249839933e-05
-2.5312169455041e-05
-2.06075596456643e-05
-8.00697674618126e-06
-1.50213583875623e-05
-2.8643536988477e-05
-4.59827685044757e-06
-2.23920506619905e-05
-1.05098255026684e-05
-1.6691103371053e-05
-8.28340309447674e-06
-2.1899842269854e-05
-1.00745865603055e-05
-1.60099920988309e-05
-2.27215529574511e-05
-1.30225289586276e-05
-2.48700674880841e-06
-5.29207646604841e-06
-1.91341672339429e-05
-1.05097183446733e-05
-1.18858666630647e-06
-2.07228442860033e-06
-1.1280613274427e-05
-3.21652838518649e-06
-1.06521773288579e-06
-1.63823524754847e-05
-7.88516957512843e-06
-2.637104887994e-05
-2.54330980761268e-05
-2.7927252102504e-05
-2.79221463313762e-05
-1.77539555643217e-05
-1.47430942407734e-06
-9.99108777234249e-06
-3.08174972501175e-05
-2.51084140707859e-05
-3.57230990525235e-05
-2.83775467435248e-05
-3.0561430155237e-05
-2.76655370436605e-05
-2.29283836556867e-05
-1.5586281448276e-05
-2.92249033549718e-05
-1.3146507279842e-05
-1.53371771654669e-05
-2.03921027759237e-05
1.03353510388428e-06
-7.45455837269777e-06
-1.63885711486809e-05
-7.66839551670722e-06
-2.06268622437653e-05
-2.0625331892412e-05
-2.1934279746423e-05
-3.7397395426227e-06
8.38669344779195e-06
-1.69541801347781e-05
-2.18672372650552e-05
-2.87468422130183e-06
-3.06624613965051e-06
-3.80817542981004e-06
-1.1931168945014e-05
-2.13667751149645e-05
-3.77609994686342e-05
3.20359726932027e-06
-2.26250141987313e-05
-1.1681734195788e-05
-8.22557660974569e-06
-7.17345741811288e-06
-2.59169424945362e-05
-2.53965031272843e-05
1.15418518563047e-05
-2.87689491912101e-05
-1.93170059533874e-05
-1.92369289192382e-05
-1.74619394494932e-05
-1.49789848996467e-05
1.97058918059067e-06
6.68619892531445e-07
-2.26811596720798e-05
-7.20348532602727e-06
-1.48200874962035e-05
4.14754955858034e-06
-2.67187900169113e-05
-1.34330446148864e-05
-1.1178002626101e-05
-8.41741502326077e-06
-1.56221949308999e-05
1.21863222126912e-06
-3.75651047060109e-06
-1.57577852457853e-05
-2.02316329679969e-05
-4.09920412297117e-05
-9.55827827420665e-07
-1.29168153465047e-05
-1.88290237301779e-05
1.07752357425525e-06
-9.09899633220708e-06
-6.71723684932064e-06
-2.32663503010202e-05
-1.2839078015227e-05
-8.42064179874064e-06
-1.47251427553018e-05
-1.74296732862854e-05
2.48987907084624e-06
-2.1575257429179e-05
-2.9801005249835e-05
-1.98461872911014e-05
-2.69016844506879e-05
-3.13617777931031e-05
-1.66396568619223e-05
-1.92914840986602e-05
-2.61667049127395e-05
-1.89202378442428e-05
-9.51259543574518e-06
-3.06719341288557e-07
-1.85286877396098e-05
-1.75266116742972e-05
-1.61734645790663e-05
-1.33915161092189e-05
-2.96311501514681e-05
-8.19350808534598e-06
-2.26955021664357e-05
-2.87504723035198e-05
-2.03644241021355e-05
-3.02676120551737e-05
-1.26758159663713e-05
7.92596659071949e-06
-1.39220003054619e-05
-2.29137360167153e-05
-1.4489763772921e-05
1.91917690441165e-06
-4.28242891469737e-06
-2.74668114764334e-05
-7.84012450888245e-06
-1.74581563630217e-05
-1.00955296421456e-05
-8.4696277198075e-06
-2.69877050782778e-05
-6.71423685367407e-06
-5.01620965228394e-06
-2.51595937959131e-05
-1.15783925164206e-05
-8.83373695751294e-06
-2.00807787850452e-05
-1.17826313389729e-05
-1.33531754285655e-05
-2.78816413399901e-05
-5.40703933594276e-07
-7.49104629081587e-06
-4.21456522183314e-06
-2.99614806075612e-05
-8.86137779469016e-06
-8.45218964444289e-06
-3.07291687282806e-05
-1.24839166669158e-05
-1.86135370287131e-05
6.70708927178216e-06
-2.62609823227318e-05
-2.21316467799715e-05
-1.4405255408371e-05
-1.29143714534914e-05
-8.00438924313831e-06
-1.66049944991751e-05
-9.44598060765152e-06
-6.63725934060309e-06
-1.77470598116238e-05
-1.9966586814468e-05
-1.34364682133351e-05
-1.2648089587547e-06
-2.21939592554184e-05
1.28964035388662e-06
-1.15748317449941e-05
-9.60416948430802e-06
-8.83785299445432e-06
-2.55999982174384e-05
-2.67844900242471e-05
-9.51246386225506e-06
-3.96662389443392e-05
-2.73988635992948e-05
-1.33005031894624e-05
-1.91642258496567e-05
-1.77181436049683e-05
-1.5785947453581e-05
-1.56059060250574e-05
-3.51661404969925e-05
-1.11625721667721e-05
-2.33986924768939e-05
-1.19019099144706e-05
-2.06065733248229e-05
-3.49994162282516e-05
-5.23893247955437e-06
-1.16241080455102e-05
-8.4049069273996e-06
-7.4441021212627e-06
-1.44906798894242e-05
-1.83837192230791e-05
-3.16409709264944e-05
-2.02266103303947e-05
-1.11772168223273e-05
-1.97395999193382e-05
-1.63670747000442e-05
-3.48827150058787e-06
-1.08673030161912e-05
-2.12624375635942e-05
-4.42794249751029e-06
-1.79105263081279e-05
-1.35738977818004e-05
-3.02124748135178e-05
-8.8005345835526e-06
-2.57447003743903e-05
-1.92321541622823e-05
-7.86593809512796e-06
-3.37097105563603e-05
-1.42446672340241e-05
-1.97181147080602e-05
-7.99703959235981e-06
-1.26878947424884e-05
-2.36150433129221e-05
-1.41765547636008e-05
-2.02628239405072e-05
-1.90735713263494e-05
-1.04600582086217e-05
-1.40814107382053e-05
-3.30786970098519e-05
-8.01065527630326e-06
-1.15386716335636e-05
-1.0869899759209e-05
-7.54040731205453e-06
-2.36276221583337e-05
-2.07955333284553e-05
-1.34468108723188e-05
-1.92102893922714e-05
-2.87119890678673e-05
-1.40615047669744e-05
5.51297077798771e-06
-1.48178207709161e-05
-2.12403502692831e-05
-7.71278854814294e-06
-1.19832238501176e-05
-2.292599760891e-05
-1.74046221129161e-05
-3.46716829823904e-05
-1.03622194872901e-05
-2.62048291678294e-05
-1.31859886021395e-05
-2.66713845035678e-05
-1.78147220444918e-05
-2.65420827651079e-05
-2.44287386309751e-05
-1.35367078877918e-05
-2.43186722312987e-05
-1.94259937587751e-05
-1.05386659207723e-05
-1.04627044602117e-05
-6.80979980437135e-06
-1.15074690016762e-05
-1.66077141740746e-05
1.52262390071784e-05
-2.3086212203022e-05
-2.7820989501761e-06
-2.10627950619821e-05
-1.86928121520148e-05
-1.24418201713779e-05
-1.21795342496239e-05
1.33421992985325e-06
-2.40465963796396e-06
-1.88150838357228e-05
-1.41111386876894e-05
-2.74746173039761e-05
-1.02822259357035e-05
-5.11858271974173e-06
-2.04164237594991e-05
-1.18520720006496e-05
-4.6049686789275e-06
-1.44981892324332e-05
-2.11046327168561e-05
-1.99677315062924e-05
-1.34222201451071e-05
-1.54690535205637e-05
-1.75786238960415e-05
-2.60232285037499e-05
-1.83152774530739e-05
-4.76539508838117e-06
-2.07797259599465e-05
-1.94302760734096e-05
-7.34754515356989e-06
-8.05016029455206e-06
-1.2865321430878e-05
-1.88715701310048e-05
-1.65810857504827e-05
-2.19810942907204e-06
-2.69347956605009e-05
-2.20793444391983e-06
-1.20141328934217e-05
-2.67526227160736e-05
-1.45780023672527e-05
-1.94179464031548e-05
-4.25603000281081e-06
-1.20418475499317e-05
-1.56580209319731e-05
-2.20297877624652e-05
-3.57132190380038e-05
-3.48279835891968e-05
-1.31260950921045e-05
-1.24504837107072e-05
-2.42381020019068e-05
1.66773136276522e-06
9.47045982682056e-06
-2.74510398704517e-05
-3.53166816059408e-05
-1.44942700046358e-05
-2.24900245235844e-05
1.27114175031263e-07
-1.11368495029712e-05
-2.72467161360156e-05
-1.37195946064887e-05
-9.08171317610669e-06
-3.17641678963811e-05
-1.47849783380754e-05
-5.09410779176617e-06
-3.36515692390944e-05
-1.87267309372456e-05
-1.95486760876431e-06
-3.16286860076239e-06
-1.38761802312264e-05
-2.72654642517876e-05
-2.42896980624323e-05
-2.29155149980554e-05
-1.85822063431281e-05
-1.8645463672118e-05
-1.79452124277394e-05
2.30348000997553e-06
-2.05168814740342e-05
-1.49383437179216e-05
-1.31389380243437e-05
-1.24560663253258e-05
-1.88250467815317e-05
3.32993638959332e-06
-9.9839639535969e-06
-1.8744577684933e-05
-2.03929162214645e-06
-1.9110065167451e-05
-1.88520465837546e-05
-1.36220351039413e-05
-2.62849150063191e-05
-1.34777659771541e-05
-1.24853690899237e-05
-1.74906910990995e-06
-2.05769827577541e-05
-2.00207507458881e-05
-6.64896240019063e-06
3.06441684530399e-06
-1.14561744197822e-05
-2.23406641690973e-05
-1.17167926871912e-05
-2.21270813208324e-05
-1.46930454473064e-05
-2.26195512124124e-05
-2.28459094733391e-05
-1.32509421308215e-05
-1.88444125195451e-05
-2.02587439417403e-05
-2.5337710552135e-05
-6.07637353582434e-06
-8.8800438791036e-06
-1.88598218977178e-05
-1.2779955611937e-05
-2.37623254655802e-05
-1.44459214679279e-06
-1.14921838983641e-05
-7.32911112814588e-06
-5.23492494032628e-06
-2.69676968364363e-05
-4.1048882944595e-05
-1.54649335483613e-05
-4.78550117934219e-06
-2.69760289361742e-05
-1.35824631756487e-05
-1.78081553886002e-05
-8.09088896253106e-06
-1.86895141648563e-05
1.27343483050937e-07
-1.42638895865969e-06
6.63801682757863e-07
-2.22450223530131e-05
-1.79306737024142e-05
-1.61584007924348e-05
-2.38380590573455e-05
-2.47323160182316e-05
-4.5861517716489e-06
-1.17085925892823e-05
-1.05957166462487e-05
-2.77457605486829e-05
-2.45345351781883e-05
7.18452551193253e-06
-1.69486865380296e-05
-1.94535783435735e-05
5.40029171579564e-06
-1.39744751071964e-05
-5.495445871985e-06
-2.47217132904476e-05
-1.92296265240847e-05
-1.04983550717544e-05
-2.11220229899987e-06
-1.37839584272296e-05
-6.02351995535872e-06
-2.00010073145795e-05
-3.70072359998538e-05
-2.18474493258592e-06
-3.58544330186787e-06
-7.58424495742128e-06
-4.39261569059554e-06
-1.14723671469656e-05
-3.33163344508241e-05
-1.45704093672413e-05
-1.60648097907363e-05
-1.62536808957756e-05
-2.45122901038287e-05
-1.34975679830704e-05
-9.68880468097177e-06
-1.01150472502706e-05
-2.52902781905056e-05
-2.53034395352637e-05
-2.85998073985842e-05
-1.05785954282219e-05
-1.51456519217621e-05
-5.36069485820126e-06
-3.00168000883588e-05
-2.6470809170423e-05
-1.89765316504251e-05
-4.02721340338749e-06
-1.74986046696284e-05
-1.11212250586647e-05
-2.44977932632034e-05
-8.70385371804166e-06
6.69042529199814e-06
-1.37521095306518e-05
-1.6111424024169e-05
-1.7529065002859e-05
4.49441042552443e-06
-2.34731174130468e-05
-2.43120081820688e-06
-1.19441888679802e-05
-2.98095639197242e-05
-3.35429840866978e-05
-6.42281501810077e-06
-1.17517377608876e-05
-3.42733735739855e-05
-8.51858203314433e-06
-1.41456740922578e-05
-3.70477911794852e-05
-1.46995197072477e-05
-2.22408936663641e-05
-1.83417316271287e-05
-8.19764082317662e-06
-7.29006060456114e-06
-1.53225844917597e-05
-1.52301363827486e-05
-3.05615191188754e-05
-2.72731477030768e-05
-3.48761808326247e-05
-1.89522832950718e-05
-7.34625913634942e-06
-1.30718297169255e-05
-9.88055122838112e-06
-2.21450269472017e-05
-3.00357235235121e-05
-1.65484118936977e-05
-1.40839875209597e-05
-4.55265660614798e-05
-3.12084299627469e-05
-8.66355077103924e-06
-1.32321006410062e-05
-2.50839810715874e-05
-9.71717191900319e-06
-2.3341399005462e-05
-8.81148322838688e-06
-9.42023003308497e-06
-1.17432614474165e-05
-5.20278026125922e-06
-7.46625409555824e-06
-1.69285037563385e-05
-9.20194297268869e-06
-2.00499377203916e-05
-2.31482169428889e-05
-1.97080238452058e-05
-7.84442348380879e-06
-6.43866871766563e-06
-1.15899354766828e-05
-8.80381229292084e-06
-1.60339946401746e-05
-2.04218461726542e-05
-7.84439409808254e-06
-1.86502376172844e-05
-1.94214728502105e-05
-8.18295367739528e-06
-1.2622810061076e-05
-1.83905585066097e-05
-1.29948995922684e-05
-2.08914607545764e-05
-2.28234317904849e-05
-8.32907891927646e-06
-1.63197464370066e-06
-1.90650335286454e-05
-2.02399234272955e-05
-2.01504429323893e-05
-1.73106171072128e-05
-2.53864822460981e-05
-1.7607192251074e-05
9.35922677074363e-08
-1.6192704533865e-05
-1.05665388362062e-05
-1.79176233348731e-05
-1.01635280623199e-05
-1.18060041209979e-05
-1.48342865878658e-05
-1.8550697446909e-05
-2.88265496359231e-06
-5.83064078022863e-06
-2.05043288815286e-05
-1.64852505339439e-05
-2.77966424848257e-05
9.06680405113466e-07
-1.77194467693687e-05
-1.44510936290631e-05
-1.7292569787036e-05
-9.05934364565445e-06
-1.85038862004211e-05
-1.56505879472421e-05
-2.0840678461519e-05
-1.57546309311492e-05
-1.72852168575124e-05
-8.94510537364003e-06
-2.01807440027934e-06
-1.47127900334396e-05
-2.11532816036859e-05
-1.32157897274289e-05
-5.07143446199579e-06
-7.96801100008129e-06
-1.28140295852825e-05
-9.78029527320927e-06
2.49318390762095e-06
-2.81439590599472e-05
-2.00031257845424e-05
-2.21670208011763e-05
-1.30806653673138e-05
-2.81229703164754e-05
-6.87353576106111e-06
-1.33179303961356e-05
3.54007584391528e-06
-1.29716431813418e-05
-1.33985698259491e-05
-2.40907677410902e-05
-3.18593490687916e-05
-1.85244053381572e-05
-2.07835316915785e-05
-3.47074750690395e-05
-2.41858247248781e-05
-1.79544275443371e-05
-1.53851710469618e-05
-1.71595159423431e-05
-9.32047488057399e-06
-3.02749475388684e-05
-2.17083295479096e-05
7.60135523794621e-06
-1.04573674870508e-05
-3.05731961905591e-05
2.18717271444233e-06
-1.16408831192355e-05
-2.38363698023998e-05
-3.18058557193412e-06
-3.09069676725902e-05
-2.17640846668619e-05
-5.48486480516303e-06
-2.3889575573372e-05
-5.9892633538568e-06
-1.28993377035751e-06
-2.52811044723573e-05
-5.13945509352537e-06
-2.46121766940876e-05
-9.93787260306419e-06
-5.91078076010881e-06
-1.42697859113348e-05
-1.37281635941641e-05
-1.03872604134398e-05
-9.92365098285346e-06
-2.67597135515737e-05
-2.54349267283631e-05
-2.1691628671188e-05
-1.92260268658594e-07
-1.70524208674419e-05
-1.02588850518857e-05
-6.28275859811177e-06
4.23767343171967e-06
-1.66760388793427e-05
-2.49183266848919e-05
-1.20328494670276e-05
-1.67597588076044e-05
-2.15433168536266e-05
-7.57290543308736e-06
-3.4656636572349e-06
5.55885460494458e-06
-7.01680497683617e-06
-1.40991985295922e-05
-2.4982134100286e-05
-1.00277048713003e-05
-5.06690218717176e-06
-2.09285586966936e-05
-9.00503560700726e-06
-7.54523837569075e-06
-1.35152550204937e-05
-2.14225731719863e-05
-1.24372044308463e-05
-1.80506960764304e-05
-1.32825336726152e-05
-2.19384654437735e-05
-1.88423638032436e-05
-3.64570163456866e-06
-8.43405820086467e-08
-1.12139388560914e-05
-7.55308828092484e-06
-1.38833912825033e-05
-1.28829894493203e-05
-2.15257531316087e-05
-2.79340842958955e-05
-1.24279015518849e-05
-1.25053688415448e-05
-3.70284945246907e-06
-1.78437683735404e-05
-1.02328757287694e-05
-1.3911254400688e-05
-1.55563781692482e-05
-1.4614469491663e-05
-1.32567982689753e-05
-3.77630139196568e-06
-6.72256097295635e-06
-2.53336669101081e-05
-3.06312759205513e-05
-2.7107293021527e-05
-1.78803982647484e-05
-2.58619275321331e-05
-2.11418762908396e-05
-1.3594611268636e-05
-7.49018525087002e-06
-3.6533415225024e-06
-1.57098458006262e-05
-4.72219816315497e-06
-1.08703631707058e-05
-1.12358059119577e-05
-2.42651077459355e-05
-1.25598695417115e-05
-1.22492214380711e-05
-3.03606976374463e-06
-1.90412599655142e-05
-8.98700656491281e-06
-1.25751334594258e-05
-1.16960093363502e-05
-1.03645703361058e-05
-1.2940112361516e-05
-1.49295994271739e-05
-2.11971592964412e-05
-2.04904425103771e-05
-7.61219840292954e-06
-7.71566981805168e-06
-1.01390840536208e-05
-2.67459703502148e-05
-3.78846401467913e-05
-1.61786728379501e-05
-1.43768868409452e-05
-6.50188471995918e-06
-7.70849760344333e-06
-2.12460491880682e-05
-8.89682696273077e-06
-1.60288238199704e-05
-1.78832813871034e-05
-1.33627967634977e-05
-3.52993478068625e-05
-4.56783564480073e-06
-1.75024462498067e-05
-2.58912502057287e-05
-2.38081225688189e-05
-6.25862998758018e-06
-3.66300897498474e-07
-2.99308649726075e-05
-1.25878619005989e-05
-7.21100577232832e-06
1.0569503033963e-05
-1.119710608103e-05
-2.40569771842712e-05
-1.90892384857845e-05
-3.29271521984235e-05
-1.80973420329778e-05
-1.31548067910496e-05
-2.56033134259073e-05
-2.09831167040206e-05
-1.46080737200828e-05
-1.92420431868487e-05
-2.58589370728957e-05
-8.77709597057141e-06
2.32726220161234e-07
-1.86320653056591e-05
-9.74049757941249e-06
-1.42942380542057e-05
-6.24858982708423e-06
-1.03320899187038e-05
-1.92876008850403e-05
-8.61222668398888e-06
-8.62579673397734e-06
-6.5334592647295e-06
-1.7716952111596e-05
-5.55656646419767e-06
-1.87922092649554e-05
-1.31816853065493e-05
-1.90220034177777e-05
-2.06674265193042e-05
-1.03441498024552e-05
-1.38569392729291e-05
-1.9917985611144e-05
-8.45728307223602e-06
-2.25261509438802e-05
-1.57619592562366e-05
-2.37535315643015e-05
-1.19695823439219e-05
-1.11240707819083e-05
-2.32133539255307e-05
-1.93805183159547e-05
-2.20079155038305e-05
-2.37331444086168e-05
-4.24378346571502e-05
-1.4263898159816e-05
-8.33447892263485e-06
-1.7664627758063e-05
-7.90105687662196e-06
-2.03573951496458e-05
-1.02183518437486e-05
-3.25168600014339e-05
-2.57980660746337e-05
-1.8109978258933e-05
-1.79000525081487e-05
1.40003544359348e-06
-1.55106123285026e-05
-6.21582445969094e-06
-5.66542227846676e-06
-5.58152240635685e-06
-1.37596163536982e-05
-2.88435391798533e-05
-3.00337934694145e-05
-1.78755124052879e-05
-2.05031279418707e-05
-1.30195616946006e-05
-2.95949026973873e-05
-7.30461269221323e-06
-1.04161489639815e-05
-3.66377965764486e-06
-2.25763448086125e-05
-2.89739238125682e-05
-2.82390790201949e-05
-1.53427883595709e-05
-2.74165750401803e-05
-1.79513303392932e-05
-1.35207067340114e-05
-1.07978145545766e-05
-1.43589425206716e-05
-3.53621402361271e-06
-1.32379608921873e-05
-1.36309203224368e-05
-1.4550438785925e-05
-1.7948019943972e-05
-2.32157813160149e-05
-2.79539957939692e-05
-1.34123842597635e-05
-4.57855084877187e-06
-1.9603365723892e-05
-1.99060304710549e-05
-2.12961629499407e-05
-8.18794957254904e-06
-2.1465912192785e-05
1.0455183835316e-06
-1.34317163819431e-05
-1.77040339152943e-05
-1.38067298830992e-05
-3.51280752049919e-06
-1.32423915167004e-05
-3.30970855475891e-06
-2.06369875371825e-05
4.13434520770386e-06
-1.87009930758463e-05
-2.17598810827125e-05
-2.16274092817876e-05
-2.55796169591713e-05
-2.93462434707063e-05
7.75907338329479e-06
-1.32316348345123e-05
-1.59578041093096e-06
-1.72515345118166e-05
3.08286727744956e-06
-2.0165715680644e-05
-3.05071087857855e-05
-7.71395393046934e-06
-1.10892965287199e-05
5.49512814472762e-06
-1.27418065065099e-05
-1.93136431103221e-05
-2.04813680454632e-05
-1.61492422263724e-05
-2.04473630507727e-05
-1.88739812619065e-05
-2.16552879201026e-05
-4.10316060369333e-06
-1.76080320002183e-05
-5.47095981041662e-06
-2.88982106923945e-05
-1.94637331606766e-05
-1.31425144954838e-05
-2.12171544298022e-05
-1.71192626739479e-05
-6.54061484558336e-06
-3.52865072723582e-05
-1.49961043738785e-05
-1.75394794718514e-05
1.16674595801372e-06
-1.67077368822154e-05
-2.21641603528076e-05
-2.12052690749265e-05
-2.37250663417556e-05
-1.7276411351387e-05
-3.4617494795101e-05
-2.12307390911141e-05
-7.40819991360843e-06
-8.61350872118508e-06
-2.65669370349241e-05
-1.42132551287205e-05
-1.11784037744479e-05
-2.08937700838856e-05
-1.62950727210183e-05
-2.69818540977701e-05
-2.46400676124205e-05
-1.34972544343197e-05
-2.12398970441694e-05
-6.97991418805988e-06
-5.36546069612063e-06
-3.38052158373849e-05
-2.64362313565505e-05
-1.52204499442071e-05
-9.48686400508589e-06
-1.88457232023336e-05
-1.70268791837868e-05
-1.80616022411292e-05
-3.944042231901e-06
-2.49897503503124e-05
-2.55580548737496e-06
-2.05945770082173e-05
-2.54441882905311e-05
-6.09689075918066e-06
-1.41278927038516e-05
-1.96244542887431e-05
-2.69804727051051e-05
-8.46874238868137e-06
-3.50667196074204e-05
-1.2764465719865e-06
-9.92044806356488e-06
6.2762027867605e-06
-5.87574064842825e-06
1.73820811911437e-05
-9.32023598033362e-06
-7.12308197612494e-06
-5.63489061306409e-06
-1.90197930519526e-06
-1.45428155615183e-05
-3.53694133479016e-06
-1.89626617471581e-05
-1.25896158357028e-06
-8.9502509131959e-06
-2.88726546534295e-05
-1.95870445602845e-05
-1.36492830039367e-05
-4.13306837497175e-06
-9.6716554075726e-06
-1.16808171251501e-05
-3.48534801362383e-05
-3.13483947061092e-05
-2.3927373735693e-05
-1.00726493952189e-05
-1.02203394055357e-05
-2.23907186758455e-05
-2.50432219505751e-05
-1.73305932350141e-05
-2.71957789644683e-05
-1.24265226599117e-05
-1.55702909173834e-05
-1.57604553910528e-05
-3.57289270509781e-05
-3.12363056404935e-05
-1.08552876266766e-05
2.86703255292493e-06
-3.15935130180608e-05
-4.99633515631353e-06
-1.63027704065035e-05
-9.27643461766626e-06
-1.57424431231657e-05
-1.7962172963754e-05
-1.41338058270858e-05
-2.03383196031523e-05
-1.87120456908827e-05
-4.0213326902418e-05
-1.66484983028106e-05
-1.19334013378561e-05
-8.88490376237341e-06
-2.27273882684419e-05
-1.77425257759019e-05
-1.69559623738215e-05
-1.38017395494238e-05
-8.81799611663447e-06
-2.88075404782045e-05
-1.31409488218614e-05
-1.32419963870547e-05
-1.88566958480886e-05
-1.35759998644583e-05
-1.1574513516366e-05
-1.946106130727e-05
-2.22684693077699e-05
-6.35122194801994e-06
-2.05979530610991e-05
-1.49586252929113e-05
-2.43050572723554e-05
-2.01139824809195e-05
-1.29920664974811e-05
-2.87103685778843e-05
-2.47557101137481e-05
-1.19021462271631e-05
-1.95116982664467e-05
-1.37379425887828e-05
-1.50923291962316e-05
-1.16282909242652e-05
-3.87597292891888e-06
-1.80363999780904e-05
-1.96677955590881e-05
-1.24918465757092e-05
-1.87604582643946e-05
-1.99246025802818e-05
-1.18425098834268e-05
-2.32526600097994e-05
-1.44769554571963e-05
6.15619350895899e-06
-1.93811846263632e-05
-1.9172698947544e-05
-5.31067360738854e-06
-9.70385532205311e-06
8.31156088784267e-06
-1.72502226652352e-05
-9.35980014893946e-07
-1.67559395281107e-05
-1.73419507565214e-05
-2.17820212706678e-05
-1.25621176338976e-05
-1.91942097567981e-05
-6.31979070582458e-06
-2.03904121210356e-05
-1.78563230538856e-05
-1.42946158930504e-05
-1.18282743981427e-05
-3.95772935165545e-06
-1.61364329678419e-05
-3.37572496621421e-05
-5.15589536620777e-06
-2.24242064287836e-05
-1.1413089841809e-05
-2.90476957989746e-05
-1.34282217534968e-05
-4.09858917590509e-06
-1.2247945662318e-05
-1.92461062662875e-05
-3.66836202574263e-07
-2.8608794580725e-05
-1.34734066427075e-05
-1.68971864411984e-05
1.68862419138349e-07
-5.01725502076319e-06
-1.19761223824647e-05
1.10486571646124e-05
-8.88023082393711e-06
-1.72149668377068e-05
-3.06795350467723e-05
-1.61273448322308e-05
-4.8560806603521e-06
2.95177219382439e-06
-2.3611058880389e-05
-2.43134760722172e-05
-1.78956973290638e-05
-1.1807247282464e-05
-2.46149217215421e-05
-1.82348912569417e-05
-1.52831045631462e-05
-1.5342955650553e-05
-1.58250161018909e-05
-2.35906493126439e-05
-7.85951138802398e-06
-1.09196425839915e-05
-1.29276283852173e-05
-1.91927885968522e-05
-1.65417369068673e-05
-1.67102120059855e-05
-2.49361212768085e-05
-2.97852651732145e-05
-1.5955170164449e-07
3.31691683488219e-06
1.36215333572743e-07
-2.20804124515286e-05
-1.51274771840813e-05
-1.31639786948057e-05
-2.38978282031764e-05
-2.67015751648143e-05
-1.33687251378702e-05
-2.14523455947831e-06
-1.39008309354826e-05
-1.97837157480813e-05
-2.02124737991811e-05
-1.36978354173864e-05
-8.38584341130636e-06
-1.91502665094713e-05
-1.00808130372772e-05
-2.49705504074435e-05
-3.58223679336435e-05
-1.1027106136729e-05
-1.54981964033308e-05
-1.30960297334156e-05
-2.0720367939506e-05
-2.31761682965723e-05
-2.62970129182474e-05
-2.57186021978019e-05
-1.6384165692994e-05
-1.02945779042409e-05
6.46565019970575e-06
-5.49870057604159e-06
-1.54501733865153e-05
9.11284696114157e-06
-6.59157631276826e-06
-2.33814219407361e-05
-7.64441387377092e-06
-1.5182239354028e-05
-2.13836075927501e-05
-2.5437639218484e-05
-5.5065880702836e-06
1.05358208933408e-05
1.97559226360713e-07
-1.54227915419653e-05
-2.58521766436302e-05
-1.6609722307993e-05
-7.99628431142611e-07
-2.00510723464747e-05
-1.19125792924398e-05
-2.65829526716457e-05
-1.44569023610541e-05
-4.25273036348727e-06
-2.12641579125004e-05
-1.28501902052723e-05
-1.33918630666789e-05
-3.09093857925196e-06
-6.13530267735448e-06
-1.68000267717439e-05
-7.87713838452985e-06
-1.42901570988613e-05
-1.00145818342479e-05
-3.74505501321295e-06
-1.93665578116705e-05
-2.65198308084333e-05
-2.88817613055439e-05
-1.01296940574582e-05
-1.64884443343531e-05
-2.30715913381014e-05
-1.36971157401967e-05
-3.627955511136e-05
-2.92106809592514e-05
-4.07479688397811e-06
-1.39488129330672e-05
-2.09796427592959e-05
-2.14273293986121e-05
-4.84808570847828e-06
-1.32289159178018e-05
6.74008912111182e-08
-1.03244011217194e-05
-2.36904824384441e-05
-2.32162097647137e-05
-1.25300225331492e-05
-1.41504526668101e-05
-1.76818266574624e-05
-1.97334591578935e-05
-3.69112647288561e-05
-6.67637016481115e-06
-1.41035392419343e-05
-2.59550386559538e-05
-7.5265984937855e-06
-1.11717834609325e-05
-1.72625747397564e-05
-5.28993595384434e-06
-1.87844726150434e-05
-6.08131578810344e-06
-1.89131147147906e-05
-3.06666298470077e-05
-4.45952567449296e-06
-1.0275550656607e-05
-1.84710743251586e-05
-3.72005546837716e-06
-3.08876978191097e-05
-2.33160096485181e-05
-8.14820708058283e-06
4.55171560403256e-06
-5.86499280995844e-06
-1.54811287222089e-05
-1.21921088341827e-05
-2.82822234910757e-05
-2.60360022569894e-05
-1.68519412593485e-05
-2.34282075137665e-07
-1.17582925309326e-05
-1.22106481465168e-05
-1.36211157450387e-05
-1.76658191872376e-05
-3.14704400363501e-05
-3.57722203116936e-05
-2.07091594445299e-05
-1.60967608453924e-05
-8.54932376968187e-06
-9.94502538798373e-06
-1.08432484942345e-05
-1.56081257114557e-05
-6.36585904926256e-06
-2.60460252058608e-05
-7.4360256298839e-06
-1.89380405182659e-05
-1.659664590566e-05
-7.63648232526189e-08
-8.42003157133758e-07
-1.15634385493139e-05
-2.72013821134409e-05
2.00330250053824e-06
-2.59516543894779e-05
-2.22165739077771e-05
4.45626175462735e-06
-7.93080615050618e-06
-1.27246587442263e-05
-3.21395241544329e-05
-2.05525488822517e-05
-1.37073899984759e-05
-3.85206866676499e-06
-1.33838092526618e-05
-1.91783421455078e-05
-1.23615366849185e-05
8.97492547154708e-06
-2.42635169858858e-05
-3.24911597982327e-05
-5.92695595738379e-06
-2.82900936136275e-05
-1.64391692427737e-05
-2.29304550176545e-05
-1.55100722604488e-05
-1.39160052865042e-05
-1.14371650220664e-05
5.41909864923934e-06
-1.33943959586467e-05
-1.4603374857259e-05
-1.53659314398787e-05
-1.57855162866922e-05
-6.43891033360855e-06
-1.8656093980041e-05
-1.37258012195221e-05
5.80364152252311e-06
-1.3810622734298e-05
-2.25065287117997e-05
-1.93074889179349e-05
-1.47965165953921e-05
-3.71081948420849e-05
-2.28820282957044e-05
-1.09953699480624e-05
-2.06719803909169e-05
-1.5301061253888e-05
-7.5042487356416e-06
-3.56801566846881e-05
-2.00824559989574e-05
-2.72232444784505e-07
-2.439308199901e-05
-5.70714008561196e-06
-3.07653755116671e-05
-1.69609365861669e-05
-5.10987122835493e-06
-5.64706900450089e-06
-6.01540421420904e-07
-3.18520273927865e-05
-2.52607611535662e-05
-1.42370180334735e-05
-2.26393686104708e-05
-1.7643972899123e-05
-1.18457137272426e-05
-1.27646811095473e-05
-5.67423795630529e-06
-1.39308302199445e-05
-1.65609389570692e-05
-2.20410291953122e-05
-1.7668375041099e-05
-3.01866598003439e-05
-6.29251739611968e-06
-2.41140127585691e-05
-2.07297920735539e-05
-1.593328047297e-05
-3.02452103926275e-05
-8.25801347948705e-06
-1.71023518418831e-05
-8.22145089140564e-06
-2.32588504249686e-05
3.4021672631569e-06
-9.87239986156444e-06
-9.51490859470787e-06
-2.49247858709137e-05
-2.13014059822167e-05
-3.65741506412958e-05
-2.08481348833384e-05
-3.21002294249978e-05
-1.83636433115794e-06
2.74874840167755e-06
-1.92499106559085e-05
-1.66387248363265e-05
-2.30470988083131e-06
-1.90541759156162e-05
-9.03481438261889e-06
-1.1657678401114e-05
-8.26312004297972e-06
1.80731847036445e-07
-1.97286587589528e-05
-1.08947401700698e-05
-8.30096112260688e-06
-1.57932104248697e-06
-1.14997662265966e-05
-1.08542763244329e-05
-1.49459406173397e-05
-4.48050138394541e-07
-1.51030664106739e-05
-1.93522262400568e-05
-2.47847209627008e-05
-1.32968546871329e-05
-3.4704166023731e-05
-8.38754699531581e-06
-2.01962290882161e-05
-3.99689609326716e-06
-1.65529058134792e-05
-2.19811590121135e-05
-4.33102579076272e-06
-1.95560268845263e-05
-2.07595087540439e-06
-1.43915021232765e-05
-3.55781959238702e-06
-2.89182740290353e-05
-5.87436332187749e-06
-2.09454820354567e-05
-1.15383043435843e-05
-1.0748006516289e-05
-1.282386251123e-05
-1.03471689888742e-05
-1.65168997763262e-05
-1.53152626093487e-05
-2.43670214285059e-05
7.58702236568373e-08
-3.61562583450358e-05
-2.30086410441437e-05
-1.62270164537438e-05
-1.25627994672575e-05
-2.09581376602764e-05
-2.73687407142535e-05
-1.55516570958209e-05
-1.28266512475188e-06
-2.90816791483554e-05
-8.54436838686098e-07
-1.2017682412858e-05
-2.62703133364474e-05
-5.13697519982531e-06
-1.40013315478929e-05
-1.30374031369807e-05
-1.30706851775207e-05
-2.14620335225488e-05
-3.74636834187752e-05
-2.45490704119781e-05
-2.36599040443105e-05
-1.60135724932485e-05
-7.65317976577979e-06
-1.23806406729758e-05
-1.01881954602552e-05
-2.18734447813895e-05
-2.71665635846382e-05
-1.55255117314359e-05
-2.4160700397392e-05
-1.96594899113852e-05
-1.500676175997e-05
-5.55209237168592e-06
-1.75418154651159e-05
-4.89876810184605e-06
-6.93926129932573e-06
-1.24424309308124e-05
-1.18923515809413e-05
-2.36731178249153e-05
-5.74186739547415e-06
-1.28629572239077e-05
-1.74446299836236e-05
-2.69635263829191e-05
-1.14221017736736e-05
-1.38913049982879e-05
-5.85212264992728e-06
-1.34551677498363e-05
-1.60793522790013e-05
-1.51914326605567e-05
-1.04815876856357e-05
-4.87229724249868e-06
-7.20011351988237e-06
-2.84609523760597e-05
-2.19903317397058e-05
-1.85065456525408e-05
-1.67548919239006e-05
-9.84318641943859e-06
9.36005277526757e-07
-9.0738131838019e-06
-4.19597169886387e-06
-3.59925879358221e-05
-2.78320701956432e-05
-7.52684673133749e-06
3.47212780548115e-06
-2.8316384770613e-05
-1.71724913448934e-05
-2.62346879131716e-05
-1.98774320623651e-05
-1.09219537439944e-05
-1.1322691552311e-05
-3.04125397506922e-05
-2.30611610151069e-05
-1.58952092442184e-05
-3.95913885315868e-06
-1.73802871265426e-05
-4.30832615523131e-06
-1.53784294306574e-05
-3.04591373510178e-05
-5.52390686211597e-06
-2.51184999866179e-05
-1.52249623733693e-05
-1.61290681810616e-05
-2.48838572959804e-05
-2.15163554541254e-07
-4.05900614320505e-06
-2.55396608196615e-05
-9.40486058792864e-06
-7.12736333117814e-06
-2.76752146771043e-05
-1.36879067232253e-05
-1.03429027341456e-05
-1.66120889656866e-05
-1.30826513861445e-05
-2.4612604506249e-05
-6.03541584720844e-06
-6.57923515744792e-06
-1.60334292389826e-05
-3.57647168359181e-05
-2.19651442062363e-05
-1.67462475912532e-05
-2.04180145120238e-05
-3.44706997181464e-06
-1.59912290730558e-05
-1.57277547285937e-05
-2.00908710978381e-05
-4.7872600920919e-06
-2.768950726189e-05
-2.45799480878215e-06
-4.88058187080624e-05
-3.20558226518118e-05
-2.6947679797228e-05
-1.86170438045098e-05
-7.04261766355316e-06
-7.64362139240948e-06
-8.50932726598126e-06
-1.30108931573431e-05
-3.86659293660537e-06
-2.27825172563048e-05
-1.14418669101708e-05
-1.31070242326218e-05
-1.11994293751563e-05
-1.56095685672473e-05
3.67794422137029e-06
-2.24335629213697e-05
-2.32374102172057e-05
-2.41668534779984e-06
-1.44978389427304e-05
-1.2888619453022e-06
2.89027146560625e-06
-5.13728307403703e-06
-2.09446927055348e-05
-1.29409675262632e-05
-1.62472262467832e-05
-1.48227731391471e-05
-7.92327505689389e-06
-1.81681223490662e-05
-2.09733469209752e-05
-1.02349157433714e-05
-1.4805937690739e-06
-1.19203011517034e-05
-3.75830284297178e-06
-1.29732992333819e-05
-1.50266690109303e-05
-1.00113235111106e-05
1.4932341351722e-06
-4.42431723019737e-07
-1.55020838292612e-05
-1.01670130372687e-05
-1.30212686433455e-05
-2.4084141794534e-05
-1.24917982070879e-05
-2.74439480571765e-06
-1.58409059824166e-05
-2.56023218860216e-05
-1.56807961090176e-05
6.27919520606863e-07
-1.71810976352544e-05
-1.78116073786389e-05
-7.36002046697187e-06
-1.40879164631629e-05
-3.01638040263891e-05
-8.7309049069352e-06
-1.00838563874768e-05
-2.60638554348515e-05
-7.55676157402341e-06
-1.9599796264372e-05
-2.41995843764636e-06
-1.34926688927162e-05
-1.02651495608873e-05
-8.54413433621362e-06
3.76829073834374e-06
-6.02097910144578e-06
-1.75300586500388e-05
-2.0163139264502e-05
-9.23635592585289e-06
-1.32266145801087e-05
-1.35804559987493e-05
-4.2910287528454e-06
-1.41312758808415e-05
-1.59302884228872e-05
-2.42464116731322e-05
-1.21375103875274e-05
-2.13853456643288e-05
-2.32302051575413e-05
-1.53118400094734e-05
-1.87094301914029e-05
-9.52894916512548e-06
-1.96743771698556e-05
-9.92783866068771e-06
-3.62759819510779e-06
-2.06085608922186e-05
3.97315819541179e-06
-9.74853510550602e-06
-9.92535603319883e-06
-6.51191798101572e-06
-1.58630499628608e-05
-2.70957599497043e-05
-8.03478994041038e-06
-8.20942724017467e-06
-2.81507764534695e-05
-1.74878324837687e-05
-6.42548969186311e-06
3.62003913009372e-06
-9.5901370225232e-06
-1.44592278078326e-05
-8.31342472716792e-06
-1.53418061851078e-05
-1.72018830504129e-05
-1.76725299534588e-05
-1.23252684698143e-05
-1.22701606228066e-05
-5.66778463212485e-06
-1.55206467953465e-05
-1.38004451607472e-06
-1.17050374325812e-05
-1.87146410716247e-05
-3.39400740901217e-05
-3.0425091347504e-05
-6.55016780909349e-06
-3.00725707015637e-05
-8.92581748168376e-06
-2.1232454023901e-05
-1.85235660083171e-05
-1.71231023703199e-05
-1.37627280293707e-05
-1.97272031860708e-05
-2.30947998217359e-05
1.51045737285359e-06
-2.40366467133047e-05
-2.05028321358048e-05
-1.80699568934345e-05
-3.32340257702661e-06
-3.07748854351557e-05
-1.77982399115926e-05
-7.98973515490925e-06
-9.35909041826703e-06
-1.90438564200924e-05
-1.82938343370314e-05
1.49151149229261e-06
-2.98641892726701e-06
-7.32386601197076e-06
-1.97190063297868e-05
-1.33733569765548e-05
-1.68750957932827e-05
-1.18624700588612e-05
-2.18194422460716e-05
-1.53658522620404e-05
-4.77043827080982e-06
-2.16276592501342e-05
-5.31471812933561e-06
-2.21306850839802e-05
-2.17287820498232e-05
-1.38120793682008e-05
-2.02668738078926e-05
-2.68562380000858e-05
-6.62789142707988e-06
-1.83012043580876e-05
-3.39675230855133e-06
-1.01026307935015e-05
-1.42571107179598e-05
-2.24512439628378e-05
-1.03436974340697e-05
-1.66077697320406e-06
-1.94712800411372e-05
-1.46307847228193e-05
-1.37846843403273e-05
-1.98931056955456e-05
-3.27440938567178e-05
-1.22607182082329e-05
-3.73298222286684e-06
-2.22716001495457e-05
-1.57827557401982e-05
-2.3252314555448e-05
-2.27589797233543e-05
-5.69263727822156e-06
-4.29759040403833e-05
-2.04741966966241e-05
-1.28410507298495e-05
-2.67291710775116e-05
-6.05416573403177e-06
-1.3912071019572e-05
-5.80985923875656e-06
-2.14751677579422e-05
-3.39181487769432e-05
-2.52002337157119e-05
-8.92286280851687e-06
-1.4980793498799e-05
-6.75227612717037e-06
-2.0511209513778e-05
-1.77885306597058e-05
-3.91867092344893e-05
-2.38896479657558e-05
-3.30708166027122e-06
-2.95477417584329e-05
3.94395198613379e-06
-1.96199943526108e-05
-2.40394731084335e-05
-1.64928299507449e-05
-1.48175073712619e-05
-2.03107528354625e-05
-1.06072170568668e-05
-2.43777754473941e-05
-3.39399424095754e-05
-1.62189508611411e-05
-2.4876097552345e-05
-1.44022512305762e-05
-1.65092908035301e-05
-1.04434779514485e-05
-2.77804756351372e-05
-3.36761648811282e-05
-1.10209729415136e-05
-1.23218440600467e-05
-2.72801200086779e-05
-2.70501416299382e-05
-1.76138469116231e-05
-1.15034922990587e-05
-9.18860813824912e-06
-1.32544063627881e-05
-1.7974123139426e-05
-3.34476863160754e-05
-1.52883519362623e-05
-2.47140729522751e-05
-1.10769689375682e-05
-1.62468793132155e-05
-2.34941502605571e-05
-1.8805178392385e-05
-1.83775200404397e-05
-2.56014782075012e-05
-2.98516592930647e-05
-2.03192631609219e-05
-1.68469952745238e-05
-8.31122919966741e-06
-1.3824765993416e-05
-1.46643737736696e-05
-9.50247270438349e-06
-2.02253164480754e-05
-1.21094815044732e-05
-1.42403576508598e-05
-1.49162112434197e-05
-1.39201298706085e-05
-9.83424072522878e-06
-1.20717597337952e-05
-2.29453804601052e-05
-7.3708774868999e-06
-1.8029506575429e-05
-6.87858232980011e-06
-9.84867777530768e-07
-2.24839802291076e-05
-1.58597671103279e-05
-2.47848330503596e-05
-2.01462246168595e-05
7.27607823833443e-06
-1.96205634283672e-05
-2.20667540271684e-05
-2.5234876390532e-05
-2.27588634276484e-05
1.33107298643884e-08
-2.04286822895049e-05
-2.44524586996673e-05
-4.6385050443302e-06
-2.88559553141811e-05
-1.56866541413602e-05
-2.79649094082817e-05
-2.89971704554545e-05
-1.77621014643067e-05
-2.12625864013676e-05
-2.03690474871729e-05
-9.97388411269615e-06
-8.33150719126089e-06
-1.68872538303514e-05
-1.48609238725023e-06
-1.79434459114245e-05
-1.70518751434395e-05
-2.69721633190753e-05
9.63531569133003e-06
-1.59913074522077e-05
-2.32915415517128e-05
-2.64558373811887e-05
-6.50294347289922e-06
-9.29193369527792e-06
-2.08757473798732e-05
5.0109071972167e-07
-1.16873258933805e-05
-2.23117821016089e-05
-3.5988330098084e-07
-1.45703077640935e-05
-2.19133089211075e-05
-2.12216440936385e-05
6.34324943455016e-07
-2.81620944772114e-05
-2.04257603542836e-05
-2.63000248284307e-05
3.67621811574613e-06
-1.83382074760023e-05
-3.08392909613641e-06
6.08235051413893e-06
-1.95645179548895e-05
-6.56460800526658e-07
-5.70261820590288e-06
-2.36817704471179e-05
-2.63030931328238e-05
-1.64338878860334e-05
-5.39553684156777e-06
-1.02276730651854e-05
-8.53368948003308e-06
-9.89868816680852e-06
-2.17020746701701e-05
-1.90079165630251e-05
-5.12694186238392e-06
-2.24630366666498e-05
-1.4272877524679e-05
-1.97921359778847e-05
-8.01482145784462e-06
-1.39575226669563e-05
-1.05922394825165e-05
-1.65402661721922e-05
-4.7580149731745e-06
-2.2023952019469e-05
-1.51197725304411e-05
-1.71781762922734e-05
-1.35255315385868e-05
-2.37964972888485e-05
-2.22584048961573e-05
-1.30325433368705e-06
-2.24509479447955e-05
-1.16212100712231e-05
-1.49371762462603e-05
-1.39039554131926e-05
-2.18301113631508e-05
-2.24834028621711e-05
-1.01420395324947e-05
-1.60960140578903e-05
-2.83643948478422e-05
-1.77750144167363e-05
1.19410309454481e-05
-1.07663375319373e-05
-1.73600138242983e-05
-8.95434819280762e-06
-1.55272112180893e-05
-2.74081850655186e-05
-1.13035858124978e-05
-2.12219372521392e-05
-2.28979212131561e-05
-1.81083806136957e-05
-3.63346081925325e-06
-1.11346249535791e-05
-3.09799951545419e-05
-1.02248279386241e-05
-7.96789280983392e-06
-7.26023189542345e-06
-1.37348998123372e-05
-1.82109196521009e-05
-2.05936758689393e-06
-1.40885015908875e-05
-1.91390093436415e-05
-2.10167381189371e-05
-2.09136993103132e-05
-1.77126403320066e-05
-7.43936941759593e-06
-2.7275987791713e-05
-3.06688563403815e-05
-1.07911432507399e-05
-1.85769161145162e-05
-1.44862764889668e-05
-2.13675049300681e-05
-1.57471491453051e-05
-1.47942319311031e-05
-1.92899011848299e-05
-5.68379753190333e-07
1.35261285869121e-05
-1.0110808440815e-05
-1.81031296494489e-05
-6.85126264646441e-06
-8.09145904211234e-06
-3.12296721101821e-05
-2.6694779275911e-05
-8.0619076478832e-06
-1.43091985822543e-05
-5.08934187832011e-06
-3.3478715914834e-05
-2.40311753550479e-05
-9.11782706337732e-06
9.66273134223786e-07
-1.91394852674915e-05
-1.3155116770099e-05
-1.49475875970257e-05
-1.38847382689048e-05
-8.59857315303849e-06
-3.09571903014868e-06
-6.74527092225247e-06
1.02461311020333e-05
-5.7163111450778e-06
-2.34475448814336e-05
-9.44404963767749e-06
-2.25107655393841e-05
-1.74821435199913e-05
-2.83862125724649e-05
-1.61093039580423e-05
-1.11910088927663e-05
-2.338832517898e-05
-7.52341568098816e-06
-1.32317902769071e-05
-8.74724765081856e-06
-3.92686868433221e-06
-1.22988493377916e-05
-2.49214194911452e-05
-3.0166240902807e-05
-1.17778062467428e-05
-8.46206863837957e-06
-1.66096697522096e-05
-1.1626213236818e-05
-1.99967433158899e-05
-7.54811133190494e-06
-7.09084255496624e-07
-4.18477474103285e-06
-8.80503906025469e-06
-2.16358929290712e-05
-2.29984842629024e-05
-1.98492710612996e-05
-5.34197646992962e-07
-7.60191228695979e-06
-3.01081963559961e-05
-1.3855684365262e-05
-1.77293709917081e-05
-8.72752054961605e-06
-2.73575717770834e-05
-5.91082992859761e-06
-1.73597918785369e-05
-1.033968725634e-05
-3.80171017835645e-06
-1.94510831806511e-05
-1.00999487293987e-05
-8.8181221945976e-07
-1.30712747625961e-05
-5.2283911514735e-06
-1.41669003690513e-05
-1.37424394405627e-05
3.06142079060712e-07
-1.52671042931029e-06
-2.73502013736187e-05
-1.75115809088101e-05
-1.25526795749248e-05
-2.70517753646413e-05
-2.23395348774047e-05
-3.2554290585207e-05
-3.10776232101948e-05
-2.1939016295137e-05
-7.66205664111934e-06
-2.33681716603126e-06
-3.97869233163924e-06
-7.65188552002362e-06
-3.92692872008418e-05
-2.40836971232954e-05
-1.25248357688075e-05
-1.35057023490675e-05
-6.94849492274795e-06
-8.83706901572839e-07
-6.99447843828167e-06
-2.24950547021534e-05
-5.86625842999388e-06
-9.80351623862136e-06
-2.25490473475678e-05
-2.82070683246094e-05
2.45018624025827e-06
-1.08828181407623e-05
-1.40007329867731e-05
-1.30372217221283e-05
-1.31813271070278e-05
-1.47362923980465e-05
-1.06315996142674e-05
-1.04374447018965e-05
-2.19866745627536e-05
-3.55070974914694e-05
-8.28977484764123e-06
-2.29023759979264e-05
-4.72092934576195e-06
-2.35573599537478e-05
-5.42221592277645e-06
-9.06746160338793e-06
-6.50378833375794e-06
-4.16815155097163e-06
-1.55744755622624e-05
-1.68091145585023e-05
-2.46801684701888e-05
-1.34249129140216e-05
-1.62561862752977e-05
-2.18820735101921e-05
5.41015029947443e-06
-1.96449863342285e-05
-1.49048702307964e-05
-1.26062166768219e-05
-1.7542678235301e-05
-3.15966780745303e-05
-3.02310799667451e-06
-1.33944703625336e-05
-1.58666425166027e-05
4.1951204828057e-06
-2.41689002228183e-05
-7.42963134684784e-06
-1.83662113384661e-05
7.97724112288442e-06
-2.99010966435155e-05
-2.25953686458773e-05
-2.18377103918046e-05
-2.92006143856405e-05
-1.11444100320692e-05
-1.13747646227856e-05
-1.59757343424012e-05
-1.40432914892144e-05
-1.80753098913768e-05
-1.76634655424726e-05
-1.22833140322493e-06
-2.24839111540415e-05
-1.26637046471663e-05
-1.26896656392065e-05
-1.33437930458304e-05
-4.20317861029688e-06
-2.06821625520675e-05
-3.08286639289855e-05
-1.60341119885326e-05
-1.29788382433299e-05
-1.17811268266812e-05
-1.63162928285541e-05
-1.38630967378534e-05
2.49077915414189e-06
-1.39504937877188e-05
-1.60318986305964e-05
-1.55346961381636e-05
-2.25414279096206e-05
-2.06804531027857e-05
-5.93369402898596e-06
-1.80075286520927e-05
-9.91158955137533e-06
-1.97673005026543e-05
-1.68291312889699e-06
-2.06322731106594e-05
-1.84643970232676e-05
-3.43764453736288e-05
-1.14242282730376e-05
3.65906153186297e-07
-1.87734075126188e-05
-2.02375863067829e-05
-6.28788448101052e-06
-1.05906756559037e-05
-1.10995865010163e-05
-1.89808570064239e-05
-2.8051751853021e-05
-1.98059142425647e-05
-1.13098550192386e-05
-2.66092105753812e-05
-2.9487205320059e-06
-1.05408459232213e-05
-8.75959347359237e-06
-1.14403900901479e-05
-1.05430941831815e-05
-5.3019038452079e-06
-2.60303634119499e-05
-2.35582457819625e-05
-2.76330521845336e-05
-9.19616164745046e-06
-1.05572168654412e-05
-9.45162736685695e-06
-3.46725856995278e-05
7.39599843854109e-06
-2.00525830269787e-05
-2.56926150815557e-05
-1.61583938718919e-06
-7.80128826264977e-06
-8.31482179795898e-06
-3.45990274350975e-05
-2.44618172672955e-05
-7.01114465827408e-06
-7.72188109727682e-06
-1.31197001106818e-05
-2.96190304534715e-05
-2.75355429050686e-05
-1.20668736065844e-05
-2.06019784153921e-05
-3.14042641592914e-05
-1.20280528629682e-05
-1.29540335444214e-05
-9.62446043849782e-06
-4.8157772268099e-06
-1.46892418598105e-05
-1.39697570304879e-05
-2.83251151357664e-05
5.58922053911063e-06
-1.31698565236112e-05
-4.06496735329559e-05
-1.38053055436905e-05
-1.72883734044991e-05
-2.30665553309801e-05
-2.14556092404929e-05
-9.87304848370386e-06
-1.45443324735904e-05
-1.271947147436e-05
-2.36930030379157e-06
-5.18227243079934e-06
-3.02590531397681e-05
-1.60052024126949e-05
-1.76283554429662e-05
-2.77850590725521e-05
1.63452368272098e-06
-4.55822349108848e-06
-1.59974524943454e-05
-1.4204104898203e-05
-1.86248663355312e-05
-1.83368276876222e-05
-3.26044631095647e-05
-1.7411524274647e-05
-7.94549455353849e-06
-8.14178940426141e-06
-9.44839087100152e-06
-1.98973677535227e-05
-9.13080509589948e-07
-1.0791569182311e-05
-8.61268893370705e-06
-4.54235355964878e-06
-1.7802983305933e-05
-1.64732667028901e-05
-1.23868512659539e-05
-1.19997002726488e-06
-1.40413133112577e-05
-9.5328804892598e-06
-3.49643666322525e-06
-3.58933049924183e-05
-8.63581892425228e-06
-1.20056728612621e-05
-9.64207434958656e-06
-1.32748892397929e-05
-7.83811086283922e-06
-1.47023983227766e-05
-1.47696933285709e-05
-3.30441971720419e-05
-3.91353564059608e-05
8.6676805817097e-06
-2.67588472951138e-05
-1.27905430524726e-05
-2.0920222461782e-05
-6.7122574221616e-06
-1.27197785617602e-05
-2.03935798098014e-05
-8.28812413040844e-06
-1.47703773958023e-05
-8.70496780781296e-06
-2.59742726983423e-05
-1.02371146751016e-05
-2.68068280281629e-06
-1.53031273155579e-05
3.16230669399543e-07
-1.38641621926708e-05
-2.60228614299227e-05
-7.74120274933365e-07
-1.77928885483815e-05
-1.25715849297761e-05
-1.73517793572606e-05
-1.60265772199282e-05
-1.39249526385826e-05
-6.0192250383273e-07
-2.74444366909214e-05
-1.56595829031363e-05
-1.45927302262369e-05
-2.80949300186416e-06
-7.01690440262389e-06
6.46804526104999e-06
-7.21887905729234e-06
-1.95115733405521e-05
-1.75937904898481e-05
-2.91479169097259e-05
-2.23564974342622e-05
-1.7098514416971e-05
-2.48685946876759e-05
-4.31059317471309e-06
-1.41765199099223e-05
-9.77294997589277e-06
-1.57201412184245e-05
-1.44296494216846e-05
-4.37566884500622e-06
-6.60795395882188e-06
-2.00821978417479e-05
-1.09099002324603e-05
-2.43894239127383e-05
-1.2541470428193e-05
-9.9996083674393e-06
-1.69174011969976e-05
-5.90278237558767e-07
-8.64460806347103e-06
-6.53550894021838e-06
9.79240656014146e-07
-1.87318047655098e-05
-2.62085352819067e-05
-3.58124192756068e-05
-3.20795811863596e-05
-1.1080159017656e-05
4.12754654982144e-06
-1.74368803342643e-05
-3.40575625085967e-05
-9.80972391461941e-06
-2.41512916106969e-05
-1.75777238648102e-05
-9.26185039405787e-06
-1.63824254372513e-05
-2.08177234820585e-05
1.33531018960149e-07
-1.9501547718792e-05
-2.90747708160127e-05
-1.3671454187214e-05
-1.59025076192545e-05
-4.19900083533318e-06
-1.40380298170438e-05
-1.59980025216343e-05
-2.30664370804035e-05
-8.00015370390754e-07
-1.910287320529e-05
1.0074897646307e-05
-1.24601827274531e-05
-1.75115579119098e-05
-2.46367625517065e-05
-1.17510558868357e-05
-2.73782917006714e-05
-1.09884955216761e-05
-1.54778270950961e-05
-7.0187556900784e-06
6.78379249173406e-07
-1.36643344854375e-05
-1.10222657756057e-05
-1.49320006790741e-05
-1.27236157495085e-05
-6.50631606749712e-06
-1.09885267507661e-05
-2.00510143478818e-05
-1.72122890640534e-05
-2.52779075949759e-05
-1.57930726102608e-05
-1.76207297545426e-05
-1.88568198330089e-05
-3.09191187436844e-05
-1.6953626578681e-05
-1.48783569945882e-05
-1.07780039000709e-05
-2.65464213892386e-05
-8.43398017792808e-06
-1.17033998984567e-05
-8.13739671641658e-06
-5.33521679007822e-06
-2.95336469623346e-05
-1.63015203499343e-05
-2.14025724348455e-05
-1.35388604967625e-05
-2.65615136603445e-05
2.1505955475386e-06
-1.49534424085236e-05
-1.8380748516856e-05
-6.6357755827453e-06
-1.48093468707643e-05
-1.01119298935635e-05
-6.48015318470901e-06
-3.05732756191812e-05
-2.96987625089183e-05
-1.17940330843606e-05
-2.44510144009307e-05
-3.31034597809812e-06
-5.44095552783318e-06
2.18559686279028e-06
-6.88732741674427e-06
-1.23542174062521e-05
-1.33636624784313e-06
-5.233115477129e-06
-1.20870015349367e-05
-5.84476169894011e-06
-8.69566070040844e-06
-2.06153254143818e-05
-2.55691272596923e-05
-8.83214940599162e-06
-1.46110434351426e-05
-2.37852029096063e-05
-1.03429234170606e-05
-1.01147732945173e-05
-2.4356117686569e-05
-7.35109192252012e-06
-1.32021770202889e-05
-1.98916726827825e-05
-2.24944099301347e-05
-2.96510088933791e-06
-2.15387999604019e-05
-1.92050105989444e-05
-1.35709580860398e-05
-1.00238224786111e-05
-1.2656727618763e-05
-1.23878540139299e-05
-1.67578761531279e-06
-1.97862982975823e-05
-3.97098607692784e-06
-1.63656749891064e-05
-1.65723889511355e-05
8.15376755356928e-07
-1.33443100108214e-05
-2.06928367554502e-05
-1.40127350353264e-05
-1.61374876722624e-05
-1.12525304646723e-05
-1.01037089687262e-06
-1.021253307718e-05
-2.75846508320729e-05
-1.2994738108435e-05
-9.15583373569039e-06
-2.00030527796674e-05
-1.28574468237205e-05
3.18415926496753e-07
-2.72757308238549e-05
-1.41598753812553e-05
-2.56681732858687e-05
-2.07633872157538e-06
-2.2255842140194e-05
1.36554779763334e-07
-5.43140947963025e-06
-8.34736790455597e-06
-1.85381641342168e-05
7.61339591987785e-07
-7.79502182280445e-06
-2.85984908342325e-06
-8.38213220199903e-06
-3.18978374341232e-05
-2.71570714337423e-05
-2.12203618032342e-05
-1.63171928013827e-05
-1.24688659534987e-05
-1.59382183668021e-05
6.93001901419507e-06
-1.79229295143428e-05
-1.50667761394055e-05
-1.25921457727653e-05
-1.47899168109661e-05
-1.83972767456783e-05
-6.62559731220235e-06
-1.74895056675607e-05
-2.01598537030132e-05
-1.98327796104482e-05
-1.60608925478525e-05
-1.69314688100461e-05
-9.09334716337321e-06
-1.99682337709364e-05
-2.06190775895282e-05
-2.3121827238601e-05
-2.83100420127165e-05
-1.48632428924809e-05
1.14373993822929e-05
-6.54737331390133e-06
-1.95432356217601e-05
-6.80350801157198e-06
-2.09795659205951e-06
-8.64441263900701e-06
-1.79834161440424e-05
-1.28039213809687e-05
-2.1674516309626e-05
-2.42281957351513e-05
-4.04760274672233e-05
-1.81640923071513e-05
-2.31486995324383e-05
-3.35876441540789e-05
-1.85917499286746e-05
-2.70372145455969e-05
9.27751220493627e-06
-4.9759049191221e-06
-1.50835799719604e-05
-6.95638688715624e-06
-2.30280069783554e-05
-2.135647141414e-05
-2.32754721574551e-05
-3.66985274484623e-05
-1.71764407023789e-05
-1.36669332404658e-05
-2.4005261311084e-05
-1.64900735109552e-05
-5.28966537589777e-06
-3.48705917629411e-05
-2.43511803861344e-05
-1.81854219462324e-05
-8.76297113265129e-06
3.00393969135949e-06
5.90890266122752e-06
-1.45779916928587e-05
-9.95221457494944e-06
-2.53608612422799e-05
1.18213209124314e-06
-6.36316773266223e-06
-2.23004402777489e-05
-6.36691893810374e-06
-1.65224702973057e-05
-1.54622813397841e-05
-1.30588898817443e-05
-2.16083450924317e-06
-1.13008085904283e-05
-3.00586975943471e-05
-3.21171502881478e-05
-1.13687961133284e-05
-1.20566923375486e-05
-2.33670414547033e-05
-1.76265751897715e-05
-1.44365301712482e-05
-1.38445931770905e-05
-1.41221449921706e-05
-2.56716865088767e-05
3.17426030840474e-06
-1.29801504047283e-05
-2.27838245752435e-05
-2.49482127503401e-05
-1.49439513913369e-05
-3.61239824318762e-05
-1.66604840999116e-05
-1.06262127613279e-05
-1.71193445699555e-05
-1.56836883189164e-06
-3.47603727038454e-05
-2.36597469403212e-05
-1.78769419320159e-05
-2.89666071544958e-05
-1.79521940341903e-05
4.21433655030419e-06
-4.02170627050082e-05
-1.21354080006999e-05
-8.73509594950055e-06
-2.55352570838337e-05
-1.36374030430663e-05
-1.06440385537051e-05
-1.21418844458401e-05
-1.18534719109299e-05
-1.77994745761655e-05
-1.28782803411171e-05
-2.49823454207288e-05
6.78985024359334e-06
-2.98281336152889e-05
-2.15497935363394e-05
-7.07767305916808e-07
-8.25731974438352e-06
-1.3853361844211e-05
-1.85034220609693e-05
-2.76265049632703e-05
-8.28029915142144e-07
-2.66236029081939e-05
-2.11328686575599e-05
-1.70542165848459e-05
-1.20733104247489e-05
-1.32258150931308e-05
-3.58198237772208e-05
-6.3704900652294e-06
-2.49555888814948e-05
-3.76485879274465e-05
-1.99963724995212e-05
-1.51414529770786e-05
-1.33092603214867e-05
-7.55770930546312e-06
-5.82263233115476e-08
-1.54896868962792e-05
8.97812303497462e-06
-3.87408349254155e-05
-3.22619105163698e-05
-2.7702898885989e-05
-5.560942972283e-06
-8.21115886423197e-06
-1.62743771257892e-05
-2.43674768159811e-05
-2.58991614078224e-05
-2.09809368384833e-05
-4.62494910590382e-06
-7.96908745945636e-06
-9.73088214427294e-06
-1.6330703843925e-05
-1.06461307292237e-05
-2.01440953671962e-05
-1.35314715548608e-06
-1.50826676174905e-05
-1.71190819560178e-05
1.63259595799294e-06
-1.45612452422665e-05
-1.07821632226894e-05
-2.27380931647002e-05
-9.53061101361052e-06
-1.24927380155438e-05
-2.12254569884916e-05
-2.44968730883945e-05
-2.71793356921006e-06
-1.11337336813676e-05
-1.84536632887769e-05
-1.4687453187328e-05
-2.05587749020909e-05
-1.99914745825302e-05
-2.24759023052965e-05
-1.04578049576335e-05
-1.95651954722396e-05
-4.86165807500553e-06
-8.11746614804506e-06
-1.40795536719125e-05
-2.99572259033521e-05
-3.63348842657101e-05
-2.46517636186249e-05
-1.73561300783466e-05
-2.85282567485401e-05
-2.09341898108242e-05
-3.26146636899409e-05
-1.27173050430575e-05
-1.42774793467145e-05
-1.93422102757963e-05
-1.81724740050665e-05
-2.40845455921426e-05
-2.00018761966725e-05
-1.61274400352233e-05
-1.85800853038275e-05
-9.40117655175977e-06
-1.48089832709524e-05
-1.23262574221115e-05
-1.56404823285895e-06
-1.11576355629141e-05
-1.35777705679853e-05
-2.53308222835353e-05
-1.59035807604822e-05
1.15742839930515e-05
-1.16754592825982e-05
-2.3278033871883e-05
-2.0525157762358e-05
-2.77283410825454e-06
-1.38339666466361e-05
-4.58115368457906e-06
-1.75974251277127e-05
-1.24680265360907e-05
-1.5630526024439e-05
-9.89948074612663e-06
-8.76874948882585e-07
-9.62767820279375e-06
1.75673280595976e-07
-1.66098514332918e-05
-5.82302861449066e-06
-1.42136925354544e-05
-1.43859068118778e-05
-2.49789978055888e-05
-1.58973557909597e-05
-1.58483102442646e-05
2.66655744567787e-06
-6.15528946453154e-06
-2.06139011602821e-05
4.04057313718405e-06
-4.66072689987076e-05
-1.82908548553467e-05
-1.57033240210536e-05
7.51560625333605e-07
-1.98650691964492e-06
-1.10063866588001e-05
-3.26666633745975e-05
-1.5407909796408e-05
-6.22186974992265e-06
-1.80358270256918e-05
-7.72501687234165e-07
-6.29889203787404e-06
-5.19371559055127e-06
-2.22253327414435e-05
-1.13326734626536e-05
-2.23298331883997e-05
-1.80883843048585e-05
-3.11533479040951e-05
-1.43639274094296e-05
-2.53657622826609e-05
-9.81147564462833e-06
-9.69748022919013e-06
-1.71658969419208e-05
-2.08129023620856e-05
-2.44989303885251e-05
-7.20250652340769e-06
-2.32651158088772e-05
-6.69251692049946e-06
-1.98933169805453e-05
-1.47703757432943e-05
-3.09939849537325e-05
-3.94563321475366e-05
-1.18801486744086e-05
-2.25898373260788e-05
-1.77072946141952e-05
-1.71737589873609e-05
-2.52289854643266e-05
-1.41876002548366e-05
-1.82269314057677e-05
-1.51381093674986e-05
-2.52799422671582e-05
-1.99670233404125e-05
-2.3796103208964e-05
-1.95134251102772e-05
-1.35578250853846e-05
-1.2189228737297e-05
-1.82648899433164e-05
-8.03558510796209e-06
-1.98466964075426e-05
-2.17185648053403e-05
-1.05639261600877e-05
-1.52149180057863e-05
-1.74291613972883e-05
2.00142437223257e-06
-1.73421067263249e-05
-1.31629220437334e-05
-1.45788447994435e-05
-2.12934542523894e-05
-2.23429944790466e-05
-1.34498875154832e-06
-2.24010865678944e-06
-2.60203524144806e-05
-2.56763922516493e-05
-1.82788299082594e-05
-1.85254191774428e-05
-1.62906817472529e-05
-1.81509884224742e-05
-2.1401711571986e-05
-1.33544023880657e-05
-1.57512370044295e-05
-7.89421889305416e-06
-1.84232108821138e-05
-2.79740322447958e-05
-2.36381946707729e-05
-1.53545757762172e-05
-4.87545158746676e-06
-1.00291090996249e-05
-4.44984525705316e-06
-5.17042127096678e-06
-2.06029710180604e-05
-1.29537296313255e-06
-7.21219426278536e-06
-1.50644829946765e-05
-1.69032377073637e-05
-1.58639972472282e-05
-2.86662915932317e-05
-2.13388598849347e-05
-1.524154590679e-05
-8.1398485829846e-06
-1.51170368699573e-05
-3.77093067017557e-05
3.24231911522417e-06
5.02991416614604e-06
-1.23533612226048e-05
-2.32793975482523e-05
-3.64657084382792e-06
-1.90227820430887e-05
-1.09344561376875e-05
-1.24347836714813e-05
-2.05965655745879e-05
-1.31518383620677e-05
-3.37589826588964e-05
-1.58907824114255e-05
-1.30424638070657e-05
-2.12402506545229e-05
-1.27903142042596e-05
-2.3599517987354e-05
-1.63036976913969e-05
-1.55966403605401e-05
-1.56649916392312e-05
-2.84704246595783e-05
-2.18985256134958e-05
-1.43798151948144e-05
-9.57499120104123e-06
-9.40313503427933e-06
-2.22343085733742e-05
-9.15721756899791e-06
-2.31744478783957e-05
-2.67806292692245e-05
-5.8963457864363e-06
-8.66018945565943e-06
-3.55658907117139e-06
-5.34493912151391e-06
-1.21036655134339e-05
-1.18056475416692e-05
-8.96035530662944e-06
-1.51363695239624e-05
-3.28290820001744e-06
-1.56447342905454e-05
1.02877056931177e-05
-1.00219876503991e-05
-2.07798646570915e-05
-2.36398922595754e-05
-1.9233158080861e-05
-6.97238194193246e-06
-2.62219213368133e-05
-1.30033767561366e-05
-1.78610458419073e-05
-2.22152589495533e-05
-1.14028124226933e-05
-1.93723325245634e-05
-1.32166715818758e-05
-1.80676512980722e-05
-1.7584708064746e-05
-1.10623576467283e-05
-2.11081820347901e-05
-1.99171832272885e-05
-1.1035255572718e-05
-1.53332474810773e-05
-2.2610265281301e-05
-1.72548504005247e-05
-8.97725204143388e-06
-1.77589331742372e-05
-4.34862330564348e-06
-1.31946409889996e-05
-9.53918374816676e-06
-1.38289389193343e-05
-2.49539116889544e-05
-2.66897479693555e-05
-5.77232292686134e-06
-2.39012110336206e-05
-1.33649392370812e-05
-1.49018090029101e-05
-2.47478108417383e-05
-2.04781738742433e-05
-1.26067708581893e-05
4.44993458840387e-06
-5.28382637456656e-06
-2.76789739959338e-05
-1.01306774189808e-05
-8.76773188846985e-06
-1.28821272834966e-05
-8.14653160157079e-06
-1.33398861100799e-06
-3.97365436617788e-06
-7.27158739218795e-06
-1.14063971935871e-05
-5.09724243490713e-06
-1.23191428775912e-05
-1.1200711502322e-05
-5.70029277373406e-06
-1.04160140744426e-05
-2.97837072230993e-05
-5.97675253172651e-06
-8.34045313694119e-06
-1.01779078245025e-05
-1.61428682517547e-05
-2.46801350710512e-05
-7.76682300527515e-06
-2.12581359337219e-05
-2.04362741156903e-06
-1.08117470781431e-05
-2.64993727714398e-05
-8.85295644572562e-06
-2.33541272660553e-05
-3.12437548405174e-05
-2.28687871115391e-05
-2.58265073942382e-05
-1.87189483345249e-05
-2.93073034565146e-05
-3.49678888698523e-05
-1.83211182727284e-05
-8.36074997700168e-06
-3.25730640513805e-05
-2.40011302358759e-05
-2.45285477077513e-05
-3.81538207955218e-05
-1.52434121010467e-05
-1.72211182798992e-05
-2.66149821040728e-05
-1.70671357889676e-05
-7.25022233631707e-06
8.75923757796657e-08
-1.40860679663692e-05
-2.4373287085188e-05
-7.7754409677595e-06
-1.16876774163008e-05
-2.12526380904473e-05
-1.86848520145472e-05
-3.70152108650928e-06
3.68915268438465e-06
9.96559164811393e-06
-1.09149307140667e-06
-2.16627736037273e-05
-3.13132956731131e-05
-1.69508060116611e-05
-1.8191999416847e-05
-3.05053730627809e-05
-2.24691609601135e-05
-6.048241333202e-06
-5.54479241986662e-06
-7.7442082100511e-06
-2.68943625594353e-05
-2.28001785103505e-05
-3.09011336408757e-05
-2.18883004701194e-05
-8.93671746979351e-06
-2.01639524852415e-06
-2.68898397253704e-05
-9.26132077254555e-06
-9.92873834311363e-06
-1.15971637789738e-05
-1.60480766202089e-05
-1.11456627363509e-05
-1.10570801259315e-05
-9.33660902943115e-06
-1.99850191258007e-05
-2.37831578119291e-05
8.17349326032991e-06
-9.08072410085848e-06
-2.2331193014505e-05
-3.66140814676039e-06
-3.01062934952853e-05
-2.23707603182146e-05
-1.58197662970254e-05
-1.7613699982443e-05
-7.82971399160015e-06
-1.57301487516784e-05
-6.47257188055187e-06
-3.17215964778857e-05
-1.10040454522221e-05
-9.48202703363836e-06
-1.45982191375609e-05
-2.11439521029057e-05
-1.55584012565454e-05
-2.61448923594879e-05
-2.23813705907768e-05
-1.72333343337289e-05
-2.67779199314816e-05
-1.62218768003679e-05
-9.18470526814843e-06
-1.29995907195223e-05
-1.71860299645926e-05
-6.34625495717116e-06
-1.96238292015142e-05
-2.81311137333524e-05
-1.65201855275257e-05
-3.09481967431493e-05
-2.58612579271791e-05
-1.37587779188881e-05
-2.07973098166775e-05
-2.30011746910347e-05
-2.08783751118832e-05
-3.15001591116942e-05
-2.1217888145478e-05
-7.45607470287146e-06
-2.85547993288982e-05
6.4355447589255e-07
-9.62326664871467e-06
-1.42686928728251e-05
-1.81328672863035e-05
-1.55702676618122e-05
-4.8048187876809e-06
-2.07365640375041e-05
-1.43848277587603e-05
-3.16041886572899e-05
-1.1525778857922e-05
-7.30195104732204e-06
-4.30525299460626e-06
-2.61695198554271e-05
-1.13433621615238e-05
-3.0948180250548e-05
-2.08051909831983e-05
-1.01994168282941e-05
-1.36004601229343e-05
-1.05181077791466e-05
-1.99226306014082e-05
-1.77266511398406e-05
-9.0825776493745e-06
-9.98787340864803e-06
-2.28898964927099e-05
-3.29714733616054e-06
-1.14930956336946e-05
-1.62497392300888e-05
-1.91123396424717e-05
-2.19273997104936e-05
-8.38995933572439e-06
-1.45487776488487e-05
-1.05989090604678e-05
-2.90406870381655e-05
-1.51738492314002e-05
-2.56052525816857e-05
-2.03185632729083e-05
-5.79308718072374e-06
-1.27615834629683e-06
-1.71031829371458e-05
-7.47891282972165e-07
-2.46320504634705e-05
-7.60120482306006e-06
-1.08141616062132e-05
-1.03685891159856e-05
-2.10361907065355e-05
-1.87708546056861e-05
-2.02609544666402e-05
-1.58463886418864e-05
-1.73609953884679e-05
-2.55794864641655e-05
-2.62815288162484e-05
-8.27573523242711e-06
-2.85037814217818e-05
-1.44405692284838e-05
9.10349156427319e-06
-2.11109859358181e-05
-1.62691177843708e-05
2.38224907694132e-06
-8.09061409630024e-06
-1.42685302779154e-05
-2.88611425494024e-05
-2.71633237665802e-05
-2.87687511145315e-05
-1.17979173612357e-05
-9.18038919456785e-06
-1.84283423579119e-05
-2.18478111340075e-05
4.40667476792842e-06
-3.34555064459416e-06
-1.31653415095025e-05
-4.18677163488009e-06
-9.91384243575868e-06
-1.07819869326308e-05
-2.30576769210436e-05
-1.31441347433121e-05
-2.34812693897717e-05
-1.82237685381109e-05
-1.56713142068959e-05
-5.75462906365104e-06
-1.22881134467075e-05
-1.63215180145764e-05
-1.60649373469535e-05
-2.61287832263145e-05
-2.90279712064757e-05
-4.50319072075338e-06
-2.50489596092088e-05
-1.43216649473462e-05
-1.11048429288243e-05
-1.04466492533427e-05
-2.37800867096187e-06
-6.30310635873706e-06
-2.15377600293108e-05
2.63174593767519e-06
-2.36022061377003e-05
-1.3888437245711e-05
-1.29833537274282e-06
-2.16499343817111e-05
-1.74746326671342e-05
-2.27638589051325e-05
-1.13745581792553e-05
-7.30451561003364e-07
-8.67338444625894e-06
-2.79785886312924e-06
-1.77144404293777e-05
-1.12159894220689e-05
-1.05339834530202e-05
-1.83579850196009e-05
-6.90731259379371e-06
-1.59537243197024e-06
-1.81107845436065e-05
-5.14900531903368e-06
-3.06013621081532e-05
-2.74400169454048e-05
-3.94715645878182e-06
-2.04907201134345e-05
-1.55270916322949e-05
-6.52956852420607e-06
-1.7022825324115e-05
-1.26121732959403e-05
-3.26692950777323e-06
-2.92110038425804e-06
-3.18624811257592e-06
-9.80578946186532e-06
-1.10503459300775e-05
-1.12329312302943e-05
-1.6179948783788e-05
-1.64035066584169e-05
-2.22372687734439e-05
-1.42750802224661e-05
-1.64391827331606e-05
-2.21652012958031e-05
-1.64872016995785e-05
-6.54134345562224e-06
-6.09028629494482e-06
-1.96173108818105e-05
-1.29634887868541e-05
-6.07032347147847e-06
-1.48312751106778e-05
-2.29008588515758e-05
-2.85672457371884e-05
-8.6563007660889e-06
-2.34138917579325e-05
3.11922236307782e-06
-1.86994220740581e-05
-1.66248149441777e-05
8.88832920319154e-06
1.36940744291902e-06
-1.3634229807908e-05
-6.8922588784192e-06
-6.0833146177218e-06
-1.75434161928695e-05
-3.42712089926196e-05
-1.05782337830116e-05
-1.02714276944458e-05
-1.54435558780319e-05
-1.73683507244721e-05
-1.35265863895176e-05
6.25187301958784e-06
-1.6664115628548e-05
-7.88401919690726e-06
-3.37723132661364e-05
-2.79348519533143e-05
-2.30916962981468e-05
-4.6972095730616e-06
-2.98954857063797e-05
-3.79359845904759e-05
-2.11510800257761e-05
-2.33493424064194e-05
-5.60404702387004e-06
-4.59240209353592e-06
-1.38215431424835e-05
-1.71713194201728e-05
-1.79931523859833e-05
-1.3874750061196e-05
2.00216388275673e-06
-2.14169474224032e-05
-1.90843750960658e-05
-1.51252480163162e-05
-1.43847278495486e-05
-1.60325010288876e-05
-1.20832573875948e-05
-3.19714445719212e-05
-1.82371187378379e-05
-2.31842206084251e-05
-1.91624456436563e-05
-1.1826841992582e-05
-1.98017552110966e-05
-1.68979833629147e-05
-1.32827743308767e-05
-1.53950029717547e-05
-1.3476725648131e-05
-1.12875389546123e-05
9.21570280649377e-07
-7.36489888056954e-06
-7.22058815841553e-06
-3.09939046299959e-05
-2.60810948365124e-06
-8.78619317252083e-06
-7.61621694385383e-07
4.45253651556185e-06
-9.98962859215631e-06
-3.6056223641854e-05
-1.49732445176029e-05
4.59560025213573e-06
-1.15265422396026e-05
-2.37501990337418e-05
-2.79680082073316e-05
-2.58663281370243e-05
-2.33872941687498e-05
-2.8598978232075e-06
-7.12329399304856e-06
1.25773717989019e-05
-7.5431413794808e-06
-2.73978988648437e-05
-8.16459403880168e-06
-3.55188765958769e-05
3.79198556063081e-06
-1.36474050261155e-05
-1.48013351104176e-05
-1.17697358793846e-05
-3.62149740825553e-05
-5.11290256601377e-06
-1.30965303966481e-06
-1.72907962996927e-05
-1.72826799412498e-05
-1.00450693075591e-05
-3.32679786225315e-05
-2.67542495147857e-05
-1.35828081638161e-05
-5.60387905028836e-06
-2.64097854440034e-05
-2.25560088187465e-05
-1.54166230317283e-06
-3.7230707797133e-06
-4.60772766719665e-06
-4.48210701039115e-06
-1.14804350056421e-05
-8.00607623948966e-06
-1.99837203483718e-05
-1.12269313221948e-05
-1.82645692980225e-05
-1.74682087178307e-05
-1.70145735388646e-05
-1.78702020176773e-05
-2.15303343403292e-05
-1.10376392073019e-05
-1.32556333147608e-05
-1.01370168751196e-05
-4.57478346689534e-06
-8.15114728955358e-06
-9.31838243708006e-06
-2.01588725698011e-05
3.86844499871149e-06
-2.24228224214712e-05
-1.77785201830766e-05
-5.2253754410229e-06
-4.49422085187987e-06
-2.08345602025175e-05
-6.40999920619599e-06
-1.76027528591765e-05
-1.38354006649179e-05
-3.87178789861874e-05
-2.96533263506409e-05
-1.08002655245148e-05
-9.26854770482718e-06
5.91470550980782e-07
-4.230592076755e-05
-7.36511848773549e-06
-1.36658721505687e-05
-2.13956056508184e-05
-3.35544264098934e-05
-1.77999682472252e-05
-1.0457262335236e-05
-1.69785535847433e-05
-3.23384234734417e-05
-2.57148844332581e-05
-1.59894809182924e-05
-1.30180568977547e-05
-1.75698435254635e-05
-1.8930920776506e-05
-1.18602211149892e-05
-6.94704160982986e-06
-2.50342607328992e-05
-2.58972175367097e-05
-1.91720390229164e-05
-2.44600662834393e-06
-1.27669482537893e-05
-3.28619813014991e-05
-3.20311354408536e-05
-1.8826447608211e-05
-1.87786895790033e-05
-1.37478914778677e-05
-2.74763526872263e-05
-1.27454948638258e-05
-1.8050261506837e-05
-1.59572753807865e-05
-2.43060917492141e-05
-2.01339391596418e-05
-9.07786333246248e-06
-1.10439444897058e-05
-1.95125007895224e-05
-8.5913289729937e-06
-3.77554874032014e-06
-1.61145300704101e-05
-1.05600505668023e-05
-2.12003007337943e-05
-8.52477917515383e-06
-1.15381175856675e-05
-2.63030258690078e-05
-2.22112857357542e-05
-2.10040258554357e-05
-2.28352249796752e-05
-1.76613357281605e-06
-8.73451720773409e-06
-2.33257382611665e-05
-3.11135644989531e-06
-1.88008977584063e-05
4.56285605190292e-06
-1.13867078950865e-05
-1.64607824446526e-05
-1.98531868440911e-05
-1.31700309806461e-05
-3.46373158541203e-06
-1.27430036562869e-05
-1.98364292204652e-05
-1.52988691060859e-05
-2.68580385439041e-05
-4.57793311157956e-06
-2.68439516524965e-05
-1.83308897784651e-05
-4.85127257012551e-06
-2.42732202005604e-06
-1.3907103786363e-05
-2.88360794367869e-05
-1.41230336666518e-05
-1.59703776841085e-05
-2.0440326947608e-05
-2.36462889002046e-05
-1.30311278069778e-05
-1.2584261991486e-05
-9.97616504314331e-06
-1.60697392399664e-05
-1.66358440293226e-05
-7.68410733349503e-06
-2.24969707201718e-05
-8.31251911724758e-06
-1.70304186706594e-05
-1.65588020170686e-05
-1.75399632479022e-05
-1.92088621767055e-05
-1.74954202056967e-05
-3.93121473456654e-05
3.42325734166221e-06
-4.31978701022333e-07
-3.8393010451116e-06
-1.26377940782382e-05
-1.27714242033806e-05
-2.34038175821676e-05
-2.49064540035446e-05
-1.78773389397855e-05
-2.05397706846217e-05
-7.99620527267091e-06
-1.67233092040091e-05
-1.91702099578584e-05
4.22655257012769e-06
2.46100785356295e-06
-1.62149036794246e-05
-1.75619338023349e-05
-1.35894058014382e-05
-9.50841667599293e-06
-1.95569093312279e-05
-9.02761768924029e-06
-2.18284912142824e-05
-1.70861777530114e-05
-2.33354883609387e-05
-2.59493893507594e-05
-2.37325716857547e-05
-2.35256480083922e-05
-2.5715441425312e-05
-4.83519234196132e-06
-1.83980218388488e-05
-1.5385569913086e-05
-2.25714895217254e-05
-2.23831034064341e-05
-1.69572381136282e-05
-2.34827147943491e-05
-1.77294690114624e-05
-1.0603165776919e-05
1.56617858229001e-06
-1.01261552404597e-05
-1.21135958877631e-05
-1.86270802920619e-05
-9.99149248853785e-07
-1.04673282026229e-05
-2.43987563882513e-05
-1.87799830305203e-05
-3.75906699673694e-05
-7.64777907490806e-06
-1.85775718124807e-05
4.29952342258529e-07
-2.19753403847444e-05
-1.40235719291898e-05
-1.7479777724691e-05
-4.54230769678227e-06
-1.72429077543518e-05
-1.57966365070935e-05
-4.68293707453979e-05
-1.50974644350559e-05
-1.54157647415662e-05
-1.97350143250257e-05
-2.78598987234058e-05
-1.18681708600334e-05
-8.07847617986679e-06
-4.20925458110868e-06
-4.72062283783353e-06
-2.14883495946875e-05
-4.09745748900122e-07
-1.60053226653488e-05
-1.6893692247616e-05
6.44882587151366e-07
-1.36667854930189e-05
-1.6501567240348e-05
-1.73349995634708e-05
-2.47910781189894e-05
-1.11936264875369e-05
1.87463003996375e-05
-1.4458933996667e-05
-2.18040486935517e-05
5.75245293713776e-07
-1.2749961459845e-05
-1.24419366138526e-05
-1.24241294927606e-05
5.4354835553161e-06
-1.46558829544483e-05
-1.11886392597197e-05
-8.90212604549833e-06
-1.4032176832039e-05
-1.27319458261986e-05
-3.44076689724519e-06
-4.51230517184618e-06
-1.16495091090732e-05
-7.67533683981646e-06
-1.31018249416696e-05
-1.80082020764221e-05
-4.87156624960999e-06
-2.05698529727233e-05
-1.69074688946073e-05
-9.22015320758057e-06
-1.87922405688854e-05
-2.57037071025303e-05
-8.86783566560349e-06
-2.17492026033417e-05
-1.74780235395117e-05
-7.41252722576969e-06
-1.49741038087627e-05
-2.36297084531019e-05
-2.07424249254085e-05
-5.15638644538902e-06
-1.23669238774195e-05
7.98297905050812e-07
-1.64473392927704e-05
-1.62514800967582e-05
-5.41018117986187e-07
-2.94415554635908e-05
-2.27807068406183e-05
-7.10661202689772e-06
-1.84486544092608e-05
-1.61926788634415e-05
-1.80938222709853e-05
-8.41934515014816e-06
-5.62759278975724e-06
-1.79468761800559e-05
-2.0100739916883e-05
-1.94847713290128e-05
-1.06265612608719e-05
-1.25901300491837e-05
-3.05151367082457e-05
-2.29611451665659e-05
-1.86955742260654e-05
-2.83837340775879e-05
-1.10210466633174e-05
-4.88884169124208e-06
-2.42532882826144e-05
1.37816697919928e-07
-3.10831891761913e-05
-2.67734016133351e-05
-2.60219466418086e-05
-1.86195760578343e-05
-8.22548448428374e-06
-2.75654008543612e-05
-2.26832842603797e-05
-2.49162828188292e-05
-1.22513075935848e-05
-2.62545061911002e-05
3.1366669698706e-06
-8.60059869431128e-06
-1.69584445787101e-05
-1.92254059256992e-05
-2.03345241873053e-05
-2.95318825410885e-05
-8.28725000973597e-06
-9.07811147863487e-06
-1.52993905642019e-05
-2.49814558990638e-05
-1.18476956407286e-05
-1.03541931058713e-05
-1.16459496802499e-05
-8.37616677647044e-06
-1.27663026348462e-05
-2.33608088561534e-05
-1.64194144931755e-05
-2.7965085622944e-05
-3.51287698677688e-05
-1.56371247894368e-05
1.96815625403737e-06
-1.10267784192295e-05
-2.29287814973776e-05
-3.61298341500039e-05
-5.84563906231663e-08
-2.21661732319643e-05
-1.02199423105386e-05
-2.59999027730446e-05
-1.6988722845849e-05
-2.51105510146625e-05
-1.34191580884747e-05
-8.17363865691044e-06
-1.65750598498302e-05
-1.7767773022136e-05
-1.45540212433618e-05
-1.41344324975613e-05
-2.12415594998306e-05
-7.39498741948846e-06
-1.0650387120842e-05
-1.26541304325366e-05
-1.06907284569614e-05
-2.17209164683563e-05
-1.5015035611473e-05
-1.23987163441504e-05
-9.02561089521966e-06
-7.18082551886746e-06
7.28210617867949e-06
-5.83018054583147e-06
-7.06596735874426e-06
-8.51202599936676e-06
-7.65878872747109e-06
-2.2095698673924e-05
-4.43741388373495e-06
-3.16698781364338e-05
-5.86180880916697e-06
1.83890350422626e-06
-1.96283270168315e-05
-4.12973132248919e-06
-2.69888998356769e-06
-1.57862371871345e-05
-1.92838210580781e-05
1.45244547693742e-06
-1.62591954550796e-06
-2.21652483668006e-05
-1.48051746236514e-05
-1.04831271839674e-05
-8.69967301476687e-06
-1.71018167184714e-05
-1.24732369090359e-05
-1.16440659912475e-05
-1.29592184061784e-05
-2.04181948283027e-05
-1.24921584742212e-05
-1.38489493572421e-05
-2.16229141170659e-05
-2.11646310086269e-05
-2.00386323526756e-05
-1.08202442286717e-05
-2.35966773248055e-05
-2.127987145985e-05
-6.85283869638474e-06
-1.38363601980488e-05
-2.71684715254403e-05
-2.92099857261483e-05
-1.21587623505189e-05
-1.15781967829396e-05
-1.44900626053943e-05
-1.31462657415109e-05
-2.30507498888511e-05
-1.17900653959289e-05
-1.68571127915184e-05
-1.83194722375889e-05
-2.63767432166978e-07
-1.79348734179024e-05
-2.23641221998423e-05
-1.30025257167405e-05
-1.33883854619334e-05
-1.62569604953064e-05
-3.44868526410761e-06
-7.92237125240117e-06
-1.13139593155628e-05
-2.02545181980798e-05
-1.67526003481049e-05
-5.67737109502406e-06
-2.36305848679219e-05
-8.6642290065403e-06
-7.42285399630431e-06
-8.30862930040744e-06
-1.53381202102222e-05
-1.44655955313796e-05
3.18114000495802e-06
7.80611132409236e-07
-3.99841520488098e-06
-1.67259524766556e-05
-1.04134647794517e-05
-2.15068059206794e-05
-2.19407340371364e-05
-2.67551296648778e-06
-4.12815105399112e-06
-8.30215280934326e-06
-1.58792412348394e-05
-8.45880243363506e-08
-1.94591550381267e-05
-2.31679745423377e-05
-1.51944758082379e-05
1.04414363304218e-05
-6.19844100577261e-06
-1.60087638516205e-05
2.24945340622708e-06
-1.95639270096174e-05
-4.16087421632326e-05
-5.40375432217981e-06
-2.37499656935417e-05
-8.67284932450879e-06
-1.84393285206273e-05
9.31091063929558e-06
-1.24104429116023e-05
-1.51750576940041e-05
-1.9723642448732e-05
-1.03676962009974e-05
-2.86646795999419e-05
2.04194769482038e-06
-1.63970070105106e-05
-2.30369136139181e-05
-1.91346264810221e-05
-8.81734314779792e-06
-3.54803010653136e-05
-8.7051351338633e-06
-1.85627024935019e-05
-2.3314383278252e-06
-1.22937223888899e-06
-1.99178847373608e-05
-1.21163363257105e-05
-4.70675166047424e-06
-1.746979169333e-05
-2.13803617257526e-05
-1.00094507303803e-05
-8.12652367329215e-06
-1.82912093178919e-05
9.40396208481939e-06
-2.39188371347554e-05
-7.53466553444078e-06
-1.24552011425601e-05
-1.09602377967411e-05
-2.91998355465166e-05
-1.61187273148138e-05
-2.01604648256206e-05
-4.14356093496373e-05
-2.31138800410457e-05
-8.0150588592213e-06
6.63113300879563e-06
-1.13104445032353e-05
-2.01152612764807e-05
-9.37605124376594e-06
-1.21422317687544e-05
-2.21781305063569e-05
-2.34683147126886e-05
-8.68486934404216e-06
-1.70526496780446e-05
-1.72142309460298e-05
-2.35944936049678e-06
-1.51954000575018e-05
-1.05626705942151e-06
-9.54461625115498e-06
-9.99353614040198e-06
-1.48469814369625e-05
-1.71389850664536e-05
-1.6511466660745e-05
-1.01133675363444e-05
-1.91104512076162e-05
-8.4572308264211e-06
-2.15093122422609e-05
-2.7364030583871e-05
-1.85508284849865e-05
-6.87612337059318e-06
-5.19329422300287e-06
-2.61006882876282e-05
4.8637484247857e-07
-1.81639622623157e-05
-3.53646924115786e-05
-1.83105980968106e-05
-2.08954226259372e-05
6.60163726736493e-07
-9.64212502388199e-06
-1.4356901957207e-05
-1.47245588446011e-05
-5.9632836292475e-06
-7.48442157881738e-06
-3.57540817715542e-05
-1.92268143031714e-05
-1.55988852225999e-05
-1.6661641755839e-05
-1.03592001923356e-05
-1.90687659210779e-05
-2.13583697290953e-05
-7.89586118253893e-06
-1.31362496466914e-05
-1.52342459183784e-05
1.10447996094968e-05
3.66477117552621e-06
-2.25650666713058e-05
-2.56705962257424e-05
-1.56694125426971e-05
-1.20756960503468e-05
-1.76658383434181e-05
-1.81686360449794e-05
2.3885292657131e-06
-7.3942673019396e-06
-2.53349857379374e-05
-2.81501925507709e-05
-3.10787054498828e-06
-2.39109539721372e-06
-2.70650717846064e-06
-2.21839243934315e-05
-7.24106657911342e-06
-7.44613084392594e-06
-2.60882188046505e-05
-2.18511702411851e-06
-2.47846192610859e-05
-1.86105270043104e-05
-1.45721279127397e-05
-3.95106188624686e-06
-5.47578397076651e-06
-2.66510513332753e-05
-2.67470833886738e-05
-2.1893677840774e-06
-1.08208684915521e-05
-1.8952312689746e-05
-2.73740065820971e-05
-5.16537305393414e-06
-1.1591902859038e-05
-1.49568711343949e-05
-2.43217024325427e-05
-2.52873344525241e-05
-1.53115739560264e-05
-2.9765538082276e-05
-2.30126815273013e-05
-2.13130484477473e-05
-2.66487812688053e-05
3.54073225999734e-06
2.7360681777967e-06
-2.25199598331636e-05
-5.93903725206695e-07
-1.81107669978067e-05
-1.36602345584448e-05
-6.22002158863919e-06
-2.12467874995094e-05
-2.38888700543549e-05
-1.29383886412218e-05
-1.5280435938912e-05
-1.78363805422824e-05
-1.11396781677937e-05
-1.57662689556763e-05
-1.02544540340476e-05
-1.50637374329902e-05
-6.41311402999877e-06
-1.15957347599625e-05
-1.0420895166213e-05
-2.58995179855677e-05
-1.82660463745779e-05
-1.97633191435826e-06
-1.5512409570426e-05
-7.97411276565545e-06
-2.50652934090543e-05
-2.00274904589656e-05
-8.16568763075613e-06
-8.78138888158081e-06
-7.23006877459995e-06
-1.80496621193318e-05
-1.98473225205276e-05
-2.26980537662277e-05
-2.27847712895724e-05
-1.49291161808296e-05
-1.24159049219458e-05
-8.79477244236342e-06
-1.38573090499009e-05
-1.12202558462509e-05
-2.5707204914873e-05
-1.84746766997394e-05
-9.38804424187815e-06
-1.29957861842257e-05
-1.09060245697772e-05
-1.43540808691862e-05
-1.56021562298846e-05
-1.83720656292704e-05
-1.22792153960334e-05
-1.97992493551939e-05
-1.71902701839538e-05
-1.07222672448715e-05
-2.63096753218504e-05
-8.8711277707494e-06
-9.65972300278176e-06
6.51935501208109e-06
4.65897250869138e-07
-2.51951407704122e-05
-1.99177028124015e-05
-2.11177196606758e-05
-1.82868989107042e-05
-7.66434416445094e-06
-1.41774027990768e-05
-1.59999971498833e-05
-1.88169981734746e-05
4.4228815341079e-06
-3.04194614735334e-05
-2.36902764238545e-05
-2.61237288524509e-05
-6.28588710778519e-06
-2.526399657349e-05
-2.17402296085872e-05
-2.63621097823894e-05
-2.26538142635624e-05
-1.98560120807848e-05
-2.5420904066832e-05
-2.00220647698047e-05
-3.26522196994139e-05
-2.00266226962957e-05
-2.11895321775106e-05
-1.43386768065417e-05
-1.77152265518546e-05
-1.47727014532131e-05
-1.6300170392182e-05
-1.66332732599848e-05
-6.36171155324862e-06
-6.94863192495595e-06
-8.25383778502847e-06
1.11667540628898e-06
-2.5128702884977e-05
-1.09708651872568e-05
-1.65539248418282e-05
-2.22827074855375e-05
-9.89521019662189e-06
-2.13077724967289e-05
-1.4311448755235e-05
-7.51771185358332e-06
-3.12263555809495e-05
-2.04747675735538e-05
-9.77357984372752e-06
-2.39049662944397e-05
-2.23950794159263e-05
7.38836615891443e-07
-1.30364627053134e-05
-1.51786078968302e-05
4.24624711363372e-06
-1.85993516171035e-05
-1.46817214649383e-05
-3.10712321316021e-06
-2.30605914356578e-05
-2.11408836522339e-05
-2.28778304571184e-05
-1.97358201682934e-05
-2.99236874150738e-05
-6.7758767159834e-06
-1.05347959632421e-05
-8.23437429272604e-06
-5.05250709949733e-06
-1.12817846418296e-05
-2.57872149818676e-05
-2.32960578401872e-05
-1.59642880843198e-05
-7.25221862883727e-06
-2.21289167292895e-06
6.17536234346214e-07
-2.36652055159052e-05
-1.06760853656832e-05
-1.39655427306769e-05
-1.98174027665078e-05
-1.51096186266545e-05
-1.11635808314556e-05
-9.03002102772085e-06
-9.58079001281681e-06
-2.34451061378753e-05
-2.3947389279145e-05
-3.47020864583529e-05
-3.45891673507343e-05
-1.69167915344088e-05
-1.37706082355118e-05
-2.2946448245396e-05
-2.02276391905814e-05
-1.08913651949026e-05
-8.65130582298386e-06
-3.13799629892706e-05
-2.88200370123974e-05
-2.18769089772178e-06
-2.04755609443653e-05
-2.24940294458568e-05
-1.55888511842726e-05
-1.57511186952638e-05
-1.49564673083001e-05
-6.50239842346818e-06
-2.04831446960412e-05
4.13278950707286e-06
-3.84803666684287e-05
-6.34810192859215e-06
-6.19393197348017e-06
-1.57802370696561e-05
-3.39191082907483e-05
-1.50240829421199e-05
-7.2146006055935e-06
-4.55592201369946e-06
-6.16829885671404e-06
-2.09011784066636e-05
-1.50496719591494e-05
-1.67465141773102e-06
-7.60021792450245e-06
-1.51269908877488e-05
-2.75815050794608e-05
-2.06044907387391e-05
-1.62551372247959e-05
-2.3783276994375e-05
-1.27209973456369e-05
-1.20066421334178e-05
-2.51975006778318e-05
-7.36811310680633e-06
-6.80983463691198e-06
-1.1413560175647e-05
-1.24242964127239e-05
-2.22559561508379e-05
-6.30327223158969e-06
-2.42209271404874e-05
-1.01871867115207e-05
-1.40768401127219e-05
-1.88360609005522e-05
-1.29070436400888e-05
3.05334790287459e-06
-1.28082399476625e-05
-4.29741945074011e-06
-3.69087967428942e-06
-4.44818494790589e-06
-7.71105361502699e-06
-2.61703343260463e-05
-1.5585325175669e-05
-3.21898444304297e-05
-2.5341824049499e-05
-7.26506044273576e-07
-1.13720001733791e-05
6.62467856329107e-07
-1.07893616676283e-05
-7.4472315457243e-06
-1.30023776483839e-05
-1.00362486005114e-05
-2.06512713101492e-05
-8.9633402589906e-06
-1.33124057499162e-05
-1.72692576339088e-05
-9.6647189683408e-06
-1.69120535824978e-05
-1.35963150876118e-05
-2.25420782077677e-05
-3.12951998190911e-05
-1.06223608160448e-05
1.26438158147692e-05
-3.27050719923115e-05
-7.1480500858612e-06
-2.4089004611828e-05
-1.54024627165752e-05
-9.10095626579011e-06
-4.53549942840138e-06
-2.04834866359429e-05
-1.76728454471995e-05
-1.78427975290275e-05
-8.04957161925135e-06
-3.70634210207202e-05
-2.78598829312606e-05
-1.40991678062937e-05
-1.16833581452882e-05
-9.97673339211683e-06
-7.25172941752133e-06
-1.90390969994657e-05
1.53973597081822e-07
-1.17124807199085e-05
-2.09776749502283e-05
-1.65886035392698e-05
-2.18994807421866e-05
-2.03347777132807e-05
1.39803955613917e-06
-2.06645163141543e-05
-2.30521482203912e-05
-7.14142679079805e-06
1.41703677506877e-06
-1.01660774601934e-05
-2.51448927218362e-05
-2.79590960382599e-05
-1.54877868379288e-05
-1.47882307857449e-05
-2.37260582102872e-06
-7.69652354914077e-06
-8.25481344009307e-06
-2.46042359563678e-05
-3.05393129286348e-06
-1.54744804086501e-05
-1.68116546781259e-05
-1.5076704047968e-06
-2.13775393687881e-05
-2.66630744327809e-05
-5.51556427453852e-06
-1.13198416415636e-05
-2.58839692171519e-05
-1.34060949355271e-05
-3.9704712335083e-06
-2.64715204752658e-05
-3.85975252859662e-05
-1.72785794210108e-05
-1.47172747839634e-05
2.16571891218746e-06
-1.3562336271012e-05
-2.79360897303668e-06
-2.57414976233473e-06
-7.68361169657205e-06
-1.16794935636286e-05
-3.93501821810777e-06
-2.56876329770671e-05
-1.49000677065825e-05
-1.20478412163077e-05
-2.63027477086356e-05
-2.59281935139628e-05
-2.32126346402109e-05
-2.88751495754471e-05
-1.48197494337146e-05
-9.93613857294697e-06
-2.30589752549646e-05
-1.35681091887593e-05
-2.28117650796482e-05
-4.50128955559875e-07
-1.48629783129324e-05
-1.9517523749561e-05
-1.0555574002406e-05
-1.95535630290964e-05
-2.01924761059045e-05
-7.48783467595409e-06
1.53243841265013e-06
-2.96209649245725e-06
-8.90759102099997e-06
1.16524590271007e-06
-1.53079674411549e-05
-5.37182991809839e-06
2.00637402959354e-06
-1.17522577347534e-05
-1.51012916457128e-05
-2.63484682957897e-05
-2.66407268848271e-05
-1.47334465871808e-05
-1.99999577932162e-05
-2.54512741850481e-05
-1.15840256908641e-05
-3.26508178299326e-05
-1.35133866191834e-05
-1.15507618465677e-05
-2.53532980663898e-05
-2.13867762484075e-05
-1.55080378204006e-05
-1.34826547603397e-05
-2.03119606380517e-05
-1.43718195030303e-05
-1.44858944799158e-05
-7.21442060973571e-06
-2.44834975971092e-05
-1.14302479188166e-05
-1.61633919965438e-05
-2.54731429245831e-05
-1.11170526499116e-05
-7.67862262862991e-06
8.34913136821821e-07
-1.65560394032502e-05
-2.49574580297168e-05
-3.85363870005627e-05
-3.50702167677753e-06
-4.87652159979478e-06
-9.68700656293312e-06
1.46945199632659e-06
-1.92230671166452e-05
-8.14149715713856e-06
-1.46298782105499e-05
-1.19369274597843e-05
-2.98172231145397e-05
-7.54452200442617e-06
-6.67720042178238e-07
-1.21651364042175e-05
-2.22544649048793e-05
-2.5058041711269e-05
-2.48809282638626e-05
-2.31924721434347e-05
-2.48717400083807e-05
-2.35009301983364e-05
-1.3866088388377e-05
3.64562808992729e-07
-5.13139576409724e-06
-3.21458478791332e-05
-1.07142149075596e-05
-2.397630654123e-05
-2.09484613020563e-05
-6.79014313475758e-06
-1.01325901214677e-05
-4.91217828385014e-06
-1.36666679117091e-05
-9.42801650872385e-06
-6.53095032107841e-06
-1.5279981576349e-05
-6.99706365544141e-06
-1.36855076080153e-05
-6.58403260291461e-06
-1.96964752771373e-05
-3.25288589658579e-05
-5.54173308335943e-06
1.74055061501879e-06
-1.69319570901654e-05
-1.80271571359622e-05
-8.34756483388667e-06
-1.70395327241063e-05
-1.36861647019795e-05
-3.44298376574724e-05
-9.29662859129719e-06
-4.73312817141013e-06
-1.37251290677322e-05
-3.16524750854616e-05
-2.02868210310367e-05
-2.68365277870587e-05
-2.04814736519921e-05
-7.48327905869109e-06
-1.2292825691633e-05
-8.99983147407336e-06
-6.82947136868511e-06
-1.89479124752348e-05
-1.55806580496747e-05
-3.38488248177241e-05
-2.53814816359174e-05
-1.40600474009992e-05
-1.81459402083153e-05
-1.87741649284158e-05
-7.68238893514747e-06
-1.18594599908495e-06
-2.34165791109545e-05
-1.78201217333205e-05
-4.18761288995274e-06
-2.04675140024497e-05
-1.29810954584232e-05
-2.22091146771234e-05
-1.93933417167374e-05
-2.28410192952528e-05
-1.16453283143729e-05
-9.05560256590153e-06
-1.30026125802812e-05
-6.25279578454163e-06
-1.10904366321553e-05
-1.18517084970035e-05
-3.04818709524337e-05
-1.78963161825483e-05
1.16977314667798e-06
-4.2099988738902e-06
-1.67585579888699e-05
-1.78412376057514e-05
-1.91644091142726e-05
-1.45111384430782e-05
-1.32082843639345e-05
-9.898224941979e-06
-7.45660585992157e-06
-1.50062850650229e-05
-3.01962232001453e-05
-2.31504444671752e-05
-1.05857439033505e-05
-1.36368740143802e-05
-2.37578444883911e-05
4.77010787689594e-06
6.72929912928539e-06
-4.11462038041555e-06
-7.76705624316784e-06
-1.83217377768581e-05
-1.68513277621917e-05
-1.12674566208773e-05
-2.2100732794058e-07
-2.21553226710727e-05
-2.3846678107337e-05
-2.55639959599857e-05
-9.5547685151724e-06
-2.10664306205005e-06
-3.40122422773799e-05
-1.54332282469272e-05
-1.73992438071634e-05
-2.0558399129389e-05
-4.27466632720789e-06
-2.3008602272464e-05
-2.30414363274215e-05
-2.1505859911856e-05
-2.07780088386641e-05
-1.34762857100946e-05
-1.9269725144403e-05
-2.05704610712773e-05
2.557598337943e-06
-2.80231978363507e-05
-1.0562255786912e-05
-4.41108493223281e-07
-1.21767989993606e-06
-8.85722826832832e-06
-4.7012622944601e-06
-7.17607194717334e-06
-6.07767696397845e-06
-1.0657993851497e-05
-2.86650924130764e-05
-1.55523643427297e-05
3.5070220337312e-06
-8.72415800873591e-06
-1.72692982946094e-05
-4.08768641813358e-05
-1.58865828818843e-05
-2.17388641597032e-05
-1.0183564026036e-05
-1.84285579153225e-05
-1.34778684591919e-05
-2.2204949809592e-05
-1.54305882858401e-05
-6.38532781016638e-06
-9.1780560411438e-06
-3.10775770142469e-05
-1.76026104297032e-05
-1.54954374407285e-05
-1.92687378069052e-05
-1.123382329261e-06
-2.24074192460563e-05
-2.58986462432647e-05
-1.63571750717629e-05
-1.83578894143176e-05
-1.85854423740575e-05
-3.61641957819286e-05
-2.39700179099858e-05
-3.00002410080503e-06
-2.602535494793e-05
-2.38169326666152e-05
-1.64877962412062e-05
-5.1398931191781e-06
-3.04834975175608e-05
-1.31771107584481e-05
-1.52127043036896e-05
-1.15964975596085e-05
-1.42042666335967e-05
-1.55327071174445e-05
-1.20011052044953e-05
-1.02037553364382e-05
-2.37839665824952e-05
-1.28406605922707e-05
-2.01898416179306e-05
-2.18404435470674e-05
1.18256453806461e-05
-1.25786556861234e-05
-2.0755308052491e-05
-2.93934210496009e-05
-1.68537860712418e-05
-2.26482730955918e-05
-2.2932832719996e-05
-8.0792534034905e-06
-6.71052208155136e-06
-2.87190662429202e-05
6.65136064729499e-07
-2.41913148666425e-05
-2.90404619973321e-05
-2.43750479556616e-05
-7.83868932498193e-06
-2.48859797803413e-05
-1.45889153380263e-05
-1.13097535677966e-05
-2.33221784204723e-05
-7.37066327368262e-06
-9.72381865351148e-06
-1.73706438686285e-05
4.19305270292746e-06
-2.99671540624305e-05
-8.21521545863389e-06
-1.23530217758691e-05
-5.40035362629278e-06
-1.48274443998264e-05
-1.82445671922148e-05
-4.10825338299824e-06
-1.32467487837439e-05
-4.72356049314348e-06
-1.24210624319779e-05
-5.89136047827244e-06
-1.9204964348883e-05
-1.44532920318029e-05
-4.28408560976857e-06
-1.16679933798087e-05
-1.06671162141538e-05
-1.69817102154391e-05
-2.31665745423721e-05
-2.50184854753927e-05
-1.49838493231906e-05
-2.93278551228615e-05
-9.55715806191668e-06
-2.06023214023839e-05
-2.6135703772197e-05
-3.3698049941172e-05
-3.01726218487172e-05
-6.72219246262243e-06
-1.40419698700247e-05
-2.0590911856922e-05
-3.088836023252e-05
-2.28681894488145e-05
-4.88764266092394e-06
-2.87090859615221e-05
-2.47289727770936e-05
-7.72125572573351e-06
-1.62362912101174e-06
-2.12711412528761e-05
-1.70485530029908e-05
-2.69697060305219e-05
-1.70237297388018e-05
-3.78583127124596e-06
-5.39160183440398e-06
-2.00405661952935e-05
-2.32782597210507e-05
-1.35852414267026e-05
-1.77031617208572e-05
-1.0583997251202e-05
-2.43278696562505e-05
-7.73077601517568e-06
-2.09690722586683e-05
-1.40738845913581e-06
-2.72913270201643e-05
-2.6736127415405e-05
-3.29553495746369e-05
-1.66998132177717e-05
-2.24313173075997e-05
-6.19611904909373e-06
-2.55268218796072e-05
-1.9836040253234e-05
-2.82676877720095e-05
-1.81004897547106e-05
-2.33048588176969e-05
-1.37928533532147e-05
-1.17333414319553e-05
-2.4341204204974e-05
-7.47343877264778e-06
-2.5935735630181e-05
-9.87680578116602e-06
-4.88448412551312e-06
-1.19405878420924e-05
-1.92634869914848e-05
-7.76934763168069e-06
-9.80076024911988e-06
-1.50307066190795e-05
-1.20013267000264e-05
-2.09293512811105e-05
5.79069714158914e-06
-1.60157942273568e-05
-8.7404054296058e-06
-1.34867741150862e-05
-6.21985960811985e-06
-1.55109469618562e-05
7.13771518165085e-06
-1.52201568269071e-05
-3.41381242917589e-06
-1.51265509867252e-05
-7.98326691970771e-06
-1.09415205083994e-05
-1.95923245162787e-05
-8.25925725755242e-06
-1.88054063658479e-05
-7.79543886011088e-06
-2.39144955990943e-05
-2.72483974439088e-05
-7.91070284600396e-06
-2.79421417259024e-05
-2.25470189597534e-05
-8.21253034848359e-06
-2.9724704378464e-05
-2.46950014064468e-05
-9.49832976376275e-06
-1.47761456898303e-05
-9.13884681913273e-06
-1.04124083979648e-05
-1.85010333218531e-05
-1.23473943402724e-05
-1.31862198764346e-05
-8.17671504041158e-07
-8.84048454247538e-06
-9.77941720137001e-06
-1.69633602229892e-05
-1.86830254486449e-05
5.04968029620087e-06
-3.26915918925778e-06
-2.94353535315644e-05
-2.03802283374773e-05
-3.34568980092227e-05
-2.83964652675504e-06
-1.01951836415201e-05
-2.21164624093913e-05
-7.84014665909057e-06
-3.33557298363829e-05
-1.47656434422482e-05
-2.17402841731603e-05
-1.3472750426378e-05
-4.76584029580028e-08
-8.49464935087953e-06
-1.56238570722604e-05
3.0589491595283e-06
-2.85337557399661e-05
-2.39598289034621e-05
-1.05459493952476e-06
-2.26818828023191e-05
3.42475225803202e-06
-1.5727284361036e-05
-1.89554666317382e-05
-3.20519775409481e-06
-2.12793356901697e-05
-1.75215867653952e-05
-1.73771151109279e-05
-1.23247866797986e-05
-1.5154092091486e-05
-1.42055137899066e-05
-1.85660240299283e-05
-2.78348542929121e-05
-2.01752701792552e-05
-1.77491043716423e-05
-1.66633964648832e-05
-1.22696803670132e-05
-6.36579432130204e-06
3.32449692507949e-06
-1.6732930326951e-05
-3.47466184075936e-05
-6.10558475357693e-06
-1.24991556915455e-05
-4.61054332812792e-06
-1.69988664151856e-05
-2.64493703975989e-05
-1.24649382253548e-05
-1.45474579593489e-05
-3.86562887382235e-06
-5.12978540583533e-06
-1.31293695654253e-05
-2.50532906946877e-05
4.22610101040496e-06
-3.01674415014423e-05
-1.52209804131847e-05
-1.38962334784215e-06
-2.7442763087208e-05
-2.61197337842751e-05
-1.76242719195722e-05
-5.35357532966997e-06
-8.83105783729759e-06
-3.70491529488967e-06
-1.00282330171692e-06
-1.99403616106933e-05
-1.43273385321838e-05
-1.97678467706466e-05
-6.84826106189133e-06
-1.26083292225419e-05
-1.08436870956995e-05
-6.54890901650986e-06
-7.56149269335172e-06
-2.89293118525035e-05
-3.83187744209209e-05
-3.27528963230906e-05
-2.32915233113087e-05
-2.75162628084463e-05
-2.21882776850417e-05
-1.02733466029782e-05
-1.03332622426877e-05
-2.46985103214982e-05
-1.43992135746565e-05
-9.36587996465516e-06
-1.09553278799045e-05
-2.46140925625479e-06
-2.62764134313967e-05
-2.62201838334808e-06
-3.26063567997935e-06
-1.70528151335437e-06
-2.34881794964708e-05
-1.0918725386043e-05
-1.4288741361993e-05
-1.11236028773135e-05
-1.30560534604674e-05
1.60001670104752e-06
-8.53115037420577e-06
-1.75613101923257e-05
-1.38530063431953e-05
-1.1010255466521e-05
-1.51274940841102e-05
-1.51703840321846e-05
-1.07416203766594e-05
2.88061552475189e-06
-3.94587290530468e-05
-1.39620409042523e-05
-1.53061201578265e-06
-2.01307763502317e-05
-1.0644490842921e-05
-1.33978402282921e-05
6.26740772098028e-07
-2.47787674691557e-05
-8.23655635568976e-06
-1.94046800932731e-05
-2.53043121846735e-05
-1.88171534903064e-05
-1.42444431447403e-05
-1.53389762421747e-05
-1.73911687021635e-05
-1.79286243838247e-05
-7.34281083679595e-06
8.60021077244476e-07
-1.99728911070723e-05
-6.19452321524224e-06
-1.24385561393739e-05
-1.72356881392569e-05
-9.78028099300707e-06
-3.02737249195622e-05
-1.24593814241657e-05
-2.35245791738021e-05
-1.57531098721044e-05
-2.01588764640297e-05
-1.56543607207599e-05
-1.83349695035599e-05
-3.99150349054759e-06
-9.96416046865412e-06
-5.32149031309918e-06
-2.03333550864869e-05
-1.99796637298597e-05
-1.49711449970702e-05
-8.49155801839481e-06
-8.72225453082401e-06
-2.28732676234921e-05
-2.80224257764166e-06
-1.88687190546626e-05
-7.05195886204322e-06
-3.00921611094505e-05
-1.26574290633628e-05
-1.41114893397828e-05
-7.64247912958865e-06
-1.96329996924722e-05
-4.85260719927531e-06
-3.65745002010766e-06
-2.83246420037324e-05
-8.02060267255285e-06
-9.91351499308413e-06
-9.64871039553002e-07
-1.78287642732595e-05
-2.17873323836065e-05
-1.70986364634664e-05
-1.40774121982329e-05
-8.9834014502371e-06
-7.11630145044628e-06
-3.92430130212665e-06
-1.81907215948119e-05
-2.17521588788233e-05
-8.57083657804551e-06
-8.6842885740701e-06
-1.40070813241932e-05
-1.20000337408559e-05
-3.80051489009304e-05
-2.03429296191476e-05
-1.1910443579978e-05
-2.00847099180071e-05
-2.97644557585293e-05
-1.68118675919837e-05
-4.14792487665615e-06
-2.41557476958814e-05
-2.48398722029531e-05
-4.17625505664732e-05
-5.862805370955e-06
-2.04039595948016e-05
-3.44739053108308e-06
3.65471733752981e-06
-1.60849640110085e-05
-1.09166466999384e-05
-1.45541025214395e-05
-2.28824296217652e-05
-3.06533244949216e-05
-1.51953490216711e-05
-1.33182455656878e-05
-1.19456898396322e-05
-3.15928806020232e-05
-2.49832581659744e-05
