# Supplementary material for: Research on computational propagation and identification of mine microseismic signals based on deep learning
Source: PLoS One. 2025 Oct 22;20(10):e0334641. doi: 10.1371/journal.pone.0334641 (PMC12543183; doi:10.1371/journal.pone.0334641)
Supplement: S9 Data — (ZIP) [file pone.0334641.s009.zip › 000101100000332.xlsx_0.txt_24.txt.txt]

-2.77854795328746e-05
-1.31454679095794e-05
4.67138514658067e-07
-1.53626513375498e-05
-2.52877503225518e-05
-8.90341202776739e-06
-1.58240089741863e-05
3.20823450479138e-06
-3.4471283102421e-05
-5.98667416783613e-06
-4.17318951967575e-06
-1.62039566283777e-05
-1.00028434073545e-05
-2.64562224983048e-05
-1.85235215236516e-05
-1.41817617341537e-05
-8.75180987541592e-06
-1.85809028499713e-05
-1.54563640652647e-05
7.79581137245721e-06
-2.63423100651236e-05
-6.46662503754357e-06
-1.5530240618954e-05
-4.00532013601367e-05
1.02946771628984e-05
-4.05118523688105e-06
-7.14671449749412e-08
-2.24039600520904e-05
-1.54103173871608e-05
-4.20139203125354e-06
-1.51796980894605e-05
-2.70070057116291e-05
-1.27715928831827e-05
-2.6965460952035e-05
-1.62894556848144e-05
1.01714293996198e-06
-2.03691019314102e-05
-5.65294029939454e-06
-1.07078515328217e-06
-1.8472340250443e-05
1.83798416011858e-06
1.12758861224042e-05
8.17982749325139e-07
-2.59410308043584e-06
-1.36845617238858e-05
-1.00290170257865e-05
-3.04010261319773e-05
-1.20971473288203e-05
-3.25635497442823e-05
-2.24229777610002e-05
-2.56483303483298e-05
-1.31426018512968e-05
-2.40724823809397e-05
-3.00103506833675e-05
-1.82033809039265e-05
-1.43368173321509e-05
-7.93234864140921e-06
-9.81385121229667e-06
-2.54925106079902e-05
-6.673207489937e-06
3.88557147958676e-06
-1.21618084690688e-05
-4.18697032015645e-06
-2.12962075854542e-05
-2.40403817276747e-05
-1.98282302134057e-05
-2.82949307461726e-05
-2.7478675022395e-05
-1.58486694054821e-05
-2.99884774405547e-05
-1.96517986428933e-05
-9.93592774208609e-06
-1.85988072330578e-05
-7.21255659657662e-06
-1.33275532922811e-05
-1.77444820876849e-05
-2.11103577420269e-05
-1.53678866055246e-05
-8.98691428259143e-06
-9.31038369363736e-06
-2.06959332593319e-05
-6.74135115080122e-06
-2.77024682291781e-05
-2.12401694164496e-05
-4.60145388174894e-06
-1.29722488513551e-05
-2.12211814387009e-05
-9.47748388391166e-06
3.00116229144321e-06
-1.8937900209983e-05
-2.49118175453837e-05
-2.52170100409534e-05
-1.90738876037172e-05
-1.79755347152291e-05
-2.51916004181519e-05
-2.41481158261011e-05
-5.04900030015027e-06
-2.12988787833564e-05
-7.35630071922608e-06
-2.33459137872984e-05
-6.17811157267119e-06
-9.94531961620959e-06
-2.36013769854986e-05
-2.59722665328785e-05
-2.57476025962866e-05
-1.68388960585001e-05
-1.30902927676097e-05
-1.06079263769199e-05
-1.28570347909486e-05
-1.48796004868274e-05
-1.767403507807e-05
-1.31837789795368e-05
-1.92809387320571e-05
-2.12438507127654e-05
-1.96858101051085e-05
4.7730662194832e-07
-2.06529555855129e-05
-6.53872771531735e-06
-1.4905652250329e-05
-2.08086938943595e-05
-1.89545654675757e-05
-1.07324977184291e-05
-1.9283005079781e-05
-1.82146080098287e-05
-1.97612474896761e-05
-8.94768821346802e-06
-2.48083147240891e-05
-7.22816627094222e-06
6.34421409586438e-07
-1.39402574478049e-05
-2.42416024785705e-05
-1.57637477393421e-05
5.37904561381414e-06
-1.73530344889802e-05
-6.60619633447889e-06
-1.27340038709608e-05
-2.15833437446243e-05
5.61118808243817e-07
-1.29472422606788e-05
-1.37529094118345e-05
-8.76312652417591e-06
2.84902051798067e-07
-1.84025591978824e-05
-2.60179011891106e-05
-7.94832886915221e-06
-1.97341779910821e-05
-1.22837061950915e-05
-1.98471875649613e-05
-1.64150176786913e-05
-1.49355349836229e-05
-2.4075412874895e-05
-1.01084835436551e-05
-3.84226755383121e-06
-1.11734821914696e-05
-1.22520370041404e-06
-1.64234415047948e-05
-1.10741457709878e-05
-5.68284516435293e-06
-1.49925066295477e-05
-1.66094168495547e-05
-1.98922996616511e-05
-1.21440104291788e-05
-1.33296635821927e-05
-1.03218937841304e-05
-5.68500064143828e-06
-1.62121907535854e-05
-1.85176035943777e-05
-8.72877887385152e-06
-6.8039469450565e-06
-2.56610555770995e-05
-2.60974774894063e-05
-4.42499344553576e-06
-4.12320335865228e-05
-1.03825863536443e-05
-9.70877872245586e-06
-1.14137869913993e-05
-2.82534473648173e-05
-1.54403638354805e-05
-1.09970926875393e-05
-1.84976958686885e-05
5.71444284801644e-06
-2.20205669531379e-05
-3.7859403604891e-06
-2.57500704214864e-06
-1.09541880356638e-05
-1.56548746791273e-05
-2.52001267411871e-05
-1.71496329073785e-05
-1.8054667024402e-05
3.9885783848127e-06
-1.41920025290917e-05
-9.05789575801445e-06
-1.7410466121891e-05
-5.20657425589874e-06
-4.08121907278802e-06
-1.77164769660261e-05
5.3297674628986e-06
1.30827629024534e-06
3.71363073236739e-07
-1.06633956028107e-05
-1.43697194518587e-05
-1.87294541563506e-05
-1.45292822591889e-05
-1.76949143889962e-05
-1.03029173551961e-06
-2.14363233284838e-05
-1.40242804520077e-05
-2.00608781411574e-05
-1.08674656424987e-05
-3.08772365587266e-05
-4.93687933532594e-06
-1.41285067186862e-05
-9.60217058503849e-07
-1.0179093810876e-05
-1.20873976753688e-05
-1.35254174216577e-05
-2.80777171631848e-06
-2.74315682520682e-05
-1.4604455800757e-05
-1.09581593480321e-05
-9.55077529339341e-06
-2.17496955455562e-05
-2.37335749682541e-05
-1.54573505874089e-05
-1.51688055869775e-05
-1.24273506282227e-05
-1.59639294342109e-05
-2.68523035448212e-05
3.11874212326857e-06
-1.13433656866211e-05
-2.62129628134647e-05
-3.85166536827763e-05
-1.24500295761526e-05
-1.87553599603785e-05
-2.33123805116379e-05
-1.22495405801783e-05
-3.74970233643737e-06
-2.53806382862073e-06
1.40527353126509e-06
-6.2670095913904e-06
-1.08306257189299e-05
-1.94273063891973e-05
-2.50851373408377e-05
-2.50523772437478e-05
-3.8859491082977e-05
-1.95228677649174e-05
-9.44939034811211e-06
-1.4464462015202e-05
-2.93692321689736e-05
-1.3943443068128e-05
-2.12593103902225e-05
-1.9568122210861e-05
-2.87693212072522e-05
-1.2270882316438e-05
-8.14753455133551e-06
-3.23914800022082e-05
-9.78995788429058e-06
-3.39674458587701e-05
-1.59709871602676e-05
-1.53833188031745e-05
-2.27020221196124e-05
-8.91675666674553e-06
-2.55076209682436e-05
-1.08419790160427e-05
-1.8852127920652e-05
-1.845392651951e-05
-9.66969954503351e-06
-6.03970999754933e-06
-2.14912380364744e-05
-3.42647693402591e-05
-2.20480403023018e-05
7.43620641275749e-06
-1.23897823642823e-05
-1.50894357928662e-05
-6.50530267558706e-06
-1.01196659532578e-05
-2.58930647276194e-06
-2.50724600003161e-05
-1.05073652896769e-05
-9.4450586636688e-06
-2.54888006622963e-05
-2.54796305627369e-05
-1.96273692074023e-05
-2.28486981243049e-05
-1.10210663502143e-05
-1.46972922708558e-05
-8.80278739580917e-06
-5.00704392296595e-06
-2.17238072560121e-05
-2.58042160108161e-05
-3.2118652017184e-05
-3.66147555906266e-05
-2.00389928213264e-05
-4.51922946640536e-06
-1.32864735600876e-05
-4.44470084808423e-05
-1.5600772667103e-05
-9.67500831981548e-06
-1.72786499269524e-05
-4.797322816853e-06
-2.07970721903274e-05
-1.05098685202648e-05
-1.50200679441353e-05
-7.55481545983773e-06
3.75974940287331e-06
-4.1115115761685e-06
-2.173224562196e-05
-7.09511044446236e-06
-1.65280298428823e-05
8.60471588085097e-06
-4.87174487910034e-06
-2.36565394915268e-05
-1.07930486027341e-05
-4.96959464131868e-06
-1.76750407186882e-05
-6.2291944181275e-06
4.33446270592307e-06
-1.08347579466585e-06
-2.09858863665166e-05
-2.10349456037097e-05
-4.68195216239272e-06
-2.24888851695684e-05
-1.07389446298093e-05
-6.03307665603602e-06
-1.57472416188121e-05
-5.93342183718211e-06
-1.85515629231327e-05
-2.78637735371618e-05
-1.61829603954587e-05
-1.95363437805537e-05
-2.22078586213434e-05
-2.2055607093335e-05
-1.24242033019799e-05
-8.52381093256976e-06
-6.46155778865271e-06
-7.26333256127006e-06
-1.79417207797203e-05
-3.53068682614268e-06
-1.13174108639265e-05
-1.31164871517107e-05
-2.44538076500719e-05
-1.53728859847079e-05
-6.10192328874637e-06
-1.3241502438565e-05
-2.04509016171181e-05
-3.38978322449746e-05
2.72707769534138e-06
2.34805396356702e-06
-1.04933732407264e-05
-8.41656254449802e-06
-4.1933977321271e-05
-1.6542213156052e-05
1.43663001228144e-05
-2.24475166870875e-05
-1.32221194416004e-05
-3.06814565232487e-05
-1.92646579273015e-06
-1.51660116909435e-05
-8.6526726385298e-06
-2.03077945348137e-05
-1.42694556094387e-05
-1.59517295878562e-05
-2.8361589659125e-05
-1.67591943745194e-05
-2.81781121186441e-05
-1.27537759299192e-05
-3.51853994141684e-05
2.90813708632431e-06
-2.48227071688132e-05
-1.91207995943787e-05
-2.52410007774333e-05
-3.01807212884735e-05
7.23962055987027e-06
-1.24810119488372e-05
-4.99193735074437e-06
-9.97161856090416e-06
-1.36370271353093e-05
-1.60151244039824e-05
-2.07614908663222e-05
-3.28526809376079e-05
-1.72396909645237e-05
-2.01832499236742e-05
-2.34981231469149e-05
-1.00192049146879e-05
-2.34321380374047e-05
-9.80791672682939e-06
-3.26009599426524e-05
-1.51127487994545e-05
-1.42730967812669e-05
5.64183173886259e-06
-3.20013615488651e-05
-2.09019669543769e-05
-1.64295730489032e-05
-1.15635320011804e-05
-1.42774422193736e-05
-1.41663941814326e-05
-2.75958215440877e-05
1.43977279274675e-06
-2.11259099893264e-05
-1.1250661804874e-06
-1.24088641093751e-05
-1.63089404567497e-05
-1.50182120194386e-05
-2.1059708888518e-05
1.46180747162186e-06
-2.49922414319918e-05
-1.8055299197539e-05
-2.8923956394571e-05
-4.15435644682831e-06
-2.27486353530637e-05
-1.42630068793069e-05
-1.08862410410747e-05
-8.97048906032091e-06
-2.21007331843444e-05
-1.70428081882155e-05
-1.87250075283859e-05
-2.06364911188091e-05
-7.58879374694301e-06
-6.24267775913045e-06
-1.81997958046579e-05
-8.07406045076784e-06
-7.61754295952692e-06
-1.72996124708182e-05
-1.95310879619141e-05
-1.68994923972937e-05
-1.0562286848306e-05
-3.89423991050843e-05
-4.34432644107257e-05
-7.50946930627861e-06
-1.32451261989497e-05
-3.61600348555727e-05
-1.05793002522e-05
-8.80936772174811e-06
-1.73591837066429e-05
-2.27467302948379e-05
-1.5179070453289e-05
-5.45084391272164e-06
-8.93119360227701e-06
-2.02123889713813e-05
-2.55110206940103e-05
-2.7380308649775e-05
-8.44317373477325e-06
-1.06107925974596e-06
-1.50828613285736e-05
-3.93456321724905e-05
-9.10366153971102e-06
-1.48651283036181e-05
-9.33866291987448e-06
-1.82511947957832e-05
-1.82918899902137e-05
-2.24584541395346e-05
-1.71925961326008e-06
-6.82602400696085e-06
-1.77234474844803e-05
-2.17634992194992e-05
-1.89200831761615e-05
-6.50686478282023e-06
-1.6842824861176e-05
-8.35315718264996e-07
-1.71848395954142e-05
-1.60955146068326e-06
-5.49606096769808e-06
-2.95785259067539e-05
-1.8621979883766e-05
-3.22952358995034e-05
-3.50645447396687e-05
-2.35090049646019e-05
-2.0841821481109e-05
-2.11364941484483e-05
-2.99744743586638e-05
-1.81596381465926e-05
-2.31911867584685e-05
-1.82416346285544e-05
4.80201823278066e-06
-2.65780572062399e-06
-1.60136801176937e-05
-2.20637186022512e-05
-5.33552888102456e-06
-1.77681681555459e-05
-2.01047685535872e-05
-2.32514669369165e-05
-1.2865414146016e-05
-2.28582705469587e-05
-1.17168181158736e-05
-2.21393590115982e-05
-1.40119341911658e-05
-1.45685833158402e-05
-8.13091242283182e-06
-1.00856636759749e-05
9.4069311234065e-07
-8.03661130432777e-06
-3.01243183505606e-05
-2.93735460724563e-05
-1.02731978951869e-05
-2.72109817899563e-05
-1.17336674897695e-05
-3.13638900037103e-05
-1.90004231152205e-05
-9.50515341923232e-06
-3.18269874103165e-05
4.44731954841778e-06
-2.39022762067594e-05
-8.2096535856115e-06
-2.04314864698045e-05
2.59565483288068e-06
-4.75596397819752e-06
-1.53085988565316e-05
-1.31381468656212e-05
-2.14165179538657e-05
-3.21165682233314e-05
-9.75211856099968e-06
-1.10841559961254e-05
-1.26348294869651e-05
-1.4846875505576e-05
-6.82509593728063e-06
-1.6984115088563e-05
-9.58342557735032e-06
-2.6961624501555e-05
-9.31597329107919e-06
-2.15888177286601e-05
-5.62749723679006e-06
-6.74940831585112e-06
-2.66106860350307e-05
-1.26584979160343e-05
-1.03910294886766e-05
-1.06033557843921e-05
-1.19396599760637e-05
-2.40660618676987e-05
-7.4434038492673e-06
-5.65936481842379e-06
-6.82512631641045e-06
-1.64536192436285e-05
-7.17076540250584e-06
-1.22808048327278e-05
-1.51243333351013e-05
-2.73232729118032e-05
-1.85571674324953e-05
-1.48589359813721e-05
-2.64441342983738e-05
-2.39922715729277e-05
-2.70550737815863e-05
-2.0413886300721e-05
-1.63702249507839e-05
-3.67245591505969e-06
-2.39617725260798e-05
-1.70601657381399e-05
-2.99577491792563e-05
3.51317948175743e-07
-1.75066830216635e-05
-1.899794890442e-05
-2.207325549197e-05
-3.38815469665655e-05
-1.81255298581405e-05
-2.50148977643328e-05
-4.9798865395601e-07
-2.31820499905454e-05
-1.92348798113146e-05
-3.3206154821517e-05
-2.06964044531831e-05
-6.21880481166691e-06
-4.5013999604671e-06
-1.35678753103169e-05
-5.6631872628085e-06
-2.60556449213018e-05
-1.44203011022147e-05
-1.15185082307856e-05
-6.78751483085279e-07
-1.35981713715498e-05
-5.39431762316925e-06
-1.2858412993449e-05
-2.02192372799137e-05
-1.69816691129512e-05
-1.94045846451067e-05
-1.7108918959715e-05
-1.45957801351458e-05
-1.41813599468732e-05
-1.07732358259718e-05
-2.45792972968496e-05
-3.3495020234187e-06
-1.26155412534455e-05
-1.52373025645352e-05
-1.6158906060189e-05
-1.0645192319647e-05
-1.74594425746732e-05
-1.80482517178661e-05
-2.08634754954646e-05
-2.06680557121365e-05
-2.26730570207766e-05
-2.75709867437973e-05
-1.02408626719645e-05
-2.53984856899903e-05
-1.46917701677669e-05
-1.64169437298142e-05
-1.58359954375495e-05
-2.38007448868881e-05
-1.75097913434587e-05
-1.47024820629468e-05
-1.01749120010014e-05
-2.77581970653356e-05
-2.28965796348078e-05
-8.20241228319567e-06
-1.37581682590831e-05
-1.85490996955198e-05
-1.67683956812514e-05
-2.28685984439155e-05
-2.21804661685693e-05
-9.08025551539466e-08
-4.30597730407421e-06
-6.55606416125154e-06
-1.61545623889458e-05
-1.04183116461591e-05
-1.94649445424797e-05
-1.82435382734412e-05
-1.8329208976524e-05
-1.2948095412638e-05
-2.1187730184032e-06
-1.67030466321507e-05
-2.59272292677991e-05
-2.03002813314292e-05
-2.35347596990903e-05
-7.16177157442305e-08
-6.78599823487831e-06
-3.66792546907052e-05
-1.34928081957944e-05
-5.56986997883005e-06
-2.89090814398003e-05
-1.92206681279793e-05
-2.01921912896048e-05
-2.51186230925813e-05
-8.14464078016108e-06
-2.97680976294357e-05
-1.83965512631814e-05
-1.52312433202733e-05
6.4477570923932e-06
-2.4492223382453e-06
-2.19161247235113e-05
-7.97563926781468e-07
-1.77537270155174e-05
1.12591067458653e-06
-1.32385709168765e-05
-2.19181341502696e-05
-2.47295766871925e-05
-8.65401281828765e-06
-7.05830611790591e-06
-1.19201034232519e-05
-2.58139765095388e-05
-2.07032752656532e-05
-2.06364527028832e-05
-7.28692342708078e-06
-1.2975076648346e-05
-2.36354427437162e-05
1.09209413838093e-06
-1.29753805538299e-05
1.78010648234641e-06
-1.40387353099727e-05
-1.44510622535627e-05
-3.67621107373309e-07
-2.27322592992318e-05
-2.05864463785685e-05
-1.92804467813587e-05
-2.18273115533565e-05
-1.91657375222188e-06
-1.66713501459837e-05
-2.12618086413294e-05
-1.28512078772144e-05
-1.1162971392103e-05
-2.58836819974509e-05
1.15630345326701e-05
-2.24887610895917e-05
-2.15445126662749e-05
-1.34740755713428e-05
-4.581177452425e-06
-2.9443778798544e-05
-3.42964111664734e-05
-7.99403225528722e-06
-2.03593719893843e-05
-1.43075297548084e-05
-5.27794590465871e-06
-2.70227918200072e-05
-1.23226383961729e-05
-1.66213403608921e-05
-1.89049777903988e-06
-1.88990411205098e-05
-6.99716698336191e-06
-1.33533121483927e-05
-1.46999197554527e-05
-1.39606023285895e-05
-6.92633434179985e-06
-3.52845555652562e-05
-8.47681232282455e-06
-9.9043116187985e-06
-1.61542804896932e-05
-1.55491715117471e-05
-2.86620612686892e-05
-2.27035174360359e-05
-1.58436655007493e-05
-7.25338990939831e-06
-1.1774757735319e-05
-9.33875366420682e-06
-1.9486649786675e-05
-1.97396314571326e-05
-3.68306436622319e-06
-9.92059958576764e-06
-2.34791279985601e-05
-1.07676259248173e-05
-1.72376424482081e-05
6.67036050751522e-06
-2.08386459622236e-05
-2.41632715042002e-05
-1.84076804773039e-05
-1.83524831986466e-05
-4.74947631246929e-06
-2.65055698955547e-05
1.32615319696758e-06
-1.13750905754126e-05
-3.19384291330123e-05
-2.41328703296603e-05
-8.7368291842992e-06
-2.03148305221174e-05
-1.73269723831607e-05
-8.41692121496614e-06
-1.42192368790573e-05
-2.20538806350721e-05
-2.59012389192282e-05
-1.29342896582975e-05
-2.16941416223741e-05
1.68069730864459e-06
-1.30946185334289e-05
-2.38480923623211e-06
6.49864922480612e-07
-3.58415905808501e-05
-2.07632379386656e-05
-1.14076057580877e-05
-2.4674425699067e-05
8.91513457545413e-06
-2.73795746477159e-05
-1.13922691538354e-05
-2.0550137315757e-05
-1.92263447062211e-05
-2.14886079778723e-05
-3.61459798115281e-05
-2.17447596420536e-05
-8.44701558545348e-07
-1.63383620209665e-05
-2.92043460296712e-05
-2.55563476879458e-05
-9.98562733483645e-06
-2.18619994783185e-05
2.55120078086153e-06
-3.64461146157969e-06
-1.79064312573264e-05
-7.72582136217414e-06
-8.76185813245909e-06
-1.89910863878309e-06
-3.13824224883896e-05
-1.16909034711355e-05
-6.94948086894876e-06
-7.7629055685043e-06
-6.27991352807986e-06
-1.33011561671762e-05
-7.69294028971999e-06
-2.18640996731244e-05
-5.92915664943685e-06
-2.38870290773276e-05
-1.88364119015629e-05
-1.30688063950757e-05
-1.47812831973056e-05
-1.23490558534607e-05
-2.88618171566926e-05
-1.55736810296492e-05
-7.63581253794231e-06
3.47797944685045e-06
-3.00514364004185e-05
-2.73172571145166e-05
-3.85777030046109e-06
-1.24626174495897e-05
-3.13913333672589e-05
-1.23560448555785e-05
-3.5099924123521e-05
-7.3490766445043e-06
-1.27996914121673e-05
-3.04363441929191e-06
-1.78629180781037e-05
-2.29294485564963e-06
-2.40548771650717e-05
-2.35898086643986e-05
-2.29852671812428e-05
-1.67496197091856e-05
-7.33690260485234e-06
-1.09127937793439e-05
-2.07559192345175e-05
-1.6888242005332e-05
-2.03827294172723e-05
-8.11405036828113e-06
4.20906253983307e-06
-2.74194220653417e-05
-2.01918334121889e-05
-2.4602349577418e-05
-3.77220893450015e-05
-2.79448694813719e-05
-2.36997132856577e-05
-2.8684475790827e-05
-1.12725212061444e-05
-3.48508030225175e-05
-2.07838830961081e-05
-1.86258134922554e-05
-1.19791651718178e-05
-1.07727736025763e-05
-1.14468380298006e-05
-2.5931785961327e-05
-1.07499472952419e-05
1.80613182763254e-08
-2.08234172833938e-05
-3.83149046217597e-06
-1.64746081522886e-05
-1.52369307643937e-05
-1.98512246333347e-05
-1.72281353654093e-05
-3.88217058444493e-06
-2.81125455737592e-05
-1.21242978891995e-05
-3.27749915478842e-06
-1.48210299165344e-05
-2.97971908989926e-05
-1.70454589898571e-05
-1.32613888650093e-05
-6.81582186520011e-07
-1.35791086193314e-05
-9.62656794496141e-06
-9.27525585149521e-06
-1.88855835888577e-05
-1.12911343981892e-05
-1.42804077994985e-05
-1.06861458616014e-05
-1.47603353301862e-05
-2.76242338254996e-05
-7.19896831899459e-06
-1.84052316549906e-05
-1.74341708963956e-05
-2.11968010458817e-05
-1.56362369059004e-05
-6.9741729915902e-06
-2.10524466171124e-05
-1.01225941183056e-05
-7.83440832271338e-06
-1.04873194942033e-05
-1.7168496457657e-05
-2.49885408015513e-05
-1.12685540960334e-05
-2.4645625337025e-05
-2.50431493069239e-05
-1.71678957814727e-05
-1.73060426056629e-05
-9.84989691609527e-06
-1.42771701109301e-05
-2.51070137599059e-05
-1.75739294504047e-05
-1.12675743921168e-05
-2.44478217309736e-05
-1.99384199661778e-05
-2.86654602701916e-06
-5.85728747460536e-06
-4.88528049038842e-07
-2.63873490919921e-05
1.10741736285002e-05
-3.60243371842454e-06
-2.32436888157093e-05
-2.6072916625465e-05
-2.36551345358607e-05
-2.23224517340842e-05
-2.11836193452354e-05
-2.47178031575519e-05
-1.90408630461639e-05
-2.68438332923065e-05
-9.06204767590613e-06
-1.67204314591919e-05
-9.65072623498676e-06
-3.46908412274084e-05
-8.5702914146139e-06
-2.2109349334013e-06
-3.1520410070216e-05
-2.59295526074518e-05
-1.5432032769967e-05
-1.94186139606183e-05
-2.04692920601906e-05
-7.25489620671203e-06
3.43281323308498e-06
-5.38432413145825e-06
9.27857547338493e-07
-1.07209919260487e-05
-2.54744219260704e-05
-1.35753511871135e-05
-9.61237393703464e-06
-1.85525815916837e-05
-1.20234417740002e-05
-2.18242717291436e-05
-6.63896126499617e-06
-8.49582564638578e-06
-2.91762135518481e-05
-3.31672540181862e-05
-1.23459430377823e-05
-2.25110745377867e-05
-1.29383932321679e-05
-8.16050732152262e-06
-2.80645189109141e-05
-1.89007905962576e-05
-2.22553930385472e-05
-1.91277582495173e-05
-1.03437473073668e-05
-1.85670817314688e-05
-1.09255066074646e-05
-5.86873839171736e-06
1.41946913889628e-06
-4.32471229668103e-06
-1.33815962802575e-05
-3.0138200489169e-05
-3.74617357068734e-06
-3.35721028378193e-05
-3.12191969769715e-05
-1.4630077359014e-05
-5.17522514769819e-06
-1.29471109811588e-05
-2.11893033417234e-05
-2.28103080142892e-05
-1.59352330880843e-05
-2.08869779887852e-05
-6.0437168639324e-06
-1.38912996463851e-06
-1.47225828122919e-05
-1.21832316913817e-05
-1.68869466158929e-05
-6.22146963727321e-06
-2.37401278278486e-05
-1.08428224723823e-05
-2.46679212769732e-05
-8.91170201990289e-06
-9.17298777457991e-06
-1.16743424767673e-05
-2.80131004532688e-05
-5.95928521082748e-07
-2.85906521593626e-05
-2.61331729333407e-05
-1.37746778489843e-05
-2.14425039453959e-06
-1.44736166838283e-05
-2.60279749597783e-05
-7.42820201502531e-06
-1.81693930234811e-05
-1.42182362666607e-05
-1.97410523382558e-05
-1.92762760020662e-05
-1.17838987569582e-05
-6.54293802699625e-06
-1.85043770085252e-05
-2.98656142633729e-06
-2.03667235001983e-05
-5.00226905266259e-06
-2.87582778952244e-06
-1.7776903848771e-05
-1.51162955878159e-05
-1.32490805649103e-06
-2.17320261261659e-05
-2.42306831133993e-05
-1.68110969654435e-05
-1.15391651679562e-05
-8.35754210783934e-06
-5.13515380422247e-06
-4.77436955123949e-06
-4.970122008535e-06
-9.3437203988507e-06
-3.48404593470342e-05
-8.26739423835121e-06
-2.75667224668502e-05
-5.42704600840419e-06
-1.10041756872771e-05
-2.91562141246016e-05
-8.18168629096848e-06
-1.20839899239182e-05
-1.05856436388388e-05
-3.36302111231834e-05
-1.38144019836246e-05
-1.53388513275842e-05
-3.33255476006044e-05
-2.11544639256806e-05
-6.86683776635922e-06
-3.67310364170168e-06
-1.85963458723952e-05
6.06134116752615e-07
-2.14311866762833e-05
-2.89214234135397e-05
-2.1760111043144e-05
-1.77092780982642e-05
-7.16123950580491e-06
-1.23311346002182e-05
4.47237078700958e-07
-1.60017685082898e-05
-1.64541471611769e-05
-3.78595446428282e-05
-4.71521376844336e-06
-1.83554303374607e-05
-3.4373312476635e-05
-1.26792629836664e-05
-1.72230780397148e-05
-1.83343089281937e-05
-1.03260540405733e-05
-2.05026512027017e-05
-2.49516690615039e-05
-3.44697279217778e-06
-2.25828916153508e-05
-1.77481567504139e-05
-1.41590879301276e-05
-3.15650198511492e-05
-1.73473141802065e-05
-2.9061303864676e-05
-1.36252681651488e-05
-3.60409693700277e-05
-2.443682957177e-05
-2.5390703697247e-05
-2.13528194092526e-05
-7.92318497625158e-06
-1.64868497547483e-05
-1.306310719473e-05
-7.45452344177045e-06
-1.55622794519419e-05
-2.22173357664407e-05
-1.16476305387394e-05
-1.26535957944041e-05
6.47328816716173e-06
-1.32217462520454e-05
-2.05488172633495e-06
-1.82218915315932e-05
-1.274229189459e-05
-1.34484768174579e-05
-2.48435741047956e-05
-2.30966006728496e-05
-2.66330615330093e-05
3.99886269425021e-06
-2.35991038338567e-05
-1.34008775188933e-05
-9.45683308111556e-06
-2.33865366160554e-05
-2.47349804770503e-05
-2.41346699374967e-05
-2.32983252378538e-05
1.3091782871905e-06
-1.0101022891011e-05
-1.80328147265233e-05
-2.33783096075752e-05
-2.35199523157195e-05
-2.23735278279615e-05
-2.05803942551354e-06
-1.6176619543147e-05
-5.31507580150493e-06
-6.54997039809417e-06
-1.83052744325833e-05
-1.73300494915357e-05
-1.70097777196285e-05
-1.68292886483887e-05
-8.0382064190079e-06
-1.46782858499972e-05
-3.6581668753717e-05
-2.32378500804829e-05
-1.98616179403907e-05
-2.45130811533111e-05
-1.69893228803083e-05
-2.18523217020361e-05
-9.25708550061355e-06
4.53806997295981e-06
6.45984500893433e-07
-4.73865076284875e-06
-1.55798435925805e-05
-1.61078077728222e-05
3.92767431919746e-07
-2.86231335612961e-05
-1.75294673978199e-05
-2.5551298167849e-05
-9.82080735949289e-06
-2.45586847687614e-05
-2.45143418645162e-05
-2.20730884065324e-05
-1.54954076153002e-05
-1.63169656856282e-05
-2.51860889569078e-05
-7.49072642371506e-06
-1.01803558386957e-05
-1.72691604931754e-05
-1.48907471631722e-05
-1.26499769928908e-05
-1.72364848564076e-05
9.66136012026535e-06
-2.33084635104776e-05
-6.08154220588626e-06
-1.75160457223414e-05
-2.20710299713592e-05
-1.98819244557643e-05
-1.15581003877335e-05
-1.65359026731269e-05
-2.7153802575104e-07
-1.41138740377089e-05
-1.9030019484497e-05
-2.54649380137492e-05
-1.39805077461176e-05
-1.68376937635288e-05
-2.02689691644854e-05
8.98741356890684e-06
-2.90965352603783e-05
-1.72602981279612e-05
-9.79711006471906e-06
-2.51857295057803e-05
-3.08848992607023e-05
-1.95527466115802e-05
-1.04319269428503e-05
-1.71145095857392e-05
-2.7069772214403e-05
-1.93108063360621e-05
-6.83015333748217e-06
-2.15125169135719e-05
-1.80604084191386e-05
-3.0647807903627e-05
-1.29760665256251e-05
-2.18684571903752e-05
-2.24657176756374e-05
-1.49240360133509e-05
-2.33659994146618e-05
-8.61437193573843e-06
1.78667852869351e-06
-7.05147800462918e-06
4.52041764883021e-06
-1.59296722252878e-05
-5.34692449943065e-06
-1.05100953614008e-05
-1.3294345788503e-05
8.33446463649613e-07
-2.69362741885082e-05
-1.75840401668313e-05
9.7038842824849e-06
-1.43131079635149e-05
-3.02768347354273e-05
-1.36267798487563e-05
-1.31602477713707e-05
-1.98247554469772e-05
-1.35321784322246e-05
3.49053868577506e-07
-3.17204284418331e-05
-1.41692871207326e-05
-1.30075487263445e-05
8.45723518069854e-08
-2.94577191883272e-07
-2.12522973919406e-05
-1.90248654032156e-05
-1.68602247578455e-05
-1.5574977878615e-05
-8.96186136687328e-06
-1.94959500158527e-05
-1.33227450934951e-05
5.47401326591088e-06
-6.34633659742322e-06
4.96122699450283e-06
-1.10491934685597e-05
-2.61102558268309e-05
-8.28398588057388e-06
-1.9789081690751e-05
-2.10191479173793e-05
-1.3227912425229e-05
-1.19021376796514e-05
-1.37929583323234e-05
-2.70039610617698e-05
-9.67255147311518e-06
-1.49235997212554e-05
-1.50832238899403e-05
-1.74565589284821e-05
-2.06345001860396e-05
-1.37939222176358e-05
-1.63565215186319e-05
-1.72919466111481e-05
-2.24550685697391e-05
-1.06982033083404e-05
-1.28372170836633e-05
-6.08895698709605e-06
-7.78760980485205e-06
-1.24461059113835e-05
-1.78551552610089e-05
-1.68060759572451e-05
-1.87616790748628e-05
-9.40293162002538e-06
-2.11517275379843e-05
-7.3236275131271e-06
-1.36217889023299e-05
-2.064008803475e-05
-1.23986111076846e-05
-2.31164261227724e-05
-1.47104941016279e-05
-1.78212345066932e-05
-2.25070091230829e-05
-8.21302210534639e-06
-3.44529490577655e-05
-2.3137960249512e-05
-1.94226700031396e-05
-2.49234843824707e-05
-3.12119969557901e-05
-6.85543833098657e-06
-1.17486242683849e-05
-2.18796081657771e-05
-1.96126785309151e-05
-1.06501100535582e-05
-7.28654789710962e-06
-1.3921032373456e-05
-1.35189088265947e-05
-3.88841145540542e-05
6.13393711946687e-06
-1.35690570753232e-05
-2.46986773158386e-05
-8.15907674234766e-06
-1.91257098764137e-05
-1.60640299611718e-06
-2.40600618110515e-05
-6.83115783352486e-06
-1.37745737144532e-05
9.88856233701879e-07
-2.70629967660328e-05
-8.54299019694592e-07
-1.5404723229952e-05
-2.35278704460221e-05
-1.61364149725709e-05
-4.54635914161363e-06
-1.85298371283817e-05
-2.1718950876812e-05
-1.6090763671402e-05
-1.92061583425844e-05
-1.28127552203181e-05
-1.02153795884513e-05
-2.49763281010708e-05
-1.61325627049358e-05
-1.81206690537014e-05
3.79397604722013e-06
4.71330077215052e-06
-1.8561712774997e-05
-2.61580221929837e-05
-2.5665766432251e-05
-2.34476474028744e-05
-2.00870255771799e-05
-1.82423008863541e-05
-1.01006487275359e-05
-1.97119255915118e-05
-1.88476928945333e-05
-2.40038381329456e-05
-2.76812121053238e-05
-1.45165606756188e-06
-2.21039735564828e-05
-3.10083312492882e-05
-4.33041254499645e-06
2.92907073682208e-07
1.93625902511889e-07
1.15844292259162e-05
-2.67437301567155e-05
-1.27172897816547e-05
6.27195881181886e-07
-2.10971191455301e-05
-3.25778367122538e-05
-2.43277289606296e-05
-1.75905651971188e-05
-1.31754241015806e-05
-1.44120038179849e-05
-1.37932957566853e-05
-6.56092321842452e-06
-2.88619728882263e-05
-1.67944183708633e-05
-1.52729116596455e-05
-2.02059034657012e-05
-2.12337039626761e-05
-2.23130503124597e-05
-2.07350142560718e-06
-1.40799782349676e-05
-2.79758589332015e-05
-2.27245258544983e-05
-1.71739866566244e-05
-1.50144478132354e-05
-1.30578457318316e-05
-3.33894910338622e-05
-2.69026426357508e-06
-3.40138566463988e-05
-2.40369334174623e-05
-5.44336007342982e-06
-1.70344542265205e-05
-1.54064397415879e-05
-1.56239610508603e-05
-2.28239241911222e-05
-1.75055920843526e-05
-1.05064897884757e-05
-2.27653302538409e-05
-2.10859816644783e-05
3.48448966392813e-06
-1.46094906208204e-05
-1.165836404983e-05
-2.37710290495652e-05
-2.49040206179212e-05
-1.94249100018012e-05
-1.08098453151393e-05
-1.1919453216222e-05
-1.46651851336057e-05
1.18828233688801e-05
-1.24719526373946e-05
-1.61112107303573e-05
-1.99356091915976e-05
-2.41322742080494e-05
-2.35089125768644e-05
-1.85679605529598e-05
-1.10427070916611e-05
-7.92344746702026e-06
-1.20907100190241e-05
-1.16772684088593e-05
-5.7254471509248e-06
-1.21360326325473e-05
-1.72149206731882e-05
-2.68913070270235e-06
-1.52763800043635e-05
-2.67144441774779e-05
-1.10792066742775e-05
-1.82224387854101e-05
-2.12338645340672e-05
-8.7509375064954e-06
-1.36917932479745e-05
-1.70663069873549e-05
-1.92847635848302e-05
-8.50090673294994e-06
-4.07137069522931e-06
-1.41055080573102e-05
-2.12515923779889e-05
-3.53380699088301e-05
-1.24462195246233e-05
1.89406723630106e-07
-7.92064425258421e-06
-3.29211275383978e-05
-1.04942073928185e-05
-1.85311110437923e-06
-8.13235958799226e-06
5.83125547102209e-06
-2.81869796750876e-05
-4.01124145557041e-05
-1.1723873289193e-05
-2.29518599408264e-05
-7.72491202059927e-06
-1.60450971999128e-05
-3.75349530305055e-05
-1.37592314150706e-05
-2.34987505190185e-05
-1.88448273119113e-05
-1.87789300634301e-05
-1.24073064740481e-05
-8.29048275612476e-06
-1.99939019507779e-05
-1.65692811903968e-05
-1.6950788503557e-05
-3.91310855978154e-05
-5.69704673359755e-06
-7.34024645039238e-07
-4.19845185253671e-06
-1.54283860253133e-05
-9.86866670621561e-06
-1.70242574399232e-05
-1.75320658026015e-05
-1.92401260119178e-05
-1.94483745406793e-05
-1.61557193702192e-05
7.78107201654576e-07
-1.16762204147125e-05
-2.86747323393023e-05
-2.21568906651604e-05
-2.09235962058479e-05
-2.2098473653652e-05
-1.59871549514817e-05
-1.71952690465406e-05
-1.46550434264465e-05
-5.92048894085189e-06
-1.70783928771731e-05
-1.83935271347529e-05
-9.72527189645642e-06
-7.30855150311777e-06
-5.40323418014057e-06
-1.80692518461075e-05
-2.18313695847505e-05
-2.66768852396135e-05
-1.78169355005397e-05
-1.72160704761428e-05
-2.46413717941475e-05
-2.13353738340875e-05
-1.14527038827909e-05
-1.74074076152913e-05
-8.26936887440355e-06
-1.01283010620166e-05
-4.15028159357568e-06
-1.09477751711891e-05
-1.88339903268251e-05
-1.04032480860545e-05
-2.38881749754422e-05
-3.10073152562205e-05
-2.88791778941994e-05
-2.8702896563006e-05
-1.34844069496624e-05
-8.95721741889111e-06
-7.71525691745147e-06
-2.13122284594988e-05
-1.0604760677471e-05
-1.88853363327536e-05
-2.14365708253727e-05
-4.14548844726204e-07
-2.93119275985023e-05
-2.98757700403774e-05
-5.73738102851266e-06
-5.61730635209114e-06
-1.61399200239089e-05
-6.7026922238409e-06
-7.62836806519711e-06
-2.23086976036196e-05
-1.11427545772314e-05
-1.77557224601347e-05
1.29005367618423e-07
-2.56929751684779e-05
-7.54171225376812e-06
-6.78317700572782e-07
-1.43033872127546e-05
1.05812471093528e-06
-1.95772323545674e-05
-1.12646125756337e-05
-1.883780346675e-05
-2.67281801943399e-05
-7.54900148077419e-06
-1.1053905960737e-05
9.69925318787003e-06
-1.37466543815283e-05
-1.52514962545307e-05
-1.98956893313924e-05
-1.77463026076855e-05
-1.39802182320945e-05
-6.91439508438416e-08
-1.08388461526377e-05
-5.29326038603941e-06
-1.42543518514985e-05
-1.14115093221827e-05
-3.16434891755014e-05
-2.95586731793377e-05
-1.1716214398864e-05
-1.3539406783981e-05
3.70900109029515e-06
-9.96032574283737e-06
-1.33501735367162e-05
-9.95910732031544e-06
-1.29908844313086e-05
-5.77978916242511e-06
-8.55925772375995e-06
-1.55681440393972e-05
-1.80983168826081e-05
-3.49928487862843e-06
-5.77963088440773e-06
-8.31905057789717e-06
-1.87427565510192e-05
-8.73368610273574e-06
-2.15862989507623e-05
-2.92312656704117e-05
-2.42520133359713e-05
-7.52082606711997e-06
-1.34954490205046e-05
-1.06917281841366e-05
-2.20825433154497e-05
-4.05929796256419e-05
-7.43620983524253e-06
-1.71464323657899e-05
-1.05584907278758e-05
-1.14760546209506e-05
-2.22682788878082e-05
-2.33571886355332e-05
-1.80759315598922e-05
-1.88577324659066e-05
-1.98051969804349e-05
-2.73981094113561e-05
-2.99360237256272e-05
-1.23194481313621e-05
-1.14526734419512e-05
-3.95999360906188e-06
-1.27923764211954e-05
-3.3187962903756e-05
-9.99054405188435e-06
-1.56508357652878e-05
-6.14600689710569e-06
-2.54995880616348e-05
-3.31991820119426e-05
-3.99976856196197e-06
-1.3853691963075e-05
-1.85830613865169e-05
-1.6185319553127e-06
-1.60467723106721e-05
1.51157955136898e-09
-5.77353447510309e-06
-1.80381262953818e-05
-2.2545858325818e-05
-5.11138704547639e-05
-5.68717917758203e-06
-1.52444311558497e-05
-3.70528136951981e-05
4.48576815507149e-07
-2.1773153822351e-05
-1.37861738852398e-05
-6.14429207214516e-06
-1.2223657103752e-05
-1.18328103245736e-05
-3.87711677456609e-06
-8.98017884756496e-06
-2.12847546232905e-05
-1.70580022867594e-05
-8.57607702318971e-06
-1.54244206965533e-05
-1.34966776879665e-05
-9.78776650938218e-06
-2.33300955761127e-05
4.98011363821061e-06
-1.67578876792798e-05
-2.62117015524669e-05
-1.48562051217565e-05
-5.43824157603388e-06
4.14924195866019e-06
-1.28706104260052e-05
-1.20063559502205e-05
-6.04047896163399e-06
-2.26784149966714e-05
-3.32999401443e-06
-2.21446475416986e-05
-1.5682908728612e-05
-5.79105989691699e-06
-1.16575276558131e-05
-1.69207141344402e-05
-3.26344032459699e-06
1.07039000029081e-07
-1.9742128405662e-05
-1.69000077212503e-05
-1.66055897886206e-05
-1.59622277329793e-05
-1.03522044945872e-05
-1.10615377885279e-05
-3.13382153407594e-05
-3.01932372372773e-05
-1.59803109655163e-05
-8.38540146415816e-06
-2.14969112284759e-05
-2.52681708376293e-05
-1.99977866368676e-05
-2.39548511868494e-05
-1.32253659077599e-05
-2.27871181848962e-05
-3.72006992735051e-06
-8.58446716044671e-06
-2.06579190334366e-05
-2.1179045924564e-05
-1.11554643510672e-05
1.54740242369702e-06
-2.71385614646639e-06
-1.80755596848563e-05
1.67398066507779e-06
-2.13257824518759e-05
-8.56072686243075e-06
-2.77679323630767e-05
-1.92368512276123e-05
-1.25377949397809e-05
-2.92930633811614e-05
-4.30338398947851e-06
-1.21499548920293e-06
-2.68904868918007e-05
-2.02617198684586e-05
-8.2851633414572e-07
-7.48316930661849e-06
-7.44208322510716e-06
-2.36631417628668e-05
-1.13902576523927e-05
-3.10480227354954e-05
-1.2680167085857e-05
-3.43828444898562e-05
-6.86686915905106e-06
-2.69677853597843e-05
-2.653328549829e-05
-1.54512751044964e-05
-2.19511107152179e-05
-1.61357315107179e-05
-6.09218983173861e-06
-4.57785738277757e-06
3.0679394225072e-07
-1.70346702599452e-05
-1.4665116333206e-05
-2.08329791541941e-05
-2.21970805449302e-05
-4.29384683618877e-06
-7.88024862346526e-06
-2.12339702242871e-05
-5.95175959820318e-06
-2.61607526905634e-05
6.65156680631852e-06
-8.7111695153324e-06
-2.20628220906457e-05
-9.14020430918544e-06
-2.36337314949213e-05
-1.42599952670778e-05
-2.42613032208886e-06
-1.47960488953412e-05
-1.45990223891934e-05
-1.18121779807058e-05
-2.03600951359509e-05
-2.7743534999068e-06
-1.93060642261053e-05
-1.65551823556272e-05
1.0817938858184e-06
-1.81773610553287e-05
-2.07988911687195e-05
-7.28148822983327e-06
-1.62861327052205e-05
-2.94595101507484e-05
-2.21791739375076e-05
-1.5263500451759e-05
-1.57646784849889e-05
-1.38818901742658e-05
-2.27634949869447e-05
-1.83124421520965e-05
-2.66686460088341e-05
-1.28602659568149e-05
-7.09088312355332e-06
-2.53623473763094e-05
-9.62568182108835e-06
-1.61611081707615e-05
-8.57703705628653e-06
-1.39716689323849e-05
-2.71007270219444e-05
-1.58075339489831e-05
-9.02405911774818e-06
-1.93577091564862e-05
-1.66500361460686e-05
7.913473852005e-06
-1.3488057549636e-05
-2.22784469715312e-05
-1.71604363238666e-05
-2.43352367478061e-05
-7.0010028570506e-06
-1.07645246961085e-05
-2.68978065854064e-05
-1.31240405317054e-05
-3.00192971046747e-05
-1.74622795558902e-05
-1.8518129705443e-05
-2.88386228301932e-05
-1.14153367292457e-05
-1.40614676345902e-05
-1.63865155718503e-05
-6.85719017470039e-06
-1.72162805246718e-05
-1.49186513143918e-05
-3.4048338862402e-05
-3.18774551387914e-05
-1.47904929537789e-05
-6.41582959302873e-06
-8.51017190799866e-07
-2.7824671222504e-05
-9.7230464144642e-06
-1.96617153095312e-05
-1.70927509863107e-05
-2.93745360659837e-05
-1.54385581729654e-05
-1.4409414441112e-05
-3.17540789130515e-05
-2.11614027348059e-05
1.34262439684916e-06
-1.57596403062444e-05
-3.84371601568585e-05
-1.68046412254214e-05
-1.29980314232971e-05
-5.01789801665206e-06
-2.80695081393958e-06
-4.15544878095849e-06
-2.90702740504941e-05
-3.16167588061958e-05
-1.20033468063649e-05
-1.48213620698589e-05
-1.46219876659912e-05
-1.34649605970531e-05
-2.54311180676404e-05
-2.20432153674088e-05
-1.94131854284184e-05
-1.638777845369e-05
-2.63671694967524e-05
-2.64893461498054e-05
-1.33255448369894e-05
-9.98017409603351e-06
-8.46767151206231e-06
-1.85626277604508e-05
-1.19036664527095e-05
-8.01220626617285e-06
-1.59521424098364e-05
-1.64144317582277e-05
-3.31525650772754e-05
-1.25663182635413e-05
-2.43386152779326e-05
-5.97743845571951e-06
-3.19336311219631e-05
-2.13056437621378e-06
-2.40193479184872e-05
-6.10223233037636e-06
2.69863359459652e-06
-2.50654527828349e-05
-1.98364014954231e-05
-2.62458778268604e-05
-1.05782880831818e-05
-2.38042516877184e-05
-2.69485062699135e-05
-4.48959442364497e-06
-1.134610444966e-05
-1.40183134400834e-05
-4.9031796122271e-05
-1.94493356798677e-05
-1.41117859397891e-05
-1.10660111114538e-06
-1.18768724423811e-05
-7.69701965620177e-06
-8.76495512355101e-06
-2.09996045974029e-05
-5.67168060977733e-06
-2.27041208308022e-05
-9.77090452616259e-06
-1.95416491129866e-05
-3.85813428303657e-06
-2.40244752443573e-05
-4.84779225129565e-06
-3.4931298508393e-06
-1.28417134181774e-05
-4.21023726982097e-06
-4.57934398369779e-06
-2.68789038470992e-05
-1.03332152100765e-05
-2.25889430300628e-05
-1.30447468751471e-05
-9.03879726685009e-06
-1.20323422125707e-05
-2.266218854522e-05
-1.70861656647151e-05
-2.58164315676137e-05
-1.39322538278345e-05
-2.27392351762554e-05
-1.02774373520098e-05
-1.62923037491731e-05
-2.25890018143632e-05
-4.27766829037295e-06
-1.20222566501978e-05
-2.56398246653731e-05
-1.10167461077411e-05
-1.21094700040747e-05
-1.73717491251271e-05
-9.94126947527295e-06
-2.74398013400217e-05
-1.50732759196174e-05
-1.77979301319468e-05
-2.18680846025755e-05
-2.19144262175104e-05
-2.71880952414918e-05
-1.13555679717685e-05
-2.13658025844157e-05
-1.2648546280601e-05
4.96494682699279e-06
-3.80705772678426e-05
-2.146904054818e-05
-3.33919782580384e-05
-1.50106114596987e-05
-3.78644870146311e-06
-1.63436746086959e-05
-2.65155845515258e-05
-1.44151036561179e-05
-1.56019693581957e-05
-2.48135867085636e-05
-2.33917313479419e-05
-9.47814100179764e-06
-2.83039190519845e-05
3.52557586136185e-06
-2.18482937995873e-05
-1.14876367945302e-05
-1.10473045755492e-05
-1.51462632025694e-05
-1.06209403968442e-05
-2.61059807137326e-05
-9.2933144783546e-06
-1.43097095481369e-05
-2.41114534254857e-05
-1.14327446855608e-05
-3.34123421738573e-05
-3.26260821965028e-05
-1.74389090768633e-05
-2.53377893397692e-05
-1.68458760628846e-05
-2.07461910098722e-05
-1.49664763741484e-05
-2.95993071178547e-05
-3.41400607466263e-05
-7.5036906417101e-06
-1.90569555461075e-06
-1.43357478391319e-05
-1.58812004566939e-05
-2.00484666484198e-05
-2.30370901449204e-05
-1.75736349864073e-05
-4.82251454127092e-07
-9.29050196166992e-06
-2.00522075515785e-05
-1.54718468012056e-05
-1.25872517607705e-05
-1.81435364430572e-05
-3.58106154116982e-06
-4.14735343234895e-05
-3.04558068833225e-05
-1.23424314893377e-05
1.11219309718159e-06
-1.9917220791481e-05
-5.52583445848654e-06
-1.80751008265054e-05
-1.05368178873736e-05
-1.21887281275839e-05
-3.84606773965106e-06
-2.61765970767347e-05
-1.46049015288248e-05
5.93023267603727e-06
-2.4996593680738e-05
-2.01366309292927e-05
-3.87074281376166e-05
-5.0510766672123e-06
-1.62135858451579e-05
-9.01114373320951e-06
-2.71966305675244e-05
-1.99595004068829e-05
-1.9390437452204e-05
-1.61757361912561e-06
-1.42588096790541e-05
-2.84024089895501e-05
-4.5784403862993e-06
-1.74217019958502e-05
-1.69851489421715e-05
-1.34070692990128e-05
-9.3843796914397e-06
-2.69022515925065e-05
-1.93096747810464e-05
-2.8847851595905e-05
-8.0952960144294e-06
-1.33578863562093e-05
-6.24259628791227e-06
-1.01231950692222e-05
-1.60049305412371e-05
-5.37849141872072e-06
-2.01889500212932e-05
-2.87266832668799e-06
-7.04154896221108e-06
-1.87799597753096e-05
-1.08397872653008e-05
-2.28460757141752e-05
-1.87062122312897e-05
-1.75293844961973e-05
6.37302181063385e-06
-6.74665508772824e-06
-1.404093835379e-05
-2.55546452274899e-05
1.13011275676622e-06
-1.27906844263614e-05
-1.60046528452877e-05
-1.72980272917774e-05
-4.46411017946633e-06
-1.17828480714504e-05
-7.10269508713152e-06
-3.56424401453401e-06
-1.29935529610758e-05
-1.073758852481e-05
-6.55420135892012e-07
5.03701913060277e-06
-3.57163278790125e-05
-2.49762324800977e-05
-1.61825291610266e-05
-1.93821160816858e-05
-2.87940803626205e-05
-9.24532557076524e-06
-1.30430654002165e-05
9.42251023981863e-06
-1.25684774100328e-05
-1.55371627051356e-05
-1.56062384070389e-05
-1.05250942467095e-05
2.55302053194831e-06
-2.72257520214603e-05
-1.49110014825322e-05
-2.09447515809063e-05
-2.53404102926941e-05
-1.6108153765882e-05
-3.37283921297376e-05
-1.39989243677612e-05
-2.0428482395319e-05
-2.33952221900671e-05
-3.06523620431162e-05
-2.30121879877127e-05
1.31663219236713e-06
-1.94853973477282e-05
-9.29068362513214e-06
-6.09808479676246e-06
-5.37517357851077e-06
-1.96190610804147e-05
-9.43333518443091e-06
-1.76581240035197e-05
-2.26498308960047e-05
-2.69847616826444e-05
-3.61527392916965e-05
-1.69931207428234e-05
-8.19448357288657e-06
-7.86716085499774e-06
-3.11053970951493e-05
-5.45570783106808e-06
-2.80043746027009e-05
-2.22208848452282e-05
-3.19981869795948e-05
-1.33193323145098e-05
-6.53614008041638e-06
-2.00094091375045e-05
-1.6945947085273e-05
-1.78456828167427e-05
4.0310151967736e-06
-5.54730539116092e-06
-8.16612330048936e-06
-8.10886704323399e-06
-4.36856848848829e-06
-8.43123766531967e-06
-1.46820708126844e-05
1.15046154286498e-05
-2.98993157866378e-05
-7.89251370210616e-06
-2.80575873552274e-05
-4.64063448515581e-06
-1.28077362596557e-05
-1.76668266756737e-05
-1.88768761125589e-05
-1.17519641554721e-05
-3.19424925190337e-05
-9.58999975447365e-06
-1.48007033324178e-05
-2.09288455655824e-05
-1.39387834059572e-05
-2.22206828826818e-05
-1.45541550450116e-05
-1.98646442617903e-05
-1.56916330590802e-05
-6.65455554263593e-06
-1.12744951514542e-05
-1.45667266471531e-05
-1.71583446634973e-05
-1.1406086067074e-05
-1.44726505085605e-05
-1.29577903081273e-05
-2.17692315104155e-05
-2.40890725097402e-05
3.80877823270059e-06
2.35137329181378e-06
-5.93079189405893e-06
-5.34548154130131e-06
-9.77830415474849e-06
-2.36376056679837e-05
-2.90180473497176e-05
-2.18192006243189e-05
-6.63350268296452e-06
-2.48120188426297e-05
-2.3627252343141e-05
-7.31628456117621e-06
-1.61899932471756e-05
-9.23538498798662e-06
-2.09276451339994e-05
-1.23458228485257e-05
-7.36414568370327e-06
-5.33836180827689e-06
-1.72874976820989e-05
-1.78412418702623e-05
-1.45634060635621e-05
-1.70267157247418e-05
-1.17839654393073e-05
-1.62684662936627e-05
1.62783709032725e-06
-8.8791686264746e-06
-2.87518892144677e-05
-9.10666590474972e-06
-2.29038446178877e-05
3.14446241481174e-06
-9.92275558106755e-06
-5.22807576063154e-06
-1.53281350898229e-05
-1.90065814615691e-05
-3.0276935157346e-06
-2.38314135999959e-05
-2.26877350168299e-05
-1.32379183216287e-05
-1.18623105391515e-05
-4.20797485401279e-06
-7.22615537050715e-06
-7.21859542551215e-06
-2.35420683457861e-05
-1.85368763631828e-05
-1.15980503479592e-05
-1.83879144723037e-05
-1.09152791170941e-05
-1.6208334939696e-05
-1.13750913672012e-05
-1.01237260190782e-05
-2.08732554836736e-05
-5.06111581980731e-06
-2.85763686288874e-05
-3.55299538679592e-06
-1.6504935252466e-06
-2.14397842580946e-05
-1.51879837040512e-05
-7.09240599122032e-06
-5.01487323339027e-07
-1.52300909697947e-05
-1.42710679279675e-05
-1.2587428428285e-05
-3.21119483324454e-05
-1.98066366575326e-05
6.79668772523715e-07
-2.7011919699848e-05
6.52267016581993e-06
-3.80882930700669e-05
-7.58532972816381e-06
-1.00684349038053e-05
-2.4431081879026e-05
-2.58630445038133e-05
-3.91362776977404e-06
-1.31657690989042e-05
-1.54110209436691e-05
-1.52819639964483e-05
-1.0186523208281e-05
-1.29794174085693e-05
-2.4664410895473e-05
-1.82320612631358e-05
-1.78260332900267e-05
-2.25432657783883e-05
-1.69617871299966e-05
-1.22487222069819e-05
-1.95474494731944e-05
-1.10242124047425e-05
-9.75251365206861e-06
-1.09033803885808e-05
-1.20608185887772e-05
-8.53365283497979e-07
-3.15813791755787e-06
-2.22182159255899e-05
-1.55857963783354e-05
-1.65304894147765e-05
-7.12772705203978e-06
-5.34677911000169e-06
-5.48343361400836e-06
-3.35392987443985e-06
5.64840651885531e-06
-3.57338868935604e-05
-5.84428347792672e-06
-2.69731557091132e-06
-1.79169536688283e-05
-1.96553429956614e-05
-7.71792275087549e-06
-1.66851834272085e-05
-1.52862964612612e-05
1.2432731655253e-06
-8.55170965408594e-06
-2.67343842391419e-05
-1.86153577785569e-05
-1.7286926654991e-05
-3.35427307311772e-06
-6.5443994751611e-06
-1.49522137222857e-05
-3.00548141733301e-05
-1.20449330541052e-05
-3.60258321661945e-05
-2.14611789037402e-05
-2.81416336396966e-06
-5.46175387498038e-06
-2.50001212621429e-05
-3.18670816566906e-05
-1.61374787391438e-05
-4.29324623515928e-06
-9.88104381601996e-06
-4.36989222186093e-06
-4.8123781978401e-06
-1.06857112345846e-05
-2.08803523609796e-05
-3.64328965476364e-06
-1.35350660789976e-06
-1.31429353409223e-05
-6.53253224900488e-06
-1.9819625792387e-05
-2.59058784430669e-05
-2.51567512584827e-05
-1.10402686195315e-05
-1.94518681404743e-05
-1.40424687642464e-05
-2.28923909377921e-05
-2.62559037144609e-05
-1.11334457536823e-05
-1.65845884066106e-05
-1.25368814110248e-05
-6.61442505326252e-06
-1.88090741510476e-05
-9.60268544667421e-06
-7.03592047858321e-06
-1.57491932386048e-05
-1.10136960412989e-05
-2.30668244393354e-05
-4.32111214228325e-06
-9.54186639838513e-06
-2.01155148137826e-06
-2.15633825761211e-05
-1.18069691547585e-05
-2.25466043762129e-05
-1.68292812334258e-05
-1.25488089765119e-05
-1.20508338436708e-05
-1.74346407992573e-05
-1.522208646402e-05
-7.06548023179199e-06
-3.70318075953094e-06
-2.17681636398316e-05
-2.18931079955378e-05
-1.50131786555572e-05
-1.91596083696437e-05
-3.74560129307501e-06
-2.52199776802202e-05
-2.48518426177744e-05
-1.72185262507081e-05
4.63936446504184e-06
-2.01386277131943e-05
-1.48831730643507e-05
-1.64633082524886e-05
-2.07768668547787e-05
-7.90660570296111e-06
-1.54458936375539e-05
-3.10879497250251e-05
3.25107357801403e-07
-1.42783118711464e-05
-2.75271885020873e-05
-1.31214880327379e-05
-3.66286847410396e-05
-2.50110825188447e-05
-2.77142434827061e-05
-1.44307606768532e-05
-1.79286675518334e-05
-1.64229046382047e-05
-2.67551432525401e-05
-3.4037810430519e-05
-1.57228667688594e-05
-2.67294791509085e-06
-2.91012790463506e-06
-2.28760535983334e-05
-2.82011161509163e-05
-2.15981639661407e-05
-7.84249368159211e-06
-2.29994245201098e-05
4.50518768765001e-06
-1.37355943104024e-05
-1.01418182303425e-05
-1.15353099330984e-05
-6.09560304356626e-06
1.01965688707006e-05
1.98296194017595e-06
-1.57068455331642e-05
-6.52701935879971e-06
-2.23871968722955e-06
-1.1384860407551e-05
-6.53833200790824e-06
-2.41826911831339e-05
-2.24348502602327e-05
-3.15122652104788e-05
-1.80044717068108e-05
-2.40081897428509e-05
-3.2210280431813e-05
-2.04970170088961e-05
-1.24503164102262e-05
-2.94352261364214e-05
-1.64702696864448e-05
-2.14442619205503e-05
-3.16367133761273e-05
-9.50946058455239e-06
-4.29906402702484e-05
-8.26381202432129e-06
-5.29157136015009e-06
-9.71402373508141e-06
-2.78015063939548e-05
-3.12010108061275e-05
-1.96717737955981e-05
-1.98200610519801e-05
-1.5333506873991e-05
-1.71061382236114e-05
-7.28916807520459e-06
2.32465610892993e-06
-9.64943039808787e-06
-1.78751726707818e-05
-1.45542293183529e-05
-1.36873857054013e-05
-2.4973817223412e-05
-1.60994149321158e-05
-2.2472566893241e-05
-8.89664194627333e-06
-5.60104006567059e-06
-1.40110091694759e-05
-1.4723733515179e-05
2.56798800799725e-06
-3.29781430316149e-05
-2.33502548065921e-05
-7.60526393733599e-06
-1.57092897030555e-05
-2.67046150325755e-05
-6.82517515106681e-06
-1.22867587650944e-05
-1.75255894097524e-05
-2.09543139107319e-05
-1.22168891471969e-05
-2.99535385389532e-06
-3.75632201955255e-05
-2.13040808861649e-05
-1.40858059518078e-05
-3.50301077612693e-05
-2.91819443959924e-05
-2.01847230940058e-05
-1.59317512492165e-05
-4.06566619067925e-06
-1.31878390671822e-05
-1.58962564357121e-05
-3.5890733692598e-05
-1.12547996169323e-05
-1.73898802895939e-05
-1.96902310573699e-05
-3.42976986783672e-06
-1.72353949166695e-05
7.74551653360327e-06
-4.56929847869588e-06
-5.32292030160174e-06
-1.48278852316966e-05
-2.50788101838874e-05
-1.44711436087951e-05
-2.47931906889604e-05
-1.2155149978906e-05
-1.87294331496455e-05
-1.86111422576545e-06
-1.25580925814492e-05
-2.63699844032486e-05
-2.32348669101441e-05
-2.00021155222457e-05
-1.35483777950556e-05
-5.28364706071621e-06
-3.43910861245895e-06
-1.40741229614753e-05
-2.50034774914365e-05
-1.38652344528379e-05
-3.21832193211785e-05
-6.14312648588984e-06
-2.13238120379854e-05
-1.31051161034601e-05
-4.53216983341486e-06
-2.72521165099e-05
-3.14887477087497e-05
-1.73532601944595e-05
-7.99159962416361e-06
-1.41968594082671e-05
-2.0929483854697e-05
-1.33623612386678e-05
-2.42945457384747e-05
-8.43070876955006e-06
-1.77152541004958e-05
-2.14219826244832e-05
-1.73042668707706e-05
-3.18077929747361e-05
-7.88283036615297e-06
-2.34401310215765e-06
-1.25855148858586e-05
-4.26335153800248e-06
-1.17186353970642e-05
-9.95295240362928e-06
-6.93485612340812e-06
-1.87671006500836e-05
-2.25112331206569e-05
-1.72767759096936e-05
-2.32789340018122e-05
-2.69650545816091e-05
-1.50238752141879e-05
-2.74119155536639e-05
-9.38338972761193e-06
-2.47405483447928e-05
-1.27891693093632e-05
-1.10724637890007e-05
1.6146713469928e-06
-8.99644090548172e-06
-2.03118445554122e-05
-2.6447199878897e-05
-3.43234197875363e-05
-2.53728231906291e-05
-2.45738734738298e-05
-1.49539904083002e-05
-2.65186090740983e-05
2.68753257400741e-07
-1.40182761716342e-05
-2.90582178063309e-05
-1.43098261917917e-05
1.57226089831506e-06
-1.79055512827917e-05
-3.56394672751035e-05
-1.73584253816926e-05
-1.96141706070528e-05
-6.00761199645711e-06
-2.86699796424854e-05
-2.0830275688571e-05
-5.45088564613465e-07
-2.89795865183307e-05
-1.81628273964379e-07
-7.44575827357054e-06
-2.56965283469256e-05
-2.05230049237719e-05
-1.46228596929314e-05
-2.57081881574211e-05
4.17893852961846e-06
-9.89593357874869e-06
-3.32469665300727e-05
-4.72261083329149e-06
-1.64103435924429e-05
-3.20549566321625e-05
-1.15148501939696e-05
-1.6825773854448e-05
-2.36253625070708e-05
-3.19794821461545e-06
-2.19679646747341e-05
-3.63243523866309e-05
-1.95755264507221e-05
-9.43616837860594e-06
-1.36381752607067e-05
-1.19139869933899e-05
-1.28288291312612e-05
-7.39417881744915e-06
-1.99104965900282e-05
-1.38029136720936e-05
-2.6869706832333e-06
-1.69951981747594e-05
-1.49501909052068e-05
-7.19293163914783e-06
-1.82689098012686e-05
-2.11438617701245e-05
-1.9309053777707e-05
-2.81688877443886e-05
-2.60928863773521e-05
-1.72636944934074e-05
-1.67611275144261e-05
-2.06012338839612e-05
-1.76455985583998e-05
4.80711701057111e-07
-3.37237259413934e-05
-7.33470508648006e-06
-9.20441620118324e-06
-1.130105870935e-06
-4.42725989544797e-06
-1.28438374452947e-05
-1.8201249720687e-05
-1.21102968633923e-05
-8.25507211675643e-06
-1.70451245050546e-05
-8.54019210105499e-06
-3.15301697763441e-06
-3.12127513400742e-05
-1.33673507545252e-05
-8.25682924171154e-06
-1.0069568262202e-05
-4.73650973895901e-06
-1.18099697380065e-05
-6.43972815272995e-06
-2.29117790978623e-05
-1.50760467703737e-06
-3.87729818277029e-05
-2.28017591095689e-05
-1.4124189792997e-05
-1.44182275328489e-05
-1.29663981127242e-05
-1.31981498067703e-05
-1.3565410525301e-05
7.22229611622547e-06
-1.80035039107831e-05
-1.53034623618742e-05
-1.41840292817023e-05
-3.32846616153735e-05
-3.08352578196994e-05
9.0455098434672e-07
-1.99476562286124e-05
-3.35942591174348e-05
-1.01643281336447e-05
8.09324165390583e-06
-8.06201841266304e-06
-9.48887321141887e-06
-1.48242436099109e-05
-8.85768225715131e-06
-9.16187835302064e-06
-2.21397826692901e-06
-1.10808962732898e-05
-1.73160341473885e-05
-1.66534810393911e-05
-2.12859878936903e-05
-2.11599051976536e-05
-1.80985022383208e-05
-2.26096251362917e-05
-1.34899881477708e-05
-3.67211950420678e-05
-1.93963555947079e-05
-1.98731113506071e-05
-1.26355348176851e-05
-8.70757920624314e-06
-1.84420001547721e-05
-2.21955220118632e-05
-2.98554598312451e-05
-9.53018707516747e-06
-1.73323031114587e-05
-6.98196814195745e-06
-8.87128771431443e-06
-1.19445848042209e-05
-1.22557093085879e-05
-3.75750297825139e-07
-2.08663366566342e-05
-1.75924467360371e-05
5.85429701335693e-06
-7.46409301152351e-06
-5.34764032828913e-06
-7.23603703758707e-06
3.31386551709082e-06
-1.26871200175099e-05
-9.13722386487898e-06
-1.05902647218874e-05
-2.13957596908523e-05
-1.47302487196771e-05
-1.77454508308081e-05
-3.17034801902874e-05
-1.4077337950382e-05
-1.3289888281213e-06
-1.68802295274992e-06
-1.63942649938122e-05
-1.29794349690794e-05
-5.97014777771453e-06
-2.18253378795366e-05
4.05641341879459e-07
-1.03985207670987e-05
-1.73735660332832e-05
-8.15374790169374e-06
-1.56041328005197e-05
-9.574945089189e-06
-2.65104749773613e-05
-2.35849103092227e-05
-1.59239660392705e-05
-1.69387122168549e-05
-2.86309419864838e-05
-1.47109936758471e-05
-1.50611789065031e-05
-3.59523359809414e-05
2.1773567390124e-06
-8.42133561145251e-06
-2.43535183637303e-05
-1.35605005488544e-05
-2.09190972150252e-05
-8.43362302800428e-06
-2.31245491985949e-05
-1.06737428806121e-05
6.02755218391679e-06
-3.23232985776904e-05
-8.43764854672834e-06
-2.60435440611608e-05
-7.59726676121421e-06
-8.60342548263455e-06
-1.69244241849455e-05
-1.71499910724676e-05
-1.90622182406606e-05
-1.47296306615686e-05
-1.39047192138285e-05
-2.70939919166082e-06
-6.43507609298783e-06
-9.49542305729229e-07
-2.58425693878954e-06
-7.04379828100283e-06
-1.27803286759323e-05
-1.74695186380359e-05
-3.50697384927427e-05
-2.09693390466402e-05
-2.08438276591809e-05
-2.23474351613784e-05
-6.66417740483842e-06
-1.3063059568428e-05
-1.34627064973424e-05
-1.45056951646841e-05
-1.39199799801935e-05
-1.87996451862465e-05
-2.61261964901186e-05
-3.07269050562262e-05
-1.8857375531516e-05
-9.87888316070324e-06
-1.84185241383769e-07
-2.33260193059033e-05
-2.67511751751075e-05
-1.55593368514156e-05
-2.20730659547329e-05
-9.17648367809468e-06
-1.82377604193851e-05
-2.82060448076912e-05
-2.12830490702718e-05
-1.57170227932251e-05
-5.67591886945755e-06
-1.20819017408317e-05
-2.82533669877757e-05
-1.42797708851732e-05
-1.05686260179733e-06
-1.82032549841347e-05
-1.77204202121567e-05
-9.2768663181346e-06
-2.89496755847994e-05
-8.66717375884054e-06
-2.53819061628787e-05
-3.41438137644078e-06
-1.60596955038041e-05
-1.54857066979257e-05
-7.8617071197224e-06
-1.48788081746251e-05
-1.00149880003829e-05
-2.57991862388904e-05
-8.83841006258408e-06
-1.15604518118119e-05
-3.90074681473874e-05
1.13425613832346e-06
-3.38625685054412e-05
-8.21018848368086e-06
-1.826042247447e-05
-8.96650180163149e-06
-2.30783703688543e-05
-2.26351960288718e-05
-2.3490882654523e-05
-1.16657301921639e-05
-1.32120040795856e-05
-2.18885228405769e-05
-1.88935207449089e-05
-7.9975487139644e-06
-5.38317254444345e-07
-3.89019574329415e-06
-1.85401873948998e-05
-2.24334098561682e-05
-1.55168255400363e-05
-3.62123090592024e-06
-4.4360042350289e-06
-8.72568960839318e-06
-2.17701540677174e-05
-2.12497343639153e-05
-8.02005440472945e-06
-3.52710803538714e-05
-1.70818499476901e-05
-1.96852427928051e-05
-2.67471730968975e-05
-1.17364563008806e-05
-2.27697326488752e-05
8.83764266027405e-07
-2.81295846937299e-05
-2.33730605221988e-05
-2.38850008663705e-05
-9.94991651848626e-07
-7.39494783110611e-06
-5.72455936616629e-06
-1.78753841539921e-05
-1.35697037412535e-05
-1.33520207053308e-05
-1.46945160795946e-05
-1.6524528903561e-05
-2.10716838407713e-05
-1.33276554482826e-05
-2.45488023559301e-05
-1.71951354181093e-05
-2.50972422471379e-05
-2.23820717819951e-05
-2.15597271842059e-05
-3.93772735694365e-05
-1.23852413107401e-05
-2.10105774942209e-05
6.21927931859286e-06
-1.51975424202723e-05
-2.2189221063805e-05
-3.36823180372126e-05
-2.8077769130986e-05
-2.79392620516882e-05
-1.09352640174885e-05
-1.59246177346614e-05
-1.43880164959639e-05
-3.8264562510521e-06
-1.0984789952093e-05
-8.18434764086514e-06
-1.81543974664764e-05
-1.66357549683622e-05
-1.68880790938638e-06
-9.61190506424236e-06
-2.37263470832154e-05
-1.96157042409933e-05
-1.03695634257252e-05
-2.04343479125607e-05
-6.36368742607748e-06
-2.28345084445877e-05
-2.34185576396297e-05
2.98204920789784e-06
-2.84524819949798e-05
-3.60064040611591e-05
-1.41116520330165e-05
-2.09079084370637e-05
-2.47159114929555e-05
-7.32247774769507e-06
-3.61366434910506e-05
-3.09246267553859e-05
-2.0077633685609e-05
-2.22853529349021e-05
-9.41849348077384e-06
-1.81909185138874e-05
-6.06990197220713e-06
-1.972802932205e-05
-2.04145933294347e-05
-3.23864707344212e-06
-1.40570637540946e-05
-1.55314427499172e-05
-1.49574711929059e-05
-1.20356881399313e-05
-1.06880373343758e-05
-1.7983089295497e-05
-4.48887328581309e-05
-2.08908860424026e-05
-9.40713405211452e-06
-1.18059352640001e-05
-5.94494919692442e-06
-1.52287755698029e-05
-1.87641984655363e-05
-2.94897772070575e-05
-1.1508216289737e-05
4.10563784583469e-06
-1.25534899898787e-05
-8.05406188598524e-06
-1.21152137081005e-05
-1.60872068022755e-05
-2.80239099800843e-05
-2.48656680075901e-05
-1.36016287099195e-05
-4.40432163905553e-06
-2.10689669408285e-05
-1.22755177197326e-05
-1.31694845641926e-05
-1.83016759869508e-05
-1.65851571763578e-05
-2.17164084182301e-05
-2.11239171382112e-05
-1.28211231360741e-05
-1.77043154098554e-05
-1.43663343643219e-05
-9.76555478050641e-06
-8.9223497397449e-06
-1.85005811839445e-05
-3.12720868091172e-05
-1.56375168841263e-06
-2.27040488885529e-05
-2.33225365468717e-05
-1.51269890237402e-06
-2.23436196091464e-05
-1.50584932603358e-05
-1.89468826716418e-05
-2.42421849671636e-06
-2.12804434979096e-05
-9.29060467630988e-06
-2.43104188933776e-05
-1.26679121878918e-05
-1.54156003120711e-05
-1.79497940874309e-05
-2.48549562078827e-05
-1.02948897465553e-05
-2.30822926354749e-05
-2.4453380320299e-05
-1.49030375809632e-05
-1.77449623631836e-05
-2.71584788929852e-05
4.49833878744687e-07
-2.30150997856073e-05
-1.60505241953022e-05
-1.43538158979756e-06
-1.64628159584463e-05
-1.46765543406964e-05
-1.83117619422114e-05
-1.97961231095212e-05
-3.72150733936919e-05
-1.58947083302084e-05
-4.08545908399704e-05
-1.25269805460528e-05
-1.25879935435912e-05
-1.97704632988814e-05
-1.46750875861556e-05
-1.56338558848374e-05
-1.04947030762588e-05
-4.89271731737538e-06
-3.48025530676794e-05
-1.04767185285371e-05
-1.11198159093056e-05
-1.77486441055667e-05
-1.82927358155186e-05
7.09208774031939e-06
-1.80407632564768e-05
-7.33097390876513e-06
-1.46564759527408e-05
-2.98297934970077e-05
-1.05285537162083e-05
-9.40271694757598e-06
-1.26540404528189e-05
-2.50430078367109e-05
-2.42599960993358e-05
-2.033335459426e-05
-2.24465870259163e-05
-1.34750763551136e-05
-6.08646955240217e-06
-2.80342442719787e-05
-1.23085383103652e-05
2.14643887905917e-06
2.7860333059025e-07
-1.43304897787123e-05
-1.00327722593191e-05
-2.27288855382508e-05
-7.18484672554135e-06
-1.97014684286802e-05
-1.32275132955019e-05
7.77489375083752e-07
-1.73852566250666e-05
-4.33267577239727e-06
-2.11920137090278e-06
-1.72403051838146e-05
-2.44428760719203e-05
-4.41267786787643e-06
6.52563754563851e-06
-3.27100769423175e-05
-1.86227150144569e-05
-2.44987360541151e-05
-1.15838405551248e-05
-2.92069747379637e-05
-1.69214518277378e-05
-2.17961899473205e-05
-1.100736615945e-05
-1.17427000975811e-05
-5.84432582864651e-06
4.52875151645636e-06
-1.33888183113613e-05
-2.41749398797978e-05
3.63344448926457e-06
-1.42605031371461e-05
-2.64037936413509e-05
-1.80459271913687e-05
-2.8133740197735e-05
-2.05330708675435e-05
-1.45381427371685e-05
-2.83312119486179e-05
-2.20857123255295e-05
-1.16706910875335e-05
-2.12880168899052e-05
-1.79486717512947e-05
-9.59461830779711e-06
-2.19671777162243e-05
-1.558443397041e-05
-1.57885045354743e-05
-1.50486545753503e-05
-1.58155622996115e-05
-2.69818749934507e-05
-5.48770081312762e-06
-3.58952424219583e-06
-1.50116284525118e-05
-1.05761594121642e-05
-2.12819526911637e-05
-1.12644888721329e-05
-4.39077138586265e-06
-1.24214227531337e-05
-3.74236335507361e-05
-1.72621801399773e-05
-2.2852076825574e-05
-2.17856920012831e-05
-2.36284077096361e-05
-1.5792402534295e-05
-2.39420224408302e-05
-6.3458997928889e-06
-3.14799535166873e-06
-1.04647039614337e-05
-1.82318469361358e-05
-1.0822582900074e-05
-2.08351585660934e-05
-8.97152210527614e-06
-1.31698155919222e-05
-1.82283441656383e-05
-1.56409182120207e-05
-4.95058306631887e-06
-2.74911265879647e-05
-1.17849149067552e-05
-2.49727287464677e-05
-2.35318775083186e-05
-3.24733060665399e-06
-1.63723075931648e-05
-4.12222599703956e-06
-6.19009378294959e-06
-1.33615442448556e-05
-1.21268873736345e-05
-2.35245957258493e-05
-1.51113937529118e-05
-2.28736774562604e-05
-1.73340819029368e-05
7.98045159495197e-08
3.30162309680475e-06
-1.09883328031121e-05
-7.13721309759243e-06
-3.51731605632954e-05
-4.8233608782089e-08
-2.15910880045264e-05
-1.5061494298877e-05
-2.38207971180155e-05
-2.26530702220962e-06
-1.40790965276892e-06
-3.02945382028178e-05
-7.51109581147454e-06
-1.53202163157209e-05
-2.8485874845902e-05
-9.09629066979432e-06
-1.49420901290624e-05
-7.13486866649473e-06
-1.02486181375526e-05
-3.25547509794586e-05
-1.12151435755977e-05
-1.15625765463711e-05
-2.34405967764111e-05
-1.8171778320092e-05
-3.06899790831554e-05
-1.20437974107878e-05
-1.48856817795318e-05
-1.47309009163766e-05
-1.58101791538121e-05
-3.05266181065448e-05
-2.42655290213848e-05
-1.19045887749051e-05
-1.74309008634857e-05
-9.50668335709954e-06
-1.21938632486767e-05
-1.56144861072228e-05
-2.39308906517813e-05
-2.19889362072415e-05
-1.48407822223434e-05
-1.66920311255819e-05
-1.15501631123574e-05
-6.20757546737614e-06
-1.59159444274349e-05
-1.60506618425964e-05
-2.01153341731979e-05
-2.45901253839972e-05
-2.5311829893134e-06
-6.5867068721814e-06
-6.47395671989303e-06
-2.76244593617891e-05
-1.40598660885339e-05
-2.66356029736687e-05
-2.42882197139476e-05
-1.86264920570153e-05
-2.83811444484385e-05
1.69522776905274e-07
-1.9307129322423e-05
-2.97491526852607e-05
-1.09382012900008e-05
-1.2878760489853e-05
-8.49171966586752e-06
-3.05037680589881e-05
-6.09116616665338e-06
-1.65515665110831e-05
-1.10003515168805e-05
-3.11212803859172e-05
-1.75101176382958e-05
-2.5973172488696e-05
-1.75446608783583e-05
-2.54694549983653e-05
-2.92835059360888e-05
-1.29513409663522e-05
-8.76816291211198e-06
-1.65354421821618e-05
-3.59660341330744e-05
-2.34591400657802e-05
-9.81031948012055e-06
8.00731505075006e-06
-2.03966396893123e-05
-2.41398702863362e-05
-3.52099570776544e-05
-5.5700235193336e-06
-7.6924460928686e-06
-1.12830577989622e-05
-1.10111897674321e-05
-3.71512154498938e-05
-1.26906772626057e-05
-2.52351727259792e-05
-2.30975251152807e-05
-2.50914452572778e-05
-1.73041632167346e-05
-2.23941123323362e-05
-7.68780113138738e-06
-6.14492800121407e-06
-1.59143161100996e-05
-3.31785534247322e-06
-2.79458124717412e-05
-2.64529965445513e-05
-1.5267712334494e-05
-1.24021753822264e-05
-9.69806063441159e-06
-2.29257551861667e-05
-1.33061099493306e-05
-2.45664040542299e-05
-3.14175756260529e-05
-9.50257119064446e-06
-4.53941371025569e-06
-3.45049096935403e-06
-1.75970660412203e-05
-3.69078621505891e-05
-1.30839661149108e-05
-3.62270650884739e-06
-2.00899939384507e-06
-2.2287364312897e-05
-2.04884596725708e-05
-1.9028281168181e-05
-2.29634520707822e-05
-1.46238320457763e-05
-2.444643306671e-05
-2.49137671427357e-05
-3.41970384075095e-05
-1.48203154986494e-05
-3.19397388804323e-05
2.21718506372976e-06
-1.13389779134321e-05
-2.31907451021076e-05
-1.09568172164702e-05
-1.03499732265131e-05
-1.05777833372141e-05
-2.98440127202531e-05
-1.02240675235257e-05
-1.03848465887721e-05
-1.1862405972582e-05
-1.76256846467038e-05
-2.83888367254567e-05
-2.34446931197626e-05
-2.00013808806159e-05
-2.39566483512699e-05
-1.56404919924039e-05
-1.68067106720005e-05
-5.38967727833913e-08
-5.97431843806602e-06
-2.54154636621909e-05
-3.64033965681235e-06
-2.86663723494626e-05
-2.78178991284594e-05
-1.99191148882432e-05
-9.39326943692338e-06
-7.08631896916072e-06
-2.94950417786245e-05
-1.15123927311982e-05
-2.47928262853561e-05
-1.14442756204692e-05
-1.17616304666734e-05
-2.38698161927961e-05
-2.25493011429186e-05
-1.59732636212563e-05
-1.77656558769054e-05
-3.13301838547629e-05
-9.6132530961122e-07
5.66448938632225e-07
-1.27075894170432e-05
-1.65029326562467e-05
-2.1543501564234e-05
-4.84343975057614e-06
-6.79783258380085e-06
-1.62397295624298e-05
-3.3900555703728e-06
1.01795035450418e-05
-1.13609402430514e-05
-6.38647950097762e-06
-2.55922717190085e-05
-2.52794028675117e-05
-1.55112389656513e-05
-1.90988967198843e-05
-2.7922780691093e-05
-1.877025813995e-05
-2.41136646951335e-05
-8.57797625823857e-06
-2.0392943779063e-05
-9.94420006285249e-06
-1.05491380047353e-05
-3.63316156107538e-05
-3.09343860455079e-05
-1.98732253711722e-05
-9.57334238610629e-06
-1.25121184961232e-05
-2.68116975364542e-05
-7.31722799102818e-06
-9.98095439683264e-06
-2.20949403780729e-05
-3.04504522539809e-05
-1.60371095665566e-05
-2.74379969706782e-05
-2.33657898659276e-05
-1.68376807866361e-05
-2.59994081606987e-05
-1.69738614903065e-05
-1.49189643110915e-05
-2.24316690021236e-05
-1.92261441332565e-05
-1.11491989254515e-05
-3.80957235951658e-06
-1.05180272169169e-05
-1.62607412319706e-05
-2.55828618731777e-05
-1.70000320188805e-05
-1.19224735076284e-05
-1.6468025840224e-05
-6.5856919233889e-06
-3.28622610376088e-05
-7.26693354870767e-06
-1.41099442729149e-05
-1.88984323459246e-05
-1.60751782193653e-05
-2.04685414475892e-05
-3.19495613166965e-06
-6.81460707403866e-07
-2.17648098271732e-05
-1.55176621130755e-05
-2.90016101265346e-05
-1.65069618634031e-05
7.14760633654552e-07
-1.53391514876806e-05
-7.81328339850686e-06
-6.34724698927806e-06
-3.7239105224666e-05
-8.14660463473029e-06
3.04338822502187e-07
-1.9334584315181e-05
-2.99215144222328e-05
-1.04509730947079e-05
-3.73944099793549e-05
-6.94854778015142e-06
6.23464689034585e-06
-1.68754950576497e-05
-2.0524453271396e-05
-1.68581391803556e-05
-9.63772071786939e-06
-1.3384018576681e-05
-1.94194752869622e-05
2.13047425251116e-06
-2.28446084043295e-05
-9.63876398001103e-06
-2.00579961324262e-05
-2.20936367285921e-05
-3.09017097038858e-05
-2.30406459349914e-05
-2.33660728942386e-05
-1.48566940821973e-05
-2.2617370178101e-05
3.72101598968304e-06
-1.17777240013795e-05
-2.73539051956679e-05
-3.13935517628115e-05
-1.79020982875028e-05
-6.84477996966783e-06
-1.27227783260625e-05
-1.81221740687928e-05
-9.59654178136646e-06
-2.12874412751263e-05
-1.44443616429319e-05
-1.80423370466366e-05
-9.60615798311082e-06
-6.3975780973327e-06
-2.1374516313247e-05
-3.33167628845828e-05
-3.66992731006634e-06
-2.38379250193857e-05
-8.87933858722541e-06
-1.21976321607972e-05
-6.84086847068833e-06
-3.7981908840352e-05
-2.4084308013376e-05
-1.10493232868699e-05
-7.42209980517435e-06
-1.27483197871159e-05
-1.21973621252067e-05
9.90390385699905e-06
-7.63513373290071e-06
-1.55553206115464e-05
-3.93321986931535e-06
-1.01107845591234e-05
-2.10116969290481e-05
-2.1131980164946e-05
-1.92064263062649e-05
-1.24859325856097e-05
-1.89001622277486e-05
-9.8289100524001e-06
-1.06113659950415e-05
-2.23886066595222e-05
-3.51299772915785e-05
-2.24140089716557e-05
-1.37424202008889e-05
-9.90246625978859e-06
-5.49592516020814e-06
-1.9006695119143e-05
-9.85308944634854e-06
-1.58056201557155e-05
-4.6192491029827e-06
-2.47937137023621e-05
-4.31746932072203e-06
-2.57825733570206e-05
-1.82060510356688e-05
-1.97273133593514e-05
-1.83471551515348e-05
-1.22390568727554e-05
5.6936869580966e-06
4.64686827215145e-06
-3.28590234176988e-06
-1.66956567335452e-05
-1.81174756959707e-05
-5.09266148268568e-06
-1.60063662168202e-05
-2.40723931067003e-05
-2.39512030280791e-05
-1.4376472171053e-05
-2.63297414323408e-05
-7.36724890645914e-06
-4.02135540480153e-06
-1.64954390930957e-05
7.72363879150971e-06
3.21921049556703e-06
-2.00330700436168e-05
-1.87195683498e-06
-1.73657800862337e-05
-5.96762329652959e-06
-1.66585476044585e-05
-1.15304922459248e-05
-8.59775902806116e-06
-4.70923911280184e-05
-1.51230818329098e-05
-4.16958275001216e-06
-9.9588255612355e-06
-2.67955913965297e-05
-2.6731854707447e-05
-1.625694703494e-05
-1.24684760016614e-05
-1.15462366095337e-05
-2.33044398625113e-05
-3.76184261896143e-06
-2.62158305917895e-05
-1.26647407690994e-05
-7.64670630169481e-06
1.27952855812349e-05
-1.94606920929947e-05
-2.95733538732825e-05
-2.78859794910353e-05
-1.76306468039204e-05
-2.82241977068754e-05
-2.55288274882514e-05
-1.22454521968425e-05
-2.0091800312003e-05
7.61102762732173e-06
-1.74972150088888e-05
-9.47213377451207e-06
-1.7944258221969e-05
-2.0372696155202e-05
-1.84127039063018e-05
-1.71915558940038e-05
-3.11014169522484e-05
-4.970509965449e-06
-1.23573755034637e-05
9.17428050651274e-06
-8.19241410398681e-06
-7.27198959782031e-06
-2.97570967730498e-05
-1.62402986470971e-05
-1.44789969765066e-05
-3.04433370453663e-05
-1.43276367272885e-05
-1.87035926645244e-05
-2.64044889430644e-06
-2.06496665451955e-05
-1.8133402968262e-05
-2.34659416915166e-07
-9.50657289375382e-06
-1.29345952604438e-05
-1.41233641714426e-05
3.70830363535556e-06
-2.07168784251325e-05
-1.38485644936454e-05
-1.76205589568521e-05
-4.99014097937694e-06
-1.29487804953182e-06
-1.78598159099302e-05
-4.0039917788449e-05
-2.98969701978023e-05
-2.77811449398993e-05
-1.25556248143538e-05
-8.48612394439612e-06
7.44660239483865e-06
6.57144961507302e-06
-1.55752239459762e-05
-2.81197707611183e-05
-9.44224435122116e-06
-2.64696530919237e-05
-9.98739647676246e-06
-3.12559224258765e-05
-1.27334035285624e-05
-1.31546682080015e-05
-1.84085938961998e-05
-1.30048193384648e-05
3.85344876023519e-06
-2.06244199502836e-05
-1.0610815839541e-05
-8.81646047672274e-06
-3.77968935804735e-05
-1.31226188057768e-05
-1.3292979586173e-05
-1.02334227539316e-05
-2.94399273018023e-05
-1.52532394143258e-05
-1.37471861614946e-05
-1.48789136491805e-05
-8.00321525272514e-06
-1.32116536712579e-05
-8.40363932160105e-06
-8.84138712601604e-06
-4.29427356514431e-06
-2.03567773526514e-05
-1.91290017557441e-05
-1.40542208552263e-05
-4.62853030951651e-06
-1.5576511950082e-05
-3.73629036038196e-06
-2.00344772118319e-05
-2.52022778292722e-05
-9.10785904471724e-06
1.52111530856335e-05
-2.22867559096212e-05
-2.08753983310649e-05
-3.24248998763496e-05
-3.32174976664096e-05
-5.76148382720251e-06
-5.70433807331814e-06
-1.22180960938292e-05
-4.93759063720901e-06
-3.16481474312107e-05
-2.52032479667968e-05
-2.02316782555857e-05
-1.54144207321124e-05
-1.3325410122085e-05
-1.95250967647228e-05
-1.34222619898537e-05
-2.28880856593334e-05
-1.25999096743839e-05
-2.4267853863144e-05
-2.8138792162827e-05
-2.2238153723439e-05
-9.70855185365511e-06
-1.86219419752921e-05
-2.29263586228208e-05
-8.08472936836868e-06
-9.94225489357705e-06
-8.06195778836891e-06
-1.09440465085982e-05
-1.24520390355233e-05
-1.65576426837108e-05
-7.35132356151185e-06
-9.32144466489303e-06
-3.14919381958555e-05
-7.39611853410934e-06
-3.335104580577e-05
-3.57122286220559e-06
-5.47197229326776e-06
-1.71523835738453e-05
-3.55772490338194e-06
-9.02355424146152e-06
-9.61425827730266e-06
-4.67899283215454e-06
-1.1359047537327e-05
-1.53669267617377e-05
-8.49157670817035e-06
-1.76108933423057e-05
3.71077818929335e-07
-8.04969596855222e-06
-3.2960769882297e-05
-1.51309113958965e-05
-1.53935246283449e-05
-1.11928851603434e-05
-2.39053423249276e-05
-1.73262700835865e-05
-8.92493855188703e-06
-9.49900323218315e-06
-2.14050517197284e-05
-1.24048672217459e-05
-1.67142680701481e-05
-2.66539847018159e-05
-1.82883317741983e-05
-1.89924524487485e-05
-1.73759680125601e-05
-1.99491341093396e-05
-1.32032391309945e-05
-1.46847455115554e-05
-1.86045033281863e-05
-1.46155708439793e-05
-2.56217314894148e-05
-2.24159823018531e-05
-4.95968714431272e-06
-2.70865608844289e-05
-1.79588402538945e-05
-3.47240481611952e-05
-1.96195359499357e-05
-1.77441596277016e-05
1.45703760462004e-05
-1.73201913628093e-05
-2.13231416360067e-05
-1.45071608089876e-05
-1.28843140311526e-05
-2.22685966943975e-05
-1.62895693702014e-05
-1.59360133871392e-05
-1.72922186350982e-05
-1.38384749150462e-05
-3.26387684275781e-05
-2.19294399976524e-05
-3.31931474341674e-05
-6.18445116771721e-06
-2.30738090883307e-05
-3.7498904335243e-05
1.76585975492352e-06
-8.87025860353236e-06
-1.02303098661871e-05
-4.61638594279751e-06
-8.61927403305091e-06
-1.06670171030742e-05
-1.0117779876024e-05
-1.15962927306427e-05
3.82859220459537e-06
-2.88653330181532e-05
-3.63973212433573e-05
-1.23783453216249e-05
-1.17118902020888e-05
-2.26504604199226e-05
5.15659208554336e-06
-2.04348344268463e-05
-3.84615168751524e-05
-3.87284248253583e-06
-1.36384315196636e-05
-8.36203156638797e-06
-1.03365536236256e-05
-1.28335341741028e-05
-1.98689875208269e-05
-1.38241334450842e-05
-2.66001176020745e-05
2.05939096319206e-06
-1.10908808331111e-05
-5.30055775156979e-06
-2.2837058273801e-06
-1.41719984591538e-05
-9.7955220591484e-07
-1.14708078350637e-05
-8.09837436612113e-06
5.49787000889402e-06
-2.23433911337616e-05
-1.4723680141996e-05
-1.96539709173992e-05
-2.46206653126986e-05
-1.54914809992655e-05
-2.24262291407964e-05
-1.91090199137633e-05
4.55683139290468e-06
-4.30594823796653e-06
-3.36991902633313e-06
2.47415436360515e-06
-7.8976423178902e-06
-1.97051766273114e-05
-1.23082782359726e-05
-8.99686501558513e-06
-1.75417567253371e-05
-1.40862570236151e-05
-2.28430496280327e-05
-1.82385658314819e-05
-2.90029261471362e-05
-1.89130771433207e-05
-5.7189364700714e-06
5.31095963308875e-06
-1.52954931492234e-05
-2.27744970577256e-06
-1.78574227233241e-05
-1.01885096149339e-05
-2.249207324046e-05
-1.92911306377315e-05
-8.77754793761506e-06
-1.4048947694083e-05
-1.04825499092067e-05
-2.40646033706455e-07
-5.30892319097906e-06
-2.16801694352105e-06
-1.99927107322625e-05
-1.92623257443465e-05
-3.44623725901786e-05
-1.68260285213463e-05
-1.57842060911303e-05
-8.8428988912368e-06
-2.65552199456561e-05
-1.87949297989132e-06
-2.23500522195981e-05
-2.9789358713486e-05
-2.51089320717813e-05
-1.2808782110334e-05
-7.911027993277e-06
-2.28779835847895e-05
-1.44428044375428e-05
-1.29996259991313e-05
-1.0600405086955e-05
-2.06446185845755e-06
-2.1622985430939e-05
-2.19529982787177e-05
-2.16416867387171e-05
-1.81530896214902e-05
-1.50356411764214e-05
-2.78395997165885e-05
-1.05143068989097e-05
-3.17274728280469e-05
-1.4002132984634e-05
-2.70353458552458e-05
4.09884715701414e-06
-2.7079065534114e-05
-1.35349930240327e-06
-3.01726282155847e-05
-2.08399912620699e-05
-3.68430408004168e-05
-3.05948856632376e-05
-2.63278948714781e-06
-2.24943746668736e-05
-1.56200782060239e-05
-2.31246015128004e-05
-2.14205808392726e-05
-4.84728813218325e-06
-1.66895841249446e-05
-2.11522743996489e-05
-2.07809104832088e-05
-1.82256065770783e-05
4.51313053244832e-06
-2.12088575729323e-05
-2.49896841731954e-05
-6.21194870815681e-06
-1.59869887337808e-05
-2.16545532338728e-05
-1.71081278306955e-05
-6.9688955802744e-06
-1.73218078115104e-05
-2.20454791278008e-05
-1.161001043705e-05
-5.67314264127307e-06
-2.22738668204545e-07
-2.41522425794966e-05
-9.65124909412496e-06
-3.78755567995429e-06
-3.12771637053671e-05
6.64077680975408e-06
-3.40969561174483e-05
-1.36752399033833e-05
-2.01791444906873e-05
-1.20552196227975e-05
-3.22474491069063e-05
-2.14094775364147e-05
3.90090917459417e-06
-3.6920442332676e-06
2.93888235568666e-06
-1.53942708002335e-05
-2.98820421087725e-05
-2.91623109505794e-05
-2.22998407316904e-05
-1.48418850291332e-05
-2.39179256200019e-05
-1.63062372292893e-05
-7.96137594827775e-06
-2.58257057832679e-05
-3.54324963759036e-05
-2.25997439697246e-05
-2.00308695973118e-05
-2.27178182329796e-05
-2.02114647989971e-05
-5.06942860288348e-06
-2.09389274681668e-05
-6.04013820323512e-07
-1.4918036789125e-05
-2.01302287291815e-05
-1.83788097002276e-05
-3.55179227370281e-05
-1.89767143482443e-05
-2.04698366867868e-05
-2.82909603562173e-05
-2.49245109419282e-05
-2.1740433273829e-05
-2.20840590514472e-05
-9.91983796941424e-06
4.92491173411029e-06
-2.32571794658857e-05
-1.53200969709171e-05
-2.53683424609e-05
-2.22791376461656e-05
-5.25383995165726e-06
-9.9825211297004e-06
-2.46653778894603e-05
-2.17005833527475e-05
-3.17257623643605e-05
-1.7471484446254e-05
-7.72210916601121e-06
-1.73484855069082e-05
-1.94217265896013e-05
-2.32409292256494e-05
3.55871524424431e-06
-1.87019232386685e-05
5.38301647967158e-06
1.59127726290769e-05
-2.11430761476401e-05
-3.65489813793666e-06
-3.5551058806404e-05
3.45334840168915e-06
-1.80432358823902e-05
-2.33844507893042e-06
-1.12484011000354e-05
-1.29945672604614e-05
-1.17899453290181e-05
-4.26257903408058e-05
-5.73114564355599e-07
-1.92865216406555e-05
-2.78516527801218e-05
-1.67406410179602e-05
-1.22498400241382e-05
-1.52101911323433e-05
-1.79722076975142e-05
3.36263301815823e-06
-1.58045271027765e-05
-2.10240789908124e-06
-1.51974436394889e-05
-2.21019467861075e-05
-1.69809324154302e-05
-1.59276666335587e-05
-2.66492485514092e-05
-1.42100748480101e-05
-9.20006232583093e-06
1.1049794263973e-06
-1.16565733036467e-05
-2.51755787071111e-05
-1.86600936943115e-05
-9.89708425825038e-06
-1.97912542736141e-05
-9.37245277941714e-06
-2.69397869762556e-05
-9.88756306604867e-06
-6.65956797614819e-06
-1.60489545546012e-05
-1.30963423495019e-05
-2.89128130332607e-05
-1.42325600118744e-05
-1.20414725047263e-05
-5.36993395282491e-06
-2.15696040104119e-05
-2.62879454317381e-06
-1.44074963218162e-05
-1.81008721471038e-05
-2.17476525945063e-05
-1.33635558302123e-05
-1.19206513892125e-05
-1.55171843240483e-05
-1.95039267352325e-05
-2.0386389418529e-05
-3.01654089782691e-05
-5.07663679640481e-06
-1.55306805182389e-05
-2.62664517129457e-05
-1.94471266062635e-05
-3.59709923785275e-05
-9.67441724069916e-06
-9.49277967846847e-06
-1.25559449868871e-05
-3.77638732804232e-06
-1.97964733261305e-05
-1.71085497002874e-05
-9.9799329022069e-06
-1.30203195631465e-05
2.40355253767469e-06
-6.01410545462023e-06
-2.20533222778664e-05
-2.53635136898115e-05
-7.24906067686533e-07
-1.22022169962548e-05
-1.4322306900465e-05
-1.95791257993866e-05
-2.00304255759385e-05
-1.94892906511657e-05
-9.18551470928879e-06
-2.01259810156294e-05
-3.1772110539859e-05
-1.29858380939372e-05
-9.95443245476624e-06
-2.26446695579226e-05
-1.59775345877844e-05
-4.81931034740761e-06
-1.18488535816765e-05
7.95788417662537e-06
-2.28483269099417e-05
-1.7641596425111e-05
-1.58244728899865e-05
-3.40485430507448e-05
4.16292017012822e-07
-2.20521976042736e-05
-2.15071689614619e-05
-3.13060254031807e-05
-2.1009803020268e-05
-3.11580414044427e-05
-1.04886577012263e-05
-1.19138252428081e-05
-2.56195594678657e-05
-1.78695211558421e-06
-4.27729488262334e-06
-1.03962370200768e-05
-2.31583789855874e-05
-2.3729847801464e-05
-2.12303608705167e-05
-2.35557635583822e-05
-1.0085168702512e-06
-1.29919427123538e-05
-2.29388485337262e-05
-2.93249117163431e-05
-1.13124089707652e-05
-2.12348702689672e-05
-2.39114040936607e-05
-1.33767191794554e-05
-2.1499770179508e-05
-4.90833529834838e-06
-2.25316127030853e-05
-1.61504131772712e-05
-2.0934677240258e-05
-3.31427342194656e-05
-4.63019602747061e-06
-1.04416551906204e-05
-2.11367351480081e-06
-2.32617470145318e-05
-5.70096851351543e-06
-1.23216566508193e-05
-1.55059821925864e-05
-2.0808301548916e-05
-1.76149170614466e-05
-5.23370184143226e-06
-2.1938506530277e-05
-3.38722725626263e-05
-1.70185298488957e-05
-2.37170077390918e-05
-8.81849236911661e-06
-2.00164225198914e-05
-2.36179386340618e-05
-1.99561298361561e-05
-1.86546393273136e-05
-1.74545329361435e-05
-2.13956344543919e-05
-2.30785943561822e-05
-8.23763055519325e-06
-1.01676639199924e-05
-2.28788537776527e-05
-3.07162090779799e-06
-2.34857361925957e-05
1.64753648706762e-06
-1.66536957653744e-05
-1.60465861177371e-05
-1.52852333831653e-05
-2.5588693572037e-06
-1.95994888498053e-05
-1.30286995622755e-05
-7.8729941718802e-06
-2.2689804319581e-05
-2.59552650165099e-05
-2.67423297502568e-06
-1.56246639478615e-05
6.44780108663834e-06
-1.04476341718255e-05
-9.54999579778308e-06
-1.30567010217363e-05
-1.3042709872782e-05
-1.69097058980831e-05
-1.64263609633563e-05
-6.02386354190378e-06
-1.56805994874327e-05
-2.28565864795639e-05
-2.28959886077282e-05
-9.5211090636159e-06
5.90302992497934e-06
-4.24034666208314e-07
-2.41981446853928e-05
-6.98217436015155e-06
-2.41476946999491e-05
-1.81505768329139e-05
-1.92726344570265e-05
-1.96895749583196e-05
1.27669469112228e-06
-3.05990279263511e-06
-1.47942494974421e-05
-1.14254312853343e-05
-7.9062279490623e-06
-1.89981940202444e-05
-2.71102916039835e-05
-8.39422445145164e-06
-7.83850743111447e-06
-1.65358606272784e-05
1.64065430936298e-06
-1.62359848755111e-05
-2.99530201382369e-06
-9.79298161265897e-06
-1.46311729025767e-05
-6.73605464537498e-06
1.23935563285597e-06
-6.15378622787e-06
-1.59168782444659e-06
-7.67977720564832e-06
-9.49870218397714e-06
-3.25750701438052e-05
-1.71874117827307e-05
-1.7074132895248e-05
-1.33605375218013e-05
-1.99861398168246e-05
-2.53827132388359e-06
-1.75865455793027e-05
-3.37864181524016e-06
-6.51329181869105e-06
-3.90618816094713e-05
-1.04786634513549e-05
-1.50056995775612e-05
-1.50493460682857e-05
-1.50672387760606e-05
2.37579469051792e-06
-2.04237611903131e-05
-1.62297220474532e-05
-1.76446331083156e-05
-2.3352317046385e-05
-9.4276299453389e-06
-1.84601026536137e-05
-1.94728674585517e-05
-8.45239681785563e-06
1.46052201886471e-06
-2.30734511239033e-05
-1.30543092877992e-05
-5.65244640871179e-06
-1.81825033966644e-05
-2.76846010200324e-05
-8.51170635768411e-07
-2.42685751221359e-05
-8.09018047799742e-06
-1.46461751941914e-05
-1.17115676352934e-05
-2.0876048929089e-05
-3.57355231851597e-06
-1.21341768054545e-05
-1.18884697496149e-05
-2.95654083958176e-05
-5.28043388894369e-06
-2.08608462853091e-05
-1.676762231912e-05
-2.27302839651891e-06
-2.01719174260246e-05
-2.22876515234115e-05
-1.44749880010705e-05
-4.06492604311624e-05
-3.32103664619246e-05
7.79716561092368e-07
-2.1657211556643e-05
-2.06332087588231e-05
-1.30964967944778e-05
-2.26300968090953e-05
-3.00969353948049e-05
-9.96233222898622e-06
-1.63414852752764e-05
-5.61147146164134e-06
-2.71025288723512e-05
-2.06584151062518e-05
-1.77839997611765e-05
-1.19538647503108e-05
-2.63602116478792e-05
-2.8857884590281e-05
-3.4037947695269e-05
-1.89339773971888e-05
-3.51614634746112e-06
-8.72534318155286e-06
-8.95551967152368e-06
-2.58603033072116e-05
-1.15451189699795e-05
-1.51622348700908e-05
-1.25074342941611e-05
-2.15040166937937e-05
-1.54905438069532e-05
-2.6225838515523e-05
-1.96546630170815e-05
-1.52930070618987e-05
-1.53253847094729e-05
-1.00529317057427e-05
-1.41877545380345e-05
-3.84468367655636e-06
-2.93408848114403e-05
-1.13661173966919e-05
-8.29899045697632e-06
-1.72809729551697e-05
-2.43449255748973e-07
-2.6494154714285e-05
-2.48736159231316e-05
-1.1450879053815e-05
-1.6511027852069e-05
-5.2240772230553e-06
1.05814994996697e-06
-2.02534122597142e-05
-1.32299676074873e-05
-1.04706857026098e-05
-2.56917142377767e-05
-1.72836679973709e-05
-1.9593221009124e-05
-2.77871895057748e-05
-1.05507637888716e-05
-2.20110491035367e-05
-1.45909702014674e-05
-1.87014508129127e-05
-1.89800503901252e-05
-2.4261547090208e-05
-2.36701957349659e-05
-1.64328118584046e-06
-1.01183718131713e-05
-3.19515493647401e-05
-2.60835473763393e-05
-1.39030054569449e-05
-1.99709820770942e-05
-3.87707650826198e-05
-1.03860267868519e-05
-1.33423714499931e-05
-5.46819426658201e-06
-2.28097592413072e-05
-1.82001617217608e-05
-2.41709247689655e-05
-2.05982823776009e-05
-2.54258776817326e-05
4.25414929738382e-06
-1.5480165664976e-05
-2.13606311506597e-05
2.04792177596571e-06
-2.09406093712451e-05
-3.36098339906144e-05
-1.72187330995423e-05
-1.00781218949528e-05
-1.20506996265874e-05
-6.3749888743023e-07
-1.25725193126167e-05
4.49570182131033e-07
-2.51889075431943e-05
6.12415910167173e-06
-1.76550398542145e-05
-1.42214605686116e-05
-7.44368493847683e-06
-1.78710799321374e-05
-2.26489294102151e-05
-9.31739888661308e-06
-6.9756342905325e-06
-8.05537218280467e-06
-1.20450961180843e-05
-2.77638867984946e-05
-1.05935764763876e-05
-4.22243731446743e-06
-6.39300500821082e-06
-2.34148145463415e-05
-2.21977742306482e-05
4.39035919271542e-07
-6.87254866770509e-06
-1.68983478126105e-05
-2.6470923714322e-05
-1.99296161524308e-05
-2.58031053533221e-05
-2.58981493588199e-05
-2.30071134690608e-05
-3.71040997282174e-06
-1.86132184828221e-05
-5.1897916202229e-06
-1.16005698529883e-05
-1.08717286647104e-05
-1.62500964846269e-05
-9.64609395425894e-06
-1.0731772500985e-05
-2.61802241698514e-05
-1.41968466542927e-05
-1.61305428584785e-05
-2.69738245221653e-05
-2.16648295919642e-05
-1.11870511397669e-05
-1.207867326738e-05
-2.81680715774916e-05
-1.24889806162056e-05
-1.76944639814229e-05
-1.5363587748098e-06
-1.90021765677188e-05
-2.61753496854516e-05
-2.36772605750235e-05
-2.24064219666564e-05
-4.03920059677902e-06
-2.20003467375803e-05
-1.5276220473997e-05
-4.12284161084875e-06
-1.10314572670672e-05
-1.51683943387184e-05
-2.5741770295786e-05
-1.31066485948015e-05
-1.70581820980598e-05
-2.32777880642201e-05
-2.61225505210541e-05
-1.86475278825577e-05
-2.93757140057891e-05
-4.17277807581352e-06
-3.39428973105648e-07
-2.00509262527105e-05
7.22056913093032e-06
-6.52608532825653e-06
-2.81945139403572e-05
5.1984922790564e-07
1.5688375514525e-06
-1.48285069240433e-05
-2.95555959759409e-05
-2.50751974535563e-05
-1.1575504972321e-05
-1.06891195643732e-05
-7.87193303850018e-06
-5.69246217153396e-06
-9.40943663249336e-06
-1.50372099856758e-05
-2.47892958452203e-05
-1.85360797489197e-05
8.02705000144449e-06
-1.26958429555376e-05
-7.52602493334333e-06
-2.19404015136611e-05
-6.91703162285413e-06
-1.80876208810659e-05
-3.19145189205886e-05
-3.54859990132995e-05
-2.44919982901467e-05
-7.41598821451606e-06
-1.3302583332127e-05
-1.55369933683189e-05
-1.00139319848074e-05
-3.45803453195165e-06
-1.48370545639179e-05
-3.13052004083054e-05
-2.06133616695287e-05
-1.96116140023101e-05
-7.25221048255498e-06
-1.46597441027714e-05
-1.15249651988379e-05
-7.74978896123587e-06
-3.04302693646962e-05
-1.35117451400063e-05
-1.13467677715428e-05
-2.19297488891365e-05
-1.09145018515833e-06
1.82345664696599e-05
-1.0353398743162e-05
-2.28847481190947e-05
-5.45448097996893e-06
-2.01159469324677e-05
-1.20218814441331e-05
-3.31990311260469e-05
-2.51200100665021e-05
-3.49041766846549e-06
-1.80364952010319e-05
-2.85002795455055e-05
-6.561796436572e-06
-1.13056626593809e-05
-2.42192902126769e-05
-3.77432536861553e-06
-1.97315173184958e-05
-1.81349468485264e-05
-3.33381502388023e-06
-1.6819434040461e-05
-8.21897383353647e-06
-1.90841085412813e-05
-1.36619677598018e-05
-2.48223575361873e-07
-2.04774437399117e-05
-9.02483625043012e-06
-1.05883000504687e-05
-2.11031766666972e-05
-1.8124838139795e-05
-4.89525756889829e-06
-1.77966167735163e-05
-6.93519554390215e-06
-6.51605784964609e-06
-2.61137815492193e-05
-2.25795714643588e-05
-5.88639615656368e-06
-1.8278229958668e-05
-2.56876890558539e-05
-1.26861527420197e-05
-2.11032158205949e-05
-3.65888149210234e-06
-2.61594618427938e-05
-5.03479175161054e-07
-2.90673550239433e-06
-9.71686152026071e-06
-7.37114425869314e-06
-2.2936866048016e-05
-2.65754784200933e-05
-2.26564262341007e-05
7.04558584844805e-06
-1.0974747462692e-05
-2.99709732171407e-05
-1.12993228552636e-05
-1.50184960830921e-05
-1.20586361152242e-05
-1.87006699870256e-05
-2.48388781875441e-05
-2.32248200447063e-05
-1.16762165039907e-05
-3.7601701513435e-06
-1.49081789788387e-05
-1.53482726567716e-05
-2.3733419060491e-05
-2.14301286674368e-05
-3.32886513008399e-05
-1.72129385471222e-05
-4.21317661684114e-05
-1.81590755638719e-05
-1.65032841310222e-05
-6.34078827167919e-06
-8.71632214722554e-06
-2.29087667846966e-05
-1.55662806184335e-05
-1.99864099286815e-05
1.42439129092606e-06
-1.56593719455317e-05
-1.66855131744122e-05
-7.64261644080946e-06
-1.99699423924115e-05
-2.32726025779653e-05
-1.61263687074305e-05
-3.49038566000214e-07
-1.83237825225478e-05
-1.60042583205777e-05
-1.93333340081579e-05
-5.48959088404435e-06
-1.09074639574617e-05
-2.44727403071711e-05
-2.28712626901412e-05
-2.2328522217813e-05
-2.24492701356809e-05
-2.00314628156359e-05
-1.30022366212572e-05
-3.16542041932986e-05
-1.17460219393763e-05
-1.72953097796253e-05
-4.12087490841565e-05
-1.03853617389981e-05
-2.12987377918085e-05
-9.54243114369637e-06
-7.71104295190353e-06
-2.48348044475491e-05
-2.21461297052476e-05
3.29315976883891e-06
-2.62512701849584e-05
-8.24483239566928e-06
-1.96985501325554e-05
-7.48461182562134e-06
-1.14614424398934e-05
-2.44600752820412e-05
-7.67385145826775e-06
-2.67219337586061e-05
-7.94154173754143e-06
-1.88255205788053e-05
-3.65593867889392e-06
1.63012191402278e-06
-1.2328885031093e-05
-1.58624771108195e-05
-7.02642177635456e-06
-1.19815620584419e-05
-1.61141420617721e-05
2.74305223457095e-07
-1.6808174224297e-05
-1.78088743129436e-05
-1.32725370341493e-05
-4.8837608871938e-06
-2.68736244373503e-05
-1.17128035016622e-05
-2.3531919047641e-05
-1.48015667258037e-05
-1.00084628324478e-05
-6.41244046313067e-06
-1.53194512266703e-05
-3.06343892196462e-05
-9.50196778016797e-06
-2.70310922926458e-05
-8.54633983814091e-06
-1.42537295551983e-05
-3.1277108652874e-05
-3.55856373705675e-05
-1.96862962537238e-05
-1.86573389091358e-05
-3.09151916565671e-05
-8.93469775130598e-06
-2.37666093605388e-05
-1.20485788005626e-05
-1.72092130892146e-05
-1.80748324449067e-05
-7.42862690862499e-06
-1.5563699862419e-05
-2.66408468664756e-05
-9.52678889660445e-06
2.9032530435312e-06
-8.54844897773297e-06
-3.74621789967354e-05
-1.19874562778377e-05
-2.12386120030789e-05
-4.20363235697927e-06
-2.71732160003104e-05
-1.41860428300088e-05
-1.46330155247575e-05
-7.07769432146299e-06
-3.13412977725792e-05
7.54790916942169e-06
5.10857718729312e-06
-1.5534985603566e-05
-2.55848966340414e-05
-1.67402346476649e-05
-9.58206859941234e-06
2.06658024314809e-06
-7.85232355058948e-06
-1.54863334419789e-05
-1.34868474163838e-05
-2.27887702059388e-05
-2.95444697641467e-05
-2.86777582343827e-05
-2.17911800585635e-05
-1.21434179155796e-05
-2.09366283472797e-05
-9.33753088870808e-06
-1.45162402735827e-05
-1.76692398250582e-05
-2.27494221481283e-05
-1.39163067894998e-05
-1.78891296318749e-05
-1.63106772873109e-05
7.82473324981833e-06
-2.65652411269361e-05
-2.89180221811475e-06
-9.16284043368846e-06
-2.01764850188207e-05
-1.20156905610246e-05
-1.43817430672657e-05
-1.44724643242773e-05
-1.76601769446728e-05
-1.56921977600591e-05
-1.73354416798024e-05
-5.49260975027475e-06
-3.71570596915577e-05
-2.1183012097387e-05
-3.14504443370901e-06
-1.39280951518469e-05
-2.03079589723972e-05
-2.04044281254981e-05
-1.60115779526236e-05
-3.47663655746638e-05
-1.31148408439087e-05
-1.38512070709664e-05
-2.09619021899504e-05
-2.01367981566118e-05
-1.51813516745075e-05
-8.96839593266953e-06
-1.88405413427804e-05
-1.10339447118655e-05
-1.95347022423299e-05
-1.97470137854286e-05
-2.38186535819679e-05
-7.24484164633252e-06
-1.23437317940024e-05
-9.84081239968121e-06
-1.4362329945668e-05
-1.38370680060972e-05
-2.13878914463883e-05
-2.63656907982775e-05
-8.90543966281546e-07
-1.93249161969997e-05
-1.41465249396828e-05
-2.42265980236139e-05
-1.16558357652179e-05
-1.03813880237953e-05
-1.16017170101505e-05
-1.0694595228233e-05
-1.15227161338432e-05
-3.30326034282895e-05
1.96445949346844e-06
-5.93532185070089e-06
-9.17315463216067e-06
-1.45734521703796e-05
-3.37042268344431e-07
-3.37970242500212e-05
-1.71228913811552e-05
-1.37847995348457e-05
-2.33078749822551e-05
-1.63969233147931e-05
-2.43127303920658e-05
-1.09717108714635e-05
-2.64545650606832e-05
-2.23491259934824e-05
-1.58917361760949e-05
-2.03573293348137e-05
-8.5892878640694e-06
-2.04654454940187e-05
-2.24651060979741e-05
-2.27162744980675e-05
-2.33925632360149e-05
-1.04622761744048e-05
-1.44989080422681e-05
-1.82997822641809e-05
-8.33281457001795e-06
-1.44220770640328e-05
-1.45836806664929e-05
-3.74851003618825e-05
-3.23862233131788e-06
-1.71316560805226e-05
-8.31922677841659e-06
-9.35170841682058e-06
-3.11982979842624e-05
-2.61407466208015e-05
-1.25458688019951e-05
1.85841222799864e-06
2.50342891477573e-06
-1.57942976618415e-05
-2.16058047888619e-05
-2.99179099568895e-05
-2.18414502908686e-05
-1.96833873621491e-05
-1.38389092003206e-05
-4.40212852663564e-07
-3.32868159727343e-05
-2.22250545226962e-05
-1.94599267392997e-05
-1.31971854520601e-05
3.76410648423366e-06
-1.80097199177376e-05
-7.57994662127936e-06
-1.58591456067467e-05
3.92628108937611e-06
-2.29274372858062e-05
-1.19758829362423e-05
-1.30509300282369e-05
-8.61754947823699e-06
-1.10705358182511e-07
-2.41975701894528e-05
-2.05235548710467e-05
-1.93398758426273e-05
-2.70875847243955e-06
-1.09357224321508e-05
-3.00422970849664e-05
-1.71915666064378e-05
-1.69742969033532e-05
-1.55387281030693e-05
-4.60370436800018e-06
-1.41923888173022e-05
-1.26869496167438e-05
-2.38984047685126e-05
-1.65199891326951e-05
-2.13808210447998e-05
-1.20627317527078e-05
-2.23490917942519e-05
-4.10584772565706e-05
-1.21272038167106e-05
-1.30385416977118e-05
-1.03587044465842e-05
8.63443848723185e-06
-2.13507638097091e-05
-5.0625292953999e-06
-2.85599405823334e-06
-8.20655576905344e-06
-1.42946202509264e-05
-7.53517632045073e-06
-3.97576862636069e-05
-2.07709170208957e-05
-8.18329708257191e-06
-2.17632356619513e-07
-4.29812915297827e-06
-3.44906180174148e-06
-1.24006531344898e-05
-2.24970297344143e-05
-1.24273313287311e-05
-5.21474444031504e-06
-1.36367448666484e-05
-5.81740591255198e-06
-1.0567439505351e-05
-1.80838814292459e-05
-4.75567120250912e-06
-9.77855449169655e-06
-1.04693437377679e-05
-1.77081457594823e-05
-1.2196540206567e-05
-1.55245868606595e-05
-7.21489194195852e-06
-1.93774616911537e-05
-2.99688819438197e-05
-6.59874577453415e-06
-2.14137559828003e-05
-2.45755163493541e-05
-2.43267934538258e-05
-1.51062692573937e-05
-8.19249408351093e-06
-2.16645513587213e-05
-2.81596091005095e-05
1.04514160872776e-06
-8.92290566420061e-06
-2.78362089705776e-05
-2.30263081931112e-05
-1.18258311121288e-05
-1.10782378131924e-05
-7.13155699587381e-07
-1.00689910015082e-05
-1.63462379000247e-05
-2.59186474475478e-05
-2.17646787302875e-05
-2.45874816863282e-05
-3.8162060891011e-05
-2.11172067850342e-05
-2.24512179109323e-05
-1.46722318440655e-05
-1.83108225353357e-05
-4.54813477046703e-07
-8.82433612042502e-06
-1.13022967636054e-05
-3.61076871577675e-05
-2.58926989734149e-05
-8.35938468926391e-06
-9.47941099339229e-06
-9.5965932182434e-06
-8.07631121620744e-06
-1.50345107605829e-05
-1.44095672529022e-05
-1.02290626318171e-05
-2.20009342973311e-05
-2.74374465134735e-05
-1.11863462966406e-05
-1.81975471266064e-05
-1.12302296517205e-05
-1.95077650026133e-05
-1.57292927487914e-05
-8.064144874187e-06
-9.0562638060575e-06
-1.79010740250736e-05
7.58988563455548e-06
-1.02901102712159e-05
-1.8795183128599e-05
-8.4505362809043e-06
-2.87167989292282e-05
4.00197003250581e-07
-7.48797020955634e-06
-1.64951250227848e-06
-3.48337834113367e-06
-1.33046912079044e-05
-2.5060203393136e-05
-2.50432725507764e-05
-1.46837423615323e-05
-2.21353865433979e-05
-1.84902781956802e-05
-6.08598187365453e-06
-3.05059693520683e-05
-2.27338691836838e-06
-1.31091160051264e-05
-1.53689481782444e-05
-3.01521793548769e-05
-1.43995130572253e-05
-2.8774167832033e-05
-1.38246538159107e-05
-7.27345223973325e-06
-2.59385768710139e-05
-1.98002001725164e-05
-2.05516915864545e-05
-9.18097481524596e-06
-1.72616093440214e-05
-1.69239317233581e-05
-2.0900599570858e-05
-2.05023296049623e-05
-2.9770273649874e-06
-5.274964090895e-06
-8.91165249042932e-06
-1.91599786211794e-05
-2.49763284078842e-05
-1.73298805023488e-05
-1.68180999235403e-05
-3.47931923581807e-05
-2.96256580727131e-05
-1.33319734572326e-05
-2.87187057016142e-05
-1.43603434387428e-05
-2.30731894496215e-05
-1.25978968976356e-05
-1.54294293508851e-05
-3.2043124840822e-05
-2.50155311846057e-05
-9.25660333311987e-06
-1.3415236036642e-05
-1.36503241546172e-05
1.69847593215028e-06
-1.47806409434178e-05
2.55672225610936e-06
-5.02519398870235e-07
-3.44330807873307e-06
-2.58875727112671e-05
-2.26943373439139e-05
-1.47738944645393e-05
-3.87540317630367e-05
-1.71039327830651e-05
-9.57608776844893e-06
-2.56424610985421e-05
-1.63110928509094e-05
-1.05341728426272e-05
-4.15129955310999e-05
5.3775855122089e-06
-2.26714402361061e-05
-1.4168476617982e-05
-2.57164946478572e-05
-1.94417241817795e-05
1.10625195999863e-06
-1.82990706607673e-05
-1.57035507169842e-05
-1.0022765110028e-05
-2.14392979775015e-05
-2.46635278587186e-05
-1.48253078668838e-05
-2.98764435945395e-05
-9.45276632553205e-06
-2.20687414675216e-05
-1.20452289679331e-05
-8.17133287060413e-06
-1.01469966931988e-05
-1.95104240195649e-05
-2.12516908010327e-05
-2.15013660167725e-05
-1.00010057761383e-05
-2.51940204896328e-05
-2.55255584254029e-05
-4.40264365096653e-06
-9.10191916200059e-06
-2.76438431754415e-05
-3.13827496167675e-05
-2.79265893223127e-06
-2.12918855936295e-05
-1.48387762398169e-05
-1.66356102646196e-05
-7.7240138026787e-06
-1.149454679636e-05
-1.25113603444104e-05
-8.80885713149094e-06
-1.55237201176219e-05
-6.90653087657094e-06
-2.43423256553229e-05
-3.08751983810361e-05
-1.46662729092354e-05
-7.45094280865021e-06
-2.09067038942782e-05
-2.06282301252362e-05
-2.42062355449465e-05
-1.20133470355869e-05
-2.05947675459312e-05
-2.34905026701447e-05
-1.10140251916964e-05
-1.3307830816248e-05
-2.83954924650891e-05
-1.95384845526858e-05
-1.46989872203257e-05
-1.49459546242688e-05
-2.37294587134397e-05
-2.81475646497223e-05
-1.90593550413546e-05
-2.73512874735885e-05
-3.27936039861592e-05
-1.5970715733259e-05
-2.41760040045605e-05
-2.16327207414718e-05
3.1723612776499e-06
-1.95161523631317e-05
-1.3363445100574e-05
-1.27462942660805e-05
-1.78745658978653e-05
-1.54525203962689e-05
-1.68889068685344e-05
-3.20117175625531e-05
-1.66532559885154e-05
-6.72468978263056e-06
-2.15264627661964e-05
-9.41732332377702e-06
-1.79257595428192e-05
-1.90026094760103e-05
-2.9594468641638e-05
-7.10686531592397e-06
-2.1156071396551e-05
-9.48660827395081e-06
-1.8081919742538e-05
-2.52268748347979e-05
-1.23023490731009e-05
-2.49118835040847e-05
-1.34789228002663e-05
-9.67117752973487e-06
-3.84929336326782e-05
-1.63624665417506e-05
2.70909533690118e-06
-6.37890973090635e-06
3.28653589454426e-06
-1.49150140297485e-05
-1.76824094637865e-05
-1.74726967853302e-05
-6.07762299275355e-06
-1.7944681328333e-05
-5.91682619467891e-06
-2.54356073495514e-05
-1.58968893128656e-05
-2.40441743657722e-06
-1.26585780551784e-05
-2.01539387468686e-05
-2.12194815360383e-05
-7.8156464508659e-06
-1.16661628129481e-06
-2.26067090475419e-05
-1.96989844401653e-05
7.55610665333608e-06
-2.30995695380655e-05
-2.16662840235715e-05
-1.32936823954322e-05
-2.19366758337833e-05
-2.14757606066525e-05
-2.37011842649943e-06
-2.01016570241471e-05
-2.85873550097002e-05
-1.11534662973249e-05
-9.63924685685836e-06
-2.87504653100636e-05
-1.66739394072932e-06
-1.13023853571028e-05
-1.21643784713068e-05
1.32776192698672e-06
-1.95795871049903e-05
-1.97757149055654e-05
-5.47532625377275e-06
-1.42254398682354e-05
-3.98156662248461e-06
-2.43789004406181e-05
-1.83979105989669e-07
-2.82524400457145e-05
-1.49142504565155e-05
-2.02831249428345e-05
-3.33239936297128e-05
-1.88283086891808e-05
5.90120774053987e-07
-4.41817058498293e-06
-2.12285786465059e-05
-1.31026411062654e-05
-2.06669166163973e-05
-1.93950495460578e-05
-3.17246358892538e-05
-1.16021149096669e-05
-1.28678582657223e-05
-1.86350622092624e-05
-1.50884142198881e-05
-1.98205819010197e-05
-6.45179712742334e-06
-1.19171434234625e-05
-1.17560486803092e-05
-1.19281292017863e-05
-1.83254505523818e-05
-1.89027715929305e-05
-1.8847530684228e-05
-1.48195934963962e-05
-1.76953075953535e-05
-2.39477169672897e-05
3.2381483454815e-06
-8.77395046758736e-06
-2.72398753327563e-07
-3.99199688373166e-05
-1.39165268557749e-05
-9.31154079113573e-06
-1.35355811827575e-05
-6.87361699532466e-06
-2.44356111346219e-05
-1.56442642802799e-05
-3.43806110108237e-06
-2.80344263826278e-05
-1.44441281618732e-05
-2.05096209164911e-05
1.36751928971871e-07
-2.66118240451182e-05
-2.8623178223516e-05
-1.78468904237889e-05
-7.73891962978896e-06
-9.36681481229511e-06
-2.30051351001762e-05
-3.22849146073748e-05
-2.25965406036354e-05
-7.36007917225314e-07
-2.72854743047817e-05
-1.41270920356196e-06
-2.23791874342891e-05
-2.36645679682835e-05
-1.78561695178535e-05
-1.08297706723625e-05
-1.64212465257344e-05
-5.8562927446554e-06
-1.23511112070024e-07
-1.88948827051095e-05
-1.09249087098623e-05
-1.41100662679577e-05
-1.35300148584393e-05
-3.30060267512136e-05
-1.12971525239726e-06
-2.55032865047806e-05
2.25268343644661e-06
-2.76004724203756e-05
-2.33769867096009e-05
-3.58727638277154e-05
-1.8886079928941e-05
-4.07547418389433e-06
-1.70578323502061e-05
-2.07584069013367e-07
-1.00148919710254e-05
-1.43681485935133e-05
-2.73861426705071e-05
-1.69028015053335e-05
-1.98584806312813e-05
-8.29248755327626e-06
-3.97729565713181e-05
-6.77632572315137e-06
-2.44162316751753e-06
-2.97700852113246e-05
-2.15697668784945e-05
-1.37706440116938e-05
-1.08564955841603e-05
-1.43764765295236e-05
2.76037701698624e-06
-9.55638178854765e-06
1.24164921424404e-05
-1.7091726609868e-05
-2.08326944142168e-05
8.52328144938205e-07
-2.60365952631151e-05
-4.51617462942276e-06
-2.05410672294597e-05
-2.57751471548607e-05
6.43801974928132e-07
-2.04529853585628e-05
-5.99576067030078e-06
-2.20013173022585e-05
-1.65691512332126e-05
-6.2788069793031e-06
-2.38491822795105e-05
-1.65364175227393e-05
-2.51190700564324e-05
-8.65901203812248e-06
-7.2557434278444e-06
-2.72132599063416e-06
-1.64013963314466e-05
-1.87400306856988e-05
-1.49384459712016e-05
-2.0744939890558e-05
-1.41104994496321e-05
-2.97536116239395e-05
-2.7160157824872e-05
-1.83477548616651e-05
-2.10727422320969e-05
-2.84224121490359e-06
-2.75352079355801e-05
-2.05593727108712e-05
-2.79020369311327e-05
-1.83354035993628e-05
-1.47973675365823e-05
-6.04041739165161e-06
-1.94893672378889e-05
-2.55314906340212e-05
-8.26357198258841e-06
-3.12347867472718e-05
-1.00118338359218e-05
-5.72251382017232e-06
-1.10112357677851e-05
-2.02195703662178e-06
-2.47383188873639e-05
-1.84514005311339e-05
-1.56313253160934e-05
-2.4508702610427e-05
-7.97892563713963e-06
-1.84196825442855e-06
2.55693933030068e-06
-3.03310412931157e-05
-3.49997479027593e-05
-3.32794401129824e-05
-8.81269166561516e-06
-4.25622725351699e-07
-5.45867538873763e-06
-2.31573144169327e-05
-4.41873693628836e-06
-2.24160805435687e-05
-1.79744007516107e-05
-1.05523209437419e-05
-1.48127030988239e-05
-7.01237273909512e-06
-1.9268754659558e-05
-6.38984570968609e-06
-6.70823337116115e-06
-2.26493214541875e-05
-2.25868749341037e-05
-2.51099360219062e-06
3.1032168022149e-06
-1.66839727134786e-05
-8.37484203180178e-06
4.16795120588788e-07
-1.31734819946272e-05
-6.76972831551146e-06
-8.3024981623031e-06
-1.15055136514706e-05
-4.56292965692847e-06
-1.62047442246126e-05
-7.460276604014e-06
-1.05147210830902e-05
2.68854623559919e-06
-2.59167826817513e-05
-5.71721379847599e-06
5.31097470958339e-07
-1.92457440781933e-05
-4.94645284246683e-06
-8.50639510330846e-06
-1.20629312757604e-05
-2.37181948406891e-05
-9.79178202845202e-06
9.58698541833644e-06
-8.61416786148726e-06
-4.70904194995044e-06
-2.78275001665617e-05
-2.30821575418666e-05
-3.17795418653372e-05
-5.33343909874615e-06
-1.95201896686141e-05
-1.1042036027944e-05
-2.05122098239994e-05
-7.44810835059585e-06
-2.71513508431853e-05
-2.04004729907068e-05
-7.21232495351827e-06
-2.56864589971559e-05
-2.26420681027812e-05
-1.55767842990558e-05
-1.33262783985655e-05
-6.46595341614098e-06
-2.77206087092353e-05
-2.10493612726551e-05
-2.14153384691268e-05
-2.27936127495603e-05
-1.1977216783316e-05
-1.41208985349054e-05
-1.52815335557746e-05
-2.72658423776266e-05
-1.43234133220635e-05
-9.68887827528984e-06
-2.49524119459545e-05
-3.09549229034453e-06
-1.039463577412e-05
2.45899238921344e-06
-2.05364766585665e-05
-1.33301468393091e-05
-6.27020935030522e-06
-1.96988348001569e-05
2.51415970511867e-06
-1.46638065974605e-05
-1.26705084127304e-05
-1.76568552850453e-05
-1.41925807845806e-05
-1.66437596884985e-05
-2.59381564691931e-06
-2.15463891773346e-05
1.94698434040543e-06
-1.37490232583886e-05
-2.18235976996273e-05
-2.66061136874485e-05
-3.16901231587541e-06
6.17695143448408e-06
-2.93511464729123e-05
-6.09274364441792e-06
-2.03569885135396e-05
-1.49495056214436e-06
6.41652029078375e-06
-1.0651751681246e-05
-9.10995653982118e-06
-3.41523013611362e-05
-8.83925177059777e-06
-2.26941064677873e-05
-1.63574529295277e-05
-7.05908240940528e-06
-1.10844886100601e-05
-1.26947406291413e-05
-1.16726118231592e-05
-7.00532569023583e-06
-1.28872368460433e-05
-2.08467786934553e-05
-1.13136010645251e-05
-2.62280415123385e-05
-2.22083527867494e-05
-1.02203572597962e-05
-2.21934733046806e-05
-2.58946773613804e-06
-2.24223085690127e-05
-2.58251749123072e-05
-3.27080857078494e-05
-2.92987551022385e-05
-1.33056508637667e-05
-2.53977372597049e-05
-1.77912268156487e-05
-2.53212112999377e-05
3.85901839796794e-06
-2.621900136462e-05
-5.04576849911289e-06
-3.97374595682355e-06
-5.73198663983971e-06
-2.57969773221955e-05
-7.6366233646496e-06
-1.60501273133276e-05
-9.03689320732543e-06
-8.81105392177206e-06
-3.08305340792311e-05
-1.19955888763841e-05
-6.45055710757129e-06
-1.19833567947752e-05
-1.84434175077657e-05
-2.65071835339887e-05
-1.62126695022494e-05
-2.40389505648325e-05
-1.62300991584043e-05
-1.72322910352168e-05
-3.57415136999088e-05
-3.34554245640964e-05
-5.61262733088803e-06
-2.55752225360554e-05
-1.49287279391344e-05
-3.91660600527951e-05
-1.74073377971395e-05
-1.91002601188747e-05
-3.42115511105219e-05
-2.54284971872265e-05
-2.52330343668726e-05
-1.53733798947887e-05
-8.32535131727007e-06
-9.57651007418725e-06
-1.96734614173004e-05
-1.50389847012151e-05
-2.68141256874778e-05
-1.92397328546483e-05
-2.79160090168338e-05
-1.18465506624164e-06
-1.40057307691524e-05
-1.29561491227726e-05
-1.42020527518636e-05
-2.3284570570949e-05
-2.50228693448735e-05
-1.4349398411292e-05
-2.63210643106708e-05
-2.44314448825375e-05
-1.33946225555438e-05
-6.52479645662144e-06
-1.08912878046789e-05
-2.23176674695448e-05
-1.13794626929531e-05
-1.93404350778375e-05
-2.21377389804297e-05
-2.44972308351366e-05
-3.92479726244287e-05
-8.19937934829102e-06
-1.70500096378964e-06
-3.73652699015749e-05
-4.17039701876149e-06
-1.45780577499028e-05
-2.9158974940204e-05
-1.34745013183826e-05
-4.52336900586042e-06
-2.02219611127151e-05
-1.43043527093926e-05
-2.47556231882789e-05
3.32113672437117e-07
-1.31350198400171e-05
-2.81546075991183e-05
-5.56084525365111e-06
-3.08979897139591e-06
-1.2397952581202e-05
-7.55836280733278e-06
-3.00013605151452e-05
-1.01118112808712e-05
-1.34719396465832e-05
-9.6372254038549e-06
-5.04351804591535e-06
2.04188075613776e-06
-1.78427791198393e-05
-1.74546738281867e-05
-3.05939042766441e-05
-2.24497656983875e-05
-1.9929316714352e-05
-3.02974547689754e-05
-2.40529892310175e-05
-2.81272132328593e-05
-8.80451059182628e-06
-2.39306511940562e-05
-2.66395508313984e-05
-5.0878056238869e-06
-1.29335480317201e-05
-2.07352522678354e-05
-1.09432210803768e-05
-1.71761872212198e-05
-4.91697262275774e-06
-4.07272437072975e-06
-6.84990310480754e-06
-1.40782353803742e-05
-1.71650907426674e-05
-9.31990298368531e-06
-7.22227734358402e-06
-2.18734211612981e-05
-2.166357409831e-05
-2.49087428723762e-05
-1.25554109378614e-05
-1.00415061293358e-05
2.77251381120845e-06
-2.48629460982646e-05
-2.77946264436117e-06
-2.12111637564525e-05
-1.76582565244126e-05
9.71205265724524e-09
-6.80339549518183e-06
-1.83723237303589e-05
-2.55631779217602e-07
-2.94545287099535e-05
-2.04642621009619e-05
-1.81235843237299e-05
-1.57783439748872e-05
-2.17466057262045e-05
-4.19874874533158e-06
4.6401242588528e-06
-1.95183211888127e-05
-6.35718031561424e-06
-1.21691805270719e-05
-2.12657198188316e-05
-1.79896789990525e-05
-2.1945041549799e-05
-3.18041688752056e-05
-2.46309925314812e-05
3.99644108143345e-06
-2.06337746234495e-06
-1.14997806739565e-05
-1.23082950670051e-05
-7.28367337754898e-06
-2.12569762458771e-05
-2.82572383132925e-05
-1.29865634610171e-05
-1.09567516789353e-05
-1.47244084932579e-05
-1.32885326895802e-05
-1.78635811770694e-05
-1.44183727194547e-05
-2.33992586731716e-06
-3.19224479205275e-05
-1.89705897909156e-05
-1.73609040711787e-05
-2.327609908906e-05
-9.20569463262054e-06
-1.49971989859954e-05
-1.52404342558705e-05
-1.05662702935463e-05
-1.49492360237579e-05
-5.57485705777492e-06
-2.26534815052373e-05
-2.16296345700565e-05
-1.7761541214854e-05
-3.48629666195902e-07
-1.32918974260858e-05
-9.47334114142835e-06
7.71686659501156e-06
-8.43699716243829e-06
-6.88347409987875e-06
-2.10192871742541e-05
-1.7072386349925e-05
-1.7385780807577e-05
-4.10785891560623e-06
-2.05488381413121e-05
-1.89025098113546e-05
-1.21791676007681e-05
-1.68418191080275e-05
-3.61742688287542e-05
-2.46148622966082e-05
-1.32912105940127e-05
3.09222898102094e-06
-2.0109328753624e-05
4.54963677988716e-06
-1.30548285695971e-05
-1.73209793050205e-05
-8.59717967031916e-06
-2.54404053947357e-05
-1.87615131289433e-05
-8.93430884327083e-06
-1.21720377354582e-05
-2.68365077237224e-05
-1.27113981739824e-05
-4.57592428447755e-06
-2.20931802842428e-05
-2.01256277526973e-05
-1.48556947317236e-05
2.80069960945256e-06
-6.45741784503357e-06
-2.10417631469667e-05
