# Supplementary material for: Research on computational propagation and identification of mine microseismic signals based on deep learning
Source: PLoS One. 2025 Oct 22;20(10):e0334641. doi: 10.1371/journal.pone.0334641 (PMC12543183; doi:10.1371/journal.pone.0334641)
Supplement: S9 Data — (ZIP) [file pone.0334641.s009.zip › 000101100000333.xlsx_0.txt_24.txt.txt]

-1.19077334337047e-05
-1.0244146322968e-05
-1.65294462793135e-05
-1.50769838917448e-05
-1.26522247126392e-05
-1.71202214568764e-05
-3.79590514278475e-06
-1.96948124975914e-05
-9.53337975904303e-06
-1.80424376144158e-05
-1.10672701284047e-05
-7.1929524670279e-06
-5.61146692645016e-06
-1.52995041245713e-05
-1.44130619989536e-05
-2.81583566430315e-05
-2.37507192407158e-05
-2.34318454224467e-05
-2.18647540895211e-05
-1.95723581315645e-06
-1.73607959787507e-05
-7.51554063308117e-06
1.57837540031783e-06
2.69404320084517e-06
-2.422047735611e-05
-1.68317387120833e-05
-1.16424612328132e-05
-2.79583378605645e-05
-1.83889624457041e-05
-1.58391774164997e-05
-1.70072351580466e-05
-2.48791867667643e-05
-1.84689631764863e-05
-1.37556451634971e-05
-2.2544270296702e-05
-2.53571871120567e-05
-3.12330827664418e-05
-1.54541206689362e-05
-2.81767387096664e-05
-2.57378256822942e-05
-8.17778398837494e-06
-2.10394742064026e-05
-7.64294144480402e-06
-1.61026295769612e-05
-1.110472113066e-05
-1.24918371963649e-05
-2.20537964745826e-05
-2.50816801035575e-05
-1.05490998834958e-05
-1.48056541457568e-05
-1.66672740203953e-05
2.58673238014412e-06
-7.96974646220361e-06
-2.08904368686829e-05
-8.74111421820537e-06
-1.72034879889969e-05
-2.58014864989651e-05
-3.04501033389269e-05
-2.43734421741013e-05
-3.6160801939361e-05
-2.82469242616655e-05
-6.04875253691827e-06
-1.72466676234042e-05
-1.52768258434679e-05
-7.6581063840129e-06
-4.00849448440749e-05
-1.14339660940339e-05
-1.51850965719457e-05
-4.88698907012031e-06
-9.59817325709458e-06
-2.5544267999952e-05
-1.78086406526973e-05
-8.26070741618412e-06
-1.84786953563028e-05
4.63528448969494e-06
-2.52614473583404e-05
-1.08315643419719e-05
-2.64832704242853e-05
-3.15582076653037e-05
-2.66308215122499e-05
-1.46128105201483e-05
-8.36742278790257e-06
-2.87163022914306e-05
-3.71707786891757e-05
-7.96913659703504e-06
-7.14128790769668e-06
-2.55293155645454e-05
-1.20610926999972e-05
-2.47050949429731e-05
-2.71347269231867e-06
-6.83695549153005e-06
-1.56989486726424e-05
-2.27662976854043e-05
-3.92172777401621e-05
-2.83557489766211e-05
-1.31435754286263e-05
-2.86084907802068e-05
-2.09884457253966e-05
-3.1734246468038e-05
-3.06718017411247e-05
-2.00179992881657e-05
-2.25640164864863e-05
-1.18004850532801e-05
-8.79521149765511e-06
2.35931888550798e-06
-1.16635401569723e-05
-1.73995826440511e-05
2.72127306496765e-07
-1.16235775373004e-05
-7.06691892107778e-06
-2.17482110936307e-05
-1.83609005415615e-05
-1.07802233794207e-05
-9.15787891455792e-06
-1.04230597573063e-05
-1.60308377658732e-05
-5.41994661825138e-06
-1.93806911911776e-05
-1.5729234666878e-05
-2.53845092428075e-05
-2.28788241929435e-06
-2.23103735844201e-05
-2.83499381612068e-05
-5.62973811061836e-06
-2.47074255974596e-05
-2.75867759726104e-05
-2.86636309088776e-05
3.39337888262608e-07
-1.36103234812671e-05
-1.94299030924688e-05
-9.6021458234507e-06
-2.36330354521404e-05
-1.65183244209977e-05
-1.88931169053654e-05
-3.27897110914592e-05
-2.42533338491276e-05
-2.7178727748169e-05
-1.10292340181506e-05
-2.56985625417322e-05
-2.42864899563358e-05
-2.9768240589418e-05
-3.49855271173247e-05
-8.11243130530192e-06
-1.60507713576741e-05
-1.31861083842436e-05
-1.63504484962805e-05
-5.69380371871418e-06
-1.43552995690936e-05
-1.08388595703782e-05
-1.41587913323562e-05
-3.67452815047652e-05
-1.55869258281877e-05
-2.35969065161178e-05
-1.35981636247433e-05
-1.02279647958471e-05
-1.01097641204463e-05
-1.80611370231049e-05
-1.34560060113208e-05
-3.6193400606571e-05
-1.37549546341004e-05
-8.47288797233059e-06
-2.74947910323035e-05
-3.65801751642251e-06
-1.77666017379325e-05
-2.35168353030171e-05
-5.10256459317886e-05
-2.04403803170683e-05
-1.99879124335049e-05
-3.06091233061817e-05
-2.58057384352353e-05
-3.75792645730845e-05
-1.48196181111856e-05
-4.41227733134484e-06
-1.87750869638867e-05
-1.11539195464585e-05
-4.90137513172302e-06
-2.41161307318049e-05
-2.12614424326253e-05
-8.97097351091888e-06
-1.78962967013763e-05
-3.04792115838463e-05
3.95958048881935e-07
-2.66047122716315e-05
-1.61080356783224e-05
-1.77967126753674e-05
-2.6475904509258e-05
-2.40940839217784e-05
-2.18699801520325e-05
-1.07657876823827e-05
-1.45917488329337e-05
-1.05185471214633e-05
-2.31301487496803e-05
-1.27362903589404e-05
-3.58420067162434e-05
-1.26052837219246e-05
-2.24729442335351e-05
-1.14609064774026e-05
-2.8943336616797e-05
-2.01398056861762e-05
-3.67311984141452e-05
-2.37216902500266e-05
-2.23452788799177e-05
-7.44555725629205e-06
-1.827724609887e-05
-1.35669287076716e-05
-1.45193348593642e-05
-3.82540826750501e-06
-2.05486434375784e-05
-2.12719175167765e-05
-1.75493685014447e-06
-1.49104562637445e-05
-1.56984120475103e-05
-2.00943415138453e-05
-3.05026518533739e-05
-1.82144528776975e-05
-4.00173256694488e-05
-1.25833914757161e-05
-9.88830891010951e-06
-1.31154550267069e-05
-2.04097596121935e-05
-3.10221197471281e-05
-2.64061004390446e-05
-2.04924856240179e-05
-1.57526879454046e-05
-3.00042462522053e-05
-7.0435524462544e-06
-1.36823912543004e-05
-1.56493155283408e-05
-2.61623962955681e-05
-1.52455344662458e-05
-2.5072284421143e-05
-1.46245086910778e-05
-2.70422746173746e-05
-1.06258027283984e-05
-7.7795865531838e-06
-2.6877726396048e-05
-1.79998219724951e-05
-9.67005535418171e-06
-3.19349708045359e-05
-3.61769841515891e-05
-1.81419250457362e-05
-2.92754005974258e-05
-7.28889964636403e-06
-2.29543193188989e-05
-1.40903732175995e-05
-9.68954218221849e-06
-1.8402398415431e-05
-7.9745911070077e-06
-1.19849373630932e-05
-2.41000309559698e-05
-2.34079913049236e-06
-2.01462478929756e-05
-1.77113732677979e-05
-2.32713417443504e-05
-2.48307395255315e-05
-1.26848061552886e-05
-2.02665564248792e-06
-9.28286996220759e-06
-8.75677037180498e-06
-3.55454150354796e-05
-2.1710120467631e-05
-4.26686329205791e-05
-2.57446844127834e-05
-2.06982284222378e-05
-1.91101791114137e-05
-5.43367279809002e-06
-2.88237231255048e-05
-1.15859439453652e-05
-1.48314806530185e-05
-8.46988047131049e-06
6.38794750357875e-07
-7.81848234304253e-06
-4.61559865015052e-06
-8.54246528265463e-06
-1.88316456804097e-05
-5.56166881048082e-06
-2.4515845782898e-05
-1.82821098802189e-05
-3.0907601088208e-06
-8.93453890732963e-07
-1.31086875054368e-05
-2.50222346577511e-05
-1.7022355257821e-06
-2.54321420825318e-05
-2.39710900505329e-05
-2.77337705527356e-05
-2.8219409719469e-05
-1.54720306136493e-05
-1.66700872838234e-05
-2.52857121377374e-06
-4.67236467236943e-06
-1.75456213254602e-05
-7.59981859661543e-06
-3.18730427340588e-05
-2.48876375631765e-05
-1.32943886454396e-05
-3.85145497389945e-06
-1.61979961579877e-05
-1.29082567149331e-05
-1.61666964354907e-06
-1.59978453699464e-05
-2.88094574940213e-05
-8.19565888320401e-06
-3.60132237600464e-06
-1.37867996160516e-05
-3.73474558359759e-05
-1.86850720838242e-05
-4.72897257452957e-06
-6.75161730557164e-06
-3.41843933327492e-05
-2.11136732786097e-06
-1.81081465584933e-05
-2.09967477260523e-06
-1.57986008313069e-05
2.14152312098642e-06
-2.00547463663803e-05
-1.61687776816049e-05
-1.97379888088561e-05
-1.7269311081314e-05
-1.36212442096361e-05
-3.19247720330877e-05
-9.75270828488253e-06
-1.2690043355462e-05
-1.81581986222909e-05
-7.90762346473604e-06
-8.72458999078488e-06
-1.35990362932329e-05
-5.14935835811452e-06
-5.96384494118069e-06
-2.26332879519259e-05
-9.81743084089981e-07
-2.00858894062038e-06
-1.68784744564313e-05
-1.63846549719572e-05
-1.40580236220458e-05
-2.30917461080618e-05
-2.22793715142906e-05
-8.89876465751293e-06
-1.24056043933638e-05
-7.65974875789909e-06
2.18163065308912e-06
-2.06787937164e-05
-6.50063578470943e-06
-5.03424055238842e-06
-1.03244706708637e-05
-1.81153841730792e-05
-1.61144649827685e-05
-8.15246414191208e-06
-1.39865090816179e-05
-1.35200684437373e-05
-3.20875909612142e-05
-1.00843655783076e-05
-2.2416462343087e-05
-2.72306776180004e-05
-1.0979874365592e-05
-2.92748422711472e-05
-1.98947951170666e-05
-1.45159288117717e-05
-1.40704763733839e-05
-8.39394904810984e-06
-3.83092528071584e-05
-2.37861563909638e-05
-4.4987922426893e-06
-2.06345204965742e-05
-9.45109065558639e-06
-2.17794529491161e-05
-1.36612705439007e-05
-1.50182065833085e-05
-1.67188156246139e-05
-1.15955416608431e-05
-1.34979639895218e-05
-1.37420742836593e-05
-1.96184046481742e-05
-4.4713304884522e-07
-1.77516494393658e-05
-1.31300314667328e-05
-1.44847507209166e-05
-5.73238368958178e-06
-1.53888081673609e-05
-3.76640892963524e-05
-1.72624524882492e-05
-8.62286127441572e-06
-2.6425238387636e-05
-1.19188081735974e-05
3.50621217772662e-06
5.82478409324409e-06
-2.55802179511221e-05
-2.03540630923876e-05
-2.29103238293218e-05
-1.99518359198146e-05
-1.6525347552003e-05
-1.70230269009117e-05
-2.02629798522363e-05
-2.0148614489697e-05
-3.91547260856127e-06
-1.43834378191442e-05
-2.39163938065628e-05
-2.14611554347067e-06
-1.03635284069255e-06
-2.21725180513789e-05
-5.10657164488705e-06
-2.63205377902234e-05
-6.43184614604507e-06
-1.85858189221247e-05
-1.11966680056286e-05
-2.06801420870138e-05
-9.49416480545379e-06
-2.36276641921684e-05
-1.55894845347564e-05
1.6952588986939e-06
-2.54115490088495e-05
-2.83055381694839e-05
-1.92587617552345e-05
-1.60844132226793e-05
-2.42957729470154e-05
-2.04292207748713e-05
-5.14318424565699e-06
-1.41262817492864e-05
-1.13586187266854e-05
-2.66414179596713e-05
3.25383105240283e-06
-3.37267734774312e-06
2.88251855658552e-06
-2.55182360612503e-05
-1.47249376956973e-05
-1.15361845147214e-05
-1.7636218590659e-05
-1.57393117925265e-05
-1.62566600684616e-05
-1.77870926629569e-06
-1.17217665388129e-05
-1.74855691141477e-05
-9.06970398415314e-07
-1.40386643559396e-05
-1.81933984183734e-05
-1.2574092018877e-06
-3.99506209879136e-06
-2.03723848406838e-05
-2.02040059865638e-05
-1.87377173378598e-05
-1.01844372782879e-05
8.9094023770622e-07
-3.31107897795086e-05
-1.17032533948758e-05
-1.25320006931602e-05
-1.1895051171968e-05
-1.162329096622e-05
-1.42444907607159e-05
-2.20083678693002e-05
-1.90737710413491e-05
-2.28926005109364e-06
-1.85855148694937e-05
-2.53490646907165e-05
-2.07617720086239e-05
-1.343811712933e-05
-1.69857291774129e-05
-8.52231496266069e-06
-1.27404530066368e-05
-9.78112468374415e-06
-1.15708410650247e-05
-1.44367060539124e-05
-1.20906349920801e-05
-6.24498438789874e-06
-6.80476069538724e-06
-1.09416910771596e-05
-1.05426259914315e-05
2.73311842415837e-06
-1.67190822281117e-05
-2.65001040177706e-05
-2.54452534231118e-05
-1.32941956253798e-05
-2.44099008508449e-05
-1.45934556030756e-05
-2.30276053717493e-05
-1.35615218544873e-05
-1.22477146400741e-05
-1.48764264160769e-05
-2.29474497151864e-05
-2.51605887384342e-05
-1.82666043201164e-05
-1.98873981408529e-05
-1.96067477717311e-05
-8.87373243839254e-06
-1.73905269244713e-05
-2.30061776511514e-05
-2.49111030805987e-05
-1.53461688381564e-05
-1.08796080000905e-05
-2.83038840061537e-05
-2.37377229535576e-06
-2.86533670066535e-05
-1.63431325703904e-05
-1.64781932734103e-05
-1.73896002094413e-05
-1.31030895614728e-05
-8.13371738997593e-06
-1.62756008745668e-05
-2.94780818708706e-05
-1.0381178385322e-05
-1.66192178734146e-05
-1.0014123123501e-05
-1.30826922636228e-05
-2.06083744720661e-07
-9.83716416703353e-06
-1.45039452232128e-05
-2.63070184614706e-05
4.2354484649765e-07
-1.30170849059785e-05
-2.59146719356055e-05
-8.24062473320991e-06
-1.10816183964722e-05
-6.66286282380825e-06
-3.2740361622025e-05
-2.27237628414451e-05
5.59059402953501e-06
-2.21117656418996e-05
-2.77999395075096e-05
-2.00064466291501e-05
8.67764469592959e-07
-1.53066829886281e-05
-1.01472762570791e-05
-1.54244024907628e-05
-9.14563480028616e-06
-5.81542662164632e-06
-1.10047839922286e-06
6.32034807434849e-06
-1.59234568618881e-05
-1.72021170938994e-05
-1.3686948736394e-05
-3.13065304288071e-05
-1.50344764728825e-05
-3.2316797712763e-05
-7.43695984021453e-06
-2.52006148932527e-05
-1.98519782438542e-05
-1.59072846558518e-05
-2.11323889421207e-05
-3.09853719012786e-05
-1.75468584712121e-05
-9.95041508080861e-06
-1.7998006417143e-05
4.48635394004386e-06
-1.29142020987758e-05
-7.78476038289915e-06
-1.2210526192724e-05
-6.86556471527312e-06
-1.41198181252508e-05
-1.01122781700188e-05
-1.67583355779711e-05
3.07865102729811e-06
-7.85475387020789e-06
-1.44748054066942e-05
-6.25071044118485e-06
-4.99590767902923e-06
-1.12793058581924e-05
-1.13736633427411e-05
-1.6510925331129e-05
-1.09175132594404e-06
-1.13322554230355e-05
-1.26303470812289e-05
-1.65174034961943e-05
3.74709724671011e-06
-1.63112723758606e-05
-1.24091940096706e-05
-1.57983277424813e-05
-9.62354136514343e-06
-1.09097712549993e-05
-8.56343316444063e-06
-2.94481605459561e-05
-2.324309895606e-05
-1.4618240479763e-05
-3.2412330409308e-05
-2.79586419996049e-05
-9.23966706693891e-06
-1.68614771985472e-05
-4.84908808164521e-06
-3.27729524473065e-06
-1.05293203739394e-05
-4.87586587474296e-06
-2.20706988807143e-05
-1.2815390778857e-05
-2.73938117599021e-05
-7.77127528070847e-06
-8.13706478328056e-06
-2.73612917407135e-05
-1.86701515350413e-05
-1.51223233860951e-05
-8.23509627026055e-06
-2.34160332214367e-05
-8.66740258931566e-06
-1.18405885601052e-05
-1.61717997634572e-05
-1.27326485116078e-05
-1.52634998115325e-07
-8.07677875543666e-06
-1.09149324374978e-05
-2.18885940455437e-05
-2.58389191575652e-05
-2.46987911351446e-05
-2.30244138702473e-05
-1.6328514478047e-05
-1.3468532936306e-05
-5.60023916582994e-06
-1.97280757931127e-06
-2.44246462593e-05
-1.00099777399994e-05
-6.44482966589197e-06
-2.93920821894278e-05
-2.30743534380084e-05
-1.70122362757833e-05
-4.97563706270829e-06
-2.16859950918087e-05
4.16255276432761e-06
-1.58129387285471e-05
-3.11257987879096e-05
-2.42028324188668e-05
-4.99345139359357e-06
5.36021515236536e-06
-3.75896835222825e-05
-1.05552986891358e-05
-1.00447439388643e-05
-2.87820920323159e-05
-1.39760683475282e-06
-1.63030873787425e-05
-1.32292135656709e-05
-1.74798651441802e-05
-1.15659897098377e-05
-2.09490116087373e-05
-8.60696197030207e-06
4.28028111099058e-06
-2.22372282222456e-05
-2.29457735089653e-05
-3.49769753550181e-06
-1.41600162153005e-05
-2.50422056382337e-05
-7.94282843145157e-06
-2.25956799456875e-05
-2.237174216196e-05
-2.90659824024381e-05
-1.54790454705642e-05
-2.75737727327405e-05
-7.27563144125499e-06
-2.51766980390232e-05
-1.22908008746196e-05
-2.54683748790541e-05
-1.42517501096737e-05
-2.94234136301413e-05
-1.80532298345848e-05
-1.43614537725951e-05
-1.80634143152779e-05
-1.13711417748697e-05
-7.92776064598265e-06
-1.50615379746422e-05
-2.51552556745046e-06
-2.97309995799075e-06
-4.12473403671551e-05
-1.67126414730938e-05
-8.76193192983699e-06
9.94585736974906e-06
-2.29272424026958e-05
-8.91913012862429e-07
-5.77240512059696e-06
-1.33020810052707e-05
-1.71098408415434e-05
-3.62314109589255e-05
-9.18035101871257e-06
2.79685973545853e-06
-2.69843049200126e-05
-1.98272958213796e-05
-8.46878977669781e-06
-1.89729030538425e-05
-2.80587682474605e-05
3.30662123321449e-06
1.0856518994493e-06
-2.59316279036392e-05
-7.86612565220851e-06
-1.03034472686498e-05
-1.60342644420501e-05
-7.52986551195835e-06
-1.52659133824827e-05
-2.6289723178272e-05
-2.62962172055853e-05
-1.43468906553672e-05
-3.13297330401466e-05
-1.26447577585401e-05
-1.98844086012335e-05
-1.74073923864107e-06
-6.78224008322439e-06
-1.18688447269926e-05
4.02918850082115e-07
-1.44297498364894e-05
-2.09280084235016e-05
-2.1618954651376e-05
-5.97386753163123e-06
-2.01687206541399e-05
-5.50453288014969e-06
1.08293963880185e-06
-1.17635966106333e-05
-5.46288175035812e-06
-1.41028227048587e-05
-9.39048775298679e-06
-1.55021874785011e-05
-2.14245747933854e-05
-2.75208955153071e-05
-2.13940539061266e-05
-2.11866348847187e-05
-1.92960933342766e-05
-1.04465878777879e-05
-1.52181379864907e-05
-2.95348070392174e-05
-1.92660374760658e-05
-1.09564097661004e-05
-2.24312980896769e-05
-1.7793498115993e-05
-1.97439263051193e-05
-8.24041336418036e-06
-1.81833897699327e-05
-6.50998581494361e-06
-9.01811178181285e-06
-2.13022354945967e-05
-2.30300271610212e-05
-2.29427481114495e-05
-1.87246934146048e-05
-2.67985201513736e-05
-5.73033372724928e-06
-1.63608010642127e-05
-1.30846283077711e-05
-6.14283504750515e-06
-2.78536791924957e-05
-2.09573050248917e-05
-9.89034495476296e-06
-3.45762835185391e-05
-1.95790395761742e-05
-1.38950956462624e-05
-1.03089212846515e-05
-1.95018697724229e-05
-1.02977571639772e-05
-1.28844332588606e-05
-2.99818111457283e-05
-2.34078625314059e-05
-1.022705254285e-05
-2.49061643416531e-05
-1.13268935508085e-05
-1.88855281527953e-05
-2.19889942126291e-05
-1.96547379095754e-05
-4.21878025971799e-06
-2.17911603805011e-05
-4.84997302400991e-06
-1.67903883766249e-05
-1.34724649716114e-05
-1.8961050188735e-05
-1.49230845709823e-05
-3.24784421904798e-05
-2.1219918035746e-05
-1.83674082708532e-05
-1.01923221330661e-05
-2.05600896314165e-05
-1.23918197034372e-05
-4.85893781705504e-06
-2.19103697174329e-05
-9.28568621519523e-06
-1.22315351519577e-05
-1.14573791261383e-05
-1.31171499070867e-05
-1.20484740698545e-05
-1.75877550409779e-05
-1.51562025541667e-06
-1.55721371268823e-05
-1.92555675892196e-05
6.13459503458456e-06
-2.29942474455224e-05
-1.91209203890225e-05
4.51462309750794e-06
-1.46887527139389e-05
-1.31925346702557e-05
-4.94995500395623e-06
-6.6066923357526e-06
-2.34939249189928e-05
-3.25453160541361e-05
-1.9520336612666e-05
-2.64397483973935e-05
-1.50017390303281e-05
-2.76541965229717e-05
-2.91460060822531e-05
-2.15596573055027e-05
-1.28372789741918e-05
-2.03939235674591e-05
-8.41881925614647e-06
-1.77566509703844e-05
-1.94037728688276e-05
-1.66599783920484e-05
-8.70409430415174e-06
-1.70046070078042e-05
-3.22801598369455e-05
-1.94314721736847e-05
-2.10774760552428e-05
-1.59605737868582e-05
-7.19831180410857e-06
-1.57372924868312e-05
-3.0739644874865e-05
-5.92527572846503e-06
-2.65337586248427e-05
-1.62611714398062e-05
-3.53431023090518e-05
-2.2970712273833e-05
3.66841280709843e-06
-1.20541014059916e-05
-9.68637826210909e-06
-6.29906148993351e-06
-9.26505466367317e-06
-8.16913757111863e-06
-2.5075142187881e-05
-1.17812870468218e-05
-1.37477017740823e-05
-1.12668928697314e-05
-2.02467906955606e-05
-9.89567383363592e-06
-2.16862355355596e-05
-2.4339282220404e-05
-1.73039415423705e-05
-2.6350373955739e-05
6.39188731059483e-06
-3.2292365333956e-05
-4.03902131936008e-05
-2.83899359293791e-05
-1.69588465715388e-05
-6.46734383664081e-06
-1.32155788543951e-06
-1.16541864442698e-05
-2.21728630733033e-05
-9.37917658425298e-06
-2.6641557556515e-05
8.6041701927196e-06
5.25994054420505e-06
-2.47473451107343e-05
-1.4153746202136e-05
-1.07443402071108e-05
-1.88542512647529e-05
-1.22666819728126e-05
-5.19742414177468e-06
-1.17007883043471e-05
-1.42265432523168e-05
-2.97099686333e-05
-2.5623025084756e-05
-1.34602938084794e-05
-2.14839696637046e-05
-6.62890953179899e-06
-1.09868434524678e-05
-1.92580908990571e-05
-2.42047631863103e-05
-1.22027212717948e-05
-1.72826727353887e-05
-9.74177754623983e-06
-1.72687905931299e-05
-1.88544912443435e-05
-8.25979078214331e-06
-6.28320175432774e-06
-3.20700842469579e-05
-2.14621105336124e-05
-1.59803467090771e-05
1.00963367322813e-06
-1.55438230426479e-05
-1.62104546828202e-06
-6.00484560387882e-06
-1.50793753430117e-05
-1.77620466518298e-05
-1.2222593012953e-05
-1.71360485808181e-05
2.5235788142236e-06
-3.20786627379178e-05
-1.00003967228156e-05
-1.43556898827101e-05
-1.78882641228454e-05
-3.15682158233431e-05
-2.27994810125764e-05
-1.49114713173541e-05
-5.43579863667745e-07
-9.60439844579036e-06
-9.81031315825103e-06
-3.13029492269359e-05
-1.74715247279105e-05
-1.12937979286435e-05
-8.97197153018747e-06
-2.64669221323885e-05
-6.32046646447021e-06
-1.65581761814503e-05
-1.37547955242017e-05
-1.29364944546729e-05
-1.38869257449214e-05
-9.17122635038484e-06
-1.23903251909342e-05
-1.10689721545442e-05
-2.02364979427189e-05
-2.02660221350971e-05
-1.35053164877496e-05
-1.79554510354304e-05
-1.85731285215804e-06
-2.43261367159093e-05
-2.76997342643072e-05
-2.08892417156039e-05
-1.9709657394559e-05
-1.41731739269391e-05
-1.2117960273757e-05
-1.92337104689369e-06
-1.84479390818512e-05
-9.9997762098424e-06
-2.1099168392443e-05
3.21536795675903e-06
-8.31634585500593e-06
-1.99542800246136e-05
-1.3406484860621e-05
-1.11011672720216e-05
-1.38051866590695e-05
-2.664243532854e-05
-3.28443521012662e-05
-1.31725447958069e-05
-2.75445198643336e-05
-3.09649889966961e-05
-2.51595386450656e-06
-2.74041111600635e-05
-1.31203088478677e-05
-1.8214160714343e-05
-4.66194196124518e-05
-1.40799418479415e-05
-1.30394035355077e-05
-2.55246188548348e-05
-1.71359902468585e-05
-1.42615297974742e-05
-2.20052087002855e-05
-1.07182266228291e-05
-9.96697869908275e-06
-1.00937205848635e-05
-1.3850158189325e-05
-2.63770982954891e-05
-1.04288791447085e-05
-1.6045695857447e-05
-1.54549717450236e-05
-2.63171736121918e-05
-1.01061497063462e-05
-9.42530657871208e-06
-2.52323450477264e-05
-1.49555340289508e-05
5.36202658571567e-06
-1.96329929167625e-05
-1.88346800110039e-05
-7.26427124981637e-07
-2.1639498054592e-05
-2.16941850736993e-05
-2.57197923659661e-05
-1.29161250999687e-06
-6.13575622194887e-06
-1.62372959917461e-05
1.07200471055771e-05
-2.53121243273261e-05
-1.32359224936545e-05
-2.22778110138094e-05
2.52066523947382e-06
-8.21615456470084e-06
-2.47035592591081e-05
-2.37519857028632e-05
-2.20627276011045e-05
-9.8425679892255e-06
-1.76668597062045e-05
-1.12648684202975e-05
-1.78049166632362e-05
-3.05276430114309e-05
-3.68895495400018e-05
-3.14384893577708e-05
-2.54253616228767e-05
2.77126158148977e-06
-3.29392685755099e-05
-1.3586328536105e-05
-2.2360200657639e-05
-2.7721267021021e-06
-1.54255910556097e-05
-1.79949565764298e-05
-2.08480392352243e-05
-1.28598476932411e-06
-7.59253893213763e-06
-2.284105350924e-05
-2.00901447471255e-05
-1.49010814539121e-05
-8.09851122097087e-06
-2.75263916448737e-05
-2.72326097554532e-05
-2.13118804607452e-05
-8.96507151429052e-06
-1.52077460640445e-05
-1.85812330762154e-05
-2.20950530923954e-05
-8.55906243863338e-06
-2.34719726250461e-05
-7.16062945422772e-06
-2.9795074742246e-06
-2.95234967150346e-05
8.58581309890704e-07
-2.36801981534463e-05
1.5589965022716e-07
-2.53578243377806e-05
-3.37772962929186e-05
-2.36398304527888e-05
-1.85732342094336e-05
-1.17484842929749e-05
-1.75702039666396e-05
-3.24359223225486e-05
-7.14831166097898e-06
-2.61202669339559e-05
-1.59300275940886e-05
-1.99156065645129e-05
-9.83861585058257e-06
-7.86582676110639e-06
-1.69309358842478e-05
-1.16729462025218e-05
-6.35137411763895e-06
-9.93248562807597e-06
-1.96292912329809e-05
-1.33878599323185e-05
-2.09943427671739e-05
-2.14082997834212e-05
-1.63517120108602e-05
-7.7639364896843e-06
6.91425674561565e-06
-2.97618666542005e-05
-8.82285964240682e-06
-1.8029584335392e-05
-1.15004430194082e-05
-2.36753621096412e-05
-1.33091304931585e-05
-8.29280826663311e-06
-9.24690211323474e-06
-1.28626685031589e-05
-1.77452776601761e-05
4.31207757265325e-07
-1.88442063828565e-05
-2.99555532648967e-05
-1.17217653160954e-05
-2.25429457862573e-05
-1.80939390918739e-05
-1.90773825975341e-05
-4.60613061212639e-06
-3.10803211638336e-05
-5.2090024895862e-06
-6.7573939337027e-06
-2.47514255839066e-05
-9.37416339632484e-06
-3.80287949658687e-05
-1.94494036315783e-05
-1.26564733589642e-05
-2.35374657235646e-05
-5.17882816063903e-06
-2.12855900320813e-05
-1.17660321869618e-05
-1.02910227688e-05
2.85663712727052e-06
-1.71560301724759e-05
-2.96507573933139e-05
-3.36865439393741e-05
-4.76250811749309e-06
-2.01006694456563e-05
-1.71223041570188e-05
1.17573934207702e-05
-7.04008428494048e-06
-9.75884980427645e-06
-1.60478765248957e-05
-2.65865264766647e-06
-9.11418537496837e-06
-1.5109511737023e-05
-2.25289681920741e-05
-1.45193386859747e-05
-1.50555204481315e-05
-8.46193122955837e-06
-2.56875043139489e-05
-1.39843338472328e-05
-6.87333415594637e-06
-1.02345612236206e-05
-1.16643569657539e-05
-1.38587754783211e-05
-1.2216015328401e-05
-1.37617589729003e-05
-1.51257680609213e-05
-1.604002026924e-05
-9.91965040070931e-06
-5.95676376360318e-06
-2.16961233328902e-05
-1.52704679704983e-05
-2.75689003126668e-05
-1.87638680867814e-05
-2.61270346647448e-05
-1.64343474780813e-05
-1.10717710861315e-05
-1.15460287030513e-05
-1.42748691169014e-05
-1.85943598775445e-05
9.32879426908437e-06
-2.91250926085058e-05
-1.25369155042419e-05
-2.70100210260336e-05
-1.75948354258242e-05
-1.4280645937834e-06
-9.83319675473364e-06
-3.72935330599879e-05
-3.00558138974502e-05
-1.19125390685916e-05
-2.39537562039995e-05
-5.80828861385095e-06
-1.09464816363672e-05
-4.07908452046449e-06
-1.75341256088164e-05
-1.93277915718817e-05
-2.59788618070837e-05
-2.14385185041121e-05
-1.6300239710237e-05
-1.61837757623815e-06
6.24487943204712e-06
-2.2836873586778e-05
-1.63141458658289e-05
-2.69971577468487e-05
-2.34228538386634e-05
-3.0274921698187e-05
-3.26188061939063e-05
-1.98554061721418e-05
-3.65880505067454e-05
-2.456711790932e-05
-3.17346173508194e-05
-5.37963970867841e-06
-2.56183622315931e-05
-1.80469397693818e-05
-1.47743992579809e-05
-1.18930477318112e-05
-2.87893169598227e-06
-2.11396282315203e-05
-1.53202485880606e-05
-7.68055117652096e-06
-1.63748666947665e-05
-1.94958028312043e-05
-1.58905845767878e-05
-1.01336137697474e-05
-2.55453788559166e-05
-1.50955573301536e-05
-9.49993677802686e-06
2.1890067526031e-06
-1.76920883319237e-05
-4.13234495080662e-06
-8.36472319859489e-06
-7.99630817155666e-06
-1.72963598651584e-05
-1.61062895967059e-05
-1.75939756519157e-05
-1.4625970371125e-05
-1.10354264322995e-05
-1.77777491497435e-05
-1.3736013295196e-05
-1.06924598929203e-05
-1.09353423981445e-05
-4.13311108262378e-05
-2.38265730229926e-05
-7.45497568102238e-06
-2.74893257019737e-06
-2.53362014283225e-05
-1.72789861731854e-05
-1.54210595847775e-05
-2.97551294531764e-05
-2.25752718832665e-05
-4.98694145759325e-06
-2.1321471978729e-05
-2.26518059823705e-05
-1.26751772719609e-05
-1.19729768994067e-05
-1.06902379230558e-05
1.2342999771787e-07
-1.66597799285959e-05
-7.57025703386544e-06
-3.50302373194899e-06
-8.74798093771353e-06
-2.27849926445353e-05
2.58917805368185e-06
3.26601438612539e-06
-8.18139636741971e-06
-1.39485524665577e-05
-2.5115123071271e-05
-9.39947108012463e-06
-1.6194365906376e-05
-3.85593950949996e-06
-9.35344919669844e-07
-1.85711982089003e-05
-2.24838807399869e-05
-1.82031890567926e-05
-1.13919414894478e-05
-2.02974333285501e-05
-4.5679421951207e-07
-2.18728140860838e-05
-5.7487458856677e-06
-2.43907959175207e-05
-3.04322002094922e-05
-1.83729427470162e-05
-2.37779843338896e-05
-9.3352193501429e-06
-1.2785505122916e-05
-1.90283933110639e-05
-2.72133051216957e-05
-1.53982092161124e-05
-1.0783530333987e-05
-2.85116365962051e-05
-2.25812895220817e-05
-5.49816011256039e-06
1.4048834991018e-05
-6.66905310683657e-06
-3.46486634763683e-05
-2.64313842682133e-05
-9.25596833571606e-06
-6.58791258382836e-06
-1.48373260189741e-05
-1.34532846682468e-05
-1.62989233072416e-05
-4.17140531987998e-06
-1.91550789769163e-05
-1.1796080459766e-05
7.39130718244494e-07
-2.34621910853508e-05
1.49941044132097e-06
-2.21027652423026e-05
-3.14230542651861e-05
9.76307024615393e-08
-1.31703172929626e-05
-1.39043040159157e-05
-2.9813257094403e-05
1.022541312924e-05
-1.13385423728933e-05
-2.80694726345941e-05
-1.54266826890664e-05
-1.02688259252752e-05
-3.10489658735317e-05
-1.25874286408122e-05
-1.19797090245928e-05
-1.34810852685182e-05
-2.485104094109e-05
-1.41271905192918e-05
-1.57758510165542e-05
-1.89023028639873e-05
-5.13528244176376e-07
-1.4711853701908e-05
1.17252373096166e-05
-1.88809886682784e-05
-1.74085811687304e-05
-1.80272756731077e-05
-3.46444398035947e-05
-3.48941839289948e-06
-4.24757717721419e-06
-3.44262709390608e-05
-2.66297451409398e-05
-1.34209203303293e-05
-3.54936277193637e-06
-2.15477187204629e-05
-1.60564160251315e-05
-2.52096642247317e-05
-4.4726376222751e-06
-5.68226033443797e-06
-1.96112044089054e-05
1.87092225484328e-06
-1.99658043292274e-05
-1.76868694016929e-05
-2.49396319008353e-05
-9.86443242740071e-06
-6.35544390962499e-06
-2.31249951029743e-05
-8.08756700145244e-06
-3.50329566968661e-05
-1.63959087363497e-05
-2.1477300107008e-05
-3.20051380792657e-05
-1.28537776680417e-05
-9.95284294487801e-06
-7.11875310652021e-06
-1.98070337417202e-05
-1.09930576392938e-05
-2.47874247404839e-05
4.65278006272785e-06
-2.18801088091501e-05
-1.37636629994573e-05
-8.59263405437567e-06
-1.55709582989424e-05
-2.49570136345938e-05
-1.18918439769854e-05
-1.65925607606085e-05
-1.91318002518334e-05
-1.70478552441453e-05
-1.97934310609252e-05
-1.22044386023251e-05
-3.58219895683446e-05
-3.66960682563952e-07
-1.87145702552756e-05
-1.31734401536719e-05
-2.55841144142521e-06
-1.56481780561591e-05
-4.97166313462054e-06
-1.35410756117795e-05
-2.56923223436036e-05
-9.49225526114377e-06
-9.9552804308475e-06
-2.90417452043389e-05
-1.64069282093707e-05
-2.85837244665056e-05
-2.98983629728955e-05
-1.19346859420452e-05
-1.9380176800128e-05
-2.10436067479955e-05
-3.61382821485217e-06
-1.79745701122366e-05
-2.15925178984502e-05
-1.65689172962213e-05
-1.20742626429699e-05
8.87664235275159e-07
-1.46244961252906e-05
-2.79894845006359e-05
-1.83982893607183e-05
-1.66981238266728e-05
-1.9910700755074e-06
-1.8405593571777e-05
-2.45294119272735e-05
-5.18289634813967e-06
-1.14087716970807e-05
-3.2586060509446e-05
-1.19169346374848e-05
-2.67825307271024e-05
-1.32582226979359e-06
-3.73030165400052e-05
-8.5135475432595e-06
-8.98139424371737e-06
-1.4249218516533e-05
-1.2261194731769e-06
-1.42580444893358e-05
-1.64723196328306e-05
-3.77986420125713e-05
-1.57574535765298e-05
-2.7585508774046e-05
-2.27195977769661e-05
-2.57315616602705e-05
-2.41751415789121e-05
-1.72517029585244e-05
-1.45221204927803e-05
-3.65386763194189e-05
-3.95997392038745e-06
-4.66907696837875e-06
-1.33566251794322e-05
-2.70004594914632e-05
-1.20358487493596e-05
-2.20151716716158e-05
-1.26005907433048e-05
-1.15490345183271e-05
-1.5224669099624e-05
-8.73586003841984e-06
-1.48048812325009e-06
-1.99487261806165e-05
-2.21660476827913e-05
-1.64996911698334e-05
-1.2763052738907e-05
-3.05645805326115e-05
-1.4802706806694e-05
-1.07430184060546e-05
-5.33827996961573e-06
-1.87478385176887e-05
2.22665283023568e-05
-1.38660617446038e-05
-1.10747854180155e-05
-1.31975048281729e-05
-1.35021153152306e-05
-2.84870103006083e-05
-2.06472215545906e-05
-8.28015398681831e-06
-2.83339976192179e-05
-2.48125652212144e-05
-5.7725810777421e-06
-1.71226391876121e-05
-1.9047101767136e-05
-1.03606446484554e-05
-6.85404139094969e-06
-2.27255546091244e-05
-2.63617549757804e-05
-1.68349458568534e-05
-1.23822553270724e-05
-4.79667097271586e-06
-2.18709806793289e-05
-3.47584479832154e-05
-6.53714481830222e-07
-2.51524265567065e-05
-2.01129480671381e-05
-1.74210119367243e-05
-7.52093901398566e-06
-1.3702320387172e-05
-2.29697561720795e-05
-3.11402010920232e-05
-1.03574067432167e-05
-3.50301143805332e-05
-9.92626880711522e-06
-1.44618596543055e-05
-1.10256850874234e-05
-1.36251490075278e-05
-1.31505503365272e-05
-2.7569463555006e-05
-8.59314457587288e-08
-1.20719924621511e-05
-2.66655930476213e-05
-1.66852821398213e-05
-2.00069670804128e-05
-1.21634024575938e-05
-6.24999304560073e-06
-1.61363817911596e-05
-3.15323045653809e-05
-2.12185906871627e-05
-4.73800251977926e-06
-1.2947452030045e-05
-3.12202029111843e-05
-2.71780910170459e-05
-3.00135855260964e-05
-2.3126970124155e-05
-1.2282263031537e-05
-2.45682865959703e-05
-1.66504585955896e-05
-1.92427995227889e-05
-1.12090296943653e-05
-6.01838974002152e-06
-2.88849716330745e-05
-1.5579844202221e-05
-1.64715894254531e-05
-9.89250210254938e-06
-1.80474137988464e-05
-2.99782647278322e-05
-1.91819664748042e-05
-9.53070432410122e-06
7.55624871229393e-07
-1.57889691548488e-06
-1.48269330395223e-05
-1.11558670004144e-05
-1.55426562530097e-05
-3.12906591670485e-05
-3.56670593009061e-05
-1.71624498090765e-05
-1.85263318719986e-05
-1.21600650088127e-05
-1.30463752959123e-05
-1.38596588949791e-05
-1.24875983840202e-05
-7.41703375351691e-06
-2.35232292953583e-05
-9.18909745406209e-06
-2.62512464326094e-05
-1.77252367002139e-05
-3.43857311086777e-05
-2.43313490020331e-06
-1.73699091595949e-05
-2.13812997399516e-05
-2.15311440601959e-05
-1.9453454662169e-05
-2.82981511056139e-05
-1.37159250127296e-05
-2.25633706840499e-05
-1.67605061053915e-05
-8.6747894103178e-06
-9.50008743249758e-06
-2.44154119803704e-05
-5.48699933365328e-06
3.47866703682983e-06
-1.46057979791987e-05
-1.11287822415502e-05
-2.49762308642014e-05
-1.82714586615514e-05
-8.92222659786511e-07
-9.51827985585433e-06
-1.82098804886399e-05
-2.22551546204392e-05
-9.8631220964657e-06
-4.70515115903002e-06
-1.70751370813885e-06
-8.99380014901833e-06
-9.41361276166057e-06
-2.06404638459526e-05
-1.70900368460296e-05
-1.80608864817219e-05
-6.32818278480134e-06
4.44021266466551e-06
-3.66578810385011e-06
-1.67567832128678e-05
-2.44697336342405e-05
-2.59999809828417e-05
-1.37562827578112e-05
-1.92815642392281e-05
3.39871804907317e-06
-1.3183673636169e-05
-2.04613345292043e-05
-1.64559457473236e-05
-1.73779493914377e-05
-3.29450607649854e-05
-2.4613223055877e-05
-2.45226436705106e-05
-1.48405806679123e-05
-1.16453413953798e-05
-1.77693207318117e-05
-1.32187421151674e-05
-1.3716537965786e-05
-2.98323038438609e-05
-2.36564344470531e-05
-1.32260663521618e-05
-4.48446265885688e-06
-1.54880053621066e-06
7.32436257804108e-06
-2.12795551983828e-05
-2.02605277947392e-05
-2.20658560798228e-05
-3.01702087450162e-05
-1.7655141686176e-05
-2.41141048208429e-05
-2.79041855305336e-05
-4.66935464656782e-06
-7.49757769161366e-06
-2.99021470494936e-05
6.19951936325973e-06
-1.58687258656237e-05
-3.4410383343128e-05
-1.43462035512708e-05
6.15628805947832e-06
-1.27896592888403e-05
8.62056803153803e-06
-2.4944495811913e-05
-2.13959680716868e-05
-1.602495252356e-05
-9.97003792288357e-06
-3.72443438073802e-06
-1.14155881975417e-05
-1.03109962556118e-05
-2.69528511498972e-05
-1.55182223762619e-05
-2.95173314835603e-05
6.1579179339316e-06
-2.81379804742633e-05
-1.08164342502249e-05
-1.1340102988925e-05
-1.05840789836319e-05
-2.56795538637744e-05
-2.11641564898852e-05
-9.72083707589932e-06
-1.80075406373032e-05
-3.77764643203853e-05
-6.82994708102502e-06
-2.91609099336329e-07
-9.96771582730425e-06
-8.58975705915334e-06
-6.47659665101439e-06
-1.8026536449449e-05
-7.54082799783583e-06
-1.90936393452364e-05
-1.0934922371319e-06
-1.39520634888149e-05
-1.00829989592415e-05
-1.49211895747329e-05
-7.12843727960514e-06
-1.33051246758326e-05
-1.28369304452314e-05
-2.42253858453812e-05
-2.1920898224868e-06
-1.74451183633115e-05
-2.11605485005188e-05
-1.01061250520385e-05
-1.82708151134422e-05
-2.1645214845865e-06
-2.75114325423275e-05
-2.59212831379269e-05
-2.07337350922655e-05
-2.5740203364036e-05
-1.3188101201524e-05
-2.63138553051667e-05
-2.28813753294128e-06
-1.81078388061625e-05
-1.2727029792234e-05
-1.89075225265937e-05
-2.93292654392372e-05
-1.82368532207503e-05
-2.28249217838133e-05
-2.95288230750525e-05
-1.16157039004883e-05
-8.31726013602143e-06
-8.41281718804076e-06
-2.30157759196854e-05
-3.43020878874367e-08
6.05902378939973e-07
-2.5205008368938e-05
-2.38943054153487e-05
-2.23562456163375e-05
-1.02232737407779e-05
-6.6222182743723e-06
-8.05349121725766e-06
-2.44353458096036e-05
-2.44026657033519e-05
-7.70733652714286e-06
-4.26423292003899e-06
-1.23713937595426e-05
-1.75825509465478e-05
-2.44106819107092e-05
-6.14479139669168e-06
-8.9804654650364e-06
-9.38378114576165e-06
-1.58794680002842e-05
-1.60939439216146e-05
-5.60592070811994e-06
-3.34189851217057e-05
-1.80959991864191e-05
-2.68916615787581e-05
-7.89836033128836e-07
-2.04277604402115e-05
-3.63381183460885e-06
-1.90172680751178e-05
-7.38648383306372e-06
-2.98475135197929e-05
-2.08442737405787e-05
-1.02905150891645e-05
-1.25703340534171e-05
-5.52951505020154e-06
-2.84432952319135e-05
-2.47353539459434e-05
-3.04853927250301e-05
-1.50200520350322e-05
-1.9762434109871e-05
-1.7588056597304e-05
-3.16719588576332e-05
-1.54696094503633e-06
-1.5254792611683e-05
-2.07972377807258e-05
-1.82892839779777e-05
-2.09973582764303e-05
-1.47379372530388e-05
-1.27645167361798e-05
-1.25469310644139e-05
-1.27763225561137e-05
1.99011191341806e-07
-1.41379417433873e-05
4.41750708020024e-06
-1.54056879271275e-05
-1.78936337582583e-05
-6.59620899844768e-06
-2.20376700849832e-05
-1.61232904916349e-05
-5.48015859735457e-06
-2.97554401226935e-05
-3.70753328450914e-05
-2.4471421783965e-05
-2.27497721466113e-06
-2.28931544087724e-05
-2.70765176926142e-05
-1.61779038649316e-05
-3.01261190729008e-05
-1.35568402460117e-06
-2.3934584295364e-05
1.06951486007688e-05
-2.25923112203064e-05
-1.90634758237183e-05
-1.89712676909176e-05
1.73385463429631e-06
-2.64150871319775e-07
-1.10050402480129e-05
-2.6321411536372e-05
-2.00866202612781e-05
-2.0724122114275e-05
-1.94003773535477e-05
-3.02390614753875e-07
-2.41458620952959e-05
-8.99654572575612e-06
-1.28533479817835e-05
-1.39947682831648e-05
-5.88160889145714e-07
-5.65015247289493e-06
-4.10031307130596e-05
-6.62727912719496e-06
-8.34923212226327e-06
-8.81348409229457e-06
-2.24406948010578e-05
1.09758840946373e-05
-2.00995462411916e-05
-1.5072847582086e-05
-2.54604827990619e-05
-7.48359062575291e-06
-1.48282472232001e-06
-3.28411388105908e-05
-3.79669349084607e-06
-3.459884696863e-06
-1.76714909946344e-05
-1.14196625523132e-05
-1.20031170404123e-05
-1.13446852110416e-05
-4.07613811878656e-05
-3.34471586140826e-05
-2.29505414664758e-05
2.94349118529665e-06
-1.09165236092894e-05
-2.13711034956692e-05
-2.72611230997024e-05
-7.96297907341458e-06
-9.36198505454466e-06
-1.67118436010196e-05
8.7707623906622e-07
-1.37829867431103e-05
-2.07182032086526e-06
-1.50591108909214e-05
-1.41320211249425e-05
-1.8032521884047e-05
-2.43690556895992e-05
-3.3450455528006e-06
-1.41093621954009e-05
-2.54677602034832e-05
-2.86848219082163e-06
-2.32058019769262e-05
-2.20013438238072e-05
-1.61260206122959e-05
7.4083692769468e-06
-1.22645745643438e-05
-1.56152276494684e-06
-2.18451238080234e-05
1.88858184323799e-06
-1.31307209889439e-05
-1.20122041132505e-05
-3.8708039953804e-06
-1.30103975064004e-06
-2.88700259674792e-05
-1.52058466259634e-05
-2.14535892016634e-05
-3.8810560354524e-05
-2.22771941796272e-05
-1.36569716695966e-05
-8.37630978468034e-06
-1.16812402652028e-05
-2.00081986724608e-05
-2.91872099520842e-05
-8.01817277344044e-06
-1.43326036623739e-05
-9.06452334764154e-06
-5.20266794050671e-06
-2.08269902410346e-05
-1.55259469796153e-05
-9.7799557242629e-06
-5.1656475447891e-06
-8.45091321379688e-07
-2.05352400559992e-05
-1.70280631026146e-05
-1.72869758911874e-05
-2.38675648174138e-05
-3.18698206601246e-05
-2.8685737421565e-05
-1.31533856579474e-05
-2.38995160952811e-05
-1.56181485418098e-05
-9.24006064407334e-06
-1.20865037624676e-05
-1.53748731339455e-05
-2.09733730623211e-05
-9.863337738489e-06
-9.45195765600387e-06
-1.91973868675762e-05
-2.68320240798185e-05
-1.888606196851e-05
-2.39150358655706e-05
-2.53863662075784e-05
-1.84085946756522e-05
-1.76965884259313e-05
-2.25103170589954e-05
-1.73080848777301e-06
-2.65340325920727e-05
-3.4374928206854e-05
-1.79451579900681e-05
-1.660054693962e-05
-1.39836604569571e-05
-1.40463305664561e-06
-1.0793244503222e-05
-7.11050380595381e-06
-1.26632371339756e-05
-1.71674654609356e-05
-5.82522030558392e-06
-1.87947906145079e-05
-1.77725768074558e-05
-1.69273573213509e-05
-2.11309246638986e-05
-2.18934562726075e-05
-1.16054653816075e-05
-1.93998022253287e-05
-1.40136332133835e-05
2.20726052870452e-06
-1.09867910598738e-05
-1.53373000765524e-05
-2.13883278978668e-05
-5.84318711788553e-06
-2.30845780783759e-06
-2.31428844083537e-05
-1.72807649217836e-05
4.97746999682286e-06
-8.64734943904165e-06
-1.77516150840241e-05
-1.65348113022916e-05
-1.49453161865705e-05
-1.6833764121877e-05
1.65353152375495e-06
-1.65250035612702e-05
-3.95395278386964e-05
-2.81930012169036e-05
-2.6307695613409e-05
3.17101695103623e-06
-8.40556419366799e-06
-3.04122256296907e-05
-1.82434126890678e-05
-1.40463224281991e-05
-1.10644041188091e-05
-2.16616947683372e-05
-2.48055531646471e-06
-1.07487394718825e-05
-1.73159386303962e-05
-2.29362293243185e-05
-2.92927528480826e-06
-1.39277398979019e-05
-2.01748004252211e-05
-2.2603979299438e-05
9.08799721411368e-06
-1.32673314281848e-05
-3.33588999009573e-05
-1.34918980614608e-05
-2.04937938880715e-05
-1.23552060992198e-05
-2.17479836050848e-05
-2.05420660437325e-05
4.58045253388055e-06
-2.587519141511e-05
-2.42987327185077e-05
-2.49649068303239e-05
-2.86126627393298e-05
-1.248787502787e-05
-2.32648140767798e-05
-3.1424670802955e-05
-9.64156057724653e-06
-2.20269153151657e-05
-2.05932437956927e-05
-3.62103985649616e-05
-2.56470488266773e-05
-2.77298294093783e-05
-1.39405617285813e-05
-1.44427381717801e-05
-8.05378907059438e-06
-2.49403465226197e-05
-2.79601092004729e-05
-1.27683435842196e-05
-7.47808367461506e-06
-2.41355247490015e-05
-1.67887568542532e-05
-1.0928395156027e-05
-7.68946769322667e-06
-2.09877666197423e-05
-2.02553895664205e-06
-1.27032185905058e-05
-2.54018872566737e-05
-2.26666259712331e-05
-2.59067138970673e-05
-2.3630079329174e-05
-4.06625829954659e-06
-1.72826153113895e-05
-8.72977435568962e-06
-1.75021433703985e-05
-1.42666144951477e-05
-2.31131527537739e-05
-5.17791254469795e-06
-1.65718950257923e-05
-2.15179233519549e-05
-9.98054962584875e-06
-1.27959067566477e-05
-7.22131224004055e-06
-1.35152006387679e-05
-5.42871608398187e-06
-1.6949353456216e-05
-3.92330057669852e-05
-2.5531891008513e-05
-2.23795520231223e-05
-1.0542149698167e-05
3.64832882017545e-06
-8.16511345713158e-06
-1.75232182824369e-05
-2.1423409442194e-05
-7.18328486597691e-06
-3.3795892550366e-05
8.71041999559217e-06
-5.98624813966418e-06
-1.84419363147037e-05
-3.22518462858615e-05
-2.52335114871795e-05
-1.80686386022754e-05
-2.63328666764318e-05
-1.1471083992021e-05
-2.45122281834714e-05
-1.00412046047693e-05
-1.67676641176613e-05
-1.40919053375953e-05
-6.06430465119373e-06
-5.45949666324198e-06
-2.27683081286564e-05
-3.40831254963359e-06
1.8358803353251e-06
-2.09570848873727e-05
-1.95257791624729e-05
-3.21602310320896e-07
-1.40669101442415e-05
-2.68529265319671e-05
-2.51641414944317e-06
-3.34765794234621e-05
-1.11432564766904e-05
-1.64605235953188e-05
-9.42171480905778e-06
-1.83182464402266e-05
-2.51286386110845e-05
-1.60947647041204e-05
-2.32990529610984e-05
-2.57104902182965e-05
-1.72211867878681e-05
-4.03505264181957e-06
-2.19796173986417e-05
-2.21940674598486e-05
-7.60085118257252e-06
-2.13775491162843e-05
-2.35586329180692e-05
-5.83939222773527e-06
-1.05390773927592e-05
-2.18038120318636e-05
-1.96479028847633e-05
-1.61874666940464e-05
-9.22530226745085e-06
-1.24763658044162e-05
-6.19798273384483e-08
-1.26013787969121e-05
-1.10579995905049e-05
-2.43057832953332e-05
-1.94219781730204e-05
-1.81063443398065e-05
-1.465931114807e-05
-9.38019103650567e-06
-7.50963817326312e-06
-1.57876886553251e-05
-2.90790719060625e-06
-1.65076259625571e-05
-1.97293499986145e-05
-1.7120447845702e-05
-2.33293533069903e-05
-4.71804764545873e-06
-8.42122780943056e-06
-1.05144648072678e-05
-2.81061588556594e-05
-3.26988844642957e-05
-9.30126979829973e-06
-1.05288038100763e-05
-8.22220956675028e-06
-2.01720900974524e-05
-3.8280241535977e-06
-1.19018024750383e-05
-8.10288880691564e-06
-1.75796474573996e-05
-1.44872173656361e-05
-2.1041314483309e-05
-2.5795155373092e-05
-2.57346539266863e-05
-2.71485185382044e-05
-1.51544545713298e-05
-2.67929314615894e-07
-1.75417917062266e-05
-1.48791057012344e-05
-1.18094362794953e-05
-2.65653125029247e-05
-9.06925631072879e-06
-7.20507074960435e-06
-4.62254870169838e-06
-6.424375059676e-06
-1.51149536463532e-05
-1.88294436773671e-05
-1.01604814998498e-05
-1.00780234929708e-06
-2.43126345679424e-05
-1.37092701290086e-05
-1.38712674439238e-05
-6.07901529939795e-06
-1.50157642009631e-05
-1.52980078898203e-05
-1.58391680498799e-05
-1.12207670878594e-05
-1.24811739956954e-05
-1.96053928223329e-05
-2.585885401448e-05
-2.33028133980409e-05
-2.52737541165726e-05
1.07330562978252e-05
-2.68032727150031e-05
-1.53979400759699e-05
-1.57879461507697e-05
-2.69174904100719e-05
-1.81385650527939e-05
-8.7774641125989e-06
-1.89579856789963e-05
-1.81452468702944e-05
-2.92291402458178e-05
-1.53787373584488e-05
-1.58077890758646e-05
-2.28020034629096e-05
3.70484003361653e-06
-6.56954124214044e-06
-2.23819729229288e-05
-1.40301887782082e-05
-1.94387689002049e-06
-1.09511811638433e-05
-1.23935651975183e-05
-1.67749094091565e-05
7.02538499333042e-06
-1.7706724673474e-05
-3.12897633650069e-05
-2.69683661114065e-06
-1.17380228356173e-05
-1.27982259847264e-05
-7.27567909538986e-06
-2.54086743577815e-05
-1.94983188618013e-05
-9.28814368619746e-06
-9.40320599174182e-06
-2.60748709863619e-05
-1.47352160358546e-05
-7.65790094093382e-06
-3.51003925838766e-05
-1.40691810866357e-05
-3.02593789302051e-05
-2.88241316987298e-05
-6.67389384373546e-06
-2.32984188868445e-05
-1.20588341128118e-05
-1.32625594114759e-05
1.26095034312441e-06
-8.89323833931412e-06
-2.81860293877665e-05
-1.66002345392924e-05
-1.51621618008984e-05
-1.25344052916835e-05
-1.80809550270315e-05
-1.31167141831841e-05
-1.50069008489654e-05
-1.81714459571837e-05
-1.6942451196925e-05
-1.98607501294049e-05
-6.58315008507484e-06
-1.19841086410242e-05
-1.20183914526775e-05
-9.61793830029708e-06
-2.90375154695312e-05
-1.86237824097364e-05
-4.42690813660055e-06
-9.28817109862453e-06
-1.98404059666537e-05
-2.25994148628729e-05
-8.93679762928334e-06
-2.91758850580454e-05
1.47227121207197e-06
-1.21772010447485e-05
-1.38580026250965e-05
-8.45526564823931e-06
-4.84249304997724e-06
-1.94282461406272e-05
-1.24338314349877e-05
-1.7715385940374e-05
-7.08652490329435e-06
-2.61200279313873e-05
-8.12322538615572e-06
-2.24859285466907e-05
-1.77411764319893e-05
-1.88688336029218e-05
-1.97796184040713e-05
-3.59732926497806e-06
-3.39542888322536e-05
-3.99631811320712e-06
-1.19787331081226e-05
-3.03287657864962e-05
-2.3417805424454e-05
-1.23625728728233e-05
-2.50039502405966e-05
-1.20500880008788e-05
-2.87777933469631e-05
-5.85869115138863e-06
-2.28172834142924e-05
-3.14457470736091e-05
-2.04081224095073e-05
-1.19959673269424e-05
-1.9772436172723e-05
6.67083341283019e-06
-5.59765707774777e-06
-3.9970165945239e-06
-1.00956254020636e-05
-3.79751010299439e-05
-5.18595021219307e-06
-1.67327390106335e-05
-9.65626839831245e-06
6.68564241275352e-06
-1.94955096496841e-05
-3.04924820440319e-05
-9.42625292918418e-06
-2.51640149416628e-05
-1.90075861237576e-05
-1.88630357822081e-05
-1.42371840459228e-05
-2.42640180490738e-05
-9.00984987364655e-06
-1.34486725123617e-05
-3.47455392876312e-06
-1.51383765611668e-05
-1.65897197392278e-05
-2.34227062556928e-05
-1.67304572730032e-05
-8.73860245833677e-06
-1.54388186551252e-05
-2.30470189204812e-05
-1.34308684032451e-05
-1.23469273665565e-06
4.22535126971283e-06
-1.05712030139337e-05
-2.89940820826935e-05
7.63203534385946e-07
-2.55038450174046e-05
-1.77342888420111e-05
-4.35368989151353e-07
-2.55565459351479e-05
-3.09701930527611e-06
-1.50840506392624e-05
-2.74023648087423e-05
-1.89055951568309e-05
-1.94661359890616e-05
-2.71334346217417e-05
-9.50209641841917e-06
-1.17186303220213e-05
-5.62327906467091e-06
-2.94283242058576e-05
-2.42937720048577e-05
-7.2829377548642e-06
-5.51391210786362e-06
5.42230490418519e-07
-2.05882665829998e-05
-1.34947627413495e-05
-1.44990450825802e-05
-7.94072743724624e-06
-8.40900253586409e-06
-1.707601485091e-05
-6.59043943638808e-06
1.52230824823306e-06
-1.90445330555252e-05
-1.95095595527895e-05
-2.10747796661758e-05
-6.40130018751739e-06
-6.0227897571219e-06
-7.31507888174482e-07
-2.26550527001885e-05
-1.25411049907277e-05
-2.88134355882384e-05
-1.24227589225136e-05
-7.63257922047613e-06
-5.62498664891054e-06
-8.82057538946309e-06
-3.79900546725767e-05
-3.4933507670803e-05
-1.82072984297051e-05
-2.08747049139582e-05
-2.72783501830726e-05
-2.18512181005046e-05
-1.04946722182265e-05
-1.35689267725214e-05
-6.47459966952674e-06
-1.13542346326127e-05
-1.05755568284056e-05
-1.93317590046888e-05
-2.30638819210054e-05
-1.90328412294117e-05
-1.95413568951332e-05
-3.78145381155356e-05
-3.25350883609654e-05
-4.11819773529746e-06
-9.10706762246294e-06
-9.36844297688603e-06
-8.06020390133203e-06
-2.00941810176903e-05
-1.84590358655158e-05
-7.12714818778315e-06
-1.05348934972947e-05
-1.50659595297262e-05
-2.39526710854039e-05
-1.34033211322881e-05
-4.73372027109484e-06
-3.40713756431628e-05
-1.07902081770878e-05
-7.96345102153025e-06
-3.69500081930455e-05
-2.39710016172309e-05
-6.11241468786728e-06
-8.02367524463927e-06
-7.38895163204362e-06
-1.82421936455452e-05
-3.1531006079907e-05
1.55306152830408e-05
-2.32304102611541e-05
-5.66966131113175e-06
-7.47300213394168e-06
-3.76921134712787e-05
2.10995861467092e-06
-1.62309441326504e-05
-2.17985006466649e-05
-1.49091129203577e-05
-1.57608759389483e-05
-1.38008902773247e-05
-1.91084338904096e-05
-5.03223707372812e-06
-1.08851566978447e-05
-2.59023082291426e-05
-1.47586785399671e-05
-2.50690430147699e-05
-5.33861483943691e-06
-1.55346805557017e-05
-1.40905441143927e-05
-1.24209861336227e-05
-2.26271708573849e-05
-2.0489172804003e-05
-2.77656784400169e-05
-1.39205460306852e-05
-1.93840398816994e-05
-2.12938754922212e-05
-1.62156174297771e-05
-7.27742364326326e-06
-1.7649708194364e-05
-1.93983424591439e-05
-8.56959598659779e-06
-1.93131416376542e-05
-3.40906696810901e-05
-1.54013852291067e-05
-4.81968123865321e-06
-3.0698886563708e-05
-1.17370667678705e-05
-2.04544026418885e-05
-2.03151444300116e-05
-5.70344667632268e-06
-2.21758389421143e-05
-2.45510851122792e-05
-1.25502619918522e-05
-4.07956044560874e-06
-3.0102976946268e-06
-1.41342640315714e-05
-1.81917130176849e-05
-2.98394671646827e-05
-2.70302978416917e-05
-1.79009269375038e-05
-2.00569847528315e-05
-3.49344257153808e-05
-1.11134703270292e-05
-3.48359162875304e-05
-1.935323127952e-05
1.3978405203042e-06
-1.71783115022508e-05
3.97937778259162e-06
-6.08001920144254e-06
-9.95604396339634e-07
-2.43696679337502e-06
-2.55321289792016e-05
-9.94314380424587e-06
-1.65187782455502e-05
-4.84435654970831e-06
-9.30415687187667e-06
-1.84149153915343e-05
1.19712381445909e-05
-2.27290938130459e-05
-5.92488254767697e-06
-1.54602708294085e-05
-2.63097143180569e-05
8.53912074983735e-06
-7.54100675897745e-06
-1.18127779934834e-05
-2.14530491615484e-05
-6.16216544722341e-07
4.90812898336129e-06
-5.33055770662607e-06
-2.19295662171171e-05
-1.27580475086406e-05
-1.33944441313663e-05
-1.31675384421585e-05
-2.77456879590306e-05
-1.10971856672032e-05
-1.29780365012225e-05
-1.08824625555295e-05
-7.27062885966975e-06
-2.48147881668629e-05
-1.08493258423563e-05
-2.19147791299578e-05
-5.74322274988733e-06
-8.28434389248595e-06
-2.30234779899953e-05
-1.24459973995381e-05
-2.46720575820467e-05
-2.27991873564985e-05
-2.69839977015119e-05
-1.85000674628731e-05
-1.68290258547622e-05
-2.86259393777185e-05
-2.06822456030418e-05
-2.63595831653155e-05
-1.57004673754982e-05
-1.19201426775945e-05
-1.03676165817502e-05
-1.49064214317948e-05
-1.5305818316834e-05
-2.95658594154122e-05
-1.2499435884886e-05
-1.81781294267559e-05
-3.40714496532517e-05
-1.37306369966309e-05
-3.2934056497063e-05
-1.79549665622935e-05
-7.61708647353606e-06
-3.12901522849748e-07
-1.84188120218365e-05
-4.64155736525184e-06
-2.00667709798841e-05
-1.24796145087974e-05
-3.20676525820503e-05
-2.07303427326362e-05
-5.85574299392811e-06
-9.26945894246671e-06
-3.16586692218198e-05
-2.00311603940291e-05
-1.692995070295e-05
-8.35259149120268e-06
-3.24558435938039e-05
-1.16646770085938e-05
-2.02870840796905e-05
-2.08778860468213e-05
-1.57928206907639e-05
-2.03095070008055e-05
-1.99330252927888e-05
-3.05143549764484e-05
-2.52929995329222e-05
-1.57046136686761e-05
-6.52131159435662e-06
-2.63116812106911e-05
-1.57575166929357e-06
-1.21525119795226e-05
-1.87651653710909e-05
-1.78557567178033e-05
-5.89380579989918e-06
-1.75874099748176e-05
-1.63946978350875e-05
-1.37993531745952e-05
-7.51967062223199e-06
-2.54228512270776e-05
-9.16420625818885e-06
-2.30803355153191e-05
-1.52195901029966e-05
-1.85114352475595e-05
-2.65617290486871e-05
-4.10837583134003e-06
-2.95888369798193e-05
-1.23463473748494e-05
-3.73783805355265e-05
-5.21232268433525e-06
-1.9481670283608e-05
-2.18144555168829e-05
-1.44545400237288e-05
-1.61833942874106e-05
-1.85523514242998e-05
-3.41809529809877e-05
-2.80797325129098e-06
-2.87403241087774e-05
-5.90089218792092e-06
-1.42145705077654e-05
-2.50779460784405e-05
-1.73211817431816e-05
-8.6581971127119e-06
-2.73687637698224e-05
-1.61575489525603e-05
-1.11371627673698e-05
-1.97434776774482e-05
-1.79941354281322e-05
-1.86675084830262e-05
-1.94826688646074e-05
2.03345003980524e-06
-2.11193064742091e-05
-2.04136372734658e-05
-2.75982424319476e-05
-1.58179087451557e-05
-1.67141743400664e-05
-9.19461085385557e-06
-2.78834582067192e-05
-8.54861248512737e-06
-4.02866995968855e-06
-1.34673524238848e-05
-1.13389930485766e-05
-1.17151410147148e-05
-1.02812079774985e-05
-1.65900990622631e-05
-6.06259809150906e-06
-1.97656764167006e-05
-1.47964128294308e-06
-2.06654979014875e-05
-1.42723120537752e-05
-1.4440716291668e-05
6.57613292512244e-06
-2.60999051113025e-05
-2.277398867605e-05
-3.07629820409673e-05
-2.68131335684975e-05
-2.19180361334971e-05
-4.23514895957832e-06
-3.21908377365003e-05
-2.83893165737966e-05
-3.24805883486554e-05
-2.37879698606366e-05
-2.86846697584201e-05
-9.13058267788808e-06
-1.89673542274493e-05
-1.78018744170355e-05
-2.61288454298511e-05
-1.72661510290415e-05
-9.32724553780688e-06
-9.5032948088846e-06
-1.44769975490175e-05
-2.40856835435447e-05
-2.49956642561936e-05
-8.20851726472555e-06
-2.80007184443216e-05
-1.3968516694508e-05
-1.75434332809431e-05
-2.17292899146071e-05
-1.61419162677167e-05
-1.50054119999328e-05
-7.78554552332217e-06
-1.5896021302684e-05
-6.69443498397306e-06
-2.22954138897632e-05
5.6992933345524e-06
-1.96637257234751e-05
-7.72931118349249e-06
-1.83300614921208e-05
-1.6359352871622e-05
-2.16486826290243e-05
-2.32726038251644e-05
-1.93981552976547e-05
-2.89706228768571e-05
-3.38130147046064e-05
-6.53786241640395e-06
-1.87089090956606e-05
-2.73780289890501e-05
-2.01303292383942e-05
-2.59913990704403e-05
-7.76957128239446e-06
-3.04233127024117e-05
-1.33687587535065e-05
-1.67000273971919e-05
-3.24441153914149e-06
-1.4930033481989e-05
-1.9809060239812e-05
-2.65785476297138e-05
6.94557090390536e-07
-2.95383062648983e-05
-1.8524411501952e-05
-2.41661872425662e-05
-2.52747006764885e-05
-1.54098524556884e-05
-1.53713371709659e-05
-2.48170293876754e-05
-2.48835545173728e-05
-7.74086995217592e-06
-2.78992014667875e-05
-3.37899788475752e-05
1.30236835514e-06
-2.6600273881323e-05
-9.50895617817845e-06
-6.31304207398053e-06
-2.34242780715538e-05
-1.98971770843542e-05
-1.05759222904616e-05
-6.43652463363457e-06
-1.80991044900882e-06
5.81729989092518e-06
-2.65174470963834e-05
-2.89670537419325e-05
-1.13626274183115e-05
-2.18280785912838e-05
-2.60566319560044e-05
-1.49596907202669e-05
-2.75262206724723e-05
-2.28651602484097e-05
-8.89253252091386e-06
-3.67920798760185e-06
-1.06532386091541e-05
-2.39051922803668e-05
-5.79078111546944e-06
-3.90080995991793e-05
-2.45712952998023e-05
-5.82487548535263e-06
-6.01914714022998e-06
-2.66101383988031e-05
-2.17217924829931e-05
-1.62591422645255e-05
-2.3386863682084e-05
-1.85546111738289e-05
-1.52377758215559e-06
-7.75757604518271e-06
-1.48545518488831e-05
-1.08979358095104e-05
-1.40530543064085e-05
-1.08228323672397e-05
-2.18739131243554e-05
-8.78974090045976e-06
-7.41978612969178e-06
-9.26398350727891e-06
-1.2040602948279e-05
-9.71672559350921e-06
-2.13555489539663e-05
-2.5591100181176e-05
-1.01621549241391e-05
-1.37157217398233e-05
-2.64847568059834e-05
-2.03469848994739e-05
-6.02799307707065e-06
-2.3843246146987e-05
-4.08554229655996e-05
-4.04408867626207e-05
-3.03462900162214e-07
-3.37188265448151e-06
-2.93542805021185e-05
-2.64695691753068e-05
-1.13934774682983e-05
-3.29196927870627e-05
-1.56604093754577e-05
-2.62878632185981e-05
-3.04313378981956e-05
-3.68281368815977e-05
-2.64666618398261e-05
-1.5546434710544e-05
-5.54989766912764e-06
-1.06448421297659e-05
-1.13565579509179e-05
-2.80707771836522e-05
-1.3971398125991e-05
-1.80364610381277e-05
-3.07032653350481e-06
-1.35889472621795e-05
-4.78370085493323e-06
-6.00792855637872e-06
-6.16689921117797e-06
-1.56627629251549e-05
-2.85125016108936e-06
-2.30691997619214e-05
-2.18032728729823e-05
-4.04402092834416e-05
-1.41086912652024e-05
-1.46568088227489e-05
-1.79513787101399e-05
-1.84953376608914e-05
-2.2778680067167e-05
-8.29854409563731e-06
-4.28018043260494e-05
-4.1616915082134e-06
-7.36780185384093e-06
-6.15339174740694e-07
-2.58301240912595e-05
-1.43284210204294e-05
-8.10576775359675e-06
-1.28751173201514e-05
-5.26284724466466e-06
-1.74215176645033e-05
-2.52217576805293e-05
-1.74039149222049e-05
-1.32571374585377e-05
-3.51634009205902e-05
-1.58364392367307e-05
-3.57793309097455e-06
-7.61496704825567e-06
-1.88014675746142e-05
-2.06585818447547e-05
-2.55228513106802e-05
-1.55019545731656e-05
-1.32995974125005e-05
-1.0618768705373e-05
-3.75347127995697e-06
-6.0899765649771e-06
-2.11537385250829e-05
-1.63007601284707e-05
-1.13708883370044e-05
-1.25817192595192e-05
-1.37139217299738e-05
-8.98173766054748e-06
-1.58885469675226e-05
-4.29491945805557e-06
-5.75813283048793e-06
-8.42362023220876e-06
-4.02724380561018e-05
-1.44197388633416e-05
-2.45767169342142e-05
5.20572965167239e-06
-3.31517014404761e-06
-2.44295427579413e-05
-1.86587050481297e-05
-1.84470070129296e-05
-2.22580183907752e-05
-2.44456281089797e-05
7.37067618372856e-06
-3.33084397449602e-05
-1.12035623248558e-05
-7.59764773530363e-06
-1.43293077305391e-05
-1.46623372090059e-05
-2.23701963100923e-05
-1.88353041225844e-05
-2.21953704256197e-05
-2.74968494705724e-05
-8.15255871446723e-06
-1.64651326892006e-05
-2.02652402295266e-05
-3.66818646352041e-06
-2.06295793951839e-05
-2.43042944998671e-05
-1.4879471586398e-05
-3.19367113589259e-05
-6.962361855123e-06
-9.83360632155154e-06
-1.23379086401712e-05
-1.7542892395295e-05
-1.98368727801597e-06
-1.32957043266079e-06
-1.22261500535612e-05
-1.21770998738995e-05
-1.18213948700932e-05
-1.75504242111577e-05
-2.81454983494251e-05
-1.84501648201024e-05
-1.09097101098075e-05
-2.81821383100097e-05
-2.19658801796325e-05
-1.24546195368054e-05
-2.05561595608623e-05
-2.75565684245716e-05
-2.60549374475621e-05
-1.42995025702026e-05
-2.20254425779412e-06
-1.74874135232077e-05
-1.65144903965138e-05
-2.64218366455396e-06
-1.27626950627351e-05
-2.38764060582138e-05
-2.07543731826989e-05
-2.56668669226231e-05
-2.27034701244577e-05
-1.56757310534297e-05
-1.36459014701816e-05
-1.08843573311378e-05
-2.72179140564016e-05
-7.5252916910706e-06
-1.45217796698619e-05
-1.74937194958218e-05
-7.54368250980145e-06
-1.49732227679257e-05
-2.06287870763816e-05
-6.56158674731432e-06
-4.56021209867413e-07
-2.03136268483587e-05
-3.46938550401448e-05
-1.2845519087903e-05
-7.05544575438547e-06
-1.53053507458135e-05
-2.13484907145579e-05
-1.97871011603286e-05
-1.89393653282476e-05
-4.10761695785152e-05
-8.33147902215654e-06
-2.85984515005385e-05
-1.83595913828077e-05
2.3732786096897e-06
-1.57302770665158e-05
-5.95074365640847e-06
-7.75142423455316e-06
-9.67892085999173e-06
-2.22573020964445e-05
-1.49274069061967e-05
-6.26098051141166e-06
-1.88190342780557e-05
-2.41199339253902e-05
-1.15297615320508e-05
-1.87314003538821e-05
-2.78797183834883e-05
-9.57632434827964e-06
-1.81812422717052e-05
-8.53704023848121e-06
-1.12604831410968e-05
-2.41085463872325e-06
-2.10694746598696e-05
-1.51620912104729e-05
-1.0173524432016e-05
-2.34753809393398e-05
-2.31666205310216e-06
-1.45467040710112e-05
-3.13675676415501e-05
-1.34205152955252e-05
-2.33659090210628e-05
-2.90650291013527e-05
-1.27884480787226e-05
-2.42967442840926e-05
-3.14058274885478e-06
-2.55974829157839e-06
3.83846167947285e-06
-2.20468686446598e-05
-1.62799744481555e-05
-3.00064881130701e-05
-3.49689677759624e-05
-1.74410912933826e-05
-2.95336849950948e-05
-2.01187868871885e-05
-1.60886077780523e-05
-1.5848238334782e-05
-2.96925583052639e-05
-2.1252497314021e-05
-1.07640339562202e-05
-7.97438652780266e-06
-3.04282564185686e-06
-2.97304614772861e-05
-2.32012039759269e-05
-2.84564601314738e-05
-2.98694315606302e-05
-2.27603355144222e-05
-1.90174188232165e-05
-2.12398540752833e-05
-5.15951585303397e-06
-1.46945937951957e-05
-6.88484270878407e-06
-5.79788676478979e-06
-1.41550792498055e-05
-8.74673137980111e-06
-1.76671066273731e-05
-2.63667455065698e-05
-1.28722909557365e-05
-2.12186523347877e-05
-7.49044051587842e-06
-9.22751656171301e-06
-2.30834403182424e-05
-2.6796637233752e-05
-2.36029765042001e-05
-1.65047633265357e-05
7.5925824372136e-07
1.30297406009017e-06
-5.6760323528369e-06
-2.70150515097118e-05
-2.50383870098777e-05
-2.50403281608709e-05
-5.65718370999461e-07
-9.18083685800659e-06
-4.9448809199829e-06
-2.76462509329846e-05
-8.49630465782579e-06
-1.75615811359873e-05
-1.14616297492752e-05
-1.0225123379893e-05
-5.7055158559608e-06
-1.47726985474823e-05
-2.03584447698602e-05
-4.41743314494635e-05
-2.55750765603756e-05
-2.33375837181702e-05
1.96469704475239e-06
-6.84836288063606e-06
-2.62835821258604e-06
-1.0222832407314e-05
-1.26493295104408e-05
-1.63411029397564e-05
-2.19548299786453e-05
-2.99329967958873e-05
-1.73566512984898e-05
-1.88928491761295e-05
-7.41386134682375e-06
-1.4383211336214e-05
-2.36787879509254e-05
-1.90573297503132e-05
-2.83914352188396e-07
8.64834030418634e-06
-1.06669915307753e-05
-2.34356630693891e-05
1.54906525644249e-06
-2.38101461690714e-06
-2.91106775669605e-05
-2.47368196243177e-05
-1.68439765778109e-05
-1.66690028004911e-05
-2.66859128964406e-05
-1.39883479728131e-05
6.17139610796286e-06
-2.56128805971247e-05
-2.43835779874137e-05
-8.3156331403318e-06
-1.02814026064603e-05
-1.26239526511596e-05
-2.6330638234312e-05
-1.6336354771701e-05
-1.76878863632136e-05
-1.26546197171614e-06
7.71771852154307e-07
-2.54222210956093e-05
-2.83438381674954e-05
-2.74031536325177e-05
-1.62918425649653e-05
-8.64943534582284e-06
-1.21187392141676e-05
1.60714127379761e-06
-1.38386707547554e-05
-1.96463680629024e-05
-2.35392856841614e-05
-1.53744630860832e-05
-7.26408125527395e-07
-1.77209125928045e-05
-3.28570907774446e-05
-5.69573374458697e-06
-1.00590677281089e-05
-1.98582038857665e-05
-2.36484211943868e-05
-2.42861565586069e-05
-1.41702763797495e-05
-6.31526220104042e-06
-2.21608190372543e-05
-1.23484135774704e-05
-4.14147782637182e-06
-1.47576427307055e-05
-2.13765416348287e-06
-9.68321073567085e-06
-2.63994857505956e-05
-2.40490429010007e-05
-1.06310664913803e-05
-1.02281889352059e-05
-1.043048965493e-05
-8.54788465638481e-06
-2.57114855271723e-05
-2.39902221085016e-05
5.66523313570991e-06
-1.23159298211096e-05
-2.82917492455481e-05
-2.02878837909282e-05
-3.18105986854249e-05
-8.94240774466294e-06
-1.8412408066525e-05
-7.57303819489903e-06
-2.44060811226556e-05
-2.84120108192713e-05
-9.29549309760367e-06
-2.06223918699867e-05
-1.52928749778497e-05
-2.62947554608985e-05
-2.26760356120642e-05
-6.044195725607e-06
-1.41525885733392e-05
-2.0654751666616e-05
-2.03689839005475e-05
-1.69348512440664e-05
-4.66130199207749e-06
-2.35726917053442e-05
-3.02368563263065e-05
2.41341207347905e-06
-2.39976785050726e-06
-1.86019746318146e-05
-1.59958257990652e-05
-1.95599921059749e-05
-9.31930933340334e-06
-8.68381350059822e-06
-8.41342530565519e-06
-1.16757918445031e-05
-2.04532340619709e-05
-3.27632345463174e-05
-6.12813502896448e-06
-1.41703424303683e-05
-1.57757486132746e-05
-2.74153043190781e-05
-6.44470936778443e-06
-2.45680257692556e-05
-2.62556797339392e-05
-8.02196495006514e-06
-2.0878321217687e-05
-2.83953152988003e-05
-5.1561503613117e-06
-1.38647179258298e-05
-1.63061007117503e-05
-1.05618677171925e-05
-2.30593811269082e-05
-5.91972040468382e-06
-2.10854452419004e-05
7.04694285778615e-06
-2.50239611369465e-05
-1.99187274965307e-05
-1.39718245423676e-05
-1.15776640697734e-05
-1.79352661745787e-05
-4.49020649680099e-06
2.93629594312661e-06
-2.83723683169509e-05
-1.74850300251565e-05
-1.43410697981392e-05
-2.48141299389662e-05
-2.13856721529667e-05
-1.71552912705967e-07
-3.09306988524721e-06
-9.75505933846469e-06
-1.28384850155548e-05
-1.31868735590011e-05
-2.12941588616455e-05
-1.08314875724842e-05
-1.16614729631658e-05
-1.71472617166205e-05
-1.31514426377044e-05
-6.07029517936846e-06
-1.1106791916576e-05
-3.72251897686494e-05
-1.3136504722865e-06
-1.8511805351982e-05
-2.22293758132356e-05
-1.12246240277348e-05
-1.03408901565096e-05
5.27942684401233e-06
-5.32193845877137e-06
-2.74129567413247e-05
4.49385050064574e-07
8.84711543209508e-06
-2.49227570982068e-05
3.93925228780139e-06
-3.23012290183445e-05
-1.27053260410443e-05
-1.1521887989271e-05
-1.61281369158524e-05
-2.38528336771306e-05
-4.95401336124699e-06
-5.79093416521e-06
-2.15008016430185e-05
-2.13199356813674e-05
-1.99751338120821e-05
-9.58063922149552e-06
-1.19428109555119e-05
-9.54277626890402e-06
-2.27237081539247e-05
-1.16920838030726e-05
-2.38627052288329e-05
-2.28277052284071e-05
-6.02411624163664e-06
-2.34745932922191e-05
-1.22833122640372e-05
-2.12917672201734e-05
-1.62138117311445e-05
-1.73226692653501e-05
-1.62450350120646e-05
-2.53071365641131e-05
-1.85777443169004e-05
-1.79920290905704e-05
-1.33976739369252e-05
-1.77388349117071e-05
-2.51426150435444e-05
-2.18349732494253e-05
-1.9229460043646e-05
-7.89220258403339e-06
-1.07120431754787e-05
-8.14607687050518e-06
3.30672074733816e-06
-3.05744491159846e-05
-5.69125071046633e-06
-7.32405229590928e-06
-1.39182922017551e-05
-1.05287926551404e-05
-9.73534525796293e-06
-1.48198918664787e-05
-1.25125602500039e-05
-5.42342801832087e-06
-8.59935499792439e-06
-2.33914888384562e-05
-1.34126903525217e-05
-2.38172817610007e-05
-1.65659447142182e-05
-2.59518146249783e-05
-2.43390659814449e-05
-5.62212030353687e-06
-1.34735037074422e-05
-2.44453554656553e-05
-4.30294335204671e-05
-2.83945871619704e-05
-2.15027443729445e-05
-2.07187816275337e-05
-1.92455554325271e-05
-2.63178056184897e-05
-1.15051050446308e-05
-5.5830416931968e-06
-1.37941550920647e-05
-1.28432162576499e-05
-3.2555627804748e-05
-3.57824769788605e-05
-8.78116634243128e-06
-1.67542995561303e-05
-2.49827787861981e-05
-1.26979098151412e-05
-9.39157239998924e-06
-1.41276903331148e-05
-2.97429034805529e-05
-5.22817048333819e-06
-1.3438021095527e-05
-2.37956800858319e-05
1.75285741668141e-06
-1.66250198262517e-05
-1.93939509936368e-05
-1.42221985975637e-05
-2.5525355214878e-05
-9.52091183856579e-06
1.20256124597269e-05
-2.39734257942157e-05
-2.44390426910947e-05
-7.56836876830862e-06
-3.37447532330999e-05
-3.05947302685247e-05
-1.03684749330794e-05
-4.83244289613952e-06
-2.84021545372923e-05
-2.76555389083307e-06
-8.47167393203468e-06
-4.64036262878458e-06
-1.37269600253577e-05
-1.71279144765972e-05
-2.69604140944815e-05
-2.44056062323778e-05
-1.92680231927129e-05
-1.30942135740533e-05
-1.25400268211322e-05
-1.99229057792629e-05
-2.41333681371431e-05
-1.07095903154064e-05
-1.01052195890435e-05
-2.06265995477764e-05
-2.76706893886052e-05
-3.6156553981079e-06
-6.54923515600303e-06
-1.32610086972972e-05
-2.69353640386155e-05
-1.69765727833364e-05
-2.53855317763636e-05
-1.71968881830077e-05
-2.13318693585366e-05
-5.0423968607215e-06
-2.09457352090013e-05
-3.23724696129626e-05
-2.94199520212306e-05
-1.05651059264941e-05
-2.18184774570521e-05
-3.1163143200468e-05
-1.08710297348802e-05
-2.54180210367362e-05
-7.03719329479589e-06
-1.44902872327114e-05
-7.7926614800751e-06
-1.87278259830723e-05
-1.35138392865457e-05
-1.16436151901131e-05
-1.83347614621375e-05
-9.83565778995522e-06
-1.29835191812115e-05
-1.895389432625e-05
-1.16475862118453e-05
-2.23286653853281e-05
-3.42656986247688e-05
-1.71941871263845e-05
-4.95386119568669e-06
-2.50804295356736e-05
-1.72897404250345e-05
-1.48884843038066e-05
-1.64970645332302e-05
-7.50437594609336e-06
-2.32748294226402e-05
7.21507065748741e-07
-3.19923293335264e-05
-1.02204004871782e-05
-1.08066556135086e-05
-2.3065987097629e-05
-1.6893661490876e-05
-1.75579585507875e-05
-2.8489330285014e-05
-8.06105913398063e-06
-1.51173066930935e-05
-1.57282374736018e-05
-8.21062500876423e-06
-5.75521831562345e-06
-1.92679221694864e-05
-3.22407656137309e-05
-2.06760052272066e-05
-1.24826433285758e-05
-1.03000496586871e-06
-3.01276433861511e-05
-1.26672254281117e-05
4.41230901622072e-06
-1.81107897750149e-05
6.97356247696104e-06
-2.28413480745203e-05
-9.2097519790593e-07
-1.95225477470604e-05
-2.11151297753499e-05
-2.99502486753384e-05
-2.757435961732e-05
-1.71851682343897e-06
-1.23297240024701e-05
-9.81340158462784e-06
-3.96538095144323e-06
-1.79882416733489e-05
-2.13665258291984e-05
-2.17866239597827e-05
2.02048599384212e-06
-2.73467058054526e-05
-1.89149281064872e-05
-3.82740247460565e-06
6.41070457131385e-06
-8.00716391113355e-06
-9.37929553104538e-06
-3.36850737292334e-05
-3.75112729594475e-05
-1.58848650937533e-05
-1.83004357533846e-05
-1.89413150428405e-05
-2.10938461495094e-05
1.21698134900131e-07
-1.3230337394602e-05
9.77482806895125e-08
-6.62717076525361e-06
-1.27840617729204e-05
-9.82570329365052e-06
2.74689683039944e-07
-7.15159786923344e-06
-1.22675451611378e-05
-1.3642282862382e-05
-1.87805943262312e-05
-1.00045723356819e-05
-1.30371882166823e-05
-2.21686860507083e-05
-1.80984998142146e-05
-2.05228743745553e-05
-1.13564311990184e-05
-9.60553040924463e-06
-1.42054984083428e-05
-2.88333387119853e-05
-2.49741804718127e-05
-1.31292363392602e-05
-1.3432035353365e-05
-3.27049684710806e-05
-1.66039276080389e-05
-2.76393987926232e-06
-1.16254264683682e-05
-1.0848392544171e-06
-1.63391674508099e-05
-1.03514028000946e-05
-1.20043023089454e-05
-1.75570439846569e-05
-6.90448003706781e-06
-1.59760458066212e-05
-2.19020186545828e-05
-1.64666961266205e-05
-2.71476478073178e-05
-9.47085243840338e-06
-1.39076262759011e-05
3.36857813069225e-06
-1.37579774982588e-05
-1.9951188986672e-05
-2.09058418323514e-05
-5.39280819823581e-06
-3.48079297628017e-06
-1.21659717567458e-05
-6.55960108614736e-06
-1.61055767785291e-05
-5.49739407015634e-06
-6.66502087512102e-06
-1.16331259210132e-05
-1.43357785719735e-05
-1.91849571810307e-05
-6.45078722092266e-06
-3.40577396941954e-05
-3.86490079305258e-05
-7.64628333088388e-06
-3.01052474239044e-06
-3.54902864333754e-05
-2.64030961037511e-05
-2.27781518372218e-06
-2.13901095648864e-05
-7.38366805749659e-06
-8.89099421899827e-06
-1.98643691158049e-05
-1.43274637456706e-05
-6.43671951261061e-06
-1.86894096515063e-05
-1.05708004843865e-05
-1.42200542431636e-05
5.22546896272381e-06
1.71573888361761e-07
-1.18252317407459e-05
-3.20752462458411e-05
-2.48808933576936e-05
-1.73364844820531e-05
-1.05660204320448e-05
-7.02651641760073e-06
-1.66251293417383e-05
-1.27639315229469e-05
-5.76054531457706e-06
-3.3917795143212e-05
-8.76406866881511e-06
-1.21100798685856e-05
-1.32229038717997e-05
-1.82699807385686e-05
-3.46469376835135e-05
-2.73118217275595e-05
-1.93668994012261e-05
-1.26498911663858e-05
-1.81232047276796e-05
-1.10819659417842e-05
-1.42403510724061e-05
1.39706519861591e-06
-3.54600044990702e-06
-4.23010025599032e-06
-1.01571581026958e-05
-9.25755133108374e-06
-2.23938965391804e-05
-4.95043573370837e-06
-2.20527854356463e-05
-2.52786423000624e-05
-3.18823558771043e-05
-3.16804027911069e-05
-1.97606158592528e-05
-1.13209978711491e-05
-1.38219297644308e-05
-2.58887583822029e-05
-1.94131715338152e-05
-8.05733055538936e-06
-7.0839879016442e-06
-4.33503293480628e-06
5.89544469199274e-06
-1.23784001734719e-05
-9.6277315049783e-06
-2.93256237711084e-06
-3.36639385303061e-05
-2.63325771811048e-05
4.88709584605729e-06
-2.22727466139845e-05
-3.09672806199099e-05
-3.55061502990737e-05
-1.86941877282894e-05
-1.62446963698259e-06
-4.17441724207812e-06
-2.53669715544924e-05
-2.12393235653607e-05
-5.08828463802962e-06
-1.57287529738007e-05
-2.53608924455767e-05
-3.80813753555463e-06
-2.64149395463547e-05
-1.91420463208101e-05
1.8021554123404e-06
-3.78063433236636e-05
-2.10493556140011e-05
-3.27666387411209e-06
-2.77495991666367e-05
-1.70329172711748e-06
-3.40593840080034e-05
-1.77093905599203e-05
-2.96772681833552e-05
-1.96561814373098e-05
-1.79085617127219e-05
-1.85006263915136e-05
-1.90596750686016e-05
-2.69325857073526e-05
-2.44175157547378e-05
-2.23773376855027e-05
-2.17532095728507e-05
-3.02848166527036e-05
-2.91391391811762e-05
-1.56036025897256e-05
-1.61475126976455e-05
-6.68915695608578e-06
1.99701995899598e-05
-6.94515959505483e-06
-1.13422695162254e-05
-1.11866821315648e-05
-1.13203566952577e-05
-2.03720122043077e-05
-1.04267481039688e-05
-1.33929224820127e-05
-1.75442432061144e-05
-9.94921303147897e-06
-1.95102169776394e-05
-1.56452925610812e-05
-4.51344605117742e-06
-1.48917627749338e-05
-1.17204981216386e-05
-1.27403879913357e-06
-2.30729821611808e-05
-5.7013255368412e-06
-1.22956885555227e-05
-1.07576499464369e-05
-1.88133995510648e-06
-8.98670391017915e-06
-9.71496649728111e-06
6.45009706644282e-06
-8.00096096295023e-06
-4.25672579687989e-06
5.47069889336905e-07
-1.57659079751068e-05
-1.2260849953465e-05
-1.73178206665314e-05
-3.07743591412514e-05
-1.21720316766034e-05
-9.05273570785813e-06
-1.4094777188164e-05
-1.75255961909434e-05
-1.57371928465416e-05
-9.83655414950251e-06
-8.88449262473284e-06
-1.10600883499377e-05
-1.26132864028143e-05
-5.14696623283824e-06
-3.99773762568182e-05
-1.22905169498432e-05
-1.35258600569212e-05
-1.80690461868939e-05
3.01581888685368e-06
-2.30133738311002e-05
-1.35360272105022e-05
-5.85092222699746e-06
-2.19880575993781e-05
-6.76427886217553e-06
-2.1925026869248e-05
-2.46368333433182e-05
-1.43848293863918e-05
-1.8519308469302e-05
-1.7549639609664e-05
-3.95201536349566e-05
-1.87839407761775e-05
5.98195557546752e-06
-2.81325605870245e-05
-1.35707412947523e-05
-1.56386701356328e-05
-9.80658021690324e-06
-1.65019250103668e-05
-3.26861398917185e-05
-3.29033190365989e-06
-1.1605600626579e-05
-1.84139072627393e-05
-1.51277860552636e-05
-2.73332734856246e-05
-1.65685430140859e-05
-7.99248486742153e-06
-2.66558629796322e-05
-3.23383814663037e-05
-1.15398002478339e-05
-4.25020577905751e-05
-8.26788790220584e-06
-2.54418246789973e-05
-2.88381326509689e-05
-3.47279517849958e-05
-1.43510407469353e-05
-2.17842950069048e-05
-1.14138386147834e-05
-1.70268491207148e-05
-1.0194148720637e-05
-3.61325726184912e-05
-6.19435459644437e-07
-2.81462191671084e-05
-1.76372757269272e-05
2.70538647776662e-07
-7.37782252532715e-06
-1.69850783300163e-05
-2.87263078602154e-05
-2.11017376628143e-05
-1.23071638040925e-05
-2.40156384302488e-05
-1.35909486694273e-05
-9.92343186806179e-06
-2.43912046056003e-05
-1.37342855571954e-05
-9.75436194189467e-06
-5.09387589835797e-06
-1.73609953848012e-05
-1.29258777861692e-05
-8.76501131375596e-06
-8.70995749589461e-06
-2.12360159484119e-05
-8.69424206954599e-06
-1.93944004585935e-05
-5.30233151129544e-07
-1.7186549746709e-05
-2.50225283489872e-06
-2.626810857264e-05
-1.33473903498722e-05
-1.34107114027865e-05
-2.38691890920548e-05
3.04016494471021e-06
-1.27693037388881e-05
4.788380912851e-06
-2.0503099323256e-05
-3.19208771076927e-05
-6.66271891362735e-06
-1.00409363481907e-05
-1.28338691644354e-05
-1.46187604356031e-05
-8.29236980207701e-06
-1.11088512059028e-05
-1.94447139458902e-05
-3.58940516967003e-06
-1.97275113457522e-05
-1.40728081841061e-05
-6.21240354579045e-06
-2.50798468445074e-05
-1.11463859476213e-05
-3.83752024386952e-05
-1.40659190624327e-05
-8.98677333394414e-06
-2.61084210711835e-05
-1.15367571148355e-05
-2.3950062285089e-05
-1.89595902988786e-05
-1.26763533865626e-05
-6.59785978095312e-06
3.75682748767372e-07
-1.62229412369999e-05
-3.97484812206209e-06
-2.57534708697618e-05
-2.63823299136364e-05
-2.21552361535803e-05
-1.49699763328255e-05
-2.09325871333022e-05
-1.87316107398225e-06
-2.38226361423407e-05
-4.80368704711276e-06
-7.44246869842959e-06
-3.45490891131333e-05
-1.09690148254286e-05
-1.83194051739519e-05
-5.12411392889972e-06
-3.08565455861179e-05
5.24021015908474e-06
-1.47300949828901e-05
-2.98665181171815e-05
-9.05626859455557e-06
7.57704369996103e-07
-1.94103061895132e-06
1.20476384688833e-06
-2.20786061599448e-05
-1.8578360272895e-05
-1.9988363347612e-05
-1.86328042915522e-05
-2.69658701253422e-05
5.40360847432106e-06
-2.56143484152207e-05
-1.96664194258514e-05
-2.97740314258233e-05
-1.75537585861205e-05
-2.03093926308904e-05
-1.99863271501663e-05
-2.14704481463375e-05
-3.01692181149277e-05
-1.78786520436631e-05
-3.05026895213489e-05
-1.38097632066691e-05
-1.87113076091491e-05
-2.38430721861158e-05
-2.37231367381231e-05
-4.40418809817126e-06
-9.87140654344561e-06
-4.87051373996957e-06
-3.15431566960468e-06
-5.52606338591501e-06
-7.87183244401507e-06
-7.92804566402198e-06
-1.27349291421335e-05
-1.31325925034188e-05
-3.22454996090867e-05
-1.97309628792594e-05
-1.06226378361966e-05
-1.74231255023599e-05
-1.70896797330772e-05
-1.25145044421634e-05
-1.26473387345834e-05
-6.62872224856258e-07
-1.69239208981442e-05
-3.06997838810732e-05
-2.04099607635471e-05
-3.107892888203e-05
-1.39638471739261e-05
-1.67231953103478e-05
-1.11814654480261e-05
-1.96067481016323e-05
-2.53844178203507e-05
-1.2878460764312e-05
-2.63150976837186e-05
-2.05569677282677e-05
-7.21134849245888e-06
-1.67559224538282e-05
-1.97950995088409e-05
-3.962409123198e-05
-1.86824326557945e-05
-3.09837351389803e-06
-2.02601027068292e-05
-8.64264080676494e-06
-1.37406295769292e-06
1.25793115794692e-06
-2.70658156872834e-05
3.27108375031121e-06
-1.96833552462419e-05
-2.72883501687635e-05
-1.10393314183118e-05
-2.71931418367874e-05
-2.1648610806674e-05
-1.68862964777448e-05
-2.3451970745006e-05
-1.05018346166559e-05
-1.95527160961576e-05
-2.05406115788809e-05
-1.34532927229109e-05
-1.17968261060702e-05
-1.33299499908332e-05
-1.15366914952851e-05
-3.16004106528248e-05
-1.74992997010949e-05
-1.1292511800729e-05
-2.33599542650044e-05
-1.1813428198765e-05
-8.53053072866785e-06
2.69503564485635e-06
-2.25595403800608e-05
-1.3475175727941e-05
-2.45769913886669e-05
-8.45043827465231e-06
-1.2862122074476e-05
-6.73855750375463e-06
-3.69159254821374e-05
-1.0208112035211e-05
-1.93772618333904e-05
-2.28455003112511e-05
-1.83693853988355e-05
-1.80962959852115e-05
-1.23917868998228e-05
-1.25163598753787e-05
-1.51077162693865e-05
-1.4119497457677e-05
-6.00123479041919e-06
-1.40083613203204e-05
-2.06844202235587e-05
-3.307127639731e-05
-2.85932817979696e-05
-9.7915319781837e-06
-2.80470214377674e-05
-3.33157317436042e-05
-2.06337808572919e-05
2.38758249951197e-06
-2.64010379853232e-05
-9.45586793077975e-06
-9.5741586352814e-06
-1.19730699861149e-05
-9.50310221046251e-06
-1.21751808773757e-05
-2.21531554984656e-05
-1.19134450336399e-05
3.91117185622405e-07
-2.06769502176816e-05
-1.18011988509052e-05
-1.61981024502305e-05
-3.58369927192776e-05
-3.45259604438504e-06
-1.99220069202848e-05
-4.01623030230769e-06
-1.78996753831821e-05
-4.73144143272853e-06
-5.53185236995796e-06
-8.78759339333872e-06
-2.45321487656054e-05
-4.18471928951216e-06
-2.89576787529599e-05
-3.05326436783407e-06
-2.72152513297091e-05
-1.64256643217258e-05
-3.73017008525588e-06
-2.81889887261327e-05
-1.48441787868837e-05
-1.44586253316501e-05
-7.71148643518108e-06
-1.43093578176728e-05
-2.26617996588865e-05
-3.2512693398633e-06
-5.65481683984422e-06
-2.59670714709558e-05
-2.28779357731644e-05
-2.87456756531419e-05
-1.73182269872562e-05
-6.5317639359715e-06
-1.58153065129939e-05
-2.31547789648162e-05
-7.43295482697901e-06
-2.68606344582903e-05
-1.37945201714154e-05
-5.27879023935098e-06
-1.88850743154392e-05
-1.09531308103218e-05
-1.88960603261936e-05
-1.2595653820373e-05
-1.41006540842631e-05
-5.74535394242985e-06
-1.21980691410878e-05
-1.4630130390928e-05
-8.00757506051899e-06
-9.71337895448147e-06
-5.18096930022984e-05
-3.02039335912138e-06
-5.29969202641945e-06
-3.18830021655796e-05
-1.99671793792478e-05
-2.29630245460776e-05
-2.2114744983782e-05
-1.66044669791987e-05
-1.76774366898798e-05
-1.16859401699836e-05
-7.28778472094045e-06
-9.57006896998584e-06
-2.40643425864856e-05
-1.71048570804129e-05
-1.5983613810554e-05
-9.8053865839431e-06
-1.0347012578538e-05
-1.76398663296833e-05
-1.3423606361489e-05
-1.48364580579806e-05
-1.62587920365021e-05
-2.05497081006538e-05
-1.20129056878525e-05
-2.38243514632492e-05
-1.88285623185841e-05
-1.81703222242673e-05
-2.73285416032017e-05
-2.69901059591674e-06
-2.0844839644559e-05
-4.05464064888261e-06
-4.64142749852068e-06
-2.93618242055868e-05
-7.26122481211041e-06
-1.76931909578631e-05
-2.54603783894922e-05
-2.68170073583805e-05
-2.58400387686932e-05
-1.37681710883329e-05
-9.97464933428715e-06
-4.36813277842708e-05
-4.93775468375677e-06
-2.0609182949107e-05
-2.71672309802354e-05
-1.81792777697309e-05
-2.24131921327003e-05
-2.17586729529599e-05
3.60096904453768e-06
-8.91604203958705e-06
-8.36502931924218e-06
-1.2592571016561e-05
-7.58154375639624e-06
-1.42369276006746e-05
-6.86788089585307e-06
-2.6735060516276e-05
-1.0491848397963e-05
-1.28693106156723e-05
-2.60506925707068e-05
-2.18210767593535e-05
-8.71795051229413e-06
-5.18731661461707e-07
4.43480344735744e-06
-8.83870129725117e-06
-1.36596288795763e-05
-1.14164946816475e-05
-9.79125273976093e-06
-2.42510039819555e-05
-1.49097553196729e-05
-1.16570733341691e-05
-6.52394145938211e-06
-1.96493051124945e-06
-8.98912075428088e-06
-2.06440791242329e-05
-1.46617581236262e-05
-1.45949928853302e-05
-2.56653793425114e-05
-1.43960305011241e-05
6.08864664769025e-06
-7.86177408673456e-06
-1.1185397655217e-05
-1.68088946065259e-05
-2.29748404999425e-05
-1.27496143511937e-05
-2.17625497408359e-05
-7.12216910736423e-06
4.48707773003323e-06
-1.01614872979966e-05
-1.75739990348759e-05
-2.32649568275773e-05
1.52878928811052e-06
-1.81932917896925e-05
-9.9019652153883e-06
-2.61448910673184e-05
-2.22256540263396e-05
-1.9412083810237e-05
-1.88474116333952e-05
2.76144391812955e-06
-2.55309661111439e-05
-2.51420198824812e-05
-1.55495387893016e-05
-2.32017101454961e-05
-2.65897150786181e-05
-3.26258137775489e-05
-1.19946564488108e-05
-1.85755715857455e-05
-2.83352625703037e-05
-9.46204129227422e-06
-3.04717216830398e-05
-1.01397439395326e-05
-3.20736428062187e-05
-1.6265544671944e-05
-9.11020792720261e-07
-2.52773473565858e-05
-2.27355294545897e-05
2.21027001140624e-06
-9.88601027440672e-06
-2.03704135715677e-05
-2.0831857342033e-05
3.90919641529387e-06
-1.48382791045702e-05
-1.77549502302091e-05
-2.33719325384804e-05
-1.24627760006647e-06
-3.06707165026357e-05
-1.91993352914012e-05
-1.46555854433816e-05
6.91742683841385e-07
-9.42285872468207e-06
-1.44312194057841e-05
-1.46932666371307e-05
-2.05578950886968e-05
-1.2636324055215e-05
-1.40143771153265e-05
-7.16902826933983e-06
-1.23479253506381e-05
-9.38213409250589e-06
-9.77151601805311e-06
3.19323156224152e-06
-2.90585008652212e-05
-8.53043242246341e-06
-1.18873876630527e-05
-1.17785247841501e-05
-1.52160910959065e-05
-2.59328515294241e-05
-7.02784936272861e-06
-9.13652486356057e-06
-2.44579578359435e-05
-2.42488375592928e-05
-1.1221459182533e-05
-1.68292373934386e-05
-3.2084642677238e-05
-2.09715025282245e-05
-2.8249413316628e-05
-2.55943062654366e-06
-2.35700548116853e-05
-1.02305020379226e-05
-8.54376765760103e-06
-1.13192261797248e-05
-1.90703402712604e-05
-1.02261974641262e-05
-2.53151178415195e-05
-3.35862992910379e-05
-1.61124644688722e-05
-1.23600428424441e-05
-1.61602361441771e-05
-1.85876799637026e-05
-2.21815381970806e-05
-3.56690098750033e-06
-1.27909664300273e-05
-1.27780755472543e-05
-3.31823592558987e-06
-9.3417425269737e-06
-5.01594551348013e-06
-1.240918189158e-05
-2.41501811880854e-05
-3.64503551615223e-06
-7.42359667705844e-06
-1.25597054175917e-05
-1.87081680748584e-05
-1.1895308146215e-05
-2.64456201315999e-05
-2.11995489939403e-05
-3.49965512659457e-05
-1.41186758848643e-05
-2.10301238107676e-05
-4.33862336067062e-06
-1.32131316604408e-05
-1.60551320847781e-05
-1.64511838928056e-05
-2.46132396596828e-05
3.91749057979833e-06
-2.16573844873333e-05
-1.6578533909524e-05
-9.73986631271953e-06
-1.24026878287705e-05
-4.33633566112886e-06
-1.46863540344308e-05
-3.61374430904213e-05
-1.8241562254448e-05
-2.85959121164096e-05
-2.18185534020186e-05
-1.03620365162077e-05
-2.73610468045944e-05
-2.13021610556783e-05
-9.52301180799232e-06
-1.29328152002578e-05
-4.22706740384898e-06
-1.59491734477596e-05
-2.09535618447297e-06
-4.46752594677812e-06
-2.76994548221576e-05
-2.20499097832396e-05
-1.74096514070286e-05
-2.15999126657663e-05
-8.67061960340859e-06
-7.92276904054544e-06
-6.16953280198839e-06
1.11877143583469e-05
-1.4716718557208e-05
-1.47566383133725e-05
-9.06583442604627e-06
-2.36338384588476e-05
-6.92480118585646e-06
-1.55376816499592e-05
-5.62377017104169e-06
-1.96637566046771e-05
-1.32270190578451e-05
-2.30685038725072e-05
-1.40787445710632e-05
-7.27793483110634e-06
-2.15259025393797e-06
-1.36092790516393e-05
-1.01204582640485e-05
-9.10335880724552e-06
-1.60938101343072e-05
-2.14530502159235e-05
-2.82397016085649e-05
-3.5300538302149e-05
-1.40089786824112e-05
-2.31186813467465e-05
-1.90337885963195e-05
-1.98486225391072e-05
-2.71563623338539e-06
-2.22882699070599e-05
-1.9495097545198e-05
-1.48899576490228e-05
-7.64652704496072e-06
-1.53436291355697e-05
-1.59550557914106e-05
-2.44697614081931e-05
-1.97751662177446e-05
-1.55115912133645e-05
-1.87920487800513e-05
-1.33243984460331e-05
-1.29290153575953e-06
-2.07194318972131e-05
-6.1553649959547e-06
-6.85257650160566e-06
-2.26083325893593e-05
-2.23713047092514e-05
-2.60048342691796e-05
-1.44485127079463e-05
-1.52321908014673e-05
-8.55940451626079e-06
-9.00919492707815e-06
-8.19965124130521e-06
-1.88087701747104e-05
-9.56638520106579e-06
-2.24584738476611e-05
-5.27363378042796e-06
-1.10435590550737e-05
-8.80446047334281e-06
-5.52590407218403e-06
-1.66194163649742e-05
-3.51229915347969e-06
-2.20361049445225e-05
-2.96833797606017e-05
-1.23190243838746e-05
-1.68698010331448e-05
-7.63865957209903e-06
-1.69020024244885e-05
-7.59539047229653e-06
-6.84954161749586e-06
-1.81732518865462e-05
-2.08996436133614e-05
-1.05854122339165e-05
-1.28200140630787e-05
-2.73386858278407e-05
-2.49393341029301e-05
-1.05324179475412e-05
-1.15684174049019e-05
-7.25238332806814e-06
-1.43043917800899e-05
-1.96778919996002e-05
-6.39743915134522e-06
-4.22157151165177e-06
-1.59619381615304e-05
-5.98611544899764e-06
-1.71472033601682e-05
1.55412087670283e-06
-1.86551337766901e-05
-1.35793240470605e-05
-2.94204125430405e-05
-2.93504097625176e-05
-1.58098909214876e-05
-1.03802900418407e-05
-6.78362625710588e-06
-1.04730399170634e-05
-1.30989358875329e-05
-7.72521452478692e-06
-1.33509477475969e-05
-1.10904954134787e-05
-2.46495452555794e-05
-1.52854732905664e-06
-1.03834322262555e-05
-2.44200215596414e-05
-2.47037564252344e-05
-1.39796309310354e-05
-7.71403181335879e-06
-2.33449051917705e-05
-1.10587489400695e-05
-1.20768197721748e-05
-5.16813270045657e-06
-1.4749661637061e-05
-1.08792864621417e-05
-8.42418375894577e-06
-2.1219009614041e-05
-2.17864192542402e-05
-6.56853328327895e-06
-1.77675512987026e-05
-8.49641605872112e-06
-1.50011860373041e-05
-1.2282988381014e-05
-2.84841019762812e-05
-1.48760000008508e-05
-2.65277932999606e-05
-8.77121398178302e-06
-2.11743545279882e-05
-1.83527040643697e-05
-2.11130881984e-05
-1.1946153977387e-05
-2.61522462367607e-05
-1.22057608376793e-05
-1.21415691400345e-05
1.00054132987644e-05
4.52319604082326e-06
-8.03378841398581e-06
-1.13627757654717e-05
-1.74799653821465e-05
-2.26589879998061e-05
-2.11385052396788e-05
-2.00699707676425e-05
-9.282924534349e-06
-3.3238710616652e-05
-1.52905631659224e-05
-1.8884656939023e-05
-1.54715924161141e-05
-1.19618308150679e-05
-1.39936082154118e-05
-1.83692382698253e-05
-4.09020881205695e-05
2.72972264924885e-06
-5.46122355228754e-06
-9.7831971634686e-06
-7.5206623366654e-06
-1.6567278844377e-05
-9.66079000615027e-06
-3.45352704584179e-06
-1.68156663528703e-05
-1.2596256553163e-05
-2.70633296267728e-05
-1.86458389731144e-05
-6.45469509021112e-06
-1.78594635415127e-05
-2.51128139725748e-05
-1.35859992541359e-05
-3.21293605448177e-05
-1.23914656743826e-05
6.06865250821292e-06
-1.66636746630406e-05
-1.4180581861072e-05
-2.67238164870843e-05
-1.2740207477419e-05
-8.04429273450717e-06
-1.65622136090604e-05
-1.62391194702124e-05
-2.3002290495893e-05
-1.53028347194423e-05
-1.15366021515379e-05
-2.26388066495507e-05
4.79868401169103e-07
-3.27054082473447e-05
-2.38553406490876e-05
-2.46458108006378e-05
-1.18678157992377e-05
-2.07907341484082e-05
-1.6065280637855e-05
-3.35644904618005e-05
-2.32451800274127e-05
-1.90949623901962e-05
-2.81009297351164e-06
-1.65024387186806e-05
-3.15626829410398e-05
-5.91395712075295e-06
-1.0423319649836e-05
-2.26858923722221e-05
-1.70303433779293e-05
-2.24963544861014e-05
-2.06366907591594e-05
-1.0212048388184e-06
-1.08463076127767e-05
-8.8421042135028e-06
-1.68525004452088e-05
2.20567504249328e-06
-2.09462451568124e-05
-2.72389666634165e-05
-1.46615542845564e-05
-2.23554136835742e-05
-2.15632859514025e-05
-1.84558824518851e-05
-1.77106694017627e-05
-1.85216709740169e-05
-1.31120023998602e-05
-3.27583995274886e-05
-1.18746355054244e-05
-1.77211866444763e-05
-1.21666444768222e-05
-7.49816773887437e-06
-2.28809904321843e-05
-1.26224571921009e-05
-1.03965903852541e-05
-2.41863660156662e-05
-1.8883270295753e-05
-1.36630260781202e-05
-1.36683420608384e-05
-1.30117754360358e-05
-1.28181281167971e-05
-5.52121858313702e-06
-2.32147543820042e-05
-5.01266247650501e-06
-2.51676106155152e-05
-2.56030813459172e-06
-1.48218231739118e-05
-2.45874887256941e-05
1.32252289801967e-06
-1.20897689699319e-05
-6.74437134700433e-06
-1.17879748761807e-05
-1.55676491939995e-05
-9.22871101937765e-06
-3.22066545477826e-05
-1.54241033765654e-05
-6.75480645318861e-06
-2.65055085779117e-05
-4.65654842312032e-07
-1.99727442848932e-05
-9.96004955887475e-06
-2.28402152630709e-05
-1.958252765816e-05
-1.21528646099779e-05
-1.45920154095047e-05
-3.76981990157959e-06
-1.65096628999167e-05
-1.08943059045597e-05
-3.68200103404778e-05
-9.69065357000971e-06
-2.04707963919616e-05
-1.13280049262187e-05
-5.30237546294584e-06
-1.80633438508036e-05
-1.77221619089557e-05
-2.52385479214226e-05
1.17258265736654e-05
-1.22861163683556e-05
-5.68508195431663e-06
-5.62920708150747e-06
-2.05947709458901e-05
-2.72635163298426e-05
-1.538329536917e-05
-1.28056257689359e-05
-9.72841352878587e-06
1.66071217989893e-06
-2.7783152898347e-05
-1.29005999451136e-05
-2.53643530636688e-05
-7.07610483558085e-06
-4.06629501353181e-06
-2.23438458715248e-05
-2.28225919579298e-05
1.21643305165603e-05
-2.84796442032286e-05
-1.5377418783907e-05
-1.84578076068205e-05
-7.53128686250307e-06
-1.28805037569022e-05
-2.78507430529085e-05
-2.09261170194516e-05
-2.6623826927301e-05
-1.97159358011044e-05
-9.56349938201022e-06
3.55923317213189e-06
-3.5944812806077e-05
-1.59439703956225e-05
-1.64383032346549e-05
-2.81074554259821e-05
-1.85929965232969e-05
-5.08127643716272e-06
-6.76084356102703e-06
-6.08442269889944e-06
-2.03118806995241e-05
-2.31333151755066e-05
-9.55070616571939e-06
-1.09866669532306e-05
2.35370567447071e-06
-1.67982858247741e-05
-1.20423719846507e-05
-1.04934328955663e-05
-2.95257959611351e-05
-3.2396510982001e-05
-1.84199427782268e-05
-4.61909127645548e-05
-1.49128620159418e-05
-2.12122638050298e-05
-1.62167374167417e-05
-2.11482789985358e-05
-1.9723964364809e-05
-1.02534933613113e-05
-2.39420470606528e-05
6.25811018494242e-06
-3.05456284978218e-05
-2.64136583152237e-05
-1.83589908298709e-05
-1.98670461380029e-05
-2.86893422225671e-05
-2.12425482836825e-05
-2.06695586754226e-05
-1.27979801505284e-05
-1.65858200021787e-05
-1.63271270580404e-05
-1.72755349820427e-05
-1.02759717159901e-05
-2.50933404739934e-05
-3.07106159233193e-05
-2.4520408372342e-05
-6.16176892836948e-06
-1.00291165745232e-05
-1.55547637920496e-05
-1.01405848282329e-05
-2.44949891077999e-05
-1.74470473965116e-05
-2.43020896951107e-05
-8.94083237682493e-06
-2.27968016501255e-05
-3.09046860620909e-05
-1.8890334508719e-05
-1.19892419164484e-05
-2.85016139480119e-05
-2.28209725775513e-05
-1.8918669496884e-05
-2.38694950585084e-05
-2.71688882812265e-05
-1.08396243183172e-05
-2.63182021252314e-07
-3.66946483492997e-05
-1.12940709031784e-05
-1.70067665465028e-05
-4.39156121109205e-06
-3.17730085640453e-06
-2.20919096205777e-05
-3.67426807085104e-06
-1.8339220919664e-05
7.81071869648536e-06
-2.81408598910716e-05
-2.07717729324079e-05
-6.61415929596582e-06
-1.51010778121555e-05
1.29562798360793e-06
-1.82848018936373e-05
-2.03149130675435e-05
-1.91236913335512e-05
-6.97407832797024e-06
-1.94278719065078e-05
-2.06074121347718e-05
-2.06259323416426e-05
-2.60212542106945e-05
-1.47450106547941e-05
-2.93704688902227e-06
-3.19796646294125e-05
2.85325145065019e-06
-1.52232862170865e-05
-2.09015169335796e-05
-2.25300276744954e-05
-2.87520544111168e-05
-1.28682444496315e-05
-1.14345509521176e-05
-1.83115308620277e-06
-6.89580226839022e-06
-2.00874132819116e-05
-1.19719224884205e-05
-1.50535963430098e-05
-2.38412142018038e-05
-2.25620428916364e-05
-1.32624045461435e-05
-2.61273721314402e-05
-1.74202417388729e-05
-2.29648646996352e-05
-2.2348594451554e-05
-1.87335538285514e-05
-1.8160877232386e-05
-3.21080686249811e-05
-2.73298531001987e-05
-1.09102753277903e-05
-9.98644211639994e-06
-1.78935721976052e-05
-1.0183255174258e-05
-5.71152551016015e-06
-1.98265449514591e-05
-1.91546447974991e-05
-3.08313875809937e-06
-1.27317056359064e-05
-1.14630992061432e-05
-2.90596242465607e-05
-2.46840213649769e-05
-1.5211687125299e-05
-7.50995828166346e-06
-1.9130994553705e-05
-2.31448801711677e-05
-1.872141662774e-05
-2.23072135903477e-05
-1.68873273883206e-05
-7.03729987748308e-06
-4.59282474754522e-06
-9.987190350006e-06
6.00410351197014e-06
-2.58339189724249e-05
-1.6577385723735e-05
-2.05292067375566e-05
-1.86481880745452e-05
-1.80928481737011e-05
-1.44070724742436e-05
-9.78735896297808e-06
-2.35229909137211e-05
-2.89873866222541e-05
6.15502564058142e-07
-5.59593418891338e-06
-1.53949775378209e-05
-4.18133326510089e-06
-6.84144011862837e-06
-3.71865202223473e-05
-1.73841077176667e-05
-3.10531322216581e-06
-1.5520781998137e-05
9.17161556260755e-07
-1.62277824788693e-05
-1.57696951770855e-05
-6.60376478104141e-06
-1.19343441884886e-05
-1.08188657300374e-05
-1.74329989235625e-05
6.63679144277646e-06
-1.40490053251262e-05
-3.42106380527325e-06
-2.53734175171782e-05
-1.76041288847478e-05
-3.57276878170905e-05
-1.37723278485045e-05
-3.28997025254287e-05
-1.68978010168199e-05
-1.05332562479128e-05
-1.0794916592527e-05
-7.94325076820428e-06
-1.65145053100413e-05
-2.8578488707339e-05
-4.71727270098998e-06
-2.19277413587969e-05
-2.36281374252041e-05
1.43208030921508e-06
-5.67762081685303e-06
-3.51956308239186e-05
-1.98686036666006e-05
-2.05370129677635e-05
-3.99617344531294e-05
-3.4426132033347e-06
-2.32911783336168e-05
-1.22200454598461e-05
-2.18894625725376e-05
-3.35886003322866e-06
-1.8374480181305e-05
-6.80649355606734e-06
-3.11714553380875e-05
-6.60563136685806e-06
-1.99271651714105e-05
-2.28301162851755e-05
-2.61468621144751e-06
-2.26698823541395e-05
-1.51297566181169e-05
-1.78060495823802e-05
-2.54659896735912e-05
-1.01692962822962e-05
-6.68310400990137e-06
-7.4872027991195e-06
-2.86668063216134e-05
-2.02000828613963e-05
-8.60494745293714e-06
-1.04931357865099e-05
-2.34603303341973e-05
-2.16567637013433e-05
-1.13205815547306e-05
-1.59778858480347e-05
1.84866861421755e-06
-4.71624048584725e-06
-7.02046585087938e-06
-1.19455638290952e-05
-1.13550768552919e-06
-3.17952575036438e-06
-2.66898209681024e-05
-6.45568894141593e-06
5.1377799621147e-06
-2.2501929195322e-05
1.809773273661e-05
-5.77035823381748e-06
-1.87881880316199e-05
-1.71777185379158e-05
-7.66181926298152e-06
5.4394973154547e-06
-2.05707874633646e-05
-3.04140608171147e-05
-8.13722373063224e-06
-2.80688085496182e-05
-7.99707450383822e-06
-2.36262963708914e-05
-1.38558201945423e-05
-5.23288790804863e-06
-1.45709013344081e-05
-1.42884328675458e-05
-1.51054441305074e-05
-2.17393164625996e-05
-8.64880093721033e-06
-2.93852971487986e-05
-1.57158892001864e-05
-7.36417383436999e-06
-1.59343043479587e-05
-1.64350159525228e-05
-2.88530161412673e-06
3.09383457117964e-06
-3.49638230513199e-06
-5.11990444259464e-06
-7.07269966721105e-06
1.75378855283478e-06
-1.38827902028333e-05
-1.19784099369347e-05
1.75125571335232e-06
-3.55962041966192e-06
-2.4597237400013e-05
-6.43021942695435e-06
-7.78386517454009e-06
-7.58704743169013e-06
-3.8719145392356e-06
-2.00640626337645e-05
2.0626427319236e-06
-2.67481008413343e-05
-4.40560162863091e-06
-1.57221141834885e-05
-2.03939241749421e-05
-4.67417725188814e-07
-1.47168095195681e-05
-1.6364244742761e-05
-6.36708311941691e-06
-1.64452885010508e-05
-5.58535944250101e-06
-2.11635510955443e-05
-1.1594355360319e-05
-3.38687948980792e-05
-1.54198089589695e-05
-1.81486037315051e-05
-2.57303017394073e-05
-7.23440209982531e-06
-1.95627200039581e-05
-2.26467557645269e-05
1.36356901332263e-06
-2.72191254180718e-05
-2.34481579068635e-05
-2.31089546652403e-05
-1.04779332016289e-05
-2.00610514780633e-05
1.7588671843931e-06
-1.1314713744051e-05
-6.88972159059748e-06
-3.50186798312521e-06
-7.95230691370326e-06
-3.08989475177357e-05
-3.19095067578235e-05
-3.12102924604945e-05
-6.2410369721738e-06
-1.35161456124641e-05
-2.29763224490796e-05
-3.7709300469454e-06
-1.79532028927606e-05
-8.62187332835909e-06
-1.95444951902213e-05
5.70833014303907e-06
-1.03915550719444e-05
-2.21390464840885e-05
-2.48216915898966e-05
-1.42834249183558e-05
-2.28482227034386e-05
8.29698272796208e-07
-2.41503066445972e-05
-1.37050224394594e-05
-3.05960873635197e-05
-1.75711998179728e-05
-7.09105510482536e-06
-1.78417859018514e-05
-1.51437801528543e-05
-1.55366307126011e-05
-2.53331103928303e-05
-8.31203378978857e-06
-1.96263977513946e-05
-1.79514286076927e-05
-2.75563730035534e-05
-6.42264278495675e-06
-2.78131665450639e-05
-6.27028722264537e-06
-9.67304628989065e-06
-3.91069569292416e-06
-4.83033742962284e-06
-1.83337989399169e-05
-1.12092578692315e-05
-2.68923610790527e-05
-1.28407103839686e-05
-5.99307590317995e-06
-1.75481460295533e-05
-2.88702306412428e-05
-7.40892211664347e-06
-1.27286007304583e-05
-1.16225411050858e-05
-3.575426436174e-05
-6.55348193865192e-06
-2.82646864092104e-05
-1.43180394143014e-05
-1.99577975803983e-05
-2.87080278480322e-05
-2.26736082954115e-05
-2.28995273257279e-05
-1.50716971839678e-05
-2.37982454163492e-05
-2.29052720491339e-05
-2.70442569609843e-05
-1.88276831585138e-05
-2.04762616695726e-05
-3.23529621583174e-05
1.2481310481164e-06
-2.11784869412394e-05
-9.19041963961737e-06
-1.7986455810362e-05
-1.08426309075765e-05
-2.69404457970024e-05
-2.39677416954114e-05
-2.50866211167544e-05
-3.18113718961909e-05
-8.96865188526856e-06
-7.9815431931006e-06
-1.97126649414316e-05
-1.24619176730372e-05
-8.46733810410402e-06
-1.38786228147541e-05
3.09651609959718e-06
-1.55533567225673e-05
-2.13292563213834e-05
-2.92267537953212e-05
-1.46130359843422e-05
-2.0521015132908e-05
-1.41669349147185e-05
-1.80791231889136e-05
-2.78288685689409e-05
-1.27027950636755e-05
-1.08713756730545e-05
-1.77813818110494e-05
-2.18237990049252e-05
-2.01765906207244e-05
-3.94686927388581e-05
-2.04805724297364e-06
-3.87593967876729e-08
-2.47461582607784e-05
-2.67241582229832e-05
-8.96134078979655e-07
-2.93415379117864e-05
-2.95127561550666e-05
-1.10470304840111e-05
-9.11528397563302e-06
-6.52307455016844e-06
-1.93161087443413e-05
-1.75439935320692e-05
-1.44788053188124e-06
-9.3781349922246e-06
-1.6628246654317e-05
-1.01521968524026e-05
-3.07212971793763e-05
-1.1240623212372e-05
-1.6284603440844e-05
1.65141301148238e-06
-4.75672860970942e-06
-1.0611558320223e-05
-2.68524343845293e-05
-2.08987528638647e-05
7.82076387195577e-06
-8.40156975588703e-06
-1.75720496137442e-05
-1.31619986987258e-05
-6.05799708726757e-06
-3.56633693224066e-06
-5.33574677524068e-06
-1.84480684541787e-05
-5.41437840112697e-06
-1.64336410920352e-05
-3.37997970251168e-06
-3.51572590304996e-05
-1.65124283056299e-05
-2.34443764834356e-05
-1.70146331547877e-05
-3.49995749859986e-05
-1.34043580638894e-05
-2.91384649088142e-05
-1.59480769125211e-05
-1.13593755882861e-05
-1.03690207722419e-05
-1.93966271722001e-05
-6.45280370875451e-06
-6.86994850712674e-06
-1.61975538940817e-05
-2.09043664067642e-05
-2.58795872022916e-05
-4.0495583129308e-06
-2.35736198293561e-05
-2.04128749579592e-05
-3.07924987989664e-05
-2.35245728248838e-05
-2.71019187210102e-05
-1.48814130195833e-05
-1.85619142596146e-05
2.30840041175846e-06
-2.58943532278375e-05
-2.92034180230317e-05
-6.98273374111869e-06
-1.82880325184101e-05
-1.10759940401575e-05
-2.59835793376751e-05
-5.58382530281212e-06
9.28172491345689e-07
-1.2733339170622e-05
-1.49089810238936e-05
-1.46582408572263e-05
-6.71016265685206e-06
-1.10782551885569e-05
-2.31222966605507e-05
-8.4497121404803e-06
-4.39261805318562e-06
-2.11553373051164e-05
-1.38029492697566e-05
-1.72104007992335e-05
9.36769654335513e-06
-2.53069028002217e-05
-5.22641734653337e-06
-8.73358001989968e-06
3.0739064797016e-07
-2.17863735573799e-05
-2.76521195269941e-05
-1.61353287482661e-05
-1.97393289373865e-06
-2.07194753913974e-05
-2.12144357249212e-05
-2.98278459252337e-05
-1.78279300112289e-05
-2.06356814838418e-05
-2.20501979556796e-05
-1.69166164926528e-05
-1.20338753641955e-05
-4.75741364721139e-06
-1.0106415230994e-05
-2.15871694205666e-05
-1.68209808117145e-05
-1.44223775188874e-05
-1.11269970670807e-05
-2.65618280240994e-05
-2.48140844938263e-05
-6.50247174017008e-06
-1.4226671328228e-05
-1.21459966203074e-05
-2.14227605934321e-05
-3.67732244235437e-06
-2.73503553004213e-05
-1.78776281029519e-05
-2.4295896149603e-05
-2.43128820535054e-05
-2.52341794329725e-05
1.89634263737266e-06
-2.4393764308737e-05
2.32834806891732e-06
-8.08131511067433e-06
-1.51716107259346e-05
-9.35117951368749e-06
-3.62647701169331e-05
-1.71503181815311e-05
-1.71586012800771e-05
-3.02293991677907e-05
-3.20567533205632e-05
2.34149852391095e-07
-5.85476883770788e-06
-8.01893940397186e-06
-3.11046232774015e-05
-8.52212146938236e-06
-1.72243846879322e-05
-2.60488627051123e-05
-2.25035733661017e-05
-2.34160555356902e-05
-1.70149600749288e-05
-8.61393924425817e-06
-1.30841983601106e-05
-1.65366070739701e-05
-2.18654777213269e-05
-9.93523344047204e-06
-3.51926975111042e-06
-1.80038274645561e-05
-4.26032421484411e-06
-1.90667221801112e-05
-2.33475829868457e-05
-1.59974011872165e-05
-5.77295109564716e-06
-8.11334688766509e-06
-2.05858610323559e-05
-1.95456568592806e-05
-4.92244993987666e-06
1.13224747362201e-06
-1.82151286808049e-05
-9.50880578358304e-08
-1.04729753524429e-05
-2.58251239698292e-05
-1.35243483731111e-05
-8.55414367884905e-06
-7.51085833844713e-06
-2.39368845013831e-05
-9.98092536154268e-06
-2.45972774994376e-05
-3.99129842188827e-06
5.45612277284042e-06
-8.53153995341382e-06
-1.60241536392032e-05
-5.41787447278343e-06
-1.74013426787546e-05
-2.20548354238413e-06
-5.8894977158046e-06
-2.37342138840706e-05
-3.08603007781275e-05
2.15737806044637e-06
-1.9665293338482e-05
-1.71436237170576e-05
-3.37359673940082e-05
-7.42075581212248e-06
-5.01863038451317e-06
-2.1284450016627e-05
-2.85178130773617e-05
-2.23668002106972e-05
-1.72913432242716e-05
-1.47087295571914e-05
-3.1628115906197e-05
-7.94213436732902e-06
-2.14915715959746e-05
-3.85350651057583e-05
-1.69892588293747e-05
6.79051056329404e-06
-3.57553412649371e-06
-3.04346582343696e-05
-9.65195151341964e-06
-4.00620167760553e-06
-1.5837111815698e-05
-2.61351330333826e-05
-1.83796335465852e-05
-9.28745135967344e-06
-1.13822363703476e-05
2.89471172999631e-06
-1.03043314971173e-05
-2.36917087929623e-05
-1.90615339684638e-05
-2.11622778497121e-05
-7.40905624367444e-06
-2.32124867772662e-05
-1.44578843443391e-05
-1.67505574760556e-05
-2.26499346196086e-05
-1.05571814627569e-05
-1.47587140295407e-05
-5.44021433074205e-06
-1.12589836994391e-05
-2.0151650268563e-05
5.80997443104599e-06
-1.43604988798925e-05
-2.07147260286322e-05
-2.57099972393664e-05
-2.06098905255994e-05
-1.48268768069226e-05
-2.90526773790733e-05
-3.43547202744717e-06
-1.73588451714208e-05
-3.55363201553494e-05
-2.98891719312736e-05
-1.63689391348179e-05
-1.08478971842133e-05
-1.17641107943586e-05
-2.00201597314529e-05
-1.83671002642469e-05
-9.96650712839552e-06
-1.84659342307495e-05
-1.93415494423414e-05
-1.61298115683854e-05
-3.24835670166032e-06
-3.28471393417235e-05
-2.92753924145793e-05
-6.61311972766602e-06
-9.24349017281225e-06
-2.81780480202546e-06
-2.58088581119958e-05
-9.33656482019567e-06
-2.21384397113998e-05
-1.52487888415841e-05
-8.94542891804203e-06
-7.4770776147353e-06
-1.1178519422904e-05
-1.56355871548404e-05
-3.31406100767723e-05
-1.01622384585339e-05
-4.37366817161268e-06
-1.74817937635315e-05
-5.89224709832036e-06
-1.75192805433183e-05
-1.99181285693701e-05
-2.18234836311668e-05
-6.70349885039874e-06
4.32221852608091e-06
-2.11061312312783e-05
-1.30316671466054e-05
-1.7749968572156e-05
-1.12919315104721e-05
-1.18974943404078e-05
-2.8203408955249e-05
-1.3161984146677e-05
-1.15611481177276e-05
-1.87744425798758e-05
3.36502394060061e-07
-1.3891835618277e-05
-2.00956268372662e-05
-8.37712714302692e-06
-1.7555747722591e-05
-3.66028830044035e-06
-1.35284538311036e-05
-3.39835646874585e-06
-2.59897025326205e-05
1.59979689511454e-06
-7.27131627608656e-06
-1.00178296695533e-05
1.79530213263112e-08
-2.16739090041148e-05
-2.2574753988011e-05
-1.03198881890838e-05
-2.20775508263619e-05
-3.09710863773136e-06
-3.14468431897109e-05
-1.40845248869993e-05
-2.18330526301376e-05
-6.86350579666882e-06
-2.56858933099721e-05
-1.46880884791868e-05
-1.0714987002687e-05
-2.3459886953187e-05
-2.11798870949995e-05
-1.71286904376342e-05
-2.19864407632141e-05
-2.18720588028801e-05
-9.88625356511646e-06
-2.65672766330688e-05
-7.47976574619968e-07
-2.27245998879519e-05
-6.84901157325855e-06
-3.95348329095612e-06
-2.05313890468786e-05
-9.15479340861645e-06
-1.84830702025772e-05
-1.89672576423591e-05
-5.30567183914461e-06
-3.45991277797255e-05
-8.8897453409352e-06
-7.68754135639212e-06
-2.92095694136182e-05
-6.0698184416666e-06
-9.09340709878998e-06
-1.5410413248331e-05
-7.89951353433715e-06
-2.4032868968285e-05
-2.33714388243479e-05
-5.09955528221812e-06
-3.62594535697328e-06
-1.81710434511698e-05
-1.92031795089468e-05
3.75966537856496e-06
-4.58782433280121e-07
-1.46363741068089e-05
-2.05915933986711e-05
-3.32437726262967e-05
-2.23415035014471e-05
-1.95502471267454e-05
-3.14184380031551e-05
-3.84850432131762e-05
-6.16631292799665e-06
2.31199130246849e-06
-6.54299848329627e-06
-9.56690807992375e-06
-9.60387401404774e-06
-1.72910064862261e-05
1.9541951274392e-06
-1.81567910143468e-05
-6.22036755061477e-06
-1.72119188135693e-05
-2.78259882087668e-05
-1.38684341793121e-05
-1.90626122587512e-05
1.06447912654437e-06
5.77249962167528e-07
-2.20703276055102e-05
-5.20437090207322e-06
-2.86389592074166e-05
-1.65878133594223e-05
-1.8282351460174e-05
-1.80494380832587e-05
-1.15460435390177e-05
5.37467044163871e-06
-1.19867085192012e-05
-9.45505484050117e-06
-3.00488446827013e-05
-2.76894480802588e-05
-1.72202569943958e-05
-1.34704147003614e-05
-3.30646199359222e-05
-2.29948332892958e-05
-2.25474286369063e-05
-1.75563544745372e-05
-6.24793569833862e-06
-2.51961178330994e-05
-1.21739675804783e-05
-2.34259081487711e-05
-2.16838168186789e-05
1.98755822380709e-06
-1.50800489934081e-05
-2.71989502373633e-05
-3.03347243569064e-05
-1.73765995911536e-05
-1.306523022714e-05
-1.48084517159075e-05
-9.55187357890946e-06
-5.74883187498472e-07
-1.78887473594102e-05
-2.69762798355131e-06
1.42602621310112e-06
-2.28309184710954e-05
-3.66141077312057e-06
-5.39486103055328e-06
-2.6606269384243e-05
-2.37957842380826e-05
-9.9625983615078e-07
-3.55290622495502e-06
-2.21964971496423e-05
-2.12711365101334e-05
-6.07666123718032e-06
-2.00908093224297e-05
-2.89293428925239e-06
-9.59737598412752e-06
-2.05174295897317e-05
3.4929905358787e-06
-1.75526148085958e-06
-3.67475013907516e-05
-1.38765997944155e-05
8.28691728821216e-06
-3.30165655877267e-05
-2.08331256976891e-05
-2.1652610222879e-05
-1.50773094451734e-05
-1.21096335204011e-05
-9.25493732534644e-06
-3.57531657331056e-05
-1.60493702704227e-05
-2.35567249925127e-05
-3.25355308992179e-05
-1.69217897484079e-05
-1.38751728629149e-05
3.64002784132869e-07
-1.74256212048998e-05
-1.22050101552256e-05
-2.10796295086398e-05
-2.76361346761865e-05
-2.90370161694986e-05
-1.42038013016947e-05
-1.10045344671203e-05
-1.7042350062741e-05
-2.80550196758753e-05
-1.63348873943564e-05
-1.0923906677886e-05
-2.69294857216969e-05
-6.89832237478627e-06
-1.76361167707093e-05
-9.04552067435541e-06
7.12432690130761e-08
-8.50189801908629e-06
-9.48682317143691e-06
-1.50610844277477e-05
-2.49870059703791e-05
7.70118756683666e-06
-2.14844463156268e-05
-2.93892611012949e-05
-2.00916669686071e-05
-7.01445530656211e-06
-2.0351899222763e-07
-3.86524015163585e-06
-2.67288732729539e-05
-5.66864955022974e-06
-1.2624413291364e-05
-1.48002842407085e-05
-2.04980206113751e-05
-8.35340124421356e-06
-1.7718873441643e-05
-5.14595396058955e-06
-2.28081271288057e-05
-3.55708113595013e-06
-2.42630166797743e-05
-4.73588326460977e-06
-1.2197492329241e-06
-9.9330982224065e-06
-2.05099498998959e-05
-1.78283911976623e-05
-1.18500186274386e-05
-1.09300136594209e-05
-2.37583684026697e-05
-2.50153171847419e-06
-2.85174222215938e-06
-9.94282285707822e-06
-1.99008230699658e-05
-9.74288617177121e-06
-6.75193079823016e-06
-4.0773357958175e-06
-1.06009492857901e-05
-1.01216900257442e-05
-1.25909345818609e-05
-9.7980161678739e-06
-1.43652838807725e-05
4.06963843920574e-06
-2.44707482889332e-05
-1.89182625624216e-05
-1.52729229980713e-05
-9.54165880481286e-06
-1.42265478438161e-05
-3.44777557412689e-05
-1.12460555042803e-05
-2.8093125186498e-05
-1.12980724584154e-05
-3.0099969481596e-06
-2.04670499540115e-05
-1.7033974541198e-05
-2.31041930095248e-05
-2.38547762662018e-05
-1.46765692867938e-05
-6.97514885455862e-06
-1.68535433735875e-05
-1.6122781129711e-05
-1.52378154960195e-05
-8.9103237791802e-06
-2.47221611885438e-05
-2.13743375060832e-05
-1.05817708247375e-05
-3.33257422915195e-05
-5.49426919416885e-06
-1.45100287921818e-05
-1.47331628068943e-05
-1.00274786378664e-05
7.86470289641932e-08
-5.78240861603299e-06
-5.31111076559429e-06
-1.37602616639447e-05
3.35310778000337e-06
-1.5657710943846e-05
-1.23617208117668e-05
-6.60618457289998e-06
-1.44610075915832e-05
-1.38350290614132e-05
1.25680689060526e-05
-2.78183722913497e-05
-2.19337470926559e-05
-2.97282634601203e-05
-1.87618787274565e-05
1.38558211483938e-06
-1.73310537642818e-05
