# Supplementary material for: Research on computational propagation and identification of mine microseismic signals based on deep learning
Source: PLoS One. 2025 Oct 22;20(10):e0334641. doi: 10.1371/journal.pone.0334641 (PMC12543183; doi:10.1371/journal.pone.0334641)
Supplement: S9 Data — (ZIP) [file pone.0334641.s009.zip › 000101100000334.xlsx_0.txt_24.txt.txt]

-2.23870955143836e-05
-2.32778683535983e-05
-6.9212157130089e-06
-2.0771466893384e-05
-1.82295803446862e-05
-2.35989305065063e-05
-1.87509566560569e-05
-1.12214660535973e-05
-2.19732597808289e-05
-3.71524736628608e-05
-2.38771656776391e-05
-1.93519798851788e-05
-3.12419552599276e-06
-3.43096734563844e-05
-2.04106875741069e-06
-1.60400732907287e-05
-2.69795899282191e-05
-1.49376907420778e-05
-2.39707616698028e-05
-1.60700978844863e-05
7.20576755210197e-06
-7.54004513833288e-06
-6.80155232077547e-06
-1.21901822491107e-05
-2.50794818338939e-05
-1.10710845194902e-05
-2.74034872589184e-05
-1.54251836994022e-05
-3.86660719529269e-06
-6.91302625264937e-06
-2.8269084419949e-05
-1.09084420476306e-05
-1.13279692455944e-05
-3.453221992499e-05
-2.40135316070496e-05
-9.44108207752357e-06
-2.10505740028386e-05
5.95542767741808e-06
-2.64679219478934e-05
-1.35805709189258e-05
-1.67617424931269e-05
-8.18167643193043e-06
-1.31618697412794e-05
-2.82838106069515e-06
-9.71613944160209e-06
-2.8009449440868e-05
-3.39943117069412e-05
-3.33019878236781e-05
-8.59697483234311e-06
6.13212239726793e-06
-2.05945312020389e-05
-1.91101007370844e-05
-3.07172146874501e-05
-8.39011997628274e-06
-6.91373356430006e-06
-4.08248661806899e-06
-9.71453896415962e-06
-2.24460691473369e-05
-1.1452548279385e-06
-3.36707437555564e-05
-1.11092691878846e-05
-1.6438127459644e-05
-3.30849126091242e-05
-1.12106716489462e-05
-3.42695930259973e-05
-1.83261248050162e-05
-2.00747256964617e-05
-2.38257387964246e-05
-1.30695780901871e-05
-2.84548534727189e-05
-1.85989426829137e-05
-7.15245389145855e-06
-3.99587852648678e-06
-6.09181924991468e-06
-1.39456084826784e-06
-6.30464498411817e-06
-1.36207210305553e-05
-1.68547644862661e-05
-2.1096695319064e-05
-1.36455746683178e-05
-2.56627126358976e-05
-1.36902211695253e-05
-2.00857762819985e-05
-2.62522531327743e-05
-2.61641339506724e-05
-2.22534555663122e-05
-2.14368067926002e-05
-9.7702806638278e-06
-2.09780986179769e-05
-1.68727537369685e-05
-1.84575500580326e-05
-1.45986902888282e-05
-1.68608141322786e-05
-2.16231971888963e-05
-1.13446712117422e-05
-1.72832862108775e-05
-1.36684027176695e-05
-1.29733405031156e-05
-2.3973394127146e-05
5.89938803138461e-07
-1.20389757759596e-05
-3.82434850267307e-05
-9.07342752061214e-06
-2.02428808857551e-06
-3.36879216346349e-05
-3.68160562360148e-06
-2.63732427373912e-06
-9.07213651978314e-06
-3.22524497267205e-06
-1.96635184195941e-05
-7.1264605289606e-06
-1.34022560743704e-05
-3.47920103040831e-05
-1.34177648419739e-05
-1.55677053299682e-05
-2.5996518069389e-05
-1.15950129469492e-05
-2.54297706128734e-05
-2.02074827982023e-05
-2.47574305338361e-05
-1.95557882787306e-05
-2.39648376335892e-05
-3.03112263973495e-05
-6.19491580060097e-06
-2.76020292421185e-05
-1.32212241610834e-05
-2.09543338841247e-05
-2.51825155398466e-05
-2.1166363746485e-05
-3.2517470461383e-05
-2.85581018363008e-05
-2.50606513135953e-05
-3.14807757355383e-05
-2.39892898754266e-05
-6.0592636914281e-06
-2.76315325108026e-05
-1.4085168855525e-05
-1.43786407639706e-05
-1.36701219596744e-05
-8.77206794059517e-06
1.97708186949659e-06
-6.3751561890881e-06
-3.35354907667328e-05
-9.33159446411866e-06
-1.53058052742439e-05
-2.71970374250594e-07
-8.69267806749532e-06
-1.47018095305606e-05
-6.97297190997754e-06
-1.09667452647088e-05
-1.07866682677938e-05
-3.05849364487654e-05
-2.71225185884672e-05
-1.793434840153e-06
-2.4107738982087e-05
-1.22380627304675e-05
-2.03886256956508e-05
-1.70802868036573e-05
-6.1466390266986e-06
-3.7431269670154e-05
-1.43337193254879e-05
-1.43064606775621e-05
-8.90268295187625e-06
-7.38815760800168e-06
-1.59874517271737e-05
-3.94777968286407e-07
-3.12693816690536e-05
-3.08256678964368e-06
-2.59102672009462e-05
-8.12267063185263e-06
-1.34202183650759e-05
-1.78640725113537e-05
-1.64734623280865e-05
-6.1509581162925e-06
-1.47016878368164e-05
-1.70391358818703e-05
-7.59577101013868e-06
-2.21934613867484e-05
-2.0977008607391e-05
-1.2091267482104e-05
-1.97661552243973e-05
-1.53919762861457e-05
-1.02710060191551e-05
-7.38463504882373e-06
-1.24278793949802e-05
-1.1108841613605e-05
-1.61687551530865e-05
7.17143345717381e-07
-1.31196501516284e-05
-2.27027371638814e-05
-2.28738346873748e-05
1.0182781486438e-06
-2.81214466330951e-05
-1.81793313454642e-05
-4.3038966694236e-07
-3.37981694388428e-06
-1.8798827735838e-05
-1.05179000697678e-06
-2.27640433441273e-05
-1.61677913759433e-05
-1.12757445990308e-05
-1.00950367333188e-05
-1.4697663481624e-05
5.29078156847609e-06
-1.67901935079642e-05
-3.10670918188486e-05
-2.12241086046166e-05
-1.22598842067916e-05
-8.55577455034222e-06
-1.94033460707919e-05
-2.69123237438719e-05
-2.41896521323826e-05
-7.10719218251138e-06
-3.16951254355672e-05
-2.32503884604098e-05
-1.37757111012828e-05
-1.34159030853894e-05
-6.17514156164922e-06
-1.19085682399886e-05
-2.63796340277559e-05
-1.94449730205649e-05
-2.39562821914824e-05
-4.03830891667158e-06
-1.97040639873858e-05
-1.6639403680491e-05
-9.66561648023827e-06
-1.23941435592754e-05
-3.01921877250455e-06
-1.08129013775808e-05
5.08724762926336e-06
-2.06113878057695e-05
-2.30446837002692e-05
-3.5138991432897e-06
-5.03075687560754e-06
-1.6905204996343e-05
-2.16839585990281e-05
-1.58424523504706e-05
-2.52580732385624e-05
-1.93274465493405e-05
-1.54799489958301e-05
-1.77857661132035e-05
-1.60468291216972e-05
-9.82700299588447e-06
-2.87969918195102e-05
-8.51075976903939e-06
-3.26227130830168e-05
-2.10666212665882e-05
-1.67569262416585e-05
-8.66955582248961e-06
-1.48414115701174e-05
-1.34820655637581e-05
-1.1223553898983e-05
-1.2856811615496e-05
-4.26287543172704e-06
7.74663962119832e-06
-2.4402263067245e-05
1.13726668246196e-06
-1.47605486935522e-05
-1.55111604606281e-05
-8.67658800483558e-06
-1.64789672839151e-05
-1.67762681619512e-05
-1.06122931428439e-05
-2.51075604569461e-05
-2.61815532033053e-05
-9.12732754329587e-06
-2.78135641027931e-05
-3.08368792575282e-05
-1.50518794561913e-05
-1.86708939094734e-05
7.71480157885502e-06
-1.84678132268729e-05
-2.17087973157664e-05
-2.66500320417972e-06
-3.80364407862844e-06
-1.85164707612715e-05
-2.01545255839745e-05
-1.75294674289616e-05
6.49557422080723e-07
-1.74886797100874e-05
-2.61228579201996e-05
-7.86725208179627e-06
-1.64325357072935e-05
-1.68606928222921e-05
-2.68209682637067e-05
-1.48948178550355e-05
-8.18914711567442e-06
-2.56045188969837e-05
-1.71198211312507e-05
-7.0515466752321e-06
-1.19851406366646e-05
-1.02610623919925e-05
-1.52804545617495e-05
-1.34915679909508e-05
-1.88851222899965e-05
-1.26895207505968e-05
-3.46606415833723e-06
-2.47602607703484e-05
-1.20075330333641e-05
-6.07713505649935e-06
-1.18801391776811e-05
-1.24043967682289e-05
-2.47285122067979e-05
-1.8675653875807e-05
-2.12843530593543e-06
-1.15257522245377e-05
-1.45991695027279e-05
-1.28547700854939e-05
-1.3352274603788e-05
-6.89623491312297e-06
-1.68595665438103e-05
2.7191100497221e-06
-1.16605328600774e-05
-1.87226146167552e-05
-2.06494153134984e-05
-7.94841893822592e-06
-8.65987649067204e-06
-2.32395529665142e-05
-1.92549030410559e-05
-2.54725223409932e-05
-9.90993066837427e-07
-2.2502329392201e-05
-1.30371644873237e-05
-5.55089828329076e-06
-1.87950123667273e-05
-8.92053122031356e-06
-2.85457716699931e-06
-1.20635601220029e-05
-8.35862974270348e-06
-7.08691624625976e-06
-2.82306441795733e-05
-1.53921445666992e-05
-2.90869329009775e-05
-2.00825258271187e-05
-2.52257504283626e-05
-2.18482979467071e-05
-2.0131015217278e-05
-3.02218382639759e-05
-2.84867952321993e-05
-1.46297150493822e-05
-1.90215540556461e-05
-8.43839340830546e-06
-2.58876341915032e-05
-2.1673452789247e-05
-2.07326894626708e-05
4.3970764442103e-06
-1.50238949035434e-05
-4.6528331146666e-06
-1.91553912464677e-05
-1.29892333323493e-05
-2.65762982584635e-05
-1.09299430603319e-05
1.03294988839626e-05
-2.08822324749438e-05
-1.18404547336178e-05
4.93076458167161e-06
-2.44452409860876e-05
-1.65798784990018e-05
-2.07897808203773e-05
-2.7247017723593e-05
-2.05985955667239e-05
-2.14856298214763e-05
-9.55964052214667e-06
-1.2378266539388e-05
3.83301211826722e-06
-1.34884871264064e-05
-1.09481376889103e-05
-2.55391271404195e-05
-1.20791309866708e-05
-2.32340804036144e-05
-2.21283657591365e-05
-1.28905977484795e-05
-1.5316039417992e-05
-3.41529226748647e-05
-1.73176682459388e-06
-6.36841641791924e-06
-2.22412991091097e-05
1.53773179000536e-06
-2.59217114459284e-05
-1.43515818117786e-05
-1.39082345773554e-05
-2.47036834972293e-05
-7.02085978156756e-06
-7.13204338362831e-06
-5.54240737984339e-06
-1.09389361157118e-05
-1.86880363152448e-05
-8.93254699058206e-06
-1.70936731273056e-05
-2.13624629180647e-05
-1.83410402192063e-07
-1.4307414407471e-05
-2.57132835934519e-05
-2.31126207328993e-05
-2.75966626738315e-05
-4.46277739827987e-06
-1.24009826728592e-05
-3.17257815202294e-06
-8.74429052000727e-06
-2.09944772186433e-05
-1.63955687205024e-05
-2.45452464985189e-05
-1.70383604085855e-05
-1.85859824971712e-05
-1.11379803771127e-05
-2.45083490158461e-05
-1.25728711165298e-05
-3.1606415679257e-05
-1.64525476244222e-05
-1.2309922673517e-05
2.89090828748901e-06
-1.02074143327135e-06
-1.23622580659228e-05
-1.3749136212395e-05
-4.86647382496856e-06
-4.5738639965932e-06
-1.7918008168255e-05
-6.75761750204133e-06
-3.29800309817599e-05
-1.44745791740348e-05
-8.76105461870071e-06
5.49905700541662e-06
-1.51218024235281e-05
-3.5729066473493e-05
4.79326297281724e-07
-1.07371068415001e-06
-2.1927072379108e-05
-1.66785456936055e-05
-1.54185602446456e-05
-2.31102745297837e-05
-3.85813148367676e-06
-4.62813303325223e-06
-1.54792786655518e-05
-2.18312894749653e-05
2.65793374950551e-06
-2.07119841866289e-05
-3.34744398168143e-05
-1.99548805911714e-05
2.54957977828108e-08
-1.12386935027029e-05
-1.66049345089244e-05
-5.29493072307654e-06
-1.9116811420187e-05
-3.13818128210164e-05
-1.66895801226379e-05
-1.00803827211675e-05
-8.48639897694049e-06
-1.0700805788844e-05
-2.76593209293894e-05
-1.17353204164946e-05
3.62018197026751e-06
-9.70703226759982e-06
-2.20718826856916e-05
-9.63728013125255e-06
-2.39542234054759e-05
-6.53081971806204e-06
-1.01479912358205e-05
-1.47235824366251e-05
-1.68311999167375e-06
-1.14960982639563e-05
-1.33540526349913e-05
-4.22658302304548e-06
-7.42954880458376e-06
-2.84674494316009e-05
-1.53740793632691e-05
-1.5409480919921e-05
-1.60521014215198e-05
-1.64115671076358e-05
-1.97959834402565e-05
5.14734550751732e-06
-2.10648347852589e-06
-2.81567307900543e-05
-2.35046199807522e-05
-9.03056793678138e-06
-2.77419207197543e-05
-2.46706533561352e-05
-1.53774811128948e-05
-1.82217369490997e-05
-1.15111100830026e-05
-2.30244544282007e-05
-2.41065905332412e-05
-1.65445846338874e-05
-2.30833716095368e-05
-1.73713824444607e-05
-1.99791569024755e-05
-8.87814188553743e-06
-2.75165779520395e-05
-1.2420395131597e-05
-1.77430120757773e-05
-3.01812860455124e-05
-2.66925179639114e-05
-1.33034404565067e-05
-2.3436142789892e-05
-3.89371219625331e-05
-2.25362993878974e-05
-1.69239898387628e-05
-2.82040119816048e-05
-2.29111141205205e-05
-1.50343535964721e-05
-1.65549022752524e-05
-1.09106362266944e-05
4.12655295176265e-07
-1.50516862228883e-05
-1.91652652031811e-05
-3.16721366884914e-06
-2.44308172475739e-05
-4.83607945154344e-06
-2.07911741221484e-05
-9.24179724260206e-06
-1.76573006398476e-05
-1.90527083157143e-05
-4.04037504688098e-06
-1.83744280572075e-05
-7.4176953217277e-06
-2.29580492627866e-05
-2.97743421731199e-05
-1.93473499109097e-05
-2.08799823584186e-05
-1.16405783505391e-05
-1.72254625173725e-05
-3.1960763879299e-05
-7.24290648058234e-06
-2.33009488765973e-05
-1.18446941208086e-05
-3.3352692488105e-05
2.99504867839767e-06
-1.39058770476711e-05
-1.49219686460223e-05
-1.51117331422223e-05
-1.95001879933269e-05
-1.44205235031317e-05
-3.05041505850233e-05
-1.16537877838625e-05
-2.31731064458379e-05
-8.2544284699588e-06
-2.38888666363271e-05
-7.49275709777893e-06
-2.73346034897486e-05
-2.55857191278852e-05
-2.8197786002718e-05
-2.48659976376434e-05
-1.13847644119947e-05
-4.69298176279898e-06
5.52068756489526e-06
-9.26307145098854e-06
-1.70736844194392e-05
-2.62161875860534e-05
-2.38205474250832e-05
-4.77841561781454e-06
-9.42445308787097e-06
-1.48035828048416e-05
-1.08494365977487e-05
-1.10291063307218e-05
-2.58887701817022e-05
-2.30860198606859e-05
-9.57717591556539e-06
1.85097822476577e-06
-8.56696210892309e-06
6.18701010315907e-07
-2.18533881989581e-05
-9.00252483012727e-06
-4.32012183121126e-06
-1.79106585190023e-06
-9.97549211248776e-06
-1.50725322531332e-06
-1.24469267971439e-05
3.70989857140485e-07
-1.85851992103564e-05
-2.93572846765172e-05
-5.9129396929487e-06
5.44104048278362e-06
-1.63977576761824e-05
-2.3786364267826e-05
-7.1855654353118e-06
-1.90339176361462e-05
-1.84154620390682e-05
-2.61732790440289e-05
-3.10346880886415e-05
-1.80016890338905e-05
-1.40774236145635e-05
-2.27437003601941e-05
-7.90932487008877e-06
-1.15138572225696e-05
5.87820455467215e-07
-8.71523495130369e-06
-1.98746592562813e-05
-7.80541216369617e-06
-1.51810322003939e-05
-1.53200671898798e-05
-3.11372130649963e-05
-8.31140730360974e-06
-6.96556667776475e-06
-5.4844178690907e-06
-1.27692176842909e-05
-1.94562271902813e-05
-2.30418692777746e-05
-5.22864436121467e-07
-1.00970187550432e-05
-8.74439535200245e-06
-2.73906235748264e-05
-1.96681055033616e-05
-1.74321961440766e-05
-1.23085106971785e-05
-2.45333557446117e-05
-8.32844503190273e-06
-3.03420729796474e-05
-7.35125406967922e-06
-7.00069518561526e-06
-2.03386088803421e-05
-8.82769780486832e-06
-1.24378583496186e-06
-1.60754526769993e-05
-1.8934087000831e-05
-9.66035553016439e-06
-2.01089178047368e-05
-2.16776650732278e-07
-1.63236754284923e-05
-1.349576863235e-05
-1.36412377956413e-05
-8.10398255156226e-06
-6.28686643301906e-06
-1.60104324877037e-05
-2.86135392056893e-05
-2.13085214119077e-05
-1.02480071937105e-05
-4.16502934878801e-06
-2.25328379085713e-05
-2.30029190477716e-05
-1.90433619630267e-05
-2.13971695592871e-06
-1.3908198058329e-05
-1.24079625354558e-05
-6.85142918910858e-06
-2.90758407655998e-05
-1.58256237830996e-05
-8.64955441563676e-06
-1.32715569162683e-05
-7.57568275955695e-06
1.96288421628703e-06
-2.95320783725337e-06
-2.58326970786568e-05
-1.14182372139729e-05
-5.16638727031691e-06
-1.00973566592308e-06
-1.69449173251599e-05
-1.08406855177668e-05
-8.98355333957883e-07
-2.75750922060203e-05
-1.53344167846835e-05
-1.97663486578169e-05
-2.79159753878354e-05
-2.85051151797382e-05
-4.20765282670106e-06
-2.93348900721837e-05
-1.41841313900059e-05
-1.20784988427555e-05
-2.61408599724895e-05
-8.97530940846612e-06
-3.10955724166799e-05
-8.30417101722236e-06
-2.32131294451226e-05
-2.75578006319038e-05
-1.65240881339792e-05
-2.37282254458873e-05
-8.40655416739428e-06
-1.14165983380267e-05
-2.15144292129563e-05
-1.07459325376035e-05
-1.53377460527909e-05
-2.42140974835246e-05
-1.70771307015228e-05
-7.11046425215474e-06
-8.27742550211678e-06
-1.4809870300948e-05
-1.23509000415763e-05
-1.07272571752019e-05
-2.49097941864433e-05
-2.06775978345334e-05
-3.32371448913703e-06
-6.32388724205646e-06
-1.15014029772532e-05
-1.99608769361516e-05
-1.20661631686462e-05
-1.91189611602988e-05
-1.87847244425596e-05
-3.60565545005936e-05
3.81280403596496e-07
-7.49102378718976e-06
-2.60315956480346e-05
-3.90888339762703e-06
-4.88569960704529e-06
-1.11438763267005e-05
-1.12899666527844e-05
-1.90753812951751e-05
-2.37966752763602e-05
-2.42498467830838e-05
-1.95697805284599e-05
-1.63644336357917e-05
-1.38958902746906e-05
-3.3656944719342e-05
-1.10949018470218e-05
-2.85807710114382e-05
-9.73484875706007e-06
4.89024310292421e-07
-1.44078129241155e-05
-2.81302664217087e-05
-3.37367632855156e-05
-1.40051542148297e-05
-9.24610481880029e-06
-2.18607111333258e-05
-2.02569912311122e-05
-1.10856859104779e-05
-2.78516516448278e-05
-1.77262878476075e-05
-1.01598722928071e-05
-1.33148954064986e-05
-1.95447527126666e-05
-1.48339627222026e-05
-1.68876505660747e-05
-1.95063651204377e-05
-3.66144441048961e-05
-2.36841879435043e-06
-8.12821444558232e-06
-1.04445100002673e-05
-3.13646524328137e-06
-4.02037638587633e-07
-1.22930478382091e-05
-1.75931752308801e-05
-6.30365072866012e-06
-2.93613360674251e-06
-6.9285350504292e-06
-2.55901839032937e-05
-9.39030631055919e-06
-1.04157441118705e-05
6.7432664881436e-07
-1.68843725312624e-05
-1.85053292888861e-05
-2.84556328366845e-05
-7.69408056867178e-07
-5.24937220607307e-06
-1.83184661949452e-05
-2.33645227459102e-05
-1.63809865401015e-05
-1.1863368191088e-05
-1.47897072777246e-05
-1.01372044492262e-05
-1.06176265745126e-05
-6.6866860627992e-06
-2.35055742307471e-05
-1.20094545646939e-05
-1.69228211387397e-05
-1.27302828046283e-06
-2.58912053824716e-05
-7.69819687819585e-06
-1.82887385812863e-06
-1.68637218465695e-05
-2.28058884008198e-05
-1.85596204708872e-05
-7.15725339521586e-06
-2.59016906087775e-05
-1.75787689153873e-05
-2.30803968458754e-05
-3.02766455448394e-06
-1.90517070461861e-05
-2.14570982188177e-05
-2.35145526175712e-05
-2.17239665443179e-05
-1.07967584588523e-05
-1.37773686647629e-05
-8.00335757809673e-06
-1.53487891549076e-05
-1.56442626058419e-05
-2.50691421800641e-05
-1.15786325871635e-05
-2.24296137001737e-05
-2.36864746433928e-05
-2.08042975415768e-05
-9.61915833388713e-06
-1.40501268570744e-05
-1.5529832809304e-06
-3.40099291704139e-06
-2.40439817850157e-05
-3.02792867625149e-05
-1.60737108608033e-05
-1.2941988100217e-05
-1.82939027215196e-05
-6.62642875340895e-06
-2.79623866586111e-05
-2.37117843063395e-05
-6.15855161447231e-06
-2.20172893587093e-05
-2.78946120584946e-05
-3.37967245710177e-06
-2.74681715555679e-05
-2.09792323399979e-05
-1.76765239859755e-05
-1.78681754703341e-05
-1.48081877481948e-05
-1.7636492033106e-05
-1.78961493536925e-05
-1.64390812533709e-05
-1.28379678479448e-05
-9.10459270814279e-06
-1.14941166116871e-05
-2.13921555551379e-05
-3.7727704668094e-05
-1.39862506042537e-05
-1.32869767411254e-05
-1.31541214187444e-06
-1.90072918125578e-05
-1.74738439133317e-05
-2.77903782681699e-05
-1.71158698331633e-05
7.01561553246268e-06
-9.11163246112005e-06
-1.81216042660409e-05
2.33691156019599e-06
-2.58456092143923e-05
-1.61836590837571e-05
-1.37345659027165e-05
-1.11444010396829e-05
-1.23851379689612e-05
-1.29170219158774e-05
-2.36631607927923e-05
-2.62190069317845e-05
-1.52727963359592e-05
-1.84623501079653e-05
-3.02374303789134e-05
-1.74876413023428e-05
-3.00415370930669e-05
-1.62572876148917e-05
-2.03482028121696e-05
-1.69778455076439e-05
-2.2386264543114e-05
-6.16510029688077e-06
-1.86189497988589e-05
-1.57234173539971e-05
-2.2197871714464e-05
-1.67242028174752e-05
-7.63654927217982e-06
-1.04360677360846e-05
-1.39488139618404e-05
-4.02999215473779e-06
-2.67124223513843e-05
-1.76158124774185e-05
1.98090875710498e-06
-1.70223061363364e-05
-1.44053953006168e-05
6.79299299930438e-06
-1.71308051175565e-05
-1.8241037473499e-05
1.36262177472546e-06
-2.63826019308829e-05
-1.76512163914361e-05
-1.31200861758968e-05
-1.9373905793854e-05
-7.96306259200262e-06
-1.96033150837262e-05
-3.84484917084292e-06
-1.87949177424615e-05
-1.54680696575305e-05
-3.44999978215375e-05
-2.96630326825827e-06
-2.19272132575344e-05
-2.92879146123375e-05
-2.32932189985017e-05
-2.50656615155619e-06
2.53278508874616e-06
-6.86093344049514e-06
-1.88524098277798e-05
-1.42306998862491e-05
-7.85872154307959e-06
-1.18966410742139e-05
-9.63378265920949e-06
-1.36328542486018e-05
-2.0813726687605e-05
-2.65016908947249e-05
-2.6028729291471e-06
-2.78723592199505e-05
-6.59259772742905e-07
-3.06001514138451e-05
-1.39133249668772e-05
-2.22838679184469e-05
5.92540851356699e-08
-2.36362727404335e-05
-2.00648501518466e-05
-2.4993243457685e-05
3.68092073530349e-06
-5.99496997265276e-06
-1.34295626567001e-06
-7.34171037765102e-06
-2.63992655421559e-06
-5.71798647652104e-06
-1.23955234590278e-05
-2.85822029639602e-05
-3.31726760206812e-05
-1.33282344035163e-05
-1.4639631290905e-05
-1.69174782132031e-05
-2.5363637078094e-05
-1.41679386109157e-05
-1.98561373293293e-05
-6.21823264284949e-06
-2.7994543774567e-05
-6.46950035367831e-06
-6.3089069024045e-06
-1.03489100237733e-05
-2.28677438690509e-05
-2.42982931562135e-05
-1.35245089376252e-05
-1.42198596140885e-05
-1.58357833421323e-05
-2.78291226555227e-05
-2.33126621186843e-05
-1.43178436445439e-05
-1.3864444259309e-05
-3.04205253564699e-05
-7.20639808338066e-06
-1.95657525669605e-05
-7.20528011062945e-06
-1.78253811139517e-05
-2.29096037936328e-05
-2.1510333978808e-05
-1.4439262840716e-05
-1.15611607012569e-05
-1.94416433617208e-05
-6.43977558695363e-07
-6.74438401816932e-06
-4.05612595779697e-06
-9.86838577946572e-06
-1.7132949658587e-05
-2.39206189189523e-05
-3.06549109466548e-05
-2.60242191993649e-05
-1.51543070032503e-05
-2.47916069049126e-05
-2.41580563602109e-05
-2.59461562872374e-05
-1.9517257527214e-05
-1.14138955108768e-05
-3.84879523528855e-05
-5.88086562438558e-07
-1.95103528101719e-06
-1.51708737465143e-05
-1.534785055819e-05
-1.08140534920892e-05
-2.97506405257849e-05
-1.58547332470232e-05
-1.44035991126064e-05
-2.52267536067606e-05
-5.17488199812366e-06
-6.32313410388371e-06
-3.09581464371149e-07
-1.66481103440253e-05
-1.59263010629643e-05
-2.38584744873981e-05
-1.79505684755032e-06
-1.77718876820209e-05
-2.6353758052746e-05
-2.20019760412007e-05
-1.19411469942867e-05
-1.84884158571203e-05
-2.41097138867094e-05
-1.93330858102497e-05
-1.19578919043078e-05
-1.01261173891935e-05
-1.01129313834679e-05
-4.04889692940555e-05
-2.08299671348798e-05
-1.37223721614049e-05
-2.94875591554822e-05
-1.69709321505616e-05
-3.30533343095551e-05
-1.25309646977724e-05
-1.43804531109611e-05
-2.12080372508008e-05
3.41107244162937e-06
-2.88290047153054e-05
-1.07248834839516e-05
-9.40200573501753e-06
-8.96316756653602e-06
-3.83256579000612e-06
-1.63107933645707e-05
-2.57833866111063e-05
-1.73921598550977e-05
-2.0482866531423e-05
-1.4013762962651e-05
-1.30134208843338e-05
-1.44897466178285e-05
-6.41037345419424e-06
-2.54475188022394e-05
-3.10864093008043e-06
-2.70558438180753e-05
1.18451148253566e-06
-1.33648715090473e-05
-2.53202227495935e-05
-1.66832884788903e-05
-2.11097812063948e-05
-2.47515469667509e-05
-1.68759078685509e-05
-2.11779339163119e-05
-2.72615961986171e-05
2.70085308825426e-06
-1.49851822205501e-05
-3.14833649272932e-05
-3.23924095577683e-05
-2.03088316516168e-05
-1.50532879329746e-05
-1.3890233142626e-05
-1.58141211452914e-05
-3.43730061872251e-05
-1.16161550095258e-05
-1.23332371721024e-05
-1.96996786768177e-05
-1.14708798282293e-05
-9.68212092249094e-06
-5.62676163497293e-06
-3.46984416087913e-05
-1.10550573748797e-05
-1.03958982251964e-05
-1.53484635349129e-05
-2.23399156899222e-05
-1.36763311627423e-05
-1.8936945000105e-05
-3.02801209174076e-05
-1.29773241964417e-05
7.66968746324396e-06
-1.19870994882601e-05
-1.18615293916788e-05
-3.36650246427624e-05
-1.37202877399414e-05
-3.16778996709087e-05
-1.46506531711653e-05
-3.61992803240787e-05
-1.40877981264082e-05
-2.94963531195725e-05
-2.04748022736449e-05
-2.2279208939938e-05
-1.64725928074234e-05
-2.33868860174164e-05
-2.09452484137245e-05
-2.27215569138689e-05
-4.48772369040344e-07
-1.92661874576822e-05
-1.33803781587203e-05
-2.84671110847674e-05
-2.08454096569598e-05
-1.50998553885912e-05
-2.25887681452667e-05
-2.34229433745638e-05
-1.58228075396395e-05
-2.23799608641282e-05
-3.30059776294547e-05
-4.98549584074923e-06
-1.80152452017373e-05
6.78351913560234e-06
-9.79194584468014e-06
6.95637657612341e-06
-2.19007273966408e-05
-2.08320420044141e-05
-1.03682776697567e-05
-1.01542941701974e-05
-1.28960360843198e-05
-2.11255152314196e-05
-1.67802104601574e-05
-1.70664671277829e-05
7.46374932178119e-06
-1.81065304446352e-05
-1.02415670434323e-05
-6.05001965006227e-06
-2.8205554559733e-05
-3.22139055628842e-05
-1.89939358621072e-05
-1.78561451830241e-05
-6.54955493202986e-06
-2.39500685133381e-05
-1.59640529340329e-05
9.4522938527566e-06
-2.78575203562791e-05
-3.47825750604685e-05
-5.55444083741726e-06
-9.17066247656485e-06
-1.42652586263918e-05
-7.61116854169893e-07
-1.47065557294569e-05
-3.80279820933348e-06
-1.89893851144397e-05
-2.55791577450443e-05
-9.1434595650257e-06
-1.09327987261787e-05
-1.09119079953645e-05
-2.48298404287443e-05
-4.17327314707168e-06
-1.39831830345536e-05
-2.33430556555987e-05
-7.23474673546016e-06
-2.13102279639889e-05
-1.21552877058967e-05
-1.11453676404624e-05
-2.09092373152712e-05
-2.24216002323834e-05
-1.30787223254374e-05
-2.699707758893e-05
-1.84671709113638e-05
-3.64880252788894e-05
-6.8461972561342e-06
-8.4533124393046e-06
-1.58842902988763e-05
-4.69680483899029e-06
-3.24559707533958e-05
-8.67866235302303e-06
-1.6329492481897e-05
-2.32846883385217e-05
-1.19467500178323e-05
-3.75591074870186e-06
-1.65349775412076e-05
-1.21934243624601e-05
-2.34758969510902e-05
-1.30886373589836e-05
-2.8611878522669e-05
-2.68082564692856e-05
-7.91747837427516e-06
-1.67077454797667e-05
1.0125555662743e-06
-1.86591821356624e-05
-1.37009439370852e-05
-1.7930611694495e-05
-2.13102101951299e-05
-2.32895978677157e-05
-2.90819262823447e-05
-1.52610234643255e-05
-1.74990801511732e-05
-1.26085144816353e-05
-2.52808637152441e-05
-3.06899078546515e-06
-1.64815866369735e-05
-3.71065745111207e-06
-1.25180855010404e-05
6.73498740338663e-06
-6.85684592640687e-06
-2.19731568339405e-05
-1.38290917196544e-05
-2.33139865651713e-05
-2.05737951328495e-05
-1.65775245294712e-05
-1.61085615733376e-05
-1.50136420178228e-05
-1.10314350382852e-05
-1.11608404313529e-05
-1.1524647260278e-05
-2.15569136235752e-05
-1.47306933621749e-05
-7.09201510250802e-06
-1.88807826553312e-05
4.45034067288263e-07
-7.60795606648611e-06
2.27134001039431e-07
-9.77652931704396e-06
-1.6356002877483e-05
-2.30078874616064e-05
-5.81371138498355e-06
-9.37467733637236e-06
-2.44889435235272e-05
-1.29984133635507e-05
-4.96225729747757e-06
-1.08490658623304e-05
-2.08048991213571e-05
-1.86161720573706e-05
-3.53029120445982e-05
-8.9997559202542e-06
3.35778017370329e-06
3.22006894560091e-06
-5.28003557579078e-06
-2.8966128071378e-05
-4.06331530774446e-05
-1.91505534690542e-05
-1.51489652982634e-05
-1.88501975204447e-05
-1.62730476365294e-05
-7.24891776969442e-06
6.16393404250376e-06
-1.73340139175835e-05
-7.81506908254498e-06
-1.07791575534874e-05
-1.7844167155184e-05
-7.5551552686936e-06
-1.76900375897878e-05
-3.71306724312723e-06
-2.87280617493994e-05
-2.46347060223174e-06
-1.13530529430845e-05
-2.038456663921e-05
-1.08369605499754e-05
-2.3344827473413e-05
-1.72500422934173e-05
-3.15272818785992e-05
-3.44072739447165e-05
-3.07856192335519e-06
-9.97447991143853e-06
-3.31504520093198e-05
-5.71999724004507e-06
-3.78686038431456e-06
-1.51166296789702e-05
-1.63541100606948e-05
-2.22947219815148e-05
-1.36949952121054e-05
-1.07892281489605e-05
-2.27769753813906e-05
-1.22371743341938e-05
4.40064585154417e-07
1.96331189002465e-06
-1.6993821001012e-05
-2.08450902586239e-05
-2.13707910837089e-05
-1.0312291972527e-05
-2.64472502987993e-05
-1.36679476944345e-05
-8.26374756914736e-06
-5.64660574683713e-06
-2.3322633365211e-05
1.57971409158124e-06
-1.34538334572691e-05
-2.13355470481821e-05
-2.15952083468283e-05
-6.77033602528935e-06
-1.02006020744429e-06
5.82472047926373e-06
-1.8635238284179e-05
-7.6349860621541e-06
-1.28506752857455e-05
-1.6190268946654e-05
-1.62364305327401e-05
-1.20697159821132e-05
-2.1600644323272e-05
-6.7064847352139e-06
-9.35138088371133e-06
-3.2325340315632e-05
-1.89487809337357e-05
-2.38263398607035e-05
-2.04519459591604e-05
-1.08894183567041e-05
-1.66279585732435e-05
-1.96009846326287e-05
-1.26364145957559e-05
-2.22504548843904e-05
-3.36561913959913e-05
-1.82181756484948e-05
-2.42065222202676e-05
-2.54325429702064e-05
-4.95622068518061e-06
-2.47123005646046e-05
-1.19715646945186e-05
-1.50227672747682e-05
-2.21586037411607e-05
-3.82841183507813e-05
-2.15807625438624e-05
-1.86324569991264e-05
-1.17183754406706e-05
-3.96607895557839e-06
-8.09916313597605e-06
-1.42168583209631e-05
-8.54671061215627e-06
-1.33742273665587e-05
-1.68690310628727e-05
-3.42819254759716e-06
-1.54427024711869e-05
4.83106173928242e-06
-2.14765035952477e-05
-1.68008621232745e-05
1.02528194343954e-05
-4.25673143815733e-05
-1.13400711837167e-05
-2.1902348678779e-06
-2.21534563529042e-05
-2.13608866575277e-05
-1.38496191564485e-05
-6.90017998452814e-06
-1.44984345165136e-05
-1.03076209617497e-05
-1.0555400917741e-05
-2.58490602013776e-05
-2.20701821310179e-05
-7.38740313467746e-06
-1.66471776993583e-05
-4.59962391201717e-06
-2.40598843265044e-05
-2.38729473765945e-05
-2.98720722016859e-05
-1.43753786984477e-05
-2.34763515391551e-05
-5.24892259818372e-06
-3.39520702602594e-05
-1.59060116721308e-06
-2.46607803764984e-05
-5.68729422902862e-06
-2.62095145499376e-05
-2.75410975543349e-05
-1.99870686532942e-05
-1.04343055725408e-05
-1.80359964053287e-05
-2.53425281872788e-05
-3.69144813137841e-06
-5.16860515075654e-06
-1.27717596931811e-05
-1.75156573901986e-05
-3.14757313984045e-05
-2.59583101411074e-05
-2.16480851028515e-05
-1.39541211982136e-05
-2.67471694109169e-05
-1.27590019486292e-05
-2.48903555181039e-05
-1.80921862454401e-05
2.622826311746e-06
-1.36652327234564e-05
-2.9243475042713e-05
-6.76865948353637e-06
-1.09444915382431e-05
-3.88227017373397e-05
3.63970272204334e-06
-1.68109694118565e-05
-2.20449311818374e-05
-2.24974725352615e-05
-1.31131609299477e-05
5.53557240531349e-06
-3.26935811282171e-05
-1.77376490133724e-05
-2.59202175206065e-05
-3.84890992155948e-06
-4.33043856530344e-06
-5.05986196701383e-06
-4.3893209713818e-06
-1.56346290771523e-05
-2.83391873606108e-05
-6.36575570234536e-06
-9.28343927446385e-06
-9.20024425700766e-06
-9.28702749252798e-06
-2.73843189376233e-05
-1.66743425108271e-05
-5.82523897716797e-06
-5.48407966657585e-06
-4.97740305731161e-06
-3.62315752517884e-05
-2.0524021953515e-05
-8.12917691210639e-06
-2.33377726738999e-05
-2.12856475016119e-05
-2.0750303807136e-05
-5.15766584282157e-06
-6.34052374077095e-08
-2.41903912500412e-05
-4.05502961908294e-05
3.66116642295733e-06
-1.07586257224994e-05
-4.36719966889034e-06
-2.26280926552153e-05
-4.11555258597089e-06
-1.40845554834855e-05
-3.59669415536495e-05
-1.84206965712348e-05
-1.81772881055022e-05
1.41302356871854e-06
-7.7956368542091e-06
-2.21352843047743e-05
-1.19821034446603e-05
-1.38214928328118e-05
-2.26488499076964e-05
-1.83865606761162e-05
-3.16669166380206e-05
-1.2782593339903e-05
-1.46483312869183e-05
-1.44530930036883e-05
-1.66435091922914e-05
3.61018253930669e-06
-2.34593555772936e-05
-1.94997197624823e-05
-5.26835523470219e-06
-2.91274741368706e-05
-1.52435296337437e-05
-2.05710982632785e-05
-9.29824138968365e-06
-1.36433276805336e-05
-1.91581509854744e-05
-1.25031021505689e-06
-2.29246291733806e-05
-1.54176975640619e-05
-1.33607262634177e-05
-2.06235700816545e-05
-2.24862559446028e-05
-2.13136437207056e-06
-3.95677827849938e-06
-1.9080063195551e-05
-5.67215542654228e-06
-4.73618321219127e-06
-2.90702596742714e-05
-2.46373727142542e-05
-1.1204499872346e-05
-1.95624541649284e-05
-2.36459055916041e-05
-2.09281452979133e-05
-7.29315310699627e-06
-1.53567531873154e-05
-2.32349209400218e-05
-2.41243790968247e-05
-1.81243087212083e-05
-1.50795370803237e-05
-2.5862126590182e-05
-1.46814119738096e-06
-2.18090721291079e-06
-2.40380181415408e-05
-8.01007256138044e-06
-1.75443039380251e-05
-1.49732416786099e-05
-1.13653594586439e-05
-1.31678406812833e-05
-1.92158044841552e-05
-1.75627533781282e-05
-1.10937012322123e-05
-3.8913881010541e-06
-8.02895584282915e-06
-1.03634918163637e-05
-3.88119488446545e-06
-1.35809233325909e-05
-1.22779593348656e-05
-1.99137458990399e-06
-2.62179245893897e-05
-2.25814497203388e-05
-2.26323079057565e-05
-1.10368594575584e-05
-2.88543052169349e-05
-1.27925965877834e-05
6.80170005537932e-06
-9.55195493864344e-06
1.37641822798569e-06
-8.35016023324745e-07
-3.25765782024012e-05
-4.63057240660995e-06
-3.28445224488735e-05
-1.29840625426195e-05
-1.10644619915619e-05
-2.33378752670053e-05
-1.19140765509475e-05
-1.64770628478275e-05
6.36585245398077e-06
-9.49778845249971e-06
-1.64637522659416e-05
-2.60251492768964e-05
-1.28303255431074e-05
-1.73760302368636e-05
-2.37979484378011e-05
-1.16156272257686e-05
-4.26836559625813e-06
-1.46695149888021e-05
-8.69538591601366e-06
-1.74248088819007e-05
-2.25957462677513e-05
-1.3154828241724e-05
-1.5163887467158e-05
-1.79265510747242e-05
-2.47792637451213e-05
-2.25292519992618e-05
-2.8995793123564e-05
-1.88141344713896e-05
-1.99737518604385e-05
-1.211083294877e-05
-5.81385255943005e-06
-2.77251980828779e-05
-2.2163577855463e-05
-2.38093120001122e-05
-4.20015842188675e-06
-1.60250214582157e-05
1.73909940970005e-06
-2.59334837626818e-05
-2.61202978303013e-05
-1.32524329628849e-05
-1.38198246995032e-05
-2.92417204662645e-05
-1.15293576015118e-05
-2.82610673726228e-05
6.80775003478717e-08
-1.01151671726973e-05
-3.49576203945714e-06
-2.61251719339516e-05
-7.73105755966152e-06
-1.46958929385214e-05
-3.38235243626347e-06
-2.02377254836736e-05
-2.60724807686382e-05
-2.7618148868997e-05
-4.97846611609862e-06
-6.36019510591346e-06
-1.86049707537157e-07
-1.40300616373747e-05
-1.44287834724767e-05
2.53209688352352e-06
-2.95228849136571e-05
6.15991512446725e-06
-3.50941229971587e-05
-1.34301893845697e-05
-7.71062497778436e-06
-1.09470664064812e-05
-2.29979741866385e-05
4.34538274528787e-06
-2.42647602262755e-05
-3.34015790791818e-05
-1.31019511426449e-05
-1.41486180137388e-05
-1.25515742778112e-05
-4.20082280860186e-06
-8.67252636223115e-06
-1.49693627465288e-05
-9.36932766799998e-06
-1.1595092091313e-05
-2.88322589004269e-05
-3.33189967284343e-06
-2.91759574350467e-05
-1.76404055899693e-05
-9.00272067241858e-06
-1.77634025607966e-05
-5.02676717986909e-06
-1.1256584122098e-05
-2.3571348098413e-05
-1.27213915505371e-05
-2.40242104434148e-05
-1.7899106759338e-05
-1.73225125839348e-05
-1.30673014968013e-06
-2.82716039598044e-05
-1.10975120963532e-05
-5.37106421457667e-07
6.92015326823664e-07
-2.15082059541065e-05
-9.86542642002119e-06
-1.87558496031537e-05
-1.8571412327104e-05
-1.64565790922707e-05
-1.93598487456247e-06
-1.55805143416243e-05
-3.3591574920522e-05
-1.60371963249024e-05
1.25486976367008e-06
-2.38193486313975e-05
-1.79813010868602e-05
-1.96918243532613e-06
-1.8202401525842e-05
-1.53329189307297e-05
-2.54495431615849e-05
8.10077307563557e-06
-2.99135247039414e-05
-1.46113105851697e-05
-1.03383626647966e-05
-1.48942028288462e-05
-2.72849813316063e-05
-1.37508400269668e-05
-2.08756457354996e-05
-9.33783056740926e-06
-1.30713661297591e-06
-2.10980239335327e-05
-1.38421450261563e-05
-2.78873838173318e-05
-1.38276412982644e-05
-1.25666327183431e-05
-4.12687347026217e-06
-3.15744053807733e-05
-6.53004899919151e-06
-3.92956633173321e-06
-1.66786262158935e-05
-2.81950480552669e-05
-8.2017218479385e-06
-9.3029616404452e-06
-8.07869038048396e-06
-2.82991375162924e-05
-8.51306960667614e-06
-1.40568680688708e-06
-1.16549964731774e-05
7.78145380882883e-06
-2.27647776687655e-05
-9.35419168253042e-06
-1.84520079377112e-05
-1.64129260736852e-05
-5.56108233328152e-06
8.96187964969455e-06
1.20178027835357e-05
6.28340915722848e-08
-2.15494581779369e-05
-3.12472209989001e-05
-1.1501542763854e-05
-2.7434889790713e-05
-2.72574697122574e-05
-2.27722917088932e-05
-2.70005439310795e-05
-1.68879486603539e-05
1.53456527070603e-06
-1.60895652370265e-05
-7.10416375893944e-06
-3.36979644511533e-05
-2.8375675488319e-05
-2.89367121873122e-05
-3.66949912908262e-05
-3.09947633230664e-05
-1.86600517276694e-05
-8.99960201973914e-06
-2.36983906896365e-05
-1.67450212615232e-05
-3.04912771567466e-05
-1.08114424279283e-05
-2.56365395937194e-05
-1.15330475542377e-05
-1.18118804803499e-05
-2.74218559803482e-05
-8.97349874683839e-06
-2.58181841648046e-05
-3.48010546038097e-06
-1.31920071677622e-05
-1.74544136039739e-05
-1.85183184559538e-05
-6.07018935549332e-06
-1.83006343578921e-05
-2.30267807720392e-05
-4.27987383909053e-06
-1.5624086096733e-05
-2.74212855076889e-05
-2.15221680150917e-05
-1.15596130418325e-05
-1.75176115887961e-05
6.66318557054447e-06
-1.17537043366578e-05
-1.87196632314883e-05
-1.68614400139657e-05
-2.69918749382579e-05
-2.19848159574403e-05
-1.43496753816462e-05
-8.16818579397459e-06
-9.44539973006584e-06
-2.78448654943494e-05
-2.17236415185717e-05
-8.46099497444059e-06
-2.72558072119484e-05
1.0198535853994e-05
-1.20561516826874e-05
-1.61020002646384e-05
-2.02733646515575e-05
-2.2754845495135e-05
-1.72862063348824e-05
-2.77761592102933e-05
-4.6565054387713e-06
-1.89938944319551e-05
-1.95027786556254e-05
-2.3428699808367e-05
-1.84687697767943e-05
-2.26358875266109e-05
-1.14158472728018e-05
-1.55640638041917e-05
-1.58806659232954e-05
-2.8592384087891e-06
-9.74292603107444e-06
-1.89877508328236e-05
-1.36151759354432e-05
-8.95328179660684e-06
-2.94401257795517e-05
-2.37311859688868e-05
-9.35196938522028e-06
1.52694659359906e-06
-1.12035536485156e-06
-1.06166978626049e-05
-2.32775899051706e-05
-1.69095805645571e-05
-1.70419599414205e-06
-1.95526968319524e-05
-1.62903587981266e-05
-3.38245070468572e-05
-8.72137538433205e-06
-2.05548192115628e-05
-1.26121157675777e-05
2.82909545351892e-06
-2.74333917264977e-05
-3.07942884876337e-05
-2.82870899754588e-05
-2.21346685898363e-06
-5.41245126907677e-06
-1.67766769431665e-05
-1.47869858635743e-05
-3.89760223747765e-05
-3.24262543168245e-05
-5.18417963079835e-06
-4.66773281806271e-06
-8.90459235149235e-06
-8.65510777053135e-06
1.01977646731611e-05
-1.81350652689641e-06
-3.87028900156827e-05
-1.90259373713876e-05
-2.94336752403299e-06
-6.105949460532e-06
-1.85728619272392e-05
-2.67174139174034e-05
-1.8916221362878e-05
-1.35996220168123e-05
-5.17271056129227e-06
-1.92550388453829e-05
-1.54268433198619e-05
-4.05639556275981e-06
-7.44294029532896e-06
-5.33467118936932e-06
-2.27629171392435e-05
-1.30771924242703e-05
-2.5226270015023e-05
-3.05627465599836e-05
-7.93635524761755e-06
-1.3580559925151e-05
-1.06251137689472e-05
-2.10365793061266e-05
-1.177374641034e-05
-2.18261910059162e-05
-2.52001833638862e-06
-1.65507105574285e-05
-1.2671367200072e-05
-7.94299380921387e-06
-2.45490639270372e-05
-1.28309682867038e-05
-2.96711679562023e-05
-4.53430172872752e-06
-1.97172227248508e-05
-1.63562044792945e-05
-1.26651698911126e-05
-2.06087586757408e-05
-9.83232999948518e-06
-8.7798054074083e-06
-1.45584431431569e-05
-1.6689330074262e-05
-1.1948855674103e-05
-5.11914229892658e-06
-1.84061939748248e-05
3.81533898250445e-06
-6.64867037846487e-06
-8.16947755880026e-06
-8.85777987047042e-06
-1.38129145279946e-05
-1.33474477168625e-05
-2.57241432982057e-05
-2.85375560551685e-05
-1.5514744436818e-05
-9.76696943939783e-06
-2.68744524229026e-05
-2.63583720592351e-05
-3.74089789580078e-06
4.70004722770524e-06
-2.94178115068327e-06
-1.85587770002545e-05
-1.5194011584786e-05
-1.65425300218054e-05
-1.55197799316945e-05
-1.44939989335484e-05
-2.21389518938252e-05
-1.00603555348658e-05
-3.42115769054452e-05
-2.21601456014058e-05
-1.09706711288453e-05
-1.43205870259374e-05
-2.51215277739854e-05
-2.00252818875599e-05
-2.89532416920521e-05
-7.81280355767647e-06
-5.46084730869959e-06
-1.74783004750838e-05
-1.76239864649328e-05
-1.85746781958254e-05
-3.49962271674266e-05
-1.27360209028352e-06
-1.2044380452906e-05
-1.86568455355879e-05
-2.00997636670885e-05
-1.92783103176114e-05
-2.51300850681281e-05
-1.13063377954105e-05
-2.51273855004937e-05
-4.85858629571511e-06
-2.04901674460372e-05
-8.97226162324633e-06
-1.52700225848749e-06
-1.73140617103495e-05
-3.17849127206702e-06
-2.20347349307846e-05
-9.5334959284449e-06
-1.97014661617161e-05
-3.17203700773413e-06
-2.69979689864455e-05
-8.24021468022299e-06
-2.32757169928702e-05
-2.78049023460895e-05
-4.86812818128714e-06
-1.60800038189553e-05
-1.29958825690836e-05
-9.98981375634927e-06
-2.85677789770977e-05
-2.07579126757374e-05
-1.87008336737955e-05
7.87579910868032e-07
-1.02534928597101e-05
-1.69042133676721e-05
-1.92222429620504e-05
-1.10709414900435e-05
-7.98466875492353e-06
-2.09182190562315e-05
-1.32483974323693e-05
-9.41962862187129e-07
-2.14172731367692e-05
-1.50053338981621e-05
-1.90334006527701e-05
-2.35833051765188e-05
-7.16289496366453e-06
-8.97718545668942e-06
-2.40075960344282e-05
-1.79988513138767e-05
1.03462992419803e-05
-1.1248532445605e-05
-9.81376383380992e-06
-1.17925531351882e-05
-3.51192944510976e-05
-1.96331663473073e-06
-6.5330412399334e-06
-1.90044044844857e-05
-1.79757858955677e-05
-1.19811513816246e-05
-2.2547430489749e-05
-3.47624824754272e-05
-7.13781847351863e-06
-3.24368512631964e-05
-2.08740402896561e-05
-1.92219067001249e-05
-1.7124053853732e-06
-9.23431364671417e-06
-1.90872674640281e-05
-1.17285469810127e-05
-1.65431915156471e-05
-1.2323130582179e-05
-2.48139456706523e-05
-1.75537917500434e-05
-1.53245801556643e-05
-1.33800572892315e-05
-1.17034387410259e-05
-3.14364287108254e-05
-1.68330237781665e-05
-2.61277927404513e-05
-1.02854893180283e-05
-1.57407532096552e-05
-3.34616222334116e-05
-1.66247341317129e-05
-2.12128758999095e-05
-2.64584200241158e-05
-1.30848734827998e-05
-1.25849507051434e-05
-3.04159488632619e-05
-2.04462071029013e-05
-1.37014166794862e-05
-2.74487563144796e-05
-1.60975797733626e-05
-8.07413264815201e-06
-3.06495380366632e-06
4.69574170927576e-07
-1.21687840692355e-05
-1.81127206452812e-05
-2.24727570728868e-05
-1.72696756008917e-05
3.37931709147422e-08
-1.52583479824463e-05
-2.63195619020167e-05
-1.73927778088413e-05
5.68234810943161e-06
-2.30929115678348e-05
-3.27201566483189e-05
-2.18682861838687e-05
-6.71060937339726e-06
-1.2360765615843e-05
-2.74926697619258e-06
-1.37543748258947e-05
-3.66180661964898e-05
-6.88843603069156e-06
-3.46180488839516e-05
-3.44140456052473e-05
2.61288184728327e-06
-9.64419822093202e-06
-1.34747648719123e-05
-6.3500586203575e-06
-8.78433291193358e-06
-1.24691552813806e-05
-2.67069662193684e-05
-1.35180542320453e-05
-1.07202154006395e-05
-1.92639144960541e-05
-2.23100882205507e-05
-1.84151828487977e-05
-1.47387602900768e-05
-2.3904176634442e-05
-2.69163691601316e-05
-3.59245404364056e-05
-9.41296576596662e-07
-5.15797100974288e-06
-2.60370271152213e-05
-1.23738807469661e-05
-1.23109660565282e-05
-1.83922195137625e-05
-7.38729080510992e-06
-1.07810639276415e-05
-2.24190859877998e-05
-3.42822610773428e-05
-1.55858944416767e-05
-2.31552882920994e-05
-2.33078736940958e-05
-1.40261580333366e-05
-1.12834099939293e-05
-1.58156493529128e-05
-1.83360432140129e-05
-1.61160272371834e-06
-1.83102961627662e-05
-1.93780261057048e-05
-1.70744961226504e-05
-2.84636090457512e-07
-9.06145954063722e-06
-1.08740554262583e-05
-1.68962791071851e-05
-1.169245584642e-05
-2.37982504647569e-05
-4.54045631000586e-06
-1.53181399955504e-06
-1.45241195689336e-05
-9.63638328764816e-06
-1.86990037767592e-05
1.79497003448393e-06
-2.43758255313923e-05
-1.836428165546e-06
-6.94064614395374e-06
-2.00936061563221e-05
-2.58091748970088e-05
-2.46140640318538e-05
-2.18631427081335e-05
-1.98804731311994e-05
-1.81508414712636e-05
-2.4328994351463e-05
-3.71926903278275e-06
-3.16641994234402e-06
-1.71308231017526e-05
-1.11723954746554e-05
-3.34527760192375e-06
-3.40896713933771e-05
-5.25106067350505e-06
-2.22494388911453e-05
-1.79764207907492e-05
-4.29324787514481e-06
-1.92692030231014e-05
-2.95869965631429e-05
-1.80130735372802e-05
-1.47500183586318e-05
-1.33455359114814e-05
-2.06897069742099e-05
-1.89673565256991e-05
-4.51900935312567e-06
-2.97747517065043e-07
-2.10074355940369e-05
-6.64502359502395e-06
-1.76207490186443e-05
2.99399795020202e-06
-1.28036410952682e-05
-7.5926626891485e-06
-1.43870290906806e-05
-1.05841090229124e-05
4.1658670179716e-06
-1.98710325524198e-05
-3.23499403142542e-05
-1.39086950419236e-05
-6.18827864415476e-06
-6.932620037986e-06
-2.60782479474592e-05
-1.34612905471723e-05
-1.87094740920682e-06
3.13607432035897e-06
-2.19119992972882e-05
-1.76963603337137e-05
-9.94226593228543e-06
-2.45732035506843e-05
-2.31806389929924e-05
-1.27185290800161e-05
9.80581386757385e-07
-1.75673734926627e-05
-9.88170717799222e-06
-4.10553729222893e-06
-3.57915143381816e-05
-3.16330014820137e-05
-1.49973992011743e-05
-1.71680860916348e-05
-1.33588593089664e-05
-1.6446084438885e-05
-2.00840451299421e-05
-2.06340634826459e-05
-8.90347858052931e-06
3.94685532033638e-06
-2.37482556795955e-05
1.91122398792244e-06
-1.84766992578177e-05
-1.20248686773892e-06
-9.41567596332981e-06
-2.47668969267473e-05
-3.08992300814022e-05
-8.02958659342215e-06
-4.91415665911872e-06
-7.72226665365701e-06
-1.92997399469734e-05
-4.54539746154376e-06
-2.01869915262131e-05
-1.75064512586453e-05
-2.09137590491443e-05
-1.83570996453176e-05
-1.59119766184585e-05
-1.47723599550811e-05
-9.53127551224488e-06
-1.97836314084849e-05
-1.33079940327632e-05
-4.86792564395817e-06
-1.38404062103197e-05
-2.09020133419602e-05
-1.94809137924458e-05
-2.33607539891487e-05
-2.26840411600843e-05
-1.9666597328741e-05
-1.49428905141031e-05
9.7627455517442e-07
-2.33640148008786e-05
-1.20206291755086e-06
-1.86981832122827e-05
-2.4996138123829e-05
-1.06326879007164e-05
-2.68339133007021e-05
-1.11230864792236e-05
-1.09736709985413e-05
-9.72086596454764e-06
-2.46266173792715e-05
-1.69888384668391e-06
-2.57812530125074e-05
-3.08117594234114e-05
-2.29266036018909e-05
-2.74872844754824e-05
-2.91463109937209e-05
-1.07752032643137e-05
-1.31179151815043e-05
-2.82918228955272e-05
-2.82245359034001e-05
-1.7676982631766e-05
-6.01487303937591e-06
-2.38992796729565e-05
-7.53323042444655e-06
-1.20088750079563e-05
-1.66229403665246e-05
-1.51378454377701e-05
-1.77937052878636e-05
-1.65537167245142e-05
-1.20675830720183e-05
-1.36947899959747e-05
-3.02814821951356e-05
-1.11320742865651e-05
-2.64258163973688e-05
-2.20732200977823e-06
-1.75450448976322e-05
-1.65012666030428e-05
-3.1177306093461e-05
-3.14291420209199e-05
-9.05071382033671e-06
-1.59228217458718e-05
-2.00264482615298e-05
3.33554853244476e-06
-1.24724372841617e-05
-8.42054419729556e-06
-1.86588475534518e-05
-1.14239984484807e-05
-2.56023213754319e-05
-1.09179831851682e-05
6.09924287422795e-06
4.85879787120634e-06
-2.74195838930776e-05
4.2904102844964e-06
-6.95270172792341e-06
-8.99764917981928e-06
-1.51343787130635e-05
-1.63477406716483e-05
-8.7617800578537e-06
-2.08802867756373e-05
-1.24123884021852e-05
-1.09109263281983e-05
-2.28410278748479e-05
-2.83660772934027e-05
-2.06804551044595e-05
-5.71276824430242e-06
-1.50307415574178e-06
-1.37546901355678e-05
-2.21836951801705e-05
-1.33412337013229e-05
-2.72215480735826e-06
-1.47447669845773e-05
-1.95075737727805e-05
-3.11089841730684e-06
-1.69610953962002e-05
-2.64340881048385e-06
-1.38180306157657e-05
-2.52876497635672e-05
-1.04369508767269e-05
-5.44150419166964e-06
-6.75561454780373e-06
-6.42022534316285e-06
-1.74361030713513e-05
1.53227294044009e-06
-3.22488524214652e-05
-9.70698885979787e-06
-3.46417717111511e-05
-2.29245938767115e-05
-1.86252962796851e-05
-6.78888414656003e-06
-1.28881155786983e-05
-1.31080739659413e-05
-2.94199035942378e-05
-1.008987122531e-05
-2.19119398527546e-05
-1.09746474890441e-06
-2.01974702202887e-06
-1.60062103620175e-05
-2.53949938535874e-05
-7.68904653479082e-06
-2.21656325755524e-05
-2.27988331239501e-05
-1.56472731648243e-05
-1.79139764863776e-05
-2.53374155893286e-06
-2.40699589934229e-05
-2.37734799303226e-05
-1.59546044140886e-05
-5.26987934213426e-06
-7.77508019129374e-06
-2.50936317518642e-05
-1.67711299768663e-05
-1.18467829203116e-05
2.6569568421582e-06
-1.24206372935362e-05
-2.74562215362297e-05
-2.51218665684968e-05
-1.95071918147739e-05
-1.24287290708012e-05
-4.61453987249056e-06
-4.71110724586784e-06
-1.37257503557648e-05
-1.17090724757048e-05
-1.02428584852165e-05
-2.82141357836958e-05
-1.60831503721108e-05
-2.78090414473034e-05
-1.34129689036177e-05
-2.85954563215197e-06
-1.57283271991208e-05
-2.68041372346916e-05
-1.21200084336483e-05
-1.90462885188683e-05
-1.50196683319496e-05
-4.36768827714915e-06
-1.80885571461123e-05
-3.63254557416759e-05
1.31955057332027e-05
-2.80108918121515e-05
-1.60966348096695e-05
-2.01927623544222e-05
-6.42515087856792e-06
-2.20320409950445e-05
-1.44568133034298e-05
-1.94219311228587e-05
-1.4979181279442e-05
-3.52357210351853e-05
-5.48227892469421e-06
-6.21415645044134e-06
-1.91358391036386e-05
-2.01134337909743e-05
-1.72340724438201e-05
-1.59674324843937e-05
-6.07913177546295e-06
-8.83269884538311e-06
-2.16066153525011e-05
-6.61430377894607e-06
-6.29621127024782e-06
-5.49382881993127e-06
-1.67672000252629e-05
-1.54835022867086e-05
-1.00642907517572e-05
-2.11084009173886e-05
-1.31446939873371e-05
-5.6429385236741e-06
-2.44793768838222e-05
-8.70431457867233e-06
-1.03860378467856e-05
-1.88998351788373e-05
-3.3174370099558e-05
-1.97922025435265e-05
-1.91881677974607e-05
-1.62823395747791e-05
-2.37397190512972e-05
-1.73920512586852e-05
-2.54266506901936e-05
-5.80101642251354e-06
-2.68667553897673e-05
-2.22448350905317e-05
-1.60996430202657e-05
-2.096282381814e-05
-1.4345734282253e-05
6.77779678364686e-07
-9.2882435401771e-06
-1.50003922576625e-06
-1.45601268972295e-05
-9.8473366514582e-06
-1.15904322549652e-05
-1.63965472292755e-05
-1.14231707708501e-05
-2.52944338084941e-06
-1.0820632169813e-05
-3.55479829569109e-05
-1.65157021866047e-05
-2.10626497850083e-05
-9.05094920624744e-06
-2.64361184070245e-05
-2.59336951155093e-05
-1.08889449471322e-05
-4.4480556642531e-06
-2.61323417266708e-05
-6.23854538128116e-06
-1.35568878252134e-05
-9.72465200135977e-06
-1.44233822130087e-05
-2.23090189895616e-05
-9.28460128642635e-06
-1.93833708397788e-05
-1.50949968563097e-05
-7.56215452423002e-06
-1.67861418906127e-05
-1.7492655827865e-05
-2.41078462534634e-05
-9.41046607476038e-06
-3.89934199701522e-05
-1.65937257497788e-05
-1.67347182265165e-05
-2.36870725755236e-05
-4.1896129122804e-05
-1.63162513026545e-05
-2.24658529687395e-05
-1.25864369695541e-05
-1.07755278394853e-05
-6.69740809309779e-06
-2.26872744934545e-05
-2.39444025938329e-05
-2.86828216636086e-05
-7.79166492146441e-06
-2.90822986135943e-05
-2.46188435771715e-05
-1.95341667898121e-05
-2.29793680845553e-05
-1.39896355188039e-05
-1.11872583064111e-05
-3.54850913233127e-05
-1.53308368532371e-05
-2.47720507720724e-05
-4.24960901185571e-06
-2.03985317774323e-05
-7.381218441255e-06
-7.43914018944628e-06
-1.54426885413189e-05
-3.78933789755364e-05
-5.30620060104732e-06
-1.22087894377406e-06
-9.57908958416131e-06
-9.02658739233249e-06
-2.86544813655662e-05
-1.25422500863562e-05
-2.21633185835097e-05
-1.24072365809823e-05
-1.60430397380351e-05
-6.75207943145145e-06
-9.96601699256033e-07
-1.79765139196888e-05
-2.60494218951369e-05
-9.24684621340023e-06
-1.41146107993188e-05
-2.2903442215047e-05
-1.45262796508943e-05
-3.10011040111918e-05
-3.11550916348557e-05
-2.43407590315716e-05
2.84191331669649e-06
-3.9298611310739e-06
-1.46169084526422e-05
-1.30933053381674e-05
-1.57318690050211e-05
-1.06923151839839e-05
-2.73151992972665e-05
-3.26066692691174e-05
-2.07272001450846e-05
-2.38204428548095e-05
-2.33118255355902e-05
-6.09383426425644e-06
-3.87175055444326e-06
-3.72746683498607e-06
-3.23572704366477e-05
-3.90486540668783e-06
-1.45764800236341e-05
-2.97907471907999e-05
-1.78527816321748e-05
-8.34024042689016e-06
-2.04607957064996e-05
-7.12854917141628e-06
-9.31158841711155e-06
-2.2757311121346e-05
-2.00568612970101e-05
-1.68680838072718e-05
-2.75937975091652e-05
-2.42553790184393e-05
-1.76683422199568e-05
-2.32708299799451e-05
-1.38216164638742e-05
-1.43752544513187e-05
-6.9558787740852e-06
-2.74189264691444e-05
-2.07172494620921e-05
-2.74699832659089e-05
-1.99234689316133e-05
-1.04431109995892e-05
-1.54854798419793e-05
-4.53297948162007e-06
-1.57225448890902e-05
-2.21582147526717e-05
-2.63105395250094e-05
-2.40502412973074e-05
-2.47780687910374e-05
-4.30375898437939e-06
-1.54222016047412e-05
-1.04987256389798e-05
-8.56288343389364e-06
-1.30015351540195e-05
-2.16910471929972e-05
-2.38372585127174e-05
-1.79323867859068e-05
-2.36423762027652e-05
-1.95231556847977e-05
-6.69873438216924e-06
-1.69239361340415e-05
-1.54696415868966e-05
-6.49156751810539e-06
-2.51357637080791e-05
-5.94443718373101e-07
-2.77422638552485e-05
-1.28089607738999e-05
4.85298765102187e-06
3.93203111171232e-06
-9.25321559443801e-06
-1.68218226568108e-05
-1.343016749033e-05
-2.12269528876786e-05
-4.86019346105365e-06
-2.08873454698214e-05
-3.83104543126843e-06
-1.6538798168429e-05
-1.88758641497816e-05
-1.47812479424402e-05
-2.19036182693329e-05
-2.12488654823232e-05
-3.06569718446166e-05
-3.67541262352678e-05
-2.04926450100325e-05
-1.38597497179369e-05
-8.69446929792314e-06
-1.46477380073243e-05
5.53220734201858e-06
-2.5892357232102e-05
-6.62448357358614e-06
-3.32478167932264e-05
-2.54601922405487e-05
1.03568314739474e-05
-2.51505278506905e-05
1.68803417027486e-06
-8.89830069536987e-07
-6.09466690530782e-06
-1.14681336205752e-05
-1.83637454093577e-05
-3.43655005890179e-05
-7.40712735016597e-06
-1.84352314892153e-05
-1.72952365427613e-05
2.83284593795087e-06
-1.69423531543745e-05
-1.60193009535622e-05
-1.41876537275148e-05
-2.81655049986409e-05
-5.85678906512763e-06
-1.90654708732587e-05
-4.83905173849432e-06
-1.23168091578899e-05
-1.7401456754667e-05
1.19048397941039e-05
-1.2549372213921e-05
-1.19550298836518e-05
-1.68525031742395e-05
-2.35694467736302e-05
-1.7369569841284e-05
1.56113559628994e-07
-1.19759945163844e-05
-1.74494355135477e-05
-7.39449957415843e-06
-1.00277459729856e-05
-2.04921698978236e-05
-1.9247004137336e-05
-1.8761968463533e-05
-6.0326923258578e-06
-1.15674273270265e-05
-1.48391744195701e-05
-2.06801708694901e-05
-8.6731283302171e-06
-1.24854790113695e-05
-1.12839131875401e-05
-3.71092489782591e-05
-1.80881486589034e-05
-8.85849932511294e-06
-1.76069941577043e-05
-1.30352790608382e-05
-9.53071125176448e-06
-2.88025795643074e-05
-3.31292426909681e-05
-1.06534199427954e-05
-2.46977077863009e-05
-5.94507526136521e-06
-1.57775997848804e-05
-5.78994608656082e-06
1.2273377211567e-06
-2.91414655493238e-06
-2.64574570464626e-05
-3.37545123868041e-05
1.93672638656257e-06
-3.53738878449386e-07
-5.87497526740795e-06
-1.08372037347424e-05
-1.21768387844678e-05
-1.31161196768977e-05
-1.3987650473085e-05
1.76896647708686e-07
-1.97993797186805e-05
-2.14751517809982e-05
-2.77384634876125e-05
-7.74585612169646e-06
-4.45906186796818e-06
-1.57773999424586e-05
-1.35023203900732e-05
-2.98379453892793e-05
-3.14095639092295e-05
-1.30001197198535e-05
-1.91042460809298e-05
-6.68493228777725e-06
-1.57396471742957e-05
6.71869984739858e-06
-2.14957442581632e-05
-2.97697963687478e-05
-1.88849076353475e-05
-3.15523548719091e-05
-2.845270053617e-05
-6.82056575728789e-06
-2.31846462855148e-05
-1.04978287243812e-05
-1.52885928949856e-05
-1.61680521130413e-05
-1.27748940915413e-05
-1.71247841286912e-05
7.05474109558437e-07
-1.45299634899244e-05
-1.8967021037812e-05
-1.99103997546056e-05
-2.29674753425235e-05
-4.18746966431796e-06
1.0431727927482e-05
-1.97201419605103e-05
-2.09323740115218e-05
-1.02883684343234e-05
-1.98105600742218e-05
-2.27535103958351e-05
-1.00574142851545e-05
-2.47196615860738e-05
-8.21168419058064e-06
-8.06396850536423e-06
-2.10349055532411e-05
-1.49835766278198e-05
-5.19042897677494e-06
-1.04772232299117e-05
-7.15250795206286e-06
-2.52438993931683e-05
-1.88984403293683e-05
-7.52320771455746e-06
-1.58625986242797e-05
-4.06071741285242e-05
-1.9792409082061e-05
-1.48377222077105e-05
-8.52592661847168e-06
-1.32217490942678e-05
-1.67568234242526e-05
-1.23784697213004e-05
-9.15562465070126e-06
-7.08135841090051e-06
-2.50773219608663e-05
-8.74119396730168e-06
-1.54086741012696e-05
-2.63335652619578e-05
-1.52214764025126e-05
-2.04930405404087e-05
-2.09366825076439e-05
-1.41825435312105e-05
-5.68560104179969e-06
-2.05901504142452e-05
-7.89862449610549e-06
-2.10248361919362e-05
-2.68880214797855e-05
-2.2615800035267e-05
-1.44261590707771e-05
-2.07462166592384e-05
-1.70925865796075e-05
-2.58090005566364e-05
-5.4486711796372e-06
-1.41074140651984e-05
-2.40673635948399e-05
-1.28524815581742e-05
-1.48374200386549e-05
-2.37223801316828e-05
-1.65073480801907e-05
-4.88665779096852e-06
-3.43153145259569e-05
-1.91270364745194e-05
-8.60037874138997e-07
-2.37835808488805e-05
-4.60533849305195e-06
-5.69552893373962e-06
-1.86189467695615e-05
-1.23742409736394e-05
6.13395783039481e-06
-1.13085144985094e-05
-1.13115816683861e-05
-2.83398558268377e-05
-4.04032105594249e-05
-1.30472927718137e-05
-2.64694244327325e-05
-1.56312432912905e-05
-8.40393259681334e-06
-2.02501246552344e-05
-1.93715134490758e-05
-2.07700767528618e-05
-2.67208158299741e-05
-1.38873590689175e-06
-3.82340264591016e-05
-7.66466063064713e-06
-8.97930400899232e-06
-1.68837529117163e-05
-1.50455730216949e-05
-1.37650455738436e-05
4.21756489738205e-07
-1.86418541004882e-05
-1.09571885940316e-05
-9.92524801708493e-06
-1.38484457508533e-05
-1.3929544891926e-05
-2.33519687975202e-05
-1.42171173146215e-05
1.09350698149136e-06
-2.04580620846469e-05
-1.32101315723661e-06
-1.5725319926908e-05
-4.40087843930445e-06
-2.32820942685357e-06
-1.61289847357182e-05
-2.05735889979878e-05
-8.62840812680048e-06
-1.60175783321368e-05
-1.31652785165067e-05
-2.74128686814042e-05
-2.15918360720134e-05
-1.89089689078026e-05
-3.23308931130298e-05
-1.86520682864911e-05
-1.16088618170915e-05
-2.91112677241954e-05
-9.86711993120991e-06
-1.08860213048294e-05
-1.32179528709594e-05
-1.70383720747826e-05
-1.67729078970601e-05
-5.49534531182457e-06
6.33503386809452e-07
-1.71914029378283e-05
9.69275949218085e-06
-2.83461748813546e-05
-3.22731350985251e-06
-1.05126757283449e-05
2.10889621990584e-06
-3.89086525991942e-05
-1.62901896408186e-05
-7.4559553640689e-06
-6.57749969553188e-06
-2.13941994655977e-05
-1.3158114570198e-05
-5.68923507353222e-06
-1.78473592602522e-05
-2.14579925123119e-05
-2.30101336502673e-06
-2.06410995462472e-05
-1.51440728430904e-05
-7.13082405174529e-06
-1.14699240776999e-05
-4.47713355480073e-06
-2.70832197187696e-05
-2.63926847888489e-05
-5.34512832220877e-06
-2.22678454636315e-05
-2.09079993131542e-05
-1.03500490981222e-05
-1.58858836220613e-05
-9.15979122012526e-06
-1.39310481004575e-05
-8.22913616863702e-06
-3.98689595521186e-05
1.32829887402607e-06
-3.42656641786544e-05
-1.78329426445799e-05
-1.83867521085288e-05
-5.09943332538822e-06
-2.18260687277431e-05
-2.73837561413834e-06
-6.74359736768897e-06
-6.34116580651756e-06
-3.72155383216355e-06
-7.41362301749969e-06
-1.54355881805927e-05
-6.99916372593595e-06
-2.05251640159758e-05
-3.25170713309558e-05
-4.40463963184169e-06
-2.69239116552856e-05
-1.67458012603994e-05
-3.65671093133655e-05
3.8695641633571e-06
-2.96183067337091e-05
-3.39092468075347e-05
-1.68799374512192e-05
-1.05535253806326e-05
-5.45696974325648e-06
-1.69852076062225e-05
-2.13670189219323e-05
-2.52982012513969e-05
-1.62263756124485e-05
2.33454080717089e-06
-1.83503696620504e-05
-2.0806606132219e-05
-1.46684733536284e-05
-3.11330828165293e-05
-2.65503315391036e-05
-3.25375027012888e-06
-2.73262095799332e-05
-1.0725696389697e-05
2.69307091774645e-06
-1.15160030962512e-05
-1.37909901276611e-05
-3.67079087353738e-05
-1.70129868025454e-05
-1.08965249905165e-05
-2.8697958901285e-05
-1.34809969510159e-05
-1.1393308483748e-05
-1.56885732439084e-05
-3.66571603199302e-05
-1.48356979062008e-05
-2.18774980731783e-05
-9.05011219123672e-06
-1.89063574011147e-05
-2.31344053039692e-05
-4.19621470310721e-06
-2.53258141127446e-06
-1.73846688425075e-05
-2.05677367157495e-05
-1.56990280798805e-05
-1.8287141619477e-05
-2.27286683170533e-05
-1.51033771797123e-06
-1.44947622781348e-05
-1.04572221709735e-05
-1.29159117043771e-05
-1.81909057962693e-05
-2.18277252572641e-05
-1.21230985747681e-05
-1.55812815981869e-05
-4.95814517446847e-06
-4.61460819813711e-06
-1.35607036683391e-05
-2.07124239307594e-05
-3.58692034807597e-05
-1.2207850772997e-05
-1.58485417351619e-05
-5.35053541070445e-06
-2.08148524098502e-05
-1.68685871102724e-05
-2.31124247507425e-05
-1.28239218347637e-05
-5.96653439964409e-06
-7.4516144222326e-06
-2.95087350626839e-05
-1.20611799357078e-05
-2.80030942906237e-05
-1.97667455566238e-05
-1.30735592938922e-05
-2.14750740551415e-05
-7.53135224101701e-06
-2.529178783369e-06
-1.34718661905959e-05
-7.13078779189067e-06
-1.83740209338065e-05
-1.25538316610667e-05
-6.97231465220663e-06
2.11930216255577e-06
-1.8419217526853e-05
-3.67419973538679e-06
-1.87631743870075e-05
-2.83022145383266e-06
-1.06073675638768e-05
-2.08582541092153e-05
-1.1440242200215e-06
-7.41107110373126e-06
-2.13340621970218e-05
-2.00661496322281e-05
-1.33173133702905e-05
-2.35817165785211e-05
-2.19256704201713e-05
-2.97462868267592e-06
-2.27740329312383e-05
-1.37350965820708e-05
-1.4751158386266e-05
-7.41284703790664e-06
-1.52347849096789e-05
-2.26879543339148e-05
-2.49043745655044e-05
5.11273243833721e-06
-7.62099507564607e-06
-1.71765259826213e-05
-2.09592470442135e-05
-5.29929652987502e-06
-1.49606811447051e-05
-1.70741038597458e-05
-1.69572353490582e-05
-2.06387521868267e-05
-2.64589166115036e-05
-1.42820888828121e-05
-1.88780703153284e-05
-1.68493053526378e-05
-2.59674188264611e-05
-1.90846666454781e-05
-2.73690758753963e-05
-7.17956287698368e-06
-5.99387513579098e-06
-1.60380509659906e-05
-1.7441086339797e-05
-1.93906498917572e-05
-9.0203318134623e-06
-1.90087274075852e-05
6.14380091553082e-06
-7.50168266671273e-06
-2.32249639717736e-05
-1.37618838009278e-05
-1.58115951767424e-05
-1.08859439574862e-05
-3.64901376649505e-05
-1.99733282866838e-05
-1.20910519286289e-05
-1.83204416392142e-05
-8.5443662369409e-06
-2.21734735397677e-05
-9.96241049670017e-06
-2.18098925168721e-05
-1.03794305566016e-05
-9.01076024954809e-06
-8.17815267813246e-06
-1.77961440872537e-05
6.08681680686005e-06
-2.18995255433235e-05
-6.46972577256885e-06
-1.68144055368514e-05
-1.76082855600453e-05
-4.65946473760823e-06
-1.04328615544657e-05
-8.93548657791296e-06
-1.37813918985898e-05
-1.46189787778212e-05
-1.1467275855314e-05
-1.52717953097451e-06
1.22830384323994e-06
-1.82573519707931e-05
-2.06503278993321e-05
-2.7143570641218e-05
-2.10566754147582e-05
-2.33016840202822e-05
-4.75232346182723e-06
-1.51389041712864e-05
-2.85185431217331e-05
-1.52878292540704e-05
-1.05093540425823e-05
1.6028992580914e-06
-1.59941077104239e-05
-2.33923026985444e-05
-1.19370126676582e-05
-2.24188953424593e-05
-1.04934232599832e-06
-3.11909811343812e-06
-2.2190408002904e-05
-1.49211557431726e-05
3.3579871055017e-07
-1.97264223844684e-05
-1.67461635799382e-05
-2.01361627924801e-05
-1.96197638703592e-05
-1.20567243448259e-05
-6.39543146722121e-06
-4.10444365395357e-06
-4.83013692574694e-06
-2.41678144921664e-05
-2.58094851925364e-05
-1.8988980441067e-06
-1.7551516055745e-05
-3.37487179284913e-06
-1.95150334551893e-05
-1.45547766341114e-05
-1.23799055848321e-05
-7.11198538671313e-06
-9.7229394063693e-06
-1.95478602835187e-05
-1.03253159276037e-05
-1.53924002329108e-05
-9.23915446225368e-06
-1.8814943743956e-05
-1.61158452997851e-05
-2.10879812982937e-05
-1.23699156206468e-05
-9.51839515212733e-06
-2.17435113251199e-05
-2.29059226275536e-05
-2.83750435843215e-05
-1.31315024271163e-05
9.23579842302416e-08
-2.94087274728319e-05
-2.58883571146993e-05
-1.98016071769675e-05
-1.99826256975145e-05
-3.72383670271013e-06
-3.09279764645139e-05
-1.82740177899978e-05
-3.73233856086234e-05
-9.96593281981243e-06
1.72772619784031e-06
-1.68711202667543e-05
-2.2899983284487e-05
-1.62073759839942e-05
-2.72374821553404e-05
-7.86437236397417e-06
-1.11296763920939e-05
-1.98265791489097e-05
-1.92086723189978e-05
-7.95410817024465e-06
-2.91427362093631e-05
-2.48071425792614e-05
1.31676416151957e-05
-2.28916861965516e-05
-6.32733172144589e-06
-8.24906437642217e-06
-2.50995804405137e-05
-2.34235322034569e-05
-1.15555675064043e-05
7.85928507134634e-06
9.52354313087242e-06
-1.60183995528309e-05
5.40467375915664e-07
-1.25033736277651e-05
-1.55577726353252e-05
-3.11829632485181e-05
-1.06916661463955e-05
-1.6403097175622e-05
-1.76248672137792e-05
-1.29938087172528e-05
-9.89449593736545e-06
-1.30210433632638e-05
-8.98205621887347e-06
-1.20797260515124e-05
-6.34826551584791e-06
-1.81229522312782e-05
-2.61651673080964e-05
-7.21166107259417e-06
-4.1684067101409e-06
2.88691908446071e-06
-1.36997857646551e-05
-1.10346908595775e-05
2.14759391923457e-06
-6.7659342075318e-06
-2.98431830829348e-05
7.98853741198247e-06
-1.01108677008846e-05
-2.03256858565434e-05
-1.28446419264805e-05
-2.75341664337645e-05
1.18734355544989e-05
-2.79210380480294e-05
-2.46072262587086e-05
-1.90096302509004e-05
-2.50439467596999e-05
3.13139471557589e-06
-2.93649239434203e-05
-2.36439060114561e-05
-3.19556773804297e-05
-9.5641814512078e-06
-2.95558538772477e-05
-2.06363271346648e-05
-9.55165678338958e-06
-4.66998471498424e-06
-8.02543802548769e-06
-2.08482638296349e-05
-1.40922851679859e-05
-3.26343936529932e-06
-2.65600113634633e-05
-1.92659260011787e-05
-1.73730785014035e-05
-1.57971958350919e-05
9.7481431737365e-07
-2.32868821619908e-05
-2.18222033425874e-05
-2.54587411592754e-05
1.03538336068074e-07
-1.47582316797207e-06
-2.08636347508017e-05
-9.52321535235715e-06
-2.43954387558237e-06
-2.16939174843946e-06
-1.50634720767627e-05
-2.48605405895671e-05
-2.60343775859996e-05
-2.52395710973143e-05
-1.35440972478303e-05
-1.08438207930019e-05
-1.06918247384102e-06
-1.21381426589973e-05
-1.4012858215636e-05
-1.9011271550276e-05
-2.21573540019331e-05
-2.42961323978597e-05
-5.76958501267538e-06
6.37016016233567e-06
-2.57977503112199e-06
-2.1899529550657e-05
-1.36820239284178e-05
-2.92431793800193e-05
-1.11066982843384e-05
-4.23123400478305e-06
-1.26908088485659e-05
-1.39061865219321e-05
-1.05490700989966e-05
-9.49935531037984e-06
-1.74201933679786e-05
-1.65511140370949e-05
-7.11856084659353e-06
-2.14356115789556e-05
-1.67448419854698e-05
-3.37842009039591e-06
-1.12096479637999e-05
-2.6373659558311e-05
-1.05482490305674e-05
-6.65879693482044e-06
-2.04656589365127e-05
-2.63926671791646e-05
-1.81487402462104e-05
-9.45613752385418e-06
-1.78899886064455e-05
-2.09644741034683e-05
-3.24702810167521e-06
-2.26499236618237e-05
-1.65660983543433e-05
-1.36010905517074e-05
1.06740475890754e-05
-2.75232899448427e-05
-1.8885271255829e-05
4.24667725715477e-06
-6.81292764478766e-06
-1.97540328087883e-05
-3.76771193190589e-06
-2.21738568299991e-05
-7.86546284205269e-06
-6.64546305727121e-06
-2.50199009973214e-05
-2.09245482655474e-05
-1.39964106361775e-05
-1.95209182003669e-05
-1.63035780914854e-05
-8.73538668370956e-06
-1.12528246391784e-05
-1.82589253250614e-05
-1.31017126132046e-05
-3.02754179427821e-05
-2.45031273384636e-05
-2.01231358784098e-05
-2.4837835680514e-05
-5.44372741809889e-06
-6.29798104341183e-06
-3.14124612376951e-05
-2.9752113463665e-05
-2.41777273605836e-05
-8.17555322500441e-06
-2.1430687236553e-05
-1.46483805680644e-05
-1.67558382853304e-05
-2.25919265496438e-05
-2.03699172182626e-05
-2.33283092150421e-05
-2.59040750960641e-05
-7.43263589402331e-06
-5.9984062079617e-06
-2.86783118659075e-05
-1.08071116527052e-05
-1.66254331202142e-05
-1.52536956940944e-05
-2.09288096204858e-06
-1.2813753503467e-05
-1.83406252651449e-05
-1.25836075781386e-05
-1.21093815794477e-05
-2.48872470502643e-05
-1.483143003567e-05
-1.3275172866586e-05
-2.10840467427897e-05
-1.45764131158088e-06
-1.20665391904541e-05
-9.27371015320128e-06
-2.41715074647457e-05
-1.81258781516829e-05
-5.90543654844163e-06
-1.57742208560635e-05
-2.24662023047005e-05
-2.22474757009152e-05
-2.39593789496394e-05
-8.73528486946267e-06
-2.86120277562717e-06
-2.05466551629888e-05
-2.37568744413898e-05
-2.52532112533241e-06
-1.97670574397148e-05
-8.84378126845428e-06
5.42920432380904e-07
-2.42197258593165e-05
-2.93377822149288e-05
-1.70790598817046e-05
-1.87254942060783e-05
-2.44060017143077e-05
-1.36911815303369e-05
-6.9305468877196e-06
-2.10169657553685e-05
-1.79975074943155e-05
-5.30446720860929e-06
-1.54715918585536e-05
-9.72981894591605e-06
-2.06252569118228e-05
-1.74899332527765e-05
-3.86752245810371e-05
-8.91026313312286e-07
-2.65464182457087e-05
-1.19879930962663e-05
-1.39281749735336e-05
-1.18856822089786e-05
-2.22001893722982e-05
-2.07405100749798e-05
-5.44706565038874e-06
-1.9836186025663e-05
-2.19367642440112e-05
-2.19916598493374e-05
-4.56567078426314e-06
-2.54191551374268e-05
-3.73375942662743e-06
-2.06353577756523e-05
-1.99817167180818e-05
-8.88168331753912e-06
-1.46617620945123e-05
-8.85479801547832e-06
-5.23221159749656e-06
7.92765514567089e-07
-2.3466375809862e-05
-8.38650986342489e-06
-1.55688196091489e-05
-2.51653912026799e-05
-1.97915015995844e-05
-5.23251663462993e-06
-1.21295597260262e-05
-9.67657648955916e-06
-9.89720995546225e-06
-1.80279494780523e-05
-2.65548128775761e-05
-1.65527615674248e-05
-3.47450845209758e-05
-2.92187693962912e-05
-5.34768767164622e-06
-6.37675171055469e-06
-2.97882524115554e-05
-1.33114921530125e-05
-8.0331413043431e-06
-2.21384527927188e-05
-2.24487531545861e-05
3.09623116993084e-06
-1.47785302558964e-05
-8.05879135077497e-07
-1.73835632142834e-05
-4.62909123808977e-05
-1.09556195208967e-05
-1.46842414547093e-05
-2.64663957930114e-05
-7.37147029978935e-06
-1.03480275279768e-05
-3.2506679505426e-05
-1.86269745426333e-05
-2.3028859503399e-05
-2.50133014983747e-05
-2.87053527447205e-05
-1.02162313641886e-06
-2.63769736043518e-05
-3.9962235961359e-05
-1.4501070415514e-05
-2.18343842981988e-05
-1.57715710876204e-05
-1.60464114789724e-05
-1.63879627732839e-05
-2.38299223152077e-05
-3.01048755014929e-05
-2.41905772168139e-05
-2.8845399225217e-05
-1.66557992732273e-05
-1.29880545156064e-05
-1.58656326473626e-05
-1.25060448446608e-05
-1.12243607706858e-05
-1.33847655525005e-06
-3.18972936254001e-06
-2.05659148081808e-05
-1.10244910416126e-05
-1.10235485020442e-05
-1.72173727488407e-05
-6.22994785931053e-06
-2.14387284869587e-05
-1.69182018237139e-05
-1.13135738038264e-05
-3.64530819278256e-05
2.31525798767224e-06
-1.41481960526636e-05
2.57605474621894e-06
6.6278742485711e-06
-1.13026322005855e-05
-1.09619339793541e-05
-2.00988040950176e-05
-1.27690622146018e-05
-1.99698134317182e-05
-2.11930623253802e-05
-6.35252790121695e-06
-2.46446686061942e-05
-2.22150915554114e-05
-1.61252430781481e-05
-3.5084397344711e-05
-1.82365378867626e-05
-5.48785438467426e-06
-1.69345715641205e-05
-6.08754700469176e-06
-1.01209033054693e-05
-2.04835933593582e-05
-9.15979663565454e-06
-6.99563367786837e-07
-2.65958642764284e-05
-1.57082046669812e-05
-2.97064154530868e-05
3.69346242105831e-06
-2.5433468103001e-05
-1.1740903867649e-05
-5.03480617447855e-07
-1.73894881401037e-05
-3.00613612771963e-05
-8.15496295383102e-06
-2.85151417212139e-05
-1.94804589739126e-05
-1.04318337421777e-06
-3.43952354639683e-05
-1.00765618898929e-05
-4.42639265036526e-07
-5.85000013310196e-06
-1.61918702182077e-05
-2.08267359391699e-05
1.65412898772239e-06
-7.92946807695352e-06
-7.34682537022995e-06
-8.42147439952033e-06
-1.40693608377707e-05
-1.54934579654875e-05
-2.21310983849305e-05
-2.34381885421036e-05
-1.22979867489689e-05
-1.26802587370403e-05
-1.39459081580049e-05
-3.13376080504226e-05
-1.52253287834316e-05
-1.83210023926216e-05
-1.99281337204864e-05
-1.93697211651716e-05
9.61056585732451e-06
8.12746725674872e-06
-8.6869291249774e-06
-1.62059251265715e-05
-1.84546298743051e-05
-4.79139365309889e-06
-1.79190716893611e-05
-2.64586754827541e-05
-1.70233186789798e-05
-2.00547176060773e-05
-2.20517898931226e-05
-2.89648894927998e-05
-1.67869954816248e-05
-2.80443033753379e-05
-1.15449565985822e-06
-2.79698795776951e-05
-2.76068716084873e-05
-1.3330199626813e-05
-2.01598321377739e-06
-1.70336533057581e-05
-2.1232910413624e-05
-3.0853396303284e-06
-3.05538261641408e-05
-1.94090007638929e-05
-5.44486200356201e-06
-3.93622768607983e-06
-2.29184531322297e-05
-2.36025314313819e-05
4.75371241669714e-06
-2.36806870234587e-05
-4.97322452937996e-06
-8.19414745134983e-06
-1.62222864699323e-05
-2.27949859462065e-05
-4.01539135593529e-06
-1.79355981888001e-05
-9.1288060808617e-06
-2.85015867394538e-06
-2.47990348242269e-05
-3.11916476952426e-05
-1.70814093178689e-06
-9.66195128600864e-06
-1.2066054869998e-05
-1.47860650879317e-05
-3.20962823608571e-05
-2.11051947602101e-05
-4.75400158439482e-06
-1.81346145879107e-05
-1.06030756306926e-05
-2.57445380598843e-05
-1.39078911032114e-05
-3.25778174090126e-05
-4.59464809669526e-05
-5.00537320114501e-06
-1.51194912309672e-05
-1.95030135156773e-05
-2.21172556014577e-05
-3.94864482449338e-05
-1.35566709641606e-05
7.89509648636282e-07
-2.49665306440841e-05
-7.03476220688543e-06
-3.70692745685518e-06
-1.19623728373206e-05
-1.82396170816983e-05
-2.28863540519051e-05
-1.93460858196826e-05
-1.81192825149687e-05
-2.18618990237988e-05
-6.87483561972915e-06
-1.27045061048007e-05
-9.35840926604592e-06
-1.2957172728803e-05
-2.1905058874361e-05
-1.76350576739645e-05
-2.58333294461571e-05
-2.9263843936103e-05
-2.95274747653126e-05
6.31532010921754e-06
-6.31205234989532e-06
-1.6992686959089e-05
-1.4803201826031e-05
-2.27522842922332e-05
-2.45646941330198e-05
-2.01250922800275e-05
-2.17690426129718e-05
-9.78411742806547e-06
-1.64954923089959e-06
-2.09019091188953e-05
-1.32358509396204e-05
-1.92184961592025e-05
-1.93778538040512e-05
-4.04729630240239e-06
-1.6226418647083e-05
-3.75629826855091e-06
-1.58520049602981e-05
-6.77948130093338e-07
-1.43138682561278e-05
-2.72817702556134e-05
-2.79750832515233e-06
-9.89230127926347e-06
-1.80236520641377e-05
-2.3233483503194e-06
-6.67760452586274e-06
-2.37907308694461e-05
-1.37542226890313e-05
-1.64886522555417e-05
-2.41653241197136e-05
-1.96449199614534e-05
-2.91931932102363e-05
-2.2866902033677e-05
-1.92482182838498e-05
-1.36164540190333e-06
-2.25909802387773e-05
5.73117982092995e-06
-2.08435878386269e-05
-2.54731050485435e-05
-2.66376504243267e-05
-1.49639655925543e-05
-2.45025543421802e-05
-1.39987821129181e-05
-8.88401224525147e-06
-1.1737790000385e-05
-1.22633482390242e-05
-5.02111131106114e-06
-1.60704040338176e-05
-7.05915024661027e-06
-8.09360654468084e-06
-5.14593469215176e-08
-2.07636803432871e-05
-2.3375727508746e-05
-1.5347686769389e-05
-1.53055037963944e-05
-1.26448498743449e-05
-2.94104233009259e-05
-1.94815466756249e-05
-6.41011670808233e-06
-1.54630969851648e-05
-4.2022569207151e-06
-5.43438826070243e-06
-1.87390375840644e-05
3.35150400699913e-06
1.16617823144272e-06
-1.64989681317554e-05
-3.17866387718342e-06
-1.5760726236909e-05
-7.94684011635546e-06
-2.99031726111324e-05
-2.15360177026497e-05
-2.08788644228583e-05
-2.36759412232822e-05
-1.73614700673044e-05
-3.38739554002895e-05
-2.9152445083646e-05
-1.36650000807654e-05
-1.83374127288095e-05
-1.50543261808298e-05
-1.11863311192859e-05
-1.332422833661e-05
-7.56431445365228e-06
-1.83728668518777e-05
-4.18996300110661e-06
-1.33783463241882e-05
-2.85292092000259e-06
-3.07872630703576e-05
-1.63874764245276e-05
-1.6587920168786e-05
-5.88896028194072e-07
-3.28606934309961e-05
-2.83711726828872e-05
-2.60869324105518e-05
-7.07629052589447e-06
-2.44334624338092e-05
-7.5292788030671e-06
-4.22338329847596e-06
2.96850876132581e-06
-2.03481750332544e-05
-2.82547405781756e-05
-1.73784929940153e-05
-2.37063325908971e-05
-1.2730859668878e-05
-1.04058742138617e-05
-1.39836853385116e-05
-2.14715014254328e-05
-1.66081128529614e-05
-1.38800676578028e-05
-1.9577037306927e-05
-2.63725714168133e-05
-1.01638086203203e-05
-1.07074199211252e-06
-3.4585465204755e-05
-2.74617177249716e-05
-3.47250299317905e-06
-2.87455748045836e-05
-2.48067227651739e-05
-1.14393538145858e-05
-1.05496367697949e-05
5.36792405665969e-07
-2.81411235361106e-05
-2.16715777115579e-05
-1.98574353204668e-05
-1.79923946933536e-05
-1.90246990522009e-05
-1.92548114907913e-05
-1.51768108111747e-05
-3.55652813338245e-05
-1.19691147145427e-05
-2.18703416392799e-05
-1.83352042682055e-05
-2.15922261157726e-05
-1.88466004500575e-05
-2.1741822959139e-05
-2.50183186977003e-05
-4.72329165403271e-06
-1.89454366751725e-05
-3.43579416363063e-05
-2.91403517734401e-05
-1.25201925361587e-05
-5.51046652307358e-06
-8.75532374300091e-06
-6.71495916636489e-06
-2.63656957099713e-05
-1.22926628233645e-05
-4.9550572160774e-06
-1.85624038981135e-05
-4.04338275447526e-06
9.79589391703287e-06
-1.12523053281051e-05
3.14438823988972e-06
-9.04023612172107e-06
-3.67949589770194e-06
-2.07907702021539e-05
-2.51700033113691e-05
-1.31515731969699e-05
-3.19205581231342e-05
-1.41964738648545e-05
-1.36551300294522e-05
-1.58672067236503e-05
-1.00240261675786e-05
-9.26649733268434e-06
-1.01431652184495e-05
-1.90120062770757e-05
-2.04610327596461e-05
-1.4850923871034e-05
-6.80998729312049e-06
-1.78733318490855e-05
-2.70483306974044e-05
-1.82599485486126e-05
-1.27450338316466e-05
-2.08495669704657e-05
-2.55135493489292e-05
-2.07053775552564e-05
-6.79118281520828e-06
-2.43591022368745e-05
-2.14915481145726e-05
-5.48041489316484e-07
-2.08978287013003e-05
-6.1105267001763e-06
-1.16582510775768e-05
-1.32681058206714e-05
-2.25102046580765e-05
-1.90813296749277e-05
-6.8796638175687e-06
-1.90765735807031e-05
-1.81703911126846e-05
-1.55815428045869e-05
-1.9283608258979e-05
-2.56957186231964e-05
-1.58624456492088e-05
-1.83575048932928e-05
-2.2299178529448e-05
-1.7837201464813e-05
-2.21269903358085e-05
-1.78722528596868e-05
-1.19480640488037e-05
-1.61127038422282e-06
-4.85549386794756e-06
-1.25436152975451e-05
-2.8107717893549e-05
-3.01568584282862e-05
-4.69615306914908e-06
-1.35551313949968e-05
-2.46779610687379e-05
-3.17384430598221e-05
-3.6899212668388e-05
-1.16449441229533e-05
-1.83882125288188e-05
-3.85021115759063e-06
-2.01619196596822e-05
-7.63671616075887e-06
-2.01313113498903e-05
-2.93379481333446e-05
-9.85892488030924e-06
-3.84715749368901e-05
-1.78614851612909e-05
-9.42331141464033e-06
-7.99938792877188e-06
3.5917628611667e-07
-3.00404308043154e-05
-2.09755990687131e-05
-1.06782378499163e-05
-5.47419253688826e-06
-1.0476015069804e-05
-1.07432566290916e-05
-2.30509344903503e-05
-3.08089381635752e-05
-1.24565148940884e-05
-9.71222450405554e-06
-1.87210907894269e-05
-1.69229749976487e-05
-2.22123565115396e-05
-7.52310368359692e-06
-1.95057645446321e-05
-1.47146242464078e-05
7.64625224994646e-07
-5.4539690735908e-06
-1.45279056069326e-05
-2.89220492647472e-05
2.58787610454557e-06
-1.40271906886377e-05
-1.67473653923917e-05
-2.07753127374583e-05
-1.52727359767194e-05
-1.48388275220673e-05
-2.09359895742701e-06
-6.81069920327376e-06
-2.24713435577326e-05
-3.86692150078965e-06
-2.79374850741697e-05
-1.09292493337632e-05
-7.46593408415308e-06
-2.45285251744498e-05
-2.65191315935517e-05
-2.18420415424086e-05
-2.27884186797035e-05
-1.9963641787921e-05
-4.60424051547296e-06
-1.16437684173468e-05
-3.18996218152289e-05
-3.18134945712498e-05
-2.4662057701176e-05
-1.31806521429717e-05
-1.97006878863184e-05
-1.09386575268413e-05
-2.15767734859283e-05
-2.32079583504786e-05
-1.33970484382217e-05
-2.0873645495851e-05
-1.55908953690348e-05
-5.29912058811789e-06
-1.28904790893731e-05
1.76904005521198e-06
-1.75532383982397e-05
-2.15613036030379e-05
-2.22779510801245e-05
-2.57947150267694e-06
-2.34212620624815e-05
-1.28024201454169e-05
-2.75419010384185e-05
-3.08461405748069e-06
-2.0754750518609e-05
-1.39045628992135e-05
-3.08330648733782e-05
-7.95596847353702e-07
-1.26531320211758e-05
-9.11510909900985e-07
-2.5199918107475e-05
-6.99022207639063e-06
-3.72374035311683e-05
-1.00653158249538e-05
-2.23026876090275e-05
-2.38215409438621e-05
-3.17990206367298e-05
-1.79216152322903e-05
-2.94504700696147e-05
-3.11333922548453e-05
-2.37774904252972e-05
-2.29875956541069e-05
-2.44723076473058e-05
-8.20059145651234e-06
-8.81668816796571e-06
-1.92458198527383e-05
-7.19171114296584e-06
-2.50828203578197e-05
-2.77982111264396e-05
-2.48503474310511e-05
-2.28781449616527e-05
-1.10675244217712e-05
-3.55817201082752e-06
-1.6544363816898e-05
-1.67866046359931e-05
-1.40014357743723e-06
-1.89015658611143e-05
-3.22275689799269e-05
-1.88351795682313e-05
-1.75435506760508e-05
-6.24599763018783e-06
-1.85426068140927e-05
-2.55040182941908e-05
-2.16390078707907e-05
-1.6719822956824e-05
-1.60233021213188e-05
-1.65447312769526e-05
-2.57654981619264e-05
-3.6886539100062e-05
-1.87274189649009e-05
-1.11187333034131e-05
-2.79109828092147e-05
-1.83111916782133e-05
-7.20615151817372e-06
-1.92130535990565e-05
-4.14443387120582e-06
-1.74642878493046e-05
-1.31413312695638e-05
-1.86639083118908e-05
-3.0977516311105e-05
-1.53975268717214e-05
-2.14276052863554e-06
-1.94938724392008e-05
-1.34383442102206e-05
1.38206209886389e-06
-2.51332131639008e-05
-6.13596835622203e-06
-5.46886252700336e-06
-2.01177057506449e-05
-1.67810978843437e-05
-1.98103237386688e-05
6.12946816370763e-06
-1.37267268173212e-05
-1.21919880921734e-05
-1.29189601886699e-05
-9.89481970478631e-06
-1.0025548215605e-05
-2.9590193162067e-05
6.65231524763894e-08
-1.6447537562852e-05
-7.15651374756317e-06
-2.66619769155339e-05
-2.33677789681247e-05
-3.51583857144698e-05
-8.88499539383416e-06
-7.22821273954111e-06
-1.82414314054718e-05
-7.5617661332389e-06
-1.23613248470616e-05
-1.87037915458262e-05
-1.24585069777799e-05
-1.20437774478849e-05
-1.19720222843865e-05
-1.69945977673502e-05
-2.11161372897851e-05
-2.61672085296962e-05
-4.65760056885336e-05
-2.59216315015825e-05
-2.24588415194248e-05
-1.05175574582546e-05
-1.57329673338225e-05
-1.54547834706564e-05
-2.1191557453803e-05
-4.37127513072802e-06
-1.93556839759004e-05
-5.82478126023443e-06
-2.34009227782038e-05
-1.35178793099918e-05
-2.09603735612131e-05
-1.5100192746221e-05
-1.00727815072494e-05
-1.67505570346905e-05
-4.08090209451552e-06
-1.33898768544549e-05
-2.37230605048166e-05
-6.82104400676081e-06
-1.98435867563365e-05
-1.23741709863076e-05
-1.25939459074553e-05
-3.99532153642451e-05
-1.47591796672917e-05
-2.20856866598438e-05
-9.52545436927785e-06
-6.43568434972656e-06
-6.65212603571788e-06
-1.05872589729817e-05
-1.95425222532859e-05
-1.81029602202314e-05
-1.44866227306754e-05
-1.83873640388724e-05
-1.4958574438652e-05
-3.17987597740108e-05
-3.09983462426541e-05
1.85570146609059e-06
-1.42942357771715e-05
-1.57059456688953e-05
-1.17494488385923e-05
-2.50174232856989e-05
-4.43407656913868e-06
-5.19338729173744e-06
-3.05389987046598e-05
-2.42837889804145e-05
-2.26971246972283e-05
-2.77133485912425e-05
-2.24045848774983e-05
-7.76504454591749e-06
-1.012446443571e-05
-1.02839662138449e-05
-3.94074745915708e-06
-8.44938134196187e-06
-1.96326662633408e-05
-1.27852596267308e-05
-5.89679284008618e-06
-8.45799152438431e-06
3.15092796741321e-06
-8.78629500604371e-06
-2.64649215607298e-05
-1.89179706110946e-05
-1.64927652378647e-05
-1.31538762035877e-05
-1.76284188457593e-05
-2.31115379880994e-05
-1.30030554347828e-05
-1.82671837246352e-05
-4.11042761282003e-05
-1.19971183503303e-05
-1.14512825502112e-05
-6.55213563697604e-06
-3.03494029419118e-05
4.28675674860047e-06
-2.56205852166676e-05
-2.68971561948804e-05
-9.39476986243697e-06
-1.30901237527867e-05
-2.93817920658635e-05
-1.79223872413079e-05
-1.83263725936091e-05
-1.93859108569801e-05
-1.83605928393225e-05
-4.26656722083071e-05
-8.0051493192485e-06
-9.67245997427463e-06
6.48170204445178e-06
-3.39008321676391e-06
-1.76780016523218e-05
-2.31143656072422e-05
-1.92905241108762e-05
-2.41585145868538e-05
-3.70973857992509e-06
-3.1928246287681e-05
-7.51193415432988e-06
-1.68392571342463e-05
-1.30339673722489e-05
-1.81106797492936e-05
-6.42101016144649e-06
6.19870558118463e-06
-1.07152227124295e-05
-1.18009828118527e-05
-1.70010412969952e-05
-2.50231435088942e-05
-2.34225369097329e-05
-1.79615592527239e-05
-2.32088974040763e-05
-2.102622989033e-05
-1.48955207325354e-05
-2.96863986256452e-05
-1.70770626955179e-05
-1.93842708035833e-05
-1.87263590659097e-05
-1.2185669727332e-05
-6.87630201799091e-06
-1.71384045698395e-05
-1.18313514258045e-05
-1.65669279458005e-05
-2.80528293006875e-06
-1.11009314382553e-05
-1.57387721418365e-05
-1.03784535702245e-05
-1.54857645330461e-05
-1.14172321669431e-05
-3.33265211250429e-05
-1.78933391605378e-05
-3.24911171461178e-05
-1.00560223433461e-06
-2.51291047118814e-05
3.80698848992961e-06
-3.31076515491271e-05
-2.31307050587238e-05
-2.564285716807e-05
-1.37425814452303e-05
-1.29900259511114e-05
-4.47815785067418e-06
-1.92884755657821e-05
-6.99162245634871e-06
-2.38741904547461e-05
-2.33711565459266e-05
4.63229379509286e-06
-2.21049870270712e-05
-1.36106699615347e-05
-7.28864019046493e-06
-1.50478625024425e-05
-2.55796084729987e-05
-1.1316638562344e-05
-1.80534828338669e-05
-1.46698780150774e-05
-1.730572828402e-05
-4.32607201436184e-06
-6.09938432382921e-06
-1.46133473600009e-05
-1.61336498067934e-05
-4.27088865200497e-06
-4.69820670858195e-06
-8.78775367134469e-06
-2.18313825671075e-06
3.1571275321514e-07
-1.31759538468034e-05
-1.53095604656813e-05
-1.57541195062438e-05
-1.05167820714169e-05
-1.40012426951752e-05
-1.99353695814004e-05
-8.99001680064008e-06
1.69351854924277e-06
6.33756133451689e-06
-2.84875737040254e-05
-1.76417450462323e-05
-2.12857174870801e-05
-2.87099748246001e-05
5.35518915860016e-06
-1.56248377279636e-05
-1.60111523228896e-05
-1.32267975627805e-05
-1.36444153546538e-05
-1.22855074931994e-05
-1.26543199060047e-05
-1.02354074421544e-05
-4.3335482394776e-05
-2.65986040735714e-05
-1.51250507916233e-05
-1.50858548449193e-05
-2.22037575343042e-05
-3.9156818296429e-05
-1.60468584992724e-05
3.84972658364444e-06
5.65044008256314e-07
-1.29278115433605e-05
-1.27169891861313e-05
-1.76250945585498e-05
-1.33117065184779e-05
-1.03441293545399e-05
-4.28272910974569e-06
-2.05752260603099e-05
3.30516636636274e-06
-3.18229216168182e-05
-1.52757875172944e-05
-1.52831561165465e-05
-6.5662965144603e-06
-1.85592729914383e-05
-1.95353591596857e-05
-2.03999084497196e-05
-2.10560697929677e-05
-1.43876470009192e-05
1.27840630228165e-05
-2.52799583982675e-05
-1.32305259919843e-05
-1.06316845077441e-05
1.79057577183541e-06
-7.25602180866002e-06
-3.50341965278627e-05
-2.96802202667918e-05
-3.07799376988467e-05
-1.25078573999832e-05
-2.7186513252068e-05
-1.71883738836696e-05
-1.10463363659002e-05
-1.56932331118819e-05
-1.55437133264846e-05
-1.55431135604335e-05
-5.53557768025621e-06
-3.04004500503005e-05
-1.34703153627e-05
-3.35313834255137e-05
-2.34690269159654e-05
-1.92392640721197e-05
-1.31595663626118e-05
-1.28945206649091e-05
-3.48169971229186e-06
-2.30373856561404e-05
7.6366556847232e-08
-1.97894016891099e-05
-1.21259517283718e-05
-5.71142209296875e-06
-9.9861080904598e-06
-1.68087938440609e-05
-1.52001324860609e-05
-2.4011935876098e-05
-3.53095023458012e-06
-2.37436042496766e-05
-8.75502734842032e-06
-2.056488723491e-06
-1.65841058338737e-05
-2.03173533416928e-05
-2.31371674473485e-05
-1.99441073579068e-05
-3.40055365548777e-05
-1.22063280322737e-05
-1.8409470147854e-05
-2.84848305071444e-05
-5.98307848700112e-06
-9.91506927560933e-06
6.62443236036588e-06
-5.37747135446899e-06
-1.19126497583299e-05
-6.91452713965389e-06
6.11808209938272e-06
-9.9874493781045e-06
-1.27737405235505e-05
-2.89671987474664e-05
-2.13681963967166e-05
2.52351024387573e-07
-1.6555051956648e-05
-2.480488199573e-05
-1.02221635298834e-05
-1.04191241787788e-05
-3.04969585915023e-05
-1.77352231281706e-05
-8.53940438531079e-06
-1.18044460050147e-05
-2.94844465505592e-05
-1.83835211075665e-05
-2.13842544771534e-05
-3.11298470374772e-05
-6.87966150189788e-08
-3.06949263033583e-06
-3.58691958154801e-05
-3.51510135977246e-05
-2.17653363919605e-05
-1.7825053286699e-05
-1.78327522607944e-05
-2.57110296355019e-05
1.48444467288692e-05
-1.82703505422992e-05
-2.1177264378132e-05
-1.20220495594767e-05
-5.86120487210595e-06
-3.18288337474502e-05
-2.63005310421132e-05
-2.02475404830373e-06
-1.73711742387825e-05
-1.82032372925108e-05
-2.49264679598863e-05
-1.5286518861322e-05
-7.6888504774329e-06
-1.72086078159477e-05
-2.62572844587928e-05
-2.64217814340919e-05
-5.62282726482246e-06
-8.86929816294579e-06
-1.52006880905248e-05
-2.09013081920424e-05
-7.00948270078918e-06
4.57276428370437e-07
-1.44356138007543e-05
2.70952179931494e-06
-7.72126738666642e-07
-4.822103134627e-06
-1.99581261388025e-05
-5.00099683497547e-06
-1.25942547720302e-05
-2.98585399118781e-05
-1.62142368685778e-05
-2.28864639058579e-05
-7.34680147493851e-06
-1.15955056551914e-05
-7.5101209276029e-06
-1.76451125294877e-05
-3.2543432447505e-05
-1.33786670724768e-05
-1.57907264361677e-05
-2.1040301716709e-05
-4.11030648708397e-06
-2.36971845545781e-05
-2.63522697786561e-05
-3.27126897029278e-06
-2.29308024706817e-05
4.74343022876642e-06
-1.90594707032037e-05
-2.34181597750754e-05
-1.69235075747163e-05
-1.81937689749692e-05
-2.25756029146293e-05
-1.38757484841779e-05
-1.65071796276164e-05
-1.58789658270675e-05
-1.32070759929436e-05
-1.86639128231193e-05
-5.55429679235981e-06
-2.04419519127131e-05
-2.76564885848674e-05
-2.08081952250271e-05
-2.35472746254649e-05
-1.66216509093724e-05
-1.52240187991455e-05
-2.74795654874526e-05
-1.04633680289669e-05
-2.28235667106993e-05
-1.53414795951102e-05
-2.3423878615707e-05
-8.16255107839155e-06
-1.59423016040561e-05
-1.56087451786823e-05
-7.58872265945427e-06
-1.96453859483477e-05
-1.33017102837348e-05
-2.07954141054283e-05
-1.4594033666592e-05
-2.30228152489992e-06
1.82687135653481e-06
-1.85180449540764e-05
-1.80511946989401e-05
-1.96118657767911e-05
-1.46044787085717e-05
-1.74209287657634e-05
-2.39311413954986e-05
1.21024175255075e-06
-2.43746170880321e-05
-1.25790608491781e-05
-1.28041390873943e-06
-3.14280167304743e-05
-1.66658697535788e-05
-1.5998926237456e-05
-1.65453427939757e-05
-1.79367071055538e-05
-2.09813787696923e-05
-1.23032322672962e-05
-2.21027921227696e-05
-2.45246219840877e-05
-3.33792543135732e-05
-2.48128193120721e-05
-1.78124662232902e-05
-2.62555442120324e-05
-1.00082812527114e-05
-2.29940386140474e-06
-2.4070058914209e-06
-1.54065018114756e-05
-2.94739242725e-05
-2.89266657068236e-05
-2.89050561794907e-05
-2.11081954591685e-05
-1.09320062388122e-05
-2.30500082736527e-05
-7.88760072326668e-06
-2.52678767468216e-05
-1.18134869967402e-05
-1.47512615876385e-05
-1.27945881462143e-05
-5.79427565639208e-06
7.63357960612014e-06
-1.85953069852252e-05
-1.34463539093537e-05
-1.16592262374879e-05
-3.0193224474388e-05
-1.89900604702328e-05
-2.25833951199073e-05
-8.9781041669282e-06
-3.14328986134722e-05
-1.84812766890198e-05
-1.82787548446933e-06
-2.45647801255073e-05
1.47431486673244e-07
-1.83746233285071e-05
2.46684318687606e-06
-2.38278549770078e-05
-1.69920271577671e-05
-2.61565216524076e-05
-4.28242161009564e-06
-8.04145991644423e-06
-4.24709371526146e-06
-1.86073446433401e-05
-2.32227738718715e-05
-2.67115276439808e-05
-2.18646828833939e-05
-2.39031728292802e-05
-2.66441216040614e-05
-7.40591265360938e-06
-2.12646745379259e-05
-2.78126831015842e-05
-9.50873952832439e-07
-1.56310045959686e-05
-1.61744423351645e-05
9.31718424593839e-06
-1.34115347816234e-05
-2.11851212476117e-05
5.66116881607852e-06
-4.24485399611263e-06
-1.4681320162232e-05
-2.19461261729157e-05
-2.20688665725937e-05
-1.80558353189482e-05
-2.82258547886669e-05
-1.97810049202918e-05
-1.25082136737789e-05
-3.05196693692903e-05
-1.05342610849104e-05
-8.57912006411317e-06
-2.39728560151189e-05
-2.49794251987451e-06
-2.01471611524596e-05
-1.15710443558757e-05
-2.10542111573628e-05
-2.67962877791827e-05
-2.4619430838102e-05
-2.12750734975178e-05
-1.63004451650321e-05
1.40040265633492e-06
-1.23528129062086e-05
-1.12947375630512e-05
-9.26285819969937e-06
-1.02455538130884e-05
-2.13354721406716e-05
-1.11368731329003e-05
2.44272340972471e-06
-2.34629438933664e-05
-2.10931850972941e-05
-1.23280183051993e-05
-4.52142137901567e-06
-1.31854764587028e-05
-1.61102518803809e-05
-2.17503248081158e-05
-2.43308875230865e-05
-1.16972027804201e-05
-1.05422334129359e-05
-2.54391107344396e-05
-1.11508015754416e-05
-2.39040203263659e-05
-1.17638776634573e-05
-9.48242613643315e-06
-2.05605511713715e-05
-2.40555194226369e-05
-1.09086862082699e-05
-1.18169516883385e-05
-1.85951615657993e-05
-1.83938945164212e-05
-4.15145419991151e-06
-1.41357695725369e-05
-1.79966957316753e-05
-1.63681190888234e-05
-7.68480271348889e-06
-2.11565320722338e-05
3.84652420819268e-06
-2.10985861634431e-05
9.39905322808125e-07
-2.53453266711256e-05
-1.4617061834651e-05
-2.13157394790128e-05
-1.96140454665607e-05
-3.55371138678684e-05
-2.01286232882932e-05
-1.98292988974112e-05
-2.71978493064682e-05
-1.2866376244991e-05
-2.05005784542975e-05
-7.35170544954496e-06
-1.27146897515875e-05
-2.6994530825753e-05
-8.59432774763112e-06
-1.21421849399532e-05
-1.03982805077537e-05
-2.85869191427935e-06
-5.22878891792334e-06
-1.63542395930843e-05
-2.54121285224628e-05
-1.40419746036159e-05
-1.04974179680542e-05
-2.40260393419977e-05
2.41906344411994e-06
-9.81696966512856e-06
-7.80244620183987e-07
-1.24242578269498e-05
-1.36995349280894e-05
-1.29844479054973e-05
-2.86493844243824e-05
-1.00849266214292e-05
-7.86427386641568e-06
-2.41654556346923e-05
-9.61483259160967e-06
-2.4107916544984e-05
-2.16268719899604e-05
-2.42177827195277e-05
-2.36677648273442e-05
-4.47134110763115e-06
-3.83628438465604e-06
-2.00443206907627e-05
-9.82050420545055e-06
-1.2590751309533e-05
-6.88033947526931e-07
-1.63182676003794e-05
-1.76506424161294e-05
-1.4073127270396e-05
-1.73325667332712e-05
-2.04859748640971e-05
-2.82482957509031e-05
-3.72432896888724e-06
-5.55266153400293e-06
-1.3052379167095e-05
-2.49412111405367e-05
-2.59745431683057e-05
-2.35314408210875e-05
-2.0804170999319e-05
-8.00665404754375e-06
-1.04738935402621e-05
-1.40622431981936e-05
1.61295882244486e-05
-1.68749780651464e-05
-1.03407346384139e-05
-1.38533634234825e-05
-3.62144724726429e-05
2.60422620942986e-06
-1.97752353709745e-05
-1.1476997179585e-05
-1.89862432666897e-05
-1.46264071955732e-05
-2.37216867807931e-05
-2.66527747815494e-05
-1.22141898375041e-05
-1.39994741520594e-05
-1.49757869353954e-05
-1.89336692970177e-05
-1.13196320799083e-05
1.68450914860029e-06
-1.2872020065894e-05
-2.02993965342685e-05
5.82144477871161e-06
-4.83034709895804e-06
7.43952015162898e-06
-2.08086793348465e-05
2.93689261203459e-06
-8.26808305988397e-06
-2.36877977609261e-05
6.91841164207189e-06
-2.10489468741436e-05
-2.09478514740573e-05
-2.78693630147554e-05
-1.68234999139521e-05
-1.00946192636586e-05
-2.36175915651655e-05
-3.92935118630992e-05
-2.361612099738e-05
-7.724530073622e-06
-1.35224645415912e-05
-1.12087089555343e-05
-7.5154051619735e-06
-1.43341374947531e-05
-1.42641086423201e-05
-1.70981930999734e-05
-2.93684160318789e-05
-1.49097039982607e-05
-2.19242760084362e-05
-3.19657752640099e-06
-9.2362260336467e-06
-1.0298627684034e-05
-1.81444908109795e-05
-1.70327293566418e-05
-4.22954346420033e-06
-2.31944713549352e-05
-1.4904078841852e-05
-2.08241645684481e-05
-2.13361902768265e-05
-8.71255462284368e-06
-1.0126026686246e-05
-1.7946658049402e-05
-1.40373712187469e-05
-1.94440195203693e-05
-1.54575308598778e-05
-2.61306479130992e-05
-6.22772815358974e-06
-6.79510423738467e-06
-3.38758450072167e-05
-1.35768258774494e-05
-3.24691143160838e-05
-2.38505457683012e-05
-1.55740063357428e-05
-1.80256249166693e-05
-1.52858809306282e-05
-1.14090683917863e-06
9.35499860044716e-06
-1.93232033311392e-05
-1.93726161836877e-05
-9.06576155993653e-06
-3.05956671478202e-05
-1.35284071008883e-05
-4.89533121017295e-06
-1.7269326636357e-05
-1.70082963130241e-05
-1.70430765764581e-05
-7.04711001607865e-06
-1.12718585116292e-05
-6.57756480951326e-06
-9.63018897131713e-06
3.63519565103572e-06
-1.49133286048089e-05
-1.29811001949233e-05
-5.17734799817501e-06
-3.6676949679423e-06
-2.81545948755683e-05
-1.35673809823511e-05
-1.08499637273238e-05
-1.73626332578801e-05
-2.40994245444801e-05
-1.42887945682655e-05
-4.93663217911214e-06
-1.4136552195603e-05
-2.13079192899893e-05
-1.97982275635872e-06
-2.777138480241e-06
-3.15682401612195e-05
-9.90302695505739e-06
-1.97443345323213e-05
-1.71743358428851e-05
-1.19549979195917e-05
-2.99374631048132e-05
-1.4963410381005e-05
-2.15021936771726e-05
-1.75947832771954e-05
-1.16876016029184e-05
-8.86897406979919e-06
-2.14705053010634e-05
-3.72565381208042e-06
-5.60815388781648e-06
-2.1518220795902e-05
-7.84372887642889e-06
-6.54586784804259e-06
-8.01960673869948e-06
-5.60540041252459e-06
-1.4179759062421e-05
-5.16738375326118e-06
3.93589177885578e-06
-1.83715368154621e-05
-2.45680954122409e-06
-1.55227142875366e-06
-1.27588804736757e-05
-2.26286487281086e-05
-2.84210500155468e-05
-1.27178830326435e-05
-1.38360662808891e-05
-2.09867328835131e-05
-1.29791724535044e-05
-6.38629100134567e-06
-1.27348132543148e-05
-2.22364168991991e-05
-1.7060936917898e-05
-1.54474505047728e-05
-9.42293015392106e-06
-1.04307743914694e-05
-1.55459181280312e-05
-2.50826474547248e-05
-1.34510388007092e-05
-1.88730587243449e-05
-1.82501294304835e-05
-2.14785460154544e-05
-2.81629272970205e-05
-1.34451940300161e-05
-2.53488753557821e-05
-2.00302583021912e-05
-1.35372166833027e-05
-2.31550235847861e-05
-2.36240077244654e-05
-9.57263630743938e-06
-1.25012778106498e-05
-9.73126660396461e-08
-3.97727496192468e-05
-1.79326384298624e-05
-3.01412299575606e-05
-1.94665817239359e-05
-2.13572370125995e-05
-3.15767333959843e-05
-3.33908000469529e-05
-2.96258816199092e-05
-6.82632853872384e-06
-1.89799447748697e-05
-7.45208946376104e-06
-2.60588013178664e-05
-1.70892508820668e-05
-1.324097838348e-06
-5.49511689485836e-06
-2.79688785425136e-05
-1.97057223113983e-05
-9.03444638531169e-06
-1.84746401617627e-05
5.92222895075874e-07
-6.2844436642044e-06
-1.02817657936126e-05
-1.33564237665262e-06
-3.96599346504594e-06
-2.63037151464419e-05
1.06291628244475e-05
6.39355809994341e-06
-2.51225316128377e-05
-1.12839252588804e-05
-1.70994558479987e-05
-2.56943726195029e-05
-8.3996839340111e-06
8.55079881727582e-07
-1.62132092507709e-05
-2.29038587760182e-05
-2.29173711293718e-05
-4.00655065727553e-05
1.92119504345473e-06
-1.94792928401613e-05
-8.6642035953896e-06
-2.75085482632585e-05
-3.33608364939732e-06
-3.89123322921327e-06
-8.75077052912987e-06
-1.54217417992326e-05
-3.5988312617413e-06
-3.75946591278867e-05
-1.45657296915933e-05
-5.5348304319545e-06
-3.8009761778877e-05
-2.38114548374744e-05
-2.10200263850326e-05
-2.42108192736324e-05
-2.22844881806458e-05
-2.05190817208013e-05
4.89692604821716e-08
-7.23349778188749e-06
6.67157052880917e-07
-2.04184931995521e-05
-9.8644130805981e-06
-3.82250511217199e-05
-1.64877337792907e-05
-1.75100434933884e-05
-9.07188381223298e-06
-1.33866957504443e-05
-1.17435579664754e-05
-6.44576783924779e-06
-9.83086299745123e-06
-2.77459734267617e-05
-9.12637662805458e-06
-1.73284439001689e-05
-1.4893284746722e-05
-8.27821911772338e-06
-8.55174161260862e-06
-1.08771499946641e-05
-2.50259087216361e-05
-1.18439730128002e-05
-1.63073375378782e-05
9.60542658743196e-06
8.80349875340763e-07
-1.20768030514235e-05
-8.43334977881796e-06
-2.41861651258281e-05
-6.83703493703712e-06
-2.0995727695257e-05
-9.76775744735165e-06
-4.10943014690027e-07
-1.12112736121515e-05
-1.96878497543808e-05
-7.37468008236048e-06
-1.47707795390268e-05
-1.2704124752647e-05
-3.89963974199885e-06
-2.49542330206723e-05
-1.60452163378787e-05
-3.48484125683329e-05
-1.96823433507543e-05
-1.67591422817174e-05
-2.01835157706982e-05
-2.48640126175919e-05
-1.49745817326759e-05
-1.4006444163891e-05
-2.45575458503953e-05
-1.65971189542264e-05
-2.87926071795135e-05
-2.89885213686376e-05
-1.8392484926119e-05
-2.640802928919e-05
-6.30483143772549e-06
-2.043055832834e-05
-1.02575314964038e-05
-2.14052593820952e-05
-1.90279941812572e-05
-3.27043255897978e-05
-7.19093614587638e-06
-2.57890635680639e-05
-3.57619627395678e-05
-1.05734294483433e-05
5.19757110863119e-06
-7.25235532895315e-06
-1.93764654745611e-05
-2.8295329570986e-05
4.84944294012049e-06
-1.68666415213176e-05
-1.52665602837165e-05
-1.42836671610217e-05
-2.73586260661585e-05
-1.23296407687188e-05
-2.21672718291219e-05
-1.7433266035281e-05
-1.96051463613569e-05
-2.14149224833337e-06
-1.64895471421263e-06
3.99450782783967e-06
-1.56881206214977e-05
-2.25444168562457e-05
-1.51482314165152e-05
3.97059711950648e-06
-1.565886557363e-05
-2.66294409130777e-05
-1.59312116905753e-05
-1.20571847183919e-05
-2.91072680424198e-05
-9.11473153145008e-06
-1.60643509095427e-05
-3.22378354909711e-05
-2.12424387792296e-05
-4.05251487409357e-06
-8.17806978950558e-06
-2.8541652028491e-05
-5.29720885121359e-06
-1.61441821371268e-05
-2.21928185797345e-05
-1.68015499648613e-05
-1.64130265772828e-05
-7.7133852938425e-06
2.31670743829753e-06
-6.30189059872765e-06
-2.29534368140406e-05
-1.48910727574242e-05
-3.2319455579553e-06
-2.53399401570611e-05
-3.48614842567991e-06
-1.99211323063408e-05
-2.17113371967961e-05
-2.4905112978013e-06
-2.01076434440232e-05
-1.87471103424903e-05
-1.7192005652397e-05
-2.45320823128795e-05
-6.71300575950673e-06
-1.31216630929509e-05
-3.44761728985599e-05
-1.62826663144173e-05
-2.66993948961485e-05
-2.25016183405012e-05
-1.52355615859166e-05
-1.34661409246742e-05
-1.76381106383739e-05
-2.46327779199649e-05
-2.20479673053474e-05
-3.07678174662461e-05
-1.45874639153969e-05
-2.71316664290034e-05
-2.98455420433565e-05
-1.62040872884139e-05
-3.47530767988248e-06
-3.02761653480799e-05
-1.57984265131307e-05
-1.0067706252413e-05
-1.15222339806742e-05
-2.54903371943716e-05
-2.7966137955054e-05
-1.9513828510779e-05
-3.15837876973436e-05
-6.6750450473393e-06
-1.42880587656318e-05
-1.15395680345978e-05
-9.70472500472519e-06
-1.94523127973658e-05
-8.56269985360819e-06
-3.25984155299829e-05
-4.30101914407749e-06
-2.15009765539594e-05
-1.53447424209095e-05
-2.57914968979946e-05
-2.96389790019424e-05
-1.49147023911389e-05
-3.70507159494105e-05
-7.07849886031713e-06
-1.01695501194782e-05
-1.53812852926802e-05
-1.60763930610355e-05
-1.63850052959827e-05
-8.88930833148702e-06
-1.77647451568397e-05
-1.45762660432996e-05
-2.98980415364307e-06
-1.16704549701836e-05
-1.47148907114873e-05
-1.65104151123909e-05
-3.00637390882441e-05
-1.33713413854339e-05
-2.02725324184021e-05
-2.14446231867065e-05
-1.24053809554444e-05
-5.11505044095408e-06
-1.33107743966584e-05
-3.2751218552819e-05
-5.00463869869251e-06
-2.56847541191042e-05
-1.10802896950843e-05
-2.44730546259027e-05
-2.99144912684718e-05
-1.58093822971466e-05
-9.15158717624558e-06
-1.23178071225902e-06
-8.41728052164243e-06
-2.36735571264438e-05
-2.16401453613663e-06
-1.59915690898586e-05
-1.78889008341855e-05
-9.0479054377323e-06
-1.61285440393114e-05
3.207419356324e-06
-1.92004950404854e-05
-2.11080039523035e-05
-1.63447223789863e-05
-7.5206556492901e-06
-2.45808953155099e-05
-2.15795451730196e-05
-2.62376257679381e-05
4.01111014951069e-07
-1.13866190136413e-05
-9.15567959562196e-06
-7.33100357400442e-06
1.08633824932846e-06
-1.76494374642614e-05
-5.69395874004766e-06
-1.23701853244809e-05
-2.24177360783381e-05
-7.32886481534161e-06
-2.13468280544654e-05
-1.32352295137334e-05
-3.62781000484134e-06
-2.51253673457606e-05
-3.03496068015795e-05
-3.49722060468353e-05
-6.80222647488928e-06
-2.28406472437082e-05
-2.18382176639127e-05
-3.04831169224897e-05
-2.41460896910686e-05
-6.98535914469122e-06
-1.33530604266009e-05
-2.41907945066925e-05
-3.61620306172281e-05
-2.39360031222665e-05
-8.31038528684684e-06
-2.17037108137188e-05
-2.13517800128314e-05
-3.2800544917912e-05
-3.56078871565928e-05
-1.82751738541793e-05
-2.35075377917519e-05
-3.73687306641045e-05
-6.11437834552136e-06
-2.14934085072858e-05
9.40052370925953e-06
-2.71773218772677e-05
-1.67137994217742e-05
-2.22223020575482e-05
-1.39820114267184e-05
-4.87785375889614e-06
-2.3654745080892e-05
-4.71459589020852e-05
-9.50409955148037e-06
-1.47407255690864e-05
-2.33022502936589e-05
-1.92765356959771e-05
-1.32560157756357e-05
-2.8365307672624e-05
-1.54966845894667e-05
-1.18248714430362e-05
-1.42073732078213e-05
-1.19491689729349e-05
-1.4447115334328e-05
-5.40040673151845e-06
-2.8694829448272e-05
-1.5829832585729e-05
-1.17026133624588e-05
-4.31987231275875e-06
-3.68132723543573e-05
-2.91054532149563e-05
-9.46140409390335e-06
-1.60006903737748e-05
-1.97064463737745e-05
-1.56304590859744e-05
-1.12302611854759e-05
-1.03827628536961e-05
-3.13387608066031e-05
6.3668096729157e-07
-6.41048003893953e-06
-1.93764814745284e-05
-3.68864231024691e-05
5.3956866870876e-06
-2.22625550827387e-05
-2.78732183091833e-05
-3.02712968804593e-05
-1.4229269157404e-05
-2.93279140411136e-05
-2.98443805302685e-06
-1.43305531472345e-05
-1.36887316617709e-05
-2.86950515108561e-05
-1.753875358557e-05
-4.41181910170765e-05
-2.88569956376124e-05
-7.59065936299253e-06
-2.00300819588509e-05
-2.34164222193122e-05
-9.5081076862208e-06
-1.32971092370857e-05
-3.0846793241152e-05
-1.89905442152217e-05
-2.73021182249731e-05
-8.47532012559617e-06
2.40853718988018e-07
-9.53184220598715e-06
2.51094729443295e-07
3.46163981489072e-06
-1.15391062103374e-05
-2.1065090408657e-05
-4.81589816658463e-06
4.23713040664429e-06
-2.61526907574223e-07
-1.61179607063847e-05
-3.06029455324188e-05
3.80413809475263e-06
-1.12804490900602e-05
-2.65138144442013e-05
-1.29422729168658e-05
-2.03644187936836e-05
-1.33916632954984e-05
-2.63114078450116e-05
-2.00140695177117e-05
-2.03344859272692e-05
-6.8098854747565e-06
-1.7276978465581e-05
-2.59547947702364e-05
-1.34181021557334e-05
-2.58115379967002e-05
-2.10383427777909e-05
-1.55896009467585e-05
-1.56609644738439e-05
-1.41998660256545e-05
5.35893126886467e-06
-3.99108784732666e-05
-2.64968042114041e-05
-2.58435454543137e-05
-1.18415549273122e-05
-6.60234104244353e-06
-3.83816948132716e-07
-1.62362935036486e-05
-1.25629208715477e-05
3.19782237372862e-06
-4.90002954912424e-05
-2.06667908532776e-05
-2.04134897224202e-05
-2.29392720125715e-05
-1.68648579811622e-05
-3.53021869817785e-05
-1.38978294776684e-05
-1.9308206997755e-05
-1.3514026856586e-05
-1.13119817804553e-05
-6.01733787826763e-06
-1.71900149219905e-05
-1.28560770336144e-05
-7.76892088096182e-06
-2.60630318399176e-05
-1.89753497847835e-05
-9.8419949109791e-06
-7.48260671595214e-06
1.64255368154408e-06
-1.94725259647493e-05
-2.47896021856635e-05
-1.5537988304148e-05
-7.81690944239375e-06
-1.47568406755175e-05
-2.5404852052521e-05
-1.78634843584361e-05
-1.60275271301004e-05
-5.92506184174774e-06
-7.49337315387588e-06
-7.31329394379935e-07
1.53669706024701e-06
-2.14861667831594e-05
-3.0509167192345e-05
-3.18000948697093e-05
-1.00554558927322e-05
-1.73854100166968e-05
8.1462592542236e-06
-1.3236841366766e-05
-2.33417956052623e-05
-5.33249404943918e-06
-9.57692278805414e-06
-1.74333623504729e-05
-1.21348555826181e-05
-2.26156829712541e-05
-2.74618029380633e-05
-1.54742259392879e-05
-2.34017247735988e-06
-1.70897591257741e-05
-2.22016128389781e-05
-2.01535985962287e-05
-2.49036450992973e-05
-1.82285351092408e-05
-2.12494690583896e-05
5.34853123327126e-06
-3.14454385638138e-05
-4.75856518315742e-06
-1.2545482604213e-05
-4.89806972411346e-05
-6.68308359083492e-06
-1.56358937962769e-05
-2.43228012747992e-05
-1.83635069538132e-05
-2.14732042301082e-05
-2.72639387323253e-05
1.45584639538012e-06
-1.01597064673264e-05
-8.02744310177221e-06
-2.10515944142823e-05
-1.85887201574637e-06
-2.97305657002244e-05
-2.53360305474008e-05
-1.99577276680848e-05
-1.43682561824069e-05
-3.00103019280518e-05
-8.61253905429508e-06
-1.81040134458259e-05
-1.8376037383781e-05
-1.85586973611224e-06
-1.95110903461252e-05
-1.70019856945787e-05
-1.43867786171618e-05
-3.00977337096777e-05
-2.84639768001117e-05
-3.10228162970954e-05
-1.7995732969285e-05
-7.97984837465764e-06
-2.08945725983565e-05
-1.90316107683195e-05
-3.61702913525171e-06
-1.98142203311674e-05
-1.05917362855929e-05
-8.02397101430815e-06
-2.69697388359189e-05
-3.07224064500086e-06
-2.29099765650714e-05
-4.53330607992628e-06
-9.22858330218913e-06
-1.94436860295255e-05
-3.27995148476832e-05
-5.09467146111453e-06
-1.46381046635341e-05
-1.39883258862576e-05
-1.95814031785488e-05
-1.19085913634133e-05
-1.50288910534419e-05
-2.08736318277769e-05
-8.49363849894208e-06
-2.07795950087981e-05
-1.96605784656612e-05
-2.05044263777114e-05
-1.4612813756025e-05
-1.92711373808618e-05
-1.04201373919714e-05
-2.02134494241702e-05
-8.80935838419887e-06
-2.58525390772767e-05
-3.79910499965531e-05
-3.13567276003727e-05
-2.10569221374963e-05
-2.16121179844949e-05
-1.52069173239161e-05
-2.35323727868194e-05
-1.66259365649258e-05
-2.86474738773943e-05
-1.5073234174924e-05
-1.61371385104825e-05
-2.80327275413581e-05
-1.91866271224033e-05
-1.97695860879856e-05
-2.17116189677019e-05
-7.50521665831213e-06
-1.4819093896536e-05
-1.71967341006983e-05
-1.82861424103857e-05
-1.42070171865726e-05
-9.55012640093814e-06
-2.29368474676386e-05
-8.8031042100229e-06
-2.03104165748154e-05
-2.16101359335577e-05
-2.35216042141616e-05
-8.82916507699544e-06
-2.50319341686664e-05
-1.4667937081824e-05
-2.69280990209879e-05
-5.93990134025543e-06
-9.99904914237216e-06
-1.11657731159855e-05
-7.75200646870959e-06
-1.94007821762427e-05
-2.0699193589308e-05
-1.2361394625492e-05
-1.44782583648299e-05
-1.03384362106697e-06
-3.46368114413517e-05
-6.32469864215717e-06
-6.52705317989386e-06
-1.97776576196423e-05
-1.44574910988588e-05
-3.08322160097547e-06
-2.78091608077922e-05
-5.73168795259261e-06
-1.64750794544806e-05
-9.51641824684513e-06
-2.05541818853802e-05
-1.67950389529251e-05
-1.01696475329452e-05
-4.22616350809419e-05
-1.90985579198126e-05
-4.44107742048466e-06
-2.00839709087063e-05
-1.58245406974246e-05
-1.94618116903568e-05
1.63793203171501e-06
-2.20169126992862e-05
-7.75885065281052e-06
-1.06918704940386e-05
-1.41089862200783e-05
-1.62049436959295e-06
-2.54841176901205e-05
-7.27517302740622e-06
-2.04969158158668e-05
-2.31252500423397e-05
-1.60372133213142e-05
-3.09417460097109e-05
-6.65357501011828e-06
6.48155655706678e-07
-1.75922327596879e-05
-1.122615528706e-05
-1.88543029548942e-05
-1.3396903934194e-05
-2.07578970907039e-05
-1.15000836305974e-05
-1.30261578650034e-05
-7.04374354111806e-06
-1.29860986122272e-05
-5.60913766451175e-06
-1.72177894731563e-05
-7.77535583264689e-06
-1.8236167107467e-05
-2.99741914397342e-06
1.95636098904789e-06
-1.22156166876262e-05
-1.95747944584396e-05
-1.40417696753093e-05
-1.23457119599698e-05
-2.03288575079854e-05
-7.94319099541091e-06
-2.39838360435107e-05
-1.91672384092096e-05
2.98467004998032e-06
-6.06684355232019e-06
-8.31913361826575e-06
-3.10727882012447e-05
-1.91045603390887e-05
-1.73849306500957e-05
-1.19273117238655e-06
-1.99429773717697e-05
-5.85333741251208e-06
-9.72178773397718e-06
-2.02441148237865e-05
-5.20177607987085e-06
3.33534769548541e-06
-2.13155663708501e-05
-1.17990928370559e-05
-1.76734623391855e-05
-1.8187193200504e-05
-1.5448927020195e-05
-2.46617791433139e-05
-3.33772551944546e-05
-1.46169976164661e-05
-1.91911546733701e-05
-7.59818399171843e-06
-3.60649524453516e-05
-3.19076723207137e-05
-1.34903270346491e-05
-1.38509274425682e-05
-7.20800356355942e-06
-2.00685344141331e-05
