# Supplementary material for: Research on computational propagation and identification of mine microseismic signals based on deep learning
Source: PLoS One. 2025 Oct 22;20(10):e0334641. doi: 10.1371/journal.pone.0334641 (PMC12543183; doi:10.1371/journal.pone.0334641)
Supplement: S9 Data — (ZIP) [file pone.0334641.s009.zip › 000101100000335.xlsx_0.txt_24.txt.txt]

-9.22283825629094e-06
-6.1779036605567e-06
-5.81665137560811e-06
-4.54185862901199e-06
-1.80996730955032e-05
-2.30413299615931e-06
-5.58423290528844e-06
-1.15209224006197e-05
-9.93527158192649e-06
-2.41499960486778e-05
-1.98647155417808e-05
-1.21922192077141e-05
-2.65422710812178e-06
-7.77134293979111e-06
-1.07117920854537e-05
-1.82387153340985e-05
-1.6471497768547e-05
-1.63915116800757e-05
-2.98275660965003e-06
-1.19576743328364e-05
-1.92307051615229e-05
-2.73499750724078e-05
-2.29114228940862e-06
-4.32161971633089e-06
-2.70860659331943e-05
-2.06589205755433e-06
-1.94426863340172e-05
-5.00234580724179e-06
-1.83332343766047e-05
-1.43626967704034e-05
-9.27969841953819e-06
-9.86467065509526e-06
-1.31014267906144e-05
-5.17719868921081e-06
-2.26505280372434e-05
-1.10066954214376e-05
-1.72123559036882e-05
-2.83975805635225e-06
-7.29233739701103e-06
-1.16307294264585e-05
-1.01069171928198e-05
-7.89543981907634e-06
-1.38901743677229e-05
-1.31612796210079e-05
-1.12312993931636e-05
-1.28576718279939e-05
-3.18853421296496e-06
-1.40381063586647e-05
-1.39370739949678e-05
-2.26988015271052e-05
-1.39822461059086e-05
2.88435202337765e-06
-1.6710913105784e-05
-1.57672439920799e-05
-1.43396561194596e-05
-1.04400106393407e-05
-1.6428351381362e-05
-1.06288235666306e-05
-1.71964625658375e-05
-2.28793640388292e-05
-2.1013746589675e-05
-2.33252846254218e-05
-2.11745030664412e-05
-6.92287814663518e-06
-1.2531569714725e-05
-6.29269551902486e-06
-9.08303780468587e-06
-2.84289016290134e-05
-4.25119384405856e-06
-1.33885474130208e-05
-8.84722572870234e-06
-4.42095704166851e-06
-4.12889629895633e-06
-9.41239246065814e-06
-1.13956994431629e-05
-3.92095027469058e-06
-6.02228106679535e-06
-2.61282941842722e-05
-1.76226215247642e-05
2.46674175445378e-06
-8.88955006332187e-06
-2.00537573876639e-06
-1.61950354752874e-05
-1.01955656626798e-05
-2.89374608843899e-05
-1.20294674190438e-05
-2.44507303695376e-06
-6.49327977809242e-06
-6.27423096313976e-06
-3.8252276246342e-06
-1.87079498724398e-05
-1.4656443235899e-05
-1.07397615639187e-05
-1.03326546323633e-05
-9.74725113768924e-06
-1.5551155882173e-05
-2.0379097858241e-05
-9.61775698650935e-06
-1.32004329063889e-05
-9.17894682928715e-06
-1.94891087801905e-05
-2.69635818865905e-06
-4.55762886220337e-06
-1.69090469905402e-06
-6.96199153548824e-06
-1.19086268930481e-05
-1.00008229094649e-05
-1.29883023509236e-05
-1.6009339670827e-05
-9.27403883108066e-06
-1.27417041783548e-05
-1.46204559684767e-05
-7.59997020018461e-06
-1.527081150166e-05
-8.72714283697926e-06
-1.99924749554617e-06
-2.39605784201181e-05
-1.17013857544418e-05
-6.9054475683028e-06
-2.90448127345087e-05
-1.43817138551927e-06
-6.16472279283626e-06
-1.71657116107994e-05
-1.3677467054635e-05
-4.88255908985433e-06
-1.80960880135646e-05
-6.71786349080728e-06
-1.06314495069119e-05
2.09299773459845e-06
-1.28132494687779e-05
-6.71659351056167e-06
-1.38981377809332e-05
1.55654078901085e-07
-8.20834573125646e-06
-7.63687396503463e-06
-2.7816417541558e-05
-1.27304321057748e-07
-8.23195824770181e-06
5.79958677683832e-06
-1.62030622364118e-05
-5.43080328321782e-06
-1.37243162712126e-05
-1.22881884936663e-05
-1.74394880767164e-05
-2.23362231761018e-05
-1.95831701741084e-05
-1.8373570012205e-05
-2.05026216198115e-05
-5.58573701010514e-06
-1.73437006928155e-05
-2.13567421860929e-05
-1.38114341363495e-05
-2.51948898643156e-06
-1.08007801378334e-05
-1.74640561660401e-05
-1.34153551331626e-05
4.92480882836167e-06
-1.42648128326425e-05
2.03229994369187e-06
-1.31951735233641e-05
-2.56329248130398e-05
-5.07904796684722e-06
-2.27633743701089e-05
-7.42185385588095e-06
-1.49943951101826e-05
-1.17775824137096e-05
1.40212198346899e-06
5.07168647092144e-06
1.98721397183878e-06
-6.57472326326224e-06
-2.47860241007016e-05
-8.40558883435074e-06
-5.32015264013506e-06
5.05179813417988e-07
-3.96531561971334e-06
-2.11773314199647e-05
-3.77304826093948e-06
-4.66282631746723e-06
-1.31620895394038e-05
-1.64192967155809e-05
-1.93112341800414e-05
-8.80446814212025e-06
-7.11401330543287e-06
-2.51733923271233e-05
-1.33545114333314e-05
-6.2923272444747e-06
-8.10666865899837e-06
-1.99585225412522e-05
-1.27972181979298e-06
-2.04445727579139e-05
-9.15609716176573e-06
-1.26291954080234e-05
-5.65840055227727e-06
-1.51422826865715e-05
-8.70283901034405e-06
-1.01954305860964e-05
-1.35059827511732e-05
-8.77898793478327e-06
-1.17259276616678e-05
-1.76639996187129e-05
-1.30100552541652e-05
-1.86997679505442e-05
-1.5090827862762e-06
-1.10482550304035e-05
-1.59071794042395e-05
6.13060731881345e-07
-9.65422753912333e-06
-3.39354827276317e-06
-5.00859412324461e-06
-2.31468983628653e-05
-6.4888749747571e-06
-6.84939717126231e-06
-2.12084261056145e-05
-1.31704450133391e-05
-3.92142567564465e-06
-2.8269188248136e-05
-8.81971810256317e-06
-1.60143587817379e-05
-1.06551273073353e-05
-1.67334435578787e-05
-1.58316882595145e-05
-1.0067645946693e-05
-2.23763040382869e-05
-1.83875585364234e-05
-6.22535954419726e-06
-1.06551362482987e-05
-1.13149375390834e-05
-1.6472581539649e-05
-4.34653648587769e-06
-5.50259718157741e-06
4.70665405679411e-06
-4.51420509004199e-06
-1.64646130482763e-05
-1.54441771049927e-05
-7.57333449113175e-06
-1.30130647466819e-05
-2.11744538544752e-05
-1.03147536666726e-05
-2.15899082820154e-05
-2.16097999175727e-05
-9.83070941074339e-06
-1.2011661873526e-05
-8.17611810911134e-06
-8.84323094631132e-06
-1.43193240489857e-05
-1.11197645572162e-05
-9.9988168817688e-06
-4.20070677851967e-06
-5.09886480601962e-06
-1.32126221149029e-05
-1.25187317123782e-05
-2.30701393604761e-05
-1.49729716426591e-05
-1.18593232679632e-05
-1.03193916955272e-05
-3.65231749260663e-06
-1.80452156084798e-05
-1.45803980141445e-05
-9.00877066674302e-06
-1.86098417923408e-05
-9.99556289202628e-06
-1.26010579424911e-05
-1.29841693112266e-05
-1.98376513417897e-05
-1.26659726537661e-05
-1.65925708595688e-05
-2.71277778288669e-05
-7.15385496876858e-07
-1.73669150393014e-05
-1.71643541028743e-05
-7.63030539239067e-07
-8.13107436479315e-06
-2.53294697937454e-05
-5.44187151191035e-06
-2.11710556830253e-05
-8.19904585821187e-06
-1.19104545287557e-05
-1.3233301853429e-05
-2.39589379067919e-05
-1.38781334415728e-05
-1.24245335050356e-05
-1.09411451185567e-05
-2.83114593236605e-06
-1.06726859687032e-05
-1.68615677715032e-05
-1.60114288052727e-05
-1.1270981536447e-05
-1.51003427218611e-05
-7.21683518503132e-06
-9.10275438382172e-07
-1.90936399180212e-05
-2.79357419381736e-05
-4.72628013955915e-06
-2.07829375915758e-05
-1.53373106970864e-05
-7.01255678604429e-06
-8.75955294352123e-06
-1.00039457402663e-05
-1.58181760983143e-05
-7.41281738831269e-06
-1.98304110978555e-05
-1.65576046569955e-05
-7.18606604012889e-06
-9.67639986401115e-06
-3.1089497131422e-06
-9.71297637301229e-06
-8.67225776209906e-06
-2.4056323654967e-05
-2.22295295333329e-05
-4.01385636535276e-06
-8.42772399474704e-06
-1.72348970450387e-05
-1.19309056273726e-05
1.08211162770544e-06
-5.3603486712031e-06
-4.73161130902211e-06
-1.21781999024531e-05
6.54004860572493e-07
-2.28294030074627e-05
-2.45316253046971e-05
1.02380326052535e-06
-1.78002214950161e-05
-4.00265105684026e-06
-1.81419479044227e-05
-3.15677106966545e-05
-1.27788585266031e-05
-6.42041193868603e-06
-3.60721180851057e-06
-1.47622643765863e-05
-1.92967522702362e-05
-8.70877276101704e-06
-2.07249014937206e-05
-2.23495217883455e-05
-3.83391609389508e-06
-1.19193538802647e-05
-1.06365780958891e-05
-1.05846878276065e-05
-1.04300226629194e-06
-1.47922937299741e-05
-6.37936566171118e-06
-2.86322515538031e-05
-1.99683969646405e-05
-1.03228341823913e-05
-1.40507419891213e-05
-1.66318098115353e-05
-6.66242661744765e-06
-1.21905729683703e-05
-2.59022416227762e-05
-1.05858578373469e-05
-1.5317367694726e-05
-1.61869404354063e-05
-1.94205845817725e-05
-2.07098018403325e-05
-1.23217995399069e-05
-6.63145055982316e-06
-3.51775533601664e-05
-6.04346173090623e-06
3.88034735646877e-06
-2.59677618179687e-05
6.93090191373824e-07
-8.4391074473385e-06
-1.49371220876402e-05
-7.40216679019124e-06
-6.23731539189403e-06
-1.9740651728047e-05
-3.08431754054038e-06
1.60309007990349e-06
-1.56915105652589e-05
-2.01233110738313e-05
-1.49918131854441e-05
-1.6735682014016e-05
-1.81954244445792e-05
-1.35574015642209e-05
-3.77119638617084e-06
-1.35368619728652e-05
-1.49054052486423e-05
-1.77588459631868e-05
-9.54084203730163e-06
-1.74906065256436e-05
-6.19197172807327e-06
-1.70104766216159e-05
-7.81699412934158e-06
-3.33502570821746e-06
-1.70307157803264e-05
-4.05916116388564e-06
-5.63519670899655e-06
-1.07206551604076e-05
-6.21192896011647e-06
-1.51001197267874e-05
-5.35649553274518e-06
-8.43212247968926e-06
-1.72655647626821e-05
-4.95301364835207e-06
-9.02567155709957e-06
-1.35864893987036e-05
1.24354263578667e-06
-1.08146263090814e-05
-2.07073014608777e-05
-1.75900095664658e-05
-9.57241477464302e-06
-2.19931927131188e-05
-2.08040548802644e-05
-6.76715323430767e-06
-1.68593580958906e-05
2.32839377978971e-06
-2.17699538316748e-05
-2.96830825111476e-07
-1.74250383609215e-05
-1.79088609440343e-05
7.95746313807109e-08
-1.05183399061816e-05
-1.09992167771011e-05
-1.24055165965562e-05
-1.81890087346966e-05
-1.47864928575305e-05
-1.24726421736426e-05
-2.30321337165576e-05
-1.74321806358046e-05
-2.58450330434804e-05
-1.73566081125415e-06
-1.96516484917079e-05
8.64839995910506e-07
-2.71087394660077e-05
-3.02660279171859e-05
-1.74572475502657e-06
-1.14223827593207e-05
-2.59899240866535e-06
-1.33384287117687e-05
1.79874556493244e-06
-8.83618797626623e-06
-2.03555096641111e-05
-1.68582808038005e-05
-1.64483738270068e-06
-1.51143147498159e-05
-7.73199392580436e-06
-1.55779629286816e-05
-1.74508341751539e-05
-6.24695519581436e-07
-1.71491017545873e-05
-2.08828511952595e-05
-4.85290484955679e-06
-3.03876174943993e-06
-1.76391634776844e-05
-1.99515255866351e-05
3.25424851958165e-07
-2.05252473900629e-05
3.83655374202629e-06
-6.53828411249528e-06
-8.39629817163707e-06
-2.20362896268454e-05
-8.1582037286514e-06
-1.33116788781566e-05
-2.4969302460627e-05
-2.04741611169241e-05
-1.41368501385817e-05
-1.51317493528439e-05
-1.32534223707488e-05
-7.9954119895836e-06
-8.21473219233265e-06
-1.92458132725932e-05
-1.69482792402393e-05
-1.34756528835368e-05
-2.36497384357801e-05
-2.44976170101736e-06
1.32225304546807e-06
-7.33307605566477e-06
-8.0242848353971e-06
-1.59391034051832e-05
-9.80121608273835e-06
-1.35772698621033e-05
-8.13321865615688e-07
-1.63776386577709e-05
-2.00944959301496e-05
-1.52640725277517e-06
-1.28371153642199e-05
-6.45470021055398e-06
-2.79163207558083e-07
-6.1581043925678e-06
-1.0400525078839e-05
-1.30006207980096e-05
-2.28279083352262e-05
-2.49535896564795e-05
-2.17588127170546e-05
-1.56815641525248e-05
-9.71210226234227e-06
-1.4864340188946e-05
-1.52671562087006e-05
-1.18469148147926e-05
-4.29373302359406e-06
1.32830001519616e-06
-2.41170999134025e-05
-2.58613378170028e-05
-1.44055607408952e-05
-1.49770689083088e-05
-1.25774734024528e-05
-2.43393108754806e-05
-1.10635350389261e-05
-2.74815348347963e-06
-1.96071118085611e-05
-1.75964610345263e-05
-1.92884527629378e-05
-8.18342788959452e-06
1.01541052660635e-05
-1.04758756795494e-05
-2.24966343884953e-05
-2.15031254123297e-06
-3.04224551320416e-06
-1.01016556153162e-05
-1.80191179063179e-06
-1.42852669209062e-05
-2.13242839559629e-05
-1.52750964287626e-05
-8.88083949399205e-06
-1.8321693030004e-05
-6.46056928152735e-06
-1.1967057131975e-05
-2.29349892251889e-05
-4.26286823989699e-06
-9.33895818437093e-06
-1.12636408399914e-05
-1.78935530299376e-05
-2.11911344087771e-05
-7.62008040461703e-06
-6.37178691006788e-06
-1.37632398372098e-05
-4.98886786072101e-06
-4.68620508450938e-06
-5.77793391657991e-06
-1.02056804827454e-05
-1.2023947132921e-05
-1.33610326535034e-05
-4.77544736832437e-06
-1.73171007928086e-05
-1.39064778389434e-05
-1.87842095825959e-05
-1.67933846255313e-05
-7.53355755954607e-06
-1.45001352458839e-05
-5.9500910677455e-06
-4.8127576015401e-06
-2.85572419443601e-05
-1.27453758825798e-05
-7.45632714315764e-06
-1.88724070787835e-05
-1.15506494619414e-05
-5.80518148384073e-06
-7.88273467151433e-06
-1.66947020886152e-05
-1.27204872428872e-05
-1.03361677569282e-05
-1.1422950657685e-05
-1.59283875954166e-05
-1.57797743457909e-05
-1.93206246326166e-05
7.81396198080345e-07
-1.62742828982259e-05
-1.4733674235836e-05
-1.37503357686591e-05
-2.3006290627337e-05
1.20795265730265e-06
-2.02014198382429e-05
-1.35511189374707e-05
-2.42204284785914e-05
-7.85440197817094e-06
-1.21248500429359e-05
-1.95549736254852e-05
-4.18322368560415e-06
-1.13299393210128e-05
-1.09528968321899e-05
-2.29008566256875e-05
-1.25934219512554e-05
2.24034037530015e-06
-1.46261663573323e-05
-1.58296350059453e-05
-1.82269287127577e-05
-1.22195155046212e-05
-1.9791075815486e-05
-4.11767324679682e-06
-8.00381053247877e-06
-8.12657689754149e-06
-6.88698525312986e-06
-2.01707053632239e-05
-1.40212209422117e-05
-7.27943816028375e-06
-2.37423080947413e-05
-1.14010455564904e-05
-5.5410256817338e-06
8.70352780744265e-06
5.08079295818168e-06
-1.14690934646264e-05
2.633020943554e-06
1.1690531880024e-06
-4.27862093729097e-06
-1.16202662615561e-06
-1.44900829100395e-05
-8.31815327662073e-06
-4.32208954421534e-06
-8.07484587550221e-06
-1.071073295723e-05
-2.26933970439927e-05
-1.28976878793008e-05
-5.44176239559778e-06
-1.90667237225951e-05
6.35957006016554e-07
-1.53623669275292e-05
-2.13993993276887e-05
-8.62153057777049e-06
-1.39154136412247e-05
-1.32781725720312e-05
-1.26227212962848e-05
-4.23945560695258e-06
-1.81382513289428e-05
-8.31292126957525e-06
-1.33937555316017e-05
-6.50413581128686e-06
-9.26508300039839e-06
1.37548308384233e-07
-1.21404331824235e-05
-1.96628861464886e-05
-7.74670431751407e-06
-8.04904416282188e-06
-1.18991313951757e-05
-4.35978278370477e-06
-9.90130435223273e-06
-2.08690228594347e-05
-1.36192374377274e-05
-1.82323187551225e-05
-1.15284769442078e-05
-1.17890820575759e-06
-1.45305016459692e-05
-4.00839268422016e-06
-1.53201269189045e-05
-1.97982765563003e-05
-8.7250670452612e-06
-1.28788618585887e-05
-9.22522677301325e-06
-7.90885392251068e-06
-1.35284451150808e-05
-1.13143580728554e-05
-1.21338630319087e-05
-5.46822088527538e-06
-5.54282812299798e-06
-1.21083017596977e-05
-2.10861498792499e-05
-1.72478524520554e-05
-5.38101541463846e-06
6.9324868172984e-07
-1.68510271235271e-05
-7.53279173473687e-06
-1.18721971104149e-05
-1.67528291914218e-05
-1.7151224233927e-05
-1.53992180653192e-05
2.4262718551396e-06
-2.2618706162673e-05
-1.01880998750228e-05
-5.8130269055671e-06
-1.08014295571097e-05
-1.35896185578414e-05
-2.53690452694252e-05
-3.2777511109333e-06
-1.38955493548514e-07
-5.2118732850201e-06
-1.34435845007697e-05
-9.26194976533561e-06
-1.1446865569608e-06
-1.14753762761181e-05
-1.31914873421895e-05
-1.17091691522537e-05
-3.51135353256148e-06
-1.25020149773884e-06
-7.25424317770191e-06
-5.77661992287867e-06
-1.08946591527478e-05
-1.34471232180373e-05
-1.05273478591595e-05
-1.6527651950678e-05
-3.04974039349583e-06
-2.20347792470362e-05
-8.99639415283309e-06
-1.84732853541398e-06
-3.17106750888841e-05
-9.37631081557947e-06
-1.13307322828703e-05
-8.21075323137841e-07
-6.97259436446457e-06
-1.57101682146003e-05
-6.68432334337983e-06
-1.49906606827255e-05
-1.13894846140171e-05
6.70952205494281e-06
-1.016829343592e-05
-6.32556706570903e-06
-2.10303444407322e-05
-1.67021649474001e-05
-2.05078874152681e-06
-1.34033663879961e-05
-8.9198907524629e-06
-1.53698626111092e-05
2.43120407726562e-06
-5.66373509780857e-06
-1.39975724927249e-05
-9.78895744215746e-06
-8.69406895519001e-06
-1.61463145026987e-05
-9.58507198410532e-06
-7.91538466990465e-06
-9.17884218545286e-06
-9.27531288935549e-06
1.29431845270521e-06
-1.20631992754214e-05
-9.74072540484371e-06
-1.17534283412452e-05
-2.21498123790431e-05
-2.02280911126593e-06
-7.01867006254997e-06
-3.42130980987193e-06
-5.22440106015402e-06
-1.31697680317159e-06
-1.21569174439613e-05
-2.03889124403814e-05
-2.30516793440002e-05
-1.8002584189856e-05
-8.73563873295163e-06
-6.86596862152185e-06
-3.1695295165293e-08
-6.71286365825291e-06
-2.71879763704663e-05
-3.21963033973064e-06
-1.20925811865784e-05
-2.41924612836461e-05
-6.14007590359207e-06
-4.05715771193235e-06
-1.56703289379441e-05
-1.79878379345366e-05
-1.91051269162011e-05
-3.98394022547135e-06
-4.59306219006436e-06
-1.19932634585816e-07
3.48379634683148e-06
-4.82441589193192e-06
-9.28446373962094e-06
-1.26516420572145e-05
-1.0008620419029e-05
-4.68092673036997e-06
-1.52739624554254e-05
-1.72807015725208e-05
-2.69410945224284e-06
-8.03592070321083e-06
-1.30393802083251e-05
-8.06106462011776e-06
-2.91454930518009e-05
-7.0273365004356e-06
-1.3708720408573e-05
-9.99673262116313e-06
-5.51415875461923e-06
-1.2240906122818e-05
-6.39310405884938e-06
-1.93046099935303e-05
-1.86182104370992e-05
-1.40955760242382e-05
-1.32179262429824e-05
-2.20286595020839e-05
-2.24229037190265e-05
-3.98261935989461e-06
-8.4680988416881e-06
-1.79713659200218e-05
2.98802776132784e-06
-1.67212114019076e-05
-1.57899845163084e-05
-1.09598773603835e-06
-1.82114083848247e-05
7.13229998094495e-07
-9.54424918641148e-06
-1.45554090895538e-05
-1.40279385140051e-05
-2.7223410283408e-05
-1.64040703538118e-06
-2.45963246571873e-05
-1.11218216796582e-05
-1.04707986698095e-05
-1.13080631746301e-05
-2.69105614663346e-05
-1.000474517863e-05
-5.20087123418096e-06
-2.88644843953903e-06
-8.82085465868678e-06
-2.50654756697139e-06
-1.27318668147573e-05
-6.27819975560222e-06
-1.92691513033014e-05
-2.18760072826336e-05
-4.82042813201545e-06
-6.36995532184942e-06
-1.68349649886133e-05
-2.69876928280922e-05
-1.78470985522073e-05
1.01652049376437e-05
-3.40078348658537e-06
-1.39492951732741e-05
-1.54087159259852e-05
-6.83262271215274e-06
-1.47218482784351e-06
-1.37369813501569e-05
-9.402006291323e-06
-1.27942457388961e-05
-1.8574501235714e-05
-1.7038313506724e-05
-1.38351814343425e-05
-1.79858046696127e-05
-1.6146849496374e-05
-1.9124563747695e-05
-1.25581229626225e-05
-8.62786656004171e-06
-4.10107997932259e-06
-1.3339757029794e-05
-5.34167770329548e-07
-1.01405720256595e-05
-1.08987594688019e-05
-1.62498155454315e-06
-1.96213059883753e-06
-1.13434596085793e-05
-1.0865155113717e-05
-1.1362265328878e-05
-1.62872715607e-05
-1.32149051310403e-05
-2.32602976154011e-05
-1.54912595011972e-05
-1.098404192753e-05
-1.45660910792267e-05
-1.39336717333391e-05
-1.4348975443081e-05
-3.22470774476447e-06
-9.83949272316401e-06
-1.20369573525412e-05
5.29500677164238e-06
-2.06900502437322e-05
-6.92969318959745e-06
-7.3644811954223e-06
-6.72719969146583e-06
-3.73258139116066e-06
-9.45876324780116e-06
-6.43334907299923e-06
-8.87542756749195e-06
-1.69733899075185e-05
-2.64965218899022e-05
-7.27306161087465e-06
-2.53509188414465e-05
-2.67381236028904e-05
-1.92826204931784e-05
-1.36791235254103e-05
-1.00783239276289e-06
-1.4058516565043e-05
-9.15134538902484e-06
-3.05295937973329e-06
-1.20350921238308e-05
-1.23049825707652e-05
-7.59924021235628e-06
-1.9022795506131e-05
-8.54685018173072e-06
-4.0176185521685e-06
-2.98764093075797e-06
-1.02458888736082e-05
-2.70623885966025e-06
-1.00228405397982e-05
-1.42610302630581e-05
-1.09306884435211e-05
-4.39826642113002e-06
-8.54338348551518e-06
4.13879376212728e-06
-9.93054107096481e-06
-3.2495548159759e-06
-9.6612283876021e-07
-1.27393616808548e-05
2.84896129703527e-06
-2.32717284645538e-05
-8.68446518143642e-06
-5.0826739349707e-06
-9.40256675028869e-06
-7.25545823010079e-06
-3.65598912587656e-06
-1.36632582584865e-05
-1.86346774245603e-05
-1.60453967462253e-05
-1.04858679480985e-05
-1.6024876954984e-05
-1.62943034980022e-05
-3.5087236922673e-05
-3.08511407251446e-05
-1.5873059874826e-05
-1.34616188965369e-05
-5.95744557227701e-06
-1.28703781494806e-05
-7.13698112415972e-06
-1.26741041040928e-05
-1.60359501958572e-05
-1.78402892054478e-05
-1.56486464261927e-05
-1.2894718758342e-05
-2.40402814895625e-05
-3.44181969987974e-06
-6.36657826586435e-06
-1.89931786690285e-05
-3.41043147946789e-07
-3.59175153328726e-06
5.82492738310921e-06
9.54765783635908e-06
-8.20540701828017e-06
-1.49054178535946e-05
-1.09269830270374e-05
-7.43076616253388e-06
-5.07266413387026e-06
-2.46435570560573e-05
-1.85052092914862e-05
-8.09608072863179e-06
-7.39743456626743e-06
-1.79253244098957e-05
-1.63964387973378e-05
2.47937400377478e-07
-6.60684000842285e-06
-1.76693213730551e-05
-2.33845879292336e-05
-6.72443782467782e-06
-1.40504068316784e-05
-9.5368602968814e-06
-1.61365915832187e-05
-9.7324696598067e-06
-1.31862145538728e-05
-8.83438650205537e-06
-2.67837237935863e-05
-7.00763667720617e-06
-1.68538025896572e-05
-7.38199136858021e-06
-1.32804059900978e-05
-1.61572226190148e-05
-1.16023193773115e-05
-4.40264786332409e-06
-1.74544816918436e-05
-9.17448103825218e-06
-4.04283333227908e-06
-1.13561607748152e-05
-5.70462262709391e-06
-1.88791235554411e-05
-2.49338884616839e-05
-1.28799654741773e-05
-1.15355150234674e-05
-2.18212125375891e-05
-1.30968739005178e-05
-1.06233609312009e-06
-1.41697812749909e-06
-1.91938480001681e-05
-5.72293977438424e-06
3.06088388201985e-06
-1.5381154480803e-05
-1.03096741272218e-05
-1.2159692799359e-05
-1.93672284355824e-05
-1.20809964463551e-05
-1.34322279892134e-05
-1.04001036461962e-05
-3.40415548125998e-06
-6.21519642045565e-06
-1.31395148680188e-05
-1.28157387132532e-05
-1.32722756506661e-05
-1.91705767261692e-07
-7.80725714858254e-06
5.57277087511582e-06
-1.71112544050844e-05
-1.76050431202125e-05
-3.09823264695212e-06
-3.35965027555762e-06
1.46290850637077e-06
-4.38521242273974e-06
-1.72783383114028e-05
-4.81173140646122e-06
-1.76868212196668e-05
-1.93638214252488e-05
6.28854964150039e-06
-7.37518857448018e-06
-1.15425798944887e-05
-7.81850535632255e-06
-2.15622039513089e-06
-1.02835903867444e-05
-1.13680211125974e-05
-1.29369718551478e-05
-1.66527302279535e-06
-8.61283824520977e-06
1.86196298245959e-06
2.47606064484424e-06
-7.46359179260052e-06
-1.5253597809673e-05
-1.45280466395634e-05
-1.58568694293367e-05
-2.41212945074793e-05
-1.01274093999305e-05
-2.75763385902735e-05
-1.52992457339797e-05
-1.12559113088936e-05
-5.19184159201521e-06
-1.32752545931501e-05
-1.25283805992429e-05
-1.34772325452172e-05
-1.11781096126176e-05
-1.75267169164457e-06
-2.4179955946758e-05
-7.90330772429617e-06
-6.9733630807145e-06
-1.06461937562466e-05
-1.05721898281956e-05
-4.44470275789625e-06
-1.15480662215692e-05
-1.02757391794964e-05
-1.66737733806107e-05
-1.17231895403104e-05
-7.65769965884428e-06
-6.13212868429056e-07
-1.9504034470041e-05
-1.39923594327322e-05
-1.69445731873302e-06
-1.40475697637166e-05
2.37513038938834e-06
-1.41860510662039e-05
-1.88153967029844e-05
-5.24922497577774e-06
-1.81565064483545e-05
-2.43119607629018e-06
-1.76031176416598e-05
-1.40275042154041e-06
-5.686494223535e-06
-9.41491170623593e-06
-2.85761015198505e-05
-2.86081002614705e-05
-3.26307408891673e-06
-8.72375096491588e-06
-2.88331023726346e-05
-1.91471702635751e-05
-1.39927995199591e-05
-1.30969836404789e-05
-1.30581710970405e-05
-1.68269398427841e-05
-1.35992008118159e-05
-3.81046716930297e-06
-1.19741375502454e-05
-2.43717352750974e-06
-1.20258704784911e-05
-1.97211763670649e-05
-3.63840911414407e-06
5.14592247861772e-06
-7.32213057313518e-06
-1.12737703556488e-05
-9.30461868519672e-07
-1.75263005106632e-05
-1.4659524298853e-05
2.4220006670342e-06
-7.41247414279724e-07
-1.6526660443178e-05
-1.21174903393485e-05
-1.65320489770236e-05
3.76498343817981e-06
-1.0373603902822e-05
-1.66170195569216e-05
-4.86856732677346e-06
-1.79320792927346e-05
-2.89347970683018e-06
-1.88150945104301e-05
2.75806693934841e-06
-1.38734097685647e-05
-1.8723482443278e-05
-7.60872892293613e-06
-2.2395948166292e-05
-2.143642047371e-05
-6.59594585170396e-06
-2.26247643390495e-05
-7.94530911750864e-06
-2.85738017679707e-05
-1.57085963910844e-05
-6.10938699106778e-06
6.65808622242287e-07
1.44766029713309e-05
-1.76554811180493e-05
-1.34296216116285e-05
1.81993511562265e-06
-1.15382967400487e-05
-2.32725873345882e-05
-3.74524419135638e-06
-1.77634736680602e-05
-1.3295264688556e-05
-1.60124308901301e-05
-1.42916541301617e-05
-1.84282735275473e-05
-8.04370650274859e-06
1.02304637990168e-05
-1.18840535261497e-07
-1.66828822622442e-05
-1.04060603160017e-05
-1.08973807780186e-05
-1.73994998201081e-06
-8.49342949453669e-06
-1.5119148040475e-05
-4.77862784168699e-06
-1.83337119848463e-05
-3.79462340066662e-06
-1.15089463598664e-05
-1.13196720525453e-05
-1.81842556470395e-05
-2.53296908662309e-06
-2.61217785327753e-06
-7.9054491054971e-06
-1.37536503830215e-05
-1.34289891170164e-06
-1.92606491193137e-05
-1.98225841919692e-05
-2.04746156153454e-05
-1.29772787297937e-05
-1.29887479787645e-06
-2.85901788712816e-05
-1.91636431090204e-05
-9.80137889922139e-06
-1.05787599158443e-05
-1.09307513800767e-05
3.73286725559515e-06
-7.67945177362118e-06
-1.31457777668263e-05
-1.3580737724155e-05
-1.26763504826833e-05
-2.49930966310762e-05
-8.13078414797346e-06
-5.24519031073458e-06
-7.65213098935935e-06
-1.2549028067633e-05
-7.97298173300835e-06
-8.18812738875199e-06
-1.58104923500995e-05
-1.12608651682044e-05
-9.58296259779711e-06
-4.93502651271956e-06
-1.03352215915937e-05
-1.81492819018822e-05
-8.87838661885935e-06
-9.864175571595e-06
-1.85448238035414e-06
-1.87445033916787e-05
-2.26296188042528e-05
4.3722066304945e-06
-1.08606646345315e-05
-1.28842310465313e-05
-2.22538716475747e-05
-2.70374995996867e-05
-1.42297587167999e-05
-1.63534946881959e-05
-2.22116518772203e-05
-8.00684007878145e-06
-1.4310553390311e-05
-1.80614953154235e-05
-8.1477991774099e-06
-1.35660405030062e-05
-6.04138292406608e-06
2.56310430345175e-06
-2.18460337032627e-05
7.83759530169984e-07
-9.6972149828172e-06
-1.3531008750128e-05
-5.40064540516556e-06
-4.91546328953118e-06
-1.6914806737593e-05
-1.69875368575135e-07
-8.73436245304748e-06
-2.0274288205983e-05
-1.0754390521864e-05
-6.25966232416396e-06
-7.61347816314844e-06
-1.52270277303439e-05
-1.95225031467746e-05
-5.31555887482584e-06
-8.87741504492548e-06
-6.88680536466689e-06
-1.23068883913522e-05
6.46414620644387e-07
-1.49593686411713e-05
-1.1898599109332e-05
-1.43326543154067e-05
-2.11079074972119e-05
-1.69620645529387e-06
-7.04455085042199e-06
-1.07412249049864e-05
-1.85579086244826e-05
-1.86391727265576e-05
-2.3472597343557e-05
4.83405285506221e-06
-5.40215221416549e-06
-1.82269982891259e-05
-9.86443141612418e-06
-2.05649030638592e-06
-1.50888212652618e-05
-1.30258757523039e-05
-1.16781612190214e-05
-4.40121753341532e-06
-1.78307794414785e-05
-5.28556203727319e-06
-1.18189885311309e-05
-8.06706657422516e-06
-1.33333247712895e-05
-2.13990077720834e-06
-7.93745991598445e-06
-1.3244890214942e-05
-4.25254451431793e-06
2.80980052087495e-06
-8.46270648257982e-06
-2.05154995344703e-05
-9.48471804080909e-06
-3.1965893661868e-07
-1.88183709589106e-05
-9.24066932678851e-06
-1.74054411096853e-05
-1.26945964064201e-05
-1.74456729466339e-05
-1.95949873058706e-05
-1.61014730147574e-05
-1.17461323685854e-05
1.22243433730269e-07
-1.00858916999466e-05
-1.62973567810956e-05
-1.09010948163257e-05
-1.32633730800093e-05
-1.11928559999671e-05
-1.91203662759647e-05
-1.58248528610655e-05
-1.43715582421356e-05
-1.21353196250322e-05
-3.12426578732466e-06
-7.89485824452333e-06
-1.24465661926704e-05
-1.89652670735322e-05
-7.4366212112944e-06
-4.73353387378616e-06
-6.53940411231325e-06
-1.14906265381027e-05
-3.45683255498709e-06
-1.70383980812125e-05
-1.03120539672861e-05
-2.2983326586373e-05
-2.19044753566124e-05
-1.33123430519102e-05
-1.15711898898992e-05
-2.04233841907062e-06
-1.50782469365675e-05
-1.4815495999868e-05
6.37867273740615e-06
-2.76517785581953e-06
-8.47598924915622e-06
-7.77219015338235e-07
-1.86148117112618e-05
-2.02416765915663e-05
-1.78030039718064e-05
-1.93981790578204e-05
-1.04617048137186e-05
-1.83904898006971e-05
-1.32212964655671e-05
-1.39073705493991e-05
-1.06294305367787e-05
-3.30193035025402e-06
-8.88116304310969e-06
-9.71262915066546e-06
-1.17086407919919e-05
7.02637310945473e-06
-3.39454133269802e-06
-6.05567838662811e-06
-4.66053158904591e-07
-1.9057426283827e-05
-1.51186554677894e-05
-1.32530727950262e-05
-2.15746559196237e-05
-7.20657490047213e-06
-2.37886946588676e-05
-2.68737906278849e-05
-1.40811568499177e-05
-2.28594904587935e-05
-1.08571242748341e-05
-6.83157263865432e-06
-9.94256444809455e-06
2.79229641701018e-06
-5.82033446552354e-06
-1.32612154729468e-05
-2.9123341568318e-05
-3.82545407883758e-06
-2.42619566269483e-05
-5.84294138801665e-06
-1.5019334894267e-05
-1.69873405468382e-05
-1.26270858976136e-05
-4.66410474107386e-06
-2.50083902983894e-05
-1.0557837316786e-05
-2.01475498819117e-05
-1.18138030059142e-05
-1.78058088909589e-05
-1.74996834168624e-05
-1.91209591417536e-05
-1.33193727344648e-05
-3.09978836154183e-06
-1.11095698425603e-05
-1.14680643078878e-05
-8.85267642949961e-06
-1.38277070869225e-05
-7.5408110536877e-06
-1.61631510028845e-05
-6.01589955669541e-06
-1.43407857623035e-05
-1.44587133670186e-05
-1.09028023486748e-05
-1.37776482497957e-05
-1.74298968454756e-05
-2.36588962560571e-07
-1.13593587513389e-05
-1.15757568880827e-05
-1.55804095382543e-05
-4.79474133914403e-06
-2.21118384180771e-06
-8.90842701919261e-06
-1.47732102371266e-05
-1.05214774656441e-05
-3.84588524888959e-06
-2.61762288707504e-05
-5.99141740022856e-06
-7.76539091592958e-07
-1.28901917665156e-05
-2.18304344880188e-05
-1.09135045491844e-05
-7.95811637289503e-06
-1.33634641600621e-05
-1.78081319239801e-05
-1.34500345703369e-05
-2.81631567435144e-05
-1.17985327440737e-05
-1.70512714302936e-05
-8.08945268142436e-06
-4.3451097522422e-06
-6.15737274820144e-06
-2.05841624250916e-05
-1.36278721895988e-05
-6.78743467800004e-06
-5.34836945515516e-06
-1.8625519114706e-06
-1.61579193192683e-05
1.38105342019767e-06
-1.20787566369461e-05
-9.67206392497665e-06
-1.43388061346758e-05
-8.67433440055151e-06
-4.79615113098154e-06
-2.62134444795457e-05
-1.13809054058114e-05
-4.27524623771998e-06
-2.25734859575011e-05
-1.81577064484709e-05
-1.71272618253561e-05
-1.21497373476796e-05
-6.24838141187859e-06
-1.08998637805136e-05
-2.13396905397482e-05
-6.67272012865755e-06
-4.65090630333964e-06
-7.97115204106585e-06
-8.5467483013828e-06
-2.34198230927278e-05
-4.15504626599652e-06
-1.84063342447312e-06
-6.6579727963531e-06
-3.59082823183739e-06
-1.03631401046267e-05
-7.60502663701745e-07
-1.84372371422932e-05
-1.5023493086527e-05
-3.27878999432288e-05
-1.13550107598547e-05
-7.37974294978908e-07
-1.18930556130176e-06
-8.89491474051039e-06
-2.36357143439665e-05
-1.44794671694649e-05
-5.90986198880627e-06
-1.73205963882841e-05
-1.3620899286243e-05
-9.78896188787846e-06
-1.47537680318019e-05
-2.42384063192803e-06
-1.41925449608399e-05
-9.9027941357242e-06
-8.59700461815172e-06
-2.22887517224836e-06
-1.6044730626109e-05
-1.39858695525245e-06
-1.0194278476285e-05
-5.45706315679728e-06
-6.54191040180712e-06
-1.44577082879809e-05
-2.08395894783258e-05
-7.61153295101664e-06
-1.32646650949853e-05
-8.60148010581453e-06
-7.12157381447126e-06
-2.53815744013564e-05
-1.09098806544638e-05
-8.72942389663058e-06
-6.4576637867815e-06
-3.00508395335801e-07
-1.46062795577274e-05
1.5289393856539e-06
-1.93896885792979e-05
-1.30506233043301e-05
-1.37210129184005e-05
-1.60933668580212e-05
-7.74584777150031e-08
-1.9182895581414e-05
-1.56143316604944e-05
-1.85214671465345e-05
-1.54142162646818e-05
-5.41248403183172e-06
-9.83189936924804e-06
-6.59567925842889e-06
-1.31380946060126e-05
-3.70070570519541e-06
-2.39457858837894e-05
-2.49808929778311e-05
-2.30632726560863e-05
-1.34142934312681e-06
-5.18225970084719e-06
-8.3858542969142e-06
-1.00261347065175e-05
7.92365035499767e-06
-1.57913027461043e-05
-7.99200715216857e-06
-7.58220997220764e-06
-3.91149003940451e-07
-1.49010447320382e-05
-1.54773751101959e-05
-2.83798261840297e-06
-2.11467246366381e-05
-6.80796474932117e-06
-6.19753049857265e-06
-5.18137212089709e-06
-1.45410431723729e-05
-1.26225514143667e-05
-6.1012640731345e-06
-1.03196065246078e-05
-2.58149288463857e-06
-2.68589040681347e-05
-1.727131672952e-05
-1.43926976065021e-05
-7.30350495237418e-06
-8.52008633362362e-06
-5.04419532294587e-06
-2.09784018724235e-05
-9.61423766720336e-06
-8.1786162380394e-06
-1.72860156449982e-05
-1.13986023887652e-05
-8.87967432807002e-06
-1.59764410342344e-05
-1.35084063128518e-06
-9.82955429910309e-06
-7.62250312428233e-06
1.7134216532318e-06
-2.25966240521665e-05
-2.95923620037377e-07
-1.69624581150482e-05
2.80729129948853e-06
-6.45401457854873e-06
-1.15778873986495e-05
-1.06739673032028e-05
-2.42696086875327e-05
-1.55120574540913e-05
-6.95576080704027e-06
-1.13816935295716e-05
-1.87426338587864e-05
-4.76847536483385e-06
-3.45311898883888e-05
-4.63975224071688e-06
3.2240534344096e-06
-7.07344619309965e-06
-1.48869269143527e-05
-1.07952738535184e-05
-8.35810578218334e-06
-3.67162448295514e-06
4.11418747520884e-07
-8.2507425540915e-06
-1.82748265195327e-05
-7.06577885241625e-06
-4.9779385282939e-06
-1.4036238861193e-05
-1.05572021625684e-05
-4.46109204937278e-06
-1.70034671035204e-05
-1.66418412330564e-05
-1.07123441938655e-05
-9.31780258410942e-06
-1.39080207942459e-05
-1.1030433841744e-05
-1.50682414343518e-05
-2.02855107181684e-05
-2.51522416375404e-05
-1.15072821749976e-05
1.24874549606783e-06
-6.5070726320195e-06
-2.05170641041261e-05
-1.98689402105149e-05
-5.9951673558329e-06
-3.672720897099e-06
-1.49066106413284e-05
-6.77687889737126e-06
-1.576262762522e-05
-1.17083567670461e-05
-1.1163868380549e-05
-2.33867836165403e-05
-2.29014108644482e-05
-8.00285080623882e-06
-1.75610694059114e-05
-1.42513074804922e-06
-3.67855687327147e-06
-5.32999765012164e-06
-1.72211591713394e-06
-2.12936845118738e-05
-7.55789342508176e-06
-2.17409973958562e-05
1.98085844024392e-06
-1.40503804875611e-05
-2.8607802343225e-07
-1.38909983284846e-05
-1.18947239139646e-05
-1.92195404449352e-05
-9.76512807037757e-06
-1.50393892145037e-05
-1.1297819042267e-05
-8.20008259563613e-06
-1.35579371165438e-05
-1.25280176188825e-05
-1.78453003720306e-05
-1.07184632790378e-05
-2.10984295911755e-05
-8.9010399515999e-06
-1.05022302644571e-05
1.72011582430574e-07
-2.66138050788033e-06
-3.40213660784544e-06
-1.47306625746581e-05
-1.07131020018247e-05
8.30748863397668e-08
-1.05836024017878e-05
-1.68918204880245e-05
-1.26211602310392e-05
-1.01974852929768e-05
-1.30771603481769e-05
-1.08318171257358e-05
-1.15534194053971e-05
-4.1191033771226e-06
-1.8024491797436e-05
-1.00512486916339e-05
-1.45094342308967e-05
-1.11953855125718e-05
-6.14721780437419e-06
-4.64942496254443e-06
-1.43337546769024e-05
-1.07105792147523e-05
6.12743852051239e-06
-1.25718587045862e-05
-1.35010330117228e-05
2.08960796750894e-08
-1.10583309434769e-05
-1.45934714769184e-05
-1.05518411363785e-05
-7.31714925272975e-06
-4.83096624458258e-06
-1.49112391158405e-05
-9.42727735544142e-06
4.65768585975293e-07
1.92571286209031e-06
-1.70718992097743e-05
-1.27139344420707e-05
-9.06332853268027e-06
-1.86212906524102e-05
-1.89644009123632e-05
-8.76026600422091e-06
-3.50167427457083e-06
-1.79693790502281e-05
-1.70452326924463e-05
-1.72979985275142e-05
1.62920126173286e-06
-8.14228468571866e-06
-9.57381661405006e-06
-3.65782928208098e-06
-7.7299022563518e-06
-1.3859256813327e-05
-4.40352886016119e-06
1.79234670637887e-06
-1.12233474031765e-05
1.55317428298732e-06
-4.50152610788729e-06
-2.78112511933476e-05
-2.59740781302383e-05
-1.56182873199958e-05
-1.43293864849418e-05
-2.15662543136505e-05
-1.05391232355121e-05
-5.97289250365357e-06
-1.73394058842327e-05
-1.19606454866183e-05
-7.04868691436192e-06
-1.07804192359455e-05
-1.34948445908778e-05
8.55560962188343e-07
3.09031048675061e-06
-2.13593824512202e-05
-2.71642608258159e-06
-1.23016488458379e-05
-1.58208198637804e-05
-1.51003971395265e-05
-7.31717527825801e-06
-2.09202944961648e-05
-3.54475480605333e-06
-7.19217941103293e-07
-1.00134292872363e-06
-2.28780025068762e-05
-1.41421653394973e-05
-3.88459348518288e-06
-4.69341911508007e-06
-1.52930028884199e-05
-1.16368656752099e-05
2.81420071986305e-07
2.9507552688229e-06
-8.26484586187529e-06
-1.59543697451635e-05
-8.70737648749741e-06
-1.61421215627678e-05
-5.76699402233588e-07
-1.82145927374398e-05
-1.09643891337761e-05
-1.01456690995943e-05
-1.59069766847808e-05
-2.09370760122664e-05
-1.49373208489871e-05
-1.914538891301e-05
-1.26154667210226e-05
-8.48110864484718e-06
-1.78936962596556e-05
-2.61783231273948e-05
-4.65500840501002e-06
-6.05092302467159e-06
-1.77515430761951e-05
-1.32149185836262e-05
-2.10559955635552e-05
-2.15299747175375e-05
3.0178405280599e-06
-8.88041689435137e-06
-1.23211854409338e-05
-1.08176306464606e-05
-1.65799422350054e-06
-1.77230565529301e-05
-7.58380109941991e-06
-2.09229174457249e-05
5.04221700332572e-06
-9.49169921370024e-06
-8.07548400239499e-06
-2.12613835100149e-05
-4.09737282091913e-06
-1.64945425065582e-05
-8.33510049899109e-07
-2.81260690926406e-06
-1.66745550920715e-05
-1.18506576430691e-05
-2.66420922442947e-05
-7.13482197282373e-06
-1.88284919820781e-05
-1.16831936571501e-05
-1.12675905835305e-05
-6.67126292096051e-06
-1.26076985417222e-05
-1.36984975871947e-05
-2.33569423296674e-05
-1.25942965038467e-05
-8.4257895504864e-06
-7.18576655523682e-06
-1.89518865722472e-05
-7.41113984278419e-06
-1.75752291084397e-05
-1.15332264408497e-05
-4.47899798353332e-06
-7.14700372522281e-06
-1.69570924212702e-05
-7.08997498534939e-06
-1.22548154209985e-05
-9.76284238892922e-06
-1.32993752236141e-05
-1.5379895349182e-05
-1.25925525496904e-05
-2.19801120941052e-08
-1.29530536515481e-06
-1.32194288458142e-05
-1.97344696853666e-05
-1.30682551289045e-05
-6.55234451641254e-06
-1.66379731417378e-05
-1.5894050946341e-05
-1.73310693824957e-05
-1.51050072262083e-05
-1.26803348339472e-05
-1.30364893912419e-06
-9.61853010560253e-06
-5.0456898244116e-06
-3.2497968424126e-07
-2.11947464398763e-05
-1.08162528261597e-05
-2.00747007865764e-05
-2.16660671119083e-05
-1.83693442096918e-05
-1.09547464247695e-05
-1.66401626562798e-05
-1.30267255832631e-06
-1.50806348941676e-05
-3.97461379553619e-06
-1.09475351801924e-05
-8.25326550316528e-06
-8.98856616100365e-06
1.30202540540589e-06
3.06564751057018e-06
-7.87306303500211e-06
-1.37927545812477e-05
-2.23417307543896e-05
-1.92859588399133e-05
-1.61042771083977e-06
-1.98272221287747e-05
-4.37625841191583e-07
-1.27067956082197e-05
-1.19399317509207e-05
6.54270179850217e-08
3.26738495895136e-06
-1.03270481138644e-05
-8.72719914234718e-06
-1.38126904969625e-05
-1.83740232467896e-05
-1.54959405897421e-05
-1.0742402149272e-05
-5.32424525058666e-06
-3.35034360351484e-06
3.29169128886061e-06
-6.17228023476327e-06
-1.03187220935922e-05
-1.03289520320527e-05
-3.69973526686558e-06
-9.78327632505663e-06
-1.66549546402494e-05
-3.9868629426872e-05
-2.29132199794268e-05
-2.42584978566265e-05
-1.6158963181929e-05
-6.33014679098124e-06
3.0769571388125e-06
-2.17213952249832e-05
-8.3207705799638e-06
-1.85175179453366e-05
-2.04285133972915e-05
-1.48298632007922e-05
-1.86023882621644e-05
-3.05931691102312e-05
-1.59035562474197e-05
-1.89074047617492e-05
-5.75064738264841e-06
-4.89325581326643e-06
-1.14524834672418e-05
-2.82129396859384e-06
-5.8106066534998e-06
-4.47225747553626e-06
-3.76593303554071e-06
-1.63112627845991e-05
1.02147932286206e-06
-7.00097088560018e-06
-1.01135439797692e-05
-9.83710140387971e-06
-1.50355936245953e-05
-5.85165724875407e-06
-1.45425303727068e-05
-2.37675958970711e-05
-2.32342701392501e-05
5.14282019395011e-06
-7.43825476640937e-06
-4.91325533757709e-06
-7.3462247893789e-06
-9.25100877021979e-06
-7.0876708661109e-06
-1.47616634723478e-05
-7.78624338822921e-06
-7.62059211620973e-06
-7.65762431621047e-06
-1.02364240294926e-05
-1.87388231047372e-05
-1.66485803115372e-05
-6.98421744887137e-06
-1.51666761488868e-05
-1.25988820337883e-05
-1.53284481770632e-06
-1.5749433423673e-05
-2.20598376361284e-05
-2.66323797911215e-06
-1.45649892803114e-05
-2.14841631492755e-05
-4.01221253339457e-06
-1.42398432887471e-05
-1.73467019834632e-05
-4.22411649933583e-06
-1.4862970671638e-05
-2.49522192264957e-05
-1.77937312897482e-05
-2.77508190625534e-05
-1.98756849578588e-05
-4.44996634328406e-06
-1.70874560401716e-05
-1.98096275175769e-05
1.90721958232327e-06
-2.07947093963937e-06
-2.04008723964898e-05
-1.10202994742166e-05
-1.07931556305728e-05
-3.39188113241847e-06
-1.5143157339592e-05
-1.4826597379877e-05
-2.01863621206136e-05
-1.47379024174583e-05
-1.35923170386325e-05
-7.6630338205664e-06
2.53045468149375e-06
-8.41254799112811e-06
-1.22750426549331e-05
-1.47899757352171e-05
-1.68659562880029e-05
-1.22925577840923e-05
-1.2605511693146e-05
-1.25119519868641e-05
-1.52769824235849e-05
-1.60514764015117e-05
-4.98899521063176e-06
-1.45370157864309e-05
-1.36629606082764e-05
-2.72710357843579e-06
-1.60101291664549e-06
-7.16015362705008e-06
-1.51505288609543e-05
-9.57286900479816e-06
-4.8538483434378e-06
-3.76354077392578e-06
-2.09817873516199e-05
-1.23085038843874e-05
7.16502032285877e-07
-1.69915274490608e-05
2.24348124156478e-06
-5.67816051782086e-06
-1.70436390966282e-05
-2.60835689855668e-05
-1.30273853472628e-05
-5.47805153096071e-06
-2.811340716184e-06
-2.28195577807335e-05
8.21948535919945e-07
-3.97318785944299e-06
-1.29486442930669e-05
1.02981621257716e-05
-2.02578656210269e-05
-1.77612743265384e-05
-6.27954311572627e-06
-1.26010349137395e-05
-9.31086599265427e-06
-9.5817665544794e-06
-2.8929099292501e-05
-1.05517514633155e-05
-1.66993683050585e-05
-7.8075817099739e-06
-1.58009566752877e-05
-1.97698477844316e-05
-1.15167199285641e-05
-1.5068441634463e-05
-2.43570960371986e-05
-1.16412085910041e-05
-5.39485524402486e-06
-1.39625080581995e-05
-1.8582735506076e-05
-7.44905858670849e-06
-8.26244224815629e-06
-9.72154671827038e-06
-2.25511581462211e-05
-1.14067534032063e-05
-1.47620705542059e-05
-1.50530776865197e-05
-1.23840093216261e-05
-1.14573002285078e-05
-1.37692763934411e-06
-6.71502740119255e-06
-2.24152150575965e-05
-2.80984310104001e-06
-1.70085406138043e-05
-1.78260484395835e-05
-2.14710274197685e-05
-1.1126644082772e-05
-2.10200182062362e-05
-4.65471188157262e-06
-1.62740095061891e-05
-8.73791248440932e-06
3.32639642820065e-06
-1.45652449311592e-05
-8.73940792972423e-06
6.82905769567105e-08
-5.14801013775502e-06
-1.78564988117641e-05
-6.89541612573168e-06
-5.19042143845483e-06
-7.38948371366677e-06
-1.49965564097566e-05
-1.65657897319804e-06
-5.4326587273735e-06
-7.61209865347886e-06
-1.78146624240735e-05
-1.44623170209082e-05
-1.43573120603502e-05
-1.93279053292935e-05
-5.46448151088485e-06
-1.70633403093172e-05
-7.89068411909411e-06
-2.42723728665971e-05
-1.39900757211456e-06
4.91645466199479e-07
-1.15771631918433e-05
-7.96254849660223e-06
-2.85877328849891e-05
-1.19336558783227e-05
-1.5511256095478e-05
-1.22689149802509e-05
-1.94172751971977e-05
-2.70146302270804e-05
-3.65755082041663e-06
-2.14824472182572e-05
4.55375110791982e-06
-1.91970444150431e-06
-2.06619766010535e-05
-1.11436329131259e-05
-1.07704824538727e-05
-1.14312334787934e-05
-2.26829583024555e-05
-1.12925503096357e-05
-1.78827920988488e-05
-1.34500892446509e-05
2.49563855820782e-06
-2.65095703116626e-05
-1.35895966422532e-05
-7.44310569769981e-06
-1.57435850660213e-05
-1.96143962194725e-05
-2.88220162571993e-05
-1.84030011255691e-05
-2.39459144758698e-05
-1.46806575472811e-05
-1.03269720722215e-05
1.44144851012934e-07
-6.24306313257953e-06
-1.55078408763956e-05
-4.0313478101999e-06
-9.31788913628403e-06
-1.05386139351509e-05
-3.96896580232637e-06
-1.0127490440367e-05
-1.05968505832931e-05
-5.50337930764179e-06
-1.92240236698353e-05
-1.18197398719348e-05
-3.97761634583821e-06
-3.35452396693267e-06
2.62984566743496e-06
-1.50021012993105e-05
-1.25703405845315e-05
-2.01881116511361e-05
-2.47234088951151e-05
-1.51334282909087e-05
-1.60962713851902e-05
-5.83242957451259e-07
-2.02776958074077e-05
-2.21564695931304e-05
-1.50948681846062e-05
-1.374130878899e-05
-1.66191919288431e-05
-7.76412348180725e-06
-5.61933927868694e-06
-1.49288982991528e-05
-9.90229552270372e-06
-9.66776889579432e-06
-1.18915463005927e-05
-1.6882507671195e-05
-1.20508037336926e-05
-1.10303333572791e-05
-8.43078490285299e-06
-1.65125914642185e-05
-1.41683680052692e-05
-1.38276496708636e-05
-8.42768698373881e-06
-4.45080127753592e-06
-1.65770706956078e-05
-1.13433720993271e-05
-5.46875009775228e-06
-2.40750895427244e-05
-1.50743147278653e-05
-2.0652813933591e-05
-1.4886427722821e-05
-9.30642238559874e-06
-2.56393950923465e-05
-1.60339372842437e-05
2.79720305299049e-06
-1.9794394010369e-05
-4.06487289251832e-06
-1.02294425153539e-05
-1.38363030104538e-05
3.69045266027251e-06
-5.68763198729094e-08
-6.71453322813596e-06
-7.10521953793572e-06
-5.63897789762777e-06
-2.30320734582208e-05
-2.68484322089531e-05
-8.94002653456114e-07
-2.01713233151542e-06
-8.41502272404142e-06
-8.78454748900612e-07
-1.50015345158737e-05
-1.03600756534798e-05
-1.16508296367896e-05
-1.90753528507441e-05
6.11421598624657e-06
-6.53857355028651e-06
-1.77027455191221e-05
-9.14722149578819e-06
-4.32614847211988e-06
-1.49279788702499e-05
-2.2152224799629e-05
-1.68479697963066e-05
-1.35760270905179e-05
-9.02901787047466e-06
-1.13109620352991e-05
-2.81625167473654e-06
-1.53214222968675e-05
-1.57787322245495e-05
-1.81669158503914e-05
-9.40241696905133e-06
-2.24398275315229e-05
2.98982581547835e-06
-6.62076295822215e-06
-8.67259036063989e-06
-1.20524088966655e-05
-1.97473791540255e-05
-1.12707759996903e-05
-1.31055831465864e-05
-1.44586716037992e-05
-5.44770675582523e-06
-1.30684075617933e-05
-1.42681789151751e-05
-3.08770173419493e-05
-9.95841038604584e-06
-1.76313170680086e-05
-2.1521157235349e-05
-1.75583306654089e-05
-2.9059880093406e-05
-6.79650946453703e-06
-1.5013886969981e-05
-1.30308764267443e-05
-7.85538000220792e-06
-1.88279439910363e-05
-8.56685328373511e-06
-1.40395975862809e-05
-6.53450299066597e-06
-5.46594543440331e-06
-7.6984280923487e-06
-7.00973259295293e-06
-1.69697173852613e-05
-5.52054437098703e-06
-8.16857370865864e-06
-1.55849128290458e-05
-1.58461903558403e-05
-1.42386333630362e-05
-1.37776105118109e-05
-4.61824411230393e-06
-1.22361855485008e-05
-9.29026370995697e-06
-1.88720141281561e-05
-3.89640165329471e-06
7.07886261621326e-07
-1.46315548518375e-05
-1.02433896173705e-05
2.28298728376336e-06
-4.98389621326386e-06
-7.23162536214666e-06
-2.65973749695494e-05
-7.66807365128076e-06
-9.83739085115397e-06
-4.78683075911394e-06
-1.71944734256821e-05
-6.22685218486875e-06
-2.28145034487971e-05
-6.77473075977692e-06
-1.08510917657389e-05
-5.15479868104609e-06
-2.42118213853836e-05
-7.9120113527718e-06
-8.57475399124918e-06
-2.65123642640491e-05
-6.9914382884763e-06
-1.49044666899286e-05
-1.42454967799652e-05
-3.3858083050666e-05
-6.40204310237963e-06
-8.65006946978598e-06
-2.001210045944e-05
-5.69427367584555e-06
-1.00065205842961e-06
-7.25935434695732e-06
-2.06524246606243e-05
-7.31565802736143e-06
-7.67611319850087e-06
-1.68120420572389e-05
-2.0652896788853e-05
-1.29743794888752e-05
-2.78905131449915e-05
-2.65373679875023e-05
-1.92176359349636e-05
-9.34243586402957e-06
-1.58571733833333e-05
-7.56428947883039e-06
-1.29020266924897e-05
-1.00143607639653e-05
-1.17059793880376e-05
-5.92554340221609e-06
-2.70494880676237e-05
-2.13106604308769e-05
-1.5212302349704e-05
-2.00812005399544e-05
-5.25630713873817e-06
-2.30193575003906e-05
-1.09115151692159e-05
-1.10966821030006e-05
-1.82770552089516e-05
-1.94348983753158e-05
-1.96786011518825e-05
-1.20541380312038e-05
-1.69974978848054e-05
-7.98553363921229e-06
-3.96336316567498e-06
-5.64034348962885e-06
-1.10299847684068e-05
-1.6233059437228e-05
-6.24569403547926e-06
-1.37989441498479e-05
-1.86095974096323e-06
-7.88697566617812e-06
-1.51758674396403e-05
-1.41134668139248e-05
-1.0483387162729e-05
-2.58428559402502e-05
1.708406371027e-06
-1.29313592811484e-05
-4.79722444148657e-06
1.11328492980818e-06
-1.29524096663745e-05
-1.47407866957723e-05
-8.2338657999763e-06
-7.45221215011557e-06
-2.38716248116893e-05
-9.76488695055744e-06
-1.46785622953035e-05
-1.22193384058814e-05
-1.50619135224864e-05
-5.24322376855667e-06
-7.01344583962595e-06
-9.47366682951108e-06
-1.48603165651001e-05
-1.68295493693052e-05
-1.7303455107391e-06
-1.78388601070383e-05
-1.95290708661623e-05
-2.39214192868844e-05
-2.16759736522161e-05
-1.40459707768299e-05
-2.8294628546783e-05
-1.80597490737841e-05
-9.50938001904842e-06
-1.42008803471138e-05
-7.66831691144552e-06
-2.25640459782475e-05
-6.89095038400471e-06
-2.09274586230676e-05
-1.36391856498998e-05
-1.39996051154715e-05
-4.32621102485154e-06
-1.60234428846391e-05
-8.82599277951769e-06
-1.43795707487478e-05
-6.56740208920361e-06
-1.15839282817366e-05
-5.57661606555507e-06
-2.00213793360302e-06
-9.54552013951067e-06
-5.31333409914685e-06
-3.5844327022962e-06
-2.17033808453591e-06
-2.08359157142438e-05
-1.21213326753691e-05
-1.21193598935318e-05
-1.16478180173649e-05
-8.23045867543951e-06
-6.26322439443063e-06
-6.76058454673793e-06
-2.5815070255358e-06
-1.92384198783685e-05
-2.47441308376963e-06
-1.06700778220736e-05
-2.15753767375013e-05
-1.24757235059775e-05
-2.53140785661368e-05
-8.05818549571241e-06
-9.36467925209303e-06
-1.99066732155118e-05
-1.70335610004195e-05
-1.61000169328556e-05
-8.03503151585695e-06
-1.98719239526661e-06
-6.20931752490527e-06
-2.57862073710325e-06
-1.57994800505521e-05
-2.08213767761958e-05
-1.33925220807504e-05
-3.01605083848932e-06
-1.94191996266735e-05
-9.1895196309928e-06
-1.22230058387796e-05
-1.60681184116058e-05
-5.16402250865588e-06
-2.57803595213853e-06
1.02711797726304e-05
-1.25270583705151e-05
-1.06243122107837e-05
-1.71634153479109e-05
-1.20863844379812e-05
-1.44426951702148e-06
-1.8352332322886e-05
-1.65217110533611e-05
-1.80217890571917e-05
-1.77250564899911e-05
-1.36418085703314e-05
-8.19564537916593e-06
-1.10148267781431e-05
-1.06758372288779e-05
-1.98414812152933e-05
-7.17013109224969e-06
-6.74403149524906e-06
-1.40318651252635e-05
-1.72820950371541e-05
-1.88216505687387e-05
-5.23968966761091e-06
2.74193503595225e-06
-2.79946446021559e-06
-1.75891325864607e-05
-1.7350111563557e-05
-3.59982987476587e-06
-2.4149338663939e-05
-1.23539978353715e-05
-2.4630340873952e-05
-1.08766073434572e-05
-2.12415624070576e-06
-2.09963981519536e-06
-1.73013905331548e-05
-1.98135025580522e-05
8.66736303423487e-06
-1.44694105985153e-05
-1.19070357777678e-05
-1.14138597212889e-05
-7.15334178996171e-06
-9.82829299062764e-06
-2.38343032675527e-06
-1.25807765684417e-05
-8.66551715013465e-06
-2.01514232572598e-05
-1.4469306722361e-05
-8.54622605208107e-06
-6.46668639684763e-06
-7.52058494456108e-06
-1.29429044340297e-05
-1.54726799442511e-05
-1.40679630032222e-05
-1.38395641137122e-05
-1.88592436706263e-05
-2.19283635740696e-05
-7.42821028507237e-06
-1.25932427085232e-05
1.32025684904843e-06
-7.31582220519525e-06
-7.46549677363621e-06
-1.41126267636001e-06
-8.24994801229123e-06
-3.42473244276416e-06
5.7556282004145e-06
-1.62867491111437e-05
-1.44448442550399e-05
-1.57467281017244e-05
-1.49906732624608e-05
-1.48006729785602e-05
-1.84531797079857e-05
-2.37838693129385e-05
-8.60396282110963e-06
-9.65686316616858e-06
-8.72332480623754e-06
-1.63705596394943e-05
-1.51311380647296e-05
-8.32489302545064e-06
-1.44918514638022e-06
-2.25093282599226e-05
-8.4546836758245e-06
-1.32726137953306e-05
-8.42334248503678e-06
-9.37799135173665e-06
-6.28537867093468e-06
-1.55119117581793e-05
-8.39829697463061e-07
-1.43839892555969e-05
-2.28733716828924e-05
-1.00335064397591e-05
-4.33868938865689e-06
-1.27575247187492e-05
-1.80202244910297e-05
-1.42462577386051e-05
-1.20322163627868e-05
-1.01272609944715e-05
-3.76651329611464e-06
-2.16977134451996e-06
-1.4045321463336e-05
-7.24961699618989e-06
-3.2044474963783e-05
-2.85667756390432e-06
-1.56237907714384e-05
-2.69246099059937e-06
-7.95334338851498e-06
-8.3162876316142e-06
-1.17868183945571e-05
-3.99415963335627e-06
1.35929186906237e-06
-1.33779604549157e-05
-7.13126877519779e-06
-1.19569219037198e-05
-1.68498056752891e-05
-4.63000397257387e-06
-6.80575742640742e-06
-3.21040939965783e-06
-1.06958356336056e-05
-1.32717376572434e-05
-1.14880159422882e-05
-3.69170811197391e-06
-1.12619424652348e-05
-5.00256310153161e-06
-8.59432060816873e-06
-4.52228372089192e-06
-1.48885405743647e-05
-1.4084233466047e-05
-2.34271038088832e-05
-1.37667725136624e-05
-3.87749035261815e-06
-1.72379055099882e-05
-8.67020571322193e-06
-2.10342768286326e-05
-1.04629856325482e-05
-7.2920776486228e-06
-1.6908253748443e-05
-1.5760009167238e-06
-1.22256035997615e-05
-5.7298119291218e-06
-1.52182584454628e-05
-1.20982430559469e-05
-1.32389593256756e-05
-1.46992363624375e-05
-1.0831858540435e-05
-1.15817119513167e-05
-6.93972422850227e-06
-1.08924336067981e-05
-6.0403360349139e-07
-1.37083588128196e-05
-4.17589615026261e-06
-7.14691816063498e-06
-1.20670776398203e-05
-1.3293336787179e-05
-2.19267220739252e-05
-9.27678439463342e-06
-1.19492277497663e-05
-1.79773303411957e-05
-1.99582726790222e-05
-1.95531660521129e-05
-1.16396051890817e-06
-1.64783618097605e-05
-1.23858149868287e-05
-1.32956936188168e-05
-1.49246429069324e-05
4.7932404360228e-06
-1.18817045755163e-05
-1.40059255097115e-05
-9.03009329117961e-06
-1.15645089567987e-05
-6.0006245584673e-06
-8.37466122764281e-06
9.40913312395161e-07
-6.04888166195631e-06
-1.73233284915469e-05
-2.21383881443823e-06
1.19731170423179e-06
-1.98376285118672e-05
-1.67727977905282e-05
-3.93019012065435e-06
-1.92463781348152e-05
-7.68584460102891e-06
-1.61636904373641e-05
-2.40044327314967e-05
-1.62613232193579e-05
-8.83965250763523e-06
6.86183190150471e-07
-1.13428125902446e-05
-9.34227613152457e-06
-7.42464097378321e-06
-1.01836582641178e-05
-1.99813914347593e-05
2.22191079483578e-06
-7.31935924810288e-06
-4.61488527159206e-06
-1.56529839441225e-05
-1.58887897212137e-05
-1.35532931352216e-05
-1.19671769126776e-05
-2.56211496945637e-05
-1.05259105510033e-05
-1.5752025882162e-05
-1.71598766549143e-05
-1.2846978684814e-05
-1.46220925887514e-05
-1.49397243729063e-05
-1.06470544447599e-06
-1.2912482501502e-05
-1.25953131958604e-05
-9.31969826954277e-06
-2.00303785821907e-05
-2.40371688325397e-05
-1.7037744887178e-05
-1.68288884362982e-05
-2.91960755720981e-07
-8.0550688569436e-06
-1.590963234698e-05
7.53997352961833e-06
-5.97225289859142e-06
-1.97198553783786e-05
-1.01261083952133e-05
-9.96734471733521e-06
-1.45985415148491e-05
-6.9074109448233e-06
-1.18045867321339e-05
-1.13284920545847e-05
-1.79945314405659e-05
-1.03741350494452e-05
-1.15244420152006e-05
-1.10129935387701e-05
7.36083303692191e-07
-1.30723708705266e-05
-4.62057502318023e-06
-3.80708699594297e-06
-1.52890437799754e-05
-1.93184298105284e-05
1.18559590630083e-06
-1.11777207494156e-05
-8.42963886153113e-06
-9.18563177753689e-06
-1.06322065498856e-05
-8.63173710620097e-06
-2.1874086272539e-05
4.83730743622373e-06
-1.32049089628341e-05
-1.63782530669439e-05
-1.89283834761382e-05
-6.00014497707362e-06
-1.33332068927505e-05
-8.90509304882364e-07
-2.02260572965054e-05
-1.26486711719271e-05
-4.88534591458961e-06
-1.54523145702137e-05
-2.27516608865009e-05
-1.99501301640567e-05
-6.15198600508083e-06
-1.78436263465085e-05
-4.95375668069234e-06
-1.0910326045879e-05
-6.06132371530229e-06
-9.58186254061622e-06
-1.10345979281678e-05
-1.96409374502009e-05
-4.91746124158657e-06
-1.29933516290112e-05
-1.37391138324421e-05
-2.40146410307648e-05
-1.09126738689185e-05
-7.77386582479031e-06
-9.64054973097628e-06
-1.6182223390546e-05
-1.80834742390187e-05
-8.13739672252979e-06
5.08164165543516e-06
-4.01925288677257e-06
-2.02646996746523e-05
-2.37654685963459e-05
-7.21818030491324e-06
-9.38002885094733e-06
-6.8768392989921e-06
-1.59913558532199e-05
-1.41842695645346e-05
-1.30777645255144e-05
-1.16112502830782e-05
-2.93960527847327e-05
-1.68600676069503e-05
-1.11721054266179e-05
-7.45942352386519e-06
-6.23190992504087e-06
-1.71531158280523e-05
-3.44554898006539e-07
-1.11460935580869e-05
-9.25394016025152e-06
-1.97938389632874e-06
-8.18559347224435e-06
-1.10763921238004e-05
-1.02634930726012e-05
-2.04370717252486e-05
-2.57189760177526e-05
-1.89393345599811e-06
-9.0001792665527e-06
-2.37303807528501e-05
-2.54390258407617e-05
-1.73688117097671e-05
-1.46590158903045e-05
-1.62300971936354e-05
-1.11136544159528e-05
-1.52865086334694e-05
-1.44000330548481e-05
-1.78849712511786e-05
-6.64505106213805e-06
-1.09438980225866e-05
-1.29632987814793e-05
-2.26473302243935e-05
2.90136940210166e-06
-7.73054064176211e-06
-2.57660221845512e-05
-2.95729400711197e-05
-1.23878325034668e-05
-2.28723477676251e-06
-2.00514940281154e-05
-1.40198028495996e-05
-4.25617967317231e-06
6.93042615330953e-06
-9.93672918651414e-06
-1.71846473688687e-05
-1.21373563772192e-05
-1.93449797975022e-05
-2.50199805660443e-05
-1.83140963220949e-05
-1.15404325695632e-05
-2.464183646035e-05
-5.58221512266109e-06
-2.86756991873079e-06
-6.88812032835006e-06
-1.1272035545111e-05
-1.151170347404e-05
-1.10062012064287e-05
-1.34477581257916e-05
-1.81809692476774e-05
-1.73928388326283e-05
-6.66225440617714e-06
-4.26819733125533e-06
-7.47366545481042e-07
-4.29234552926358e-06
-2.42814650105328e-06
-8.97080611945813e-06
-5.51266740666169e-06
-2.34774506071266e-05
-3.2154658826537e-06
-2.06349732558503e-05
-4.75166325252163e-06
-5.67344342389136e-06
-1.5081743796544e-05
-1.98501170568848e-05
-5.78594480007748e-06
-1.20006008028052e-06
-2.32116101710919e-05
-1.56604115449784e-05
-2.52678586335864e-05
-1.30563096941411e-05
-4.76830146976304e-06
-1.11378828397028e-05
2.36792424482797e-07
-1.71260185774391e-05
-1.50415001715797e-05
-7.44759762254932e-06
-8.55924307096741e-06
-5.33005713051479e-06
-8.89538082017181e-06
-6.86990730480581e-07
-1.3235868889678e-05
-1.17623208578783e-05
-1.51221512515048e-05
-1.85197586096753e-05
-1.01183596366821e-05
-3.8013252938971e-06
-1.13782853617173e-05
-4.58750984950577e-06
-1.55256076813687e-05
6.24188364050328e-07
-9.07005284237684e-06
-6.58076772438841e-06
-3.515148266697e-06
-4.32636239341788e-06
-3.61508732597794e-06
-1.29640327355728e-05
-1.07078374298599e-05
-1.37475066093647e-05
-1.72531540175868e-05
-5.06795217083349e-06
-1.2051097243683e-05
-1.00671053000059e-05
-4.89296026826709e-06
-1.13327731108941e-05
-5.29669406290545e-06
-1.49121709531853e-05
-1.0341995893899e-05
-3.36332848585509e-06
-1.50891198534021e-05
-1.4800750555837e-05
-1.34485856735456e-05
-1.46496850242786e-05
-2.61276982453561e-07
7.09361041413194e-07
-1.64433035434239e-05
-1.46488917388416e-05
-1.13874786864003e-05
-1.87804085424756e-05
-2.18606849657865e-05
5.3648922043609e-07
-1.48856346977808e-05
-4.50925343806552e-06
-1.6874664454712e-05
-8.2483711401706e-06
1.42342984177433e-06
-5.33189568574608e-06
-9.46924676190078e-06
-1.13012239706821e-06
-2.97504243788493e-06
-3.42033648897352e-06
-1.81266354369446e-05
-6.43588540017997e-06
-2.27295560179459e-06
-1.39322576320715e-05
-5.53147727514204e-06
-6.78342952044052e-06
-1.25316394096066e-05
-1.07207904560179e-05
2.48813567535558e-06
2.72581746271331e-06
-1.75991336281828e-05
-1.46653629512414e-05
-6.83454264478842e-06
-2.26657256142375e-05
-7.00694559380981e-06
-4.72438460733812e-06
-2.16384561032033e-05
-9.3638210133778e-06
-2.05715208317041e-05
-8.8384965576975e-06
-6.21914342716898e-06
-1.9176092722226e-05
-1.10253907525545e-05
-7.71128752271451e-06
-4.23685788909568e-06
-1.20488917674268e-05
-1.96005995989795e-05
-1.47062933329366e-05
-9.00533604604203e-06
-1.1325351602668e-05
-2.9730484523972e-05
-1.8860592590512e-05
-4.27702545007491e-06
-1.03047650592173e-05
-2.35593769627104e-05
-1.20729051344312e-05
-5.24992814766653e-06
-1.75795255015223e-06
-1.00337146048919e-05
-1.68417315999226e-05
-5.01735594581456e-06
-1.88182063855766e-05
-1.11749654450217e-05
-7.07687541184515e-06
-2.11522846201408e-05
-1.13627528354135e-05
-1.67901103945421e-05
-1.09380012446957e-05
-1.28535068364774e-05
-1.16590512655677e-05
-6.89778725966803e-06
-1.58062346402351e-05
-1.28342772645135e-05
-1.1751795135957e-05
-2.10602283688941e-05
-1.0927137872526e-05
-3.62517411704135e-06
-1.38053213848713e-05
-1.08349065337745e-05
-5.54020827670375e-06
8.12793582413687e-07
-1.47758612819103e-06
-1.20041005884737e-05
-7.90462213181378e-06
-1.93056489623923e-05
-1.22051346262785e-05
-9.46124502534312e-06
-1.62579111229103e-05
-1.76561104791503e-05
-2.44079446459461e-05
-1.09244791888122e-05
9.91250650921303e-07
-1.11085000224497e-05
-1.48518450544674e-05
-1.6150774901926e-05
-1.33822620800087e-05
5.83444606374745e-06
-1.36117210495893e-05
-8.37899652690863e-06
-8.35110381550884e-06
-1.11999258299424e-05
-9.05314078355164e-06
-1.95611663707607e-05
-1.26666448742595e-05
-1.32218027059666e-05
-2.26698902191161e-05
-3.7622073891165e-06
-1.2492447886194e-05
-1.70907477429526e-05
-1.57225935376696e-05
-3.17266898997436e-07
-1.59743815600195e-05
-1.18205053980747e-05
-7.4107522791339e-06
-7.24368317774188e-06
-1.41806985879211e-05
-8.3878480048001e-06
-1.37891001916146e-06
-1.70359940044283e-06
-3.62451628749605e-06
-1.08369755938771e-05
-7.44966714314602e-06
-9.57058906623193e-06
-2.10530372357244e-05
-9.57365929504267e-06
-1.5812061830118e-05
-2.90362163648784e-06
-1.99596843078187e-05
1.08705271052647e-06
-7.80034083084028e-06
-1.53383829335499e-05
-7.70045354705368e-06
-1.78493256647255e-05
-1.87124659784079e-05
-1.30664039522422e-05
-4.86311860755015e-06
-1.49187466230073e-05
-1.48324837836952e-05
-7.39630650564026e-06
-1.25935383666146e-05
-1.85695214804772e-05
3.49427873750287e-08
2.4990586294319e-06
-1.23444135375332e-05
-1.72984926348392e-05
-7.22152396687517e-06
-7.49489712948072e-06
1.00057277845749e-06
-1.57506519700261e-05
-2.52080413052296e-05
-1.39941397039165e-05
-1.29365391456562e-06
-1.58278564526866e-05
-1.40169075801391e-05
-1.7127042497905e-05
-1.47769348556148e-05
-1.39205277612546e-05
-4.80368188060104e-06
-5.15493051967267e-07
-5.07194202352997e-06
-2.55883547500941e-05
-1.82252436468436e-05
-1.40560755534831e-05
-4.49857132934503e-06
-1.71921974739707e-05
-2.84634190844808e-06
-4.52127729258889e-06
-2.65308418349464e-05
-7.97243742741856e-06
-2.29234154728264e-05
-1.72639895446718e-05
-8.99363221960806e-06
-9.98519072070811e-06
-2.08900673429982e-06
-1.85811624830927e-05
-4.37996084568358e-06
-5.79040862182908e-06
-1.97155586459823e-05
-9.91626895400372e-06
-3.65010187690802e-06
-2.88959697854849e-07
-1.37523324191013e-05
-9.53450509517431e-06
-1.62120000430922e-05
-8.53360194818571e-06
-8.4271010941449e-09
-1.27088261436643e-05
-1.43485105756333e-05
-1.22642493130803e-05
-1.68507710541386e-05
-5.52145816404458e-06
-9.63977197828332e-06
-8.35272877506021e-06
-9.20082623477458e-06
-1.03450250509076e-05
-8.50579489306529e-06
-2.52892394333399e-05
-8.55440156397666e-06
-1.61351323588361e-05
-1.0134286554304e-05
-1.18609070313595e-05
-1.28542391085375e-05
-6.97644560693572e-06
-1.31460050800197e-05
-5.38599197804402e-06
-1.38280147824677e-05
-2.42333605496032e-05
-2.27489337847265e-06
-7.97222599177769e-06
-1.30695287506218e-05
-1.37842930477728e-05
-1.54091523448206e-05
-8.54749993132797e-06
-8.91817514842328e-06
-9.25384117384794e-06
-9.98110720569258e-06
-1.67998313121538e-06
6.11477836412327e-06
3.55353657261708e-06
-5.17313497005509e-06
-1.0400091609175e-05
-1.74154329111548e-06
8.3368672919122e-08
-1.28964499502319e-05
-3.33998487717255e-07
-1.56504411463911e-05
-7.04012980253425e-06
-1.34021217640293e-05
-1.39711625861493e-05
-1.49237180266652e-05
9.05794452697725e-07
-6.20179705389415e-07
-5.78942152345975e-06
-1.31113797469316e-05
-6.97267261727267e-06
-1.91057267488283e-05
3.58484662313187e-06
-7.61052296513992e-06
-2.28068835469889e-05
-1.89795395428615e-05
-2.33829939411841e-05
-2.78323858151439e-06
-8.79260420255427e-06
-1.85341799601079e-05
-2.03159155420609e-05
-5.91854715567028e-06
-2.28831175888353e-06
2.81395231168759e-06
-1.04468266371421e-05
-1.23781127602748e-05
-4.00500141826003e-06
1.25339424020541e-06
-1.65971613081516e-05
-6.89353107521154e-06
3.05405091118384e-07
-9.77287110374992e-06
-1.04644635333198e-05
-2.84208010715492e-05
-5.11069583747474e-06
-1.63838446938735e-05
-1.43375060729483e-05
-1.13574331846045e-05
-1.83792675186515e-05
-1.24351272426982e-05
-4.9197879084374e-06
-1.01972342671769e-06
-1.62022086675514e-05
-1.46512754759782e-05
-5.75533173761752e-06
-1.00846776588438e-05
-1.17726158782821e-06
-1.69276940281368e-07
-5.54125675275816e-07
-1.0003347152017e-05
-8.97708632661239e-06
1.19468073969062e-05
-4.6848410405835e-06
2.36746323426326e-06
-5.17994361092217e-06
-1.13869127445774e-05
-1.74170890585568e-05
-3.29531706603268e-07
-1.44714328517719e-05
-9.84359345198035e-06
-2.10710424240467e-05
-1.10250335223251e-05
-2.54472101783406e-05
-1.19557183487928e-05
-1.85833085211664e-06
-6.29253038683929e-06
-1.21042475425055e-05
-1.57319568333077e-05
-3.48033072863915e-06
-1.34328898466854e-05
-8.10496399796539e-06
-1.90473979303416e-06
-1.06206550061031e-06
2.72805799241348e-06
-1.63759498619763e-05
-1.8045483959282e-05
-3.30267049151939e-06
-1.50760721176523e-05
-1.48844844739173e-05
-1.68489501575757e-05
-8.39602048494013e-06
-8.69115576995918e-06
-1.00527752009905e-05
5.45299914953191e-06
-8.70714875699602e-06
-2.43680937075962e-05
-7.89657430583475e-06
-9.18027720016034e-06
-2.37352619199923e-05
-1.0246638374087e-05
1.90353125497504e-06
-1.74069166708116e-05
-1.67473436161199e-05
-7.47811634151179e-06
2.27121714690094e-06
-4.85324157010151e-06
-8.09739528467682e-07
3.41102534916558e-06
-1.69246930286313e-05
-1.30458577675785e-06
-1.30457907047548e-05
-2.21144734936725e-05
-1.43192628652556e-05
-1.5844699154493e-05
-1.5370553132502e-05
-2.03954449371169e-05
-1.36296749090167e-05
1.26262141268848e-07
-1.65152778365409e-05
-2.00722528895261e-05
1.60041440870135e-06
1.64647519534122e-06
-1.43724860142971e-05
-5.8299448613093e-06
-9.91433471657097e-06
-1.4987145773426e-05
-8.88641947326444e-06
-8.1497443228762e-06
-1.85185855595835e-05
-1.79866795841495e-05
5.41641653382691e-07
-5.75676841527e-06
1.70286559977805e-06
-9.05081605406059e-06
-1.1586336086829e-05
-3.69927936921817e-06
-6.51917884592163e-06
-1.55318605603223e-05
-6.09817217254447e-06
-2.1719879857248e-06
-1.59107863353167e-05
-9.61989751888026e-06
-6.79939217989042e-06
-1.09050433597935e-05
-2.03894782402727e-05
-7.49247436222861e-06
-1.6758864969345e-05
-1.15650400694503e-05
-1.43198876864227e-05
-2.67610415798207e-05
-1.09378061527541e-05
-1.21765504771138e-06
-5.79545098371347e-06
-1.5763536433311e-05
-4.23202017546519e-06
-1.30311353610015e-05
-8.7120909103264e-06
-1.21316434168853e-05
-1.75408940033359e-05
-7.55814752630367e-06
-8.55153054530775e-06
-1.78893565531449e-05
4.18859151878057e-06
-3.6104867286819e-06
-2.13648125408673e-05
-1.67162353888952e-05
-1.0863031173629e-05
-1.40559706964171e-05
-9.06945025772582e-06
-1.21353402457685e-05
-1.28327499396129e-05
-2.55171797364856e-06
-6.20435072302422e-06
-1.52778562948392e-05
-9.58912906318522e-06
-1.45984416289455e-05
-8.24249402055438e-06
-1.54235673644405e-05
-2.07842957622479e-05
-2.35994558670503e-06
-2.55536821831453e-05
-1.2814421717633e-05
-7.61754105903899e-06
-6.72572090139006e-06
-1.00520090757057e-05
-2.18191163902932e-05
-3.71786394725386e-06
-1.37405730795033e-05
-1.68275426697488e-05
-2.62535282395518e-06
-1.27382876502981e-05
-5.13906898541002e-06
-2.24104206880483e-06
-1.31654670186569e-05
-8.99887300209097e-06
-1.03031229308792e-05
-5.11983843798166e-06
-1.71105243624622e-05
-1.5965080411377e-05
-1.77493972574015e-05
-1.10929412918855e-05
-1.27185236541964e-05
-3.86970061319352e-06
-1.21318669814357e-05
-4.17523841938307e-06
-1.3469326067547e-05
-1.42574665586845e-05
-1.73688918887626e-05
-1.19208184639575e-05
-1.0573451005842e-05
-1.50393508490129e-05
4.85188109562362e-07
-2.43515670925014e-05
-1.12263431163792e-05
-1.43088599126107e-05
-2.72740024618233e-05
-1.26195277333604e-05
-7.91110714545351e-06
-1.62041307703177e-05
-9.10897010270603e-06
-1.83823641571514e-06
-2.67371667374464e-05
-2.10118248070498e-05
-7.04449699690554e-06
-1.62685703199975e-05
-2.02488062468526e-05
-6.39872463723469e-06
-1.1302060007847e-05
-1.76346605680018e-06
-5.78982037053757e-06
-7.6886363405756e-06
-3.05677152912232e-06
-2.90207030967973e-06
-7.5067336173579e-06
-2.28926423755769e-06
-5.74695904552766e-06
3.88385582455803e-06
-9.36855149387275e-06
-1.06172051303563e-05
-1.73494808443004e-05
-1.64343888215047e-05
-1.59751385175865e-05
-9.22041689393486e-06
-1.20293079093658e-05
-1.40064593200585e-05
7.24244596802385e-06
-1.50604236539587e-06
-1.71253253192627e-05
-1.50754129082951e-05
-1.75028491904362e-06
-7.95389463117119e-06
-5.06820074957108e-06
-7.53622554026841e-06
-2.79255274080728e-06
-1.75630627741288e-05
-1.68496807823201e-05
-1.40955519599307e-05
-1.35087504915064e-05
-3.62443896970693e-06
-1.18440290632299e-05
-2.42899521554379e-05
-1.77985606087822e-05
5.04136259827798e-07
-1.04738841682831e-05
-1.23643982409849e-05
-1.79719902663025e-05
-1.34040889982284e-05
-4.4665887155085e-06
-1.48000171281068e-05
-1.97716730535857e-05
-1.42729477804183e-05
-5.80392970338689e-06
-4.58930741974978e-06
-9.97809412675691e-06
-3.11684840158323e-05
-2.41147611062309e-06
-6.46676026676772e-06
-2.24314434435517e-05
-1.82779891791027e-05
-1.57788746585519e-05
-1.38090758107368e-05
-1.86853131655761e-05
-1.42011362061173e-05
-1.60904803035494e-05
-7.46703954187226e-06
-7.81455152259825e-06
-1.24244645732948e-05
4.92278604708645e-06
-4.22144029980643e-06
-8.21120348678099e-06
-1.29636065635294e-05
-7.55329485608683e-06
-6.88702756335285e-06
-7.78585962109154e-06
-1.42990292354016e-05
-2.02755443876334e-05
-9.90806773578362e-06
-1.41023502242379e-05
-1.07374206675303e-05
-1.05620948939948e-05
-6.72218541532572e-06
-1.02178534297003e-05
-1.36908130020333e-05
-1.6092654812883e-05
-1.49851716006775e-05
-1.32834577657444e-05
-1.4837025561982e-05
-1.23204525086772e-05
-7.61606036572772e-06
-1.34687373845861e-05
-1.48330864491346e-05
-1.90908606652142e-05
-1.27003490584233e-06
-1.03664716294156e-06
-2.29266244678676e-05
-2.95785582470687e-06
-1.27064939422844e-06
-1.39321610995766e-05
-6.32913346543089e-06
-5.21421451392583e-06
-1.3571029307785e-05
-1.6374229486697e-05
-2.66050821255874e-06
-6.66091449605626e-06
-2.40217771640052e-05
-6.45139486908934e-06
-1.20413942849308e-05
-2.82592830281446e-05
-7.1855879387676e-06
-4.84084620543296e-06
-1.83703055514684e-05
1.26279507417922e-06
2.63709153594378e-06
-2.70389542275883e-06
4.87404476891338e-06
-1.76647765008656e-05
-1.73682340278888e-05
-1.2223672776281e-05
-2.00989618103801e-05
-1.1699463198198e-05
-1.81261546331577e-05
-2.76971918885039e-05
-1.18417049565964e-05
-1.36112119888408e-05
7.86400972641341e-07
-1.24427257444134e-05
-7.78168644805884e-06
-2.73534676028614e-06
-1.20445411827125e-05
-2.25185306978183e-05
-4.50709428829954e-06
-1.07947481021507e-05
-6.95253703302547e-06
-1.25146976563796e-05
-1.05469243633364e-06
-7.31545280240365e-06
-2.20574488993899e-05
-1.41864988359757e-05
-1.08035571934826e-05
2.82009832300939e-06
-2.83733445385018e-06
-2.32700436931902e-06
-8.77437535705471e-06
6.41822209411417e-06
-1.33746160977563e-05
-1.16872877396893e-05
-1.021373045049e-05
-8.47535743020004e-06
-6.94623908966282e-06
-1.103783932414e-05
-1.8573099189706e-06
-2.69723772295926e-05
-9.57870452437765e-06
-3.48469326050606e-06
-1.31659235097928e-05
-1.13199463707454e-05
-1.07271624886963e-05
-1.40498887772862e-05
-2.84803001612302e-06
-5.27439962390989e-06
-8.14058378923911e-06
-1.16684276439341e-05
-1.47972560945108e-05
-6.72914952080826e-06
-1.54693306881657e-05
4.30482715742254e-06
-5.62045281735062e-06
-1.27344241266497e-05
-3.80539366342339e-06
-9.72475973072878e-06
-1.1015555624982e-05
1.90991747634095e-06
-1.63171751166413e-05
-9.03047146121088e-06
-2.37980013739312e-05
-1.82474610841127e-05
-1.07864526029293e-06
-1.49598282679068e-05
-2.18284011947758e-05
-1.47018559143912e-05
-1.93826456679107e-05
-2.31580333899211e-05
-1.96699811216508e-05
-9.06306164725286e-07
-1.05419761356994e-05
-9.78271628509615e-06
-1.54511416478361e-05
6.5649354902096e-07
-7.18295900859133e-06
-1.90224159110726e-05
-6.42943865626245e-06
-4.70342432520518e-06
-2.75605298476054e-08
-1.99940937473669e-06
-2.45402543641124e-05
-1.67666766438428e-05
-1.00490136644718e-05
-1.75814897926961e-05
-1.7698515789489e-05
-6.06316069752223e-06
-1.47139110034035e-05
-1.1922957493025e-05
-1.30159450851291e-05
-5.80371470100103e-06
-1.39738261001523e-05
-1.84033792238788e-05
-1.95674210519744e-05
-1.62057534732059e-05
-9.20877439708532e-06
-5.50049074428271e-07
-2.50409681829065e-05
-1.01907980869882e-05
-5.31675542223872e-06
-7.24275208264054e-06
-8.40983556947691e-06
-1.01969506622257e-05
-2.16430187482088e-05
-1.88646575903234e-06
-1.69290268382417e-05
-1.95825306349653e-05
-1.41968853619002e-05
-8.52146718710724e-06
-4.89174458391366e-06
-3.44098265924701e-06
-2.93210903858614e-05
-1.33962648240536e-05
-1.52225459211882e-07
-1.05335372703792e-05
-8.95337676815329e-06
-1.63081971641924e-05
-4.16658682172721e-07
2.45353471199441e-06
-1.56062121504319e-05
-7.3902505040216e-06
-2.97762742647925e-06
-1.06821998644704e-05
-1.08218961718339e-05
-1.71831294171021e-05
-3.60520404326557e-06
4.40354607923299e-06
-2.07790943241222e-05
-1.97346681378876e-05
-7.96007719221961e-06
-1.20961366315019e-05
-2.15828160237833e-05
-8.66920482688362e-06
-1.55949157986497e-05
-1.76249537274539e-05
4.32486642843311e-06
-1.58096202136831e-05
-1.73625134269817e-05
-8.98317567612255e-06
-1.12161394255911e-05
-1.31644330323833e-05
-6.87879636670636e-06
-1.60287552466237e-05
-2.54016737166955e-05
-1.30915996701565e-05
-2.07190421235892e-05
-1.59701796689241e-05
-1.16367578629944e-05
-2.43397966218173e-05
-1.28331138828662e-05
-1.54229981160359e-05
-1.53226760664864e-05
-2.06100512496297e-06
-9.14140858209176e-06
-1.26634592178351e-05
-7.83798955579211e-06
-3.96687552490213e-06
-1.19764392047256e-06
-1.32345427154083e-05
-1.52497304103537e-05
-9.00702291064652e-06
-1.45274441987215e-05
-8.25343303074336e-06
-1.14091405684584e-05
-1.97979616000472e-05
-1.82452393201756e-05
-1.15513328903854e-05
-1.19525641945245e-05
-3.7559084893917e-06
-5.26027471099445e-06
-2.84748414733022e-06
-1.71173336375015e-05
-1.37920172553843e-05
-1.33151611405022e-05
-2.74890670629692e-06
-1.60803170597512e-05
-1.72237263792705e-05
-8.71334349147317e-06
-7.94158495923167e-06
-1.35476657898137e-05
-6.20174533721352e-06
-7.98623838719763e-06
-6.16812893216531e-06
-1.72329944353762e-05
-1.73763540803232e-05
-1.1092431359452e-05
-1.12311692455163e-05
-7.74922322630059e-06
-1.97948724371183e-05
1.31902650981101e-06
-1.25552131252288e-05
-1.46798947231413e-05
-6.89634087353615e-06
-1.44154314166064e-05
-1.10890813792321e-05
-2.68362082271293e-05
-9.29126926527727e-06
-1.63663597653738e-06
-5.06962857134512e-06
-1.3226549566087e-05
1.47454085866918e-06
-7.56676312279255e-06
-9.00869515737612e-06
-1.33425856303519e-05
-1.29092709476017e-05
2.25890899895738e-06
-1.78847358914475e-05
4.26415670873116e-06
-2.24644214816053e-05
-1.67158535315948e-05
-2.20264843996752e-05
-1.23227657308076e-05
-1.4384747152534e-05
-1.37380376417251e-05
-1.4749071595828e-05
2.33837318086769e-06
-1.331064563049e-05
-2.23731913200139e-05
-1.24404844628305e-06
-2.13926036357426e-05
-2.046824673485e-05
-1.41643279103628e-05
-1.64826491711822e-05
-5.72879452829995e-06
-3.41065484226377e-06
-3.23995751871866e-07
-2.67158992868575e-05
-2.09718831975476e-05
-9.56980385814445e-06
-2.64810468497854e-05
-1.69154768431199e-05
-2.00122875328097e-05
-1.57729162738449e-05
-9.27161935155602e-06
-1.11532449361539e-05
-1.55299102846117e-05
-1.09978462963452e-05
-8.37995786712256e-06
-8.26258503714869e-06
-1.46749576329273e-05
-6.26169479593374e-08
-2.76681360514754e-06
-1.84498933357847e-05
2.256848939936e-06
-1.63068684081293e-06
-5.40185363401568e-06
-1.34343606260955e-05
-3.49677643450223e-05
4.91007455567298e-06
-5.16736922834526e-06
-2.12177770080636e-05
-2.04177659525981e-05
-2.22611803078072e-05
-7.27950319683784e-06
-6.88970457440851e-06
-1.60243721048288e-05
-6.12355056444807e-06
-1.17620236649099e-05
-9.95965778659006e-06
-1.07112219289122e-05
-1.67720273603363e-05
-7.2546061981878e-06
-7.74583309926408e-06
-9.19500325796096e-06
-1.79905130177554e-05
-6.34152716819822e-06
-1.88123643608142e-05
-2.12118100024281e-05
-8.49222316063932e-06
-1.76382006618633e-05
-1.89868581740273e-05
-1.08582028309917e-05
-1.26664886456578e-05
-2.39080562366267e-05
-9.43740935932206e-06
-7.88875745678615e-06
-1.23174790900829e-05
-8.8507368079346e-06
-1.94403916982156e-05
-1.42010793280835e-05
-1.06094523500706e-05
-5.90593810312124e-06
-5.70408360781663e-06
-2.14044411180185e-05
-1.33404206610161e-05
-1.02187649209689e-05
-1.9034051142867e-05
-1.77883792494989e-05
8.43435969959098e-06
-6.03491162120174e-06
-1.47743754589929e-05
-1.41109696459025e-05
-4.11117500783422e-07
-5.85149404884141e-06
-7.50259331146924e-06
-4.82429255582472e-06
-1.38748530568809e-05
-8.27477811705835e-06
-1.80376663692264e-05
-1.03488569076498e-05
-1.12987503259084e-05
-3.65033415463137e-06
-2.64812802280974e-06
-8.16164489182727e-06
-1.68266107794738e-05
-1.22897304831703e-05
-4.98814189567336e-06
-1.15311774247977e-05
-1.63653351692152e-05
-2.37034409268025e-05
-2.2968123723608e-05
-7.89182861840654e-06
5.63132745588445e-06
-1.4080666478294e-05
-5.12288143013831e-07
-1.09064924838505e-05
-2.05712472068468e-05
-7.16034261070199e-08
-8.34428490457483e-06
-1.95140066392322e-05
-2.3180749462083e-06
-2.44023113053306e-05
-2.39066836681723e-05
-1.10718808415085e-07
-5.72899656189771e-06
-3.02971675778445e-05
8.79204454215548e-06
-4.5164483818824e-06
-1.65225158384736e-05
-8.03016467223752e-06
4.27084240247459e-06
-1.24085065734173e-05
-1.6641699344799e-05
-1.20326827634553e-05
-1.64890754369327e-05
1.76484760016801e-06
-4.28741393700209e-06
-1.1440754739722e-05
-2.21923146915799e-05
-1.69628628241824e-05
-2.24724416924714e-06
-2.59502190281478e-06
-3.38016808300542e-06
-2.84320438872759e-06
-1.42599986256912e-05
-6.95970865676009e-06
-3.87658127261165e-06
-1.28083433635494e-06
-4.6763476521911e-06
-2.68345024454973e-05
-1.98299126084093e-05
-9.12424054901027e-06
-1.01892123444618e-05
-7.14702244906959e-06
-1.62903784004282e-05
-1.13482629501434e-05
-6.42383259675533e-06
1.85150815707282e-06
-9.70078711464268e-06
-5.30514763980818e-06
-1.13712325808962e-05
-1.00605656483697e-05
-1.55774775141202e-05
-2.456244265642e-05
-1.1414063600908e-05
-1.05467159069727e-05
-2.20578321277671e-05
-1.76831576981874e-05
-2.759970768634e-06
-7.86597752356636e-06
-1.07440535981746e-05
-8.89669430267091e-06
-3.07823658310581e-06
-9.05078747754275e-06
-2.83064071603521e-06
-9.03890797254193e-07
-7.68859683715405e-06
-3.61580927110032e-06
-9.91713434183588e-06
-1.42597933337747e-05
-1.16465783875352e-06
-1.45370210143116e-05
-2.16783979335168e-05
8.17521152520199e-06
-1.21721599776182e-06
-4.54698006336418e-06
-1.29403238847354e-05
-1.22373993659492e-05
-5.82233494445345e-06
-3.34018910380719e-06
-7.67182481832517e-06
-1.01833203552483e-05
-1.11369058243645e-05
-1.32061210162061e-05
-9.02806889909299e-06
-1.53760287089716e-05
-1.09086723225009e-05
-1.0846793893023e-05
-1.2536121821864e-05
-8.23035546444408e-06
-1.69587404569053e-05
-1.69705717126681e-05
-5.86442048311584e-06
-1.79116667858069e-05
-1.3327640736669e-05
-1.01115294662856e-05
-1.34222865464645e-05
-1.55893165775603e-05
-1.28174501817127e-05
-6.74842446414367e-07
5.34302108024666e-06
2.67136152656783e-06
-1.43709150284982e-05
-6.10793174110655e-06
-1.39851407955658e-05
-1.21628860725651e-05
-1.84739315391047e-05
-1.71656036012985e-05
-7.60236433286606e-06
-1.15253393039182e-05
-7.99946081068245e-06
-1.83218584717576e-05
-9.26257322241804e-06
-7.59153566232425e-06
-9.20730537550275e-06
-3.80232248747223e-06
4.51105802354041e-07
-1.85003184314025e-05
-1.17544204415615e-06
-7.64801574373016e-06
-7.40132946219663e-06
-1.42158562676113e-05
-2.58209787932221e-05
-2.39604495030677e-06
-1.13529367004015e-05
-1.18839356280913e-05
-5.84433651220799e-06
-4.0167158147142e-06
-1.09924582483711e-05
-1.36307711646354e-05
-1.54000090093833e-05
-1.1992099183256e-05
-2.0575328645672e-05
-9.91860840042593e-06
-5.06313663245005e-06
-9.40922622141295e-06
-5.3004993078278e-06
-1.450547355044e-05
-2.41884319545078e-05
-1.57362110978969e-05
3.62129033464347e-06
-1.73030229838335e-05
-9.60691416332554e-06
-7.55131808999002e-06
-1.44205006765453e-05
-1.84791157335096e-05
-2.21862158941676e-05
3.08054363428188e-06
-1.3391002519869e-05
-1.82069669157798e-05
-1.27355275373382e-05
6.2664402936117e-06
-3.86793451244909e-06
7.98020230382776e-06
-7.90346855653468e-06
-1.76611939991929e-06
-1.39509075311847e-05
-9.19488439109406e-06
-1.2831392828723e-05
-9.54482974065275e-06
-8.8885424685774e-06
-1.72590951396059e-05
-2.30029462072701e-05
-1.61997616001109e-05
-3.26687672230203e-06
-2.86313942266268e-05
-1.54428499791218e-05
-4.95171102411386e-06
-1.38088625062229e-05
3.68019578895507e-06
-8.67258762988894e-07
-1.53230837636431e-05
-2.28319746349977e-05
-6.5933324032426e-06
-2.47936500734989e-05
-1.2374848117454e-05
-1.43536999723825e-05
-2.28548891316517e-06
-6.51224390626959e-06
-1.84708849143044e-05
-3.85569441870095e-06
-1.99705511165487e-05
-1.30458780102759e-05
-7.74077726883559e-06
-1.08572840045185e-05
-1.25503359201781e-05
-4.28374837555119e-06
-1.6636924762851e-05
-1.20135472281192e-05
-3.15294553374785e-06
-1.22690172372847e-05
-1.29096292647803e-05
-1.75596053549673e-05
-1.12532795034925e-05
3.21379517675594e-06
-1.81256533839082e-05
-7.1611341316071e-06
-1.37258322143088e-05
-1.89670330061761e-05
-8.97286314293231e-06
-1.37058498130676e-05
-1.1795069559945e-05
-2.96024629658391e-06
-6.09072147421008e-06
-3.5373333859562e-06
-5.97207268070381e-06
-2.31772406986184e-05
-1.62763700728458e-05
3.28857621592574e-06
-7.0012494761216e-06
-6.72922406045891e-06
3.46568311803012e-06
-1.75178271362758e-05
-1.80791048507662e-05
-1.43308544470963e-05
-1.44956241893466e-05
-1.35862230884956e-05
-7.82743507831149e-06
-3.36969598959943e-06
9.88723168283385e-07
-1.22151324025262e-05
-1.54329730263539e-05
8.17722015576254e-07
-1.17227222303437e-05
-2.50581899017611e-06
-4.81585527356888e-06
-2.16787990681276e-05
1.41450849393959e-07
-1.34555672381035e-05
-2.13186076759389e-05
-2.37131807653328e-05
-9.23929323533325e-06
-1.71676902553755e-05
-1.72681492877095e-05
-1.08894322234537e-05
-1.27289501760107e-05
-5.81896895458209e-06
-1.37823367666287e-05
-4.12095947101151e-06
-1.52164820475929e-05
-1.1543912817019e-05
-3.35964612344063e-06
-1.18697062632547e-05
-1.8110628031743e-05
-3.25435876136288e-06
-1.41427514455879e-05
-6.30178459758378e-06
-1.91292277359493e-05
-1.06359920824435e-05
-1.84346699869179e-05
-1.77712171647141e-05
-1.80488331605846e-05
-4.17993813552049e-06
-5.41332961008153e-06
-2.13425706028214e-05
-6.75248185998252e-06
-2.49802659525034e-05
5.84904114822159e-07
-1.17107952008646e-05
-9.93832606804003e-06
-2.09157935718668e-05
-2.27783536720985e-05
-1.23191274405784e-05
-1.15535326965165e-05
-2.30700843815828e-05
-6.09642836385717e-06
-1.08110547073087e-05
-1.96723870996142e-05
-1.24254055945525e-05
-1.36074223963352e-05
-1.47504917170626e-05
-1.0840575281991e-05
-6.21641170141968e-06
-8.55108240359016e-06
-8.9700866599761e-06
-1.5240954825929e-05
-1.83151952461486e-05
-8.52152947071639e-06
-1.33972273302407e-05
-1.59124307076141e-05
-3.48163677333151e-06
-9.0375524554619e-06
-9.32806146701505e-06
-9.22402360578575e-06
-1.29169176611528e-05
-5.24114198191726e-06
-9.52635702270841e-06
-7.51098336810435e-06
-1.1721030874375e-05
-1.46012977387641e-05
-1.38427352581684e-05
-8.74020057632195e-06
-9.67230340800227e-06
-1.67420923926364e-05
-1.36626311924441e-05
-9.49454187089926e-06
-5.60571605507227e-06
-6.49118301720127e-06
-4.27030801530083e-06
-5.2483282169336e-06
-2.38730499521649e-05
-1.34015325224751e-06
-3.31633340087758e-06
-1.60796762877587e-05
-1.3612388044416e-06
-5.88788901319507e-06
-1.20303764354845e-05
-1.40961257210506e-05
-7.90481377812637e-07
-1.18171727082022e-05
-3.46994697939295e-06
-1.52484320261175e-05
-4.54124806998099e-06
-3.14218089889254e-06
-1.40717828747855e-05
-7.09979248139658e-06
-1.5037332026518e-05
-2.20187644842006e-05
8.73877779932656e-07
-6.98886350612552e-06
-2.15006269054792e-05
-1.01592241683903e-05
-1.18586017289255e-05
-2.494960724441e-05
2.30184994189917e-06
-5.94824992535162e-06
-6.05955732500862e-06
-1.37415576045584e-05
-6.1832541705716e-06
-1.11019300552223e-05
-1.40851539825711e-05
-2.16687726281282e-05
-7.42985648335255e-06
-8.76207594420215e-06
-4.27352777484977e-06
-1.47092565416285e-05
-1.98212371423077e-05
-1.10772025106882e-05
-1.42063082406229e-05
-6.73633305290329e-06
-2.77959939908447e-06
-1.30152066057421e-05
-5.94341668926307e-06
5.84731823319093e-06
-1.19160659740088e-05
9.56541226601978e-07
-1.94371989921907e-05
-1.96612645186099e-05
-7.10510447813775e-07
-8.25216111862813e-06
-1.47669581676432e-05
-8.01505999148897e-06
-1.41840833576382e-06
-1.62873971440095e-05
-9.48414053684743e-06
-1.88945954233417e-05
-9.74300649340403e-06
-1.24688389620334e-05
-1.04361965905496e-05
-2.83282387376931e-06
-1.19841667433705e-05
-1.48748680062545e-05
-7.44285695074534e-06
-1.79697850588307e-05
-1.47374913455526e-06
-9.66547776386711e-06
-1.68260252287379e-05
-2.3065555745311e-05
-1.10595531872867e-05
-1.03595375633379e-05
-1.88863425105204e-05
-1.29793901728508e-05
-1.53205972030204e-05
-1.03659603453818e-05
-6.52806023896378e-06
-2.0115412671416e-06
-4.9707259879008e-06
-2.14068941595425e-05
-1.17112932981466e-05
-1.1213993656242e-05
-6.01951739033583e-06
-1.4213412973691e-05
-1.12582315230221e-05
-7.57070194587462e-06
-1.59870824121372e-05
-1.55912785524054e-06
-1.50863073964553e-05
-9.00522894961055e-06
-4.80327047720078e-06
-1.07397465105471e-05
1.35661225875503e-06
-1.63382300243262e-05
-1.03193057090146e-05
-6.37101611650062e-06
-9.77956202899402e-06
6.85056845787472e-06
-1.36418873417257e-05
-1.83193845688606e-05
-1.66137211454901e-05
-1.39830440124612e-05
-2.31736349622667e-05
-1.24272314960182e-05
-1.59552706885078e-05
-2.74070187108112e-05
-1.76932720931098e-05
-2.09346334145333e-05
-2.00362241693836e-05
-8.2912075398922e-06
-9.18515329801803e-06
8.48352456710298e-06
-7.13835459290005e-06
-1.61389741139097e-05
-1.41396740370572e-05
-4.82090652065473e-06
-1.60058478466854e-05
-1.52910736612884e-05
-3.03954674649477e-06
-1.61863444081291e-05
-9.63339136011762e-06
-1.05561245362598e-05
-1.07591935089341e-05
-2.03367685508543e-05
-6.97968842606595e-06
-1.18434335812207e-05
-6.53292650356252e-06
-2.45062009863148e-05
2.53234300899677e-07
-1.95730512278424e-05
-4.2694698215889e-07
-1.61891857972277e-05
-2.29984196956264e-05
-5.69101626491866e-06
-1.63261168524368e-05
-2.66237421745443e-05
-9.32860924798555e-06
-8.52299030655519e-06
-1.1294483051e-05
7.22413282716242e-07
-1.35575110036792e-05
-1.19644875999309e-05
-1.33933282793077e-05
-2.01211359178754e-05
-1.88291161388025e-05
-1.6702493355404e-05
-1.62300658573922e-05
-1.22311105514721e-05
-6.40254518384476e-06
-1.82950115347869e-05
-1.06548880731437e-05
-2.58910888226606e-06
-1.62969873519495e-05
-2.86887920937399e-06
-1.19427028004411e-05
-1.52309497780234e-05
-9.04041202374996e-06
-2.04582650819422e-05
-8.75018595786524e-06
-1.09092474449667e-05
-9.73271334930587e-06
3.87934781406389e-06
-9.99933087926288e-06
-1.89300754179641e-05
-2.54496590916012e-05
-1.161357300624e-05
-1.53123029805292e-05
-2.10619953560957e-05
-1.50309757111309e-05
-1.65714248890164e-05
2.66911989478677e-06
-1.08813073436479e-05
-4.03113840360479e-06
-9.73628327930516e-06
-1.39234240267854e-05
-1.79993833810163e-05
-8.03477394749092e-06
-1.87236774912343e-05
-2.89718053293365e-06
-5.7829048092945e-06
-8.88802564020525e-06
-1.89204424741281e-05
-5.419286373898e-06
-3.01883163590048e-06
-1.23089327437929e-05
-2.34984278765879e-05
-1.17994377863652e-05
-1.76538621771729e-05
-9.96336583806785e-06
-2.47051467989176e-05
-9.53449301647603e-06
-1.38836300097253e-05
-7.42955054557105e-06
-3.97776003228282e-06
-2.51926685403876e-05
-5.17066388643236e-06
-6.44072959347937e-06
-1.12758207017233e-05
-1.70427501984052e-05
-8.88446247778508e-07
-1.62912647448276e-05
-1.75005758717749e-05
-1.82472237873621e-05
-1.17922249884594e-05
-6.10732922353784e-07
-2.63187832553471e-05
-1.50048540001021e-05
-1.2300366383474e-06
-1.62164651524038e-05
-1.06082253226877e-05
-7.81378152575728e-06
-1.1033862192326e-05
-1.5521663527973e-05
-2.56568418345228e-07
-1.29819545543231e-05
-2.02139372869534e-05
-2.03452853672808e-05
-5.83153014034151e-06
-4.43965036209251e-07
-1.3682523772101e-05
-2.00785464474333e-05
-7.34874335422096e-06
4.92565083153273e-07
-5.89329417816682e-06
-1.60868593180885e-05
-1.4803235721956e-05
-7.16181625384882e-06
-3.2498624128708e-05
-2.11274960484494e-05
4.54481609244954e-06
-3.53282203419652e-06
-1.8846477399397e-06
-3.81570493816028e-06
-5.91999142611564e-06
-3.70861499021114e-06
-1.58162967653874e-05
-2.04218321559257e-05
-1.59684541656033e-05
-5.82371506358549e-06
-9.57449216926553e-06
-5.03772306597605e-06
-6.49946412667828e-06
-1.08148652854824e-05
-6.15895254666076e-06
-1.72550947323386e-05
-1.69927595220221e-05
-2.68735484705934e-05
-8.47106591123289e-06
-1.29946497976193e-05
-1.03837739861947e-05
-6.4824313668099e-06
-1.93072557514327e-05
-2.17162550802189e-05
-2.40712885822284e-05
-4.28872257184751e-06
-1.40807311754139e-05
-2.03761684240355e-05
-1.95510504489542e-05
-1.96511002616005e-05
-1.46462026894195e-05
-1.31599224187769e-05
-1.15853877855464e-05
-2.6394784920135e-05
-2.1445384094859e-05
-8.34513674758744e-06
-1.2934589906482e-05
-1.86029538620747e-05
-2.14960479598674e-05
-9.08145057981254e-06
-1.19298052924756e-05
-2.52669460602409e-05
-1.78169018161167e-05
-7.00812891832664e-06
-1.78037795876047e-05
-7.0124255538379e-07
-8.29441967645069e-06
-1.90077218196869e-05
-5.36183916616053e-06
-1.20563791305991e-05
-1.89990603620743e-05
-1.49159992727302e-05
-1.2020328041511e-05
1.77269775616037e-06
-1.31248121094211e-05
-7.7416334072448e-06
-2.07504121002703e-05
-1.70291124144356e-05
-1.27015987903556e-06
-8.13710985721695e-07
-9.82145273832202e-06
-1.9567032036787e-05
-1.28364567208692e-05
-1.85971034425435e-05
-1.13425109229176e-05
-1.19428629119102e-06
-1.35110450312396e-05
-2.13002405189598e-05
1.15591519337664e-06
-1.64313843372998e-06
-1.27680546704847e-05
-1.61370788977368e-05
-3.51498988174514e-08
-3.2559684225958e-06
-4.69644206293185e-06
-2.520275470606e-05
-1.15412278653647e-05
-2.20689523212104e-05
-7.90898855769123e-06
-1.14827575299718e-05
-1.56422430389853e-05
-1.54011673135361e-05
-5.75572775241574e-06
-2.59265304646006e-05
-1.44498509200393e-05
-2.20792092853733e-05
-2.39436796433821e-05
-1.11538285949777e-05
-1.10038262093072e-05
-2.82835281491479e-06
1.35855645003791e-06
-1.77434340729659e-05
-1.84882111771616e-05
-8.45681917846859e-06
-9.44457277374843e-06
-3.63660046798177e-06
-2.15161655569054e-05
-2.20472737853574e-05
-1.06058144074518e-06
-1.36227551041043e-05
-5.98260042492496e-06
-2.68102501113227e-06
-1.17025000977254e-05
-1.75019822758443e-05
-5.08108426421734e-06
-2.76467046589877e-05
-1.34819442843156e-05
-1.02410869836781e-05
-1.27069522913696e-05
-1.26967914102617e-05
-1.4387216897741e-05
-2.98837815510582e-06
-5.39656961008705e-06
-1.10086724039578e-05
-5.3246149231575e-06
-2.09293091473278e-05
-1.67861240255537e-05
-2.45872883798435e-05
-9.34662520619916e-06
-1.05689467398695e-05
-1.40630034777105e-05
-9.78033849325014e-06
-1.27447712594325e-05
-1.01169102800597e-05
-1.22375477866773e-05
-1.60919818774884e-05
-1.32939551248069e-05
-1.5407664601653e-05
-9.11259819969997e-06
-3.34824317417859e-06
-5.60984376576344e-06
-1.48087552447508e-05
-1.96386399407898e-05
-2.25430881465906e-05
-8.59980259861753e-06
-3.6816414832031e-06
-9.08320155155589e-06
-1.62782436932836e-05
1.3478310928178e-06
-3.82507226687342e-06
-1.69190303410106e-05
-6.08995709332678e-06
-2.64088265505612e-05
-9.67663187212389e-06
-1.56952978534463e-05
-1.85537171329214e-05
-7.41579296063088e-06
-4.84200902818394e-06
-1.43771991989496e-05
-1.82296906397599e-05
-5.75094554085675e-06
-2.14372314567005e-05
-6.65429137702304e-06
-1.00094142387207e-05
-8.32654823273553e-06
-4.14629242988442e-06
-2.5703906363745e-05
-1.63624062044826e-05
-8.93299480906854e-06
-3.36856780160647e-05
-8.93364035304081e-06
-2.21639894083625e-05
-1.22521232217504e-05
1.22942952394748e-05
-1.44018904361569e-05
-6.94706312556418e-06
-1.53373761107366e-05
-3.01633151220796e-05
-8.85756907662501e-06
-1.11992323353854e-05
-8.74849308305544e-06
-5.82407249659301e-06
-4.29795273258158e-06
-1.18293073904856e-05
-3.16915028881732e-05
-1.77894595608281e-05
-6.19476120843269e-06
-9.95972593566883e-06
-1.80599621701349e-05
-1.69333106693029e-05
-8.93959730296473e-06
-1.18351691122172e-05
-1.9338678019725e-05
-1.51048864706126e-05
-1.25683242755517e-05
-1.8745367564057e-05
-7.12814166513536e-06
-9.08647409267322e-06
-8.50673101525823e-06
-3.97292255404504e-06
-2.67603565760318e-06
-1.05701092748692e-05
2.74717593780852e-07
3.12667193317537e-06
-1.23382234035552e-05
-2.03787358750312e-05
-9.79207842602945e-06
-1.55454711528007e-06
-1.18064653824038e-05
-1.20079262364357e-05
-2.17988299828517e-06
-9.5142123210054e-06
-7.26861165210953e-06
-8.13803565613132e-06
-1.36872772433756e-05
-1.39133625822389e-05
-4.18046584205075e-06
-4.09779484475062e-06
-3.58056422797067e-06
-1.34105787591066e-06
1.75282415108692e-06
5.86524818856004e-07
-1.10554319663694e-05
-9.98409625881072e-06
-2.36292908540622e-06
-1.00310486517529e-05
-2.58277056269085e-05
-1.43444474604935e-05
-1.17324937169647e-05
-1.65648396745324e-05
-5.8651918696121e-06
-1.16295545582479e-05
-1.63717034427245e-05
-9.63402246775619e-06
-3.37508588007461e-06
-1.29057470291801e-05
-1.61094454783201e-05
-1.17317469717779e-05
-1.59705422225117e-05
-7.70854793472961e-06
-3.99549098335462e-06
-1.29314935797559e-05
-1.45012503989395e-05
-1.31488534081181e-05
-1.30310652721208e-05
-1.16326169497659e-05
5.568818272002e-06
-1.58777492932835e-05
-6.94242346782701e-06
-1.28330159602775e-05
-1.31771958538078e-05
-1.36334054417333e-05
-8.82935935519828e-06
-1.05710045105103e-05
-1.01942629003037e-05
-8.13026597251359e-06
1.28472989116812e-07
-2.81562110409975e-06
-1.00747838259895e-05
-1.57516040777042e-05
-2.04345885485585e-05
-1.93841258180256e-05
-2.55669380702936e-06
-2.38090014551639e-05
-9.85367264112687e-06
-1.33966980192011e-05
-1.56769078858675e-05
-1.96953727694979e-06
-1.14452962012752e-05
-4.65313913549523e-06
-4.29467754227898e-06
-1.39879562581691e-05
-7.67083469027024e-06
-2.01490002912395e-06
-2.48032160805087e-05
-8.59733957090859e-06
-2.14684416023958e-05
-1.07441320316653e-05
-1.22428605468068e-06
-1.19449658292141e-05
-1.83679160095107e-05
-2.05429293445602e-06
1.70609935620882e-06
-2.02718718046364e-05
-9.30883421551165e-06
-1.68033473763022e-05
-1.9808477516524e-05
-9.71689950281569e-06
-4.5508939434756e-06
-2.76943534988946e-05
-1.16135461698421e-05
-1.94271785998334e-05
-2.55739624890105e-05
-1.42183251732537e-05
-8.8793993210153e-06
-5.481542738777e-06
-7.71936604646455e-06
-1.76339897032072e-05
-1.8897926858441e-05
-6.65380008392715e-06
-1.02809049866593e-05
-9.4111779302098e-06
-2.5045337777416e-05
-1.70617261811539e-05
-1.16795584206833e-05
-1.7023999119998e-05
-1.13255170910992e-05
-4.18047924412404e-06
-1.54746655329782e-05
-1.41327801948989e-05
-1.53885738412009e-06
-8.88119267922927e-06
-1.83607398462141e-05
-1.2544193568802e-05
-9.80299197426052e-07
-1.74904404061857e-05
-1.40875269984926e-05
1.1956550083014e-06
-1.00273947453406e-05
-1.29274496686739e-05
-1.57681724590159e-05
-1.93170164275882e-05
-8.58522874657097e-06
-1.86220953755436e-05
-8.81694710596529e-06
-5.22998302152378e-06
-2.67697994677278e-05
-1.04698030728127e-05
-2.49042279957421e-05
-9.0699490696048e-06
-1.62843871800172e-05
-2.02358389163247e-06
-2.11085659848805e-05
3.38425690653052e-06
-5.50282110311333e-06
-4.42669866305076e-06
-1.73704656489335e-05
-4.03173967575488e-06
-1.18354757654258e-05
-1.96874124569894e-05
-1.61710631620099e-05
-1.66236226190115e-05
-4.08854379525114e-06
-1.69397432424616e-05
-1.87256890041945e-05
-1.540870838816e-05
-2.63130616876125e-06
-7.74342341301086e-06
-8.67997306804871e-06
-8.81068624504407e-06
-7.17754664085211e-06
-9.13716875581957e-06
-1.35573958215971e-05
-1.06737761081086e-05
-6.59465699588348e-06
-2.07383766661263e-06
-1.45801982829194e-05
-3.42979182935265e-06
3.66735233223481e-06
-2.39004748770922e-05
-1.12066251789555e-05
-1.37914666536812e-05
-7.33766968165559e-06
-1.93010631731111e-06
-1.11438497427004e-05
-1.4860403075172e-05
-1.60837812717589e-06
-7.80466952875739e-06
-2.05041732056781e-08
-1.51933651153219e-05
-2.41693717329798e-06
-2.22339982975578e-05
-9.37845376792396e-07
-2.15695244310822e-05
-9.18040063827226e-06
-1.03812233881992e-05
2.24795239479939e-06
-2.02859693766935e-05
-2.90951934560582e-05
-5.09047238408793e-06
-1.5442653064173e-05
-2.57093307159998e-05
-1.00066720749728e-05
-2.29849459543978e-05
-9.81344781978098e-06
-1.08900997579867e-05
-9.69612216307844e-06
-1.01899480503384e-05
2.35888911362659e-06
-1.26472847512008e-05
-5.32667234684761e-06
-8.94376582807615e-06
-5.94172645227263e-06
-1.72453954605827e-05
-1.294330680447e-05
-2.17327834213776e-05
-2.2391496163898e-05
-1.09931980646198e-05
-1.13984214918442e-05
-1.27166506140567e-05
-1.63445706281094e-05
6.44155890014927e-06
-1.72656077269775e-05
-6.85318458307842e-06
-1.24469336452186e-05
5.04600433745486e-06
7.60288030557067e-07
-1.23574714627768e-05
-9.06174484146907e-06
-1.25717550221626e-05
-2.70523970959761e-06
-6.2476393414371e-06
-1.26816000517832e-05
-7.16257269139046e-06
-8.26622416853737e-06
-1.44195638619711e-05
-2.68062328455411e-05
-1.46821564529172e-06
-1.89745150956267e-05
-1.76717464578936e-05
-1.85365890772988e-05
-1.35856393201182e-05
-9.9337707689736e-06
8.05680590882359e-07
-5.24126259377681e-06
-1.06558926632931e-05
-6.6142687602007e-06
-8.10370882240809e-06
-1.42747972732076e-06
-1.00520028997557e-05
-2.27591281549541e-05
-1.5396270903322e-05
-1.1975192065507e-05
-1.46607305303859e-05
-6.25019049111356e-06
-4.9760956638389e-06
-8.53657495085713e-06
-1.38616493574184e-05
-1.30056781380063e-05
-1.05758050295135e-05
-1.31804870147748e-05
2.1659551244498e-06
-1.43559721680626e-05
-1.43303518587357e-05
-1.46828333482823e-05
-5.96462176574215e-06
-1.26621405445542e-05
2.28077501825555e-07
-9.61346531708216e-06
-5.97651303998085e-06
-2.81791154566244e-05
-1.52309753435847e-05
-4.80570274717654e-06
2.28169943484973e-06
9.82895016336047e-08
-1.71524226828991e-05
-1.88851733898044e-05
2.77503685911853e-06
-5.10295864971953e-06
-1.46146668670461e-05
-5.7345493677787e-06
2.63099953463158e-06
-5.74898678812791e-06
-1.15477003053974e-05
-2.22638207368579e-06
-4.33538263449908e-06
-2.07551532101269e-06
-1.58619210529018e-05
-5.16296339996487e-06
-1.55104145700544e-06
-2.73290122872044e-05
-8.64093514606909e-06
-1.17332434856659e-05
-9.60580940197974e-06
-1.69244621416982e-05
-2.49724714244653e-05
-9.77515189285324e-06
-1.76552686521314e-05
-1.85860854895754e-05
-1.57422320559599e-05
-2.59141692477952e-06
-2.34966844835396e-05
-1.68364185029708e-05
-1.9057235887659e-05
-1.09104214353254e-05
-2.457941981979e-05
-1.39725992346674e-05
-2.06297835311182e-05
-1.13827390399511e-05
-1.16245595439147e-05
-1.81436995923183e-06
-1.32637001243027e-05
-8.71162422190285e-06
-1.0089331803876e-05
-3.94951994039622e-06
-2.13353647785824e-05
-2.35962806132624e-05
-2.4432720643541e-05
-1.67135683257681e-05
-1.34473446868647e-05
-1.09011161379051e-06
-9.37200373226091e-06
-1.27621364676774e-05
-1.54462391939447e-05
-1.11232891008942e-05
-5.97957674506385e-06
-1.37529939534802e-05
-2.09489190371268e-05
-1.74331016348822e-05
-5.05192533324239e-06
-1.69851953521993e-05
-2.47055541270018e-06
-1.07541199986407e-05
-8.87509948545128e-06
-7.46010527949769e-06
-5.78293681438897e-06
-4.1425161743521e-06
-4.23518314215372e-06
9.67382954084375e-06
-2.37638232007329e-05
-7.98817072036989e-06
-4.23662742752019e-06
-1.1597584313109e-05
-8.98294843314318e-06
1.25653209447432e-05
-6.04269627533801e-06
-1.93385582794033e-05
-1.17031471770104e-05
-1.09432197350676e-05
-7.2979525114894e-06
-2.06958684381908e-05
-1.3334698608856e-05
-1.06633225235929e-05
-2.03821952910208e-05
-1.65982592452428e-05
-1.16627601229507e-05
-1.4471930048477e-05
-1.31937102597089e-05
2.44575764854579e-07
-1.15108117887997e-05
3.87840097313893e-07
-1.49492972318608e-05
-1.01781809457176e-05
-7.54014184203539e-06
-1.69167233213918e-05
-2.04884423786486e-05
-2.55582261350323e-05
-9.88162256689361e-06
-1.6643522737247e-05
-1.48168837227942e-05
-1.08645991191299e-05
-7.93696987467081e-07
-9.04332714440328e-06
7.58536726264508e-07
-8.57573706904568e-06
-2.32375538049581e-06
3.84854425061482e-06
-2.14849293714989e-05
-1.11409165193293e-05
-1.38766430245637e-05
-1.05613621085509e-05
-8.19388095878746e-07
-1.05563812481535e-05
-5.27637631097693e-06
-2.24900570353245e-05
-1.40053829831994e-05
6.10103222560507e-07
4.68567871812954e-07
-1.30905590247733e-05
-5.96621000379199e-06
-3.77522010971437e-06
-2.10340341344518e-05
-4.07730432955579e-06
-8.18226045023132e-06
-1.16154289141129e-05
-9.70543367536783e-06
-1.83459974898316e-05
-3.09362413517037e-06
-9.04773409285999e-06
-1.88022877048269e-05
-7.29921058674751e-06
-2.89287664670655e-06
-1.01483447602488e-05
-7.7672977028724e-06
-3.31905287613633e-06
-1.2832938323714e-05
-6.34141567214722e-06
-6.1940496326716e-06
-1.56985063299869e-05
-7.61979188206921e-06
-1.23832471647892e-05
-4.43898535619162e-06
-1.885123103685e-05
-2.2068994387672e-05
-8.86763448795856e-06
-2.05656244323083e-05
-1.48311263476892e-05
-1.28941646877485e-05
-4.60305775304971e-06
7.28188875030483e-07
-1.31180868527189e-05
-9.37985190490572e-06
-1.66273720348614e-05
3.05536104635861e-06
1.51768777475839e-06
-5.44647969804702e-06
-9.57054794365462e-06
-1.77798531252788e-05
-6.99154561890643e-06
-3.30753217460507e-06
-5.99814118097946e-06
-6.59884297411123e-06
-1.10934199490195e-05
-5.90356235142206e-06
-2.04166353586519e-05
-1.13400480525403e-05
-1.69494774583634e-05
-1.64467975339781e-05
-1.08648116350637e-05
-1.63529618477304e-05
-9.14053394751418e-06
-9.45528443680163e-06
-1.33343135641371e-05
-1.78586527472069e-05
-1.40196786901981e-05
-1.67003557177995e-05
-1.50704534567985e-05
-6.69281551321265e-06
-1.59748873156294e-05
-8.52819529062868e-06
5.60808041540696e-06
-7.6353052274664e-06
-1.18409922802735e-05
-1.22333307905859e-05
-5.21282662292402e-06
3.58078396866412e-06
-1.02858147141401e-05
-1.09959386766463e-05
-6.57662429129593e-06
-4.65611953562035e-06
-5.5238824604724e-06
1.96203693459952e-06
3.22773230885996e-06
-1.26304422554529e-05
-7.24058390241863e-06
-1.82094542630953e-05
-7.89119368107062e-06
-5.32552838187435e-06
-1.0971391981594e-05
-1.81401520421681e-05
-7.90942163018642e-06
-1.04188677607873e-05
-2.44052095040199e-06
-2.55424601771195e-06
-1.20443114696026e-05
-6.3077879392757e-06
-9.46007485647842e-06
-2.80854281642114e-06
-8.62708804876538e-06
-5.06619693824969e-06
-1.49253453290229e-05
-4.9596293452108e-06
4.00220370315696e-06
-7.23004117221742e-06
-1.51341293986121e-05
-1.81557814008758e-05
-2.51159173677685e-05
-2.37095811149182e-05
-7.12268636129784e-06
-3.94656818166054e-06
-4.41327609303569e-06
-7.40780060346691e-06
3.60186425243154e-06
-1.0321196181723e-05
-8.04609114667094e-06
-1.56239612870638e-05
-8.82696983389807e-06
-6.53971521457766e-06
-2.28528728603959e-06
-9.60976026716661e-06
-1.36634284523698e-05
-6.25510446749458e-06
-2.26912836999809e-06
-7.88481392766131e-06
-2.41502110487101e-05
-6.85862172231944e-06
9.51918153192371e-07
-1.84659242908356e-05
-6.02418908132995e-06
-1.22803450036281e-05
-6.93676312664847e-06
-2.94850280778012e-06
-1.8345479754837e-05
-1.41900900227637e-05
-1.11857022274564e-05
-1.3263753031744e-05
-1.9826712012142e-05
-6.00033142963549e-06
-8.54980127433106e-06
-1.63784477222498e-05
-1.23267727458437e-05
-9.65909944078941e-06
-7.37861964980301e-06
-1.01576440546431e-05
-8.56227972171146e-06
-5.20776447620646e-06
-1.15081012989371e-05
-1.68573677989591e-05
-1.93700593613405e-05
-9.36055881419629e-06
-1.20866368088854e-05
-1.5425603581257e-05
-7.61815347238253e-06
-1.31488957405675e-05
-1.66141140878964e-05
-1.44018505355882e-05
-1.91231412274713e-05
-1.30630222441436e-06
3.53608745850445e-06
-2.14187276444467e-05
-2.5700131501865e-06
-4.54243212017884e-06
-1.11425144698438e-05
-1.30375390485221e-05
-1.47427453766417e-05
-1.93020636199698e-05
-1.42146131418998e-05
-1.06192257753783e-05
-1.32497281704579e-05
-7.63901530941883e-06
-1.14221981344833e-05
-9.89369409908522e-06
-1.83121298804799e-05
3.30639187266444e-06
-2.54492447178701e-06
-1.76530858698297e-05
-7.12159772654794e-06
-7.26178392987326e-06
-1.58338566556242e-05
-4.19570541557004e-06
-6.52270199768285e-06
-5.74854210575663e-07
-3.61793196591973e-06
-1.72506760541371e-05
-6.02942155194692e-06
6.7803492386479e-06
-1.62159741197391e-05
-1.60077943927102e-05
-7.18983785946558e-06
-2.01759842293203e-05
-1.82357965453999e-05
-1.89557774659602e-06
-1.57059752356586e-05
-1.75296892414183e-05
-1.13351354630486e-06
-1.36376513384795e-05
-6.99043075927124e-06
-5.96868920955445e-06
-5.28522871139563e-06
-8.48782638510306e-06
-9.51162664156986e-06
-6.76613992900198e-06
-5.97248783626256e-06
-1.61116787908292e-05
-1.65694064776489e-06
-1.52885466493357e-05
-8.47526010893113e-06
-8.17061987336986e-06
-9.19495118199907e-06
-2.21938514209807e-05
-4.18445599395974e-06
8.07328327049447e-06
-8.1583491040389e-06
-8.92470099680347e-06
-6.62959625257108e-06
-1.89278786073395e-06
-1.37095958836673e-05
-2.90203804366217e-06
-2.19767030271172e-05
-1.62614061749749e-05
-1.74682746896272e-05
-8.23526096686826e-06
-8.57080024951774e-06
-6.83632332877443e-06
-5.28594466447779e-06
-1.04682476890213e-05
-1.74401853048691e-06
-1.34032859347064e-05
-2.18188118109232e-06
-1.50069899301332e-05
-2.58842185979186e-05
1.909564816172e-06
-1.29182448854532e-05
-1.16681308823819e-05
-3.42744285562719e-06
-1.49349381243296e-05
-1.12564048807478e-05
-5.69512724965647e-06
-1.61236672642238e-05
-1.18722611977755e-05
-5.66974966002127e-06
-1.27961609991769e-05
-2.1636441628537e-05
-6.88475243417162e-06
-8.40676853856462e-06
-1.63273444883824e-05
-1.00188932483349e-05
-1.95737307676467e-05
-1.64304060145243e-05
-5.53750014873885e-06
-4.51254524478029e-06
-1.71148163962557e-05
-4.26158720606021e-06
-1.81627754976308e-05
-2.67843403662069e-05
-8.17751907802275e-06
-1.11883541429224e-05
-1.01162853731389e-05
5.41205113330152e-07
3.51913000106642e-06
-5.99138144729853e-06
-1.73204816421162e-05
-1.39279110255425e-05
-5.23474906128839e-06
-5.49221580436813e-06
-1.665698187222e-05
2.77763985318459e-06
-1.33434637193453e-05
-1.51160799313606e-05
-9.40822451945061e-06
-2.041661162794e-05
2.54133045372635e-06
-1.4848937377944e-05
-1.21631642105336e-05
-8.61093398125641e-06
-2.00020509790993e-05
1.99903293917776e-07
-1.21028458376952e-05
-7.06143471676762e-06
-7.91341918464732e-06
-2.15042417540434e-06
-7.46532726990048e-06
-9.43384426597331e-06
-9.99124830403394e-06
-3.13161493804191e-06
-1.73939775096716e-05
-1.37680372656736e-06
3.05752729782217e-06
-1.01729512309738e-05
-9.45676648132986e-06
-1.11730523930958e-05
-1.239206951531e-05
-1.28985377920994e-05
-8.8081854391714e-06
-1.63313338180768e-05
-1.67813747450969e-05
-1.64511682236362e-05
-1.73210047451133e-05
-6.51695767902682e-06
-4.98040962476396e-06
-1.39831321779176e-05
-1.52075036117285e-05
-1.23488984276884e-05
-4.14766433357958e-06
-1.46516347398272e-05
1.68315640529759e-06
-9.37060407092691e-06
-9.81294015003492e-06
-1.5617535860136e-05
-2.09614975124768e-05
-1.21260800090935e-05
-1.80442702971744e-05
-1.2591711118638e-05
-5.01073304199311e-06
-9.79208722961981e-06
-2.17094607876177e-06
-1.6198216157053e-05
-6.3403469301713e-06
-7.23647732358657e-06
-4.47467396247663e-06
-1.88225558255176e-05
-5.00781062077042e-06
-1.65149331598655e-05
-1.38723793552524e-05
-1.43159607938726e-05
-9.57285556898286e-06
-8.93025095933501e-06
-2.55878987053896e-05
1.08351100968141e-06
-8.21254004492259e-06
-1.13957283749198e-05
-8.07734759591381e-07
-1.98872082930509e-05
-1.16512848304629e-05
-1.84420588230836e-05
-1.12097912313037e-05
-2.20964666837868e-05
4.82127330896129e-06
-1.81338870158211e-05
-1.66979627917846e-05
-1.76517905681497e-06
-1.39711635320643e-05
-1.70463820598841e-05
-4.29301776022521e-06
-9.43629239606067e-06
-1.75035574373179e-05
-2.40227291961156e-05
-1.34988759038986e-05
8.52618024013688e-07
-3.47189555993083e-06
-7.7437327873072e-06
-1.70021575661672e-05
-1.18316568819665e-06
-1.83537262837964e-05
-8.95223180469704e-06
1.07634377088266e-06
-1.27406761149778e-05
-1.18522079486398e-05
-1.20824957243821e-05
-1.43043426007188e-05
-5.6368169199219e-06
-2.09046177097561e-05
-5.41177176889498e-07
-3.69683125611272e-06
-1.72455113732856e-05
-2.40150960437626e-05
-1.26746617374896e-05
-8.1875943800011e-06
-1.91643822240592e-06
-1.24161679001606e-05
-1.43936672317317e-05
-1.43787773619464e-05
-1.19337087045575e-05
-2.85960650853018e-06
-8.67683736254538e-06
-6.17442693265606e-06
3.94058009055045e-07
-1.40912085514536e-05
-9.14264658927105e-06
-1.11848275170626e-05
-6.44186821933785e-06
-1.18909491994231e-05
-1.30367509014841e-05
-2.5245632535116e-05
-3.12134912052035e-06
-1.19092929606817e-05
-1.42299900203817e-05
-1.09304129121778e-05
-4.98723357099187e-06
-1.45076209284312e-05
-8.74970438747649e-07
1.43680912522548e-05
-2.06397099319954e-05
-1.54407879151129e-05
1.10663706940343e-06
-1.67037379771867e-05
-7.91814935690077e-06
-8.77065245762151e-06
-1.19801261206958e-05
-1.26154880699045e-05
-1.82310620987314e-05
-1.96850253826822e-05
-7.64143495334819e-06
-1.10158747064708e-05
-8.63727081211663e-06
-2.16306402005233e-05
-9.1693410681895e-06
-1.10497815026697e-05
-1.4424047252152e-05
-8.86243334357476e-06
-1.05526297491963e-05
-6.3815591997873e-06
-1.19484680880916e-05
-1.48679124857282e-05
-1.6940470277621e-05
-4.58435709008059e-06
-1.63500642827689e-06
-1.24043111273554e-05
-7.57118232234686e-06
-1.1408640662479e-05
-2.43795927866362e-05
-1.30477939333697e-06
-1.21526484465273e-05
-2.55706390127599e-05
-1.40048765800062e-05
-2.38132881458043e-06
-6.73152262142038e-06
-1.26400707614968e-05
-5.04674409235999e-06
