# Supplementary material for: Research on computational propagation and identification of mine microseismic signals based on deep learning
Source: PLoS One. 2025 Oct 22;20(10):e0334641. doi: 10.1371/journal.pone.0334641 (PMC12543183; doi:10.1371/journal.pone.0334641)
Supplement: S9 Data — (ZIP) [file pone.0334641.s009.zip › 000101100000336.xlsx_0.txt_24.txt.txt]

-7.85600259116534e-06
-7.82036101994423e-06
-2.84126807596478e-05
-1.1607822087688e-05
-1.44606162824448e-05
-2.1489801129069e-05
-5.34363153682479e-06
-7.64972784822563e-06
-3.03019766575026e-05
-5.13896486866815e-06
-1.01128570344214e-05
1.16793519139539e-06
-5.21321453468235e-06
-7.65007511366052e-06
-1.32829553742946e-05
-1.48079781857546e-05
-1.42117525830451e-05
-8.29534605772063e-06
-1.4547662219517e-05
-2.0070030001435e-05
-2.36044722584385e-05
-1.79035686651203e-05
-4.96251927781749e-06
-7.08655707403254e-06
-1.81775381202123e-05
-9.17719087866468e-06
-7.81490763416643e-06
-2.44014775198819e-05
7.82621066138703e-07
-5.15079800675609e-06
-2.43466658944772e-06
-6.38995196303784e-06
-2.46206810974509e-05
-1.3330403016241e-05
-3.61291681902942e-07
-5.70458766447674e-06
-5.13828125321617e-06
-8.54484719874155e-06
-1.3166905872341e-05
-4.32274504254096e-06
-1.10777058498636e-05
-1.49986436162992e-05
-8.97682055850291e-06
7.69558046766272e-07
-3.5404205079355e-06
-9.51203376167881e-06
-1.09165304260945e-05
-4.72885682839065e-06
-4.21880632575277e-06
-9.0396383712489e-06
-1.05326769468964e-05
-1.29869556153155e-05
-1.28284722705688e-07
-1.36164438305398e-05
-4.87067012834746e-06
-5.84773815823743e-06
-1.90615550285604e-05
-1.58607587289946e-05
-2.27928748369688e-05
-6.4114390982499e-06
-6.58130261053013e-06
-8.21515166941668e-06
-5.69409950415425e-06
-1.80222979299594e-05
-1.03151097877833e-05
-1.54007738549232e-05
-1.48830376982814e-05
-2.29411346336763e-05
-1.29748849430518e-05
-8.96124348042225e-06
-3.72959806214211e-06
-6.37439910354528e-06
-1.15863844339078e-05
-8.98656699692968e-06
-3.45506785929495e-06
-2.235888091194e-05
-7.94474406991923e-06
-2.27317936589905e-06
-2.4764747515203e-06
-7.98111930630185e-06
-7.74134459916146e-06
-2.13206068726195e-05
-3.42626432965175e-06
-8.77700831096467e-06
-6.22130982729499e-06
-9.45926600500003e-06
-1.33619893271377e-05
-1.49615281093709e-05
1.36982997755743e-06
-5.06182075040693e-06
-4.16590555975661e-06
-2.99657819818363e-06
-1.85835403435337e-05
-2.09511865891207e-05
1.88896688934386e-06
-1.46140977159993e-05
-9.32211284086638e-06
-6.07058715997724e-06
-9.02864014674917e-06
-1.15004607544031e-05
-1.15203265437308e-05
-1.40426696896612e-05
3.87755468515105e-06
-6.69237550421907e-06
-1.55852150043151e-05
-1.4803232876119e-05
-3.7037751922012e-06
-2.0165412085885e-05
-1.07209999337624e-05
4.26734878354928e-07
-3.89144821233184e-06
-1.80760263945919e-05
-4.05398251307357e-06
-3.73096193663313e-06
-1.36520737915834e-05
-6.6257289522235e-06
-1.11187518591324e-05
-8.18622606179402e-06
-9.45056612878525e-06
-1.17294304014499e-05
-1.16693939170585e-05
-7.83360288179312e-06
-1.55042489228388e-05
-8.90127113637295e-06
-1.83598431319476e-05
-3.13472452419557e-06
-2.48994097475092e-06
-2.21048053141669e-05
-1.05338084341751e-05
-6.96233742806679e-06
-1.97548250243451e-05
-1.92041437939607e-05
-8.90182649517883e-06
-6.0855172934033e-06
-1.25938050828767e-05
-1.62053119870631e-05
-2.04434520137987e-05
-5.18210804706609e-06
-1.27212382178519e-05
-8.99464145861293e-06
-2.93317271727812e-06
-2.0740668719082e-05
-1.62169883907107e-05
-1.5138476462892e-05
-7.53196192403965e-06
-1.94940965512924e-05
-1.47162303265862e-05
-9.67998350917631e-06
-2.31284319591375e-05
4.09252209141115e-06
-1.68122605416812e-05
-1.36742410620676e-05
-1.66770368590328e-05
-1.14184326237668e-05
-9.16854974021525e-07
-5.75134828167241e-06
-1.21910340086856e-05
-2.74919068161724e-05
-6.16579605307778e-06
-1.69238046361065e-05
8.98889483894942e-06
-1.54329669986361e-05
-8.7114903894182e-06
-1.83448918055e-05
-2.45305370772066e-06
-1.8665528244078e-05
-1.02555883554318e-05
-1.13632847903227e-05
-3.05074828430805e-06
3.20371107823036e-07
-1.75067878497319e-05
-2.2296768415764e-06
-9.56220433849403e-06
-1.07723562417256e-05
-1.82629433803092e-05
-1.74008505100887e-05
-2.27573217481811e-06
-3.25651282056795e-07
-1.27319144103665e-05
-2.37422079488492e-05
-1.06510499922456e-05
-2.1298626974786e-05
-1.06915334431213e-05
-1.87636702713997e-05
-8.65826717635372e-06
-1.51556937904182e-05
-1.51876076467287e-05
5.4952808025466e-07
-1.41181040037296e-06
-5.64415439572231e-06
-1.41575789120735e-05
-5.17670610713557e-06
-7.80394058701913e-06
-1.46978379647393e-05
-5.42955846551683e-06
-1.3396016755886e-05
-1.91503959003176e-05
-1.14298108339852e-05
-9.63509663086279e-06
-1.01540827951815e-05
-1.69542110011036e-05
-6.58979762884085e-06
-1.10813699327902e-05
-7.73594752150785e-06
-1.12738793513507e-05
-1.63438480264107e-05
-1.97793407616112e-05
-1.54701360853876e-05
-1.51988365475842e-05
-1.83088939296125e-05
-1.04590828079578e-05
-3.14067452410102e-06
-8.48176688629492e-06
-1.48169610281954e-05
3.57447409471116e-06
-1.12015884103346e-05
-1.45490642926795e-05
-4.37334804203341e-06
-9.69968043042091e-06
-1.5521307125466e-05
-9.67446869055824e-06
1.76707025497688e-06
7.95312080169142e-06
-6.28106490836358e-06
-2.48600674165648e-05
-1.00057908561e-05
-1.05132605323453e-05
-1.28532881731716e-06
-8.76324976382716e-06
-1.51390008201223e-05
-1.5049213085884e-05
-6.59178847784354e-06
-1.5158619237168e-05
-4.17207294097066e-06
-5.80105814858295e-06
-5.65415592785797e-07
-1.72428944949903e-05
-8.80210333600689e-06
3.02899659945587e-06
-7.62598728470933e-06
-3.83111766980358e-06
-9.16392173708171e-06
-6.73508330461307e-06
-9.8032067031714e-06
-6.65439594112751e-06
3.26534289212819e-06
-7.29539210507751e-06
-1.17439756369944e-05
-4.79653192667664e-06
-1.08781043427172e-05
-6.59981183109409e-06
-1.35541225939545e-05
-5.91200911808913e-06
-1.74049073869932e-05
-1.1184805514401e-05
-1.98295221734205e-06
-1.61739164831116e-05
-1.35069296175463e-05
-1.10391085345423e-05
-1.12369322404464e-05
-3.19517464026262e-06
-7.56172657292626e-06
-1.367367626215e-05
1.75122178457551e-06
-1.1468152163403e-05
-1.8484807763224e-05
-6.25294449955528e-06
-1.91952799501402e-05
-2.36537544340328e-05
-2.01430318593843e-05
-7.5594829606195e-07
2.27017605514196e-07
-2.95916521770634e-07
-1.64122505364068e-05
-7.67487554554708e-06
-5.56776677223686e-06
-1.27625223692141e-05
-1.89947331194406e-05
-1.03523857977254e-05
-7.43256822595275e-06
-1.61820146329469e-05
-1.87284093048257e-05
-9.98978712242121e-06
-1.07599702453442e-05
-3.91206511422594e-06
-5.73957232032423e-06
-9.27968805623924e-06
-8.69508171176721e-06
-2.13859741470122e-05
-8.69423117503215e-06
-2.68039268104081e-06
-3.82938812195967e-06
-7.75614530574033e-06
2.249481656487e-06
-1.12837079326874e-05
-6.90819445240444e-06
-1.72920446389491e-05
-1.16633274150895e-05
-2.07928749405964e-06
-1.40415842667714e-05
-1.63215917369915e-05
-2.29502512775476e-05
-1.60327169841136e-05
-1.84789436257051e-05
-8.39198164701259e-07
-1.48830062083814e-05
-1.19579217988747e-05
-5.96085787099509e-06
-1.34020329145068e-05
-1.55356497464752e-06
-2.48236440462077e-05
-7.56087979868052e-06
1.552350460665e-06
-1.12510548369355e-05
-9.40863874543618e-06
-4.71466107815863e-08
-1.07653092370326e-05
-6.9392801253106e-06
-1.82421437492179e-05
-1.17703107509017e-05
-5.79214904852307e-06
-1.46368385338127e-05
-8.23177923793724e-06
-4.35919740024182e-06
-7.46321738884661e-06
-1.42577010111949e-05
-1.14846555772303e-05
-1.2011736352209e-05
-2.74780174701397e-05
-1.66522157530727e-05
-1.27599194092705e-05
-8.3737122942719e-06
-1.11255564196796e-05
-1.45622998357319e-05
-1.63658599631017e-05
-8.89833443799074e-06
-4.35368367770633e-06
-8.62492672753261e-06
-1.39530740646039e-05
-1.46276986742715e-05
-1.49085156197718e-05
-1.01867978110723e-05
-1.57982922345048e-05
-2.14682446237133e-05
-6.43947907584089e-06
2.78719981220131e-06
-1.65856238040165e-05
-7.5180914388284e-06
-4.61902828695286e-06
-1.06554173278113e-05
-1.08650196352939e-05
-6.42407409953994e-06
-1.41626810472991e-05
-6.67193678819689e-06
-9.48486397907544e-06
4.64772176490415e-07
-5.63191735566843e-06
-1.45049338479678e-05
-9.70671193415179e-06
-7.19038926269055e-06
-2.06271276473448e-05
-8.12604926207603e-06
-2.03440129276115e-05
-1.39690274853475e-06
-4.58249059817931e-06
-1.06932871178088e-05
-4.08828566278809e-06
4.39600277615419e-06
-1.02844567018696e-05
-8.62025150571929e-06
-9.93496807803796e-06
-1.04246295977112e-05
-2.13752795450201e-06
-1.53367700292523e-05
-2.12160293993365e-05
-3.77578245458274e-06
-1.96345850004763e-05
-1.42374848459216e-05
-2.04561683697131e-05
-2.25397235506381e-05
-2.07287256839817e-05
-1.37158942579396e-05
-8.06124813597969e-06
-2.10135321728095e-05
-7.06908465830504e-06
-8.597599692733e-06
-7.59148927162578e-06
1.73934255151773e-06
-1.47339987584547e-05
-2.33893555715973e-05
-1.42811795202007e-05
-2.80450125388185e-07
-4.43106241596622e-06
-8.73713331989644e-06
-2.78293703298421e-05
-1.69137270969665e-05
-1.66502030465177e-05
-1.2492914010744e-05
-3.18324309888028e-06
-6.82500253512033e-06
-5.829690270423e-06
-1.42199707584294e-05
-1.68976930837036e-05
-5.2488418767241e-07
-1.87545122779466e-05
-1.99897004859364e-05
-1.38232455414063e-05
-1.27801226273038e-05
-1.41128319572269e-06
-1.42175610363052e-05
-1.5398404348265e-05
-1.38629810294927e-05
-9.99770631979832e-06
-2.04698886749528e-05
-1.48066063229219e-05
-2.55429897204978e-05
-1.9213988364059e-05
-4.17958734599137e-06
-1.10634616891612e-05
-9.38555097489988e-06
-3.68794034003909e-06
-1.35557113428903e-05
-1.14690975974159e-05
-6.72190549029195e-06
-4.53096161902719e-06
-1.87876097367179e-05
-1.88767466988804e-05
-6.47707719061277e-06
-2.00622764316658e-05
-5.89820844529379e-06
-1.24095302187999e-05
-4.3598267334437e-06
-2.14951565529182e-05
-2.19688720057306e-05
-1.54369071933157e-05
-9.65041350319793e-07
-2.014989066127e-05
-7.74216721030733e-06
-1.96386086630969e-05
-2.36007907216729e-06
-1.28243034419751e-05
-1.68118795174323e-05
-1.20437469952321e-05
-2.13307967011161e-05
-7.31134124675393e-06
-1.09472536790831e-05
-9.87881202107084e-06
-1.32472185503732e-05
-1.70441398934817e-05
-1.58011038353078e-05
-1.10201909188353e-05
-8.95608873941417e-06
-1.60100342688849e-06
-1.98048401986904e-05
-4.7302614504534e-06
-1.27083552328185e-05
-1.52040688898851e-05
-1.25273830543276e-05
-6.91535105381825e-06
-1.09273416495552e-06
-1.76381482635508e-05
-1.03465710033228e-05
-4.95456630814531e-06
-7.94107853245963e-06
-4.19620531416494e-06
-2.74102268310661e-05
-2.0401506003242e-05
-6.2098874427486e-06
-1.6770773398428e-05
-4.02504621960274e-06
-1.24722963479301e-05
-8.12068211137704e-06
1.11131691657048e-06
-1.36260446392906e-05
-8.34741597404752e-06
-1.17222726051637e-05
-6.86610267357692e-06
-1.0255043628052e-05
-5.39149107310651e-06
4.05399987581843e-06
3.30172725040618e-06
-8.95532902301203e-06
8.16900835193933e-07
-7.2578377088837e-06
-1.47054426560895e-05
-1.18824933672567e-05
-8.22139153070785e-06
5.73161344599846e-06
-1.72599401638662e-05
-1.19621760804365e-05
-1.08424408384747e-05
9.46720928231051e-07
-8.65349774269376e-06
-6.6790169528834e-06
-6.36765302014195e-06
-3.35736896257133e-06
-6.8156594375269e-06
-7.42321249497297e-06
-1.23050246522793e-05
-6.60679277296987e-06
-1.81536783930146e-06
-7.2487979562729e-06
-1.63765293399669e-06
-9.2637952147759e-06
-4.58804141683775e-06
-5.19364070799343e-06
-1.55930396772214e-05
-1.14240265317429e-05
-1.58814393757898e-05
-2.18582406185103e-05
-2.64171706008692e-05
-1.60892732833185e-05
3.01624231989386e-07
-1.14058122088484e-05
-1.02490064156728e-05
-1.34595362867627e-05
-1.29669976404467e-05
-6.6179664111277e-06
-2.21319880127302e-05
-1.48584231518067e-05
-1.93305532468312e-05
-1.49885369458e-05
-1.06202737787989e-05
-2.95677407734348e-05
-1.0553344148982e-05
-8.62856084564697e-06
-1.5536119377919e-05
-1.27979355364316e-05
-8.7081988083329e-06
-4.90249203787978e-06
-1.92066703058117e-05
-2.15518957651719e-05
-8.57907481109653e-06
-9.30397562645416e-06
-9.41463023074668e-06
-1.29546563305801e-06
-1.72430885518987e-05
-2.2341450171657e-05
-2.45544917727974e-05
-3.48105152729042e-06
-2.06054793501309e-05
-7.14473198608602e-06
-8.50301602601303e-06
-4.09458426852782e-06
-1.16637315975649e-05
-1.45033046321104e-05
-1.07654641838716e-05
-1.15671093973347e-05
-1.21701197490964e-05
-7.97582302360327e-06
-1.51173200239976e-05
-1.39261242377104e-05
4.37108809351934e-07
-5.51073358429278e-06
-1.32150304491868e-05
-3.27226190387106e-06
-1.35461126485749e-05
-1.39244708657542e-06
-6.36142975667474e-06
-3.96095024170801e-06
5.22456659730765e-06
-1.45614693492005e-05
-1.6199412035324e-05
-4.9511194491207e-06
-9.03147621304593e-06
-9.78770634783414e-06
-1.52866782247249e-05
-1.62111652969575e-05
-1.39569481806224e-05
-1.07567190744965e-05
-1.00380530162182e-05
-2.03564956863518e-06
-5.88179866402996e-06
-2.38037432733063e-05
-8.74960678827911e-06
-3.6812045535733e-07
-1.47307540270069e-05
-1.39182959123369e-05
-1.79580486553323e-05
-1.86119141840118e-05
-1.21044939261754e-05
-1.48504965416269e-05
3.2035706662224e-07
-1.20492926313987e-05
-1.40382762105909e-05
-5.29175812646785e-06
-2.24179451016585e-05
-1.54065874812312e-05
-2.35144880068344e-05
-2.87630073460891e-05
-1.5585265454163e-05
-1.27657057803849e-05
-1.66808141078943e-05
-1.66552742377993e-06
-2.33104751873507e-05
-1.25936746820617e-05
-9.23444079776761e-06
-1.53999776896864e-05
-6.24256936411541e-06
-2.51306366020835e-05
-2.21701123851083e-05
-6.34179061512994e-06
-2.53259198768275e-05
-1.73765100302497e-06
-1.32998220798443e-05
-2.55893545947913e-05
-1.31770920928319e-05
-1.38318433579574e-05
-5.19935682513968e-06
-5.29013582705814e-06
-2.02505146957045e-06
-2.18672500096452e-06
-1.95525888668134e-05
-1.03183126007339e-05
-2.26440402937343e-05
3.17311086650979e-06
-3.99880590118727e-06
-2.18517374883091e-05
-1.55128582495042e-05
-1.60964952380999e-05
3.15415324561694e-06
-1.14375849838684e-05
-1.04297706790927e-05
-1.02152230715927e-05
-1.22317773051054e-05
-1.77745144022224e-05
2.31029068530893e-06
-9.56034352875509e-06
-1.27122314781557e-05
-1.6553350985783e-06
-9.4920270071642e-06
4.8938216588681e-06
-1.07119236631665e-05
-1.20817896640882e-05
-6.12838453063611e-06
-1.12870986868268e-05
-6.20638459804191e-06
8.01238585238364e-07
-5.53119642726993e-06
-2.21187123793646e-05
-2.70772353033316e-05
6.15678133444186e-06
-5.13225715671638e-06
-1.96661652668595e-05
-2.89536545986397e-07
-3.62636238544189e-07
-2.65759497484483e-07
-1.29836418605922e-05
-7.82813637028077e-06
-4.82240794676718e-06
-5.83135577521892e-06
-1.86613260451679e-05
-1.24702760572806e-05
-6.13869512050361e-06
-1.62465497784585e-05
5.55621886649628e-06
-7.76509848156034e-07
-7.94814298485084e-06
-6.78834754155196e-06
-1.04130238569327e-06
-5.29074254942197e-06
-1.36687414759719e-05
-1.44208037408146e-05
-6.70575012041273e-06
-2.17403990207588e-05
-8.98745191046922e-06
-1.37261044771843e-05
-8.50326177216093e-06
-2.15995036492955e-05
-1.63935488067001e-05
-1.78434991383638e-05
-1.72339209835301e-05
-5.97004531004624e-06
-3.3756978747682e-06
-1.20840971147801e-05
-6.50142280478374e-06
-7.12424661720573e-06
-9.94327168288773e-06
-1.76200337418138e-05
7.75287199021917e-06
-2.00925091817791e-05
-2.20988588538541e-06
-4.0438847784176e-06
-1.77840039912976e-05
-7.48478676603159e-06
-2.01641758572659e-05
-8.95914961013499e-06
-1.67813887550555e-05
-8.67640907865082e-06
-1.78952976507701e-05
-2.25719395094697e-06
-2.22904066378398e-05
-1.76764189744705e-05
-1.04947153759643e-05
-4.24315466103926e-06
-6.39074927912595e-06
-1.70671484521514e-05
-1.41263048891113e-05
-5.56548908347619e-06
-9.52250020341447e-06
1.5417651588354e-06
-3.59738390475234e-06
-3.38927538872178e-06
-2.14520120108325e-05
-1.40417716202196e-05
-7.71618380839708e-06
-1.83421161848668e-05
-1.3394822308934e-05
-1.14815797699592e-05
-5.8349832587881e-07
-1.8683497055547e-05
-1.38127088020488e-05
-1.49331628666227e-06
-1.50469260702509e-05
-3.35392152231278e-06
-1.43252593437793e-05
-8.77665967780417e-06
-1.76765897304912e-05
-2.59294689844854e-05
-1.49833695177001e-05
-1.87986788929891e-05
-1.6848904451551e-05
-8.61530972582799e-06
-1.1317616811647e-06
-2.26194536325203e-05
-1.54217430662909e-06
-7.00289941273279e-06
-2.54351754405534e-06
-1.72552351398008e-05
-1.92898087089362e-05
-7.80783502024824e-06
-1.17845472229293e-05
-1.9376845550932e-05
-2.05486655606229e-05
-1.76917268180576e-05
-2.02946551503536e-05
-8.85826949972032e-06
-1.38429375492823e-05
-1.95830430958484e-06
-4.78330510266679e-06
-4.94600059924697e-06
-6.81936585485636e-06
-1.4304703460298e-05
-1.94718817974022e-05
-8.05052660758126e-06
-1.4940655508563e-05
-2.11496579206269e-05
-7.28552984763178e-06
-2.23533797477472e-05
-1.94678330750828e-05
-9.87420494853081e-06
-9.4213779679072e-06
-1.06922466816047e-05
-1.03674860349867e-05
2.12636411512798e-06
-1.13227528775416e-06
-2.35224975046764e-06
-2.94176544559353e-06
-1.11016222177951e-05
-1.72473464354494e-05
-7.15778820466674e-06
-1.06161587574044e-05
-1.72993698224811e-05
-1.49291797755047e-05
-1.14637112187289e-05
-2.01706841528622e-05
-1.75761188961954e-05
-1.31889608164199e-05
-1.87121815124809e-05
-9.10065803746052e-06
-6.34522697600167e-06
-1.86923165884928e-05
-1.34073747408136e-05
-8.26484353881662e-06
-6.95903193942826e-06
-2.28410032256232e-05
3.54331583433596e-06
-1.17923547926812e-05
-1.62958278635795e-05
-8.16447785441925e-07
-8.52762014113884e-07
-1.83837214237967e-06
-1.26551832822138e-05
-1.8802670736191e-05
-1.11828096047779e-05
-4.81430126275681e-06
-1.89106564093601e-05
-9.98590108293208e-06
-1.89602303279952e-05
-1.94723028954088e-05
-1.60900424585582e-05
-2.06657190638614e-05
-7.10631432821228e-06
-1.83256486116878e-05
-1.97402867956552e-06
-1.07733007913684e-05
-1.9500020475082e-05
-9.95191739141532e-06
-7.86178730901676e-06
-8.96422635177754e-06
-2.25003965373161e-06
-4.9139597466555e-06
-1.2220864033124e-05
-2.43048048605683e-05
-9.91473082793442e-06
-2.05926382198423e-05
-1.28505707083427e-05
-9.51285537331761e-06
-1.11843129700743e-05
-1.32445435071973e-05
-8.98655016944383e-06
-3.01805201630452e-06
-1.71599511089306e-05
-3.07965882196524e-06
-1.10769870968321e-05
-1.62255666102138e-05
1.64732962443593e-06
-2.79610290646071e-06
-2.51528476871422e-05
-1.49471183328513e-05
-1.15172096560556e-05
-5.88343790262958e-06
-1.67250406588022e-05
-1.97091852363309e-05
-1.49354329229597e-05
-2.15480139462336e-05
-3.0652032355631e-06
-1.10775029666958e-05
1.00443140676481e-07
-7.79087617241766e-06
6.49029690503605e-06
-9.39126203359951e-06
-1.44107534288976e-05
-1.62777907930324e-05
-1.131483154807e-05
-8.57307804629648e-06
4.97039080942045e-06
-1.00733750932611e-05
-1.68429430631209e-05
-1.54660384117352e-05
-2.06285859971746e-05
-2.31166709022788e-05
-5.50070547336909e-06
-1.01995984341428e-05
-3.09805910583744e-05
-1.97219338255855e-05
-8.43222998460686e-06
-6.08530467581247e-06
-1.50840367879058e-05
-1.18337441757348e-07
-1.04565088611841e-05
-8.17948038992856e-06
-8.03256892102067e-06
-1.74332535842571e-05
-4.66610175715789e-06
-1.02718236445708e-05
-1.45073287978517e-05
-2.01793134505866e-05
-4.37794443095049e-06
-1.34604535975231e-05
-2.17766568830506e-07
-1.13791529054834e-05
-1.43054082329155e-05
-1.63087544820739e-05
-9.18280598529214e-06
-1.18829601830579e-05
3.59285840251104e-06
-1.52083621521744e-05
-1.1520982051273e-05
-8.52674460792086e-06
-1.1384089211341e-05
-1.3220561097531e-05
-2.20181335836242e-05
-1.83387198405307e-05
-8.89644060413964e-06
-1.29778819748118e-05
3.57463010439768e-06
-1.85281497033888e-05
-9.12255867336136e-06
-1.23167003583797e-05
8.45377615389837e-06
-6.16013681779395e-06
-1.47118805618967e-05
-9.69902204044542e-06
-3.3467463747697e-06
-1.18805287778564e-05
-1.18951451669575e-05
-1.9208596248526e-05
-4.7543513345626e-06
-8.32977617975289e-06
-8.52512354074839e-06
-1.73980377392744e-05
-8.45824115690064e-06
-2.54396385815115e-05
-1.25481979341453e-05
-2.42104006017178e-05
-3.98548620329332e-06
-1.76614440676546e-05
-9.9465190868772e-06
1.87652031356428e-06
-3.64484778023704e-06
-1.01887277781111e-06
-1.05674366832632e-05
-2.26877955337503e-06
2.21430156142784e-06
7.60283398967713e-07
1.73235990668855e-06
-1.68374080737122e-05
-9.39229110690841e-06
-9.15290624537909e-06
-1.03281394515942e-05
-2.74263294443427e-07
-6.73056225375971e-06
-2.14574235969505e-05
-1.29960161107813e-05
-5.40116756131645e-06
-8.33356467747161e-06
-5.25700904411702e-06
-1.41190805076602e-05
-7.24347707178095e-06
-1.12048319315373e-05
-1.18025575114649e-05
-1.30758078805953e-05
-9.30513696112092e-06
-1.09002550359957e-05
-1.34305163062717e-05
-1.42291411225964e-05
-1.14580540427858e-05
-1.68113189553708e-05
-6.44885630438155e-06
-1.67599939226542e-05
-8.00857141252886e-06
-4.08571886298715e-06
-1.39399497610817e-05
-1.94380643003314e-05
-1.22266877574744e-05
-5.91417004601862e-06
-4.56478198845151e-06
-1.41398046165492e-05
-1.58076114668447e-05
-1.4315981787332e-05
-5.45160067741394e-06
-7.15624883135946e-06
-1.17158271513951e-05
-1.35918938597566e-05
-1.12610200210575e-05
-2.48452850448283e-05
6.67008020027022e-06
-1.3131639893914e-05
-1.14358543506788e-05
-1.09633103799509e-05
-9.95142591518406e-06
-1.00865882350315e-05
-2.26388300839656e-05
-1.85212165246864e-05
-1.20106466724743e-05
-1.06489463866536e-05
-1.73579902696129e-05
-1.07200560977656e-05
-2.44569247439587e-05
-8.94486591406642e-07
-8.47552267691731e-06
-1.36342149629156e-05
-1.05682352043086e-05
-1.16357534791871e-05
-9.41327751057272e-06
-6.65796105428955e-07
-1.71884926279979e-05
-1.19966698334526e-05
-8.17619005173701e-06
1.22815771124859e-06
-7.45818217199036e-06
-1.05611940450012e-05
-1.27498939897211e-05
-1.37396539138241e-05
-4.72950722985653e-06
-2.1034852222981e-05
-1.38459490240378e-05
-5.65988378405607e-06
-9.3250495529303e-06
-9.44579768612484e-06
-1.45072065575893e-05
-4.15493866732297e-06
-1.89523479202716e-05
-8.96351933827945e-06
-9.26083292673746e-06
-1.78677946189485e-05
6.76591798921737e-06
-4.63180425490064e-06
-2.10134832938867e-06
-1.95656668857844e-06
2.4900133481236e-06
-1.17604063541269e-05
-9.30761298786069e-06
-1.45613315373908e-05
-5.82481584921706e-06
-1.35997387215472e-05
-2.60249026450509e-05
-1.03554501388523e-05
-1.24279960416055e-05
-1.8258997101511e-05
-1.220298035651e-05
-2.64234544479971e-06
-7.0328227186017e-06
-2.02840584765655e-05
-6.86554953799506e-06
3.85253130846264e-06
-1.18349549238466e-05
-1.77318294653245e-05
-7.70200324716251e-06
-1.04430053055223e-05
-2.06960239766784e-05
-1.5870384302949e-05
-2.01012852091408e-05
-1.99818815839758e-05
-1.26428655893158e-05
2.21522195976965e-06
-1.6227487397829e-05
-1.85604353891908e-05
-7.6406429195107e-06
-7.77698963916919e-06
-1.57248397235727e-05
-7.33693003364421e-06
-5.93362395792569e-06
-1.58033576692406e-05
1.58567461766682e-06
-3.01040426786824e-06
-6.09170048051331e-06
-9.6263981301215e-06
-2.39304327884711e-05
-8.21283102511843e-06
-1.18403676357256e-05
-1.77012323408266e-05
-4.46451785873644e-06
-1.31372575757988e-05
-6.95447633045402e-06
-2.339080076797e-05
-3.69334486279773e-06
2.03692659848394e-07
-2.75633630753557e-06
-1.07195136492516e-05
-3.66533663414298e-05
-1.69098301256526e-05
-2.87530817595917e-06
-8.47647660751471e-06
-1.98696155073936e-05
-1.14969814940084e-05
-1.83842196211612e-05
-7.11248568466646e-06
-1.29232246462271e-05
-2.25886684621121e-05
-1.07045511270429e-05
-9.53157333363001e-06
-1.13658084138464e-05
-1.39540209420102e-05
-5.23052855970775e-06
-1.02846035971739e-05
-2.17433781599283e-05
-6.52352046140046e-06
-6.36796385807379e-06
-1.35910811423984e-05
-2.12037038264755e-05
-1.80521765498506e-05
-1.7043017447668e-05
-1.02436002189767e-05
-2.47699711131492e-06
-5.06545240580416e-06
-1.84948185972254e-05
-2.31651293283753e-06
-1.63362252975816e-05
-1.76637477917062e-05
-8.46123251272721e-06
-2.06336125481315e-05
-1.79406979933401e-05
-6.38156316170439e-06
-6.42530821807799e-07
-8.62282520870981e-06
-2.02587250744968e-05
-6.99990636156203e-06
-1.62530747159733e-05
-2.31545228907457e-05
-6.15525588788006e-06
-1.95128779674649e-05
-3.91761939037928e-06
-1.00845749653687e-05
-1.91793437007065e-05
-7.67569472310902e-06
-1.50390155043006e-05
-9.27231830782883e-06
-7.12010941088796e-06
-1.98984560015174e-05
-2.0516004678216e-05
-6.59494182240218e-06
-1.56281126228767e-05
-7.776575162903e-06
-1.2108450058488e-05
-1.22382306296096e-05
-1.83410556985828e-05
-1.64108492275877e-05
1.21138321819765e-06
-2.16981402616023e-05
-1.59467533674943e-05
-9.20823558045489e-06
6.63083543592145e-06
-1.22103562928648e-05
-9.9924313996619e-06
-9.58625631985745e-06
-7.88024724416257e-06
-1.548966032603e-05
-1.03963286522271e-05
-1.35784594267218e-05
-8.84889307318732e-06
-1.53276623319876e-05
-1.75807059075362e-05
-5.33826996003723e-06
-1.10820813644128e-05
-1.81189493170655e-05
-2.48487333704055e-05
-8.61431829231328e-06
-7.00652043812042e-06
-1.62172829660851e-05
6.95673769971506e-06
-1.1954378769568e-05
-2.19728881394769e-05
-9.89116602605217e-06
-1.9429216689587e-05
-3.6654449605343e-06
-1.05615938832929e-05
-1.04535696825421e-05
-1.8195424810835e-05
-1.10253542745096e-05
-2.78041877095739e-06
-1.70172335408655e-05
-4.61079228321366e-06
-8.44544165838341e-06
-4.65092956392223e-06
-6.25761992427896e-06
-1.17534000658991e-05
-2.51224225912436e-05
-1.02482979441512e-05
-1.86741025526052e-05
-8.90513614221295e-06
-9.89369699793417e-06
-5.54721337139765e-06
-1.36167151016227e-05
-1.05342937116341e-05
-1.57835172447341e-06
-1.16197987652519e-05
-1.28806508518317e-05
-1.12506965784314e-05
-2.06624395092383e-05
-7.75410025630472e-06
-1.30051889153815e-05
-7.04846894645609e-06
-1.28452101099921e-05
2.22886636796795e-06
-2.2935545458552e-05
4.69584651093213e-07
-5.60695474517179e-06
-3.07513177483516e-06
-7.72202483508806e-06
-8.36832676003441e-06
2.09510513313843e-06
-9.54605578146362e-06
1.58386809011674e-06
-1.09371660855793e-05
-2.51958144489642e-05
6.4373749962963e-07
-1.04823412173421e-05
-1.37234351011516e-05
-1.30034908099044e-05
-7.26365054909015e-06
-2.45113080273622e-05
-1.50600867507397e-05
-1.36066005433186e-05
-1.19683451025021e-05
-8.73070079256558e-06
-1.6895156671969e-05
-1.38157437226821e-05
-1.44183485283404e-05
-1.95084825547858e-05
-9.65271704458944e-06
-7.77560538003339e-06
-1.44113807043088e-05
-8.02239101380827e-06
-8.43490141123748e-06
-1.13683827921826e-05
-2.8695083405815e-05
-8.08400257016301e-06
-1.96301736359622e-06
-2.98627779491512e-06
-1.46141123170751e-05
-2.46914338310033e-05
1.39852472937354e-06
-1.11734486717325e-05
-1.50939860500982e-05
-1.20925670071947e-05
-1.58345332408477e-05
-1.11450113447815e-05
-7.7091037205607e-06
5.40040900401153e-06
1.07266043834124e-05
-6.07682541913922e-06
-1.31343791054939e-05
-5.92863090317504e-06
-1.1241998240384e-05
-3.50823286689093e-06
-1.1648791147437e-05
-7.28805946453349e-06
-1.82740081976011e-05
-1.74187013989003e-05
-1.23260603639892e-05
-1.0325170920063e-05
-1.28943744835751e-05
-1.51654627759431e-05
-1.83650659195225e-05
-1.02317589016059e-05
-5.32719225677778e-06
-4.97832441042921e-06
-1.43159268165557e-05
-1.67678640341627e-05
-7.9354651456129e-06
-3.88136106822393e-06
8.41444797312636e-07
-1.68217612148877e-05
-1.59405779117745e-05
-1.40392333238685e-05
-2.12720264862276e-05
-1.33611504990499e-05
-1.66010659844954e-05
-2.33347739137304e-06
-1.9851913233696e-05
-2.25473448416345e-05
-1.54299602571795e-05
-1.61210195983644e-05
-2.08559713265761e-05
-1.32617661906633e-05
-4.11915918048834e-06
-4.98657294359282e-06
-7.44465614623234e-06
-1.63740311557173e-05
-7.43653861001679e-06
-5.71424508816584e-06
-7.64214923964681e-06
-1.54664666711006e-05
3.1552016309038e-06
-5.86415649310724e-06
-7.17435699149745e-06
-1.13835060352535e-05
-5.15555060204437e-06
2.78696278705317e-06
-2.43518535389952e-05
-1.6078203316049e-05
-2.00412997167578e-05
-1.96037898900187e-05
-6.08107069365402e-06
-1.95074808809377e-05
-1.12376386550146e-05
-2.02304394980178e-05
-1.19852233098163e-05
-9.61826885916647e-06
-1.51488130681124e-05
-7.41656511601426e-06
-1.86028118049876e-06
-6.5404845105527e-06
-1.9113601602582e-05
-8.90297425125295e-06
-8.66067626150959e-07
-2.20433341756921e-05
-2.12602014092405e-05
-1.27780730907278e-05
-2.43397256101009e-05
-1.03090981695946e-05
-6.04564990025149e-06
-1.5213424882137e-05
-2.1169258778779e-05
-1.26955710732448e-05
-1.42605415626593e-05
-3.39788841524472e-05
-9.59174566940265e-06
-8.34932598457036e-06
-1.31114763259707e-05
-1.16075426329986e-05
-9.06642685793892e-06
-6.81528108948718e-06
-2.12096526952572e-06
-1.7432342235643e-05
-2.24536128621869e-05
-1.95976699588037e-05
-1.21118549404538e-06
-1.60378935544884e-05
-1.89998938273712e-05
-3.48224984667604e-06
-1.58412165850344e-05
-1.29433899207383e-05
-4.82367760194669e-06
-9.56783265607346e-06
-1.32058674376058e-05
-1.08395980351649e-05
-1.62810409448231e-05
-2.51700787044443e-05
-2.01966874108412e-05
-7.18915046423925e-06
-4.65901321880787e-06
-1.39148158791064e-05
-6.22969182022625e-06
-5.47688635207917e-06
-2.30715820894144e-06
-1.10628607645135e-05
-1.015683891647e-05
-1.44257531518217e-05
-1.10004713772458e-05
-1.33081135821246e-05
-1.52290492696165e-05
-2.21383560727774e-05
-1.06602346652287e-05
-1.61152227732121e-05
-1.56567842960183e-05
-2.07669192713559e-05
-1.66743003727456e-05
-6.53117388925008e-06
-3.9826754460376e-06
-1.17587671390761e-05
-7.79039863704881e-06
-6.11236284306601e-06
-9.2146238997585e-06
-1.30416596465074e-05
-1.04458911173678e-05
-2.04407390087114e-07
3.40705490889208e-06
-1.77992979600806e-06
-1.9185116061938e-05
-4.49145601247909e-06
2.6064643375364e-06
-1.25882143882615e-05
-1.56203865122512e-05
-1.803233180609e-05
-8.36141857078019e-06
-7.23539694130823e-06
-1.46905577240741e-05
-9.92801888255864e-06
2.8707043809166e-06
-1.33040868864128e-05
-4.38772525683708e-06
-5.31297579099458e-06
-5.28450887487427e-06
-7.77947032938375e-06
-5.34927976290943e-06
-1.2057956545793e-05
-2.10692844015547e-05
-7.7042177635025e-06
-1.27816867847323e-05
-7.59714355103455e-06
-4.28406154446174e-06
-9.67716816639755e-06
-1.85830326851092e-05
-1.26409199521915e-05
-1.3426193296283e-05
-1.19642396978567e-05
-2.78439209871186e-05
4.05779338620495e-06
-1.13579013159725e-05
-7.46247163577317e-06
-1.58163201489249e-05
-2.14337705912696e-05
-7.57766917537192e-06
-1.9088999008348e-05
-7.85269350341738e-06
-1.46934564369648e-05
-1.60654689894995e-05
-5.74210715206263e-06
-1.31735700152896e-05
-1.12340479456991e-05
-1.93027413423376e-05
-1.742076340178e-05
-1.66911230012538e-05
-5.13147203083448e-06
-8.87505336341251e-06
-1.35229848130334e-05
-7.12436670257295e-06
-1.20366992561164e-05
-3.26059972769366e-05
-4.32857770917702e-06
-2.68339243832087e-06
-3.68877068991623e-06
2.45487211709074e-06
-8.73822654504339e-07
-1.42322551038501e-05
-1.76586665440692e-05
-1.74048192539034e-05
-1.50007327568314e-05
-5.78400000146652e-06
-1.41762716183276e-05
-6.12957756095133e-06
5.6099253873559e-06
-1.30988549763077e-05
-1.20192027472678e-05
-1.49016903910764e-05
-1.05603267629094e-05
-6.06800522793252e-07
-1.55903958220064e-05
-1.05925084580337e-06
-6.62662678390106e-06
-2.03725696858278e-05
-1.26988568921486e-05
-4.97868177003536e-06
-1.37357958796704e-05
-1.16014363961037e-05
-5.07656009468343e-06
-7.71768587177238e-06
-1.79767413871861e-05
-9.69514960289993e-06
1.58805970316729e-06
-1.39405682104948e-05
-1.9192989425256e-05
-1.24103895888006e-05
-1.25924888520548e-05
-1.65894232261256e-05
-7.99312041853554e-07
-8.87656060467078e-06
-1.92404819915489e-05
-2.04469429460485e-05
-1.35548861394512e-05
-2.11279263279317e-05
-8.41644014359736e-06
-1.73288079150038e-05
-1.40166006152905e-05
-4.952789056148e-06
-4.19771362974118e-06
-1.67791015954143e-05
-1.37903407439894e-05
-7.68887339809287e-06
-7.34605036453006e-06
-5.76900696293626e-07
-1.75449129002461e-05
-1.38501686418421e-05
-1.18461596853717e-05
-1.34912809712407e-05
-1.29804536090072e-05
-1.00443406067128e-05
-1.59982224772967e-05
-1.86186227476851e-05
-1.85697247170761e-05
-6.20540162448521e-06
-4.96241561397606e-07
-4.59577470746475e-07
-1.11582290795546e-05
-2.7459528998311e-05
1.82452517814735e-06
-1.87505953657092e-05
-6.49521330170607e-06
-1.09789934524519e-05
-1.49699703087853e-05
-2.22779759330845e-05
-2.20992786123998e-05
-1.67789616469575e-06
-1.24008774347202e-05
-3.06273199174758e-06
-4.94027442362744e-06
7.07654941542309e-08
-8.58645198140843e-06
-1.56997978359887e-05
-1.68577052099206e-05
7.65015482303347e-08
-8.13207389719393e-06
-7.25076860924295e-06
-3.33136442118411e-05
-2.32939290696627e-05
-5.73542443793658e-07
-7.44658237656549e-06
-9.30800253292112e-06
7.62186281869176e-06
6.72575867787876e-06
1.52785185731531e-06
-5.41477493125635e-06
2.80520130037369e-06
-8.7479598057207e-06
-4.99557250445947e-07
-2.24517260954308e-05
-5.85144314837907e-06
-2.38665465830552e-05
-2.24617059366485e-05
-6.65109218335108e-06
-1.36082496384856e-05
-1.82531364031897e-05
-4.73685722320376e-06
-1.74968927833803e-05
-1.21954442164164e-05
-1.53221320241519e-05
-3.10140217754474e-06
-7.24579638699302e-06
-1.40659187389924e-05
1.81558700550253e-06
-1.47180328587511e-05
2.38584015647593e-07
-2.99207181213936e-06
-3.18141221171693e-06
-2.98295799362164e-06
2.29522966278837e-06
-9.49344382785189e-06
-2.56247223026177e-06
-1.01654283880716e-05
-3.47152741378624e-06
-1.71686002626574e-05
-1.73161791949147e-05
-1.66819168612396e-05
-6.57778660638922e-06
-9.05794083350914e-06
-1.43830334374403e-05
4.2788405872164e-06
-6.32807046858779e-06
-5.3655666553364e-06
-1.27847633690081e-05
-2.01268938632105e-05
-2.55287792872502e-05
-8.72384121352279e-06
-1.1267528609931e-05
-2.49093762802135e-05
-1.51288215540221e-05
-2.02886486880253e-05
-1.38055141288181e-05
-1.31772736592608e-06
-1.65603804162936e-05
-4.50614759026412e-06
-2.31633909678311e-05
-1.02578755548501e-08
-2.32013246155967e-05
-9.20914806115095e-06
-5.84736529710348e-06
-1.35003545191012e-05
-1.33348857775113e-05
-6.46619822312251e-06
-7.87313165322518e-06
-1.25589960585396e-05
-1.74412923293368e-05
-1.06635747416023e-05
-7.11858096603471e-06
-7.67168036094387e-06
-1.52670530813316e-05
-8.81565831902795e-06
-1.88611147471273e-05
-2.42628693172248e-07
-1.23950427656733e-05
-1.4337848155796e-05
-1.58265719280202e-06
-1.38609612386616e-05
-6.77103827330167e-06
-1.71863988793703e-05
-2.52975792257531e-05
-4.48723615687976e-06
-1.17420276097911e-05
-8.91897242589276e-06
-9.41295665498133e-06
-1.167131820778e-05
2.04824426231077e-06
-1.82919039159357e-05
-9.71416069081552e-06
-2.82913760390306e-06
-1.39237438578287e-05
-2.31749853546336e-05
-8.75550948810767e-06
-1.22963267470366e-05
-6.91832217656029e-06
-1.08526214096964e-05
-1.92260265241565e-05
-9.90166753522847e-06
6.27629288518895e-06
-2.01150501313569e-05
-1.18867292630876e-05
-6.64472813294131e-06
-9.76538756310536e-06
-3.21001858862346e-06
-4.98246572138509e-06
-9.00268117797219e-06
1.38201923997762e-06
-8.05849185403682e-06
7.03334890852215e-07
-1.90593503728971e-05
-1.04995577129634e-05
-1.33947866463353e-05
-4.48817505203929e-06
-1.14568568214958e-05
-9.17163661296284e-06
-2.35933193008498e-05
-9.93033063396947e-06
-1.63598808120492e-05
-2.42452121567019e-05
-1.06179789480585e-05
-3.26346394881485e-06
-9.52073504567938e-06
-1.3948953093567e-05
-1.32065735884468e-05
-1.04821750081913e-05
-1.01970347732508e-05
-2.43427802376041e-06
-1.12976802839257e-06
-3.95241294788404e-06
-8.30194992886065e-06
-6.12194925936363e-06
-1.32044474341954e-05
-1.93174830866761e-05
-6.92799683576047e-06
-1.03694566020616e-05
-1.91511836423893e-05
-1.18038412644123e-05
-9.189134715879e-06
-1.41535783857062e-05
-1.09804855659347e-05
2.21267509991819e-06
-7.91698886966184e-06
-1.30776460573762e-05
-5.10783044768175e-06
-1.69412973601758e-05
-7.66565631861407e-06
-2.08255553388852e-05
-1.31396463488276e-05
-1.91111181651883e-05
-1.37360301332449e-05
-1.40131126647334e-05
-1.03500161427182e-05
-6.91951368751741e-06
-1.72302240125618e-05
-2.38225995762747e-06
-7.93565914695415e-06
-3.88480720777425e-06
-6.73266381613675e-06
-1.57926330830037e-05
-3.03948804362692e-05
-1.55148916252693e-05
-1.50569148422187e-05
-1.3353804335153e-05
-1.32889650289644e-05
-1.08388998223195e-05
-5.2399045104073e-06
-1.65378508426301e-05
-1.48077444055224e-05
-2.14894933747324e-05
-4.77062502937531e-06
-1.70433153565038e-05
-5.23349397486304e-06
-1.03410088534141e-05
-1.04501019462429e-05
-2.26864936323796e-05
-1.25103038720945e-05
-9.95603248599134e-06
-2.20151214453509e-05
-9.47009183188244e-06
-1.38140180294167e-05
-2.02258407932344e-05
-5.49716251424763e-06
-1.70397337462565e-05
-6.80143988671267e-06
-2.25773940939323e-05
-1.23169901472808e-05
-2.54978121293396e-05
-2.8788634187625e-06
-9.69614121966398e-06
-6.23765289006284e-06
-6.33635085791777e-06
-1.50403959176804e-05
-4.61658635172326e-06
-1.40979108411775e-05
-3.83885707961779e-06
-1.6489860022277e-05
-5.80577587592968e-06
-1.61031476603345e-05
-7.01838570524939e-06
-4.27094009391304e-06
-4.76806457256652e-06
-1.62857122904613e-05
-2.15619791743692e-06
-1.15439048005809e-05
-6.58779398414218e-06
-7.76711250664752e-06
-1.08497275481987e-05
2.1639732068134e-06
-8.16982487852443e-06
-1.92994164211342e-05
-1.37176788831786e-05
-2.74009499169731e-05
-1.65648870790894e-05
-8.8342388624386e-06
-2.65687903951591e-05
-1.13774011099271e-05
-2.52947865801991e-06
-1.01295271422735e-05
-1.13926448882752e-05
-6.47958307369124e-06
-2.15099026466098e-05
-1.7426227103049e-05
-1.77189957971266e-05
-1.46040559688e-05
-9.21584718579018e-06
-9.13519174052029e-06
-7.69430555199098e-06
-2.1391397881574e-06
-3.88611572430573e-06
-7.76059250898053e-07
-1.36434647846602e-05
4.56171435617608e-07
-2.07625880914646e-05
-1.79671474076151e-05
3.8661890440659e-07
-9.74025207029645e-06
-1.55149190997069e-05
-2.50581934499582e-05
-2.33754176862171e-05
-8.58930126794849e-06
-9.00916632977715e-06
-1.45235433033711e-05
-2.33643561139865e-05
1.87613025567354e-08
-1.16603629051147e-05
3.41425989295199e-07
-1.25360493670514e-05
-2.20259060133227e-05
-1.00621391569083e-05
-1.98483150387303e-05
-9.19969164485338e-06
-8.30025615276022e-06
-2.21979902902587e-05
-1.87889524304748e-05
-1.24557537213043e-05
1.33408815553229e-06
-1.4011995626096e-05
-1.77403639450976e-05
-9.6599615862377e-06
-4.11723013869284e-06
-1.95062025691057e-05
-2.29789013090501e-05
-2.00725568670328e-05
-7.71986240967875e-06
-2.91827796543263e-06
-6.40163651291263e-06
-1.54326347224005e-05
-1.16949012844321e-05
-9.8325719695918e-06
-2.18833604751671e-05
5.45377168605341e-06
-9.76405698195696e-06
-1.19537695688329e-05
-1.79647422035858e-05
-1.97492036409378e-05
-6.85253661538407e-06
-1.22946451934165e-05
-1.37974116283447e-05
-1.76340590801233e-05
-1.7402377967222e-05
-1.59827451407419e-05
-1.65294985900621e-05
-1.92566985899895e-05
-2.42803105530804e-06
-4.33774981406527e-06
-3.19704207509634e-05
-8.49425256939679e-06
-9.13444269212319e-06
-1.05710102379121e-05
-2.07953314693708e-05
-1.02990407317275e-05
-4.83647504612285e-06
-7.63884939891083e-06
-1.26280093606553e-05
-1.98369933702467e-06
-5.93698758553817e-06
-1.14838117141278e-05
-5.88952353938697e-06
-1.87703850004096e-05
-8.22657631014296e-06
-1.02684593643326e-05
-6.13862697309527e-06
-4.95611801000027e-06
-1.00140888729742e-05
-1.67765700777191e-05
-1.94559233678341e-05
-2.13124529374648e-05
-1.57874821025831e-05
-7.72155572275778e-06
-2.28967759130559e-05
5.25237815862338e-06
-1.55218343208243e-05
-5.39434162211166e-08
4.29499257184094e-06
-5.67710589278246e-06
-2.65792333561684e-05
-9.73859087180266e-07
-1.83038210168964e-05
1.80490081129354e-06
-1.62053273927758e-05
-1.2561267595141e-05
-1.19924177481923e-05
-6.41821377400396e-06
-1.71244003595244e-05
-1.73921388140726e-05
-1.88138595605077e-05
-2.94950884098733e-05
-2.82939226778916e-06
-2.2781356893373e-05
-2.06687124633922e-05
-1.17568039926985e-06
-1.60631793752157e-05
-1.42166514427055e-05
1.95027486112599e-07
-2.41553228951894e-05
-1.75925328822751e-05
-4.80830032562255e-06
-1.93521946595599e-07
-1.12149903538545e-05
-1.97189492141705e-05
-1.23791576597766e-05
-1.50231130761583e-05
-1.3954376834552e-05
-1.32435858257264e-05
-1.51230275843908e-06
-1.8573699684535e-05
-1.69492425373433e-05
-1.41565745399194e-05
-1.2810937325785e-05
-2.13160061667833e-05
-1.3993183372792e-05
-3.28631318035254e-06
-2.03309259660991e-05
-8.29144017423384e-06
-2.90753212244101e-06
-9.74056731841252e-06
-6.54859069710678e-06
-1.02004200438677e-05
-3.02391075422204e-06
-1.59614630447911e-05
-1.23385759517006e-05
-8.27643963800354e-06
-1.21155209029882e-05
-1.17423111886704e-05
-4.24263529985224e-06
-4.24768371833524e-06
-1.07623352099606e-05
-2.27379382793345e-05
-2.15519386625317e-05
-6.45624458873326e-06
-1.17078342984211e-05
-4.90580241894097e-06
-1.42488828190362e-05
-1.59477549203131e-05
-2.01616712575586e-06
3.77147579572486e-06
-1.34939066547206e-05
-1.2108803195769e-05
-5.51401982972443e-06
-1.26781809951568e-05
-1.35548670388672e-05
-1.79981516224931e-05
-1.30034333890335e-05
-6.82729800001222e-06
-2.78237428739538e-06
1.24122893969436e-07
-1.47203777330995e-05
-1.22584667611064e-06
-1.65502370788123e-05
-1.05827486456995e-05
-5.77887929080573e-06
-2.32317292065448e-05
-8.37934422697651e-06
-2.17060212050726e-05
-8.58284248333273e-06
-8.47507977783377e-06
-2.10383027983904e-05
-2.41396150004097e-06
-1.05188848595819e-05
-1.11241786806075e-05
-2.58774030047328e-06
-1.32096818866381e-05
-7.61309497316857e-06
-6.15846053567081e-06
-1.30987012194491e-05
-6.80940870321556e-06
-1.26861099883887e-05
-1.26440403975387e-05
-5.02029094907832e-06
-1.25745329694421e-05
-8.6180404191015e-06
-8.64910188396876e-06
-7.10500837475662e-06
-4.15817863851725e-06
-8.10942715486903e-06
-2.03323463149394e-05
-4.00352020418726e-06
-1.24024660456961e-05
-1.71744328916835e-05
-1.70884727002023e-05
-1.19318557029524e-05
2.64511515794941e-06
-6.97593501937119e-06
-1.57158070760206e-05
-1.00418202616777e-05
-3.85744462413139e-06
-1.74101743699534e-05
-6.71886068178517e-06
-9.18393285767184e-06
-9.26679528448034e-06
-5.15964104375698e-06
-1.74965383404337e-05
5.59667686379031e-06
-1.99708320731398e-05
-1.24974709305413e-05
-2.23637790889492e-05
-1.3398888832154e-05
-1.59908429826887e-05
-1.02437417952443e-05
-1.43420501009531e-05
-6.90527473390407e-06
-1.60890804333509e-05
-1.14853198405897e-05
-1.94400072461998e-05
-1.12778014798008e-05
-1.20882213156798e-05
-9.90467945977866e-06
2.42688530370906e-06
-4.48072504293873e-06
5.12186455060774e-06
-9.31530099308407e-06
-8.25952835639611e-06
-4.73386879123777e-06
-1.81679655845701e-06
-1.67125629011197e-05
6.14455321858254e-08
-1.36141495117961e-05
-1.64755458271704e-05
-1.17880792894554e-05
-2.17896574413297e-05
-8.86963796574994e-06
-9.62446529100451e-06
-2.51562972109182e-06
1.12407471723898e-06
-1.52085612982706e-05
-4.76196026467073e-06
-8.41311765086073e-06
-1.71341679202678e-05
-9.29927675955825e-06
-1.73127017324542e-05
-1.21589021924315e-05
-9.93738267857898e-06
-9.9965844215265e-06
-1.39876896312652e-05
-2.16456790453087e-05
-1.67538454143573e-05
1.57799631181135e-06
-1.03271025739772e-05
-1.35534393805143e-05
-9.74396385784639e-06
-1.31738385612206e-05
-1.54461991163714e-05
-1.51252522355378e-05
-4.29187564342415e-06
-9.26417760020248e-06
-2.28988357783456e-06
-4.6095744118906e-06
-4.81314602014857e-06
-3.73989054642376e-06
-1.04218340829087e-05
-1.07909786166271e-05
-1.41402804196717e-05
-7.494776049096e-06
1.67828522609882e-06
-1.30323721814344e-05
-5.62835324639788e-07
-7.8381082296791e-06
-1.1888448759506e-05
-8.48317787678758e-06
-1.04520395480827e-05
-3.08375809557246e-05
-9.46827653203645e-06
-5.60275316444237e-06
-1.12906254527038e-05
-1.60425139691649e-05
-2.37655359372491e-05
1.46468011854541e-07
-1.36832663174115e-05
-1.70323934284204e-05
-1.5702894435468e-05
-3.65352968008347e-06
-1.86849895513834e-05
-2.54183556804156e-06
-2.2317744553194e-05
-9.94681069165344e-06
-1.47659517489002e-05
-1.74722298997945e-05
-3.45425233616883e-06
-1.23573001209592e-05
-1.22647579684941e-05
-5.66031165498272e-07
-1.46063795158788e-05
-2.38844617906547e-05
-8.7332865135318e-06
-1.13471648529511e-05
-1.55854857971011e-05
-1.46749252651825e-05
-5.84086638206439e-06
-1.40876452279176e-05
-1.60211686465363e-05
-9.78157342863418e-06
-1.5164989185693e-05
-1.57050349149077e-05
-1.13584771572293e-05
-2.89887744106671e-05
-4.6143372037519e-06
-8.25890759986439e-06
-2.19567693531177e-05
-2.89313752545791e-06
3.35693953336998e-06
-2.03132467960561e-05
2.79029960171592e-06
-1.58182928079655e-05
-1.03645823357529e-05
-7.41218061812901e-06
-7.80239987794138e-06
-2.3657340966033e-05
-1.31114806139135e-05
-4.26851066022699e-06
-1.85628434352264e-05
-2.57301776446561e-05
-7.68232791097031e-06
-1.24392509821855e-05
-8.36159662164857e-06
-1.72988750952255e-05
-4.84251654908188e-06
-7.35500038891225e-06
-1.9436698241255e-05
-1.08230802677784e-05
-1.29408019407438e-05
-3.07306398288313e-07
-1.23687478967181e-05
-1.24110133735104e-05
-9.17227273037284e-06
-1.96697288216971e-05
-1.83308578091956e-06
4.87655603155893e-07
-2.57102811785109e-06
-4.70803144744422e-06
-9.06343374535761e-06
-1.25142254570993e-05
-7.05549185849607e-06
-9.78169123927749e-06
-1.77931420894283e-05
-1.43108063226933e-05
-2.27647495394791e-06
-5.78329499904715e-06
-1.43841749850248e-05
-3.74347046928298e-06
-1.23255845364222e-05
-1.82990760062735e-06
-6.19909285643256e-07
-5.59766722107422e-06
-1.36005351901193e-05
-9.12152912622303e-06
-7.45841828114885e-06
-9.97698400123654e-06
1.40719819826121e-06
-1.44725068888407e-05
-1.24930530352062e-05
4.04342620168972e-06
-1.1318038679698e-05
-1.86484935550536e-05
-1.58926616891845e-05
-5.65769649688871e-06
-3.03491526960599e-06
-4.53397931808274e-06
-5.41403861825001e-06
-8.39194391933069e-06
-1.38548649545297e-05
-3.25158214878918e-07
-1.22651270095667e-05
-1.30944643995857e-05
-7.34583190369882e-06
-9.56332089884972e-06
-9.31323695261605e-06
-1.04908923219781e-05
-4.77575574415354e-06
-8.38412595301549e-06
-8.21271648463917e-06
-1.9547079404689e-05
-6.08042031731379e-06
-5.14113873750536e-06
-2.01815209548269e-05
3.18872613220383e-06
-8.01781325664865e-06
-1.58414820294196e-05
3.469683289703e-06
-8.68547223436237e-06
-1.2894510609293e-05
-9.51169248394491e-06
-1.83287618954295e-05
-9.77343370473647e-06
-1.01343383000005e-05
8.10960254567203e-07
-1.26445629373535e-06
-6.32483218938182e-06
-1.12649103580623e-05
-5.50529013221136e-06
-1.78730014785628e-05
-1.01746073366083e-05
-8.77586278673675e-06
-1.64240240396491e-05
5.94944126341588e-06
-1.16166887880124e-05
-1.50935464530442e-05
-9.7230831499432e-06
-2.31046416817689e-05
-7.22337606494584e-06
-1.66465625444104e-05
-1.29347962083847e-05
-9.67008510689254e-07
-1.13602426380275e-05
-8.1690827437401e-06
-9.92479712425028e-06
3.06602740335322e-06
-1.17932841231451e-05
-1.02326747869158e-05
-8.51073861397202e-06
-1.62235269845241e-05
-4.19154824920448e-07
-1.52146954185768e-05
-1.17853889759022e-05
-9.20282408114034e-06
2.64354866550642e-06
-1.37491603733128e-05
-1.09391628445662e-05
-6.19990671987128e-06
-1.684093235283e-05
-1.56214134229759e-05
-8.48090761548141e-06
-1.25789724818623e-05
-3.15937773037022e-06
-1.20131672596894e-05
-1.485953194948e-05
-6.59875002772605e-06
-1.96744339222734e-05
-2.79686888411966e-05
-1.60547726347002e-05
-1.71637984896603e-05
-2.30963388274748e-05
-1.18563995896954e-05
-3.0148686063687e-05
-1.69086517082699e-07
-1.2677248834358e-05
-4.98480001267825e-06
-1.84355294755333e-05
-1.62764177100967e-05
-8.91121861118792e-06
-6.6159357163065e-06
-1.3337121870879e-05
-2.33344249668627e-05
-1.60840751893025e-05
-8.3728051886477e-06
-1.26325977167098e-05
-1.03630283272434e-05
-1.58687838541407e-05
-9.91554411360807e-06
-4.67292992932144e-06
-1.57983126942327e-05
-1.23386943461549e-05
-1.59039483551831e-05
-1.33340722554181e-05
-9.90625112112588e-06
-1.09250549401652e-05
-1.68719012000416e-05
-1.60376478333711e-05
-1.09656211960242e-05
-1.41383902931236e-05
-1.23482842624805e-05
-1.22107855117091e-05
2.37504202971443e-06
-7.32550796106776e-06
-5.84803913970161e-06
8.2996548148968e-06
-9.59840136066494e-06
-1.73043145601861e-05
-1.72278274289112e-05
-5.4530427370845e-06
-5.58362144624063e-06
-5.94646956475522e-06
-8.29314926209027e-06
-2.46041061962816e-05
-2.04438152981186e-05
-2.42303964028438e-06
6.09647886615913e-06
-2.65192746988334e-05
5.09875193167347e-06
-1.75296095408293e-05
-1.92123890367653e-05
-2.64849886826556e-06
-1.64323827219202e-05
-1.26310727344095e-05
-8.32926577171958e-06
-8.02016945847687e-06
-6.25425038566231e-06
-2.43662591221352e-05
-1.11136918963353e-05
-1.18088066151338e-05
-1.8967024325267e-05
-1.2785161706101e-05
-2.03223033269346e-05
-1.23265327762012e-06
-1.37156637869839e-05
-6.41337264913753e-06
-1.96818180138639e-05
-2.12197664467068e-05
-1.61553859781883e-05
-1.59142781618162e-05
-8.78490580176867e-06
-3.36949249801697e-06
-1.98039914740004e-05
-3.28808273790566e-06
-1.73578750457116e-06
-1.08392207244105e-05
-2.06775748613875e-05
-2.08570341859314e-05
-1.83799131620918e-05
-1.35112416703581e-06
-8.49828531932547e-06
-6.98717742487206e-06
8.52466194417541e-07
-7.75491590474743e-06
-7.42257936405267e-06
-2.25253897572244e-06
-3.19858117313659e-06
-3.30508374111643e-06
-2.06539648427345e-05
-9.09482812143202e-06
-1.1473460058399e-05
-1.25112574418676e-05
-1.08040405256547e-05
-7.71609346666022e-06
-2.05455147697559e-05
-1.03744703967267e-05
-2.09136898244098e-05
-1.56064893396007e-05
-1.04789788069608e-05
-2.23135849610511e-05
-6.21182410890994e-06
-9.84742036570085e-06
-1.02555365300301e-05
8.1302624204922e-06
-1.3646511255944e-05
-4.44854719679169e-06
-5.68520225582275e-06
-1.50993540885119e-05
-2.16117417666826e-05
-1.44267006360942e-05
-9.46731527773648e-07
-7.15297068558083e-06
-1.63724074932363e-05
-1.05375763454573e-05
-1.9197159811467e-05
-1.75660339922154e-05
-9.03996875300612e-06
-4.46080576492729e-06
-1.21631756018206e-05
-1.76764150455564e-05
-9.71681687607099e-06
-8.51834441374507e-06
-1.61406286874397e-05
-6.31804088418607e-06
-1.45783138061207e-06
-1.67624058582747e-05
-6.8942475238809e-06
-1.53929274030647e-05
-8.57615558492349e-06
-1.34696959497678e-05
-5.40370955618931e-06
-1.99042676015152e-05
-1.41933989291537e-05
-9.87335216788035e-06
-1.43172846306829e-05
-9.23474577238007e-06
-5.96869755159597e-06
-6.58182354818439e-07
-3.37132747927588e-07
-1.24385775689389e-05
-7.22643206355646e-06
-1.24367659827278e-05
-1.32648042657309e-05
-2.87911578491214e-06
-5.19942639744398e-06
-1.1841543575271e-05
-2.01635609460017e-05
-4.94843174305914e-06
-1.18293469471213e-05
-1.82854113123027e-05
-6.99279321249025e-06
-9.28456311371986e-06
-1.50598181859638e-05
-1.61292180094829e-05
-1.60185817821381e-05
-8.95305777973012e-06
-1.69764555088499e-05
-6.31591352650373e-06
-7.22624276161265e-06
-6.58223224589442e-06
-3.64837280011796e-06
-2.92299226880526e-05
-1.79313262552707e-06
3.02844649825617e-06
-6.91705897214378e-06
-9.10029588441007e-06
-2.04792446377925e-05
-1.93885261092815e-06
-1.78227913048587e-06
-1.37953558935578e-05
-1.67919079391387e-05
-1.31054674242427e-05
-1.15955047700359e-05
-1.82908612695539e-06
-1.41287680766617e-05
-7.30654797247878e-06
-1.47908613637589e-05
-6.77916951230871e-06
-2.73911451479234e-05
-1.14930851895778e-05
-1.74284022561114e-05
-1.09116079182502e-05
-3.51767532108162e-06
-8.29733953228736e-06
-1.25487398607213e-05
2.78061463617287e-06
-8.38482044482763e-06
-9.63267469625781e-06
-1.77631362055208e-05
-7.42860425053781e-06
-1.41009179815654e-05
-9.15688711588435e-06
-3.14127169193919e-06
-1.80114611033941e-05
-1.67787323791429e-05
-1.53001614312496e-05
-1.90345715806747e-05
-8.81835060442705e-06
-2.75482001512352e-05
-1.81287669074271e-05
-1.17158904475181e-05
-5.20659501226704e-07
-1.51219974522257e-05
-1.31541729351512e-05
5.99262990547221e-06
5.5416141531052e-06
-4.9894997712306e-06
-1.34828266228792e-05
-2.43086403635456e-06
-1.18949235661325e-06
-2.93265174996461e-05
-1.08894370028172e-05
-3.92462872046341e-07
-7.08137017165172e-06
-1.11375387209506e-05
-1.98464503673755e-05
-8.54375982765094e-06
-7.80789100075701e-06
-1.79557493553733e-05
-5.95376191010033e-06
-7.38330654833656e-06
4.2280503654884e-06
-6.14252918388469e-06
-3.8759208835386e-06
-6.48107086330897e-06
-1.67068373040442e-05
-3.54492101188081e-06
-9.49453135876241e-06
-1.31185646880808e-05
-9.00908211451391e-06
-1.69140107985695e-05
-9.64309318410857e-06
2.79912437656351e-07
-1.97965241926889e-05
-1.1600899679793e-05
-1.55131868080331e-05
-1.60129049837357e-05
-1.24438743213334e-05
-1.07117739462829e-05
-7.98971072701739e-06
1.28001875270915e-05
-1.37590671179012e-05
-7.61921308393803e-06
-2.21278473783893e-05
-1.68202159035212e-05
-3.66557461424929e-06
-6.2470843212527e-06
-1.26647377915934e-05
-1.7437314737806e-05
-1.10575999452615e-05
-1.68921728349049e-05
-1.21455820979059e-05
-6.06158647503657e-06
-2.23339333326028e-05
-8.58851256544631e-06
-1.75029678806315e-05
-1.34476265256788e-05
-1.20824889136772e-05
1.14431424381741e-06
-1.58714786585781e-05
-1.25713737979223e-05
-1.08613075343641e-05
-1.03053323812001e-05
-6.57248230783835e-06
-9.17866591993326e-06
-5.49490251090132e-06
-2.2628260625797e-05
-5.12541008895982e-06
-1.47773827927716e-05
-8.85767717205735e-06
-1.63456164385777e-05
-1.53589517718625e-05
-1.31139949975955e-05
-9.87354649444497e-06
5.15009779897679e-06
-9.38667785419457e-06
-9.76843342139069e-06
-1.50786172086425e-05
-1.62724047488774e-05
-5.22943945481658e-06
-1.9502438811431e-05
-1.08931215268465e-05
-5.29451598163267e-06
2.23366920070785e-07
1.26774137758069e-06
-8.29610959152685e-06
2.4983848006805e-06
-2.9035648329988e-06
-2.36011604694697e-05
-1.46039283994508e-05
-7.191762184193e-07
-1.29431008911631e-05
3.96695808770526e-07
-1.03352738825775e-05
-1.17142673007507e-05
-1.27989204067858e-05
-1.56032046318568e-05
-2.22604966488519e-05
-3.17647865681438e-05
-3.72566591633445e-06
-1.11140920387766e-05
-1.62919839340362e-05
-5.21154346360167e-06
2.58266927424945e-06
-9.8640789371554e-06
-4.41592539258177e-06
-3.16208833799231e-06
-1.25544963346841e-05
-9.46517974807592e-06
-7.14663235173488e-06
-8.04339258827111e-07
-3.34870033145356e-06
-6.42892541344544e-06
-1.34011460952512e-05
-2.52815497699608e-05
-1.25693831846018e-05
-7.37371078606273e-06
-9.38749159889807e-06
-1.49278100930579e-05
-1.35993221845345e-05
-7.91720734808649e-06
-1.18240043760965e-05
-1.70675024058114e-05
-5.53057624201643e-06
-9.7112591170472e-06
-1.79186919378044e-05
-1.70664416361448e-05
-1.07731170583567e-05
-1.21978911371702e-05
-1.71158184418473e-05
-4.20491713489945e-06
-9.83544617484423e-07
-1.11823331490605e-05
-1.93437224726075e-05
-2.6501771589587e-06
-1.26387725934748e-05
-1.82492464640184e-05
-1.14338983492835e-05
-1.27637131157285e-05
-1.15490752979133e-05
-1.81350530013869e-05
-1.38651495346046e-05
-1.48338106246206e-05
-4.93521606569135e-06
-1.143382808733e-05
-6.93478259918448e-06
-1.73620957815055e-05
-4.04108061547174e-06
-6.12296869588986e-06
-2.37492802377345e-06
-3.49632781317785e-06
-3.84098739414658e-06
-9.35403787742364e-07
-1.00796907615433e-05
-5.9503053140293e-06
-3.51752885505584e-06
-8.43011844961412e-06
-1.67326658034323e-05
-1.98800967910496e-05
-8.29803460229688e-06
-3.27793492677876e-06
-2.56132042688095e-05
-2.36773782242862e-05
-1.06366941961913e-05
-2.29157672917056e-06
-1.26722227074819e-05
-1.63915161270467e-05
-8.60237518049209e-06
-4.97598186283569e-07
-7.85058155246609e-06
-1.8195563419391e-05
-8.33141724901721e-06
-1.59360962189459e-05
-1.37602949040075e-05
-1.66923266321905e-05
-8.89412532517283e-06
5.69345698240722e-08
-1.15695016675764e-05
-1.39087244815623e-05
-1.66214677898246e-06
-1.44753591913888e-05
-1.77031637229363e-05
-2.24851750709274e-05
-1.66694274884394e-05
-1.44272444623972e-05
-1.188694942354e-05
3.86702345226112e-06
-8.33438654603219e-06
-1.13151243632936e-05
-3.65742611316385e-06
-8.20217191553604e-06
-1.50760015098719e-05
-7.21833051783998e-06
-4.09529989015839e-06
-2.07703083049491e-05
-7.84563605525552e-06
-1.46216070974939e-05
-2.55375055663168e-06
-9.86884084020543e-06
-1.04894046387522e-05
-1.32675774109041e-05
3.74331455910708e-06
-1.43309492555628e-05
-2.68587711843118e-05
-1.96369341193353e-05
-1.41422628302343e-05
-1.0481424830139e-05
-6.68859886781025e-06
-7.86378059197306e-06
-1.21005116081404e-05
-4.18391146839935e-06
-9.14509852645063e-06
-2.49752511707457e-06
-1.69964542308975e-05
-1.20745892049235e-05
-1.58781162534503e-05
-2.17542338105816e-05
4.39496338122644e-07
-7.9068700627601e-06
-4.17030066905761e-06
-1.29253090270854e-05
-1.58114069766479e-05
-1.20324093193059e-05
-7.97314347109583e-06
-7.10927563053769e-06
-1.20024318096798e-05
-8.28641795452972e-06
-3.14861797134646e-06
-7.77271932984556e-06
-6.25385864011443e-06
-1.63203646606346e-05
-1.65664105995499e-05
1.81801792270953e-07
-2.14364523005012e-05
-9.84928685382097e-06
-1.41949283659086e-05
-1.55661726762352e-05
-9.75776171209804e-06
-3.1701829706706e-06
-1.02929808555636e-05
-8.6822238543849e-06
-1.43492988771729e-05
-1.33370982751913e-05
-2.75754907593277e-05
-1.83195094465486e-05
-7.29492070092638e-06
-4.36226165190834e-06
-9.33283617340123e-06
-2.45197204808407e-06
-1.06093421194492e-05
-3.04077116700019e-06
-1.41334442024572e-05
-1.20416107850335e-05
-5.90786206377502e-06
-8.45757043108484e-06
-6.98927303324686e-06
3.59262463508631e-06
-3.07709773067884e-06
-2.92212832978463e-06
-6.11562533105798e-06
-1.00868151507397e-05
-1.10199998072184e-05
-2.07350374522039e-06
-2.08470574963375e-05
-8.42094364982595e-06
-1.79563531927275e-05
-1.28323753413396e-05
5.81079436945107e-07
-2.28844959612073e-05
-5.7147692312983e-07
-6.15454076199969e-06
-1.6548421097713e-06
-8.44963279923919e-06
-1.2457001545063e-06
-5.46427077408088e-06
-1.05528937317556e-05
-5.00881073004953e-06
-2.63720597956489e-06
-9.15559442368683e-06
-1.14063307831171e-05
-1.34136153447561e-05
-1.33607696029674e-05
-5.56979480411985e-06
-6.73260330471715e-06
-2.43716417699154e-06
-7.11858319280129e-06
-4.02832771260968e-06
-6.39551160439148e-06
-8.83485079475417e-06
-2.46621159790497e-05
-1.87923847966655e-05
-1.18956902503719e-06
-1.08824313841497e-05
-8.65968705335065e-06
-5.38299889162351e-06
-2.68929839164253e-05
-1.91447765775242e-05
-1.00487762890046e-06
-1.67242247702018e-05
-1.39307662618847e-05
-5.63747391840358e-06
-1.26745706778443e-05
-1.06201155057224e-05
1.23898958625622e-05
-1.01151222685898e-05
-1.0313945846522e-05
-4.40840878130764e-06
-5.78327268697807e-06
-1.41066196051203e-05
-2.41578923934644e-05
-5.06308937519269e-06
-7.15366113792018e-06
-1.64435523785628e-05
1.91432773145641e-06
-2.02113558305128e-06
-1.44971549384931e-05
-1.89956464887478e-05
-2.45032287357651e-06
-1.73903932479101e-05
-6.43960755284892e-06
3.19201357800157e-07
-1.06629120233017e-05
-7.28104052279462e-06
-4.58119060065397e-06
-9.35945452359438e-08
-1.70636193599508e-05
-1.46629243171817e-05
-5.41027298399105e-07
-4.23094945583471e-06
-5.22993184804527e-06
-2.08454170916959e-05
-1.45245214668804e-05
-2.39277002450986e-05
-1.78280089192614e-05
-2.37959324550895e-05
-8.09960175618297e-06
-1.38160994490555e-05
-1.23090713049384e-05
-9.02315727783041e-06
-1.70480470580254e-06
-1.38866498438617e-05
-1.5384011402274e-05
-2.04775720857711e-05
-1.05072602584089e-05
-7.74975815931811e-06
-1.9969519825639e-05
-1.5798260355902e-05
-1.35621871474931e-05
-2.26004146966271e-06
-2.19577429085222e-06
-5.56451165713998e-07
-1.77165437581496e-05
-1.20930867304858e-05
-9.29614820613723e-06
-2.30718530036056e-05
-1.24839866756719e-05
-5.00609127769602e-06
-1.00541557180217e-05
-1.28697479204003e-05
-1.55694467458213e-06
-1.12113005269914e-05
-1.05886543913401e-05
-1.06812233819048e-05
-1.27259592531023e-05
-7.26567198443883e-06
-3.25142153131123e-07
-7.84252621336337e-07
9.36542928686858e-06
-3.86904981319524e-06
-2.21630974875415e-05
-2.21815703355445e-05
-1.1298261580746e-05
-1.17086292052629e-05
-9.73195568111512e-06
-1.33485821887232e-05
-4.68147628373949e-06
-1.39203205671723e-05
-9.27673623451368e-06
-4.91803262977738e-06
-9.26948333628441e-07
-1.03747348181921e-05
-1.73817701999902e-05
-5.71053689537162e-06
7.81429916646179e-07
-4.72972554460087e-06
-2.42149564782754e-05
-7.53503939613028e-06
-1.19565732416331e-05
-2.74524009814238e-05
-1.45055594078191e-05
-1.28606696105374e-05
-8.09140706792585e-06
-9.14718619861997e-06
-5.44774804353802e-06
-7.8007615484386e-06
-2.62245816617315e-06
-2.01037401827883e-05
-2.00092220164254e-05
-1.30553598629539e-05
-3.50413374339583e-06
-8.66183964993359e-06
-5.53689692930875e-06
-2.79295467202952e-06
-1.16113185990056e-05
-4.36739759601434e-06
-1.7290052616007e-05
-2.43773191298028e-05
-1.03440619032163e-05
-1.0874271780453e-05
-7.94611033357336e-06
-1.35192302777057e-05
-7.5541305733976e-06
-6.05543705068369e-06
-9.65854514638561e-06
-1.02399204799788e-05
3.23248745579174e-06
-1.17864676630726e-05
-8.27447109465405e-06
-6.86624570515543e-06
-3.83540212371695e-06
-9.81118312187866e-06
-7.55980261259075e-06
-1.26971743251311e-05
-1.73662873523559e-05
-2.57608227705969e-05
-6.1646042467025e-06
-1.49275281056605e-06
-5.40903121190104e-06
-4.31942101414609e-06
-1.90626360716513e-05
-6.36156663341456e-06
-9.37982458349073e-06
-8.90796975600893e-06
-1.29544061941649e-05
1.88478157872102e-06
-1.48221573985702e-05
-1.31609939360889e-05
-8.54937494334624e-06
-9.64681544933007e-06
-1.04969444574848e-05
-5.65052204969446e-06
-1.72732637731213e-05
-6.49212234816559e-06
-7.24172218950522e-06
-2.41170879363476e-05
-2.18528997572983e-05
-7.58221022204888e-06
-1.37695373812991e-05
-1.92899219168044e-05
-2.28060913007423e-05
-1.63129919315208e-05
-6.02561833418095e-06
-4.99258903480031e-06
-1.48250718995452e-05
-2.11662953687993e-05
-8.55184011639964e-06
-2.63682786630323e-05
-1.75036463042988e-05
-1.12140005956377e-05
6.68795351777799e-06
-3.26578070465253e-06
-6.66003238857707e-06
-2.49978628976315e-07
-1.78757458839595e-05
-5.84428931257444e-06
-1.25294099424599e-05
-2.5485999526523e-05
-4.85796622163118e-06
-8.07255849076695e-07
-6.58621773511114e-06
-1.78765816168071e-05
-2.02981590334251e-05
-6.0838734706897e-06
-1.44833303431368e-05
-2.53601538970841e-06
-7.9586760733654e-06
-5.3737010137484e-06
-1.276112643528e-05
-8.18254792795039e-06
-1.09484662781155e-05
-1.47243842803474e-05
-2.02379441430198e-05
-1.60299932492278e-05
-9.44447184668747e-06
-1.01455219050864e-05
-8.40799605643953e-06
-1.21403622821805e-06
-2.29405985420192e-05
-1.01071445545969e-05
-5.02357504702102e-06
-2.06683984193953e-05
-5.03653037941618e-06
-1.41797538315067e-05
-4.74941435071289e-06
-3.70368195446242e-06
-7.02277619899252e-06
-1.55279823521419e-05
-1.08180854280819e-05
-8.12470771881305e-06
-5.27014259995484e-06
-1.46663287560428e-05
-1.77926810980778e-05
-1.22802592355448e-05
-5.91334103037294e-06
-8.71267558503268e-06
-7.27417401200183e-06
-6.52983578747866e-06
-1.85030416389377e-06
1.16342121005713e-05
-1.33655596923905e-05
-1.22510120537379e-05
-9.77915232608121e-06
-1.49645733721448e-05
-1.69360973973599e-05
-1.14826246481539e-05
-6.32348023506082e-06
3.16469522421457e-06
-5.95563330599507e-06
-1.42840923008874e-05
7.14300486976756e-07
-7.56050444175664e-06
-1.71578398037352e-05
-1.47655178249188e-05
-2.7507409369374e-06
-6.78286438254363e-06
-6.05261440118205e-06
-9.95969347768491e-06
-1.14118722814508e-05
-3.54416776537296e-06
-8.67990215197936e-06
-1.49437000203277e-05
-1.68106489442756e-05
-7.8399277226404e-06
2.7397269745204e-06
-1.2220977708622e-05
-1.92705743782498e-05
-7.25549370670925e-06
-1.77004965801503e-05
-2.29124933282381e-05
-2.35553438208045e-06
-1.29692836471493e-05
-1.27611349626814e-05
-1.33646875087509e-06
-1.72543452935403e-05
-2.28381334164942e-06
-8.574906098047e-06
-1.74758830098237e-05
-8.27486566839151e-06
-1.56274679573826e-05
6.69093812671726e-06
-1.34917226524905e-05
-3.46371874207183e-05
5.07098264182432e-06
-1.26970324092364e-05
-1.34373873895473e-05
-1.31036742432798e-05
-2.01439842403766e-05
-5.68454548925387e-06
-1.92591592513224e-05
-1.00703922812454e-05
-2.73222790628605e-06
-1.04256090369955e-06
-1.56737896297061e-05
-1.37397945312598e-05
-4.37070361334549e-06
6.17601020224977e-06
-3.46368186556213e-06
-8.34187029019219e-06
-1.38313325400694e-05
-1.55307615201329e-06
-1.47063372677723e-05
-7.83652490080304e-06
-1.24550296729873e-05
-5.14940882528373e-06
-1.45213437500187e-06
-2.99881694728611e-05
-2.36124027548152e-05
-1.87263571757957e-05
-2.18003493654997e-05
-1.50925099123879e-05
-8.26877782950259e-06
-5.70037806635591e-06
-1.26020156807505e-05
-1.77634085098892e-06
-1.59557141436261e-05
-1.05368521582659e-05
-8.80102170062687e-06
-4.32413348228192e-06
-1.80221213125354e-05
-6.95935612179492e-06
-5.12653788681709e-06
-9.61134285251196e-06
-1.52663442629251e-05
-1.93238972047617e-05
-1.42550616488259e-05
-2.06570063223171e-05
-1.02462582303677e-05
-6.98256072638548e-06
-6.78575711551632e-06
-2.02472089808253e-05
-1.73782694812766e-05
-1.65130104803992e-05
1.21483025420841e-06
-1.44063749398478e-05
-1.11713300472055e-05
-9.81005885040768e-06
-1.85247573222899e-05
-3.54961241203951e-06
-1.82223319605309e-05
7.42981425293034e-06
-7.23536797023901e-06
-2.30100315090425e-07
-1.876445730811e-05
-1.15221377541024e-05
-5.58523423455665e-06
-1.90801228103779e-05
-3.5573223206967e-06
-7.36227562249185e-06
-1.64288740749666e-05
-5.86799026678272e-06
-1.67153959325548e-05
-1.86983377847443e-05
-1.68066981751245e-07
-1.71112808952338e-05
-1.69699597522125e-05
-2.04565401624647e-05
-1.6648169449816e-05
-1.23507411207297e-05
-1.21669979783114e-05
4.36439350200396e-06
1.84375740883436e-06
-6.43557001476352e-06
-4.88430302805837e-06
-9.2099783127554e-06
-1.77444521786775e-05
-1.34263716023589e-05
-2.17731434081535e-05
-9.2187904761252e-06
-1.32663437456194e-05
-1.68053140509174e-05
-2.06423372812526e-05
-1.23406255720418e-05
-1.03727233494667e-05
-1.74666738718932e-05
-1.28645503057331e-05
-4.75531763664256e-06
-1.06045756325927e-05
1.17462126783464e-06
1.59763117288008e-06
-3.12309898673408e-05
-1.7446267524243e-05
-3.62880476200674e-06
-1.03653349354192e-05
-6.80694180275168e-06
-4.00071301905465e-06
-5.41175105525782e-06
-1.14026415502039e-05
-1.13579301929926e-05
-1.57305088972938e-05
-5.38767550081169e-06
-1.14831883123649e-05
-1.93033197635541e-05
-6.3007699796865e-06
2.89181225236897e-06
-1.19821840153679e-05
-1.62270655694417e-05
-8.71522609848511e-06
-7.49387256984886e-06
-8.35359725865569e-06
-7.05269949634927e-07
-1.66553818311312e-06
-2.46869355817884e-05
-1.41492860626926e-05
-3.17426408968025e-06
-1.02488333502909e-05
-6.06477191188187e-06
-8.83777129856882e-06
-8.58713620833185e-06
-8.50971868745808e-06
-6.19157041720275e-06
-2.03751114565253e-05
-1.02498369128976e-05
-4.05539068814563e-06
-4.9933901626875e-06
-1.59610001048301e-05
-1.32681285285513e-05
-4.22140746655286e-06
-6.79891543217549e-06
-2.45652523789622e-05
-1.80915057081827e-05
1.38077742742276e-08
-1.51780686195119e-05
-1.51397048603215e-05
-2.2608690925545e-05
-2.037449281392e-05
-7.10651983398379e-06
-1.19838737776258e-05
-1.47749265589739e-05
-1.64035660216964e-05
-2.28640416560088e-06
-1.07630457117429e-05
-3.57762770115573e-05
-1.09600981180523e-05
4.43074166285822e-06
-4.93462927781117e-06
-2.83287622104949e-05
2.528011735718e-06
-7.24351913296007e-06
-2.13648888204221e-05
-6.0866365678943e-06
-1.71910178230115e-05
-5.04329966636617e-06
-1.48008453740336e-05
-1.27126013087339e-05
-1.49074618861285e-05
-2.88351851612195e-07
-8.26544488639931e-06
-2.22807839011071e-05
-1.33036672887607e-05
-1.29348185174283e-05
6.03988700351196e-06
-1.61152797838613e-05
-2.27722800303942e-05
-1.77104021721685e-05
-9.1340180206178e-06
-1.11101922933383e-05
-1.65675390160616e-05
-2.2741596195547e-05
-1.60494267883384e-05
-1.67297829688647e-05
-8.02818790522248e-06
-7.74901819355898e-06
-9.42893030132123e-06
-3.30307717102066e-06
-1.09959551197633e-05
-9.38475489019407e-06
-1.56286721689198e-05
-1.40312672210661e-05
5.33385032740917e-06
-1.53806987802785e-05
-1.18639868955273e-05
-2.06738095403703e-05
-1.08788198012484e-05
-1.06090346062369e-05
-1.38022241185357e-05
-1.60834270335349e-05
-4.31676812111804e-06
-1.66873262536402e-05
-1.22468150188829e-05
-3.7308685435862e-07
-1.00526331022233e-05
-1.80551259039428e-05
-2.27524087966712e-05
-1.9121306418318e-05
-1.9441037530484e-05
-4.63767243575455e-06
-2.12796800614935e-05
-2.0797176357362e-05
-2.19551872915935e-05
-8.6196853336925e-06
-6.90655513721242e-06
-1.00352329629381e-05
-8.13853285171047e-06
-1.53518461338363e-05
-2.77140623887147e-05
9.5499190399792e-06
-1.82230942985956e-05
-1.17110166491655e-05
-1.26804195898863e-06
-5.218914829461e-06
-4.40250683139297e-06
-6.91791904110609e-06
-1.04895888029882e-05
-1.00953884837273e-05
-1.59203899064318e-05
-1.54166536272199e-05
-2.03685721616281e-05
-9.83930935109205e-06
-1.58384843100341e-05
5.11848476248303e-06
-1.68454980671833e-05
1.72463489550288e-06
-1.82718980122355e-05
-7.01613179255875e-06
-9.70644369799671e-06
-1.86690043880113e-05
-1.51933197208993e-06
-1.0510900393282e-05
-1.5562772658499e-05
-1.68882832892845e-05
-1.51309672443069e-05
1.06695441501387e-06
-8.6517406957516e-06
-1.60232160750027e-05
-3.47060062460183e-06
-9.61785085425084e-06
-7.74599817598603e-06
-6.28333810295607e-06
-9.16292895115125e-06
-7.63248174787675e-06
-1.44660379547597e-05
-1.14421540208673e-05
-1.48256662195393e-05
-1.34710308239218e-05
5.11462547197582e-06
-1.89592513258821e-06
-3.51445654031601e-06
-4.11534237637341e-06
-1.86210603051165e-05
-1.48345450185445e-05
-2.24096387690178e-05
-1.44940319037891e-05
3.00352037530573e-06
-1.69669533965965e-05
-1.33830113935141e-05
-1.54638993103172e-05
-1.75987252253961e-05
-1.25610032963472e-05
-2.20487000411713e-06
-1.23036299858988e-05
-6.32822230290666e-06
-1.56918796338065e-05
-1.11361591913416e-05
-2.77000905052164e-06
-5.66111486996676e-06
-1.09963155877476e-05
-2.49513859239999e-05
-1.23261363649714e-05
-1.3540790001893e-05
-1.13786140564642e-05
-1.67084781252809e-05
-6.15506746753602e-06
-2.00575670550778e-05
-4.5338059223033e-06
-2.71217401409424e-06
-1.21048626027523e-05
-8.76305653522512e-06
-6.73136767838312e-06
-9.53383348430266e-06
-8.2191273681224e-06
-1.70870033927694e-05
-1.00386731518647e-05
-9.36845362438145e-06
1.38808825665961e-06
-3.36224311677976e-06
-1.86215796115493e-05
-1.60979328072274e-05
-1.36677580904192e-05
-2.81466288909021e-06
-9.58081450747599e-06
-9.2439011866116e-06
-1.88065947009443e-05
1.7161958442383e-06
-3.05429692328512e-06
-1.16428896838191e-05
-9.1261804558284e-06
-2.21268844306528e-06
-2.18403638144144e-05
-6.93071828840188e-07
-3.9942389977249e-06
-3.41434514816379e-06
-2.81551775836263e-06
-1.7647864373898e-05
-1.01154817728904e-05
-1.73514450489988e-05
-1.95095853732129e-05
-1.10020160320571e-05
-9.44641570582806e-07
-1.71080740857549e-05
-1.85784637930636e-05
-7.00371307439328e-06
-2.59903112812113e-05
-1.12235467034591e-05
-2.77185887665555e-05
-1.38995855730447e-05
-2.14653938865985e-05
-6.59330817280808e-06
-5.88680749961503e-06
-8.46817929853317e-06
-1.01311213989586e-05
-4.10202085321569e-06
-5.92320878423183e-06
-1.92724954349052e-05
-2.22167770424769e-05
-1.11617273883454e-05
-1.05512565393186e-05
-2.73531358448501e-05
-1.18514968626405e-05
-5.27436700639356e-06
-2.00924193227026e-05
-7.65440742569621e-06
-1.5642762291904e-05
9.27201994715345e-07
-1.43956252510042e-05
-5.33656144455976e-06
-4.40879376478745e-06
-6.6691027421321e-06
-8.46788246490388e-06
-2.05924412029801e-05
-1.41436927528555e-05
-4.81226280982755e-06
-3.08541088378542e-06
-1.43652164641078e-06
-1.48166161978197e-05
-1.14097491998758e-05
-2.01260524968796e-06
-1.03302556879617e-05
-2.06354913772028e-05
-1.8349118013686e-05
-1.2291502667183e-05
9.6226148594522e-07
-6.63794740755335e-06
-1.34515046811348e-05
-2.19442931922311e-05
-1.545263436033e-05
-1.38407360456042e-05
-2.18065878163264e-05
-2.5744855045087e-05
-1.936534472389e-05
-5.34046937569574e-06
-2.05208211720869e-05
-1.07166211241913e-05
-5.25320774020103e-06
-1.33226576701332e-05
-3.0857718701243e-06
-1.09797778782632e-05
-2.502530011635e-05
-1.31484221521564e-05
-7.23005396543475e-06
-3.19424763386646e-06
-1.19885027515972e-05
-5.10564441637826e-06
-1.51117924436933e-05
-1.66861505144585e-05
-2.15342075759284e-05
-2.14506758043691e-05
-3.49127448302211e-06
-1.71896340998694e-05
-1.97811251580092e-06
-1.51353323989927e-05
-1.01567421633184e-05
-9.85135952608418e-06
-1.26170701944817e-05
-4.8598013815662e-06
-1.46634299978771e-05
-6.65593762636297e-06
-6.1024353917306e-07
-1.53113150649775e-05
-1.94426503657925e-05
-9.43918754049298e-06
-3.24492202785068e-06
-1.85785021149186e-05
-1.24455296871703e-05
-9.0050388131292e-06
-8.63207395403558e-06
-1.1971563961132e-05
-1.91095416526782e-05
-1.5993884479939e-05
-1.37249116192317e-05
-1.11920513484031e-05
-1.65583535670598e-05
-1.43253582267978e-05
-2.00793144211814e-05
-2.33460347351816e-05
-1.2121552256138e-05
-4.78810953236403e-06
-4.9175807938534e-06
-1.29331283126124e-06
-1.22973021866868e-05
-1.18279931117927e-05
-1.20603572821167e-05
7.20094687292716e-06
-1.65895426934074e-05
-2.08375521024104e-05
-7.87666240599101e-06
-1.35827614285899e-05
-1.04021610112374e-05
-1.28589425112421e-05
-8.38637077172673e-06
-7.34746263769351e-06
-2.25703248703424e-05
-4.16092235917372e-06
-4.0260830103521e-06
-7.97531748851512e-06
-2.54797831348614e-05
-2.10000999768681e-05
-1.19255678496774e-05
-9.53732598872488e-06
-6.67335421469116e-06
-8.2220052598812e-06
-6.90183524066694e-06
-5.34393978863032e-06
-1.77102866928525e-05
-1.17010671414827e-05
-7.9661268487748e-06
-9.79133108137101e-06
-2.06775779380634e-05
-2.24248020975428e-05
-2.35353644179638e-05
4.14292321838764e-06
-2.46127166898909e-06
-8.11496980672274e-06
-5.70456900306502e-06
-2.26449531087155e-05
-1.60751360561373e-05
-2.07759135790161e-05
-9.26266383081035e-06
4.59774546244366e-06
-1.24420764421526e-05
-2.53640486403361e-05
-1.37901850368307e-06
-2.53120344781454e-05
-2.29857185513208e-05
-4.05534086177757e-06
-4.69771957915509e-06
-5.04021174906404e-06
-1.01144226308785e-06
-7.22388836369173e-06
-1.29394675123486e-05
-1.46163372802729e-05
-8.44065412274357e-06
-3.91378642907922e-06
-1.92176512873228e-05
-9.64229477195131e-06
4.72865884766478e-06
-1.28788835455053e-06
-1.82155093663228e-05
-1.93217533749213e-05
6.57087679674271e-06
-9.41651008615192e-06
-9.81264182328068e-06
-7.35977786923213e-06
-4.06942621631746e-06
-2.07450587467061e-05
-1.15572615903705e-05
-8.69845358463879e-06
-2.81781776101541e-06
-8.90607338364079e-06
-1.57652502697409e-05
-7.51837468852961e-06
-1.31667738758918e-05
-1.30994347885359e-05
-1.63248520435918e-06
-7.59374345755176e-06
-1.61049838965888e-05
-9.98212616866436e-06
-2.37521866668614e-06
-5.10167191211152e-06
1.46338001949756e-06
-5.98162414556778e-06
-1.38469285583951e-05
-4.21079566773265e-06
-1.1961270735114e-05
-2.00272479538255e-05
5.84905746808864e-06
3.46137091020153e-07
-7.80508972473449e-06
-7.35244815668457e-06
-5.87421372976732e-06
-1.60400861016417e-05
-4.79551126691686e-06
-8.01995863725327e-06
-8.91412323500921e-06
-5.29680906503949e-06
1.5136473596128e-06
-2.51890589993854e-05
-1.31807473506416e-05
-5.71801752747618e-06
-1.26521121014915e-05
1.33212816635736e-06
-9.3967408142003e-07
-7.51852175558461e-06
-1.25226795200816e-05
-1.22730144727392e-05
-2.25219307805255e-05
-1.48588222615643e-05
-1.06818548801717e-05
-3.611747554971e-06
-2.20112986024844e-05
-1.54862829340264e-05
-1.69015542252905e-05
-1.70748697245758e-06
-4.04632966358809e-08
-1.20098848401129e-05
-1.03517841985889e-05
-1.52012773018132e-05
-1.32126882785367e-05
-3.44781915343519e-06
3.11359650183479e-08
-1.43258643868123e-05
-1.66930662302846e-05
-3.56374267146219e-05
-1.88614552090293e-05
-9.81614751141994e-06
-1.29086798190307e-05
-1.42480111897335e-05
-4.5868352276491e-06
-2.15237296270027e-05
5.30570972484874e-06
-8.8363664443269e-06
-2.23161755988292e-05
-8.53013481338831e-06
-1.07913398963647e-05
-9.69144216841184e-06
-3.89629537343766e-06
-3.74521810867951e-06
-2.52563968281698e-05
-5.26265782656758e-06
-4.44081506695477e-06
-1.05836047501065e-05
-6.61014045209938e-06
-9.11714240727918e-06
7.56848765532143e-06
-1.75598880585546e-05
-9.00010444721724e-06
-6.01768253594146e-06
-2.00681507278365e-05
-1.06148146833954e-05
-1.72322195158299e-05
-5.69754890422434e-06
-2.23644076343038e-05
-1.38333975407183e-05
-2.62691315195365e-05
-7.39471776313608e-06
-5.69063094905957e-06
-7.20473184423246e-06
-1.18418569317743e-05
-2.02777229559568e-05
-5.62538336330451e-06
-8.78089767327579e-06
-9.17959922190866e-06
-1.18744015573592e-05
-1.24359724435649e-06
-7.03313328430287e-07
-2.0772423783315e-07
-1.99783392881346e-05
-1.4582911283075e-05
-1.88151694498765e-05
6.81377099108667e-06
-1.4904983976957e-05
-3.472931724441e-06
-1.39842797952772e-05
-1.15595158599931e-05
-1.42336803880091e-05
-4.70558140503541e-06
3.61208383050561e-06
-3.89218891166208e-06
-1.44063992936669e-05
-2.04905091721969e-05
-1.27918194780863e-05
-1.31544255410417e-05
-1.93906025467011e-05
-1.18316529630141e-05
-4.77833153946901e-06
-1.63255889540344e-05
-1.17284487672409e-05
-2.05919593923107e-06
-1.02943261130121e-05
-1.93673128003773e-05
-6.32276287857819e-06
-1.23519348404294e-05
-2.25252477408162e-05
-6.64002960309095e-06
-6.73836311910518e-06
-3.59682560686173e-06
-9.01323531523706e-06
-1.05897504222937e-05
-3.05802973775569e-05
-9.93044306086342e-06
-6.3420767478775e-06
-7.88969196171547e-06
-1.47622896452528e-06
-6.29899535502288e-06
-1.04740990073224e-06
-7.96760647427759e-06
-8.85273150274073e-06
2.14366277606483e-06
5.64225259898924e-06
-6.31940063376341e-06
-1.77457137348825e-05
-9.92651933424281e-06
-3.92653848992828e-06
-2.12201812017823e-05
-4.03700111394552e-06
-1.76840085507265e-05
-8.14917170492851e-06
-9.20178416213249e-06
-4.01764128506958e-06
1.79311874589829e-07
-1.57834004296634e-05
-1.42876106981501e-05
-2.39968153978285e-05
-7.95194736509843e-06
-6.05361248772582e-06
-4.60948132847476e-06
-6.20850055443946e-06
-3.97002468827714e-06
-1.98980668005706e-06
-1.21721724087753e-05
-1.251344548785e-05
-1.81808260148763e-06
-2.4073522696873e-05
-2.27571239528e-05
-2.14152187442129e-05
-1.57679806577632e-05
-3.51496922249336e-06
-1.25835545768564e-05
-1.8320873797601e-05
-1.31612689250018e-05
-3.12134007235835e-06
-1.24114551257704e-05
-1.30624275557625e-05
-1.38074474313681e-05
-8.13791826940011e-06
1.54834322136029e-06
-2.55159553941391e-06
-6.17442880921849e-06
-9.69535492894061e-06
-1.59927726643318e-05
-1.24239279590627e-05
-1.65176816517685e-05
-2.10508070317038e-05
-2.3932504115874e-06
-1.61959215079605e-05
-4.15413474290565e-06
-1.36019493401926e-05
-1.41442304696589e-05
-1.25273640864482e-05
-1.44784390619131e-05
-1.21480982229027e-05
-4.3275161050682e-06
-1.58995359555733e-05
-5.42623072387599e-06
-1.8280460891835e-05
-9.3795781623905e-06
-3.94844223982301e-06
-1.87653200410009e-05
-1.44952297661466e-05
-1.34870620051919e-05
-9.99212191863721e-06
-8.27663648229035e-07
-1.39295203908378e-05
-1.49296404539727e-05
-1.66495134203376e-05
-8.03121743096548e-06
-1.89960341079055e-05
-9.83877312580645e-06
-2.00356573758008e-05
-4.90022532273986e-06
-5.07906661573983e-06
-1.2761258962023e-05
-2.62206114969024e-05
-1.39070376719648e-05
-1.89290139935075e-05
-1.95626611473518e-06
-1.31949695827445e-05
-1.16943814760649e-05
-1.51784062374486e-05
-6.89101484768058e-06
-2.06782123290707e-05
-3.07612752030113e-05
-5.72850427227662e-06
-5.19455730597607e-06
-6.0081234074713e-06
-1.5126560929713e-05
-9.91614721250237e-06
3.10444796228959e-06
-7.91558500813216e-06
-1.16685846532435e-05
-1.2270800166725e-05
1.0557977903707e-05
2.06672648362893e-06
-8.29233338265179e-06
-2.1928375636438e-05
-1.21726095857621e-05
-1.16774604025181e-05
-1.50850769280988e-05
-1.56682661460915e-05
-6.31334086524512e-06
-1.03171518433476e-05
-9.57953203949239e-06
-2.05513908959101e-05
-2.17746461485221e-05
-9.77957193227169e-06
-9.37415978035724e-06
-1.16974458388171e-05
-1.38231872194545e-05
-1.40636167236709e-05
-1.60831714792842e-05
-1.07910608994239e-05
-9.96080026911949e-06
-6.8301844599938e-06
-2.40310663266643e-05
-1.07523436231078e-05
-7.78719363553078e-06
-8.77118728477223e-06
-1.51238203672316e-05
-4.50293966903405e-06
-1.16575254210482e-05
-1.54618091721424e-05
-1.81380324644775e-05
5.80769487044061e-06
-1.59843432927183e-05
-2.10439791735594e-05
-1.16522931513929e-05
-1.13138276900684e-05
-2.27121418956648e-05
-3.15504420415585e-06
-9.2189772397104e-06
-1.32206935090117e-05
-1.44591304617782e-05
-9.77286580423143e-06
-4.51609718037866e-06
-1.15585500013881e-05
-1.41404453721716e-05
-2.0943431797223e-05
-1.8152687329732e-05
-1.12654212036498e-05
-7.33919909724239e-06
-2.65621208124793e-05
-7.03644879512198e-06
-2.52032067885376e-06
-1.07716290785638e-05
-9.16645678510672e-06
-7.14127177248511e-06
-1.29752526108517e-05
-7.39604652671902e-07
-1.46715332967816e-05
-1.25094254231942e-05
-8.92790476641749e-06
-8.15127776034331e-06
-8.47553127308259e-06
-8.39021930774274e-06
-1.17484976731649e-05
2.99697372875142e-06
-1.16174719333214e-05
-1.51895680353149e-05
-9.03399442301087e-06
-1.14176682530872e-05
-2.06599769725759e-05
-1.6594604737645e-05
-2.55454105782388e-06
-1.19605068016746e-05
-1.57174098083211e-05
-1.17607984160353e-05
-7.98352086020488e-06
-1.69768434736913e-05
-7.25163668628463e-06
-4.6967725167288e-06
-1.51046554280418e-05
-1.16885785382705e-05
-1.22590146699066e-05
-1.49154082207662e-05
-1.65978730665821e-05
-2.41951729893085e-05
-4.14324775850604e-06
-1.77993688917962e-07
-2.08847749439922e-05
-1.41078352664518e-05
-8.20496008416611e-06
-1.85540358819052e-05
-9.47294629632159e-06
-2.10203031375431e-05
-4.65671909506126e-06
-1.16261959042189e-05
-2.91927667578113e-05
-1.20746892481271e-05
-2.84664014371215e-06
-1.60728379059796e-05
5.82078364939926e-06
-1.89870532905601e-05
-1.49383537727746e-05
-1.53078287412678e-05
-1.46472898720599e-05
-6.81739893089569e-06
-6.64359953792267e-06
-5.46092181285391e-06
-1.21883270338657e-05
-2.29962950936929e-05
-1.45889450819867e-05
-1.09302193092343e-05
-7.62356201640516e-06
3.68525560674378e-06
-1.33878191159996e-05
-1.83026011688321e-05
-9.51090587330498e-06
-1.02337781572941e-05
-7.71237004183405e-06
-9.63695606551866e-06
-1.55132007783248e-05
-1.98016613367789e-06
-6.98299687870544e-06
-1.04815395109678e-05
-3.96865124755705e-06
-5.70068887401792e-06
-1.09225590471488e-05
-8.15233257557981e-06
-6.97466121930677e-06
-7.78676325445312e-06
-1.42199037849289e-05
-2.23709579975158e-05
-1.77947303886238e-05
-1.34597586215418e-05
-1.93121455065771e-05
-9.62575800138852e-06
3.96122440456228e-07
-1.14263564781583e-05
-1.44961829270286e-05
-9.87180685403078e-06
-1.28087807687106e-05
-7.48669407625678e-07
-6.76536020078053e-06
-8.11914683949575e-07
-3.74381431357182e-06
1.21911519668865e-06
1.16102597759537e-06
-6.99836488657234e-06
2.69293359199426e-06
-3.16455124946457e-06
-1.10956360368699e-05
-1.04694530439858e-05
-2.68419501819791e-05
-1.51930927140998e-05
-2.19091629772263e-05
-1.4117489779848e-05
-8.35120920442081e-06
-1.92944344660935e-05
-9.35265528830241e-06
-1.90075329112232e-05
-1.56946888810448e-05
-1.22983303244557e-05
-2.32822802160591e-05
-1.35526017022115e-05
-1.8248688832026e-05
-7.76819192768366e-06
-2.25684298427938e-05
-9.97595201417411e-06
-1.04471067134598e-05
2.33841534780943e-06
3.37145624106508e-06
-6.22944779306166e-06
8.38002052058274e-06
-1.77044925117063e-05
-1.25585877197168e-05
-1.33659495214127e-05
-1.79849361500209e-05
-2.70280081802404e-05
-1.0292711863792e-05
-1.17477720564171e-05
-5.67294752076098e-06
-6.55765193283283e-06
-1.03310772900733e-05
-2.52098649859063e-05
-2.01163133086256e-05
-7.65857865874304e-06
5.91589386310685e-08
-9.61746674747885e-06
-1.97717456830486e-06
-9.3993483854718e-07
-1.42424510625989e-06
-4.56227634202178e-06
-1.55291967049306e-05
-7.39595686541597e-06
-7.81811063498948e-06
-6.15669568886951e-06
-1.17701110758706e-05
-1.31593612659331e-05
-1.0173204633281e-05
-7.47515945172699e-06
-1.17559001032556e-05
-1.47849248730162e-05
-1.14389917249714e-05
-1.50383731788417e-05
3.62272389401887e-06
-1.62321475730884e-05
1.28421708616738e-06
-1.12939362522153e-06
-1.5853443749942e-05
-1.6458607893078e-05
-3.22064752783898e-06
-9.01166386858839e-06
-1.70461578439449e-05
-1.11145403941831e-05
-8.09793280558314e-06
-1.895401183095e-05
-1.43219918566938e-05
-1.72937152772827e-05
-1.1481729685022e-05
-1.8358296901603e-05
-1.29562300371373e-05
-1.83635967530208e-05
-2.80119505227985e-06
-3.89215102965164e-06
-8.34782348140656e-06
-2.12004977764627e-05
-1.46387838228942e-05
-8.36011545098223e-07
-8.08259899369356e-06
6.15060669206114e-06
-1.45602347310703e-05
4.84857125579413e-06
-8.68964588496745e-06
-1.37680051462499e-05
-9.8543024093848e-06
-9.14662952858971e-06
-1.39947300423944e-05
3.07492464341287e-06
-3.07220957726136e-06
-1.74619126519992e-05
-1.17504184234281e-05
-2.7432454281178e-05
3.98895469685636e-06
-1.30625823719894e-05
-2.53266938598976e-06
-1.16275503086142e-05
-1.11223967940633e-05
-9.62784871924757e-06
1.59666161859222e-05
-9.64655501777758e-06
-7.49151250516309e-06
5.07651989780011e-06
-6.10057653812862e-06
-1.47056236260713e-05
-5.90006058415317e-06
-5.38529478971463e-06
-9.9797532623138e-06
-1.54440317254646e-05
-3.77347244460131e-06
-4.45302022384293e-06
-7.61430764071074e-06
-1.19274752815688e-05
-1.14410430572589e-05
-1.14463717419735e-05
-1.34993236585384e-05
-8.38042483070435e-06
-2.01079086505912e-05
-2.3147545173843e-06
-1.60882180698519e-05
-1.24516261234684e-05
-1.12884244499305e-05
-1.99243790596732e-05
-1.43325367717344e-05
-7.0769107548651e-06
-6.99877375516405e-06
-1.60307673834946e-05
-1.63598947518784e-05
-7.65873601957679e-06
-1.94262457559e-05
-1.73518059861732e-05
-2.0771726555593e-05
-2.07810365168976e-05
-1.32542672977553e-05
-2.03343463585658e-05
-1.85544447953119e-05
-1.2072785861226e-05
-9.97139854377477e-06
-1.85558094104341e-05
-1.77083753505637e-05
-1.80415383095624e-05
-9.80989150472129e-06
-1.60776576173647e-05
-1.79518501234519e-05
-2.2003973830344e-05
-8.78640483079362e-06
-1.07621736368737e-05
-1.66266122467651e-05
-1.90957295870088e-06
-9.89141253173474e-06
-2.05842756294198e-05
-1.91556811303456e-05
-1.84697869551785e-05
-4.9751228929805e-06
-1.59403534401918e-06
-6.04882183354947e-06
-1.23152983520416e-05
-9.28166914135446e-06
4.41855489972077e-06
-9.37328383181644e-06
-8.48826507948452e-06
-1.31588603990612e-05
-3.50886605605369e-07
-2.04075668870894e-05
-1.99540788460399e-05
-1.08056221175428e-05
-7.83953953411868e-06
-1.33819839454529e-05
-2.11954479528139e-05
-9.21207448795949e-06
-2.80879963256098e-06
-1.3555648938553e-05
-4.62018235249445e-06
-1.40601082479374e-05
-1.52158843581147e-05
-1.24358616991059e-05
-1.71136921650443e-06
-1.38296814083441e-05
-1.23199246284226e-05
-9.29193822806052e-06
-1.77352012234488e-05
-1.74847717630953e-05
-1.24573485124612e-05
-7.3951162777017e-07
-9.7241615635856e-06
-1.63339951636554e-05
-8.67128204675492e-06
-2.18433527668735e-07
8.456447901853e-07
-2.02083976419938e-05
-1.76005609045401e-05
-8.98990030037591e-06
-1.97522488826309e-05
3.43627384005766e-06
-1.71144361528904e-05
-1.21912470321775e-05
-2.21100913938828e-05
-2.03303237920576e-05
1.98705393281113e-06
-1.62212591009127e-05
-1.20790909423731e-05
-1.07512870487679e-05
-8.58404380533617e-06
-1.33833000346279e-05
2.35231251121756e-06
-2.29891751124489e-05
-1.60509067211465e-05
-1.08085044217464e-05
-1.97835116201056e-05
-1.60763983019974e-05
-1.63034670483935e-05
-1.2632624948199e-05
-2.03284512757425e-05
-1.40971035722052e-05
-1.22726539774815e-05
-1.17680350252313e-05
-3.04839557287463e-07
-1.38324802284578e-05
-1.30344880125914e-05
-5.92186900786581e-07
-1.14996442218724e-05
-1.18525198753056e-05
-3.54797007101702e-06
-2.59736708346705e-05
-1.38351796836806e-05
-1.4588074499473e-05
-1.53106049151246e-05
-4.24891705193919e-06
-1.34904836782986e-05
-9.03252632865291e-06
-1.31028637694417e-05
-3.97827627302133e-07
-1.05553537739186e-05
-5.87791236592262e-06
-8.34276856302424e-06
-1.84305520954831e-05
1.33582972580025e-05
3.32549562198219e-06
-1.3634781963513e-05
-4.09103281712297e-06
-1.91684066826522e-05
-1.28464513364406e-05
5.60099258960555e-06
-3.49796264328997e-06
-1.21438393260254e-05
-1.12757946093603e-05
-2.13119951185031e-05
-6.26750736307927e-06
-1.58072857035603e-05
-9.28774545751315e-06
-1.3772185511349e-05
-9.58392329823469e-06
-1.54600147123027e-05
-1.81801537358672e-05
-1.73241538233395e-05
-8.22882644360035e-06
-1.28524499872636e-05
-1.43130551092489e-05
-3.40734252667449e-06
-1.21727683068177e-06
-1.95673727939185e-06
-1.32635634793359e-05
-4.90705211218201e-06
-2.38176843869104e-05
-2.49762866809105e-05
-8.59994017031759e-06
-1.32619794470627e-05
-3.67943520217452e-06
-1.89030188657985e-05
7.24857677482978e-06
-1.00698997891356e-06
-1.7492138222023e-05
-7.03697827199361e-06
-4.18744072515086e-06
-1.51138732049431e-05
3.74928593313581e-06
-2.24683349804116e-05
-1.24195370370965e-05
8.22269488886993e-06
-2.675625932317e-06
-7.93606622415056e-06
-2.22378221587244e-05
-9.78930184612998e-06
-1.13937596616142e-05
-1.55570279426415e-05
-9.76079405403156e-06
-4.52114520446514e-06
5.50320623162935e-06
2.28799964962367e-06
-1.5150093426113e-05
-2.71212697858117e-05
-2.83526470062344e-05
-1.296553203298e-05
-8.91150137211738e-06
-1.17073302324626e-05
-7.76656058663622e-06
-1.03256365205816e-05
-9.60495832293237e-06
-6.94286479648439e-06
-5.81706326084947e-06
-5.35110893901283e-06
-1.29539536473462e-05
-1.00763407161002e-05
-9.3333129454377e-06
-1.37905492787629e-05
-1.73612012208514e-05
2.26643734435097e-07
-9.92156498244182e-06
2.78948108138321e-07
2.34884293047515e-06
-1.49741521834469e-05
-5.48248302496022e-06
-1.44527317510671e-05
-1.6669619109613e-05
-2.25367989781059e-05
-1.80347318362215e-05
-1.88630056071577e-05
3.77141976844954e-06
-8.58355353269082e-06
-1.14139476656264e-05
-2.121044820061e-05
-1.04010356933601e-05
-1.95146114127413e-06
5.34265407696672e-07
-1.59445509666918e-05
-1.25767927910095e-05
-2.93153869569604e-06
-1.88012576719679e-05
-3.37607730140164e-07
-1.10759061317382e-05
-2.64573561601427e-05
-8.77093217444839e-06
-6.34843505577728e-06
-1.48747200369407e-05
-9.75663757600636e-06
-8.13995055751108e-06
-1.51081393055108e-05
-7.45817616220322e-06
2.57204844945063e-07
-8.04181812722176e-06
-1.54819065945229e-05
-6.27120321891599e-06
-1.57097278693437e-05
-1.19720968938713e-05
-6.17039370550378e-06
-1.36957349167709e-05
-1.14387431308347e-05
-3.91694560752212e-06
-9.97122755693023e-06
3.09949547506173e-06
-1.01925370938897e-07
-1.24841749403535e-05
2.572994030599e-06
-1.71344991106563e-05
7.27512485531166e-07
-1.61303743012623e-05
-2.57808271628727e-05
-2.12354200748129e-05
-2.24805588236401e-05
-1.90033439986701e-05
-2.01853031548209e-05
-1.89971878440379e-05
-9.36779640682233e-06
-1.87169134656314e-05
1.44896728850664e-06
-1.64874030365749e-05
-9.70201411527814e-06
-1.99881457575105e-05
-8.2612543442327e-06
-6.81603643150967e-06
-5.2575758792535e-06
-1.06020626399216e-05
-6.70550737597108e-06
-1.35228453892175e-05
-1.86626305135419e-05
-1.16311196594472e-05
-1.5383188242749e-05
-1.96927531341223e-05
-1.36899328328843e-05
2.30715273349629e-06
-9.57552669861102e-06
-1.40349904394733e-05
-1.65130251887617e-05
-6.28708889203103e-06
-6.94965418957646e-06
3.12755707620852e-07
-6.4668217414458e-06
-2.03669172139124e-05
-7.86163239224451e-07
-3.61916611095763e-06
-3.85018205124945e-06
-7.97075106139144e-06
-5.07397293726556e-06
-4.37267340541072e-06
-9.50830585595158e-06
-1.37306783342691e-05
-9.20856668147936e-06
-2.58313552316978e-05
-6.66066544972125e-06
-1.25112102371652e-05
-1.44753077345099e-05
-1.25147684609302e-05
-1.17165200456856e-05
-6.92019641273373e-06
-1.175951981185e-05
-8.13846691023579e-06
-1.02278323831714e-05
-1.8807445758584e-05
-7.41865554376716e-06
-7.22023873804313e-06
-2.13783455994405e-05
-4.25070656533592e-06
-4.022632962801e-06
-1.53083493944059e-05
-1.27030159567426e-05
-1.52534189821855e-05
-5.24361316802833e-06
1.67681064197624e-06
-5.00306692450778e-06
-8.23241172553214e-06
-8.95836880538361e-07
-1.23052269722852e-05
4.37230572474068e-06
-7.60042001515153e-06
-8.98846541667757e-07
-3.01082778044129e-07
-6.68383457912877e-06
1.42366679684462e-06
-8.20676646966186e-07
-2.24088791277263e-05
-1.18481356034166e-05
4.29209184045417e-06
-5.91359139046736e-06
-4.73513487714029e-07
-5.23202170440761e-06
3.67433885211369e-07
-1.84573117100764e-05
-2.09639893103447e-05
-1.22773624116296e-05
-1.29464858206276e-05
-1.28937293443946e-05
-1.61152503766463e-05
-1.97627471159327e-05
-1.32384381682541e-05
-2.32171373254828e-05
-1.39641245853759e-05
-1.15270989422298e-05
-6.11140370514996e-06
-1.71267382824095e-05
8.0372483440245e-07
-1.29225493209161e-05
-1.40697949363309e-05
-1.04424749059562e-05
-1.54071165050284e-05
-8.14709454183707e-06
-1.36173683568338e-06
-8.48207475627311e-06
-1.94382552336263e-05
-2.18406078235096e-05
-1.4662068346007e-05
-2.03927420270712e-05
-8.99366616976378e-06
-1.1114880278316e-05
1.26947749328092e-08
-8.29126925188967e-06
-9.13583889786244e-06
-4.44430184432312e-06
-1.81768646972881e-05
-1.6397053439846e-05
-1.43016349462098e-05
-7.39541138691343e-06
-2.41308686153422e-05
-6.28493639015373e-06
-7.68400724955813e-06
-1.31168186351586e-05
-6.77573432059667e-06
-6.63427904830266e-06
-6.97468752095176e-06
-7.37966779610759e-06
-6.50985575438324e-06
-1.65880565395942e-05
-1.54280211933307e-05
-1.29046132994562e-05
-2.04668157005417e-06
1.33040064718079e-06
-6.80990174696336e-06
-1.11867307598654e-05
-7.06119527103883e-06
-1.57998185519447e-07
-1.09947444753758e-05
-1.17162214464957e-05
-2.20605218289758e-05
-9.23879658240725e-06
-3.24944446702774e-07
-8.03456164493271e-06
-5.60343637225505e-06
-1.03611838953869e-05
-8.45544404330161e-06
-1.72245264757544e-06
-7.56042679637499e-06
8.66357252890761e-07
-1.56616455815139e-05
-1.37431392280798e-05
-1.1841046928577e-05
-4.40840108983678e-06
-4.80829839801067e-06
-1.18371876906073e-05
-1.31697487445328e-05
-8.94731798980107e-06
-2.04286994549878e-05
-1.16646363178604e-05
-2.04964415823488e-05
-1.78715575435152e-06
-3.27938875939064e-07
-2.34967684803867e-05
-1.23358084819308e-05
-2.00177398486592e-05
-3.26449205540227e-06
-2.0085761012909e-05
-9.9383997431544e-06
-9.86021322604145e-06
-4.22008320047576e-06
-3.75416079402818e-06
-1.95854485745971e-06
-1.13480101842189e-05
4.19576970718582e-06
-1.25995956707136e-05
-1.03647282363349e-05
-8.44094678729146e-06
-2.19328099765059e-05
-4.50433999323113e-06
-8.87872267987423e-06
-2.35676656628103e-05
-1.8322669882842e-05
-8.15699247449757e-06
4.79975231772851e-06
-1.44622273049037e-05
-1.44969213317332e-05
-6.37421347973922e-06
-1.69887817840692e-05
-1.29559732967026e-05
-5.1855144018282e-06
-1.21116355192604e-05
-1.41479241223966e-05
-1.26608297451161e-05
-1.71637626347669e-05
-1.63539033917346e-06
4.46002462128298e-07
-3.54377594054521e-06
-1.46777026762783e-05
-1.83242619340916e-05
-1.62064370871424e-05
-1.7461483225558e-05
-1.47506095437941e-05
-2.11718635535961e-05
-8.28487131332701e-06
-1.66854201763136e-05
-1.35692107375567e-05
-9.3226635128464e-06
-1.77676960341349e-05
-1.06843640431015e-05
-1.98219269559157e-05
-1.19927186129826e-05
-1.24829626195109e-05
-1.2042367095676e-06
-1.7972858070445e-05
-2.29914170463099e-05
-2.12855075724584e-05
-8.32048949598713e-07
-1.55186183981168e-05
-1.74541130521104e-05
-2.04060781425795e-05
-1.32421040821184e-05
-1.00648532776104e-05
-1.70013488356184e-05
-3.62393654675432e-06
-5.89292104262244e-06
-1.73079861720807e-05
1.37419304932094e-06
-2.04250621826701e-05
-1.88250416939096e-05
-1.40120333773575e-05
-6.53684972615277e-06
-5.3382915874656e-06
-2.10523057394524e-05
-5.37504124064865e-06
-7.40949815771978e-06
-2.36277957118537e-05
-1.01980217613901e-05
-5.92685586663709e-06
-3.70910694730803e-06
-9.52086751600809e-06
2.03724418388172e-06
-8.59384146592894e-06
-2.24746145807571e-05
-2.33874395333557e-06
-1.0451549202193e-05
-1.79780248067669e-05
-2.25371303533362e-05
-9.32155392165909e-06
-5.25639444431003e-06
-6.51103523669381e-06
-9.90215704292981e-06
-1.66777546295021e-05
-1.5859102561925e-05
-5.18471469559246e-06
-3.52149010746606e-06
-9.14877828740365e-06
-1.81840339168437e-05
-2.79505328926532e-05
-1.50379072586153e-05
-4.68275262807521e-06
-3.42786352526309e-06
-9.05177991451473e-06
-1.01987687552411e-05
-9.84975909620145e-06
-4.92752955651354e-06
-7.70775739547704e-06
-2.62875137502037e-05
2.96956858043999e-06
4.63813180804035e-06
-3.71097059185222e-06
-4.29061000928072e-06
-6.7860918060195e-06
-6.07531553380189e-06
-5.78815471193215e-06
-1.90004485301037e-05
-9.71861538580268e-06
-2.06063333440097e-05
3.61254400593923e-07
-2.47964724951285e-05
-1.18805133597521e-05
-6.30352404969148e-06
2.02906494653441e-06
-1.37115284469835e-05
-1.64381887734314e-05
-1.34326481727265e-05
-7.84237233198141e-06
-1.80474581531661e-05
1.35130008390929e-06
-6.55611680480926e-07
-2.73666402218283e-06
-1.0762394002497e-05
-9.53155464928869e-06
-1.0575353589244e-05
-6.43187015094389e-06
-1.62536211540177e-05
-1.30490135296245e-05
3.67052690212625e-06
-8.39802457361752e-06
-2.18273144340094e-05
-3.18047775041434e-05
-7.77784168241903e-06
-6.56607942174909e-06
-1.8415666330181e-05
-3.02811706923761e-06
-1.19759378006349e-05
-1.21213971235217e-05
-1.93521561774349e-06
-1.17825125447666e-05
-2.19279133829887e-05
-1.51536993702971e-05
-1.01947267064438e-05
-9.58227445716961e-06
-3.03261087271123e-08
-4.08641177847574e-06
-1.07999282739837e-05
-6.80926817581197e-06
-1.12088641911315e-05
-8.91489755720565e-06
-1.88898352202653e-06
-1.70460648302433e-05
-1.18703124930401e-05
-1.46474801427698e-05
-9.00529956911291e-06
-1.2809342265531e-05
-5.47772256288217e-06
-1.44444675934234e-05
-5.72366293545984e-06
-2.95757204667964e-06
-8.98682587482096e-06
-1.63863238836597e-05
-9.34150347370561e-06
-1.0922931561321e-05
-1.19678864432747e-05
-8.01429742462056e-06
-3.54368520318609e-06
-7.04482113726312e-06
-1.03602287939018e-05
-1.48036643102649e-05
-1.66329275236996e-05
-1.01389960580449e-05
-1.93587617120182e-05
-1.04339916697719e-05
-1.58186515396416e-05
-8.40974102392562e-06
-1.40988004608233e-05
-1.2145219677636e-05
-4.24766483201818e-06
-1.47633588012057e-05
-2.04166171792235e-05
-9.69008016050256e-06
-8.90210750653303e-06
-1.46352400352904e-05
-1.3229167582034e-05
-2.01210523880333e-05
-1.08421975948714e-05
-1.95294413400686e-05
-9.90363589094093e-06
1.59999369450566e-06
-1.72628645456654e-05
-1.42585424676903e-05
5.08977174668337e-06
-2.09311169421967e-05
-5.40073361255191e-06
-8.41501916441697e-06
-4.36511611972117e-06
-6.61100590992e-06
-6.61809982472636e-06
-8.26818786836586e-06
-1.37176746870224e-05
-1.24919083626357e-05
-1.83299444824773e-05
-2.71194814805192e-05
-9.9562727915804e-06
-6.97974821417424e-06
-1.7193481301611e-05
-1.03141353398997e-05
-1.25886754052005e-05
-8.77683367687476e-06
-1.18389210250995e-05
3.88648758671366e-06
2.23754318984887e-06
-5.12846859466214e-06
-1.89104365818661e-05
-1.7907220599669e-06
-1.67489583129761e-05
-2.84507524004059e-05
-1.71460847570994e-05
-6.68920980794424e-06
-4.31061953103358e-07
-1.03993006909456e-05
-1.35133902122601e-05
-5.08442530614141e-06
-1.88089862118276e-05
-1.39443816161821e-05
-8.66025823811173e-06
-5.10080056492813e-06
-1.71770499915335e-06
-2.98465123872375e-05
-4.49093571883933e-06
-8.25286518795157e-06
-2.03852887615814e-05
-2.85877753008367e-05
-2.03991821452884e-05
-7.73029422317188e-06
-7.49760006720311e-07
-4.34935893824667e-06
-1.30873084743463e-05
-1.1372050903188e-05
-1.0275844853518e-05
-1.62439356953479e-06
-1.35535427129333e-05
-2.09938521417758e-05
-7.16653401540978e-06
-8.22945920728994e-06
9.64129111934583e-07
-8.76170731726597e-06
-1.56237303991559e-05
-1.4684975730144e-05
2.51987761505199e-06
-1.2837780973718e-05
-1.2324993875373e-05
-3.16111601302648e-06
-1.72480847588449e-06
-3.96486522442477e-06
-5.90823850248558e-06
-8.15887449903622e-06
-1.25512760663229e-05
-1.40345720098829e-05
-1.16093243631678e-05
-9.42558058938557e-06
-8.64750525101301e-06
-7.87720555367724e-06
-1.929910990224e-05
-2.0256707325753e-05
-2.14175299271399e-05
-3.32157304613342e-06
-2.12606381628437e-05
-1.88759136692228e-05
-1.39364126408917e-05
3.84237655539237e-06
-1.72585012877456e-06
6.0250197641256e-07
-9.20742986041833e-06
-3.32687262356957e-06
-4.66530303191168e-06
-1.22725184656307e-05
-4.18706837435471e-06
-1.18842593374378e-05
-6.26480596518444e-06
-4.75673450456391e-06
-1.04777731096025e-05
-1.5765703310497e-05
-7.50583902697735e-06
-9.05793084485697e-06
-5.49976210613539e-06
-1.50014336126974e-05
5.64856463795263e-06
5.05695561878712e-07
-2.10731728882915e-05
-1.1848216228731e-05
-9.32153597432388e-06
2.52133170594526e-06
1.41850151781224e-05
-1.02160511469348e-05
1.26838246078139e-06
-2.13853340570456e-05
-1.37618365633448e-05
-1.38493314030854e-05
-1.42505641394572e-05
-1.49017892041195e-05
-1.57343240943927e-05
-1.90595195526425e-06
5.36674173564637e-06
-5.47821608704766e-06
-1.38130511956857e-06
-1.97388425487633e-05
-1.36222620405341e-05
-1.62961424192574e-05
-5.59517280368512e-06
-4.69885299153982e-06
-1.97937168019405e-05
-1.45530058558013e-05
-1.1093368832162e-05
-2.2025362551526e-05
-4.08138729025131e-06
-1.9296062111378e-05
-2.74103894317073e-05
-7.77995018673755e-06
-4.23406545882465e-06
-1.55759783439621e-05
-3.75399931932923e-06
-1.85182725834473e-05
-5.78232103118903e-06
-1.1076934462359e-05
-2.11873785613214e-05
-1.42620083996821e-05
-1.13271098065422e-05
-2.19084281326569e-05
-1.84506366168406e-05
-1.39594767976453e-05
-1.59615639777126e-05
-1.90035791161815e-05
-1.70884659175944e-05
-5.33318098294142e-06
-1.28831558399639e-05
-1.23023667320928e-05
2.62373061965977e-06
-1.7292830739254e-05
-1.96788824765986e-05
1.50838019168002e-06
-1.73127406249856e-05
-1.36468837853065e-05
-2.56638481850614e-06
-9.40714945660732e-06
-1.06436816454265e-05
-9.63497114543093e-06
-2.48627145857217e-05
-1.01260915773589e-05
-6.77514176613465e-06
-1.64107061445827e-05
-6.4344496123041e-06
-1.09579826715772e-05
5.76928638696617e-06
-7.95642932500082e-06
-8.92400081059198e-06
-5.07579699287045e-06
-9.82808414010846e-06
-5.10619821682897e-06
-1.59078331011595e-05
-1.23925125183942e-05
-9.31802630993044e-06
-7.75463197888354e-06
-1.32732810417806e-05
-9.22145586335196e-07
-5.21958459059236e-06
-6.73381426516584e-06
-5.95429727469525e-06
2.79977038174678e-06
-6.17394046766441e-06
-1.53253882352919e-05
-5.53283107739155e-06
-8.705902732408e-06
-3.26491732643016e-06
-5.86299292444355e-06
1.18590013264936e-06
-8.56141391188615e-06
-3.08951844614979e-06
-1.37622349773296e-05
-2.09409341547713e-05
-1.34768378563094e-05
1.41875957685865e-06
-8.94184094770654e-06
-7.66418366842828e-07
-9.703425141557e-06
-3.5381318863344e-06
5.22141494746505e-06
-8.79549506129659e-06
-8.36531716922252e-06
-3.55589856855683e-06
-1.06314206012676e-05
-2.16681583014267e-05
6.41870148987897e-06
-1.85453186748987e-05
-9.90565499505379e-06
-6.30052186194497e-06
-8.3962742661422e-06
-6.99485650841216e-06
-2.05836767649224e-05
-1.59933738373277e-05
-2.19436090746063e-06
-2.09324992022794e-05
-1.19124677427778e-05
-2.64534416415751e-05
-2.19740060826055e-05
-2.0906841228493e-05
-2.43957569407612e-05
-2.37594377900271e-06
-5.11026050683944e-06
-1.72838667189086e-05
-1.36811144188414e-05
-1.16164151179316e-05
-8.03246882192617e-06
-8.59217044122335e-06
-3.20422726053036e-05
-1.96968516456668e-05
-1.09892446386771e-05
4.83231799622816e-07
-3.34256877597728e-06
-1.79273990466837e-05
-1.84098114573409e-05
-1.44586856815158e-05
-1.73122777863084e-05
-7.64633172618617e-06
-2.1468538670997e-05
-1.06283180636857e-05
-9.48898446613777e-06
-2.28136206033103e-05
-1.175085010323e-05
-1.29736297330338e-05
9.07020147434969e-07
-8.77323177631547e-06
-4.55474588233041e-06
-9.22274820546597e-07
-1.15180972533936e-05
-1.28534548918356e-05
-9.29745826696018e-06
-1.03830700561616e-05
-1.05742524928718e-05
-1.88777022608721e-06
-1.41137169581674e-05
-1.22352619786781e-05
1.05739609988774e-06
5.14168339433363e-06
-1.30254035861573e-05
9.2019178255019e-06
-3.55550059029761e-06
1.09739603645235e-06
-2.35694685261728e-06
-1.78472715059155e-05
-1.36072222770334e-05
-1.94217882476714e-06
-1.87439034321824e-05
-4.49948840300423e-06
-1.0060723039834e-05
-9.04606304030251e-06
-1.15336138166382e-07
-1.80440388897849e-05
-1.02991422905725e-05
-1.4213648667179e-05
-5.61842266554823e-06
-8.96737594829119e-06
-8.53199343720569e-06
-2.06526504344508e-05
-1.68480507953621e-05
-4.21685400564192e-06
-1.06573460327051e-05
-1.67042526133865e-05
-2.61416612483439e-06
-5.30840216924309e-06
-1.92368621738211e-05
-2.98448864557807e-06
-1.28752647782793e-05
-4.37609492500967e-06
-8.41904385428429e-06
-1.24976836217889e-05
-5.58226245125607e-06
-1.10853581264097e-05
6.56969777147857e-06
-1.90575584386522e-05
3.24958467995451e-06
-8.58401288934561e-06
-3.00706195826846e-06
-1.35595384907751e-05
-9.83644545752292e-07
-2.94505677080989e-06
-7.16865853966897e-06
-2.0897908395183e-05
-1.17474374931357e-05
-1.47172105781122e-05
-9.67808610744481e-06
-5.26078513937776e-06
-9.11484981892688e-06
-2.51737978226268e-05
-5.77279812630044e-06
-1.46281649394244e-05
-2.841889307892e-05
-1.49199321194658e-05
-5.86834794158378e-06
-1.88005081890351e-05
5.26956756516333e-07
-2.46345302810377e-05
-1.97053586813481e-05
-4.08230565242748e-06
-7.07633427537244e-06
-8.90180350775696e-06
-4.13130732521948e-06
-1.52788223143805e-05
-7.58458263578914e-06
-1.65884483165469e-05
-1.17777768714476e-05
-1.38669945106297e-05
-1.60970663230357e-05
-8.40556312508898e-06
-1.74049675751492e-05
-7.50824947734951e-06
-9.45705033811086e-06
-1.94751563953393e-05
-7.29887927940161e-06
-1.12500749507885e-05
-4.78833395722125e-06
-1.03107041825916e-05
-3.50259045268962e-06
-2.1849100382127e-05
-1.17438549743887e-05
-4.61270220220637e-06
1.0114197662258e-06
-8.04178739457996e-06
-2.10159969106339e-05
-1.3982279871195e-05
-5.93616469411762e-06
-1.62230096478695e-05
-1.98567901275621e-05
-1.87832885041713e-05
-9.65657184739212e-06
-9.44096832543619e-06
-8.69920646745764e-06
1.26105977367006e-05
-4.8834631094989e-06
-3.69662981811944e-07
-1.06843471804173e-05
-1.48500757832412e-05
4.50198301392801e-07
-1.45267953681743e-05
-1.74803541021647e-05
-4.27892942411727e-06
2.83208004809607e-06
-1.13187112950451e-05
-6.41110539276885e-06
-1.07189374486425e-05
-2.0392149476001e-05
-1.13017422609737e-05
-7.22273718610328e-06
-1.54224686854681e-05
-5.4749572771646e-06
-1.00712833830707e-05
-1.41491189606478e-05
-5.29462952778197e-06
-4.18445743192399e-06
-8.10511206237234e-06
-8.26823372859548e-06
-2.3653246129933e-06
-8.74167441168e-06
-5.40318908315007e-06
-1.08718256138959e-05
-1.21119924089148e-05
-3.36601071604842e-06
-2.41835774061831e-05
-1.98756169670545e-05
-1.54884767850572e-05
-2.15743194814581e-05
-1.77846086299384e-05
-1.48180653329943e-05
-4.05714175308232e-06
-1.72974150649513e-06
-1.93879375062689e-05
-2.45432143282372e-06
-5.84676990621716e-06
-2.38057897327033e-05
-1.6734575374173e-05
-1.09253888924628e-05
-1.17132599742998e-05
-4.12748185422672e-06
-1.01182473749395e-05
-2.57991754605149e-05
-5.70576327629666e-06
-1.53152403746065e-05
-8.22287165898022e-06
-7.58853651850788e-06
-1.04707185270585e-05
-1.67230171652198e-05
-1.47597607556756e-05
-1.29274577879001e-05
-1.16016903513104e-05
-1.7498945668603e-05
-1.67014972595324e-05
4.27555681108125e-06
-2.86598041647113e-05
-3.51442305407109e-07
-1.85691029154131e-05
-9.75842215839725e-06
-5.58013456026423e-06
-1.27766079378792e-05
-1.20762066324966e-05
-1.02042246114588e-05
-1.772780819028e-05
-1.87096953982769e-05
-1.32036238049934e-05
-2.05960932877564e-05
-2.15957147289122e-05
1.26940652006461e-05
-1.17212628731216e-05
-1.60133802227492e-05
-1.75147523552457e-05
-1.07827190391288e-05
-1.87448027351819e-06
-2.1585240984988e-05
-2.60599107984638e-05
-9.7118098350686e-06
-7.24803206248071e-06
-1.30246491505656e-05
-1.30055706906598e-05
-1.52238236143478e-05
-4.15220549007811e-06
-1.06511259087553e-05
-2.40620523593679e-05
-3.90736748286234e-06
5.92230885953919e-06
-8.28631989399786e-06
-5.08372854603325e-06
-5.75555724370838e-06
-1.60481804948079e-06
-2.48827449086118e-06
-1.92079442839227e-05
-1.40774672544748e-05
-2.37042753951885e-05
-1.26054772330891e-05
-2.35791898979653e-05
-4.63133149714268e-06
-3.68366052696496e-06
-1.44422439291439e-05
-3.29675913828233e-06
-8.28016161249778e-06
5.16957324853381e-07
-1.03350033412978e-06
-9.94232323840076e-06
-1.63947263291106e-05
-1.35414126405293e-05
-3.39804163418396e-06
-1.51968162901945e-06
-6.88201361938957e-06
-1.2753607317763e-05
-1.0298023581961e-05
-2.7328505587457e-06
-1.02848652757634e-05
-4.95957608887048e-06
-6.59178566588515e-06
-2.77467383265591e-06
-7.69232066460807e-06
-3.150227336807e-06
-1.38356859482315e-05
-1.10948092864703e-05
-1.31660501678298e-05
-8.99474777057296e-06
-1.12940211255146e-05
-6.39179553914798e-06
-2.11576495769733e-05
-2.03409963057889e-05
-1.00743350938008e-05
-3.37269371669506e-06
4.98936211625134e-06
-1.25879456907116e-05
-1.39713809117062e-05
-2.08400463710282e-05
-1.00985561476357e-05
-1.06801259256365e-05
-7.1639958448188e-06
5.40734913389413e-06
-1.2951105745939e-05
-2.25404039820093e-06
-5.59409777871834e-06
-1.93149294250007e-05
-7.80259206688754e-06
-1.14445239763712e-05
-2.21422599396927e-05
-3.80035814067517e-06
-2.09554955766207e-05
-2.56065238862529e-05
-2.19282618854398e-05
-1.62984384572234e-05
-9.0968713216456e-06
-1.57417110840952e-05
-1.61855338424587e-05
-2.04496056790463e-05
-1.47665932498852e-05
-2.16695472209826e-06
-1.09593044895356e-05
-1.94134941618735e-05
-1.39640315008039e-05
-1.65019866799624e-05
-5.75538552239103e-06
-7.40459445027472e-06
-2.37090000789766e-05
-7.92746604543906e-06
-3.19273038670951e-06
-1.95990851936605e-05
-5.82985866143094e-06
-9.42057750319042e-06
-1.02976233932669e-05
-6.09457671727899e-06
-8.50328538985775e-06
-6.02009716710356e-06
-2.13736877034336e-06
-1.79493815503013e-05
-1.08689775536433e-05
-7.66167815769628e-06
-2.31585925482877e-06
-1.77936338146313e-05
-1.14764188103758e-05
-1.12360421756967e-05
-3.84194521407762e-06
-2.23798081625551e-06
-6.46486118480422e-06
-8.99326440594815e-06
