# Supplementary material for: Research on computational propagation and identification of mine microseismic signals based on deep learning
Source: PLoS One. 2025 Oct 22;20(10):e0334641. doi: 10.1371/journal.pone.0334641 (PMC12543183; doi:10.1371/journal.pone.0334641)
Supplement: S9 Data — (ZIP) [file pone.0334641.s009.zip › 000101100000337.xlsx_0.txt_24.txt.txt]

-1.19869763533514e-05
-1.7646196168948e-05
-1.10768068303728e-05
-3.14365523677147e-05
-7.80793932822757e-06
-6.52418380946222e-06
8.02963426612493e-06
-2.61116392501454e-05
-2.40178887254891e-05
-1.19069972166886e-05
-2.5735324236477e-05
-1.20704022030396e-05
-3.30216257260407e-05
-7.41142483403118e-06
-1.36013796185311e-05
-1.03935522088082e-05
-2.64912125434881e-05
-3.20006821718119e-05
-1.70822291934787e-05
-2.47562300885913e-05
-1.48457675879569e-05
-1.05781220679077e-05
-1.32822308632807e-05
-2.73435429898463e-05
-1.28824827799026e-05
-1.95650722874389e-05
-3.26191911484776e-05
-1.64636593196635e-06
-7.36797702710107e-06
-1.29364335836431e-05
-1.62401279403372e-05
-2.23119065987453e-05
7.31264003597761e-07
-1.79084431921116e-05
-2.16681832804668e-05
-1.22163463704682e-05
-2.99989068669065e-05
-2.28898890834684e-05
-6.90555588731264e-06
-2.79626769998539e-05
-2.20958561659444e-05
-8.56503782753213e-06
-1.52325500143626e-05
-2.98108639293698e-05
-7.38893900921083e-06
-9.26758784608463e-06
-6.58546819135462e-06
-1.6729909811537e-05
-2.99877953172165e-05
-2.59738449135649e-05
-1.48935621067086e-05
-1.37743476042699e-05
-8.97531327797045e-07
-3.48297016556513e-05
-2.69943163747047e-05
-1.49779182767434e-05
-1.17592845202618e-05
-2.91768716247725e-05
3.33287360238203e-07
2.69029951566563e-06
-1.13747042281252e-05
-5.82899399793044e-06
-1.91603513840292e-05
-2.8807138474468e-05
-3.35075010663372e-05
-1.63996729646505e-05
-8.09193837153961e-06
-1.85195790672746e-05
-2.77119579068108e-06
-2.02133124541249e-05
9.54316053901724e-06
-2.56601825664986e-05
-3.74325758312894e-05
9.23121751126187e-07
-1.34570825611711e-05
-1.74118074530046e-05
-2.54333022453942e-05
-2.780804823103e-05
-2.11333897085386e-05
-7.8769670723464e-06
-1.06883794637326e-05
-3.53414006770108e-07
-1.77290236773683e-06
-1.51663395231979e-05
-2.86168078013119e-05
-2.9908926804628e-05
-6.88330738304648e-06
-1.10119592160725e-05
-1.36270725111601e-05
-1.5404779941065e-05
-7.92599062184747e-06
-2.29874068581033e-05
-1.51309387902787e-05
-1.47090456497636e-05
-9.8567288177549e-06
-1.45994301098879e-05
-1.04359828763908e-05
-1.40300685023117e-05
7.16592953896937e-06
-1.80976905614649e-05
-1.86549754096051e-05
-1.60852370498638e-05
-3.51028137206162e-06
-3.67858151815052e-06
-2.40113449003742e-05
-9.31885187705478e-06
-2.83424209466774e-05
-1.32509078932024e-05
-1.25089443311284e-05
-2.79692718349749e-05
-1.66911702727646e-05
-1.49170083593187e-05
-8.40646459089114e-06
-9.94116103626948e-06
-1.73835644122009e-05
-8.38976777071621e-06
-1.06430709074178e-05
-2.00379699319342e-05
-1.35093648535068e-05
-2.61523601342282e-05
-1.71192303187264e-05
-9.85227972148972e-06
-2.41848732904542e-05
-1.17776333543107e-05
-1.50661792254438e-05
-5.06016917407664e-06
-1.2163173180492e-05
-3.01367116437263e-05
-5.21297533810451e-07
-7.12899000716653e-06
1.33622735455853e-06
-1.69726338692919e-05
-1.98332352050248e-05
5.25855091169392e-06
-2.07895087106728e-05
-2.29263245692489e-05
-2.32674351221526e-05
-2.17486497114045e-05
9.69569906487645e-07
-3.19793008552467e-06
-2.92509009817016e-05
-2.4555179669073e-05
-1.95779190786469e-05
-1.42735158128289e-05
-9.0404176350114e-06
-2.68686276029897e-05
-2.06739656787638e-05
-6.6754182985705e-06
-2.38207806096686e-05
-3.29472856933542e-05
-1.00084486109266e-05
-1.94609979981278e-05
-1.12449970109789e-05
-1.33545524588323e-05
-1.18049009507143e-05
-1.75154388424576e-05
-3.55064004612322e-05
-1.94083622658632e-05
-6.22608427267708e-07
-2.73760864680361e-05
-1.90200639344823e-05
-2.81293251687966e-05
-7.43264960805381e-06
-1.01528801533978e-05
-1.28287773896094e-05
-3.58583793486475e-06
-8.42912357420195e-06
6.45259963480987e-06
-8.16028802297861e-06
-1.50463820044242e-05
-1.8333988264642e-05
-2.32124246632816e-05
-3.00632657818496e-05
-3.63832298353812e-05
-2.54417999806573e-05
-3.22893360081202e-05
-1.55135182555941e-05
-1.52264122843195e-05
-2.52843912659228e-05
-1.23247971990203e-05
-1.40280322799588e-05
-1.60084309648313e-05
-2.65307938399469e-05
-1.49184439781411e-05
-3.38483092678387e-05
-1.64403384973063e-05
-2.41254842496535e-05
-3.16419400377921e-05
-1.40313464167447e-05
-4.73373153466775e-06
-1.45770056809044e-05
-2.63280694325953e-05
-1.47518113521502e-05
-6.47302017846916e-06
4.93072740936419e-06
-1.29303405124925e-05
-1.35344903094949e-05
-1.9485402254923e-05
-7.75598160781862e-06
-8.97375532995276e-06
-7.3820049869263e-06
-3.04566983298857e-05
-2.16169036824105e-05
-2.04080999599141e-05
-1.78500365779243e-05
-8.85039010719238e-06
-2.20373572892051e-06
-1.01838014020622e-05
-1.70474422218503e-05
-1.0019837251151e-05
1.09615489989831e-07
-1.41348219905858e-05
-3.07743039139001e-05
-7.56284162318134e-07
-1.13800626622009e-05
-9.46358219968208e-06
-1.46925201638912e-05
-2.25416762290763e-05
-9.98637331567322e-06
-1.24484572751432e-05
-2.18058575703047e-05
-2.4283387763306e-05
-1.35432910285606e-05
-7.21141890209629e-06
-1.75644753379053e-05
-1.73313637633369e-05
-3.40915343114213e-05
-1.06701851514195e-05
-2.28432845729146e-05
-9.93265172091583e-06
-2.03458532556682e-05
-5.34484645581723e-06
-9.11102016465338e-06
-1.78287943008289e-05
-1.83721767215297e-05
-1.02214656444548e-05
-3.79697771398236e-05
-7.16475757039083e-06
-1.28886526826397e-05
-1.46466422910392e-05
-2.28899270655733e-05
-2.8583358196769e-05
-1.27711034987895e-05
-2.1634139101438e-05
-3.14866068167248e-05
-2.04375149403552e-05
-1.69748939782847e-05
-3.10009326442816e-05
-2.17594955923427e-05
-2.31875800687966e-05
-1.11557657112354e-05
1.7444556367266e-06
-1.41858319572338e-05
-3.20266444697111e-05
-1.45825881020151e-05
-1.72511176513789e-05
-1.66644865766035e-05
-1.61219941248397e-05
-6.22173365954932e-06
-2.38883825466917e-05
-6.55958504386617e-06
-1.59499394905082e-05
-3.23405473424344e-06
-1.65215927923153e-05
-2.74746788221524e-05
-1.33755036807573e-05
-1.25871031856539e-05
-3.04743644634023e-05
-3.38151101772446e-06
-5.31681574636246e-06
-1.19384821194109e-05
-8.72866421460589e-06
-2.03494527727775e-05
-1.46048162599679e-05
-1.74482030517137e-05
-1.23366899296836e-05
-5.98404404921965e-06
-2.40358680815728e-06
-1.78962106272704e-05
-1.10822007099389e-05
-1.11606166569489e-05
-5.74148369227121e-06
-3.05524027874994e-05
-6.71138233746547e-06
-1.3517881559502e-05
-7.25550592115081e-06
-2.73312347683833e-05
2.36179253075976e-06
-2.85181697666241e-05
-1.63899672064875e-05
-1.28069471645804e-05
-1.08186188272057e-05
-1.14257712236247e-05
-1.74433718145356e-05
-2.48054504081485e-05
-1.63098598628617e-05
-2.41895012827593e-05
-9.16919209023192e-06
-2.4896864727446e-05
-2.10153242256136e-05
-1.84563892094013e-05
-1.60931361288453e-05
-1.81136462911447e-05
-2.86092319292375e-05
-1.36833352236939e-06
-1.88111979568097e-05
-3.00248783449081e-05
-1.02476536063959e-05
-4.88850647889932e-06
-1.96121232261818e-05
-3.859812650551e-05
-2.30671389251751e-05
-2.72954331177742e-05
-1.41005104360784e-05
-7.92776805031696e-06
-7.87810392705387e-06
-4.67825525392875e-06
-6.47865176670062e-06
-3.8424025628489e-05
-2.9161865275128e-05
-4.7038314367584e-06
-6.7972935024427e-06
-1.03031271488797e-05
-1.39628686370691e-05
-2.25536357883949e-05
-1.27382654567751e-05
-1.27859160394777e-05
-2.05036418030641e-05
-1.52689657437345e-05
-2.76450901731395e-05
-1.2939470482082e-05
-2.55810648456365e-05
-2.94976156190406e-05
-1.06763128134228e-05
-6.48796915940484e-06
-2.53341766689986e-05
-1.33843171256061e-05
-4.05806818042737e-05
-1.61085847274358e-05
-2.60645990530886e-05
-3.12016538555478e-05
-2.26668029046853e-05
-1.71429151336957e-05
-3.59227985612481e-05
-2.58059393381435e-05
-2.91212508060897e-05
-1.23604319435781e-05
-1.02899941829783e-05
-2.10001991719783e-05
-3.84342276685432e-06
-2.3277103053385e-05
-2.0660317422849e-05
-1.32317018402201e-05
-2.83985688201762e-05
-2.47424548751772e-05
-1.70191549797531e-05
-1.50759966814014e-05
-1.89913779489744e-05
-2.93497887279755e-05
-1.89630031083976e-05
-1.57294779089779e-05
-1.18007622318493e-05
-5.07602326922069e-06
-2.21566275006927e-05
-7.52243999238865e-06
-2.09049980768839e-05
-2.52774589730562e-05
-3.1291721548842e-05
-2.07504878602545e-05
-4.82819116126656e-06
-1.376759088921e-05
-1.62984469822523e-05
-1.67708987037436e-05
-1.83466289157269e-05
-1.74128936921677e-05
-3.2939292949767e-05
-1.25575546071259e-05
-2.4508077052916e-05
-1.07673905776053e-05
-1.55459431559849e-05
-1.06067952503638e-05
-2.25900897442662e-06
-2.18768893367527e-05
-2.52216198395598e-05
-2.09439888203496e-05
-3.52442717490912e-06
-1.45337863671435e-05
-8.50653132012547e-06
-2.13742142726538e-05
-9.54602402973621e-06
-1.05570530787898e-05
-1.83394564892174e-05
-2.04373513728149e-05
-3.04269155799074e-05
-2.09967966293361e-05
-9.92367556115429e-06
-2.19942153000134e-05
-9.69118455771861e-07
-2.60290531576488e-06
-2.1226434481986e-05
-9.63437813713685e-06
-1.31271579109235e-05
-7.40696358572545e-06
-1.76685040298649e-05
-2.19413832374043e-05
-1.36026945167065e-05
-6.29353424765744e-06
-2.10372105737731e-05
-4.01270987283757e-06
-3.24620895148141e-05
-2.42254537089757e-05
-3.01012559755094e-05
-1.6090987377636e-05
-2.38103898683525e-05
-1.42062713947055e-05
-2.51251587783597e-06
-9.37862518374323e-06
-2.66625217523143e-05
-2.22241161235984e-05
-2.40838455439884e-05
-1.08141948088e-05
-1.00012013467407e-05
-1.4018092633309e-05
-1.78941577569787e-05
-1.60201045603972e-05
-8.59520100318445e-06
-2.73298056631738e-05
-2.39432900095786e-05
-1.02261966380839e-05
-2.22469070490474e-05
-1.35814613582426e-05
-1.78931263002436e-05
-1.37773391551284e-05
-1.12474804793243e-05
-2.29790562584581e-05
-5.96860786094979e-06
-6.70938969959349e-07
-1.50074240734881e-05
-2.07222024787318e-05
-1.86668303321114e-05
-2.94972880195486e-06
-1.00547124974785e-05
-1.34877922728252e-05
-1.20063411089587e-05
-1.69240166063996e-05
-1.70992852278e-05
-1.84299422091979e-05
-1.43998532601202e-05
-1.75530868160607e-05
-2.80639356361624e-05
-1.59503117218101e-05
-1.68443733579062e-05
-2.60704917791806e-05
-1.74758256701716e-05
-1.63491491035333e-05
-2.28469962927264e-05
-9.88842119319686e-06
-1.49949848112534e-05
-1.17445207398635e-05
-3.38802459731793e-05
-1.39366438134441e-05
-3.04348584139392e-05
-2.2805319955234e-05
-2.20947942869047e-05
-5.4961820584629e-06
-8.10993403287917e-06
-4.36704296471647e-05
-2.47851210338792e-05
-1.39468026336926e-05
-2.23494695259083e-05
-2.06502215873129e-05
-4.6890592944937e-06
-2.53003266876728e-05
-1.9854004740421e-05
-4.40028753836316e-06
-1.86247541094017e-05
-1.4874654946864e-05
-6.85132500942829e-06
1.16776635227154e-07
-1.99183027475999e-05
-7.76428366929082e-06
-1.15246959987404e-05
-1.58822595586418e-05
-8.49406567745548e-06
-2.6452075604215e-05
-6.89471716627677e-06
-6.99955297920309e-06
-1.46394851549382e-05
-9.79255098502311e-06
-1.61366209805258e-05
-2.02730448464434e-05
-1.63588682167284e-05
-1.51245417482491e-05
-2.165177325996e-05
-1.13564947720086e-05
-1.32004624482402e-06
-5.26101614031717e-06
-8.95139808742285e-06
-1.51440726882692e-05
8.88960894003385e-06
-1.16548784557429e-05
1.09500399878991e-05
-6.34710704835994e-06
-9.84943035519179e-06
-2.05803184589779e-05
-1.07753671931595e-05
-1.2314721548398e-05
-7.17287600371678e-06
-2.59705349753824e-05
-2.61553371884656e-06
-1.8969133301028e-05
-1.98995551900314e-05
-6.43534712383188e-06
-1.08896515844991e-05
-1.7242206659168e-05
-8.77712123906359e-06
-1.39427719844205e-05
-5.91614918495981e-06
-1.37390448881262e-05
-2.70428562469433e-05
-7.79386858839428e-06
-1.71645373305603e-05
-1.92324187011473e-05
-1.23808419910476e-05
-1.28808420371835e-05
-1.70311348817651e-05
-8.27723474033816e-06
-2.71228979411452e-05
-9.85062532997813e-06
-6.95427271216125e-06
-1.9460328853944e-05
-1.97488516849509e-05
-9.35774576386366e-06
9.1730357982645e-07
-9.72570601431485e-06
-2.40469735313453e-05
-1.06895935098178e-05
-2.39973183298924e-05
-5.71063311479833e-06
-6.01922157957771e-06
-2.92572491227835e-05
-1.62848409805163e-05
-5.75833587198111e-06
-2.20066729638274e-05
-3.2920346920744e-05
-1.37031036236306e-05
-1.14372098404502e-05
-1.52528095626653e-05
-2.75763052651629e-05
-6.05593829151798e-06
-1.59956874471792e-05
-1.82692376885723e-05
-1.56383841763158e-05
-2.33392122242378e-05
-2.27142478068882e-05
-9.92369284917891e-06
-1.95418902206344e-05
1.18029867095877e-05
-2.79590991582559e-05
-2.00347648185925e-05
-7.54580626125919e-06
3.20285633345579e-06
-1.48520213455161e-05
-2.01567372871294e-05
-2.38327615623883e-05
-1.77143984090957e-05
-1.80446632113603e-05
-2.74260462918413e-05
-1.35831181620888e-05
-3.06219083374386e-05
-1.3901956962273e-05
-2.63726225817214e-06
-6.57514509935152e-06
-1.54123449120123e-05
-1.84647778135343e-05
-1.94444841781588e-05
-1.55343359740232e-05
-3.84864462409895e-05
-1.04055160393144e-05
-1.22628777416271e-05
-3.24009314385405e-05
-9.68803434195323e-06
-1.49638276527638e-05
-1.41887726357273e-05
-1.37565430254897e-05
-1.26886878185474e-06
-5.52413483737151e-06
1.91060164590576e-06
-9.34359032299653e-06
-3.71844202404707e-05
-8.28960140364049e-06
-2.8344313346037e-05
-6.43221121991242e-06
-1.62364421406131e-05
-2.36928269974424e-05
-1.56269744829013e-05
-2.90973996574907e-05
2.63073967600376e-06
-1.13419929808856e-05
-1.87954807931324e-05
-5.67372883532875e-06
-2.12397417134398e-05
-2.16983105177884e-05
-9.56578720149748e-06
-5.3991115697049e-06
-2.19611474837282e-05
-1.45968890673636e-05
5.01239456304957e-06
-3.36095651634614e-05
-6.7478093921327e-06
-9.4928769470431e-06
-2.03627832675631e-05
-1.39457257721928e-05
-7.98170725148882e-06
-1.7715747951986e-05
-1.67599907291018e-05
-2.59870065623233e-05
-2.74039067870217e-06
-1.17243729442998e-05
-1.61963077697163e-05
-2.21164746779328e-05
-1.08269507202058e-05
-2.49165558083505e-05
-5.76509532144745e-06
-1.59156733884526e-05
-6.17302614979977e-06
-2.55484492730847e-05
-1.63442923600914e-05
-1.74343536649647e-05
-1.30135066933943e-05
-1.2758511660555e-05
-5.14068135507479e-06
-5.05391493826858e-07
-2.70176812053665e-05
-1.77256531276409e-05
-2.04393500156576e-05
-1.49955736057062e-05
-1.16052984254738e-05
-9.73982574458042e-06
-2.57281994547596e-05
-3.18163420706568e-05
-1.37812286773447e-05
-1.17974946125175e-05
-3.15687156518666e-05
-1.11339583616889e-05
-1.89750758759776e-05
-7.98320093884732e-06
-9.91650909182072e-06
-2.11646272134047e-05
-9.36978375534524e-06
-3.19451190467025e-05
-1.14587383007622e-05
-4.39700959066388e-06
-1.4733439537793e-05
-7.11220148016598e-06
-1.91880916410011e-05
-8.64085716698147e-06
-2.27889585112948e-05
-2.32574136601126e-05
-2.42750214583238e-05
-7.6363684857098e-06
-2.1890201852823e-05
-2.01273131622972e-05
-2.46263186264968e-05
-1.83812152005572e-05
-1.20330059970804e-05
-8.83131748032628e-06
-9.78740634460199e-06
-2.42230799280865e-05
-1.63242205199138e-05
-3.96047114713678e-06
-1.40463086229939e-05
-1.03472642263558e-05
-3.08192267125749e-06
-1.77001457055717e-05
1.76731221980849e-06
-2.51691251952428e-05
-1.25808045334279e-05
-2.6623910461481e-05
-1.93115972268194e-05
-9.14641372876932e-06
-2.42885709041696e-06
-2.65342262272862e-05
-1.82111584352724e-05
-2.2434067490963e-05
-3.26322205325722e-05
-1.97214134544264e-05
-2.17905121450819e-05
-2.52203020985507e-05
-1.11814969664906e-06
-1.88684020692539e-05
-3.36267150227008e-05
-3.78563773599251e-05
-1.90654585998373e-05
-1.82289124020857e-05
-2.22854207486514e-05
-1.78762144964846e-05
-2.46656193537957e-05
-2.37203601611592e-05
-9.04408833504375e-06
-5.95644885674005e-06
-1.72300337470758e-05
-1.78747253439016e-05
-1.92915279130963e-05
-3.12647548273029e-06
-1.16113083364283e-05
-2.017633984936e-05
-2.05186720154899e-05
-2.36812389803745e-05
-9.13148290898204e-06
-2.65388005857988e-05
-1.48819742688874e-05
-1.51047384607463e-05
-2.83018343378184e-05
-2.13089247502247e-05
5.53207057888423e-07
-1.28893770608777e-05
-2.12033543242519e-05
-3.63227606439356e-06
-2.8108269251986e-05
-2.02970550123828e-05
2.77647432306598e-06
-1.33172709269202e-05
-2.03068229355765e-05
-1.9046817654844e-05
-2.16653825312063e-05
-2.01609799409544e-05
-2.67043725156846e-05
-1.96342300549256e-05
-1.80775100302485e-05
-2.05126753920594e-05
3.06495175468545e-06
-1.55241556001924e-05
-1.80767240542063e-05
1.22142286600937e-06
1.85587099155929e-06
-1.01248421561473e-05
-1.45903590996115e-05
-3.02531973342176e-06
-1.86292149240646e-05
-1.99930738660321e-05
-3.86504420071511e-05
-8.47921883384509e-06
-1.95810059732349e-05
-1.39525316144321e-05
-1.00813801401882e-05
-2.2849809619936e-05
-3.68171386090443e-06
-3.07978030441404e-05
-1.60102129239415e-05
-1.58248145799188e-05
-2.81426220915269e-05
7.20705129967646e-07
-2.94083352620029e-05
-1.90245917729606e-05
-2.25557791673696e-05
-1.29621787213521e-05
-1.89723692122105e-05
-3.12528720416382e-05
-1.82187991907954e-05
-2.54993746234457e-05
-4.63800033715397e-06
-9.97507529725001e-06
-2.06749201355585e-05
-1.24928600360227e-05
-2.33701016752532e-05
-3.06995019372321e-05
-1.7791691065302e-05
-1.78474737144995e-05
-1.60686860617318e-05
-1.87958851324712e-05
-1.33541791911905e-05
-1.98710864501901e-05
-9.3990198842491e-06
-1.21067329156657e-05
-1.19974563691089e-05
-1.17873980385938e-05
-3.9434047873529e-05
-1.70155252840363e-05
-4.25319044327591e-06
-2.33903511345734e-05
-2.92820400710862e-05
-1.38751676501606e-05
-8.32131320729024e-07
-1.77768186104732e-06
-8.87407755781506e-06
-2.14839164836646e-05
-1.3576586687546e-05
-1.15251094382919e-05
-2.26613157766007e-05
-1.13815885857113e-05
-1.51001864145727e-05
-2.48373426123827e-05
-2.29829731984908e-05
-9.07305833733936e-06
-4.27389278842535e-06
-1.59650842579757e-05
-8.31888372818435e-06
-1.41627057646157e-05
-1.26931881912722e-07
-2.75318718775531e-05
-1.32792055151867e-05
-3.5665231248133e-07
-2.22094002466913e-05
-1.73611827453955e-05
-2.3530533485965e-06
-2.32245254364251e-05
-1.91201659362152e-05
-1.42167976589302e-05
-9.50365545357327e-06
-2.5746040010756e-05
-1.97188746734689e-05
-1.85013974074319e-05
-2.8899182476904e-05
2.53238531553216e-06
-9.13278968570097e-06
-6.91693593559559e-06
-2.2130661334865e-05
-1.88029870938855e-05
-2.69897915615998e-05
-9.49888981104895e-06
-7.54384527830099e-06
-1.46623813333214e-05
-3.32187510894956e-05
-1.74001150130934e-05
-7.68751174569136e-06
4.64162322370859e-06
-2.90175997096008e-05
-1.18035544162799e-05
-1.48239531208882e-05
-2.17072447815015e-05
-1.54959450311127e-05
-1.73697018939854e-05
-2.65758647592666e-05
-1.70440668574554e-05
-1.77785605446244e-05
-1.45643934929876e-05
-1.76030676197725e-05
-1.28935036302583e-05
-1.69080338655485e-05
-2.267440959017e-05
-1.29814866746778e-05
-1.45860815099904e-05
-2.4412081717504e-06
-2.39279970497136e-05
-2.22569317773758e-05
-1.02236687077043e-05
-2.07875249074248e-07
-1.93943469926239e-05
9.21914836997269e-06
-1.96846901906194e-05
-5.92575518625134e-06
-2.20304351116638e-05
-4.58577515368544e-06
-5.64391655773553e-06
-2.29240931881588e-05
6.62608539391651e-06
-2.95655243231807e-05
-2.17477218696005e-05
-1.93001349618786e-05
8.5208604084317e-07
-1.44739360635837e-05
-1.46796755607101e-05
-5.74384456266714e-06
-2.57618886469865e-05
-2.57928558480961e-05
-1.99810112817367e-05
-1.87895147148415e-05
-1.2925805316812e-05
-1.85947430631008e-05
4.69253893894226e-06
-2.05786983103173e-06
-1.48739298640191e-05
-2.99340569226555e-05
-1.99313867412046e-05
-2.11591029950318e-05
-9.43908233942511e-06
-3.06790548264854e-05
-1.59264386489358e-05
-7.49897785658989e-06
-3.23399786091997e-06
-8.58000731777949e-06
-1.71708467146768e-05
-3.53509198336257e-06
-3.24435229752552e-05
-1.81433300332883e-06
7.49599650905669e-07
-3.67873386484059e-06
-2.8386344253681e-05
-1.20467023930098e-05
-1.63967963060659e-05
-3.10282759795071e-07
-2.92493404652919e-05
-1.34955201341617e-05
-8.75620487625402e-06
-7.74761434100463e-06
-1.42012242417876e-05
-1.85427611186882e-05
-1.84558442845178e-05
-1.87827768626793e-05
-1.81323607289293e-05
-3.82903911245962e-06
-1.05139840683529e-05
-1.30439401388553e-05
-1.72059119461411e-05
-6.25872008739618e-06
-1.90862355636928e-05
1.86476494722176e-06
-1.42750158233688e-05
-5.88992862898456e-07
-5.30166910299951e-06
-9.7410586301786e-06
-1.30770314550816e-05
-1.04726706719383e-05
-9.93688062300589e-06
7.3588874655512e-06
-1.50513024730638e-05
-1.34177522914881e-05
6.27107519148747e-07
-1.67687352237206e-05
-9.74231767754623e-06
-1.28678566732778e-05
-7.14126622523187e-06
-1.77717521351772e-05
-1.18385662896726e-05
-1.02275142181715e-05
-5.1602141957512e-06
-8.2857763622948e-06
-8.91584255029712e-06
-1.97019509011901e-05
-1.88649033839873e-05
-1.31754835540813e-05
-1.53126834424685e-05
-1.46775849648726e-05
-1.32975971023528e-05
-2.09602503164258e-05
-2.58460565697744e-05
-2.74657622302618e-06
-2.66764010321797e-06
-2.85642547813658e-05
-4.08095512024695e-06
-2.88267831769183e-05
-1.10905019443672e-05
-1.34489578415166e-05
-1.06978770833844e-05
-1.11655075421616e-05
-1.47620441154223e-05
-6.32261572462095e-06
-3.44064887222425e-05
-2.03090979380917e-05
-1.49440437304518e-05
-6.13723841266957e-06
-2.38472628037289e-05
-1.0008627073001e-05
-2.61557153138051e-05
-1.49461128558816e-05
-1.45215401423902e-05
-1.66125802750869e-05
-6.45367551755069e-06
-5.08492699904171e-06
-2.27372292504691e-05
-4.07946584910745e-05
-2.5603133407636e-05
-2.56604188529331e-05
-3.67855575530099e-05
-5.7562506668066e-06
-8.31767170182619e-06
-2.33480823491763e-05
-2.25539377379591e-05
-1.72235573908764e-05
-2.96406113510468e-05
-8.8999415011911e-06
-1.46533072211584e-05
-1.49558489958132e-05
-2.66258063301933e-06
-2.14216854821843e-05
-3.19531463221935e-05
-9.31425801387347e-06
-9.35830420147294e-06
-1.25869138351079e-05
1.20404594962468e-06
-1.1003408147399e-05
-2.24419092113383e-06
-2.33530668712488e-05
-1.03237488474989e-05
-8.64705776025683e-07
-1.74300683160982e-05
-2.75004853262925e-05
-1.00602379224718e-05
-2.35155659859531e-05
-1.11273567125645e-05
-7.84891824362235e-06
-1.37970398893765e-05
-1.6982464887474e-05
-5.71750851435377e-06
-1.77096430759699e-05
-2.22212077542364e-05
-2.07089622790173e-05
-4.20508911542149e-07
-7.01266435935267e-06
-7.10403278921329e-06
-2.02292749706906e-05
-2.4918403475145e-06
-4.17179027049958e-06
-9.8028885926188e-06
-6.40844320978259e-06
-3.89100688230691e-06
5.75128270813305e-06
-1.23305803617457e-05
-2.1220093422896e-05
-2.28756727264586e-05
-2.71263441225377e-05
-6.99503858149899e-06
-2.91619716884725e-05
-8.53443949790814e-06
-2.02003080818947e-05
-2.52893652227928e-05
-2.98039866830396e-06
-2.1513451316014e-05
-8.23209704141554e-06
-1.52235462816788e-05
-2.0904906846303e-05
-2.18701282010008e-05
-3.30535271964858e-05
-2.39829962233577e-05
-2.67508744634059e-05
-2.36585570087508e-05
-1.06564394942833e-05
-1.70969931779835e-05
-1.26598360125896e-05
-7.23627353716493e-06
-1.3896637519628e-05
-1.77678848859138e-05
-1.12421829242588e-05
-1.07146232538815e-05
-1.61198456973301e-05
-5.89086574508324e-06
-1.61719876044853e-05
-1.33263418209758e-05
-1.30352724573992e-05
-1.66770047269062e-05
-2.29485034866958e-05
-2.05805166922763e-06
-1.25141844482456e-05
-1.13897493739755e-05
-1.78034436538956e-05
-2.07220004044407e-05
-1.31198957718726e-05
-1.42367068227286e-05
-2.32732628897693e-05
-1.51357670060626e-05
-2.33261457801044e-05
-8.77308325740412e-06
-2.15129245633833e-06
-9.12170863623127e-06
-2.08981526036795e-05
-1.14836667181118e-05
1.31436003657965e-06
-1.72168006059132e-05
-2.70044943254205e-05
7.05487183259099e-06
-3.35334498820668e-06
3.65332612979011e-06
-1.71806721110053e-05
-1.51198848434475e-05
-1.84249529817863e-05
-1.17424866489959e-05
-1.13813302921018e-05
-1.46202447465612e-05
1.65316393577767e-06
-1.18973613924077e-05
-1.14890475076599e-05
-1.51937041077202e-05
-5.2966893189425e-06
-1.50532083692141e-05
-2.09354170040571e-05
-2.56585326686016e-05
-2.57030729714321e-05
4.15914884843878e-06
-1.37700606044798e-05
-1.4044588112279e-05
-6.49375375394823e-06
-6.49875830945759e-07
-2.37448767319227e-05
-9.52206056033087e-06
-2.82430505495001e-05
-1.76017284450784e-05
-2.54906247588536e-05
-2.40595346080786e-05
-1.23044451863566e-05
-8.11688220328734e-06
-6.93674718398642e-06
-1.33373252155912e-05
-1.65618073014861e-05
-2.27644225758591e-05
-2.23872121311787e-05
-3.40115236111879e-05
-1.54182848191481e-05
5.45985665179271e-07
-1.79235408948147e-05
-1.69359842699442e-05
-1.20175342720383e-05
-1.22874337715111e-05
-1.60830398858195e-05
8.70875096833018e-06
-9.14993091739684e-06
-1.83741315180613e-05
-1.35375021855244e-05
-1.34061593698852e-05
-5.46197151483347e-06
-9.82733802361622e-06
-1.13792879051941e-06
-1.93909461003766e-05
-2.34831847400005e-05
-2.28478460444655e-05
-2.17692319880139e-05
-2.78742765131396e-05
-2.07935672757966e-05
-8.68363839891452e-06
-5.06963330217952e-06
-3.29671212115734e-06
-1.67818995972623e-05
-1.16662473677214e-05
-3.04782472422102e-05
-2.97367077546298e-05
2.58726929630788e-07
-4.77452578048265e-06
-6.28731005749e-07
-4.83847914274587e-06
-1.32991119887851e-05
-2.22379109617225e-05
-1.98873449123113e-05
-5.97498268255149e-06
-2.86209300554228e-05
-1.54864663278994e-05
-2.44863626675772e-05
4.3177958953502e-06
-1.61353366325164e-05
-1.20848191226926e-05
-2.34541547752414e-05
-4.32006401179485e-05
-2.45946082513736e-05
-2.92625031902671e-06
-1.22714756432043e-05
-2.78648879352175e-06
-1.59102071651599e-05
-1.3902683326051e-05
-8.87829090623476e-06
-1.94524767039625e-05
-1.80350395606042e-05
-9.37299603995698e-06
-1.12865829148512e-05
-1.91789041310879e-05
-2.03883390510985e-05
-1.41670349215595e-05
2.14713734729967e-07
-1.14114108855341e-05
-4.62063261905313e-06
-9.07153613546599e-06
-1.03158067267386e-05
-1.92146655365359e-05
-2.20985395487565e-05
-2.07481334280242e-05
-1.26952953270807e-06
-3.74118074638325e-05
-2.02047070924559e-05
-1.85472876358036e-05
-1.10811643952165e-05
-9.59475911733207e-06
-2.25773435858943e-05
-1.12673764548267e-05
-3.13003842743112e-06
-1.75341394999054e-05
-1.47705943717336e-05
-2.12561432908963e-05
-1.14388643633568e-05
-2.03925170150287e-05
-1.10719564176113e-05
1.54980595098874e-06
-1.33944590677425e-05
-1.64542673418489e-05
-3.47810644761144e-05
-2.23263662808468e-05
8.12698525406699e-06
-3.02922195051063e-05
-1.95164054604244e-05
-1.23197015764212e-05
-1.71652194869965e-05
3.5311617914983e-07
-2.017997362469e-05
-9.08542482217973e-07
-1.9240808708478e-05
-9.74550727774799e-06
-2.62734839603855e-06
-1.19061251540427e-05
-4.36390497535867e-06
-2.25821294832151e-05
-4.8444219600206e-06
-8.8379476275328e-06
-2.57001230684918e-05
-2.80727506309796e-05
-2.21268789590088e-05
-1.94514381002549e-05
-1.82232981796372e-05
-1.1365487083697e-05
-1.00879598706717e-05
-2.34216723168034e-05
-2.04112900672633e-05
-1.4653288888497e-05
-1.23778135328667e-05
9.27750265432043e-06
-1.93238563080683e-05
-1.63902701745173e-05
-8.0306641129124e-06
5.6782367821613e-06
-1.93764218165833e-05
-1.75320564024469e-05
-1.82767129236636e-05
-1.12912341515517e-05
-2.54566816330483e-05
-9.86115292940044e-06
-1.05114454227566e-05
-1.99753834545508e-05
-2.89165100597371e-05
-2.02385250534554e-05
-1.53019015288886e-05
-1.31808532173051e-05
-8.59652573299911e-06
5.30533306109657e-07
-8.75931774297216e-06
-2.4913729257355e-06
-1.36881825763715e-05
-1.3212445163952e-05
-1.44698361342633e-05
-6.57354349602346e-06
-8.44202094345679e-06
-1.11348315648538e-05
-2.57245201433922e-05
-1.33057424982842e-05
-1.42634693050402e-05
-2.60651567927247e-05
-2.17873317990356e-05
-2.01441030079137e-05
-3.13750664330816e-06
-2.8231012918189e-05
-1.77729152725075e-05
-1.53420075863697e-05
-2.18711406907857e-06
-2.11718802757837e-05
-1.62644660376547e-05
-4.69225277450402e-06
-6.47255522745154e-06
-1.41412389697141e-05
-7.26126644481749e-06
-3.77102969291723e-05
-2.17368084478667e-05
-3.38523766902723e-05
-1.38983687107991e-06
-6.76507895903686e-06
2.41282426989971e-06
-1.20046116633431e-05
-2.69784778917247e-05
-1.20622068731055e-05
-3.5566675151096e-05
-1.66855632964103e-05
-1.81678034717693e-06
-2.15978340901954e-05
-7.70068773627978e-06
-8.00622889890011e-06
-1.83391322738829e-05
-1.45927692428418e-05
-4.56264722163425e-06
-2.6307607080595e-05
-4.15599465511746e-05
-1.82465802395578e-05
-2.78750934879288e-05
-2.68986172681161e-06
-1.2780818824312e-05
-3.91160628786291e-05
-1.99110025551888e-05
-1.12482180989393e-05
-1.7004361215539e-05
-1.0606382173497e-05
-1.56654632713605e-05
-8.75256438053193e-06
-4.15128236949579e-06
-2.6715110145783e-05
-1.3075177395638e-05
-2.89932760571647e-05
-1.27073693349503e-05
-1.46468056323374e-06
-8.97253471554031e-06
-1.76930100165157e-05
-3.2304246375092e-05
-1.48081679252983e-05
-9.98387412040563e-06
-2.48166026367677e-05
-6.59949712122686e-06
-2.47390598712792e-05
-4.41382241156099e-06
-9.78227611514484e-06
-1.23852549279806e-05
-2.47910634180362e-05
-1.18324765534742e-05
-2.68736281999686e-05
-1.71168765949525e-05
-2.99121397635616e-06
-2.81320911777751e-05
-2.43437888211052e-05
-1.16305014835764e-05
-1.20837827250468e-05
-1.03074625189909e-05
-1.78484733109882e-05
-7.65119540668293e-06
-3.25786245832628e-06
-2.08217515643279e-05
-2.71889114018991e-05
-1.96903562373192e-05
-3.2692388317449e-05
-2.32477298719214e-05
-9.68605412210234e-06
-1.31088955346007e-05
-2.41754481054169e-05
-2.10156476811286e-05
-1.79817331822075e-05
-2.14192619488608e-05
-1.51000417287172e-05
-1.49924168514259e-05
-7.62283466733468e-06
-9.26983232438306e-06
-8.70592778464605e-06
-2.44674458315728e-05
-1.66644943842755e-05
-3.32117144733703e-05
-1.78767200138916e-05
-1.60226262006528e-05
-2.27774861943308e-05
-4.47658391610583e-06
-1.70520708458356e-05
-6.72634062737727e-06
1.02207625095615e-05
-6.93156113951228e-06
-1.84553008125501e-05
-1.45027874004217e-05
-1.81025310314766e-05
-1.4479468713878e-05
-1.97972550534709e-05
-3.38463143437305e-05
-1.89025830241236e-05
-2.38819010404721e-05
-1.98058396331407e-05
-1.8684607645217e-05
-3.22685483340304e-06
-2.51261171518481e-05
-1.99630782541459e-05
1.58745119816329e-05
-2.30121839385566e-05
-7.77341040098155e-06
-1.91960239678588e-05
-1.21730699458065e-05
-1.90383574098672e-05
-1.7047282129665e-05
-1.44338022046763e-05
-2.35050343301454e-05
-3.8767078488961e-05
1.34591772380009e-06
-9.95437925010754e-06
-3.01084779084544e-05
-9.47945441492896e-06
-1.39240493538049e-05
-1.4357009674814e-05
-4.20088720642388e-05
-1.72357708850728e-05
1.09384529034176e-06
-2.22408575028627e-05
-1.9529541501795e-05
-1.13640510683536e-05
-3.24447673552008e-06
-1.67023655107536e-05
-1.79147472066053e-05
-1.42930089418245e-05
-1.88399764974321e-05
-1.44433829809645e-05
-2.03077925541198e-05
3.48640689288581e-06
-2.42229834599054e-05
-1.11350228204544e-05
-1.44446881381392e-05
-1.77011833051698e-05
-1.84744534917877e-05
-2.24856265845458e-05
-2.38776501942754e-05
-1.43936156646948e-05
5.36359837803146e-06
-1.04038902469071e-05
-1.35501828580268e-05
-1.54700923611549e-05
-1.77276092839964e-05
-8.11167326381113e-06
-2.84296915045661e-05
-5.40051096997012e-06
-1.49768391583659e-05
-3.89881502142467e-06
-2.61495772632538e-05
-1.40065110123835e-05
-1.94209069585608e-05
-2.43894587177626e-05
1.49247659602925e-07
-6.23797298231784e-06
-9.47594030539763e-06
-6.58463765157685e-06
-2.54049072562553e-05
-1.3303829255677e-05
-1.36899628262259e-05
4.08945507910318e-06
-1.73334064765204e-05
-2.23839991727472e-05
-1.0328114721822e-05
-1.95012885603946e-05
-2.47556508295853e-05
-1.86401358145639e-05
-2.39829627030863e-05
-1.47403260549706e-06
-2.29595083475577e-05
-7.97161520719184e-06
-2.19062279366554e-05
-2.65645845529248e-05
-1.20555332420712e-05
-8.77681304588675e-06
-6.16162597152447e-06
-2.35673737088441e-05
-2.06774057163384e-05
-8.66397856889088e-06
-3.69010737472332e-06
-1.21161530211176e-05
-1.86869355940611e-05
-2.70040311794635e-05
-1.61554799340947e-05
-1.7894052568738e-05
-3.6358837505662e-05
3.05766771262958e-06
1.2745554074536e-06
-1.51852503118468e-05
-1.03950452877819e-05
1.06339614637925e-06
-3.08289807429683e-05
-3.03074373347925e-05
-1.68095291266458e-05
-9.28193062385195e-06
-1.75193386350851e-05
-2.64118578831004e-05
-1.65888260057429e-05
-2.90065374569266e-05
-1.19203210559005e-05
3.44790943426551e-06
-2.18715202769101e-05
-3.65913694791218e-05
1.13988388758337e-05
-1.08042705416466e-05
-1.51454957011904e-05
-2.69826316612022e-05
-1.80353583288045e-05
-1.95677035745975e-05
-7.93647707960086e-06
-8.52008592127039e-06
-5.07633837679729e-06
-1.08212019012828e-05
-1.73845157785781e-05
-1.61828766888665e-05
-2.61330482719326e-06
-1.66922068897907e-05
-2.31617404653648e-05
-1.51843468965385e-05
-1.27739916718497e-05
-1.84453810166905e-05
-1.14138549371644e-05
-1.12892221731611e-05
-2.452120805884e-05
-7.35375765300672e-06
-1.936324873816e-05
-8.29419599939069e-06
-1.37236910222581e-05
-2.26204508497933e-05
-1.63739697053668e-05
-4.0283365817165e-05
-1.16661156529986e-05
-3.28986176376607e-05
-1.28977819932374e-05
-1.99607035078511e-05
-3.11836788481604e-05
3.19055741209895e-06
-2.00653627516545e-05
-2.44209318710972e-05
-1.43194364774849e-05
-2.21242122445053e-05
-2.48273375088985e-05
-1.24551471286246e-05
-2.02830131982895e-05
-1.02199455274997e-05
-7.3393493835379e-07
-2.05593742156918e-05
-1.44344524127718e-05
-1.56649346237406e-05
-3.15686252574257e-05
-1.91297614682104e-05
-1.94155334094138e-05
-2.07034067148896e-05
-1.71450775469781e-05
-2.3995353567415e-06
-1.96008543798855e-05
-1.39005048861654e-05
-2.81288913299859e-05
-2.09985524634041e-05
-1.61620132596212e-05
-5.22231661243863e-06
-1.61995481002318e-05
-2.04857997941313e-05
-2.2588769720772e-05
-3.3423691911541e-05
-1.10436726115088e-05
-2.75014000442223e-05
-2.00876803134115e-05
-1.41812053975578e-05
-4.32197616055431e-06
-2.34987969412588e-05
-2.08207290906553e-05
-1.84070013499318e-05
-1.30265524218494e-06
-6.3273958424523e-06
-2.70682397960535e-05
-9.86096522864798e-06
-2.02622553360119e-05
-1.11921450788115e-05
-2.04509743098457e-05
-2.91966517660856e-05
-9.8885769547299e-07
-5.79962469533487e-06
-2.25447899786175e-05
-2.42090673495284e-05
-1.61693860003658e-05
-1.00661604690564e-05
-9.0693987627472e-06
2.5426504758304e-06
-2.94056796956902e-05
-2.72128474867784e-05
-1.62514232994884e-05
-1.78319867945765e-05
-1.38182039435635e-05
-1.28288204039356e-05
-2.37813906881828e-05
-7.46959939289082e-07
-2.00986347075211e-05
-1.49230775829694e-05
-2.72780676447426e-06
-8.0192626841655e-06
-1.88985470227912e-05
-1.73290799093066e-05
-1.6450612551646e-05
-1.94849177955226e-05
-1.61621787374261e-05
-1.84818193159523e-05
-1.28009910602076e-05
-2.4822495820667e-05
-8.40248994077481e-06
-1.88194052861361e-05
-1.73049173179934e-05
-1.97244791674301e-05
-1.96659442417056e-05
-1.72542267794287e-05
-1.37944064406729e-06
-8.89517816809984e-06
-1.28019543758812e-05
-1.88992459918668e-05
-2.50348107200806e-05
-1.97130996185987e-06
-2.05604382844119e-05
-2.32241559334778e-05
-1.94344910862823e-05
-6.46894801975164e-06
-8.13935435029694e-06
-2.06779885211468e-05
-1.99074304631266e-05
-1.40861409768155e-05
-1.4611005261499e-05
-3.01401152267821e-05
-8.02449971973743e-06
-1.48554553192573e-05
-1.8470166848528e-05
-6.0086563086623e-06
2.63841363613048e-06
5.56793047576859e-06
-2.59871034512717e-05
-1.13004478849204e-05
-1.65862223492732e-05
-8.18093459346017e-06
-3.34398130696685e-05
-2.19854467874357e-05
-2.05902619012268e-05
-2.14411160879121e-05
-2.43052028513239e-05
-2.75252717429879e-05
2.12849705936272e-06
-1.6687569481751e-05
-2.07947610336066e-05
-2.04435364561358e-05
3.13427508647011e-06
-1.37962978980951e-05
-2.88616870618518e-05
-1.98833809858546e-05
-1.35789932694065e-05
-1.24801716529802e-05
-2.20164143198482e-05
-2.07600153341471e-05
-1.29526408369464e-05
-2.18667451977069e-05
-2.36775207396034e-05
-1.97312688172568e-05
-2.21447463283291e-05
-5.10363195684914e-06
-1.69913525462023e-05
-1.6449900405092e-05
-1.54041434687018e-05
-2.13310096114314e-05
-1.13763298614415e-05
-6.33604335730297e-06
-1.93881647887857e-05
-2.9678978371403e-06
-1.09491924927674e-05
-3.16561044369841e-05
-1.67716054201872e-05
-8.70270836108809e-06
-1.06163652695574e-06
-1.92069931544793e-05
-8.88936035965027e-06
-4.62730385502668e-06
-4.36725189807756e-06
-1.05181379977508e-05
-2.84323706394839e-05
-1.49693771241012e-05
-5.25044554049193e-06
-5.78143426755338e-06
-8.50423833884314e-06
-1.15774232800762e-05
-2.36318056300437e-05
-8.16189735114611e-06
-1.44684909684187e-05
-1.13934402213317e-05
-1.05504500047e-05
-1.6877353627307e-05
-1.39662355785621e-05
-1.82641811387875e-05
-2.77280355662292e-05
-1.6373116420546e-05
-2.11739326335067e-05
-3.51269731603843e-06
-1.36451605233935e-05
-1.88299301869054e-05
-4.06829320890755e-06
-1.24106267231594e-05
-2.14896263554314e-05
-1.67354374514472e-05
-2.04771384009343e-06
-7.43917222266295e-07
-2.78332205219769e-05
-2.04601358528375e-05
-2.13291136452306e-05
-2.43030980166032e-05
-1.13948874974448e-05
-1.39946616662091e-05
-2.79887674075261e-05
-1.37909463477642e-05
-2.5604299892873e-05
-1.85393129670374e-05
-1.00580655918104e-05
-2.11477087399978e-05
-2.2725158301935e-05
-2.09834426610204e-05
-2.40826367402959e-05
5.74328837078786e-06
-1.3204716537905e-05
-1.89883168605814e-05
-2.77142268412814e-05
-2.00526512051419e-05
-3.15390724706578e-05
-8.39466730683347e-06
-2.75240259486277e-05
7.60308544303191e-09
-2.40054452179828e-05
-2.54521801016053e-06
-2.69735890178105e-05
-1.90267565359577e-05
-6.9668596108402e-06
2.85090339769834e-06
-1.51472273993074e-05
-1.60437400484776e-05
-1.32412677678679e-05
-2.67728458375866e-05
-1.28283584281074e-05
-1.865908619203e-05
-2.5840495346275e-05
-1.00549396835075e-05
-1.16791793795692e-05
-2.25806702328566e-06
-3.85110332686675e-06
-2.39855656150008e-05
-9.55762648620315e-06
-1.97498956556342e-05
-1.20923838971406e-05
-2.94214989205017e-05
-1.94722137160038e-05
-1.79610490533678e-05
-2.35614649127716e-05
-1.85404018094735e-05
-2.85726685226552e-05
-2.00852343523912e-05
-8.39730887832695e-06
-1.99071415477096e-05
-2.03013058808489e-05
-2.27169472788884e-05
-5.45393165127039e-07
-1.94464961011947e-05
-2.51238071248389e-05
-1.77769909002923e-05
-1.56383460787485e-05
-9.73216919347815e-06
-5.31844112277249e-06
-2.55840204623847e-05
-1.65574053080957e-05
-1.38681794073989e-05
9.64836273460277e-07
-1.14599421096642e-05
-1.73158344031018e-05
-1.66898727156557e-05
-1.41220395722889e-05
-1.6571933592524e-05
-1.15526007257726e-05
-3.04946700612158e-05
-2.13759111444557e-05
-1.98313762503484e-05
-2.34827449221438e-05
-4.94643397846863e-06
-2.39826850960625e-05
-2.31638383791904e-05
-1.2267765039788e-05
-9.93385173310967e-06
-3.18637236430813e-05
-1.72465608962222e-05
-1.48193240272161e-05
-1.17361093148928e-05
-1.60907725507645e-06
-8.28828881636543e-06
-6.80454770190803e-06
-1.2003991375209e-05
-2.61863882653358e-05
-7.22604930243978e-06
-1.3963928752281e-05
-1.21345350844421e-05
-1.83312153645846e-05
-3.84427546283658e-05
-1.40628086562383e-05
-2.04290682334501e-05
-9.32520650720654e-06
-2.5283192217823e-05
-2.25635936432013e-05
-1.39783917269889e-05
-9.08804981984523e-06
-2.51676863107684e-05
-1.83358708473709e-05
-1.69275353906038e-05
-1.03244059367952e-05
-2.46770703205242e-05
-3.27137318400396e-05
-1.30479478561687e-05
-2.03468191085587e-05
-1.16039447222508e-05
-1.31962888370806e-05
-2.44206219485786e-05
-2.81743758445076e-05
-4.78882412535749e-06
-1.774188375087e-05
-2.30243606639564e-05
4.35629270128625e-06
-1.20451923205833e-05
-2.40741545689219e-05
-1.62598074582254e-05
-1.98156478376351e-05
-2.71416019868111e-05
-1.46966497880897e-05
-2.08579127865217e-05
3.0487468095136e-07
-2.12034244498558e-05
-2.03574563336933e-05
-1.87305203429665e-05
-1.55484418536122e-05
-3.14960382017709e-05
-7.47744098268919e-06
-3.02301987427687e-05
-1.02470589067761e-05
-1.29903675514958e-05
-2.27698623676562e-05
-6.40655687339423e-06
-2.36580027807109e-05
-2.43122987984554e-05
-1.70924148676952e-05
-2.88645287914085e-05
-3.72784247525917e-05
-2.7501466973925e-05
-1.35333066507479e-05
-4.22769179636644e-06
1.08508824381478e-07
-1.21812101179857e-05
-2.36405404089267e-05
-1.27800412684033e-05
-6.45886283549419e-06
-3.29772380753118e-05
-2.58602921213605e-05
-3.7373411378912e-05
-1.27896925199498e-06
-1.45948292265645e-05
-2.32746967752225e-05
-1.57316119513118e-05
-3.26335466818272e-05
-1.08484228846647e-05
-2.26416641581343e-05
8.67560065191927e-08
-7.76332510514707e-06
-2.30881193410884e-05
-1.46488636151914e-05
-1.28951129785679e-05
-1.90672974011622e-05
-1.43153117350602e-05
-2.17275140302707e-05
2.79278408463006e-06
-2.24639778835721e-05
-7.85699840585694e-06
-4.24617170668664e-06
-2.40764770700209e-05
-1.96095581264263e-05
-1.85036391590125e-05
-1.47326351318369e-05
-1.77818702447452e-05
-1.44726797120891e-05
-1.4982024040813e-05
-2.69474753784802e-05
-2.89324657874229e-05
-9.31644057990274e-06
-6.92114978658337e-06
-2.01910992784463e-05
5.57251288753706e-06
-1.70033722597909e-05
-1.22693921169536e-05
-9.52709902274161e-06
-1.09666331635183e-05
-1.67793707211904e-05
5.78992431856202e-06
-7.2681069494832e-06
-2.33867941938619e-05
-2.08406655700424e-05
-8.75289837791741e-06
-1.54384965031918e-05
-1.52278316021561e-05
-1.04523695166873e-05
-2.0989118965002e-05
-2.03138779089078e-05
-3.03833178177079e-05
-1.40453041171222e-05
-5.19338124019675e-06
-1.14232759843446e-05
-7.3773756870589e-06
-2.56887582642125e-05
-2.08938808602302e-05
-1.128781551487e-05
-7.18728691055296e-06
-1.79568872754557e-05
-8.99326617205994e-06
8.54783341865193e-06
-3.2085851865365e-05
-1.78460514764658e-05
-4.03311643926424e-06
-1.8347176917615e-05
-3.31867435483568e-06
-1.04663583444124e-05
-1.68005838680128e-05
5.88679361407789e-06
-1.37113715503048e-05
-1.16858940526203e-05
-4.40580590927477e-06
-1.62848315510427e-05
-1.8646561895452e-05
-6.62890321357575e-06
4.51016061536449e-06
-1.07531969456804e-06
-1.38128853950472e-05
-1.26175424948596e-05
-2.93310754664281e-05
-2.24894214203831e-05
4.78368429047671e-06
-9.75563173699594e-06
-1.35370387515122e-05
-2.4600966938242e-05
-1.69026661107329e-05
-2.65631363099214e-06
-1.91376549363307e-05
-2.31278757981304e-05
-3.80700046526054e-06
-2.09228170826312e-05
-1.16047142060888e-05
-1.41688479719353e-05
-1.61587537682801e-05
-1.18245342648735e-05
-2.06607719347441e-05
-2.13376195826605e-05
-1.93287136715401e-05
-1.40591513446923e-05
-1.95189816814301e-05
-3.35216890045801e-05
-2.84969730993681e-06
-2.01988547804172e-05
-1.10805138911802e-05
-1.81802183631514e-05
-2.02940431793021e-05
-8.04493700547359e-06
1.3316241260699e-06
-3.21393086952034e-05
-1.30939316690522e-05
-2.26966071268699e-05
-1.93835991407912e-05
-2.04644279480022e-05
-7.47401483697941e-07
-6.18600225795478e-06
-2.45136969571287e-05
-2.2982134120468e-05
-6.40424251293301e-06
-2.59183870070805e-05
5.07796595306688e-07
-2.15994748953288e-05
-2.42252443387294e-05
-2.23719295953597e-05
-3.2062432531501e-05
-1.37111837510898e-05
-6.18889452068528e-06
-3.27562186897648e-05
-2.57391177902379e-06
-1.89549761631518e-05
-9.58574590829196e-06
-2.15332353704994e-05
-6.09253297368795e-06
-2.77541932385134e-05
-2.61555322756717e-05
-2.1697512946654e-05
-1.17758280966843e-05
-1.32645913851035e-05
-1.55124137393596e-05
-9.17475811197249e-07
-1.83509625151495e-05
8.83594679326557e-06
-2.10192651676747e-05
-1.83470692531509e-05
-8.44048170432448e-06
-1.99595795154577e-05
-7.42703198335257e-06
-2.29805553682752e-05
-2.15724690731946e-05
-6.37036874762046e-06
-1.86797485800876e-05
-1.62418368908521e-05
-1.86071081099767e-05
1.2626311719268e-06
-1.4114997065719e-05
-1.41401276014106e-05
-8.98500809874085e-06
-4.92512394200528e-07
-2.70956943786296e-05
-2.59782272201483e-05
-1.84542975681464e-05
-3.1574054880251e-05
-2.27188630057165e-05
-1.98662299471567e-05
-1.55476498571702e-05
-1.35747820555594e-05
-2.1242636004255e-05
-1.89963180420817e-05
-1.27817731293615e-05
-2.28884275536232e-05
-1.67503337494e-05
-2.47997405642943e-05
-1.87666323801256e-05
-9.86573806256954e-06
-1.53275409580403e-05
-9.00989466562156e-06
-1.36506070223873e-05
-2.8989208704721e-06
-1.3981215545977e-05
-1.32368180067948e-05
-6.33533521587358e-06
-1.18730141753433e-05
8.04881378593367e-07
-1.06375231781236e-05
-1.33869362026887e-06
-3.69949872894136e-05
-2.56948249153434e-05
-1.95343751287959e-05
-2.22008816135216e-05
-3.94041851207615e-06
-2.94494070942536e-05
-2.20275763998476e-05
-3.04905235173776e-05
-2.2034431267708e-05
-1.44718209601842e-05
-1.93937788943341e-05
-9.1977210612196e-06
-1.21243586101311e-05
-2.56018956523254e-05
-2.18696509294794e-05
-6.88184689063258e-06
-2.36282605785343e-05
-2.06828659419906e-05
-2.60955078875748e-05
-8.97696423153763e-06
7.41278117341098e-06
-1.42000706076881e-05
-1.7778285379992e-05
-1.44486856454064e-05
-2.828238224477e-05
-2.18593654580152e-05
1.07573420264783e-05
-1.12407995719942e-05
-1.2920534003323e-05
-2.79163322645444e-05
-1.61452584716183e-05
-1.4662958912352e-05
-2.86771337806298e-05
8.53095907193176e-06
-2.26465816742341e-05
-1.7483237464509e-05
-1.30592497789469e-05
-8.79523694302656e-06
9.65293706836602e-06
-1.16902790411776e-05
-2.1215660361147e-06
-1.29486101032416e-05
-1.21845998484836e-05
4.24104830427726e-07
-8.94302930371801e-06
-2.48263155478585e-05
-1.27365607672287e-05
-2.12364235397547e-05
-1.21334228746345e-05
-1.29184507136695e-05
-1.71432012957981e-05
-4.23881149264322e-06
-2.97349073861245e-05
-9.52259643988007e-06
-2.08100744435957e-06
-1.76194755019867e-05
-2.0941544513168e-05
-7.29360623250224e-06
-1.92567604571612e-05
-1.36472975505452e-05
9.53118786391607e-06
-2.29069451794532e-06
-1.00362403792767e-05
-1.38748703211197e-05
4.16211978975405e-06
-1.0466239418734e-05
-1.65318475393472e-05
-1.78142399879273e-05
-1.43036586785549e-05
-1.98226278964029e-05
-3.91737282307015e-05
-1.4513135811423e-05
-2.5641163860079e-05
-2.72611256738553e-05
-1.1912778484301e-05
-3.1029829253746e-06
-2.04322595041853e-05
-2.06711858737644e-05
-1.68478872781172e-05
-1.66794571106245e-05
-9.56307269575281e-06
-6.09494036243339e-06
-1.2310023577108e-05
-9.35396232830586e-06
-1.19781912687966e-05
-1.10981829606028e-05
-2.69677521749247e-05
-2.32591387836682e-05
-6.76953011329731e-06
-1.35932135329887e-05
-2.87177990793268e-05
-1.81215430033769e-05
-2.556593739448e-05
-2.27773965474332e-05
-6.03261403344564e-06
-9.0002735297903e-06
-1.41755457463384e-05
-3.42424311560847e-05
-2.36739953119292e-05
-1.63445934036911e-05
-5.99705206161727e-06
-2.59023870773582e-05
-6.68838637104121e-06
-1.02558425995823e-05
-2.19316577647538e-05
-2.313918214277e-05
-1.35322088914868e-05
-1.50146502157095e-05
-9.2368997272928e-06
-2.50019688476268e-06
-1.77846954897233e-05
-1.56973489342418e-05
-2.35778062798984e-05
-2.92546100164378e-05
-1.34472943741249e-05
-2.61350143064946e-05
-3.03416267263943e-06
-9.18153959035811e-06
5.55496641137043e-06
-1.16716603757209e-05
-1.99529316264109e-05
-1.47544317525644e-05
-2.86473294469325e-05
-2.10942708876317e-05
-9.95999432573027e-06
-9.21802079938057e-07
-1.92732924816445e-05
-1.78730417799736e-05
-2.90547921938809e-05
-6.03628024004554e-06
-8.55626600046486e-06
-1.86760628954999e-05
-2.20261646988688e-05
-7.71773782454979e-06
-2.55898469690322e-05
6.49241595978968e-06
-1.86881426648805e-05
-1.90099412289694e-05
-8.6098269939938e-06
-1.6875686431902e-05
-2.77863925947746e-05
-6.79799425091713e-06
5.47939919257633e-06
-1.26868150526163e-05
-8.34317747393851e-06
-1.47965340024274e-05
-1.3770219244038e-05
-1.1707662229092e-05
-9.92580408645754e-06
-2.07481857482936e-05
-2.34730935008869e-05
-1.24059727431489e-05
-2.79195185545979e-05
-2.2760308897419e-05
-2.88577162605874e-05
-1.57988034227492e-05
-2.55817056995805e-05
-1.48394319610076e-05
-7.26903017054621e-06
-6.64789369892216e-06
-1.62565485226338e-05
-2.90572154483238e-05
-6.67962324265061e-06
-7.18429984273098e-06
-3.17917251747302e-05
-3.34133357080417e-05
-9.5147115687463e-06
-2.61855575586245e-06
-2.52592943246803e-05
-6.78017561176978e-06
-2.1922860907481e-05
-2.61509131844206e-05
-2.79860131922643e-05
-1.14309362374751e-05
-6.43621163510349e-06
-1.26488553722306e-05
-2.34211219418043e-05
-2.37183203900395e-05
-3.1761698582486e-06
-7.20639832986855e-07
-2.23655026343737e-05
-3.45591242939406e-05
-1.13110194644163e-05
-2.33580976078616e-05
-1.54794842512291e-05
9.36937455931011e-06
-2.37065141947612e-05
-1.2782544380276e-05
-2.67048345196216e-06
-2.59217503891056e-05
-1.70856340498061e-05
-9.06674721651225e-06
-2.20844583168619e-05
-2.80320595733867e-05
-1.17898452593942e-05
-1.53122811673695e-05
-2.61179430488875e-05
6.49530810238852e-07
-1.77918805844054e-05
-1.24017834733264e-05
-1.15450259196082e-05
-1.54939992777656e-05
-1.66069306343957e-05
-2.15421879237865e-05
-3.10122170198754e-05
-2.02302095740724e-05
-2.33936267155122e-05
-2.9981962673976e-05
-1.6753001930594e-05
-2.18956390086218e-05
-2.05624256799322e-05
-2.88971945505932e-05
-1.60325662699228e-05
-1.53894660997793e-05
-2.08694359561057e-05
-1.46376900096314e-06
3.20629772157892e-06
-1.29417175347164e-05
-2.29586020416468e-05
-7.46877492911102e-06
-9.55650880142864e-06
-2.28041746029353e-05
-2.29221409755156e-05
-3.94006083444361e-06
-1.04233910114176e-05
-9.67226327886935e-06
-1.25537490217949e-05
1.586441100662e-06
-1.60850581035089e-05
-1.90048001363535e-05
-1.54182021428484e-05
-1.5959477254712e-05
6.66660543506744e-06
-9.91885120871263e-06
-2.21334103478351e-05
-2.61147263838725e-05
-5.93001109433481e-06
-3.02760902020982e-05
-8.92023895592042e-06
7.98240451728458e-06
-2.03450035104783e-05
-1.20332859044513e-05
-3.80347591467649e-06
-1.80713848485287e-05
-1.2071019500985e-05
-9.77931074228296e-06
-1.38244006421986e-05
-1.25561002754016e-05
-2.12124725284431e-05
-1.22596678880734e-05
-3.19753299264159e-05
-1.50557363344935e-05
-3.95148718958866e-06
-8.90327478476074e-06
-6.9251117462435e-06
-1.97535133935437e-05
-1.60725274909935e-05
-7.35372542558283e-06
-2.55647926212027e-05
-2.03568844432568e-05
-2.55858965550416e-05
-9.9983746611725e-06
-6.05296566789136e-06
-2.25253372892018e-05
-9.51012923024978e-06
-5.1282001344887e-06
-1.71151858150809e-05
-1.48622732417365e-05
-2.04332593172087e-05
-1.74751028267643e-05
-2.60877391396233e-05
-3.77577252281673e-05
-5.46833539117475e-06
-2.05978547795729e-05
-1.51930393249818e-05
-1.23268987623197e-05
-1.49214617017276e-05
-2.17125026541053e-05
-1.7303026140011e-05
-2.73923374031519e-05
-1.16616488468315e-05
-2.02815014167527e-05
-1.98729444952603e-05
-1.68908606496211e-05
-2.29161409696358e-05
-1.29268299111e-05
-5.37188302165945e-06
-7.2013995000253e-06
-5.09545328432054e-07
-1.35769730870433e-05
-5.66494607726998e-06
-1.13553214629362e-05
-6.879155134076e-06
-2.55960963962738e-05
-9.72673918842811e-06
-3.28919060143134e-05
-2.28842700959079e-05
-2.26867051072309e-05
-9.49933693751891e-06
-8.86389603595735e-06
-6.85577231426753e-06
-8.50647035774606e-06
-1.14298444294873e-05
-1.37476528278351e-05
-7.21964458509728e-06
2.91598406732176e-06
-2.38565296759274e-05
-1.28548502613019e-05
-1.79351133521259e-05
-3.90579766334953e-06
-1.42859104251924e-05
-2.19102879884263e-05
-8.89664995500366e-07
-1.79909274074236e-05
-3.15429910200266e-05
-9.4328983491196e-06
-1.41412699504023e-05
-1.24378475397437e-06
-2.00361186646155e-05
-9.03522440061458e-06
-2.61253191110424e-05
-1.74971232058758e-05
-1.01814140475133e-05
-2.25450734101335e-06
-1.93089061760423e-05
-1.21755163405872e-05
-2.80823762008583e-05
-8.70119762511143e-06
-1.74477084781342e-05
-8.3748704360306e-06
-2.41743194950704e-05
3.31684989087229e-07
-4.84607815989071e-06
-1.68329833142174e-05
-1.17548036431269e-05
-2.41290819488432e-05
-1.67206417583788e-05
-1.63062383823785e-05
-1.51040752539775e-05
-1.95873830605994e-05
-1.38137831727277e-05
-1.42292278776221e-05
-1.11798337429823e-05
2.06776988860714e-06
-2.79867901052432e-05
-1.04417229652872e-05
-3.17321911263321e-06
2.26133284016672e-06
-9.71458128393699e-06
-2.84234883785261e-06
-5.16900040438355e-06
-1.16186676220357e-05
-7.76923318389715e-06
-8.63874989833028e-06
-1.65016276518628e-05
-1.69928729434721e-05
-2.40419382778305e-05
-1.095124222188e-05
-1.77614527862674e-05
2.34810721233057e-06
4.2564058613213e-06
-6.99032303887075e-06
-3.3080197793506e-05
-1.98050915257255e-05
-1.09693345969114e-05
-1.67151195995524e-05
-1.83939285153998e-05
-1.31676287808118e-05
-1.89224514618782e-05
-1.79550938462256e-05
-2.75511846474444e-05
-1.85041429679918e-05
-9.10695060950775e-06
-1.27462751767398e-05
-2.09353605787593e-05
-2.18781874746425e-05
-1.41536194470463e-05
-1.52568631422585e-05
-2.36235374642475e-05
-1.94172685901852e-05
-2.63559155444943e-05
-1.7547091409058e-05
-1.26752584679853e-05
-4.95513073060574e-06
-1.40712137135418e-05
-1.9132638721775e-05
-3.18090055886727e-05
-1.43155541200786e-05
-1.89790502737084e-05
-1.49046156427444e-05
-1.3671393102493e-05
-1.11436439935785e-05
-1.53360862279947e-05
-1.52118866792667e-05
2.54507302587036e-06
-2.59775303118978e-05
-1.51499568858075e-05
-2.22027866299013e-05
-1.49333901410795e-05
-1.9202123511048e-05
-8.20668096642639e-06
-2.49569948782846e-06
-1.39100793443578e-05
-5.14210788672285e-06
-4.99429934859486e-06
3.05487884417677e-06
5.88554961271561e-06
-2.22538210511376e-05
-2.51647546968182e-05
-2.88933890973236e-06
-5.93662581458767e-07
-6.19118175111628e-06
-9.98555583187311e-06
-6.69819955691609e-06
-2.39708695226241e-05
-2.41599458012942e-05
-1.50447105442462e-05
-2.10526664019678e-05
-2.27669736922905e-05
-1.24880736056344e-07
-1.75050614945145e-05
-7.56048784923419e-06
-5.53591510074682e-06
-2.10418947011207e-05
-1.84916727249254e-05
-1.09075676942373e-05
-8.54357714973418e-06
-8.35548580605035e-06
-1.36182550250126e-05
-5.9614075076182e-06
-7.62844532489538e-08
-7.95126760434515e-06
9.42612152678414e-06
-1.07693715446761e-05
-2.7797520198386e-05
-4.8034499133232e-05
-2.19069254906252e-05
-1.14084314266942e-05
-5.97438989148653e-06
-4.02864771691173e-05
-2.51109069136634e-05
-3.15174604197918e-05
-1.22503830043796e-05
-9.64550280347472e-06
-2.23934793159584e-05
-1.84918036374594e-05
-1.6188830271539e-05
-2.12337696416e-06
-1.33290658671453e-05
-5.47617164293272e-06
-5.57698307253485e-06
-1.88074914437188e-05
-2.55741981105459e-05
-2.55779087928974e-05
-4.90309464813839e-06
-1.03397557059066e-05
2.97214102791958e-06
-3.1206691304793e-06
-1.78297667157518e-05
-2.34305631852448e-05
-3.3383853141085e-05
-9.86602782408638e-06
-3.07214939760545e-05
-1.67077403823975e-05
-2.01409887768093e-05
-1.21311374965689e-05
-1.29189540402553e-05
-8.7763201824265e-06
-1.86366246569141e-05
-2.89150268676995e-05
-1.06918884616226e-06
4.27580953261856e-06
-1.57592562735377e-05
-1.94916579300241e-05
-2.80510490639418e-05
-1.25785760953445e-05
3.58645926590792e-06
-3.23168007598426e-05
-1.10511661678494e-05
-9.38331170463778e-06
-3.30433389054825e-05
-1.14797877804437e-05
-1.36885169573226e-05
-1.82785769526682e-05
-9.94187764079322e-06
-1.21973913448495e-05
-8.06316270585175e-06
-1.95137769588143e-05
-1.8933408374777e-05
-8.11223946408217e-06
-1.87295298977064e-05
-1.58174261678681e-05
-1.23063716641831e-05
-7.72550723642626e-06
-9.13064082445323e-06
-1.71605321738839e-05
3.53590348962387e-08
-3.65885475454159e-06
-5.67055559140412e-06
-2.53450594829453e-05
-2.35338082605324e-05
-6.67975408569447e-06
-2.14236873005087e-05
-2.91298605133583e-05
-4.76246240796289e-06
-2.34734983748055e-05
3.04265360081191e-08
-8.75114296394266e-06
-4.15980802919967e-06
-1.61241995965237e-05
-1.30504375019546e-05
-1.08765448953137e-06
-1.9318305715394e-05
-3.91856159583655e-06
-2.38319544754975e-05
-1.324940732622e-05
-1.02369716038719e-05
-1.42354121695701e-05
-1.13300168809664e-05
-3.81607132081428e-06
-2.73732575879171e-05
-4.47179279211799e-05
-1.71471766087753e-05
-1.23448302380729e-06
-8.90227947680254e-06
-4.01421272736386e-06
-2.71651056944797e-05
-2.24712654607425e-05
-2.06652363589047e-05
-1.1218433643919e-05
-2.05978644095167e-05
-8.21863941101124e-06
-1.52432733618169e-05
-4.20418833385283e-07
-9.06890274568112e-06
-2.34789857313747e-05
-7.93649763616714e-06
-2.91390866066636e-05
-6.94212123092268e-06
-1.74893492605377e-05
-1.12658945415526e-05
-1.52309102524514e-05
-2.6936841900776e-05
-1.32272217319783e-05
-1.37262238207567e-05
-6.87290817638844e-06
-1.13559095987241e-05
-2.31910366625696e-05
-3.08701032378792e-05
-8.27008186810236e-06
-9.38094983777361e-07
-3.37016839190002e-05
-1.7293512303425e-05
-1.04076959039508e-05
-3.07160500772488e-05
-3.02722542188745e-05
-1.88614219949602e-05
-3.33378003893204e-05
-2.18655639696776e-05
-3.24531050208462e-05
-1.22558059186809e-05
-1.78433600199159e-05
-1.43130109017567e-05
1.55058418580565e-06
-1.03453622369514e-05
-9.69242580556069e-06
-1.32365642000059e-05
1.32762414109489e-06
-1.15278610513831e-05
-1.87721105918438e-05
-3.05325659393995e-05
-1.80064567646207e-05
-3.27964128985178e-07
-5.55192375446955e-06
-6.51853691741601e-06
-1.12509755762106e-05
-2.05077914914337e-05
-1.48940876973293e-05
-3.24591872807472e-06
-1.57011924261911e-05
-1.33968618218263e-05
-2.01046914016732e-05
-1.48889807599613e-05
-4.60414356294594e-06
-3.57968128783304e-05
-2.96369014797821e-05
-2.01091102033448e-06
-1.37046969422933e-05
-1.44022121051039e-05
-1.79794040711633e-05
-1.74709491077164e-05
-1.7990107409831e-05
-6.89377609894794e-06
-5.8927987634586e-06
-1.25589972947021e-05
-2.92516799834488e-05
-9.22597452000374e-06
-1.88662002656045e-05
-8.91296403091676e-06
-1.17900650918736e-05
-1.03424100020645e-05
-2.26051151350017e-05
-2.36065400113027e-05
-1.13598698616119e-05
-2.08913761883142e-05
-2.08157853787482e-05
-2.57004194439469e-05
-1.91346264715133e-05
-2.41565329054291e-05
-2.60495905322435e-05
-1.88205447682502e-05
-1.45977406263936e-05
-2.80560879937618e-05
-2.57037422742694e-05
-1.69301227304163e-05
-1.67376648594051e-05
-1.10668850248463e-05
-2.4851924067514e-05
-1.98507860488256e-05
-7.88065574961687e-06
-3.0791011046898e-05
-2.03830244609425e-05
-1.51850526096347e-05
-7.9308719480538e-06
-1.86477338084699e-05
-1.54757236422057e-05
-1.65698987053261e-05
-3.72430654090951e-06
-1.91919806675397e-05
-1.12971084742036e-05
-1.99724475651595e-05
-2.56032175011895e-06
1.53502562639241e-05
-1.11569836924053e-05
-1.9340443403066e-05
-1.87414047309993e-05
-1.27116949641902e-05
-1.22505927560204e-05
5.8365348383571e-06
-1.51301435775558e-05
-1.7223012368415e-05
-1.36860147591907e-05
-1.88541694130191e-05
-2.32920236425724e-05
-2.37467786109877e-05
-9.27366958860703e-07
-1.73083462800202e-05
-6.23717688368916e-06
-7.34283190437942e-06
-1.8438007135711e-05
1.10151827172359e-05
2.66838352581855e-06
-1.91927660713922e-05
-1.19042530507555e-05
-1.96149303332428e-05
-5.38937228367232e-07
-1.89263788795425e-05
-6.26971883171892e-06
-1.57795252821829e-05
-1.84334809424309e-05
-1.43136421583765e-05
-8.72756877755681e-06
-1.89308596042421e-05
-1.36374520533948e-05
-6.22234193372861e-06
-2.89436898568776e-05
-1.53239145026252e-05
-1.07814328770688e-05
-9.17219145217233e-06
-2.64529037815158e-05
-2.63953375535274e-05
-4.39249580389303e-05
-2.17542940294299e-05
-1.09095310698512e-05
-1.00823168542523e-05
4.88281342484694e-06
-1.96764274171376e-05
-2.23032412017248e-05
1.5918948636377e-07
-7.20694548434765e-06
-2.04103082776385e-05
-1.10557161736664e-05
4.77279274642897e-06
-2.20331806878655e-05
-2.94696698457542e-05
-8.60638524471818e-06
-2.17174994590426e-05
-1.17038518858689e-05
-1.51385598848471e-05
-1.18427881393971e-05
-1.26214481250689e-05
-6.92494307955067e-06
-3.287492034264e-05
-9.35206196795534e-06
-7.68142356969287e-06
-9.29830569807298e-06
-2.0566843566006e-05
-2.18583261890339e-05
-1.5018107675501e-05
-1.5564763892479e-05
-1.88387371681993e-05
-1.78596312774719e-05
-1.72521946371193e-06
-1.44247305238642e-05
-1.29962908064034e-05
-1.72840895720237e-05
-1.55228454734732e-05
-1.46303166546915e-05
-1.53359912064809e-06
-2.58355939729561e-05
-1.77220094051662e-05
-1.08576224428189e-05
-2.08070356006125e-05
-7.48351327157121e-06
-1.17113301257364e-05
-1.73806554487838e-05
-5.5550009922333e-06
-1.63225980076751e-05
-6.23513661624507e-07
-2.56447652741563e-05
-1.13436303318055e-05
-3.8434734513206e-06
-2.41873635495687e-05
-3.15322080021979e-06
-1.59361793795945e-05
-1.41942448779806e-05
-1.06796838852325e-05
-1.37358287594722e-05
-2.46659126654514e-05
-2.60603390730636e-05
-5.64116979637572e-06
3.91156159323042e-06
2.0867373713584e-06
-8.84921256836539e-06
-1.86177656968e-05
-1.25610447841733e-05
-2.69399437106892e-05
-6.85131761594853e-06
-4.41411963965192e-06
-1.35467230748865e-05
-1.48562127542877e-05
-1.36403782323983e-05
-2.12275252451239e-05
-8.91221109229809e-06
-3.84833992651279e-06
-7.06145960021965e-06
-2.73497100464199e-05
-2.28923340469768e-05
-8.25442340421933e-06
3.77654368857857e-07
-2.42725493064776e-05
-6.92132900783684e-06
-1.91566330514236e-05
-1.30325609862034e-05
-1.05917686314172e-05
-1.05321692396776e-05
-4.22587783726637e-06
-3.05352855313268e-05
-1.11397170467562e-05
-1.56804953063575e-05
-6.97713819901096e-06
-3.9559578041509e-05
-1.3442250411704e-05
-2.82742246643584e-05
-1.3417618387053e-05
-7.37388536538296e-06
-1.64968680715258e-05
-1.56827244215647e-05
-1.11146187642871e-05
-1.45926867715679e-05
-6.7053697796036e-06
-5.44918301471697e-06
-5.96133428092593e-06
-5.5066704200873e-06
-5.32387690699219e-06
-3.53609091895886e-05
-2.55229471384762e-05
-4.1930969061313e-06
1.36425317541309e-06
-7.77013459751417e-06
-8.98215633357401e-06
-1.66159960281655e-05
-2.21765332584409e-05
-2.17536556047622e-05
-1.50404911835592e-05
-1.11742734509565e-05
-2.59514199591173e-05
-1.63256192336674e-05
-1.18685459504842e-05
-2.72632953628569e-05
-3.62556755969098e-05
-1.31914239011369e-05
-2.18629409496955e-05
-1.26281796803144e-05
-1.34036817610767e-05
-1.90767368172276e-05
-1.60967389704366e-05
-1.57304313534079e-05
-5.10658576408867e-06
8.860360318966e-06
-1.33276602153829e-05
-9.09263671466364e-06
-2.63143279001915e-05
-3.65053530495011e-06
-1.05712531865353e-05
-2.67121584714728e-05
-1.3092667357204e-05
-2.30017581626745e-05
-2.17108411663802e-05
-1.58352926613865e-05
-1.64182095937179e-05
-1.94478435221564e-05
-9.64357334569293e-06
-1.74891336088251e-05
-7.6518217391653e-07
-6.50526864190972e-06
-1.95070415907068e-05
-1.57865265571464e-05
-2.80010236528265e-05
-8.24630579158732e-06
-1.59442048198523e-05
-1.05066555940001e-05
-2.36515570147099e-05
-1.67816981716198e-06
-8.16088784218063e-06
-2.72067958997309e-05
-2.12041689499131e-05
-2.26669674281696e-05
-1.44152968485311e-05
-1.17284934144546e-05
-1.9940925659275e-05
-1.97135926179548e-05
2.77912595384984e-06
-8.68908472773248e-06
-5.92136628119092e-06
-3.22264783344647e-07
-5.35510061450311e-06
-6.98161483421687e-07
-5.48743819484441e-06
-2.85042854041783e-05
-2.04087549001206e-05
-1.82335428924917e-05
-2.01404420193206e-05
-1.24000986142236e-05
-1.83388976182291e-05
-2.19703517718174e-05
-2.69595814014299e-05
-3.33498309522159e-05
-1.25712450611614e-05
2.28318155447457e-06
-2.3680835373082e-05
-1.73852406908767e-05
2.04245623356782e-05
-6.5004860055122e-06
-1.93478148145708e-05
-1.24805991128666e-05
-1.59575440409447e-06
-2.14463945941505e-06
-2.07435152219945e-05
-8.99930391751157e-06
-8.31953254114664e-06
-8.28538273040301e-06
-1.71522678318557e-05
-1.23679800587323e-05
-1.11076307169211e-05
-2.54292945718881e-05
-3.7569724313671e-06
-1.10546610679303e-06
-1.65960284485492e-05
-6.38840899680159e-06
-7.87918334429958e-06
-2.45662050850219e-05
-1.26030789512942e-05
-1.28373722731985e-05
-1.75455822878981e-05
-1.21882799195971e-05
-1.1592520554424e-05
-9.70404481613275e-06
-1.6132120768088e-05
-1.55185568931359e-05
-2.0888946391399e-05
4.30358201660988e-07
-9.73073777051932e-06
-1.72838817374992e-05
-2.30417300710805e-05
-4.70693564389686e-06
-2.9973701930848e-06
-8.14181897010799e-06
-3.80501105094266e-05
2.38861044485028e-06
1.7423788346721e-06
-1.56435730388405e-05
-2.96410110366343e-05
-2.30925114103725e-05
-6.05613656027738e-06
-8.23964005965454e-07
-2.25276597224321e-05
-2.98585962628671e-05
-8.40714276739161e-06
-9.1864743194292e-06
-2.34799158065956e-05
-2.09183554474664e-05
-9.04143435866703e-06
-2.47101062685123e-05
-1.14389602894174e-05
-2.23613567111183e-05
-1.0675708586909e-05
-9.25258332313352e-06
-1.7599618761396e-05
-5.11990083326182e-06
-2.54636535210389e-05
-9.01323880339411e-06
-1.39829887360777e-06
-1.33930018428946e-05
-2.00849672815563e-05
-1.1649700257262e-05
-2.85399081924378e-05
-1.14200214729049e-05
-1.76744741147019e-05
-3.07478821480632e-05
-1.1554553005418e-05
-1.82821897479806e-05
-1.05864650341906e-05
-6.42506287857241e-06
-1.05265456618038e-05
-1.06864168310252e-05
-1.0343751475135e-05
-1.26461348432877e-05
-9.23050335658626e-06
-1.64980923795874e-05
-2.18216613385956e-05
-2.02867099675561e-05
-1.53497096809187e-05
-2.403846473385e-05
-3.04314439227412e-05
-2.31526802808034e-05
-2.03450346492011e-05
-2.06811530841851e-05
-2.1000238124661e-05
-2.3719779078194e-05
-8.76651501466703e-06
-2.6832594922772e-06
-2.34951920097749e-05
-1.92264658758204e-05
-3.19097573162357e-06
-1.7024301786918e-05
-1.35344972200877e-05
-1.36999018665716e-05
-1.75896361441919e-05
-5.62472063838084e-06
-2.23661739621001e-05
-2.82943695254761e-05
-3.01061416571487e-05
-1.63653797397948e-05
-2.44000309721187e-05
-8.91875272509208e-06
-1.19325098817906e-05
-2.34515227404411e-05
-4.11936455143788e-06
-6.71777819931819e-06
-9.43968722562298e-06
-1.60850047271311e-05
-1.34976406137931e-05
-2.1603793293684e-05
-7.42339111332361e-06
-2.29688410271766e-05
-1.47343540969582e-05
-3.10756401357852e-05
-1.47302182531842e-05
-1.11355188634918e-05
-1.2755512119545e-05
-7.09065352988357e-06
-1.55472300412064e-05
-4.65527323382999e-06
-1.64778433310545e-05
-1.64743634581622e-05
-2.14468188997495e-05
-1.02743224443151e-05
-9.62341815534646e-06
-1.79461905967284e-05
-1.64698366031543e-05
-1.18126589028284e-05
-3.33463841958718e-06
-1.61406900301533e-05
-2.02617739762072e-05
-2.24247900455011e-05
-4.40960572573042e-06
-5.79254731855719e-06
-1.83903824639667e-05
-9.27585990865361e-06
-1.34187781495578e-05
-1.79885458218181e-05
-1.00039227464068e-05
-2.56966224573548e-05
1.47205259795963e-06
-1.78673626363468e-05
-2.68442272306565e-05
-8.67193132879618e-06
-1.12408143967486e-05
-2.63132775365185e-05
-1.87788250322357e-05
-2.34316525697561e-05
-1.23142142173484e-05
-3.66707890475664e-06
-3.59655067338424e-06
-2.45691797787391e-05
-2.21930674820087e-05
-1.95205131029937e-05
-7.77835092213912e-06
9.84437121965876e-07
-9.30335098457413e-06
-3.00149302376314e-05
-6.92807278436376e-06
-1.08682695699544e-05
-1.20038926891585e-05
-1.87586615450597e-05
-1.19177765480127e-05
-1.26361045363685e-05
-1.5781667741218e-05
-7.70013658280481e-06
-2.6310649565128e-05
-2.37014329710021e-05
-1.25228012129224e-05
-9.60870200783108e-06
-2.6997959376766e-05
-1.84623583866798e-06
-3.96194867371516e-06
-4.72231168242779e-06
-1.09905298965611e-05
-7.04905256856726e-06
-1.10798374450806e-05
-1.87717045268332e-05
-7.8844598510697e-06
-2.55776140749684e-05
-1.83271357214288e-05
-2.65071178335699e-05
-2.174035871204e-05
-1.68550385286146e-05
-3.50395841717035e-06
-5.92627342215315e-06
-1.04681388449672e-05
-5.79808524982783e-07
-1.32169911048483e-05
-2.46217787763671e-05
-2.39211795896592e-05
-1.37933961554211e-05
-5.61841992596831e-06
-2.11565743811071e-05
-4.89804109064065e-06
-1.60045020195292e-05
-2.67251394163735e-05
-4.41988742407011e-06
-1.12571473521665e-05
-1.16320020027376e-05
-2.33453423621891e-05
-2.05644217693058e-05
-4.60751794948829e-06
8.55824040735158e-07
-1.31735632057782e-05
-1.52063186437849e-05
-4.24821317026652e-06
-9.84974022999261e-06
-1.15022855401666e-05
-1.02775829055656e-05
-8.98252885998172e-06
-1.57462918405825e-05
-2.08008399302421e-05
-9.54827463976675e-06
-1.29801132673684e-05
-1.27446451641937e-05
-1.22567356328298e-05
-3.01361481016191e-05
-1.41265493845377e-05
-1.20508113778262e-05
-2.35738577028266e-05
-6.87623875789182e-06
-2.38161208004505e-05
-4.30604130665673e-05
-3.88246648962376e-05
-1.95203271058911e-05
-1.59175218694902e-06
-2.08134278469955e-05
-9.60476423894017e-06
-3.81212923040293e-05
-2.10347593938392e-05
-9.70781401534907e-07
-1.26954007891479e-05
-1.12289203558738e-05
-1.87777024128823e-05
-1.2914047962756e-05
2.68637554674493e-06
-2.20765810191658e-05
-2.53552633197447e-05
-2.82512595522372e-05
-2.06196396163768e-05
-2.53255907872252e-05
-7.50579368234291e-06
-3.55584734647781e-05
-1.80665881601241e-05
-7.25115693389291e-06
-1.57645403424507e-05
-4.76960401189795e-06
-3.42752449277465e-05
-1.67000529480079e-05
-2.3659178035103e-05
-2.51695259331987e-05
-1.35268870857024e-05
2.6044057219678e-06
-2.19139499539005e-05
-1.2371655441547e-05
-1.50286685008821e-05
-1.48272728004401e-05
-1.1792283470351e-05
-4.44500667486167e-06
-2.37363099709668e-05
-1.7717695514393e-07
-2.39886958446839e-05
-8.39346655229041e-06
-5.76055369606643e-06
3.80453580537752e-06
4.90935703585171e-06
-3.22572899448159e-05
-1.0482060259539e-05
-3.85138637243097e-06
-1.15497653112544e-05
-1.3125550471211e-05
-2.01802349095017e-05
-1.66135197630856e-05
-2.26623529031193e-05
-2.06620060848138e-05
-9.01127683076037e-06
-1.34915804297359e-05
-1.0635750249416e-05
-1.72044798931108e-05
-1.59894212993246e-05
-3.02110410501035e-05
-1.12940589693466e-05
-1.4187260828972e-05
-1.36242456795521e-05
-1.67331690600266e-05
-7.61625882241915e-06
1.30955275248004e-06
-1.53651292717074e-05
-2.31983798467688e-05
2.57691769166425e-06
-1.32765373765912e-05
-1.40343707915485e-05
-2.04906303380149e-05
-1.07967245383961e-05
-6.31534360277745e-06
-1.23659764732424e-05
-7.88747154864774e-06
-2.01632241713395e-05
-1.34815060083807e-05
-2.28717689140095e-05
-9.59096713064539e-06
-8.3473799099917e-06
-9.26215993649326e-06
-2.7405592351347e-05
-2.14474897112875e-05
-1.49030612253883e-05
-3.34833704568059e-06
1.85133176202281e-06
-2.13582253938486e-05
-1.72854703681563e-05
-1.62976866806773e-05
-1.50231869856525e-05
-1.66457269786604e-05
-1.18361066980486e-05
-1.96948986888164e-05
-1.78869250402139e-05
4.95077359641439e-06
-2.77222094268693e-05
-2.86398233369437e-05
-1.23021909940249e-05
-1.96765285249289e-06
-2.41903031047606e-05
-2.06425740797471e-05
-1.75400905567487e-05
-9.78205542657186e-06
-1.03193278545508e-05
-4.69531905881786e-06
-2.57939294095977e-05
-2.49305337964843e-05
-1.54434439824474e-05
-2.12573229382182e-05
2.10047243809216e-06
-1.50319371220915e-05
-1.14726035906662e-05
-1.56352582421627e-05
-1.35572495618067e-05
-1.42301685266357e-05
-1.40701481725581e-05
-5.89602000841896e-06
-2.34423808854279e-05
-2.25455790469344e-05
2.45673863218157e-06
4.99871215902653e-06
-5.68585580884547e-06
-1.34174103894218e-05
-2.0488983285067e-05
-1.67312906743308e-05
-1.1552896007048e-05
-1.40501356865005e-06
-1.49897385656953e-05
-2.73068827080622e-05
-2.53638961446683e-06
-2.43020983779444e-05
-1.17756065244635e-05
-1.85683235107092e-05
-5.45248442378365e-06
-4.80328779189127e-06
-1.02540470158741e-05
-6.40644095551484e-06
-1.25755925928421e-05
-1.37769983819801e-05
-2.27484220102047e-05
-1.70151317584102e-05
-5.38766931911247e-06
-2.2334121236745e-05
-1.9830320171346e-05
-8.77226974493539e-06
-2.66318817101204e-05
-6.61361423941269e-06
-7.01702088879166e-06
-1.23859831329343e-05
-5.37333477310225e-06
-3.26851097570957e-05
-2.8910590632111e-05
-3.10976088899717e-05
-1.12912619398192e-05
-2.13116025726117e-05
9.42064287105113e-06
-9.60443907142586e-06
-1.50986539238382e-05
-2.58292350297498e-05
-8.17123703568763e-06
-2.70073619383592e-05
-4.98940593049605e-06
-2.82827937307484e-05
-6.52041387141736e-06
-6.56761663492405e-06
-2.92659881040581e-05
-2.96829207819982e-05
2.96960372068512e-06
-1.22581382374134e-05
-1.79790909547108e-05
-2.38903095385301e-05
6.41025911803764e-06
-7.56350727867734e-06
-1.57045269820065e-05
-6.10194852820649e-07
-1.7254396015875e-05
-1.8601108877369e-05
-7.72710147037389e-06
-1.40733647064196e-05
3.12278780041832e-07
-1.28085038671258e-05
-1.43788010424865e-05
-1.49091120339107e-05
-8.06798218319242e-06
-2.14822030772315e-05
-1.29300703521489e-05
-7.08789093771174e-06
-4.75391455361913e-06
-3.02742439638095e-06
-1.27282369051941e-05
-2.16195122956897e-05
-5.36619611689473e-06
-1.88502724710568e-05
-2.38630718301519e-05
-1.17181970283175e-05
-1.0539307398677e-05
-9.62610273971769e-06
-2.15382224733632e-05
-8.97968685103294e-06
-1.40339102534998e-05
-9.73915056688882e-06
-1.61992353573629e-05
-4.3100622020895e-06
-8.65134732829391e-06
-5.7059825726938e-06
-1.81777415638526e-05
-9.8561352614394e-06
1.06664201262196e-06
-1.5346996969096e-05
-1.7831036719099e-05
-6.67893766491601e-06
-1.89485475018392e-05
-2.01465702273723e-05
-9.88079737130436e-06
4.82309971433603e-06
-1.46195535596079e-05
-2.56896869085167e-05
-2.74977068865648e-05
-1.15329291316327e-05
-1.3658800905375e-05
-8.31436134480908e-06
-7.14222319935055e-06
-2.84066675513889e-05
-1.02616721381832e-06
-1.24162506328098e-05
-8.74514213166657e-06
-4.11611107929041e-06
-1.28882437452888e-05
2.01348565318519e-06
-1.43801153741041e-05
-1.70282952876249e-05
2.21824871958415e-05
-4.7812013834244e-06
-2.54974861753496e-05
-3.81746953014038e-05
-3.03254522124135e-05
-1.78416472581361e-05
-1.42838968547825e-05
-1.26980823284138e-05
-2.18802832482066e-05
-6.56756941256947e-06
-3.15285734390087e-05
1.00429160085308e-05
-1.51226435730995e-05
-2.56666834653202e-05
-2.92076036568244e-05
-4.13624758701771e-05
-1.50775420234453e-05
-8.84973343295107e-06
-8.33690563172504e-06
-2.35370617552388e-05
-6.99052144941962e-07
-1.3956238624104e-05
-3.0338658389892e-05
-2.06829403460961e-05
-2.44369363262994e-05
2.39284413610139e-06
-1.58001246314417e-05
-2.5838583080228e-06
1.08183338370678e-06
-9.96293798965852e-06
-1.67993698077021e-05
-3.3419579187573e-06
-3.50127541960287e-05
-1.89654154783234e-05
-1.16562014509085e-05
1.50592543450349e-06
-2.83951772783145e-05
-1.47816022905622e-05
-5.56167782793622e-06
-1.51791838663978e-05
-1.94213321953643e-06
-1.22929370492972e-05
-3.77363956928846e-06
-1.54843957472993e-05
-2.23674087348051e-05
-2.17638444412107e-06
-5.85236622033952e-06
-2.09702344171482e-05
-9.2409848503605e-06
-2.31307977146798e-05
-7.7579447848115e-06
-4.40682282709114e-06
-3.02141861742411e-05
-7.75655117889041e-06
-1.74244466254543e-05
-1.81476724221915e-05
-4.54902186411064e-06
-2.80692329066408e-05
-1.49731784124142e-05
1.7630460963463e-06
-1.89788713073119e-05
-2.26947700808065e-05
-1.76876349999551e-05
-8.37107515566866e-06
-6.87289349888124e-06
-3.75960208785294e-06
-2.83931529193901e-05
-1.3447306088125e-05
-1.59099423863204e-05
-1.25648885054542e-05
-1.96402038877851e-05
-2.6946402705111e-05
-1.07458656310788e-05
-7.87023715690977e-06
-2.72243559910617e-05
-3.1553968745324e-06
-3.00096722362171e-06
-4.46003667034344e-06
-1.24314354699571e-05
-2.45833671193173e-05
-2.1517375597375e-05
-9.40193704227235e-06
-2.19021478092113e-05
-2.03278945705918e-05
-1.69859761632632e-05
-2.69875035334318e-05
-1.01473644093366e-05
8.01649262305002e-08
-4.05052340952558e-05
-7.99247894027134e-06
4.69479783893956e-07
-1.04483382973656e-05
-1.831562700796e-05
-1.96232493642521e-05
-1.36644890621794e-05
4.85650412699586e-06
-3.82130989506979e-06
-1.56419415469292e-05
-1.49503158751537e-05
-1.57178824057708e-05
-1.4429128729983e-05
-1.94038238616138e-05
-2.96928323361841e-08
-1.39790052310077e-05
-1.43461186012095e-05
-1.54547693391228e-05
-2.4523548988526e-05
-2.25161138475054e-05
-1.68227297879082e-05
-1.52200777394378e-05
-3.44821874285906e-05
-1.06891609382409e-05
-1.22824159238208e-05
-2.27166844501604e-05
-9.23602530546322e-06
-2.23021759674443e-05
-2.48772164979939e-05
-2.3915430792843e-06
-1.22177843305602e-05
-1.61289473578978e-05
-2.75087344196124e-05
-1.037535145607e-05
-6.96343646311067e-06
-1.72038288816991e-05
-1.16509702251093e-05
-3.16475557933919e-06
-1.66859179704602e-05
-3.05552545053981e-05
-1.56994309648052e-05
-2.88407412914437e-05
-1.78946314354874e-05
-8.5899142308393e-06
-1.62485481221436e-05
-4.03635894394421e-05
-1.66493403948096e-05
-2.37148579999139e-05
-2.25043428443434e-05
-3.15214272536137e-05
-1.36753435054172e-05
-2.31675958811856e-05
-8.36630761998788e-06
-2.94612780545943e-05
-2.26751599465726e-05
-2.18437434451385e-05
-1.6216483307452e-05
-8.61428214633842e-06
-3.07345621817352e-05
-1.35761570058555e-05
-1.86666309294462e-05
-7.40567207554543e-06
-8.55472079289201e-06
-1.48525091941079e-05
-1.55158417968695e-05
-2.36560766489664e-05
-1.93438754584968e-05
-1.21967310371596e-05
-2.41497754306658e-05
-2.36980485595726e-05
-7.35262868433556e-06
-1.06536362750328e-05
-1.52273587107487e-05
-3.6328630265826e-05
-2.60891390926022e-05
4.87987595349039e-06
-9.51261555492398e-06
-1.03920489363614e-05
-1.80451483808484e-05
-1.65595742671295e-05
-2.43606032410978e-05
-9.02015480088294e-06
2.38578022513187e-06
-1.85128588147034e-05
-9.90468590599616e-06
-1.78252160127994e-05
-2.56089073347185e-05
-5.42232081599173e-06
-2.6588955934505e-05
-9.26446557862211e-06
-2.79449163618403e-05
-1.37529920605852e-05
-2.13764306166992e-05
-2.47639702240157e-05
-1.64670172461383e-05
-1.03863787939429e-05
-1.79344135325527e-05
-5.95208912201537e-06
-2.96812239706859e-05
-3.01726998671085e-05
-1.19214297962294e-05
-1.32897548287406e-05
2.8731681605853e-06
-8.62094388009829e-06
-1.5334699627899e-05
-1.28904167406531e-05
-1.790748496509e-05
-3.1037357499847e-06
-1.51505473689828e-05
3.49337087541902e-06
-1.60062714793967e-05
-2.33756905497372e-05
-1.70247362650428e-05
-2.78697854698064e-05
-3.85782054278276e-05
-1.96404442783364e-05
-1.25047903682514e-05
-1.32802771447906e-05
-1.65187551950402e-05
-9.1317610569512e-06
-1.92170265562924e-05
-8.20189183847444e-06
-1.67828824411976e-05
-2.14006174880705e-05
-1.60678863510925e-05
-3.85932148962021e-05
-2.31768012372245e-05
-2.28274965504467e-05
-2.62728029157408e-05
-1.08036744413601e-05
3.4353720350191e-06
-3.6237154031597e-05
-1.7815406517368e-05
-2.58726115426428e-05
-1.23464015279992e-05
-4.86774863453483e-06
-1.79281140382619e-05
-1.57859241506445e-05
-1.80110150836011e-05
-1.48892096956012e-05
-2.68739400244869e-05
-1.30510936943411e-05
-2.00172579656648e-05
-9.63776797628555e-06
-2.11514839206311e-05
-1.90510541963877e-06
-1.71244262240142e-05
-2.0183161639498e-05
-5.51901304440882e-06
-4.1678780886495e-06
-1.21799955258881e-05
-1.35386799400825e-05
-9.67842421230461e-06
1.52842286112439e-06
-2.94547028222983e-05
-3.3899763966197e-05
-1.28927135070487e-05
-2.72793527289667e-05
-2.47814616573537e-05
-4.67012767455859e-07
-1.68243220956678e-05
-2.85883550750901e-05
-2.66053232513508e-05
-2.51061608981337e-06
-2.29828938545849e-05
-1.49647671865089e-05
-3.38906256915228e-05
-5.73948458143186e-06
-9.48496205108844e-06
-8.849064013077e-06
-1.13134797496003e-05
-1.21582090745821e-05
-1.03503604995167e-05
-1.61074796217397e-05
-1.56680645374767e-05
-1.58602213077491e-05
-2.90528032903764e-05
-2.64286449303242e-05
-2.87917140413156e-06
-6.95032339745447e-06
-1.83209376787414e-05
-2.02536205405132e-05
-9.92986513796568e-06
-1.30915997314239e-05
-6.31021999596225e-06
-5.29983720909792e-06
-3.95961411074742e-06
-1.47987056755089e-05
-2.2661774339602e-05
-1.42949497484119e-06
-2.29249625718279e-06
-1.62210279440995e-05
-2.46449290306217e-05
-1.37322139985096e-05
-1.32217986467937e-05
6.3230620842823e-06
-6.53277011082814e-06
-2.19025025357027e-05
-3.06020706023045e-06
-6.91202840494757e-06
-4.28053733486755e-06
-1.2613865948579e-05
-1.06923026958799e-05
-3.10964569284722e-05
-1.65193854253581e-05
-1.89511917470753e-05
5.91278803701668e-06
-2.07887473931923e-05
-8.19130771600701e-06
-1.32277778239835e-05
-3.06614678496994e-05
-9.7384307470606e-06
-1.88507047927133e-05
-1.65671568962297e-05
-1.89565774182357e-05
-3.07395598255588e-05
-1.03073248454995e-05
-1.44721010276223e-05
-2.83816473443694e-05
-2.07859257277428e-05
-1.13364061669864e-06
-2.84503767303924e-05
-2.79193365199403e-05
-1.32402481515171e-05
-1.11658409814368e-05
-1.9276486472279e-05
-1.96866019674439e-05
-9.04869682711062e-06
-2.39042397118543e-05
-3.44240007605215e-05
-1.14339930453434e-05
-9.70515830584004e-06
-1.3900687209863e-05
-1.81070746150863e-05
-1.39398222638081e-05
-2.27729543672816e-05
-2.10284095013416e-05
-1.45170066490567e-05
-2.65396545890339e-05
-2.3313297651713e-05
-1.31082521582846e-05
-6.79704290569266e-06
-2.60171905957474e-05
-2.49489680131427e-05
3.05115726184318e-06
-9.32688318867943e-06
-1.10293981591673e-05
-6.90879060544182e-06
-1.11754738619888e-05
-6.47219641319406e-06
-1.57193453459976e-05
-1.49240503007493e-05
-1.01507033580113e-05
-2.43571149607604e-05
-1.55388240311123e-05
-2.50993703953259e-05
-2.12818597834976e-05
-1.30321541359967e-05
3.23415053421087e-06
-8.41712916097871e-06
-1.87607149567445e-05
-3.15100120611353e-05
-1.10487862926357e-05
-2.6406169740397e-05
-2.08779473230953e-05
-1.22253916665569e-05
-1.02804594377999e-06
-2.27435703774761e-05
-9.0030960460719e-06
-1.11095601205214e-05
-7.00599692559367e-06
-1.20311758728631e-05
-2.08967942834049e-05
-2.77250260635137e-05
3.27921734392537e-06
-7.30726326462834e-06
-1.48668377408717e-05
-3.8710343371461e-06
-1.8491612296222e-05
-1.60652891051283e-05
-2.38339358339045e-05
-2.70695969457308e-05
-2.80746644718074e-05
-1.32544475769132e-05
-2.21133567114501e-05
-1.58547854132354e-05
-2.69829253549502e-05
2.54568999910866e-06
-2.96672720815239e-05
-1.41461576291502e-05
-2.31050031336673e-05
-1.68975111874309e-05
2.93240576448535e-07
-2.32587888858925e-05
-2.34430886644864e-05
-1.8386179698919e-06
-1.59419791239417e-05
-1.58083846827659e-05
-1.84364910761609e-05
-9.85340794105728e-06
-9.42282994683685e-06
-2.87086469672336e-05
-9.246330554114e-06
-1.90994067074886e-05
-1.1869441623836e-05
-2.13365429055539e-05
-1.16836328903175e-05
-1.42814442013413e-05
-1.09645435216254e-05
-2.405701471823e-05
-2.12807674715613e-05
-7.69502194789325e-06
-6.19459988156625e-06
-2.23882381951332e-05
-7.68685341671079e-06
-1.30025267987508e-05
-2.41156812400756e-05
-1.57484526763744e-05
-2.7745895452058e-05
-2.01474594131031e-05
-1.88958288356637e-05
-9.31697443815145e-06
-2.3665854676842e-05
-7.28955562980698e-06
-1.23124657235355e-05
-9.86880430567852e-06
5.70746339323045e-06
-1.19257019538345e-05
-3.11112467932082e-06
2.66791682334228e-06
-2.02416212133433e-05
-1.25553452178538e-05
-1.28893066610932e-05
-2.26397711740576e-05
-1.40937506711736e-05
-1.00263603431264e-05
-6.93127287615213e-06
4.47769926358365e-06
-3.67079484224256e-06
-2.98670922312443e-06
-1.47632646738634e-05
-9.53558316946725e-06
-2.28623197773052e-05
1.75842563491648e-06
-2.44017997178159e-05
-1.50283126563091e-05
-1.08125759987985e-05
-2.16827048767185e-05
-2.85675912728867e-05
-4.41740159074646e-06
-2.40752902438081e-06
-1.49765029018516e-05
8.31384742298882e-06
-2.92049256033807e-05
-6.33914890071764e-06
-6.83479210251821e-06
-2.85133223479005e-05
-6.24571838294746e-06
-2.12602458813468e-06
-2.89695439522702e-05
-2.76009251744797e-05
-1.06563872714002e-05
-1.73956237329699e-05
-1.89287386630486e-06
-1.90038479433609e-05
-2.77603691682948e-05
-1.96386572049146e-05
-1.88661858663606e-05
-1.3001183992951e-05
-1.61892269001081e-05
-1.22168583838675e-05
-1.64560958180236e-05
-5.14653522397911e-06
-4.65969124855855e-06
-1.16384306837694e-05
-7.20759763625315e-06
-6.66989345251824e-06
-2.49548876595151e-05
2.23031316525773e-06
-2.01411463469653e-05
-7.17113553337475e-06
-1.94149289304023e-05
-2.68111147831933e-05
-1.85092905012759e-05
-1.17693116503954e-07
-1.5963250101216e-05
-2.29167367866752e-05
-1.18619441062528e-05
-1.94672927472724e-05
-9.61989476071336e-06
-1.65756415663041e-05
-1.14506086701508e-05
-2.3885436072038e-05
-1.33524302303392e-05
-1.84095131023859e-05
-2.59337981810277e-05
-6.4324638584681e-06
-1.28971146656757e-05
-1.87847642182223e-06
-2.26943916771895e-05
-5.1293291455255e-06
-2.00847737128153e-05
-1.43626722808279e-05
-9.90916818962926e-06
-6.15027713323278e-06
-1.68196328966144e-05
-6.49530282557501e-06
-2.73930599945841e-05
-2.37071792228443e-05
-2.03409527743593e-05
-6.9550891138702e-06
-4.44741272717414e-05
-6.45931810117224e-06
-1.48150424790629e-05
-1.47044151831955e-05
-2.72334598498778e-05
-2.92124551832366e-05
-1.24140165537431e-05
-3.80297864111998e-06
-2.17912367765445e-05
-7.89051990887618e-06
-9.02825093160049e-06
9.35752726191466e-06
-2.90495669040286e-05
-3.11810311824753e-05
-1.84917425458581e-05
-1.49548921807679e-05
-1.74356123639621e-05
-1.22546414248387e-05
-7.36248574176507e-06
3.73693563909282e-06
-3.1307967227094e-06
-2.07965232923222e-05
-1.07151638668745e-05
-1.62804518561791e-05
-2.32350259419488e-05
-1.65661691794777e-05
-1.39389087024242e-05
-1.56502157193438e-05
-2.47228326267389e-05
-1.66120304467347e-05
-1.30844506304919e-05
-2.61354066160126e-05
-2.13312959566251e-05
-1.04228164987618e-05
-1.54093465641234e-05
-1.72367285543112e-05
-2.53716118170906e-05
-1.67532746609378e-05
4.61647420264371e-06
-8.60477316356691e-06
-1.14100956758048e-05
-2.1350218106147e-05
-2.1004614316839e-05
-2.20718027859314e-05
-1.83618577897186e-05
-9.55815262552681e-06
-1.41738913707182e-06
-2.36354241550744e-05
-1.45670299633341e-05
-1.93404680456424e-05
-5.4085148037627e-06
-1.67369855387965e-05
-1.77120618387373e-05
-4.22967670442398e-06
-2.90484462570936e-05
-1.70713015231843e-05
-1.77840418017989e-05
-1.9726234803849e-05
-9.93458806297621e-06
-7.20401037079544e-06
-2.25894453215245e-05
-2.29867176409759e-05
-7.79923617985369e-06
-1.10748148893563e-05
-2.35271967378537e-05
-1.8778519483869e-05
-1.03824641773136e-05
-1.15687787172779e-05
-3.20785365552808e-05
-1.97705503316404e-05
-2.19807887298376e-05
-1.44500203376528e-05
-6.88377781610502e-06
-1.56622552677442e-05
-1.08421070951424e-05
-1.21641442482718e-05
1.33177911246083e-05
2.2107455778766e-06
-1.03283189507676e-05
-2.36576022224297e-05
-2.94751019998046e-05
-1.65404968676119e-05
-1.39256754373941e-05
-1.46786721535839e-05
-1.45124749673792e-05
-4.53932880986005e-06
-2.1851040229081e-05
-1.20981187931031e-05
-7.44234660400563e-06
-1.26370795403835e-05
-2.50901088639974e-05
-8.22694036444572e-06
-4.60910003873963e-06
-1.71549994099152e-05
-6.48048873650455e-06
-1.19864675460011e-05
-2.21044592226467e-05
-1.36773343609116e-05
-2.72319358322466e-05
-1.90154042156985e-05
-3.3314378737108e-06
-1.64708341486698e-05
-2.7979010182784e-05
-2.1521711697252e-05
-2.7497731201656e-05
-2.05665819505536e-05
-3.08251217519883e-05
-1.75295975223252e-05
-2.70597823732586e-05
-2.34404007930122e-05
-2.10492227695202e-05
-2.71083183553431e-05
-2.72576695170431e-05
-6.46215827600373e-06
-1.50855961229497e-05
-4.89588145792054e-06
-1.34687219823892e-05
-1.29913775165083e-05
-1.59445280772188e-05
-1.48062698508625e-05
-1.56625131178194e-05
-2.74016134375e-05
-2.4164123086698e-06
-2.91085579961349e-05
-2.00418520716118e-05
-6.53040402473993e-06
-1.58027998386686e-07
-1.69978727427212e-05
-3.46485522126701e-05
-2.40497186004557e-05
-2.07269210259117e-05
-1.94838654516949e-05
-1.66133058001994e-05
-1.54069005735181e-06
-9.7670203829946e-06
-2.83825780747796e-06
-4.25376747225784e-06
-1.01511492571099e-05
-1.08470342568628e-05
-1.81692937760262e-05
-1.08559266773146e-05
-9.7136019664127e-06
-1.73075156529069e-05
-1.01646280730384e-05
-8.23316527115644e-06
-2.73160209689454e-05
-1.01839798601762e-05
-1.10311021749129e-05
-1.24407703474892e-05
-2.84412309023869e-05
-9.26659971960141e-06
-1.21674476241485e-05
-1.10677318606482e-05
-1.8882338223824e-05
-2.66772221181768e-05
-1.32146253933545e-05
-1.72129594173684e-06
-1.95778369706507e-05
-1.80135706416305e-05
-2.5334492356028e-05
-1.50476195857295e-05
-8.68989913763416e-06
-3.31684526628604e-05
-1.56552709005298e-05
-6.56833875805988e-06
-2.80940010025402e-05
-1.84871473347437e-05
-1.52968180277287e-05
-1.36355774799228e-05
4.01806296052621e-06
-1.09848460574645e-05
-3.36951497215372e-05
-1.61500014044101e-05
-5.3075071106776e-06
-2.20260543805652e-05
-2.73459462765627e-06
-3.91793672139468e-06
9.1668249310522e-07
-1.13412403335292e-05
-1.90315168026839e-05
-7.94440792260302e-06
-1.69370869149591e-05
-1.88622508115444e-05
-2.91032750174374e-05
-2.76843610843236e-05
-3.26852302451153e-05
-2.22263475505388e-05
-2.84267258248212e-05
-9.64027711420189e-06
-1.6475524986011e-05
-1.69536041259176e-05
-1.13057700723032e-05
-2.64106576203546e-05
-2.46079049017178e-05
-1.94185476788824e-05
-2.16901824859348e-05
5.93130714009982e-06
-1.84360907830824e-05
-1.0310454243278e-05
-2.75216746307393e-05
-1.24005368104478e-05
-1.15694185600199e-05
5.20338699113786e-06
-1.46167053027854e-05
4.89694057825447e-07
-2.17255569092772e-05
-1.01078908886498e-05
-2.3947146757331e-05
-7.71662781900321e-06
-2.03382296111377e-05
-1.51137356116915e-06
-5.24984262493077e-06
-2.3105415666514e-05
-9.24915138754044e-06
-2.18321480260985e-05
-8.41649211777619e-06
-2.05867012785143e-05
-1.01168125821795e-05
-1.36924704321505e-05
-1.04533283974947e-05
-1.02895549153152e-05
-9.86470361715231e-06
-2.99858221969596e-05
-1.55910402311864e-05
-1.24940455910457e-05
-1.77017253443189e-05
-2.0631095773508e-05
-2.1949543367632e-07
-2.23001004662102e-05
-7.28627898407804e-06
-5.72793668464586e-06
-2.32572226420909e-05
-9.0703759826097e-06
-4.69383224510821e-05
-2.61145103674029e-05
-1.85602585564884e-05
-2.74731068357641e-05
-2.78640445058055e-05
-1.12724316721068e-05
-2.7109006139131e-06
-1.93402159427009e-05
-1.07625789428491e-05
-1.69679097779809e-05
-6.12307046613725e-06
-1.68917806672528e-05
-1.93673251384095e-05
-2.59262742307197e-05
-1.0913774653272e-05
-5.0876358728047e-06
-1.27015533173255e-05
-1.49517885822593e-05
-4.41355717791772e-06
-5.0955345745399e-06
-2.79680307619999e-05
-3.87613417048664e-06
-1.96630403835358e-05
-1.91183143093122e-05
-1.70063922886607e-05
-1.89543498037551e-05
-1.22743339519803e-06
-1.36183152042348e-05
-7.34428979662358e-06
-2.03601560844005e-05
-2.87590856730358e-05
-2.66369555072896e-05
-1.71218634566803e-05
-1.07813917634072e-05
-2.25415931481188e-05
-1.89290327676644e-05
-2.9861272064802e-05
-1.94550224851416e-05
-2.77771204249033e-05
1.48708779499209e-06
-1.26218103587511e-05
-1.00587619675762e-05
-1.9567123860661e-05
-1.27876511347456e-05
-1.18317292368124e-05
6.43020102839407e-06
-1.29741558336184e-05
-2.19323714772479e-05
-2.82750904689799e-05
-2.67929859620282e-05
-2.1818588741721e-05
-6.09122005288314e-06
-4.20010429732029e-06
-2.32295497508029e-06
-1.12418469851545e-05
-1.36271336832147e-05
-1.93390916798811e-05
-5.35234629762348e-06
-3.8560931671974e-05
-2.58423407887811e-05
-2.66547989088888e-06
-2.2506955314992e-05
-1.03491246602623e-05
-2.14955930886773e-05
-1.91728891762188e-06
-8.23121705994488e-06
-8.27831032580941e-06
8.96576384510969e-07
-2.20902884966099e-05
-4.23979796024602e-06
-1.95066209597971e-05
-1.17064667448014e-05
-2.48483937447867e-05
-2.01862975004937e-05
-7.93554510911654e-06
-1.89378767719861e-05
-2.42837095236588e-05
-2.25372448109685e-05
-1.82037802889525e-05
-1.40052109712591e-05
-9.51800763173527e-06
-1.58357542107049e-05
-1.72382925512968e-05
-1.92468166061322e-05
-1.2848872511855e-05
-3.51190666074888e-05
-3.88090752663149e-05
-1.18905968407852e-05
-1.90207162901874e-05
-1.0695852143425e-05
-8.58058347465909e-06
-3.03862623111991e-05
-1.34486364013419e-06
-3.21383561260456e-05
-2.71017879131215e-05
-1.90719216451045e-05
-1.43030968065123e-05
-1.63836097265296e-05
-1.10305326741297e-05
-2.45391193837066e-05
-1.31499409741589e-05
-2.49539238914708e-05
-2.38038084225947e-05
-1.88231820331228e-05
-9.71024699996814e-06
-1.28954562881923e-05
1.9025830333707e-06
-2.56409138737818e-05
-2.45744895692879e-05
-1.46382769600112e-05
-4.68107203866619e-05
-2.07385895151927e-05
5.27420205691789e-08
-2.36356038307663e-05
-1.83117192262097e-05
-2.41220480527013e-05
-1.66272420068933e-05
-1.11311757499498e-05
-1.57227774056471e-05
-1.3481088651085e-05
-5.45563359389832e-06
2.9024961625146e-06
-3.20713989342603e-05
-9.33256421951059e-06
-1.69815904239642e-05
-2.3699744606931e-06
-1.78708393115708e-05
-3.2400328470259e-05
-3.56240829167459e-05
-1.49119943756935e-05
-1.58952033226325e-05
-1.16742864129408e-05
-1.16568724446035e-05
-2.27441889935635e-05
-8.85063971907483e-06
-2.14892426272567e-05
-2.71727719513449e-05
-5.75199006679926e-06
-5.39298658825806e-06
3.25265104639944e-06
-8.39305121201276e-06
-3.58764523505471e-06
-3.1744103357614e-05
-2.15960480471512e-05
-1.51118110446453e-05
-2.02071114013429e-05
-7.61774797394732e-06
-1.85319000927803e-05
-2.2104568057365e-05
-1.07073013020408e-05
-1.40670946045567e-05
-3.33668958374403e-06
-9.0300734152042e-06
-2.45353646149915e-05
-1.3349823898232e-05
2.62856263840709e-06
-1.96206726488061e-05
-1.68160525958229e-05
-2.57810630275401e-05
-1.13432005602194e-05
-2.19487855075621e-05
-2.12739745915275e-05
-1.41126200179499e-05
-1.99548219125033e-05
-2.17055730117625e-05
-1.31482342750726e-05
-2.6933606166684e-05
-2.84470733563513e-05
-9.92967218989875e-06
-1.57013024499411e-05
-1.60259137471574e-05
-5.08324259591808e-06
-2.74951871472872e-06
-1.14002485377474e-05
-2.04707449355039e-05
-2.18524115720361e-05
-1.67854261010003e-06
-2.41000669113204e-05
-1.36164669203912e-05
-1.43266139729524e-05
-1.84228654172295e-05
-1.48405535981332e-05
-7.81006974202366e-06
-1.30600139367744e-05
-1.89903140243932e-05
-1.30608988191933e-05
-1.86006581234442e-05
-1.19972972625174e-05
-6.19736065551045e-07
-8.95626459784811e-06
-1.11100157911718e-05
-1.53681759805909e-05
-4.22002291641435e-06
-1.26246222203926e-05
-1.71286461957774e-05
-2.42926527494225e-05
1.0896712965379e-05
-2.51076118605786e-05
-2.05033821930188e-05
-2.09030047107138e-05
-3.59101872470616e-05
-2.04244167750845e-05
-2.63950411699191e-06
-1.36986033277425e-05
-1.05913158705179e-05
5.26968951765832e-06
-5.10061700768848e-06
-1.96567729964683e-05
-3.81533411346015e-05
3.19866104850688e-06
-3.26335002323194e-05
-2.08155460677338e-05
-1.60514161294862e-06
-1.45154644205984e-05
-1.74336025090859e-05
-1.12528371280126e-05
-1.44319324565404e-05
-2.86943980043511e-06
-2.9805007472282e-05
-3.35422602842651e-05
-1.35397664207724e-06
-2.31685751171311e-05
-7.42316188361194e-06
-1.13149250581393e-05
-1.39281403514735e-05
-1.18026082633733e-05
-2.08253100180701e-05
-1.30502714330618e-05
-2.21821316429701e-05
-1.97825391544617e-05
-6.9285252055892e-06
1.73614207768839e-06
2.0408416024004e-06
-1.32517771629339e-05
-5.1070797741417e-07
-2.12139451536616e-06
-2.73657056534799e-05
-1.72880331846371e-05
-9.01098719186803e-06
-1.87365270581964e-05
-9.2600218330569e-06
-1.6291161794761e-05
-1.38530672917107e-05
-1.78617902709262e-05
-1.9570800378044e-05
-2.44960133367488e-05
-2.03405525655002e-05
-1.72338238995025e-05
-2.17074969930291e-06
-2.0865180210404e-05
-2.17133376890672e-05
-2.33540707540516e-05
-1.74670401526279e-05
-1.22900112868852e-05
-6.38253047028915e-06
-1.10629900649165e-05
-9.66323523434918e-06
-2.11892629706765e-05
-1.06666120202285e-05
-1.14347812846641e-05
-2.59480836191302e-05
-1.49002779258658e-05
-1.59055788535849e-05
-1.24830755544547e-05
-1.30471226547922e-05
-4.98111357292735e-06
-2.10048966597556e-05
-1.61972478340851e-05
-2.46584509126015e-05
-1.74118759773698e-05
-3.05619367177337e-05
-1.98761655877369e-05
-1.62584106394509e-05
-2.87620769612609e-06
-9.64520630665602e-06
-2.02598141013394e-05
-1.07074221677903e-06
-1.85846467657027e-05
-1.21137397190322e-05
8.12791906989941e-07
-2.18272716928136e-05
-1.82353357288668e-05
-9.99007700065676e-06
-1.01702908988984e-05
-3.77014431915975e-06
-1.1371860711178e-05
-1.79273938745355e-05
-1.26101385639139e-05
-1.79163119507275e-05
-1.72193314761173e-05
-6.87462637000331e-06
-1.22414472404414e-05
-1.42181250625537e-06
-5.27309941619865e-08
-1.64565365095625e-05
-1.74167872809363e-05
-2.45018029894233e-05
-2.1815657674283e-05
-7.33996818119254e-06
-2.9162765564514e-06
-1.52642167231321e-05
-2.138173203398e-05
-1.67046882605655e-05
-2.02598436942647e-05
-2.43162843209873e-05
-1.2620464675181e-05
-2.58304755368944e-05
-2.5551723011176e-05
-2.94326548234366e-05
-3.27925763743617e-05
-2.55081481822493e-05
-3.81747660581827e-06
-1.11245360233405e-06
-2.07003792821634e-05
-3.36610317426478e-05
-1.12486031405917e-05
-2.08141111237854e-05
-1.0161349833936e-05
-5.49682423535474e-08
-1.83264725637955e-05
-8.75832552669731e-06
-2.36082781945257e-05
7.32222893661745e-06
-3.01569556045972e-06
-2.41795149894331e-05
-2.69142127869758e-05
-8.65842385045837e-06
-2.17831149763324e-05
-1.20439357144163e-05
-1.91450827707991e-05
-2.07808697949209e-05
-4.83014499529637e-06
-3.63871755340434e-05
-1.24592580979627e-05
-1.27150519646979e-05
-2.391783860761e-05
6.37026840226656e-06
-5.52014017590111e-06
-2.65698062487525e-05
-7.27928971266313e-06
-1.92031114768439e-05
-1.55367778708933e-06
-2.76554946035249e-05
-2.55504626701823e-05
-5.86508644164963e-06
3.86692082219988e-06
-2.96574747635992e-06
-1.61747786154709e-05
4.41279889075786e-06
-4.72641847902474e-06
-8.00562132109339e-06
-4.0756174847701e-06
-5.68534830215398e-06
-1.07427564687345e-05
-1.5573717601889e-05
-5.74837243976873e-06
-2.55360994560165e-05
-6.86935825346451e-06
-2.77764074744813e-06
-3.23562128491148e-05
3.92338517772686e-06
-1.00704625138763e-05
-1.7677932349407e-05
-9.8815980822344e-06
-2.45720458842016e-05
-2.76368674556839e-05
-2.69578840091792e-05
-3.96652940645974e-06
-2.17584983816488e-06
-2.49812474155973e-05
-7.85172440471759e-06
-1.25718454183928e-05
-6.36560470102899e-06
-1.12313439667103e-05
4.17388775095599e-06
-2.37213905948164e-05
-7.66092723068035e-06
2.13442299834113e-06
-3.03548906291598e-05
-1.16008546982536e-05
-2.05860805545124e-05
-1.17469787598891e-05
-3.28569817113313e-06
-6.32000806330011e-06
-3.22578927637263e-05
-4.81370170802064e-06
-2.33512222938086e-05
-2.90667407745804e-05
-3.45422852373862e-05
-3.14993139796583e-05
-1.90035436112825e-05
-1.04323614343955e-05
5.00983759985695e-06
-7.86412978423955e-06
-2.91119084902829e-05
-1.96576584439825e-05
-1.05781051251065e-05
-3.4060365647033e-05
-2.19696847856497e-05
-2.41067154265018e-05
4.41727711223769e-06
-2.68553073286551e-05
-1.5153763656102e-05
4.50947995916785e-06
-1.89760456791664e-05
-2.82951417870318e-07
-7.01240788987798e-06
-1.68534323443384e-05
-1.08753615011296e-05
-1.50725384285951e-05
-1.54251397676018e-05
-4.18145765246727e-05
-2.62020348825211e-05
-1.52687283276066e-05
-3.78890305721902e-05
-1.44293788174213e-05
-1.51920841530717e-05
-7.25067848420339e-06
-1.61276303052622e-05
-2.10971388301892e-05
-1.37022189715709e-05
-1.45073589506389e-06
-1.29770557296242e-05
-3.5257060355543e-05
-2.16778173339202e-05
-3.08129491296818e-05
-2.1755552567529e-05
-8.78356719329697e-06
-2.26332813987184e-05
-1.33849268798212e-05
-5.08320326293897e-06
-2.30976394011867e-05
-6.90140346382563e-06
-2.46135306392188e-05
-1.73447300684497e-06
-6.41437921024116e-07
-2.4946700413783e-05
-1.19412598348897e-05
-2.08603836120836e-05
2.2618568842911e-06
-2.01588770709955e-05
-1.43289363746204e-05
-4.83868012818837e-07
-1.00643528994965e-05
-2.63724068036451e-05
-8.53198026232377e-06
-2.29038180387597e-06
-3.03662039921061e-05
-3.88495964318139e-06
-1.26666271026852e-05
-2.32930068624164e-05
-2.19369046754174e-05
-2.37249919916035e-05
-1.93509867365462e-05
-2.73501927188188e-05
-1.92426877706315e-05
3.31101571294414e-06
-1.53542001708018e-06
-1.08589773273918e-05
-1.22895210040611e-05
-5.39152197924905e-06
-1.87906379099871e-05
-3.32825041203713e-05
-2.51601492509289e-05
9.4989612048981e-07
-9.82290325714617e-06
-1.73500117405889e-05
-1.43424711298697e-05
-2.59435686073228e-05
-1.7996465709121e-05
-1.3762973233077e-05
-1.72884083194e-05
-1.61629328461396e-05
-5.44026006143524e-06
2.1309736962814e-06
-3.45974344372922e-05
-2.43306317685627e-05
-8.89356083457765e-06
-2.24820200069278e-05
-5.61466493263012e-06
-1.75436932860164e-05
1.32728082529764e-06
-7.43111481755924e-06
-1.84590611160752e-05
-1.67750063708488e-05
-1.01759623014608e-05
2.46909280496289e-05
-1.21203585279148e-05
9.40403034213113e-06
-1.95317133533308e-05
-2.0184805455214e-05
-2.39570001916629e-05
-1.76997198073952e-05
-1.54441383643826e-05
-1.34991388758102e-05
-1.34820833831999e-05
-7.37639419097338e-06
-2.59837890133828e-05
-9.85176279525894e-06
-1.60232880931345e-05
-1.56617831988096e-05
-1.3025468111909e-05
-1.49911664881365e-05
-2.86273800713301e-05
-6.84977748687899e-06
-2.49203869904318e-05
-1.7753583124711e-05
-1.52141885266116e-05
-1.66728106290826e-05
-9.47086920969802e-06
-1.20267218437061e-05
-1.77760200517453e-05
-3.11739898969838e-05
-2.37661416347866e-05
-1.96910123841222e-05
-1.44130222957883e-05
-1.76804812176189e-06
-3.00298390253319e-05
-2.72622022951427e-05
-8.49955892296029e-06
-2.83262704892746e-05
-6.20621993402044e-06
-1.02516641298405e-05
-2.12720802729902e-05
-3.71482839040561e-06
-7.46706771377604e-06
-1.70598330494358e-05
-2.42767406722425e-05
-3.16489204112219e-05
-1.71303745737808e-05
-3.37409955754845e-06
-1.99742101814885e-05
-2.81254884100972e-05
-1.05297855110998e-05
-7.81325235938604e-06
-2.01342286132813e-05
-1.11866984836844e-05
-1.59071586084846e-05
-2.70114112337752e-05
-7.15893765442205e-06
-1.2363803388302e-05
-2.40467680498857e-05
-5.98834653394456e-06
-1.88206319555723e-05
-1.8566015694484e-05
-1.32327683715703e-05
-3.12950834710792e-05
-1.55766352188613e-05
-1.08772347889132e-05
-1.26683662437379e-05
-1.13351398529124e-05
-1.2598236620827e-05
-1.98774072355449e-05
-1.67841140968093e-05
-7.19395542598916e-06
-2.81967588429534e-07
-1.99427964512804e-05
-7.6806452519844e-06
-5.93988115494282e-06
-2.87165637681092e-06
-8.18547098890584e-07
-3.08773755783717e-05
-9.17180255336941e-06
-1.66612684559692e-05
-1.80214270400591e-05
-7.59341269877315e-06
-2.47582375496044e-05
3.21245954618975e-07
-1.38041101053901e-05
-8.67636073099251e-06
-2.17511954517415e-05
-1.60736112860145e-05
-1.74513759774251e-05
-2.30884809514832e-05
-6.05597363644584e-06
-2.04495669799513e-05
-1.37016670065388e-05
-1.41155528682694e-05
-1.25010456893986e-05
-1.7256730093683e-05
-1.90206184088214e-05
-1.07939482753152e-05
-3.01089670443347e-05
-1.37143317987753e-06
-1.43526647461098e-05
-1.24971971948201e-05
-1.59745039191286e-05
-2.37556514394539e-05
-1.37393881626743e-05
-1.89881445175939e-05
-2.00939283888043e-05
-3.72610713471213e-05
-9.9846198983054e-06
-1.81155459093526e-05
-3.00179044445204e-05
9.41511357257492e-07
-1.98959030955385e-05
-1.4161008141061e-05
-7.37502620322608e-06
-1.57097717111772e-05
-2.23654797897869e-06
-2.01735468708065e-05
-2.79360511812574e-05
-2.15690208752667e-06
-5.19391150121482e-06
-2.06989276323985e-05
-2.26410334799009e-05
-1.77546885837588e-05
-3.24093763685696e-05
-2.50487457553982e-05
-3.04699830370413e-05
-2.29338067946548e-05
-1.39967779405752e-05
-1.70929579677112e-05
-1.5519091245223e-05
-2.30159849739901e-05
-2.74396126865032e-05
-1.21532323551176e-05
-1.42198005809513e-05
-1.37540114371799e-05
1.41036286579021e-05
-1.42765934345052e-05
-2.1304862228499e-05
-3.78768523293369e-05
-3.11095705120413e-06
-5.78913255659293e-06
-1.20849504227559e-05
4.45995715759383e-07
-1.6265183669049e-05
-1.1781161464082e-05
-7.73069889222197e-06
-1.43515687271097e-05
-2.30111637183825e-05
-1.00895353245351e-05
-2.45520598594401e-05
-1.18688789290132e-06
-5.39282640367786e-06
-3.11651378478867e-06
-1.16803498023708e-05
6.22160929610077e-07
-1.39057080643243e-05
2.67131552357285e-06
-3.42755766633535e-06
-1.23194029251903e-05
-9.0001297806768e-06
-1.04308372668067e-05
-2.05953563565365e-05
-1.36521735707866e-05
-6.39050217746306e-06
-1.56527367551971e-05
-1.40258280287549e-05
-3.04961315439431e-06
-1.98714004235529e-05
-2.44234058778209e-05
-2.84776068782607e-06
-2.17357479475414e-05
-3.67501570901681e-06
-2.79988076855267e-05
-1.10641362774866e-05
-1.01941052492022e-05
-2.80606898675426e-05
-2.59259230187186e-05
-2.16378335650095e-05
-1.31928604679798e-05
-1.94607141899729e-05
-1.75674808326808e-05
-1.6837028765221e-05
2.77230537242622e-07
-1.17344026752861e-05
-4.35179339042641e-05
-7.52177983659508e-06
-7.02088160704121e-06
-2.44703703746241e-05
-9.61269044168284e-06
-2.06026179122207e-05
-8.71906320458565e-06
-2.40335327736889e-05
-1.87003170502992e-05
-8.57173231664505e-06
-1.25163618852084e-05
-1.7009957267437e-05
2.94956292328226e-06
-2.87274509440764e-05
-2.83681743733178e-05
-1.1376686357978e-05
-1.78000555284023e-05
-1.46274580369819e-06
-1.15886577281754e-05
-2.63459899689146e-05
-1.3259976198272e-05
-1.65809217843317e-05
-6.9847824744882e-06
1.02966210565828e-06
-1.07440852140026e-05
-1.1977963649185e-05
-7.90702572164422e-06
-1.4811044015317e-05
-1.65540905081421e-05
-1.11152245628041e-05
-6.7712162541536e-06
-2.89318864148266e-05
-1.75568397419265e-05
-1.45888846118148e-05
-3.58689016111219e-05
-1.83309881249494e-05
-2.51150363333945e-05
-1.87935110042687e-05
-1.40796274176565e-05
-3.7683486062527e-05
-1.96847307524396e-05
-1.53070850407757e-05
4.5109162290905e-06
-1.08403608343093e-05
-1.41345013623912e-05
-1.64516103679847e-05
-2.46385544786937e-05
-2.6182597304499e-05
-3.01218180259657e-05
-1.86070777769335e-05
-1.53028187246995e-05
-1.3334062551368e-05
-1.48195765424663e-05
-3.28216205700748e-05
-9.02066671430176e-06
-1.9688731255767e-06
-2.50156506458452e-05
-2.87999978233838e-05
-2.09281901820123e-05
-1.0902952962788e-05
-2.4768626933099e-05
-2.74833534180458e-05
-1.61261301422579e-05
1.24367905341911e-05
-1.15537557679906e-05
-1.67330139508998e-05
-1.0409651141165e-05
-2.66652929400177e-05
-1.67040289934618e-05
-1.26640989408886e-05
-2.23433625047381e-05
-5.85885565206936e-06
-5.00079705217033e-06
-1.22343819237996e-05
-1.06537782126144e-05
-1.76977446374286e-06
-4.30493392758127e-06
-3.77397222111919e-06
-1.76383010143153e-05
6.34809139509012e-07
-9.7259371280335e-06
-6.44150773725827e-06
-3.63144526471289e-05
-2.53549995186111e-05
-9.70313235084907e-06
-9.84930342433784e-06
-1.34811373734437e-05
-8.95239133632115e-06
-7.63519115629886e-07
-7.01529587123238e-06
-2.27775501498411e-05
3.02189745353426e-06
-1.4106476421217e-05
-1.52541229351956e-05
-5.19128212741145e-06
-2.10905305540327e-05
6.82480581361312e-06
-1.55781299300992e-05
-1.44726072816214e-05
-1.10996111016817e-05
-2.00425848889227e-05
-3.95654431255126e-05
-1.17243612933913e-05
-2.92552527813208e-05
-1.87975803160408e-05
-7.63800069471347e-06
-3.05632369949357e-06
-9.59235472550829e-06
-3.47200817695003e-05
-2.4916712394696e-06
-6.91261873939745e-06
-9.33536935720565e-06
-2.32865573580219e-06
-1.07936020403336e-05
-1.94655834931267e-05
-8.15223719771652e-06
1.69132595087117e-06
-5.85898663573704e-06
-9.32964186442428e-06
-1.82581844150071e-05
-1.36683852367611e-05
3.6502250752483e-07
-1.71324092932471e-05
-6.84993447243458e-06
-2.95879366707372e-05
-2.57447275641981e-05
-1.51806748653925e-05
-1.00789251280866e-05
-2.03035567914457e-05
-2.7162774791804e-05
-2.1018973223814e-05
-1.10238393983895e-05
-1.86391652442851e-05
-1.79102208686592e-05
-1.63278392299274e-05
-9.9129161014047e-06
-4.78089053236643e-06
-2.12525329370462e-05
-2.20075607181165e-05
-1.47492102531764e-05
-8.37372102345224e-06
-1.62819580562426e-05
-2.12492388022645e-05
-1.42811859553692e-05
-1.89786384264751e-05
-2.71216319709782e-05
8.57150797820495e-07
-2.16520764614852e-05
-2.0747670847433e-05
-2.14140604400691e-05
-3.16217787987373e-05
-7.59981355947312e-06
-4.30949762061703e-06
-2.58025256238121e-05
-2.13275341212106e-05
-9.28316669619479e-06
-7.02791610868992e-06
-1.57600473093905e-06
-3.59786330868299e-06
-8.63893113835637e-06
-3.83723074665921e-05
-1.24890283513625e-06
4.46893368066165e-06
-1.90067859337694e-05
-1.32051302490056e-05
-1.33734461935063e-05
-2.45891869452966e-05
-2.02307346027447e-05
-1.51716714498914e-05
-7.86745099087962e-06
-2.1479786060653e-05
-1.04098686364612e-05
-2.91559026032629e-06
-6.12577097435748e-06
-5.84966946251605e-06
-1.53041486125665e-05
-1.08067742062199e-05
-2.31999424460166e-06
-2.50173558445222e-05
-1.52558578098985e-05
8.98926927315581e-07
-1.47122078481496e-05
-2.53923679629139e-05
-1.82365296581365e-05
-2.80896426067584e-05
-3.21964071318077e-05
-1.90281097111881e-05
-2.6256101339931e-05
-7.57250437404946e-07
-9.94934413486137e-06
-3.08653183478714e-05
-2.18146616545145e-05
-2.50550132384004e-05
-1.48309268579588e-05
-1.92497375322659e-05
-2.79298996804882e-05
-1.89526205191892e-05
-2.10820823370002e-05
-1.43235290834409e-05
-2.26690610830835e-05
-1.87545405865794e-05
-1.17452400321667e-05
-1.82719382779516e-05
1.24925426840468e-07
-1.85948142131815e-05
-2.15550446196736e-05
-3.18967222568436e-05
-1.14280586939203e-05
-2.46386361228326e-05
-2.55197194901953e-05
-4.16541897222582e-06
-2.41500417516021e-05
-3.12614865265523e-05
-2.24285022147202e-05
-2.94935680267748e-05
2.66463388124718e-06
-2.03931879254773e-05
-2.83990725526238e-05
-1.15083181912425e-05
-4.84012137843696e-06
-1.93850747385156e-05
-2.77791232898887e-06
-1.59446427153917e-05
-4.27718427430209e-05
-2.38717907592467e-05
-1.53461799274663e-05
-2.55992694584587e-05
-2.14682819759101e-06
-5.4157721619499e-06
-1.25246499511925e-05
-2.11994143106666e-05
-2.40489460849933e-05
-3.78275940919502e-06
-1.56972747949405e-05
-2.71280503997501e-05
-1.31433768120314e-05
-2.61373214748311e-05
-9.81913382370781e-06
-2.04498096013247e-05
5.32513855383594e-06
-1.63277185398355e-05
-2.14980634538815e-05
-3.75467208916874e-05
-2.19219974000829e-05
-1.22044558305656e-05
-1.8290397294398e-05
-2.48894928586562e-05
-4.60397137298202e-06
-1.92877041493468e-05
2.87315224940739e-06
-2.10896890549996e-05
-8.38856019265044e-06
-8.87701487843419e-06
-2.8938647140134e-05
-3.06907501655038e-05
-1.12785471382962e-05
-2.00353889763449e-05
1.35627314566674e-05
3.3445947710039e-06
7.20253401815047e-06
-3.30969068187244e-05
-1.31997038234111e-05
-1.38364625542031e-05
-2.57550654425615e-05
-3.86662441009889e-05
-1.74309842356822e-05
6.19156438303444e-06
-1.47558874193748e-05
-8.61236895944276e-06
-1.88219264288295e-05
-4.55380298952112e-06
-1.35302412503486e-05
-9.81590287674671e-06
-1.91132853436377e-05
-3.55319319398084e-06
-1.02459053457074e-05
-1.34499287769042e-05
-1.85212070309712e-05
3.47906121520709e-06
-1.17777647873704e-05
-2.22357507236989e-05
-7.09213303246943e-06
-8.91534464698702e-06
-8.25661939957418e-06
-5.39380983082304e-06
-2.73764735649678e-05
-2.41186292919292e-05
-3.73734334517727e-06
-1.44536191008288e-05
-1.65753676146783e-05
-1.60616836551463e-05
-1.74519023191966e-05
