# Supplementary material for: Research on computational propagation and identification of mine microseismic signals based on deep learning
Source: PLoS One. 2025 Oct 22;20(10):e0334641. doi: 10.1371/journal.pone.0334641 (PMC12543183; doi:10.1371/journal.pone.0334641)
Supplement: S9 Data — (ZIP) [file pone.0334641.s009.zip › 000101100000338.xlsx_0.txt_24.txt.txt]

-2.08120964970986e-05
-1.51846398670538e-05
2.98916503102656e-06
-3.46692691722322e-06
-1.58411000833826e-05
-2.60489541499353e-05
-2.06352880613529e-05
-4.66565538509068e-06
-1.69012589403477e-05
-1.89943952229475e-05
-1.24893791286717e-05
1.15036777647999e-06
-1.17270575370476e-05
-2.0181364008308e-05
-2.32497477078164e-05
-2.60863925285181e-05
-1.04542870915382e-05
-9.70725205799055e-06
-1.26005507170808e-05
-2.28617813554861e-05
-2.28241234512621e-05
-4.20678373210717e-05
-2.36394559121261e-05
-1.93522331534818e-05
-1.93639535649563e-05
-1.10610116450806e-05
-1.67438571383471e-05
-9.51933524111954e-06
-1.46644798375917e-05
-1.95146125165762e-05
-1.01808780346331e-05
-2.13583204909988e-05
-1.57623119765037e-05
-2.12989990854121e-05
-2.81734059171999e-05
-3.91256503101563e-06
7.32971988385587e-06
-9.73399519796547e-06
-1.73880477313282e-05
-1.06682770153974e-05
-2.13142294660774e-05
-1.24453696998859e-05
1.36192975522553e-05
-2.46239534679276e-05
-2.05443154925895e-05
-3.18179683132727e-05
-2.01119458720501e-05
-1.45533020236108e-05
-2.62936582200946e-05
-2.49670804182389e-05
5.43283728483048e-08
-2.11287894738744e-06
7.15381517243108e-06
-2.43659373101662e-05
-2.40576616853651e-05
-9.59122045974452e-06
-2.25514203430125e-05
-1.26092708545217e-05
-2.15636956011688e-05
-2.56115722102095e-05
-1.51485952798466e-05
4.24790097699736e-06
-2.68063213893792e-05
-1.70841822523798e-05
1.50327037234511e-06
-1.49542902990426e-05
1.23503035296264e-05
-1.4346802240634e-05
-2.47365349568629e-05
-1.76784155274749e-05
-2.049442981194e-05
-2.90050502212486e-05
-2.27519652375491e-05
-1.62701975494829e-05
-7.03281096432837e-06
-1.94542776987327e-05
-8.60119080733552e-06
-1.04815372806603e-05
-2.61176627470709e-05
-1.83783394455333e-05
-6.62034586751122e-06
-1.5065183219971e-05
-9.263646943695e-06
-9.931782173014e-06
2.77274858049637e-06
-1.91367107508481e-05
-1.49526042727345e-05
-1.23988490250101e-05
-2.21678750995761e-05
-2.53665655594047e-05
-1.43764953717017e-05
-1.23344820663526e-05
-1.06854034591265e-05
-1.34888747565374e-05
-1.16183532230785e-05
-1.09541505717944e-05
-8.42738775045004e-06
-2.79424217106439e-05
-1.62823897883424e-05
1.16188691573721e-05
-1.11881768170588e-05
-1.30749762087191e-05
-2.21593807174522e-05
-2.06160433670365e-05
-1.37418329132243e-05
-1.07708166384499e-05
-9.09072403021087e-06
-2.48026523516874e-05
-1.22425566549098e-05
7.71313015132772e-07
-3.12364380670111e-05
-2.72682580267484e-05
-1.35932299648056e-05
-1.50926679727367e-05
-1.52154324950222e-05
-2.94734654239058e-05
-1.37592891998237e-05
-2.87185753153252e-05
-5.48477205953847e-07
-7.42375496928748e-06
-1.13017889126476e-05
-1.43125834178238e-05
-2.08173901470524e-05
-3.02771039229154e-05
-2.24053643258655e-05
6.15680009706347e-06
-4.37888713864261e-06
-2.02658329150309e-05
-8.64805897825244e-06
-2.35126590936322e-05
-2.78361041078831e-05
-2.74571762380863e-05
-2.62602299492036e-05
-1.20486372841482e-05
-2.18652952522288e-05
-1.83128063477773e-05
-1.71711667556545e-05
-9.93226887847805e-06
-1.15128197670747e-05
2.28849413392638e-06
-2.73519388967731e-05
-2.68367691399217e-06
-1.32695008303991e-05
-2.91718574209703e-05
-1.71898550069558e-05
-1.2675097627721e-05
-1.25675680860832e-05
-4.61111028589256e-06
-3.17589194746675e-05
-1.81291935992876e-05
1.65309244380024e-06
-6.78880384262376e-06
-1.39732487527508e-05
-2.41781759476179e-05
-1.81889234825338e-06
-7.96069195308831e-06
-1.29561886255266e-05
-1.04675574306492e-05
-2.44488009016373e-05
-2.46545288443478e-05
-1.07690260683401e-05
-1.35574236195866e-05
-9.7988092612892e-06
-9.83052222793476e-07
-1.41410596759903e-05
-7.56239006381422e-06
-2.65369477723997e-05
-1.85199718337109e-05
-8.28107299023937e-06
-8.34552522588955e-06
-2.15056064392487e-05
-1.67853659446549e-05
-2.32425623998689e-05
-4.95293978543902e-06
-1.59782424322952e-05
-4.19850511316213e-06
-1.43242145551871e-05
-2.68106796207049e-05
-1.50153367318073e-05
-7.64232048257736e-06
-1.72343059853459e-05
-5.01972583013801e-06
-1.74414288918091e-05
-2.08280569560291e-05
-2.8965570946232e-05
-9.69642053973556e-06
-2.33922785219312e-05
-2.19658006499256e-05
-1.24115789620979e-05
4.87087784934106e-07
-2.53324436024848e-05
-1.62054697777747e-05
-3.56412538944467e-05
-3.29984673283294e-05
-1.97538747723685e-05
-2.03428528174989e-05
-1.89825870619446e-05
-3.26230591205452e-05
-3.0299932087689e-05
-2.34601977963629e-05
-2.78322567844644e-05
-7.48327433013615e-06
-3.60251477562136e-05
-2.26480871764713e-05
-2.89981347024436e-05
-1.48939674429642e-05
-2.62217376466698e-05
-4.90637928745357e-06
-2.01098362978106e-05
-2.08711738003676e-05
-1.81896895381523e-05
-1.49595337867456e-05
-2.93848044783254e-05
-1.23646455285947e-06
-1.55441085915444e-05
-1.60288828818548e-05
-2.69563506267296e-05
-2.53033485361771e-05
3.7417060128805e-06
-6.80086517238886e-06
-2.79079696881496e-05
-1.48811169128316e-05
-4.71807624104315e-06
7.10402385168434e-07
-1.13055325479297e-05
-8.47501064354458e-06
-1.17218858378151e-05
7.89594780433243e-06
-2.62504202370442e-05
-2.59943105015099e-05
-4.71128991741403e-06
-1.17763515859748e-05
-2.76603057249516e-05
-2.3880058556853e-05
-2.33036749001229e-05
-1.20940400916866e-05
-2.01047400396051e-05
-2.58968826959037e-05
-2.12132809012439e-05
-1.34888904693059e-05
-1.27287662145322e-05
-8.26143070868368e-06
-6.96242818609518e-06
-1.4026415432802e-05
-1.95141026098504e-05
-2.03247776908175e-05
-2.88287291921409e-05
-1.23822606854827e-05
-5.72494635464908e-06
-1.74900004706079e-05
-2.41302553479381e-05
-2.60482470232604e-05
4.93008817830036e-06
-1.03985843511241e-05
-1.0558695966809e-05
-2.19309169897363e-05
-9.04797120054445e-06
-1.59402771472503e-05
-2.46484088176368e-05
-7.89030920647606e-07
-1.33404969510703e-05
-1.25171233019041e-05
4.67009452929599e-06
-1.63479296357594e-05
-1.79137982936036e-05
-1.28049812922238e-05
-1.38222898593531e-05
-3.09123022434391e-05
-1.36314243917801e-05
-1.96942695153135e-05
-1.29746289830832e-05
-9.67632521553891e-06
-9.67868237072715e-06
-2.45512207546043e-05
-8.08864510374515e-06
-2.38316800179001e-05
-1.27527220226621e-05
-2.155005923461e-05
-1.37652844329318e-06
-1.38806020686525e-05
-1.0675079914014e-05
-1.95910877735563e-05
-1.74417407144189e-05
-3.55690012054251e-05
-1.643979250206e-05
3.32057944173035e-06
-6.64281196809693e-06
-1.67146896347189e-05
-3.14680742265812e-05
-2.88393594180198e-05
-1.83959885223149e-05
-2.47292329406363e-05
-2.22856473490296e-05
-1.49194337097832e-06
-2.11765375527293e-05
-2.68653587065587e-05
-6.64401942416988e-06
-2.46985070809919e-05
-2.14685289707203e-05
-2.17335293246468e-05
-6.24160971527313e-06
-1.72261101897767e-05
-1.91522135125897e-05
-9.39924359408199e-06
-6.85112216508425e-06
-2.96779753487289e-05
-2.50759932538261e-05
-8.73850197338155e-06
-1.56678219844462e-05
-1.90857396153736e-05
-2.61585386511092e-05
-6.85747184551206e-06
-4.66349916547353e-06
-1.39219588840079e-05
-2.42206802180022e-05
-1.94308455231512e-05
-1.15791509292699e-05
-3.01716121956152e-05
-1.95420703968949e-05
-6.49886178029948e-06
-5.1377276937868e-06
-2.21209753887113e-05
-2.729488631654e-05
-1.61774684241534e-05
-1.4949409211408e-05
-1.54773909005933e-05
-2.5977879190898e-05
-1.16474022683187e-05
-1.41697202298821e-05
-2.88045373327372e-06
-1.88778304808322e-05
-1.40573908723596e-05
-1.18255670184036e-05
-1.89576559338737e-05
-1.69885211994336e-05
-1.91951984784277e-05
-2.81133371872373e-05
-1.03358076729761e-05
-1.57193004219308e-05
-4.00050926895034e-05
-1.62013443361199e-05
-4.36363824400096e-06
-1.08641646323633e-05
-3.38310003759485e-05
-9.92235867068478e-06
-1.56042778843462e-05
-3.24054392371276e-05
-6.27099639475741e-06
-1.12101982009443e-05
-1.85464077999591e-05
-1.75554847905843e-05
-1.5865891531213e-05
-1.37092069060313e-05
2.12900569073249e-06
-7.5509919990829e-06
-1.21844445301476e-05
-2.08987630823145e-05
-4.6663004573912e-06
-1.35941838774413e-05
-1.73585702542469e-05
-1.4986092157694e-05
-1.31574914613262e-05
-1.34341668993133e-05
4.75176238626622e-06
-1.34017134385479e-05
-4.16661643092775e-06
2.42662975044657e-06
-1.65833884307989e-05
-6.98712029247699e-06
-3.50095226080291e-06
-1.49898777828572e-05
-1.41004844272871e-05
-1.48234355924862e-05
-1.12507393019281e-05
-3.03199295029954e-06
-2.88039500911086e-05
-1.36282098599162e-05
-1.64413543161796e-05
-9.53914118939553e-06
-1.90867249597445e-05
-6.19388353285922e-06
-2.02244555277443e-05
-1.78659676972532e-05
-2.42859590316689e-05
-1.78756838607722e-05
-1.6155044143588e-05
-1.25539187170712e-05
-1.90744565387795e-06
-1.67800024267724e-05
-1.78974329660527e-05
-1.11328412042502e-05
-1.93610854661664e-05
-3.46447108235388e-05
-9.0934996198998e-06
-1.48249722901892e-05
-8.52174738526185e-06
-2.18946334038579e-05
-2.90384113150121e-05
-1.33399111664305e-05
-8.1294915555399e-06
-2.75038075167541e-05
-1.99565983127441e-05
-5.22578847297452e-06
-2.4802838249115e-05
-1.45247597074435e-05
-1.90279694727049e-05
-2.57129478015057e-05
-1.68269425427332e-06
-1.07016413050351e-05
-1.71791106457317e-05
-1.89495453709995e-05
-6.08347923633224e-06
-1.59958792182444e-05
-9.09282637099582e-06
-1.83194840690222e-05
-2.61051472568755e-05
-1.89300574381247e-05
-1.46133045945668e-05
-1.84489735206781e-05
-2.42763564742763e-05
-7.38011590926918e-06
-1.38578834774415e-05
-1.28602830329789e-05
-4.06609772240194e-06
-5.10234706174635e-06
-1.70638685134193e-05
-2.0923182914026e-05
-2.19888735826689e-05
-5.48970290402728e-06
-1.38535934571122e-05
-1.27504236088648e-05
-3.60564167030117e-06
-3.25406583292661e-05
-1.98839728603304e-05
-1.38539144323704e-05
-1.46006825838701e-05
-2.55040791713869e-07
-2.100076801797e-06
-2.1145065522111e-05
-1.68930047646249e-05
-1.39079819697885e-05
-1.46978127145454e-05
-2.20281296334846e-05
-1.1804552420148e-05
-2.52511554738906e-06
-5.12878453358824e-06
6.30341464656471e-07
-1.53674903770092e-05
-1.89990808139188e-05
-7.2991725624673e-06
-3.06960215522838e-05
-1.32981392929863e-05
-1.95024749183216e-05
-1.25804002945224e-05
-1.14137941328787e-05
-2.4399175515238e-05
-8.48258596658587e-06
-9.60552381427398e-06
-2.3121995220558e-05
-4.41810834854696e-06
-9.28593299086096e-06
-1.57004127075385e-05
9.75198581567203e-06
-1.40535820715883e-05
-1.91380594809239e-05
-3.50595165708756e-06
-1.77871369343577e-05
-2.60837872961487e-05
-1.11744076955092e-05
-5.27601178525388e-07
-2.34291136078865e-05
-2.5109601548792e-05
-1.18794550967025e-05
-2.01272581676271e-05
-1.31781539024573e-05
-2.28094617757844e-05
-2.05522098680233e-05
-1.11470682989281e-05
-1.86658690311812e-05
6.73893748146362e-06
-1.63567620444677e-05
-2.55663065118917e-05
-3.08909023190198e-05
-8.63206475500204e-06
2.17343877151488e-06
-1.23574508798337e-05
-1.23238433404735e-05
-9.89687274213569e-06
-2.91722570207382e-05
-1.28064657579933e-05
-3.0438525677681e-07
-1.08404627891302e-05
-1.08274090015086e-05
-2.05841923898923e-05
-1.77213735713433e-05
-5.09719765849178e-07
-1.02007428737217e-05
-1.6725571235934e-05
2.01392287603792e-06
1.47219075618615e-05
-1.47527314838916e-05
-2.83807272808613e-05
-2.06332420220585e-05
-3.28693740593548e-05
-5.59916148704675e-06
-1.86643419247481e-05
-5.29943383642184e-06
-2.58236394194862e-05
-1.76706304184898e-05
-2.84203757749818e-05
-1.48933638764121e-05
-1.56283465912994e-05
-2.36832206100544e-05
-2.67053724150051e-05
-6.70568196033481e-06
-1.73329764351955e-05
-2.79362994147887e-05
-2.01514753939457e-06
-8.6862944919583e-06
-1.11159329099597e-05
-2.23415601035668e-05
-2.09909208226701e-05
-2.47050591096512e-05
3.67442192030828e-07
-9.93779569375957e-06
-2.81948020715302e-05
-1.8043565683504e-05
-9.05457744034787e-06
-1.25871425028374e-05
-1.25449897447481e-05
-2.41166231772507e-05
-2.79837127221539e-06
-1.19966710484601e-06
-9.03720361112703e-06
-8.29001966176465e-06
-2.89410077835487e-05
-2.05416224411556e-05
-2.25281195505962e-05
-2.2375155929626e-05
-9.18473616053997e-06
-1.54269340156749e-05
-1.13412449018668e-05
-7.93859672966977e-06
-3.57759808210793e-06
-5.19962424481315e-06
-1.3022352351452e-05
-1.3409478464473e-05
-3.69448525639468e-05
-6.27041983794152e-06
-1.8373348383861e-05
-1.1470622110237e-05
-8.65708772127105e-06
-2.01572246337637e-05
-6.5914287495053e-06
-1.75241128439267e-05
-7.75078920396958e-06
-2.26346334262707e-05
-3.13814494149986e-05
-1.50748796705945e-05
-2.47351919629654e-05
-9.19035498540341e-06
-1.27939621045408e-05
-1.94007914494402e-05
9.95465473313263e-06
-1.90385640863701e-05
-8.59688885659903e-06
-7.36705473296227e-06
-7.98699037120798e-06
-2.19447038792869e-05
-7.16244799091232e-06
-1.93294809806602e-05
7.12771687857087e-06
-1.22769463719953e-06
-2.41712011822923e-05
-8.78528514213314e-06
-1.03337094477199e-05
-1.32687970144012e-05
-9.17673658440248e-06
-1.3194240908269e-05
-1.27526290421094e-05
-1.29528234021842e-05
-2.37842957724149e-05
-8.27045542941565e-06
-6.29666984580808e-06
-1.52494305027589e-05
-2.30175740143773e-05
-1.44195191083596e-05
-1.86255525055364e-05
-7.84330084822447e-06
-7.55418488983877e-06
-5.73852378030761e-06
-2.41379976659842e-06
-1.99174700055091e-05
-2.48016369392109e-05
-5.15734786923047e-06
-2.73760396543878e-05
1.1569751767676e-06
-2.72522710568597e-05
-4.37152431647213e-06
-1.78582562203791e-05
-1.67546007101757e-05
-9.1997358764409e-06
-1.22072646026565e-05
-2.07096156753574e-05
-2.58345922497855e-05
-1.29031435331791e-05
-8.84791225670275e-06
2.86120628682923e-06
-1.75575706402807e-05
-2.43525463637971e-05
-1.67131026339231e-05
-6.99450909899692e-06
-2.76528281826286e-05
-2.73198970523942e-05
1.50699866718267e-06
-2.77732437698163e-05
-1.74776856475507e-06
-1.0801927086294e-05
-7.41642561428829e-06
-2.09532871461932e-05
-1.75406428726083e-05
4.87627076474133e-06
-8.87403856460741e-06
-2.03885658852011e-05
-8.1265973329358e-06
-2.08810030731503e-05
-1.64154422489282e-05
-1.68873094916252e-05
-6.59156234911063e-06
-8.321781674014e-06
-9.2491244561333e-06
-7.38044880572085e-06
6.47412937337609e-06
-1.22995607221346e-05
-1.05223732572451e-05
-1.7748980692229e-05
-2.27718099229389e-05
-1.44578477210308e-05
-1.37820660581174e-05
-2.27392881356762e-05
-3.54913927372247e-05
-2.34427955622957e-05
-3.03912416140269e-06
-1.11582905508816e-05
2.22697847519992e-06
1.30589194520629e-06
-1.87587550207875e-06
-3.30476877220598e-05
-1.74650508930767e-05
-2.12261556351714e-05
-7.01013440817957e-06
-1.44618905215995e-05
-1.61379588497602e-05
-1.39911906565952e-05
-2.21342371726789e-05
-1.17232611464364e-05
-1.50580420785266e-05
-6.65236063537e-06
-7.71946387490424e-06
-1.32307229057072e-05
8.82658915781666e-06
-1.5807085133457e-05
-2.73674570094895e-05
-2.14440471039868e-05
-2.09598936029336e-05
-2.49975944589654e-05
-1.52147937954771e-05
1.79941343290745e-06
-6.03991665246332e-06
-1.82204724405685e-05
-2.63110975412156e-05
-1.97368548493144e-05
6.94158701519904e-06
-1.7547005571001e-05
-2.87891422854311e-05
-1.21082085759325e-05
-9.84579583606766e-06
-2.9187628662012e-05
-4.91741262526731e-06
-8.71190583525904e-06
-3.27262981854518e-05
-7.74747888555783e-07
-1.94044674625987e-05
-3.00232211007562e-05
-3.88531621682667e-06
-2.21937160589882e-05
-1.39385282679506e-05
1.21310719904402e-05
-6.95915929190075e-07
9.70993596276245e-09
6.98279871907009e-07
-5.79258974335226e-06
1.56731724048769e-06
-1.94577913749439e-05
-1.15647351882132e-05
-1.32521791481102e-05
-9.78009533666388e-06
-5.51588057668772e-06
-2.34486946192904e-05
-1.42164456831515e-05
-7.85449296003688e-06
-2.8235826372099e-06
-1.82895096900013e-05
-8.57040181760152e-06
-1.31732427146987e-05
-2.13849312308429e-05
-1.84855463276967e-05
-2.25991395955444e-05
-3.3233354098591e-05
-1.69851279783053e-05
-1.89027364081194e-05
-3.1387937191529e-05
-2.61938988088222e-05
-2.1216532236547e-05
-3.07941480782201e-05
1.87494285577697e-05
-2.85200035561838e-05
-2.15833600291187e-05
-2.07075873940876e-05
-1.81219967617491e-05
-1.40605990814571e-05
-1.60480846268814e-05
-2.66928392123748e-06
-1.77835763077093e-05
-3.14387319010807e-05
-1.03374037901245e-05
-2.45709938578262e-05
-1.45838545511236e-05
-1.38774848905498e-05
-2.75539954702669e-05
-7.08067814638977e-06
-1.80273598264616e-05
-2.55486168271767e-05
-2.59188784905356e-05
-4.33551889803271e-05
-1.57094695432793e-05
-6.82350168139191e-06
-1.78060167748969e-05
-5.88466596406947e-06
-1.05405581049049e-05
-7.31489871515152e-06
-2.16852884818007e-05
-1.89254303811393e-05
-3.38737350267663e-06
2.56195374546129e-06
-1.34458530301165e-05
-1.89207103445669e-06
-2.39189204343193e-06
-2.03890198838359e-05
-2.62075541812798e-05
-2.05636902933625e-05
-9.7981666029568e-06
-1.79315269930657e-05
-5.67781812746653e-06
-2.6914955133916e-05
-1.98623549961652e-05
-1.58927490220623e-05
-2.74208716402133e-05
-1.49007559395509e-05
-1.57694389116279e-05
-1.62658929502483e-05
-2.29644340862278e-05
-1.03046051330912e-05
-1.50223633669088e-05
-1.51694639232773e-05
-1.52440391372243e-05
-2.14484974164677e-05
-2.58442107785448e-05
-1.31512894727354e-05
-9.81096803366383e-06
-2.7368349433083e-05
-2.07502064040582e-05
-2.17389940696336e-05
2.52679690065338e-06
-5.2298392737123e-06
-2.15710353212554e-05
-2.56812298414533e-05
-2.18529602601242e-05
-1.87185206550106e-05
-7.03865651848309e-06
-1.67020979041009e-05
-2.99677193659689e-05
-1.74918343176199e-05
-1.22120100851968e-05
-1.71667175122415e-05
-1.00210970744667e-05
-2.68307343160702e-05
-1.10167717798252e-06
4.06199332873994e-07
-6.13428917806052e-06
-7.7898502884689e-06
-1.18472656595557e-05
-8.05414623955111e-06
-1.76478903245377e-05
-2.01301144867768e-05
-2.50810111378509e-05
-1.1979913862757e-05
-7.11789267315052e-06
-2.41868584641018e-06
-1.39597875829568e-05
-3.86471959200645e-05
-7.21647850302501e-06
-1.95971391360254e-05
-1.50257000436171e-05
-2.79216356133738e-06
-7.96861655808145e-06
-2.6582837332693e-05
7.51535447805251e-06
-7.7055502321639e-06
-1.61826890140691e-05
-2.31250885152033e-05
-2.3757967877459e-05
-1.53898100555737e-05
-1.27688852979045e-05
-9.5885311132883e-06
-3.27322939155128e-05
-6.30655832871104e-06
-8.15717283351053e-06
-1.94056925614393e-05
-1.48924557099686e-05
-2.2767853879213e-05
-9.41536215483729e-06
-2.36904980153257e-05
-1.00010867078158e-05
-1.71883623333343e-05
-1.26845701449167e-05
-1.89408368109749e-05
-1.29868450154392e-05
-1.77969121563927e-05
-1.99077258118091e-05
-2.06350748318226e-05
-2.50201757043278e-05
-1.81898458232194e-05
-1.67700252645014e-05
-1.77087263716718e-05
-2.55356818590507e-05
-6.91062466010142e-06
-1.74434667941615e-05
-1.02228079965198e-05
-2.96781070666954e-05
-3.47512002611624e-05
-7.08751529648661e-06
-1.76173493058567e-05
-2.2992931857497e-05
-1.26860178313333e-05
-2.09033717856058e-05
-2.01145429702782e-05
-9.92572423793341e-06
-1.60615213874828e-06
-1.01569249904008e-05
-2.28899466582268e-05
-1.76676890206405e-05
-6.29331453254532e-06
-1.53044471753434e-05
-6.17441439298821e-06
-4.6513336445331e-06
-3.15902193005659e-05
-2.7874078724147e-05
-3.17322973399391e-05
-2.66829201389999e-05
-4.28089760871277e-06
2.96614116878654e-06
-1.75182469821521e-05
-1.76013638479851e-05
6.248413973813e-06
-3.03291661789162e-05
-8.9301459471083e-06
-1.77167578873815e-05
-1.79927993864527e-05
-1.50767960501009e-05
-3.24233797309136e-05
-1.59244221625872e-05
-5.22826152912907e-06
-1.47934596183868e-05
-5.54875113005259e-06
-1.32726169535658e-05
-1.15337455959935e-05
-1.5040044953807e-05
-3.13071923461749e-05
-1.99930923278926e-05
-2.71138346404797e-05
-1.8894707313919e-05
-7.50329177885424e-06
-1.72548526008028e-05
-1.87174206294099e-05
-1.04246249816727e-05
-1.24844251024766e-05
-3.29500146979042e-05
-1.23303413424958e-05
-1.89427147852968e-05
-2.34341238642108e-07
-1.17913722254055e-05
-1.64203848152684e-05
-9.45221885448688e-06
-1.17745247107041e-05
-9.95300417928131e-06
-7.78916228890745e-06
-4.28513475020182e-05
-3.04996653059495e-05
-1.28552492660656e-05
-1.65287375761527e-05
-2.29349622143601e-05
-1.08161203756945e-05
-2.94692179844243e-05
-2.2001741727443e-05
-9.20462142958483e-06
-1.65164958301737e-05
-1.64363403061924e-05
-1.22978528996756e-05
4.151170274924e-06
-1.95144837620402e-05
-1.49040296204742e-05
-1.11321834073837e-05
-1.59454147857159e-06
-1.42034880341628e-05
-2.16119217908221e-05
-7.47753143225517e-06
-1.7034585037993e-05
-2.24919298481432e-05
-2.74196744315974e-05
-2.48433428634419e-05
-1.56208915866992e-05
-2.28802879031873e-05
-2.0448178053289e-05
-1.80943192440124e-05
-1.66757357590215e-05
-1.86176230682522e-05
-7.16562954322215e-06
-1.90531243807979e-05
-1.76075670966672e-05
-8.32102657678746e-06
-2.32036718635889e-05
-3.31487578167958e-05
-1.11511831203443e-05
-9.16780275890972e-06
-1.36163475448309e-05
-1.83989946359814e-05
-2.82865702239496e-05
-1.88892428320593e-07
-1.75021005795904e-05
-1.60642516143484e-05
-1.09623972181092e-05
5.80773227919919e-07
-1.34090388073678e-05
-1.16394226742716e-05
-8.6478879611404e-06
-1.28978716567483e-05
-8.91518340583279e-06
-5.49706130402784e-06
-2.41903627075747e-05
-1.14180179854298e-05
-2.55362151651965e-05
-7.19200537727488e-06
-2.4432738839499e-05
-2.50724049549812e-05
-1.17829096160142e-05
-2.72785813139317e-06
-9.47908609292372e-06
1.58840419716637e-06
-1.4054064170069e-05
-1.42466767966177e-05
-2.79277526955198e-05
-1.51688519140129e-05
-5.06207675516911e-06
-3.28631435276898e-05
-1.02781792696223e-05
-1.76383326041945e-05
-2.15843131839088e-05
-5.35818540836804e-06
-1.95140992333075e-05
-9.01579293175366e-06
-4.54877801538396e-06
-2.09366334820444e-05
-1.34760440713027e-05
-2.06874393552899e-05
-1.32434929487774e-05
-3.34174064371739e-05
-7.61755959176167e-06
-2.32691345309492e-05
5.70378385064073e-07
-2.82439915318886e-05
8.43949973305229e-07
-1.86487196222751e-05
-7.84183462749715e-06
-3.40764214195991e-05
-9.47062195454153e-06
-2.87211256635557e-05
-9.87415598339535e-06
-1.27728350859108e-05
-7.32167441336992e-06
-1.64854254429112e-05
-3.20175515530234e-05
-1.72044216366381e-05
-6.77405676728182e-06
-2.38451735223537e-05
-2.46836543091374e-05
-7.58585632276942e-06
-1.47306708808084e-05
-3.28070746223164e-06
-2.4541480330971e-05
-1.21477388369917e-05
-1.05443360789522e-05
-2.30140690276352e-05
-7.57591924234313e-06
-9.4268731032304e-06
-2.23900772975376e-05
5.60625838197972e-06
6.57090751804952e-06
-1.14937130252308e-05
-8.11593726447701e-06
-2.78749456444231e-05
-9.38205771753952e-06
-2.84948209662512e-05
-8.63140937807788e-06
-5.16118321517239e-06
-1.9503923165746e-05
-2.21001602407407e-05
-1.91136069549784e-05
-1.57777712046167e-05
-1.33588377518589e-05
-8.70399479385285e-06
-9.99033665157973e-06
-1.55893565846379e-05
-1.1047846915319e-05
-3.49587814616511e-05
-1.74686160698338e-05
-1.29649270998139e-05
-8.32865918883818e-06
-1.12632028234275e-05
-8.58616497089708e-06
-1.06440603320402e-05
-8.8191965394469e-06
-1.39487254422451e-05
-2.39062878858914e-07
-8.96334560545536e-06
-1.34489307347151e-05
-2.43881211631919e-05
-1.80410644484668e-05
-1.72166144884935e-05
-2.34431543098916e-05
-1.55924112913824e-05
-1.04967514591712e-05
-1.99940235326463e-05
-1.73448413939493e-05
-1.45709568736195e-05
-1.87710652942516e-05
-1.51518526157654e-05
-2.73618463187958e-05
-1.97543861221355e-05
7.41734180224867e-07
-1.19319559372745e-05
-1.0724556806187e-05
-9.37283952055117e-06
-1.45229256921101e-05
-1.32793417111919e-05
4.92718821495594e-06
-2.56899044665668e-05
-2.1891715017388e-05
-1.77229383645321e-05
-9.47931725571483e-06
-1.43997329800024e-05
-8.19275727817955e-06
-9.71776129183681e-06
-3.52663042381721e-05
-8.31902242700064e-06
-2.82113735420055e-05
-2.30912840326318e-05
-1.38959082955106e-05
-1.36459800608767e-06
-2.93334766525166e-05
1.66983570544624e-06
-9.60279412777649e-06
-9.8346464507737e-06
-1.45737847884899e-05
-1.03088141263438e-05
-3.01412135775637e-06
-1.51762754884213e-05
-2.71137533434656e-05
-2.15838961370145e-05
-1.81259743584232e-05
-1.69797780136698e-05
-2.54153344968984e-05
-1.75740759227968e-05
-1.44069870458305e-05
-2.04794121614642e-05
-4.06826737148016e-06
-1.35948942881967e-05
-4.66642339924589e-06
-2.02750201425301e-05
-2.89688544022228e-05
-1.21702865540921e-05
-2.48264654729208e-05
-1.69991274514597e-05
-4.63507940220133e-06
-1.45523049599906e-05
-8.54233960961754e-06
-2.25443745241184e-05
-2.37618525220871e-05
-1.94636092699534e-05
-2.34400996968691e-05
-3.78597699172757e-06
-1.96591127056253e-05
-1.06121502425695e-05
-2.39193015385076e-05
-7.26868393266747e-06
-1.28828730747444e-05
-8.65717763905611e-07
4.91109884935425e-06
-2.37771103966876e-05
-1.51406571948986e-05
-8.79283506080248e-06
-1.0978725352402e-05
-1.43755338365586e-05
-1.10382018279759e-05
-2.65348638643095e-05
-1.63391434928319e-05
-6.51501263606633e-06
-3.47269126319405e-05
-2.71950529214662e-05
-3.69567897333862e-05
-1.73752502345612e-06
-8.64022446386302e-06
-1.69036628697833e-05
-2.16141090999948e-05
-2.12969813038558e-05
-1.40549690565512e-05
-1.8983008604918e-06
-8.62633059619041e-06
-2.52161043324604e-07
-6.34268541613373e-06
-1.15500786253379e-05
-2.32210943063404e-05
-2.46970245274327e-05
-2.67815602937581e-06
-1.44994611485377e-05
-7.97160916108572e-06
-1.73381445875674e-05
-2.01466993030078e-05
-1.5247618278141e-05
-4.27626400048542e-05
-2.07304818866479e-05
-2.10609093298425e-05
-7.74036000352906e-06
-8.89508752103604e-06
-1.15801364358303e-05
-1.26850721812377e-05
-3.78847969654952e-05
-3.94142354171989e-05
-2.17505972396034e-05
-1.25317419764081e-05
-1.27681812078887e-06
2.19159751283296e-06
-2.04230396344758e-05
-1.04878352710507e-05
-4.56644147002222e-06
-3.3814169660068e-05
-1.34378714116579e-05
-6.18721840974297e-06
-7.73496335899421e-06
-2.73989070351934e-05
-2.74857921789496e-05
-3.00853462911132e-05
-2.12517656950242e-05
-1.96400846983495e-06
-2.22131797990427e-05
-2.67710854919921e-05
-2.17058823509327e-05
-7.03283611134941e-06
-8.7405398059957e-06
-1.28927029744829e-05
-3.27620239324391e-06
-1.1569881264233e-05
-8.0382823291194e-06
-2.34162725181643e-05
-1.29544067744704e-05
-1.34685617397716e-06
-1.46749595212727e-05
2.84058428343436e-06
-1.11577662543998e-05
-2.03592422472051e-05
-3.73693989327255e-05
-3.65768783922847e-05
-4.09288983026881e-05
-2.38400645419334e-05
-1.17750397935406e-05
-1.96726746711296e-05
-2.23705745512754e-05
-1.13041566261081e-05
-2.79508537263932e-06
-3.7727495212813e-05
-2.6273735101983e-05
-1.74969712740333e-05
-2.12918750658998e-05
-1.46001079939381e-05
-1.52549218968957e-05
-7.85032021835631e-07
1.83667515321599e-06
-2.60100426438999e-05
1.68937491049806e-05
-1.69575745880274e-05
-1.45876197882306e-05
-8.66516145868761e-06
-2.30750328176335e-05
-2.66376202094674e-05
-3.83737560306545e-05
3.13938628596909e-07
-2.14511765385513e-05
-4.6020266425064e-06
-1.05682292514523e-05
-1.84153702990754e-05
-2.20537987324353e-05
-1.83314922211058e-05
-1.88027767874033e-05
-4.70975582770592e-06
-3.60678889838555e-05
-2.59341566306513e-05
-1.44397447405057e-05
2.1818936183154e-06
-1.0708876437332e-05
-2.65952351755179e-05
-2.33385834420954e-05
-1.64234676466779e-07
-1.45458621178504e-05
-1.75795133160712e-05
-2.52867402459028e-05
-1.1596516973428e-05
-2.46539632003052e-05
-9.04945239443415e-06
-2.22066970772937e-05
-6.17113431637721e-06
-5.93561391686163e-06
-1.34522265623634e-05
-2.23894794231004e-05
-1.8598122988172e-05
-2.11874392296663e-05
-2.43988706959952e-05
-1.60620227288188e-05
-3.15838155616225e-05
-3.13741088047745e-05
-1.3297485059409e-05
-9.09962161232208e-06
-2.4975483419295e-05
-1.77538139088364e-05
-9.54182504275743e-07
-1.73581283384168e-05
-3.44331475887671e-05
-5.56420010819126e-06
-8.14657266410854e-06
-2.30615497797371e-05
-2.35157618058102e-06
-1.93915904418638e-05
-2.95816693728015e-05
-2.77609008445676e-06
-1.76614184488671e-05
-5.14702007446927e-06
-1.97805609925195e-05
-1.3671664287484e-05
-1.02403689605284e-05
-1.24350734702083e-05
-1.32528398314018e-05
-1.59388225904319e-06
-1.51489298204858e-05
-2.59500528435615e-05
-2.53522299582648e-05
-2.13109125855381e-05
1.27135738095239e-06
-5.33138649444184e-06
-2.41180468153466e-05
-4.12392116025015e-05
-3.35260754566133e-05
-1.42168632613537e-05
-2.40010178158303e-05
-1.61025456793548e-05
-1.1969140781913e-05
-1.98075622383267e-05
-3.05794724678402e-05
-2.06990411575577e-06
-1.73565907629785e-05
-1.71171463664806e-05
-4.85993503596454e-06
-7.00564218996686e-06
-3.48809763386176e-05
-2.13557549263013e-05
-5.60405029007757e-06
-2.06198483971606e-05
-1.08449594366097e-05
-1.98672734113762e-05
-1.52284250000145e-05
-1.25391209015615e-05
-1.54876341505319e-07
-1.54835309766504e-05
-1.51638619739023e-05
-1.36984210960745e-05
-1.60628109396969e-05
-1.17474038446688e-05
-1.78321633545668e-05
-1.92292891530697e-05
-3.07756725367346e-05
-1.29521888000356e-05
-1.24093171018977e-05
-2.63231006799552e-05
-2.74888368139009e-05
1.13382548824381e-06
-1.73866105658851e-06
-1.9472828957941e-05
-1.33656923796164e-05
-1.57753230916814e-05
-1.46324396801678e-05
-1.28291338883996e-05
-1.57198037849933e-05
-2.4788522527e-05
-1.52725839572013e-05
-1.09435119940649e-05
-2.45499678371403e-05
-1.54296061293786e-05
-1.71487974727009e-05
-2.6272817799703e-05
-1.62615887055335e-05
-2.30934090019981e-06
-1.00279841268302e-05
-1.07215022492254e-05
-2.30119519385528e-05
-1.48146194144277e-05
-6.63543209452655e-06
-6.00396936967258e-07
-1.57236636309272e-05
-2.31751801313168e-05
-1.06958454716124e-05
-1.88223288321967e-05
-1.87865832115654e-05
-2.44828485332846e-05
-1.02156253959605e-05
-9.74022632104496e-06
9.57216511724858e-06
-1.88567744138644e-05
-1.58230263844017e-05
-9.28668332145169e-06
-8.20733047195007e-06
-1.40064634988886e-05
-2.04620670408542e-05
-1.65230448151594e-05
-3.09938561559573e-05
-1.94159655372994e-05
-7.49483291689996e-06
-1.71109256095965e-05
-2.04323941200327e-05
-1.56918148187453e-05
-1.66372877599573e-05
-1.3638275595195e-05
-1.81854851118118e-05
-8.286308312762e-06
-2.2316453811431e-05
-2.47566207109661e-05
-2.35306488132973e-05
-2.39328560181732e-05
-1.689734044782e-05
-1.63837490294418e-05
-1.66451783104123e-05
-8.47395339480667e-06
-1.13033227375009e-05
-1.75676623329234e-05
-7.69787315528357e-06
7.10838659406443e-06
5.62295535998686e-06
-1.69316041497146e-05
-4.16384904971129e-06
-1.83736446881422e-05
-1.3719755985159e-05
-2.95847281272695e-05
-1.6554327993443e-05
-2.5049343910739e-05
-1.42446064547051e-05
-1.52480688458959e-05
-8.61389425769071e-06
-2.16276850057989e-05
-1.71641422199291e-05
-1.46714800490609e-05
-2.29462812980499e-05
8.07884872700612e-06
-2.52770892478843e-05
-1.96083208143395e-06
-1.36450906682822e-05
-1.94496570664857e-05
-8.50080429963242e-06
-1.16147258485135e-05
-1.24878523259157e-05
-1.96140893837296e-05
-2.64558480179981e-05
-1.7872600745944e-05
-1.66025995707401e-05
-1.70431040180625e-05
-7.85693365345998e-06
-2.33329882940141e-05
-2.27339761382677e-05
-4.08259762300563e-06
-1.17126979738721e-05
-2.43742708223988e-05
-1.03675459697304e-05
-8.10121701849739e-06
8.48860540555322e-07
-2.4747519020287e-06
-2.42348142284984e-05
-2.0355763668729e-05
-2.7924868125369e-05
-1.41567216081461e-05
-6.82690905714664e-06
-3.38983474068913e-05
-1.46913083421547e-05
7.81696634583578e-06
-2.62022427065605e-05
-1.81694338767973e-05
-2.69704466653728e-05
3.30879627947104e-06
-3.2851706731827e-06
-2.68785563352626e-05
-1.31230638432535e-05
-1.69838683104547e-05
-1.16477300739455e-05
-1.14685210024966e-05
-7.95211781773292e-06
7.65080042096075e-07
-2.52622726646107e-05
-3.01113639846997e-05
-1.93531287965652e-05
-1.20949250353787e-05
-1.76138099602357e-05
-2.2018220443833e-05
-1.88599668154275e-05
-1.91537895574882e-05
-4.23042129371502e-06
-3.5844534049789e-06
-5.69098026967703e-06
-7.62814292796636e-06
-2.79297806174429e-05
-1.87932136999242e-06
-3.49318310781751e-05
-1.78684642516574e-05
-6.93363051342467e-06
-1.20507259883254e-05
-2.94096584954572e-05
-2.31444013168322e-05
-2.02148658030382e-05
-1.24547746483354e-05
-1.87376071963673e-05
-1.14825879485548e-05
-1.96839818927155e-06
-5.77782417051251e-06
-1.05042407730631e-05
-1.97377373147931e-05
-4.50748346010137e-09
-2.58926315317666e-06
-2.57245674221728e-05
-2.69759222310946e-05
-9.14178663932118e-06
-1.18060066198181e-05
-1.7096018118962e-05
-2.2700435272426e-05
-6.8593349374758e-06
-7.49548195443879e-06
-1.58320402173506e-05
-1.36879503061097e-05
-1.56197605580704e-05
-1.90296365982566e-05
-1.56133539927103e-05
-2.93753025659908e-05
-1.50184644344316e-05
-5.47629737881806e-06
-1.77632282958663e-05
-1.69389917808607e-05
-2.15018531137906e-05
-1.34060478336523e-05
-1.27594223363e-06
-1.91524167833818e-05
9.86444032695585e-07
-2.28628264296949e-05
-2.62826854703407e-05
-9.82838414159493e-06
-7.76847312347829e-06
-7.1223285700061e-07
-1.80224658368742e-05
-6.34406529116433e-06
4.50930762992364e-06
-8.48848680206985e-06
2.15506450222749e-06
-3.08187505126836e-06
-6.35942617078943e-06
-3.5931545955855e-06
-1.59867125266203e-05
-2.15678497834225e-05
-1.44072706327168e-05
-1.19275228344869e-05
-2.34575895509966e-05
-5.56275757820134e-06
-2.71126940899786e-05
-2.87497749899324e-05
-1.45324617719841e-05
-1.41318453268648e-05
-9.39011099833682e-07
-2.57152107204311e-05
-5.59941897014768e-06
-1.9116321791022e-05
-1.9712832112883e-05
-1.12006076910435e-05
-1.84248059746284e-05
-1.57413288211908e-05
-7.73274793420061e-06
-2.18276986867856e-05
-1.90798611507549e-05
-1.91732713474562e-05
-1.38019237831299e-05
-2.32009418864177e-06
-1.89923157365847e-05
-8.88783014174619e-06
-2.80258883176075e-05
-1.98988698857857e-05
-2.09830581182482e-05
-2.3482945175944e-05
-8.58327139581559e-07
-4.01209878032917e-06
-1.28295472477394e-05
-1.41342793100413e-05
-1.85326674647884e-05
-9.51330341234075e-06
-3.40333345504939e-05
-3.52443420673614e-06
-2.36682370930912e-05
-9.9403789727881e-06
-2.47381727308274e-05
-5.56643834120759e-06
-8.22516875644306e-06
6.50503607718309e-07
-2.86988937643853e-05
-1.20351931152381e-05
-2.52323329796867e-06
-2.11558411887311e-05
-4.05023738671498e-06
-2.07927568396143e-05
-1.99352401212956e-05
-2.27835394840571e-05
-1.29904503435508e-05
-8.15704029322028e-07
-1.92893649179156e-05
-6.54639185186483e-07
-2.30667570316314e-05
-2.58378541362605e-05
-6.93177281922567e-06
-3.88162240374884e-05
-2.64267943813907e-06
7.2496852485468e-06
-1.56717560286851e-05
-4.62733217936932e-06
-2.35271447799709e-05
-3.03140298551774e-05
-1.33350342560444e-05
-3.04360729783409e-05
-1.73670868804677e-05
-1.28047169087818e-05
-2.52870524573748e-05
1.88577641924288e-05
-2.36517074814805e-05
-3.9634586718471e-05
-1.58238538101703e-05
-2.20140099478385e-05
-1.06150767720426e-06
-5.63105928459484e-06
-1.15354216928863e-05
-1.94161344328719e-05
-2.21842838303045e-05
-1.92089011037935e-05
-8.61199954982868e-06
-9.25846637716917e-06
-1.8103128340217e-05
-1.90046538118634e-05
-2.02257032415384e-05
-3.9231700558319e-05
-3.70179586961413e-06
-1.3342601998935e-05
-1.80343167411093e-05
-2.79136734526789e-05
-1.8155340019478e-06
-1.99073177989518e-05
-3.45831611633084e-05
-3.37602088119138e-06
-8.0976841671471e-06
-2.36375640648864e-05
-8.16757463576033e-06
-1.28586199779565e-05
-1.84263975768443e-05
-3.24990959423225e-06
-3.04774800047839e-05
-1.77040369314657e-05
-4.3181301640694e-06
-6.53133686274139e-06
-4.73056484775741e-06
-2.12903577123061e-05
-2.00745355256027e-05
-2.68008196833735e-05
-3.19877828829062e-05
-1.27596796620213e-05
-7.76421609298134e-06
-1.79688343498041e-05
-1.61213998226006e-06
-1.67467475078813e-05
-6.7575738391627e-06
-2.21452964267926e-05
-2.6590712834578e-05
-1.20857775205852e-05
-1.02244332517789e-05
-2.45003067890032e-05
-1.42105361266635e-05
-1.07635479890447e-05
-2.58791715783712e-05
-2.67190788432042e-05
-2.65798405158974e-05
-1.99428942826729e-05
-2.604834430676e-05
-1.88273801356734e-05
-2.52242463542391e-05
-1.23300074173981e-05
-2.34894320627935e-05
-1.37747344166419e-05
-9.62013062514161e-06
-3.25290849114686e-05
-1.73763698846758e-05
-1.97960456860124e-05
-4.30900396760464e-06
-7.92834906671363e-06
-4.97336220970413e-06
-7.5019138892336e-06
-2.68097794788788e-05
-1.0751261106405e-05
-2.15557362656717e-06
-1.93925915336143e-05
-1.10930881821465e-05
-6.31084563555854e-06
-1.27908448569625e-05
-2.51046158379742e-05
9.43194199411461e-06
-2.34740746611714e-05
-1.07300021964447e-05
-2.77137986854353e-05
-2.53604538113672e-05
-2.17177505269868e-05
-8.36428986453184e-06
-1.93580805837128e-05
-3.3935386761208e-06
-1.39247975184559e-05
-2.10373609930692e-05
-2.5514806602386e-05
-3.25759721601258e-05
-1.50780417588095e-05
-1.82798779295565e-06
-1.73591221248044e-05
-1.95525370888816e-05
-5.13170189225611e-06
-8.34070138836635e-06
-2.71188318151345e-05
-3.66641850113199e-05
-1.61293133749704e-05
-1.9257705827352e-05
-2.68898009470074e-05
-1.75472270742327e-05
-1.72143320301643e-05
-1.4060445172838e-05
-4.35730400591199e-06
-1.12036266040013e-05
-1.21498122350787e-05
-2.0560163654435e-05
-7.2122083405528e-06
-1.34554680302968e-05
-2.35482835905731e-05
-3.16273254688852e-05
-4.43310186887811e-05
-1.41417165569777e-05
-1.5543924791732e-05
-1.61707694117752e-05
-6.29024420383521e-06
8.83227382505232e-06
-1.39316242829506e-05
-1.64535463566302e-06
-8.58287500037534e-06
-2.09965894799083e-05
-4.50477634570406e-06
5.6550619570458e-07
-1.61974150360612e-05
1.70204557050261e-05
-3.23406279192604e-05
-1.42392650256883e-05
-7.20442845902384e-06
-1.61446979133469e-05
-1.66124122069729e-05
-1.62444959193632e-05
-3.2475418296529e-05
-4.0858744619354e-06
-9.39541263820255e-06
2.120423465232e-06
-2.2828290345164e-05
-1.06360410698729e-05
-1.52952185369929e-05
-1.85398755478441e-05
4.50519868123853e-06
-1.76797464386087e-05
-2.69862407335858e-05
-1.78258400950225e-05
-8.56435462548869e-06
-5.12681715187291e-06
-1.25034300099856e-05
-3.5724899957971e-06
-1.77313070380662e-05
-3.00375322543006e-05
-1.62695025315029e-05
-2.38288504776002e-05
-6.931675528128e-06
-7.79556763798096e-06
-1.85081959813128e-05
-1.18235862656471e-05
-2.30605984811678e-05
-1.60589324969691e-05
-2.51830236168672e-05
-1.9573284372312e-05
-2.35806808931885e-05
-2.42385195023629e-05
-8.67043091492431e-06
-9.07756565665514e-06
-1.34954477824453e-05
-1.22175098615441e-05
-2.20273863827125e-05
-1.00460807057743e-05
-1.59522783651827e-05
-9.26293828212586e-06
-1.17968601114005e-05
-1.79390389573173e-05
-1.32563191149699e-05
-3.06649047306024e-05
-2.19620226474859e-05
-4.22941779272518e-06
2.99873933228989e-06
-1.91480196052089e-05
-1.86078690370002e-05
-1.17524540985367e-05
-9.32249150616276e-06
-3.18441263089668e-05
-1.85314292938715e-05
-1.08124589626133e-05
-2.04004684397967e-05
-5.2980744999353e-06
-1.17428524039862e-05
-1.33354051185552e-05
-2.33207877248617e-05
-1.43618988669855e-05
-6.92108001014641e-06
-3.47681750089184e-05
-4.84419536268822e-06
-8.30786427505509e-06
-2.91882131527679e-05
-1.41400823417403e-05
-8.02130906613864e-06
-2.22043944191382e-05
-2.08651679609344e-05
-2.22788607702264e-05
-1.0685257372651e-05
-1.6755437227956e-05
-1.86322424833435e-05
-2.26989443536649e-05
-1.17367117150924e-05
-2.60505877783479e-05
-1.09421697201007e-05
-1.67079085949786e-05
-1.98713290314126e-05
-7.65826452547468e-06
-6.85423039419578e-06
-1.05497367859275e-05
-2.15477629645664e-05
-1.05844764630178e-05
-3.44621224075565e-05
-2.07807889599366e-05
-2.50534810140513e-05
-1.00080468184237e-05
-1.76726289800512e-05
-7.35262231861645e-06
-2.72308090895193e-05
-2.30045540451132e-05
-1.71256856807743e-05
-6.47316155121487e-06
-1.6950108181217e-05
-9.75065220400026e-06
-1.73577632928767e-05
-1.85128877351506e-05
-2.66353193581902e-05
-2.28889246156313e-05
-1.4795216065319e-05
-2.68742733563694e-05
-1.25444236663723e-05
-7.16481657982633e-06
-2.62242268938381e-05
-2.02939598026268e-05
-4.60263372463192e-06
-2.94208135174075e-05
-1.90666651951891e-05
-2.46302700633982e-05
-1.80110890681145e-05
-3.01384753476155e-05
-1.01409890938347e-05
-9.2994062889498e-06
-1.33932419867284e-05
-1.5942709555817e-05
-1.48374990275124e-05
-1.89407421884675e-05
-2.47815427629098e-05
-1.51883618657552e-05
-1.70161297661591e-05
-1.97174877234077e-05
-1.17919251177477e-05
-1.43472274477608e-05
-1.37347440972131e-05
-2.18276620774058e-05
-3.04658185217077e-05
-2.02339943876025e-05
-1.69887285974048e-05
-4.48496266002009e-06
-2.45014081295004e-05
-2.81204328557552e-05
-2.7997410772313e-05
-1.59993532916778e-05
-1.75106661423327e-05
-3.19310681644783e-05
-1.0533680924408e-05
-7.30595898166652e-06
-2.02168430940963e-05
-2.08163950072907e-05
-1.01102551153699e-05
2.16328153137882e-06
4.82095299639078e-06
-1.75869299892839e-05
-1.97859707095452e-05
-2.980075929199e-06
-2.41601186630752e-05
-2.14783932224494e-05
-1.64834655183176e-05
-1.09331265061062e-05
-2.48757101454668e-05
-3.16526222188446e-05
-1.41308403349434e-05
-6.9420799800143e-06
-2.26729382664476e-05
-1.48651481412116e-05
-1.63909447278662e-05
-1.14086342132552e-05
-1.33674251882684e-05
-1.61092894244906e-05
-6.71579476666761e-06
-1.75429943740862e-05
-1.80983776324111e-05
-2.21998016856431e-05
-1.17471841615297e-05
-5.26917229035066e-06
-1.09114097423623e-05
-2.01280621101814e-05
-1.00366208085281e-05
-6.82504949949102e-07
-1.29725650790242e-05
-1.79599982437734e-05
5.64359006036227e-06
-1.26935283993363e-05
-9.30879079635871e-06
3.00120275460038e-06
-4.48349968999321e-06
-3.26308813212223e-05
-8.02414263018741e-06
-9.08648042721854e-06
2.24371415176213e-06
-1.80989900866586e-05
-2.97882197783354e-05
-1.23333719493874e-05
-2.66812915372684e-05
-2.15774813636745e-05
-1.98504991661497e-05
-7.73305086261296e-06
-1.37156642400982e-05
-1.05184131176222e-06
4.93050298711497e-06
-3.12101775363933e-05
-1.51611246771176e-05
-1.54820619071282e-05
-7.59369483061374e-06
-8.65432523028814e-06
-6.17355609384831e-06
-4.04690034749788e-05
-2.02193460324357e-05
-2.35761982822028e-05
-1.63731953791605e-05
-1.48502611465979e-05
-9.4028619299402e-06
-2.83430689983795e-05
-2.2130139336197e-05
-1.58345466771326e-05
-2.4766461054463e-05
-1.31433757019299e-05
-2.35305650861857e-05
-2.87807704811201e-05
-2.34537724570864e-05
-1.21197739590908e-05
-3.3276092867048e-05
-1.2711396025151e-05
-2.10699067075368e-05
-1.84650213912065e-05
-1.49171684722821e-05
-1.45449469119472e-05
-2.02364310644657e-05
5.33244361509407e-07
-3.96601275594919e-06
-3.82147992487559e-05
-2.20011415203694e-05
-1.64552666080896e-05
-2.4525172174934e-05
-1.32750861238651e-05
-6.81636845330399e-06
-1.46247829235016e-05
-7.73090685212331e-06
-2.84287054538566e-06
-3.20113256651641e-05
-1.09247962751556e-05
-2.23170498887607e-05
-1.04168314449752e-05
-1.35740961733141e-05
-1.36493068429248e-05
-2.85507051171254e-05
-5.70740965448106e-06
-1.72675251975003e-05
-5.81655468614853e-06
-3.57860607152786e-06
-1.35818912487724e-06
-1.02667212419932e-05
-1.87421499737463e-05
-3.36641989653928e-05
-1.25713490099647e-05
-1.52900113027608e-05
-2.48107956053442e-05
1.39393617708358e-06
-2.38309659905101e-05
-2.90876446285246e-05
1.81104692284902e-05
-8.49818547927171e-06
-1.19292414805992e-05
-1.20217335320023e-05
-9.7629176821416e-06
-2.84018346711569e-05
-4.88392368624709e-07
-2.11485192374903e-05
-1.20059922792537e-05
-2.00182655678603e-05
-1.29742471749915e-05
-2.26102774536441e-05
-2.49807725235009e-05
-9.1483887223107e-06
-1.86957556296103e-05
-1.40480199375075e-05
-7.93093701762618e-06
-1.75929494568314e-05
-2.51472070521547e-05
-1.96259803834132e-05
-2.29713106592392e-05
-2.52892104537976e-05
-1.45499933638579e-05
-2.47384382617017e-05
-1.83106578233761e-05
-2.24816318786242e-05
-1.64598421421415e-05
-1.04035154126335e-06
-1.57322561899347e-05
-1.05245535622221e-05
-2.19662894258862e-05
-1.16371546370259e-05
-6.54569647585839e-06
2.62176337753758e-06
-2.55803860820633e-06
-9.87262153358606e-06
-1.23125847273969e-05
-3.93117265524999e-06
-2.48051995942853e-05
-2.52867292105056e-05
-4.77529672447137e-06
7.01993184361717e-06
7.27922227919761e-08
-1.88093175773889e-05
-1.52429661694129e-05
-2.0408946783945e-05
-4.60701975909597e-06
-2.19257401303353e-05
2.42941316803034e-06
-1.38619217414171e-05
-7.28489324354878e-06
5.26450102323734e-07
-1.54122934903157e-05
-2.92427227546286e-05
-1.2077213362906e-05
2.36410692154851e-06
-8.60675274624284e-06
-2.05755189332271e-05
-2.33099239720507e-05
-1.70065308913595e-05
-1.90965527953694e-05
-2.78778068511708e-05
-9.59933755805948e-06
-1.19751747323471e-05
-1.26006048539678e-05
-1.29933970762248e-05
-1.0095900373489e-05
-4.97912381950596e-06
-1.98189922097629e-05
-1.81475832123553e-05
-3.34614149501257e-06
-3.16184354301214e-05
-2.29513954852498e-05
-5.23052573450329e-06
-1.03743952344586e-05
-1.10109221627055e-05
-1.27548115637645e-05
-9.92564496827015e-06
-6.05025125098064e-06
-1.04710940388616e-05
-4.94919493989012e-06
-1.82342386604037e-05
-1.72927595074946e-05
-3.03974075702802e-05
-2.30615644132832e-05
-1.23796251317942e-05
-1.73772288041917e-05
-1.11567666552942e-05
-9.35506837057665e-06
-2.85091302427834e-05
-1.3063448928102e-05
-2.1051869571017e-05
-2.27045898420392e-05
-7.97647531727019e-06
-1.77994654526222e-05
-2.1130311040036e-05
-2.05462996773991e-05
-9.98068260285351e-06
-5.40614414335924e-06
-7.38274116124657e-06
-1.24956084544444e-05
-1.42598431636712e-05
-2.22965128195926e-05
-1.47787671547537e-05
-5.183909101578e-06
-1.53345548097753e-05
-1.76041931994707e-05
4.99420046950401e-06
-2.71132378409168e-05
-2.48604603768667e-05
-8.71230155640448e-06
-7.26948681763712e-06
-1.29067585969821e-05
-9.38087749683764e-06
-2.22731875272051e-05
-1.37852014256197e-05
-1.12618994424581e-05
-8.41906579817208e-06
-1.26287806698571e-05
-5.95049948882164e-06
-3.91550983785926e-05
-4.6322704655871e-06
-1.92115864855482e-05
-5.40090348117322e-06
-1.90187263343823e-05
-1.60550211421841e-05
-2.99344567106308e-05
-2.38556089180024e-05
-1.67890962918296e-05
-1.99225194023437e-05
-1.31877427558621e-05
-2.91372820014188e-05
-3.03974352470897e-06
-2.80931370929452e-05
-2.38317070587346e-05
-3.4451958213427e-05
-1.09615081601558e-05
-2.335570587325e-05
-9.57149845763131e-06
-2.41863759845083e-05
-1.80464648907685e-05
-2.90621884693812e-05
-4.4972355257767e-06
1.77145613820126e-06
-7.51459765949618e-06
-1.71422416606712e-05
-2.23485992063142e-05
-1.03681595402106e-05
-1.82126837878725e-05
-1.93092955046587e-05
-3.44376737824135e-05
-2.91111252775134e-05
-1.61031655337731e-05
-2.76592546493274e-05
-2.18817894210651e-05
-2.98526094188761e-05
-2.14769076472609e-05
-2.78510035600747e-05
-3.68533478989097e-05
-1.55995246340789e-05
-1.4743217874647e-05
-3.51001347252653e-06
-1.99454509901273e-05
-2.0880702440042e-05
-1.84757481518312e-05
-4.82503917037631e-06
-9.94419782535091e-06
-1.46979433159647e-05
-1.10143854770357e-05
-1.43647290879795e-05
-1.29126645218081e-05
-1.66929084641312e-05
-2.15586852317867e-06
-9.3237439772251e-06
-1.06360861457865e-05
-1.60596440343052e-05
-1.76615686032821e-05
-1.07295719301994e-05
7.83866300639564e-06
-9.10283828413129e-06
-2.93494638504331e-05
-2.44599909694028e-05
3.5930886034302e-06
7.51045549498407e-06
-2.87976260918733e-06
-2.01425044021857e-05
-2.8132178569844e-06
-4.7474151349666e-06
-1.26567878015433e-05
-2.11223362382833e-05
-2.02525090206205e-05
-2.50326417733072e-05
-5.70275694585773e-06
-2.8082924398859e-05
-2.4745513821597e-05
-1.33425692132676e-05
-3.11595198640591e-05
-1.9077070735686e-05
-1.92984398764659e-05
-8.56093990228922e-06
-1.76291563549418e-05
-1.66245290420303e-05
-1.11410326014978e-05
-1.53364360091982e-05
-3.95059307233833e-06
1.69422748671066e-06
-1.80599222138705e-05
-1.64123866898999e-05
-1.1915090584826e-05
-2.2798179608522e-05
-1.96277201242826e-06
3.1027677414717e-06
-2.62582918853624e-05
-1.05040802251865e-05
4.77943124917761e-06
-2.51555544721716e-05
-1.96008881501992e-05
-1.82015679467381e-05
-1.83017623609062e-05
-1.14709004603332e-05
-2.24111918847373e-05
-1.53824765658154e-05
1.03072325824998e-06
1.04707298969134e-05
-1.30397811332608e-05
-4.852292531265e-07
-1.19506062629813e-05
-2.73753775674253e-05
-2.24744295497385e-05
-1.12100046876945e-05
-1.1178271355133e-05
-1.22863149571211e-05
1.6400426418011e-06
-8.47593314107202e-07
-1.88646862204851e-05
-3.14966215797132e-05
-1.49687125051552e-05
-1.2000337645451e-05
-2.12663698438941e-05
-1.69504064654665e-05
-4.61729659466016e-06
-1.44195221828624e-05
-1.92457575269703e-06
-1.12995562875499e-05
-1.45355421886936e-05
-1.74357748618701e-05
-2.20219429424645e-05
3.58417148729838e-06
-1.51503635803979e-05
-2.41658045053788e-05
-2.26473810363776e-06
-1.33487549302686e-05
-9.69896824745798e-06
-2.58108433423721e-05
-1.9324959151022e-05
-1.1528460770641e-05
-3.92603181694665e-05
-7.80252154329299e-06
-2.32621074091416e-05
9.24118477464659e-06
-2.8292404138244e-05
-2.35772365300567e-05
-5.43109270474689e-06
-1.39849146811858e-05
-1.62183091585058e-05
-2.31777865898832e-05
-2.72218351436591e-05
-3.20278010915695e-05
-1.42223799256111e-05
-1.99589969219315e-05
-2.1958391455009e-05
-1.36346861563164e-05
-1.61600555972476e-05
4.31963975642674e-06
-1.69611852159497e-05
-7.35721367481632e-06
-1.46352728267782e-05
-1.54070430459688e-07
-3.06586431727689e-07
-1.74139460275792e-05
-7.81614980010714e-06
-2.31743750821649e-05
-4.2522391724431e-07
8.06511546140539e-06
-1.5674545867657e-06
-1.17824852672077e-05
-9.4897169607867e-06
-3.39713491221038e-05
-3.33890889627402e-05
-2.0945338336094e-05
-1.99399062367431e-05
-1.59685603627114e-05
-2.62861559810887e-05
-1.58372933636966e-05
-9.5022103276414e-06
-2.43222089367151e-05
-2.42533328887202e-05
-1.57901969098917e-05
-1.85680186078944e-05
-3.25827512292662e-06
6.166179342618e-06
-1.78649829752139e-05
-1.90280455842149e-05
-2.60145225781243e-05
8.91298536844953e-08
-1.15705595571031e-05
-1.27651443891505e-05
-1.26459739897398e-05
-1.15552937297183e-05
-6.08236480098482e-08
-1.08937718179051e-05
-2.5246484375654e-05
-1.63769957882261e-05
-1.36363654807306e-06
-2.3219109151336e-05
-1.92452289680066e-05
-2.43060089142499e-05
-2.2397934958856e-05
-1.60754768764866e-05
-3.51332037709741e-05
-2.65076479736664e-05
-1.46690828898808e-05
-1.67627390964558e-05
-7.06066943658552e-06
-4.73330557530016e-07
-1.24375400471921e-05
-8.23177174274032e-06
-8.72680770102387e-06
-2.28233996987075e-05
-3.0372956117955e-05
-1.18580166514596e-05
3.89655621569766e-06
-1.35908750232927e-05
-1.66433321572677e-05
-1.76153498945813e-05
-7.39057115267408e-06
-1.21959575496042e-05
-1.78703148456845e-05
-1.27256286908094e-05
-3.71904036510792e-06
-1.3294379284388e-05
-1.34706722295544e-05
-1.39694365574654e-05
-1.8111386192381e-05
-2.17582579925295e-05
-4.89349329769714e-06
-1.21777135680823e-05
-1.44030483932006e-05
-4.53549947274717e-06
-2.03299006861177e-05
-2.59586528342732e-06
-2.05134997760555e-05
-2.19378424878183e-05
-1.97173333991838e-05
-1.63338995376113e-05
-1.17810937977629e-05
-1.71652327311815e-05
-2.29635987399195e-05
-5.86826725163726e-06
-8.54440605348665e-06
-6.12898561558067e-06
-1.66190960610621e-05
-2.24845349834531e-05
-6.20172345506402e-06
-1.73769690415269e-06
-5.17456394350358e-06
-1.69553012822302e-05
-1.31774299104582e-05
-1.31538916731176e-05
-1.67856531971758e-05
-2.03177414935723e-05
-1.2139153484883e-05
-2.802324560025e-05
-2.67033122021749e-05
-2.03980232603487e-06
-1.12611034706355e-05
-2.41355035236867e-05
6.03782263852921e-06
-3.80765430341434e-06
-1.12237999994458e-05
-2.41140994713662e-05
-2.78606251976818e-05
6.11070013183919e-06
-7.99720149727601e-06
-2.83331502704267e-05
-2.19035526903586e-05
-3.17416702793644e-05
-4.93484414106099e-06
-1.51890039698524e-05
-2.36088629251597e-05
-2.1328063027512e-05
-1.58522848537994e-05
-1.84930994393316e-05
9.49526753768053e-07
-2.36335898837266e-05
-2.38974679519118e-05
-3.07589068502095e-05
-1.90839844353809e-05
-2.78868140899826e-05
-1.6296595912055e-05
-1.50759566597391e-05
-2.42221669240688e-05
-5.62556171544401e-06
-3.22745611617101e-06
-1.24885432255439e-05
-7.26980933871282e-06
-8.10922454965036e-06
-6.31432241077627e-06
-1.76395378745635e-05
2.78911931155106e-06
-1.99742737616104e-06
-6.50700645712012e-07
-1.14802287550147e-05
-2.58229702080159e-05
-1.31071856655416e-05
-2.19569287573317e-06
-1.23441644142748e-05
-1.79191981989979e-05
-7.05463837386011e-06
-2.04370050616886e-05
-1.53144950866673e-05
-5.55817225959033e-06
-3.122500719798e-08
-1.44216625357748e-05
-6.12772011849684e-06
-1.53985652008838e-05
-1.53227626719037e-05
-6.88831473323998e-06
-8.48294577942383e-06
-1.23889575744562e-05
-2.32145997880814e-05
-1.77002835007115e-05
-6.44905266917028e-06
-2.45168155027947e-05
-2.41759906480174e-05
-1.93190750806332e-05
-1.6098890062711e-05
-1.92634752294399e-05
-1.31109468167255e-05
-9.32047254473711e-06
-1.34752664673603e-05
-1.2939511882717e-05
-1.66516356791743e-05
-2.1055109547416e-05
-2.80030500732337e-06
-4.20122488929153e-06
-4.4256164417468e-07
-1.89513511623823e-05
-4.40447250058996e-06
-2.00559534417955e-05
-2.61169856475841e-05
-1.31848239233787e-05
-1.60566849527004e-05
-1.09881790582682e-06
-1.62404284165452e-05
-3.14645710081056e-05
-2.63781993454793e-05
-1.4072612335635e-05
-1.73090592877472e-05
-2.09038981015562e-05
-1.52856917910328e-05
-1.68743240302304e-05
-2.38663737783014e-05
-4.29587189677408e-06
-2.60177763987879e-06
-1.87225273727432e-05
-1.47934485700407e-05
-3.27285691092157e-06
-1.21609236784942e-05
-4.64336006247591e-06
-8.62032029604878e-06
-1.61249903053097e-05
-1.7665582946413e-05
-9.21801668399818e-06
-1.76526050672015e-05
-1.02692813824231e-05
-2.23751266111222e-05
-1.86232264446164e-05
-2.85333622251998e-05
-6.47563707389082e-06
-6.72225507844644e-06
-1.26260824393851e-05
-1.32685357068202e-05
1.26748567407279e-06
-3.76746044532538e-06
-2.06321435386252e-05
-1.70629148421933e-05
-1.37092713797853e-05
-2.4894726688703e-05
-1.33092608078725e-05
-5.02117117448929e-06
-1.66263098372247e-05
-2.70818183781419e-05
-1.67142570381992e-05
-2.23732838427797e-05
-9.6300068908313e-06
-8.05947066400325e-06
-2.07423131939191e-05
-8.23725379581999e-06
-2.14782906344071e-05
-1.46859052409704e-05
-1.65216529463165e-05
-8.07538066823173e-06
-1.22881995027201e-05
-1.70849585637811e-05
-1.37238769534089e-05
-4.64251035692413e-06
-1.50367044648958e-05
-1.79941334746737e-05
-1.32439575726709e-05
-1.16415844898836e-05
-1.32294292783453e-05
-1.15596888268598e-05
-3.06011310334949e-05
-2.77366879299646e-05
-4.63304620379066e-06
-9.63025077799534e-06
-3.0813243894843e-05
-3.12073763595698e-05
-1.83669244804449e-05
-2.80651434602436e-05
-1.99203699360274e-05
-1.65407306833296e-05
-2.78410409662878e-05
-1.34852074932008e-05
-1.48951201555039e-05
-1.53261296671415e-05
-2.26482202967809e-05
-3.16042259220129e-05
-1.52075259436501e-05
-1.19195551296017e-05
-2.3336858348318e-05
-2.37612077072369e-06
-6.29537465896085e-06
-1.47807631323379e-05
-3.17235984718296e-05
-1.05325914634775e-05
-1.88556719198566e-05
-4.44515882744907e-08
-3.47534717766794e-05
-1.21210192609806e-05
-2.57424974148457e-06
-9.01914604221712e-06
-1.45873067650129e-06
-1.94915835627974e-05
6.61843149059106e-06
-2.04115147278592e-05
-3.1131037289592e-06
-4.92770603557238e-06
-2.74805049184907e-05
-8.35706175334017e-06
-1.8601054435596e-05
-6.73771634269717e-06
-1.46469018348068e-05
-9.63969693843506e-06
-1.27841367126012e-05
-1.93462398873224e-05
-1.37063619025275e-05
-2.75180044840758e-05
-1.49169906878181e-05
-5.15870601627975e-06
-1.56637239364072e-05
-1.2740466507263e-05
-1.42440819004304e-05
-1.37477399107074e-05
-7.84603099156367e-06
-1.39574621483457e-05
-1.37045672860828e-05
-1.12485871036387e-05
-1.79188479475175e-05
-1.4107669318198e-05
-2.16742575280627e-05
-3.55818477068267e-05
8.50129440782364e-06
-1.00227738818562e-05
-1.99073964833563e-05
-6.38683158260785e-06
-2.04803927120898e-06
-1.15204055657989e-05
-1.15031030403362e-05
1.9961359250599e-06
-8.66906158040367e-06
-6.10949486811894e-06
-3.50890823617544e-06
-7.56677483039837e-06
-7.39578211010555e-06
-1.32564444583331e-05
-2.88385214251865e-05
-7.67895112667975e-06
-2.43141616382296e-05
-1.8253220432095e-05
-6.09047965554744e-06
-1.03366707997748e-05
-1.35460591200868e-05
-2.41697997796971e-06
5.93340018170333e-07
-3.26912723102459e-05
-1.75384569144444e-05
-2.61618754907594e-05
-1.74802120668933e-05
-2.83279224668622e-05
-1.17912723811371e-05
-2.0143146254761e-05
-1.13621817405517e-05
-2.1113236458629e-05
1.60495960078339e-06
-1.18492009140597e-05
-2.50180512758985e-05
-2.23570923020247e-05
-1.56162496086161e-05
-2.44317288923926e-06
-2.13275241028395e-05
-1.97112458720025e-05
-2.11607971801603e-05
-1.11648537888959e-05
-1.56362583981157e-05
-1.27509026032897e-05
6.441814573255e-07
-1.00709820829752e-05
-1.40576952815355e-05
-1.50527612841949e-05
-1.91107318368119e-05
-8.1534559716692e-06
3.10290644469031e-06
6.23906813992847e-07
-1.39368404423177e-05
-4.67151553658951e-06
-1.94143228163573e-05
-1.38028200039485e-05
-2.18200723097325e-05
-1.40724672968429e-05
-1.64491652002978e-05
-6.82140240114107e-07
-6.07024840919591e-06
-2.44918431170677e-05
-2.20713481137409e-05
-1.01388865488631e-05
-1.70959556165382e-05
-8.73443843458149e-06
-1.1737960057705e-05
-1.68303867232547e-05
-5.52452007410705e-06
-2.75455427025335e-05
-4.77433200784216e-06
-1.83478976714723e-05
-5.48245338785062e-06
-1.72009065819314e-05
-2.11213540771958e-05
-6.59373934069905e-06
-2.83437709584588e-05
-1.61910303155484e-05
5.16854641303115e-06
-1.43526008670105e-05
-3.94909776168154e-06
-2.37411602927654e-05
-1.63951383402792e-05
1.02019051407096e-06
-2.3815237888305e-06
-2.17552781770216e-05
-2.76036323909244e-05
-1.30052357413357e-05
6.94681590868415e-06
-5.23480431153905e-06
-1.76311743068797e-05
-1.39284165407378e-05
-1.43611553320062e-05
-2.76062668869426e-05
-9.58145667777379e-06
-8.7511009556589e-06
-1.47595217798068e-05
5.32693191018841e-06
-1.4757104882606e-05
-1.00695680778548e-05
-5.51766328239358e-06
-4.90410205192973e-06
-1.06632320358301e-05
-1.21347199541159e-05
-5.95128817938424e-06
-1.41544170119685e-05
-9.98472666020764e-06
-1.04364877478998e-05
-1.76813887793072e-05
-8.2047947362182e-06
-2.34940223866458e-05
-2.15437054983096e-05
-5.42724276261852e-06
-8.63681899932915e-06
-8.49395217180486e-06
-1.07726438648929e-05
-8.78733614710963e-06
-1.41020986566063e-05
-4.32145741686966e-06
4.88583840798858e-06
-1.53414823872199e-05
-1.70787653663866e-05
-2.54249643329545e-05
5.282580128405e-06
-1.31273054897782e-05
-1.66221894862525e-05
-8.14639407332841e-06
-3.52727437009825e-06
-2.12411488158661e-05
-1.63742261867554e-05
-2.13531271286317e-05
-5.67520110047864e-06
-9.19530430198068e-06
-7.27402828906669e-06
-2.43726252841362e-05
-1.00074192774037e-05
-8.72009474940458e-06
-8.01836188981553e-06
-1.01102199985354e-05
-1.05965444068262e-05
-2.12526146011303e-05
-1.00825895189078e-05
-2.6462030491724e-06
-1.60023693315275e-05
-2.74547641363658e-05
-1.89119672424417e-05
-1.72478659188786e-05
1.84979192925267e-08
-1.60279009163388e-05
-2.06606791948467e-05
-1.20364229624869e-05
1.12663763071268e-06
-1.29316616380038e-05
1.03740293495048e-05
-1.52732478700302e-05
2.74853068452586e-06
-2.64999567284687e-05
-1.88665813918226e-05
-1.93720184248296e-05
-1.17510276252585e-05
-1.44273307941394e-05
-2.76561290123056e-05
-1.97443797180951e-05
-1.50466517074541e-05
-2.36978195156502e-05
-1.02723983399229e-06
-1.29733309338068e-05
-9.21743520580505e-06
-2.52693744062907e-05
-3.9843837334373e-05
5.74377571280997e-06
-2.36655885828742e-06
-2.10362781642973e-05
-3.08671667840424e-05
-1.29894125897968e-05
-9.05111714239409e-06
-1.54372203371681e-05
-2.14086530405804e-05
-1.47076163481612e-05
-6.29258904685909e-06
-9.79394293498898e-06
-9.52021490875867e-06
-1.06927180949171e-05
-2.33379203652632e-05
-1.8522738231167e-05
-1.10937360966911e-05
-1.0042066476871e-05
-1.70019497730277e-05
-6.84160565989135e-07
-2.3401235732007e-05
-2.04306599617858e-05
-6.93032282624347e-06
-2.41320320311161e-05
-9.03288558712021e-06
-2.35598317813328e-05
-1.26215205350261e-05
-4.72676876140714e-06
-9.41914681891411e-06
-1.85659179148649e-05
-1.3365753204964e-05
-1.92921061353738e-05
-1.18958182512046e-05
-1.09176302671758e-05
-2.23244002452397e-05
-9.30861983537951e-06
-1.66968687275428e-05
-2.49836286989081e-05
-1.94604180974434e-05
-2.87925213821318e-05
-1.49952074202886e-05
-2.53888109291229e-05
-9.38579406573451e-06
-1.43772801567928e-05
-8.57607159056413e-06
-1.34770498113398e-06
-1.4485688485548e-05
-2.82089038976565e-05
-1.85959794914439e-05
-1.74832395089199e-05
-9.03814669855984e-06
-1.40574946116268e-05
-2.26790111853634e-05
-1.1276510435967e-05
-1.87986202856832e-05
-2.42723897673029e-05
-8.61512616006826e-06
-7.27692358225193e-06
-2.64731280734249e-05
-6.92958217436856e-06
-1.3740580773628e-05
-1.16056686277997e-05
-1.47939977333926e-05
-1.53625077672112e-05
-2.61214400815263e-05
-1.34580006077029e-05
-1.69779285085955e-05
-1.2160142422e-05
-2.95573242010484e-05
-6.83294754260958e-06
-1.18544815105736e-05
-2.28451979686797e-05
-2.1363228374503e-05
-2.3638787183339e-05
-1.27082226761244e-05
-8.73240597529712e-06
-2.02297048300671e-05
-1.79795409297186e-05
-1.8430368547801e-05
-1.91553732158075e-05
-3.47492359963794e-05
-2.37932810554949e-05
-1.53695282860694e-05
-3.00758066370355e-05
-2.16398501412201e-05
-2.42295833516075e-05
-1.8805862150255e-05
-3.04906466191032e-05
-1.52820248730364e-05
-9.27229675801755e-06
-2.47154016884712e-05
-7.57406714599864e-06
-1.65792462073205e-05
-9.33786738716341e-06
-1.91631577488555e-05
-7.62785778286755e-06
-6.27502070327663e-06
-2.36803910609787e-05
-1.60245007759793e-05
-2.37649903031214e-05
-1.97875297861251e-05
-3.07673577939667e-05
-2.32764261233612e-05
-1.22268359261805e-05
7.61778796947674e-06
-2.69678782025089e-05
-2.3721310662907e-05
-1.60375457534092e-05
-2.84532876132383e-06
-8.47020784916544e-06
-1.3252013397726e-05
-1.8948501631386e-05
-3.14858216644358e-05
-1.94942164963012e-05
-1.94977128531358e-05
-9.21206325319566e-06
-2.12384359835872e-05
-9.7716437934476e-06
-2.43646472318338e-05
-4.5026556532485e-06
-2.39394401833103e-05
-3.1163728399121e-05
-1.26937345608134e-05
-2.51519755607664e-05
-2.07176880965249e-05
-9.82524447652869e-06
-5.8958331502179e-06
-2.1544014072841e-05
-2.08826971641776e-05
-2.40788078431406e-05
-2.13569587990176e-05
-9.8098976590535e-06
-1.78384233747182e-05
-7.0273023738291e-06
-1.61314422643303e-06
-1.66213500699756e-05
-1.14031420208738e-05
-1.41668062621662e-05
-2.4241317230052e-05
-2.18246865916158e-05
-1.89624990887719e-05
-2.56302454594681e-05
-1.81442450153256e-05
-1.7137104741873e-05
-7.35480366145013e-06
-1.92048132312723e-05
-9.97477668846563e-06
-1.90434595327063e-05
-3.68342476524184e-06
-1.20202422479454e-05
-2.65139732896739e-05
-3.04941172625288e-05
-1.84308107738963e-05
-2.79689104266666e-05
-1.54498546363868e-05
-6.27276896027141e-07
-9.90972923353233e-06
-8.65024221693086e-06
-1.10452297952428e-05
-1.24478435322957e-05
-1.44041994758155e-05
-1.66933990006615e-05
-6.84116597743454e-06
-1.94518417625324e-06
-2.58366293819981e-05
-1.33651736266357e-05
-2.72882173712008e-05
-1.20335355373786e-05
-1.92167893001134e-05
-3.04704779195185e-05
-1.53923212361674e-05
-2.51935128521236e-05
-3.14892616506532e-05
-3.20971956516675e-05
-9.38229305810879e-06
-8.71760204887328e-06
-2.56006704287791e-05
-1.62369502088583e-05
-2.53065988325579e-05
-3.04176196813487e-05
-2.67228390296136e-05
-5.29402233665832e-06
-3.37195133764352e-05
-2.00831498055218e-05
-5.06489391976336e-06
-3.33619217123537e-05
-1.32342108707138e-05
-6.93252312720584e-06
-2.02880456479786e-05
-1.74685169359626e-05
-4.61897768233111e-06
-1.55205095310024e-05
-7.06122899608353e-06
-2.5603836362389e-05
-1.03626571220817e-05
-2.65794331367776e-05
-1.1474348114066e-05
-5.45353675920665e-06
-2.84703815584463e-05
-9.37473609324796e-06
-1.08509590965334e-05
-6.04996840965988e-06
-1.18881349151386e-05
-2.4736596754206e-05
-2.03307076306598e-05
-2.00981642430965e-05
1.43846701258092e-06
-2.36632650261219e-05
2.75385945362243e-06
2.74716590219024e-07
-9.34183663398169e-06
-4.94814789600846e-06
-1.74750134483647e-06
-2.90029883907447e-05
-1.18871958950146e-05
-2.87499732714789e-06
-1.58107444143894e-05
-2.91464244579869e-05
-4.28346519235574e-06
-1.22953291760878e-05
-1.53186054550197e-05
-1.84103002889566e-05
-5.81120369002622e-06
-1.11311052093617e-05
7.66497818894586e-08
-1.3960739161318e-05
-4.85473377619017e-06
-1.98228462021588e-05
-9.11336973820655e-06
-2.45640713462843e-05
-1.26815058300931e-05
-1.78063388705051e-05
-1.2689775829678e-05
-2.49647749385131e-05
-1.67612573230591e-05
-1.4596178992577e-05
-2.30193574012821e-05
-3.22161494372027e-05
-9.40775605736903e-06
5.59972922984299e-06
-1.57042125458861e-05
-1.24429087239037e-05
-1.69051883171174e-05
-2.31240448474373e-05
-2.60943079063885e-05
-1.7805570141818e-05
-1.81100594899203e-05
-1.51162295884011e-05
-1.13298676900585e-05
-2.38814382240852e-05
-1.59583480944013e-05
-4.6908842992914e-06
-4.67630401318358e-06
-2.98054525111434e-06
-1.07777598721359e-05
-9.59694383782383e-06
-1.60723223354678e-05
-1.26669880963336e-05
-5.30124498886132e-06
-2.0875067005375e-05
-7.14634757149436e-06
-2.3363097538836e-05
-1.7291920802491e-05
-5.03745832890985e-06
-1.31912840058426e-05
-2.34073806538704e-05
-1.64898901186788e-05
-1.87263359521493e-05
-2.11785326303828e-05
-8.47183702231374e-06
-2.55333297611338e-05
-1.85631132245886e-05
-2.00505690741129e-05
-1.76325086702667e-05
-1.00600359273818e-05
-1.71098400016606e-05
-2.45723301492209e-05
-1.61074274247279e-05
-1.96631803806671e-05
-3.76043056191206e-06
-2.38694796436857e-05
-2.05789560748685e-05
-2.86911595477989e-05
-2.26378461967684e-05
-1.75810274175002e-06
-3.64359064990538e-06
-1.69262798105508e-05
-1.60261173892732e-05
-1.10896095532252e-05
-1.56780544445117e-05
-1.53803602310472e-05
-1.38449403037465e-05
-6.81666386094346e-06
-6.30047506200206e-06
-1.47627697995126e-05
-1.04904207984736e-06
-1.1574345301732e-05
-1.66969483731549e-05
-1.72432175093758e-05
-1.89321721884444e-05
-1.49848045272535e-06
-2.00129443517188e-05
-4.74459513665581e-06
-8.75214460171259e-06
-2.08450542516961e-05
-3.46190303126243e-05
-1.25331281486707e-05
-8.10447313266318e-07
-4.93220839125706e-06
-2.26863971647916e-05
-1.71338976547679e-05
-2.26220406683138e-06
-1.3682176382808e-05
-3.43292603570601e-06
-3.18013914517719e-05
-1.88189899916271e-05
-5.91276309126964e-06
-1.16709790978292e-05
-5.18682505527658e-06
-3.34407014189298e-05
-5.18580254618886e-06
-2.73175100348107e-05
-1.8523485128967e-05
-1.13617838169694e-05
-9.25499248824449e-06
-1.47327630540572e-05
-2.02143310607934e-05
-2.44395705028334e-05
-1.24185550611893e-05
-2.35412660736726e-05
-2.90263462393834e-05
-1.05564245052914e-05
-9.35962139448338e-06
-1.74045478826915e-05
-1.18382885117736e-05
-1.80924508096346e-05
-9.00455851781791e-06
-1.32166094630191e-05
-1.79754739157548e-05
-7.75158708893156e-06
-1.08085240543687e-05
-1.32899791234561e-05
-2.18918533846975e-05
-1.76975469369564e-05
-1.09086630902772e-05
-1.50796428218441e-05
-1.38815485435566e-05
-1.80998474037382e-05
-1.03220956493384e-05
-6.72591084579833e-06
-1.83563554365921e-05
-5.36947264966131e-06
-8.77661501888672e-06
-2.1976094793093e-05
-2.04217352255527e-05
-2.62657598632984e-05
-2.52919617869887e-05
-3.02584561794206e-05
-4.22135998887232e-06
-1.87255201948137e-06
-6.46386085910911e-06
-4.77340085652216e-06
-1.48788993151937e-05
-8.99694260207783e-06
-2.19164482280297e-05
-1.75763179641656e-05
-1.05079652950421e-06
-2.38306158751398e-05
-1.77279776569432e-05
-2.24711579130708e-05
-1.61552461226999e-05
-1.64094690603615e-05
-2.66065011099743e-07
-8.3155599615671e-06
-2.95628473293041e-05
-2.51956435207798e-05
-8.15778979529437e-06
-1.9246635791558e-05
-9.31276212979434e-06
-9.48571016078745e-06
-1.75140406671685e-05
3.26195555339572e-06
-1.44534141802765e-05
-1.73258985263888e-05
-1.65374291421658e-05
-3.79243320657599e-05
-1.26861663240454e-05
-8.24086340305624e-06
-2.18954918339881e-05
-1.75946394417284e-05
2.06026985026828e-06
-2.07914006054563e-05
-1.33072106415446e-05
-2.44392572789526e-05
-1.40985200199637e-05
-1.91245467557651e-05
-2.80736413399976e-05
-2.36857022043586e-05
-1.40530942220065e-05
-2.54660758123718e-05
-3.34434665725278e-06
-1.14906008711934e-05
-1.68476453996528e-05
4.623382014342e-06
-9.10795357965615e-06
-1.89511321264832e-05
-5.17808049494061e-06
-1.20135673353905e-05
2.0131649301035e-06
-1.17964885616841e-05
-1.25358532063822e-05
-7.65175370415976e-06
-2.93242202688371e-05
-1.83064529201654e-05
-1.60463307261436e-05
-2.29592425100235e-05
-1.68539287524354e-05
-1.92265588898987e-05
-4.13009375211061e-06
-2.42462927935618e-05
-1.36152395866379e-05
-4.11032920392308e-06
-1.69747313715231e-05
-1.4816532099612e-05
-1.89474794009767e-05
-6.57201487949818e-06
-3.98967635466932e-06
-2.48444006151881e-05
-1.41130139192651e-05
-2.65573911717091e-05
-1.23077693469901e-05
-1.78700713296981e-05
-2.3462244323739e-05
-1.62145206277317e-05
-1.29099622757487e-05
-2.49513695444624e-06
-1.21298699885752e-05
-1.73074675220697e-05
-1.71489239954068e-05
-1.29177990005391e-05
-1.26194146629896e-05
-1.6341548533028e-05
-2.91399875544397e-05
-1.81585098088982e-05
-2.38099745325817e-05
-1.68228005681673e-05
-1.71943110761026e-05
6.67771533881217e-07
-1.80263850628027e-05
-2.60863129574603e-05
-8.75184707376833e-06
-1.85181775223645e-07
-1.09716309446614e-05
-2.29548717632369e-05
1.23556018295431e-06
-1.13476642213173e-06
-2.93989235032835e-05
-2.03860629007196e-05
-2.64387087588456e-05
6.72045467560057e-06
-4.07043950065554e-06
-2.10907088966672e-05
-6.18509658528207e-07
-1.68019173253249e-05
-1.07278481114831e-06
-4.0901880693377e-06
-1.19175553497291e-05
-2.65113747903548e-05
-1.64865841413232e-05
-9.60062663453052e-06
-2.53267978254564e-05
-1.54758196694399e-05
-6.19427389186786e-06
-2.13629109721297e-05
-2.8086528661013e-05
-1.81739943554444e-05
-2.13543648924895e-05
-2.15570628092726e-05
-2.39654031948948e-05
-1.31702623976791e-05
7.13988278436354e-06
-2.08897455426805e-05
-1.2968998190161e-05
-1.54576662067195e-05
-1.54377437248511e-06
-1.33082452732322e-05
-2.33129028568662e-05
-1.43562876217631e-05
-2.18899897440589e-05
-1.83113066285717e-05
-1.15301049926329e-05
1.88669860268202e-05
-1.23239670644575e-05
-1.85702806199891e-05
-2.61420882377154e-05
-1.19600634794076e-05
-7.19729983865889e-06
-2.09684165469829e-06
-1.17653355720847e-05
-2.71180681593849e-05
-6.20715419659043e-06
-2.19405341035481e-05
1.13552059003966e-06
-3.66612224079334e-05
-2.13289697280934e-05
-1.29715317063066e-05
-1.42163775642191e-05
-4.89164147525464e-06
-4.76218599852459e-06
-1.04951357270308e-05
-9.64592495117728e-06
-1.67527757572403e-05
-1.6099781452904e-07
-1.16712743654127e-05
-1.84198486356972e-05
-1.92743468916219e-05
-1.60031101611299e-05
4.08283220666047e-06
-1.54451807730752e-06
-5.70864046184754e-06
-3.28940065344413e-05
-2.27481109398878e-05
-1.27250670135001e-05
-1.87374664022155e-05
-2.0753117062449e-05
-1.16778809778456e-05
-1.76323233023994e-06
-2.64994106965744e-05
-8.60348496207402e-06
-1.71696145039051e-05
-3.21104363688121e-05
-3.24616584364319e-05
-2.07571317866091e-05
-5.41258069936595e-06
-9.36839487508212e-06
-5.44940873625774e-06
-1.6942363226326e-05
-1.69705428651997e-05
-2.50216534715399e-05
-1.7655011644635e-05
-2.23228045060666e-05
-1.8496294902722e-05
-1.34605148140028e-05
-1.21478832053073e-05
-1.74305530062816e-05
-1.87701695290274e-05
-3.24315035483807e-05
-1.61994544549226e-05
-1.30656797605164e-05
-1.71889622581114e-05
-1.74260603245162e-05
-2.23090719341036e-05
-1.17272391129634e-05
-2.70309126520821e-05
-9.58347215460954e-06
-1.92018760841066e-05
-1.57634419155774e-05
-2.39963058632374e-05
-2.44640509322543e-05
-3.96328323514592e-06
-1.55768622437949e-05
-2.82576397052258e-05
1.94808731336786e-06
-1.86070928189324e-05
-5.61680226497312e-06
-3.11176713927599e-05
-1.78193157641579e-05
-7.27978980680233e-06
-1.66826391468857e-05
-2.80704184667667e-05
-2.46488902319819e-05
-1.07956295661842e-05
-1.435268273223e-05
-5.00075046633036e-06
-2.75658008428824e-05
-2.16522913607784e-05
-2.74682847583331e-05
6.4557639338555e-06
-1.0167743414197e-05
-1.4233497227777e-05
-1.2499761350979e-05
-2.48306641939032e-05
-2.74144595620008e-05
-2.7243525488879e-05
-2.31250037817951e-05
-1.41457645923107e-05
-1.05245903307485e-06
-1.84703138413324e-06
-9.75580480188688e-06
-2.42967961487275e-05
-1.0328495756416e-05
-2.54715185459842e-05
-2.05003212828774e-05
-1.69065315747006e-05
-1.66921315311229e-05
-1.254095150883e-05
-9.56019218209771e-06
-1.94474984257486e-05
-1.67624718510159e-05
-1.59799154317557e-05
-1.66446150019436e-05
-1.93375480257673e-05
-1.73938711341852e-05
-7.11426386678337e-07
-9.15919864161949e-06
1.13898931671395e-06
-1.97531923763193e-05
1.52534291850028e-06
-4.82971418647318e-06
-5.18169917419075e-06
-1.25516788885498e-05
-1.85895235405147e-05
-1.65751252010794e-05
-2.55338504351333e-05
-6.12787993468129e-06
-2.93933462476398e-06
-1.61825666044072e-05
-2.15187917761003e-05
-3.7280796302891e-06
-2.30950390010438e-05
-2.19445991827282e-05
-3.24996379102187e-05
-4.38534052357945e-06
-1.11478667321734e-05
8.85388389913359e-07
-2.06734344339398e-05
-1.31302991199666e-05
-9.43197632467499e-06
-7.2615860529716e-06
-2.17892170592705e-05
-1.36402923812396e-05
-5.4217655785244e-06
-1.51639490653525e-05
-5.13705637810064e-06
-7.98174318480257e-06
-5.10698009563018e-06
-3.21026360909756e-06
-1.12106835657081e-05
-1.24617128192678e-05
-2.12678747896957e-05
-1.35517085590296e-05
-2.09477142767872e-05
-2.7623603742806e-05
-1.22675507164662e-05
-2.53882943734067e-05
-1.0218648695819e-05
-1.02354649822757e-06
-1.22394357889474e-05
-4.72515857407682e-06
-2.25862390204254e-05
-1.60956137649619e-05
-1.89688836040552e-05
-9.47152261261466e-06
-9.65918900872047e-06
-2.46601407954699e-05
-2.81035158394476e-05
-1.63796251354401e-05
-3.04386717983653e-05
-2.30293770784066e-05
-7.70923821870388e-06
-1.91496921795486e-05
-2.29402898987369e-06
-2.88134265852961e-05
-1.26012624473519e-05
-2.43328844131506e-05
-3.6542181294593e-05
-2.63289423850391e-05
-2.35530376374055e-05
-1.08641816182004e-05
-2.04732356903732e-05
-2.02545868094534e-05
-1.65386102441756e-05
-2.40997456716718e-06
5.43179970970906e-06
-2.21280924391979e-05
-3.11305021979145e-05
-3.52111394165056e-05
-2.07219222570603e-05
-1.35522355138467e-06
-2.01430394869522e-05
-2.09185467747976e-05
-1.5822322487868e-05
-2.56223286953005e-06
-2.1847930828718e-06
-1.72869695562702e-05
-7.58337585588174e-06
-2.60964735676672e-05
-1.7516220916312e-05
-3.96431979725175e-05
-9.25886170629622e-06
-3.181529423563e-05
-2.68653685297449e-05
-1.78920227486453e-05
-1.76206895556538e-05
-1.70180062355255e-05
-1.503933281728e-05
-3.60097776573554e-05
-2.19884491790849e-06
4.17108962247733e-06
-1.53642556491033e-05
-1.94601818952764e-05
-1.60275230503522e-05
-2.71262380942115e-05
-2.45206827616294e-05
-2.48267818409516e-05
-1.31517982017676e-06
-1.81558713722764e-05
-2.06419062600298e-05
-2.31197736248594e-05
-5.70990294915528e-06
-2.15423946003831e-05
-9.58947254081158e-06
-8.76860903503684e-07
-1.12433291890463e-05
-1.14213580980634e-05
1.74879152007374e-06
-3.30840904825933e-05
5.27779213042406e-06
-2.76941457465955e-06
-1.86428336843786e-05
-1.23074564185492e-05
-2.35885932523027e-05
-3.9605382162522e-06
-7.06148962143776e-06
-2.79283488751998e-05
-1.88981039962984e-05
-1.05716226789051e-05
-3.03460381329151e-05
4.81302815111435e-07
-2.87209807122115e-05
-8.61429227856967e-06
-1.56351488613385e-05
-1.05397578399083e-05
-2.46377263773512e-05
-1.926020801361e-05
-2.2347997388973e-05
-1.62728801098014e-05
-1.11523190836143e-05
-1.92940669263835e-05
-7.92861604383537e-06
-1.49647972200147e-05
-1.78476833573219e-05
-4.65347056292442e-06
-1.05736598986959e-05
-1.10530703557703e-05
-1.61399463171312e-05
-2.51987465202776e-05
-3.5849469212749e-06
-2.20261099197538e-05
-2.27415707720443e-05
-2.45092406312108e-05
-2.12527186220337e-05
8.87306232309808e-06
-1.57113681532011e-05
-2.32999571157331e-05
-2.16119488694718e-05
-1.88105112353362e-05
-2.57761010450151e-05
-2.11952133484614e-05
-1.14283683640988e-05
-3.08883232546714e-05
-2.95633859496969e-05
-3.42103994187112e-05
3.38691121122378e-06
-2.15253223565424e-05
-1.78189747849713e-05
-1.11530967961717e-05
-2.00105005432828e-05
-5.2760376369254e-06
-2.17041754413404e-05
-1.61390528001051e-05
-2.82290780260086e-06
-2.46665599480548e-07
-1.6542608240101e-06
-1.92088762997809e-05
-1.89200725736047e-05
-1.61992158939787e-05
-2.54423030899108e-05
-7.1627442003162e-07
-1.2438581890168e-05
-2.51366491455838e-05
-1.39437389166536e-05
1.7969460371382e-07
-1.65739872241969e-05
9.78101917185564e-06
-2.43363654419603e-05
1.6078102779906e-06
-1.40412508720711e-05
-3.1445041153673e-05
3.35080388221579e-07
-3.5124035038849e-05
-2.15403994889075e-05
-8.27551996590569e-06
-1.83146562897568e-05
-1.71192423243059e-05
-2.11237053045999e-05
-7.01087501014457e-06
-1.39325776734275e-05
-1.70272872467256e-05
-2.57148430105555e-05
-2.05624556421682e-05
-1.22720187401518e-05
-3.85741117640977e-05
-1.93805903988373e-05
5.94576324205051e-06
-9.22094455200631e-06
-2.06169862147918e-05
-1.99110699299995e-05
-2.688805931923e-05
-1.34368903942964e-05
-5.16523679189994e-06
-1.15476066469802e-05
-7.14614473509934e-06
-5.64017850329252e-06
-7.37682433681854e-06
-2.07674443390218e-05
-9.3881638276443e-06
-2.34928673821944e-05
-3.06119672923995e-05
-1.71759048578966e-05
-1.9118124315377e-05
-1.88838490132093e-05
-1.09545209228285e-05
-2.25397458768365e-05
2.02769109510856e-06
-1.45616994960677e-05
-2.85482424944607e-05
-1.78219048036935e-05
-2.61444897358444e-05
-2.01426147455633e-05
-3.2848174850125e-05
-2.33280914257776e-05
-2.46218982679292e-05
-1.36440282588929e-05
-1.49988092796262e-05
-1.23823302471537e-05
-2.42394726809893e-06
-6.32694446443283e-06
-2.43216772173641e-05
-2.19555125188393e-05
-2.63034988859941e-05
-2.43275240467884e-05
-8.79983778012834e-06
-2.24626234167343e-05
-2.91131081394282e-06
-3.13313441571843e-05
-1.65970340284401e-05
-8.05777710773461e-06
-9.38691560306806e-06
-1.66319541217215e-05
-3.1834801495627e-05
-1.54895455520125e-05
-2.0404262127148e-05
-2.62612220879442e-05
-1.20509003608241e-05
-5.82113694542693e-06
-6.90151672336685e-06
-2.07984723507263e-05
-2.80090276870221e-05
-1.26903300665974e-05
4.3877664298748e-06
-1.35359582085888e-05
-4.8191032333083e-06
-1.76953990279667e-05
-1.83829486986128e-05
-1.9924072418145e-05
-1.47000424314561e-05
-1.53705805580094e-05
-6.95046007891942e-07
-7.03305112095132e-06
-1.60434212734997e-05
-6.97826118200849e-06
-1.58478384968774e-05
-1.46010091831873e-05
-2.42980070879152e-05
-1.83340916304332e-05
-2.04751202974863e-05
-1.51977211292129e-05
-2.60685214760639e-05
-1.60016078418018e-05
-3.47096353801489e-05
-1.21449001677584e-05
-1.56555489030941e-05
-1.41641116082117e-05
-7.80379032332988e-06
-2.12117440790039e-06
-1.76297603654158e-05
-2.36633460508704e-05
-1.69033161242609e-05
2.39164100175584e-06
-1.9238392736299e-05
-2.80526513037818e-05
-3.34007439813057e-05
-3.02482122933174e-05
-2.31102151824697e-05
-1.26423031875227e-05
-1.55377529670822e-05
6.5845363926106e-07
-2.42546000484038e-05
-3.71815376702992e-06
-1.8371792202508e-05
-1.3659482684336e-05
-1.12029396706936e-05
-1.33519002659471e-05
-4.25983147542226e-06
-1.49996590113339e-05
-4.44625528222687e-06
-1.66985065116497e-05
-5.73302047501333e-06
-4.17055384845328e-06
2.462997575908e-06
-2.64943734971458e-05
-2.33117666502831e-05
-1.1553175062342e-05
-1.10268851330771e-05
-8.27711099974979e-06
-1.73540901320058e-05
-1.97351039559589e-05
-6.24159933593637e-06
-8.23717020626053e-06
-2.11907612997667e-05
-1.56463013205928e-05
-9.37423097011823e-06
-2.14184034954745e-05
-3.10162959930148e-05
-7.63174359356502e-06
-1.58583456474759e-05
-1.86121662615081e-05
-2.20074101270579e-05
-1.48985135691311e-05
-1.79115143974184e-05
-1.05944327702172e-05
-7.2900761125401e-06
-1.08164607577249e-05
-9.69327687493234e-06
-1.06731646821495e-05
-1.62580290717847e-05
-5.99856283644991e-06
-8.90302411496498e-06
-1.19262609092119e-05
-1.51060491113784e-05
-1.79148126878595e-05
-6.4307422566485e-06
-2.63881318212698e-05
-2.49798426431551e-05
-3.6343618028061e-05
-8.40654738666587e-06
-3.54519139593093e-05
-2.04011758499048e-05
-1.79293381926776e-05
-1.35799129336672e-05
-2.48896847632166e-05
7.0132858575575e-06
-1.96314492235856e-05
-1.21536491291915e-05
6.29763696962667e-07
-6.07774588084552e-06
-1.91933431886875e-05
-1.4994722862527e-06
-2.02505571404041e-05
-1.11797483200206e-05
-1.72812538663842e-05
-1.2922452451068e-05
-1.50718813904144e-05
-2.00360665414781e-05
-1.7133037646039e-05
-2.67570406755599e-05
-2.96156312570862e-05
7.07843966941474e-06
-2.34200938291831e-05
-2.1672653944219e-05
-1.63432587843953e-06
-4.25152302635866e-06
-1.86610744817893e-05
-1.44720235141387e-05
-1.7418197605989e-05
1.0211948362375e-06
-1.80557776320484e-05
-1.61953623274266e-05
-2.13665632997001e-05
1.30204667786836e-06
-5.68532292009981e-06
-1.33405082996977e-05
-1.51722965901591e-05
-2.47148814566187e-05
-2.80188651818768e-05
-1.56509582510444e-05
-1.3897160691542e-05
-1.25597025539934e-05
-5.67396803494427e-06
-1.17342221642424e-05
-8.03152721737841e-06
-1.33694908412116e-05
-3.43666255168312e-05
-3.44782651908223e-05
-2.2574087617978e-05
-1.51598346052199e-06
-2.89802461237002e-05
-2.94830863426485e-05
-1.70548659899475e-05
-1.22043679895093e-06
-1.31395729262104e-05
-1.70955280583422e-05
-1.50418306781164e-05
-2.41499847390992e-05
6.08394023768889e-06
-7.16223476758171e-06
2.70899622706672e-06
-7.91967247550829e-06
-2.37189926376743e-05
-6.0240017144651e-06
-5.96696426244312e-08
-2.97417132287627e-05
-1.53902989123138e-05
-3.10963110966189e-06
-2.7619113006319e-05
-1.47519083730877e-05
-2.62639574989211e-05
-6.59798792655165e-06
-1.87778719691406e-05
-2.26765086682613e-05
-2.85702626574727e-05
-3.47871888446673e-05
-1.21167768194046e-05
-1.09769163604809e-05
-1.33328637563407e-05
-1.93399547784745e-06
-7.10490061311006e-06
-7.71904894605878e-06
-1.45850140183965e-05
-6.46828246739639e-06
-2.35496242116709e-05
-7.04086811360498e-06
-2.09401827885605e-05
-8.62951788430093e-06
-2.25180458000751e-05
-8.21395702390231e-06
-6.57684100147138e-06
-8.97482087151751e-06
-2.06704056846637e-05
-1.87413506293259e-05
-1.35156515864566e-05
-1.19919931091202e-05
-4.81733845874442e-06
-3.06235889981761e-06
-1.27718024841675e-05
-1.56234582281637e-05
-1.77314583075712e-05
-3.19906167941811e-05
-9.33746867063584e-06
-2.45841187580148e-05
-1.61901235730706e-05
-5.63043586390775e-06
-4.54231985542686e-06
1.0491412270241e-06
-1.91830809750053e-05
-2.06276963775678e-05
-6.95361141879674e-06
-2.29491339093077e-05
-3.89809916812991e-06
7.82890132443404e-06
-1.01808666579501e-05
-5.9546604298584e-06
-2.34321057643873e-05
-3.0933114728293e-05
-3.18327471600456e-06
-1.938579003094e-05
-1.42577020048314e-05
-2.71964765097903e-05
-7.26357224175925e-06
-1.75327627188443e-05
-7.68187759104435e-06
-2.76153725991974e-05
-1.35424415692785e-05
-2.83189522845543e-05
-2.3966721781454e-05
-1.48807941034752e-05
-5.01229233498132e-06
-1.56864511690791e-05
7.45388217864481e-06
-3.53365505125408e-06
-2.46921085668701e-05
-8.54585432694901e-06
-1.33257733090725e-05
-2.99371572537078e-05
-2.34440352512193e-05
-1.32408200711127e-05
-1.62762957589662e-05
-1.39701731341077e-05
-1.60125719913956e-05
-1.41114502435265e-05
-2.32022521592315e-05
-1.30900815387083e-05
-1.18003611690726e-05
-9.96667357418852e-06
-1.63737148335244e-05
-1.03706184007196e-05
-2.51530381580831e-07
-2.15203647585022e-05
-1.20023591302945e-05
2.50969632365286e-06
-6.97145117336796e-06
-1.53744566932727e-05
-1.57715270156864e-05
-2.17303667150623e-05
2.37285937907564e-06
-2.47077555106284e-05
-2.15059111195672e-05
-1.2882755068984e-05
2.32433917341882e-06
-4.03110177542182e-07
-1.00995954565733e-05
-2.39979703119572e-05
-1.63259735186027e-05
2.62784180568087e-06
-1.82985169885681e-05
-1.78408834290148e-05
-2.38891840619595e-05
-1.48622556976474e-05
-1.33350058826004e-05
-9.12288111076716e-06
-6.11774492797658e-06
-1.22467777447951e-05
-7.30240383733794e-06
1.05572921241869e-06
-1.32605763993342e-05
-1.32531986515792e-05
-1.72317943958839e-05
-2.14808139255059e-05
-3.70977914553542e-06
-2.11313401098349e-05
-2.04261987488721e-06
-1.31010036367551e-05
-3.03187040033386e-05
-2.57073768477136e-05
-4.06425693212677e-05
-3.20389223830365e-05
-2.37504231589015e-05
-2.60235490246336e-05
-1.51370953507666e-05
-1.21085361457472e-05
-2.5738677473765e-05
-1.01312862270021e-05
-2.0442388511095e-05
-2.9929155923525e-06
-2.76710476253615e-06
-3.53919972407844e-06
-3.30208965417879e-05
-4.3278253586164e-06
-1.05062982814139e-05
-2.8594068315915e-05
-1.06349104299403e-05
-1.36422248420059e-05
-2.62285854430244e-05
-4.23934503090117e-06
-1.67694317877563e-05
-2.14352418767024e-05
3.08967198302213e-06
-3.48234691680322e-05
-5.96186182665713e-06
-3.01945391770856e-05
-4.48931168410345e-06
-2.01552241750023e-05
-3.68985812883175e-05
-1.25252731577567e-05
-3.07291978447499e-05
-3.92567775908258e-05
-1.24427501003533e-05
-1.46445672767826e-05
-2.33512605636166e-05
-6.95814221874326e-06
-1.60613752726671e-05
-9.34012497460807e-06
-1.9971247496778e-05
-9.42596234734179e-06
-2.43361581252248e-05
-2.11368755552407e-05
-1.03041211671301e-05
-1.14335539746325e-05
-1.29451186318424e-05
-1.73060761735354e-05
-2.36789880134643e-05
8.02842822008114e-07
-2.04317704687016e-05
-1.81989353428812e-05
-1.15534744532479e-05
-5.42660513632327e-06
-6.25023940374707e-06
-2.24302929776779e-06
-1.86588117089655e-05
-1.3119673776825e-05
-1.71244548932239e-05
-1.17391519361527e-05
-1.5838966681271e-05
-1.50366463115316e-05
-2.0959145257502e-05
-1.56691995502835e-05
-1.46830898644627e-05
-6.6468410641279e-06
-1.15753910951428e-05
-1.61915106397163e-05
-1.72980118520232e-05
-2.38282602859155e-05
5.37370378647455e-06
-1.20037233107822e-05
-4.81256264525243e-06
-1.70801312547725e-06
-2.06474707048645e-05
-7.27051108234479e-06
-3.0697973389427e-05
-1.57741699579061e-05
-1.74866081423266e-05
-1.15308214244086e-05
-1.00065182347503e-05
-1.3950487575632e-05
-1.95579487658888e-05
-2.8898820149709e-05
-3.2129138609861e-05
-5.039349472071e-06
-2.75089967421536e-05
-2.09136056290355e-05
-2.67193561489556e-05
-8.9405608066188e-06
-4.56730036219022e-06
-1.91317120552292e-05
-1.4095707883818e-05
-1.48174813302918e-05
-3.25934661964172e-05
-9.60114014608206e-06
-1.62045567766713e-05
-9.63289682077307e-06
-3.47762333996709e-05
-1.14507251338771e-05
-2.69528174249367e-05
-2.32950448620074e-05
8.30702171068794e-06
-2.48198243049018e-05
2.95130183287417e-06
-7.15070543949251e-06
-1.06260805412014e-05
-6.58251088793311e-06
-3.63313617074756e-05
-1.57257220305798e-05
-1.00365879044678e-05
1.02390777882845e-05
-2.39805624529447e-05
-2.2379620634516e-05
-1.06911383182673e-05
-1.34838233971563e-05
-1.0443744287593e-05
-6.63912425673088e-06
-1.35099048734139e-05
7.9713830498052e-06
-4.153157744457e-06
-1.00921071547661e-05
-2.98764037773465e-05
-2.16241031239516e-05
-7.90095327095255e-07
-1.21354214516162e-05
-2.47731815184561e-05
-1.98084197920006e-05
-2.90477829931833e-06
-3.35227221575751e-06
-2.16587544511819e-05
-5.28144854230194e-06
-2.23614564802444e-05
-2.53457712225893e-05
-3.0604667858021e-05
-1.35217663677611e-05
-1.2885646568075e-05
-8.14457114791021e-06
-1.67916619687939e-05
-8.61597295583679e-06
-6.8076209773704e-06
-2.11210773192397e-05
-1.97527083946898e-05
-1.10898148643906e-05
-3.95671785464367e-06
-3.74066564606145e-06
-2.1226296447087e-05
-1.18051889121737e-05
-1.99297488101734e-05
-1.59003523357173e-05
-1.43617792089757e-05
-1.74523322035443e-05
-1.35066673439531e-05
-2.6977275988024e-05
-2.34845480360618e-05
-4.04172967995921e-05
-1.72651590237506e-05
-6.0103296936612e-06
-1.89016844713449e-05
6.43733907692876e-06
-2.48154305188173e-05
-2.23011929704912e-05
-4.91120391259347e-07
-2.13081529980005e-05
-2.22200634385936e-05
-1.8326578542882e-05
-2.15013869554101e-05
-3.62261483845217e-05
-1.078640337321e-05
-1.96761981662769e-05
-2.31314080613361e-05
-1.49521189074451e-05
-1.08901923445448e-05
-3.29398911367852e-05
-9.29295674668624e-06
-1.04354765228785e-05
-2.27018873968133e-05
-2.16825190114288e-05
-3.13436213360019e-05
-3.10936133501024e-06
-2.50167434729236e-05
-1.81864425768467e-05
-1.40347773558591e-05
-9.94476525899588e-06
1.38501255332719e-06
-1.46741958440124e-05
-1.38391852341589e-05
-1.50499627017259e-05
-1.81478893620339e-05
-1.7134386731427e-05
-2.43725593479963e-05
-1.94013643335131e-05
-1.16442928512487e-05
2.31852883522656e-06
-8.65978319428938e-06
-1.16850261153979e-05
-5.12660869868631e-06
-1.44292396656106e-05
-1.76697403010685e-05
-7.84804816789698e-06
-1.17289460687934e-05
-5.12150288746537e-07
-1.9378695868864e-05
-1.08767664362273e-06
-7.68633866470568e-06
-1.04623540808711e-05
-5.95120325129066e-06
-1.28378446940519e-05
-1.36725670901972e-05
-3.87966916882394e-06
-5.77485780349772e-06
-2.10485361561544e-05
-1.30858343918431e-05
-1.90043676992437e-05
-2.9788872408846e-05
-2.29916972501633e-05
4.1906908593679e-06
-9.51944464998386e-06
-9.76520460899119e-06
-1.93156583915847e-05
4.46472983760339e-06
-1.4807207120316e-05
-1.11025616179931e-05
-3.51022642181028e-06
-3.47242042373096e-06
-1.50629006632256e-05
-1.7371573439539e-05
1.05566700966825e-07
-2.2031536834162e-05
-2.28257285432097e-05
-1.7827679778887e-05
-9.04620209150562e-06
-4.10867768016089e-06
-2.43193039821028e-06
-7.5675631296869e-06
-1.15453959105161e-05
9.81645761448988e-06
-2.42086409280232e-05
-2.01515171815768e-05
-1.42075761754418e-05
-1.59117518630128e-05
-2.93055107068437e-05
-1.80577199269269e-05
-9.61837404997008e-06
-1.0112424123607e-05
-5.04941790159819e-06
-1.71148157596618e-05
-2.83703945890875e-05
-1.18041564873792e-05
-1.20283357685692e-05
-2.1595922785681e-05
-1.61922695525731e-05
-1.46246174191901e-05
-1.24221899649574e-05
-7.8285310135984e-06
-1.95933679516522e-05
-2.02777097506341e-05
-2.38481024511169e-05
-2.3667590444175e-05
-1.27374384278299e-05
-1.21124381582037e-05
-1.50679091063167e-05
-4.69471862816647e-06
-4.16146939153076e-05
-1.45914738174655e-05
-2.5708301607075e-05
-1.40880929816477e-06
-1.34907148543522e-05
-1.47643700005992e-05
-2.14718068817987e-05
-2.34390625289902e-05
-2.63853052597489e-05
-1.01513952779541e-05
-2.54361838843876e-05
-7.00956368495757e-06
-2.03905450715321e-06
-1.48956006414078e-05
-2.73927850619043e-05
-9.14774454460377e-06
-2.1437669994403e-05
-1.90170465833185e-05
-1.49212103387467e-05
-4.67116918827792e-06
-1.2231825568672e-05
-9.21002076782538e-06
-1.5872158708034e-05
-2.46878637336166e-05
-7.2200920496515e-06
-3.29712901249615e-06
-2.08522671632492e-05
-3.64180694527431e-05
-3.45385256071811e-05
-1.55963089056808e-05
-8.95807078020326e-06
-1.59851670471043e-05
-5.96297877998764e-06
-1.88870300397368e-05
-1.25501240125813e-05
-2.62197537146868e-05
-2.33556143011454e-05
-1.34281642803666e-05
-7.52130420927362e-06
-2.09068930312908e-05
-1.71901391290972e-05
-2.92945993356854e-05
-1.9861763240829e-05
-1.72900114230701e-05
-1.76845205743462e-05
-9.51241562823039e-06
-1.36104270251161e-05
-1.06486275919381e-05
-2.24117411720061e-05
-3.44093180296931e-07
-2.76065366425242e-05
-1.46416780087811e-05
-1.1209603010712e-05
-1.51967911338161e-05
-3.99064063105838e-06
-2.31636668294329e-05
-3.33012873779664e-05
-1.20514797234417e-05
5.12190130224988e-07
-6.39029016153649e-06
-6.45155772744463e-08
-1.86291818404786e-05
-2.49601249834273e-05
-1.20631630216326e-05
-1.75729524684532e-05
-6.84280080384089e-06
-2.42371150608052e-05
-3.11674375789003e-05
-3.58928319247734e-06
-1.91613810791648e-05
-1.78409096247957e-05
-2.15500865696576e-05
-1.21519644493988e-05
-2.40698179653626e-05
-3.46832524811869e-05
-1.62451615109383e-05
-6.24892953489558e-06
-2.57631879609374e-05
-1.86427518772286e-05
-1.29098078145534e-05
-1.14834031974942e-05
-2.19236171339259e-05
-2.49705672369268e-05
-1.17387822390496e-05
-4.59791462291002e-06
-3.15770348441015e-05
-1.3682741467628e-05
-2.67903907744067e-06
-6.14939397981595e-06
-2.30147364259284e-05
-9.62072501283743e-06
-2.16049352101969e-05
-9.68500936916616e-06
-1.25713620431282e-05
2.28527183098817e-06
-1.39907037430747e-05
-6.0268323310742e-06
-3.41658384417571e-05
-1.16986946705941e-05
-3.92802319375834e-06
-2.55099086051802e-05
-7.0919416675634e-06
-1.80736047693718e-05
4.88947025393736e-07
-1.49419811973527e-05
-1.67012240546233e-05
-2.61856185954016e-05
-2.04193016210796e-05
-1.48742927484184e-05
-4.60670262127613e-06
-3.8751178745294e-06
-1.12486616513073e-05
-1.83649429418378e-05
-2.25529453288699e-05
-1.75220813544519e-05
-2.06094013839875e-05
-5.10793945579396e-06
-2.98895738944969e-05
-8.99372507609274e-06
-1.78759102417312e-05
-1.11365406881749e-05
-2.11155378546063e-05
-2.44028915421463e-05
-5.76888392720522e-06
-4.7389573655732e-06
-1.45801217220515e-05
-1.67607376875839e-06
-2.78507889586762e-06
-1.71843866481191e-05
-2.24638438921785e-05
-1.79420070758301e-05
-2.18653091470818e-05
-3.33541591515664e-05
-3.54115281209398e-05
-2.0134072654518e-05
-1.52762802681052e-05
-2.73586522334891e-05
-2.25935161695043e-05
-1.75860983027693e-05
-9.23408977266434e-06
-2.32071576185553e-05
-5.32978830131055e-06
-2.19334851788766e-05
-1.58059155135605e-05
-1.15590139940812e-05
-1.55224283236788e-05
-1.4413082711144e-05
-1.65732045677669e-05
-1.68676274588236e-05
-6.10958126216476e-06
-1.66172705957057e-05
-7.79133215304323e-06
-7.55985306225174e-06
-1.63372402326634e-05
-1.06635322182218e-06
-8.44352513711383e-06
-2.28625776631181e-05
-1.06961427894739e-05
-4.38923716258808e-06
-2.43170834162377e-05
-1.032962778508e-05
-2.18027200286544e-05
-1.22849308329971e-05
-2.43677881811469e-05
-7.09437687084326e-06
-1.70201646333954e-05
-1.61452225588262e-05
-6.48939178113916e-06
-1.36278146253956e-05
-1.40356325325339e-05
-1.85743081820995e-05
-3.77240003693976e-06
-2.15079562499819e-05
-4.19722421358835e-06
-1.55142978106428e-05
-1.97631982022451e-05
-2.1365886711408e-05
-6.64698033625038e-06
-6.31813507466883e-08
-1.29653429932963e-05
-5.23262907802747e-06
-1.39338366546975e-05
-1.56927811877843e-05
-1.13972259330225e-05
-1.02631987157204e-05
-1.15752037095313e-05
-6.62515729233748e-06
-1.42970605970129e-05
-6.68818317743914e-08
-1.78787945700589e-05
-1.16505453212716e-05
-2.44968541225819e-05
-1.15116153571545e-05
-1.56773623955111e-05
-1.72511627855316e-05
-7.47955229026512e-07
-1.86312060324207e-05
2.89302728021907e-07
-1.24075542146689e-05
-1.65645550438385e-05
-1.02236981293936e-05
-2.02657770025374e-05
-2.16443752036976e-05
-1.906839427307e-05
-1.07293098070742e-05
-1.46279544601056e-05
-6.7861786856986e-06
-1.26519610037598e-05
-3.28958992915796e-05
-1.71938878733282e-05
-5.47068606777117e-06
-2.03305547633138e-06
-3.03339165650952e-05
-1.24633796565508e-05
-7.62603851343517e-06
-1.85798429180258e-05
-9.11171241666763e-06
-2.1313161384791e-05
9.52585153238463e-06
-1.75135042613853e-05
-1.24152593397431e-05
-1.33874246327308e-05
-1.61943732119976e-05
-9.35976623027093e-06
-2.31861170843711e-05
-1.18514232748043e-05
-1.51982057980901e-05
-1.24920021021352e-05
-3.06713874640343e-05
-6.78425450522792e-06
-4.13860120306306e-06
-2.05946611315608e-05
-2.08066007050935e-05
-2.23197975078126e-05
-2.30164809760191e-06
-9.63022746170536e-06
-2.43535966364877e-05
-3.15404503295699e-05
-1.08769300023373e-05
-2.47451160726526e-05
-1.21533316891833e-05
-1.19901145910701e-05
-3.80994638625684e-06
-1.88752945332268e-05
6.18335457124557e-07
-2.34737917284302e-05
-1.02824561526986e-05
-2.63303464359763e-05
-1.42725386833819e-05
-1.65632572178544e-05
-5.54901456154923e-06
-1.53283320201576e-05
-2.74278323893098e-05
-2.31187305298565e-05
-2.55659465129123e-05
-2.92505271608974e-06
-9.21119760751941e-06
-9.81795753337077e-06
-8.21721336061083e-06
-3.83926869683507e-05
-7.99189856557523e-06
-2.40160520074808e-06
-1.08468666020052e-05
-2.15179113303265e-05
-3.51720776182795e-05
-8.40863020536188e-06
-1.11446584360517e-05
-1.78785412789274e-05
-1.28207139852847e-05
-6.94688228787012e-06
-2.60631466557558e-05
-2.12609678539913e-05
-2.44263159530888e-05
-1.61721827028616e-05
-8.65239638145697e-06
-2.37169816534455e-05
-2.57783363665021e-05
-2.7667760361364e-05
-6.49972613611402e-06
-1.8308202437382e-05
-1.37027409333754e-05
-2.72132995234256e-05
-1.84794704439391e-05
-1.66080565410996e-05
-1.38398356750995e-05
-8.24038855307567e-06
-2.11090035038075e-06
-9.53734404883132e-06
-1.70819109752944e-05
5.98432932789446e-07
-1.17308109342179e-05
-1.57042282674598e-05
-1.14741019489898e-06
-7.80494541618564e-06
-2.72665426749139e-05
-3.3195617677139e-06
-6.10885682247075e-06
-2.37061683517976e-05
-1.15225817882254e-05
-1.06842452221159e-05
-2.21163386432385e-05
-1.38747871724227e-05
-1.09493278386774e-05
-3.13447083551395e-05
-1.38926551212334e-05
-1.99091583869705e-05
-1.21945346720234e-05
-1.7012195597796e-05
-1.78672327249309e-05
-2.93782294306695e-06
-5.77885710082226e-06
-1.26987798054251e-05
-2.25972731349624e-05
-6.81726770990825e-06
-7.82201491610858e-06
-1.36707201856983e-05
-1.97202527745384e-05
-6.66008493887671e-06
-1.40474694120709e-05
-1.88939406357158e-05
-1.30808615132175e-05
-1.65147055006455e-05
-1.41641778350783e-05
-3.25691570304363e-05
-1.27487843625706e-05
-1.41960472581064e-05
-8.03891815069051e-06
-1.87288448231834e-05
-1.44955808644352e-05
1.07309897983367e-05
-1.28867918617433e-05
-1.18821984032491e-06
-2.11173098860548e-05
-1.28643518005763e-05
-2.40613547499462e-05
-3.37804883118792e-05
-7.02654040695469e-06
-2.06756388587163e-05
-1.14504348522178e-05
-1.9631624256696e-05
-1.04482737330085e-05
-1.13889666113553e-05
-3.85572828609621e-06
-7.94120004405686e-06
-1.5717099329053e-05
-1.44642798502148e-05
-1.16849667142156e-05
2.41529145464514e-06
-2.51177736945415e-05
-2.76359810604963e-05
-2.5169022877076e-05
-1.41759954182529e-05
-1.62192897133693e-05
-1.76149890341886e-05
7.6851097098997e-07
-2.91436489758121e-05
-7.79067755714846e-06
-1.22110841646671e-05
-3.2914843409131e-05
-2.26099135672861e-05
-1.91952159880142e-05
-6.81224073495367e-06
-1.92183010365668e-05
-2.8233604536569e-05
-5.07873179498917e-06
-1.56127709604798e-05
-3.48954562824166e-05
-5.87565682635894e-06
-2.80178206346851e-05
-2.06350029146052e-05
-2.06314464144751e-05
-2.23092446320132e-05
-1.91052351556171e-05
4.47415972655082e-06
-2.32081782319597e-05
-2.08091449480264e-05
-1.89994284248087e-05
-8.7184811863121e-06
-4.58716610978084e-06
-2.58936350345208e-05
-3.85087129273897e-05
-9.38093826893084e-06
5.68418816077263e-07
-2.30848833121855e-05
-1.40333729985807e-05
-1.74958899193117e-05
-1.65559676047192e-05
-1.57328446416322e-05
-3.5311283947852e-05
-2.17357048701354e-05
-2.05775670209379e-05
-2.11668787507438e-05
-1.79700525136029e-05
-1.7567668581618e-05
1.09294822909799e-05
-1.24861754692932e-07
-1.60923601401977e-05
-2.26779957111495e-05
-8.91183394341834e-06
-1.05105849291322e-05
-3.14800800849022e-05
4.16922926497917e-06
-1.48459285894162e-05
-4.05485300078673e-06
-2.15776277975149e-05
-1.21080446651899e-05
-2.80984886494874e-05
-4.98738481981136e-06
-2.10997345465672e-06
-1.30629920105206e-05
-9.34345614687846e-07
-2.3071776486313e-05
-1.70722684000223e-05
-2.19047844326473e-05
-2.54965673076106e-05
-3.3154376271029e-05
-3.13894125856238e-05
-2.97878181976288e-05
-1.46242144958616e-05
-1.21428795442059e-05
-1.81484786803546e-05
-5.15122427665569e-06
-2.60823800927024e-05
-1.57834677501532e-05
-1.45710490742401e-05
-1.95529275097637e-05
-1.0758531948678e-05
-2.63269096728142e-05
-1.12834768091311e-06
-2.45602390083284e-05
-5.70678805592973e-07
-8.77320229421511e-06
-1.96778684509289e-05
-7.84532042493971e-06
-1.45385302844337e-05
-3.34843194975376e-05
-8.09773230845976e-06
-2.63683504901851e-05
-1.11723333402029e-05
1.8924788158158e-07
-1.75881147277892e-05
-2.13989237108403e-05
-2.71302356211018e-05
-2.17427077171076e-05
-1.35105707559286e-05
-1.19379110538999e-05
-1.81450940105996e-05
-1.28073713950903e-05
-2.77533181979578e-05
-6.81659782364921e-06
-6.18610174308532e-06
-6.82830171174628e-06
-2.00547993528512e-05
-1.51482067607328e-05
-2.36143565209835e-05
-3.2581648183957e-05
-3.22351351081742e-06
-1.34891981485952e-05
-6.81557051441716e-06
-2.96575139813747e-05
-1.80369029683627e-05
-1.16783998230718e-06
-2.32593819000634e-05
-2.5202131870792e-05
-1.00287737272377e-05
-1.30361625107096e-05
-1.51708992298335e-05
-3.48091859869348e-06
-1.44140463687015e-05
-1.22786083335642e-05
-1.9442180899495e-05
-9.53493238873621e-06
-5.54863717243977e-06
-8.73820741794203e-06
-8.94269541766009e-06
-2.52486285603304e-05
-3.90534999604959e-05
-1.72957471863359e-05
-1.02588853546395e-06
-9.77560673298054e-06
-2.17106982091983e-05
-3.55520029059526e-06
2.48422425840836e-06
-2.70094916024013e-05
-2.98506841237509e-06
-7.82980632310335e-06
-2.2434396293067e-05
-1.61904756520274e-05
-2.54190620239354e-05
-2.11746950445333e-06
-2.78959267621565e-05
-7.34886550945781e-06
-1.47591516743422e-05
-2.20366068021993e-05
-2.25844242686504e-05
-3.57304978119941e-05
-5.05154954264785e-06
-1.67187792477017e-05
-2.28010511027709e-05
-1.82368730623757e-05
-6.03160606440438e-06
-2.5901807964104e-05
-1.02595712290464e-05
-8.79068800082499e-06
-2.27103786115277e-05
-2.7672554896648e-05
-2.11953663550081e-05
-1.13365620528209e-05
-1.55698412889939e-05
-2.68980602230706e-05
-1.15051471874474e-05
-8.8114019662778e-06
-2.53055160133881e-05
-9.27819355117606e-06
-7.20562239117708e-07
-1.22837051319361e-05
-2.03315836677594e-05
-6.24037756639959e-06
-1.47389677212374e-05
-2.19416310880599e-05
-1.14033856370176e-05
-8.76165937006736e-06
-1.21774046765882e-05
4.56549968010757e-06
-1.80057561910247e-05
-3.20419818432823e-05
-3.01720249111538e-05
-1.8889640892161e-05
-2.10623312306156e-05
-9.80655699691084e-06
-1.74130756252941e-05
-6.54206740436069e-06
-1.23071096212627e-05
-1.15588841271975e-05
-2.33034829636853e-05
-2.50956540885086e-05
-7.43978221372159e-06
-1.16938995451664e-05
-2.13325241804797e-05
2.90734569060274e-06
2.36432194683654e-06
-6.056705161481e-06
-5.71083084145988e-06
-2.9327689970418e-05
-5.63226807303051e-06
-4.87497900280078e-06
-1.71088158565013e-05
-7.51010590479436e-06
-2.83739939044688e-05
-1.10508571423817e-05
-1.06273175506611e-05
-1.4658682409419e-05
-3.77216137015533e-05
-2.02813184438033e-05
-4.14742397736691e-06
-1.1097720788883e-05
-2.31421482594452e-07
-2.27242492162716e-06
-1.14237137592246e-05
-1.60020026749565e-05
-6.66872992937938e-06
-1.47615239542645e-05
-1.2773673440143e-05
-2.46052410132835e-05
-3.11145560570907e-05
-2.41940842370346e-05
-4.1901295188778e-06
-1.13469169788441e-05
-1.73372962302828e-05
-9.68517520562329e-06
-1.11458355468503e-05
-1.06043851980833e-05
-2.03890237931853e-06
-3.30157942658657e-05
-1.84592621310901e-05
-1.3969252392837e-05
-1.04265887124169e-05
-1.04879527433351e-05
-2.26094416073086e-05
-4.52177794056895e-06
-1.77344665674782e-05
-2.12145700450367e-05
-4.57128046839539e-06
-3.3096084132509e-05
-9.38583799058517e-06
-2.76784677818955e-05
-2.09897104465879e-05
-5.9213870072195e-06
-2.34922164603061e-05
-3.23365613695774e-06
6.9219314554221e-06
-4.14275041674428e-06
-2.80190695040485e-05
-1.33451538847622e-05
-2.96829401316285e-06
-1.04402935472254e-05
-1.32445620880586e-05
-2.54994775405416e-05
-2.3873722513916e-05
-3.04011345009158e-05
-3.30130787917642e-05
-2.45972580363626e-05
-7.49956125145413e-06
-1.3981169593592e-05
-1.32353467163043e-05
-1.51982703895079e-05
-1.96049739638882e-05
-5.29759305725082e-06
2.00430699643595e-06
1.31039248871088e-05
-9.18351124958734e-06
-3.11063905220496e-05
-3.07591043905122e-05
-6.2644208007401e-06
-2.6825115244214e-05
-2.06929937112384e-05
-1.19209181663056e-05
-2.59188629570458e-06
-3.2967561247018e-05
-2.63974230276683e-05
-1.02437680238363e-05
-1.16043757682091e-05
-1.87973600224811e-05
-1.18266985540851e-05
-1.39571640570746e-05
-6.07308524089423e-06
-5.41238619712494e-06
-6.14969068408259e-06
-1.8107135994411e-05
-2.09077088165116e-05
-1.16448780667906e-05
-1.69415073569525e-05
6.2375308697559e-10
-7.85126394937187e-06
-2.57049825988452e-05
2.13658603842981e-06
-1.37030879024498e-05
-9.54565346275958e-06
-5.30077463646493e-06
-2.21005343954807e-05
-1.55946942251638e-05
-2.29264866803385e-05
-2.91055617019588e-05
-6.47845769134088e-06
-1.31955607607006e-05
2.76945127398703e-06
-1.58945469387602e-05
-1.83747353553412e-05
-1.28481161431038e-05
-1.79423633143673e-05
-2.13072849594682e-05
-1.65297322958457e-05
-4.76157610565157e-06
-1.54237004873154e-05
-1.05515299303653e-05
-2.34888064471167e-05
-6.92745580139565e-06
-1.44601696311019e-05
-8.08055860850189e-06
-4.6372455699524e-06
-9.61015426333016e-06
-1.9362257391416e-05
-1.85513961049629e-05
-1.52671088819323e-05
-2.04576992349596e-05
-1.43408388312925e-05
-2.84743022044736e-05
-1.51220149005714e-05
-8.53753948968634e-06
-3.2066758741375e-05
-1.14419735700963e-05
8.38928854009091e-06
-2.83081079514526e-05
-6.85826709049459e-06
-4.67840100595895e-06
-2.09602646137949e-05
1.16698541099388e-05
-2.10300991821048e-05
-8.60267889233991e-06
-1.11560758413902e-05
-1.31047487749309e-05
-2.1330797582579e-05
-1.99536796215671e-05
-2.74974508603027e-05
-1.19639297830647e-05
-1.34862164292304e-05
-1.44253499527737e-05
-2.07022403231681e-05
-2.6636119436235e-05
-1.29360305947674e-05
-1.10323537533299e-05
-1.30220238458761e-05
-2.66629196771265e-05
-1.88922611010237e-06
8.46593376815103e-07
-1.49714057162254e-05
-1.89184216463065e-05
-2.08133593305078e-05
-1.87551488965949e-05
-2.30804076815951e-05
-2.05081838873153e-05
-1.56619718611696e-05
-1.11980051719544e-05
3.16674643825987e-06
-6.69434714749643e-06
-1.6065445913795e-06
-8.64781912277005e-06
-2.55602349667203e-05
-1.31140289735887e-05
-1.42228023291145e-05
-2.68342159546114e-05
-1.92708387540065e-05
-3.0912899191897e-05
-6.58495881318646e-06
2.0905218120081e-06
-2.90661858757662e-05
-1.25093104137254e-05
-2.27526483177798e-05
-1.77060107266626e-05
-1.12173686731218e-05
-1.20985575902744e-05
-1.66023448114635e-06
-1.17248281865541e-05
-1.64232221209034e-05
-2.17454649803819e-05
-1.56582960222843e-05
-2.03706622524091e-05
-3.12645364327511e-05
-6.03108580021111e-06
7.64297910221943e-06
-1.4777583193665e-05
-2.34802611534252e-05
-1.01152874511785e-05
-2.3100906240577e-05
-1.19233030731573e-05
-2.48526049129003e-05
-7.60141311641282e-07
-2.29030310100692e-05
-1.78517291226857e-05
-3.89127974548955e-05
-1.25755223661085e-05
-2.60329117056171e-05
-1.01244873458832e-05
-2.60007418619626e-05
-1.88737933167678e-05
-2.32306354546857e-05
-7.65149919601878e-06
-1.95792993712178e-05
-2.48506377063114e-05
3.0863506075969e-06
-9.30764541105241e-06
-1.9073450115208e-05
-1.61874478808111e-06
-7.33220073105819e-06
-2.72988816289825e-06
-1.66344316426213e-05
-3.59365434900653e-05
-1.2312443223197e-05
-1.27921997337657e-05
2.35105460711728e-06
-2.59797803073509e-05
1.69962377502611e-05
-9.73805141792969e-06
-2.49813581311996e-05
-2.41843602800511e-05
-2.8254625094075e-05
-1.00844661285719e-05
-1.68292613521484e-05
-4.25140781001222e-06
-1.96028170448454e-05
-3.51932405569578e-06
-2.30370367660364e-05
-1.34871909118842e-05
-1.64102066944475e-05
-1.40808504612158e-06
-1.16540955634569e-05
-5.34478889828858e-06
-1.05738233335966e-05
-1.45541550351069e-05
-1.50380752667246e-05
-1.98218611685356e-06
-6.68692190188429e-06
-2.57543371326424e-05
-1.70447206503463e-05
-1.33101902951567e-05
-2.27791074539714e-05
-2.64620088083406e-05
-3.82091102755277e-05
-2.71759153667564e-05
-8.45196673563925e-06
-2.19087930467149e-05
-1.99521089969985e-05
-1.88983458806931e-05
-2.03795974835953e-05
-1.52098467100126e-05
-1.60217613397136e-05
-1.71306194944947e-05
-2.1220252892239e-05
-1.4832806679638e-05
-1.0465770680759e-05
-6.74872066645144e-06
-1.50582767337596e-05
-2.2349347964781e-05
-7.19779402557322e-06
-1.74281067927781e-05
-1.7751965185728e-05
-3.11401697539429e-05
-2.18516439540587e-05
-8.80986418417875e-07
1.8205860817087e-06
-1.9170928569629e-05
-2.24252769044697e-05
-1.53492589728793e-05
3.97002184519075e-06
-2.27939054604653e-05
1.45484751052475e-05
-1.30282666518146e-05
-3.78359480309153e-05
-3.0524345114925e-05
-2.13013706062606e-05
-1.41029237275486e-05
-1.83640382376363e-05
-1.89373695940445e-05
-1.18075571848076e-05
-2.01995494944611e-05
-2.2350492823083e-05
-5.94612264324326e-06
-2.53564494202166e-05
-2.46994826870706e-05
-2.1157219115025e-05
-1.25431032421573e-05
-2.07022655394436e-05
-2.9027032082691e-05
-2.67837901007281e-05
-7.18172565603445e-06
-1.83636700886432e-05
-1.71891235588596e-05
-1.65098990776949e-05
-3.53337166979048e-06
-1.49939674037417e-05
-1.06475082369341e-05
-1.53543057844971e-05
-2.73474703819567e-05
-1.54716266546049e-05
-2.47504479146404e-05
-1.86762490403432e-05
-1.40421055894775e-05
-2.36545550053721e-05
-2.93384078639425e-05
-2.45648926594469e-05
-2.83650890736795e-05
-1.72879595138502e-05
-9.12335073593095e-06
-3.17589777324302e-05
-6.16169427198355e-06
-1.62710540406866e-05
-1.79706725387304e-05
-1.74997706782922e-05
-1.76012570601037e-05
-1.85697640463888e-05
-1.28855346216342e-05
9.83921569493332e-06
3.09927763988176e-06
-1.81373653883057e-05
-7.70694150748842e-06
-8.02336699336299e-06
-2.01889523653614e-05
-1.16235020855218e-05
-2.21681532197631e-05
-2.52128668487315e-05
-2.12048339851491e-05
-1.48915663106977e-05
-1.78535805242406e-05
-6.65667064618338e-06
-9.90421799077618e-06
-1.24301803021926e-06
-1.8180700421002e-05
-1.49336529104278e-05
-2.20718669248435e-05
-1.72568186115704e-05
-1.39617114203296e-05
-2.84838471237369e-05
-5.41546827972447e-06
-8.42819748449593e-06
-1.1829831383495e-05
-1.67327256635551e-05
-8.05393457278865e-06
-1.88814027616916e-05
-2.01330718802967e-05
-1.77874938740135e-05
-2.25509396800971e-05
-4.84100752872727e-06
-1.93534314679727e-05
-6.79793807136402e-06
-1.1332228626403e-05
-7.4627236762665e-06
-1.44839105957279e-05
2.64545477299749e-06
-2.28716853050628e-05
-2.54141491246768e-05
1.57121180699436e-06
-9.709868797648e-06
-1.12130739695355e-05
-1.52606506162402e-05
-1.97414718973291e-05
-1.69661147807315e-05
-5.04010487126742e-06
-8.86848384548236e-06
-2.67403047225081e-05
-3.44259018835388e-05
-1.40050277026069e-05
-2.21190363612383e-05
-1.39803155831887e-05
-1.90514603908668e-05
4.54378776433235e-06
-1.60308316288424e-05
-1.26591744768292e-05
-3.51854386763628e-06
-2.00705837118184e-05
-1.37781180838181e-05
-2.07923677733303e-05
