# Supplementary material for: Research on computational propagation and identification of mine microseismic signals based on deep learning
Source: PLoS One. 2025 Oct 22;20(10):e0334641. doi: 10.1371/journal.pone.0334641 (PMC12543183; doi:10.1371/journal.pone.0334641)
Supplement: S9 Data — (ZIP) [file pone.0334641.s009.zip › 000101100000339.xlsx_0.txt_24.txt.txt]

-1.06386072330329e-05
-1.93591233784742e-05
-4.0965729496187e-05
-3.1190075935098e-05
-1.2824547966734e-05
-2.16056438651271e-05
-2.16287256809509e-05
-2.22391514077282e-06
-2.55232447592816e-05
-9.89022317747017e-06
-9.13287096092149e-06
5.40013160842364e-06
-1.41400705960529e-05
-1.89180287700619e-05
-1.51704668326086e-05
-8.68639340995346e-06
-1.65765316099298e-05
-1.29266778985307e-05
-1.70625717082389e-05
-2.05172765778057e-05
-3.41642458670183e-06
-1.75468746937479e-05
-2.78774515224082e-05
-2.63044108322153e-05
8.25410765663579e-06
1.44285378775925e-05
-2.90781711629581e-05
-1.05043427980698e-05
1.95939460652032e-06
-1.08188787518553e-05
-5.62944919095027e-06
-1.57862539629037e-05
-1.34361561664522e-05
-2.66447802758599e-05
-1.93057034847589e-05
-1.30269228461203e-05
-2.18521780572617e-05
-1.05790662651158e-05
-1.24835751732966e-05
-1.49905669622906e-05
4.89721513417184e-06
-1.8196944749353e-05
-2.67212464800844e-05
-2.27072636560959e-05
-2.5745739926238e-05
-2.04320244458405e-05
-3.68105282625601e-05
-1.73118330726196e-05
-1.13469811710138e-05
-2.3587483027567e-05
-1.44608568692042e-05
-2.09880781910344e-05
-6.02933101123961e-06
-1.42268140154596e-05
1.92362100946223e-05
-2.3598817992294e-05
-1.56212801349783e-05
-7.8140490742649e-06
-8.77660057681633e-06
-1.55064092495489e-05
-3.4863280197089e-05
-2.10800371515338e-05
-5.28072067293968e-06
-4.72608974347669e-05
-2.91967944192229e-05
-1.4574652604642e-05
-2.91941121060047e-05
-7.63098306625914e-06
-2.34009643208759e-05
-4.23901904576051e-05
-2.11799635412231e-05
3.36197031428134e-06
-1.12772848487504e-05
-9.41813866300215e-06
-1.09192287503272e-05
-1.88814271811096e-07
-2.10046257896559e-05
-2.01397158805029e-05
-1.70655325006773e-05
-9.79743804007535e-06
-3.19435238929058e-05
1.11154299555409e-06
-3.12129046662551e-05
-8.57883913064287e-06
-9.2877404050466e-06
-1.67153307997068e-05
-1.08173049562651e-05
-2.37113922478412e-05
-8.24380153595028e-06
2.22123867331141e-06
-2.03359723011912e-05
-1.1648445723117e-05
-4.57334630582114e-06
-2.74342581710661e-06
-2.39153299795824e-05
-4.24698096707878e-05
-1.68656962028188e-05
-1.55518725982664e-05
-1.12570465482761e-05
-9.9438491209239e-06
-2.08047666630423e-05
-7.11432021379519e-06
-1.16940707758216e-05
-8.05092013525965e-06
-8.17552743832944e-06
-2.30629949642151e-05
-6.76808262422834e-06
-1.32556209989936e-05
-8.00091955357111e-06
-2.16255745474599e-05
-1.86488669654834e-05
-1.42037496286031e-05
-2.22071724068536e-05
-1.9758032950785e-05
-1.23683066738308e-05
-2.99630741494646e-06
-1.06851635558551e-05
-7.37501479155837e-07
-1.4209491636462e-05
-1.07141059818435e-05
-2.85284405667574e-05
-2.00690311921881e-05
-7.99975512198801e-06
-2.40545617780596e-05
-5.8152577740779e-06
-8.1723728666635e-06
-2.57343429946636e-05
-1.00205185964373e-05
-2.00051538610272e-05
-1.53855176926822e-05
-2.85090350481718e-05
-2.798788679546e-05
-1.71428019017413e-05
-9.99106960545081e-06
-2.25143823630276e-05
-3.10698792689447e-05
-4.03572990244518e-05
-4.06666466404013e-05
-9.48964628020671e-06
-1.64847229731845e-05
-9.79006820424259e-06
3.23815172629172e-06
-3.0662893837331e-05
-3.55792556212235e-06
-8.41159834394643e-06
-1.42910583830265e-05
-1.72801492863158e-05
-2.65010802180696e-05
-1.48713441436639e-05
-1.05924165674196e-05
-4.0486462555497e-06
-2.72930016099429e-05
-9.88495847125122e-06
-1.22632606313378e-05
-2.83657038044756e-05
-1.18452319502114e-05
-1.81493083401673e-05
-1.96226950862882e-05
-7.67848556055832e-06
3.94831652859704e-06
-1.13332668370274e-05
-1.84546667305042e-05
-3.62898302642309e-05
-1.06803744041901e-05
-8.5583915778076e-06
-2.38831542690962e-05
-4.90312016983806e-06
-5.83206482466204e-06
-9.77314971405158e-06
-2.06958710490179e-05
3.13603399615383e-06
-1.64118043618837e-05
-1.31700330916788e-05
-2.98816825378563e-05
-7.12799808180776e-06
-1.84930108715187e-05
-7.0846707214408e-06
-1.73934104005141e-05
-1.97042863677267e-05
-3.41913187469919e-06
-9.00927853291231e-06
-2.22937369271734e-05
-3.83219622774037e-06
-1.30925839048474e-05
-9.37870342224621e-06
-1.33828761792577e-05
-9.8896656466441e-06
-3.83092931183393e-05
-1.77965489729714e-05
-8.89205851433942e-06
-7.90052141787658e-06
-3.43216436398628e-06
-1.57346895144781e-05
-1.10778569461446e-05
-3.60356228286187e-05
-1.09330772738268e-05
-2.57915570995855e-05
-8.72851936128451e-06
-3.19099840634181e-06
-2.65681631504689e-05
-1.59295487762139e-05
-7.8597771464762e-06
-2.37477257407191e-05
7.13558475595564e-06
-1.48117409411189e-06
4.11974826505911e-06
1.09925747779776e-06
-2.47763877141824e-05
-1.93496263499338e-05
-7.05673088744343e-06
-1.38042960568629e-06
-1.51219017044158e-05
-2.88911492975824e-05
-2.89030988624032e-05
-6.35155099205881e-06
-2.07847297331394e-05
-1.57459905301469e-05
-9.55112623881079e-06
-1.66553941087815e-05
-2.04085095619815e-05
-3.20402660882826e-05
-2.12881298152805e-05
-1.40985866606171e-05
-8.47778452604058e-06
-1.16889280155067e-05
-2.92921341427979e-05
-1.98835019801733e-05
2.24427305762608e-06
-1.34018886524362e-05
-2.00140102248257e-05
6.87049402215915e-07
-9.40017815151303e-06
-1.5906795454473e-05
-1.68414536056147e-05
3.18278670532825e-06
-7.55354379616392e-06
-3.36613097300753e-05
-1.18540311120706e-05
-1.40873515181907e-05
-1.90781651216156e-05
-5.28725055694616e-06
-1.38822533722156e-05
-1.99486797889271e-05
-1.25158318226414e-05
-1.84487438824199e-05
-7.03664038769869e-06
-2.71741344485682e-06
-2.62768226025732e-05
-3.75581300863933e-05
-1.86007689737158e-05
-1.25725941813153e-05
-2.58071781310604e-05
-2.36385712239561e-05
-6.16246433687207e-06
-1.11327418820745e-05
-2.59824638281556e-05
-2.1048282225946e-05
-1.22176861275274e-05
-2.46136247104763e-05
-2.52126426770742e-05
-1.32165620381959e-05
-1.28337187186441e-05
-3.29261568161227e-05
-1.12209854664388e-05
-4.46383844300009e-06
-5.94378361265594e-06
-1.63917713045814e-05
-8.63707687763159e-06
-1.4607078558881e-05
-4.44849601285867e-06
-2.82811603669411e-05
-9.22830716928274e-06
-1.44125128704474e-05
-2.28583906780297e-05
-1.1610653689041e-05
-3.30001549270342e-05
-1.05338695380288e-05
-2.47926989627049e-05
-2.10224797580595e-05
-9.38185926055927e-06
-1.6064667740243e-05
-1.87560408585363e-05
-5.83131588317665e-06
-1.50309158662642e-05
-1.37672181375497e-05
-1.10285127197433e-05
-2.17958096087183e-05
-1.56835009554448e-05
2.85900212176665e-06
-2.56445882727034e-05
-2.29192725400873e-05
-3.44154992372918e-05
-6.81365668203556e-06
-9.67387769232948e-06
-7.73047185442402e-06
-1.1304519995126e-05
-8.74109822310208e-06
-1.88041876765025e-05
3.42965434197388e-06
-1.70285690967692e-05
-5.20572115011279e-06
-8.72289015493988e-06
1.02832435848062e-06
-6.42457654895409e-06
-2.11060340718696e-05
-1.73746820338712e-05
-1.85913163176141e-05
-1.30610192863973e-05
-1.52418381043391e-05
-1.52542658889076e-05
-2.89359850028108e-05
-1.65567414384865e-05
-1.29830821095924e-05
5.5108716452225e-06
-2.58103097526049e-05
-2.33526123875324e-05
-1.71198527652298e-05
-7.49302540499398e-06
-1.78621749602306e-05
-2.31509549124809e-05
-1.45989494584593e-05
-2.98869298707912e-06
-5.40527785158096e-06
-1.64194881282381e-05
-3.49036333704464e-05
-9.4977460144633e-06
-2.12278412583506e-05
-1.07357336069542e-05
-1.30325112017186e-05
-2.06730330653686e-05
-3.55619197683691e-05
-1.38793530436542e-05
8.39941323959942e-06
-8.9055473791766e-06
-7.75923058169142e-06
-1.35003406744652e-05
-1.19674416187699e-05
-3.59209855851744e-05
-1.65756548775669e-05
-1.10687511553958e-05
-1.33824366007593e-05
-1.47270755045725e-05
-1.04852556735252e-05
7.2020827600081e-06
-1.18980227032046e-05
-9.45033748768283e-06
-1.13196997297116e-05
-8.84063482305244e-06
-1.43121455732481e-05
-1.67047869468168e-05
3.19574031307515e-07
-2.63853803474054e-05
-3.72733972095345e-05
-4.15321630195586e-06
6.13196449426515e-06
1.91055326423365e-06
-1.73827368067404e-05
-1.99731195025289e-05
-3.1235492556145e-05
-7.13418344072388e-06
-5.74058327842286e-06
-1.14091560728947e-05
-7.26599788310581e-06
-1.1639999096282e-05
-2.13718378002059e-05
-1.61112408444297e-05
-1.66607188100191e-05
-1.23634516884046e-05
-3.18865258258024e-06
-9.90378128430116e-06
-1.72109780280953e-05
-2.02767343603828e-05
-2.20789525617129e-05
-5.23362876754421e-06
-2.0238330214844e-05
-1.37118407617204e-05
-2.08266316905051e-05
-1.47814352805502e-05
-2.41917025177986e-05
-1.43908026203378e-05
-1.31775938158911e-05
-1.38191550489653e-05
-7.77507399913111e-06
-5.58012409511858e-06
-3.75572222829558e-05
-1.33786462269447e-05
-2.614725885654e-05
-1.49239609507329e-05
-9.41412560133368e-06
-9.60423732667771e-06
-1.547812379776e-05
-2.21404538148943e-05
-2.23916170812032e-05
-2.95606068049314e-05
-1.06764130849106e-05
-4.57565424637887e-07
-2.32817285985396e-05
-1.27628632588921e-05
-1.85010230307575e-05
-6.06594267690274e-06
-1.85901047838911e-05
-2.99034547706374e-05
-1.31282618264204e-05
-1.81211053410084e-05
-3.24375508581969e-06
-1.77343602438342e-05
-1.4275866732498e-05
-2.28699417679959e-05
-2.26011273323742e-05
-3.33851897215587e-06
-2.02813427490009e-05
-1.68084001466642e-05
-1.44220331373786e-05
-8.46857168797178e-06
-1.94141851374615e-05
-2.92014026602897e-05
-3.56180843628063e-06
-5.16510361320954e-06
-9.48842492741686e-06
-2.52407157999651e-05
-8.36040022359015e-06
-1.28773941718057e-05
-2.14425204528641e-05
-9.52209816817239e-06
-8.68289666698429e-06
-1.89819883613998e-05
-9.68331055021499e-06
-1.35489459041193e-05
-1.59721924040794e-05
-3.38749517383834e-07
-4.16035912778264e-06
-4.30142443555072e-06
-1.52061529882389e-05
2.08697467150702e-07
-1.03388812920333e-05
-3.64962831552034e-05
-1.3204459275049e-05
-2.35862457713429e-05
-1.712005071468e-05
-1.98567183417999e-05
-1.91483695094477e-05
-2.46873334424852e-05
-1.34610088426369e-05
-3.3548124850433e-05
-2.20568063921385e-05
-1.94760851471838e-05
-2.11189012506108e-06
-1.06359069535166e-06
-1.22655042456847e-05
-2.20150453331937e-05
-1.02974941810376e-05
-1.93042063144035e-05
-2.33293728695478e-05
-4.57339329555586e-05
-1.90557982618026e-05
-2.1008245542787e-05
-9.91372110956565e-06
-1.36934958730073e-05
-1.51471892625544e-05
-3.29713101829786e-05
1.75144245331519e-05
-2.47485166082223e-05
2.57273521951415e-06
-1.68476634463184e-05
-3.34027704856745e-05
-2.18894415487915e-05
-1.98538019982502e-05
-3.13087633838942e-05
-2.14932891462257e-05
-2.77544894698929e-06
-6.12240433083618e-06
-2.50629098919736e-05
-1.08983514707206e-05
-2.21857637946918e-05
-4.52644080580191e-05
-1.39026955844311e-05
-9.23934591524823e-06
-4.87765514743671e-06
-2.76483285010641e-05
-1.4049865808338e-05
-2.72745563563408e-05
-1.71335838648556e-05
-1.29235136439181e-05
-9.13772197143096e-06
-1.52947981351567e-05
-2.18900481323438e-05
-3.58638107675741e-05
-1.04718206265661e-05
-1.9305909245213e-05
-2.15294476499087e-05
-3.28053828059605e-05
-1.68690452159096e-05
-2.03461719963665e-05
-1.91835601005598e-05
-1.11457256214563e-05
-2.33492150783975e-05
-2.2819745008818e-05
-1.04909369277724e-05
-9.47308080730471e-06
-2.93807111903063e-05
-2.52037601711633e-05
-1.62068658434038e-05
-2.80192611164716e-05
-1.23213040593998e-05
-1.60426752239434e-05
-2.01488333856534e-05
-1.9661378928615e-05
-1.09876438406802e-05
-1.01090833747369e-05
-1.07788848185028e-05
-1.68830013094807e-05
-1.95379899010526e-05
-1.35200635996053e-05
-5.66884599403058e-06
-2.01505543643888e-05
-1.62341774372174e-05
-1.57833619832947e-05
-1.42495656566374e-06
-1.75084455641719e-05
-2.01952076802115e-07
-1.74461585876499e-05
-9.48311689228875e-06
2.62181923129954e-06
-3.74604723840048e-06
-1.8851033170409e-05
-2.05032087423515e-05
1.57516645236065e-07
1.16930864336462e-07
5.99797396055878e-06
-1.23768419888334e-05
-9.1957664867237e-06
-7.95022989951062e-06
-8.05516205386887e-06
-9.77741438298263e-06
-8.79225981072393e-06
-9.51609884024745e-07
2.68822742452169e-06
-6.73127957145665e-06
-3.00705329508704e-05
-2.87560977128873e-05
-2.41082994089139e-05
-2.28379516226186e-05
-1.88195043096116e-05
-1.44854644073698e-05
-9.66092961622403e-06
-1.46549146279898e-05
-2.38116834353177e-05
-1.28755288703525e-05
-2.64028238800686e-06
-1.42415673977092e-05
-1.62536364149976e-05
-3.01868776169344e-06
-3.99153441209368e-06
-1.79401694473812e-05
-1.58909192262609e-05
-1.85783560934176e-05
-1.02953128454832e-05
-2.16076145259932e-05
-1.47476514007169e-05
-2.7299176547636e-05
-9.52131204657824e-06
-1.59077137861645e-05
3.83872226952637e-06
-8.0394463893841e-06
-1.3332989212198e-05
-4.40998313427598e-06
-1.33836994059491e-05
-2.5378905397776e-05
-1.89390432118066e-05
-1.10275423143132e-05
-8.7639661809033e-06
-6.46022753755429e-06
-3.43103175368353e-05
-2.09240863316347e-05
-3.30262978407764e-05
-1.45860389314623e-05
-2.04569838944258e-06
-1.18468367623718e-05
-2.27200090915708e-05
-1.75835414375226e-05
-1.88497722069382e-05
-2.67095151461053e-05
-2.61932156400575e-05
-1.79276922196071e-05
-2.87999965673187e-05
-1.95813829494296e-05
-1.22752086634648e-05
-2.0280771525561e-05
-1.05715990087191e-05
-2.33527379579198e-06
-1.43909408037503e-05
-2.59959488920173e-05
-1.08364405134882e-05
-1.61535142051061e-05
-2.33471544784081e-06
-1.02119785898534e-05
-4.31500306632392e-06
-2.00191680619348e-05
-1.00874898169251e-05
3.16714823735617e-06
-1.65931002749122e-05
-5.10537769340037e-06
-2.19084347373886e-05
-1.62391548282253e-06
-1.13893946239687e-05
-1.98591748870019e-05
-1.39590325480527e-05
-1.03672126024755e-05
-2.13060924082803e-05
-5.34896142582291e-06
-1.78647326020054e-05
-1.33859923921256e-05
-5.37148596638301e-06
-2.51120080493768e-05
-2.04498962198308e-05
-2.5429869139941e-05
-7.29934364370485e-06
-1.04811373169847e-05
-1.87864177960471e-05
-8.17905068950723e-06
-3.33127627598586e-05
-1.8916557542035e-05
-1.67097679876029e-05
-5.35441452203792e-06
-1.03606204755496e-05
-1.16100864445361e-05
4.38226629328846e-06
-1.11921892954263e-05
-1.17454593423334e-05
-2.40503174291761e-05
-1.54139155286429e-05
-8.72660967875438e-06
-7.31998824952309e-06
-9.25923745751892e-06
-1.93815094140956e-05
-1.16666498617165e-05
-4.39917192400962e-06
-1.51477388578618e-05
-8.01574518597116e-06
-2.05075798944508e-05
-1.25918076436842e-05
-6.51493047756794e-06
-1.97127318479826e-05
-8.78068324073853e-06
-2.26040761240122e-05
-1.37882532088622e-05
-2.1727588639603e-05
-1.87444092454955e-05
-2.46885052717471e-05
-1.61502617034132e-05
-4.20373663512506e-06
-1.32171983167666e-05
-2.39088328072931e-05
-1.36869840925078e-05
-2.25478947362112e-05
-9.56689143614753e-06
-4.71799561288903e-07
-1.55936330810147e-05
-1.47813965277613e-05
-3.33266309898281e-05
-1.57843564498947e-05
-1.45906311909981e-05
-2.5179732644746e-05
-1.97479375632446e-05
4.52836734180202e-06
-3.61844025610427e-06
-1.20194753133554e-05
-2.33894951651845e-05
-2.97377320228619e-05
-9.76768496460658e-06
-1.50133653083182e-05
-1.32455416755299e-05
-2.96824217798171e-05
-6.42953837883264e-06
-2.69240341832755e-05
-1.65609839755663e-05
6.87693135821453e-06
-2.37858183312459e-05
-1.67430267868303e-05
-7.76801077183057e-07
-2.00026847614606e-05
-2.44131190868147e-05
-1.37694160995404e-05
-4.13149153902501e-06
-1.36471778095761e-05
-2.0189537273073e-05
-2.15306454051184e-05
-2.90087694756915e-05
-2.95430891611494e-05
-1.21554486424103e-05
-1.07471767394e-05
-1.00213068113844e-05
-2.06752944143916e-05
-1.79237468334247e-05
-7.2180385159165e-06
-2.11529543208147e-05
-9.98380217043535e-06
-1.08316466828019e-05
4.20241157543019e-06
-1.4528484797159e-05
-1.32911631191917e-05
-7.48820353612216e-06
-4.72242808582125e-06
7.09575565473241e-07
-1.52805279578315e-05
-2.84204085666704e-05
-3.95173842105222e-06
-1.06126205957294e-05
-2.78918299355914e-05
-1.41510145393339e-05
-2.10837029056689e-05
-1.35883151781492e-05
-2.22803493271285e-05
-1.2192303122266e-05
-2.02027821600144e-05
-1.75013134515656e-05
-9.01947465022271e-06
-8.17522704190803e-06
-7.37202436142153e-06
-8.36829568096549e-06
-2.09954503038559e-05
1.53941621283304e-06
-2.41281094138571e-05
-3.00667212870036e-05
-1.45824211960419e-05
-1.90779802443029e-05
-4.11260670562214e-06
1.51496280135705e-06
-5.58815674203394e-06
-1.55234969671731e-05
-1.37361015358161e-05
-1.26080758459631e-05
-1.02336764893478e-05
-1.07849494756894e-05
-1.14642119752561e-05
-2.04045318035827e-06
-1.13842585921504e-05
-1.48538601004723e-05
-2.13203767328164e-05
-1.38386512374995e-05
-1.22430266411726e-05
-3.21541697381308e-05
-2.32661564980618e-05
-2.19469587341844e-05
-2.23076643037787e-05
-8.65288521561467e-06
-1.91207019550597e-05
-2.2185172041803e-05
-1.03974363373911e-05
-2.20202242208702e-05
-1.70790917749535e-05
-1.84833553353649e-05
7.07057104430636e-06
-1.27718619213009e-05
-1.72224626959262e-05
-2.23809602818741e-05
-1.994589835955e-05
-3.20193305682589e-05
-2.56922018633355e-05
-2.42330494845735e-06
-1.00728716288783e-05
-1.1931025764789e-05
-2.71687857836533e-05
-1.71545889978741e-05
-1.79330206062985e-05
-2.02050516555909e-05
-1.64141078800616e-05
-1.75578661552366e-05
-1.22427759387313e-05
-3.14840072827966e-05
-1.29283822324054e-05
-1.40906373728621e-05
-2.37194550763058e-05
-1.59500143474581e-06
-1.15319013891856e-05
-7.05034230327068e-06
-1.44125600141183e-05
-1.52487227103299e-05
-2.78702865370077e-05
-4.51520757601364e-06
-1.63762226605726e-05
-3.70136834867167e-05
-3.35098682360736e-05
-1.12427851994098e-05
-3.22717899906529e-05
-1.43401676590736e-05
-2.21490345032003e-05
-3.05934572491946e-06
-2.20801408071162e-05
-3.08366721458753e-05
-2.1186040860546e-05
-4.23883784210235e-06
-3.05520595666512e-05
-1.17627122245068e-05
-2.15456571682207e-05
-1.89930780863313e-05
-1.73269200810337e-05
-2.86700691213174e-05
-1.45948106571887e-05
-1.69953202476456e-05
-2.57339470239787e-05
-1.30040100796528e-05
-2.38158522171791e-05
1.90147797635068e-06
-1.05036148226883e-05
-5.74271133041539e-06
-1.4652303234139e-05
-2.52983988753052e-05
-9.732369281475e-07
-2.14347236426319e-05
-6.31422402221069e-06
-2.37002974268475e-05
-1.31589189507417e-05
-1.28353608427221e-05
-3.35195201479508e-05
6.69705000330563e-06
-1.98152329964307e-05
-1.68157248483872e-05
-2.6687085213868e-06
-9.38699545264303e-08
-1.63330293265564e-05
-7.15201892640692e-07
-2.9001517091994e-05
-2.31843436418275e-05
-6.28239094536246e-06
-2.9597784436352e-05
-1.23310548344529e-05
-1.95200686850135e-05
-6.90401924907272e-06
-1.30140467706897e-05
-2.80961171710072e-06
-3.59282635016345e-05
-7.81513655537801e-06
-2.77360003483613e-05
-8.41495905109622e-06
-1.96113759072837e-05
-7.15885850751038e-06
-2.47759009614546e-05
-1.22316361494378e-05
-9.83964752920598e-06
-3.30044791682938e-05
-3.70203371769683e-05
-9.13882117706365e-06
-1.92029044309417e-05
-3.35558560942916e-05
3.98422758768664e-06
-9.06259794989131e-06
-1.07111202169314e-05
-1.94317196183349e-05
-9.17787407948175e-06
-3.64658612127796e-05
-1.95797937467056e-05
-2.70566045192454e-06
-1.9460305656256e-05
-7.38417760618185e-06
-9.80194508559808e-06
-2.10617866417004e-05
-1.84067688884661e-05
-1.07748037492882e-05
-2.26298161867878e-05
-1.7598751738535e-05
-1.39755957627742e-05
-2.48624932317359e-05
-8.5078050277015e-06
-1.19965410711133e-05
-2.63713798142171e-06
-1.25421709844497e-05
-2.64446197704606e-05
-3.09309352552306e-05
-2.35776402822204e-05
3.93669845035135e-06
-1.22810290921312e-05
-1.09142510274837e-05
-1.80193172019587e-05
-3.04445494769562e-05
-6.47657710755305e-06
-4.41229135876114e-06
-2.08745933067057e-05
-7.32298542119027e-06
-1.61952549389373e-05
-2.5146208587566e-05
-2.37226931228647e-05
6.31127352003324e-07
-1.19768907843063e-05
-1.09109045531606e-05
-9.66583409863815e-06
-1.5566275242661e-05
-1.67982450264031e-05
-4.60452284056161e-06
-1.81032154753653e-05
-3.65906534810505e-06
-1.25458790132664e-05
-1.38124140681885e-05
-2.91146966288199e-05
-1.53344429723978e-05
-2.88279412441192e-05
-3.37242885255651e-06
-2.58824562547335e-05
-2.09314742804606e-05
-2.58972479889492e-05
-8.14104790624014e-06
-9.7071648253465e-06
-2.01418499527943e-05
-8.48956817574401e-06
-1.24129227834302e-05
-2.68491657443731e-05
-9.98134955156944e-06
-2.37016791738662e-05
-1.93944414080431e-05
-1.10977193831321e-05
-2.87217790615402e-07
-1.63079359617213e-05
-2.06973900258386e-05
-1.66876826479518e-05
-8.12178058835611e-06
-2.21820070314405e-05
-1.46839209107155e-05
-9.6060874989578e-06
-1.46038704976711e-05
-2.33608083531023e-05
-1.95168240356561e-05
-1.66864257566274e-05
3.99330365941188e-06
-1.50537708122097e-05
-1.03111656169169e-05
-1.83506532306183e-05
-1.0093565584938e-05
-2.47779393614232e-05
-1.9225896124073e-05
-5.46953273696623e-06
-1.86335269143149e-05
-2.88429684453037e-05
-5.44980296158702e-06
-1.23510394306268e-05
-1.7841618526786e-05
-2.51123108788849e-05
-2.93802948889446e-05
-1.459228482195e-05
-5.86822703783496e-06
-3.20117400511528e-05
-1.57122049387819e-05
-1.29358557038e-05
-1.85071467003226e-05
-4.34940785608824e-07
-7.78953414767207e-06
4.81743478850455e-06
-2.78269439481556e-05
-1.81211587002078e-05
-7.59183928005257e-06
-1.72862742711629e-05
3.77053791759801e-06
-2.31336982459047e-05
-1.10826721636415e-05
-1.27756803800332e-05
-1.86030144407013e-05
-2.88869039042461e-05
-1.9560782024283e-05
-7.93873657565527e-06
-3.85330283078287e-06
-2.04846972194243e-05
-2.50426801256076e-06
-2.77919081133143e-06
-1.04399695896261e-05
-1.6283251601103e-05
-9.67413613159284e-06
-1.41566014207259e-05
-2.36171188843277e-05
-2.67093601641256e-05
-1.44411265621078e-05
-3.11582085045763e-05
-2.23911655633691e-07
-2.58834307360179e-05
-9.19085162715352e-06
-1.67336389934083e-05
-3.79580829588994e-05
-7.09699838923483e-06
-1.09981384739171e-05
-2.37575376737799e-07
-1.52159807127956e-05
-2.69804032591459e-05
-2.07860802425391e-05
-3.06082833398973e-05
-1.88328515606375e-05
-2.99831628277168e-05
-1.71177272839843e-05
-2.12419186379938e-05
-9.36863803225064e-06
-1.1270379325807e-05
-1.58655261680411e-05
-1.43118163590018e-05
-2.62459980112249e-05
-1.62461301564519e-05
-1.98357307021835e-05
-2.40767782591886e-05
-3.27358349012856e-05
-1.41404446213477e-05
-2.03861192251775e-05
-3.00353727754785e-06
-2.1425992394506e-05
-2.86381424003253e-05
-5.61012056882744e-06
-1.32063456914588e-05
-1.717751179459e-05
-7.61426941264445e-06
-4.11150461819694e-06
-2.06398691542006e-05
-1.68690206467949e-05
-3.40298995735555e-05
-1.18848811057074e-05
-1.06999213058275e-05
-1.44363810405318e-05
-7.67417087429664e-06
-1.66611195181792e-05
-1.29683676016453e-05
-1.73879763875792e-05
-2.77470260720897e-05
-2.66657282641276e-05
-2.32811533098177e-05
-1.29574561610923e-05
-4.14782963892325e-06
-7.71628249953596e-06
-4.60367501556707e-06
-2.72891251702244e-06
-1.15910594485005e-05
-1.70971355760305e-05
-1.39456606157737e-05
-8.47276595678839e-06
-3.77601812279928e-05
-2.06743032357599e-05
-2.49394405502001e-05
-2.76106242092054e-05
-1.64352961070058e-05
-3.90194916091568e-06
-2.14262137338047e-05
-5.11816331581158e-06
-1.48035300862485e-05
-9.54242751812455e-06
-2.36920224863612e-05
-1.04539403979653e-06
-1.83810019449962e-05
-3.75339305535045e-05
-1.47428316206393e-05
-2.78966958458719e-05
-4.04639981246866e-05
-4.57943042804507e-07
-1.27004518311326e-05
-1.38608899151543e-05
-1.69981155181122e-05
-2.42685537935898e-05
-2.98636041503545e-05
-1.97811540912289e-05
-2.10968208985044e-05
-7.78760973465178e-06
8.18949578917716e-06
-3.23664880045804e-06
-1.30732599381308e-05
-1.12919865887072e-05
-1.2318409019524e-06
-1.97607900171273e-05
-1.10171791224156e-05
-1.29743018946803e-05
-1.25984247453242e-05
-1.94728167226004e-05
-6.69155832634207e-06
-3.89113532262547e-06
-1.55427410918213e-05
3.93964347292728e-06
-1.98995543272847e-05
-5.04458122853231e-06
-5.77339077945576e-06
-7.18372964339423e-06
-2.44330348904203e-05
-9.60014830743937e-06
-2.74067412090308e-05
-9.57412271145869e-06
-7.1977882605603e-06
-3.39639534113918e-05
-1.15346948734838e-05
-2.06835920239221e-05
-5.53102925953888e-06
-2.6116763864936e-05
-1.84091674646486e-05
-2.82559183759926e-05
-2.31210520272954e-05
-1.78947556566798e-05
-1.67504165854748e-05
-1.58286166104424e-05
-1.06632212067748e-05
-2.04405631387871e-05
-2.73475485960399e-05
-9.3601644666219e-06
-8.90446463371075e-06
-1.86222892725139e-05
-1.33170844182407e-05
-2.14204446706964e-05
-2.43735801424235e-05
-2.45812714289427e-05
-9.89531771035168e-06
-1.25270892345086e-05
9.55025214886475e-06
-1.29209847748597e-05
-1.71516152374633e-05
-2.41228776736464e-05
5.85947275018699e-07
-1.21337682865647e-06
-7.76776915342814e-06
-2.28456530809451e-05
-6.70138503533199e-06
-2.69042083372994e-05
-7.55320563580242e-06
9.25388471516482e-06
-2.67483481864478e-05
-2.07697319796735e-05
-3.04470491623182e-08
-2.64290541973859e-05
-3.35635887631463e-06
-2.52286607039708e-05
9.44669511574553e-06
-1.08675022070524e-05
-6.08275125078517e-06
-1.00210281420333e-05
-1.30614030424122e-05
-3.1699825699964e-05
-3.06284294954774e-06
-2.09291076449373e-05
-2.28056582902384e-05
-9.83913275363915e-06
-3.99333349165024e-06
-2.59629022847002e-05
-2.4072476805133e-05
-1.38231445436149e-05
-1.90479998015206e-05
-1.79111307343892e-05
-1.73368620393343e-05
-1.81694703238891e-05
-2.01601083109028e-05
-1.1958940661423e-05
-2.72885943302866e-05
-1.35309729498466e-05
-7.09020497076655e-06
-1.31005464884468e-05
-4.72284738840865e-06
-2.20731839128624e-05
-1.4791697090819e-05
-2.00973605942407e-05
-1.85154362899424e-05
-9.60113374015015e-06
-1.67691633797402e-05
-2.49115908293019e-05
-7.65450150407334e-06
-1.53804297914886e-05
-1.43749406345476e-05
-1.55588549997323e-05
-1.16092426414502e-05
-1.55109902323702e-05
-1.47487173148373e-05
-2.21406523560275e-05
-2.59127724545313e-05
-2.85280791546264e-05
-2.84669965008952e-05
-1.41375277021832e-05
-1.82146101516813e-05
-4.0467224594827e-05
-1.51520244028989e-05
-1.66917288315625e-05
6.41632880452828e-06
-2.64545802489385e-05
-8.84669587051008e-06
-1.55435409983218e-05
-1.16578706189847e-05
-2.26538490420939e-05
-6.71642997759961e-06
-5.0413381260494e-05
-4.34958598782223e-06
-1.1782056177964e-05
-6.94627299449916e-06
-1.00693107954422e-05
-6.50778252400522e-06
-1.71293966992935e-05
-1.49424615495783e-05
-2.49803849821877e-05
-5.55786454261505e-06
-2.13059610851788e-05
-1.81966097783915e-05
-1.61174734138732e-05
-6.74843487654029e-06
-1.61986506033491e-05
-1.77232025596479e-05
-8.43609044031832e-06
-2.79740079627961e-05
3.26854663580818e-06
-2.11154530459609e-06
-6.97037802793106e-06
-3.36194425855068e-05
-4.55166677782543e-06
-1.00566016158036e-05
-1.67546400885212e-05
-8.5498018456353e-06
-1.32305761314871e-05
-3.93182521786995e-05
-1.8006539268235e-05
-2.10714453445392e-05
-5.66467223366568e-06
-1.45487767411218e-05
-1.29682564863186e-05
-1.51350797270771e-05
-1.06818971778994e-05
-1.23921337357503e-05
-1.15641617945018e-05
-1.69988329938573e-05
-2.27136411871325e-05
-1.28144142898561e-05
-1.30314439032756e-05
-1.00112911264038e-05
2.58217461918612e-06
-1.35760576156646e-05
-2.44523716526349e-05
-1.77995083194697e-05
-1.31973755609259e-05
-1.6311734849973e-05
-3.67336090403862e-05
-3.24834232888164e-05
-7.60164972838577e-06
-1.2219052965127e-05
-1.04868577642276e-05
-3.12809182389757e-06
-8.61239640935869e-06
-7.92429543255232e-06
-2.64366549226913e-05
-4.28244960153598e-08
-1.32173917745185e-05
-2.23937295514998e-05
-2.51157430926945e-05
-1.71048355306101e-05
-8.96232690545354e-06
-2.34436049370154e-05
-1.3525772746572e-05
-1.03727998893198e-05
-2.30436991856794e-06
-1.59032932448226e-05
-2.74952638425848e-05
-9.05679861737933e-06
-8.84025813359131e-06
-1.3435159116802e-05
-8.30462660641041e-07
-1.00569068907523e-05
-7.00730739462249e-06
-3.11596108226092e-06
-9.13299152279961e-06
-9.83389912580606e-06
-3.24794092015897e-05
-2.29649985593739e-05
3.27376835968478e-07
-1.91183580794211e-05
-8.81175105447823e-06
-1.87337380932604e-05
-2.77617108482173e-05
-2.04338878104659e-05
-3.28989597522126e-05
-1.84692117925746e-05
-3.18365773802599e-05
-7.67619921747156e-06
-1.64828620844505e-05
-1.18136931800586e-05
-5.48893514147629e-06
-7.82519235767732e-06
-4.20679204867607e-06
-1.14373824113658e-05
-2.63108195731781e-05
-2.15511052424398e-05
-2.59354409591321e-05
-2.95865142215788e-05
-3.14704373698506e-06
-2.32768306499782e-05
4.29133451134716e-06
-2.41756240392698e-06
-1.08961643794811e-05
-2.81632389381089e-05
-1.29968689233573e-05
-2.06409064703763e-05
-1.74054168316265e-05
-2.57199795319508e-05
-1.43041955988027e-05
-1.70919911672336e-05
-8.71192104216828e-06
-6.19618856143897e-06
5.62141359430296e-07
-1.36144420376651e-05
-1.1435612933125e-05
-2.04632896777139e-05
-1.10214302364914e-05
-2.83995602587809e-05
-3.09004880622467e-05
-3.27628880601644e-06
-2.29697961281011e-05
-1.74646341254681e-05
-2.02450067616218e-05
-1.06104337359556e-05
-2.07463041605563e-05
-1.51705317715203e-05
-1.73355278359706e-05
-1.50575322493682e-05
-2.36814423374319e-05
-2.53475747410322e-05
-8.47792473164169e-06
-2.77588563899891e-05
-1.6465152689364e-05
-1.78714686498998e-05
-4.63362817829416e-06
-2.79113061852273e-06
-1.08660047550781e-05
6.37997270688339e-06
-6.77964609304784e-06
-1.94212112272849e-05
-3.39488405283213e-05
-8.33476694255732e-06
-1.8554447361393e-05
-1.74472000824165e-05
-2.22107697990832e-05
-3.23357786050814e-05
-1.07485885629496e-05
9.40579472351272e-06
-2.60805288051858e-05
-2.4342154120821e-05
-1.01219577199347e-05
-6.39961469552849e-06
-1.49564590740684e-05
-9.82445027347679e-06
-1.92275888526405e-05
6.91787518362009e-08
-2.73022985065984e-05
-2.27595993421994e-05
-1.24385680433014e-05
-2.05449619620972e-06
-8.50963835083425e-06
-2.35909291770106e-05
-1.46775751613862e-05
-1.95981573290921e-05
-1.84778187041195e-06
-1.54098256408491e-06
1.1422307906961e-06
-1.49809976488658e-05
-1.92754663227323e-05
-1.10310389425769e-05
-1.56825978992894e-05
-6.72812706529074e-06
-1.80073089309059e-05
-5.78623502091167e-06
-2.37516172334809e-05
-3.4731990619189e-05
-2.61912401463621e-05
-1.25366332111515e-05
-1.98938122422301e-05
-2.46095555883259e-05
-3.30862490985198e-05
-2.59375442828004e-05
-5.14704939206844e-06
-2.08695060024359e-05
1.66229790333981e-06
-1.08215401151889e-05
-4.57325667835759e-06
-3.00046731002454e-06
-1.85546373843057e-05
-2.73494462770368e-05
-1.22570830907115e-05
-1.87193158625784e-05
-1.71625660796336e-05
-2.78022232363817e-05
-1.20265084308507e-05
-1.7316071342174e-05
-1.79363872467676e-05
-8.21215088057674e-06
-1.14492054463776e-05
-4.46357073734811e-06
-2.02087936258902e-05
-7.21222694091814e-06
-1.62423485279272e-05
-5.32418343393324e-07
-2.51009164537232e-05
-9.32956615951058e-06
-1.81569315799326e-05
-1.93577369836494e-05
-7.80448381883526e-06
-1.2501991980859e-05
-9.37245583713882e-06
-2.23312877646754e-05
-1.02470708780031e-05
-5.44150582606635e-06
-2.55013926668684e-06
-2.30340106517082e-05
-7.22952233188279e-06
-2.80418289733445e-05
-5.61096469105998e-06
-1.3465037284282e-05
5.58085529432681e-06
-1.52043167738067e-05
-2.458042966815e-05
-1.67905369024773e-05
-1.56410280311115e-05
-1.69191992638088e-05
-1.17425286901795e-05
-1.15617497344219e-05
-7.53021994873481e-06
-2.71155192715607e-05
-8.79308986819576e-06
-2.40089575695511e-05
-2.77602073681499e-05
-1.93472796510067e-05
-1.97163603666331e-05
2.21378894539554e-06
-1.21584129210212e-05
-1.29873454003373e-05
-1.61439762853882e-06
-1.39898692158978e-05
-1.50874641046779e-05
-1.45956876624554e-05
-4.40597153447651e-06
-8.86768655936395e-06
-2.37705488839711e-05
-2.31479965190852e-05
-1.83323263514554e-05
-2.62280669218245e-05
-2.36992289082961e-05
-1.74247457882439e-05
-1.27350828165536e-05
-1.49623500295547e-05
-3.36346010538841e-05
-1.91494674110468e-05
-1.72574971957511e-05
-1.33230587727812e-06
-7.73343266197129e-06
-2.27282277014693e-05
-1.40712971255837e-05
-2.10401308805069e-05
-2.04260760008214e-05
-2.80812441792914e-05
-8.04240371976003e-06
1.747123398186e-06
-6.80309166202957e-06
-1.7866265648033e-05
-6.75318458154608e-06
-1.26741406266891e-05
-2.57799001741591e-05
-2.40581951575438e-05
-1.90718480815996e-05
-1.39713112467373e-05
-1.81385715652688e-05
-2.70538101288081e-05
-2.11478053997429e-05
-1.59522586902014e-05
-3.27738008368797e-05
-1.77969325515135e-05
-2.28729510869526e-05
-1.16310231065299e-06
-1.73994156793867e-05
-1.9013806214074e-05
-1.84767843640844e-05
-1.05455448028119e-05
-1.647887112335e-05
-2.60910090037545e-05
-1.16596122751318e-05
-1.45105107947228e-05
-1.65756399578804e-05
-1.15011943480864e-05
-2.64243117245991e-05
-1.27258345371686e-05
-3.0501422462843e-05
-1.93841124296135e-05
-1.52773573479185e-05
-2.26603647073691e-05
-1.49862950255582e-05
-2.64359382562487e-05
-1.96810106594802e-05
-1.90651472458178e-05
-7.99530255603537e-06
-2.29801790403836e-05
-2.27716172537127e-05
-6.88172562853469e-06
-1.7835417080065e-05
-2.54029010302217e-05
-2.71503404209453e-05
-2.41086509223014e-05
-2.75354822115906e-05
-1.72886956647627e-05
-1.7750505227724e-06
2.34047725316339e-06
-1.77453044255191e-05
-2.7023156828898e-05
-7.00274239071752e-06
-3.84815079128443e-05
-1.15020665288309e-05
-7.32220700587555e-06
-3.13474477865959e-05
-3.30057019646582e-06
-1.34359243200478e-05
-1.10162115851131e-05
-1.56546137912641e-05
-1.35169338141698e-05
-2.77276517175702e-07
-5.57766045409316e-06
-2.44569381799945e-05
-2.68105460427997e-05
-9.79637197047005e-06
2.6459336310619e-06
-8.84404268937095e-06
-1.58344233364398e-05
-2.1394475716004e-05
4.190360579676e-06
-2.22153854705859e-05
-8.22886702191046e-06
-1.99019532943977e-05
-6.6812544947338e-06
-1.49157081608799e-05
-1.67376768323618e-05
-1.32793455845307e-05
-1.88153974906271e-05
-1.57436786406586e-05
-3.39513158104616e-05
-2.32417446812673e-05
-1.67448493697155e-05
3.62907606949774e-06
-1.49902240437417e-05
-9.66690145500483e-06
-1.0983944832403e-05
-1.18102572101273e-05
-2.64554818929093e-05
-2.46711567791108e-06
-1.73070740284796e-05
-1.56643854393805e-05
-1.53544065180588e-05
-1.08735850750782e-05
-5.61431898465929e-06
-2.54531774258419e-05
-1.9897377136865e-05
-1.68523175964176e-05
-1.16733446482815e-05
-1.9658999199691e-05
-2.24771769601034e-05
-3.8978295245445e-05
-1.16879532133948e-05
-1.81898598916029e-05
-1.36743574151393e-05
-2.36529790445313e-05
-8.38964362404984e-06
-2.07410371577235e-05
-5.49954656097715e-06
-3.14096990789531e-05
-1.36152126987845e-05
-1.17141262768054e-05
-2.32359643777379e-05
-7.98774883625088e-06
2.59982246085032e-06
-2.87977351833204e-05
-1.81127936438647e-05
-2.5774777361683e-05
-1.02352428680915e-05
1.1634504883981e-06
-1.12779021963288e-05
-2.05860637052729e-05
-1.99394685540263e-05
6.74807569024723e-06
-2.64039771389942e-05
-1.98067901514245e-05
-2.05723092427607e-05
-1.63258598748304e-05
-1.55419126072252e-05
-2.09377229691672e-05
-3.47586730987647e-06
-6.98248999400182e-07
-2.65087486492867e-05
-1.91764733240523e-05
-1.58667021730012e-05
-2.49062599890415e-05
-9.24656057768152e-06
-2.23461459085395e-05
-2.02905745396495e-05
-2.81591454634555e-06
-3.20204819189827e-05
-2.00950334197107e-05
-1.52831557874588e-05
-2.67105587002367e-05
-2.46903950974871e-05
-1.0258873761351e-05
-4.30821835261386e-06
-4.43950425904489e-06
-1.72149126760336e-05
-1.08208533232394e-05
-2.13612097601744e-05
-1.49303058855742e-05
-2.54360550600563e-05
-2.73189437313804e-05
-1.55142632415315e-05
1.75076929286334e-06
-1.49957313232257e-05
-1.4535878323549e-05
-2.15838650872628e-05
-6.41180448244703e-06
-2.26993128829656e-06
-6.13098376826748e-06
-2.88036508037178e-06
-8.80041283744232e-06
-1.75271466450915e-05
-1.66155263925265e-05
-2.52546196682721e-05
-3.20980717605283e-05
-1.62185235079064e-05
-1.06679601687529e-05
-5.96046040286575e-06
-2.10650851539183e-05
-9.20126718227018e-06
-8.00579103395496e-06
-7.27093303700813e-08
-1.57107498168811e-05
-1.92424925838407e-05
-1.55064994987422e-05
-2.77083883139393e-05
-1.95353214924408e-05
-2.8349691006168e-05
-2.49856465635706e-06
-2.9840091961496e-05
-1.5870451043498e-05
-2.17285471035056e-05
-1.72072555934891e-05
-1.37516451130797e-05
-1.23228445691277e-05
-9.67266216746931e-06
-2.3202873436941e-05
-1.38574816980414e-05
-1.762064124466e-07
-1.19494217294052e-05
-7.31837769178848e-06
-2.50980389319628e-05
-3.4686569843046e-05
-4.57595649073932e-06
-1.33143583122153e-05
-2.52010720988488e-05
-1.97844489244792e-05
-1.44238696515719e-05
-1.60434946987408e-05
-2.50492569191372e-06
-1.66025113109642e-05
-1.26812390725734e-05
-2.00789660157861e-05
-2.13355836870454e-05
-2.52114069158046e-05
-1.39404069316513e-05
-1.1339916642274e-05
-1.24865590474707e-05
-8.624705783199e-06
-2.29257158690206e-05
-1.23321716250793e-05
-4.12557064556557e-05
-9.91294832724916e-06
-2.47568699938372e-06
-2.35220302346673e-05
-1.24831556113223e-05
-4.2267033632447e-06
-1.4140257818303e-05
-7.86363684874854e-06
-2.22957219967783e-05
3.30741072102871e-06
-2.24074779557386e-05
-5.67354048531752e-06
-1.79132240186415e-05
-7.66591785915012e-06
-8.05459761186284e-07
6.36339676950205e-07
-1.94808888851113e-05
-1.83799823631198e-05
-8.97109817238266e-06
-1.82305419457352e-06
-1.99491218031681e-05
-1.12215558975005e-05
7.67831232763505e-07
-1.79130586113672e-05
-7.11980664853297e-06
-8.25396198575706e-06
-2.453133484759e-05
-1.44642270006755e-05
-1.10845358907042e-05
-1.42033220689374e-05
-6.32017038663725e-06
-1.71277830220881e-05
-2.26802537386974e-05
-2.79748650918507e-05
-1.67293978411379e-05
-2.13224951314732e-05
-1.70289834231862e-05
-9.5441592088399e-06
-1.7206641070986e-05
-2.33661554019385e-05
-1.07888912717579e-05
-1.31946165039018e-05
-6.59777707916159e-06
-1.03827079687055e-05
-1.11395824581628e-05
-1.9254978487701e-05
-2.05913860425553e-05
-1.81947257054243e-05
-2.66516729377063e-05
-2.57204645423092e-05
-3.29730532306854e-05
-1.68814492206241e-05
-2.35114803129701e-05
-8.10642778582413e-06
-2.71084026570167e-05
-2.31936684602826e-05
-1.96071880162767e-05
-1.93848589367759e-05
-1.17910139638763e-05
-8.44201643105629e-06
-4.90852703233021e-06
-1.59620292136348e-05
-1.16503404164572e-05
-3.25080164241077e-05
-1.8766687016717e-05
-2.22677050306409e-05
-9.31734637392307e-06
-2.01875956352181e-05
-2.21086946951259e-05
-1.26186027365246e-05
-2.00324583823963e-05
-1.98396313180721e-05
-2.00811709761236e-05
-9.96791811687128e-06
-2.44713902580099e-05
6.24053651302393e-06
-6.70920592291889e-06
-1.78116949090582e-06
-1.9824478792933e-05
-1.86624549313346e-05
-2.84706159933004e-05
-9.43742966080151e-07
-2.54679902682095e-06
-1.69516580834011e-05
-1.63440906677586e-05
-3.69030559710333e-06
-2.98379194817317e-05
-1.4324424498509e-05
-7.3194723113907e-06
-1.88619128342181e-05
-1.11868447643146e-05
-1.0336607745821e-05
-1.95735554134704e-05
-8.0250439501658e-06
-2.22564655215354e-05
-2.07943117581005e-05
-9.30933021337327e-06
-1.48873724573498e-05
-1.80649798810393e-05
-1.52596932309504e-05
-2.05875779198639e-06
-1.62146155101803e-05
-1.31131005127975e-05
-2.54793647095559e-05
-5.28277456953881e-06
-1.91780229040881e-05
-1.82918134611079e-05
-3.411421405346e-05
-2.00183488428768e-05
-1.45797495424261e-05
-1.10734023737928e-05
-2.11351978718635e-05
-1.81503204592645e-06
-1.83641326581627e-05
-3.10850987810375e-05
-6.60446877661937e-06
-2.25063364742156e-05
-1.04944055914081e-05
-1.13552189351551e-05
-2.03061852712854e-05
-1.36166398573353e-05
-1.6847106418727e-05
-1.84446348323311e-05
3.94797586712153e-06
-1.68619366388698e-05
-2.48825439120754e-05
-4.18719812790497e-06
-4.45181864992027e-06
-1.8379829372502e-05
-1.72868992613889e-05
-2.42910940155462e-05
-9.56249389923025e-06
-1.50589789600642e-05
-1.87487770341989e-05
-1.39395309811878e-05
-2.99035479179611e-05
-1.9937856075049e-05
-1.79878146741915e-05
-2.43066938666211e-05
-1.69753566227337e-05
-4.43824066202097e-06
-9.44897615210037e-06
-1.63306974208572e-05
-1.09661719630344e-05
-1.88078927452665e-05
-2.4056569368031e-05
-9.69308796938941e-06
-1.45202853130378e-05
-1.26998807124276e-05
-9.11681797117287e-06
-1.68804443401174e-05
-3.17431554149714e-05
-3.03274324853802e-06
-2.09508466433088e-05
-2.84786867277302e-05
-1.4648027451564e-05
-3.16275046553272e-05
-5.96552296785012e-06
-8.48133965052808e-06
-1.88834683275235e-05
-5.31064032250635e-06
-1.40155068059511e-05
-6.44494506840047e-08
-1.97105410912679e-05
-1.82487408236599e-05
-1.8288036484902e-05
3.38690031400542e-06
-1.81268246756468e-05
-1.36101533616066e-05
-1.30651481374014e-05
-1.4786678220243e-05
-1.37964527561572e-05
-3.16079513012554e-05
-2.81820356839524e-05
-2.87506910121077e-05
-2.20415892275333e-05
2.37113397579364e-06
-2.02309891490701e-05
-2.14287199127309e-05
-2.2176559076904e-05
-7.49383263886787e-06
-1.30029557517711e-05
-1.9287136129221e-05
1.02755526100782e-05
-1.8400571545302e-05
-1.1217910435605e-05
-4.52493872275214e-06
-1.21330837864326e-05
-2.17379949729926e-05
-6.31028675345565e-06
-3.64890563216513e-06
3.64699945460758e-06
-1.22015404406549e-05
-2.00068622898392e-05
-9.41223611642974e-06
-8.8532713177415e-06
-1.46627723791589e-05
-2.7420280415989e-05
3.71671513343505e-06
-7.16007581350404e-06
-1.87874529409008e-05
-1.51444413755554e-05
-1.64592165507156e-05
-2.22058003569324e-05
-9.1563691568778e-06
2.13489244591075e-05
-1.54413214056096e-05
-1.61946767658109e-05
-1.22398607028912e-05
-2.02538491034999e-06
-9.19585559453254e-06
-8.23795294465732e-06
-8.7958723099224e-06
-6.65513387356278e-06
-9.8799571598112e-06
-2.76271698840339e-05
-6.25996873297808e-06
-1.08054657087758e-05
-2.05416563337546e-05
-1.29319430892954e-05
-1.55051964770848e-05
-9.83072240705358e-06
-1.88214686353024e-05
-1.12527134412665e-05
-1.46892210467558e-05
-1.04606297730438e-05
-2.94068808434861e-06
-2.16081226148792e-06
-1.11404780810655e-05
-2.18480749690229e-06
-8.9950136865119e-06
-6.46811740504126e-07
-2.06015308703153e-05
-1.90771329207429e-05
-1.25961877060971e-05
-7.05739773023821e-06
-1.6545044753283e-06
-5.9708895016972e-06
-1.61310374632327e-05
-2.37927471061417e-05
-7.42899590177813e-06
-2.14114810643022e-05
-1.07382869482769e-05
-8.3800770321619e-06
-3.70067710167645e-06
-2.03526938299386e-05
-1.09693910944162e-05
-1.02779346075176e-05
-2.17030595119643e-05
-2.82422959520827e-05
-1.14212576385227e-05
-2.88876692525392e-05
-6.93722583122758e-06
5.62069364990089e-06
-2.24888710980614e-05
-3.08000635984005e-05
-1.73777568138019e-05
-7.09026211426969e-06
-1.57290679102795e-05
-2.60956808345054e-06
-1.63761963665955e-05
-9.43238940005729e-06
-2.092568999218e-05
-2.08616763323567e-05
-7.95614907267913e-06
-3.72693142399797e-06
-1.79122842780505e-05
-2.08200717430284e-05
-5.02014827971558e-06
-2.29957573931451e-05
-2.76114616675681e-05
-2.06609327916804e-05
-2.62711047041698e-05
-1.05067990841449e-05
-9.9303284540559e-06
-2.91561586648675e-05
-8.92220268677723e-06
-5.72589331538879e-06
-1.87544710569e-05
-1.23384396665868e-05
-1.90155810649825e-05
-8.57366644973746e-06
-1.46507003034674e-05
-2.19111074230979e-05
-3.24894836748627e-05
-2.22863953546286e-05
-2.24618478051066e-05
-1.66604450417752e-05
-2.89403651226245e-05
-1.66073051532009e-05
-1.99210426571831e-05
-5.72357885554918e-06
-4.29526411102236e-06
-9.86099001735698e-06
-2.50671829303486e-05
-2.32649824394585e-05
-8.30628000787276e-06
-1.33567838514006e-05
-1.59735353330312e-05
-1.62078468231873e-05
-1.10323070644442e-05
-2.64763334058658e-05
-1.06861412739317e-05
-3.02155561937346e-05
-1.87609130567919e-05
-2.23549604069752e-05
-1.27814281483916e-05
-1.86500244500453e-05
-1.91454799791624e-05
-7.3052084871384e-06
-2.10789195271838e-05
-1.63043557835611e-05
-1.38744686145295e-05
-2.16003911653705e-05
-2.80723516518552e-05
-8.97370203161256e-06
-1.3015568763454e-05
-2.09493556746853e-06
-2.33050821982742e-05
-1.2731652047827e-05
-2.37520630692733e-05
-1.10205387861239e-05
-1.1996924106955e-05
-2.44431727272734e-05
-2.27403343056401e-05
-2.37628928152954e-06
-2.17706487580082e-05
-7.06056719446641e-06
1.97285249710767e-06
-7.80795914602948e-06
-7.93301445295523e-06
-4.49844886755238e-06
-2.42362802706608e-05
-6.40536899251654e-06
-8.58671062232746e-06
-8.88916944684318e-06
-2.63135179899615e-05
-2.38284871927356e-05
-7.28986840973241e-06
2.79737738108046e-06
-1.75533906579918e-05
-2.34468083864949e-05
5.47271694486792e-06
-2.50661984027615e-05
-1.94443874609297e-05
-1.23852152447452e-05
-9.98625321680842e-06
-5.52285636438446e-06
-6.64051490276895e-07
-1.82101736981347e-05
-1.33041416604407e-05
-3.55113675974953e-05
-2.53163563906263e-05
-1.14788403164291e-05
-1.29388375987582e-05
3.90629100985648e-06
-2.7106280784717e-05
-8.54372992662047e-06
-2.46578718505017e-05
-5.34549222689628e-06
-3.10222972112783e-05
-1.23678761247108e-05
-7.66437317937078e-06
-2.12048693690535e-05
-2.05398394738365e-05
-1.73772067599504e-05
-2.40887831603719e-05
-1.03793869298346e-05
-1.39134398777039e-05
-2.06136060758959e-05
-1.01347221935987e-05
-2.17757404126053e-05
-3.8651403906841e-05
-2.79861824278275e-05
-1.40675508023085e-05
-2.73931351013053e-05
-1.16552635839771e-05
-9.98887008466775e-06
-6.45664088607334e-06
-2.24990094043832e-05
-2.41656784422831e-05
-1.85706118925603e-05
-1.1723343732348e-05
-1.43257621031537e-05
-1.84826410235359e-05
-3.4839804332197e-05
-1.29804762785685e-05
-1.85667022216007e-05
-1.3514268017811e-05
-1.93568171010273e-05
-1.01481136411049e-05
-1.0617320093512e-05
-7.32570421652715e-07
-1.84799224868177e-05
7.72466832483917e-06
-1.50161389878145e-05
-2.7016482361993e-05
-1.87314650720411e-05
-2.8087239556086e-05
-2.16098012210111e-05
-1.30086624861905e-05
-7.62500187014892e-06
-2.50848183871616e-05
-1.95109594099575e-05
-1.73015975932216e-05
-1.19917178253932e-06
-3.14544841285269e-06
-2.64204363322307e-05
-2.03122603434895e-05
-1.83008744434299e-05
-2.56144694847353e-05
-7.69532545167961e-06
-1.15086053008114e-05
-1.36241756962116e-05
-2.43678987143707e-05
2.19232854523888e-06
-3.40767857229785e-06
-1.77449861959917e-05
-1.57566580844756e-05
-8.87619372830519e-06
3.5436645574631e-06
-1.94719779854051e-05
-2.79600590653602e-05
-2.14436285896995e-05
-2.75106782275845e-05
-5.72410241808733e-06
-2.31307975226766e-05
-9.8252849940825e-06
-1.35563253870216e-05
-2.82199324763465e-05
-2.1305833466725e-05
-1.46476787257202e-05
-7.37432723031946e-06
-2.31954186799833e-05
9.56532426657659e-07
5.282510992819e-07
-1.71939526758619e-05
-8.16435336157318e-06
-2.34139488630076e-05
-1.2693200727653e-05
-1.45809998873204e-05
-9.18293053284888e-06
-2.26286569291253e-06
-2.42808851290384e-05
-1.3624985660687e-05
-1.81779832829289e-05
-1.737205990349e-05
-2.992747706189e-06
-1.22743870844225e-05
-2.09219868388294e-05
-9.7757440691682e-06
-1.52615412165588e-05
-1.4640477528042e-06
-7.14647934205776e-06
-2.77661908116183e-05
7.88541040975609e-06
-1.3616574282458e-05
-2.73592812372483e-05
-2.37031599279691e-05
-2.78168537832915e-05
-2.05222857490232e-05
-1.20526177135231e-05
-4.94473363825368e-06
-2.48072133445191e-05
-7.32496713274615e-06
-4.39126427798212e-06
-1.64422118248869e-05
-1.35087553671822e-05
-2.92775195538901e-05
-1.51068501224403e-05
-1.24615194447931e-05
7.27818562879438e-06
-1.4647633420805e-05
-4.16760727908514e-06
-8.95942747164472e-06
-2.57397701073095e-05
2.01688163688571e-06
-1.04397290854198e-05
-1.05038570421208e-05
-1.47709951942789e-05
-1.77599191337304e-05
-1.13334923291662e-05
-1.38865409105725e-05
-2.6175807118895e-05
-1.03046507833056e-05
-7.78818908003789e-06
-1.18516376216005e-05
-4.45929767040797e-06
-1.17953268532786e-05
-4.44611965845264e-06
1.5129820438742e-06
-2.44932635275142e-06
-1.57437549943872e-05
-1.14288382801342e-05
-2.59778182799406e-05
-1.61064660005002e-05
7.23553163230317e-07
-1.24996023083027e-05
-2.67649030065362e-05
-1.81756872328999e-05
-7.92918030557393e-06
-1.19729894591455e-05
-1.19037622642459e-05
-1.51913898994204e-05
8.09820018184123e-06
-1.39067449101553e-05
-9.6011723304284e-06
-6.77820601805828e-06
-7.41965214178216e-06
-1.61467481967627e-05
-5.90696926375999e-06
-1.57698410749591e-05
-2.95229721492275e-05
-2.01361758297818e-05
-2.41216697916182e-06
-5.5640921182857e-06
-2.69678023783658e-05
-1.58689481253405e-05
-1.48682463539651e-05
-1.24380825412405e-05
-2.45557561056567e-05
-2.44548953895261e-05
-2.69620290509878e-05
-3.19464263365891e-05
-1.77365028932782e-05
-8.4058671910025e-06
4.37798363975305e-06
-1.2777993697608e-05
-6.01499541682965e-06
-1.31652181630486e-05
-2.39839181581499e-05
-2.50733659552299e-06
-4.93452444137351e-06
-2.33210517068838e-05
3.00035238312987e-06
-1.46476341184681e-05
-1.53366721586764e-05
-1.48423696925046e-05
-2.73796962907797e-06
-2.41869225830951e-05
-2.92731485258353e-05
-2.64507724551179e-05
-1.31586857761576e-05
-2.03222909181503e-05
-3.48663473085988e-05
-1.84018080071836e-05
-9.14421637113415e-06
6.77777065630685e-07
2.02091118016082e-07
-3.06558233493854e-05
-1.82719862322243e-05
-1.9427957023739e-06
-1.42267269456848e-05
-8.95700010041309e-06
-2.9084736095732e-05
-7.22805181352814e-06
-1.20211920674858e-05
-3.38164712195003e-05
-2.53178903713633e-05
-1.85901629017092e-05
-1.04395075882065e-05
-1.57650125474285e-05
-3.09183495834939e-05
-1.67799650048823e-05
-2.20622725258396e-05
-9.92396802244989e-07
-9.61737765190016e-06
-9.65396876458902e-06
-3.72678164489882e-05
-2.32954816490136e-05
-8.46582681503669e-06
-1.56725375700645e-05
5.03464179993964e-07
-2.5638573020696e-05
-2.5461723013025e-07
-2.61687987549542e-05
-7.56934987470916e-06
-1.36291544142555e-05
-7.11461531637835e-06
-4.74344490314136e-06
-2.15501936209344e-05
1.13771024018966e-06
7.99937550409002e-08
-7.65123563290737e-06
-8.46590801227413e-06
-2.45791894497123e-05
-2.4162727811986e-05
-1.18112563801395e-05
9.43158776838057e-06
-1.55195624389314e-05
-1.13625364298096e-05
-1.00879218030724e-05
-1.28621205704976e-05
-2.52040210463003e-05
-1.5048675500187e-05
-2.31406616308663e-05
3.41960629046713e-06
-1.31719290281264e-05
-1.88262668100099e-05
-2.12704053077795e-05
-1.39557528661304e-05
-1.55981068379595e-06
-2.65967811296107e-05
-2.07937007981732e-05
7.85375943655957e-07
-9.0339256003707e-07
-1.53273091627366e-05
-2.47836913949966e-05
-2.47093216819836e-05
-1.77408766320124e-05
-1.13288653856293e-05
-2.87261125932573e-05
-2.42073742646594e-05
-5.0805869615921e-06
-2.93226528423678e-05
-1.96086507459391e-05
1.00297312188254e-05
-1.37931979873583e-05
-1.37911214838417e-05
-1.4849401671158e-05
-1.88488150282873e-05
-2.79496060254369e-05
-2.72033655794611e-05
-2.09616605402352e-05
-1.57749858964399e-05
-9.32541072484776e-06
-1.0496859425493e-05
-8.56793422046922e-06
-1.79598419975531e-05
-2.80771693205946e-05
-2.82701689731882e-05
5.60817901847043e-06
-1.72296892146007e-05
-1.43924203607509e-05
-1.68649446494122e-05
-6.15597889313309e-06
-1.68468469463569e-05
-1.87806867027305e-05
-5.45205246922774e-06
-9.74538443790639e-06
-3.33202893735613e-05
-2.5858678692243e-05
-8.71912622738877e-06
1.82083967550728e-06
-1.60018569390341e-05
-2.6763441692354e-05
-3.27184223645553e-05
-9.25401945946797e-06
-1.76237936501849e-05
-2.02731056715753e-05
-8.90932177426237e-06
-7.72867513326984e-06
-1.00791965527034e-05
-1.00708645880126e-05
-7.19738666967187e-06
-1.14182927258162e-05
-9.0514144729034e-06
1.10595876785266e-05
4.68038826314753e-06
-9.01416874116313e-06
-2.30299807706158e-05
-1.31617935915038e-05
-2.87753155432297e-05
-7.06463204985493e-06
-6.49127513490803e-06
-2.02726819936273e-05
-6.46147486151687e-06
-1.72572854801368e-05
-8.04503238391404e-06
-5.51698016225396e-06
-1.32006393733789e-05
-1.13351215455037e-05
-2.11589098666983e-05
-2.11286975128205e-05
-8.52604728191323e-06
-1.28983325776022e-05
-6.22089309658199e-06
-2.83243457705256e-05
-3.40395990823652e-06
-9.17763339282526e-06
-1.30264029024526e-05
-4.263006828195e-06
-2.31290409914636e-05
-1.01068100667309e-05
-2.00163110913987e-05
-2.32785732965919e-05
-1.79811125329565e-05
-4.35808472607577e-06
-1.45233295588786e-05
-2.05853067625872e-05
-1.22015624414257e-05
-2.82499617223466e-05
-1.85609043341978e-05
-1.58232231008419e-05
-1.20432219000885e-05
-1.21327371322456e-05
-1.94388287265519e-05
-8.63316175691302e-06
-1.16075470854305e-05
-2.44970534522967e-05
-3.69786137237477e-05
-1.84019109909942e-05
-1.54562828725833e-05
-2.48567548486756e-05
-6.34653594369879e-07
-1.42261902328898e-05
-2.96538080527102e-05
-3.10675374558699e-05
-1.00762156171694e-05
-1.48488374740691e-05
-1.50434759239034e-05
-9.98813256293808e-06
-1.88484204032969e-05
-4.88904771341784e-06
2.80611507306173e-06
-6.17972679675303e-06
-1.68300093578833e-05
-5.66174314487008e-06
-1.6458870418578e-05
-2.57302564678161e-05
-8.94930878250165e-06
-8.48113642336438e-06
-1.30869763609884e-05
-1.69999267151802e-05
-1.96276203968061e-05
-1.34817166081424e-05
-1.40434242018034e-05
-2.75941581755637e-05
-1.23379490452569e-05
8.00853513921608e-06
-1.92137306888085e-05
-1.32784753802234e-05
-4.71901925664663e-06
-1.46306033130367e-05
-3.09859808750045e-05
-1.54222201015173e-05
-1.50376640633695e-05
-2.15557707516166e-05
-2.72209163565495e-05
-2.63662591660819e-06
-1.10867976937877e-05
-6.45221891308911e-06
-1.8312353764106e-05
-1.29108359755773e-05
-8.08558212217247e-06
-2.37761523867995e-05
-1.83814445404926e-05
-7.74481979894685e-06
-2.74375968150307e-05
-2.10462649740046e-05
-1.80919852921471e-05
-9.20947255068598e-06
-2.13030957419964e-06
-5.69934306293072e-06
-1.57877658770324e-05
-2.3751088506172e-05
-1.54935944986248e-05
-1.9600318151694e-05
-2.03546545748586e-05
3.62650259176916e-06
-3.23398699864403e-05
-1.86070895825992e-05
-2.54872950250091e-05
-2.12957589487007e-05
1.66927598089516e-06
-8.86058474519424e-06
-8.01579259856178e-06
-2.2162811873922e-05
-8.68183352087501e-06
6.31282512538044e-06
-9.74885172409154e-06
-9.36656710774138e-06
3.74206143975987e-06
-1.73044743556845e-05
-2.37608514859685e-05
-2.10256743703924e-05
-1.44077614932364e-05
-2.15396600482507e-05
-1.48378464441764e-05
-1.67102258166157e-05
-2.21254905266158e-05
-2.13996114013122e-05
-1.54005391768368e-05
3.71965006249485e-06
-3.89472687990645e-06
-2.94408719539864e-05
-1.64239102533863e-06
-1.75675680398756e-05
-2.17303945456468e-05
-2.85403083368208e-05
-3.24859067729084e-05
-1.0456945412146e-05
-2.70384071388464e-05
-1.87382753739076e-05
-2.06771922816185e-05
-2.95554327294053e-05
6.68109075504789e-07
-2.96213610652467e-05
7.03629998378191e-06
-4.7869723584606e-06
-1.16849987471337e-05
-2.80619456933345e-05
-1.76607126274889e-05
-2.58080222152475e-05
-3.11611888260069e-05
-4.84766337080948e-06
-1.12294807615335e-05
-6.00191322305659e-06
7.5451572969664e-06
-1.2917209934329e-05
2.70297010881807e-06
-8.54188915759526e-06
-2.39234629455803e-05
-2.17673238971467e-05
-1.39843632725313e-05
-2.14287718138139e-05
-2.66288991629958e-05
-1.54159386172799e-05
-1.51796125854392e-05
-2.47831917801789e-05
-1.39007357069565e-05
-1.97849688816635e-05
-3.81588275536141e-05
-1.31856198842365e-05
7.9593244297624e-06
-1.28340894850105e-05
7.38781538512986e-06
-2.13869083707322e-05
-2.07997694564473e-05
-2.00078484722928e-05
1.4855385246482e-05
-6.55315608171099e-06
-2.00606397815086e-05
4.65676365882345e-06
-3.4274537892025e-06
5.58428008407486e-06
-1.36554609543974e-05
-9.63170372061596e-06
-1.37936958093577e-05
-2.75336458108548e-05
1.63193123230382e-06
-1.10752046166678e-05
-1.22430855265816e-05
-1.09285929811227e-05
2.19116180864169e-06
-4.91011760220918e-06
-1.48012368488129e-05
-2.27849257072984e-05
-1.75122869552325e-05
-1.62297915254609e-05
-1.34369192089088e-05
-1.05308730288781e-05
-9.23066775146129e-06
-2.18908783813431e-05
-6.87479235514652e-06
-2.43573868636299e-05
2.16019312891651e-06
-1.41329922947651e-05
-1.99539409405734e-05
-1.37469314797473e-05
-2.89168735589682e-05
-4.39827453910492e-06
-2.82569902274135e-05
-2.62388098330982e-05
1.023463877766e-06
-1.43098375622015e-05
-1.62862574264746e-05
-1.66307851040257e-05
-1.90180959820989e-05
-2.39991156704547e-05
-1.07729640274639e-05
-2.70044460905545e-05
-1.05747190287838e-05
-2.50807373057338e-05
-2.03692240716647e-05
-2.92711479623994e-05
-3.17574658919231e-05
-1.18928115193116e-05
-2.44084483382492e-05
-2.05661469199883e-06
-1.57939240116807e-05
-9.19601708998409e-06
-1.42860517165769e-05
-8.8240338516814e-06
-7.62385717177434e-06
-2.19517890117533e-05
-1.1616919560528e-05
-2.29672785268431e-05
-3.70334449034058e-05
-2.07595648268346e-05
-8.59166763239349e-06
-1.05857813097291e-05
-2.06752272790757e-05
-2.46480087336954e-05
-1.59565708438606e-05
-8.11958253448576e-06
-1.26081341846469e-05
2.99119589674482e-06
-2.75795077233173e-05
-1.69402489172574e-05
-2.24692543256408e-07
-1.65634834377792e-05
-1.06336846600555e-05
-1.06925777614e-05
-2.46571599380561e-05
-1.85721264538776e-05
-2.00000055370417e-05
-1.11982721005794e-06
-1.79808591368021e-05
-2.84981916050855e-07
-1.80199434690929e-05
-2.81762664314718e-05
-2.70683105365137e-05
-1.25657817276775e-05
2.24290008087124e-05
-1.94968964951761e-05
-1.53120135298664e-05
-3.54587169809163e-05
-1.93534058492261e-05
-1.83011172154072e-05
-2.40676569561333e-05
-1.86047978911311e-05
-1.99085574840348e-05
-1.60333417156578e-05
-6.78892587977711e-06
-1.70600805394303e-05
-2.41085057971768e-05
-1.9129988812383e-05
-1.03209735363682e-05
-1.28078012649337e-05
-1.01879734430112e-05
-2.8047378475563e-05
-1.35671631126827e-05
-2.16025154324603e-05
-1.19090049368875e-05
-1.21847580371019e-05
-1.9134129776281e-05
-2.73157211087056e-05
-2.85365840352851e-05
-6.85696086459069e-06
1.15875927125998e-06
-2.67492555206683e-05
1.75244872449575e-08
-1.10607661887124e-05
-4.454036006325e-06
-1.17412140323687e-05
-1.45361072406645e-05
-1.26558293907205e-05
-7.94619122654918e-06
-1.99526210062867e-05
-3.22797455625132e-05
-2.14284580364131e-05
-7.13106280409876e-06
-1.34106602187916e-05
-2.30851144343974e-05
-3.1075365560462e-05
5.40412061945518e-06
-1.94290014483036e-05
-1.24577928361493e-05
-2.3483081892222e-05
-3.05149922969961e-06
-1.38309517391008e-05
-2.06107719588114e-05
-2.36759667901728e-06
-2.22394790947209e-05
-5.00141111590389e-06
-8.81624637249261e-06
-1.71768186464521e-05
-2.45498504367201e-05
-2.1587584460728e-06
-1.62891415963859e-05
-1.9674988211819e-05
-1.80740522468859e-05
-9.80863868445654e-06
-7.21943049967616e-06
-1.95082963150485e-05
-1.99581938312767e-05
-1.3974438016165e-05
-1.69049978769591e-05
-1.38929378188798e-05
-1.03764564309533e-05
-6.67669019200494e-06
-1.30770838751864e-05
-8.63755779384749e-06
-2.55001566412326e-05
-7.02763086548781e-06
-2.80501115769104e-05
-1.82307090477695e-05
-1.10081526926881e-05
-7.24004351943449e-06
-3.9439095313579e-05
-1.54726870691553e-05
-1.35522026893145e-05
-6.01336044846862e-06
-1.78670233367738e-05
-2.57755074149589e-05
-1.34346357094667e-05
-1.56090799981833e-05
6.78309411551226e-07
-8.01597052287196e-06
-2.3474098729456e-05
-1.30080820481382e-05
-1.10147083139453e-05
-2.19071974767615e-05
-1.2089198263099e-05
-5.66767602878269e-06
-2.35021921313817e-05
-1.05693601942138e-05
-1.8451543590074e-05
-1.69090651624134e-05
-1.37294870844093e-05
-1.72080271946155e-05
-1.81608274290739e-05
-1.2761185901566e-05
-1.12400412542776e-05
-9.36365427371678e-06
-6.52313938649872e-06
-1.61861894976999e-05
-9.8750428560011e-06
-9.80170888296577e-06
-1.98639982591986e-06
-3.17391109169166e-05
-1.42351816978575e-05
-1.61556688427132e-05
-1.36390592001205e-05
-1.41179552166617e-05
-4.28536658395455e-05
9.55185310897753e-06
-1.19892238574475e-05
-1.93506071372183e-05
-1.80499135776757e-06
-8.77539356828089e-07
-2.40394298263788e-05
-3.79233730000669e-05
1.00998348572238e-06
-1.40560188798656e-05
-1.0219547737672e-05
-1.21560236790418e-05
-2.09910756086491e-05
-1.57548197531392e-05
-2.27662016296416e-05
-5.1610080869475e-06
-9.66954278030861e-06
-7.36616505291792e-07
-7.27143362112849e-06
-1.7591741633368e-05
-1.13013309554411e-05
-6.93921402109046e-06
-2.85182164187432e-05
-1.58821328580448e-05
-1.47479474708989e-06
-1.0403084190964e-05
-1.37888405039162e-05
-1.32698305907627e-05
3.94196485226591e-06
-6.70513174996883e-06
-7.23091649556736e-06
-4.16669549753099e-06
-1.38842841536203e-05
-3.81157602997455e-06
-1.78307645239037e-05
-1.18719362658422e-05
-2.70987625039832e-05
-1.90703842923609e-05
-2.33932732532565e-05
-1.78386405454575e-05
-1.79167347900651e-05
-2.20505177724347e-05
-9.05449638336298e-06
-1.53136152768781e-05
-2.59209842309404e-05
-1.14650251551291e-05
-3.15178535894068e-05
-1.20265401062578e-05
-2.28094965659011e-06
-6.19707812730555e-06
-1.47895978292658e-05
-7.39013037469254e-06
-9.8813940966664e-06
-6.00603593795662e-06
-8.06046493755048e-06
-1.69104897780678e-05
-9.76982249914536e-06
-8.91353746269577e-07
-2.28596359557237e-07
-2.41776198779117e-06
-8.93504906781173e-07
-1.29973172231629e-05
-3.74523376036087e-05
-5.98136951503481e-06
-1.19320014370719e-05
-2.36935463454099e-05
-1.87615892293158e-05
-7.24110403466342e-06
-1.74937494273693e-05
-1.84176994108803e-05
-2.88147974477352e-05
-1.06495825573014e-05
-1.2370045342147e-05
-2.48136178640029e-05
-2.79220248867602e-05
-4.2399381183323e-06
-3.99743749194651e-06
-1.64823126792874e-05
-3.93258748015347e-05
-2.16301163534917e-05
-2.16707371423492e-05
-2.70599380649815e-05
-1.78925456051901e-05
-2.17843469151897e-05
-1.27414073394762e-05
-2.17032913843207e-05
4.8047367860545e-06
2.45005977015707e-06
-1.05370449870935e-05
-6.83165624161803e-06
-1.87778358449247e-05
-1.95719306066291e-05
-5.06290000936464e-06
-2.36045145884961e-05
-2.01641583669263e-05
-1.96531069572122e-05
-2.54436989563519e-05
-1.26116169244857e-05
-1.61444368544334e-05
-1.72656278484011e-05
-7.93539895707073e-06
-1.09002209822495e-05
-1.68826499097857e-05
5.34058009024e-06
-8.88806123408295e-06
-1.55898200206987e-05
-1.64947926504616e-05
1.64946237872551e-06
-1.37200328407455e-05
-2.17664725949366e-05
-1.52467297092768e-05
-2.78106990415829e-05
-1.43914505392324e-05
-4.68612078605698e-06
-2.03298567796331e-05
-1.82295489001849e-05
-1.89775284671901e-05
-8.78325316832652e-06
-1.24748590665837e-05
-2.34769757842349e-05
-5.34881097872436e-06
-2.69151017396806e-06
-1.32235596488074e-05
-4.68924908553298e-06
-7.13693742965809e-06
-6.44685665589831e-06
-2.31225041460302e-05
1.6771753413643e-06
-1.82295936691859e-05
-2.91625494525415e-05
-6.61258686645134e-06
-8.66767508415616e-06
-1.79741284115215e-05
-4.17992341812646e-06
1.66116095825257e-06
-1.28628271053177e-05
-2.5293552720767e-05
-1.15372985636999e-05
-8.93201057954967e-06
-2.50141295607291e-05
-1.98092167170051e-05
-1.14502427594059e-05
-2.03507723080898e-05
4.14021186966669e-07
-3.5887237397101e-05
-2.10292751055279e-05
-1.98850259693737e-05
-1.911592378317e-05
-2.64136167721677e-06
-1.38812621476419e-05
-1.84301120036156e-05
-3.69086425214996e-06
-2.35564906746421e-05
3.21969931971217e-06
-1.78919374717796e-05
-2.55920396424858e-05
-1.32444007000194e-05
-2.3038467018253e-05
-6.27268870411254e-06
3.25871314588972e-06
-2.69154768800841e-05
-1.68194156957832e-05
-9.22089293471965e-06
-2.08886931243444e-05
-1.84776850778654e-05
-1.86009339901565e-05
-2.07471196252489e-05
-1.57758445618942e-05
-2.677592168961e-05
-1.24360983464893e-05
-1.77895691432442e-05
-1.95330346901345e-05
-2.78299822607312e-05
-2.01581301620534e-05
-5.02732962095302e-07
-3.54155785612792e-05
-2.02223771479691e-05
-2.08881239182978e-05
-1.62076032682641e-05
-2.44755369903332e-05
-1.69562571069905e-05
-1.03783750212814e-05
-4.05105057754902e-06
-2.02560775915247e-05
-2.58990954036238e-05
-2.14970158636596e-05
-2.78691034662434e-05
-1.70991751086931e-05
-3.15832268217116e-06
-2.0904336821784e-05
-1.55984790334785e-05
-1.74451188304235e-05
-1.48732967052452e-05
-1.98642559548368e-05
-2.32236242142956e-05
-1.5491676455438e-05
-3.09361556863324e-05
-1.46272215405601e-05
-1.91545726933347e-06
-7.77380220281915e-06
-3.34078272202614e-05
-1.58199055599872e-05
-1.24301464274386e-05
-2.40290509312132e-05
1.63428385501041e-07
-1.20678048786899e-05
-9.64313799054261e-06
1.35913277040708e-06
-5.17662961156844e-06
-9.2251194100206e-06
-8.03357895390053e-06
-1.1621463974985e-05
2.92833005322872e-07
-1.55008798549974e-05
-1.75755889405525e-05
-1.28568786871491e-05
-1.79684120813105e-05
-8.19334041328186e-07
2.57748506781659e-06
8.38528514913589e-06
-1.26503873929987e-05
-7.62197381945741e-06
-1.54803834354967e-05
-5.79738176207994e-06
-6.46093472340487e-06
-1.73460511625044e-06
-1.51388079277552e-05
-5.86538796970622e-06
-7.56392003003598e-06
-9.80224443872016e-06
-7.51338367217587e-06
-2.28085821272879e-06
-1.2901536384828e-05
-1.31058021378973e-05
-1.64255660879705e-05
-2.13537141064964e-05
-7.54929023766719e-07
-6.87247191372459e-06
-1.21704350634154e-05
-1.16891680250278e-05
-3.30526522536593e-05
-2.15877133741676e-05
-4.45625282005491e-06
-1.93402085223687e-05
-1.06874154776734e-05
-3.18475223863978e-05
-1.43723918592366e-05
-1.38390094150255e-05
-2.32256863431222e-05
-1.58760729520818e-05
-2.83640966441157e-05
-2.70261246961053e-05
-4.23134442309981e-06
-1.68297314556637e-05
-2.17552579119244e-05
-3.2614999993441e-06
-1.4534536191002e-05
-2.17188830821712e-05
-1.65098644512773e-05
-2.60119855597682e-05
-3.33270361481413e-05
-1.08230187349898e-05
-1.23578833053983e-05
-8.43984399079013e-06
-1.52436284293902e-05
-3.27084933401252e-05
-5.94344388992758e-06
-1.2898472059077e-05
-2.23632429596431e-05
-1.03715797423483e-05
-2.08153526102377e-05
-2.26299532401826e-05
-1.81135461357884e-05
-1.43888834568992e-05
-1.29796899368283e-05
-3.87656527203344e-05
-2.89841529448253e-05
-5.19621955844392e-06
-2.04049895910095e-05
-7.47737676593061e-06
-8.0164439201729e-06
-1.52225580763942e-05
-1.517601361025e-05
-8.97739638493689e-06
-6.08881512319201e-06
-3.00519336555237e-05
-1.70354413414461e-05
-8.34799429845917e-06
-2.41240659056968e-05
-3.06707928770644e-05
-2.30795586610123e-06
-3.84049458303348e-06
-1.93470224708477e-05
-1.23223499985374e-05
-2.16199393983425e-05
1.52408925291535e-06
-3.58487972413184e-05
-2.58015962149875e-05
7.81405585705916e-06
-1.09720859145652e-05
-5.48583071801033e-06
-2.16440867856288e-05
-2.29426328971031e-05
-1.65186256093726e-05
3.30408594190825e-06
-2.63847870458625e-05
-1.90098857748949e-05
-3.34432916245113e-06
-4.24225897354919e-06
-3.01861520575626e-05
-2.07916022599394e-05
-1.4978875106167e-05
-6.07811861797835e-06
-1.53355325917805e-05
5.83339535873889e-06
-2.21320633451971e-05
-1.64622839058517e-05
-5.3512701560463e-06
-3.61137910908264e-06
-2.39622994634394e-05
-2.07943980453728e-05
-2.00195979263695e-06
-1.65610961492092e-05
-1.28461899163638e-05
-9.20794035391977e-06
-1.0084137468082e-05
-2.46011708671059e-05
-1.36451714931836e-05
-1.49700536775692e-05
-2.42762965239413e-05
-1.43257011527813e-05
-1.25159801840658e-05
-5.86340451599823e-06
-2.71179860142047e-05
-1.47924354554622e-05
-7.68396843042456e-07
-7.82376549272133e-06
-2.13642351366435e-05
-2.77894759140611e-05
7.77564257101198e-06
-1.83603847646375e-05
-1.65344106537397e-05
-1.14229859391254e-05
-2.72126237058304e-05
-7.58236359906031e-06
-1.56034953880552e-05
-1.29080583497519e-05
-2.56390941659451e-05
-1.28617280151826e-05
-5.25488262268659e-06
-1.6228674841708e-05
-2.03715428382372e-05
-1.2623015974479e-05
-1.03755191729774e-05
-4.40340689221241e-06
-2.96579953020791e-05
-1.58548431036899e-05
-1.03365391448478e-05
3.14011092382347e-08
-1.55841000705235e-05
-2.29699780616721e-05
-5.78353753785306e-06
-1.03632089286416e-05
-1.12037196396543e-05
-7.7359765850369e-06
-1.08411004064555e-05
-1.15673145180651e-05
-2.88208442529562e-06
-1.14429843751845e-05
-1.37618826833552e-05
-2.6780053296726e-05
-8.24268716215166e-06
-8.81142546754616e-06
-8.55409188619321e-06
-1.26815457681635e-05
-1.6579205476321e-05
-1.68132080172779e-05
-2.35621901704364e-05
-5.25687264503234e-06
-1.62641682777018e-05
-1.61089842675955e-05
-1.18988711355794e-05
-2.61788559136289e-05
-8.87718013018104e-06
-1.57292212552842e-05
-1.81427474049887e-05
-1.5502818666088e-05
-1.72201511085943e-05
-1.21995451786749e-05
-1.32087456748156e-05
-1.61477477343816e-05
-1.9673153972221e-05
-1.6106243292897e-05
-1.0779485435175e-05
-2.28516781817418e-05
-7.51269730506788e-06
-1.66194551806829e-05
-2.39575812605028e-05
-9.83763442750067e-06
-1.36948442402528e-05
-7.5523052778942e-06
-2.68784500393905e-05
-3.47364893990569e-05
-5.96969021696208e-06
-8.01730843573947e-06
-6.59878459867877e-06
5.37310576291258e-06
-1.0575766823079e-05
-1.85913264197405e-05
-2.00086632651545e-05
-2.27753968251638e-05
-6.12881181413073e-06
-2.26714696497454e-05
-1.41613963671347e-05
-1.98234052803956e-05
-9.70163179075153e-06
-2.13459401634101e-05
-1.11266506610927e-05
-1.74902735716027e-05
-1.56172564473534e-05
-1.46300506585342e-06
-7.48967549124704e-06
-1.71370415258117e-05
-1.35129174751428e-05
-3.26745091860447e-05
-1.32304966027653e-05
-1.08385619813962e-05
-1.91074454203942e-05
-3.81283807756852e-05
-1.56094981633268e-05
-2.04828190675173e-05
8.01473629465347e-06
3.09155589910368e-06
-1.32829336342897e-05
-1.11298618705e-05
-2.76222065906228e-05
-6.90788905611862e-06
-3.44220196412863e-05
-1.85431866386801e-05
-9.87962787903182e-06
-1.37144445066975e-05
-1.05861440026242e-05
-4.04929378407855e-06
-1.18823265736629e-05
-1.69887981394988e-05
-2.19425706237557e-05
-1.88565921170874e-05
-9.16171071384642e-06
-2.28594249005052e-05
-1.6360611325461e-05
-5.75288245771484e-06
-9.3513874990048e-06
3.44178961913137e-06
-2.52912122960165e-05
-7.07017850367744e-06
-2.9877065684235e-06
-6.67001481362897e-06
8.32352766225361e-07
-6.08387304559672e-06
-4.92168019272884e-05
1.66610248060473e-05
-1.28680167328785e-05
-1.48549496762381e-05
-7.79296324518406e-06
-9.70800654870924e-06
-1.84488806717352e-05
-2.01178268559178e-05
-2.67632528259769e-05
-2.57015930889649e-05
-3.13471257157965e-05
-6.08049284065386e-06
-1.78847811376889e-05
-3.74887134917102e-05
-1.03995771530995e-05
-1.93559094297182e-05
-1.29363180839131e-05
-8.0249846280542e-06
-1.13774251929226e-05
-4.57377830128619e-06
-1.720983760995e-05
-9.09571758982758e-06
-2.36597751496895e-05
-1.88332777287881e-05
-9.58682461427191e-06
-1.8949891145072e-05
-8.89938467858018e-06
-1.31460930538963e-05
-1.98488247737353e-05
-1.32934941858842e-05
-4.51407172667909e-06
-6.23362428436323e-06
-1.89653253584999e-05
-3.15087560119439e-06
-2.89064208725107e-06
-1.78156260568252e-05
-1.64122365904835e-05
-7.49088376099572e-06
-1.16725399300539e-05
-2.77063764522255e-05
1.38223726869194e-06
-1.73142241061041e-05
-1.11528799440227e-05
-1.61748930066403e-05
-2.4896263652354e-05
-9.49876373233443e-06
-2.59828838893061e-05
-2.39073529832024e-05
-1.0727753429468e-05
-1.11684708126111e-05
-1.29608724204234e-05
-2.03669705842618e-05
-1.63301285560195e-05
-1.69443024090696e-06
1.39995239170131e-06
-8.26898159424788e-06
-1.3966215144227e-05
-1.88250286434635e-05
-1.19694085668467e-05
-1.62515000550577e-05
-2.11836144728046e-05
-1.60981470457053e-05
-2.0506236660724e-05
-1.72075923186677e-05
-2.84198831798531e-05
7.55635365696886e-08
-2.90899703954289e-06
-1.09463845445262e-05
-1.50663420907958e-05
-2.62706214645998e-05
-1.27683719582057e-05
-2.13481802951836e-06
-1.34037307524939e-05
-1.91496466559283e-05
-2.62980127256253e-05
-2.79527411212781e-06
-2.4705568330048e-05
-1.30453803310345e-06
-1.28015014200025e-05
-2.22225281614084e-05
-3.37308569874257e-06
-4.61590753551932e-06
-1.54541372259954e-05
-1.19871352933198e-05
-1.80706044846971e-05
-2.12852989776584e-05
-8.10009737825486e-06
-3.13254092716287e-05
-1.85709785083204e-05
-2.63274596072135e-06
-4.43252583379986e-06
-1.53136549460469e-05
-8.0303235583188e-06
-8.29855395402721e-06
-3.43659800686394e-06
-1.75944940565517e-07
-1.01949524044248e-05
-1.93196886221454e-05
-2.8607751174402e-05
-1.15640251987232e-05
-1.25320139153614e-05
-1.26073740348891e-05
-2.04924458035574e-05
-1.19486134925068e-05
-1.43335515480608e-05
-1.71993696340653e-05
-2.42758805734126e-05
-9.10710120808999e-06
-7.75512203675498e-06
-3.28197955737887e-05
-5.37541761742187e-06
-1.2067234740428e-05
-1.2815309018869e-05
-2.8435389416401e-05
-1.45231173593028e-05
-2.31242032968808e-05
-1.72210674789169e-05
-1.29313944371831e-05
-2.68069088024589e-05
-1.3633069317898e-05
-2.39573945177368e-05
-1.01408465567961e-05
-8.05501771687724e-06
-1.04544359763785e-05
-1.65869157908135e-05
-1.4565700080037e-05
-2.91111135227388e-05
-1.5855759191952e-05
-1.08825260635962e-05
-1.46537848942238e-05
-1.41893723331636e-05
-2.601744388538e-05
6.3475064399889e-07
-1.17539570569813e-05
-2.32043775724786e-05
-1.63894944019053e-05
-3.07939744829743e-06
-1.55726495289587e-05
-7.33648596810052e-06
-1.08611996266873e-05
-1.55193844233315e-05
-1.55207177077256e-05
-1.53888982726052e-05
1.67734610623242e-06
1.5253687089473e-07
-2.18731107990568e-05
-2.24524212266982e-05
-8.79373496807394e-06
1.63098435893831e-06
-1.25568245255554e-05
-1.33875435558252e-05
-1.76280395961648e-05
-1.01829495047278e-05
-1.7157403850927e-05
-5.28250491575137e-06
-4.05437545479491e-06
-1.72638356779797e-05
-1.61688341936856e-05
-1.6483924384188e-05
-7.83455463825083e-06
-7.90634393942765e-06
-3.04501653319799e-05
-1.81658972270529e-05
-1.32740390051444e-05
-2.41738016978175e-05
-1.90444706067331e-05
-1.27697594738673e-05
-1.95491980924473e-05
-1.97043575628528e-05
-9.22511260202715e-06
-1.49574906033822e-05
-2.02928323769451e-05
-1.32594729304951e-05
-2.7148400974294e-06
-1.94337559331768e-05
-2.41401915866034e-05
-2.62169269451184e-05
-6.75332687525977e-06
-8.27523194044311e-06
-3.03671237522662e-05
-6.82765987796379e-06
-9.39937797201387e-06
-2.62452184950083e-05
-6.35787077203694e-06
-2.48836047866862e-05
-1.08370998009277e-05
-1.02237287498923e-05
-1.35003324814625e-05
-1.69177653087363e-05
-7.19856998647027e-06
-2.87551780757375e-06
-1.56990382168524e-05
-2.70293631283512e-05
-1.88431195300843e-05
-2.6525818536386e-05
-9.71475642953054e-06
-1.89630702949161e-05
-1.05844547351222e-05
-1.31805360838699e-05
-2.2297940755629e-05
-1.39411457803996e-05
-1.69636462595593e-05
-1.74507563150048e-05
-2.81751358572817e-05
-1.34640184317102e-05
-3.48106307059039e-05
-2.6631878714214e-05
-1.56404673189277e-05
-1.95925264716582e-05
-5.98350439881902e-06
-5.56319007730046e-06
-1.76104162999504e-05
-1.31222928324097e-05
-1.18015837032538e-05
-2.37103114006174e-05
-1.71121513838879e-05
-1.39006560934784e-05
-1.42407612799521e-05
-2.97926865612132e-05
-2.36931572037106e-05
-2.22237361285939e-06
-3.54290772850726e-05
-3.0865484208989e-05
7.13344485190581e-06
-2.27700638918652e-05
-2.33628219795573e-05
-3.43049362258094e-06
-2.81575755234344e-05
-1.74395187427516e-05
-3.75068853111573e-06
-3.52758701289322e-05
-8.04889014740587e-06
-1.80161045489608e-05
-2.88616197512891e-05
-9.8098406422528e-06
-1.96364353474899e-05
-6.53934375166788e-06
-1.54796760582808e-05
-1.36327494891555e-05
-8.24540271443022e-07
-1.70345833485659e-05
-2.29237471076563e-05
-2.367908655584e-05
-1.38500803832914e-05
-3.0368381226652e-05
-5.68533520474782e-06
-2.82503372459203e-05
-2.41758689646018e-05
-1.54204023644538e-05
-1.60181847097868e-05
-2.38696878422988e-05
-1.81502062751298e-05
-2.13408879100838e-05
2.19151405854369e-06
-2.36723647298773e-06
-5.73067589004504e-06
-3.3631933799133e-06
-4.67737387446636e-06
-1.51910699477924e-05
-2.03415382877926e-05
-1.79995949012365e-05
-1.09420522206599e-05
-1.31520956106258e-05
-1.35558893744091e-05
-1.8482762879468e-05
-1.59158466844356e-05
-2.57509053995321e-05
-4.95533164422099e-06
-2.23735531696749e-05
-5.18252912103355e-06
-9.22109057121387e-06
-1.27899652688926e-05
-9.1994889851829e-06
-1.28099297485268e-05
-1.14253071394933e-05
-1.40179240102982e-05
-2.92884284166839e-05
-3.65658973510019e-06
-2.44406046188913e-05
-2.43799061874431e-05
-2.09459503251746e-06
-3.13954624647437e-05
-6.37377468154491e-06
-3.51813206933578e-05
-1.72422080732149e-05
9.15768834830589e-06
-1.31681244412079e-05
-5.02465961912972e-06
-2.01204747789802e-05
-2.06515390796696e-05
-1.00576639497126e-05
-9.29383900393767e-07
-2.69132942626037e-05
-1.60823993750987e-05
-2.05743360237349e-05
-8.42553023007674e-06
-8.14764203639183e-06
-2.55397428437407e-05
-1.87317963599272e-05
-1.72699835658045e-05
-2.36153928039209e-05
-1.26491789890409e-05
-1.99655212087332e-05
-7.81237185066177e-06
-1.17123912212481e-05
-1.21766609787967e-05
-1.32293189485651e-05
-2.3306526428648e-05
-1.38873314809956e-05
-1.11235483155902e-05
-8.59291507731624e-06
-1.48433093867326e-05
-4.34004718471278e-06
-1.94757676657012e-05
-5.50859934995817e-06
-2.04666561613099e-05
-4.20196189084582e-05
-2.00110497639576e-05
3.43965102488854e-06
-1.04395767359295e-05
-1.65115526769542e-05
1.04188307683302e-06
-1.55569130921506e-05
-8.79829357129585e-06
2.12142877656786e-06
-2.78708692226227e-05
-1.40916239259835e-05
-1.79470334575847e-05
-2.03995744321165e-05
-2.33794824360381e-05
-1.40639061209671e-05
-5.10506630454401e-06
-3.0461467288461e-05
-1.39194360629843e-05
-1.70022950244192e-05
-2.16918660378741e-05
-1.39106160663567e-05
-1.06209444059306e-05
-1.99412443014496e-05
-3.01226126192275e-05
-4.29190883669666e-05
-2.87925025754195e-05
-1.42683585705205e-05
-1.76027366609346e-05
-1.91520329809738e-05
-1.61648964964574e-05
-2.4266965897233e-05
-2.73378352848577e-05
-1.66232283244571e-05
-1.83344251596769e-05
-3.2415214992623e-05
9.52325559273329e-06
1.53605869642439e-07
-1.77260491032869e-05
-5.32931177460169e-06
-2.34445478157129e-05
-2.55008283791127e-05
-1.61243843673884e-05
-1.77181008792885e-05
-5.68483877228945e-06
-1.90114770050308e-05
-1.45823795805171e-05
-2.30542587557154e-05
-1.17171511056473e-05
-1.09805586658174e-05
-2.27108102019556e-05
-1.61963070230187e-06
-9.97776542392719e-06
-2.74302556690474e-05
-6.91078760061428e-06
-7.87213582087825e-06
-1.88556619228807e-05
-8.31810164183096e-06
-2.00492929832889e-05
-1.16905777201783e-05
-1.19041889154222e-05
-4.40216645076275e-06
-2.43024971701608e-05
1.65340660052902e-06
-2.57858190521662e-05
-1.91541616539359e-05
-3.05763018821502e-05
6.28640196837223e-07
-4.82479711514448e-06
-8.48494634018336e-06
-1.7670897151105e-05
-2.76884729844508e-05
-1.26583364932733e-05
-1.74879617608343e-05
-1.53127028427721e-05
-1.54166846245512e-06
-1.12999082056674e-05
-2.43496715973937e-05
-7.32118015256111e-06
-1.8555777789533e-05
2.91279083916826e-07
-2.09442023460936e-05
-2.1399639127574e-05
-9.53626573497038e-06
-9.70354360360538e-06
-5.12014062308235e-06
-7.3858087644816e-06
-1.68674269730946e-05
-1.97253506147804e-05
-1.94594013631291e-05
-1.97936458460044e-05
-1.9581545298e-05
-2.37024252246969e-05
-1.94343869452841e-05
-1.96569648695872e-05
-2.4804211672259e-05
-1.85854114823158e-05
-6.1619918554493e-06
-1.09891994385353e-05
8.08325371796668e-07
-2.51389458636773e-05
-3.09218293428573e-05
-7.32565619861859e-06
-1.6435135933047e-05
-4.27455398859332e-06
-1.44373423349995e-05
-1.4045959795474e-05
-7.6300441183195e-06
-2.44371170261551e-06
-2.43531168415246e-05
-2.23061362688787e-05
-1.89217776789786e-05
-6.25864526474694e-06
-9.41178309655684e-06
-1.49434686182677e-05
-3.0843848067386e-05
-2.32400423450583e-05
-5.07978259036218e-06
3.81809615861301e-06
-1.53812765479362e-05
-2.79891782478409e-05
-1.3738876790681e-05
-1.01537210500513e-05
-1.54378523522106e-05
-5.4330464977092e-06
-1.73169621659198e-05
-1.85782609799981e-05
-2.87438562131402e-05
-6.93856065724597e-06
-6.0387337258324e-06
-7.55594916578118e-06
-2.86583806243259e-05
-1.59601570549675e-05
-8.68384415344348e-06
-2.56141342064067e-05
3.33923732153417e-06
-1.84726213029987e-05
-3.59252930619194e-05
-1.2626761732229e-05
-1.98362269444262e-05
-2.34628061712253e-05
-1.83713396783908e-05
-1.18930192590924e-05
-2.34460243755945e-05
-2.64661779704996e-05
-1.47026365354642e-05
-2.38183936410588e-05
-2.59925493007188e-05
-2.78061700861293e-05
-2.00028579760497e-05
-1.15123741708594e-05
3.53181459578101e-06
-9.73345621255673e-06
-1.23543723472913e-05
-2.33325261170632e-05
-8.58347881840197e-06
-1.71683682453664e-05
-9.74137632040002e-06
-4.78546823953535e-06
-1.41096303984066e-05
-1.63978753047298e-05
-2.60127111231862e-05
-2.36507011363155e-05
-1.91328685442654e-05
-1.25802658827845e-05
-8.73992399484891e-06
-1.60929880423159e-05
-1.30789994112249e-05
-7.92390643946628e-06
1.71213090285978e-06
-1.44412838484824e-05
-1.3803478582803e-05
-3.4577069130659e-06
-2.12619075522705e-05
-1.61127731267267e-05
-5.82189094158279e-06
-9.47141663817204e-06
-2.43496590655119e-05
-2.28374662038258e-05
-4.95990916186975e-06
-1.74003210565196e-05
-1.37460019444398e-05
-2.41726908080052e-05
-2.43474204673852e-05
-1.31740160711065e-06
-1.78322769179368e-05
-1.79903353958352e-05
-5.56717480162075e-06
-2.79293051189672e-05
-7.65178755613613e-06
-2.35007440935083e-05
-2.9315024782484e-05
-1.49938586153026e-05
-2.51951292098236e-07
-2.02846159031953e-05
-1.23262876651298e-05
-9.76997810332062e-06
-1.36324716087503e-05
-8.18667069864804e-06
-1.17540357383789e-05
-2.08050827805378e-05
-1.17004586892091e-05
-1.17647252792416e-05
-2.21344476123626e-05
2.78027395329664e-06
-4.19040077079875e-05
-2.85484605725032e-05
-1.47685175465479e-05
-1.30693987109044e-05
-1.36970941901655e-05
-9.51662255157117e-06
-1.46044373511271e-05
-2.26488195679234e-05
-2.20764505498024e-05
-8.36177572577944e-06
-1.09772785254623e-05
-8.05965019355851e-06
-1.01578257956661e-05
-1.39903728586156e-06
-3.41576574151065e-05
-1.43023443381191e-05
-2.93738989095651e-05
-1.5754344395787e-05
-2.37218902279056e-05
-2.85280268424288e-05
-7.90256730692093e-06
-1.78625956508777e-05
-2.00628673445203e-05
-1.59326464633967e-05
-1.07531471920654e-05
1.03341176765941e-05
-3.99445471550389e-05
-1.50301735582419e-06
-1.07587214633742e-05
-2.89977670554327e-05
-1.81732743697787e-05
-6.05579380268732e-06
-2.13861903924376e-05
-1.25577187947463e-05
-2.60521167326232e-05
-2.34005650526393e-05
-3.756889729418e-06
-3.40766344950012e-06
-3.74972308532457e-05
-1.69814555234131e-05
-1.32647686991594e-05
-1.54028937943314e-05
-6.39570997659268e-06
-1.91192560397381e-05
-2.68993652664287e-05
-3.18907588084512e-05
-6.09966440270298e-06
-1.83648893175365e-05
-2.71129494503592e-05
-2.9644782604657e-05
-1.05563207973561e-05
-6.8499055362987e-06
-5.32336333594574e-06
-1.29434603036833e-05
-2.33251788828181e-06
-1.35309784620443e-05
-2.82397595105917e-05
-8.53036531864188e-06
-2.0332170701812e-05
-1.39999171613613e-05
-9.61954380936782e-06
-3.47042145911453e-05
-2.63940746599302e-06
2.6249966275402e-07
-8.08280651587825e-06
-2.92554570765066e-05
-1.89132153494289e-05
-1.02305198599855e-05
-1.86570638049479e-05
-3.24948091446285e-05
-3.20714234326609e-05
-1.27349698659927e-05
-2.01503450445348e-05
-9.937254797109e-06
3.25269510549132e-06
-2.44395605455398e-05
-1.07007671627758e-05
-1.04637313888753e-05
-1.31418269152375e-05
-1.68007796957104e-05
-3.69244531636994e-05
-2.9602001781843e-05
-9.83871118337295e-06
-7.86793646426045e-06
-2.85137622642995e-05
-3.04806502169534e-05
-9.65034964218608e-06
-2.80074035726833e-05
-2.00693547871484e-05
-1.67371606889195e-05
-1.20518705189125e-05
-3.02622318010097e-05
-1.71167562415139e-05
-2.35470013970634e-05
-5.76837178029748e-06
-2.1620398483616e-05
-1.01523543900439e-05
-1.33432203367699e-05
-1.38391882601486e-05
-2.52986963392592e-05
-1.06804762757609e-05
-4.32011712960261e-06
2.3013061301249e-06
2.64559376322343e-06
-1.73390928799193e-05
-3.12579314214628e-05
-1.48527431401035e-05
-1.13590995254163e-05
-1.95923910764618e-05
-2.02804846821959e-05
-2.33139054283293e-05
-1.58176976510638e-05
-7.7825188443042e-06
-7.08250291224636e-06
-1.2786266867923e-05
-3.22027576688584e-05
-7.968514366072e-06
1.26954340798476e-06
-2.00128616565967e-05
-2.41269496056899e-05
-1.39403661509939e-05
-2.76612545903811e-05
-2.2823981927959e-05
-5.55156854888963e-06
-2.29590440955712e-05
-1.46414527837811e-05
-9.20098104284445e-06
-6.94424675752556e-06
-6.99303365249652e-06
-6.13794792998781e-06
-2.67570857928895e-05
-2.78235563863161e-05
-8.86109261165024e-06
-1.58906651016549e-05
-1.85881846162578e-05
-1.28015167925429e-05
-2.30633447966583e-05
-1.6523058236677e-05
-1.8073523146113e-05
-2.68874557706926e-05
-9.52844802796653e-06
-3.04269086034339e-05
-1.24659187557015e-05
-1.01508641448818e-05
-2.09261285622898e-05
-1.20518566216977e-05
-1.61427279412226e-05
-2.07525955266295e-05
-1.72896272848616e-05
-9.10310635937707e-06
-1.07969660465891e-05
-3.00622516074039e-05
-1.03706229769648e-05
-3.58743434536268e-05
-6.96097844950442e-06
-2.95797640814751e-05
-5.88331322806657e-06
-2.04968753755957e-05
-2.3392975449518e-05
-8.88062042785431e-06
-1.84004903730639e-05
-2.67724435602994e-05
-1.07919774331528e-05
-1.35872121987602e-05
-1.35423767158636e-05
-2.51200155722583e-06
1.14678922179891e-06
7.10371509455353e-06
-2.15559990526827e-05
-5.97501177407664e-06
-9.62700280298608e-06
-9.68937543684636e-06
-1.49128890208118e-05
-2.12849702909569e-05
-9.68471719284663e-06
-5.02116854980692e-06
-1.30153100618121e-05
-2.61928684413458e-05
-2.92065396085192e-05
-2.08490094461364e-05
-4.20170990940505e-05
-1.18102568577077e-05
2.52537699221971e-06
-1.14849098865837e-05
6.28317516343102e-06
-4.07656439231256e-05
-7.30780910390872e-06
-3.11798787619819e-06
-2.77479747073692e-05
-1.58062647891992e-05
-2.69786679902338e-05
-4.05728253350584e-05
-1.39744621786036e-05
-8.82291808004499e-06
-1.07475428216458e-05
-2.53823311026355e-05
-2.81461867485554e-05
6.00548464839614e-06
-1.19760774562639e-05
-1.13025654483011e-05
-2.94702224167281e-06
-1.26023673868147e-05
-4.42894989303687e-05
-1.36663980853141e-05
-1.72845688491099e-05
-2.13293710971435e-05
-8.13561349626026e-06
-2.42889007223131e-05
-2.16571398444083e-05
-7.53907115328384e-06
-3.25744308733617e-05
-3.14475458062849e-05
-1.98421587234009e-05
-3.1490746247893e-05
-2.87283969930999e-05
-5.9301297159378e-06
-1.3688133291377e-05
-2.30856643756189e-05
-1.33064678697761e-05
2.62664037719503e-06
-1.71717700749351e-05
-2.61913661520191e-05
-1.84807380751451e-05
-4.61480452970945e-06
-8.33870348391399e-06
7.58619565106791e-07
-1.65904883446964e-05
-2.58852171067675e-05
-2.04110563269169e-05
-1.25874426383187e-05
-2.13610623518523e-05
-2.2124046806461e-05
-1.19092309976149e-05
-5.06572550354217e-06
-2.95116985387156e-05
-3.12927101080398e-05
-2.87014550502144e-05
-3.69963352091703e-05
-1.33392142380301e-05
-1.42221718827825e-05
-8.79750789341069e-06
-1.62412245614972e-05
-1.82380560665056e-05
-1.53422962487882e-05
-1.60065418475155e-06
-2.27400807538089e-05
-2.41183096963045e-05
-2.04283570017062e-05
-2.47926371557307e-05
-1.49120536439478e-05
-2.67929356781288e-06
-1.30221316171058e-05
-2.34563638362918e-05
-1.55628182716961e-05
-2.3178955278344e-05
-3.06345366210461e-05
-9.29599716322466e-06
-1.75569212373872e-05
-1.50017700529075e-05
-2.43573385398763e-05
-2.81009361099313e-05
-1.53217787433663e-05
-2.59787161228762e-05
-1.27557327637685e-05
-2.17562114436879e-05
-1.04321016522459e-05
-2.08747755089926e-05
-1.29826608881798e-05
-2.54218117328731e-05
-2.80246069668001e-05
-2.85374110422702e-05
-2.05063197929688e-05
-1.77930447549343e-05
-2.68589078481962e-05
-1.04887614547091e-05
-2.02721513244129e-05
-1.49238222769678e-05
5.66075258592779e-06
-2.7962394735826e-05
-1.25837367757029e-05
-1.40625879917762e-05
-1.7685246104198e-05
-9.83267940352916e-07
-6.05877242513325e-06
-2.3268597135174e-05
-4.18464512337348e-06
-5.80634786508396e-06
-3.26118937318462e-05
-2.84320259855166e-05
-1.08761943838734e-05
-1.01750473037135e-05
-2.6849049005283e-05
-2.92517782940917e-06
-7.60313068499865e-06
1.66326465576028e-06
-2.076315494006e-05
-2.07515514622876e-05
-1.02568655694174e-05
-1.78268295528547e-05
-6.05724133243721e-06
-1.80056260303565e-05
-3.95522246935234e-06
-1.8415339789734e-05
-1.5302505472641e-05
-1.17726148563412e-05
-6.35446117764681e-06
-2.02901635402546e-05
-1.12274183576595e-05
-1.86412164395892e-05
-1.05763647953354e-05
-1.93491541920093e-05
-2.96179733038122e-05
-2.90453178285006e-05
-1.72615589552196e-05
-2.24687171144321e-05
-1.0356122690806e-05
-2.70727441789475e-05
-1.84211089379704e-05
-1.16904535683136e-05
3.03452643934419e-06
-2.477661905114e-05
-7.89981292746754e-06
3.37473324511875e-06
-2.80121703976223e-06
-2.45469637704008e-05
-2.693820316114e-05
-2.20276272190582e-05
3.70650848048218e-06
-8.53003698937097e-06
-1.52234182408923e-05
-1.20353030393898e-05
-1.18129436490187e-05
-2.46655847053244e-05
-2.86389180378484e-05
-2.93943701307795e-06
-2.07660331170614e-05
-2.45598208219683e-05
-1.89764659551269e-05
-2.61225470049738e-05
-8.19270186434041e-06
-2.11600747113544e-05
-3.16338058938806e-06
-1.43974009808038e-05
-6.83740672125841e-06
-1.05796446994154e-05
4.15293853917041e-06
-2.18444250324243e-05
-7.03932644931049e-06
-2.11219278252463e-05
-8.97831627850877e-06
-5.22103794473746e-06
-3.03082936712831e-05
-1.93967069120096e-05
-2.04982289585303e-05
-1.1266841319816e-05
-3.25584389790407e-05
-8.44149522885786e-06
-2.04263781050211e-05
-5.80436817173729e-07
-1.69404423669162e-05
-1.35670301756364e-05
-8.51553982052028e-06
-3.72691654831249e-07
-1.53551357862733e-05
-2.25635325754642e-05
-2.13640808212273e-05
-1.98502237153299e-05
-2.98544960076296e-05
-2.07614271166953e-05
-3.97164258819392e-06
-8.69892386802872e-07
-8.71030129980752e-06
-9.40302788163501e-06
-2.21537318991204e-05
-1.88269624466244e-05
2.76237577603118e-06
-5.96015813135471e-07
-1.2552898132138e-05
-1.84092165283541e-05
-2.59982237261527e-05
-1.64728299464349e-05
-1.40074348345523e-05
-7.15710476799959e-06
-2.08623308628775e-05
-1.58882822682796e-05
-2.18604346047759e-05
-1.71591405745853e-05
-4.23015922477291e-06
-9.91493450694207e-06
-2.59153481887955e-05
-8.84861478009417e-06
-9.40505017961589e-06
-2.84131649279319e-07
-2.29471384258146e-05
-1.07635060953642e-05
-1.35165700855673e-05
-1.34915829640316e-06
-3.2685636282359e-05
-1.78210861888367e-05
-1.68255391594298e-05
-1.87124567101953e-05
-1.01327822569036e-06
-1.31817105876276e-05
-2.17014310757751e-05
-2.25270889099641e-05
-1.66305352856258e-05
-1.90234036147155e-05
-2.20168973544268e-05
-7.15349761901188e-06
-2.30923677742343e-05
-1.90505828379533e-05
-1.36708982588187e-05
-1.69262875718328e-05
-2.35615228241056e-05
-1.80611988835759e-05
-3.13117288594189e-05
-3.42454330170443e-06
-2.62762700851337e-05
-2.19074571176802e-05
9.65105939157947e-07
-2.40924813098993e-06
-2.80186459029546e-05
-1.18875555025911e-05
-1.27072371312332e-05
-1.88497225764703e-05
-1.77264983159067e-05
-1.57586166182452e-05
-6.81394993298118e-06
-1.60007952687361e-05
-7.10886895737287e-06
-1.96191593708255e-05
-2.83249781339652e-05
-2.12309817659541e-05
-2.23410867200336e-05
-1.62135639223559e-05
-1.02478398748518e-05
-2.89656410945535e-05
-2.49091456476016e-05
-1.29414709930588e-05
-9.38634355301885e-06
-1.90623700407131e-05
-1.28658407010321e-05
-1.17756933703241e-05
-6.69675799973089e-06
-2.32740846470462e-05
-2.31367392701402e-05
-1.15682290605928e-05
-2.56522765648624e-06
-7.97219575364071e-07
-3.16915181310092e-05
-3.93634471057819e-06
-1.72946724511094e-05
-2.07132148874546e-05
-2.18293951077428e-05
-1.8238822375567e-05
-2.7888336265123e-06
-1.92780597967992e-05
-3.02274015174165e-05
-8.3524138801008e-07
-1.01868262375229e-05
-1.18374560843002e-05
-3.71992175583463e-05
-1.38639574608665e-05
-1.71956138867244e-05
2.67286304252136e-06
-2.0161291432158e-05
-1.4386850353302e-05
-8.49374045677638e-06
-1.04484634152234e-05
-3.17839855998838e-05
-3.63604656965806e-05
-1.8714057288448e-05
3.40608678642996e-06
-1.88826923213868e-05
-3.54582162693667e-05
-1.45291412491837e-05
-9.98558607564408e-06
-1.08134648823511e-05
-9.65661328122625e-06
-1.74995834160255e-05
-2.09112311974856e-05
-4.16114895948717e-06
-1.38310572265036e-05
-1.27245890689378e-06
-5.26638996685245e-06
-2.01542188411496e-06
-1.79010350443011e-05
-1.75829602323969e-05
-9.69482427984186e-06
-2.50316282743466e-05
-8.47040608199195e-06
-1.881805223867e-05
-3.08583583874873e-05
-2.76665347575004e-05
-2.64024930219971e-05
-1.33671459391641e-05
-3.23445068910326e-05
-2.67816072152379e-05
3.59244106788119e-07
-1.26260028533495e-05
-2.10984816112171e-05
-7.67965745170819e-06
-1.12679781035953e-05
-2.08547407485875e-05
-6.10419224721401e-06
-1.3122606368951e-05
-9.17238556042476e-06
-9.08661099524158e-06
-1.92578562186899e-05
-9.61526595065612e-06
-1.96722658236968e-05
-6.35798072587022e-06
-1.21738607462837e-06
-1.64666223094365e-05
-1.55447147013799e-05
-1.27174793480243e-05
-2.06258308406734e-05
-1.01651209856847e-05
-1.52831210018126e-05
-9.59484759568809e-06
-5.47378879919722e-06
-7.9744050897528e-06
-2.58102577858515e-05
-1.77422582573572e-05
-2.16373323648009e-06
-2.49821580589579e-05
3.9803778229717e-06
5.71512812132181e-06
-2.86076205206783e-05
-1.41339136325956e-05
-2.86991058949452e-05
-4.63095642703487e-06
-1.87705721959697e-05
2.93819469616658e-06
-1.37614246517022e-05
-1.87805121217032e-05
-2.57640876729832e-05
-1.43362828589731e-05
-9.16899136731749e-06
-9.92616893688087e-06
-2.01099378818611e-05
-1.4465875739878e-05
-6.500114902686e-06
-2.47565676415355e-05
-2.34809446375073e-05
-1.56665010975895e-05
-7.47214728086226e-06
-2.11886105909391e-06
-8.93920210711156e-06
1.89524485821105e-06
-5.32839031720398e-06
-5.53699276565435e-06
-1.03959864835683e-05
-2.33274343620506e-05
-1.54071125664772e-05
2.51210664418364e-06
7.26875354166084e-08
-2.18575656841557e-05
-1.22449239188621e-05
-8.18813478604255e-06
-8.40834784539774e-06
3.02454722025672e-06
-1.56177186377109e-05
-3.0024777810232e-06
-2.11904241513014e-06
-1.21723425107209e-05
-1.70451355271572e-05
-3.01958840719834e-05
-3.12271645820651e-05
-2.49045185360565e-05
-4.64975161932064e-06
-6.95303764822623e-06
-2.46123318208892e-05
-2.74985778365473e-05
-3.67949049837315e-05
-1.76704757790275e-05
-2.90863754369195e-05
-2.46512788704493e-05
1.19632433471664e-06
-2.33598320183565e-05
-6.64564969649824e-06
-1.46996685498041e-05
-1.97036924322312e-05
-2.70229407795169e-05
-3.8502276666367e-06
-2.32762088468313e-05
-5.63254833115265e-06
-2.35007687694104e-05
-1.95246556136306e-05
-1.23300199460496e-05
-2.69700834528708e-05
-1.77669137322761e-05
-9.52341326035386e-06
-1.94224632536953e-05
-9.63995891202624e-06
-2.10374312507114e-05
-5.06331892331667e-07
-1.23111768785411e-05
-1.66325546895138e-05
-1.46303703607157e-06
-2.33644044098285e-05
-1.92512102695157e-05
-2.93076668013284e-05
-2.42212761729134e-06
-2.02913522384638e-05
-1.98081258409686e-05
-1.39612127584599e-05
-2.62172714639534e-05
-7.78315127210306e-06
-1.09468489331745e-05
-1.83761582853517e-05
-1.38196980879976e-05
-1.63407402818189e-05
-1.66624313631114e-05
-1.66355628903418e-05
-9.42231071216336e-06
-2.43326005394539e-05
-2.75747648866772e-05
-2.01409121078225e-05
-5.49926214820439e-06
-2.48529929465757e-05
-2.10669492813346e-05
-2.76896890435526e-05
-2.37366846784699e-05
-4.46242017013414e-06
-1.82045709984801e-05
-2.260923590372e-05
-9.81092231483991e-06
6.55523081112875e-08
-1.11876180754907e-05
-1.95238921497698e-05
-2.91020038499549e-05
-2.39305621860591e-05
-4.46744231451983e-06
-3.1149575219065e-06
-1.80658099167808e-05
-1.42106063815591e-05
-2.1057134123619e-05
-2.92239589236193e-05
-1.65345340972476e-05
-1.08694980471812e-05
-1.42590393884958e-05
-3.18663338935558e-05
3.43427479282451e-06
-2.6698349507381e-05
-1.38288166716375e-05
-8.79423601296066e-06
-9.24842594281117e-06
-1.59842181540521e-05
-7.59314010958814e-06
-1.41343637802858e-05
-2.51123803153591e-05
-2.50341898389182e-05
-1.87851586888735e-05
-1.47340110100697e-05
-1.71945145280299e-05
-1.32521441614857e-05
-1.56325820509516e-05
-3.57135257603744e-06
-1.41803003248211e-05
-1.14782372265193e-05
-1.35437426636461e-05
-1.18224330752872e-05
-2.52706203423262e-05
-1.23464898081366e-05
-2.46138938385575e-05
4.80002043973452e-07
-1.99958522542188e-05
-4.05815405217799e-06
-2.79087006963898e-05
-1.30554626790983e-05
6.53159735684773e-07
-2.65229075871378e-05
-6.20305061507308e-06
-2.51481020010324e-05
-3.94315691010427e-06
-1.71834592516444e-05
-6.32807864302312e-06
1.60743258607999e-05
-1.68989638612732e-05
-1.64815059795517e-05
8.96836495881305e-06
-1.77543409588355e-05
-3.17582996364431e-05
-2.20411775957981e-05
-8.47468023862524e-06
-1.18007262999344e-05
-1.83759379790137e-05
-1.12690117571703e-05
-1.81530605428736e-05
-1.11760834484474e-05
-6.29652942544659e-06
-2.9184552560448e-05
-2.70132229184431e-05
-1.02268458723405e-05
-2.16342056239518e-05
-1.54509837128197e-05
2.63857568810563e-06
-1.18433588753141e-05
-2.34835361346854e-05
-1.0781032716849e-05
-2.98585065913031e-05
-2.8347973028807e-05
-9.87449662635105e-06
-1.90054228031751e-05
-2.56571344550409e-05
-1.98729023168905e-05
-2.85782635747779e-05
-2.93729037403121e-05
-9.3471136703893e-06
-3.49415867124641e-05
-1.14624507653214e-05
1.6769470018778e-07
-2.73923608934959e-05
-1.18772629195764e-05
-1.24364468778591e-05
-1.92760695790097e-05
-9.19028571631612e-06
-8.73813995043781e-06
-3.96152368581771e-06
-1.60057979343505e-05
-1.02838896613614e-05
-1.25951993698361e-05
-4.96406356272482e-06
-1.59706062342117e-05
-1.07847208458598e-05
-2.76579380240044e-05
-8.86314971297898e-06
2.72164574553624e-07
-3.1839953949314e-05
-8.90991363102032e-06
-5.09792389724029e-06
-3.76119513274816e-05
-1.67469365830156e-05
-1.21729192304799e-05
-1.18416504658303e-05
-1.54147166244061e-05
-1.61088767705144e-05
-2.46167394232581e-05
-6.57124976310467e-06
-1.28557894772664e-05
-2.21047132310926e-05
-2.14155237497421e-05
-2.59777936252391e-05
-5.68427871955385e-06
-1.35813422053024e-05
-9.09514306120671e-06
-1.58932390693405e-05
-2.0634596307335e-05
-7.40593117476535e-06
-1.98331458573283e-05
-9.54869728207825e-06
-8.11850376484751e-06
-2.95597917476631e-05
-1.25977009180936e-05
-2.02527809704152e-05
-2.12795678632571e-05
-2.79100251699161e-05
-1.80452502171835e-05
-2.12875357284611e-05
-5.54348330849285e-06
-1.00570559574946e-05
-2.08065132779979e-05
-1.18344069876043e-05
-2.17765108614481e-05
-1.90041117823177e-05
-7.29867315303348e-06
-1.03629802133175e-05
2.77613969368978e-07
-2.29681438559662e-06
-1.08908610386952e-05
-3.17234975669743e-05
-2.78474397767296e-05
-4.69996214734839e-06
-9.75774995481787e-06
-5.23335976347113e-06
-4.25547086223492e-05
7.83840644409017e-06
-4.07134935844184e-06
5.62995023361199e-06
-1.44272994874108e-05
-1.13405721843226e-05
-1.71600390895766e-05
-9.0696162882674e-06
-6.83936036389179e-06
-5.66739455007639e-06
-4.9707580641043e-06
-1.7201352785528e-05
-7.30250759588084e-06
-4.05475489016353e-05
-9.6474933397379e-06
-8.44959547509373e-06
-2.81654028205966e-05
-8.89387831663244e-06
-2.89443363602666e-07
-1.27494140531446e-05
-2.37450887613736e-05
-2.57752741043215e-05
-2.94874863593744e-05
-1.94876541013541e-05
-1.63265865366311e-05
-1.48835680259432e-05
-2.41968973796675e-05
-1.82661149056111e-05
1.70409302169313e-06
-1.65449994588362e-05
-2.57044439874266e-05
-8.11823227911414e-06
-1.03763344333305e-05
-1.54643780489042e-05
-8.74334034489304e-06
-1.93305441036971e-05
-2.08818094324032e-05
-1.0995583730408e-05
-2.55769777480914e-05
-1.75042931502638e-05
-3.73361621277823e-06
-1.02926139938303e-05
-1.00343859694735e-05
-1.27895487038792e-05
-6.26734178874822e-06
-1.45018978986863e-05
3.32060555883757e-06
-2.70760180381144e-05
-1.59100656586553e-05
-1.5126159331752e-05
-9.2442962958034e-06
-1.66672997783061e-05
6.77115340494057e-06
-3.60116480996712e-07
-2.99560380071275e-05
-1.3054299200937e-05
-1.46693080204635e-05
-9.24582394191236e-06
-1.72681010769884e-05
-9.8082041460709e-07
-1.97931642001103e-05
-1.48890346148479e-05
-1.34111736950903e-05
-1.04869036185955e-05
-3.16292574957849e-06
-1.86868202395438e-05
-1.58068698058567e-05
-5.75359099040531e-06
-2.50405468511695e-05
-2.75250621317533e-05
-2.35096033292186e-05
-2.16953272321809e-05
-2.16551462061232e-05
-1.44823855364724e-05
-3.53005867979382e-05
-1.21682469996987e-05
-2.7021497852806e-05
-1.18452699164253e-05
-2.0879842940741e-05
4.83604822170156e-08
-1.30193259873512e-05
-2.04199059825607e-05
-1.87164519112428e-05
-2.19444719295235e-05
-1.7255988687824e-05
-1.10881725380759e-05
-7.34768449145002e-06
-2.53053313319802e-05
-1.87908541082777e-05
-1.4939050125232e-05
-2.0091149088263e-05
-2.70278811436626e-05
-5.05447972130461e-06
-1.49533324225722e-05
-2.41701431668463e-05
-1.75393316285118e-05
-1.23232214492057e-05
1.1492976864001e-06
-2.52699787689856e-05
-2.05309762189825e-05
-2.70638622285222e-05
-1.6839972102311e-05
-1.18055341535984e-05
-1.81070648951738e-05
-1.35907872016057e-05
-5.03258619164208e-06
-2.05038684870382e-05
-1.74957208637532e-05
-1.79181219761817e-05
-9.5068687461831e-06
-1.58803241355217e-05
-2.3336642934745e-05
-1.93560591660353e-05
-2.63599065045706e-05
-1.91923133367383e-05
-5.00864737071279e-06
5.7482674225962e-06
1.43987501991878e-05
-1.19109393441366e-05
-1.99303776406241e-05
-6.08511608003154e-06
-1.35165679136872e-05
-1.68970140670657e-05
-1.17465612066089e-05
-8.44458271399655e-06
-1.44079082030008e-05
-1.70310968806893e-05
-8.85499757520495e-06
-1.61811143852394e-05
-2.19669943590586e-05
-8.49299203080438e-06
2.81220246801849e-06
-1.29270542632899e-05
-3.99550973242854e-07
-1.58432952825424e-05
-2.77539849738416e-05
-3.13718740369716e-05
-9.41309618559106e-06
-1.72764322034013e-05
-2.78759017623063e-05
-1.48013358401982e-05
-2.85450908650643e-05
-1.85005960796515e-05
-1.46774186220724e-05
-2.14686065924821e-05
-1.8053817846935e-05
-5.29696303261242e-06
-2.45352945916633e-05
-2.18136952346767e-05
-1.02624688014655e-05
-1.42177592025009e-05
-1.45929523696488e-05
-1.36750268269821e-05
-1.39553548652112e-05
-2.57363485725319e-05
-2.31003506427812e-05
-8.16527225794716e-06
-1.49082381793445e-05
-5.38772951791522e-06
-1.79721310040299e-05
-1.83107914331885e-05
-2.81277399593585e-05
-1.74001988470806e-05
-1.06894067567105e-05
-2.26778175339845e-05
-9.94186238284907e-06
-7.6964940810269e-06
-7.53151913112382e-06
-1.56066950264514e-05
-2.07339585110058e-05
-3.2308816985945e-06
-1.55193394805248e-05
-8.41752956661184e-06
-8.27086241845809e-06
-9.80167400962177e-06
-2.10665827085681e-05
-1.50531329508506e-05
-8.43753652740339e-06
-1.71650432860075e-05
-2.49827787193724e-05
-2.85558526360586e-05
-9.45920518111399e-06
-9.08345983194496e-06
-8.48402788823066e-06
-1.92458883165107e-05
-1.43607585538435e-05
-1.22155631624838e-05
-3.20404970125131e-05
-1.06333035051967e-05
-1.77271811264273e-05
-2.15197187810262e-05
-2.12134479992616e-05
-1.28676692978413e-05
1.150351330923e-06
-1.95001876684791e-05
-1.56639219454309e-05
-1.96516062436394e-06
-1.63267508932367e-05
5.11018586027292e-07
-8.12088825972336e-08
-7.69433159021136e-06
-6.13008840962849e-06
-2.89058767706194e-05
-1.56858761425653e-05
-1.48107383587941e-05
-2.71916360126097e-05
-3.35201267402219e-05
-2.36437583957348e-05
-9.20389904519022e-06
-7.57000134671104e-06
-1.40636826114881e-05
4.65788480032403e-06
-2.30539174780815e-05
-2.43015473283452e-05
-6.85607415852568e-06
-2.1903351756338e-05
-1.11104279153586e-05
-1.09620553861378e-05
-1.5307504491644e-05
-1.30485353330007e-05
-9.70184243507665e-06
-1.10433991018118e-06
-1.45366194397262e-05
4.37640478622872e-07
-9.49673918450525e-06
-6.61385874834262e-06
-1.31853841958076e-05
-1.6124921553516e-05
-2.74803223955101e-05
-8.15410848771475e-06
-2.36457889049177e-05
-1.64314760293792e-05
-1.62410453252562e-05
-2.5807974861866e-05
-1.28800998179468e-05
-2.27697749487389e-05
-2.08449147641825e-05
-1.52391655485595e-05
-2.98227339270534e-05
-3.1897786938132e-05
-3.15704825865424e-05
-1.58147007799766e-05
-1.81981506620254e-05
-1.16944270855919e-05
-1.29659106219344e-05
-7.58723821904553e-06
-3.61710351896886e-05
-3.52721965800101e-05
-2.45717740107891e-05
-1.70181223678567e-05
-2.07901591751184e-05
-1.19256052145849e-05
-2.76694490471567e-05
-2.01461687615177e-05
-4.5272317222682e-06
-1.47238873266767e-05
-2.45378718344966e-05
-4.47680510921093e-05
-2.46369653364794e-05
-2.81296296931738e-05
-4.87391860806805e-06
1.44091313415029e-06
-1.6025807470315e-05
-2.18768715646125e-05
-1.09230535633175e-05
-2.10466521621879e-05
-1.43381442342401e-05
-1.34608834351292e-05
-3.89954791884842e-05
-2.28994924412219e-05
-2.03098262639168e-05
-2.45862810197161e-05
-3.08650920608556e-05
-6.15527787899626e-06
-1.69318145882221e-05
-2.06399986806866e-05
-2.04895973978666e-05
-2.94139053392169e-05
-1.77530070073796e-05
-6.5621729069285e-06
-3.0809623697639e-05
-2.31408282985468e-05
-1.69377049279899e-05
-2.17668972451729e-05
-1.36865542453419e-05
-1.67773925821667e-05
-1.79359431577806e-05
-5.7823562111148e-06
-1.87827901140625e-05
-1.77607097316874e-05
-4.92349894087475e-06
-9.35836361316102e-06
-7.41401916917836e-06
-4.73955345986712e-06
-1.07621261247886e-05
-9.18977274192043e-06
-1.3601272273131e-05
-2.11688875953051e-05
-1.47563209697531e-05
-2.47426303072561e-05
-8.43511323031779e-06
-6.29615980036232e-06
-2.92962479702509e-05
-1.63822655768931e-05
-4.68959829081319e-06
-2.04108445385457e-05
-6.76834483777072e-06
-1.73014220036575e-05
-1.13867798812035e-05
-2.96663835553959e-05
-2.2077075557908e-05
-9.24557876865315e-06
-9.43100312488396e-06
-1.0181249797975e-05
-1.88178202382848e-05
-2.02421125988232e-05
-1.84352328113397e-05
-1.07617239038274e-05
-2.18697789264123e-05
-1.30295259223562e-05
-2.31937189163639e-05
-1.43161853322162e-05
-1.06243089001314e-05
-1.45992421328541e-05
-1.02251615035963e-05
-1.74256616887031e-05
-1.38540615013937e-05
-1.61154968220503e-05
-1.64229340453208e-05
-8.49600937463399e-07
-2.41057685538665e-05
-9.36892414482217e-06
-3.03000532947937e-05
-7.31183527181223e-06
-1.51543480781471e-05
-1.76687473465409e-05
-3.47047484475459e-05
-8.69493340606379e-06
-3.90913577451871e-06
-3.50784073069976e-05
-2.35275268978421e-05
-2.43920390482375e-05
-2.49641209420848e-05
-4.38561168546066e-06
-1.34974720068766e-05
-1.34997120399779e-05
-2.05682496616462e-05
-1.8183495872054e-05
-1.27606147063656e-05
-3.07146345564941e-05
-2.00358936415557e-05
-2.41971212091764e-05
-5.67104365707956e-06
7.05573739769176e-07
-3.02480067075912e-05
-2.66306987734265e-05
-2.16876180671758e-05
-3.25671224017854e-06
-3.64060401124839e-05
-3.81600901134435e-05
-1.00958990723229e-05
-2.85105214887812e-05
-1.27028781187404e-05
-3.92791486679761e-07
-2.07473170817618e-05
-1.1671154996315e-05
-1.81953239531859e-05
-2.14448722848424e-05
-1.58804539056339e-05
-2.82479900040999e-05
-2.64067725867737e-05
-6.71634572466768e-06
-2.69850359054258e-05
-2.67572896716345e-05
-6.52786183212653e-06
-1.34573025848499e-05
8.37381720073409e-08
-1.8633952999306e-05
-1.5696425919583e-05
-8.2931296752985e-06
-1.77429799272698e-05
2.52570960043947e-06
-2.48495386327771e-05
-1.94870588471275e-05
-1.89771856121501e-05
-5.17351871180398e-06
-1.03040312024297e-05
-1.450671834112e-05
-2.62270350686598e-06
3.40726270687056e-06
-2.13456393478857e-05
-2.17634415107817e-05
-1.11764643485405e-05
-1.83698689045834e-05
-1.7189495841459e-05
-5.86226407085068e-06
-1.29345368658404e-05
-1.10680507179032e-05
-1.74542370735931e-05
-2.97248532769146e-05
-1.32186340580499e-05
-3.53412770627692e-05
-1.17858784381906e-05
-1.79238041735037e-05
-5.03747199458698e-06
3.22835607385542e-06
-2.37290499087186e-05
-7.73820883773811e-06
-6.39219813162531e-06
-2.01074860504771e-06
-1.42514296438541e-05
-1.29394053269069e-05
-1.48146709062749e-05
-2.22465569065179e-05
-2.91176593594066e-05
-7.22322717943584e-06
1.09854624430242e-05
-1.96643639072387e-05
-1.15024933519231e-05
-9.3995165716072e-06
-4.78954442900823e-06
-2.24620489410491e-05
-4.04513325114377e-06
-1.16337564825898e-05
-2.54276081705222e-05
-2.38410943298618e-05
-1.28547122644785e-05
-2.09102420375994e-05
-1.24605286154915e-05
-1.26738468246862e-05
-1.85986048909019e-05
-1.43562704152047e-05
-1.74582454634776e-05
-7.97886636812142e-06
-1.46904541845178e-05
-7.24925307316948e-06
-8.4777833105994e-06
-1.71620764705965e-05
-1.58106114492512e-05
-5.94760648752773e-06
-2.14529435954477e-05
-1.49214177853053e-05
-1.71080721625385e-05
9.11090339398178e-06
-3.09405303849246e-05
-1.91528689933626e-05
-1.4116167851238e-05
-9.77659021451314e-06
-9.9537614877484e-06
-1.06236193923182e-05
-2.75582638668308e-05
-2.34916736918953e-05
-3.148095358145e-05
-1.32474740860868e-05
-9.54357576184324e-06
-2.01690902597488e-05
-2.05017389398311e-05
-2.43408821165312e-05
1.62134516001636e-06
-1.0274185074441e-05
-8.84624165988543e-06
-2.07147331612778e-05
-1.2573506414164e-05
-3.57755465572722e-05
-1.61135318559995e-05
-3.23680319449209e-06
-2.29561435921513e-05
-2.19690957856242e-05
-2.91944100006169e-06
9.41841774544863e-07
-3.31949895089999e-05
-1.31710835453694e-05
-8.49456677607317e-06
-2.00342365839251e-05
-9.19876762092352e-06
-1.11233050769494e-05
-2.90505212651203e-05
-1.46823766920526e-05
-1.02400116260654e-05
-6.17751695452311e-06
-6.38220556863668e-06
-1.13550118758543e-05
-2.56998237068437e-05
-2.37155179558096e-05
-2.28344813942394e-05
-2.17537026962817e-05
-6.89239949315357e-07
-1.83155241824792e-05
-2.16959692974476e-05
9.67423478342402e-07
-2.46968283395827e-05
-2.88137335701394e-05
-2.12210747501209e-05
-6.86796554557652e-06
-1.58824165828621e-05
-1.87761584569102e-05
-7.24113825453166e-06
3.07426484743546e-06
-2.55471757677346e-05
-2.94713020740642e-06
-1.63197769276243e-05
-1.72591342312075e-05
-1.92632691327757e-05
-1.88852139672488e-05
-1.54071011540363e-05
-2.71259960913288e-06
-1.43819633002627e-05
-1.95130305226722e-05
-2.14466349742656e-05
-8.8810455977934e-06
-1.18015079283758e-05
-1.67742204249209e-05
-1.41359099980242e-05
-9.62125436806552e-06
-1.41969836322758e-05
-1.98790205600362e-05
-2.43750603518376e-05
-1.0504566073848e-05
-3.53263109192302e-07
-4.88299242250819e-06
-2.64480885006183e-06
-6.6500684246419e-07
-1.24860114252078e-05
-2.09821686404586e-05
-1.95787727001626e-05
-2.32112773795445e-05
-1.51429542399272e-05
-2.43183076212699e-05
-1.11486912764087e-05
-5.65788375374836e-06
-6.16081712947237e-06
-2.79902970938589e-05
-8.81178782088174e-06
-1.93342180465334e-05
-6.87742908096717e-06
-3.44723570676482e-05
-2.53372112583294e-05
-3.01210717225551e-05
-1.14408219551279e-05
-2.43915759226149e-05
-3.83018183694759e-05
-2.8469009318037e-05
-1.47981812859178e-05
-4.70322602020886e-06
-1.56533441504598e-05
-2.29025060423724e-05
-2.63852219087507e-05
-6.6336058827396e-06
-2.41953146920125e-05
-5.67351305459639e-06
-2.30824480098734e-05
-1.53098723205846e-05
-1.21069392221614e-05
-1.49478389623539e-05
-1.18606873735186e-05
-1.66129738110063e-06
-1.26264404463981e-05
-2.87206023796967e-05
-4.48369918830421e-06
-8.69694644625107e-06
-2.17975246429181e-05
-2.66651083137479e-05
-2.24589123044502e-05
-6.97515166861114e-06
-5.59846090756248e-06
-1.46580967269946e-05
-2.16541114515865e-05
-1.24024183765231e-05
