# Supplementary material for: Research on computational propagation and identification of mine microseismic signals based on deep learning
Source: PLoS One. 2025 Oct 22;20(10):e0334641. doi: 10.1371/journal.pone.0334641 (PMC12543183; doi:10.1371/journal.pone.0334641)
Supplement: S9 Data — (ZIP) [file pone.0334641.s009.zip › 000101100000340.xlsx_0.txt_24.txt.txt]

-7.16089025828507e-06
-1.24214671081603e-05
-2.30839529467949e-05
-1.52717207417651e-05
-1.56539292142385e-05
-3.70099727750977e-05
-1.97547208311036e-05
-4.63398999020859e-06
-1.042529662062e-05
1.43182473159198e-06
-2.8974873029488e-05
-2.08722024706535e-05
-2.45669836731631e-05
-1.41808928159848e-05
-1.63283086910068e-05
-4.95119898017544e-06
-1.43538851045912e-05
-1.58161238275175e-05
-6.07259099162706e-06
-1.6944894465113e-05
-9.31824259735581e-06
-2.64450830649822e-05
-1.82977405174741e-05
-1.82230688735198e-05
-3.06197101656233e-05
-1.37863417719824e-05
-7.48320000639021e-06
-2.73564576237927e-05
-2.61946221992745e-05
-3.99208416590747e-06
-8.888223785712e-06
-3.87151575898271e-06
-7.87598119692558e-06
-2.28786302727365e-05
-8.93882852609379e-06
-1.99335980103731e-05
-1.5944105648257e-05
-1.91522831323618e-05
-2.3002831805779e-05
-2.28247760108461e-05
-4.61284735723746e-06
-1.93872125067486e-05
-1.79100573842342e-05
-1.7521372271692e-06
-1.46292602234686e-05
-3.06424979208492e-05
-1.38392971124247e-05
-1.75742419237633e-05
-2.09472141441879e-05
-5.18968161781667e-06
-2.31530360345343e-05
-1.82814748183703e-05
-1.26788039661723e-05
-1.34360080481235e-05
-1.35611497305488e-05
-1.79263505730068e-05
-1.50383775011944e-05
-2.51105005438989e-05
-1.24477010658596e-05
4.34841756820356e-06
-1.6706940581253e-05
-1.86165824211303e-05
-1.43370367174826e-05
-1.44244842345457e-05
1.80787184708646e-06
-1.67187710378925e-05
-2.65481430101661e-05
-3.30910199486884e-06
-1.47518116756713e-05
-1.54890028508174e-05
-1.99310356062719e-05
-2.49017398453486e-05
-1.57130693965122e-06
-9.0438995713669e-07
-5.92534706966104e-06
-1.96400125664616e-05
-9.62465979012435e-06
-2.01323627288e-05
-2.46535469464039e-05
-1.84002460308209e-05
-5.5438504044934e-07
3.95175654647174e-06
-2.5448715204838e-05
-1.18763381045649e-05
-1.18893739051442e-05
-9.12859538447496e-06
-3.28136058669971e-05
-1.42258888381026e-05
-1.79848173957028e-05
-3.21232065228172e-05
-1.14252766464701e-05
-2.76086487781999e-05
-3.24276203846338e-05
-1.48194525480522e-06
-1.49253800004537e-05
-2.68132368018077e-05
-1.93712502565673e-05
-9.52660562501983e-06
-9.31699454092844e-06
-1.89528116794229e-05
-1.67718334011265e-05
-1.56872715145841e-05
-1.79574431592709e-05
-1.2625803311662e-05
-1.24247111222555e-05
-1.61567486084576e-05
-2.54759358679851e-05
-2.66693580012693e-05
-1.13706528279344e-05
-1.39777970189116e-05
-1.89882740281306e-05
-1.26143074391332e-06
-3.58767906080277e-05
-1.11843478884947e-05
-1.92749267830522e-05
-2.17131312604971e-05
-1.02177180961123e-05
-1.74216625206639e-05
-1.18003605461538e-05
-2.29982740057007e-05
-1.66216596824564e-05
-8.48687165804651e-06
-1.34529532394698e-05
-1.51462819458222e-05
-2.36068876729494e-05
-1.78791539375797e-05
-1.99071983876366e-05
-7.60153830729899e-06
-1.78350237339205e-05
-2.25489426708894e-05
-9.04604449254968e-06
-1.39251108337889e-05
-1.60381987984119e-05
7.95960359137109e-06
-2.69422751583331e-05
-1.97605347231172e-05
-1.3548129556479e-05
-1.08216353683024e-06
-9.49014635911808e-06
-3.17752382665787e-05
-1.17099747611284e-05
-1.37207710162277e-05
-2.18902072946113e-05
-2.2266500885507e-05
-1.19533596918814e-05
-2.31611482339203e-05
-2.31390278057481e-05
-5.88518616253176e-06
-1.53594617826932e-05
-1.11830007950802e-05
-2.71298422210434e-05
-1.12843387227248e-05
-5.80870060402464e-06
-1.715505842787e-05
-1.94606908913744e-05
-1.14018718564112e-05
-2.50977675258237e-05
-8.78337135055515e-06
-2.97994622234585e-06
-2.91991260786773e-05
-2.83712646213097e-05
-5.80709156397144e-06
-1.63185660996066e-05
-2.6638284920166e-05
-2.23284373879471e-05
-1.83828374237999e-05
-1.54353665603983e-05
-1.88758522149892e-05
-1.07719848567524e-05
-7.13702423106477e-06
-3.44859478820886e-06
-2.76620848305859e-05
-2.54577839513667e-05
-2.54471127255422e-05
-2.23362568159575e-05
-1.68587432029376e-05
-6.63720312454637e-06
4.17034601167726e-06
-1.80984518013897e-05
-1.6112878485149e-05
-1.63843413876708e-05
-1.36420497590523e-05
-1.98557740729889e-05
6.13161426068686e-06
-1.38876553904621e-05
-3.82835232021501e-06
-1.66738167957397e-05
-7.08980070398359e-06
-8.94895238601126e-06
-1.67755443008759e-05
-3.94538436510285e-05
-2.37155437173306e-08
-2.14341666653158e-05
-1.69734859500093e-05
-7.08627754995307e-06
-2.92387304618631e-05
-1.57553428958278e-05
-2.14252935454786e-05
-3.29740399703128e-06
-9.47899322209958e-06
-9.88695972367685e-06
-1.5112552046198e-05
-1.79134009223308e-05
-1.09328388753591e-05
-1.17659911152235e-05
-1.08292902700702e-05
-1.24665848434769e-05
-1.73815617264608e-05
-1.57006605050728e-05
-2.1270166882811e-05
-1.48591175189062e-05
-4.09824452009114e-06
-1.90881535862633e-05
-2.47375995086137e-05
-2.19036724466449e-05
-1.17538422675889e-05
-3.00643486999071e-05
-2.05662266439505e-05
-2.25093204562726e-05
1.54612277376652e-06
-1.02155937594208e-05
-2.60098951492929e-05
-2.33666806131383e-05
-1.75547516600238e-05
-2.77732271279796e-05
-1.97172200109013e-05
-7.5983063753476e-06
-1.51349471729983e-05
-2.24572292295087e-05
-1.30596923600657e-05
-2.74527397492262e-05
-8.35568289812484e-06
-2.19994814120557e-05
-1.58658182791393e-05
-2.10827839157627e-05
-2.06840976140526e-05
-8.17585741857027e-06
-4.54980997756825e-05
-8.92697752102884e-06
-1.72280315152655e-05
-1.4900857769382e-05
-2.11875662145323e-05
-3.07724094713054e-05
-4.07699925450313e-06
-1.98455594255867e-05
-1.01459692759472e-05
-1.16652114143064e-05
-7.95348851422279e-06
-2.30987797189803e-05
-1.23405646481974e-05
-1.94506410232184e-05
-2.02529606022521e-05
-2.48998157782326e-05
-1.03021550372731e-05
-1.12490578925585e-05
-6.67551209989746e-06
-9.46245587259973e-06
-2.61936076710194e-05
-7.39316975288774e-07
-1.68698927537934e-05
1.94274385965002e-06
-1.41437401153494e-05
4.68207086374789e-06
-1.2803594953837e-05
-4.68976557824899e-07
-1.13067593716946e-05
-1.97308480791274e-05
-8.16994609775046e-06
-1.26179882913837e-05
-2.18660520506614e-05
-1.51447268224859e-05
-1.09001898111778e-05
-1.84858076437077e-05
-1.43099179539925e-05
-1.00823567014672e-05
-2.47861552656455e-05
-1.81724661493919e-05
-2.24960886666638e-05
-5.43645314150236e-06
2.82938819684508e-06
-2.20896761578828e-05
-2.03823264806212e-05
-2.26212688581278e-05
-1.30043255439594e-05
-2.59062902992053e-05
-2.86746029741764e-05
-2.37006446329785e-05
-3.84806115938317e-06
1.07923214533313e-06
-3.59648325653936e-06
-1.71341520585384e-05
-8.792679349427e-06
-1.82442425443067e-05
1.051504499722e-05
-1.67898278517852e-05
-1.03494508934962e-05
-2.16848411252403e-05
-1.42603011214886e-05
-1.65695725926544e-05
-2.53401635302142e-05
-1.14377189592763e-05
3.27309627029069e-06
-1.42619701010591e-05
-2.1023005761451e-05
-1.55896627273526e-05
2.06613035463067e-07
-1.12564646075079e-05
-8.5430198079136e-06
-2.76738863861372e-05
-9.87285967292072e-06
-1.03724720296929e-05
-6.05334548690906e-06
-1.67011661577744e-05
-3.20069952285393e-05
-2.49437014839956e-05
-2.35348716180802e-05
-1.04769488788667e-05
-9.4298464145103e-06
-7.27085428134901e-06
-1.88383714820581e-05
-3.1046710727139e-05
-1.87988498068335e-05
-3.77058313653223e-06
-2.26462035771999e-05
-2.02705745753366e-05
-2.06203162845992e-05
-1.73601321246051e-05
-1.27923770809526e-05
-7.15890212319466e-06
-6.60234503186593e-06
-1.93719758612801e-05
-2.91374370172683e-05
-1.10449457280159e-05
-2.69077346275201e-05
-1.88489780227633e-05
-3.62362180472064e-05
-1.17187949863858e-05
1.65578387124783e-06
-1.81760120466762e-05
-1.4835102721381e-05
-1.26633678821033e-05
-1.44859241019596e-05
-2.28052592615014e-05
-1.39130942192155e-05
-2.06675999240395e-05
1.78668856993966e-06
-6.27621937009912e-06
-2.45045556222162e-06
-2.18663075340321e-05
-1.29009704896844e-05
-1.14872621572569e-05
-5.80046036545513e-06
-1.91738800917942e-05
-7.35429511188221e-06
-2.02128506099743e-05
-3.57290028735669e-05
-1.76034641835518e-05
-5.26739479507259e-07
-1.9139375726473e-05
-2.10470575088781e-05
-2.91972690091621e-05
-1.55379038794049e-05
-1.94878550081383e-05
-1.11209603794452e-05
-3.03758712641957e-05
-1.30474492593332e-05
-1.50887635584222e-06
-1.53246495411151e-05
-3.46786195017714e-05
-3.69391136869883e-05
-1.40303994081255e-05
-2.21360858063964e-05
-2.20370495264682e-05
-1.62426210651847e-05
-1.37908058030685e-05
-3.90643693168504e-05
-1.33690896612161e-05
-2.10864997617534e-05
-1.80941055439664e-05
-1.87116381733802e-05
-4.15789327218628e-05
-1.03264471799251e-05
-2.36366460888841e-05
-1.48927066275309e-05
-7.14010490393589e-06
-2.56720582525652e-05
-1.58493026480451e-05
-2.35649036562249e-05
-3.12749696449683e-05
-1.46967291448892e-05
-9.73174391130994e-06
-1.99538701961365e-05
-1.89024379437743e-05
-2.19113904617133e-05
-1.02055400100943e-05
-8.82504317694869e-06
3.2580856487081e-06
-2.3668314196337e-05
-8.67649115517478e-06
-1.28358275193917e-05
-8.05183071937534e-06
-1.41078724884948e-05
-1.6136220236077e-05
-1.30323638794871e-05
-7.03006297374456e-06
-1.38394799571641e-05
7.66213851615348e-06
3.01324785721764e-06
-6.44339477559335e-06
-1.43543982711844e-05
-1.46939902233336e-05
-4.08621970663119e-06
1.7289346297569e-06
-9.50021188387803e-06
-2.69008330590913e-05
-1.89221206395521e-05
-4.4931429118219e-06
-5.08177195280108e-06
-1.62527795688405e-05
-1.97793984485257e-05
-1.5118207151285e-05
-2.0887723482082e-05
-3.26426855050474e-06
-2.53718595263911e-05
-2.76936287112082e-05
-1.24864277308868e-05
-1.83715852753648e-05
-2.39632046358206e-05
-1.31280646626472e-05
-1.43905067827279e-05
-2.2594488813569e-05
-1.86590872726064e-05
-1.96137190362141e-05
-1.87616355814724e-05
-1.38327570054285e-05
-1.03803996692573e-05
-1.50217414403973e-05
-5.74778467983455e-07
5.13241948050643e-07
-2.55036297396593e-05
-2.78358368829379e-05
-1.04947889166469e-06
-3.05782082254079e-05
-2.13504252181221e-05
-1.51752558463553e-05
-1.57489604764388e-05
-4.40390351756112e-06
-2.02950525301165e-05
-3.4590919638581e-05
-3.39185750967991e-05
4.89252039743732e-06
-9.78625428871874e-06
-1.93488670676963e-05
-3.34621099189503e-06
-4.05915579045607e-05
-1.40528375508426e-05
-2.59819112159468e-05
-1.05042997049098e-05
-2.08322563518567e-05
-2.82811589803755e-05
-2.31334650233841e-05
3.19780950220985e-06
-1.8742025042047e-05
-2.11100874548293e-05
-3.86219686912082e-05
-3.07156555301517e-06
-1.44659874064312e-05
-1.41581776908239e-05
-1.24042298929157e-05
-1.42421789096563e-05
-6.99406468351735e-06
-1.25180640036634e-05
-9.87043393779133e-06
2.84085149709587e-06
-2.90531517752091e-05
-1.87522235340786e-05
-3.93400932888766e-05
-2.47008464268737e-05
-5.67780666368858e-06
-2.82441877002395e-05
-1.14715539850902e-05
-1.23412601078802e-05
-2.55221811349957e-05
-2.19713787755866e-05
-1.68301156915957e-05
-1.46549542311576e-05
-7.81705902145392e-06
-6.42091448814154e-06
-1.18861875482758e-05
-1.52857598178123e-05
-5.49847067872205e-06
-1.70352757539276e-05
-1.10395615429678e-05
-1.04822812741312e-05
-3.73304611348755e-05
-3.0072225423476e-05
-2.35357238410827e-05
-2.55092809960121e-05
-4.77146778775496e-06
1.77158730496247e-06
-2.36816543239815e-05
-1.40194233202443e-05
3.25888906806006e-07
-6.12691441225291e-06
-1.72530322274441e-05
-1.1717825622987e-05
-1.18454460936214e-05
-1.09402958951993e-05
-1.43186502622637e-05
-1.92322920211458e-05
-1.32472827136208e-05
-2.04675600684978e-05
-1.83496870647943e-05
-3.36248101172409e-05
-1.49138334835795e-05
-9.00295088762506e-06
-2.37714390715245e-05
-1.35992657969067e-06
-2.45145039478857e-05
-1.06073835175201e-05
-1.64601760476238e-05
-1.279821684803e-05
-1.70457644323806e-05
-1.06759112975709e-05
-2.934600171703e-05
-9.03472836987966e-08
-2.42066015604469e-05
-3.35583325159043e-05
-1.95343867106097e-05
-2.05283884244222e-05
-1.83974110872191e-05
-1.38728868106597e-05
-1.1949508881348e-05
-2.79414562124355e-05
-2.94431692565429e-06
8.15475295332665e-06
-1.20856648016522e-05
-1.18810809249925e-05
-1.88659067210325e-05
-4.82198053858215e-06
-1.11431590248351e-05
-1.00339750261785e-05
-1.55039204219914e-05
-1.53003220650155e-05
-1.09714827245163e-05
-1.87745638338822e-05
-3.21133819717704e-05
-1.65928059595715e-05
-2.03510221396928e-05
-2.94062500978e-05
-1.26120511205984e-05
-3.5766033297607e-05
-2.50060818648136e-05
-2.26945500072875e-05
4.51680122481222e-06
-2.74718890362989e-05
3.62915283915483e-07
-9.13517132614383e-06
-7.92962799489333e-06
-9.61514799580632e-06
-2.79460610533907e-05
-2.51856248393062e-05
-6.49863265558914e-06
-1.52988900121164e-05
-1.42986713826821e-05
-6.69892514158259e-06
-2.30800786998576e-05
-3.1454242447793e-05
-7.01054400371869e-06
-2.59420271621102e-05
-2.2340041213578e-06
-1.13796758361811e-05
-5.05811965124734e-06
3.87195367037166e-06
-2.71265228919126e-06
-1.12940374109339e-05
-1.75235763911948e-05
-1.32488440846719e-05
-1.71086808730832e-05
-9.24411021015786e-06
-2.75415796753453e-05
-9.12665136088314e-06
-2.82725564383979e-05
-1.34158839601882e-05
-7.89042113602455e-06
-2.12855227010465e-05
-7.07451664943726e-07
-1.95512416482695e-05
6.33870901647969e-06
-3.02406098055326e-05
-2.57925129414433e-05
-6.59779078766005e-06
-2.13925549455374e-05
6.59099088708066e-06
4.65638458306424e-07
-1.2898583889792e-05
-2.67995755513057e-06
-2.49623967075563e-05
-5.95089694605723e-06
-2.07817692322495e-05
-7.82323974675367e-06
-1.65265940853264e-05
-1.82500891550924e-05
-2.23978931146057e-05
-1.34191384365164e-05
-1.04954657021491e-06
-2.38086946908637e-05
-8.23581211811826e-06
-1.97071024886977e-05
-2.2986276536288e-05
-7.23280589014169e-06
-1.2157498446688e-05
-3.03050477422421e-05
-9.1824938617635e-06
-1.78709533493033e-05
-1.50745238232197e-05
-1.20543334043774e-05
-9.44568677951548e-06
-1.07930336708957e-05
-1.67390920807902e-05
-2.41781416289968e-05
-1.91910611422591e-05
2.96519758002746e-06
-1.72291752069762e-05
-1.27728243659196e-05
-1.7597949030536e-05
-1.22070190932591e-05
-7.01546977707678e-06
-8.71273664404155e-06
-1.10962227450837e-05
-1.238829859888e-05
-3.14457798639284e-05
-2.57727762674319e-06
9.86055969470043e-07
-1.53127625124357e-05
-1.55979154176892e-05
-8.15212904681799e-06
-2.23989968893802e-05
-1.91488970075812e-05
-2.48139546622688e-05
-1.87519684001244e-05
-3.40328133916049e-06
-1.03774468367752e-05
4.13096398066961e-06
-9.16699724374818e-06
-1.30761384970256e-05
-3.00016417459959e-05
-1.94214599690772e-05
-8.96015177969069e-06
-9.76448956766786e-06
-1.45712225259683e-05
-8.91352640538271e-06
-1.11288447724092e-05
4.06416248671958e-06
-7.59059314013587e-06
-1.52764316367169e-05
-9.93672719591653e-06
-1.75573392223786e-05
-2.41885000569917e-05
-2.02020145827248e-05
-3.47544290853065e-05
-9.07429353866133e-06
-8.95470496283853e-06
-1.88869867495755e-05
-1.75088065548369e-06
-3.03160414382142e-06
-1.35171924847227e-05
-1.31681969448809e-05
-2.59443069565391e-05
-6.57255773390868e-06
-1.2632999438443e-05
-1.15600434388273e-05
-1.21075832892776e-05
-2.3703534831149e-05
7.22108645885302e-06
-3.26445040974846e-05
-2.10202693393168e-05
-8.87281343374444e-06
-2.34783245828729e-05
-1.91249440664225e-05
-2.4843159834347e-05
-2.28177699147273e-05
-4.68199749711065e-05
-2.08543590963723e-05
-2.75788332866179e-05
-1.89868270072956e-05
-9.90419582731203e-06
-3.90494644284674e-05
-1.4394841201026e-05
-1.38070119508249e-05
-1.18374560270291e-05
-1.28890033988817e-05
-2.21640495163008e-05
-7.38348718875722e-06
-5.68514226123424e-06
-7.56716973999379e-06
-2.07337905432281e-05
3.62798287663247e-07
-6.30333219888142e-06
-1.62672829903574e-05
-1.7062754283097e-05
-4.75773120721507e-06
-1.25893593185401e-05
-1.54618532302371e-05
-2.67058406202315e-05
-2.13471467368758e-05
-2.41867201578168e-06
-1.28766535810188e-05
-2.93629773280629e-06
-8.2583775648258e-09
-7.13857747280193e-06
-3.13547817726309e-05
-1.57278758074238e-05
-1.80394383929433e-05
-1.88581326371268e-05
-1.24941503216994e-05
-1.46846825566534e-05
-6.24122158627835e-06
-5.66520314562165e-06
-1.09178721631704e-05
-2.25247347397269e-06
-1.83053078529008e-05
-8.19774289361966e-07
6.14145901310355e-06
-2.83916005022702e-05
-2.07365181181743e-05
-1.88996759050049e-05
-9.0367488626866e-06
-9.23915001317181e-06
-2.69047266386511e-05
-1.95108925722474e-05
-2.32056139738592e-05
-6.75573393874776e-06
5.45284055070388e-07
-8.09468415110465e-06
-4.84054058742911e-07
-1.51018911054559e-05
-2.10503931529095e-06
4.7442981847142e-06
-1.5682326237814e-05
-2.52116291767824e-05
-1.09401196930302e-05
-1.10777134477249e-05
-3.69323997649269e-05
-1.29936745798205e-05
-1.4023842446623e-06
-1.69005362570734e-05
-5.09808075259366e-06
-1.79186980246649e-05
3.72979960508267e-06
-7.88911410913536e-06
-2.87001710861566e-05
-1.60470960298708e-05
-2.8445969037036e-05
-1.17941270407788e-05
-4.45699797326534e-05
-1.27961882890728e-06
-8.69306970907646e-06
-9.17561335010135e-06
-1.09671171278242e-05
-2.31099845084415e-06
-2.25266820657006e-05
-9.6989958081474e-06
5.82824704127015e-06
-1.01750877395066e-05
-5.15023605282254e-06
-8.45012948487977e-06
-1.90144486468153e-05
-2.70178797128779e-05
-2.49644781605134e-05
-1.69686096189701e-05
-1.99303826766832e-05
-1.27295179730846e-05
-2.87501426807857e-05
-1.29859989484642e-05
-1.51834862911657e-05
-7.13288519459796e-06
-2.05873313095557e-06
-1.44576503046016e-05
-2.29116515585399e-05
-5.47970458433578e-06
-2.93327062720048e-05
-1.27555628421566e-05
-1.77151439445974e-05
-2.63304704971693e-05
-1.31881725579976e-05
-1.73066540531603e-05
-1.15946438125277e-05
-1.90112054881238e-05
-4.92164538220612e-06
-2.57255035153783e-05
-9.33147892522397e-06
-1.84004477414025e-05
-2.50542891285973e-05
-1.59985086237905e-05
-8.41174593205699e-06
-2.42047015325993e-05
-9.2959853227288e-06
-2.02633286454732e-05
-9.1490724708072e-06
-1.4475643581166e-05
-1.28048244769688e-05
-1.09313412226067e-05
-8.38064321895383e-06
-1.66571279422814e-05
-6.10880880381026e-06
-2.00349142840277e-05
-1.7144976867645e-05
-2.44007777527089e-05
-1.61120324432102e-05
-1.47040649766809e-05
-1.40046382788186e-05
-1.16989101332244e-05
-1.18347588266887e-05
-1.21132832797108e-05
-3.76367978344338e-06
-2.01299995640758e-05
-4.18784905370533e-06
-9.64238068176096e-06
-1.60538679526157e-05
-1.51372350224943e-05
1.28269491097079e-05
-1.36082670041961e-05
-1.07589573939591e-05
-2.37460001387518e-05
-2.51193863885469e-05
-2.80170663213975e-06
-1.28572815499498e-05
-1.10635307255662e-05
1.73547054110545e-06
-1.60644632650502e-05
-1.59525184306171e-06
-1.48775100381269e-05
-1.48551498923513e-06
-3.35866162987463e-05
-2.41948468303332e-05
-3.57331997741057e-06
-1.18956659989772e-05
-2.24380759068424e-05
-2.68479954547257e-05
5.73696147686457e-07
-1.66753954330378e-05
-1.70425281366768e-05
-3.03085081339267e-05
-1.80534748836441e-05
-9.91960907423763e-06
-2.14799982943368e-06
-1.28082163826795e-05
-1.93520856599329e-05
-1.04247637960158e-05
-8.7130795634704e-06
-1.00150459081675e-05
-2.16482752261872e-05
-2.17806536446837e-05
-1.88647005029262e-05
-9.86435719413258e-07
-2.24420542356281e-05
-1.51341624462348e-05
-2.37209566670218e-05
4.13384093088997e-06
-1.83490470144338e-05
-9.62635837207243e-06
-2.30900920480813e-05
-3.02687423748622e-05
-1.20038596610026e-05
-1.57705651920446e-05
-5.18117563217865e-06
-7.29024053929958e-06
-1.57230280069849e-05
-3.02187722545023e-05
-2.5920997411307e-05
-2.02971815036957e-05
4.12183418469425e-06
-1.72261968848272e-05
-3.22956474823624e-06
-1.74727604453578e-05
-5.21523358393811e-06
-2.57315133222593e-06
-6.63142604630114e-06
-1.60337855876114e-05
-2.16830071900642e-05
-1.65324267918199e-05
6.06806495529366e-06
-1.71624624573542e-05
9.39127771989699e-08
-1.6454559798544e-05
-9.77814692898859e-06
-1.88274505621958e-05
-1.67751144620114e-05
-1.26730928865525e-05
-1.79911845793818e-05
-3.56689304166073e-07
-8.69030580510733e-06
-2.23279896274238e-05
-3.43847127159575e-05
-3.8681498876119e-05
-2.56840494071593e-05
-1.13599463435279e-05
4.78895157175535e-06
-1.86895780388708e-05
-1.26709410211527e-05
-1.66437628722722e-05
-1.7859055535277e-05
-1.90707424911867e-05
-1.1115348091621e-05
-1.94858118118246e-05
-1.24735283526095e-05
-1.57246483669677e-05
-1.25902829547261e-05
-1.60502804134297e-05
-2.36302612483634e-05
-1.22500937991805e-06
-1.20970323084991e-05
-1.48451899854628e-05
-1.81473240898435e-05
-1.14550093766546e-05
-4.8512713537408e-07
-9.71403106382779e-06
-7.94434659474742e-06
-5.28130119107962e-07
-2.31149958682981e-05
-1.32228589794808e-05
-1.75791422442685e-05
-1.94514615438091e-05
-8.14722550570912e-06
-1.21012482970443e-05
-1.47931446311423e-05
-1.20986724139467e-05
-1.27054126507846e-05
-1.36022706840834e-05
-1.57267617875303e-05
-8.15027754476677e-06
-2.88111829699467e-05
-1.1192514329546e-05
-4.25318177315378e-06
-2.07164848652502e-05
-1.9876680813684e-05
-1.5676335385186e-05
-1.23340917776152e-05
-9.88679472124238e-06
-2.02927626874548e-05
-3.116539272441e-05
-1.34725001451243e-05
-3.79960942543157e-06
-9.88523637556617e-06
4.34875487858005e-06
-2.51014256913778e-05
1.59695636837635e-06
-1.84233143131221e-05
-3.22721187759761e-05
-8.77652893484191e-06
9.44496685822777e-06
-9.35716170582873e-06
-1.70752690748346e-05
-5.38529650094131e-06
-2.52597772219082e-05
-3.07991206091297e-05
-1.66789867909045e-05
-1.62699911522092e-05
-1.93226076264778e-05
-1.89100874226546e-05
-3.62206654090645e-05
-5.79111211498803e-06
-2.52011499362551e-05
-1.57084506169941e-05
-2.57855805116674e-05
-3.44088369339517e-05
-2.78051842334524e-05
-9.03622257368265e-06
-7.50383034992025e-06
-1.328189818748e-05
-6.68446809195391e-06
-1.58318672674296e-05
-2.58499251457494e-05
-3.06760310278097e-05
-2.05737671824748e-05
-1.48569709874584e-05
-3.20353282048247e-05
-1.28175234136479e-05
-5.99708997626788e-06
-3.79971648647207e-05
4.56735931799923e-07
-2.06288651434983e-05
-1.98745460207329e-05
-1.58498036921498e-05
-1.68002963357478e-05
-3.47371880071613e-05
-6.49273628917898e-06
-8.99312317545277e-06
-4.90781062318792e-06
-6.84712632743757e-06
-2.19535542594706e-05
-2.34148058680273e-05
-5.41099401221985e-06
-7.46416993091958e-06
-6.29202653711331e-06
-1.33800727183724e-05
-1.61752513125737e-05
-1.28954810264283e-05
-1.45191548405359e-05
-1.60566901482942e-05
-2.14463471501674e-05
-2.05767687675506e-05
-1.36512676214923e-05
-3.80293690585885e-06
-2.27931701010363e-05
-1.15043876078445e-05
2.69122145474228e-06
-1.65833328477365e-05
-3.32854502588792e-05
-1.54207090822458e-05
-1.52432797860962e-05
-1.21291721747661e-05
-2.40950152981967e-05
-2.15657212512929e-05
-1.73868459602157e-05
-1.99924724950482e-05
-1.30067892064769e-05
-2.00602142336983e-05
-2.92667819384925e-05
3.06347100051533e-06
-1.24360953630465e-05
-1.66152756448687e-05
-2.93888735363531e-05
-1.77731040804026e-07
-1.38916024105284e-05
-3.04889708788471e-05
-9.40920914400932e-06
-1.04304241829107e-05
3.23952912780656e-06
-2.26544235089831e-05
-7.94747163478375e-06
-2.50296881805471e-06
-1.52287795766172e-05
-2.71601938409745e-05
-1.06549879625073e-05
-2.67095550351074e-05
-2.33230867926671e-05
-1.54840222810923e-05
-2.62135394263216e-05
-3.12782619353147e-05
-4.4906931171202e-07
-8.78502676589097e-06
-2.7499592286764e-05
3.55230406273325e-06
5.72450528255843e-07
-1.61020812640798e-05
-3.30614497191754e-05
-1.50512515594501e-05
-2.63703374047227e-05
-5.94829519124053e-06
-2.20539616487013e-05
-1.88924614442405e-05
-1.05379804536767e-05
-2.24760447957041e-05
-1.90176261666939e-05
-9.86553017276584e-06
-2.00564056434825e-05
-1.76948384362305e-05
-1.34871234606539e-05
-2.2869650998182e-05
-2.31801886242052e-05
3.8789668932246e-06
-9.01791029254321e-06
-2.03049978012171e-06
-5.72078464326905e-06
-1.48367677494572e-05
-1.67967805462845e-06
-2.04844748158155e-05
-1.62740994968466e-05
-3.45485852641978e-07
-2.53326045393085e-05
-1.37962434469574e-05
-5.17984801843977e-06
-3.58758856853529e-06
-4.94991775158529e-06
-3.33475769638697e-05
-1.81632578035462e-05
-2.3419418924977e-05
-2.81863095033179e-05
-2.00133180830291e-05
-1.87485100414079e-05
-1.8651038043754e-05
-3.68235354148301e-06
-1.5862114025058e-05
-2.80197240462128e-05
-2.08989428282382e-05
-2.46815566396162e-05
-3.60499077576324e-06
-7.01519510230725e-06
-1.79142971840133e-05
-2.29148981146755e-06
-6.56847686811006e-06
-1.97759008139301e-05
-1.97663669953494e-05
-1.48478591857488e-06
-1.05099979070837e-05
-8.68864487850067e-06
-1.82727275533387e-05
-5.64753234430977e-06
-2.04463655191237e-05
-1.5802045001713e-05
-1.29536243924979e-05
-7.96826369088546e-06
-2.14976606347812e-05
-2.96392251846293e-05
-1.66804884782099e-05
-2.87633618121019e-05
-3.76678465756824e-06
-1.09849625223141e-05
-1.32363138474078e-05
-1.11254601679757e-05
-2.22818883753889e-05
-2.34897601029304e-05
-1.10237334615926e-05
-3.00752062056055e-05
-2.73040501687356e-05
-2.91127918398977e-06
-1.30919628896708e-05
-2.91037876813666e-05
-1.01571421615212e-05
-1.52326307529783e-05
-1.53520318762197e-05
-6.89425350923942e-06
-2.98585214268077e-05
9.90508565886575e-07
-1.23815930726713e-05
-2.54039123548011e-05
-1.93853505102959e-05
-4.33752739046426e-06
-1.8465495829703e-05
-4.57287199611172e-06
-1.90487365380481e-05
-8.1894958142689e-06
-3.21730556554637e-05
-1.21749254178239e-05
-2.75770529590109e-05
-1.08964177743321e-05
-2.97523426987554e-05
-2.43930572394056e-05
-1.42686531637571e-05
-1.1373340371264e-05
-4.92953401281829e-06
-2.65919832961806e-05
-1.72550406161893e-05
-2.92278215967415e-05
-8.25774481297394e-06
5.26515773456107e-06
-9.50669575024637e-06
-2.33757893231473e-05
-1.37624835052507e-05
-7.54098104732539e-06
-1.30464246280753e-05
-2.67151195486921e-05
-2.3671082749223e-05
-5.7502251968854e-06
-1.42840799802953e-05
-2.67038315456582e-05
-2.27024221765138e-05
-1.95919728250519e-05
-8.04019855340884e-06
5.71269030217236e-07
-2.74562992445011e-05
1.33123332417786e-05
-2.29430181837958e-05
-2.35764649742725e-05
-4.52838353771429e-06
-1.13188440921167e-05
-1.39160655802779e-05
-1.49741312701711e-05
-2.08547037664151e-05
-1.14229018723313e-05
-1.35124013221655e-05
-1.5438639348928e-05
-1.2665138316723e-05
-1.15225560142634e-05
-1.82111443184516e-05
-1.43642347647544e-05
-6.49056690362639e-06
-3.26496361956303e-05
-1.93386388372985e-05
-3.06000554030566e-05
-1.64831461371055e-05
-2.20834560294872e-05
-4.56786402251154e-06
-1.43456561001523e-05
-3.6555118208336e-05
-2.98358992327853e-05
-2.60470199379207e-05
-2.14430049514706e-05
-1.03561666979269e-05
-5.57094855354963e-06
-2.36276727090771e-05
-8.17168067950998e-06
-1.50209613011498e-05
-2.31753835964237e-05
-4.9828874003536e-06
-1.93167370987709e-05
-2.16834217906681e-05
-2.1076892853665e-05
-9.46154117029841e-06
-1.53260616056647e-05
-1.94330300916444e-05
-1.08209896409292e-05
-8.47919483331884e-06
-1.72595052422119e-05
-1.53560183264288e-05
-3.25116063435727e-06
-1.16914942312043e-05
-7.6690385877418e-06
-2.69415926190478e-05
-2.41803781352648e-05
-1.97466467471906e-05
-3.74279108561453e-06
-1.66228226589516e-06
-8.39459110886118e-06
-2.10871469778405e-05
-1.02696970410822e-05
-1.45411999631001e-05
-1.7916328936441e-05
-1.39932550824853e-05
-2.1123618535324e-05
-1.48649801390872e-05
-2.5541144247912e-05
-1.97502851883299e-05
-2.47608715931768e-05
-8.9510074821336e-06
-5.58385356926155e-06
-1.63446134869878e-05
-8.37935901997919e-06
-8.01229786551146e-06
8.256858002526e-06
-2.54742555198607e-05
-1.4147216315201e-05
-1.33066089313339e-05
-3.00126919787455e-05
-7.73615069684108e-06
-1.13460098597421e-05
-2.15445106637468e-05
-8.56356376519239e-06
-5.67523324335463e-06
-1.41191892363512e-05
-3.44527506173829e-05
-2.16560268545225e-05
-3.49797305881249e-05
-1.96776642354645e-05
-3.03463883397101e-06
-2.02981544014022e-05
-1.27381776059515e-05
-1.29628195231541e-05
-1.05108495331579e-05
2.7628877976462e-06
-4.41637299454859e-06
-1.63296827748723e-05
-2.90391390772875e-05
-1.30261993908319e-05
-2.13914020564537e-05
-2.4954430399898e-05
-1.52003614062386e-05
-1.85890559656621e-05
-1.91775904832767e-05
-2.17972057952074e-05
-4.68091001227869e-06
-2.61938034528513e-05
-1.35978301144181e-05
-1.69274715463261e-05
-2.31273124980254e-05
-4.72812779037393e-06
-1.17200915870055e-05
-2.66087752516824e-05
-2.10303153667795e-05
-1.83253701233527e-05
-1.02362210521357e-05
-1.43938174042308e-05
-2.15464559496593e-05
-1.95941487778361e-05
-1.82179083672143e-05
-2.40806059224382e-05
-1.63437035830071e-05
-1.53692249734844e-05
-2.67120637957952e-05
-1.35403239162955e-05
-2.64706773086058e-06
-1.04294550353641e-05
-2.68201075866015e-05
-9.43798038885911e-06
-2.50981777754387e-05
-9.71385047103456e-06
-2.21051586269186e-05
-3.1219302017372e-05
-3.65722630085884e-06
-1.9115697055655e-05
5.31956015149316e-06
-1.02608671836152e-05
-1.76669032216996e-05
-2.09621721773053e-05
-1.5631135641901e-05
-3.35458347973018e-05
-1.78576858015024e-05
-8.07971304329852e-06
-1.94155977747536e-05
-2.74494953418373e-05
-1.75173983685433e-05
-1.92606561670435e-05
-3.24521638762332e-05
-1.46731678988019e-05
-8.25892364139684e-06
-1.46674924025967e-05
-8.11505152701889e-06
-8.91920479044176e-06
-2.49661665129453e-05
-1.57136640620805e-06
-2.39065747849288e-05
-1.19583851509749e-05
-7.27633682826275e-06
-2.70238321057661e-05
-3.44615978476178e-05
-2.17203287923124e-05
-1.49804774898963e-05
-2.45541269785942e-05
-8.45069640680443e-06
-1.15739129426349e-05
-3.42240066081596e-05
-7.74887819746839e-07
-8.32605830813145e-06
-2.13889622168492e-05
-9.86802894947573e-06
-1.8383142185335e-05
-1.49268783430957e-05
-6.2829435086523e-06
-1.36957709084395e-05
-2.05126437362459e-05
-1.18831063686912e-06
-2.28904998020504e-05
-1.53557090245738e-05
-1.20595012578232e-05
-2.26891007350063e-06
-3.24448056374345e-05
-1.82578524668827e-05
-1.49998465118792e-05
-1.84237578405808e-05
-3.54994654768633e-05
-1.44871151267384e-05
-1.85287027648651e-05
-1.64455381335205e-06
-8.10850882796646e-06
-3.95061146310833e-06
-2.4537178939862e-05
-2.73454530201994e-05
-5.76762765177111e-06
-1.3548829224478e-05
-7.58174785511333e-06
-2.19637936801437e-05
-3.38939120331989e-06
-5.55119079310137e-06
-1.82331329315023e-05
-9.1476982480817e-07
-2.03055670473623e-05
-2.30127011842623e-05
-2.83527014436044e-05
-9.66127665764919e-06
-4.87004193172227e-06
-2.00363111467795e-05
-1.68140450437014e-05
-3.93320059053398e-06
-1.53419440409011e-05
-2.23555378957699e-05
-1.5900188960414e-05
-2.8477009670529e-05
-1.96671235409547e-05
-1.18720608825933e-05
-1.84637115597886e-05
-1.97708632662548e-05
-1.18058901552903e-05
-1.50920672892538e-05
-1.32821381781511e-05
-5.70536406158026e-06
-3.96145260274847e-05
-1.63640868962467e-05
-3.18228606115176e-05
-3.0045832626329e-05
-1.65082149938324e-05
-1.13744453277315e-05
-1.04603021788071e-05
-2.05357378220743e-05
-2.26724898030429e-05
-2.11070970902344e-05
-1.77715742597737e-05
-2.9405847797748e-06
-9.58673603908968e-06
-1.27647352891172e-05
-1.38501440602199e-05
5.65900269770157e-06
-7.6479081149603e-06
-1.45711260783597e-05
-1.00736202486074e-05
2.8702603150064e-06
-8.90556342385094e-06
-2.05282043762251e-05
1.11662855648275e-05
-3.36406217769681e-06
5.93857407795167e-06
-2.50206028526912e-05
-2.37051081876049e-05
-3.18510908863732e-05
-2.05052495636985e-05
-2.13686114011722e-05
-3.14282314833854e-05
-2.47608221997803e-05
-7.03744350162596e-06
-1.99207269060903e-05
-2.6750005855687e-05
-1.2788336449704e-05
-1.89298174542111e-05
-1.79895802073166e-05
-1.92167836320539e-05
-2.1036605405273e-05
1.54072760286489e-06
-4.22017245993589e-06
-2.55106333674195e-05
-1.87324596453937e-05
-4.51165643478784e-06
-1.47307551374573e-05
-1.72780914599151e-05
-8.80618421213529e-06
-1.17964912987574e-05
-2.463651513035e-05
-2.48608992608216e-05
-1.34887330074314e-05
-1.38785010853998e-05
-2.91500401190417e-05
-1.50884301308048e-05
-1.68296532590496e-05
-2.2089583613591e-06
-1.48703176483812e-05
-1.56827390641367e-05
-3.01582420916417e-05
-8.22408860815704e-06
-5.77681797733044e-06
-1.23333000663406e-06
-9.5194039107108e-06
-7.61716800848502e-06
-6.00738333201618e-07
-2.01007661711247e-05
-1.18304957556733e-05
-3.5449689397378e-05
-1.2959083097747e-05
-1.26627835179628e-05
-1.44624719266948e-05
-1.53110696121244e-05
-2.38143826409409e-05
-2.15671711435797e-05
-1.50758220677615e-05
-1.08645788417772e-05
-1.43924224247692e-05
-2.0992653031426e-05
-2.45860157488828e-05
-9.56525118355665e-06
-2.62349490232259e-05
-7.21476743963353e-06
-1.32814863729651e-05
-5.48917574699339e-06
-1.60480785182489e-05
-1.00533480588413e-05
-1.81667433044957e-05
-1.09149660001316e-05
-1.35920411272945e-05
-2.18400765268751e-05
-2.66845172798734e-05
-1.50765049742344e-05
-1.2711027707458e-05
-2.88599652115411e-05
-2.7032366345197e-05
-3.23827690810407e-05
-2.75671516989805e-05
-1.13145983512337e-05
-1.2776960769742e-05
-1.17549461144592e-05
-7.10748648081343e-06
-1.85153554924524e-05
-9.30560135877925e-06
-2.06321041084822e-05
-1.36565162318389e-05
-1.1935715222511e-05
-2.19170551582926e-05
-1.1868088527367e-05
-2.09627526592316e-05
-2.74642088651053e-05
-2.67669760166362e-05
-6.86136873673641e-06
-1.57761912338012e-05
-6.91211079008661e-06
-2.59052496273881e-05
-2.19264884339539e-05
-1.1515995715668e-05
-2.92172299017112e-06
-2.70010679482846e-05
-1.21055248508122e-05
-7.71659029479321e-06
-2.56073628498548e-05
-8.08432715264702e-06
-2.34371526084501e-05
-2.9107832698987e-05
-4.87266918598626e-06
-1.64901439403892e-05
1.39962977982614e-05
-1.73748408857326e-05
-2.00965108164184e-05
-3.71765269664962e-05
-2.73738592956272e-05
-1.46863745288276e-05
-2.77731641917112e-05
-1.92833672524934e-05
-1.46914344676341e-05
-1.25964910476336e-05
-1.49927915377528e-05
-1.06243473194716e-05
-3.81255139041662e-06
-7.60662277861746e-06
-2.20756961013176e-05
-5.87443838897546e-07
-2.08664135355695e-05
-1.22588298075443e-05
-2.01390975185977e-05
-1.06008284760417e-05
-2.40794131083553e-05
-1.46031331339191e-05
-1.84897348793778e-05
-9.1837605707736e-06
-1.98143381917759e-05
-7.93757640640364e-06
-1.73990461874787e-05
-2.63770029055878e-06
-1.29247971637844e-05
-1.30380324647997e-05
-2.44826490101616e-06
-1.50049060787429e-05
-2.52279172836029e-05
-6.3155905395912e-06
-1.4234516841311e-05
-3.04106378995049e-05
-1.48712712034962e-05
-2.17310438699983e-05
-1.78635235799632e-05
-7.89592539444245e-06
-2.05238782321267e-05
-1.33791850269002e-05
-1.10707966618787e-05
-1.43897328994821e-05
-1.34887459062882e-05
-1.63562668652002e-05
-2.05779571434899e-05
-1.83054248480899e-05
-1.20026350789667e-05
-8.44614178995838e-06
-1.26711301049484e-05
-2.30586382577018e-05
3.77858989043913e-06
-2.46464263624667e-05
-9.74418290683348e-06
-1.07941596529456e-05
-1.87887359481313e-05
-2.77199728679864e-05
-9.75554831646097e-06
-2.98455269846425e-05
-1.8580774655397e-05
-3.11967884512887e-05
-9.14108462895976e-06
-1.51108539709923e-05
-6.97645847164017e-06
1.53217357495289e-07
-9.58809036313825e-06
-1.20836077891619e-05
1.1041108171891e-05
-2.0311176385229e-05
-8.4397978043103e-06
-7.45137230077617e-06
-1.48832167877857e-05
-2.02534027882931e-05
-6.01748561640823e-06
-2.51914635427429e-05
-2.29621196447565e-05
-1.51317385661097e-05
-8.92109733086014e-06
-3.55522070430146e-05
-1.17260062140081e-05
-8.68433484905865e-06
-2.98799677854502e-05
-7.70812583844922e-06
-1.31669179834678e-05
-2.04141643408456e-05
-1.7778639690933e-05
-1.76706377991106e-05
-3.27174694496493e-05
-1.53282768985818e-05
-1.2123662066845e-05
-1.44008741175825e-05
-2.02074073784022e-05
-2.98596345528819e-05
-3.11801550814663e-05
-5.47297106046351e-06
-1.59743484202472e-05
-1.22289763566823e-05
-6.55123943781278e-06
-2.82727529859817e-05
-1.31028936301599e-05
-8.48113917295309e-06
-4.8102414698817e-06
-3.71459804230428e-05
-2.45822709801281e-05
-2.66495011537341e-05
-2.96956502601471e-06
3.63534934966726e-06
-2.09586379451768e-05
-1.1753904772127e-05
-3.82521313401362e-05
-1.50108387213219e-05
3.25914687357512e-06
-1.55402192896973e-05
-7.94455827672441e-06
-1.41821367974489e-05
-9.78472661220437e-06
-1.74891505716167e-05
-1.65546496498158e-05
5.07401924652277e-06
-2.62891911218438e-06
9.25723967494027e-07
-8.97566589966633e-06
-2.23798226317893e-05
-1.83473801250524e-05
-1.49512657597389e-05
-1.41614182177454e-05
-7.52470113027989e-06
-3.10408200542154e-05
-5.38590677343215e-06
-3.18516902762365e-05
-2.77123463155411e-05
-2.28974432404176e-05
-1.78888472570675e-05
-1.18060147741172e-05
-2.61058107165346e-05
-3.03227357546717e-05
-2.61281194902318e-05
-1.61965513134343e-05
-1.76403139558376e-05
-1.86565008631276e-05
2.34574094022947e-07
-1.22364744600608e-05
-1.59723549985644e-05
2.22044608203959e-07
-2.7465826194256e-05
-2.25420702211195e-05
-1.54101153885883e-05
-5.13556404081363e-06
2.9661167286137e-06
-2.00641244059977e-05
-1.10717698455185e-05
1.44333659421969e-05
-2.74056845227557e-05
-4.38209066829194e-06
-5.95789254770283e-06
-2.45165370213142e-05
-5.57830491439836e-06
-1.07940948614053e-05
-1.50602579227442e-05
-1.19852935902295e-05
-2.24836420423364e-05
-2.56111663101948e-05
-1.96259850131907e-05
-2.56686965060675e-05
-7.70610442152457e-06
-2.9861256637625e-06
-4.24394584615813e-06
-1.05800125987861e-05
-2.98740421218992e-05
-1.50351637711631e-05
-2.16944818463142e-06
-1.47875750810309e-05
-1.24785395131504e-05
-1.37408116665808e-05
-1.68858887796726e-05
-6.07874576078506e-06
-1.09309918706319e-05
-2.58432464464624e-05
-3.68974008152617e-05
-1.808554376086e-05
-2.66702471351771e-06
-1.77701891265047e-05
-4.7231961468918e-06
-2.59851342746342e-07
4.19540397245951e-06
-2.54390197493201e-05
-1.29682171738746e-05
-5.39779041035145e-06
-1.63297887176831e-05
-1.49624092075051e-05
-2.74532090912533e-05
-1.65030104206957e-05
-1.58582213129216e-05
-4.65966201849295e-06
-8.37477475765519e-06
-1.35874493328352e-05
3.44384078890765e-06
4.39689998749864e-06
-8.41893985744078e-06
-1.69137773669804e-05
-3.03968687870821e-05
-1.81002887286903e-05
4.0813720686964e-06
-1.50861929961114e-05
-2.37353765693459e-06
-1.12554749557536e-05
-6.84317548417956e-06
-7.29704352846025e-06
-1.06559021587103e-05
-2.44818297821992e-05
-2.01372894081825e-05
-2.35380067832596e-05
-4.16588459908252e-06
-2.1057961207102e-05
-1.46204553914064e-05
-1.10375648375994e-05
4.03012547163384e-06
-2.04262542903007e-05
2.5261619945318e-06
-1.59429584032744e-05
-8.73419462346949e-06
-1.13007743338915e-05
-4.17619192066994e-06
-7.88046925517082e-06
-1.28224159515591e-05
-6.69368249909761e-06
-8.62132958104678e-06
-2.18278301767275e-05
-6.73016040056424e-06
-2.69678295622146e-05
-2.83405610534426e-05
-3.65800684231386e-07
-2.42332285897705e-05
-1.4574081811784e-05
-1.97353375487901e-05
-1.75897501924001e-05
-3.46073760732146e-05
-1.30132392709731e-05
-1.8859938169755e-05
-2.55142110986314e-05
-1.32669758878986e-05
-5.48739243224205e-06
-1.6184202621845e-05
-2.78827948323557e-05
-1.45889944635498e-05
-1.47304825569339e-05
-1.07006959761488e-05
-1.70565667822515e-05
-1.83446977396656e-05
-1.02347163264266e-05
-1.55188904025469e-05
-1.2009070272535e-05
4.28553082846588e-07
-1.03594055096805e-05
-1.24697735034417e-05
2.29546328765836e-07
-1.40392415459854e-05
-2.19728127472065e-05
-1.01497823373964e-06
-5.96014164326892e-06
-1.2309479812732e-05
-3.40552231266298e-06
-6.27915672516296e-06
-2.51308217028301e-05
-1.14673518000861e-05
4.84224817699702e-07
-3.08794358624977e-05
-1.28674452413837e-05
-1.81740380469383e-05
-3.39225384149957e-05
-1.23013667000127e-05
-5.06766746109822e-06
-1.05614732925739e-05
-1.81322970817366e-05
-2.14496786925559e-05
-1.49951913705943e-05
-2.0985988670348e-05
-1.09662631302545e-05
-3.11574484276031e-05
-1.81849257813475e-05
-2.57633403541607e-05
-2.97346928019706e-05
-1.23950171040353e-05
-5.81311468121494e-06
-1.88229999315803e-05
-1.12534676797966e-05
-3.57644913445097e-05
-3.38479253691961e-06
-3.05454444433072e-05
-4.51554079654034e-06
-2.35369989376827e-05
-6.13366986298752e-06
-1.21982915060347e-05
4.12016201057959e-06
-2.95048095259169e-05
-2.53067244916613e-05
-2.07417258700864e-05
-1.28355115250622e-06
-1.64744069879172e-05
-2.75470922768889e-05
-2.21293877772509e-05
-2.50940951300294e-05
-9.97123439294555e-06
1.21244248380998e-06
-2.1399743497876e-05
-2.1614823938811e-05
-1.29080488453255e-05
-2.21046894759043e-05
-5.954651231764e-06
-3.62706736744472e-08
-2.06345910288838e-05
-1.18817338065431e-05
-2.52258938874801e-05
-1.5703080079494e-05
-5.53012244668759e-06
-2.34644156105847e-05
-2.30203698545278e-05
-7.03618833159809e-06
-4.11517524949118e-06
-1.74263612240314e-05
-1.58544994129228e-05
-2.09418583643954e-05
-4.17069530827039e-06
-1.46675353062172e-06
-4.3318584181644e-06
-9.92415739225677e-06
-1.95167711040303e-05
-1.73211018083341e-05
-2.14642491734437e-05
-1.44490284922404e-05
-1.99689053724839e-05
-1.81958099093925e-06
-8.66056262895326e-06
-2.18128351983585e-05
-4.14299231209527e-06
-1.23735972067368e-05
-2.55127652344959e-05
-2.0847496700036e-05
-2.88310447818998e-05
-2.74907125224401e-05
-1.65110623065175e-05
-1.96141194638009e-05
-1.70833601591042e-05
-1.35269856055355e-05
9.18094517486113e-07
-1.29132839144655e-05
-2.36332173987404e-05
-6.67184788368634e-06
-2.15376996905928e-05
-1.89483802989982e-05
-2.1215808620019e-05
-4.60123662026476e-06
-1.94760020836522e-05
-1.17590267982645e-05
-9.48307755527159e-06
-2.62166468460961e-05
-2.0895767134038e-05
-1.73198109300991e-05
-6.80421126832734e-06
-1.27906030805832e-05
-9.89083146963377e-06
-9.52071271269331e-06
-1.42405007779165e-05
-1.75240673180296e-05
-5.87340179846446e-06
-1.30042874008112e-05
-1.94633241162897e-05
-1.82149336632796e-05
-2.38509926193366e-05
-1.46931601707328e-05
-7.77603428491984e-06
-1.61167140698348e-05
-1.77519376730867e-05
-1.57240113200509e-05
-7.92837351930623e-06
-2.92622944630997e-05
-5.86036768485809e-06
-2.14720603283165e-05
-1.00165302372091e-05
-9.45976520034028e-06
-2.85580034338527e-06
-2.12960274269279e-05
-1.49174095446723e-05
-1.27030506761875e-05
-9.88593020410809e-06
-5.06550149133001e-06
-2.28823877233416e-05
-1.32920598732242e-05
-2.1692336929158e-05
-1.42450483345229e-05
-5.90300760591197e-06
-2.03116813612491e-05
-1.26994889277982e-05
-1.52073092470273e-05
-1.71186131897951e-05
-1.98202418293185e-06
2.60541690138466e-06
-1.48686116407082e-05
-1.76333809793706e-05
-2.64955943312201e-05
-8.01290862496369e-06
-1.08522184325041e-05
-4.89046421282756e-06
-3.22279600655476e-05
-9.5676940701919e-06
-2.19187406958312e-05
-1.12392386950875e-05
-2.09304752471217e-05
-6.63425046476696e-06
-5.06896713072642e-06
-1.4615851887919e-05
-1.45873301529531e-05
-1.31460494626566e-05
-1.30182505212792e-05
-2.41735997842403e-05
-3.7398899781591e-05
-1.20311821335683e-05
-1.64258286299703e-05
-1.59739223485639e-05
-4.08009766927205e-05
-9.51977599623716e-06
-1.64048616671262e-05
-6.80193787583333e-06
-3.01734295392888e-05
-3.20838401192456e-05
-1.90518300595493e-06
-7.33269172923092e-06
-5.83640192314219e-06
-1.8454817316226e-05
-8.62650898519416e-06
-3.10196111230981e-05
-5.85040327745739e-06
-1.51581350435281e-05
-1.47550087208066e-05
-9.38190765796098e-06
-1.19599817785349e-05
-1.80388911797559e-05
-1.90756945600022e-05
-5.23617255332904e-06
-9.58664703478835e-06
-3.08239505465446e-05
-3.22773976031243e-05
-8.7376856116617e-06
-3.51348633309554e-05
-2.4806980720137e-06
-1.7705893392415e-05
-3.803350182706e-06
1.87887501507662e-07
-1.88704641539495e-05
-1.84796461404898e-05
-1.80082668309074e-05
-3.39326377473427e-05
-1.51786240868681e-05
-9.8375236002364e-07
-3.41636616418434e-05
-1.53180415710047e-05
-8.40363766710793e-06
-2.49277803361025e-05
-2.56113830933221e-05
-1.30272866965707e-05
-1.97935098059712e-05
-1.41661982485416e-05
-3.28778258327974e-05
-2.5030379729238e-05
8.62319624313743e-06
-2.60301347926428e-05
-1.38819951179109e-05
4.37295623678927e-06
-8.55893493978391e-06
-1.72632217918537e-05
-1.18225540628832e-05
-5.35496441293534e-06
-1.60999354543342e-05
-1.39987086061569e-05
-2.53208474737787e-05
-1.02516248344742e-05
-1.76163371792209e-05
-1.70940831749631e-05
-3.57546002676943e-05
-2.11065245517304e-05
-3.07674969255965e-06
-1.478870153489e-05
7.37788866337581e-06
1.23282207959261e-06
-1.28347490879099e-05
-5.62887129109644e-06
-1.30897235151637e-05
-8.14328363290615e-06
-2.76535700340957e-05
-2.09164611399259e-05
-7.00407625839084e-06
-1.99086619899126e-05
-1.5061882790798e-05
-3.43093048608401e-05
-8.68664787525842e-08
-2.18980739062945e-05
-2.77084028402796e-05
-2.57040989693786e-06
-1.90421546803753e-05
-9.87407094405687e-06
-1.09435912491787e-05
-2.60054725854888e-05
-2.97200179809058e-05
-5.18367120848297e-06
-3.73577467898445e-05
-2.93701029654239e-05
-3.16493251204964e-05
-2.62964708589628e-05
-6.89198805675099e-06
-3.47360384887639e-05
-1.67376157436415e-05
-8.66589341898639e-06
-1.57020087740436e-05
-1.2939097681388e-05
-1.06807894191312e-05
-6.82522358307184e-06
-2.76764088449717e-05
-8.33132785656665e-06
-1.91497174349484e-05
-8.66566771529358e-06
-8.13755211616347e-06
-1.9099299041957e-05
-1.73837742583805e-05
-1.72021944063069e-05
-1.44540391194594e-05
-2.4266126105721e-05
-2.63503746355483e-05
-4.10122971037227e-05
-1.5713431339226e-05
-5.95117328909593e-06
-1.04174306660319e-05
-5.74539035187492e-06
1.67869464177914e-06
-4.34233187464766e-06
-8.74806403592015e-06
-1.86631651767365e-05
-1.77344237232517e-05
-7.25042187994879e-06
-1.97458691929834e-05
-1.45113316483129e-05
-1.66579252008116e-05
-1.28349269438172e-05
1.78883980696757e-07
7.58553208064491e-06
-2.32170912665928e-05
1.10242669974441e-05
-1.90130988081851e-05
-1.14404292559034e-05
-1.95342713356461e-05
-2.31222768513295e-05
-1.7490958135511e-05
-1.62306646497691e-05
-1.26014513594561e-05
-1.4528035218639e-06
-2.15442770755658e-05
-2.00422607988242e-05
-5.67343515235214e-06
-2.12948893617274e-05
-1.57602815158962e-05
-1.25078720847045e-05
-8.51723467511383e-06
-1.29297857904796e-05
-7.26062919484203e-06
-3.73377080552698e-05
-1.47313399106976e-05
-1.42461668213072e-05
-2.28761839226675e-05
-2.34863284677193e-05
-2.18387855976162e-05
-1.14743166035568e-05
-1.37945360143924e-05
-1.07990985969141e-05
-1.71438787754617e-05
-9.64795886411806e-06
-1.78047005294071e-05
-1.35500764775601e-07
-1.84105231159357e-05
-2.24265459762942e-05
-3.35847174813603e-05
-3.37767256695202e-05
-7.55473969465584e-06
-2.72067302818783e-05
-1.26939472084267e-05
-3.97248951100465e-05
-1.77658888126368e-05
-2.09758266449439e-05
-2.08279375688987e-05
-8.24545577017813e-06
-1.02114114196521e-05
-1.03074775103507e-05
-3.39419685906154e-05
2.19859731108568e-06
-1.25706641097867e-05
-1.35414442915685e-05
-8.78765519686104e-06
-2.41887499243908e-05
-1.12890203042029e-05
-2.34878442494907e-05
-1.77146931140023e-05
-7.55659223909486e-06
-1.76482681681031e-05
-2.55451473226934e-05
-1.9720784175906e-05
-8.89349077378623e-06
1.79207329623986e-06
-2.41237493692411e-06
-2.80287409093219e-05
-1.04342202223176e-05
-2.37511048170515e-05
-1.22394388744609e-05
-1.30873855977586e-05
-2.17759759818808e-05
-1.23308596371534e-05
-1.55376750545235e-05
-2.12148624652193e-05
-1.67187336049123e-05
-2.06613222443385e-05
-1.10082523095131e-05
-1.11223030472344e-05
-1.617397395925e-05
-1.15980501143294e-06
-2.65026473469372e-05
-1.93685518659156e-05
-1.97283262835391e-05
4.58768044836549e-06
-7.04938522197865e-06
-8.17113798008941e-06
-2.31941405750379e-05
-1.15815477606938e-05
-5.00105763413421e-06
-1.53486196538386e-05
-1.74629295801997e-05
-2.01268612292901e-05
-1.28885286320543e-05
-1.91563680699079e-05
6.53435813133316e-06
-2.70265587947874e-05
-1.33324525796926e-05
2.4966373449638e-06
-1.90327183155907e-05
-1.5379298660447e-05
-3.06561690291292e-05
2.49497322580778e-06
-2.07138109189751e-05
-1.33689647180919e-05
-2.78300049859494e-05
-1.69443092629224e-05
-1.40140917806126e-05
-2.92926607161047e-05
-1.81804954163619e-05
-9.96206358126765e-06
-1.26867278806625e-05
-7.9851668783284e-06
-2.58760551854497e-05
-6.87382670288435e-06
-1.9536982066419e-05
-2.7116427537662e-05
-1.24593801293406e-05
-1.40558558578245e-05
-5.34669698460245e-06
-7.34679518588421e-06
-3.2780401234271e-05
-1.72097259698225e-05
-1.6413567053406e-05
-2.51839114125727e-05
-2.4025033216107e-05
-1.00689143757703e-05
-1.88725098787437e-05
-1.75068743004728e-05
-4.39383770948275e-06
-3.83264358912007e-05
-2.40940871497023e-05
-1.44970127791884e-05
-1.0960731285394e-05
-1.84691361087679e-05
-1.90482772000644e-05
-1.66574446792168e-05
-3.18683573010102e-06
-2.80823735850342e-05
-1.80968874520505e-05
-1.3211105206177e-05
-1.79735525594562e-05
-2.36067885473321e-05
-1.63506718404148e-05
-1.08719707699925e-05
-1.46966853309845e-07
-4.17951389443957e-06
-1.8611239317031e-05
-1.17117647161187e-05
-1.30039566912522e-05
-1.2729159565179e-05
9.89211224697027e-07
-1.55456874299574e-05
-3.38155407400093e-05
1.99893614727766e-06
-3.71698004973452e-05
-1.27418479967227e-05
-2.12368350281006e-05
-1.18463954810646e-05
-2.86351651782452e-05
-1.5934435595563e-05
-8.91651986738777e-06
-8.95614107830006e-06
-1.94690107007889e-05
-2.68509679214457e-05
-8.14616650951862e-06
-1.68330205194356e-05
-1.76251234503116e-05
-2.0663979282435e-05
-9.81711144431843e-07
-1.07227042492512e-05
-2.49568216181178e-05
-1.16711533766358e-05
-1.72651439749194e-05
-1.34150372368036e-05
-1.15414350994126e-05
-2.80366883407885e-05
-1.79075685468837e-05
-2.13674240985641e-05
7.1249996067828e-07
-8.0738037860187e-06
-8.61558715314908e-06
-2.44157206612021e-05
-1.54270699960972e-05
-1.54202601743009e-05
-1.51882802736201e-05
-1.41997938229428e-05
-9.04310277154275e-06
-5.76125125663979e-06
-2.87962812703553e-05
-2.26785322989614e-05
-2.91923151493211e-05
-1.51942722164121e-05
-1.68958998695412e-05
-2.69824213642778e-05
-1.6881515136852e-05
-2.61340362735299e-05
-2.33433549929024e-05
-3.90226495047209e-06
-2.04730575851483e-05
-7.7615187910794e-06
-9.12291499382908e-06
-2.0269550072539e-05
-2.86646472927525e-05
-2.5157015229884e-05
-3.33401251925126e-06
-6.24768295036044e-06
-1.0744684117947e-05
-1.54060402588887e-05
-1.57516745542022e-05
-1.02427302732537e-05
-8.17835660147945e-06
-1.63043577138365e-05
-3.1626209374384e-05
-3.71645179853413e-06
-1.79433456351876e-05
-1.22049517789524e-05
-1.12139591166595e-05
-4.43964490751915e-06
-5.29032730662946e-06
-1.34771273701662e-05
-2.10907278403553e-05
-1.42607868090029e-05
-1.19481108855285e-05
-2.30820483518708e-05
-2.09341113995488e-05
-7.67926159963577e-06
-7.53191965193649e-06
-1.13859350030949e-05
-2.3542931881665e-05
-1.36958254709971e-05
-1.20914633274618e-05
-1.49381529004058e-05
-5.04188524872105e-06
-4.61874132424944e-06
-2.23180483423521e-05
-8.21076946094871e-06
-3.05026076734933e-05
-1.09239266484635e-05
-2.24881872901315e-05
-1.67022367752088e-05
-4.98376522208018e-06
-2.36868561366654e-05
-1.63687891980591e-05
-9.70118878720563e-06
-2.99196042379955e-05
-1.80053763887624e-05
-7.88780199758374e-06
-1.85435146976545e-05
-1.27870148148695e-05
-9.49964981446863e-06
-1.47031572303188e-05
-1.65971667855503e-05
-2.77891791454564e-05
-1.36506073889549e-05
-1.33667565987364e-05
-3.54394133052014e-05
-2.76695715653943e-05
5.60690485554184e-07
-9.36261838160027e-06
-2.11398003498254e-05
-2.75197889591783e-05
-3.12186011106612e-05
-2.88010952280549e-05
-7.76366276683888e-06
-1.5890011156962e-05
-1.6061540742377e-05
-2.58503370389575e-05
-1.05520876104688e-05
-1.55661056452334e-05
-1.15208220655997e-05
-2.18556348947808e-05
-3.15407960040705e-07
-1.44872482966198e-05
-1.18812940762267e-05
-1.94847097146616e-05
-1.69251330247088e-05
-2.95055653660964e-05
-2.34817535276115e-05
1.52882215698944e-06
-1.21752017962031e-05
-1.52991678616459e-05
-1.95888910700116e-05
1.90804779010395e-06
-1.98155987620145e-05
-2.75646988787505e-06
3.21355316005725e-06
-1.35904650386605e-05
-6.11776253896279e-06
-2.63541585734942e-05
-1.15397771049896e-05
-1.93811364115315e-05
-1.74104805457082e-05
-1.19092632066969e-05
-1.31697335627168e-05
-3.46621281031085e-06
-1.74810649816735e-05
-1.92235455272523e-05
-2.3193900609348e-05
-2.78357956350001e-05
-6.58928319124601e-07
-9.56908853847802e-06
-1.01436163018586e-05
2.78519040518012e-06
-9.16700818597368e-06
-1.69342535573912e-05
-1.67511935169088e-05
-1.66527072535449e-05
-1.94844983216146e-05
-4.28260876091607e-06
-2.66191811148982e-05
-1.84627235605628e-05
-1.0234966348102e-05
-1.23258498964917e-05
-7.15152844743063e-08
-3.95290706336296e-05
-1.22957835399384e-05
-1.11441965949758e-05
-1.9856662178028e-05
-8.24022337563856e-06
-7.81667234323388e-06
-2.53464759598068e-05
-2.16882915479068e-05
-2.56374064146951e-05
-2.43475299331248e-05
-6.31938975984826e-06
-8.57248770123345e-06
-2.10939258481807e-05
-2.13544206235911e-05
-3.72364598465712e-05
-4.81997417768933e-06
-1.2052129998453e-06
-2.2724223742853e-05
-1.78266609336487e-05
-1.79834521186506e-05
-1.70029518125649e-06
-1.46434095827391e-05
-2.13339615065612e-05
-1.78145794548515e-05
5.23452920748889e-07
1.29010553175862e-05
-1.93456796416335e-05
-1.58850349257371e-05
-7.71467455031224e-06
-9.67904898651313e-06
-3.31092678736608e-05
-2.36055091697147e-05
-5.15624438544051e-05
-2.17899525242687e-05
-2.05384264745187e-05
-2.2446691606247e-05
-1.42281424962024e-05
-1.62982133979469e-05
-1.09810297277919e-05
-9.37016266342468e-06
-8.36155995737387e-06
-1.97405919108755e-05
-2.04457749885686e-06
-9.02583042199919e-06
-1.31046020672541e-05
-8.6589606764159e-06
2.63240373443691e-06
-2.19614613239305e-05
-2.69491731770535e-05
-1.80257010511232e-05
-1.61104555081573e-05
-1.82334017213901e-05
-2.15775468458616e-05
-1.68049037803159e-05
-1.29204996055266e-05
-1.34427320690741e-05
-2.11472297531001e-05
-2.17857984454844e-05
-1.81093075165151e-05
-1.45053631594908e-05
-3.10940297665979e-05
-2.07983801119923e-05
-1.65684788370043e-05
-8.89885798070587e-06
4.51379675426844e-06
-5.6167877998811e-06
-2.45164824680073e-05
6.06177137334102e-07
-1.33969271372049e-05
-5.91040211419296e-06
-2.24642179437187e-05
-9.46856381701669e-06
-1.22800885225555e-05
-1.92884320743737e-05
-1.82325196577721e-05
-9.79573862714466e-06
-1.08402344617892e-05
-1.27363649269853e-05
-2.14486709484686e-05
-1.12668483585527e-05
-1.65325396224457e-05
-2.239833475334e-05
-1.97337567011531e-05
-2.50282620686683e-05
-1.48468433671956e-05
-1.42789333079308e-05
-1.02243246604957e-05
-1.36186341530731e-05
-2.03327584996614e-05
-1.63543296744039e-05
-1.82234921499491e-05
-2.71431051372428e-05
-7.39007240022305e-06
-2.53310294531335e-05
-1.28881601991668e-05
-1.78922933394393e-05
-1.15518679666643e-05
-1.04319262339687e-05
-2.79167870211569e-05
-1.8879755033836e-05
-2.92270157859474e-05
-3.33361549879155e-05
-1.48321670561347e-05
-9.95173377885104e-06
-2.37223041526221e-05
-1.5884374256186e-05
-1.05001382923818e-05
-1.07599642103255e-05
-2.33630193304598e-05
-2.24031127724966e-05
-1.4458392093408e-05
-1.9075001066191e-05
-2.13024748441205e-05
-2.68783342971135e-05
-1.59470899121821e-05
-1.90308840842433e-05
-1.76320074379693e-05
-2.85223660374378e-05
-1.7637089566319e-05
2.32316712751234e-06
-2.40819261762602e-05
-1.69785006555126e-05
-1.04024644397445e-05
-1.00600401487402e-05
1.51753624372392e-06
-1.09228665146948e-05
-1.95944521870624e-05
-4.96654720324641e-06
-2.60986688966185e-05
-1.42384108876206e-05
-8.64639725236236e-06
-2.71027023352517e-05
-1.71992530566222e-05
-1.37526743922458e-05
-2.46333617452611e-05
-2.29835858964098e-05
-2.18709718296974e-05
-1.4300724552897e-05
-1.28508539126566e-05
-1.0431050301581e-05
-2.51222436463398e-05
-2.07432932960973e-05
-1.98976045847448e-05
-1.59647865758453e-05
-1.29984042573168e-05
-1.96612567695316e-05
-9.55323351712167e-06
-2.82484722069958e-05
-7.00708764000196e-06
-6.54859297277028e-06
-2.05271766016589e-05
-2.0051740195724e-05
-3.87103883223577e-05
-9.0353039663745e-06
-5.56036318576279e-06
-8.59146927658814e-06
-4.06286725937315e-05
-2.24967675890583e-05
-2.82166077396402e-05
-2.21719030823746e-05
-1.43858735094895e-05
-2.96521612705401e-07
-2.22828587515271e-05
-3.39159551930619e-05
-1.11625871405604e-05
-1.7381180589118e-05
-4.63010540804001e-06
-4.09486269992078e-05
-2.53841886307468e-05
-8.20788640670226e-06
-3.32529340323296e-05
-2.05206463570778e-05
-2.87313237363264e-05
-1.01315989376436e-05
-1.36205651029266e-05
1.9809912649754e-07
-7.98823223531905e-06
-1.1417658572569e-05
-1.78822538116721e-05
-8.59705524312225e-06
-2.46835131176812e-05
-1.12984020888743e-05
-2.44849097809667e-05
-2.40122340494353e-05
-2.24516890291629e-05
-1.21343060732435e-05
-2.30865563203386e-05
-2.16634762781174e-05
-1.07710993038786e-05
-1.77374171546328e-05
-1.12833566196041e-05
-3.14451209356874e-05
1.41672010868735e-06
-7.24580478895135e-06
-1.11323956068687e-05
-2.85610101370554e-05
-1.89030151877916e-06
-2.04059354872967e-05
-3.93993029381771e-05
-1.08567848779424e-05
-2.3924209430774e-05
-5.49532084768203e-06
-3.30450346186179e-05
-3.00758383644551e-05
-9.73693456135876e-06
-1.79810919207938e-05
-2.01522796225156e-05
-1.29871146461913e-05
-2.4148229626462e-05
-1.80326426918877e-05
-1.8620371642979e-05
-1.10075758914187e-05
-1.39491513057463e-05
-2.61224861870767e-05
-5.66071308072249e-06
-1.72617674223218e-05
-1.59258276530854e-05
-2.66507122548246e-05
-1.0714211559972e-05
-1.22549243880616e-05
-2.94953079637444e-05
-1.63145960154351e-05
-2.90076001187796e-05
-6.29648483609767e-06
-1.13988155065817e-05
-1.44745494166429e-05
-1.74810639275268e-05
-2.87776948115621e-05
-1.96676478053498e-05
-1.58207353742303e-05
-1.05605438845876e-05
-3.20659586849093e-05
-1.37633448479717e-05
-1.42704636851684e-05
-1.59781847575592e-05
-1.30979525391743e-05
-2.31488021473416e-05
-2.82994298304553e-05
-6.30038521348342e-08
-2.06661300133347e-05
-7.67225482727493e-06
-2.256664893605e-05
-2.52668239369599e-05
-1.48210419585738e-05
-1.47821351217065e-05
-2.3979519458828e-05
-1.08993696814134e-05
-1.18762414432696e-05
-9.00435523504404e-06
-1.62843970158473e-05
-2.25806374909979e-05
-2.73513816568451e-05
-1.22185837201233e-05
-8.04376710705778e-06
1.79575013887513e-06
-1.13202460433041e-05
-9.81774843807844e-06
-3.59296608742363e-07
-1.56844475907945e-05
-1.16182149315621e-05
-2.87327318078751e-05
-1.16077720578287e-05
-1.82714323461939e-05
-1.51832449787158e-05
-2.18808044746656e-05
-5.95124934284443e-06
-1.32816196415617e-05
-2.91162608411122e-05
-1.11899122880995e-05
-1.95458046226595e-06
-1.04425575128426e-05
-1.07635932186289e-05
-1.53625986123072e-05
-2.72479747841394e-06
-1.46853375646672e-05
-3.86630269264309e-08
-9.52112964470779e-06
-7.4983297804759e-06
-2.86946243864284e-05
-2.72610794936465e-05
-1.91251426789146e-05
-2.06098987863596e-06
-1.82860944224607e-05
-2.94743569322605e-05
-1.77243838141963e-05
-1.29531941955256e-05
-6.8897254942219e-07
-2.31217959675401e-05
-1.15186573270298e-05
-8.52759336431569e-07
-1.80822965523625e-05
-3.12010645899815e-05
-1.61142497993121e-05
-2.38811586231856e-05
-1.24164246139779e-05
-2.09603053313173e-05
-5.92544122483778e-08
5.03795856785893e-06
-1.52753801489512e-05
-2.33519228513196e-05
-2.26003702002688e-05
-1.42595709720866e-05
-1.05301865789857e-05
-2.08839283215936e-05
-1.1328889666819e-05
-8.67436071285437e-06
-9.99731607756527e-06
-1.39837798846666e-05
-1.88981906803438e-05
-1.8016297032186e-05
-2.55686903713371e-05
-8.98304690603092e-06
-1.27724460170278e-05
-5.56780065490125e-06
-2.40355271795924e-05
-1.27433336614327e-05
-1.54637462633687e-05
-3.07731220120909e-05
-1.40409631344236e-05
-6.68919117215567e-06
-1.84017629422198e-05
-2.1234608030493e-05
-2.60589186169849e-05
-3.70653522535447e-06
-2.58713389465955e-05
-7.06940135960498e-06
-2.11904226625852e-05
-2.93954994682067e-05
-3.69827204539063e-05
-9.75339004002099e-06
-1.2601675322523e-05
-1.99353677010763e-05
-2.98444735722346e-05
-1.84565766195342e-05
-9.79573648509542e-06
-3.32715069445333e-05
-3.47609099165887e-05
-1.31799656320941e-05
-2.408812107863e-05
-2.34429860267817e-05
-6.7954353293241e-06
-5.10100130153855e-06
-1.68660372167548e-05
-2.4039575907961e-05
-1.37819967070594e-05
-3.01838882285585e-05
-1.4599561375543e-05
-2.42007334337226e-06
-1.59553540022903e-05
-1.93353869851327e-05
-1.70589092262397e-05
8.47688736883967e-06
-2.77237376271008e-05
-2.37666752856197e-05
-9.0894233878792e-06
-1.66380717264123e-05
-1.97403826210792e-05
4.80664655401689e-07
-7.92005523943677e-07
-1.97181578831885e-05
-3.57721605019413e-05
-1.17875045859235e-06
-1.27255183511641e-05
-1.97727414815302e-05
-2.50464220517716e-05
-2.24416935911523e-05
-1.89133139989132e-05
-2.19234618524464e-05
-2.00294855712806e-05
-3.34381795996738e-05
-2.49653529971004e-05
1.04970695051768e-06
-4.42051724288742e-06
-5.95321545269757e-06
-3.7881637829807e-05
-1.18894184925866e-05
-6.33090560076737e-06
-2.36086242673392e-05
1.11266416963603e-06
-2.93434326469228e-05
-1.84913929632519e-05
-2.80529525086546e-05
6.34992011203429e-06
-3.13370265620447e-06
-1.56083909351822e-05
-1.47200601906745e-05
-3.01951350720178e-05
3.63193601651158e-06
-2.10150855382858e-06
-2.95988628391251e-05
-2.20042021502023e-05
-1.50779311909176e-05
-1.53548958191322e-05
-3.15813245597987e-05
-1.78372456597688e-05
-3.61154884233457e-06
-4.16761154304815e-06
-1.55343023004631e-05
-1.66694779759144e-05
-2.15637867438006e-05
-1.8328900658469e-05
-1.56282789613926e-05
-1.54300323997695e-05
-2.81067553674392e-05
-1.41801753412525e-05
-8.27687323009264e-06
-2.28847055771352e-06
-2.13186350394374e-05
-2.57724247107608e-05
-4.75249238318635e-06
-1.27902374453416e-05
-1.14245240463148e-05
-2.44132632154798e-08
-1.88509924004434e-05
-1.51735836803395e-05
-1.65141680812139e-05
-1.42754504179159e-05
-1.86589346581672e-05
-1.93617151835062e-05
-7.61093674193144e-06
-1.76256367955915e-05
-2.44695941445695e-05
1.13339721991351e-06
-2.27771199369017e-05
-3.53937847653178e-05
-1.33200275007421e-05
-1.04250474330391e-05
-2.77522952251317e-05
1.8105656665162e-06
-2.39890727685073e-05
-1.43771537093151e-05
-2.01301736694514e-05
1.03943559399405e-07
1.14420975831014e-06
-1.46971328005203e-05
-2.83280373230565e-05
-6.83964635634565e-06
-2.41268919564328e-06
-5.63614698336191e-06
-1.37485974950174e-05
-1.20117762973889e-05
-1.08094601734062e-05
-2.4857282411594e-05
-1.6511195556069e-05
-4.51512047634164e-06
-1.31116592874932e-05
2.18327085262866e-06
-2.4860536892985e-05
-1.90350156903861e-05
-1.08953110615221e-05
-9.38630811728879e-06
-9.85536419349454e-06
-1.43570861172003e-05
-2.78337426764772e-05
-6.99572252966102e-06
-2.99882753176345e-05
-8.37418675318407e-06
-1.1274554220737e-05
-1.09598084345337e-05
-2.59243027558721e-05
-2.06179434149934e-05
-1.10829382803682e-05
-1.56967618067984e-05
-8.35867652785799e-06
-3.80658549917314e-06
-8.54256054064997e-06
-2.75581225019222e-05
-9.62608106473909e-06
1.19003780249475e-07
-2.54211586555378e-05
-2.64492908291032e-05
-2.70017253933765e-05
-8.17946812334463e-06
-1.5076170833596e-05
7.93711522904661e-06
-2.88106450514608e-05
-1.85560408707983e-05
-9.41255405447004e-06
-1.23590944267561e-05
-1.31753966188634e-05
-1.83174229126531e-05
-2.39095989120231e-05
-2.1795280349469e-05
-1.79826339625542e-05
-9.90086141134192e-06
-2.16702461453422e-05
-1.97218337804341e-05
-1.43616029222827e-05
-1.02585265055452e-05
-1.49619205297038e-05
-2.43268987069908e-05
-1.32772157837589e-05
-3.56207209160684e-05
-1.50028465284667e-06
-2.83347593560882e-05
-2.16544407124749e-05
-8.62366891378878e-06
-9.66313202247142e-06
-8.77426273053409e-06
-2.21935572940395e-05
-5.91819954093399e-06
-8.47595924927557e-06
-7.87664944401259e-06
-1.97835315918422e-05
-3.67517304123622e-05
-1.57917547555605e-05
-6.22799945006846e-06
3.97334520422333e-06
-7.8054546824468e-06
-1.86699931104631e-05
-6.45024691401131e-06
-5.20127044124002e-06
-1.11998659607778e-06
-2.82213205512608e-05
-2.81045411783382e-05
-8.98195303350983e-06
-1.1713631711737e-05
-1.30928934108103e-05
-1.15901358546764e-05
-2.19134686201453e-05
-1.356370818058e-05
6.54029822086894e-06
-1.7417010682522e-05
-6.74594324026633e-06
-7.97202146689395e-06
-2.47677967513467e-05
-1.05066754990544e-05
-2.62805355304505e-05
-2.08218617207264e-05
-2.0664409262745e-05
-6.96386107967937e-06
-2.33624327459111e-05
-1.43708294955416e-05
-3.57781743126941e-06
7.62377099140628e-06
-2.48286435521223e-05
-2.92554093902891e-05
-1.73754360659182e-05
-2.02496667801682e-06
-1.20546548245459e-05
-2.16079310507434e-05
-1.82252867902181e-05
-2.49307569656897e-05
-2.28919796419631e-05
-2.01661004439704e-05
-2.5746487971741e-05
-6.48519280137047e-06
-2.79668096161344e-05
-1.73154833646952e-05
-2.87669822270394e-05
-9.69188178317375e-06
-1.70233996574041e-06
-1.67222434804321e-05
-2.87244617288867e-05
-4.7542591722533e-06
-2.2223975978662e-05
-9.99887020106677e-06
-1.85090065253843e-05
-1.56797525523974e-05
-1.51617446721571e-05
-1.45240347038097e-05
-1.12780391534241e-05
-1.44100235342352e-05
-1.06727327537118e-05
-8.59006778611131e-06
-1.51770507636934e-05
-2.02510176172079e-05
-1.06207121165827e-05
5.65609606100806e-06
-1.27689250963892e-05
-1.61495587965302e-05
-8.41018295693618e-06
-2.20912035836875e-05
-2.54116721882577e-05
-1.25914996665818e-05
-7.7725278181679e-06
-1.92235198853299e-05
-2.91893644642418e-05
-2.07018862142523e-05
-2.16097461437785e-05
-1.27445739923906e-05
-6.63600530703526e-06
1.06274667744279e-06
-1.51421195124102e-05
-4.58554830843201e-06
-1.39468871815401e-05
-1.01927951020997e-05
-1.64691850709118e-05
-1.35511196245471e-05
-1.44978619261682e-05
-1.29406963465268e-05
-1.21880232098215e-05
4.79928591041715e-06
-1.28475221424905e-06
-3.19041138212485e-05
-1.69886613642144e-05
4.0884634625137e-06
-7.99473918337745e-06
-1.25626861695061e-05
-1.69648465612448e-05
-1.32316612543939e-05
-2.74315521433373e-05
-7.2221115353205e-06
-2.11140350265883e-05
-2.72856996863519e-05
-6.50061598727145e-07
-5.81620005178159e-06
-1.49409909840859e-05
-1.14067367695468e-05
-1.62620101586815e-05
-2.02159749828243e-05
4.2392799824471e-06
-1.52766914853483e-05
-9.3498603852556e-06
-1.02967454829181e-05
-1.59593235422617e-05
-1.156441532285e-05
-2.13601201393911e-05
-1.9371882469102e-05
-1.90187455251595e-05
-1.96917194074204e-05
-1.2428062511758e-05
-1.71370091922855e-05
1.8186140572433e-06
-9.00331111909627e-06
-2.4212095863891e-05
-2.01898722403042e-05
-4.32767063347793e-06
-1.26115233125375e-05
-1.94700398927119e-05
-3.08485192734e-05
-1.14792917294814e-05
-8.73351830423641e-06
-2.37932369524999e-05
-4.57804583063938e-06
-8.50321628702316e-06
-1.33481660393225e-05
-2.20317805173985e-05
5.45472627926129e-06
-2.18921874388431e-05
-2.73261102282329e-05
-1.94350410857634e-05
-2.45046303220011e-05
-2.01891264755769e-05
-2.4259560410113e-06
1.58728993612356e-06
-4.64265925610709e-06
-4.38224074557964e-06
-9.78569269106261e-06
-1.68463868301267e-05
-1.06907091976753e-05
-2.78537503983943e-05
-1.65161597542992e-05
-1.49218592861974e-05
-7.36448770817694e-06
-7.93762343829399e-06
-1.68606021707995e-05
-4.40874678851797e-06
-1.57121714180268e-05
-1.88447294447196e-05
-2.7998810987659e-05
-1.60284197389087e-05
-2.11993572175135e-05
-9.03966412730529e-06
-2.64078891130663e-05
-1.42323103356647e-05
-1.14188055669315e-05
-9.20284011561405e-06
-1.57715228193076e-05
1.85817498312248e-06
-2.0846952460244e-05
-2.32452593965438e-05
-1.2659821327001e-05
-1.00761279703111e-05
-1.75604637332024e-05
-1.99626755324641e-05
-2.43279569938354e-05
-1.89167937473988e-05
-2.05541980984005e-05
-1.78986194128591e-05
-2.75176168529568e-05
5.27722753693339e-07
-2.58142603403747e-05
-2.78445779420864e-05
-3.12989640684322e-06
-1.67300612260115e-06
-2.46379084859728e-05
-1.01026537193282e-05
-1.66605745488297e-05
-1.34130609812494e-05
-3.23598612482412e-05
-1.87360978878311e-05
-3.464853410323e-05
-2.72603159091086e-05
-7.30716263176509e-06
-1.83085494252772e-05
-1.27291163967326e-06
-1.50780063936923e-05
-2.10691454988157e-05
-2.19593220874572e-05
-2.01199982365997e-05
-1.82115455522995e-05
-1.63013437372739e-05
-2.25920251986814e-05
-6.93489935663111e-06
-1.1747992264502e-05
-2.3000688884491e-05
-2.63850381524102e-05
-1.01080089941509e-05
-1.62312417141457e-05
-4.56412733489207e-06
-2.2653123646419e-05
-1.24827563187891e-05
-2.43344628124112e-06
-1.39465023587705e-05
-3.36677500137846e-05
-2.88649828675326e-05
-1.21283755823452e-05
-1.21997257453502e-05
-1.1030104787783e-05
2.0643198885695e-06
-7.0863510119914e-06
-1.40543367617763e-05
-1.74306099666949e-05
-9.26076391665733e-06
-9.49207235664006e-06
-1.23136854337094e-05
-2.12141795571746e-05
9.44667222383387e-07
-3.63249960018634e-05
-1.42274940506253e-05
-2.41157709329435e-05
-1.69773152169417e-05
-1.0666416756095e-05
-2.54479920030253e-05
-2.90984394763947e-05
-6.86225950615949e-06
-1.9845104805131e-05
-9.66227779642127e-06
-2.07662047134878e-06
-2.30416923710842e-05
-1.15002994872793e-05
5.00803830987821e-08
-9.9432289309488e-07
-1.3201309412369e-05
-2.21192550833385e-05
-2.00564887610339e-05
-1.21057272190665e-05
-1.43759393558951e-05
-3.03750960184896e-05
-1.59312295680111e-05
-1.45379481246112e-05
-2.63207487591671e-05
1.82817151855009e-06
-1.9543726749168e-05
-2.86603147789422e-05
-1.52961050883683e-05
-4.86947657984352e-06
-4.84998552949511e-06
-1.18276147194724e-05
-2.32866230407521e-05
-1.94942856339852e-05
-2.09711559860707e-05
-2.06915303954597e-05
-1.95230750396404e-05
-2.27229237985767e-05
-1.60553065644647e-05
-2.35886119554019e-05
-2.52508386306771e-05
-7.32954480406553e-06
-2.60284129407458e-05
-1.43073546469278e-05
-2.03932123852488e-05
-2.30749082433726e-05
-2.42320127706555e-05
5.03174618208204e-06
-2.4683711970936e-06
3.0867576069981e-06
-8.22699433612219e-06
-1.70591804127101e-05
-8.85898196204922e-06
-1.10199766884799e-05
-2.0061466159057e-05
-1.47843605626614e-05
-2.28785418507069e-05
-2.25460467445273e-05
-1.75481454055866e-05
-1.9704629637956e-05
-1.23338489938752e-05
-7.68230754485212e-06
-1.44371861698039e-05
-2.19340442072072e-05
-1.3329205585297e-05
-1.64331949163706e-05
-2.72510842444448e-05
-4.36515191219708e-06
-6.60727328029296e-06
-1.13123835413101e-05
-3.58672582903344e-05
-7.39113002152467e-06
-8.33707400549404e-06
-2.94604719996196e-06
1.85504227378791e-05
-1.54564796258003e-06
-1.22319119168182e-05
-1.51067831183161e-05
-2.37817649039579e-05
-2.20688327822413e-05
-1.50212478347623e-05
-2.21178572194921e-05
-6.69366076133706e-06
-2.0201576280238e-06
-3.69579554476359e-05
-2.1874870827517e-05
-9.34867980430153e-06
-2.70357676387329e-05
-1.22026597810614e-05
7.87077090093565e-06
-4.91554223448618e-06
-1.01489107464019e-05
-6.44683516749283e-06
-5.17552135019817e-06
-3.22145901380469e-06
-1.95278143697552e-05
-1.24450003690441e-05
-1.99094640247673e-05
-1.37754220369053e-05
-1.30270764355712e-05
-1.79813219188016e-05
-1.75785119011754e-05
-1.32685806283066e-05
-1.52299176197735e-05
-1.61361063546552e-05
-1.8893324045997e-05
-1.07448818378881e-05
-1.56484443080118e-05
3.02518404526101e-06
-1.13067685103745e-07
-1.93844787065603e-05
-1.54341215971788e-05
-1.90281715187717e-05
-1.32186824459286e-05
-2.09331314060015e-05
-2.82077174288752e-05
-3.18156725002255e-05
-1.90960190359441e-05
-1.65922583845313e-05
-1.07164659762355e-05
-1.85192615160553e-05
-1.80997088331993e-05
-2.8923912423896e-05
-7.68550065299661e-06
-1.48248351838266e-05
-2.54617711763325e-05
-8.49311008596679e-06
-2.11456747649411e-05
-5.464934679748e-06
-3.32474455753642e-06
-3.34388020281556e-06
-9.85200944088186e-06
-1.91161166930506e-05
-1.85728999177882e-05
-7.27848927452123e-06
-1.02256298768976e-05
-1.75937956927639e-05
-1.17447522154439e-05
-1.93490006210962e-05
-7.7542460960056e-06
-1.03541684850052e-05
-3.62401210716535e-05
-9.84004658584415e-06
-1.81449041093572e-05
4.04854227830176e-06
-1.13737198940386e-05
-8.51072652632305e-06
5.22660206686081e-07
-1.81782505216202e-05
6.92091081789227e-06
-2.35475855692262e-05
-3.76575933381914e-06
-9.40142626157611e-06
-6.27576178431311e-06
-1.19846714110992e-05
-2.04965575835804e-05
-2.33676639610018e-05
-1.78279286106078e-05
-3.11177910389992e-05
-1.50168643085667e-05
-3.2916288806933e-05
-9.28827117550394e-06
-1.92579313708833e-05
-1.87246307937481e-05
-3.1152096743766e-06
-7.71457638007132e-06
-1.94911993822466e-05
-5.73982468412163e-06
-1.68253090075909e-05
-1.57008316767315e-05
-2.40042919939102e-06
-2.1190675424663e-05
-1.39899584316923e-05
-2.14054699350319e-05
3.66867911803643e-06
-4.89334487342655e-06
-2.89853240022605e-05
-1.03298003009735e-05
-6.75132379087871e-06
-1.45108772285611e-05
-1.24472031341309e-05
-2.87514597993559e-05
-1.72390425251182e-05
-1.44493194392785e-05
-1.05358108899362e-05
6.9172576275092e-06
-6.88374093662621e-06
7.59342622944915e-06
-2.61918085078062e-05
-1.26104289332562e-05
-1.40944803924789e-05
-5.56720851308822e-06
-7.41866871087407e-06
-1.95387787094062e-05
-4.61708761893115e-07
-1.99177246850175e-05
-1.52338358590579e-06
-1.21590058173278e-05
-1.68596818847781e-05
-7.80616004065002e-06
-8.14389472051186e-06
-1.64329347073293e-05
-3.23609192912914e-05
-4.3394747323858e-06
-1.5187301981569e-05
-1.3745344040256e-05
-7.88970690695478e-06
-2.41406289192545e-05
-1.14715810199061e-05
-1.07379481694695e-05
-1.27029537079118e-05
8.23419436796686e-06
-1.56783919707524e-05
-1.25283512289176e-05
-9.73295536118235e-06
-1.68571420076443e-05
-1.80680819841947e-06
-9.9620831891449e-06
-1.21483903359399e-05
-2.14082981852302e-05
-1.54331492516201e-05
-3.04587224110848e-05
-2.18784850053874e-05
-2.38193135261214e-05
-6.81122687754369e-06
3.067502962692e-06
-1.10713579937538e-05
-2.98227156372596e-05
-2.28742862324244e-05
-2.01112341050623e-05
-8.95799475374458e-06
-2.47263147630636e-05
-3.54857434233562e-05
-2.04882336845974e-05
-3.02477028734414e-05
-1.97113256288133e-05
-1.72331246791623e-05
-2.15629053944323e-05
-1.08176071323716e-05
-2.71094458970238e-05
-1.35498186256812e-05
-2.39789769649261e-05
-2.40875586221569e-05
-1.70586725642048e-05
-9.11017584799354e-06
-9.81872875336762e-06
-4.1393435387662e-06
-1.83578393752306e-05
-1.52187287360939e-05
-2.39312428375516e-05
-3.00905041273812e-06
-7.26413784205777e-06
-6.29116644052843e-06
-2.3530703641665e-05
-1.39723542645166e-05
-1.29722688193575e-05
-6.47845283822172e-06
-1.62526866562681e-05
-7.0606515903621e-07
-3.44681712138634e-05
-2.05014061584972e-05
-3.38371744558012e-05
-2.37233650609454e-05
-1.13150145282218e-06
-3.27354457334884e-05
-1.10643861898175e-06
-1.23125032978553e-06
-2.31487023708861e-05
-3.03539869376271e-05
-3.20366967967239e-05
-2.70870185639374e-05
-1.33382979101052e-05
-1.61983769699631e-05
-1.7087260546695e-05
-1.50073832886448e-05
-9.42670143558924e-06
-5.20640623552528e-06
-1.91514408689573e-05
-1.39481684145643e-05
5.3168822833882e-07
-3.21118834468735e-05
-2.23460953490587e-05
-1.09810487558126e-05
-1.53962729592164e-05
-1.61397393164254e-05
-9.04763191393622e-06
-1.04378311734879e-05
-1.19404729017143e-05
6.38134966280097e-07
-1.69093862935639e-05
-1.01867971062943e-05
-1.23504403331224e-05
-7.18434953349292e-06
-2.25356127593591e-05
-1.255429496853e-05
-2.95618862612837e-05
-2.80989614630721e-05
-3.67188036900883e-06
-1.02093927886384e-05
-1.40881223701371e-05
3.34310541192668e-06
-2.48782651228041e-05
-7.53990069865278e-06
-5.82363479817679e-06
-2.11656601145015e-05
-2.92211250880138e-05
-8.43961926353959e-06
-2.17275277817664e-05
-1.22749715952758e-05
-1.18827002751564e-05
4.1334387319924e-06
4.8788247118221e-06
-1.28286170019119e-05
-1.87953133116739e-05
-7.29044461216437e-06
-1.66611066236562e-05
-1.08782130789572e-05
-1.74628398835784e-05
-1.36397559984369e-06
-1.63672102547658e-05
-6.9349792462742e-06
-3.62290201128736e-05
-1.1195059494664e-05
-1.68176406639804e-05
-1.80666594962062e-05
-1.65031855145085e-05
-7.55559088693168e-06
-7.40044528230533e-06
-1.12840307372332e-05
-1.6689311206407e-05
-1.33885046919136e-05
-7.60044530095019e-06
1.91579592225336e-06
-1.3561263358257e-05
-3.3551801837485e-05
-2.21306005792511e-05
-1.99438695766297e-05
-4.26473448018933e-06
-1.63857739907719e-05
-1.47996522092753e-05
-2.04764448259336e-05
-1.16749608917815e-05
-1.18469479657483e-05
-3.17603442879422e-05
-2.22136353896079e-05
-8.57868877655673e-06
9.2351041130452e-06
-1.1187834400993e-05
-5.08089019817306e-07
-8.88937845912649e-06
-1.65078824697356e-05
-1.49735217553591e-05
-1.00698678348558e-05
-1.84888965007997e-05
-1.89825724450748e-05
-3.20052728967264e-05
-3.44283801366947e-06
-2.68269215498767e-05
-1.02546419989429e-05
-5.56624273448146e-06
-1.67225004475275e-05
-1.40750874559839e-05
-3.10043723372981e-05
-1.70732727861076e-05
-1.26801180553153e-05
-1.47658416160145e-05
8.42694867355984e-06
-9.44888028388154e-08
-1.63650992780028e-05
-1.50671699212409e-05
-3.47057772123254e-07
-5.4943685554237e-06
-1.33698552736604e-05
-2.35297185296573e-05
-1.10288808120927e-05
-3.43080727231242e-05
-1.75591250011928e-05
-3.87148207596476e-06
-7.82006909380169e-06
-6.51171903904403e-06
-1.75922357672388e-05
-1.14085405920038e-05
4.82920984751961e-06
-2.22688494322048e-05
-2.7701314134461e-05
-1.66256143017305e-05
-1.18852350447205e-05
-8.19121632712174e-06
6.04257073231904e-06
-1.45459907801663e-05
-2.22531306637069e-05
-2.6601099477599e-05
-1.94087138355386e-05
-1.49377672705479e-05
-1.25278295966899e-05
4.10325105852749e-07
-3.82481333034557e-06
-1.1710245950052e-05
-2.83350884464101e-05
-1.24010093191871e-05
-2.90999065297443e-05
-1.67722616176347e-06
-7.42402359624592e-06
-1.08568141619017e-05
-7.92184024467459e-06
-6.56342988385066e-06
-1.90071788391601e-05
-1.02443294565635e-05
-1.1303911073706e-05
9.46643103564994e-06
-1.91529286342493e-06
-8.72015882299103e-06
-2.75416164135699e-05
-1.36864650508385e-05
-2.02604962907493e-05
-1.62234138135706e-05
-4.40225109398955e-06
-1.87106926137783e-05
-7.17769197835033e-07
-2.18744958895094e-05
-4.36164924554637e-06
-1.00536661806247e-05
-1.58221056450038e-05
-4.81444811280125e-06
-9.95040538823006e-06
-1.93968793063979e-05
-9.24792292145128e-06
-1.59802002755725e-05
-1.00058324884828e-05
-2.33279582791403e-05
-1.38825127833209e-05
-2.00114633849856e-05
-1.31919338113808e-05
-1.82519328745321e-05
-9.13609496817947e-06
-9.45865786780244e-06
-1.79001227544428e-05
-2.0403196525809e-05
-1.48189783367552e-05
-1.90876162239371e-05
-3.75757634331482e-05
-2.06838993730915e-05
-2.33863951118557e-05
-1.51030306929696e-05
-2.38008331236078e-05
-2.30040252249268e-05
-3.05435998926606e-06
-7.64702663537592e-06
-1.42801260559213e-05
-2.56625663392907e-05
1.13487127758076e-05
-7.87747008236344e-06
-1.12665329268974e-05
-1.46931262290953e-05
-4.24487863112272e-06
-1.36277385984871e-05
-2.31500977350399e-05
-5.53727409178288e-06
-5.18319391888826e-06
-1.30328374339351e-05
-1.14837636089625e-05
-1.88212509112839e-05
-1.46803268702599e-05
-2.19702405913239e-05
-2.05617737549892e-05
-4.09582749868401e-05
-2.18493589973081e-05
-2.10480299495183e-05
-8.35867763539949e-06
-1.54630898993413e-05
-1.57381238408232e-05
-1.0435078143502e-05
-1.51387284896381e-05
-2.58896102051978e-05
-2.20915815031558e-06
-2.44049091640736e-05
-2.80148824255896e-05
-1.51116156417146e-05
-2.00310106480741e-05
-1.20734125240464e-05
-1.44009240566828e-05
-2.63077881779335e-05
-8.91016243343945e-06
-1.15972330725843e-05
-1.37064557418886e-05
-9.34742131221111e-06
-1.5464800470862e-05
-2.43298332465405e-05
-2.30450577654157e-05
-1.56715086761837e-05
-9.38257601343437e-06
-1.7267070594473e-05
1.05952717274494e-05
-2.88697164086739e-05
-3.56393140539467e-05
-1.83885716314704e-05
-1.68636385951519e-05
-1.5089816744839e-05
-1.37180006052123e-05
-3.80342832574806e-06
-2.83065817515154e-05
-2.34784216608729e-06
-2.05671855521715e-05
-1.64914532367573e-06
-3.09557111923713e-05
-2.42969691293463e-05
-1.81593662085918e-05
-1.12938708306111e-05
-1.55031389566033e-05
-2.67407641768078e-05
-1.93789783089357e-05
3.93812520391711e-06
-1.47076797392529e-05
-2.32143572854787e-07
-2.98544572135271e-05
-9.91896910765344e-06
-6.19452025267717e-06
-2.16780889869786e-05
-1.88378256412807e-05
-4.94230780466301e-06
-2.29632854652331e-05
-9.18044153842765e-06
-1.66239494814087e-05
-1.04260644545764e-05
-2.19243616036878e-05
-1.22802174987776e-05
-2.08852845864596e-05
-1.3785277450017e-05
-1.48516715997803e-05
-1.79420832865847e-05
-2.64405182109354e-05
-3.10269650274358e-05
-8.6918364550168e-06
-1.10672913777202e-05
-3.55181057999127e-05
-3.48716185676895e-05
-1.3553719281606e-05
-5.78580979659608e-06
-2.508216684528e-05
-1.93181720077979e-05
5.99058325243866e-07
-2.17466957915896e-05
-1.85953746786836e-05
-7.47342549931678e-06
-1.26657111407579e-05
-1.1813418062976e-05
-1.10998900278489e-05
-2.24696214957034e-06
-1.29051399830471e-05
-1.62410932473113e-05
-1.63977022217204e-05
-1.96497382117358e-05
-1.55235573456963e-05
-2.28959346370835e-05
-7.88125909865709e-06
-3.2019392211405e-06
-7.81498488881952e-06
-2.30292988787568e-05
-2.34285190498068e-05
-1.48942639841139e-05
-4.31618579395687e-06
-1.39071338944965e-05
-5.49169167976271e-06
-9.11407393677016e-06
-1.8670570974175e-05
-2.75887217924543e-05
-2.47610981863632e-05
-2.63656127942977e-05
-1.06828294225066e-05
-1.21438839478041e-05
-1.1080708310094e-05
-6.0969264479188e-06
-2.75904811286975e-05
-2.03598798747613e-05
-6.93535084908461e-06
-4.58449159700482e-06
-1.58197901218996e-05
-9.08724837748977e-06
-3.06731676117163e-05
-1.56276141235955e-05
-2.67077765611585e-07
-1.65252416488038e-05
-7.65022795394361e-06
-2.79445911655851e-05
-2.53470022927994e-05
-5.04838727273761e-06
-6.71021071663913e-06
-9.03903690858224e-08
-2.18118672252158e-05
-1.50674208478419e-05
-1.01145733334646e-05
-2.39238753517276e-05
5.0845539738822e-06
-1.50842108189169e-05
-9.53336812788301e-06
-9.34942634990629e-06
-1.31937930602651e-05
-1.45107594949941e-05
-1.78930915126798e-05
-1.89888910746383e-05
-1.82858777399272e-05
-1.95277098083337e-05
-2.23836855371254e-05
-2.20258984164378e-05
-2.13636128828544e-05
-5.28704553685247e-06
-1.9668057873214e-05
-3.57302868842359e-05
-1.96505883873557e-05
-1.29219714395712e-05
-1.27744715355763e-05
-6.38532666717799e-06
3.89485332002399e-06
-3.30325462535205e-05
-4.78950550014172e-06
1.79336353160523e-07
-8.77033780897329e-06
-1.39334328933562e-05
-1.49056632169326e-05
-1.55205228744161e-05
-2.50505548523831e-05
-3.48470201978835e-05
-9.44492751901037e-06
-8.59974040376167e-06
-8.17552686263635e-06
-9.31023825016866e-06
-3.48039700543181e-05
-3.0093008507781e-05
-1.26963514834281e-05
5.34950389438561e-06
-2.16344105515344e-05
-1.67103728950833e-06
-2.86162414903622e-05
-2.28117222443372e-05
-1.20256756027127e-05
-1.97397861846735e-05
-2.38316816023529e-05
-5.26925192099895e-06
-9.6961756262033e-06
-4.66694103405465e-06
-1.7392474743561e-05
-1.23169386359981e-05
-2.58609047406047e-05
-2.29253464907267e-05
-1.89141868228251e-05
-1.70563272545498e-05
-2.52748809144324e-05
-1.90229219769931e-05
-1.46815999503306e-05
-7.0058216601385e-06
-2.15135258330977e-05
-1.10199761902224e-05
-2.58632024776603e-05
-1.33568382540448e-05
-1.89393021746919e-05
-1.05911096467336e-05
9.28000911566414e-06
-1.8766397278936e-05
-2.9105010523284e-05
8.44771082765839e-07
-2.34742298016085e-05
-6.18788115426328e-06
-1.06217293359757e-05
-1.46927465191049e-05
-1.05219990440418e-05
-5.11971744228828e-06
-9.12458551964047e-06
-2.17777504494202e-05
3.82687897764293e-06
3.20075273008493e-06
-1.70579064943264e-05
-1.29421908095035e-05
-1.57429916760947e-07
-1.21080718160906e-05
-2.47230652380792e-05
-2.34696595805799e-05
-3.35542145603278e-06
-1.82781358883402e-05
-8.34864867321013e-06
-2.86794271395074e-05
-3.01740412067871e-05
-3.3238722179204e-05
-2.23839201020729e-05
-1.42750859589882e-05
-1.81829012571953e-05
-5.57865386715919e-06
-1.37396319025316e-05
-2.40158811460795e-05
-1.53876167243762e-05
-1.42433125429718e-05
-5.09157270695246e-06
-2.36980496912052e-05
-3.67001209635451e-06
-1.09537926724438e-05
-2.22366376458773e-05
-3.09613208162338e-05
-1.40172048945446e-05
-1.80461190045199e-05
-5.55699301047047e-06
-1.07002534415674e-05
-3.72372032945698e-06
-2.15743602110137e-05
-5.47028679203241e-06
-2.33060311819874e-05
-1.8365176460723e-05
-1.84957262281337e-05
-1.41660174409248e-05
-1.41102773493006e-05
-1.11221066777374e-05
-5.5028343307931e-07
-6.2638986496741e-06
-2.72335508753105e-05
4.46680316314065e-07
-1.93125892813729e-05
6.67686555364779e-07
-1.03344733140444e-05
-2.05828772566122e-05
-1.8093557507793e-05
-2.76848178728065e-05
-1.57885827966836e-05
-6.80089200148818e-06
-1.98296813646865e-05
-5.30091607826323e-06
-1.52317751642638e-05
-1.77714518188788e-05
-3.88831492378314e-05
-7.65701043358405e-06
-2.59006287154076e-05
-1.89826621710149e-05
-1.2681600610049e-05
-7.22560470015472e-06
-1.01920265646677e-05
-1.72974882852405e-05
-1.20564646454391e-05
-2.89149623898438e-05
-2.6406942744551e-05
4.90050632972873e-06
-1.6177760842812e-05
-2.7183721739095e-05
-1.78949538162412e-07
3.38105086694091e-06
-6.66226226487933e-06
-3.06379539477589e-06
-2.04413104458165e-05
-1.57318980434191e-05
-1.03280895963849e-05
-8.63675578037074e-06
-2.0517618325543e-05
-8.66511326038156e-06
-2.02526242358225e-05
-1.18068592621581e-05
-7.46035979353011e-06
9.02174171761278e-06
-1.02509726088428e-05
-1.69744107072911e-05
-3.7840145679817e-05
-1.64486104437718e-05
-1.17043858759534e-05
-9.84650695756485e-06
-7.71759348853743e-06
2.52048547476405e-06
-4.99906274784422e-06
-1.13844550308458e-05
-1.82097277066047e-05
-1.96200492819585e-05
-2.11565140856765e-05
-1.03138202145747e-05
-7.64536017611109e-06
-2.72555852686895e-05
-2.06038450037605e-05
-2.32735589181795e-05
-8.29202477894522e-06
-1.68067952936138e-05
-1.15707986826819e-05
-1.98930627967719e-05
-4.45598898515416e-07
-2.03111160391643e-05
-2.17016340080648e-05
-2.39441804109155e-05
-1.57162245204824e-05
-1.12781062624782e-05
-2.61001566467776e-05
-2.35095842519039e-05
-4.90072208931121e-06
-2.14241247149363e-05
1.00217157410081e-06
-1.75071692377868e-05
-1.65876350294491e-05
-2.30130212568153e-05
4.15259826610331e-06
-2.23399885882115e-05
-9.56973577191014e-06
-6.09345708980159e-06
-1.72650979428038e-05
-3.01556434479159e-05
-2.16103500443287e-05
-1.38028163936159e-05
-1.61560834544824e-05
-2.77652403226564e-05
-1.82058689229638e-05
-5.90579142859628e-06
-2.28359146924652e-05
-1.88961659102949e-05
-1.67794586403894e-05
-1.88514614839645e-05
-1.33466060290533e-05
-1.86036336176383e-05
-1.08405839256039e-05
-2.81971162204793e-05
-5.95343566156191e-06
-1.42383736524374e-05
-2.70933349298424e-05
-1.45887243911847e-05
-2.04161701875977e-05
8.78314989431285e-06
-9.01736839766905e-06
-1.82666505126021e-05
-3.5218318954131e-05
7.70988795982745e-06
-2.16467704377155e-05
-8.07536702215734e-06
-1.45805216934381e-05
-1.5890394717907e-05
-1.40092944069635e-05
-6.86862188338612e-06
-2.30848396174533e-05
-1.00943465237178e-05
-1.23732390396786e-05
-9.53472353247792e-06
-2.50377299657031e-05
-8.47038554988485e-06
-1.95106856436744e-05
-1.95379824127099e-05
-2.67371183604226e-05
-1.24538347957618e-05
-3.08791209911303e-05
6.95781717995981e-06
-2.08586420604625e-05
-8.96301479857216e-06
-1.96353160346069e-05
-1.42832139681524e-05
-1.12954316364082e-05
-1.52053479449268e-05
-1.76712534770068e-05
-1.67624691057434e-06
-4.6805600186164e-06
-3.09597412293679e-05
-2.24789898997918e-05
-2.55060149195757e-05
-3.38945474754153e-05
-2.18747517286894e-05
-3.63635976038771e-07
-1.92269538277505e-05
-3.06804114075444e-07
-5.89784604711779e-06
-1.32932671275317e-05
-3.03362979765722e-05
-1.17600926908771e-05
-2.48007479301869e-05
-1.91319423351361e-05
-9.35983187708127e-06
-2.91867716646075e-05
-8.61664415860898e-06
-1.06868032039634e-05
-9.55503049624065e-06
4.55561820470299e-06
-1.29363878864834e-05
-1.20315091913384e-05
-1.36559316226243e-05
-1.66910183442657e-05
-3.0941127501853e-05
-6.3185144555175e-06
-1.50143084764433e-06
-1.37251723001106e-05
-1.74912327575027e-05
-2.99800340646038e-05
-1.75793462722542e-05
-2.01203861082956e-05
-2.36415329078023e-05
4.70371051976246e-06
-2.43950026219626e-05
-1.42014118417806e-05
-1.77429056890752e-05
-1.98621001579177e-05
-2.10307965114763e-05
-5.74332020863718e-06
-3.08496977315369e-05
-1.21014347023231e-05
-1.35379376288224e-05
-1.74231908079449e-05
-9.85499748441367e-06
-6.97517503446846e-06
-2.6578072767741e-05
-1.3758895761144e-05
-4.30292944216052e-06
-2.01670128751191e-05
-2.34062239378045e-05
-4.42270118142835e-06
-2.12824717177114e-05
1.12132783984443e-06
-8.89535585551221e-06
-1.78131320150127e-05
-8.17969070604455e-06
-2.38542816459374e-05
-6.30852043685334e-06
-1.4606009724487e-05
-1.43872150777398e-05
-9.13985533632073e-06
-1.51051306065122e-05
-1.66692932700096e-05
-1.85724123101061e-05
-8.4690894984928e-06
-1.07940430386294e-05
-1.66389514756057e-05
-6.97146139978121e-06
-4.60794238506821e-06
-2.32680654325304e-05
-2.13123709316947e-05
-2.09086309402862e-05
-1.8514139103386e-05
-1.91450024666854e-05
2.26549356079066e-07
-1.10466267288763e-05
-2.36276585807792e-05
-1.3377875036653e-05
-2.04047602623006e-05
2.22083744262403e-06
-9.77334943003462e-06
-3.35471903328113e-05
-1.61012674880501e-05
-1.56555975293532e-05
-2.71030127308217e-05
-6.76742819282775e-06
-1.45821746478684e-06
-1.1867900386532e-05
-2.27332533691286e-05
-3.02605769713086e-05
-1.39302592994965e-05
2.31124755367133e-06
-1.08185294273038e-05
2.72052999124292e-06
-1.41425108712166e-05
-4.96656239920431e-06
-1.87190180260039e-05
-2.56573019929427e-05
-2.63077482507167e-05
-1.07916178308535e-05
-2.55018631409625e-05
-2.78272868448849e-06
-1.43634036136661e-05
-4.35917382632475e-06
2.65760149862573e-06
-1.14658756452701e-05
-5.36176170982529e-06
-2.19254268071682e-05
-2.08178464319537e-05
-2.98974056720814e-05
-2.09419423118406e-05
-2.38299833064517e-05
-3.25603235079904e-05
-6.97697127136414e-06
-1.46173085414505e-05
-5.91183944389616e-06
-1.53117232861701e-05
-3.40109771452249e-05
-2.09638650401405e-05
-3.23819654782886e-05
-1.88028943481013e-05
-3.74865750290472e-06
-3.29866426753973e-05
-6.04133581516956e-06
-7.97198725947971e-07
-5.86285866613125e-06
-1.62879231426637e-05
-1.90440796604946e-05
-5.47337470778519e-06
-1.13439264160833e-05
-1.74418125852556e-05
-3.02974910157691e-05
-7.95640594412958e-06
-1.44814311901605e-05
-2.82768956567622e-05
-7.72739733287395e-06
-2.20656529147438e-05
-2.165457228461e-05
-1.37927308693929e-05
-1.40488679691466e-05
-1.41630383940522e-05
-1.24460027252301e-05
-2.10603700992815e-05
-2.02229123108996e-05
-1.43565282755713e-05
-1.26967487233353e-05
-1.05789681695466e-05
-2.42456659293221e-06
-2.94373796435855e-06
-7.91060893455168e-06
-1.94297533597031e-05
-1.01609520804916e-05
-2.54320658102362e-05
-2.54266671210802e-05
-7.30483353661042e-06
-7.40014471598274e-06
-1.47164294086429e-05
-1.10112321624854e-05
2.55784738169085e-06
-7.15496988469858e-06
-7.64764098322613e-06
-1.64226335969807e-06
-1.38506148570244e-05
-4.05026090555138e-06
9.59091254272563e-07
1.46632294502657e-06
4.07809785280203e-06
-1.2683249933263e-05
-1.65240024889595e-05
-1.14576481923995e-05
-2.096582418683e-05
7.30411370364105e-06
-2.853219252691e-05
-2.91325083337051e-05
-1.08418377989414e-05
-9.5919746029921e-06
-2.05487562599976e-05
-1.77790454398825e-05
-2.39675243299655e-05
-1.38224434052794e-05
-2.54253426301688e-05
-7.62142880214015e-06
-9.73524596468129e-06
-1.50822178944689e-05
-7.77763745147399e-06
-2.14947681432637e-05
-2.47040104442437e-05
-1.60911647734556e-05
-1.04078299765625e-05
-1.93289884205396e-05
-1.71322120072759e-05
-1.48154246159213e-05
-8.1892612431503e-06
-1.95820434935622e-05
-1.06547631152292e-05
-9.35480558388693e-06
-1.23766201840718e-05
-1.07750159976535e-05
-4.26602800743489e-06
-2.0374213643989e-05
-2.24579850675508e-05
-1.08789934700163e-05
-1.27063342161364e-05
-2.73373489751175e-05
-6.26128729601162e-06
-2.15159679400885e-05
-2.20137493674687e-05
-1.86841930146444e-05
-1.78601907394937e-05
-1.192928363257e-05
1.98560564362388e-06
-1.62394265031683e-05
-2.31272919926668e-05
-1.4906206672282e-05
-3.09868694519953e-06
-1.99131573074833e-05
-2.77135257542083e-05
-1.8466619030537e-05
-3.07403862002117e-05
-1.2708731846936e-06
-1.47952881571237e-07
-2.21300021947459e-05
-1.15696839330134e-05
-1.50506304370115e-05
-1.00927423005915e-05
-2.44160352348574e-05
4.28441169190798e-06
-2.23539288391994e-05
-1.03675730158309e-05
-1.86477376042518e-05
-1.53269604962642e-05
-8.75075254964299e-06
-1.57264086110081e-05
-1.51457024067046e-05
-2.43043158542983e-05
-2.18418308905885e-05
-1.16864088417273e-05
-2.49711315033196e-05
-2.25172038342545e-05
-1.51607005984822e-05
-1.35002251613517e-05
2.84550199482646e-06
-7.74900534839909e-06
-1.11237613696046e-05
-7.46568389728984e-06
-2.64449422795904e-05
-9.88135599544357e-06
-1.26980129031517e-05
-1.42974656295032e-05
-1.74415508505718e-05
-2.43171022058722e-05
-1.07869877503683e-05
-2.90583643283896e-05
8.45480602113387e-07
-1.86678288963087e-05
-1.45611681179835e-05
-8.54912247462541e-06
-2.2488350202572e-05
-3.84214646754544e-05
-5.16487977879406e-06
-2.22546767316066e-05
-1.56444613082864e-05
-1.13678871835845e-05
-2.79057503120028e-05
-1.6933766356465e-05
-9.74387524584849e-06
1.09654458132894e-06
-1.14761344396798e-05
-1.17494157423427e-05
-2.41180802667324e-05
-1.89775511745437e-05
-2.14856529723054e-05
-2.32942517390831e-05
-2.07701708866105e-05
-6.44215284409962e-06
-3.14517883431455e-05
-1.16274903835026e-05
-3.02128432437554e-05
5.66116264914267e-07
-3.22312436041592e-05
-1.19052874643205e-05
-2.30677032166649e-05
-4.25370966766444e-05
-9.66234952444474e-06
-2.34190917298407e-05
-1.89129730716635e-05
-2.31500841971302e-05
-1.45411543894453e-05
-3.39271539996744e-05
-1.42346721224462e-05
-1.72394208623133e-05
-2.68274047838504e-05
-2.36299918367959e-05
-1.09956120361436e-05
-2.29120157373415e-05
-7.09159823748338e-07
-1.21173068758905e-05
1.40611304382373e-05
-2.59369908605611e-05
-3.106413453875e-05
-1.66200534616914e-05
-1.07570499403307e-05
-1.29686767970767e-05
-1.29653493990328e-05
2.77287758078345e-06
-1.14863694099487e-05
-1.60139478178459e-05
-1.33842802020536e-05
-1.63408742544523e-05
-1.90087998677114e-05
2.46421925002599e-06
-1.38101496587327e-05
-2.36872846791094e-05
-2.35353649934322e-05
-1.09608322239984e-05
-1.89048993599983e-05
-1.6232556448044e-05
-1.500523909208e-05
-3.45100528881811e-05
-2.00730297563578e-05
-6.87278950684319e-06
-5.2667481445699e-06
6.3413421714598e-06
-9.14217606887757e-06
-9.02238872026229e-06
-1.39815152792266e-05
-1.98089268253144e-05
-1.43764809375687e-05
-3.6306254881021e-06
-3.50586692898316e-05
-2.80464362710834e-05
-2.10663951460154e-05
-6.47661335263149e-06
-1.43578623767783e-05
-7.58002339766785e-06
-1.07699187631331e-05
-1.65105038994359e-05
-1.10232299435084e-05
-1.50641950448419e-05
-1.42794649829617e-05
-1.01781542588415e-05
-1.91290167571293e-05
-1.39097949445729e-05
-1.44090705451809e-05
-7.87350072439873e-06
-3.28664494524244e-05
-1.70901461544094e-05
-8.25986007319229e-06
-2.37151686446978e-05
-3.156407458205e-06
-2.05480727516081e-05
-1.07491602271301e-05
-2.45817712879633e-05
-1.3985480767332e-05
-3.81334947620341e-05
-1.62875998876355e-05
-1.61606576566703e-05
-1.43821613438352e-05
-2.48158305028119e-05
-1.5499309836166e-05
-1.99740729745423e-05
-1.56478173826627e-05
-2.19352953494132e-05
-1.80357529735858e-05
-3.77918423423534e-06
-2.95698915378464e-05
-2.77155683114698e-05
-2.0127007378356e-05
-3.00212812463255e-05
-2.08296789571341e-06
-1.59500995051673e-05
-1.38013142177237e-05
-2.23734561072247e-05
-1.41620818191602e-05
-1.74890227321502e-05
-2.70971481215563e-05
-2.15438363295794e-05
-3.08764900142512e-05
-1.58097999595895e-05
-2.80313625936739e-05
8.21665222050602e-07
-2.30570210378795e-05
-4.86704699063969e-06
-2.38078981353092e-05
-1.13059429618272e-05
-2.21298520448412e-05
-8.85078935290334e-06
-9.24679995597066e-06
-1.39911456708827e-05
-1.17635744810448e-05
-2.46440019242857e-05
-4.82511111698162e-06
-1.68894916786102e-05
-1.09365898388282e-05
-7.24380291501697e-06
-1.66862591274821e-05
-1.50607086597665e-05
-2.58062303926902e-05
-2.25508610703927e-05
8.66737299236891e-06
-2.90700422971714e-05
-9.08072362014653e-06
-1.27716202585022e-05
-1.09273514632635e-05
-1.56552040049038e-05
-1.81785818008566e-05
-7.39470075593269e-06
-1.40388367660188e-05
1.21558804835207e-06
-8.95256419753117e-06
-1.12966154966171e-05
-2.10465767241086e-05
-1.49424088581568e-06
-4.14737841364476e-06
6.69487049340407e-06
-4.13738253021153e-06
-1.1996418469364e-05
-2.13339026308329e-05
-2.69608041499061e-05
-9.66424478176415e-06
-1.0042859062762e-05
-2.78514057424095e-05
-1.60391730216515e-05
-3.86778338695636e-06
-5.13615617788006e-06
-3.61437059695683e-06
-9.25584881869182e-06
-4.46152401051954e-06
-6.38047764738364e-06
-1.17019818584837e-05
-2.53955250585537e-05
-1.21701361807941e-05
-9.51126618305438e-06
-1.44079960708503e-05
-2.15790496125574e-05
-2.40175606787783e-05
-3.8799584326632e-06
-1.62480771040661e-05
-1.48102844337765e-05
-2.8777849823521e-05
5.79750565837295e-07
-1.12877363736549e-05
-1.34323220178388e-05
-1.35668114284848e-05
-1.91835449910964e-05
-2.77508236062384e-06
-2.49020837805706e-05
-3.64328775103077e-05
-1.62018427500927e-05
-1.00972252950695e-05
-2.23389930551084e-05
-2.31920459189829e-05
-1.46090424513732e-05
-4.89180859557856e-06
-7.36251373561481e-06
-2.44685704503149e-05
-2.39022051440936e-05
-1.69473206209768e-05
-8.58654881498775e-06
-8.31722467242558e-06
-3.3931473539556e-05
-3.05771845162065e-06
-4.70365212351858e-06
-3.20778933269142e-05
-2.13740256522106e-05
-2.11900061728476e-05
-3.85332249844743e-06
-2.0716564374751e-05
-1.23398497549778e-05
-1.80536936104174e-05
-2.60424051298271e-05
-2.30252875740351e-05
-8.26751469584288e-06
-1.50507224436711e-05
-2.52307559927957e-05
-3.75596196379759e-06
-2.56203592682906e-05
-1.88449364182939e-05
-7.24612259505899e-06
-3.27687313479645e-05
-1.47126993340007e-05
-1.33053327554062e-05
-1.77425919628091e-05
-3.72529030776838e-05
-1.98541447904493e-05
-1.66031241151938e-05
3.24952989671181e-07
5.29783844093874e-06
-1.52227106845608e-05
-1.13849250977775e-05
-1.80824430617876e-05
-1.7315207679826e-05
-3.90974778654278e-06
-1.71675257525457e-05
-1.69665203921749e-05
-1.20110642462529e-05
-6.85671297194033e-06
-1.75346805918401e-05
-1.30326326983028e-05
-9.89232727092989e-06
-1.27989318987573e-05
-1.08076970964343e-05
-6.84415374303209e-06
-1.10845736325333e-05
-7.58726164437003e-06
-1.61840671861817e-05
-1.29269836066647e-05
-1.4097873502393e-05
-1.08359968870063e-05
-2.74168968673702e-05
-2.39349960622332e-05
-6.72961466703399e-07
-1.17998336000719e-05
-8.62774203336056e-06
-1.89399260844019e-08
-1.0117911505673e-05
-2.0260739781786e-06
-1.87356775358648e-05
-2.46159690453409e-05
-2.15480461609362e-05
-1.32784369945335e-05
-1.36153885593454e-05
-9.4618435197841e-06
-6.9057830698089e-06
-2.31056497058807e-05
-3.77589018338181e-05
-2.33730747124186e-05
-9.2833598718392e-06
-1.73750483795868e-05
-3.49762450086909e-05
-4.57937481329812e-06
-2.34539607380178e-05
-7.30500237205591e-06
-3.39220751198172e-05
-3.2792673897711e-05
-9.74320714249176e-08
-1.28670704638519e-05
-1.19759316141994e-05
-1.7515332135015e-05
-2.01811347867693e-05
-1.02219051591023e-05
-9.85749032210513e-06
-1.72325581571765e-05
-1.84456682312362e-05
-1.59204087762779e-05
-1.36952317666915e-05
2.15232286432322e-06
-2.98178070027833e-05
-1.39319622101902e-05
-2.9654565727326e-05
1.96555160212495e-06
-4.14766175618277e-07
-2.9660071364991e-05
-1.7639764801893e-05
-3.96410067265302e-06
-5.0963348525254e-06
-7.27603131980963e-06
-1.37265236457422e-06
-1.99297455584374e-05
-4.24605098871771e-06
-5.14082429064403e-06
-3.33432010952605e-05
-1.08073959661256e-05
-1.7975407309094e-05
-9.57751993803768e-06
-1.20950442815682e-05
-2.44473934467201e-05
-8.55177023212112e-06
-2.01868375767594e-05
-1.58290709501721e-05
-1.55122299103922e-05
-1.00657291124645e-05
-3.84913813319886e-05
-1.75902791407744e-05
-1.37052739186504e-05
-2.10076226554767e-05
-1.73236624408253e-05
-7.33670765373528e-06
-5.57733834092629e-06
-1.82726592426554e-05
-1.07220711081438e-05
-2.7599065792689e-05
-2.90142762053166e-05
-5.7225727757225e-06
-9.53647249141316e-06
-7.12396587426462e-06
-2.84046934000912e-05
-4.10763681866149e-05
9.2912542292214e-08
-8.8359590928344e-06
-2.58555508173823e-05
-6.58981248998299e-07
-1.77128609469835e-05
-1.94211861878011e-05
-2.00812705241273e-05
-1.61034524847695e-05
5.02388034312867e-06
-1.99079537461638e-05
-5.02019198241412e-07
-7.15939914073713e-06
-2.89138800538873e-05
-5.39277022304175e-06
-2.06755763326215e-05
-6.77130251608028e-06
-6.92043266397438e-06
-1.39864242494137e-05
-1.86791078904735e-05
-1.87015004594531e-05
-2.98695025092239e-05
-1.13041547253359e-05
-2.48466099357469e-05
-2.04997848414617e-05
1.94795688137284e-06
-2.50173967687492e-05
-1.8692093846654e-05
-1.62703090989231e-05
-1.72288271939178e-05
-1.21280147440901e-05
-1.2107134973169e-05
-5.67786155809779e-06
-6.22035385706309e-06
-2.01454016033954e-06
-1.36455286044815e-05
-1.84004762067086e-05
-1.45638520194158e-05
-1.16190312960763e-05
-1.15610902555165e-06
-1.39194476282172e-05
-2.79205493500355e-05
-2.31000322080286e-05
-1.11172393262646e-05
-1.54437150387429e-05
-2.17221789840732e-05
-2.47655106486273e-05
-2.05450387726242e-05
-2.6331960356393e-05
-5.03790557427799e-06
-2.18225461240678e-05
-2.19798619765639e-05
-1.51440636207949e-05
-1.99294277483613e-05
-1.752606170734e-05
-1.03228537637829e-05
-2.49763861184172e-05
-2.36610821158442e-05
1.0908468416029e-05
-8.70108504591893e-06
-3.57336438031488e-06
-5.5388269064724e-06
-2.49870955039071e-05
-1.33379474816297e-05
-1.78091479918473e-05
-3.09948583836407e-05
-2.42545322835599e-05
-1.11498581522324e-05
-1.77931531567016e-05
-2.02618779314695e-05
-1.99263789702917e-05
3.97338705023985e-06
-2.38018753793166e-05
-1.92003832924273e-05
-3.25950418262509e-05
-1.9828197704636e-05
-2.30595419080046e-05
-1.46678215586982e-05
4.08927548103644e-07
-1.25514110560022e-05
-1.29221304937531e-05
-1.88431980861095e-05
6.59221467798369e-06
-2.02744193359278e-05
-2.28754503294443e-05
-1.06623318034681e-05
-6.19873763905473e-06
-1.61696183462769e-05
-3.55947263573584e-05
-2.87755204895289e-05
-2.78679869951464e-05
-1.1709517322104e-05
-2.1725230752497e-05
-2.44611317810423e-05
-5.92091478320145e-06
-1.74375250093109e-05
1.2472418194895e-05
-1.13751669607709e-05
-7.58485900809663e-06
-7.80283612711238e-06
-7.943603926207e-06
-2.30684718969365e-05
-1.94925320271376e-05
-7.33065041226346e-06
-2.38437426541594e-05
-1.51245281719858e-05
-9.17701345070459e-06
-1.15316352149925e-05
-9.99264377763757e-06
-8.61747434215834e-06
-1.77053615778929e-05
-2.99813347969051e-05
-1.75289828110229e-05
-2.52262175451874e-05
-2.67805464682669e-05
-1.77236666066103e-05
-6.92346266160831e-07
-1.93037559049693e-05
-2.34605046334934e-05
-2.24322293175064e-05
-1.58282199146181e-05
1.71531010236161e-06
-1.56101083022435e-05
-1.64731182627658e-05
-1.2460049188001e-05
-2.26324872053363e-05
-1.22097009133724e-06
-2.19467026296673e-05
-1.63265799023251e-05
-1.3694253012761e-05
-1.30395016171756e-06
-2.49663696865732e-05
-1.29110749579796e-05
-2.12799858981689e-05
-1.28379880617109e-05
-1.51915982393673e-05
-1.06153741431167e-05
-7.80208000886939e-06
-2.43577932733398e-05
-1.52359443628639e-05
-2.6851700806061e-05
-8.46902539676704e-06
-1.85518357377196e-05
-2.3542066296899e-05
-1.83879532458113e-05
-1.3697208613505e-05
-1.6520562845636e-05
-1.38487832841296e-05
-1.4204073842427e-05
-1.4796620113169e-05
-1.55804861841825e-05
2.30736293411746e-06
-1.80476559176439e-05
-2.2412525740772e-05
-1.23260850688056e-05
-3.1100048724846e-05
-3.63326294530033e-05
-1.651838743061e-05
-4.05114761106791e-05
-3.53210796538583e-05
-2.8279624530392e-05
1.45172904063723e-05
-1.76878499369085e-05
-1.56829779900144e-05
-1.04377446752143e-05
-9.87797354681999e-06
-3.5248027941387e-05
-2.70525683036617e-05
-1.04220540169387e-05
-1.05962766412252e-05
-2.51757340959001e-05
-1.33985968444827e-05
-1.57779679082958e-05
-5.63172175713585e-06
-1.56338802212709e-05
-1.07278429810436e-06
-1.2260563546454e-06
-1.29712082096041e-05
-4.41996419427792e-05
-1.44780993852141e-05
-2.70323337341539e-05
-2.34645941923135e-05
-1.9584191260659e-05
-5.53337675751636e-06
-2.55631129354925e-05
-2.35127548026183e-06
-7.95183451566375e-06
-1.83313279565614e-05
-2.55400594422083e-05
-1.29054811961513e-05
-8.56352505980305e-06
-1.7325064958151e-05
-1.75558409836444e-05
-1.07941912236856e-05
-3.71901903069322e-05
-1.6139935863682e-05
-1.0026245757555e-05
-1.15417658656225e-05
-1.24450397949282e-05
-2.42052470019637e-05
-1.97508343136362e-05
-3.04743763823439e-05
-2.39190373932578e-05
-2.40021314503159e-05
-2.2236863348344e-05
-2.62053462665406e-06
-2.84601113334994e-06
-7.15700262538191e-08
-1.04338023679756e-05
-2.40936782692817e-05
-3.80644084628107e-05
-2.34295635732286e-05
-1.02466045786703e-05
-2.08494758291821e-05
-7.5158643347945e-06
-2.6549485767344e-06
-2.18377580962233e-05
-7.44515601712871e-06
-1.19175527745105e-05
-1.25473850556118e-06
-2.16105285360693e-05
-1.71871671388438e-05
-1.41753039644681e-05
-1.41063685784973e-05
-3.07964515714368e-05
-1.00733238027341e-06
-2.81742324914928e-05
-1.21993305111877e-05
-2.42053652087013e-05
-1.42563434179132e-05
-7.63059662074111e-06
-3.28131201582852e-05
-2.88534887003378e-05
-1.05442911056026e-06
-1.95652485483747e-05
-1.8463129465791e-05
-3.34116748216173e-05
-5.13773788043514e-06
9.67019208786896e-06
-5.24235804984433e-06
-1.0410231283962e-05
-1.56652513312587e-05
-1.33086512268873e-05
-3.09440856858316e-05
3.89222971685026e-06
-1.87526632374956e-05
-8.57323180975812e-06
-2.89056014637505e-05
-7.13759607197447e-06
-2.06719408735653e-05
-1.0134245366628e-05
-2.28914412261978e-05
-2.76619563823842e-05
-1.31376745734519e-05
3.9598700730186e-06
-1.4882399540598e-05
-2.59543063967907e-05
6.50519241839104e-06
-7.0708278748718e-06
-5.09712400286058e-06
-2.00683883520141e-05
-1.09864887738804e-05
-3.31154780908511e-05
-1.14532767343012e-05
-2.17699389702948e-05
-2.19413249956098e-05
-2.68452467037181e-05
-1.1674939974177e-05
-1.82102435487012e-05
2.05681476148446e-06
-2.0046267548677e-05
-3.91053307972228e-05
-1.72700095348282e-05
-9.70897720212437e-06
-1.03936736812528e-05
-1.76620646603403e-05
-9.11402526417269e-06
-8.21587618729114e-06
-1.28952451947326e-05
-1.81168412727872e-05
-1.07199426562033e-06
-1.17354817555335e-05
-1.6524691599493e-05
-2.43690732554773e-05
-1.60796140303757e-05
-2.09969395634053e-05
-3.5009672942868e-06
-2.81610018566042e-05
-6.66770766457314e-06
-4.65186890716214e-07
-1.93195964588641e-05
-9.37669186675582e-07
-7.19285818897638e-06
-1.01155342351128e-05
-2.72111659511169e-05
-1.28746222725292e-05
-1.03285596141762e-05
3.66674753030375e-06
-1.86557533763819e-05
-1.57535430934411e-05
-1.52881704130334e-05
-1.61680605860454e-05
-2.28600918110695e-05
-1.4153863913602e-05
-1.32812287002956e-05
-1.28396543740394e-05
-2.85295153620446e-05
-1.67890733457464e-05
-1.38528185771774e-05
-1.27706760419543e-05
-2.48900146898412e-05
-1.99930522841467e-05
-1.39325728583347e-05
-1.70479389088024e-05
-2.39935489399793e-05
-1.74513933400431e-05
-3.38824303704364e-06
-1.71607052026277e-05
-1.37293958538292e-05
-2.64305289993346e-05
-4.96146276895822e-06
-4.63277533589114e-06
2.36164779368914e-06
-6.91705252801771e-06
-1.49393522939788e-05
-2.07573669496756e-05
-3.15407916527176e-05
-9.39627302072955e-06
-1.61100619282719e-05
-2.53965481613011e-05
-9.53914054539769e-06
-2.59140881960095e-05
-3.93034040648005e-05
-1.40230134299297e-05
-2.85317998113965e-05
-2.65653146529227e-05
-9.90687385468597e-06
-2.76165058489135e-07
-6.54275734304283e-06
-1.70479793062645e-05
-1.8386579549596e-06
-8.54043542889711e-06
-1.63481969574448e-05
-2.26361753498017e-05
-2.66857171653414e-05
-1.50006593573959e-05
-1.69975802127346e-05
-1.34453493540164e-05
-3.69074346587613e-05
-2.66105075464317e-05
-3.19035670983934e-05
-2.34826705895993e-05
-1.95417937521414e-05
-1.97692051797461e-05
-7.11218070906839e-06
-3.15298331925889e-05
-2.94168927414759e-05
-1.82618278558817e-05
-1.92637988706527e-05
-1.60313630357769e-05
-2.67202348702118e-05
-3.16307160864453e-06
-1.24744429549257e-05
-2.36703419700394e-05
-2.42657899893984e-05
-1.35438137248588e-05
-1.6951865152813e-05
-1.01543654833097e-05
-1.35987152255994e-05
-1.61088788301362e-05
-1.23363978845783e-05
-3.24128692789226e-05
-4.51299758681491e-06
-4.78795668770656e-06
-1.16850849930276e-05
-2.08696010784308e-06
-1.74723172177059e-05
-1.08585150713598e-05
-1.58424798787359e-05
-2.31898445822678e-05
-7.69699251431919e-06
-1.83460907129766e-05
-3.24363076482158e-05
-1.21457544510979e-05
-1.58818829330579e-05
-1.72906940101383e-06
-1.44376886271535e-05
-8.38772989809283e-06
-1.6418235728113e-05
-1.32902377438297e-05
-8.97230302465952e-06
-1.04963462134228e-05
-4.43320557930379e-06
-2.68992698999404e-05
-2.4203525112882e-05
-1.24052928648711e-05
-2.10848185874728e-05
-1.52372016631181e-05
-4.02120127963845e-06
-1.39877322432782e-05
-1.23624705262122e-05
-4.46329865257318e-06
-3.12546807994118e-05
-1.60171995744656e-05
-1.7685668817293e-05
-1.95103533145092e-05
-1.37135886103352e-05
-4.37385022591151e-05
-1.22905674065239e-05
-1.15481719744127e-05
-3.25607787195561e-05
-4.43623172359869e-06
-8.78298471526595e-06
-1.82075273026075e-05
-1.80326393005545e-05
-8.01634442190122e-06
-1.54499204287565e-05
-2.29916452960593e-05
-1.85139758091757e-05
-5.23491264077066e-06
-5.12490852838482e-06
-1.60490055494007e-05
-1.03301179492976e-05
-1.81138452893552e-05
-1.44324420777597e-05
-5.09285245078845e-06
-7.07568689017916e-06
-7.6773831696135e-06
-1.94526347659512e-05
-2.83594419932872e-05
-3.93539596328825e-06
-4.13895033595079e-06
-1.14291059764778e-05
1.28970072473328e-06
-2.15824978979755e-05
-2.35357673916082e-05
-2.32102769901515e-05
-2.7799266694535e-05
-2.19456687534621e-05
-1.74920868399173e-05
-2.27971032221833e-05
-3.32129795998258e-05
-2.06575019520498e-05
-1.37427633128786e-05
-2.42939546963548e-05
-1.22193517842271e-05
-9.37159140509342e-06
-1.5341767491959e-05
-2.17325485983796e-05
-1.23929132991313e-05
-1.95360771497343e-05
-2.57092947478574e-05
-1.82443447687909e-05
-2.11445583438e-05
-7.63328492388393e-06
-1.06322554338445e-05
-7.51761861927488e-06
-5.79024873035244e-06
-1.37013199106971e-05
-2.48171723741348e-06
-9.95773727559696e-06
-2.06201485541348e-05
-1.40809616514079e-05
-1.65959198130737e-05
-4.791882109541e-06
-2.81103014636373e-05
-3.0459055831286e-05
-1.72078811931097e-05
-9.17133544996596e-06
-2.14966775401543e-05
-3.0872113353724e-05
-2.7660785690839e-06
-1.14551252570159e-05
-9.30112084932219e-06
-6.62589080420854e-06
5.78689060135956e-06
-8.07876903231212e-06
