# Supplementary material for: Research on computational propagation and identification of mine microseismic signals based on deep learning
Source: PLoS One. 2025 Oct 22;20(10):e0334641. doi: 10.1371/journal.pone.0334641 (PMC12543183; doi:10.1371/journal.pone.0334641)
Supplement: S9 Data — (ZIP) [file pone.0334641.s009.zip › 000101100000341.xlsx_0.txt_24.txt.txt]

-9.11981043786363e-06
-2.5088270998993e-05
-1.24959503381042e-05
-7.91655710521665e-06
-1.82932513137234e-05
-7.89141076870895e-06
-1.32397668120663e-05
-1.41750130825015e-05
-3.2621233519636e-05
-1.83015996303839e-05
2.57117913928012e-06
-8.91846727232935e-06
-1.87280746602564e-05
-6.42711782160892e-06
-1.17731084641388e-05
-1.50665276625816e-05
-1.38553715234948e-05
-1.0517682223798e-05
-1.24989292277767e-05
-1.68686963135701e-05
-1.19142611233946e-05
-7.38521605416182e-06
-1.97949189837845e-05
-1.11765906995927e-06
-2.36718590096456e-05
-1.12541470107537e-05
-3.02259126889789e-05
-1.11723181837483e-05
-1.70075717985327e-05
-1.03757872765947e-05
-2.78104140486446e-05
-2.9730669670997e-05
-2.01046036003691e-05
-9.88871583714407e-06
-1.27596629148803e-05
-2.11468745300602e-05
-1.84213662525641e-05
-2.54525569758955e-05
-1.10174798933558e-05
-1.1025947276909e-05
-2.1212680507584e-05
-1.22921937273287e-05
-1.2795624777284e-05
-1.13219698344242e-05
-3.17071842493415e-05
-2.21989824896156e-05
-1.53960708244099e-05
-1.37196497563141e-05
-1.96851419986697e-05
-1.06747614611861e-05
-1.55391759014836e-05
1.28957453407547e-06
-1.04229348309019e-05
-2.97573765361946e-05
-1.3930748571997e-05
-2.14796802130688e-05
-1.03870469788069e-05
-9.26023505471532e-06
-1.93391250013331e-05
-9.62269134256848e-06
-2.51858515192569e-05
-2.35473748709272e-05
-1.87923063681745e-05
-3.06755698846669e-05
-1.9239351466074e-05
-4.0975080470322e-05
8.75732215522333e-08
2.91530465931344e-06
-6.954481130613e-06
8.37032948494787e-06
-4.53490763791286e-06
-2.91949021508862e-05
-1.78615212809823e-05
-2.64032310243494e-05
-1.93221620676643e-05
2.45312560705899e-06
-6.79839427604698e-06
-1.35042987521737e-05
-3.26492162908965e-05
-2.50082193764642e-05
-3.47440860345525e-05
-2.38811643629117e-05
-2.04622516539345e-05
-3.2051647304872e-05
-2.23051995262273e-05
-1.61688678919874e-05
-2.06923397484194e-05
-1.09511159086826e-05
-1.85932217725906e-05
-1.10182692008178e-05
-1.87046873803283e-05
-1.33431671777424e-05
-1.44269645009561e-05
-1.07610202536875e-05
-1.92510142191831e-05
-1.59115436062743e-05
-2.44783026050454e-05
-2.160326125253e-08
-2.07616362722224e-05
-2.71924975412849e-05
3.16552271368945e-08
-1.1134896624419e-05
2.28622087581036e-06
-2.09763974523874e-05
-2.58131552784053e-06
-2.3339163143898e-05
-2.86424196549971e-05
-1.57378369406026e-05
-2.04620941482318e-05
-9.49455412222081e-06
-1.81045331890486e-05
-1.58975113428797e-05
-1.18041544924002e-05
-2.04196886718633e-05
-2.31656933423608e-05
-1.92558664377791e-05
-1.54525266295419e-05
-1.47206626758317e-05
-2.92612272379856e-05
-1.30548990404547e-05
-1.6574887580754e-05
-1.62107805547773e-05
-2.9742624154209e-05
-1.99596097560303e-05
-1.50091407734767e-05
-2.5610390967059e-05
-1.09216655645822e-05
1.62710490890034e-06
-1.62791866290603e-05
-9.22550946447147e-06
-1.29740366968597e-05
-6.65728747787483e-06
-2.714409072348e-06
-2.67728793650871e-05
-1.31384325185117e-05
-1.77044195912091e-05
-8.78513457359502e-06
-1.33555903756998e-05
-1.69837318027871e-05
-1.56246404134951e-05
-3.30131113601775e-05
-4.78898356413958e-06
-2.2038721332046e-05
-2.77894438523692e-05
-9.38824250118543e-06
-1.75561731109475e-05
-1.29197031456144e-05
-1.07786783049069e-05
-7.39957604727486e-06
-1.23570545251709e-05
-1.28650691487849e-05
-1.41339106491773e-05
-2.30704406763391e-05
-1.02409848867336e-05
-2.60814070129967e-05
-8.43025009997103e-06
-2.12630454908229e-05
-1.2422164282708e-05
-1.15413524636658e-05
-8.33235184290055e-06
-2.29966142453637e-05
-2.67361577742874e-06
-2.38525289239202e-05
-1.35815130761538e-05
-1.11161380030422e-06
-4.56096373348998e-06
-1.23017614131012e-05
-2.67439421090974e-05
-1.25282289992132e-05
-6.21005768026628e-06
-1.90104844275652e-06
-1.38051634085112e-05
-3.20700363598294e-05
-2.2933142659251e-05
-1.60950368124842e-05
-3.13604090957126e-05
-1.36878303623247e-05
-6.16874690854167e-06
-1.69902140713427e-05
-2.46113477248834e-06
-2.0720853057408e-06
-2.21075483469677e-06
-1.15602383944763e-05
-1.31229347122171e-05
-1.54738579117458e-05
-1.81654014652265e-05
-2.16717555834825e-05
2.60357963625149e-06
-2.78789233058245e-05
-1.50673949785656e-05
-1.55500628335262e-05
-9.81152666522122e-06
-1.29558788941209e-06
-2.18145299170903e-05
-9.47605414534268e-06
-1.90458975660454e-05
-3.80062376649436e-05
-2.35386468167081e-05
-4.22226273599226e-06
-1.40234374666519e-05
-4.31351395680511e-05
-1.08725074111513e-05
-1.29876326730074e-05
-2.15496647275065e-05
-3.10020307852033e-05
4.94878215799616e-07
-2.94276157844194e-06
-2.23751717366015e-05
-4.85670051440553e-06
-1.87085808671214e-05
1.60518679992419e-06
-1.42514668567082e-05
-2.29689188349977e-05
-7.73016181951881e-07
-1.79776502827595e-05
-1.09928727508032e-05
-9.43315382964829e-06
-1.00413508871722e-05
-1.44129656734435e-05
-1.44114422043901e-05
-1.47028498947359e-05
-5.86189416719751e-06
-1.29271685903172e-05
-3.20762895381751e-05
-1.76359820664474e-05
-1.62506974173073e-05
-1.08486348743234e-05
4.48723303814228e-06
-1.07179806839759e-05
-1.29655409297319e-05
-1.25884681504238e-05
-2.46240424210026e-05
-1.5512535610457e-05
-1.9308392520274e-05
-1.17669093639986e-05
-7.84483713063685e-06
-1.14162294594571e-05
4.23336376544413e-06
-5.01322104660934e-06
-2.0823170214415e-05
-1.31130941880955e-05
-4.5014420639191e-06
-2.41029728773056e-07
-7.86901714879698e-06
-1.8969868315385e-05
-2.30789741634281e-05
-1.28811892882974e-05
-2.29893937224227e-05
-2.59366759469702e-05
-5.73330460270318e-06
-2.33123286192027e-05
-1.22827079804742e-05
-1.16790326148192e-05
-9.64639743691273e-06
-2.75809052353025e-05
-4.79954781693208e-06
-2.53687476827139e-05
-2.45779457687161e-05
-1.38463384820213e-05
-1.9057075035363e-05
-1.15594522980328e-05
-7.40193939360803e-06
-1.57138054096294e-07
-5.28177225586393e-06
2.33119719149678e-07
-8.38013605243114e-06
-1.91539009918144e-05
-1.71552185053411e-05
8.46327355651573e-06
-1.07043300185328e-05
-4.16995627717988e-06
-7.33457543552118e-06
-1.96252728211572e-05
-2.14405916293043e-05
-1.35878746943004e-05
-9.48308004909737e-06
-4.03463277284905e-06
-8.88133710910646e-07
-1.79189977631305e-05
-1.17510573922161e-05
-8.61660088582139e-07
-2.06329743148546e-05
-1.52839716415828e-05
-1.35881729645837e-05
-1.32728469383133e-05
-1.27879013738039e-05
-2.06970280258669e-05
-3.41231062153504e-06
-1.38513968901622e-05
-8.30063728374859e-06
2.62020686271145e-06
-1.56180927233874e-05
-1.13561045523852e-05
-1.65336336394298e-05
-1.94159107718125e-05
-1.56992698282305e-05
-2.49117964402653e-06
2.9992014312396e-07
-2.24676431632136e-05
-1.37475040586431e-05
-1.64847545969391e-05
-1.69116655112484e-05
-2.57372355091177e-05
-1.83464796507128e-05
-1.12402170799494e-05
-3.12512892503399e-05
-2.27716729397569e-05
-1.77790824957623e-05
-1.96905161451746e-05
-1.00381344025722e-05
-9.84106205046524e-06
-1.04422670184829e-05
-1.0966091876486e-05
-1.69083033023001e-05
-2.14246757123703e-05
-1.75673045499366e-05
-1.74142955592878e-05
-2.61196916327656e-05
-9.31166660598495e-06
-1.17061796144305e-05
-1.7178621224482e-05
-4.68680624483995e-06
-2.08751096528962e-05
-2.19216967456826e-05
-1.20108279554984e-05
-9.13838818583146e-06
-7.78788301330307e-06
-1.22025453180556e-05
-4.97265679962052e-06
-2.23767589071739e-05
-3.0363565044298e-05
-5.06501781159184e-06
-2.28777266448989e-05
-1.50761205842781e-05
3.98175135247026e-06
-1.26717826421291e-06
-8.4114998886993e-06
-1.62905573750958e-05
-1.15213655412798e-05
-1.76568684767115e-05
-1.82893412635851e-05
1.14172487656419e-06
-2.50947013792404e-05
-8.78824277687864e-06
-1.45889841957095e-05
-1.05118062012807e-05
6.41368881793127e-07
-1.78937845869821e-05
-2.8893446629138e-06
-8.38511421556705e-06
-2.17123197933298e-05
-2.00781558947476e-05
-1.78187587360736e-05
-1.63692680137599e-05
-2.44792827586144e-05
-1.93375285932404e-05
-2.7340618589854e-05
-3.42491798020979e-07
-4.42771097836244e-06
-1.78832063476152e-05
-6.79102222135789e-06
-3.31796616356885e-06
-7.55430974094326e-06
-3.25733951870017e-06
-1.20418803435182e-05
-4.0954013627123e-05
-2.55046906406535e-05
-1.15399720310347e-05
-1.16041714940641e-05
-1.78181626457075e-05
-5.47440445389683e-06
-1.43165590351051e-05
-1.57071811864372e-05
-7.30240801357237e-06
-9.21489695958478e-06
-9.20516759964655e-06
-1.17403111361714e-05
-1.52372689723369e-05
-1.15331292135772e-05
-3.41980899971341e-05
3.02548502868126e-06
-1.1729447377427e-05
-1.5053310162632e-05
-7.21275759666977e-07
-1.44554883588959e-05
-1.15493417400257e-05
-2.22880147685853e-06
-1.03503219906865e-05
1.54081290540503e-06
-4.85049058616009e-06
-1.47295600367076e-05
-1.15940526407358e-05
-6.05116276432837e-06
-2.05906755639167e-05
-7.17886007245172e-06
-1.69971470075827e-05
-2.22968344273551e-05
-2.09630630189276e-05
-7.77871781713331e-06
-1.87858205573427e-05
-8.45385431946164e-06
-2.09324333845457e-05
-2.57206755403678e-05
-3.02058755847555e-05
3.67890282549949e-06
-1.23214509853426e-05
-2.47937855308365e-05
-5.43554130338923e-07
-2.57512361337823e-05
-1.25029015558577e-05
-1.0021327011901e-05
-1.82795854832378e-05
-2.77016941588079e-06
-2.47415574979204e-05
-1.75421017177733e-05
-9.94292893452432e-06
-7.19351316277195e-06
-4.07309455301249e-05
-5.30837665944755e-06
-9.76408047828996e-06
-1.35621108465379e-05
-8.929764509182e-06
-1.71824615172799e-05
-1.77039078319212e-05
-1.1431055652015e-05
-1.57422667515679e-05
5.8090080538077e-06
-2.71089169135752e-05
-2.51058329603129e-05
-5.61485609379931e-06
7.28143300906421e-06
-6.21901024767362e-06
-8.71185218276298e-06
-2.11432963530844e-05
-3.96000393751739e-06
1.14561438715673e-06
-4.05651651079892e-07
-1.41496176775161e-05
-6.65999067953286e-06
-1.42150628209122e-05
-1.76768547225979e-06
-5.87139103493859e-06
-2.02626033281441e-05
-1.88873832635012e-05
-1.97307614621782e-05
2.85634316454884e-06
-4.97052415953646e-06
-2.68811744265933e-05
-9.68067839638068e-06
-2.22289555054e-05
-2.01315759834519e-05
-6.59795292345886e-06
-2.72646029678824e-05
-2.56215290170075e-05
-1.21694055299099e-05
-1.06624169691207e-05
-2.57541543251995e-05
-2.88775829098288e-05
-2.08822978061385e-05
-2.09043402145458e-05
-1.21067032166356e-05
-1.39044490798988e-05
-2.10360053245728e-05
-2.10457278557862e-05
-1.88020072139168e-05
-1.81841559536226e-05
-2.20650226968354e-05
-1.30905086071188e-05
-1.61269992223797e-05
-8.00043066945903e-06
-1.85010944451026e-05
-3.15341593197217e-05
-2.52782637535007e-05
-1.21459668551056e-05
-3.11967903442626e-06
-2.35322522798431e-05
-7.67431222057129e-06
-1.28558493278917e-05
-2.36684104788932e-06
-1.27082893951398e-05
6.82445467083646e-07
-1.69807010360278e-05
-1.97874816272588e-05
-1.00075336028592e-05
-1.92661077388883e-05
3.02359537845736e-06
2.55959631859552e-06
-2.49004361258677e-05
-2.69760069113732e-05
-3.46177697503658e-05
-2.7361588684919e-05
-3.06161011714098e-06
-1.13455221900331e-05
1.81091222603379e-06
-3.14430699183258e-05
-1.15430594453934e-05
-1.60780313915663e-05
-5.61022904046587e-06
-6.88032674355257e-06
2.13706973644215e-06
-2.36105053432831e-05
-3.18527648915769e-05
-3.75069478754962e-06
-1.95014199280699e-05
-2.3279356131186e-05
-9.98875945407861e-06
-2.90510371948705e-05
-3.33859640587519e-05
-2.90673328070469e-05
-1.32796679429452e-05
-2.37718344924289e-05
-2.23987455595377e-05
-1.80016316117834e-05
-1.49451972840422e-05
-1.0272603781031e-05
-1.32866394468167e-05
-1.71448591829825e-05
-2.1687186016465e-05
-1.2580783672328e-05
-1.40171051914934e-05
-7.96791514435942e-06
-2.82610268546109e-05
-4.66252842842627e-06
-1.13642667749804e-05
-8.31534437480541e-06
-1.2352833178681e-05
-1.85873054410951e-05
-1.2320534398715e-05
-4.98143856596243e-06
-1.38724074821396e-05
-2.28417109444794e-05
-3.54872975375249e-05
-1.13343443962881e-05
-1.86300485911595e-05
-1.92235681672513e-05
-1.97128539746861e-05
-1.01788498257484e-05
-7.56124908584522e-06
-1.98111444908026e-05
-2.16933965704667e-05
-2.08313058728088e-05
-1.83798569062105e-05
-5.6809584977146e-06
-1.82468064437312e-05
-2.71551767541005e-05
-2.4963364724382e-05
5.11533704280595e-06
-1.57237918471986e-05
-2.04764363587841e-05
-7.78042693458402e-06
-6.69122035850392e-06
-2.43584593057968e-05
-3.45909765007794e-06
-1.41745261559335e-05
-2.10625097833272e-05
-6.15533073173347e-06
-6.29515147856661e-06
-2.87697626593265e-05
-7.70993745099313e-06
-2.87786686972592e-05
-1.72860080838626e-05
-1.61477435032236e-05
-2.38853915198288e-05
-3.44608908510984e-06
-1.48311518127055e-06
-5.61617249381464e-06
-2.06436151122305e-05
6.03104102462817e-06
-1.55743602497509e-05
-1.9187030388359e-05
-2.3644046221346e-05
-2.0810911607628e-05
-2.71792746531917e-05
-2.39799402637181e-05
-1.10089452142776e-05
-2.47432555025577e-06
-1.68473901729739e-05
-1.34259549940258e-05
-1.28713192385871e-05
-1.24090891214864e-05
-1.5965691452987e-05
-9.3406883725436e-06
-1.89111703342197e-05
-1.18051638382478e-05
-7.51001963457922e-06
-2.73100977900558e-05
-3.16300642260957e-05
-9.15352018657586e-06
-1.09267480857184e-05
-1.11052260447498e-05
-2.21281180988916e-05
-2.06698440096244e-05
-1.0694284256805e-05
-1.72740084398708e-05
-4.37142748359096e-06
-1.95676066411086e-06
-2.72306847551057e-05
-6.93580256511138e-06
9.30264317822112e-07
-1.77940212168541e-05
-2.75272165870049e-05
-2.39132274489315e-05
-7.75963217822505e-06
-1.20118957383116e-05
-6.1227502830484e-06
-7.50287739214645e-08
-1.1895154273527e-05
-1.81128590497619e-05
-3.33579815890079e-05
-4.52167669645313e-06
-1.82984494192707e-05
-2.97609555527184e-05
-2.76522559069486e-05
-7.76348265980435e-06
-1.76065205382669e-05
1.74990832840368e-07
-3.2289806624557e-05
-1.28308988964557e-05
-1.09947649532603e-05
-1.18934840352678e-05
-2.7489546249169e-05
-2.02848930460655e-05
-1.20762533389367e-05
-4.52585465296406e-06
3.31146355149605e-06
-1.11059401433567e-05
-1.91655607098991e-05
-2.04347562050485e-05
-1.21425189082881e-05
-3.00648139557604e-05
-6.64359701118546e-06
-2.73696485603921e-05
-2.35109084354543e-05
-1.00357268811348e-05
-1.29631741432293e-05
-1.44973037297953e-05
4.49696530981156e-06
-3.51637187900233e-05
-2.1233498461604e-05
-1.4153268372274e-05
-1.7526800214497e-05
-1.90566491657196e-05
-2.03807438952011e-05
-1.66167536788651e-05
-1.2494245325429e-05
-1.16601747449135e-05
-5.1909282627213e-07
-1.5881483018759e-05
-1.50584296518733e-05
-1.98073300242873e-05
-1.54664695111757e-05
-9.31864753950992e-06
-1.28533640621283e-05
-1.10051044961359e-05
-2.19634694721894e-05
-1.15827312690044e-05
-1.27269178965505e-05
-1.11864437037498e-05
-2.27777540703851e-05
-2.07177821008686e-05
-2.25929057437478e-05
-1.68642682517443e-05
-1.77402144487118e-05
-9.40694493795813e-06
-1.79864518590621e-05
-2.61210398451733e-05
-8.86215599289648e-06
-2.80480395598106e-05
-4.42063212127559e-06
-1.95578228137964e-05
-2.09793900173023e-05
-3.95340047484028e-06
-1.84186699534552e-05
-1.90287583876821e-05
-1.97582112820254e-05
-1.20991731990199e-05
6.22808897653675e-06
-1.8268180973922e-05
-1.88768615611752e-05
-1.32112215365164e-05
4.36784706338518e-06
-2.53065114387261e-05
-6.74524572014919e-06
-1.75023450844608e-05
-2.22468099828764e-05
-1.14640339760724e-05
-7.51681934855655e-06
-1.29141759898673e-05
-8.15456834626278e-06
-8.38515406416105e-06
-1.93815669709079e-05
-1.41993096915215e-05
-1.89381126349729e-05
-1.75262579744091e-05
-1.68732069156198e-05
-2.43902546283822e-05
-3.17483342758901e-06
-1.04145964398742e-05
-7.2585778591926e-06
-1.48064745218238e-05
-1.44797762718414e-05
-3.38211219997283e-06
-1.87213201327262e-05
-7.30042276366125e-06
-2.55530203569351e-05
-3.01572649969303e-06
-1.13585669790799e-05
-1.51441081389755e-05
-9.05529626733499e-06
-1.71855617044292e-05
6.91794885594904e-06
-1.15236676885973e-05
-7.53925337214613e-06
-2.18066511560441e-05
-2.3554370736987e-05
-2.21517292194552e-05
-6.16396832497208e-06
-6.69116219358339e-06
-1.51793366769291e-05
-8.91084683808125e-06
-2.49692732449057e-05
-8.10010399688579e-06
2.91329236549569e-06
-2.46004926792616e-05
3.14670872271965e-06
-1.65026062950808e-05
-2.49060589572103e-06
-2.62933980393773e-05
-1.2233554589098e-05
-1.99811193875733e-05
-1.80176184212779e-05
-2.24766831036144e-06
-1.22259948872214e-05
-1.18838990743011e-05
-2.38052149081889e-05
-2.95901095906646e-06
-1.43560898901557e-05
-1.75830074901687e-05
-9.92591874104418e-06
-2.37501923956174e-05
-2.29173304596148e-06
-8.23941955003997e-06
-1.79125233056322e-05
-2.05611654002863e-06
-3.28696375815484e-05
-1.65121360574039e-05
-8.3979841007892e-06
-4.67026483516108e-06
-2.33623140140643e-05
-3.09413789656892e-05
-1.49298748055795e-05
-9.28823358066711e-06
-6.41005305066623e-06
-7.49953617880682e-06
-1.08452951493109e-05
-3.49815351754279e-05
-2.06597713764503e-05
-1.08616751618531e-05
-3.06835773589531e-05
-1.20373602753468e-05
-1.40048371766088e-05
-1.6808271191272e-05
-2.47988569287761e-05
-3.20424109635993e-05
-6.5918668264818e-06
-1.69621061626811e-05
-3.23304059739781e-05
-1.12017419496674e-05
-1.78369106080661e-05
-8.57168237342139e-06
-2.60840416732568e-05
-2.18883701310958e-05
-1.25462751779942e-05
-1.83310881535356e-05
-4.05685452635918e-05
-1.79141653294271e-05
-9.29955073799417e-06
-2.88053983245207e-05
-4.2128919298403e-06
-1.56312875096026e-05
-5.70391363291268e-06
-2.69803072743413e-05
-2.01162051626842e-05
2.80652596557365e-06
-2.94689636166152e-05
-2.25215198276565e-05
-2.97890103327184e-05
-2.4251548098718e-05
-9.7303225388679e-06
-4.42517240671893e-06
-2.33440373195536e-05
-2.25957598092894e-05
-1.29952891626283e-05
-2.80999274692633e-05
-2.50373011414162e-05
-9.93978012689751e-06
-2.37328293761548e-05
-3.11199244025935e-05
-4.10946956458915e-07
-1.6028256226183e-05
-1.44267925991431e-05
-2.12621806606168e-05
-2.70310491192927e-05
-3.4743913132128e-05
-2.42959618378166e-05
-9.80181723305209e-06
-2.49233262078744e-05
-2.22680559749095e-05
-2.46653083478318e-05
-1.64720703365189e-05
-1.33748071790887e-05
-6.426179603722e-06
-2.7755950554677e-05
-5.88791570195125e-07
-1.95235576893989e-05
-1.17455766869648e-05
-1.9806858787926e-05
-1.85619798054795e-05
-1.17972501144457e-05
-2.20108472642606e-06
-1.20427768588128e-05
-3.4934793460125e-05
-1.59191251637816e-06
-2.27816674944322e-05
-2.25119909141477e-05
-1.48336685116569e-05
-1.33989501906881e-05
-1.68783389041747e-05
-2.70071887614663e-05
-6.87023912915534e-06
-1.67783522536049e-05
-1.51323837099027e-05
-2.20318881207636e-05
-1.95350847765879e-05
6.846557270751e-06
-2.46558323102524e-05
-1.26283583383992e-05
-1.63692488865114e-05
5.42271344561064e-06
-1.27809690566756e-05
-2.12138285018996e-05
-2.02885327586951e-05
-2.15735513382122e-05
-1.55885467395202e-05
-1.52475808121431e-05
-2.17032335806544e-05
-1.19815195093679e-05
-1.31568928130265e-05
-8.68098053643748e-06
-3.59208061106056e-05
-5.04872605399803e-06
-5.73258886207069e-06
-1.14916016192432e-05
2.82451064329253e-06
-1.26504749444551e-05
2.77853899612526e-06
-1.11566289096301e-05
-1.22120807037691e-05
-1.94615873539233e-05
-2.4235301663728e-05
-5.6313442355383e-06
-1.77172899807152e-05
-1.75677365045418e-05
-9.87053836424859e-06
-1.64249409473449e-05
-1.95768851350201e-05
-1.58875308279836e-05
-2.35881101599065e-06
-4.7182604539213e-06
-6.44936169241783e-06
2.01930012880075e-07
-1.80409765240703e-05
-1.47479390470735e-05
-1.10311059141768e-05
-1.38722065461337e-05
-1.99707832950021e-05
-1.33246735006012e-05
-2.75294380859994e-05
-8.00984255232414e-06
-1.61755994091412e-05
-3.17110258494477e-07
-3.38742170928998e-05
-2.47107153656757e-05
-1.90794590939031e-05
-9.818819805803e-06
-3.09743498302245e-05
-1.69850034254049e-05
-2.71153486806903e-06
-2.08777327187185e-05
-1.52039428615471e-05
-2.57251356304023e-05
-1.29533244972325e-05
-8.69347499359494e-06
-1.46672274938429e-05
-7.0947399304085e-06
-1.414759140373e-05
-2.36306602161035e-05
-2.23691726869402e-05
-1.08996396943602e-05
-9.94967275860413e-06
-1.21872684013273e-05
-2.50821200621401e-05
-2.23229580765381e-05
-1.34495707789375e-05
-8.02622883806342e-07
-1.29976956276558e-05
-2.27238877297872e-05
-2.55686511518886e-05
-1.53191954045349e-05
-1.22456363003863e-05
-1.18819335806585e-05
-1.36828203411272e-05
-9.11302519434106e-06
-9.45582576830652e-06
-1.1888676210403e-05
-8.68305229833185e-06
-2.83447562422925e-05
-8.06736115884404e-06
-1.0508478265659e-05
-2.90015114271825e-05
-1.93412672099363e-05
-9.27143657560996e-06
-1.91542533725894e-05
-3.95265836348884e-07
-9.66312670803285e-06
-7.07297985021392e-06
-1.15960573454557e-05
-1.9458923444739e-05
-1.30477530903728e-05
-6.23715801188275e-06
-4.12699514489461e-05
-2.18258829985892e-05
-1.30322757663379e-05
-2.34965604026495e-05
-2.48159721426795e-05
-2.92835900895028e-05
-1.36324454266578e-05
-2.82326443334029e-05
-2.75812722246018e-05
-1.09637352896338e-05
-2.35601069795637e-05
-2.31476634828751e-05
-2.47796702937553e-05
-1.00451514133327e-05
3.47448792655022e-06
-2.3293890405886e-05
-1.09868498419388e-05
-9.55907931197723e-06
-1.17578560310702e-05
-9.31444919328176e-06
-3.14760304923685e-05
-2.41011944999807e-05
-2.09424130214768e-05
-1.54530926210336e-05
-2.78122384569336e-05
-2.35836052719418e-05
-1.86813174517885e-05
-2.24898293652894e-05
-2.36548079777318e-05
-1.06751023380144e-05
-1.57072524200922e-05
-1.88014192128941e-05
-1.34279559469896e-05
-2.16689761999124e-05
-7.03553502715127e-06
-1.92687282715456e-05
-1.91999908029515e-05
-3.79775434133421e-05
-9.75638180977618e-06
-1.14361987662129e-05
-1.22813668064646e-05
-1.20510580442423e-05
-3.37177490942114e-05
-5.46645196562238e-06
-1.86717577404213e-05
-2.11326529940441e-05
-1.44430805563237e-05
-4.98845516394333e-06
-2.54800878053221e-05
-4.18522040414373e-06
-1.74117996441502e-05
-1.79683759013882e-05
-1.32510486841537e-05
-1.33895294248841e-05
-6.30708977978187e-06
-1.39704071234032e-05
-9.56977801869801e-06
-1.75896534894283e-06
1.42528016290508e-06
-1.1786906582663e-05
-1.41120474198537e-05
-7.96230956010741e-06
-1.68893139396948e-05
-7.45339802667782e-06
5.9191721103522e-07
-1.89646209162676e-06
-2.96522114054362e-06
-9.10468455424681e-07
-7.16548251157097e-07
-2.08671702664069e-05
-1.20968958521574e-05
-3.02199310673592e-05
-1.77060757495065e-06
-2.63635350187561e-06
-3.53258594297488e-05
-7.18981202150298e-06
-1.83344783162056e-05
-4.09759049093002e-06
-2.13083316819825e-05
-4.2763142055032e-05
-1.07470381776148e-05
-2.36021049267993e-05
-2.4527384627888e-05
-2.00535926472283e-05
-1.0142089552574e-05
-2.81928319739439e-05
-4.91363975792693e-06
-2.51007608569873e-05
-5.26500993175624e-06
-6.42193096673272e-06
-1.79448030792899e-05
-1.3433301610341e-05
-1.75539472206687e-05
-1.83631706482769e-05
-1.59268363249661e-05
2.92599650989695e-06
1.55613564100572e-05
-3.10209898182433e-05
-2.94065903313723e-05
-1.98741104837865e-05
-2.13746580016745e-05
-2.23230663959154e-05
-2.19636314639612e-05
-7.24819972678066e-06
7.06706875191744e-06
-1.92499608629447e-05
7.66061527911343e-06
-9.09811728147945e-06
-1.88276317672456e-06
-1.07718116496309e-05
-8.63347373789012e-06
-2.69596381157138e-05
-2.76282584462723e-05
-3.50483570777716e-05
-4.09385068175344e-06
-1.3554266165506e-05
-9.90183312445167e-06
-2.48716382362332e-05
-1.8009777294229e-05
-2.14487484930411e-05
-3.54747396350428e-05
-2.06754889349394e-05
-1.4639450403031e-05
-7.10992408821343e-06
-2.52186459416644e-05
-1.78470375681191e-05
-1.97566749949228e-05
-2.08807499507414e-05
-3.0310612637357e-05
-1.70431011403063e-05
-1.68476373489929e-05
-2.54662519797256e-05
-1.04891599579379e-05
-2.19587655508687e-05
-1.71281324543479e-05
-2.31585315099242e-06
-1.62367800093726e-05
-1.32986253441927e-05
-1.91728558410968e-05
-2.94008900917419e-05
-1.68982828729569e-05
-1.72340597457718e-05
-3.17423244289408e-06
-1.35328929962862e-06
-1.58078286670341e-05
-1.75988831767367e-05
-1.68268793121967e-05
-7.87697716379357e-06
-1.73403106497956e-05
-2.01728345598321e-05
-4.77649030884145e-06
-1.52318644160878e-05
-2.32159628771151e-05
-4.0884274538283e-05
-2.823614068811e-05
2.86936271857677e-06
2.03257832689811e-06
-3.28599337094869e-05
-2.96057907236582e-06
-9.77801282827238e-06
2.02717272753071e-06
-1.42489304087222e-05
-3.099467047765e-05
-3.29219431328338e-06
-1.15962027932711e-05
-1.20718129685151e-05
-2.19601004488251e-05
-7.96322981605584e-06
-1.91190398538157e-05
6.47567408287912e-08
-1.45087011572135e-05
-1.85378818321887e-05
-1.23827144861749e-05
-9.12192018813992e-06
1.13882230327585e-06
1.7538284134591e-06
-2.86729160470714e-06
-2.12726004975434e-05
-1.40367523595781e-05
-1.40176702141562e-05
-1.8290005773045e-05
-1.38162853739769e-05
-1.15869925067951e-05
4.24901299175972e-07
-2.02282562419772e-05
-1.26197101919406e-05
-2.7763818578785e-05
-5.86972000584046e-06
-2.18936100085896e-05
-2.70357387792986e-06
-5.18568371557963e-06
-1.32620300689755e-05
-3.38883272149161e-05
-8.77059704565797e-06
5.04948924098838e-06
-3.03554164962054e-05
-1.73249535531051e-06
-1.45730323276188e-05
-6.76636900641357e-06
-2.09901791393599e-05
-2.00718028570251e-05
-2.1463309730825e-05
-1.75583597615959e-05
8.28721226263204e-06
-1.31056900537063e-05
-1.43130564774495e-05
-2.09297541995617e-05
-3.64089602599966e-06
-2.08430562412921e-05
-5.93856144503358e-06
-2.29489803104638e-05
-7.43242713432288e-06
-2.02615177516456e-05
-3.04056801008524e-05
-2.19456831945453e-05
-1.10212310423541e-05
-2.86919907937419e-05
-9.19257786879136e-06
-9.47490434515962e-06
-8.65194108259179e-06
-1.42331623723355e-05
2.33242637848506e-06
-1.17245088516956e-05
-1.67932744896663e-05
-1.67936964785067e-05
-9.1253613893968e-06
-1.22401412390826e-05
-1.37354142436019e-05
-3.48424663467078e-06
-2.0512881565981e-06
-9.40750077040881e-06
-1.54617401405681e-05
-2.66653783312372e-05
-7.1810529649394e-06
-8.2049663711572e-07
-1.42499269422493e-05
-3.73022453345632e-06
-1.86065697978472e-05
-3.29714574931606e-05
-2.1673676839348e-05
-9.9370372080612e-06
-1.17113943731699e-05
-3.46967459837246e-05
-1.12726607874754e-05
6.28475418930421e-06
-2.67366822599778e-05
-1.9175290170148e-05
-8.2948462624513e-06
-2.07982018906702e-05
-1.12973977092666e-05
-1.12593266744266e-05
-1.35154398244373e-05
-3.82463640147719e-06
-1.31877830055318e-05
-1.05917814463997e-05
-3.35034737140833e-06
-9.12257268719624e-06
-1.17425924536532e-05
-1.00023400476405e-05
-4.99415860780922e-06
-2.60860652357196e-05
-5.56517886260661e-06
-1.74938869867132e-05
-2.40043910574629e-05
-2.41243299359885e-05
-2.45483602841901e-05
-7.73116051126974e-06
-3.22574973655754e-05
-1.06413282928543e-05
-2.64275427251654e-05
-2.24706004443645e-05
-3.21724683397435e-05
-1.67172883956377e-05
-1.76267648407925e-05
-2.78912567844394e-06
4.53775995178442e-06
-2.21715814085482e-05
-7.81999246690078e-06
-2.24968941821362e-05
-1.64506241841325e-05
-1.3535569520583e-05
-2.62079469375034e-05
-1.60499334569656e-05
-1.26357072545967e-05
-1.2347021522716e-05
-1.63138983628585e-05
-2.25774184362625e-05
-1.89533660567536e-05
-1.29654757439898e-05
-8.46689534450747e-06
-1.3193404410508e-05
-2.29341623343473e-05
-1.36302935680285e-05
-2.53955822443674e-05
-2.38811281065998e-05
-2.57951721487835e-05
-2.69615190035084e-05
-3.25397171133493e-05
-1.87351153187299e-05
-1.87153052997378e-05
-6.49104857791871e-06
-6.02352708826449e-06
-1.33602267492617e-05
-2.50640990182423e-05
-1.71716803551481e-05
-6.22431811666076e-06
-1.56601507863104e-05
-2.39316265820345e-05
-1.79970734674407e-05
-2.55329472538328e-06
-3.25337157342899e-05
-2.05598987498363e-05
-2.51851589861846e-05
-3.50524594291803e-05
-2.24851574763157e-05
-1.59529369141502e-05
-1.16467249029667e-06
-1.71991118042028e-05
-1.76781332623082e-05
-5.26455994868145e-06
-1.37564966187457e-05
-7.92717759032244e-06
-3.85010217119658e-08
-2.83156656845303e-05
-3.17673169049271e-05
-4.57589077977986e-06
-1.3353074552443e-05
-1.49616018398375e-05
-1.24966079829361e-05
-2.87414976847495e-05
-2.0547254706063e-05
-5.47583689492954e-06
-1.42087104889036e-05
-1.00811290344124e-05
-2.89931341011832e-05
-1.85391185789112e-05
-1.07295111865182e-05
-1.71167877151856e-06
-8.69301909228677e-06
-2.32604969563168e-05
-1.48595638034118e-05
-2.11854181194585e-05
-4.93042346461731e-06
-2.08733783123454e-05
-2.04628479481534e-05
-6.74125604479896e-06
-1.77897953707534e-05
-5.00934554072019e-06
-2.67541733507444e-05
5.63580501127612e-07
-2.35719383187464e-05
-6.67398351749645e-06
-2.55735088426375e-05
-9.79917682763493e-06
-5.16140553585083e-06
-2.02197546501258e-05
-2.17134930163963e-05
-1.34134343307688e-05
-1.78535569684765e-05
-1.39191536418086e-05
-2.75972564276203e-05
-2.55179120756297e-06
-9.72712221766757e-06
6.89976878930136e-07
-4.60190384847876e-06
-3.75714192209919e-06
-1.09742249462648e-05
-3.79480433881377e-05
-2.3170634039596e-05
-1.66382798659876e-05
-1.99132855018359e-05
1.27529364594089e-06
-3.4022378222411e-06
-1.38574427827654e-07
-1.71532955410755e-05
-3.79464385235813e-05
-3.01448630131663e-05
-2.44871449703034e-05
-4.50265959003513e-06
-1.24435073301307e-05
-2.32200805776136e-05
-3.48271930227487e-06
-1.9684512115019e-05
1.95631517558214e-06
-1.44349403806671e-05
-9.4704402948529e-06
-3.16605652945284e-05
-2.26706901843277e-05
-3.41964500765364e-05
-2.76088517211905e-05
-1.57310718449758e-05
-1.7644976227678e-05
-1.11341537458481e-05
-3.33324711471409e-05
-5.58276255854538e-06
-1.94471933196957e-05
-9.01306449122643e-06
-1.02806470940129e-05
-2.12605727077261e-05
6.84529981347883e-06
-1.68501070209111e-05
-1.52123495279979e-05
-1.17561401880992e-05
-2.28333759009695e-05
-8.45342958494937e-06
-2.72821918373881e-05
-1.32507456883046e-05
-7.73771775212849e-06
-2.39898839000333e-05
-9.20939297818695e-06
-3.92245921919851e-06
-1.63714075604896e-05
-2.76823277983178e-06
-2.81419830659723e-05
-2.34333712374306e-05
-8.39400403689503e-06
-2.08089926086635e-05
-1.86269315599744e-06
1.25303994186097e-05
8.58048750381361e-08
-9.25857678972132e-06
-1.82244603027622e-05
-4.32119515361561e-06
-2.85541461038865e-05
-1.59801943912184e-05
-6.07531320115092e-06
-1.17133970430466e-05
-2.83884527394794e-05
-4.45989667639536e-06
4.54991909744353e-06
-8.92609719493292e-06
-3.53806708224823e-05
-8.32478080362276e-06
-6.94132672543082e-06
-2.24638490683449e-05
-2.82274432429174e-05
-1.58664719502635e-05
-1.24132562466878e-05
-1.01739160769586e-05
-6.10363603813675e-06
-6.77493229484385e-06
-1.14814199160384e-05
-2.20823332307738e-05
-1.3887716800085e-05
-3.26428277683831e-06
6.48203465650113e-07
-2.31406471402806e-05
-2.1960032452613e-05
-1.17757650065727e-06
-1.44085840183349e-05
-1.21282622190189e-05
-1.69253069750717e-05
-1.58152166134876e-05
-3.84759261141534e-06
-1.40503618372067e-05
-1.85200052483913e-05
-1.87922991004003e-05
-1.72526449526129e-05
-2.86683978282663e-05
-1.48876575790979e-05
-2.76975510472079e-05
-1.80711237506181e-05
-2.80656359554566e-05
-1.774542843707e-05
-3.06975038441992e-05
-1.32744807073744e-05
2.37783082736156e-06
-1.53803397141118e-05
-1.5158972136172e-05
-6.00851078474281e-07
-2.84681207969839e-05
-1.79721003780859e-05
2.10377480914415e-06
-1.10662717686796e-05
-1.55237462304462e-05
-2.24863114014954e-05
-2.94805874400034e-05
-1.69914948799065e-05
-2.73010621775427e-05
-4.58850968013863e-06
-1.59379304715626e-05
-2.45284372007396e-05
-2.69685445113547e-05
-1.87740612264118e-05
-8.22388507643666e-06
-1.91390361664673e-05
-1.86556844122632e-05
-1.76428638266314e-05
-1.8570878331957e-05
-6.22323938270484e-06
-6.8233255340595e-06
-1.65603628521054e-05
-1.89058891586456e-05
-2.08099039821491e-05
-2.31658893801629e-05
-2.02415892578552e-05
-2.92909841066798e-05
-1.52249079799662e-05
-2.1555067098585e-05
-2.71905153529474e-05
-6.42594602453238e-06
-9.69424886938104e-06
-1.80743369854255e-05
3.12027133735489e-06
-2.49760559171131e-05
-1.62878732735408e-05
-9.58435276808639e-06
-3.12092416268045e-05
-1.11093977845572e-05
-1.67405948801641e-05
-1.57898436076719e-05
-2.75532703301577e-06
-1.48028675500716e-05
-1.66129814931328e-05
-9.76755694250595e-06
-8.61759445794976e-06
-1.77816461615292e-05
-1.00904327114327e-05
-1.457083963097e-06
-1.962633976959e-05
-1.40907268268198e-05
6.5716114267806e-06
-2.01833266698114e-05
-1.29492014266986e-05
-1.54137346416863e-05
-8.64218022273812e-06
-2.52858407219873e-05
-2.44429347532854e-05
-2.66402033675144e-05
-1.56659333592771e-05
-8.82725403927923e-06
-1.58274278195991e-05
-1.56671449031834e-05
-2.90085738856883e-05
-1.5142659330981e-05
-1.35294509615604e-05
-1.39814266498422e-05
-1.01804496299103e-05
-9.13543330022168e-06
-1.70393805323488e-05
-2.02980181711069e-05
-1.80507710176884e-05
-3.40715580742015e-05
6.39444584227007e-06
-3.41869162891454e-05
-1.13073117722884e-05
-2.003376031345e-05
-2.6159170364741e-06
-1.65954885986119e-05
-4.24982459442308e-06
-8.93600245423859e-06
-2.11356911482491e-05
-2.2956949321818e-05
-2.11536443813561e-05
-3.64921352762732e-06
-1.95077721981975e-05
-2.76702934974746e-05
-2.0742173793744e-05
-2.44266891363318e-05
-1.86885568396405e-05
-1.42518363705155e-05
-3.41822296984e-05
-1.44764866312884e-05
-1.2950856704837e-05
-2.82235608161663e-05
-2.63482602637549e-05
-4.53949108617277e-06
-2.26069840775093e-05
-8.48886283070411e-06
4.19998111592472e-06
-2.59070448873603e-05
-1.15824491884488e-05
-2.64042885471242e-05
-1.50319728365936e-05
-2.81929962129418e-06
-2.61248152311971e-05
-2.13471689060511e-05
-1.40091954306895e-05
-3.34023982246084e-05
-3.92506117854139e-06
-1.47402196302726e-05
-1.9859405224833e-05
-1.83035826651127e-05
-1.86355450082535e-05
-1.11621416955983e-05
-2.33691530268074e-05
-2.50830292333278e-06
-2.6070297842978e-05
-1.84693870432544e-05
6.83377921100223e-06
-2.14803051587754e-05
-7.95348846080344e-06
-6.55717615270233e-06
-1.52318912878408e-05
-3.84990410941956e-06
1.09788914646792e-05
-2.2866677558587e-05
-1.13251767181074e-05
-3.15237859143779e-05
-1.68467870576353e-05
-1.06774246624172e-05
-2.8072405999475e-05
-1.59474589996773e-05
-1.91089426335769e-05
4.76085246324018e-08
-8.18629249382948e-06
-1.51419542208361e-05
-1.6042822409826e-05
-1.24916442284759e-05
-1.95318602726265e-05
-1.00987196661696e-05
-1.28716115283585e-05
-1.26330098185445e-05
-2.03294112128244e-05
-1.67152895438255e-05
-6.80258928817937e-06
-2.70772400873801e-05
-9.94169357749263e-06
-2.55536573740411e-05
-6.88504394271117e-06
-2.65080647751151e-05
-1.19330769677162e-05
-1.45618016664414e-05
-3.34516625250923e-05
-2.70414729069715e-05
-1.96690796912853e-05
-9.72442422047334e-06
-1.23288728763968e-05
-8.92375889801637e-06
7.39688554610401e-06
-1.824685475203e-05
2.91274986826507e-06
-2.28471228329633e-06
-3.14115053209367e-05
-3.19524291666346e-05
-8.96851163074233e-06
-1.80873186431519e-05
-1.10321754702782e-05
-3.20281477698604e-05
-1.85340528835978e-05
-7.33395643682283e-07
-1.71367471820823e-05
-1.1535491696748e-05
-2.15874229700552e-05
-1.48149312175726e-05
-6.69381108073176e-06
-1.91900268462621e-05
-4.70072008672305e-06
-2.25241141164597e-05
-3.4615795514655e-05
-1.69172252186235e-05
-1.37416479956496e-05
-6.32351065777322e-06
-1.81366173942475e-05
-2.62437488825391e-05
-2.42974191348896e-06
-2.03756795683964e-05
-1.43350819540053e-05
-9.82559735332744e-06
-2.19561194550712e-05
-2.13258154412231e-05
-1.3809014214376e-05
-6.69418563421923e-06
-2.29071283247454e-05
-9.57860351950349e-06
-1.76357647068029e-05
-1.45483432768773e-05
-1.83032817705392e-05
-1.62900591638103e-05
-1.80990433126383e-05
-1.82247280332862e-05
-1.55865658206288e-05
-1.11363526723427e-05
-1.08595808602807e-05
-1.96344484870731e-05
-6.69438695723149e-06
-5.4818726186648e-06
-2.93430316336694e-05
-2.16119164643612e-05
5.76401588619755e-06
-1.97596940046287e-05
-1.00123415487864e-05
-2.99959827294668e-06
-2.47131389228103e-05
-9.37861296897902e-06
-2.10714878917937e-05
-1.12228049532853e-05
-2.1445164124254e-05
-2.37913371414825e-05
-2.74051067836998e-05
-2.0056025409541e-05
-9.93164088122262e-06
-1.47497575621276e-05
-7.21219743589535e-06
-1.72171207610895e-05
-2.20136841308263e-05
-5.61124090473407e-06
-1.89082033901787e-05
-1.5981239903108e-05
-1.69538073786755e-05
-5.30247336869971e-06
9.77867540967701e-06
-1.42650095542033e-05
-3.05623820250745e-05
-1.99813851443222e-05
-7.88107685510028e-06
-1.79919309909027e-05
-5.84331858990048e-06
-2.56590039528479e-05
-1.90132432811576e-05
-9.4292963023857e-06
-2.83315547935768e-06
-2.24308238150685e-05
-1.75921842100035e-05
-2.74266072585801e-05
-2.32994274385795e-05
-1.1541554064328e-05
-7.64877104658486e-06
-1.19712217789384e-05
-6.75408242499838e-06
-3.87377486375626e-05
-2.12679697889964e-05
-1.80601745386691e-05
-2.7549897806232e-05
-1.53096988947267e-05
-1.53926999132217e-05
-7.5768210283436e-06
-8.69251475141044e-06
-2.18138205867394e-05
7.87331790750887e-06
-4.15754766104403e-05
-2.42760455233338e-05
-1.45011367771071e-05
-1.85063620156415e-05
-1.08693900568177e-05
-2.28446623687264e-05
-3.64672945672049e-05
-1.48674047507682e-05
-1.21489548876855e-05
-4.14793005791909e-06
-1.66217270066574e-05
-1.18115664572523e-05
-2.41613623556689e-07
-2.62746356111477e-05
-2.79869851547249e-05
-1.20293455382537e-06
-1.48110156728664e-05
-1.71696769796779e-05
-2.23310609980201e-05
-6.46868537009336e-06
-5.18979396878488e-06
-1.1332195290933e-06
-1.47575545388449e-05
-3.40187116659473e-05
-2.50693524755236e-05
-2.2133096487326e-05
-2.34547819609921e-05
-1.79896420408353e-05
1.19073703250412e-06
-2.78395862960555e-05
-1.524429558471e-05
-2.60738471899758e-05
-9.27959066484202e-06
-1.26972669002043e-05
-1.91633337904198e-05
-3.31565361515269e-05
-7.79588088017215e-06
-1.00655008239911e-05
-1.67326354035654e-05
-1.73479523289343e-05
-1.38083979612866e-05
-6.6221208635545e-06
-2.93017322727085e-05
-3.04721628603174e-05
-2.24509241391107e-05
-2.02507318643224e-05
-1.25253711633224e-05
-7.29832613736042e-06
-1.6551924105951e-05
-1.71618822744035e-05
-1.02063681380811e-05
-2.27798823002301e-05
-2.31614150361508e-06
-8.95640248089178e-06
-1.27986355346967e-05
-1.44159578953796e-05
-2.73505947775562e-05
-1.48619716901832e-05
-4.9025819133245e-06
-1.22774812203338e-05
-1.9069887542376e-05
-9.98604861237597e-06
-1.91179375176225e-05
-1.39164680483429e-06
-2.99029405574746e-06
-6.80589245207487e-06
-1.41171324280631e-05
-1.09394234046208e-05
-1.41587118498576e-05
-3.89004406667485e-05
-1.93528479068409e-05
-3.2641481165193e-06
-1.99045804862388e-06
-6.71889526997677e-06
-7.5566697821085e-06
-8.49659410897989e-06
-2.62662461367713e-05
-1.07251104991926e-05
-1.78234557910096e-05
-4.7002521077359e-06
-2.2368138714608e-05
-1.68693486186829e-05
-1.92754335016879e-05
-2.01616329375273e-05
-2.49965304317162e-06
-2.20805194123116e-05
-1.04636545045497e-05
-8.87805579691227e-06
-1.27844666195115e-05
-1.28644409578841e-05
-1.12014449137656e-05
-9.78797867121633e-06
-2.16361828523717e-05
-2.92848454879067e-05
-1.37043390465953e-05
9.01033404385001e-06
-1.7312431189007e-05
-2.84861897818135e-06
-3.65550398853354e-06
-7.98417946523785e-06
-1.80521073057037e-05
-1.7216602261195e-05
-9.08164639811249e-06
3.51718313473758e-07
-1.93015040231849e-05
-3.06880773321178e-05
-1.75865784244309e-05
-2.06131345137937e-05
-2.82865115627604e-05
-6.06240084812037e-06
-3.54570429846814e-05
-2.1659358196791e-05
-9.59472359801022e-07
-2.18769668594345e-05
-3.48406689462372e-05
-1.12095112775524e-05
-1.07220840963448e-05
-1.05176432049258e-05
-1.14972785726889e-05
5.8249557061666e-06
-1.26804177609231e-05
-1.32188379511895e-05
-2.33448703702288e-05
-1.3420144314543e-05
-1.6416032411723e-05
-1.72018048872751e-05
-5.01203276565929e-06
-1.76324884952394e-05
1.02701709579008e-07
-3.3677832196385e-05
-2.62694105640228e-06
-1.39832909177841e-05
-2.13460810559039e-05
-2.58516311168972e-05
-1.55372173504708e-05
-1.33129743624647e-05
-2.37044829809329e-05
-2.89484285070888e-05
-9.74953020917108e-06
-1.21347575656234e-05
-9.03715067105686e-06
2.14861399019423e-06
-3.58270564129384e-05
-2.03849869601549e-05
-1.32659864986792e-05
-1.99788455883653e-05
1.96870608635359e-06
-1.09610497337718e-05
-1.75607919020948e-05
-1.23574800905595e-05
-7.15956202603196e-06
-1.41047983521194e-05
-2.46759643406253e-05
7.2623639752144e-06
-1.49930092277735e-05
-2.4311780543843e-05
-1.7327512088753e-05
-2.27728855446464e-05
-2.32346738557567e-06
-1.46606626029595e-05
-2.04909663641893e-05
-2.58083686346483e-05
-2.80484597918182e-05
-5.77069925228926e-06
-1.81834935924648e-05
-1.46658825356288e-05
-9.4570298602386e-06
-2.41461979870095e-05
-1.9438280769239e-05
-1.4650296318848e-05
-1.46521099072161e-05
-1.77206255166865e-05
-2.71959610428884e-05
-3.82576595508145e-06
-7.99407771284471e-06
-1.0763760466109e-05
-9.50273083863579e-06
-2.20684017130862e-05
-2.08549335273786e-05
-1.4058712850965e-05
-2.42974981972466e-05
-5.42616001727664e-06
-1.26901823469119e-05
8.06436021464997e-07
-1.81421890429404e-05
-1.10609143624505e-05
-1.04346086195666e-05
9.0069206087671e-06
1.23949410275104e-06
-1.47123164344702e-05
-2.12767356775859e-05
-3.28144274689481e-05
-2.17387004914588e-05
-1.64499193621474e-05
-7.28594229798971e-06
-1.12913382890679e-05
-1.66471622024815e-05
-1.83356207889721e-05
-1.06907743892074e-05
-1.03203558454375e-05
-3.56582900065971e-05
-1.59119656756037e-05
-2.10731385661789e-05
-2.14942198376895e-05
-8.79750324625369e-06
-1.92626404329539e-05
-1.39326775157709e-05
-3.12401431653718e-05
-2.2341080026646e-05
-1.02352604268107e-05
-2.36581222106687e-05
-1.04301005234164e-05
1.31398630814958e-05
3.1467785162517e-06
-2.70860744321786e-05
-2.49028084583178e-05
-5.06090857999719e-06
-1.37149661067415e-05
-2.83483433332767e-05
-3.02594845144252e-05
-5.3000560931646e-06
-2.2762894412274e-05
-1.84228263921548e-05
2.9611276285349e-06
-1.68333321642719e-05
-1.17900350880652e-06
-1.61758287254355e-05
-2.79547951424645e-05
-1.55668699876645e-05
-2.5239075237458e-05
-1.14424667810836e-05
-2.53770361810089e-05
-1.25541473654016e-05
-4.639845416583e-06
-9.95026638410358e-07
-1.11763677633183e-05
-2.17447634749118e-05
-2.01223103038282e-05
-2.97277908859844e-05
-1.38187527537763e-05
-5.26914478422112e-06
-2.45770575189597e-05
-6.01637211518676e-06
-1.38435306311696e-05
-1.24686139540738e-05
-1.81409806780782e-05
-1.31174718874175e-05
-3.87863821677355e-05
-1.21217876102182e-05
-1.09016174045606e-05
-1.36852092971674e-05
-2.14212134714073e-05
-4.10432866129811e-06
-2.09437488069809e-05
-1.72192887752504e-06
-1.75131520007208e-05
-1.14195039238869e-05
-1.84342363313567e-05
-2.401678900171e-05
-2.15674527313416e-05
-2.33145231483286e-05
-1.85056389889032e-05
-1.10084184383673e-05
-1.53650583307916e-05
-2.03756786450242e-05
-1.55106508239951e-05
-3.22012035900977e-05
-9.63548104633455e-06
-3.07523648702862e-05
-2.14084126826824e-05
-8.39659867968385e-06
-1.73113569783841e-05
5.05387891731792e-06
-1.90113113025338e-05
-1.44961185791348e-06
-9.41814785263917e-06
-1.49301292736672e-05
-2.50882841456216e-05
-1.87954034420743e-05
-1.98817540525779e-05
-1.29399370894331e-05
-2.49323868433755e-05
-1.84410535073721e-05
1.02769984509171e-05
-9.50528462269645e-06
-2.65449522373716e-05
-2.35786454393958e-05
-4.52416076192044e-06
-1.19956167416267e-05
-2.09252337691882e-05
-1.00586734934732e-05
1.6322169028912e-06
-1.35463423771186e-05
-1.66883835459186e-05
-1.05221906904188e-05
-1.15993934804905e-05
-1.02473439636485e-05
-2.7203404547051e-05
-2.71764624933153e-05
-1.55826496366855e-05
-3.13590765183257e-06
-3.27314865182269e-05
-1.25768978894062e-05
-8.49552981077942e-06
-1.90856199013242e-05
-1.52387559037689e-05
-9.38593439748015e-06
-6.87102661302561e-06
-2.48780026779441e-05
-3.15938560152372e-06
-9.58087957623927e-06
-2.00207790199506e-05
-4.50092055377555e-06
-2.9338478245523e-05
-1.30273732963434e-05
-2.06456075283297e-05
-1.11184089303773e-05
-3.98036991149017e-06
-1.89471369937252e-05
-7.30129433449924e-06
-1.44092255831987e-05
-5.81242636894584e-06
-9.65125825467687e-06
-1.23476774266093e-05
-2.08010826451758e-05
-6.41155398131404e-06
-1.78926961320002e-05
-1.57220888247585e-05
-2.35373952881873e-05
-1.84016308327843e-05
-1.9742934593313e-05
-1.45321689245841e-05
-9.53989934739586e-06
-2.25546657397728e-05
-1.51827879960564e-05
-1.30459574065559e-05
-2.78602488204963e-05
-2.89016415360957e-05
3.31939652988315e-06
-2.96852867481623e-05
-2.71525964018997e-05
-3.39523170832265e-05
-1.16838610275383e-05
-2.12163297546962e-05
-1.18612292483311e-05
-4.01553378635632e-05
-6.03966118667635e-06
-1.71593327413986e-05
-1.99474520144516e-06
-1.81537960237985e-05
1.56835884219824e-06
-6.13021225977635e-07
-8.38451471811576e-06
-1.67020336390873e-05
-1.21682039757748e-05
-2.59530219133646e-05
-7.59786683709678e-06
-2.41384687922963e-05
-2.55270922219053e-05
-2.11027181021739e-05
-2.21403717575667e-05
-1.34560501556035e-05
-1.32403443263044e-05
-2.46584909280186e-05
-9.31537117892426e-06
-2.5602079040045e-05
-2.00412168671385e-05
-2.28619417321333e-05
-1.77841275490993e-05
5.45611340173842e-06
-7.88061345637804e-06
-1.36707863716516e-05
-8.88626626663138e-06
-2.36856126000997e-05
-1.91666230633576e-05
-2.09154417653126e-06
-1.80070023985207e-05
-2.10498509347627e-05
-1.65368562814545e-05
-2.26382381183727e-05
-2.47802013400726e-05
-3.75147223742489e-05
-1.83902531205183e-05
-5.04474837246462e-06
-2.14733767733295e-05
-7.44877675502003e-06
-2.2889383232609e-05
5.62428790327562e-06
-1.60987150147662e-05
-3.41026043949906e-05
-2.5971452010886e-05
7.36697676748851e-07
-4.40704233407947e-06
-3.14036374802873e-07
-1.29677230303143e-05
-1.35157364936246e-05
-2.23617017493365e-05
-1.28376822242486e-05
-5.60915616985308e-06
-2.94538676644018e-05
-1.68321771033966e-05
-3.11957484260115e-05
-2.42964410379621e-06
-1.29579060754014e-05
-2.52432884448344e-05
-2.01252731912894e-05
-9.64235050041649e-06
-1.50485087463317e-05
-2.6327185686887e-05
-1.74742495117031e-05
-5.71502724575348e-06
-1.0833614316402e-05
-2.29139259237805e-05
-1.64912888677037e-05
-2.48292529900377e-05
-3.81584348406687e-06
-1.3479964960314e-05
-7.15264787875207e-06
-2.26607116175804e-05
-3.89950177339699e-05
-1.04013673264535e-05
-1.40645330014425e-05
-3.25128100330475e-05
-2.17763971189696e-05
-2.07042010179472e-05
1.18390723284862e-05
-6.33933681167025e-06
-1.78806786740559e-05
-4.54124228334782e-06
-1.79898950453679e-05
-1.33196393651754e-05
-1.62576527515658e-06
-1.80969778578777e-05
-1.76610987511385e-06
-1.6744655434839e-05
-3.06214758071165e-06
-1.58786377354402e-05
-2.14317321663276e-05
-2.98407928648244e-06
-3.15596478425538e-06
-2.08337971266228e-05
-7.30325923534907e-06
-9.34019871643732e-06
-9.92971811952133e-06
-1.0984216776457e-05
-2.1717008006306e-05
-1.4707296813471e-05
-1.96792826333081e-05
-2.82643734115985e-05
-3.03021488623208e-05
-8.47380359054372e-06
-2.25979806747169e-05
-2.73706937151108e-05
-1.06203476785931e-05
-3.89459189529553e-06
-2.75477631932597e-05
-1.75111473059408e-05
-3.20890691946383e-05
-3.39883123954625e-05
-7.98718423854885e-06
-1.61813463283558e-05
-1.39511647999245e-05
-3.85078680788486e-05
-3.47374818439789e-06
-1.0788114804801e-05
-2.00932618448418e-05
-1.06277315890414e-05
-2.12627338132521e-05
-1.1642557780313e-05
-1.78712542340276e-05
-5.32624185503005e-06
-2.04168295149295e-05
-3.63620539598874e-05
-1.37788869349776e-05
9.43646831250882e-06
-1.71913846761942e-05
-7.30331338857704e-06
-8.55249084966457e-06
-2.92315911220711e-06
-1.63389101573157e-05
-2.03056600179224e-05
-1.17522376374395e-05
-2.40603152583241e-05
-6.46360894842479e-06
-1.37567093089427e-05
-1.33676172420521e-05
-1.81871946632769e-05
-2.99857582448573e-06
-1.1728542594814e-05
-1.00938639403508e-05
-1.47607479769765e-05
-1.75585677937274e-05
-1.1814067850339e-05
-6.04003783386213e-06
-2.56916671779948e-05
-1.56130120773843e-05
-1.92021534658071e-05
-1.77368783556991e-05
-2.56380170727205e-05
-1.79277873390434e-05
-1.73519577567251e-05
-2.36395152483554e-05
-1.07863533380897e-05
-5.40348610442529e-06
-1.23447177313132e-05
-2.91723292480322e-05
-1.95862175952543e-05
-2.29143880348175e-05
-1.6596519624392e-05
-1.42779949612642e-05
-1.37824366274921e-05
-7.65585886065941e-06
-1.15638345740113e-05
-1.55205827184882e-05
-1.60942088610448e-05
-2.95140273616913e-05
-2.09319277398283e-05
-9.93235176220892e-06
5.94549777151955e-07
-2.09596209521857e-05
-6.1113101835897e-06
-6.87576268260183e-06
-1.19374316939215e-05
-5.92655363879998e-06
2.29151796131371e-07
5.26586729677104e-06
-7.37536416994937e-06
-2.19664704008271e-05
-1.0847767288918e-05
-3.87506117325241e-05
-2.40722579116055e-05
-1.59045197678613e-05
-1.24598646399965e-05
-2.31587129715227e-05
-2.20946878015285e-05
-2.23294610574291e-05
-1.36412027512806e-05
-8.99811175679574e-06
-1.11188023196632e-05
-2.22980973080091e-05
-2.74908709937807e-05
-2.97078142757611e-05
-3.15470729491832e-05
-6.2312518150868e-06
-2.29643494122739e-05
-3.215829534786e-05
-3.91920526696719e-05
-1.08415555824028e-05
-2.09900852903726e-05
1.73349633747122e-06
-2.30766583934046e-06
-4.45163551641626e-06
-2.15340913915458e-05
-1.16082466538909e-05
-2.46680132712524e-05
-1.39054516411886e-05
-9.82819300161091e-06
-1.84832590997101e-05
-1.00968711515858e-05
-1.31799906107327e-05
-1.996906915051e-05
-1.98753586228232e-05
-1.53970678819401e-05
-1.81377324088343e-05
-1.26125993004202e-05
1.16246955806728e-06
-2.11064083267339e-05
-8.19750315746757e-06
-1.43752923187195e-05
-1.84081108582694e-05
-2.34955840696701e-05
-1.95596403591579e-05
-1.36319782250921e-05
-2.31412623557421e-06
-2.8717003260001e-05
-1.06989604506343e-05
-1.91517045472411e-05
-1.5952087523447e-05
-4.97718012215987e-06
-9.82724040039115e-06
-9.25532834143207e-06
-1.13051903094949e-05
-1.90719031561896e-05
-1.93954974256229e-05
-2.41596385981021e-05
-1.99051551321858e-05
-2.4207847020967e-05
1.75655123615257e-06
-2.43493782399714e-05
-1.76260773036651e-05
-1.68524027792013e-05
-8.99645022202144e-06
3.76952886330553e-06
-1.90770936487895e-05
-1.35478178758172e-05
-2.50152233652543e-05
-3.05406560796707e-06
-2.35013644552263e-05
-1.70065138372011e-05
-2.67476682699607e-05
-3.06653130458558e-05
-7.92165630999981e-06
-1.92460873010897e-05
-2.54965618815826e-05
-1.68344933341931e-05
-3.19242328185402e-05
-2.40127884661387e-05
-1.95976689222249e-05
-1.87810901314552e-05
-3.0732036806226e-05
-2.73282081999062e-05
-2.06024149112572e-05
-2.19508461080961e-05
-3.04380424813384e-05
-1.6218739209598e-05
-8.74161354214705e-06
-2.04849117350073e-05
-1.42928372227505e-05
-6.24334830315505e-06
-3.57198327839753e-06
-7.55013445452154e-06
-2.51855638039459e-05
-8.59985911805826e-06
-2.44172586928243e-05
-1.16677623663541e-05
-1.29872193051806e-05
-2.58694432980485e-05
-1.31959211232739e-05
-2.57267290274256e-05
-1.64320962130138e-05
-2.7637533692909e-05
-2.41431887591543e-05
-1.25358530242891e-05
-1.2195934323379e-05
-1.28609481143167e-05
-3.11079168104098e-06
-6.69348169567563e-06
-1.74614126303968e-05
-2.71772566384503e-05
-8.75683934269252e-06
-1.52464196899344e-05
-2.80238261544268e-06
-1.80641507823756e-05
-3.20537224883817e-06
2.04536440009107e-06
-3.24347655720216e-05
-4.17602336555687e-05
-1.51969484398275e-05
-1.5393962190564e-05
-7.65113629425521e-06
-1.09436763425979e-05
-7.81922304773422e-06
-1.74577404809105e-05
-3.25638532472914e-05
-4.50501524979048e-06
-1.68576065498696e-05
-2.05691623904225e-06
-7.86447375088085e-06
-2.39948922070825e-05
-2.29588046222979e-05
-1.84231330555311e-05
-8.60433824325473e-06
-2.49634229754135e-05
-3.04427043563054e-05
-1.72703234665869e-05
-1.7094791550936e-05
-3.73270317877923e-09
-1.51287347744305e-05
-1.01067203719459e-05
-6.44317643825388e-06
-2.28869516634279e-05
-3.14117185908958e-05
-1.35997402504384e-05
-2.95606371245268e-05
-1.17401015219942e-05
-1.1935380263249e-05
-1.41683273657064e-05
-1.4819529716307e-05
-1.39740382125412e-05
-9.95734292743153e-06
-1.45970628013672e-05
-1.88181533549666e-05
-1.00160649013092e-07
-2.40148598608146e-05
-9.44141973808003e-06
-7.55094231298524e-06
-2.63529031660242e-05
-1.13820741017848e-05
-2.42872316121078e-05
-2.5560853009077e-05
-1.59164530558013e-05
-1.4321735281258e-05
-3.06309175359627e-05
-1.85397661739291e-05
-1.73202950509749e-05
-1.83602602718813e-05
-1.97044983566072e-05
-5.15148738501706e-06
-2.84455025886025e-05
-2.37233374936917e-05
-9.82518629798735e-06
-1.04501718269265e-05
-1.59217077035231e-05
-4.42949647202917e-06
-1.01005182845466e-05
-2.51299949290193e-05
-9.57658520025983e-06
-1.02417719870966e-05
-1.03846780668344e-05
-1.28109899458756e-05
-3.77312007458968e-06
-2.06257276946985e-05
-5.57198515105941e-06
-2.0873543493277e-05
-1.05963688883342e-05
-2.22765501197973e-05
-2.17483253340956e-05
-6.43005351667051e-06
-4.59748039167248e-06
-5.27190867581908e-06
-2.48421080784034e-06
-3.63584349643719e-05
-2.30305823106414e-05
-2.28259675722011e-05
-3.05120817511043e-05
-1.88570389074089e-05
-6.14916317306162e-06
-1.18476659468536e-05
-1.64080107758285e-06
-1.6205430410422e-05
-2.08645814345252e-05
-2.2402902816017e-05
-4.27936794255418e-06
-9.16628490958185e-06
-1.56592192667727e-05
-1.5016874178157e-05
-1.05126351930434e-05
-1.0033078619768e-05
-3.19305152103683e-05
-3.85940992822476e-06
-2.55896509809753e-05
-3.26690667815144e-05
-1.14598831738742e-05
-1.18369048551489e-05
-1.56454694527957e-05
-1.75677556494844e-05
-6.13772325566797e-06
7.80330981413652e-07
-2.38146781523718e-05
-3.06175785873472e-05
-1.4590764298674e-05
-1.40766807049587e-05
-1.24806061308574e-05
-8.29684426339633e-06
-1.39863263721463e-05
-2.87705484724364e-05
-1.95516718126952e-05
1.51398784897522e-06
-2.38092923773874e-05
-5.17400078734207e-07
-1.88792205770635e-06
-2.12849505206513e-05
-1.92894065057799e-05
-3.37350699985444e-06
-5.7729001565831e-06
-1.64837142129022e-05
-1.83758922834242e-05
-2.78462682292845e-05
-2.08586466709832e-05
-1.5742275991913e-05
-8.07104270524798e-06
-2.73973438000753e-05
-2.285155665455e-05
-3.34182644270725e-05
-3.40788481364749e-05
3.32892536352092e-06
-1.74268735616942e-05
-1.15064096139585e-05
2.62539452079443e-06
-1.64102347361735e-05
-5.72216904019062e-06
-1.58505145742013e-05
-2.10460867274742e-05
-1.59902163165949e-05
5.00937377204064e-06
-2.16288031317413e-05
-1.38092720368101e-05
-2.68709470004145e-05
-1.69338534780594e-05
-1.31488757011787e-05
-2.20587209267293e-05
-2.23093682560808e-05
-6.29323370701007e-06
-9.0808694428907e-06
-5.52336101435669e-06
-1.65601106593133e-05
-2.84023205392922e-06
-4.08380407511882e-06
-1.26539176081643e-05
-3.27374586240493e-05
-1.30247812767209e-05
-3.89229960692595e-05
-2.19956223304816e-05
-9.81598529200621e-07
5.00968656552586e-06
-2.61894173500308e-05
-2.3183183340164e-05
-1.42904675814713e-05
-2.74213835700493e-05
-1.01687810487475e-05
-6.81841796137291e-06
-1.04732126233198e-05
8.4874819557861e-06
-1.94783167204844e-06
-2.06490327183044e-05
-7.53103815737474e-06
-1.66740194326555e-05
-3.66155926895378e-06
1.8042161073867e-06
-1.11652201216467e-05
-1.88449933179442e-05
-1.67492198959331e-05
-1.64429807348742e-05
-1.04849701441242e-05
-9.70719066688142e-06
-1.69966462452812e-05
-2.20250943554568e-05
-1.91796358040355e-05
-2.19395305117201e-05
-2.34143278151885e-05
-1.06152445957753e-05
-3.07874649788698e-06
-2.16511959360811e-05
-3.34449591909597e-05
-1.84032763114774e-05
-1.37644284693011e-05
-9.013186307707e-06
-2.61907299344374e-05
-5.2902428440605e-06
-2.06988670693083e-05
-8.02849232304158e-06
-9.42677090055916e-06
-2.03048683094734e-05
-1.39141632130811e-05
-1.88981812834508e-05
-2.02705743306401e-05
-1.26359881281897e-05
-5.79013475794079e-06
-1.10106727210699e-05
-9.97013585171602e-06
-1.89513247098776e-05
-3.4444456897097e-06
-1.87183894881721e-05
2.15726256122183e-06
-2.01108647495505e-05
-1.77412450860532e-05
-1.90006363019024e-05
-1.56828234226097e-05
-1.42431119218891e-05
-2.18307328989121e-05
-2.09944031044266e-05
-1.06712372910679e-05
-1.70354399172361e-07
-1.35839207069365e-05
-2.145648162064e-05
-3.47537751558873e-05
-1.68846223963707e-05
-6.80549122877966e-06
-5.23406593592225e-06
-2.06388519551701e-05
-5.30011040396707e-06
-7.91213311310598e-06
-6.86003090813774e-06
-2.28387016348837e-05
-3.1415938242957e-05
-5.50594866189108e-06
-1.61917334450865e-05
-3.09066236281394e-05
-1.64291691412263e-05
-2.70322743670352e-05
-2.12584151221222e-05
-1.10867009064626e-05
-1.68379450240945e-05
2.31430457598518e-06
-2.42996447718187e-05
5.6085172570044e-07
-5.61844887769809e-06
-1.81424297832613e-05
-1.64629288726956e-05
-1.23325322402457e-05
-1.53706642886892e-05
-1.09149366972685e-05
-1.99418537392051e-05
2.41724750287404e-06
-3.17989658938411e-05
-1.88057077608366e-05
-1.33875520340977e-05
1.54855051894963e-06
-1.64970122392155e-05
-9.52255553887886e-06
-4.97181934047517e-06
-2.55135543840055e-05
-1.75036067020957e-05
-3.7077349265371e-05
-9.88759597197579e-06
-1.9687287121479e-05
-1.60510026726306e-05
-1.37988686892431e-05
-2.80827311186121e-05
-2.36505820317752e-05
-1.52872812297953e-05
-3.88196641959772e-05
-1.61746290901493e-05
-5.49447478754292e-06
-1.59113473697054e-05
-1.31407680108531e-05
-1.25966392197233e-07
2.61456644753781e-06
-1.52485885604998e-05
-2.21852056855661e-05
-1.16887891300172e-05
-1.06467213106112e-05
-2.00314740002015e-05
-2.64351730155745e-05
-3.77202667878186e-06
-2.02918256105735e-05
-1.57865206990345e-05
-9.83226608811343e-06
-1.41539530560524e-05
-2.02064484733132e-05
-1.75397703233527e-05
-9.55589479600478e-06
-1.90953268672263e-05
-1.69826463940244e-05
-2.51704912561252e-05
-1.70597495172754e-05
9.56262245190779e-06
-2.76002639183479e-05
-1.88351863050153e-05
-2.91027226999763e-05
-1.8517805395356e-05
-1.94660835853718e-05
-5.66826836024994e-06
-4.3776966467402e-06
-2.06270401183728e-05
-7.28425156814526e-06
-2.46864646294849e-05
-1.85476881592503e-05
-1.82506700872251e-05
-2.65492989706366e-05
-2.22834655383006e-05
-2.17227792408304e-05
-9.29727490320334e-06
-1.91448423413015e-05
-2.69526002595534e-05
-2.67814945677616e-05
-1.98895396792992e-05
-1.20915622587352e-05
-1.13655476555944e-05
-1.50823253724455e-05
-2.05431374542257e-05
-2.31394106932727e-05
-1.35248434050364e-05
-8.4044758326648e-06
-3.03673563800241e-05
-2.90000021457347e-05
-8.38492842063232e-08
-1.86004071827792e-05
-1.42001204571749e-05
-1.17401482314872e-05
-2.42028831850409e-05
-1.21323144206167e-05
-5.72139661713804e-06
-1.06013612635259e-05
5.22344858402053e-07
-1.95153078410578e-05
-1.47805000620234e-05
2.1765073440902e-08
-1.28714708772907e-05
-2.30164115102005e-05
-1.51663434760382e-05
-4.71962949188887e-06
-3.26852186407637e-05
-5.64789089175657e-08
-2.4989820699952e-05
-4.82439129998418e-06
-1.36469908927413e-05
-1.81822725784386e-05
-2.16106618569204e-05
-3.37818548881493e-05
-2.29063947889115e-05
-5.15599790480806e-07
-1.72099157973205e-05
-1.28618265329296e-05
-1.98981595435979e-05
-8.9626510403899e-07
-1.25410107612547e-05
-1.94270029673466e-05
-1.79806914227956e-05
-1.87858300114168e-05
-2.79266709155491e-05
1.92526883975923e-07
-7.15284142719488e-06
-2.61525675638977e-05
-3.84248225621832e-06
-8.45304340638702e-06
-1.51338707856106e-05
-1.19281234316279e-05
-4.59842489557257e-06
-1.30772546068424e-05
-1.5189164691881e-06
-2.03863570818206e-05
-1.6949879452948e-05
-2.58826577958114e-05
-2.46490008342507e-05
-1.41309895617889e-05
-2.24884239902229e-05
-7.28936852881284e-06
1.80812280222487e-06
-3.16149069206285e-05
-2.80240448838394e-05
-1.49471552885975e-05
-1.90741735010668e-05
-1.4412980740772e-05
-1.14577526498467e-05
-1.51248832381647e-05
-1.09713192932495e-05
-1.5182849710749e-05
-1.55028028382606e-05
-1.89718888151123e-05
-1.09456064195491e-05
-1.11260886305991e-05
-9.91613007909479e-06
-6.54541300287673e-06
-1.05320462334804e-05
-1.7972765868454e-05
-1.2210617886577e-05
-2.52405262327732e-06
-2.27386170540082e-05
-1.28433656545942e-05
-2.26226179967418e-05
-1.75770319209615e-05
-3.62893717114176e-06
-3.70293125215804e-05
-1.69445885494197e-05
-2.44724155910318e-05
-3.27045096625003e-05
-2.1808484647125e-05
-2.85439289589526e-05
-8.15621363728035e-07
-1.8263586751216e-05
-4.00820465742624e-06
-1.55478850615272e-05
1.55406661368614e-06
-2.96287297710422e-05
-1.93200211793813e-05
-1.34171364198656e-05
-1.99910477598069e-05
-1.25985554102198e-05
-2.55737778777884e-05
-1.53051810912409e-05
-2.45940644360767e-05
-2.26741420474922e-05
-4.76624629850184e-06
-1.54322215168414e-05
-3.53574779983348e-05
-6.37864680793174e-06
-2.44642719277895e-05
1.10168025216811e-05
-2.08835865326984e-05
-2.15065656624582e-05
-1.82536055231414e-05
-2.91050053244431e-05
-1.6598388576671e-05
3.07033265839196e-07
-1.52636359785314e-06
-1.33158774007639e-05
-4.02974518460953e-06
-2.13781723764296e-05
-1.25595379066426e-05
-2.44398645717543e-06
-8.27331946422614e-06
-1.46461615313507e-05
-8.45038508939505e-06
-9.95872478842022e-06
-5.7324199023761e-06
-2.95615370814204e-05
-1.59492134942723e-05
-1.28138168841138e-05
-1.97167138030593e-05
-5.18757540215076e-06
-1.64683652712851e-05
-4.78086289899448e-06
-5.33063221042241e-06
-1.56104992907974e-05
-1.2207532698777e-05
-1.95837708240911e-05
-2.54063743306752e-05
-1.37557508501296e-05
-1.52122176768061e-05
-1.42367832644105e-05
-1.94354736077545e-05
-2.21928560448637e-05
-2.84890091911766e-05
-1.17665339566848e-05
-2.68797977533349e-05
-5.85167660052072e-06
-8.07010820995982e-06
-5.44767312895595e-06
-3.70098534510516e-05
-2.42632126699281e-05
-1.90570385014429e-05
-1.3749957364235e-05
-1.39115984576899e-05
2.04319439971777e-06
-1.7032331246367e-05
-2.42851877761266e-05
-3.90944007129215e-05
-2.51414681285494e-06
-2.70423143989023e-05
-1.26255687931377e-05
-7.23123010992977e-06
-2.99289860077114e-05
-1.42310871989188e-05
-2.33049428418352e-07
-9.83830164158076e-06
-1.37287788590265e-05
-8.45940735965057e-06
-1.22006814780868e-05
-1.91457497997686e-05
-1.17489476034309e-06
-8.34451638893843e-06
-1.71537723582479e-05
-3.42736801481382e-06
-1.96569224395868e-05
-5.95935879062939e-06
-1.38127506959118e-05
-1.74947357275504e-05
-2.16996145430426e-05
-1.99134565394927e-05
-2.1272411720628e-05
-1.24542082615279e-05
-2.0284475970582e-05
-5.59388735155462e-06
-3.20903360388186e-05
-1.48205150710225e-05
-2.10201485418027e-05
-1.74205949492974e-05
-1.41780892200292e-05
5.90300593918617e-06
-1.64904111229793e-05
-4.19449087854398e-06
-8.0676575834137e-06
-9.4489816625273e-06
-8.55019007170048e-06
-5.83534592525696e-06
-1.42215130977171e-05
-3.82843501325469e-05
-1.83286585811012e-05
-4.56049369752941e-06
-1.91838521649117e-05
-1.19224283794423e-05
-1.3738416887826e-05
-3.04237885307037e-05
-1.94429063700921e-05
-2.77382443823007e-05
-3.96606082981386e-05
-8.18241226593413e-06
-3.08736651893539e-05
3.94141904799686e-06
-2.32609057337065e-05
-2.05002023353542e-05
-2.08532490721593e-05
-2.11803826584304e-05
-3.04450740460219e-05
-2.2757305097937e-05
-3.67087770679503e-05
1.14453437816862e-06
-2.798487817714e-05
-9.62341145148771e-06
-5.55767750656508e-06
-6.40960404032705e-06
-1.83009540589365e-05
-2.84049984501331e-05
-1.48370112694728e-05
-3.23595802727579e-05
-2.17408387105169e-05
-1.90260763995858e-05
-2.04950380181688e-05
-2.82173206768973e-05
-3.82117017692364e-06
-1.54440692266978e-05
-4.34719461590177e-06
4.62157388288513e-06
-1.10378939058875e-05
-1.99343006297931e-05
-3.67115562317008e-05
-2.87724021502508e-05
-1.54263563877677e-05
-2.70422216009879e-05
-1.15859055897913e-05
-8.52839601053865e-06
-7.88139360742016e-06
-1.20168681237532e-05
-2.24174277875007e-05
-1.51785844389954e-05
-4.09605757805474e-05
-2.05570098780237e-05
7.95585352835987e-07
-8.87465047726683e-06
-1.39031678751651e-05
-3.44222122421923e-05
-1.2419430824139e-05
-4.16878431150445e-05
-1.2480758468162e-05
-1.48313893159587e-05
-2.20881089936548e-05
8.48955762732494e-06
-1.51081459808312e-05
-1.06891002027753e-05
-2.20406113896615e-05
-1.47846339407736e-05
-1.45684426042334e-05
-2.30253519696845e-05
-9.51536675615327e-06
-1.2992333123442e-06
-1.42247950513455e-05
-1.27777819490472e-05
-1.67125092008136e-05
-8.63948709405713e-06
-7.95077495077858e-06
-1.40789180211638e-05
-8.2613245381728e-06
-9.30915700677948e-06
-2.00015420972253e-05
-4.03362384942772e-07
-9.15913386842512e-06
-4.22309720694466e-06
1.61912695234453e-06
-7.30392805707899e-07
-2.48767426154128e-05
-1.82084702563466e-05
-2.59498178515643e-05
-1.19417635688232e-05
-6.53298386330456e-06
-2.51092776724423e-05
-1.94807888412423e-05
-1.45059503854692e-05
-2.71147916368523e-05
-2.10750337202499e-05
-2.64069330383942e-05
4.17169066327721e-06
-8.2768282928887e-06
-1.65663587643113e-05
-2.01411018388955e-05
-1.70067550302394e-05
-1.82863129837843e-05
-2.65583035453936e-05
-1.39729873827756e-05
5.74502328404203e-06
1.07248707243771e-05
-1.96515221530826e-05
-3.30915409596665e-05
-1.13665671558159e-05
-7.8796058870046e-06
-1.73455029096356e-05
-2.55433262589015e-05
-1.47392247300443e-05
-1.48723461796064e-05
-1.92653257219737e-06
-3.08628959223607e-05
-1.71050215750709e-05
-1.75534133101592e-05
-1.11626067072033e-05
-1.45757178240298e-05
-2.25436811035794e-05
-8.71515739475184e-06
-3.43959508752931e-06
-1.13396511011079e-05
4.65375214348818e-07
-1.31883332687696e-05
2.16688547927646e-06
-2.32700167215563e-05
-1.75336111409476e-05
-1.05172425824942e-05
-1.81666955601473e-05
-4.8315159048049e-06
-2.48534816164988e-05
-1.00880352119675e-05
-1.58676677898614e-05
-1.63620821827417e-05
-3.97108038247826e-06
-2.75742688231309e-05
-2.79842689747647e-05
-2.26788062197295e-06
-6.03916526141222e-06
-1.36709308003355e-05
-1.86082656244479e-05
-1.58718246603698e-06
-2.08104614155131e-05
-1.39418196581437e-05
-1.81566273571121e-05
-1.45813227497351e-05
-1.96600093824258e-05
-2.78404830825274e-05
-1.65352163542646e-05
-7.69050620917817e-06
-1.9849259967357e-05
-2.64848994620348e-05
-4.21028173082405e-05
-2.28160729252909e-05
-2.08738671204032e-05
-3.59253354583523e-06
-2.81125838329259e-05
-1.90496341222467e-05
-1.95326504078778e-05
-2.94635650198935e-05
-1.80049955642376e-05
-1.90301820694947e-05
-1.29743451126975e-05
-2.45821139060229e-05
5.75571815864434e-06
-1.76580396072026e-05
-2.53282572530888e-05
-9.64772699767033e-06
-1.62707768559573e-05
-1.91069947150692e-05
-7.00643531563205e-06
-3.03756596468987e-06
-1.1554221648888e-05
-6.09314175383816e-06
-2.87508067446256e-05
-2.33357671145003e-05
-4.93727493172993e-06
6.74723472293086e-07
-1.55854438091306e-05
-3.68909243534497e-07
-1.6355241150577e-05
-5.25766995052445e-06
-1.17599725518754e-05
-1.43053901316321e-05
-1.51071182276462e-05
-1.99209432293264e-05
1.13628653872524e-05
-2.79182831516375e-05
-9.6184677472271e-06
-1.51747437461372e-05
-2.18897778346099e-05
-2.38252518072438e-05
-1.20674890386721e-05
-6.87567933165037e-06
-7.29165590382546e-06
-2.02477693717877e-07
-1.75479234831506e-05
4.85130688653478e-06
6.04272608872978e-06
-2.56017728769486e-06
-3.04935376444489e-05
-1.16669164182499e-05
-1.2065820591943e-05
-6.73535967969907e-06
-2.42954199725169e-05
-2.77520609302114e-05
-1.31372381340543e-05
-3.62019191714287e-05
-1.35781735552935e-05
-1.67921919744709e-05
-2.02722809807221e-05
-2.61915124644551e-05
-7.9981607903807e-06
6.40935873405442e-07
-2.00403300564613e-05
-2.10809113227001e-05
-2.17158467629746e-05
-4.56514670113488e-06
-8.86996032517577e-06
-3.05626512032447e-05
-4.55444758296142e-06
-1.62341438554724e-05
-2.4240020695381e-06
-1.97888556106037e-05
-3.21181343224767e-05
-5.42299967226306e-07
-2.34345763105479e-05
-1.16379145807556e-05
-1.41072388099445e-05
-2.75133773148941e-05
-1.98121489155169e-05
-1.60650517176924e-05
-1.10166814146905e-05
-1.36520663092394e-05
-3.02791999818169e-05
-2.01371148516022e-05
-1.37136024761546e-05
-1.41281803426328e-05
-1.8847648119573e-05
-2.77969335874131e-05
-2.90873352673179e-06
-1.116218436494e-05
-8.35812586484519e-06
-3.04400686590039e-05
-2.30460958508258e-05
-1.64973275157156e-05
-1.73077286779849e-05
-1.2867689232172e-05
-2.36678629076882e-05
-2.14579808600353e-05
-1.505810718246e-05
-2.44164992098649e-05
-1.40879820334735e-05
-5.05129130407883e-06
-1.04198132463164e-05
-2.55602372480585e-05
1.56950590854874e-06
-2.23318218837456e-05
-9.74261530175162e-06
-1.53744574063345e-05
-3.09428409509953e-06
-1.45718638028559e-05
3.69548107908946e-06
-2.84180967271547e-06
-1.200601632748e-05
1.51235333465395e-06
-2.6481674380572e-05
-2.23433418530993e-05
-8.46196784167954e-06
-2.32225802333957e-06
-1.36817900271123e-05
-3.40117923684678e-05
-6.50715799325196e-06
-1.29532800960064e-05
-3.85394219921846e-06
-1.36645613040644e-05
-8.85188452787175e-06
-8.95746979863221e-06
-2.23007361228974e-05
-1.26939168492488e-05
-6.81519469060017e-06
3.43242627024023e-06
-2.82549651281679e-05
7.48934876862802e-06
4.0093179015969e-07
-1.78510383332103e-05
-1.19120598400406e-05
-2.75803893904975e-05
-1.12358394281044e-05
-4.8700966233291e-06
-6.51247675290277e-06
-2.0240291591607e-05
-2.131721134568e-05
-1.74955830840252e-05
-1.33149338928113e-05
-1.41888558430482e-05
-7.85000155757934e-06
-1.01957749910845e-05
-9.96316422184517e-06
-5.02081159528309e-06
-1.10722860310114e-05
-1.82222432646019e-05
-1.09430965093893e-05
-1.72465192376308e-05
-1.76384220112568e-05
-2.44452237176834e-05
-1.72080847794936e-05
-1.16253398489915e-05
-2.40312818065627e-05
-8.7929802582131e-06
-9.52260745570991e-06
-1.26968183553142e-05
-1.34420863660027e-05
-9.96963976619021e-06
-1.99618204407631e-05
6.82147504843908e-07
-3.14302661498727e-06
-1.5217058934339e-05
-1.78809147390523e-05
-1.33298799612593e-05
-6.04728618841192e-06
-1.01600096028109e-05
-1.74254170631455e-05
-1.98171151372196e-05
-2.2807480113321e-05
-1.12214707936291e-06
-1.64935008825634e-05
-2.22971126942253e-05
-1.50368647773654e-05
-3.02180209679744e-06
-1.45529150394876e-05
-3.56042803133454e-05
-1.47423558294015e-05
-1.37284486640773e-05
-3.55929758082537e-05
-1.40664794877256e-05
-2.15914500355244e-05
-6.5267667615012e-06
-8.67454099567035e-06
-2.60563077861231e-05
-1.59433117763942e-05
-1.72229203078338e-05
-9.11769813545662e-06
-2.87489651690005e-05
-3.24135892020329e-05
-2.30153219751415e-05
-1.05116717816167e-05
-2.71281834177703e-05
8.01193335851787e-07
-3.81337976354965e-06
-4.41629518403346e-06
-2.56052323329996e-05
-5.80060094558545e-06
-1.95021181300994e-05
-6.64282741572303e-06
-2.35295237233955e-05
-1.99683190898572e-05
-1.25743331576848e-05
-8.59637914947296e-06
-1.14502238368164e-05
-3.21490286210719e-05
-6.40974874365352e-06
-1.2284749114298e-05
-1.61850569184999e-05
-1.20142387493647e-05
-2.45962578923295e-05
-2.87948246809514e-05
-1.56080613400759e-05
-1.26780721108554e-05
-2.22785069774391e-05
-1.73132227045338e-05
-1.39430914351518e-05
-3.1710780125222e-05
-1.63165050787705e-05
-7.80089261651305e-06
-1.42570996901327e-05
-1.50847901983004e-05
-1.95276466443638e-05
-9.1578588870641e-06
-1.17984908097176e-05
-1.5120119931884e-05
-3.52815612251392e-05
-9.26474554272307e-06
-1.05503637341481e-05
2.64663830465433e-07
-1.75892955804931e-05
-2.39084173984982e-05
-2.38154281566829e-05
-7.58697145908909e-06
-1.23861521832289e-05
-3.90975834937935e-07
-3.1666514232831e-06
1.74898496910716e-06
-1.47963770077895e-05
-2.3841291415784e-05
-6.3419081212379e-06
-8.36819488274065e-06
-9.04036491849623e-06
-2.64056986269825e-05
-1.7017341924444e-05
-2.19770650064397e-05
-1.2945124903672e-05
-2.7502153574603e-05
-2.34292349146278e-05
-1.47132060079602e-05
-2.10940949763162e-05
-1.91973024426953e-05
-7.22458149677342e-06
-2.09372961707229e-05
-5.2020330645151e-06
-3.35756914191395e-05
-2.10584075435642e-06
-1.23516643896548e-05
-1.58549282965574e-05
-3.02807136785927e-05
-9.36471288432073e-06
-1.6202314353099e-05
-3.24174319586665e-05
-2.03261427162894e-05
-2.42880190171841e-05
-7.4892399565325e-06
4.66606156103843e-06
-1.45401344168515e-05
-2.98632780775257e-05
-1.11774194224756e-05
-1.39673981186805e-05
-2.89748050101421e-06
-2.03077321923235e-05
-2.79198929011428e-05
-1.85816845359224e-06
-1.521252235625e-05
-1.42479563403713e-05
-1.23296901260702e-05
-1.95497688508268e-05
-2.15041264111001e-05
-2.00101706946663e-05
-2.17377635771797e-05
-3.46169153975642e-06
-2.38868378234317e-05
-8.2517921027403e-06
-3.21950091389614e-05
-2.10380285180953e-05
-2.57325151291342e-05
-1.38154582759608e-05
9.25226273695194e-08
-1.42352488008016e-05
-1.07890918633399e-05
-3.51754671028707e-06
-1.20037729368157e-05
-1.02259852814771e-05
-1.45371124850347e-05
-1.41859081248068e-05
-1.03206674470044e-05
-2.10718217813355e-05
-1.11501106861631e-05
-2.57332491791471e-05
-5.82226732217748e-06
-2.93642730424568e-05
-2.73374719827424e-05
-2.11672324018376e-05
-7.933437770838e-06
-2.70153289776068e-06
-1.43629998876028e-05
-4.90202046438194e-06
-2.14870961871309e-05
-1.9787639715319e-05
-2.23378872975765e-05
-1.21662768844461e-05
-3.17289894233911e-05
-1.90553039858526e-05
-8.66906537031241e-06
-1.98249544612677e-05
-6.68462634304772e-06
-8.46461515307362e-06
-1.99665750904597e-05
-1.07782361273389e-05
-3.75833881423305e-05
-2.93720449426063e-06
-1.16466856190494e-05
-1.7211364855999e-05
-1.41433988386718e-05
-1.91540036426132e-05
-1.91264619238728e-05
-5.07947532435203e-06
-1.62116063288492e-05
-1.40431164698489e-05
-1.72342931887957e-06
6.49433623105585e-06
-9.37808779936971e-06
-2.27344884407114e-05
-5.27525351533714e-06
-2.16819103067184e-05
3.19299018442873e-06
-6.48781727408103e-06
-1.54397465112925e-05
-5.81817787911007e-06
-1.19867725931505e-05
-9.87952437711662e-06
-1.85973935871411e-05
-6.82626454068029e-06
-3.27466038711649e-05
-2.85883095408021e-05
-1.96421991454093e-05
-8.38595112780691e-06
-7.96991559230665e-06
-2.81508070073308e-05
-1.46043482583869e-05
-1.54355175726877e-05
-1.48309673453528e-05
-1.12749792120406e-05
-1.55718566367452e-05
-2.57614325063123e-05
-9.76331696285094e-06
-1.60818612426358e-05
-2.23540668831456e-05
-6.07223654435881e-06
-1.16790695813674e-05
-7.70640397053238e-06
-1.8220902223987e-05
-9.58245893966204e-06
-7.38379839354508e-06
2.47680866265493e-06
-1.30102851930807e-05
-1.27503767743258e-05
-2.16483998014158e-05
-1.31588013193531e-05
-6.41022762950345e-06
-1.92706593685586e-05
-1.64961837214259e-05
-1.38708919942859e-05
3.49592528919419e-06
-2.77668686641291e-05
-7.68598681286914e-06
-1.55817491758827e-05
-8.50119534367908e-06
-3.85493556781361e-06
-1.83231721122622e-05
-2.16469725914398e-05
-1.80325940229824e-05
-9.44974867605967e-06
-7.37914571827811e-06
-6.62981450757676e-06
-7.9840915481898e-06
-1.56167910842104e-05
-1.65402826175059e-05
-1.58628045244553e-05
-1.28341468355431e-05
-5.77002924520859e-06
-3.47061456538556e-05
-9.23956831059974e-06
-9.99381414493717e-06
-1.38710344252195e-05
-3.0699229377787e-06
-8.65039439907381e-06
-1.78230804356499e-05
-1.33756633521297e-05
-2.87627172293482e-05
-2.53505534842234e-05
-2.30570430333956e-05
-5.88122955516884e-06
-1.45338086113767e-05
-1.9651863021712e-05
-1.32712543551485e-05
-3.36867706786627e-05
-3.80522231522809e-06
-2.29779851880324e-05
-8.60212453731655e-06
-1.23131069622049e-05
-1.31400537052887e-05
-2.85914589765059e-05
4.14775656812736e-06
-1.54368902498481e-05
-2.31741139494328e-05
-1.84802543029147e-05
-8.37363469831735e-06
-1.56271171200708e-05
-2.00581829907578e-05
-1.41236313827981e-05
-2.43905414446996e-05
-2.97333931887113e-05
-2.12596780280723e-05
-2.40956849747177e-05
-1.28063908713099e-05
-1.33068441873736e-06
-1.32071559759211e-05
-1.59950189120845e-06
-8.26123012513972e-06
-5.83805090879879e-06
4.24225204203057e-06
-1.16979609257794e-05
-7.58397654776657e-06
-7.81085665674341e-06
-2.00326791674878e-05
-3.00315223335339e-05
-2.15126326709226e-05
-1.23969702947684e-05
-1.3791194351749e-05
-1.82417622566816e-05
-1.36910722952828e-05
-1.45465900461671e-05
-2.64182020278858e-05
-1.81458932685935e-05
-5.96366054886171e-06
-2.28547867695234e-05
-1.37545679327369e-05
-9.10451494998796e-06
-1.48642896195269e-05
-1.06931734796879e-05
-1.23769656265736e-05
-1.62063535463786e-05
-5.18812561804425e-06
-1.24394896941025e-06
-1.6801066278532e-05
-4.03266943519306e-06
-1.9151424263791e-05
-2.5714934877351e-06
-2.90174058943116e-06
-1.3006833715959e-05
-9.17593459582093e-06
-1.80938088942394e-05
-1.89422304374008e-05
-4.88966554430739e-06
-2.34982447555083e-05
-2.19834891923998e-05
-2.90202561296768e-05
-1.33505617662455e-05
-9.30268025958621e-06
-3.05226866565552e-05
-2.76085610881213e-05
-2.41223342516973e-05
-1.13296178702951e-05
-2.24529939249508e-05
-1.96522582434149e-05
-1.12621341665421e-05
-1.11375068524509e-05
-1.46919970241209e-05
-1.55211064818807e-05
-1.86645986374396e-05
-1.51714819301483e-05
-1.19686849495982e-05
-2.17155856051563e-05
-1.94540701509617e-05
-1.06862100029222e-05
-2.73984318992954e-05
1.96637523673251e-06
-1.25883310348646e-05
-2.1228049889979e-05
-2.87867605810188e-05
-1.94888833160929e-05
-2.69704809531882e-06
-3.71843884932651e-06
-1.62276035109064e-05
-2.25831279717042e-05
-2.0632732376051e-05
-1.83678511595338e-05
-3.31491829654859e-05
-6.1440172214791e-07
-1.04032251960555e-05
-2.83813823748239e-05
-1.04904614368962e-05
-1.71561438384957e-05
-1.23312556225468e-05
-1.14766087224415e-05
-1.25362971782348e-05
1.06153323461455e-06
-3.32924556640196e-05
-2.62578509095262e-05
-2.29518146558987e-05
-1.56384606968404e-05
-1.2886974877703e-05
-1.54164778679479e-05
-9.93828259860303e-06
-1.06319738804802e-05
-1.71436002084972e-05
-2.9643088211489e-05
-1.62622385249878e-05
-1.717309600094e-05
-1.84852520161194e-05
-1.53494449245088e-05
-7.69712219027903e-06
-1.63138847636213e-05
-3.32744224280858e-05
-2.74881521910677e-06
-2.2626443542855e-05
-1.79312452710719e-05
-3.5961339608992e-05
-4.09356169661662e-06
-2.69895444286842e-06
-2.08416609922619e-05
-1.48416640862359e-05
-1.2173797876717e-05
-1.29188741833865e-05
-8.48533816877131e-06
-2.37236718384293e-05
-1.9023149615231e-05
-5.62383474721066e-06
-3.71311861021684e-07
-2.28612031143749e-05
3.2991348853893e-06
-1.09517727841633e-05
-1.71813167359542e-05
-8.90883492765828e-06
-1.15797464569094e-05
-2.86192112053005e-05
-2.79062350175626e-05
-1.29764917683438e-05
-2.10965445880098e-05
-1.96494745715955e-05
-6.90622324379975e-06
3.61723100551134e-06
-5.10550111045711e-06
6.68151408585698e-07
-2.97845286117742e-05
-1.43518456127496e-05
-3.23523826307311e-05
-1.146454806538e-05
-2.18837382385482e-05
-1.85203875572873e-05
-3.58943779067767e-05
-2.0040199377544e-06
-2.25594397168141e-05
-2.41476503259146e-06
-1.76241272647102e-05
-2.71037045508569e-05
-9.62677262621369e-06
-1.21659840410818e-05
-2.07348154497115e-05
-1.09693034100379e-05
-1.70115678667449e-05
-2.10743967581947e-05
-2.33745272268922e-05
9.2990304192742e-07
-2.65645506697855e-05
-2.73863141557921e-05
-2.1710305917087e-05
-1.99329575568133e-05
-1.65158706012189e-05
-8.70202179595972e-06
-2.8121584911823e-05
-1.88878390446678e-05
-9.77949008931657e-06
-1.33197798277139e-06
-6.21934885202294e-06
-2.73045943571493e-05
-2.01327415573778e-05
-3.78113253626571e-05
-1.82737899064399e-05
-1.96090293686527e-05
2.71600902548819e-07
-7.31766394733429e-06
-1.10817349575311e-06
-5.1159673807227e-06
-1.00265345874238e-05
4.42816423639357e-07
-2.46189754177775e-05
-1.19520430065927e-05
-1.42203642376378e-05
-1.97398753341069e-05
-1.5691682455637e-05
-3.17010103791715e-05
-1.80506016374214e-05
-1.13932598068174e-05
-1.72829004509957e-05
-1.175869204285e-05
-2.17755779613653e-05
-2.1825354962496e-05
-9.54663278885774e-06
-5.14492042771837e-06
3.73384742427037e-06
-1.67911110718681e-05
-5.87364375670653e-06
-1.2499007668286e-05
-1.26420934611149e-05
-8.77388997411046e-06
-1.75155038206908e-05
-2.24670422196617e-05
-1.52052593549937e-05
-2.59956792311515e-05
-2.40210034580273e-05
-1.63928070060206e-05
-1.32029249395344e-05
-1.74145196453955e-05
-1.36751606764112e-05
-1.72329532818064e-05
-1.2597660890707e-05
-1.91632869900874e-05
-2.29317771882261e-05
-2.07195669263776e-05
-8.02516909626645e-06
-1.84348184993391e-05
-1.70374737271366e-05
-1.03467291845182e-05
-5.93781877638343e-06
-2.40789209741073e-05
-1.51346682136795e-05
-8.98873530904482e-06
-1.6938059832125e-05
-1.57310512172578e-05
1.36652169183303e-05
1.82682859116475e-06
-1.36803671092307e-05
-3.62406173192454e-05
-1.08489502483475e-05
-1.64237098439961e-05
9.70161468902005e-07
-1.55907096374465e-05
-8.65791620586537e-06
-2.93664074434741e-05
-2.28890166264301e-05
-1.58235547321875e-05
-2.42402262181682e-05
-9.80435403596568e-06
-9.84458656864119e-06
-1.10348607938151e-05
-1.80052883062909e-06
-1.50206143654041e-05
-1.63258540634299e-05
-2.43111822050171e-05
-1.17554859241682e-05
-1.93652320528885e-05
-9.5838744111044e-06
-1.68439715081715e-05
-1.19195893185816e-05
-2.8323508853741e-06
-1.78542765438868e-05
3.66625982177362e-06
5.45497061538545e-06
-1.87589707140602e-05
-2.33877175000543e-05
-2.99028836489886e-05
-1.52814319083922e-05
-2.14905096873518e-05
-2.30624770578779e-05
-9.00275912121862e-06
-5.02767236123068e-06
-5.53550976190634e-06
-1.92104344065061e-06
-1.08321731001235e-05
-9.47686784927432e-06
-2.20216795392553e-05
-1.13154379896353e-05
-1.56376581347366e-05
-1.82824349824057e-05
-1.14313293447179e-05
-1.04817999136389e-05
-9.69537905818775e-06
-1.46425446957832e-05
-3.15853338279625e-06
-1.90596268111972e-05
-7.02886408627963e-06
-1.206510660744e-05
-1.23084797302422e-05
3.17056161862452e-06
-8.36181482822921e-06
-1.95695122542874e-05
-1.83465680053244e-05
-2.16297694928376e-05
-2.45528553888489e-05
-2.1109574371744e-05
-2.02656901808653e-05
-2.02046093035258e-05
-1.81496189642732e-05
-7.39460231266274e-06
-1.97549803309412e-05
-6.85708534860936e-06
-1.14649336310494e-05
-1.2752269374326e-05
-3.2466448010169e-05
-2.04984842396356e-05
7.20679851091857e-07
-4.88726315038792e-06
-2.09871783118938e-05
-2.47818864241358e-05
-2.61065451144997e-05
-2.40334788981816e-06
-3.67691788563041e-06
-2.08746402106542e-05
-1.83696098630582e-05
-5.43516236459562e-06
-7.4530016686541e-06
-3.1237344224027e-05
-1.09972988106859e-05
-1.66832159844584e-05
-2.08038811469373e-05
-1.93502047180413e-05
-1.20528655809496e-05
-2.75361261157351e-05
-8.1391055555155e-06
-1.37659519319331e-05
-7.94244373152449e-06
7.81206943543622e-08
-4.79571029652961e-06
-3.15502026546087e-05
-2.16131979505558e-05
3.18228285104005e-06
-1.73498281098658e-05
-9.83046359361716e-06
-1.8605868266845e-05
-1.37423743130893e-05
-1.20732183577827e-05
-1.88980809024606e-05
-1.15076679782101e-05
-7.40949819930563e-06
-1.7479598954005e-05
-1.3115343738772e-05
-2.29997901042061e-05
-8.11517428272074e-06
-2.828925384508e-05
-2.808646558922e-05
1.15231115312394e-06
-2.79260910351477e-05
-1.83582660233338e-05
-2.4386278650769e-05
-1.94795195889484e-05
-1.45075068071635e-05
-2.87526122326723e-05
-1.28983124522961e-05
-5.502460881834e-06
-3.70989370153995e-05
-1.2559622907399e-05
-7.86019701025612e-06
-2.40429735202582e-05
-2.21423362249599e-05
-1.55064302809147e-05
-9.35797232212271e-06
-7.99890183524715e-06
2.40030417111424e-07
-1.54401846762655e-05
-2.21768332040252e-05
-1.10980395028559e-05
-2.01386480137673e-05
-1.9518243361619e-05
-2.40296554769627e-05
-1.35874806700493e-05
-2.29677459450227e-05
-2.70955350225217e-05
1.74962597706476e-06
-2.67021917871262e-05
-1.14848940040546e-05
-2.24306406763966e-05
-4.83395199776078e-06
-1.97303488160301e-05
-7.87202192949429e-06
1.13230459057115e-05
-2.72548180577033e-05
-8.78570939350936e-07
-2.8260848336611e-05
-2.05261841881667e-05
-6.04992825577687e-06
-2.61285076143851e-05
-2.07462974236384e-05
-2.27801851884443e-05
-2.75554979089047e-05
-8.90617015586056e-06
-1.08217793207584e-06
-1.2707111173561e-05
-1.80680996080583e-05
-9.60507775799909e-07
-2.78480663120754e-06
2.01178956139866e-06
-1.75499965516981e-05
-1.5340133031034e-05
-1.62738344914744e-05
-1.1242610107495e-05
-1.70409445884399e-05
-3.79401129976072e-07
-1.30718787745183e-05
-5.11316366681112e-05
-3.41549885014055e-05
-1.5912098536814e-05
-3.98775384890663e-06
-2.33873383337132e-05
-2.80383755302928e-05
-2.48742037908031e-05
-1.6110984664457e-05
-2.38344537910667e-05
-1.52497838722926e-05
-6.99197673407769e-06
-2.51414650884397e-06
-1.76471013643463e-05
-1.66934214565071e-05
-8.34611766412945e-06
-2.49334784907731e-05
-2.45340017941245e-05
-1.95431266311042e-05
-8.24343894153421e-06
-3.19513362044178e-06
-8.39384095635113e-06
-1.33387353300467e-05
-2.21365437413148e-05
-2.72110886362833e-06
-2.26456779767477e-05
-1.17141431095112e-05
-1.28344547291679e-05
-1.852211991939e-05
-2.21037748167604e-05
-1.08305243635223e-05
-1.83262064265907e-05
-3.20578830150435e-05
-1.13437178313137e-06
-2.01265502746008e-05
-3.45436614093441e-05
-3.17503684799463e-05
-1.29679893183962e-05
-3.03058076527507e-05
-1.6692070793802e-05
-1.90060680753463e-05
-2.4452571135406e-05
-1.68791402421803e-05
-2.44866554958597e-05
-5.05311685673411e-06
-1.06839137076769e-05
-5.2553470176153e-06
-2.97671155264253e-05
-2.43171594277884e-05
-1.25872311647898e-05
-2.4729243976909e-05
-2.23727747325066e-05
-1.26242409055512e-05
-2.38535098633934e-05
-6.36325339239005e-06
-2.70602492765271e-06
-4.94056007786507e-06
-2.47669990957093e-05
-2.24895587445462e-06
-2.05653095158652e-05
-1.27825893697588e-05
-1.29695772488708e-05
-2.04191202247274e-05
-2.46256145914722e-05
-2.18719940657758e-05
-1.46296507199116e-05
-5.58203395881118e-06
-2.7893015577335e-05
-2.13541071624037e-05
-1.82077942067133e-07
-1.54307803367602e-05
-2.24780236564901e-05
-1.88915221127911e-06
-1.4287616648238e-05
-2.07384896597919e-06
-1.60516210757617e-05
-1.24298295876799e-05
-1.11648754759605e-05
-1.05402370677222e-05
3.72660546095846e-07
-1.6662170887825e-05
-2.43848955138144e-05
-2.08829506738156e-05
-2.80009497358476e-05
-2.60701392695485e-05
-1.30394722510696e-05
-1.51983926312828e-05
-1.40225967997483e-05
1.26639442121682e-06
-1.52022769366539e-05
-1.65339029879761e-05
6.2116904874536e-06
-1.71824138695848e-05
-2.68489645526349e-06
-2.10372767932339e-05
-7.48389340879212e-06
-1.38772593734036e-05
-1.30692454552304e-05
-8.94817111180767e-06
-1.55881277383094e-05
-1.03336289385818e-05
-6.31839431462804e-06
-8.73005699720478e-06
-8.29288360922355e-06
-1.33135129722301e-05
-1.42295338551602e-05
-1.03895694115472e-05
-6.5401810902943e-06
-1.71371088830441e-05
-8.77239278425229e-06
-1.54943200093055e-05
-2.40076560502942e-05
-1.98846722593621e-05
-2.83479921389581e-05
-1.77881350371509e-05
-4.83070317280063e-06
-1.8385107600322e-05
-9.35333040026726e-06
-1.93671199845622e-05
-3.69500078415306e-05
-1.89322174564659e-05
-2.79988462559173e-05
-1.68840564773878e-05
-6.95092429678887e-06
-1.14261495272319e-05
-2.27133714927364e-05
-2.03080109822717e-05
-2.7839907929363e-05
-1.63543968597741e-05
-6.33032580009747e-06
-2.45872532218545e-05
-2.7450091882811e-05
-7.87351947745657e-06
-1.35975061648553e-05
-1.05982071609804e-05
-3.10215873342854e-05
-2.33715886978967e-05
-2.64956439008702e-05
-2.30523643588634e-05
-1.07085110169423e-05
-2.63081043612095e-05
-1.02920253018629e-06
-2.96018720298346e-05
-2.91497223235284e-05
-1.82154375515985e-05
-1.54763091216632e-05
-3.02423402625907e-05
-1.08839370411188e-05
-2.13299346794932e-05
-1.23345214928466e-05
-7.93133153833817e-06
-1.66671051358576e-05
-1.09280543347067e-05
-1.79079755803102e-05
-2.32854682029614e-05
-2.15527428231155e-05
5.26120438727804e-06
-1.79317420255246e-05
4.66086899366051e-06
-4.63758157614257e-06
-1.72781634308328e-05
-1.36569980552521e-05
-6.32616691289892e-07
1.09638597369402e-06
-4.40740825297286e-06
-1.35172966259423e-05
4.90260379701943e-07
-2.1359432343956e-05
-1.55166100329844e-05
-1.53747937339312e-05
-2.82282746544173e-05
-3.26264001574028e-05
-4.83634148691617e-06
-2.48746001029123e-06
-9.6676396338825e-06
-2.11343873051552e-05
-9.56412971486113e-07
-1.88637257823188e-05
-1.20634734323906e-05
-2.7657556626605e-07
-2.06211012838857e-05
2.878742049154e-07
-9.27871806895553e-06
-1.96818577915917e-05
-1.9518121719636e-05
-1.66206028237031e-05
-7.82632825049266e-06
-1.02925635698095e-05
-1.55055654317015e-05
-7.88632003334441e-06
-1.29521412123754e-05
-2.66389060805616e-06
-9.93528533003798e-06
-2.31465966485738e-05
-8.76153197740361e-06
-2.16617116646184e-05
-3.22606504086577e-05
-1.58140250697115e-05
-1.67809900686209e-05
-2.70342536638833e-05
-2.65824214822402e-05
-1.27521159076364e-06
-3.5433760521047e-06
-4.83324319780877e-06
-7.02398075784012e-07
-2.87475455316204e-05
-2.37582198763914e-05
-8.90040355696192e-06
-1.7282840271874e-05
-2.742421137727e-05
-1.34238245184216e-05
-7.81858122681193e-06
-2.19501605547514e-05
-1.14636466505362e-05
-2.57779723994475e-06
-2.43835074649497e-05
9.56074048284399e-06
-4.87252838226236e-06
-3.98710513431179e-06
-6.30041802157775e-06
-1.13117942186859e-05
-9.21132941477104e-06
-1.75431609558704e-05
-1.00773774248167e-05
-1.23888234017371e-05
-2.85855687602049e-05
-5.9220523037059e-06
-8.53358868688306e-06
-1.25960032062268e-05
-6.33524597817249e-06
-1.74102122159282e-05
-2.53043864402369e-05
-2.14251862438408e-05
-1.27922762375987e-05
-2.94802941018204e-05
-9.05237034690082e-06
-1.45821886237689e-05
-7.47993317767001e-06
-1.10662541170167e-05
-1.88046429721294e-05
-1.60437687593738e-06
-1.84977472046499e-05
-1.99889073091081e-05
-1.64004023759291e-05
-1.12195038529893e-05
-1.45536068127407e-05
-2.107376081172e-05
-1.30054033666709e-05
-2.878486606034e-05
-7.55133188235543e-06
-8.56798750198505e-06
-2.4945855194496e-05
-9.81679909613509e-06
-1.03532070098037e-05
-2.8701947935849e-06
-1.5870668039651e-05
-1.99049607345139e-05
-1.25680644743463e-05
-1.71787947261015e-05
-9.94209120862571e-06
-2.24077679924523e-05
-1.26957926703935e-05
-1.06741184449327e-05
-5.9551995975869e-06
-1.10039792658125e-05
-9.20890242249769e-06
-7.40249714704696e-06
-3.80869728485254e-05
-1.28728261954115e-05
-1.41347390448764e-05
-6.88472785398655e-06
2.40736140161556e-06
-1.86085232425391e-05
-2.38392551108538e-05
-6.63841138560628e-06
-2.38480405852693e-06
-7.30539110416675e-06
-2.53486327530228e-05
-2.36367265611459e-05
-2.4853356899417e-05
3.26564584131203e-06
-7.66664628260216e-06
-2.07732677499781e-05
-8.73900453282935e-06
-2.48827129032823e-05
-2.28569423354306e-05
-2.80684314908796e-05
-9.59590410282015e-06
-1.18338330861047e-05
-2.12720507923111e-05
-1.88206811406009e-05
2.72739594156751e-06
-1.27340148239127e-05
-1.9885309201262e-05
-1.39925635255302e-05
1.61056247418907e-06
-2.1871963123877e-05
-2.59391162537088e-05
-1.5878561784126e-05
-2.39658227056159e-05
-2.7144208955513e-05
-2.47417425980278e-05
-2.48857831425018e-05
-2.62785072987622e-05
-4.71661938790137e-06
-2.89696956722408e-05
-1.32348906543418e-05
-4.13468971519469e-05
-2.01540781691222e-05
-2.12393419630578e-05
-2.57142983749056e-05
-2.82651398204127e-05
-3.26597748512468e-05
-2.1028575349228e-05
-2.28388903853831e-06
-1.3971294582831e-05
-4.90612081209259e-06
-2.66690968932291e-05
-1.95954272440097e-05
-2.67451046544087e-05
-1.19176237733715e-05
-1.04774674079606e-05
-1.3785198682195e-05
-2.5558242450799e-05
-1.54051457453556e-05
-1.16929894589155e-05
1.38560349470461e-05
-3.11898364764732e-05
1.62929575336825e-06
-1.8979172196927e-05
-1.42253108746801e-05
-1.6217682372408e-05
-2.12380140398752e-05
-6.43047439288943e-06
-2.95000959503172e-05
-2.31653492974869e-05
-1.94365386809224e-05
-6.49336065614331e-06
-5.25131057498519e-06
-1.86120876062008e-05
-2.98985900569242e-05
-1.35507977502686e-05
-9.07437991551335e-06
-3.00469040261531e-05
-5.04725514980236e-06
-2.76405966692468e-05
-2.84970485359993e-05
-9.93834723319766e-06
-1.48965269682579e-05
-2.17618198134459e-05
-2.75139968847719e-05
-3.3320580557497e-05
-2.08025947793389e-05
-2.17726918101175e-05
-9.7317316545189e-06
-2.41843719694949e-05
-8.15597906628834e-06
-2.30967782100515e-05
-1.82084931636943e-06
-2.32081794455833e-05
-1.03112725170043e-05
-6.66153324852392e-06
-4.19795319798404e-06
-1.65818820125842e-05
-3.47332291920074e-06
-5.60298949495511e-06
-1.15119903644722e-05
-1.06379413723737e-05
-1.80410422669199e-05
-1.97657443823467e-05
-1.66615784716394e-05
-3.24833544196569e-05
-1.69165007187486e-05
-1.98290640944401e-05
1.80436426484832e-06
-7.86253219918906e-06
5.21666799655653e-06
8.98505632159662e-06
7.41259474286477e-06
-3.48299679680282e-05
-1.34543746157658e-05
9.56355791583331e-06
-2.52028277398819e-05
-1.25772440955077e-05
-1.48811919351871e-05
-1.31522044295278e-05
-2.84165554149162e-05
-1.32138276342032e-05
-3.02280024566197e-05
-2.68707019680552e-05
-8.84976208348708e-06
-2.13837057290373e-05
-2.56341917804311e-05
-1.61337737499894e-05
-1.04143899685699e-05
-9.53850732103288e-06
-1.98417960033795e-05
-9.30229283957534e-06
-1.82278249389504e-05
-9.62499867709067e-06
-2.76462894278142e-05
-7.21014043816474e-06
-1.32787057427191e-05
-3.32121607129058e-05
-9.97346483187742e-06
-2.93702870909292e-05
-2.6093531261192e-05
-4.4049323881329e-06
-1.82203282713313e-05
-2.1725850965795e-05
-6.12871925574856e-06
-1.2127545004688e-05
-1.80176174892647e-05
-1.22013853834452e-05
-9.90717361118977e-06
-3.44455323019138e-05
-8.43226303091845e-06
-5.31595040069899e-06
-4.64062938764238e-07
-4.51771589500925e-06
-2.18484833142688e-05
-1.31692617874756e-05
-1.58118442812524e-05
3.93546505847888e-06
-1.43858163354066e-05
-1.46043730861669e-05
-1.0146919777852e-05
-2.71197312988814e-05
-2.94056648212136e-05
-2.03323889624157e-05
-1.94488971271769e-05
-2.53787495014902e-05
-2.48321657125117e-05
-1.70481116576096e-05
-2.19855705467417e-05
-4.11686531502737e-06
9.68421864570139e-06
-2.91315303528387e-05
-2.4287465186302e-05
-9.93492397824717e-06
-9.96125722512738e-06
-2.07032579182755e-05
-6.87829473434937e-06
-2.43006673359485e-06
-1.39071717805877e-05
-1.62147370263544e-05
-6.62162678510784e-06
-2.90546754351707e-05
-9.52226708643968e-06
-2.09839711739647e-05
-1.0679698124778e-05
-2.95849435363002e-05
-1.05516762178307e-05
-5.27364051722221e-06
-2.10212261406711e-06
-2.33986647719724e-06
-6.2612944647873e-06
-9.91520805143461e-06
-6.15727650691881e-06
-7.36792438575088e-06
-7.01758974414529e-06
-1.8787567694113e-05
-9.7005340476939e-06
-1.56005596295172e-05
-1.26211012490111e-05
-3.91159243610047e-05
-1.34991553320807e-05
-5.25219861374408e-06
-7.24703611894692e-06
-2.21728501582297e-05
-8.50622782391551e-06
-1.79702140539125e-05
-7.59273361105876e-06
-2.44293097553291e-05
-7.95180070073992e-06
-1.43217522161521e-05
-8.64092834443418e-06
1.04401572165446e-06
-1.39492865931193e-05
-6.80273154876646e-06
-6.88787606513298e-06
-9.47384964484409e-06
-1.35632304305443e-05
-1.77573332409912e-05
-1.2432904233879e-05
-2.4502243536894e-05
-9.58666671343456e-06
-4.12719299003581e-05
2.19538059451278e-07
-8.76403123167468e-06
-2.00372567731846e-05
-1.91879240790038e-05
-1.5693194669403e-05
-2.60679587840703e-05
-2.76918282198187e-05
-1.8909059031629e-05
-1.32245100658026e-05
-1.89613193906916e-05
-2.34381600207563e-05
-2.79697570588461e-05
-1.5399240183952e-05
-1.58994193766729e-06
-1.33104332478529e-05
-2.20828677704905e-05
-4.95115016856224e-06
-2.6106375357321e-05
3.44187729698469e-06
-2.04051595616013e-05
-2.7615919244036e-05
-2.19341380540602e-05
-2.67470174899755e-05
-1.723428950348e-05
-6.76542525486606e-06
-2.8362407908161e-05
-2.96958982482308e-05
-1.05542861057316e-05
-1.91384423878053e-05
-1.00694404933493e-05
-1.48201081113685e-05
-8.78235372393141e-06
2.13629699453751e-06
6.07586327527125e-06
-3.1911364248344e-05
-2.13993181384258e-05
-2.70902581363582e-05
-1.10901378111078e-05
-1.55797996013515e-05
-1.82283039030629e-05
-1.55536237846183e-05
-7.55274480860386e-06
-2.34581856011628e-05
-6.93128281805713e-06
-2.77319794841851e-05
-3.96890787609344e-06
-3.06200340785885e-05
-2.00873663074514e-05
-2.10073377251244e-05
-2.3031424523062e-05
-1.47518292423934e-05
-1.56452857187815e-05
-2.59651280620882e-05
-1.44667096453751e-05
-2.25815349453346e-05
-2.35090014162933e-05
-1.38180571809902e-05
-2.97035488896317e-05
-2.34125227713097e-05
-1.17394887051769e-05
-1.50599177100446e-05
-3.11978159336548e-05
-6.15968726733017e-06
-1.21523094361391e-05
-2.4037388200077e-05
-2.44067817223936e-05
-1.49607855481789e-05
-3.01177307062564e-05
-1.6679824732177e-05
-6.11914635205897e-06
-1.96047877241994e-05
-1.14724764142773e-05
-2.95943666375227e-05
-1.70136461870464e-05
-1.09083783393302e-05
-1.6398410151606e-05
-3.92850734584958e-05
-1.27745622631413e-05
4.01463684206405e-06
-2.82094847069395e-05
-7.45821920378365e-06
-1.32832550865876e-05
-1.88723234622433e-05
-1.4433779304607e-05
-1.39507375321462e-05
-2.89179342814004e-05
1.74663937853005e-06
-1.64363643893202e-05
-2.97429947429833e-05
-1.40814040829619e-05
-9.34898732633615e-06
-2.22530391793106e-05
-2.16614445301374e-05
-2.01185191650437e-06
-5.05427690929637e-06
-5.38941646118347e-06
-1.23979879734542e-05
-1.05999420089102e-05
-1.0721446413493e-05
-1.93001202001279e-05
-1.28427657587445e-05
-2.52555692810128e-05
-8.92575120784262e-06
-1.13815100068188e-05
-5.8232192590419e-06
-6.2289653450766e-06
-3.44552101962461e-06
-2.64764761188219e-05
-2.24947319370763e-06
-2.85115342168356e-05
-1.28729474889095e-05
-1.4201515778987e-05
-2.20236737957476e-05
-2.38107681557735e-05
-6.91417030564022e-06
-7.80717845835177e-06
-1.40238547670257e-05
-9.9987148431797e-06
2.2747311037961e-06
-2.53156737117338e-05
-2.28907063913672e-05
-2.35187002118147e-05
-2.28630731460967e-05
-3.40374035725567e-05
4.31087375044204e-06
-3.21748602169168e-06
-1.94310430138628e-05
-9.19228481705236e-06
-2.60917082836573e-05
-6.35435979216819e-08
-4.35906674286635e-06
-6.35883856866322e-06
-2.60482627674497e-05
-2.02668137057478e-05
-6.45223361007952e-06
-1.17369940726661e-05
-9.48803110369326e-06
-5.64819400326786e-06
-2.29841452613217e-05
4.32093223337039e-06
1.6119988608431e-06
-6.55535724502792e-06
-2.09489636002002e-05
-2.58066117738486e-05
-1.22864787905916e-06
-1.22314715765469e-05
-1.13811170730972e-05
-1.76220265020067e-05
-1.57975021362468e-05
-2.7474427372663e-05
-1.30432639836643e-05
-1.66118038032942e-05
-1.67482735117326e-05
-2.87569717367553e-05
-2.93527569978383e-05
-1.19156350450025e-05
-9.06532625803333e-06
-1.24719063544012e-05
-7.98122337613473e-06
-1.6677689724331e-05
-3.10593754061652e-05
-1.32789701163582e-05
-1.32230316162045e-05
-1.63418002379039e-07
-7.84768051708493e-06
-2.89891130819116e-05
-9.58772270185505e-06
-2.34115378189711e-05
-1.77334002885577e-06
-3.0555670973e-05
-2.70589493441092e-06
-1.66087880692862e-05
-1.81076799693231e-05
-2.52977200858073e-05
-2.29695105530232e-05
2.497265202866e-06
-4.96770570273195e-06
-5.11911305155265e-06
-2.20990278070918e-05
-1.5489273781655e-05
5.40188140166854e-06
-2.58205929250676e-05
-1.05565381993787e-05
-6.66442839915763e-06
-1.94416304797574e-05
-2.42334014300318e-05
-5.46320169327717e-06
-9.49153557222688e-06
-8.71252054056185e-06
-7.30615014530189e-06
-1.42483251579468e-05
-2.29102817796272e-05
-1.76773976441685e-05
-2.79245417895268e-05
-1.09676774697567e-05
-2.27603107401605e-05
-2.03092031683038e-05
-2.29983500195739e-05
-1.77977666398613e-05
-1.6148851920053e-05
-1.15034690657066e-06
-1.96428133299452e-05
-8.60326863922141e-06
-1.57054570430363e-05
-1.330970856467e-05
-9.56021778511908e-07
-6.79075567391283e-06
-1.0997769553349e-05
-1.38776624372105e-05
-2.40194684031715e-05
-2.28058386521223e-05
-9.48714267961764e-06
-1.35100229632198e-05
-1.28067688319295e-05
-1.10360640136057e-05
-8.19261186717379e-06
-1.80346238505734e-05
-1.50097410708582e-05
-2.5341112074716e-05
-2.49213489782198e-05
-1.88350057334992e-05
-5.30868486943966e-06
-6.19551885273567e-06
-5.83423996184963e-06
-1.23437419616004e-05
-6.26663841783132e-06
5.4395396302124e-06
-4.31104773856641e-06
-1.4646497254775e-05
7.72545236399274e-07
-1.97943088988112e-05
-2.45329968968785e-05
-1.33432617933618e-05
-2.82087689980768e-05
-9.28732402316945e-06
-2.02891560546356e-05
-8.97004802343215e-06
-1.37791180946685e-05
-8.15816037667728e-06
7.13469656060453e-07
-4.72469164899629e-06
-2.0243315666011e-05
-3.01111400586267e-05
6.02889721819032e-08
-1.98169729540814e-05
-1.67002381436063e-05
-1.24362886540533e-05
-1.3841044160944e-05
-1.79529712392987e-05
-2.24020381471756e-05
-2.14500076375375e-05
-1.74740659001632e-05
-4.04808997632092e-06
-4.36432586848185e-06
-1.98088113569388e-05
-7.388881121946e-06
-1.57682851710878e-05
-3.03814148089214e-05
-1.05572695694167e-05
-4.99219816412445e-06
-1.56763388500287e-05
-1.21508583125352e-05
-4.9831685541042e-06
-1.72217465314056e-05
1.60015688444949e-05
-2.27453869679941e-05
-1.56629709868721e-06
-1.52898228003898e-05
-1.67670627235544e-05
-4.97822398525808e-06
-1.57846052898721e-05
-1.61868423196657e-05
-8.13206922590752e-06
-1.38860027301728e-05
-1.12948829271025e-05
-1.6812014717083e-05
6.50098950862595e-06
-1.77874305084205e-05
-1.94303865546363e-05
-2.35786639548297e-05
-1.09870314181455e-05
-1.02249365010825e-05
-2.64321694336345e-05
-2.75565067789148e-05
-1.08774072654798e-05
-2.68389237614647e-05
-1.23718072619087e-05
-1.4974325987701e-05
-1.47874414292205e-05
9.13795389036041e-06
-2.05162212343242e-05
-1.31450243641338e-05
-2.61988735203828e-05
-1.68384794743216e-05
3.86036217044458e-06
-3.21246243764817e-05
-1.74910075580337e-05
-4.17974393889574e-06
-2.75077235343562e-05
-3.52992129881121e-05
-2.00200960093237e-05
-1.75151711826384e-05
5.75340983570315e-07
-2.56959668521605e-05
-4.24369250014831e-06
-4.82063953929053e-06
-1.65198921345878e-05
-4.93104135118677e-06
-1.41762744263359e-05
-1.51545632957766e-05
-1.97775674933194e-05
-2.14119311300716e-05
-2.06578369506544e-05
-1.06565700663958e-05
-1.53254812329193e-05
-1.24809677674042e-05
-5.80467229943375e-06
-3.84832044117805e-05
-4.14517425167575e-06
-4.80314968533866e-06
-9.80726449020227e-06
-3.51622693014496e-05
-1.47575053439265e-05
-5.88460498094884e-06
-1.11206249944797e-05
-9.20322444329852e-06
-2.36413121525581e-05
-1.68205860789729e-06
-2.7100855177599e-05
1.8615107576155e-06
-2.53868084338922e-05
1.91634489338191e-06
-1.25543965855265e-05
-1.09517434799131e-05
-2.88069050802591e-05
-1.25171519944205e-05
-1.62624401203644e-05
-3.105814402019e-05
-3.05307706708327e-06
6.1071600055517e-06
-2.64720654297148e-05
-8.89433251120266e-06
-5.98670487278521e-06
-1.25415725154274e-05
-9.90220792106291e-06
-8.48831947718769e-06
-1.64201333657305e-05
-1.22851125733795e-05
-1.14104034398176e-05
-2.61213466071246e-05
-1.76474378079954e-05
-1.10520651761009e-05
-2.1991196470259e-05
-1.95543139534688e-06
-3.22774512947042e-06
-1.25887423203276e-05
-2.25695072664124e-05
-2.76960156826681e-05
-1.3171446559574e-05
-2.00863768776518e-06
-1.07065053136282e-05
-1.99245359441909e-05
-1.35030195399076e-05
-2.43334718068394e-05
-5.63593487888678e-06
-3.31019702906825e-06
-1.79124421719551e-05
-3.29288314853706e-06
-1.86251731814225e-05
-2.51823369564573e-05
-1.49363818818769e-05
-7.31954787398521e-06
-9.31972430185156e-06
-9.33729636695541e-06
-2.4610173140166e-05
-9.72718062616648e-06
-1.73884411371917e-05
-2.43304197905008e-05
-2.95061445623374e-05
-3.59425759551316e-05
-2.1907016790754e-05
-8.02134903956255e-06
-1.44589505632086e-05
-3.24717344460448e-05
-3.41944771273241e-05
-1.96197787552816e-05
-8.61489578523299e-06
-1.30282547121792e-05
-1.77962451243685e-05
-2.58300647375561e-06
-1.11677172679006e-05
-2.13984686695807e-05
-3.0761089562193e-05
-2.71789297504302e-05
-1.80406393016604e-05
-1.16022590250417e-05
-1.24893487399106e-05
-9.04922792641589e-06
-3.02522314786651e-06
7.2349601552783e-07
-2.40567594210903e-05
-1.11377313212675e-05
-2.25580728119191e-05
-2.60820958363126e-05
-2.2189460050884e-05
-2.04691403567923e-05
-2.44052688803275e-05
-1.01863259761281e-05
-1.70703768290658e-05
-2.16790973209035e-05
-9.64400125568684e-06
-6.16790771895775e-06
-3.64344166208207e-06
-1.10456968348341e-05
-1.92945592057039e-05
-2.42271165548905e-05
-2.16554335775682e-05
-1.57017265821703e-05
-2.41735236967404e-05
-2.55778489238037e-05
-1.05311157844507e-05
-1.67695331345941e-05
-8.19345932023705e-06
-1.58150234441133e-05
-2.39008512146092e-05
-1.08264544400538e-05
-2.13004209544627e-05
-1.42208242606811e-05
-7.8564205271199e-06
-1.55247020165864e-05
-1.3992901794301e-05
-4.9568177695848e-06
-1.05539159373743e-05
-1.58433319220019e-05
-1.88212617867763e-05
-2.59241783119174e-05
-1.60726695166562e-05
-1.63569762402045e-06
-1.10167336452464e-05
-1.58570054423686e-05
-1.05440466657455e-05
-1.85389682429241e-05
-1.47466403340773e-05
2.76722732251108e-07
-2.00815314938888e-05
-2.06814447690809e-05
-1.23592540260892e-05
-1.23462177738484e-05
1.46352015976767e-06
-1.53892487680566e-05
-1.27939117406971e-05
5.63701464218319e-06
-4.80989185951362e-06
-1.56103158142562e-05
-2.90476334414229e-05
-2.74120597680674e-05
-6.28550422168507e-06
-7.39024174249339e-06
-4.29795438359256e-06
-1.72823252755571e-05
-1.6396962858642e-05
-5.71476801472692e-06
-2.13856239535097e-05
-1.73710602889491e-05
-1.40293439117925e-05
-1.76033632468028e-05
-3.41708260004241e-05
-1.27025951067396e-05
-2.02362658973704e-05
-1.2382979375226e-05
-1.85737190579108e-05
-1.84699994462353e-05
-1.69412350816834e-05
-1.59617298229471e-05
-3.44034978939308e-06
-5.89870347897451e-06
-1.94014580988198e-05
-9.03478418862469e-06
-2.20086051047985e-05
-1.48787941978078e-05
-1.62805632855247e-05
-4.96813744983574e-06
-2.21461174122754e-05
-1.55693523551078e-05
-5.68429981461966e-06
-9.02246029583623e-06
-1.44942264932305e-05
5.91296263323254e-06
-1.84801715289992e-05
-2.05212471380295e-05
-2.56378818537951e-05
-9.0102532409206e-06
-2.30566342361379e-05
-1.8585789632345e-05
-1.03774975227782e-05
-1.93682517474069e-05
-2.25220871805476e-05
-1.45900986760933e-05
-3.3950768985062e-05
-1.25935456776346e-05
-9.63762857965033e-06
-1.53940307900688e-05
-1.66138809129271e-05
-2.67691260373547e-05
-1.19662133645928e-05
-7.20672771750128e-06
-1.68641130039023e-05
-1.86963652721799e-05
-2.40663254908991e-05
-1.46098530704784e-05
-7.49360584525484e-06
-2.00173601625435e-05
-1.49926137633005e-05
-1.08941918470127e-05
-9.1030220817412e-06
-3.26283848508855e-06
-2.8969250813536e-05
-3.14217589656818e-05
-2.0530932012586e-05
-6.18288678651262e-06
-8.35827143313567e-06
-1.35652740252684e-05
-1.39683646137879e-05
-2.4781144957445e-05
-6.08179490917141e-06
-7.17515708670765e-06
-1.79837041835644e-05
-7.75770340623027e-06
-1.15681380448459e-05
-8.98325058622845e-06
2.27349103472089e-06
-2.46660764823811e-05
-1.39741739020275e-06
-1.73969469335139e-05
-2.28157296919044e-05
-1.38982342127082e-05
-2.95983877540382e-06
-7.76736688255407e-06
-1.46654496111468e-05
-1.19774425423157e-05
-2.46939899175878e-05
-2.18834432737628e-05
-3.13547458574598e-05
-1.97545938240975e-05
-2.17254486717777e-05
-1.77014577990161e-05
-2.1997438119036e-05
-1.94550518070401e-05
-2.82910786523424e-05
-1.09390457689257e-05
-2.88731215434267e-05
-2.29580532101614e-06
-6.57772661602733e-06
-1.38572054009077e-05
-1.95606875515666e-05
-1.35388339107351e-05
-2.06148806791594e-05
-1.11858982956402e-05
-1.28438706975949e-05
-1.42334513334573e-05
-9.44006251957921e-06
-3.1582787943006e-05
-1.91038921958367e-05
-1.93016326691705e-05
7.3592893790135e-06
-1.75659230684238e-05
-1.7422153928419e-05
-2.63790041921236e-05
-3.55135090149462e-05
-1.76900852221278e-05
1.72091839487689e-06
-2.27615733864668e-05
-3.53513166809084e-06
-1.53829306560765e-05
-1.87955602608242e-05
-1.76584223132983e-05
-1.23018174726643e-05
-7.10704593927528e-07
-2.55883783563767e-05
-1.25188178309471e-05
-7.32312815113809e-06
-2.75807542462958e-05
-9.86397438168052e-06
-2.11675406580049e-05
1.87853832006302e-06
-8.64415551161193e-06
-7.26862949755475e-06
-1.47992481299199e-05
-1.24678420299043e-05
-3.88292599644023e-05
-1.15981246837431e-05
2.16770063758196e-06
-1.46237621460936e-05
-4.03863271854271e-06
-2.47224183739347e-05
-7.25265092286379e-06
-1.8796753056332e-05
-7.12915783890312e-06
4.41162652446651e-07
-1.19070811293723e-06
-2.24075192192423e-05
-1.52395741751507e-05
-6.7627841622679e-06
4.61539933271197e-06
-3.0431126416639e-05
-1.34763750902272e-05
-1.46779753818061e-05
-7.77315158990635e-06
-2.41438739450877e-05
-2.98536080582694e-05
-1.1099066863584e-05
-1.39809750546425e-05
-1.80652050113713e-05
-1.5794068929335e-05
-1.81003740020583e-05
4.19594593485949e-06
-2.43932261723865e-05
-8.52457210564946e-06
-1.41417734571264e-05
-1.50999967336561e-05
-1.19359548141854e-05
-1.18348535190462e-05
1.0717770297724e-06
-1.10104229686393e-05
-2.7000296257484e-05
-1.64165598469039e-05
-1.35487616269718e-05
-2.40964966752086e-05
-1.41541895690254e-05
2.30214795870605e-06
-2.29637279727304e-05
-4.41693202851988e-06
-1.76664948729055e-05
-1.4643785340907e-05
1.3586114250031e-06
-1.93875278780257e-05
-6.37738760576126e-07
-1.01370329956755e-05
-1.62169942116644e-05
-1.85058761789452e-05
-2.3198749119879e-05
-1.99341667955797e-05
-2.05169713722819e-05
-1.55789125192371e-05
-1.95095548462063e-05
-2.6033061116352e-05
3.78025855185472e-06
-2.61962867899716e-05
-7.63448478884884e-06
-8.28015276980418e-06
-2.43880514201451e-05
-3.59766372790617e-06
-8.65820914888585e-06
-2.4168597738172e-05
-2.30871829005957e-06
-7.91411133468552e-06
-1.27389429244146e-05
-1.30249573644611e-05
-9.54288475177925e-06
-1.71000617307947e-05
-3.05017805733179e-05
-2.40913814190393e-05
-8.21692185070777e-06
-2.0173664420646e-05
-2.28999612321627e-05
-2.07121311449094e-05
-2.71067707972932e-05
-3.93150262536995e-05
-3.20214423400298e-06
-1.39417069294759e-05
-9.49827481013881e-06
-1.19194819712743e-05
-8.06222651181487e-06
-7.5981306503144e-06
-2.20919418058568e-05
-2.08053535256025e-05
3.20018258404693e-08
-1.91632672390713e-05
1.0877330982571e-06
-1.68520530456152e-05
-2.43138643450037e-06
-1.75347416597836e-05
-2.45209008385012e-05
-1.77214468960565e-05
-1.45368424521956e-05
-1.46566936354934e-06
-1.67469561954661e-05
-6.20085487240706e-06
-2.19334368554842e-05
-2.58388653296902e-05
-7.15454211773044e-06
-2.0900559783674e-05
-1.51986092907965e-05
-2.39577943342781e-05
-2.30321027164905e-05
-6.87365126184786e-06
-2.21553353410931e-05
-1.46235081845063e-05
-2.14277965334474e-05
-1.01272209929887e-05
-1.45034155003423e-06
-2.40676148508536e-05
-2.15735456473517e-05
-1.25749340013105e-05
6.49225017858421e-06
-2.77485996738766e-05
-2.2190357897711e-05
-3.39440991309074e-06
-8.78351387858898e-06
-2.15842477666495e-05
-7.78907890858842e-06
-3.1721729306543e-05
-1.71302310562383e-05
-1.96342663643823e-05
1.81917200562487e-06
-2.6280397514972e-05
-2.60117013724484e-05
-1.95051491112531e-05
-1.68772991614259e-05
-1.06259747222821e-05
-1.31161324131391e-05
-7.84124290713981e-06
-1.58875030779743e-05
-1.43273202519626e-05
-1.64978870266209e-05
-1.84051574997743e-05
-1.20361234547878e-05
-1.53536061515391e-05
-2.62343235278379e-05
