# Supplementary material for: Research on computational propagation and identification of mine microseismic signals based on deep learning
Source: PLoS One. 2025 Oct 22;20(10):e0334641. doi: 10.1371/journal.pone.0334641 (PMC12543183; doi:10.1371/journal.pone.0334641)
Supplement: S9 Data — (ZIP) [file pone.0334641.s009.zip › 000101100000342.xlsx_0.txt_24.txt.txt]

-1.29768429870917e-06
-2.28422408371889e-05
-1.94024907469383e-05
-8.1810570202917e-06
-9.87382041605681e-06
-5.84950066625798e-06
-1.29038689973342e-05
-2.05917496613866e-05
-2.76837404136108e-06
-1.47230802931813e-05
-9.42321905407669e-06
-1.99085468528884e-05
-1.75485984176093e-05
-1.35505259547407e-05
-4.80644270104876e-06
-4.74705229430693e-06
-1.52846473669102e-05
-1.04034901476492e-05
-6.814923471922e-06
1.21259924536586e-06
-1.18298910304137e-05
-1.57573536225632e-05
-4.67779789508131e-06
-1.24065213780751e-05
-1.79209806884098e-05
-1.58382854582026e-05
-1.64767941048307e-06
-1.09425504155425e-05
-2.87499064279857e-06
-6.09843851656079e-06
-1.41877585545154e-05
-8.32523902488236e-06
-1.29412846768631e-05
-1.41556494385416e-05
-2.19826417302078e-05
-1.33395252587609e-05
-1.21656156517181e-05
-5.34270918138634e-06
-1.38826177164558e-05
-2.0512805615831e-05
-2.1969696215395e-05
-6.27851514312238e-06
-3.35874889220813e-05
-5.53731199494432e-06
-1.91665432610302e-05
-1.68092050187307e-05
-5.40779918183628e-06
-2.18535150887602e-05
-1.49536326747001e-05
-1.22935574067512e-05
-2.23675114985184e-05
-1.2422160874656e-05
-2.11942693884411e-05
-1.63344312359013e-05
-1.13820559895671e-05
-1.23444506507583e-05
-1.14529357667219e-05
-1.1263480093909e-05
-1.37206107599555e-05
-1.88310813588797e-05
-8.95400537891798e-06
-1.7768939513138e-05
-4.28812668887715e-06
-9.15497196092691e-06
-5.20747345133924e-06
-6.69087990681844e-06
-1.09824265047031e-05
-1.21110136468272e-05
-6.08646124408154e-06
-1.84972125269337e-05
-1.5396731228827e-05
-2.08213131263167e-06
-1.91494462927715e-06
-3.28353884454816e-05
-1.98875609692223e-05
-1.34106254923466e-05
-1.76428490918384e-05
-2.04140222358981e-05
-1.43222785779899e-05
-3.49104876408091e-06
-5.12750449589957e-06
-1.94462659914409e-05
-2.1331580646013e-05
-4.88005906173534e-06
-7.8959989860302e-06
-1.52214606233534e-05
-2.01604618056179e-05
-5.27413802626419e-06
-1.12948604325257e-05
-2.29954723901075e-05
-1.55380984971466e-05
-5.37334425707438e-06
-2.73470038615222e-06
-1.62903527223642e-05
-1.62406966339079e-05
-5.698024960528e-07
4.65541956831285e-06
-1.26596863619207e-05
-1.52683681583712e-05
-7.06653868309273e-06
-1.54113379679152e-05
-2.01520044369981e-05
-7.96467503931058e-06
-1.64706332733193e-05
-1.37713309125454e-05
-4.02004126699832e-06
7.28268829998796e-06
-1.90869927251267e-05
-1.7806293798413e-05
-4.06372801185422e-06
-6.79175317580587e-06
1.00597649560289e-07
-1.41147754979493e-05
-6.98366668796014e-06
-3.87446770675758e-07
-1.35858661499054e-05
-6.77077828158742e-06
-1.46981848754759e-07
7.34557107774088e-06
-5.40823833758719e-06
-2.18005225153019e-05
2.49113279293211e-07
-4.08942547859625e-06
-2.00357247200458e-05
-4.4121597388298e-06
-1.65162908106797e-05
-2.39612995220158e-05
-3.60111021328072e-06
-2.15683014641134e-05
-2.32975595143738e-05
-3.01276922970832e-06
-1.49317856516698e-05
-1.35659860207914e-05
-1.28507853694926e-05
-1.48468063435566e-05
-2.28167107886242e-05
-6.1479480442679e-06
-5.28085791025296e-06
-3.46262639083088e-06
-2.25474005120357e-05
-8.81379803907892e-06
-2.5131696842229e-07
-8.31282421608068e-06
-2.13241349527028e-05
-9.26324189923844e-06
-3.292949719126e-05
-1.96901539384518e-05
-1.37976306577993e-05
-7.17027056004558e-06
-1.27561791431365e-05
-1.8234701314926e-05
-1.70142640151433e-05
-1.57208637313384e-05
-2.33382281555501e-06
-2.37639539032231e-05
-1.38886654808353e-05
-1.99765622590131e-05
-1.04359129588733e-05
-2.51836142925387e-06
-1.46057814367513e-05
3.30300236835155e-06
-9.90715279728105e-06
-9.42694336096626e-06
-4.84772402043513e-06
-2.18171385280644e-05
-2.05107822433237e-05
-1.83201303263035e-05
-2.12089873498638e-06
-4.32912526872644e-06
-1.37860486708813e-05
-2.51538443691022e-05
-1.12522425723809e-05
-2.24437275504793e-05
-9.44804474439176e-06
-1.02300362518786e-05
-1.69528799864833e-05
-9.30024361279056e-06
-5.76625062679415e-06
-2.33414655842101e-05
-3.45887474171545e-06
-1.42799815753336e-05
-1.57892328694928e-05
-4.3351463243753e-06
-1.74545836842671e-05
-4.89945481747481e-06
-5.428152167766e-06
-9.66992277436849e-06
-8.37365465416999e-06
-2.02522199811552e-05
-2.27286244660078e-05
-1.29279473807145e-05
-1.56366058317075e-05
4.91704395050887e-07
-1.24030484407203e-05
-6.05819732002794e-06
7.72320873241611e-07
3.6358361969e-08
-2.63975991919412e-05
-1.55922861787393e-05
-2.5628019052956e-05
-1.79468492993411e-05
-2.80100900726236e-05
-1.51505511380585e-05
-7.24413677988494e-06
-7.44445629388246e-06
-7.16058872967918e-06
-2.19115601761913e-05
-1.26878591294395e-05
-2.47966083946971e-06
2.38006050077198e-06
-2.04154914515991e-05
-2.76792298806962e-05
1.13093524677312e-06
-1.32849312025627e-05
-2.06409685803618e-05
-9.65381839939086e-06
-1.829244200573e-05
-1.17513616252668e-05
-9.95895419311136e-06
-2.44992786156091e-06
-1.30464430452545e-05
-7.85344958188029e-06
-1.66236220324073e-05
-5.55915674061312e-06
-1.08172435233206e-05
-1.36973196128616e-05
-5.17041743815073e-06
-6.15874755283769e-06
-1.30048222165229e-05
1.08812867274673e-06
2.96981805772442e-06
-4.32637185575939e-06
1.91473946576309e-07
-1.52539225123141e-05
-5.157025470675e-06
-8.20389646691564e-06
-6.32437195557771e-06
-1.32212270335399e-05
-7.57080472418339e-06
-2.1441768461702e-05
-1.98257514298127e-05
-1.72436881887417e-05
1.2217602869943e-06
-6.56918833996179e-06
2.07807594677502e-06
-2.66010814853013e-05
-2.07873442137935e-05
-4.78317447330162e-06
-2.29784892358304e-07
4.67391774860576e-06
-1.59168343963705e-05
-9.90068635418534e-06
-4.01145498151993e-06
-5.808588627609e-06
-1.34823064065258e-05
-8.87598951149423e-06
8.35173302965772e-06
-1.54513807569873e-05
-1.42471584807705e-05
-1.0412502322551e-05
-2.07052015902708e-05
-6.01096532555521e-06
-2.09684373942359e-05
-1.73852681170202e-05
1.54449238031995e-06
-9.31674206517321e-06
-1.33122832623589e-05
-1.43590437604555e-05
-1.71653787049625e-05
-9.12596180751045e-06
-2.83916337098845e-05
-2.57775398544651e-06
-3.99902862523146e-06
-1.84008850353567e-05
-1.5710052171725e-05
-8.85059116042356e-06
7.27460310528037e-07
-2.12907382983253e-05
-1.14549496528212e-05
-1.58757369342726e-05
-2.92422147291504e-05
-1.59511871528747e-05
-1.45772806571943e-06
-1.60775893635056e-05
-1.03396897786298e-06
-1.71443946717622e-05
-2.06974820762422e-05
-1.95224709526347e-05
-1.78774168911497e-05
-1.3485103798343e-05
-2.11213532837893e-05
1.51177667047033e-06
-1.93815380559257e-06
-1.34963489595671e-05
-9.65365919022902e-06
-1.14743376088313e-05
-2.77914821435453e-05
-1.41729943802516e-05
-6.45639194073789e-06
2.32428488115707e-08
-1.33115091544284e-05
-2.47945612366785e-05
-2.00442884295742e-05
-1.25542483758554e-05
-8.67097103848146e-06
-9.42318808739188e-06
-8.58829378007394e-06
-1.75740507042718e-05
-8.6916370806112e-06
-7.58397556150095e-06
-2.06715495287185e-05
-1.14036135602009e-05
-4.14925393402701e-07
-9.06415887736268e-06
-1.63781768756907e-05
-1.69809309417753e-05
-7.40011375852586e-06
-1.31407156089788e-05
-2.28759503044537e-05
-2.09010695120159e-05
-1.92926228795257e-05
-2.25617790897362e-05
-1.41897470891141e-05
-1.3054938874585e-05
-1.79855393919544e-05
-2.86802918298525e-05
-8.39307417041292e-06
-8.55122453752962e-06
-1.16787321723992e-05
-1.67808421377589e-05
-2.72498328456059e-05
-7.39412118322266e-06
-2.43494101358424e-05
-8.63734173436892e-06
-1.89715191887833e-05
-1.46322417818391e-05
-3.25178789207597e-06
-1.40035113276633e-05
-2.34456108101412e-05
-1.2148532104137e-05
-1.77484235717333e-05
-6.93784531528357e-06
-2.66541299519702e-05
-7.53920254779532e-06
-8.81851965889502e-06
-2.03517589660419e-05
-9.3836463092456e-06
-8.67513026214032e-06
-2.60191416721343e-05
-1.6319260359076e-06
-7.92310116402665e-06
2.27572772942457e-06
-2.07996603652e-05
-1.49691177959557e-05
-9.36714621614655e-06
-2.28708804065233e-06
-1.16864384466137e-05
-1.80192305562203e-05
-2.21896922446379e-05
-3.19609791892475e-05
-1.96858912780537e-05
-8.15356761065233e-06
-2.58641571696004e-05
-1.02386020257388e-06
-2.89256133765505e-05
-1.88816224524869e-05
-4.17123226794137e-06
-1.01246225496022e-05
-1.37554212609618e-05
-1.05747543359148e-05
-9.36584395216505e-06
-7.81157179592809e-06
-1.425163911655e-05
-2.69259756767654e-05
-1.35777433802048e-05
-2.87145133557063e-06
-1.34536826480351e-05
-1.09866474551297e-05
-1.00708080947908e-05
9.98063671818162e-06
-1.0145305943157e-05
-1.84026074415719e-05
-8.1558299959248e-06
-1.61223861515873e-05
-1.00966270241868e-05
-1.07320151585344e-05
-1.07143153533776e-05
-2.10967262781798e-05
-5.75568473128884e-06
-1.68300979639336e-05
-3.74397088876986e-06
-1.93902143703104e-05
-1.36013784979036e-05
-2.77068894311472e-05
-7.88183078097798e-06
-1.07495866964563e-05
-1.29083223657381e-05
-2.09254793953158e-05
-8.22225643597312e-06
-1.74443615667288e-05
-1.57789015601369e-05
-2.07360336512597e-05
-2.03267410879485e-06
-8.1457073972301e-06
2.25479683610699e-06
-1.45831768551095e-05
-1.02582513694453e-05
-1.23893381023994e-05
-1.94362418595245e-05
-7.29881868924545e-06
-8.31161925412514e-06
-1.99136688627401e-06
-1.86404863323341e-05
-1.2475659083804e-05
-1.54355134561048e-05
-1.20613164000123e-05
-2.64296295380881e-05
-2.00264012674243e-05
1.51623784457652e-06
-1.61525833026504e-05
-2.69871621046657e-05
-1.545646553309e-05
5.36205116213501e-06
-7.04912531834886e-06
-1.51527976642408e-05
-1.29112746473567e-06
-9.02836782856363e-06
-9.60502248724306e-06
-1.6377959422705e-05
-1.15985284234403e-05
-1.16273556609336e-05
-8.97430654860589e-06
-2.11388895281655e-06
-1.16177131249983e-05
9.36729339735892e-07
-1.17308580029321e-05
-4.66322622167298e-06
-2.43959241009815e-05
-1.47126785981821e-05
-1.60693002403179e-05
-1.54323018234266e-05
-1.40830427539832e-05
-9.73363981555314e-06
-1.50649517023542e-05
-9.91839865195697e-06
-1.05067776985121e-05
-1.07905488910048e-05
-1.44118312665036e-06
-1.80490341250437e-05
-1.63921461398887e-05
3.90031059647285e-06
-1.697769815955e-05
-1.470216364828e-06
-5.33985782125993e-06
-9.00854786393246e-06
-4.19048475792736e-06
-1.13531646951859e-05
-5.052355917937e-07
-7.80483445391988e-06
-7.9367911117885e-06
1.4694332632295e-06
-7.11084676223024e-06
-1.50239296306499e-05
-1.38071226523157e-05
-2.54943891080361e-05
-1.62360481111484e-05
-1.44828733831092e-05
-1.4302566528555e-05
-1.41826390814984e-05
-7.0591717257635e-06
-5.91664248174698e-06
-2.82990185928709e-05
-2.15547445304537e-05
-2.07753948496512e-05
-6.74300155122613e-06
-9.99636509010742e-06
-2.03735676674111e-05
-1.77227807410339e-05
-7.5513615556079e-06
-1.37145970097412e-06
-5.49401303155578e-06
-1.86686173053701e-05
-9.91557842241654e-06
-1.68354931447343e-05
-1.08224526992662e-05
-8.02137444784527e-06
-1.7791203396977e-05
-1.68084699266371e-05
-1.31037901550827e-05
-4.03295651118165e-07
-1.11579024786318e-05
-2.91021126635963e-05
-6.65150477464576e-06
1.53528975434079e-07
-1.37438839028924e-05
-5.53481770505692e-06
-3.15558531351168e-06
-4.05504359453844e-06
-1.38020377744053e-05
-5.80448233630286e-06
-8.93239894588127e-06
-1.17013315622506e-05
-3.55246045249291e-06
-1.16949237720362e-05
-7.53453457040845e-06
-5.61903193424559e-06
-1.28808166902434e-05
-2.58227085746257e-05
-1.74489057265364e-05
-1.95975618253707e-05
-1.2926270378985e-05
-4.74254095032742e-06
-2.41992027047562e-05
-9.88150321616266e-06
-4.24647120026357e-06
-9.67603787968383e-06
-2.91768529320186e-05
-1.29330140823684e-05
-1.97369470821173e-05
-8.82265451657063e-06
3.29969419942173e-06
-9.36058901780938e-06
8.57258432807542e-07
-1.89637546024085e-05
-1.50302587793225e-05
-3.45652265603358e-07
-1.32203848111544e-05
-1.74654582353876e-05
-1.12669685073705e-05
-9.5325340122208e-06
-1.66649225042423e-05
-9.66890144063569e-06
-2.53420261440254e-05
-1.85872702132462e-06
-1.1574395797594e-05
-2.32067424631203e-05
-4.68060883645387e-06
-5.83221339492607e-06
-2.0244357218124e-06
3.16313074943065e-06
-2.55323224341612e-05
7.69017062464852e-07
-1.69609600542023e-05
-1.89252380532372e-05
-8.33365514255806e-06
-2.33093274563976e-05
-5.72765684985379e-06
-1.48236504832881e-05
-2.18930453811321e-05
-2.44116656567251e-05
-1.62622361856812e-05
-2.13776328883009e-05
-6.41098684392099e-06
-2.6539771172377e-06
-2.76963934229427e-06
2.79036606054852e-06
-2.21426071272276e-06
-4.96348933522167e-06
-2.03266310782368e-05
-2.53367919436599e-05
-5.89853822352573e-06
-1.02019329655723e-05
-9.86684674550641e-06
-2.63580151718105e-06
-1.11450718909896e-05
-1.98265199651598e-05
-9.53452683681848e-06
-9.07299508978643e-06
-2.45304260118019e-05
-1.92907115523122e-05
-2.51612222103071e-06
2.06819723564292e-06
-2.37377121556885e-05
-1.49516502802825e-05
-1.12251903374024e-05
-2.72321852111217e-06
-2.13652770182972e-05
-1.73413706114343e-05
-1.69241542622375e-05
-6.45092153681036e-06
-1.26581115105159e-05
1.33029550561949e-06
-3.5028329665418e-06
-5.36365448193706e-06
-1.35236649458835e-05
4.76348102163056e-06
-2.72124540066746e-06
-8.61390786538145e-06
2.89946783541862e-06
3.12193330350564e-06
-8.90290382435878e-06
-1.34723831821339e-05
-3.36110487136094e-05
-8.29628869762606e-06
-3.310452801478e-06
-1.01474947592849e-05
-1.4670296373191e-05
-5.92848483505704e-06
-8.54584915269637e-06
-5.66490668066756e-06
-1.41926246658941e-05
-1.06446586032686e-05
-6.81088545910935e-06
-8.84145125761779e-06
-1.03871789573942e-05
-1.3884477080675e-05
-1.21737259286717e-05
-1.09797209638486e-05
-2.04531706716951e-05
-2.22642597333985e-05
4.42574997529026e-06
-9.3244598473349e-06
-8.82117789019882e-06
-2.74914389259184e-06
-2.86967534230995e-05
-1.64383642928707e-05
-3.06260405327913e-06
-1.10015756932364e-05
-2.11936458306345e-05
-1.69704363799373e-05
-6.04253200906954e-07
-3.35279830206651e-06
-4.49898723986206e-06
-4.76270171413243e-06
-3.14080223255532e-06
-9.6395476480063e-06
-1.23189169683913e-05
-1.44119794247393e-05
-1.22242125862687e-05
-7.60440306178042e-06
-2.26292673799346e-05
-3.99435934998724e-07
-5.87932177064613e-06
-1.58354700827081e-05
-9.37802641000609e-06
-6.74389928190841e-06
-1.91379817049171e-05
4.72327748372159e-06
-2.41719208695013e-05
-2.2969611773608e-05
-1.20787380702499e-05
-7.00280115798172e-06
-1.59898080511302e-05
-2.39299247938455e-05
-9.00553321275763e-06
-1.75165125495172e-05
-1.42340125272348e-05
-1.91334171478745e-05
-1.58686173255002e-05
-7.35670581784772e-06
-5.08748160505351e-06
-6.28999305942483e-06
-9.63773315914753e-07
-1.88633913299907e-05
-1.12658541495662e-05
-2.10628850159209e-05
-4.5500827371369e-06
-2.25421186968068e-05
-1.30544881665542e-05
-8.2797811739457e-06
-2.1463017113386e-05
-3.10378550599955e-06
-1.30320183768095e-05
-3.70750161630699e-06
5.09567155007701e-07
-6.98690618856275e-06
-6.35317054115982e-06
-1.21887634250674e-05
-8.88758570353062e-06
-1.23862285060528e-05
-1.49079996744528e-05
-4.27719815096256e-06
-1.07602982540956e-05
-1.33631509342295e-05
-1.56731452762332e-05
-1.14574134782393e-05
-1.05021272982759e-05
-4.42112542971398e-06
-7.56447959276179e-06
-1.57399385262601e-05
-1.92198407097859e-05
-9.4913427977607e-06
-8.25191996520022e-06
-1.90030963475469e-05
-8.81086058605318e-06
-7.29504533724782e-06
-6.37038970542576e-06
-2.15491702616614e-05
-4.06144452276626e-06
-1.44531464352913e-05
-2.818220543276e-06
1.0115153787443e-05
-1.81489836986147e-05
-1.17077457643292e-05
-1.53189764326448e-05
2.41554309382778e-06
-1.79155164469796e-05
-1.15670503701967e-05
-1.26167103470632e-05
-2.03934227674249e-05
-1.48307341651792e-05
-1.37451619266703e-05
-1.87155321056663e-05
-4.66107138464372e-06
-1.5430781458802e-05
-1.06412686294788e-05
-2.50657310110633e-05
-8.89842407293314e-06
-1.23134803023259e-05
-1.68866116680418e-05
3.48365625125085e-06
-1.44639573597229e-05
-2.35936132893219e-05
-4.93333104433368e-06
-8.16661872061631e-06
-1.66883315661415e-05
-1.11529444358654e-05
-1.05061042201525e-05
-2.56122522661463e-05
-7.85205281515311e-06
-1.61928029449495e-05
-2.69704772211416e-05
-1.96843344835356e-05
-9.15819444734452e-06
-8.91884174848096e-06
-1.18305676364744e-05
-1.07731729370672e-05
-2.16677438648676e-05
-4.66241193799863e-06
8.2375063730652e-06
-8.6174229895466e-06
-9.25498370871924e-06
-1.90335789906506e-05
-1.07775637647127e-05
-4.22433687122042e-06
-7.08399775337624e-06
-1.41306874399866e-05
-2.24728086356919e-05
-4.79612368309156e-06
-2.07585256466588e-06
-1.07431575926572e-05
-2.72262131627589e-06
-1.95999692746309e-05
-3.10905181852925e-06
-7.61069214027124e-06
-1.47963111880294e-05
-1.75761824785256e-05
-1.06165601557021e-05
-1.21077708425128e-05
-1.50867104196538e-05
-2.87008042312258e-06
-1.9659418653868e-05
-1.6544100357251e-05
-1.76333497002051e-05
-1.07405907813123e-05
-2.35353036286302e-05
-2.06523133762625e-05
-4.15576007789262e-06
-1.07350861658641e-05
-9.84413311357365e-06
-2.56818369726184e-05
-4.06729699291507e-06
-9.83039238832017e-06
-6.57712060633885e-06
-1.22345485791845e-05
-1.68718900551261e-05
-2.08820022856216e-06
-1.60650735194497e-05
-1.50298636947772e-05
-1.82158412154027e-06
-2.05769815962812e-05
-5.10009353071595e-06
-1.84433447949697e-05
-1.41505386035041e-05
-6.98322031918278e-06
-2.04649840554325e-05
-1.47618533472476e-05
-6.38338680594148e-06
-3.40551336121666e-05
-8.02915622683832e-06
-8.47708346994489e-06
-9.3264283530208e-06
-4.18927591971698e-06
-1.20622530568595e-05
-1.64282589750744e-05
-5.24735621338181e-06
-1.84671023213422e-05
-5.82699464902344e-06
-6.89956232057113e-06
1.22544896534677e-06
-2.17173780125326e-05
-1.22095972847688e-05
-7.10365866252443e-06
-1.68557118076747e-05
-1.25866827259819e-05
-1.88748579952661e-05
-5.12337295582932e-06
-1.47075958284255e-05
-8.36890155070655e-06
-1.11698287741502e-05
-1.53321094483888e-05
-7.10225142457e-06
-1.28160702927191e-05
-7.80970061707254e-06
-3.01305898373412e-06
-1.82103935641112e-05
-2.09745696656577e-05
-3.18660963517091e-05
-1.28986781260328e-05
-1.29039127788394e-05
-5.2279757849458e-06
-2.10753036211389e-05
-2.21574541773707e-05
-1.61575255950049e-05
-2.21156015644915e-05
-6.46541603699928e-06
-1.11489587761204e-05
-2.58962768326974e-05
-1.56355640286769e-05
-2.34462002419978e-05
-1.21226086185313e-05
-1.01847472945384e-05
-5.44746651489319e-06
-1.47078483702013e-05
-1.36219645072427e-05
-2.36971793104029e-06
-1.42846872999386e-05
-1.7297456997802e-05
1.04375254337189e-06
-1.66546810756542e-05
-9.42448417814531e-06
-1.77745683904536e-05
-2.48544091188874e-06
-3.88309522384734e-06
-1.87285260224804e-05
-2.76478900615479e-05
-7.54818368560146e-06
-1.76399651806421e-05
-2.78414240845446e-06
-6.83159202675438e-06
-8.32935827902706e-06
-5.76019817992385e-06
-6.47533263141272e-06
-3.51997742239354e-06
-5.1749282819912e-06
6.89677912234953e-07
-7.25100642304587e-07
-1.28549236542748e-05
1.39827945628363e-06
-1.62423696992196e-05
-4.14254945667307e-06
-1.17086475180805e-06
-2.08337501710478e-05
-2.46834223072924e-06
-8.85953319970752e-06
-1.24146481457233e-05
-1.02908884393095e-05
-2.21218754019967e-05
-1.24148683631807e-05
-5.73523319182389e-06
-1.40853737506895e-05
-4.90866038794437e-07
-1.93401739105568e-05
-6.45020171242817e-06
-2.96278867768956e-05
-2.14101538671314e-05
-5.78209952983148e-06
-1.56296126994453e-05
-2.6137808353218e-05
-1.57454792109919e-06
-4.96535365159882e-06
-2.04498008872263e-05
-7.33499682686433e-06
-1.51161281441546e-05
-9.50240591144404e-06
-2.1505403761647e-05
-1.21968197634662e-06
-5.09635137796008e-06
-1.26480276646369e-05
-1.15152898287985e-05
-5.5982883459764e-06
1.48186067656287e-06
-1.86465742342675e-05
-1.36433274768079e-05
-2.42321003271539e-06
-5.71441086626912e-06
-7.67147147228787e-06
-5.23381492093165e-06
-2.69780194524936e-07
-8.87914039456961e-06
-3.52146729488726e-06
-1.12520172717156e-05
-5.87956601527735e-06
-2.15805232869329e-05
-9.73382077455962e-06
-1.7756221238647e-05
-7.63792438581253e-06
-1.25646952904748e-05
-1.30008272503015e-05
-2.39498950300685e-05
-6.02005474840564e-06
-4.71994255065396e-06
-1.01142585728221e-05
-1.49359553848761e-05
-8.68008391361425e-06
-1.29672401216756e-05
-7.83209281653783e-06
3.27271726166447e-07
-5.76950648586636e-06
-1.39918330779493e-05
-7.89787403805208e-06
-1.46560901727038e-06
-7.75887419433284e-06
-1.38978129660955e-05
-6.15171022093388e-06
-1.71754031139036e-05
1.75350282017747e-06
-8.11531152266876e-06
-1.59925385171414e-05
-1.4486767710572e-05
-2.16304900464348e-05
-8.34886396626576e-06
-2.23721228307896e-05
-1.07696478120209e-06
-9.71587543945766e-06
-7.83582443075995e-06
-9.4903514478007e-06
-3.20417860413986e-06
-1.35326619402326e-05
-2.16143318611913e-05
-1.64630292426893e-05
-1.09690734346472e-05
-1.62680057737908e-05
-4.44322447242442e-06
-2.33587017212603e-05
-8.8806383991291e-07
5.66520018902962e-06
6.23797694401834e-06
-1.96088975929668e-05
-1.27400157250495e-05
-1.77796703036936e-05
-9.46280232203217e-06
-1.08796757414724e-05
-1.38950825560714e-05
-1.72053985237206e-05
-1.13443954649928e-05
-1.54225527879005e-05
-2.33360784002161e-05
-9.81229257356444e-06
-2.17122944152202e-05
2.22712067989433e-07
-1.20579831788104e-05
-1.64108716866155e-05
-1.89894051188325e-05
-6.14259471495633e-06
-8.87114660455936e-06
-1.43498197948319e-05
-1.15284048672025e-05
-1.11265810221072e-05
-5.34629009305303e-07
-9.40799292523605e-06
-7.64606425113925e-06
-1.72478636311539e-05
-1.30306817285322e-05
-2.12732909747222e-05
-1.45002930136652e-05
-9.14978386949603e-06
-3.08576668831811e-06
-5.85127738370847e-06
-1.22712588409383e-06
-2.64526068189211e-05
-1.0070445462761e-05
-1.90915835267661e-05
-1.78564819104165e-05
-1.06981055581242e-05
-7.67804962402669e-06
-1.92146575216929e-05
-1.44366087300839e-05
-7.73386088534934e-06
-1.86005112157076e-05
-1.72262517764183e-05
-1.85090219913522e-05
-8.80400702668654e-06
-9.45368689566059e-06
-1.98607747763416e-05
-1.98807950711209e-05
-9.4566490670996e-06
-8.57328515112536e-06
4.60973090026895e-06
-1.73782430244977e-05
-1.41809372621892e-05
-3.35201390955231e-06
-1.91798685666573e-05
-1.45886031840193e-05
-2.84528985175395e-05
-1.33391479989494e-05
-4.42167663911083e-06
-1.81570215852383e-05
-3.58447395319507e-06
-3.87473951585491e-06
-1.69177639539822e-05
-4.00936746963737e-06
-2.20665369022435e-06
-2.34856107428701e-05
-1.4741465545429e-05
-7.83836872363637e-06
-5.22142644637721e-06
-7.1542395243453e-06
-1.62045006268686e-05
-5.32376495669105e-06
-1.72752056536118e-05
-1.32429352087239e-05
-1.8391696841347e-05
-8.97651030657189e-06
-1.61165961294091e-05
6.34259609164534e-07
-1.54095421944898e-05
-1.27812509281903e-05
-6.53058582229888e-06
-1.81734863460802e-05
-1.66236648207907e-05
-1.14631197188039e-05
-9.29139349421998e-06
-1.16037963654416e-05
-1.87703915020086e-05
-2.09745932805391e-05
-9.69949376972082e-06
-6.90665263655266e-06
-4.00537659058671e-05
-9.56451597618434e-06
-2.76762314444027e-06
-2.49224808645395e-05
-1.88794786941973e-05
-1.39370166611361e-05
-4.84018351583399e-06
-6.23513087314222e-06
-8.307023201303e-06
-1.04087772446499e-06
-5.7229108997373e-06
-1.02611100145072e-05
-2.22730757503313e-06
-1.68355687352281e-05
-1.33620121264802e-05
-1.5992572504437e-05
-1.25335331854339e-05
-1.09493968190973e-05
-1.73004492362136e-05
-4.77176532756087e-06
-1.31003696989022e-05
-8.29026311088819e-06
-9.02491379456996e-06
-2.58799961595173e-05
-1.03263868288792e-05
-5.05334905013338e-06
-2.04419138907142e-05
-2.31436606316639e-05
-2.21142573326377e-05
-7.7021030453999e-06
8.39619778382447e-06
-3.86815370474867e-06
-4.97338762775107e-06
-1.13276378489325e-05
-2.79947519807239e-05
-1.93848826612095e-05
7.76618969581555e-06
-2.48333550638191e-05
-1.73655167144893e-05
-1.35387433453533e-05
-1.85249197918643e-05
-1.04497032048244e-05
-2.08751007646682e-05
-5.80563834223583e-06
-1.04945270949863e-05
-2.44322560053411e-05
-1.39529113268971e-05
-9.16200447112628e-06
-7.69157307152998e-06
-1.52471508416558e-05
-1.85506135718028e-05
-2.89291462324999e-06
-1.80744045011026e-05
1.18210147792473e-06
-5.34416212236577e-06
-1.91427572480605e-05
-2.65384277072646e-05
-2.02399664582349e-05
-1.68541267395689e-05
-1.6342278944189e-05
-1.88215277593777e-05
-1.87173810445797e-05
-1.36423715112198e-05
-1.11344110257811e-05
-1.85540910320999e-05
-1.51142498055216e-05
-1.16503611485865e-05
-3.29195723808355e-06
-4.70469594636056e-06
-6.09624551595469e-07
-1.17445729711778e-05
-2.26027021435831e-05
-1.44675973194353e-06
2.00717415459134e-06
4.69095879708214e-07
2.09952601178361e-06
-1.78983637472553e-05
-4.01851172899997e-09
-1.80100574942872e-06
-1.93585671528991e-05
-1.46591916547993e-05
-9.19301208079605e-06
-2.00673795769601e-05
-5.0150846107453e-06
-1.41919839422546e-05
-6.08105318558913e-06
-7.20142939371529e-06
-2.8873895432137e-06
-1.56432356016217e-05
-3.02847743919574e-07
-3.87852620946092e-06
-1.17749371417804e-05
1.02465528221693e-06
-1.31790852405956e-06
-1.00776520112377e-06
-7.00348226774214e-06
-1.22324014154909e-05
-7.10804596572585e-06
-7.22969456610012e-06
3.47765329652619e-06
-1.68816957480414e-06
6.3845331050555e-07
-1.17543166008829e-06
-2.30646010135715e-05
-3.3812922952427e-05
-1.74315615626956e-05
-1.32539832781516e-05
-2.6871346408631e-05
-1.27498390334662e-05
-2.59184255371911e-05
-2.65694853648619e-06
5.87117345702081e-07
-6.70343157531459e-06
-1.36286316968445e-05
-2.00057228243597e-05
-1.62408669490156e-05
4.83488767786129e-06
-1.08852489369164e-05
-1.77161721845343e-05
-4.24819544449113e-06
-1.39083741206221e-05
1.9888269024207e-06
-8.31434080982549e-06
-9.20013585705492e-06
-6.68262615866938e-06
-9.38129794600205e-06
-1.48507436779357e-05
-1.82519282306002e-05
-1.69215820429901e-05
-2.61333199924816e-05
-2.25084025385048e-05
8.12390324667483e-06
-1.43672490669831e-05
-1.45595381922709e-05
-1.06604225648039e-05
4.91147919594459e-06
-1.63888470618773e-05
7.3042399131532e-06
-1.93137123391834e-05
-2.14107912523095e-05
1.40714430688975e-06
-1.20098144638288e-05
-9.27400150953153e-06
-8.22918783001995e-06
-1.4665809833402e-05
-1.25218494369533e-05
-1.22513788240697e-05
-1.54279387894117e-05
2.47596558245897e-06
-8.75786623876385e-06
-3.89255767803484e-06
-7.6504142109046e-06
-1.65241976703932e-05
-1.63888515958327e-05
-1.50900848237284e-05
-2.28286905441397e-05
-6.53733926877172e-07
-1.34708315885345e-05
-9.035564799564e-06
-8.0020212835801e-06
-7.02227224668218e-06
-2.40014239845858e-06
-5.28206805624921e-06
-1.66281838494297e-05
-1.6636117204166e-05
-1.2031789092226e-05
-1.42994652574999e-05
-4.08780462700535e-06
-9.63916247873492e-06
-2.19054226579469e-06
-1.06113645508932e-05
-2.31482490539045e-06
-1.48803919065166e-05
-4.87124860765971e-06
-1.54610111960687e-05
-2.1441830153776e-05
-1.05215179334631e-05
-2.45875860794103e-05
-5.5327732343549e-06
-2.26776113100535e-06
-2.20059184431676e-05
-1.15529210068748e-05
-1.03880068203627e-05
-2.20394485055664e-05
-7.49055554209803e-06
-1.91121288514412e-05
-4.16284453098118e-06
-1.02784244565083e-05
-1.73493028257207e-05
-5.57663404486124e-06
-2.23930919243565e-05
-6.13268196886842e-06
-7.34643997226636e-06
-9.11341728991551e-06
-2.58278768065528e-05
-9.85613617947677e-06
1.1178484730393e-06
-1.25722048010573e-05
-2.21446689882058e-05
-9.54254215803185e-07
-1.55576467903043e-05
2.88077589530521e-06
-2.45310862701977e-05
-9.9590631350021e-06
-9.60571269082826e-06
-2.39908746291563e-05
-4.69513704339107e-06
-1.15911237699422e-05
-7.16562279561586e-06
-2.04698598558736e-06
-2.67057051595913e-05
-6.15981490846871e-06
-4.98040596716761e-06
-1.89393226872989e-05
-1.97841850488087e-05
-1.60881378590574e-06
-6.01423612020789e-06
1.59760671635435e-06
-1.59780058197559e-05
-6.14895423000986e-06
-1.27631126286876e-05
-2.85477721454494e-05
-1.13322120491581e-05
-1.86085755190239e-05
-1.14030461125132e-05
-1.96299171758667e-05
-1.21984266001198e-05
-1.62095502892348e-05
-6.44099106775338e-06
-3.11508161498616e-05
-5.81450889882894e-06
-1.46551310733545e-05
-3.41813024200074e-06
-2.16107522480319e-05
-4.95709841141095e-06
-1.33404723576063e-05
-2.48388846511914e-06
-7.8324599227754e-06
8.21699900051821e-07
-1.26808592502882e-05
-1.6574021572954e-05
-1.19961202039903e-05
-2.07453406103465e-05
-1.79756974139032e-05
-8.07712039851602e-06
-1.29217340152099e-05
-9.84660222871806e-06
-1.85096181068444e-05
-2.24842054632794e-05
-1.06236807311341e-05
-1.58843106514504e-05
-1.31968619388417e-05
-8.73593710589013e-08
2.5736488202189e-07
-2.0824253347237e-05
-1.0928204168162e-05
-1.26535596583853e-05
-5.40504394755424e-06
-2.27442564889982e-05
-1.47606135031469e-05
-1.77171999084933e-05
-2.07079426953078e-05
-1.44841176227329e-05
1.51762805919918e-06
-5.98967864284695e-06
-1.31215156369368e-05
-9.20374120960901e-06
3.79821712415095e-06
-1.21644868852913e-05
-1.23752283624263e-05
-1.57893578993334e-05
-5.60409506230065e-06
-1.03146932767669e-05
-1.79079296805994e-05
-8.94757629766545e-06
4.75434248888277e-07
1.6927122952333e-06
-1.20718887305652e-05
-8.70137616764464e-06
-1.76524175969192e-05
-1.04883905239565e-05
-7.65820595249878e-06
-9.43685479533743e-06
-1.27007424777056e-05
-1.65365908985401e-05
-7.66344683818495e-06
-1.6820269445277e-05
-1.27766023072386e-05
-2.12733230679972e-05
1.68024366440477e-06
-1.05209320812932e-05
-1.70112245982376e-05
-6.0947556350794e-06
-1.82347485830492e-07
-2.40091808089665e-05
-1.2450232377067e-05
-1.95163763336791e-05
-1.6470826603213e-05
-7.99447742020922e-06
-1.08096274080758e-05
-2.11316527001888e-05
-6.73705173363655e-06
-1.33073904149542e-05
-3.39323408331731e-06
-5.40646465142994e-06
-8.63116822923729e-06
-1.05375853896173e-05
-1.50495808374113e-06
-9.52039012222697e-06
-1.3027865651988e-05
-2.04753529856411e-05
-1.86644523054771e-05
-1.21113892365054e-05
7.63664650622399e-06
-1.37046584929402e-05
-1.04693127895745e-05
-1.95891235936795e-05
-2.05855530860846e-05
-3.63391332947879e-06
-1.34187663458742e-05
-2.34596366605797e-05
-2.11370528188671e-05
-9.29895404231775e-06
6.49510544455601e-07
-4.53533839387733e-06
-9.38205363917489e-06
-1.00931517760729e-05
-1.90458742352251e-05
-1.49563303171642e-05
-1.80049394154096e-05
-1.59251725116492e-05
-1.16749687799396e-05
-1.509739945514e-05
-4.73887568382947e-06
-2.07451957593141e-05
-1.59878408351244e-05
-7.48439048915036e-06
-2.4974695238232e-05
-2.10381143853123e-05
8.4270033360176e-06
-1.32076261823195e-05
-1.60510547021398e-05
-6.15321944083313e-06
-1.39489796991751e-05
-7.5530013256657e-07
-1.3272332701023e-05
-2.21667240677862e-05
-2.42044602112758e-05
-1.82404294038041e-05
-7.49665259051214e-06
-2.50195813216071e-06
-1.60106597903508e-05
-6.1887837832757e-06
-8.38803364748863e-06
-1.38784010953078e-05
-1.52581233900219e-05
-1.25621044944601e-05
-1.06975902232007e-05
-1.02656296733627e-05
-6.90139956844283e-06
2.13665218711061e-06
-1.09223415671085e-05
-1.99264374565126e-05
-2.10923420440398e-05
-8.17685407352804e-06
-2.195125666346e-05
-2.47061898755881e-05
-1.01905827140605e-05
-2.47240184178926e-05
-2.12054266744021e-05
-1.07599141516242e-05
-1.17964927024435e-06
-2.00816539852354e-05
-1.34909317262116e-05
-1.05050942127052e-05
-5.58009083436595e-06
-1.59918899757684e-05
-1.14270384548072e-05
-1.70955331605831e-05
-6.36730570149381e-06
-1.06412470278868e-05
-8.35239575306779e-06
-6.25523594394022e-06
-3.77804379246036e-06
-7.40955229682886e-07
-1.32601779148405e-05
-8.70235649681675e-07
-6.53457743679042e-06
-1.32640641370787e-05
-1.8640764897669e-05
-1.27033987338873e-05
6.7814322260238e-07
-1.63273390210705e-05
-3.410021277937e-06
-2.03011694272871e-05
-9.09154563929553e-06
-1.34180343463719e-05
-1.46064529932182e-06
5.99414166893908e-06
-1.46052899437314e-07
-1.81491954993919e-05
-6.12569874099187e-06
-1.50795052306461e-05
-1.90511208216737e-05
-1.38089528156076e-05
-2.03945420459495e-05
-2.10340356082845e-05
-1.67837922356519e-05
-1.80060279733301e-05
-2.84351161517646e-05
-4.40098126329237e-06
-9.14735207915636e-06
-6.09946536684996e-06
-1.75416831910607e-05
-2.07169111090819e-05
-2.21962041560937e-05
-6.69344359038518e-06
-7.30783169489686e-06
-1.4693425916536e-05
-1.80162289806827e-05
3.74928854042014e-07
-1.23246288958767e-05
-3.52465458832993e-06
-4.28369337611028e-07
-4.65281052201656e-06
-1.2704452588521e-05
-1.9792182411224e-05
-1.95720552680448e-06
-1.67965937920163e-05
-1.84646277450254e-05
5.38020885649761e-06
-1.30615897831465e-05
-2.38918386512845e-05
-4.60871454784541e-06
-1.3981365818485e-05
-1.73878556055604e-05
-1.34568790610364e-05
-1.24581185891377e-05
-1.47239405530508e-05
8.18573973459727e-07
-2.4016026860158e-05
-1.35310984274008e-05
-3.14502047208115e-07
-1.08255057439693e-05
-4.66171540005908e-06
-5.24034087548942e-06
-1.98931904874016e-06
-2.05978521157494e-05
-8.9779820401919e-06
-3.71801998492049e-06
-2.77767436677958e-05
-4.7979901843319e-06
-1.20777172536805e-05
-1.3644312732778e-05
-1.13101898175761e-05
-2.86197685746725e-06
-1.04328172568484e-05
-7.22629908658274e-06
-2.14110606685999e-05
-2.01969140329796e-06
-6.09814661964133e-06
-8.44945886999288e-06
-1.12012929220851e-05
-1.12887866237141e-05
-6.31088199102375e-06
-6.34048954096164e-06
-1.10453039031264e-05
-4.75770223857631e-07
-1.62530051495139e-05
-6.28708897070166e-06
1.65370119590023e-06
-1.23975447682385e-05
-1.10560006322174e-05
-2.3642476929004e-06
-1.17179729927563e-05
-1.43274898226757e-05
-1.67946926651296e-05
-1.01914582487996e-05
-1.87656262095879e-05
-1.74635288168845e-05
-1.87239249510103e-05
-1.19198643120445e-05
-8.87299863016223e-06
-1.28633667758733e-05
-1.25620052358328e-05
-2.50108848543745e-06
-5.09300474455667e-06
-1.91064952410811e-05
-1.07226266611991e-05
-1.25139815798647e-05
-2.62561177481555e-05
-2.17609300012531e-05
-2.9813980961058e-06
-8.95177017422216e-06
-3.060050540117e-06
-2.0462665204725e-05
8.19450436623058e-07
-2.23525618629281e-05
-1.86956654207823e-05
-6.83731305956198e-07
-2.25623681731442e-05
-9.32515344101427e-06
-1.29700807597701e-05
-5.58737806434488e-06
-2.27500256435731e-05
-1.10422591143907e-05
-1.43586932556622e-05
-1.246575684535e-05
-7.17843915399492e-06
-2.04516887618768e-05
-1.97543630935331e-05
-5.74366332065019e-06
-6.43124823005594e-06
-1.06951352764463e-05
-1.26025092255972e-05
4.42454327905676e-06
-8.5232992238033e-06
-2.58938847997685e-05
-4.26746697419742e-06
-7.48957529274586e-06
-8.78249476418315e-06
-1.90412954737602e-05
-1.47369049348847e-05
-5.5825429650286e-07
-9.14079421416715e-06
-2.06227293908979e-05
-5.55580230411488e-06
-2.3135968895214e-05
-1.65159480927212e-05
-8.8552230621655e-06
-8.4841636878122e-06
-8.68954537854544e-06
-5.68214069393754e-06
-1.82254072685811e-05
-6.50065571130407e-06
-5.542841904215e-06
-1.26141908465162e-05
-2.24176367341477e-05
-1.23320985385187e-05
-1.12743940836632e-05
-1.44900689653419e-05
-9.17542205717434e-06
-8.33536886101419e-06
-1.80681772683474e-05
-9.33864037408783e-06
-1.52991467247671e-05
3.50036453423418e-07
4.05075560575466e-06
-6.59117762637148e-06
-3.28709425471716e-06
1.62472958230434e-06
-4.55984486987935e-06
-1.6651633192652e-05
-2.53979713322738e-05
-1.7408453817037e-05
-1.9558408596732e-05
-3.11899459214184e-05
-5.3920633386847e-06
1.87269686150003e-06
-6.5521107745498e-06
-1.37521532619735e-05
-7.60013431288444e-06
-1.35452211131162e-05
-2.79734345512293e-06
-1.47489060477318e-05
-1.28084182862094e-05
4.68678012553229e-07
-8.19681045565998e-06
-6.45367138131511e-06
-1.25856816095346e-05
-8.59316006109345e-06
3.47037112599372e-06
-6.59877693474881e-06
-1.45312111353883e-05
-1.04023212586631e-05
1.44578649337496e-06
-2.93967617730682e-05
-1.04901118071673e-05
-1.86275674535219e-05
-2.66203803811082e-05
-1.12351763915761e-05
-1.08648514150837e-05
-6.24882993340181e-06
-2.21978113017662e-05
3.36858771960709e-07
-1.69557224200804e-05
-9.72780518302431e-06
-8.3640155445334e-06
-6.87119060298068e-06
-4.60392390377052e-06
-3.02080730673779e-06
-4.33271357299067e-06
-4.01345113820421e-06
-1.44462753135379e-05
-3.51802335514333e-06
-1.07291418330523e-05
-8.42217436897814e-06
-2.08314744737434e-05
-1.70386668073233e-05
-1.51609035575679e-05
-8.90775835858651e-06
-3.05724093606591e-06
-1.161639598611e-05
-2.96542673365552e-06
-2.14477656213825e-05
-5.13975407346437e-06
-7.5674852040051e-06
-1.86365405130978e-05
-7.81504855790403e-07
9.13954755151381e-06
-1.49972265201722e-05
-1.76990918806916e-05
-1.68897690200385e-05
-9.27841396250649e-06
-7.38875242550324e-06
-1.31820770670599e-05
-1.6184298856485e-05
-2.30708214522023e-05
-9.81193507218908e-06
-5.07350648557924e-06
-1.44820577847464e-05
8.94941541394061e-07
-9.33936003779443e-06
-1.82023751915898e-05
-1.59257968855865e-05
-3.68201910843561e-06
-1.43793839108919e-05
-1.01609071758371e-05
-1.46596623127938e-05
-1.31977003468136e-05
-2.71739767157804e-05
-5.75805117017723e-06
-9.07883284368806e-06
-2.44958387588868e-05
-1.28549706161515e-05
-1.20589633380345e-05
-2.06019681089562e-05
1.12329031593714e-08
-7.65934918210495e-06
-1.00199743400654e-05
-6.96042462662163e-06
-1.15238321915547e-05
-1.1842852807256e-05
-1.2263092208577e-05
-2.23100774867361e-05
-1.08077735285456e-05
-1.16167254254829e-05
-1.06545053801819e-05
-9.24067628631162e-06
-1.12761589743216e-05
-1.75457591098017e-05
-1.67715130761259e-05
-1.44868045484935e-05
-8.21100171166371e-06
-8.05293586514618e-06
-1.83816044054762e-05
-1.43554535108225e-05
-1.86073047831246e-05
-1.77456089937122e-05
-1.41978429517734e-05
-9.75723160555378e-06
-1.39014956559312e-05
-4.94994147046194e-06
-5.05686292518734e-06
-1.96344773275779e-05
-4.36230129762645e-06
-2.06317559668153e-07
-1.275943556639e-05
-8.2074218127691e-06
-1.26098908478025e-05
-8.55692334107928e-06
-5.97519880012286e-06
-1.55913487772055e-05
-1.39960735271737e-05
-6.59951233469653e-06
-1.57996671830008e-05
-2.41511827497361e-05
-8.1259202596942e-06
-5.41422888597574e-06
-8.0263456773278e-06
-2.20072153787709e-05
-1.67195244065767e-05
-1.90888134974102e-05
-1.47168163693519e-05
-1.36969219509953e-05
-2.0953256156819e-05
-8.52805545244583e-06
-5.91942694232461e-06
-9.74390534165732e-06
-1.24585752957138e-05
-1.46741406260958e-05
-8.89097450646674e-06
-1.54208842213839e-05
-2.23654928873572e-05
-2.07723177852885e-05
-1.12989997034609e-05
-1.13593455009377e-05
-1.58014842202747e-05
-1.4332733070105e-05
-1.64263442339891e-05
-8.30874375001003e-07
-1.35790378255749e-05
-1.21319020358311e-05
-1.31284502628394e-05
-1.07797175365664e-05
-1.73928442116797e-05
-6.93338340767063e-06
-2.2842195704268e-05
-2.04123419216245e-06
-2.35715645931234e-05
-1.72337667681432e-05
-1.45402769119765e-05
-1.56959033864147e-05
-1.69183071584086e-05
-1.96600139530769e-05
-9.15889947553274e-06
-1.21303216504256e-05
-1.823319037237e-05
-1.02766596819811e-05
-1.81294703359822e-05
-8.89628522633272e-06
-4.15678723964215e-06
-2.54657023094848e-05
-7.19136519382749e-06
4.55102573216641e-06
-1.32981202509871e-05
-1.96593804238163e-05
-1.95438850998882e-05
-1.66338571498463e-05
-1.43205224803845e-05
-2.25578458983882e-05
-2.28585778757214e-05
-1.23927445195985e-05
-2.0971925443733e-05
-1.42088640436624e-05
1.5554241432868e-06
-7.43782974234392e-07
-2.13982567680112e-07
-1.36211886183504e-05
-1.16480765207877e-05
-1.43534547123713e-06
-2.26626579562595e-05
-1.07592089094796e-05
-1.37246706766587e-05
-1.32889124019701e-05
-1.78456014406309e-05
-2.1312315834928e-05
-1.58414973993724e-05
-2.28510364069657e-05
-2.89617226638767e-05
-2.12711206097239e-05
-2.31763263409559e-05
-1.76367656058481e-05
-1.26301542468617e-05
-1.8384922120997e-05
-1.32467953438608e-05
-1.74610938948311e-05
-2.06080348928219e-05
-3.44172270744491e-06
-2.08752313039084e-06
-3.60990115325063e-06
-7.76050910946999e-06
-1.49741597669735e-05
-1.97603348287473e-05
-3.86095857172712e-06
-1.83889218187734e-05
-1.37790967765564e-06
-1.71955661867319e-05
1.64012657328914e-06
-3.48519356948371e-06
-1.38901613195015e-05
-3.24252183506468e-05
-1.6022617999954e-05
-5.61537931513595e-06
-1.41904154755012e-05
-1.49289529774025e-05
1.95689272315758e-06
-1.49300121810405e-05
-9.23401487918774e-06
-1.08357283629867e-05
-1.67618168329419e-05
4.3350906562922e-06
-1.04704276528149e-06
-1.60714955106689e-05
-7.48603535018257e-06
6.24466448800322e-06
-2.70286966118429e-05
-6.96481340364584e-06
-6.54859829677297e-06
-1.25782099606159e-05
-2.3811800508473e-05
-6.49140331488771e-06
1.50839779278505e-06
-4.47158996529435e-06
-9.14667142687482e-06
-1.67024407115076e-05
-9.82302662362459e-06
-3.22999871482959e-06
-8.91987072844143e-06
-1.69360116053448e-05
-9.36652688179079e-06
-6.44802358483946e-06
-1.42404611569527e-05
-1.24620290274937e-05
-7.72072817475481e-06
-2.06975427352799e-05
3.19924252687468e-06
-7.87806378548521e-06
-1.27762016744069e-05
-1.32693723207956e-05
-1.17750941030036e-05
-1.24443808036281e-05
-4.27221829057258e-06
-1.87998257094405e-05
-3.69695183325187e-06
-2.71548540518173e-07
-1.50821597886589e-05
-2.39551225661099e-05
-1.75239405500584e-06
-1.70757144463599e-05
-1.63852675143502e-05
-1.7178687726459e-05
-8.71512514015576e-06
-1.38788201897827e-05
-2.10838815076675e-05
-1.36127015645711e-05
-1.99215969131573e-05
-1.3149844974641e-05
-1.95835375379204e-05
-4.62419998986329e-06
-1.50585749468274e-05
-1.52641533295592e-05
-4.7046148294474e-06
-7.87579206005327e-06
-2.29446801339899e-05
-7.43892258108356e-06
-9.44842587839546e-06
-1.05907403415125e-05
-1.42707821781251e-05
-7.82182112291197e-06
-1.30523516441218e-05
-1.14792447936865e-05
-1.93110122502665e-05
-2.20171574251767e-05
-1.63517754264801e-05
-4.53010427209316e-06
-1.07403533917166e-05
-1.1851232376984e-05
-1.95604320217012e-05
-1.76452814634388e-05
-9.54993401564837e-06
1.32040051170308e-06
3.91758329191646e-07
-7.93789379465295e-06
4.27264744984134e-06
-1.66150412499409e-05
-1.1131349318939e-05
-2.16337850289118e-06
-5.30266682817608e-06
-1.94531014073418e-05
-2.19454832425764e-05
-5.26384639856684e-06
2.74466492274789e-06
-6.77801401020094e-06
-6.66700918022085e-06
-2.23534603528e-05
-1.02953609249257e-05
-7.42222231649125e-06
-2.24146707602307e-06
-1.37230562968687e-05
1.52987731307191e-06
-1.37919708916415e-05
-1.74287201549378e-05
-7.36640382895056e-06
-1.96165190367315e-07
-5.5286101810566e-06
-7.67804659399906e-06
-1.10131094576299e-05
-7.83661986207673e-06
-1.71201499659478e-06
-1.05827346578925e-05
-1.40617716702823e-05
-8.45289204460964e-06
-1.3175984445756e-06
-4.21839217246111e-06
-1.76598775302253e-05
-1.49137726234744e-05
-1.19069011869411e-05
-3.69315048295647e-06
-1.89559293649178e-05
7.59741019723614e-09
-1.22299047742288e-05
-2.33270547957403e-05
-1.00186902825237e-05
-1.39491378294701e-05
-5.66151093080335e-06
-9.26011073146115e-06
-7.74484508259462e-07
-2.94590504640453e-05
-6.82546121863477e-06
-1.8799287829731e-06
-1.24713933259284e-05
-7.08538513695731e-06
-1.01874988028645e-06
-1.36747614070794e-05
-1.04263646499188e-05
-1.50975850669511e-05
-2.69651916597564e-05
-8.90856755436607e-06
-2.41975145851742e-05
-7.8479131509193e-06
-1.18097425785518e-05
-4.93464066809306e-06
-7.05958334004719e-06
-7.90256311032453e-06
-1.92952189845884e-05
-1.53954672715836e-05
-6.61171190722867e-06
-1.68392000041204e-05
-1.95246650180116e-05
-6.75612954838589e-06
-1.33898974998012e-06
-1.41813042379571e-05
-1.16809308314424e-05
-6.61462461343128e-06
-1.32587631180139e-05
-1.57616928645192e-05
-1.96428936664329e-05
-1.15609411587369e-06
-1.988608408966e-05
-2.39499053915803e-05
-2.43306258452315e-05
-1.24629657917627e-05
-3.94663117089562e-06
-1.5916020413977e-05
-1.44502326836927e-05
-8.58650484676395e-06
-1.13141196014739e-05
-1.68085510395364e-05
-4.67669637677256e-06
-1.60099832421435e-06
3.22904518160387e-06
-1.54167468147493e-05
-1.51668195028442e-05
-1.68588715503019e-05
-9.99159521603297e-06
-4.43349044343295e-06
-1.45889706700695e-05
-1.07134129016179e-05
-1.70044596385366e-05
-1.71653479587203e-05
-7.5206642533196e-06
-6.00387592180747e-06
-1.46642024139479e-05
-1.64619297557387e-05
-1.34073655201094e-05
-2.57199919175821e-05
-2.24861294727919e-05
8.30851673654382e-07
-2.73529231020168e-05
-1.07046269686134e-05
-4.99541795274707e-06
-1.09436763882783e-05
-2.36532331114097e-05
3.9597985833322e-06
-3.81442909936045e-06
-1.63019578851076e-05
-1.31048962354387e-06
-1.35534025794397e-05
-2.35464197410065e-06
-6.98174492418091e-07
-3.73659359815147e-06
-8.48003643626858e-06
-1.07482469901009e-05
-6.76338341866938e-06
2.30037354672324e-06
-1.38222309459163e-05
-1.26875653919882e-05
-1.52851154255693e-05
-3.1645120669636e-05
-1.11796869585653e-06
-8.08681894238769e-06
-1.00060638733499e-05
-1.12565522833837e-05
-7.53596794005694e-06
-1.0355861524556e-05
1.36195085986609e-06
-8.65859683261785e-06
-1.48595506910822e-05
-2.27496954677065e-06
-1.20433958356385e-05
-1.40644507452154e-05
-8.05564039980052e-06
-1.87761331032583e-05
-9.08751605917206e-06
3.18615763762976e-06
-1.54872912269902e-05
-1.23021964458217e-05
-8.85934564938249e-06
-1.76010937969081e-05
-1.58517624199113e-05
-2.44896982931708e-06
-1.23851118952727e-05
-2.07575757286419e-05
-7.48177366304248e-06
-1.4183845645475e-05
-3.48495147535278e-06
-7.8688614874815e-06
-1.60158628352797e-06
-5.94769057373671e-06
-1.68532936383854e-05
-1.36813330143882e-05
-1.35130567838791e-05
-1.4779819434602e-05
-3.33002820932349e-06
-1.42902243645856e-05
-1.61673421428077e-05
-1.35964419457181e-05
-1.4112049302429e-05
-4.79014425896176e-06
-7.99638565560953e-06
-2.61411118082423e-07
-1.33009776378656e-05
-1.3806271211301e-05
-1.8121754771247e-06
-2.23738411089125e-05
-1.634686500295e-05
-1.06772803183607e-05
-1.68413440325962e-05
-1.85668954588731e-05
-1.07163342598327e-05
-1.3512551284778e-05
-2.3119131218737e-05
-5.38733795193968e-06
-1.31252960430418e-05
-4.39431284942242e-06
-1.54392546608796e-05
-4.99114404446705e-06
-7.8287991886219e-06
-1.31401986924112e-05
-5.66509253207712e-06
-9.97568116482194e-06
-1.83964248978452e-06
-4.08443473789622e-06
6.21410657279638e-06
-1.79381918420715e-05
-1.13048287667443e-05
-1.1866870342734e-05
-8.90504599760761e-06
-2.2779093507086e-05
-1.25915550542332e-05
-1.70754119482829e-05
-1.06207444694013e-05
-8.78499167683176e-06
-9.2142585201684e-06
-9.66603316331027e-06
-2.56625682603803e-05
-1.08157585012195e-05
-1.83553447809609e-05
-5.13702882886054e-06
-1.93146852012535e-05
-1.3559377668457e-05
-7.31339534281413e-06
-3.98816009953152e-06
-1.91255783384998e-05
-1.39655246374116e-05
-1.37092180088927e-05
-1.39007042179675e-05
-1.28625965663537e-05
-1.51972376668173e-05
-1.87741744692769e-05
-1.73830715251342e-05
-1.86643514642487e-05
-2.43758636367381e-06
-1.59210011297295e-05
-9.72075233471105e-06
-1.1806310553e-05
-8.24390739545648e-06
-1.15396433467911e-07
-1.83724180828311e-05
-2.43028224867337e-05
-2.20410884029495e-05
-1.52490418564039e-05
-2.02185860733098e-05
-7.6802895243996e-06
-1.48896769963486e-05
-2.76348534325459e-05
-4.75988078491558e-06
-3.8503148929574e-06
-2.11474709088291e-05
-1.15240094225322e-05
-6.7699839376096e-06
-1.08043862741346e-06
-1.94469232222089e-05
-1.09110469715524e-05
-1.40018681204525e-05
-5.45405061224606e-06
1.31452842825636e-06
2.19719659317069e-06
-1.40737844697231e-05
-7.42491425325689e-06
-2.41213568017652e-06
-2.92540007879613e-06
-2.8196092152466e-06
-9.80710126528561e-06
-2.04944456371932e-06
-1.16894744820375e-05
-1.3665080245506e-05
-3.20425078666411e-06
-5.51912079069024e-06
-1.73684004091506e-05
-5.56475590573212e-06
5.97757530859958e-07
-2.3165900900201e-05
-2.26567966583957e-05
-2.09622285963087e-06
-1.21815470813288e-05
-1.76930059713007e-05
-6.32667430224134e-06
-1.71714801671161e-05
-6.99353590423337e-06
-9.27659244077291e-06
-1.02672603698502e-05
-1.8203176120025e-05
-1.97223634849418e-05
-2.56253573888439e-05
-5.82948270892216e-06
-1.59795105829619e-05
-1.68910081312539e-05
-1.14122760647345e-05
-1.47459709798574e-05
-7.37508815737614e-06
-2.25390833496533e-05
-1.09395324763193e-05
-9.67772989868956e-06
-3.33953685255945e-06
-5.11137951338093e-06
-1.5668669225684e-05
-2.21548326497138e-05
-1.52610224105158e-05
-1.48834286549098e-05
-1.8624743639427e-05
-2.63901617843671e-05
-8.74788657502247e-06
-1.40752632790871e-05
-1.42277883818349e-05
-2.57703549665246e-05
-1.72442598064895e-05
5.63483705494042e-06
-6.1936074348261e-06
-6.61555930219142e-06
-8.38087924486545e-06
-1.199390135113e-05
-1.21181713562462e-05
-7.15770810866274e-06
-1.31890118356932e-05
-2.2235612834873e-05
-2.64377616701595e-06
-1.57378967496396e-05
-9.1221905318215e-06
-1.47651499055008e-05
-1.0296848461849e-05
-1.696567011203e-05
-1.34249229683605e-05
-1.24365318256601e-05
-1.45696832784656e-05
-1.00985969154324e-05
-4.78055032342697e-06
-1.00472414574479e-05
-9.62556791053084e-06
-1.29296520326473e-05
-1.23193716881625e-05
-1.32491557975077e-05
-1.38072318650997e-05
-2.64066506885014e-05
-8.9186374932028e-06
-1.99718560804513e-05
-1.65163875052021e-05
-2.57365373944804e-05
-1.10916639083697e-05
-1.59203679682471e-06
-1.8041212234916e-05
-1.6021889051724e-05
-1.85935710112244e-05
-1.91945605669378e-05
-1.88941744000656e-05
-1.32385853141106e-05
-1.39836837254607e-05
-1.74141561679829e-05
-7.0380498385864e-06
-3.38811198324817e-06
-8.76878288793055e-06
-1.31836298197218e-05
-6.01015946309527e-06
-1.62280513725344e-05
-6.52570271893848e-06
5.75856081701758e-06
-3.58603328805023e-06
-1.38003001883473e-05
-2.0624709366216e-05
-5.37192248274572e-06
-1.35483060951778e-05
-1.63109615802031e-05
-4.24505783069216e-09
-1.14825649491809e-05
-2.95269490057052e-05
-1.91458865507896e-05
-1.0949618348086e-05
-1.48560743319328e-05
-1.22026389774067e-05
-1.26240510496404e-05
-1.70478072130364e-05
1.60359730262385e-06
-2.21710161750477e-06
-1.85601154077016e-05
-2.33532573000689e-05
-1.78368547723003e-05
-5.62429031233711e-06
-1.64825349779142e-05
-5.18027492478929e-06
-1.44905329288556e-05
-2.14169846407569e-06
-2.02824829640093e-05
-1.09399939059027e-05
-1.37424767599257e-05
-8.44707534138117e-06
-7.11565502395007e-06
-1.61351099573065e-06
-1.0816275376933e-06
7.34476405423717e-06
-2.15307361063363e-05
-7.9034814488551e-06
-4.02343841368538e-06
-1.47205572110478e-05
-3.40397605991022e-07
-1.14216519990576e-06
-1.35134028204945e-05
-1.26071076584063e-05
-1.357619606359e-05
3.98230812473591e-06
-2.55842687566724e-05
-6.91323136436691e-06
-1.1239665032741e-05
-1.9757324025441e-05
-9.26155049362927e-06
-8.25055922812492e-06
-4.68338345444059e-06
-1.13191322838317e-05
-1.55785068802672e-05
-1.68352513794887e-05
-1.41990259292513e-05
-9.6402078723855e-06
-3.02563062711292e-06
-1.82413735476079e-05
-1.42258713901052e-05
-2.27056325459094e-06
-8.96094188237368e-06
-1.35493621879381e-05
8.4239174809186e-06
-1.92801062275263e-06
-1.58355272247808e-05
-1.85517627703888e-05
4.24367312114979e-06
-7.53021529183109e-06
-2.21437980935993e-05
-1.70427267421727e-05
-2.04382236688851e-05
-1.71891517679526e-05
-1.44952510485117e-05
-2.73487552210126e-06
-1.76255683411989e-05
-7.5313460321963e-06
-1.25978338856627e-05
-1.8633268868652e-05
-9.6887808954704e-06
7.93619271269686e-07
-7.74522607142326e-06
-1.67756033384786e-05
-1.68799230337139e-05
-1.18422409184684e-05
-6.34459899625637e-06
-1.90122813806334e-05
-6.10638066572147e-06
-8.51329457781208e-06
-1.07350632897996e-05
-7.81830020143364e-07
-1.70739543218231e-06
-3.38996977031579e-06
-3.4048639991543e-06
-1.85940500756921e-05
-1.62112954354622e-05
-1.35207130160604e-05
-1.6314757380178e-05
-6.52002856083945e-06
-1.5315220838634e-05
-2.05731781594547e-05
-6.20573200387604e-06
-1.08332527955829e-05
-1.27194380771175e-05
8.37334879548116e-06
-9.82807029304291e-06
-6.87643817195541e-06
-7.31248699440061e-06
5.76128942242429e-07
-7.68002540238955e-06
-1.12119784598105e-05
-1.67233527065463e-05
-1.41674356959859e-05
1.87332545477855e-06
-1.16342722319602e-05
-5.52874415445863e-06
-1.69558832660047e-05
-1.8588185911222e-05
-8.02954184130246e-07
-6.07025553213192e-06
-1.64167529189532e-05
-1.45546044213207e-05
-3.4180927504133e-06
-2.24359231726725e-05
-2.09467362118916e-05
-5.24487018560333e-06
-4.5928800117412e-06
-9.62825881040674e-06
-2.41183181346868e-05
-2.13766442103362e-05
-1.18772641569888e-05
-1.9480518982137e-06
-6.10236293789108e-06
-1.7367888305071e-05
-1.15674281796535e-05
-2.24904888167347e-06
-1.77569211741359e-05
-7.26622796075088e-06
-8.74567176593504e-06
-9.60728922570838e-06
-1.10261772410568e-05
-2.03856612613719e-05
-8.35428137699606e-06
-1.15780364902484e-05
-1.42981475708807e-05
-1.16354179620022e-05
-1.03149192071228e-05
-1.94933912801844e-06
-2.98375107157844e-05
-2.35953557130812e-06
-5.33005299995402e-06
-3.26392607181292e-05
-1.26808802600729e-05
-1.51856241228582e-05
-2.07102947359781e-05
-9.02508372962896e-06
-1.24767758708716e-05
3.35808465907966e-06
-1.37659271740129e-05
-1.52783907924163e-05
-1.18961004864707e-05
-8.94942572005549e-06
-9.21925476683472e-06
-1.01665074069457e-06
-1.42510382723159e-05
-5.82982406979436e-06
-4.84175568785925e-06
-1.91456960907735e-05
3.7689746495825e-06
-3.91548779060185e-06
-2.17032388468612e-05
-3.40993842900958e-06
1.12647755553946e-05
-1.14494026185757e-05
-1.27921782309664e-05
-9.39893895372107e-06
-2.47109980772768e-05
-6.39054536516335e-07
-8.55892441247631e-06
-1.07442802683565e-05
-1.63528549602806e-06
-1.3629389466532e-05
3.18991546326486e-06
-2.79170329133153e-06
-8.19805888634508e-06
-1.48530482309096e-05
-2.64853361867382e-05
-2.25813966007582e-05
-2.83250472157614e-05
-1.34373100738697e-05
-1.8502684653254e-05
-2.43631657539926e-05
-6.08811551583351e-08
-2.62874722615943e-05
-1.30768418449684e-05
-1.18549513124592e-05
-4.92259853664041e-06
-1.83160797110663e-05
-1.75447286335374e-05
-9.51635791434142e-06
-2.54337696334435e-06
-9.11870467297491e-06
-2.04901898796054e-05
-8.12954784569353e-06
-5.85764683622457e-06
4.25291187937863e-06
-2.00959939042057e-05
-1.54484214734227e-05
-1.16130505663771e-05
-1.10061722614821e-05
-5.28107550478677e-06
-1.47764810075759e-05
1.48975485240605e-06
-8.14295878774793e-06
-8.0109307078942e-06
-3.34299588517843e-06
-1.15575999196729e-05
-1.13801243639978e-05
-9.2767910558533e-06
2.05916415847111e-06
-1.8252257761243e-05
-2.29017682834726e-05
-8.27007276722366e-06
-9.91144247656259e-06
1.51421675012947e-08
-1.20333096608915e-05
-1.91712587494537e-05
-1.98180965918398e-05
-9.85189435046652e-06
-2.18506346787451e-05
-1.26640154716582e-05
-7.28282137865442e-06
-1.01183706670068e-05
-2.12418134086645e-05
-1.02877492741381e-05
-8.06631910293218e-06
-8.05576658983893e-06
-2.49865702457317e-05
-1.39796615531719e-05
3.00545634467078e-06
-8.10107065304656e-06
-5.59086697376463e-06
-1.12466205000103e-05
-2.75160664851134e-05
-4.917300606261e-06
-2.71365897732315e-06
-1.9259806991778e-05
-1.21745697167093e-05
-1.21255969056989e-05
8.89134845187833e-06
8.86736713892556e-07
-1.59373587289429e-05
-1.12810684292662e-05
-2.7644322243737e-06
2.45936733973827e-06
-1.46031750167472e-05
-1.91078347201859e-05
7.26203638361913e-07
1.00918881943722e-07
-9.69554858110627e-06
-2.09556469440673e-05
-2.2220044016578e-05
-3.42915763547684e-06
-2.15528363156068e-05
-2.42747456018509e-05
-1.42352295775923e-05
-5.04706489720597e-06
-1.26035576376988e-05
4.52475889307656e-06
-2.01208069220417e-05
-1.63046039913498e-05
-1.60012019105452e-05
-2.30339124089588e-05
-1.65961890869855e-05
-1.80083263335874e-05
-4.77583716341842e-06
-1.19397973042112e-05
4.32057587527783e-08
-1.45720655382396e-05
-1.42751915030858e-05
-2.20764610989202e-05
1.62585827008746e-06
-7.46569939869789e-06
-2.03557096839647e-05
4.37394684184297e-07
4.80189666318133e-07
-2.19606121595876e-06
-2.18970892757689e-06
-3.58445678822205e-06
-1.15558494412199e-05
-1.63547925446222e-05
-1.57433561357507e-05
5.34261787014038e-07
-4.7574482839111e-06
-2.14403866586117e-05
-1.11737660164338e-05
-1.47904213269532e-05
-1.72771492709422e-05
-1.38566463630586e-05
-3.8571009696269e-06
-2.13174650106104e-05
-8.08738921304078e-06
-2.53234420250007e-05
-7.9207721611156e-06
-1.48853693138644e-05
-1.74104567890841e-05
-2.2211442024521e-05
-2.01037481715077e-05
-9.55885202613306e-06
-1.50752270903391e-05
-5.98054512807199e-06
-1.28268599536649e-05
-1.75309221572516e-05
-1.44994172454064e-05
8.34627289676808e-06
-8.44205846837368e-06
-9.85039902181776e-06
-2.24136107788895e-05
5.81845240223941e-06
-2.01802318211728e-05
-2.59559471384328e-05
-1.38047467182052e-05
-1.86457369045266e-05
-8.68922067087864e-06
-6.20888572563524e-06
-1.19767254721886e-05
5.76348609290741e-06
6.87107325559803e-06
-1.13753528558074e-05
-1.10463679259575e-05
-5.71764374477894e-06
-1.66298867146325e-05
-1.35702607151383e-05
-4.32990687108065e-06
-2.00272740820815e-05
-1.62000506232721e-05
-1.62390606539631e-05
-4.18723728041634e-06
-7.76476108757257e-06
-1.51744190533706e-05
-2.39489566767845e-05
-2.00364754086516e-05
-5.96746910899709e-06
-1.5754993126491e-05
-3.55516273458271e-06
-2.03800075964079e-05
-5.82544067966109e-06
-1.53970859626577e-05
-1.26973015099942e-05
-2.47398271985813e-05
-1.18571633377299e-05
-2.18061863440846e-05
-1.55248442108405e-05
-1.2185873346739e-05
-2.48339459093392e-05
-1.37623551269607e-05
-6.79930166617788e-06
-1.41929047181798e-05
-1.17543025174977e-05
-1.07467568486267e-05
-2.22110876275418e-05
-2.24414530558811e-05
-1.25779639596696e-05
-9.83586969448444e-06
-1.25959502028555e-05
-7.19489840418221e-06
1.91364787092825e-06
-1.37697754517749e-05
-1.45522154709201e-05
-1.3204132491079e-05
-1.49328492151055e-05
-1.57460703307404e-05
-1.71213460862421e-05
2.92032958188694e-06
-1.59981038212158e-05
-1.59635078243599e-05
-3.14684098177386e-06
-1.54904210584838e-05
-6.06618630576862e-06
-1.70514637931379e-05
-1.51904342436943e-05
-1.41040308688951e-05
-2.3810821711117e-05
-1.95767549928768e-05
1.31819076413551e-06
-1.64814329988369e-05
-1.17902979290218e-05
-9.05586560153018e-06
-5.57986237576761e-06
-1.81763998318848e-05
-1.14693952305928e-05
-7.91787326815674e-06
-1.89396099966425e-05
-1.47216282855877e-05
-1.04910827774759e-05
-1.91843408795748e-05
-2.16779679126077e-05
-1.52829821478533e-05
-8.53093700142531e-06
-2.37639785851331e-06
-1.51711903143558e-05
-7.67232104593958e-06
-1.98946962727218e-05
6.53691936898318e-07
-9.79845087945793e-06
-1.89223839595598e-05
-1.26518243757429e-05
-1.72899437064879e-05
-1.0730906510214e-05
2.08012889637e-06
-8.88373994956973e-06
-2.03259332713397e-05
-1.07598091640968e-05
-1.19962509007112e-05
-1.59284019285797e-05
-1.78878719310216e-05
-5.42590941059135e-06
-2.93755580323608e-05
-1.83531048661394e-05
-2.63012682832598e-05
-1.01735012254494e-05
-1.04599552012132e-05
-1.2563207618726e-05
-1.73071643646633e-05
-1.73565451627401e-05
-1.44800996568673e-05
-6.09044562565007e-06
-7.29994628075132e-06
-1.16459912507951e-05
-7.04974929510399e-06
-1.46342003906398e-05
-2.22941342394844e-05
-2.11177071097531e-05
-1.43641122831716e-05
4.09509998913975e-06
-7.71199521945611e-06
-1.98754725671543e-05
-7.97772875731049e-06
-8.31793267960195e-06
-1.13626197108375e-05
-5.91082636677659e-06
-1.23462132412726e-05
-1.06075632197866e-05
-1.95111505341726e-05
-1.30647447928315e-05
-2.17572928101209e-05
-2.12285306144624e-05
7.84818769189038e-06
-1.11731378622082e-06
-1.94696785747856e-05
-6.74658436831397e-06
1.14536617729648e-06
-1.82460359739747e-05
-1.20463944383346e-05
-1.31915686032274e-05
-9.00772725910695e-06
-2.1980107318027e-05
-1.4691611790445e-05
-2.08749996113344e-06
-1.26417585181088e-05
-2.69774874779887e-05
-1.90766735081081e-05
-1.00151282090841e-05
-1.66862450663534e-05
-2.40584947939915e-06
-5.57418323753898e-06
-1.41360000690309e-05
-1.2789400645498e-05
-7.97171076634939e-06
-2.71597724506563e-06
2.11793403124553e-06
-2.31376193632791e-05
-9.76464217012378e-06
2.84339943116032e-06
-1.3764968732086e-05
-2.14920788458898e-05
-6.23578023337232e-06
-1.20159907438801e-05
-1.38441976557356e-05
-2.0244304966792e-05
-1.51418250695706e-05
-9.91854376963158e-06
-8.59472990447869e-06
-1.9642965962537e-05
-1.16922820808983e-05
-1.17613277619769e-05
-1.24313025363224e-05
-1.37188243560204e-05
-7.63401562480635e-07
-1.97604524815542e-05
-1.21275256906177e-05
-1.3879675318225e-05
-6.44247243927002e-06
-8.3279694416944e-06
-8.89006739426647e-07
-1.36185684338904e-05
-2.08162413472309e-06
-1.48586967273889e-05
2.07196725378999e-06
-1.29528208192462e-05
-2.14438362780832e-05
4.72578496761119e-06
-2.90660506476142e-06
-1.90164923614111e-05
-1.45059536372996e-05
-7.50761529014788e-06
-6.42633763635025e-06
-2.21028820970086e-06
-1.07318113163025e-05
-5.21557090693164e-06
-1.4751631329671e-05
-1.63098018454383e-05
-1.5038301728366e-05
2.46032801269099e-06
-7.62066258158403e-07
-1.36944634188513e-05
1.56117457023943e-06
-4.22865480980386e-06
-9.46921876040773e-06
-1.94359150903812e-05
-1.6580274048213e-05
-5.93005017394782e-06
-1.16174204211847e-05
-2.24098084787673e-05
-1.60960131692968e-05
-3.45511747988998e-06
-3.35352788630755e-07
-1.94698011657677e-05
-1.48914218937642e-05
-1.27006560519695e-05
-1.05136010416334e-05
-1.70960008344092e-05
-1.02628714485593e-05
2.68851900381504e-06
-1.01584556032273e-05
-1.62275893665997e-05
1.28355565170686e-07
-1.73811381764658e-05
3.89664213602369e-06
-2.46516504049892e-06
-4.8517950572344e-06
-9.17312186894657e-06
-9.8405746665541e-06
1.63929412793472e-06
-1.34763031903256e-05
-8.9854572171059e-06
-1.5947367361176e-05
-1.07913343984002e-05
-6.5027443877457e-06
-8.02038268456259e-06
-2.65727636601815e-06
-9.98937278012796e-06
-4.81002055379149e-06
-8.24195543930754e-06
-1.13044820390973e-05
-1.14275815444986e-05
-5.86657471346543e-07
-2.18903569696147e-05
-1.42541602950476e-05
-2.95370241282075e-06
-1.51743933351144e-05
-7.79422812088636e-06
-1.24231786935888e-05
-1.06162182420099e-05
-2.04212050709625e-05
-3.19751543296484e-05
-2.1590975732364e-05
-4.49695607064796e-06
-1.87926516989982e-05
-7.70475822220259e-06
-9.52296858714638e-06
-1.12549344976834e-05
-2.73330815261975e-05
-9.29683226525629e-06
-8.54914255677299e-06
-1.52367527447757e-05
-1.03619101525316e-05
-1.11425157760106e-05
-9.34610890638064e-06
-8.7109732490176e-06
-2.49735385293748e-05
-1.41874834927725e-05
-1.04380951988347e-05
-6.2773541834524e-06
-1.44153482674543e-05
-1.1191257062731e-05
-2.77783757944247e-06
3.24540327260794e-06
2.020234676765e-06
5.47644699157912e-07
3.47798532117045e-06
-6.77618851939345e-06
-1.31572122715662e-05
-1.30133940051085e-05
-1.36482771705091e-05
-4.34991898198172e-06
-6.72780567256367e-06
-1.68855957784108e-05
-7.9337611623139e-06
-1.31279875632198e-06
-2.85761287396665e-05
-1.43878112585635e-05
-2.23986987995028e-05
-9.53276721955225e-06
-2.48217387155121e-06
-1.2871526321461e-05
-1.72295533639318e-05
-4.44309764372355e-06
-8.7744225946171e-06
2.66619331185769e-06
-8.01762123997691e-06
-4.58039140999216e-06
-8.61800745192049e-06
-1.34742222548718e-05
-2.10770474678621e-05
-1.71972576097771e-05
-1.97863292322795e-07
-1.01209387142182e-05
-8.6699147104708e-06
-2.46503328772561e-06
-2.08575635432853e-05
-7.98956872771646e-06
-1.26818492605546e-05
-2.06694906191144e-05
-6.24173139651521e-06
-1.39184552761614e-05
1.55147416627162e-06
-1.10312471530966e-05
-1.47560671409897e-05
-1.16557584421951e-05
1.67275027737602e-06
-1.52715517737071e-05
-1.90954378189795e-05
-1.00995845321744e-05
-2.00708792361471e-06
-1.25113726469014e-05
-5.51415438889137e-06
-1.97376733395564e-05
-2.18833580006838e-05
-7.88388042196401e-06
3.85981671030194e-06
-1.36791787292323e-05
-1.1651792712838e-05
-1.52329033068869e-05
-1.48723728671798e-05
-1.70147781337836e-05
-6.37431771387078e-06
8.28512686665683e-06
-2.69084929024807e-05
-5.54111629151941e-06
-6.66646407976322e-06
-5.569723397794e-08
-9.37096737671302e-06
-8.84326295905176e-06
-1.10720270064393e-05
-1.83919134091066e-06
-4.11539580153582e-06
-1.04962665626773e-05
-9.23982481388229e-06
-6.81636619108948e-06
-1.38429980921826e-05
-2.0996172067492e-06
-2.74987561622229e-05
-8.27168733862832e-06
-9.75613221956139e-06
-1.53200831230426e-05
-1.90360291148486e-05
-8.92331200432008e-06
-1.6785201382587e-05
-4.39453500131085e-06
-1.36635183171414e-05
-5.90511358380887e-06
-8.1500140777182e-06
-2.32390416934821e-05
-1.01467495946287e-05
-1.27660182692302e-05
-3.14338057739762e-05
-1.768879209566e-05
-1.23573611329333e-05
-1.4375939620439e-05
-1.93183267821222e-05
-1.53330512543662e-05
8.12835782185299e-06
-9.3974677638214e-06
-3.46001128424135e-06
-8.91801475999081e-06
-1.94159584450801e-05
-1.04279693440363e-05
-1.33284048936463e-05
-1.61087944482374e-05
-1.21929542671787e-05
5.19624013370073e-06
-7.67914154081666e-06
-1.68387218065395e-05
-1.35638762263503e-05
-6.82111360675108e-06
-2.8914359543575e-06
-1.30630081107993e-05
-2.30546517377464e-05
-1.74201108458617e-05
-1.10118794602611e-05
-3.77948387140365e-06
-7.0246988502044e-06
1.13876869046129e-06
-1.29241624098082e-05
-1.71346306410078e-05
-3.91557735866354e-06
-7.54384846889865e-06
-1.6549092571198e-05
-7.41584847032302e-06
4.356973419609e-06
-1.73627691358678e-05
-2.07244037706073e-05
-1.18240550968064e-05
1.25859800524228e-06
-4.13079530595991e-07
-1.73788447963812e-05
-1.36833719448822e-05
-1.18736092341844e-05
-1.2560717831113e-05
-8.22013959715442e-06
-5.65335578880361e-06
-1.44155097220795e-05
-1.98470583762075e-05
-1.44540111934537e-05
-2.59460263240107e-05
-9.31194341639217e-06
9.36527731639688e-08
-2.2917248214818e-06
-1.61635458453404e-05
-1.64536490856013e-05
-8.00396576033193e-06
-2.31248744800553e-05
-7.8497689578011e-06
-2.29793313202699e-05
-1.06375810834254e-05
-6.8375398549808e-06
-4.62462026528316e-06
-1.76992945712384e-05
-4.40094755897231e-06
-4.61659402893785e-06
1.87940640489182e-06
-1.32200984833054e-05
-2.63733763543886e-05
-1.28251021018664e-05
-1.15665631125974e-05
-3.02486315812083e-05
-1.48315008709269e-05
-8.76979995312034e-06
-2.19229617089672e-05
-1.60629091460797e-05
-1.5218818861487e-05
-9.62200454680226e-06
-4.70346898984223e-07
-1.51128776860097e-05
-8.47690036027945e-06
4.07890013766483e-06
2.55350901999753e-06
-3.94878683339759e-06
-1.04873473717364e-05
-1.56325050955113e-05
-3.46852329524298e-06
5.57605302822944e-06
-2.14362924428116e-05
-1.64406400741427e-05
-6.95571577541338e-06
-1.94495743085012e-05
-3.38430883785028e-07
-1.73883708944317e-05
1.73899787374019e-06
-3.82477393611071e-06
-1.15457163682511e-05
-9.68729111316257e-06
-1.13437473348021e-05
-6.67255899123557e-06
-2.17952546593075e-06
-8.21746809481266e-06
-2.25152449785343e-05
-5.70563584527906e-06
-1.77072940442392e-05
-1.20088273105095e-05
-3.80133818843496e-06
-2.13738189232086e-05
-1.11855919642408e-05
-2.1459179189931e-05
-1.23167977291658e-05
-1.93019977646478e-05
-1.65370832845875e-05
-9.3775631886788e-06
-4.11829722883907e-06
-2.58811438790728e-05
-7.90402828099317e-06
-1.73103666647157e-05
-8.09706827151677e-06
-9.43487629417059e-06
-2.30129437926353e-05
-1.94149685020722e-05
-1.25067420199608e-06
-7.4059274645777e-06
-2.37796348552672e-05
-1.73870199920176e-05
-2.30000249977127e-05
-1.14515814157455e-05
-8.0756355186747e-06
-3.06446392160768e-06
-2.12475746449808e-05
-8.21196067036081e-06
-1.02041293477533e-05
-1.46383976546003e-05
-1.41575386106274e-05
-1.2824161488136e-05
-6.9342794647645e-06
-4.27764591475776e-06
-2.2528476917198e-06
-1.91989151955074e-05
-2.08371355936667e-06
-2.20907523598385e-05
-1.59588684888109e-05
5.70346991167643e-06
-1.89473659403256e-05
7.11756991850989e-07
-1.6301643109096e-07
3.91678811926751e-06
-3.11416963067345e-06
-1.21368175918908e-05
-8.17862558764909e-06
-1.45005362380811e-05
-5.89961405961446e-06
-1.12802075511908e-05
-9.11810151699229e-06
-2.07580979399559e-05
-7.58769652380063e-06
-1.19135560275731e-05
-1.66679153851535e-05
-6.23942327109673e-06
-1.88299823833942e-05
-1.75585972676764e-05
-1.06684241687394e-05
-1.29102123682668e-05
-9.17875068363913e-06
-7.09125524984427e-06
-1.05901966151141e-05
-6.38059087220701e-06
-1.27828889078417e-05
-4.77510901442279e-06
-6.40644407892271e-06
-1.11580532539921e-05
-8.42980831188353e-06
-2.16951095243947e-05
-1.02100173733823e-05
-1.064112034916e-05
-1.13693839576948e-05
-1.25270038156664e-05
-1.66581891971391e-05
-6.63930082725867e-06
-1.55430386996157e-05
-7.06968974377344e-06
-1.1812964695465e-05
-1.27174671195819e-05
1.35964966891053e-06
-3.21645624162806e-06
-7.94403011350667e-06
-2.01867734372707e-06
-6.66013657294621e-06
-1.90450653840999e-05
-1.33965130035418e-05
8.98135791943213e-07
7.1990115308993e-07
-1.95122084035864e-05
-1.98806775339271e-05
2.50349977713614e-06
-1.62287887661737e-05
-1.0631545154551e-05
-1.04789309601223e-05
-1.66755825815023e-05
-1.75245247062196e-05
-2.62450451991528e-06
-2.05278602419998e-05
-1.54061939660193e-05
-1.7459982697842e-06
-5.14451982615127e-06
-1.12368636491768e-05
-2.33128585998112e-06
-1.64031217940972e-05
-1.11907803079587e-06
-1.34301505584333e-05
-2.29282016771609e-05
-1.51745372159608e-05
-4.11984487675514e-06
-1.81360761605087e-05
-2.31285170349953e-05
-8.44605480431845e-06
-8.57857830009823e-06
1.70574580426612e-07
-1.51766581560837e-05
-1.58356597565125e-05
-1.29885164313557e-05
-8.44601687123232e-06
-1.55294107506879e-05
-9.78125209427243e-06
-4.27716416471903e-06
-4.1063085204267e-06
3.95714133787534e-06
-7.68019271954102e-06
-3.29905435745621e-05
-1.44074953262416e-05
-2.00595533511591e-05
-8.00020725291183e-06
-8.42005872007316e-06
-1.0541423634005e-05
-7.81286042604322e-06
-1.9618371392893e-05
-8.12769264961378e-06
-1.31453156365596e-05
-1.8095609833447e-05
-8.85071192139705e-07
-1.17680030808786e-05
-4.3471946289887e-06
-1.27386861875697e-05
-4.1786133079563e-06
-1.25022028119869e-05
-5.96354698171709e-06
-7.20647216709952e-06
-5.39679285443801e-06
-9.68938638434009e-06
-1.24606711456352e-05
-6.58178115328527e-06
-1.46100532007389e-05
-1.89904873713414e-05
-1.26640882256338e-05
-1.76107607897666e-05
-1.61004091902089e-05
-8.63347092408376e-06
-2.55100458208614e-07
6.78632470817685e-07
-1.15543642673364e-05
-1.09146495026242e-05
-1.90126616179231e-05
-7.25070671537096e-06
-6.23302210309301e-06
-1.05023737184418e-05
-2.31205684839882e-05
-3.07057708854871e-06
-6.42294580584123e-06
-1.0534832449492e-06
-1.74181634776817e-05
-5.9417772492939e-06
-1.8021937753465e-06
7.28813704215457e-06
-6.53277883968367e-06
-1.33871845960884e-05
-8.2033205149524e-06
-4.18619781556845e-07
-1.5094846473348e-05
1.94772648846798e-06
-7.22601029101448e-06
7.87135341394881e-06
-2.30491470529769e-05
-1.40258133176384e-05
-1.36455847745718e-05
-3.14294433086168e-05
-7.83495178035272e-06
-1.3672692232377e-05
-1.41621930870671e-05
8.88482283829573e-06
2.67346127661758e-06
-2.05308515047674e-05
-2.33568445573664e-05
-2.40016804161908e-05
-1.30888448489942e-05
-5.18464157529404e-06
-1.27033404023935e-05
-9.46277955909482e-06
-1.1241312473708e-05
2.9135870024531e-06
-3.64994780595497e-06
1.88952274040843e-06
-8.07498572191808e-06
-1.5319489306398e-06
-9.56466505762514e-06
-2.01603896796982e-05
-1.85459041163121e-05
-1.72339403067014e-05
-1.87277885130802e-06
-1.92636074865458e-05
-1.81914616702706e-05
-2.18965087187391e-05
-8.6253097645702e-07
-2.7966814642435e-05
-6.60815210590812e-06
-1.07173242555642e-05
-1.29275624516114e-05
-1.45738367454304e-05
-1.74803548679164e-05
-4.29462232352777e-06
-2.05149815714006e-05
-1.97787689278145e-05
-8.13590931483678e-06
-1.93421251958806e-05
-1.40737736845767e-05
-9.51981380419106e-07
-3.02807995092788e-05
-1.44563434899663e-05
-1.34840835158204e-05
-2.04261097900537e-05
4.03960733076399e-06
-1.49382655553755e-05
-1.23330027053206e-05
4.99984155216463e-07
-1.75972574610086e-05
-2.11943487872787e-05
-4.00975585704252e-06
-7.91460239992714e-06
-9.96902631510341e-06
-2.13200522473823e-05
-2.02781587299413e-05
-1.90880185299262e-05
-8.65081271285157e-06
-9.46861248774076e-06
-1.3284015364948e-05
-1.03885107642585e-05
-4.27750754294354e-06
-1.2213066603175e-05
-1.50558977124945e-05
-1.89885482345967e-06
-5.72727072077566e-06
1.35461813250778e-06
-6.79938562390269e-06
-8.26807807861782e-06
-2.35459426761389e-05
-1.17528360066302e-05
-4.3127558065745e-06
-1.56487687997522e-05
-1.37242475620359e-05
-1.89846956534473e-05
-1.82130160006118e-06
-1.28229762836452e-07
-4.92752364789194e-06
-5.00072190812194e-06
-1.565624230959e-05
1.8275487166057e-06
-1.51970288978417e-05
-1.43976204203713e-05
-1.21530704447704e-05
-9.82354349548653e-06
-1.16186149175456e-05
1.00364248640548e-05
-2.19335452486259e-05
-1.50662554004428e-05
-5.64636395164997e-07
-7.51418423712777e-06
-1.28837724042515e-06
6.70188041393793e-06
-2.27109835753295e-05
-5.45283944101428e-06
-1.64990252665938e-05
-1.74109428418477e-05
-1.81461818509705e-05
-1.66082356958239e-05
-5.29950360085141e-06
-3.042832559644e-05
-1.81758642051478e-05
2.67274050902931e-06
3.28102275547732e-07
-8.59127039195417e-06
-1.87267862465041e-05
-1.43589870953098e-05
-1.22449918390421e-05
-5.95992240762544e-06
-7.75213238163173e-06
1.5976834314499e-06
8.36830559676365e-07
-2.62498446149439e-05
-1.38407201133705e-05
-2.07614212652952e-05
-1.38733060923133e-05
-1.87906631808602e-05
-1.88186078073315e-05
-1.44517207072788e-05
1.03323700028495e-06
-1.34604847778124e-05
-1.04247498754441e-05
-7.08806711125077e-06
-1.81370917941589e-05
-1.61287910629064e-05
-2.10326415874478e-05
-1.05029710498985e-05
-5.9170416684838e-06
-5.82608965331318e-06
4.43818643522678e-07
-6.3184768423533e-06
-8.67956028740117e-06
-9.52426251021254e-06
4.95613432703547e-06
-2.01054543474463e-05
-1.21414786161091e-05
3.35041548196743e-06
-6.33331277433022e-06
-3.9751492996322e-06
-9.86447608852935e-06
-6.67404737203743e-06
-1.0119752254996e-05
-1.31595078675514e-05
-1.6960871357805e-05
-1.16198455801416e-05
-2.04426339236242e-05
-1.41795521300963e-05
-1.7670086619237e-05
1.40713266040283e-07
-1.99615963731959e-05
-2.37034303328611e-05
-3.04179555883302e-05
-1.42598200705378e-05
-1.1140605926518e-05
-7.42159760114142e-06
-1.54884622841148e-05
-4.74118434080977e-06
-9.38430754608119e-06
-1.89887535535753e-05
7.51750166123058e-07
-6.32905501231863e-06
-2.10821792817707e-05
-7.68389283766924e-06
-9.47460630257546e-06
-1.26356286493738e-05
-1.36210639443075e-05
-2.59657267392469e-05
-1.13106613803242e-05
-1.07528764917298e-05
-9.93145958364876e-06
-4.18065196312842e-06
-7.31699331733951e-06
-9.93468960033413e-06
-1.4764573337115e-05
-7.30782839635706e-06
-1.60388692642875e-05
-1.50962140677558e-05
-2.58056013589483e-06
-7.09888161128377e-06
-6.15114730704179e-06
-2.66207633529934e-06
-1.46847065096989e-05
7.20115433668437e-07
5.20798236325558e-06
-1.29650244890209e-05
6.62493362724207e-06
-1.77776048675787e-05
-5.4829158991334e-06
-5.74912210308399e-06
-1.13432885790622e-05
-7.11157458867842e-06
4.31943493649214e-06
-1.2921921438498e-05
-1.99413961424993e-05
-1.51246762123828e-05
-1.38355973752676e-05
-2.52585588987762e-05
-5.21942333669574e-06
-1.32540365174877e-05
-1.53591000323047e-05
-1.25799760568101e-05
-9.2239426331719e-06
-9.73455900879765e-06
-1.52479218168111e-05
-1.25960794786394e-05
-1.87622016147938e-05
2.28285200430396e-06
-9.33949252247876e-06
-1.02565441707222e-05
-1.77832726962678e-05
-6.58311212513391e-07
-9.77342064081441e-06
-8.84674299579454e-06
-1.12108930683143e-05
-1.41647942670224e-05
-1.59496285446337e-05
-1.32724328129196e-05
-1.77449759988743e-05
-1.443042700953e-05
-2.27435506621167e-05
-1.94692838641498e-05
-9.23237515695814e-06
-1.33144466226723e-05
-9.91667391700764e-06
-4.90585231739567e-06
-2.53984155337767e-05
-1.04756166739242e-05
-1.11214024707167e-05
-2.37976407813256e-05
-5.06315427850708e-06
-6.11067275876675e-06
-3.25229025616654e-06
-8.00829517937581e-06
-1.15822391201502e-05
-1.97255216760591e-05
-2.15488437342171e-05
-1.93706665094899e-05
5.72987237897895e-06
-1.09153980963557e-05
-6.42988553615724e-06
-8.86710432837582e-06
-1.80875016520566e-05
-2.16369474349473e-05
-1.6989420745178e-06
-1.67754090703031e-05
-7.28713219830408e-06
-9.80037040133826e-06
-1.65257963714543e-05
-7.22804603400347e-06
-2.41975080409278e-06
-2.39864377152657e-05
-9.30073095922722e-06
-1.08426520546321e-05
-1.81190456533349e-05
-1.00647017991808e-05
-6.77696732269063e-06
-6.89447950825436e-06
-1.51002621434515e-05
-5.60953897215354e-06
-1.17081341229121e-05
-1.59767868158609e-05
-1.18599406111562e-05
-1.59164940552426e-06
9.25001013451737e-07
-1.52790491194174e-05
-9.16854090763872e-06
-8.45771107178604e-06
-1.7698597451766e-06
-8.46810331082054e-06
-9.80764025110255e-06
-9.35999120836118e-06
-1.92141427407743e-05
-1.68240985989456e-05
-9.29760873934086e-06
-1.75564394930072e-05
-3.14843897577536e-05
6.87267493531458e-06
-1.94339013323929e-05
-2.48666754751542e-05
-2.3884152094365e-05
-5.80005874727207e-06
-8.10371879842178e-06
-1.80045593666021e-05
-6.370646831697e-06
-1.98983549863741e-05
-3.01826923211022e-05
5.2238419789049e-07
-8.60551932635135e-06
-1.65747762381391e-05
-1.16540760396412e-05
-1.15314369452343e-05
-1.11981687692352e-05
-1.93297742157289e-05
-7.45257932397066e-06
8.53890752394489e-06
-1.65781277863233e-05
-1.61464319319658e-05
-8.68876884328829e-06
-2.0118487227766e-05
-1.1131465432591e-05
3.33688445499594e-06
-5.21411441449893e-06
-2.1446838737879e-05
-1.15602345078168e-05
-1.58978530745331e-05
-1.52806384447887e-05
-1.59232702637331e-05
-1.92698277624046e-05
-7.25105783231109e-06
-8.55966152799041e-06
-1.3145761164497e-05
-1.90841482257587e-05
-1.05829747389323e-05
-2.00495131434632e-05
-7.71038282790837e-07
-6.71523455785547e-06
-1.30823766546306e-05
1.86785854176629e-06
-2.21147115672932e-05
-1.06293688029149e-05
-1.26201303359407e-05
-1.68284316311411e-05
-9.43670842242309e-06
-1.17701760724386e-05
-1.66522136821448e-05
-2.40073675164769e-08
-1.04209834510378e-05
-1.27908402700716e-05
-9.92924852300163e-06
-2.28997138767828e-06
-8.79839403168879e-06
-2.04477558169268e-05
-8.83144459170909e-06
-1.3947918200953e-06
-7.70043642618037e-06
-2.28184938745162e-05
-1.69277866733064e-05
-3.0334819721808e-06
-2.06158408246151e-05
-1.50055013029632e-05
-8.99496182338933e-06
-1.8462928663902e-05
-5.33557239165884e-06
-1.7476886784279e-05
-1.53139897480626e-05
-1.53949431964852e-05
-9.26583674024469e-06
-7.19469894640393e-06
-1.05286002322846e-05
-1.68730940932176e-05
-2.00739060095509e-05
-2.71076017441914e-05
-1.2206043384117e-05
-1.46597318379813e-05
-1.03153789824773e-05
-1.46788410434954e-05
-1.20614251480685e-05
-1.91096273735478e-05
-2.36813386083185e-05
-8.92799201181494e-06
-3.60286341332464e-06
-1.23759439928927e-05
-2.34204651256881e-05
-1.10925196862785e-05
-1.39137284177147e-05
-2.16029965945692e-05
-1.64610032099427e-05
-8.7541643706535e-06
-4.45583327904493e-06
-5.86888765613443e-06
-1.94750614095996e-05
-1.32343960732014e-05
-2.18022657238139e-05
-1.23856107789229e-05
-1.22559832966934e-05
-1.57776388967156e-05
-1.5823528268902e-05
-1.74085210302388e-05
1.66334583337681e-06
-5.91645067060001e-06
-1.87055801334468e-05
-1.26469994322534e-05
-1.01710893531748e-05
-2.19852506112462e-05
-6.48108458040675e-06
-9.8352569689328e-06
-1.01840075175614e-05
-1.86756052540895e-05
-1.70428767192415e-05
-1.81717311328077e-05
-2.33706776120599e-05
-1.42506599332297e-05
-3.1305170280491e-06
-1.55003609075008e-05
-1.12836945899286e-05
-2.23513160304801e-05
3.09357927707311e-06
-1.08229776420889e-05
-8.00688246847587e-06
2.0454898197646e-06
-1.58396207098898e-05
-1.12567310993433e-05
-8.92160676733182e-06
-1.62820527763906e-05
-1.34778705586898e-05
-1.28430490113587e-05
-1.31091364633429e-05
-2.24359988281836e-05
-2.83115154161401e-05
-2.19605733236091e-05
-2.97541951521049e-06
-2.06410946869866e-05
-1.80539772108033e-05
-1.71541727711941e-05
-9.681627537859e-06
-2.35840805654997e-05
-2.0481788789243e-05
-1.15447646799561e-05
-1.458930085764e-05
-1.74934502860497e-05
-1.97314260156775e-05
-1.84276250009693e-05
1.22341101861577e-05
-1.18318771122573e-05
-4.67208210678482e-06
-2.55400165550281e-06
-1.14410274303549e-05
-1.92560499427451e-05
-8.50526235678192e-06
-1.19992079075355e-05
-1.50712191310272e-05
-1.60222863797001e-05
-1.41839384576638e-05
-1.68868808263818e-05
-1.28814689904534e-05
-6.04978465839589e-06
5.91686375452449e-06
-7.02331095595971e-06
-1.11033233045384e-05
-1.7113814318682e-05
-1.12848439667046e-05
-8.94945975318057e-06
-3.4540770934309e-06
-1.99269123844228e-05
-9.21935413267771e-06
8.36613263187354e-06
-2.72647157484158e-05
-1.24526641115909e-06
-6.40814561036715e-06
-3.08799968705241e-05
-1.23361854417184e-05
-9.81995042968386e-06
-1.75280144056671e-05
-3.11349737294112e-06
-6.95335634750243e-06
-6.17707367191243e-06
-1.60271968311419e-05
-1.00336565604104e-05
-1.12217248643006e-05
-1.1923452269694e-05
-1.36917189565777e-05
-1.30302602372872e-05
-1.6730329710548e-05
-1.65915948795927e-05
-1.09005397452216e-05
-1.95560620445208e-05
-1.65775492519096e-05
-2.72814194093263e-05
-1.28167198203192e-05
-8.47102790128893e-06
5.67171715838778e-07
-1.33556091758026e-05
-1.30829675034081e-05
-2.10028769103029e-05
-3.83665325876776e-06
-9.36661361892739e-06
-4.0199266284124e-06
-1.22598455337573e-05
-1.89598182916475e-05
4.46312123202492e-06
-5.13898969292624e-06
-1.75685521870135e-05
-9.45329136673832e-06
-1.64287583366509e-05
-1.30647882175069e-05
-9.3292584357476e-06
-9.12136446259825e-06
-7.0774542220715e-06
-2.49424765812599e-05
-1.23770777545476e-05
-2.11614802282345e-05
-1.31361284987573e-05
-1.69099940599206e-05
-2.52258866147182e-06
-2.8523628991306e-05
-1.742539612358e-05
-1.82074880787294e-05
-2.12789858810395e-05
-1.21815342128531e-05
-1.44278805510389e-05
-7.08880504663706e-06
3.05327097003123e-06
-1.48331017377181e-05
-1.95825749959051e-05
-6.9772101216003e-06
-7.16494699069249e-06
-1.33762836490646e-05
-1.17055676558743e-05
-6.33713700319654e-06
-9.30607652834512e-06
-6.92937422130847e-06
-6.6637673881965e-06
-9.77283206956881e-06
3.19925132043461e-06
-1.49345550351975e-05
-1.039262857522e-05
-1.26830380373877e-05
-1.52802101343621e-05
1.02637867935373e-07
-1.92137538340788e-05
-1.56033522918142e-05
-1.04878698890755e-05
-1.88699844288654e-05
-4.73772231246384e-06
-1.6086911594816e-05
-4.94903361688645e-06
-1.13202639556559e-05
-4.63987785065964e-06
-1.20130986145876e-05
-8.66119782281077e-06
-9.80223033330216e-06
-1.19719346641214e-05
-1.38107857988601e-05
-2.14309025264571e-05
-1.42622760219481e-05
-1.33226731355548e-05
-1.01377465541405e-05
-6.49486703896358e-06
-1.91913299453525e-05
-4.89431645030353e-07
-7.20703851817336e-06
-4.59529820839619e-06
-1.18283809536906e-05
-8.33282715025251e-06
1.29550499848708e-06
-1.76150484508111e-05
-6.57764695035012e-06
-1.98893714995506e-05
3.32513111814466e-06
-3.78893632980745e-06
-2.28274290019315e-05
-1.89888739537942e-05
-1.26906385790996e-05
-1.82741878177675e-05
-1.74645719498346e-05
-1.83290181036514e-05
-1.408040949744e-05
-1.93974422863764e-05
-1.39462585347365e-05
-2.506569282946e-05
-5.34851180144145e-06
-2.87951877380335e-06
-4.90584457229011e-06
-1.62277636997486e-05
-1.88703735745325e-05
-4.63167310547799e-06
-1.12410639668624e-05
4.7497024601418e-06
-1.08746836965977e-05
-6.1915358419034e-06
-9.56940704676718e-06
-1.62142183698967e-05
-2.96465943238191e-05
-1.59416974173056e-06
-8.17608804391689e-06
-2.5459502060011e-05
-2.08645729629036e-05
-1.0656061885959e-05
-1.46660202408855e-06
-2.83570157460406e-06
-1.12224023099234e-05
-1.08477026706145e-05
3.05787010847411e-07
-2.18984604303786e-05
-9.98313973867591e-06
-1.89971965081127e-05
-1.00606472887991e-05
-4.64424572634879e-06
-1.57353564005176e-05
-1.57172198960659e-05
-5.85481365093534e-06
-2.37042909329539e-05
-2.5258937330562e-06
-1.75153589066524e-06
-1.11170056376378e-05
1.93976611067672e-06
-2.35646840198353e-06
-2.73553135683644e-05
-6.34911600204987e-06
-1.02410076573706e-05
-6.23878640495621e-06
2.76285199686887e-06
-3.21845858562471e-05
-1.34124184646075e-05
-5.85923324005793e-06
-1.48461234583012e-05
-1.83399716360946e-05
-1.12898256514637e-05
-1.3922861688549e-05
-1.91782356834455e-05
-5.05324839301394e-06
-2.36790771149069e-05
-9.07196128129016e-06
-1.87345584700044e-05
-1.6563170989987e-05
5.44800112662708e-06
-1.05484601087142e-05
-2.01747014381225e-05
-1.76552905502714e-05
-1.92084064613328e-05
-1.03358813534764e-05
-1.92608493709607e-05
-1.91783715846905e-05
-1.71873291341425e-05
-1.69367922296248e-05
-1.23811744849565e-05
-1.20107245993348e-05
-2.76899459867473e-05
-7.92843989721206e-06
-9.51726171307299e-06
-1.01587660575361e-05
3.54494571840808e-06
-1.28124475405827e-05
-1.0948379942714e-05
-1.48825656126056e-05
-1.24386089729057e-05
1.24229116079796e-07
-1.67109814982819e-05
-1.72574242205893e-05
-2.15287455387645e-06
-1.81481064623208e-05
-2.23453940290403e-05
-6.30270116259378e-06
-2.25837144162727e-06
-1.26016146674491e-05
-1.07436369451304e-05
-1.45022418791903e-05
-5.58148145295209e-06
-1.0836159523165e-05
-1.26124609650831e-05
-1.40564440504998e-05
4.76511967480044e-06
-2.14091262133431e-05
-2.44687158757969e-05
-9.49056680869058e-06
-1.5827276085949e-05
-1.71609778417583e-05
-5.55840275651554e-06
1.45034543446449e-06
-8.08269201317937e-06
-5.30990087858437e-06
-2.03959737284957e-05
-2.77712947593505e-06
-1.45546373092912e-05
-2.13649058164295e-05
-9.72085170754731e-06
3.67428790747508e-06
-9.98981888530095e-06
-2.06148136037829e-05
-9.06748591419057e-06
-5.9824678812878e-06
-7.06377459919833e-06
-3.02205055134145e-06
-9.00410157109562e-06
-1.33374889910193e-05
-4.20553581303154e-06
-1.99823166071359e-05
-8.65278892897745e-06
-1.4629188803042e-05
-1.34055673706138e-05
-3.79460565972793e-06
-7.4842574499877e-06
-2.26945428507052e-06
-1.98003709148633e-05
-2.2927963141119e-06
4.77399202268877e-06
-2.25087710528785e-05
-9.72649430289469e-06
-2.20858375595672e-05
-1.70772876739059e-05
-3.46040967656997e-06
-3.14808194081962e-06
-2.32194258427233e-05
-3.45237082597665e-05
-1.33828160977e-05
-1.13055849075368e-05
-1.72806634747941e-06
-5.18631965482989e-06
2.76612859921689e-06
-1.55088304719246e-05
-7.7838105364531e-06
-1.22383469648915e-05
-1.93751351530691e-05
-2.0156858888436e-05
1.67423982092025e-06
3.49391006530743e-06
-1.91250810971872e-05
-1.97914483716415e-05
-9.21151486082449e-06
-9.63004089690907e-06
-3.86086238933616e-06
-6.58777523149349e-06
-7.31625507081609e-06
-4.00133330271298e-06
-1.08248401054145e-05
-9.48873591968043e-06
-7.08281542949764e-06
1.31825399172092e-06
-9.9734002406935e-06
-1.72672653267078e-05
-1.44416232901319e-05
-1.10041042799724e-05
-1.7125467808932e-05
-7.7180570142665e-06
-3.12237680972392e-05
-5.98128860242073e-06
-6.4649305962399e-06
-1.53290882215818e-05
-2.72785430451416e-05
-1.52288552304371e-05
-9.0192870428295e-06
-1.77463476354529e-05
-2.30153906348883e-06
-2.79064355961975e-06
-1.57674033213296e-05
-7.29056078089379e-06
-2.91008377880878e-05
-6.29946771333527e-06
-1.89691960034596e-05
-1.24254434569437e-05
-1.07056876664581e-05
-1.30333681971863e-05
-1.79219184156143e-06
-2.31322501131609e-05
-2.02394029014812e-05
-1.60509663731215e-05
-2.31269843006479e-05
-8.21236645533813e-06
-1.9999750046361e-05
-8.32175068940637e-06
-2.43420316805741e-05
-1.45527691740343e-05
-5.27788087972104e-06
-8.48781416914325e-06
-7.44298256703939e-06
-2.67650399972727e-05
-8.69994810280057e-06
-1.12926883656676e-05
-1.28356287116577e-05
-1.09614279731042e-05
-2.62826765082404e-06
-9.07817697342202e-06
-2.11977419171865e-05
-2.38668369959015e-05
-1.33210704914624e-05
-4.80607455878153e-06
-1.17042871990563e-05
-8.74433137514942e-06
2.57013872419384e-06
-2.45433346603388e-05
-1.59193150433248e-05
-5.37518054309485e-06
-7.90165129365856e-06
-1.07034149696976e-05
-1.83574939005114e-05
-8.69199114888634e-06
-1.66558427253501e-05
-1.3006021629327e-05
-9.25304422290765e-06
-2.29668939217343e-05
-1.35779887084108e-05
-1.60462425487003e-05
-1.01922120676373e-05
-6.4980357788535e-06
-6.20445725702837e-06
-1.4625404443765e-05
-4.12569585293167e-06
-1.12174681103277e-05
-2.46770789127496e-05
-8.62844312922982e-06
-8.4231840737333e-06
-4.00262093067215e-06
-4.27353128635956e-06
-2.06716709502521e-05
-1.61566357279346e-05
-2.624807573531e-06
-7.04197879688314e-06
-7.4177841937007e-06
-2.41213722117488e-06
-6.67772500106029e-07
-1.04544624980423e-05
-5.11309625393121e-06
-8.9333095132848e-06
-1.20445333578731e-05
-1.3547676857638e-05
-1.38824796347936e-05
-8.66394140490055e-06
-1.68055290268581e-05
-1.48896908631401e-05
-1.41870790989141e-05
-1.20522897010189e-05
-1.08496935130779e-05
-1.75750291243666e-06
-1.67657380128505e-05
8.68934266734845e-07
-1.94318661536152e-05
-1.64780557636135e-05
-1.23304723833964e-05
-1.07033699429201e-05
-5.3563378307786e-06
-1.87444799800592e-05
-4.53653641517896e-06
-6.92115058688359e-06
-7.20361392314218e-06
-1.02255857890556e-05
-1.17575747780835e-05
-1.90037448693232e-05
-1.38197160993581e-05
-1.15423218041445e-06
8.68099090691771e-07
-2.15759530088463e-06
-1.03196901295812e-05
-1.68356338145592e-05
-1.17743292208782e-05
-5.88035633208551e-06
-2.3257600798902e-05
-1.82884503429554e-05
-1.44133944296044e-05
-4.92349204570032e-06
-1.21141770068977e-05
-1.90317027477197e-05
-1.90356918917629e-05
-1.25647095358609e-05
-1.33076633447877e-06
-9.47935768709059e-06
-1.3481582822528e-05
-4.3289571179042e-06
-1.73992609680059e-06
-1.39497411712489e-05
-8.20478231221817e-06
-1.28753452271882e-05
6.68248644196693e-06
-8.63188124341768e-06
-6.12915889039059e-06
-1.61651910224409e-05
-1.76973004499742e-05
7.28252311213408e-06
-1.41545339975178e-05
-7.78718637510133e-06
-1.37677794501306e-05
-7.30414893404188e-06
-1.98971883345887e-05
-1.80734621978407e-05
-7.31068361268078e-06
-1.0515951612373e-05
-7.74325984758364e-06
-1.7828217927348e-05
-2.61213980607227e-05
-4.22809480018247e-06
-2.02073466660674e-05
-1.95519679841191e-05
-1.00161347414345e-05
-8.50218557902969e-06
-1.31560106762781e-05
1.36974651803934e-07
-5.58752532429436e-06
-3.63879370602222e-06
-2.14554532082325e-07
-1.6864067173735e-05
2.87927883750722e-06
-3.96733896845443e-06
-5.95800421581944e-06
4.74100123221349e-07
-2.02524738807259e-05
-1.22008648197948e-05
-9.69000187970975e-06
6.07370510241404e-08
-9.60970009464e-06
-1.24798538022051e-05
-1.03076526308326e-05
-1.48638959488215e-05
-1.0685122372759e-05
-1.19719986116522e-06
-1.45256074883745e-05
-1.13788031137724e-05
-1.63291035657118e-05
-8.64723157791067e-06
-7.14001307766424e-06
-1.4697285491284e-05
-1.07059352275479e-05
-3.47813308905573e-06
-2.81147642769105e-05
-1.82551070831087e-05
-2.22189064025665e-05
-4.4241171878977e-06
-8.65593610772685e-06
-2.04369832750187e-05
-1.49856640700465e-05
-1.25193729759289e-05
-7.53778273020295e-06
-1.259106482624e-05
-2.22119741151889e-05
-1.3222026465297e-05
-1.46697292459754e-05
-7.86922572406194e-06
-1.33940282258145e-05
-4.84927153024538e-06
-1.61290806708598e-05
-1.71875860788725e-05
-7.04966685100258e-06
-2.23086311820763e-05
-1.1346098128219e-05
-1.19451765824516e-05
-8.11521353016943e-06
-3.88137695905804e-06
-1.53180050913449e-05
-1.46936217739691e-05
-1.27435655412147e-05
-1.28748962664444e-07
-7.14625141967481e-06
-8.21415909803499e-06
-5.08133701198365e-06
-1.26162608238165e-05
-2.18494963498466e-05
-6.82242228878318e-06
-1.2758614454331e-05
-1.20582411484007e-05
-1.89314927128528e-05
-6.82766476959826e-06
1.56990855445513e-06
-1.06195576799797e-06
-2.88484172098716e-05
-2.4619006720557e-05
-4.4872709501614e-06
-7.39091556377048e-06
-8.49580312030597e-06
-1.69846275639923e-05
-4.66709786201165e-06
-1.370563546488e-05
-1.44979389536853e-05
-9.09139450035002e-06
-6.57958131255353e-06
-1.32412877758916e-05
7.14750439388109e-07
-9.45969824394669e-06
-3.25941811977966e-06
-2.67355416077128e-05
-2.41874795383772e-05
-1.4606649239704e-05
2.81846527804477e-06
-9.49070845126139e-06
-1.56860527940701e-05
-1.55705156864057e-05
-9.55792377814331e-06
-9.97688072367405e-06
-1.18536722147854e-05
-7.93089653165138e-06
-1.25812855651637e-05
-1.65633407985377e-06
-2.2075587179126e-05
-1.46030585336237e-05
-1.01885796226871e-05
-2.70914215817332e-06
-1.27214848043829e-05
-9.95617731264602e-06
-2.2660138715213e-05
-1.33580288626158e-05
-1.74886801636492e-05
-3.76773790521215e-06
5.03997282576414e-06
-1.47775727166176e-05
-1.07994992795472e-05
3.30175954070502e-06
-5.36945666888784e-06
-1.14707710194108e-05
8.16596051459274e-06
-1.52878711559642e-05
-2.455657583441e-05
-2.14070838615085e-05
-5.633060069224e-06
-3.79587854629237e-06
-2.15901723300405e-06
-1.35437803260558e-06
-9.56149230008236e-06
-6.37660091028288e-06
-7.82626430393876e-06
-4.19850559450274e-06
-1.03478712981638e-05
-1.61801128929216e-05
6.75929324346616e-06
-2.15350550954502e-05
-1.21026861202219e-05
-1.31324313811117e-05
-1.94979268372326e-05
-9.93681598196607e-06
-8.99558715195794e-06
-2.18927904313093e-05
-1.03159389371818e-05
2.61796132238814e-06
-1.74312529545995e-05
-2.11172223135554e-05
-7.39998014268808e-06
-1.40045443516635e-05
1.23850329179941e-06
-1.81257704148978e-05
-1.29239472260599e-06
-1.27004248862427e-05
-9.72096120227032e-06
-1.12888971655791e-05
-1.70979082914089e-06
-1.44954753904753e-05
-3.45502832814255e-06
-1.50799655988029e-05
-9.9848429289416e-06
-1.89933950150663e-05
-1.78183780245102e-05
-2.28210822974648e-05
-1.41460342541882e-05
-2.59549603651342e-06
-2.48841773936311e-07
-4.75522436786321e-06
-1.38899513675401e-05
9.91132734710416e-07
-8.13906571234063e-06
-2.30567159309645e-05
-1.47761069468062e-05
1.67929017413653e-06
-1.13789906673052e-05
-1.89471675323703e-05
4.80195557501603e-06
-1.39882978860383e-05
-4.41878860823902e-06
-1.29852598228732e-05
-1.95649726146378e-05
3.54094455536252e-06
-8.86387771808469e-06
-1.38523786261583e-05
-1.1979236519591e-05
-1.10126376133884e-05
-4.5373810326465e-06
1.71890511072045e-06
-3.21189717395349e-06
-1.56768224519055e-05
-7.15719252407549e-06
-1.97622904494097e-05
-1.22278248031144e-05
3.42141277287538e-07
-2.79648840039456e-05
-3.31832035913432e-05
-1.22649272309475e-05
-8.90831133992624e-06
-1.92131316268382e-05
-1.69097650269434e-05
-1.42821653247908e-05
-5.24150639876525e-06
-1.66230809858074e-05
-6.56539223580553e-06
-2.37417314324256e-06
-1.77163752698538e-05
-1.20181987626129e-05
1.39418300918543e-06
-7.75154586925638e-06
-1.33789755557139e-05
-1.90252885146952e-05
-1.70789317915507e-05
3.2628226443647e-06
-2.23734146331252e-05
-6.78945117050593e-06
-1.66043993911795e-05
-1.50051543282766e-05
-4.1343663636896e-06
-1.69409629746171e-05
-1.06919752538908e-05
-6.93210759036014e-06
-8.87603367561812e-06
-1.7566662419449e-05
-2.66279724267437e-05
-6.61230992888458e-06
-9.77055765242148e-06
-1.50438973177824e-05
-7.99177518145285e-06
-4.85894821221557e-06
-1.95647393008816e-05
-1.26830630680144e-05
-4.46183260682813e-06
-1.3657384349442e-05
-4.5182669469418e-06
-1.05565972503218e-05
-2.07865682369287e-05
3.50944928131277e-06
-7.89936965481339e-06
-8.0353900247148e-06
-1.17686341463351e-05
3.93796604990433e-06
-1.37367079529678e-05
-1.15583995139033e-05
-8.77754952218629e-06
-2.19807726127746e-05
-1.28281177642481e-05
3.56677266059154e-06
-1.41112560859156e-05
-4.59278155877249e-06
-1.15492565127992e-05
-1.55175467980543e-05
-2.0193455679968e-05
-1.6325247872662e-05
-1.47428552426571e-05
1.03096022761833e-06
-7.21169384757149e-06
-8.70774819908013e-06
-1.00818821684373e-05
-7.13167068474122e-06
-2.36557266316647e-05
-1.31508686947708e-05
-3.28508026551458e-07
-1.99160111982643e-05
-1.73985366581053e-05
-1.41420783122149e-05
-6.94548707765816e-06
-1.78091890024064e-05
5.59867154655058e-06
-1.12323779557793e-05
-8.18499090385944e-06
-1.12953889877615e-05
-8.17760357858438e-06
-1.33909089024496e-05
-1.59783867373012e-05
-1.06450416400536e-05
-8.61871881070803e-06
-1.81859999308239e-05
-1.35890704734664e-05
-1.14341751832154e-05
-6.26778150470601e-06
-1.49984386277353e-05
-4.81836212425469e-06
4.37355058947435e-06
-8.82658965579298e-06
-1.65648293585765e-05
-5.94217593304637e-06
-9.52550167421462e-06
-1.06629575551755e-05
-4.84711231518183e-06
-1.42531368406874e-05
-5.80194258723178e-06
-1.44926625507222e-05
-8.90744368347127e-06
-1.05310948431862e-05
-1.35038790192539e-05
-2.31973278450588e-05
-2.07468771884247e-05
-1.99512300555105e-05
2.05542257529564e-06
-1.48011076480058e-05
-2.0360337830162e-05
-1.11667378670224e-05
-2.30169936599096e-06
-1.62572745904336e-05
-9.66820167659599e-06
-7.45780951483146e-08
-3.91848134089867e-06
-7.97050597532522e-07
8.54380541572158e-06
-2.28515335176871e-05
-6.8048799829403e-06
-3.79568757103454e-06
-1.00408344066446e-05
-1.00450006709092e-05
-7.4600211531813e-06
-8.20839377269645e-06
-4.86579863010177e-06
-4.1960973276535e-06
-1.212429616518e-05
-1.54175672019921e-05
-4.84946528335996e-06
1.2147386187682e-06
1.10468713114284e-06
-8.30428545952317e-07
-2.52190771626904e-05
1.07344783240739e-07
-5.09829542382686e-06
-1.49221413042414e-05
-1.1548900919255e-05
-1.53954577077734e-05
-1.14676182965943e-05
-2.477682805527e-05
-2.02930728769364e-05
-2.82048850490758e-06
-8.44855118259808e-06
-1.37920096888018e-05
-6.87025266517196e-06
-9.72842372955715e-08
-1.77905930879811e-05
-2.10388767213726e-05
-5.95622539291328e-06
-2.09360698031753e-05
-5.37341621664499e-06
2.62802691275209e-07
-1.58120944175423e-05
-2.1000929849344e-05
-1.47090735333995e-05
-4.1257750612594e-06
-1.04281241281136e-05
-1.50646153304094e-05
-1.2675163588241e-05
-1.08314011742788e-05
-1.71806976828877e-05
-3.26234122090364e-06
-1.7003660662744e-05
-1.10477222154378e-05
-1.47291169327666e-05
7.95072588509637e-06
-1.14841158364313e-05
-1.40249715294987e-05
-1.2517296198802e-05
-5.55917053625987e-06
-2.07213253020028e-05
-7.84923522515417e-06
-1.0195889483272e-05
-1.64032575477371e-05
-6.86147477762525e-06
-7.06436368424145e-06
4.66529516653774e-06
-2.07322701706546e-05
-2.21079785348127e-05
-2.58156823986608e-05
-1.48685687099023e-05
-4.38366459483541e-06
-1.69482584888922e-05
-7.69520871535174e-07
-5.27430190698065e-07
-3.85045323474723e-06
-4.1098777641264e-06
-1.77442761541573e-05
-1.6491517987495e-05
-1.28725379550059e-05
-2.01620063062597e-05
-7.1398276702425e-06
-1.05908117473212e-05
-4.64822024115561e-06
-2.12145294091895e-05
-6.00084482636041e-06
-6.91586530015737e-06
-2.2445581314431e-06
3.12449714902156e-06
-1.81865226435109e-05
-2.04916039079568e-05
-2.90541945348157e-05
-7.58649103779465e-06
-2.74831753865116e-06
-1.58386166813928e-05
-1.97598524683064e-07
-1.30044920391034e-05
-1.36785360609903e-05
-2.67026329642892e-06
1.32495868895114e-06
-1.28959094207567e-05
-1.36796821836607e-05
-2.06387931608125e-05
-7.68736716804889e-06
-9.22432583836633e-06
-2.89694223069706e-05
-8.02990107859034e-06
-1.32223567470582e-05
-1.67847046581124e-05
-6.91845694969648e-06
-3.97649931084368e-06
-9.59068102060378e-06
-1.45850908401953e-05
-4.95527140785007e-06
-1.37492693403677e-05
-9.47378034677583e-06
-8.37443473873663e-06
-9.41169075486526e-06
1.08252120675139e-06
-1.41623318662084e-05
-1.23109882253168e-05
-2.05113035575365e-05
-1.05669569469291e-05
-1.67109829520227e-05
-1.85952058976455e-05
-9.94624570531147e-06
-6.01412935144331e-06
-5.84011875946469e-06
-1.29455804764528e-05
-2.14940686250889e-05
-3.45070982413487e-06
3.38184421785442e-06
-1.31556971543034e-05
-4.95611335586117e-06
3.24456936191996e-06
-4.63614673290179e-06
-5.73208023810499e-06
-1.18984310819627e-05
-2.0828491320847e-05
-1.27570157897369e-05
8.65904749077147e-07
-1.74834352841564e-05
-6.73923003073023e-06
-8.98349216331957e-06
-2.31349184347604e-05
-1.52198923927209e-05
-8.8365470063159e-06
-1.80633729093111e-05
-1.11502701907322e-05
-2.4486964925297e-05
-1.55528129921927e-05
-1.19224198880792e-05
-2.46471679327368e-05
-1.17720652040602e-05
-1.93221309418661e-05
-2.38379248592236e-05
-6.83308789647848e-06
-1.53924134223086e-05
-1.7609901878844e-05
-1.38086400600741e-05
1.8166828196606e-07
-3.63279189316771e-06
-2.18025817238303e-05
-5.50286702187302e-06
2.58860936032174e-06
-5.47667629215473e-06
-1.91489900585261e-06
-8.45890394644231e-06
-1.62003818703147e-05
-1.16018383965856e-05
-1.18824999798086e-05
-1.9881657839363e-05
-1.56576232012782e-05
8.75423901808027e-06
-2.07558855966273e-06
-2.64654513616583e-05
-9.03166541348156e-06
6.93064790406049e-06
-1.17672953192041e-05
-1.803433247785e-05
-1.48505369881564e-05
4.55765144081307e-06
-2.51818005219333e-05
-1.89592849146362e-05
-7.31788717646094e-06
-1.5869135172121e-05
-3.62564586048398e-06
-7.55465935385591e-06
1.96193507732695e-06
-2.37882486129884e-05
-1.67015835653738e-05
-1.23494785151451e-05
-1.56203207789453e-05
6.42525103765381e-07
1.84292956650164e-06
-3.9537769183216e-06
1.77302687189455e-06
-1.77182212328587e-05
-1.45704857695666e-05
-1.0014950313047e-05
-1.48624161744556e-05
-1.445530333399e-05
-1.0568791653429e-05
6.51359346288475e-06
-5.64451118420406e-06
2.70254736913838e-06
-5.9258651117528e-06
2.39442704313384e-06
5.32503618627021e-06
-8.93556147168212e-06
-8.30320495723993e-06
-2.93341550323607e-06
-9.84747166285582e-06
-1.44494743134727e-05
-3.46260195004418e-06
-1.23916442327146e-05
-8.04830969854858e-06
-2.32066248449359e-05
-1.44420620743246e-05
-2.13540305887151e-05
-1.20255800263759e-06
-1.12347574086971e-05
-1.73959095971302e-05
-1.55961275212272e-05
-2.33523050379199e-05
-5.87991265723876e-06
-5.44324562275074e-06
-8.61277539146882e-06
-1.85448922396791e-05
-1.019629271233e-05
-1.63660084334906e-05
-1.71410224795193e-05
-3.91289451178921e-06
-1.02983605050758e-06
-4.43618972267978e-06
6.15796307713152e-06
-1.54217615388314e-05
-1.99672469954157e-05
-7.15058045477726e-06
-1.93824574034901e-05
-1.4021122145782e-05
-1.53844624978165e-05
-1.71106417484278e-05
-1.84160187061226e-05
4.02676969739876e-06
-5.5846980964933e-06
-1.63049781933332e-05
8.16657900034622e-07
-1.82312573609396e-05
-7.93734744770839e-06
1.00438392339608e-06
-7.2171044122774e-06
-6.4536361316296e-06
-6.02596836183609e-06
-9.00614779363606e-06
2.88572877415378e-06
4.03093462815878e-06
-1.63175723935781e-05
-6.92877911574954e-06
-4.50426895275479e-06
-9.94216307478584e-06
-9.28700866394944e-06
-1.2849478289268e-05
-9.74236226923829e-06
-1.03221059519863e-05
-2.35289292335855e-05
-7.42280659853664e-06
-5.51487757507588e-06
-9.5513904159365e-06
-6.82036741031637e-06
-1.49590053124673e-05
-2.51769598687764e-05
-6.17653969836812e-06
-9.35502775567592e-06
-1.03854161345114e-05
-1.38712890976612e-05
-1.08035130279818e-05
-4.35939993006327e-06
-2.47530149662315e-05
-1.73174801594269e-05
-2.01404879478539e-05
-9.2228918407115e-06
-3.91360662212497e-06
-6.02848459372336e-06
1.02770166123567e-05
-7.99115922731824e-06
-1.16746856643982e-05
-5.78065296685307e-06
-1.40647707818732e-05
-7.86481588634618e-06
-5.61616961229344e-06
-1.31340672064415e-05
8.451332380363e-06
-5.46788747427062e-06
-9.81560975695409e-06
-1.25295206229416e-05
-6.17641635593411e-06
-1.26823014124764e-05
-1.76036121774244e-05
-1.7053466200844e-05
-8.5310063055004e-06
-7.65613406341037e-06
-1.33675179245674e-05
-9.42303685170718e-06
-1.61923754733973e-05
-1.20192979083624e-05
-2.40168888631495e-05
-7.40758312514442e-06
3.00081467240591e-06
-1.05219204806452e-05
-1.76106280475381e-05
-2.64557880744236e-05
-9.09440132488209e-06
-1.1902097735588e-05
-1.45723104749565e-05
-2.06752472883064e-05
-2.26774903950187e-05
-2.35020919027458e-06
-2.60260231153327e-05
-4.66183695433328e-06
-4.72937230652955e-06
-9.29683837751504e-06
-1.85841002740085e-05
-6.87551410175343e-06
-1.70268739169695e-05
-6.94305139123192e-06
-1.13903479435464e-05
-1.20384201041703e-05
-2.08233816272775e-05
-9.85113265260329e-06
-1.46229833207769e-05
-2.19658443196715e-05
-8.98929229734876e-06
-1.49483365532337e-05
-1.1708184355419e-05
-2.18094890389768e-05
-1.789157523003e-05
-6.59378177284467e-06
-9.88926358582648e-06
-7.57817597424736e-06
-1.44273701729106e-05
-1.08749443359837e-05
-7.05552638129818e-06
-1.49132657351381e-05
1.62897131270821e-06
-1.6183511193705e-05
-7.14688651282901e-06
-1.3003108973458e-05
-1.51312231122337e-05
-1.72664979617063e-05
-1.4504313866833e-05
-4.94858529481282e-06
-1.13169462648202e-05
-9.17815970501156e-07
-1.21069739007738e-05
-6.16265472566735e-06
-6.95721082669784e-06
-1.17463431670326e-05
2.77106251959032e-06
-9.41972611400796e-06
-7.3938702539529e-06
-1.82105980724966e-05
-1.22033226633706e-05
-3.85811447863952e-06
-2.13285063430288e-05
-1.3818748403033e-05
-2.35293917626141e-05
-9.61877928118443e-06
-1.33823264734759e-05
-1.59656090192785e-05
-2.16644175671765e-05
-1.10016074009621e-05
-5.38676373456663e-06
5.34546629567411e-07
-6.88079708778421e-07
-1.72742841980414e-05
-7.65743414717012e-06
-4.94921830618307e-06
-7.15140650146352e-06
-1.74710436788304e-05
-2.23871748058868e-05
-1.08144954513704e-05
-1.77368597337831e-05
-2.15173494738243e-05
-1.18477527113063e-05
-1.38287027239551e-05
-3.42568464881021e-06
-6.81784587564518e-06
-1.15934221614671e-05
-1.34749775869062e-05
-7.40606952994764e-06
-1.32831686779273e-05
-1.65729286644542e-05
-2.05463700634763e-05
-1.59607141962176e-05
-2.05828166588145e-05
-1.28644895805087e-05
-1.33365769444786e-05
-4.66892848776616e-06
-1.38020463283573e-05
4.00759139966123e-06
-1.67374619705543e-05
-1.23419105077055e-05
2.25347878858752e-06
-2.34411086135298e-06
-1.40519512829403e-05
-1.90722762311892e-06
6.63745864512846e-08
-3.06856736847008e-05
-1.82691229566144e-05
-3.64044055570338e-06
-1.49677653002687e-05
-1.37999397499549e-05
-2.07685210059193e-05
-8.94171953164545e-06
-6.90607900946737e-06
-2.00717779395072e-05
-1.60806582944889e-05
-1.18278574974767e-05
-7.55821048628607e-06
-1.21057402828195e-05
-2.79253826713724e-05
-1.9144861061248e-05
-7.46603095015398e-06
-5.92152540832026e-06
-2.49724192750223e-05
-1.59005205367667e-05
2.25391460972567e-06
-2.0718582948614e-06
-2.77124268314429e-06
-1.59943242494686e-05
6.9560931308825e-06
-9.95949686924777e-06
-2.0358590430188e-05
-1.1023134511333e-05
-6.13153750961858e-06
-2.23807916191597e-06
-1.92822687268511e-06
-2.09630052538302e-05
-3.97838334019631e-06
-6.85696346588573e-06
-6.99544638795109e-06
-2.23094710242633e-06
-1.06769313970164e-05
-9.64299701238642e-06
-1.94689505746393e-05
-8.57090192739756e-06
-1.48194037534533e-05
-4.66428834459347e-07
-8.19506815342249e-07
-2.75535827946045e-06
-1.25380759311672e-05
-3.20142623186705e-06
-6.83815909741734e-06
-2.261678624775e-06
-3.71795527109065e-06
-7.44971505898168e-06
-1.27624328521838e-05
-1.95504071680975e-05
-6.93603472307271e-06
-1.57549100049587e-05
-6.14606301318296e-06
-1.49372101104809e-05
-9.07382039460644e-06
-8.58595332745382e-06
2.47574967495505e-06
-6.43396547249239e-06
-1.28069228386238e-05
-7.39567443032735e-06
-3.54745965189135e-06
-1.13659089188574e-05
-5.28682848398992e-06
-8.01328431255058e-06
-4.51988192380511e-06
-4.29040591399518e-06
1.44481515742073e-06
-1.42406284587629e-05
1.7611422013627e-06
-1.860063004139e-06
-1.1660903256871e-05
-8.62885295779061e-06
-1.26899160400476e-05
-2.99707115277334e-06
6.82967160457611e-06
-2.79248794554424e-06
-1.78416557630951e-06
-1.96285991675555e-06
2.06646854433881e-06
-2.91150778596035e-05
-6.70506778899112e-06
-6.26067880723457e-06
-1.24524705349078e-05
-1.7248037902087e-05
-6.04710641356746e-06
-7.46628818780393e-06
-9.30765716122598e-06
-1.39871900306417e-05
-3.72791223041546e-06
-1.62723805007985e-05
-1.5328327182184e-05
-9.24720684551044e-06
-5.28427074668433e-06
-1.01637489277186e-05
-1.47378428356076e-05
-1.70277180008833e-05
7.21705247636075e-07
-4.83266642823727e-06
-6.45887273010895e-06
-2.0170714483769e-05
-6.19392725789428e-07
-4.27218159771238e-06
-1.51307934697694e-05
-1.46285457019492e-05
-1.38173009953621e-05
-7.05601980567538e-06
-9.73224317755702e-07
-1.14930469567582e-05
-9.91800838008244e-06
1.26574096015293e-06
-1.63505718951563e-05
-6.6299428162051e-06
-1.18578815278811e-05
-5.55034480389077e-07
-1.08749373742385e-05
-2.22749561816594e-05
-1.60216782009475e-05
-1.21981106163072e-05
-1.35694755756497e-05
-2.61560409366669e-05
-7.0733724757461e-06
-1.09055733117242e-05
-8.32430760751468e-06
-2.51781785185636e-06
-1.26906532677701e-05
-7.57293173991451e-06
-1.1936674422557e-05
-9.8191991575192e-06
-1.44361201178355e-05
-1.43197043891977e-05
-1.15058260056816e-05
-1.80460088518407e-05
-1.2862773716352e-05
-1.30036637663829e-05
-6.53299792902019e-06
-6.11734856059308e-06
-1.14578696243936e-05
-1.31444206767031e-05
-6.72783507949337e-06
-1.85111823964977e-06
2.56109054323188e-06
-1.23352515589985e-05
-5.356434194985e-08
-2.07335169894931e-05
-1.73345015074146e-05
-1.51411517071313e-05
7.02140096188008e-08
-4.04483567104849e-06
-7.2250512888605e-06
-5.50342482148155e-06
-9.18866254044949e-06
-1.09894851336479e-05
-1.13784952375293e-05
-1.31072702516761e-05
-6.59995565651925e-06
-1.41020298282245e-05
-1.01822460980097e-05
-8.78562285656481e-06
-1.05209105305887e-05
-9.98666947626813e-06
-2.19708238034627e-05
-9.39742682214419e-06
-1.79929476118399e-05
-1.10309822176064e-05
-8.41066964562493e-06
-1.66489354314051e-05
-9.77137384979856e-06
-1.38515176545211e-05
-1.17510719058087e-05
-1.25812127938515e-05
-1.25175816979178e-05
-1.37235679797171e-05
-7.44247518418628e-06
-2.01611683421629e-06
-6.31348701273713e-06
3.91683432410904e-07
-2.09007105893984e-05
-3.11480589218279e-06
-1.7902581899419e-05
-1.38638785081881e-05
-8.19195208145382e-06
-1.19684146991169e-05
-8.75818973589611e-06
-8.46893670831666e-06
-6.54858034362173e-06
-1.16243919405107e-05
-2.4529642656984e-05
-9.41495143080943e-06
-1.54166689044212e-05
-2.5988281899445e-05
-7.51842687509613e-06
-1.99681721212171e-05
-1.88211862537883e-05
5.58603855462048e-07
-6.5335234985508e-06
-1.4512618843755e-05
-2.25775532225887e-05
-6.12001926959646e-06
5.53456184903718e-06
-8.56374207844689e-06
-1.88399155931438e-05
-1.85035397316547e-06
-7.50415290979551e-06
-1.97960404315132e-05
-4.91833043641375e-06
1.79849834187138e-06
-1.4190428681725e-06
5.0009378593676e-07
-1.39336712183801e-05
-8.24544754508388e-06
-7.00885297259858e-07
-1.49219004914543e-05
-9.3379220287786e-06
-1.03390056343181e-05
-1.25294550796689e-05
-2.10063606400282e-05
9.71651048115049e-07
-1.55920163609494e-05
-9.14955897619347e-06
-1.54912492535698e-05
-9.12045997563967e-06
-1.68782711030952e-05
-1.15324005610547e-05
-4.80829428333483e-06
-7.89051562560764e-06
-2.13862241657757e-06
-1.3900943477415e-05
-1.4651905623055e-05
-3.1143303147301e-06
-1.40295725650619e-05
-1.8657964889925e-06
-7.98773321544879e-06
-1.40505691578419e-05
-1.04436061999926e-05
-2.09827938935139e-05
-6.26184885606056e-06
-1.05655249827212e-05
-1.26197533635146e-05
-3.21110674574051e-06
-9.7636949307118e-06
-5.85330407261756e-06
-1.34396303926445e-05
-2.12704548302607e-05
