# Supplementary material for: Research on computational propagation and identification of mine microseismic signals based on deep learning
Source: PLoS One. 2025 Oct 22;20(10):e0334641. doi: 10.1371/journal.pone.0334641 (PMC12543183; doi:10.1371/journal.pone.0334641)
Supplement: S9 Data — (ZIP) [file pone.0334641.s009.zip › 000101100000343.xlsx_0.txt_24.txt.txt]

-1.609309714718e-05
-3.00089328306129e-06
-1.1440651624909e-05
-1.25724015569999e-05
-2.88564400437257e-06
-1.2505584247738e-05
-3.3095926333732e-06
-1.44622061943182e-05
-1.11628420400975e-05
-2.5641786358503e-05
-3.23003979312285e-05
4.49279028583988e-06
-1.10981655542317e-06
-1.00180860500661e-05
-2.20757719261992e-05
2.17945238141052e-07
-2.67034051770705e-05
-2.37221091551016e-05
-8.59400795027849e-06
-2.59278804251715e-05
-8.51397475684579e-06
-1.5858714677193e-05
-1.1620022938853e-05
-1.06749994499583e-05
-2.37269277986447e-05
-2.46561783683829e-05
-8.64732874440739e-06
-1.18270989107701e-05
-1.29689092972021e-06
-1.14938129844416e-05
-2.08964446894856e-05
-1.34814572674844e-05
-1.34186592443969e-06
-1.02502133107035e-05
-2.43898205003018e-05
-1.26769252067763e-05
-8.70688816775334e-06
-9.12509582414701e-07
-1.60592110984697e-05
-1.44996660016792e-05
-1.07522628731372e-05
-7.455322022289e-06
-2.34233490677356e-05
-1.53823382939318e-06
-2.19625685849651e-05
-1.02512946026659e-06
3.18952132742592e-06
-5.41417343495387e-06
-6.34550220810359e-06
-8.15726306418123e-06
-1.15515215032492e-05
-4.29591394602862e-06
4.61733472876685e-06
-7.98992066192637e-06
4.69960288797126e-06
-2.79889893893432e-05
-2.00362524537538e-05
-2.52170595094565e-05
-1.43819215734442e-05
-2.71702166441412e-05
-2.816064240313e-05
-1.95657645690304e-05
-7.18738037919542e-06
-4.15438108112897e-06
-1.49096296445893e-05
1.00202631283568e-05
-7.14422857405039e-06
-6.54910006456988e-06
-3.31036141207032e-06
-1.85067795551609e-05
-1.81676596140431e-05
-4.10041959264289e-06
-2.38773648356347e-05
-4.01067583252373e-06
-1.22824168433809e-05
-1.28370554105109e-05
-1.91686085578041e-06
-1.40450207078947e-05
-1.4007812135979e-05
-1.35809665319539e-07
-1.08337114528471e-05
-1.66021293237516e-05
-5.87626949493941e-06
-3.67055318507339e-06
-9.6048331121393e-06
-2.56121173818245e-06
-8.45675486571802e-06
-2.85035674926532e-05
1.40250386172325e-05
-1.39906410241203e-05
-1.02842325570832e-05
-2.06633164302256e-05
-1.14133819740324e-05
-1.36335908105782e-05
-3.29087263971953e-05
7.51288947175776e-06
-1.0689392603771e-05
-1.65983358214702e-05
-3.18114292522973e-06
-5.13333986609942e-06
-1.74165263815061e-05
-9.07101600380517e-06
-1.60551630973951e-05
-9.30296772441559e-06
-3.50305530155486e-06
-8.12435997876724e-06
-1.42766000404067e-05
-4.89255383494805e-06
-1.82393108398662e-05
-4.57527030063222e-06
5.85978762840893e-06
-3.41750797052562e-06
-3.34314057820572e-06
-1.28676862764133e-05
-1.4289764526083e-05
-1.02608810513538e-05
-5.92257514634582e-06
-1.20081964801264e-05
-1.05182548742753e-05
4.19475689498864e-06
-1.42019818908664e-05
-2.22963491072212e-05
1.1474217844459e-06
-4.94464612755779e-06
-1.68350716442182e-05
-1.68199760024887e-05
-9.88628383170057e-06
-2.57190485273949e-05
-1.39522707363897e-05
-2.23183448243614e-05
-1.55793611240394e-05
-2.41969409571104e-05
-1.02110915141552e-05
-1.82229711022082e-05
-4.28638058372598e-05
-2.23967422837994e-05
-3.56042292480847e-06
-2.47419182921988e-06
-1.05084678284376e-06
-9.90175196618798e-06
-7.06423572538617e-06
-1.38746345310123e-05
-2.33145388880869e-05
-7.63173505431112e-06
-1.59887871247724e-05
-1.8155149817174e-05
-2.17392455587978e-05
-4.67856761614917e-06
-8.69834635774709e-06
-9.72787521258106e-06
-1.73147829512842e-05
-1.37141105149368e-05
-1.69053670704222e-05
-1.24054713228075e-05
-2.88947958322903e-06
-6.11398483997678e-06
-8.25202848560989e-06
-1.00157883781905e-05
-1.34922815892357e-05
-2.23676909934691e-05
-9.50939127057663e-06
-7.78905297021249e-06
-1.48638131113068e-05
-1.2070829987846e-05
-8.07965740319604e-06
-6.93647485448853e-06
-7.59989712948456e-06
-2.64854384210408e-05
-1.54216798513315e-05
-1.20668388209561e-05
-7.06173031856965e-06
-4.40279222483624e-06
-1.55003879868237e-05
-2.16235444551965e-05
-8.03319024005721e-06
-6.63303641717598e-06
-1.32025411925007e-05
-1.88802639819977e-05
-1.86833392865885e-05
-6.26614376679744e-06
-1.01766058447526e-05
5.49452582527854e-06
-7.61838557519928e-06
-6.44564424189193e-06
-3.21911740401862e-06
3.31359638408391e-06
-1.64588199301523e-05
4.01530187586191e-06
-2.47998164025968e-06
-8.54905766658425e-06
-7.18782940061529e-06
-1.53707188185199e-05
-1.37268815824324e-05
-9.26757769613107e-06
-2.68026178231786e-05
-1.79284491357569e-05
7.90987323947938e-06
-1.2924868383603e-05
-1.35164573733508e-05
-1.00140952460596e-05
-1.38440373828558e-05
-5.25745618636729e-06
-1.68207889957171e-05
-1.45915212717934e-05
-1.73561856781376e-05
-4.14655165577478e-06
-1.62895272055522e-05
-1.95373636273312e-05
2.81426806204673e-06
-1.58522765949628e-05
-2.02495457591012e-05
-1.14364260730074e-05
-7.16532291823833e-07
-9.49843770993809e-06
-2.7062546523448e-06
-1.04899723142345e-05
8.80678967605348e-07
-5.38734057512908e-06
-8.5900134403335e-06
-5.86358562136346e-06
-2.95110037773342e-05
-8.60944068596899e-06
-1.28906877987543e-05
-2.05156861817514e-05
-5.7833527081207e-06
-9.59336910240873e-06
-4.24446275804318e-06
-1.52494346691294e-05
-7.20844073687236e-06
-3.41528965348976e-06
-9.28957111685307e-06
-1.53912140683565e-05
-1.03617445049279e-05
-1.59218308784706e-05
-1.47720830545572e-05
-1.01955952160937e-05
-1.55899344854674e-05
-5.30651845632786e-06
-7.05934149111407e-06
-1.08702161969261e-05
-1.06128069119112e-05
1.14125851848112e-05
-2.04051690182899e-06
-7.6449285723251e-06
-1.88083614480963e-06
-1.12457605690112e-05
-1.37939326954934e-05
-9.66018769116741e-06
-2.20551325724396e-05
-6.46270141491621e-06
-1.11667029728399e-05
-1.80483371189474e-05
-1.7243563652867e-05
-2.91792649350763e-06
-1.46940043831295e-05
-2.81903200147392e-05
-2.17421382165062e-05
4.94303688074847e-06
-1.0443829781106e-05
-9.17882233054458e-06
-1.22218698698022e-05
1.90361061031865e-07
-2.60427350565474e-05
5.0156577114365e-06
-1.50568336599366e-05
-9.31795208044687e-06
-2.78551077584753e-06
-1.70785930641908e-05
-5.21997857795495e-06
-2.42582014967703e-05
-2.1795616433339e-05
-6.17099309826129e-06
-1.00290857774163e-05
-2.26620820121414e-05
-9.59075220270559e-06
-2.71322562478371e-05
-1.12805516512379e-07
-1.58356062579356e-05
-2.46700592147722e-05
-1.41618392781946e-05
-2.54369823026e-05
-1.97908926032117e-05
-1.91699276999123e-05
-1.1695692854476e-05
-9.27412483467946e-06
1.97742679270485e-06
-2.10285717508689e-06
-5.02180075505374e-06
-1.65288151002215e-05
-5.39447108392919e-06
-6.08278711472349e-06
-8.78735766606188e-06
-4.12785868503641e-06
-1.84981552844944e-05
-2.20047532310315e-05
-1.43358618144968e-05
-1.04808026351276e-05
-2.31857831248658e-05
-3.22765969058674e-06
-1.10257063181556e-05
-1.26347616083499e-05
3.698753184728e-07
-4.8482051377133e-06
-3.12609220401833e-05
-1.20789905495468e-05
-7.4209663831402e-06
-1.68423240631831e-05
-5.91738290401818e-06
-4.77608420247174e-06
-1.74936949406481e-05
-9.8111531606188e-06
-2.21826065742565e-05
-2.90642953139051e-06
-1.36882357690942e-05
-8.15885388288096e-06
-1.4683415123539e-05
-1.6346248157116e-05
-5.47852033791767e-06
-1.90652804157561e-05
-9.38281153221973e-06
-6.95051875203541e-06
-8.75920656898155e-06
-2.23217503208664e-05
-1.06559742669338e-05
-1.09449254143423e-05
-1.8660720237185e-05
-2.93810144641188e-05
-2.06242334474254e-05
-1.9414023929678e-05
-2.22231942632818e-05
-2.39003351716189e-05
-1.17006303683053e-05
-9.05019936427281e-06
-1.67466495410685e-05
-1.55648242267377e-05
-1.25641498145106e-05
-1.12327603138051e-05
-1.04021449288482e-05
-1.95436048094128e-05
-7.84393166086217e-06
-1.24687175498037e-05
-1.53863955944493e-05
-2.13037692721427e-05
-2.84192276769754e-05
-1.51497426226137e-05
-1.55590949744923e-05
3.46685545916803e-06
-6.54585970417624e-06
1.53023934249091e-06
-5.71389406463424e-06
4.87179358544028e-06
-5.57241448569943e-06
9.39454664354029e-06
-2.1619437461878e-05
-2.15716668700147e-05
-2.52321998390306e-05
-2.00055113217475e-05
-1.67903280506262e-05
-7.78397914397407e-06
-1.18186181879751e-05
-2.02384204264974e-05
4.10800280030919e-06
-1.59670578197415e-05
-1.58828278023843e-05
-2.04716329892911e-05
-2.25052598494009e-05
-1.63366973472695e-05
-1.65382594783293e-05
-9.65050978284566e-06
-2.21732624859365e-05
-1.53943424693183e-05
-8.25239534334233e-06
-3.04951765176192e-06
-1.98184013769932e-06
5.83105371182693e-06
-1.41729731529243e-05
-1.25645661662037e-05
-1.44271961070824e-05
-1.11996904050692e-05
-6.5137387258117e-07
-3.1024538699789e-06
-8.40369453379343e-06
-5.18929704831056e-06
-1.92249014420339e-05
-1.24240229871723e-05
-1.38436060648995e-05
-1.31188944791095e-05
-1.22738757144867e-05
-1.0623740730137e-06
-2.04513059649708e-05
-2.32010258339666e-05
-1.91726405815814e-05
-4.1492076083524e-05
-2.12841056584001e-05
-6.25386866722286e-06
-1.81329901819354e-05
-2.04313046364966e-05
-7.88193132074604e-06
-2.7855951082764e-05
-1.30030756819045e-05
-2.34164017355478e-05
-1.74920225930638e-05
-1.55491839950719e-05
-3.00337050510467e-06
-5.28905340531176e-06
-2.28187637512076e-05
-1.38365594944123e-05
-1.89853588845412e-05
-2.21038959412205e-05
-1.26640130634318e-06
-1.8589045823821e-05
-7.06647278172589e-06
-9.83025287702728e-06
-8.97850438938411e-06
-2.05163273849722e-05
-7.6191330265268e-06
-1.81403276362297e-05
-1.50373420782015e-05
-6.21664327926812e-06
-2.17423664099775e-05
-2.51926983537551e-05
-2.28142066272533e-05
-1.21715180622442e-05
-1.67966617811866e-05
-1.59191340675065e-05
-1.69701966203183e-05
-5.07421437360079e-05
-2.60682557155441e-05
-2.38993733142748e-05
-1.24740617328754e-05
-7.09943657031885e-06
-2.34004502738177e-05
-1.52742123678627e-05
-3.55838415483701e-05
-1.29562918719333e-05
-1.53513269895392e-05
-2.67714526951954e-05
-3.32119634651219e-05
-7.92431561396699e-06
-1.67318261370495e-05
-4.73150180675323e-06
-3.63855215921591e-05
-1.78741867909237e-05
-3.42489428882082e-05
-2.92917984713489e-05
-1.78940300615224e-05
-2.01924866508678e-05
-2.74306173194937e-06
-1.40171133535366e-05
-1.41746583226151e-05
-7.21996861569687e-06
-1.65255040675479e-05
-1.24445568409922e-05
-4.27751889076241e-05
-1.388393683624e-05
-1.66910214842052e-05
-2.59432641606597e-05
-2.30516749828921e-05
-1.01204566795363e-05
-1.8499909960717e-05
-2.09971689696216e-05
-1.05684829516982e-05
-1.61900639425838e-05
-1.42651656049212e-05
-2.01788555291704e-05
-9.32994832812091e-06
-2.74508619176735e-05
-2.08725629475962e-05
-8.76562185901426e-06
-1.10913107657253e-05
-1.30386980970665e-05
-2.75102163754896e-05
-2.02141091889623e-05
-1.58152871522935e-05
-2.48652577565747e-05
-2.84259726628587e-06
-3.13247466801672e-05
3.39371018987391e-06
-1.61721330726005e-05
-1.91985183778922e-05
-9.97980401348998e-06
8.58997114780908e-07
-1.43767315082493e-05
-2.93180279793103e-05
-1.84494913334726e-05
-9.37145916654184e-06
-1.20441072568589e-05
-2.95837638864287e-06
-4.91604413320006e-06
-1.63684088223718e-05
-8.56636479800795e-06
-1.54332454315359e-05
8.44495995400808e-07
-1.4271631917447e-05
-2.45548291482447e-05
-2.08552311182987e-05
-1.91471465587501e-05
-6.63115164541182e-06
-1.28759089307765e-05
-1.25022149089711e-05
-4.38899823079506e-06
-2.1814268326754e-05
-7.42970621322727e-06
-2.9161168829967e-05
-1.53900728238894e-05
-1.16144878723337e-05
-1.66788065194445e-05
-3.06150545414868e-05
-1.67053192416596e-05
-6.6276271955193e-06
-1.43767857675065e-05
-1.6054024705253e-05
-1.35909369189789e-05
-1.634028646853e-05
-4.20427223515941e-06
-1.12268515368987e-05
-7.98507205994975e-06
-4.39360536797638e-06
-1.22389651434972e-05
-5.30163285346553e-06
-1.9638823449743e-05
-1.37744890809026e-05
8.12776578570956e-06
-6.79075385889466e-06
-3.12475272647685e-05
-2.77111547560887e-05
-2.3369682466907e-05
-1.59160472501263e-05
-8.05416459912767e-06
-5.68799474502651e-06
-3.2537833596756e-05
-2.74019262552037e-05
-2.09148708252589e-05
-1.83102105046487e-05
-1.83006565365466e-05
-8.41688440846475e-06
-2.08987156110086e-05
-1.30338705876414e-06
-1.75182158481638e-06
-2.85591195003565e-05
-1.11180488333426e-05
-2.32460652630648e-05
-2.57241965333941e-05
-2.18821477948568e-05
-2.36039209033357e-05
-2.78998035986728e-05
-6.61695068467554e-07
-3.03984309345177e-05
-6.09301542428616e-06
-4.73286776889432e-06
-8.56123070458764e-06
-1.89580417284947e-05
-1.88048434449044e-05
-1.03140525406343e-05
-1.08528707950016e-05
-6.64352127846222e-07
-2.37109089895105e-05
-6.33295213248444e-06
-1.9739628720596e-05
-2.28136589469192e-05
-9.54278351897815e-06
-8.84540484459557e-06
-1.47322085821091e-05
-2.30900313376132e-05
-4.07856776347614e-05
-4.66897972951071e-06
-1.2148300768899e-05
-1.52389762114046e-05
-2.62768004505263e-05
-2.19014151983315e-05
-5.58801012964915e-06
-8.84962807764214e-06
-2.96217124243476e-05
-1.64085258159427e-06
-1.3330451733324e-05
-4.8293541707757e-06
-2.46745928244233e-05
-1.77703097345104e-05
-2.21301287457633e-05
-1.4235126326197e-06
-1.53739879058147e-05
-8.0397298276986e-06
-9.8871555815596e-06
-8.401951321417e-06
-1.74947913970675e-05
-7.26429127058927e-06
-1.62740879483968e-05
-2.53828209701018e-05
-7.82263147545247e-06
-2.96014836961175e-05
-1.85384829209961e-05
-1.3754789125634e-05
-2.66098169672266e-05
-5.93292830841638e-06
-1.25226847991594e-05
-2.1494347819747e-05
-6.65025978349882e-06
-2.26930111102297e-05
-3.04672077829851e-05
-1.94567398120993e-05
-1.3085840395756e-05
-4.27709370682423e-06
-1.12875019779154e-05
-5.99813678434116e-06
-1.19147803851224e-05
-1.36336805871746e-05
-1.00392933371241e-05
-1.5728299422669e-05
-2.97226235250444e-05
-2.69412646348749e-05
-7.93033277405871e-06
-1.03635974045302e-05
-1.29259482340589e-05
-1.79100273128929e-05
-1.15015149340053e-05
-2.71423788000599e-05
-1.67493361146058e-05
-1.90388252508881e-07
-5.9671828535878e-06
-3.39742101179022e-05
-1.41501663439235e-05
-1.97614443850115e-05
-1.66244360207542e-05
-1.0813641607215e-05
-2.06905967514637e-05
-2.43098607708786e-05
-1.40465737912182e-05
-5.33148120837497e-06
-1.90759233711585e-05
-1.52203800891009e-05
-1.42566518527479e-05
-1.91170461422e-05
-1.55717631617622e-05
-9.61451922909275e-07
-1.55193612198574e-05
-8.385500317404e-06
1.02996069600735e-06
-2.54762555376327e-05
-5.97194175881562e-06
-1.92129039231607e-05
-2.17209809147995e-05
-8.63671712927644e-06
-1.7544035153439e-05
-3.28211134132396e-05
-6.78658394250487e-06
-1.64781139374668e-05
-1.16044617312637e-05
-3.99398115845714e-06
-1.21971309487807e-05
-9.65745784373551e-06
1.67921199231015e-06
-6.7225975723997e-06
-1.36841449741168e-05
-7.33998774953264e-06
-2.29812914016887e-05
-1.25236442752822e-05
-7.19077190514088e-06
-2.21180375835043e-05
-2.0992138381227e-05
-9.7397045573271e-07
-2.21117144066245e-05
-3.22198634398097e-05
-1.78118867536006e-05
-2.23150248162199e-05
-9.17315583295185e-08
-1.59414366965719e-05
-1.06838288989423e-06
-1.60278061565325e-05
-2.11031391846885e-05
-2.80063508840346e-05
-1.0084296551239e-05
-1.04778864055689e-05
-6.38311536123979e-06
-2.52038850807656e-05
-1.66397920397043e-05
-2.57438556009446e-05
-3.6804435538037e-05
-4.13062535712375e-06
-2.92314297593023e-05
3.82873628109712e-09
-1.08610166556781e-05
-8.00734960593984e-06
-2.07321197161537e-05
-2.89215515793315e-05
-3.54252763791997e-06
-2.04478255107004e-05
-3.22989951487065e-05
-1.9121575757289e-05
-9.56884183230536e-06
-1.13840794523618e-05
-1.31383140828724e-05
-2.6999671305933e-05
1.18873163889783e-05
-7.55846078457323e-06
-1.79974086080003e-05
-1.75419486351633e-05
-1.06079027469596e-05
-1.61295079645282e-05
-1.37179135288825e-05
-2.01568282053066e-05
-2.64775754893232e-05
-2.43116526902173e-05
-2.03873364338897e-05
-1.40850310750842e-05
-1.65078460168392e-05
-3.98115113447958e-05
-1.99349550738186e-05
-1.85534506712838e-05
-3.22388628395559e-05
-1.20134989695107e-05
-6.37058261001845e-06
-1.61889506398453e-06
-8.83997001678396e-06
3.28530791177559e-07
-3.9588630460096e-06
-2.0659505985564e-05
-1.75177062038313e-05
-1.38753995712232e-05
-1.62595423343546e-05
-1.79674879533308e-05
-1.04894485302304e-05
-8.70947197840885e-06
-1.38072472658754e-05
-2.25712623807909e-05
-1.80835904439162e-05
-1.8262021167772e-05
-3.00456706304477e-05
-1.15544702859538e-05
-3.96603464556137e-05
-8.05721980517216e-06
-2.68459388743114e-05
-3.05142844850984e-05
-1.71077623783879e-05
-1.36132370695204e-05
-9.71013751798475e-06
-8.21444027298632e-06
-1.5957971080958e-05
-1.18522800578307e-05
-7.09181993354661e-06
-1.44391906739212e-05
-2.010098471966e-05
-9.37472062537041e-06
-5.92273976601904e-06
-1.80645543554382e-05
-1.99410913421287e-05
-2.11601378116788e-05
-1.32141499501043e-05
-4.26882717683271e-05
-1.57890201060769e-05
-1.96275685662126e-05
-2.44226118018241e-05
-7.07598044230942e-06
-2.99818438845843e-05
-2.37363465191777e-05
-8.33543126797987e-06
-9.96891394872245e-06
-3.07317155532554e-05
-2.22559007442335e-05
-3.11737213203282e-05
-1.62127700732698e-05
-2.25831585418236e-05
-1.37039947121691e-05
-1.12013991973845e-05
-4.87443627255542e-06
-2.32163387862867e-05
-1.1140889217508e-05
-1.02327726584591e-05
-1.37488351247219e-05
-4.61664148804681e-06
-9.66555099362662e-06
-1.24312575564717e-05
-2.88095544371294e-05
-3.06725005602021e-05
-3.30961610459863e-05
-2.68148676033586e-05
-1.99906431433e-05
-9.72947565829192e-06
-2.63447351635632e-05
-1.3383325804147e-05
-1.61370507658232e-05
-2.68572179448989e-05
-2.15056490854769e-05
-1.73938559353807e-05
-1.9744313063009e-05
1.15403138716039e-07
-1.74270319406843e-05
-6.91891488024011e-06
-2.00288481271514e-05
-1.80857733381942e-06
-1.37624036238931e-05
-1.63474070784755e-05
-1.98422342710703e-05
-2.56135627880123e-05
-1.40665520934151e-05
-1.08207328436003e-05
-1.67795078277255e-05
-1.5345770435321e-05
-1.08307061329859e-06
-3.28330574625779e-05
-2.04669893446084e-05
-1.09721849569593e-05
-2.15868885156636e-05
-9.55025934410536e-06
-1.45348162044835e-05
-3.03069717149665e-05
-1.80587902871509e-05
3.5593731046147e-06
-3.08990605771045e-05
-8.71038470453239e-06
-1.7354783526831e-05
-1.21795558328038e-05
-8.1240468499704e-06
-2.1083559903731e-05
-2.42682145702406e-05
-9.56563215947422e-06
-2.96103546225876e-05
-1.59393795951306e-05
-2.11989455515123e-05
-2.15716172373345e-05
-1.10328821555499e-05
-1.44033147510355e-05
-3.83217839036941e-05
-1.36611789707096e-05
-3.35805778460503e-05
-3.11984387409549e-05
-2.62135576198644e-05
-1.37786322743267e-05
-2.20947965342705e-05
-3.86015124169086e-06
-1.56734404107227e-05
-2.95609936828343e-05
-1.70769509095583e-05
-1.00230997679263e-05
-1.47992180899913e-05
-3.34241303668406e-05
-1.79100177090021e-05
-2.11094415972917e-05
-2.06629296764756e-05
-2.49136222196189e-05
-1.20339428175047e-05
-3.00440122528022e-05
-2.48093856836881e-05
-7.46488680917828e-06
-2.12429768196138e-05
-1.10953540106966e-05
-1.12105060436382e-05
-7.83100750492538e-06
-9.83368988144861e-06
-2.58004222401561e-05
-2.33849759636154e-05
-1.29246126075207e-05
-3.52112497577508e-06
-9.79139300437257e-06
-1.07357521769205e-05
-2.75869864911481e-06
-2.65992972875746e-05
-3.83598119932507e-07
-2.05588554978981e-05
-1.89897703136107e-05
-1.69458917493415e-05
-2.88972712818962e-05
-1.33029068117942e-05
-2.42605642751115e-05
-2.87080682357778e-05
-2.96086913057109e-06
-2.70991301260353e-05
-9.79673160134815e-06
-2.49232111785475e-05
-2.0750476096992e-05
-2.56089735334471e-05
-1.75658544863974e-05
-2.79121115911153e-08
-1.88291170380715e-05
-1.4937400561554e-05
-2.07725424750259e-05
-1.61741112177442e-05
-6.36005542992638e-06
-1.18118570603542e-05
-1.11113880098259e-05
-1.6583276862014e-05
6.64510044585993e-06
-1.53038357491451e-05
-3.28391626270329e-05
3.21834484104865e-06
-5.85061372783719e-06
-1.05006003098539e-05
-2.6527356372529e-05
-2.70323051746002e-05
-1.96161930974376e-05
-7.26180136359753e-06
-1.59769055453967e-05
-2.81823547988142e-05
-1.18165843770592e-05
-1.37436147546187e-05
-1.55718257288977e-05
-1.64616456971323e-05
-1.36101596451158e-05
-1.38957189095745e-05
-1.5902169673602e-05
-2.34632566022479e-05
-9.93841050128453e-06
-1.61867979415347e-05
-1.34733274985254e-05
-2.14289608877809e-06
-2.21055481936923e-05
-1.98404085347808e-05
-3.91830245063198e-06
-8.84223120372598e-06
-4.55970952689308e-06
-1.85832427343628e-05
-1.2915274517909e-05
-1.85968782699084e-05
-1.89726413684962e-05
-1.81558971007436e-05
-9.16327944684426e-06
-1.94465678541536e-05
-1.91346251870369e-05
-1.82419262985325e-05
-1.98225755820599e-05
-1.65029016985703e-06
-1.65125299727656e-05
-9.94006344663925e-06
-1.75542755356172e-05
-2.48491928144742e-05
-8.44049408537665e-06
-1.01581942226435e-05
-8.51658348566877e-06
-2.68894469415286e-05
-1.30295760626866e-05
-4.52738186794174e-06
-1.79678932768895e-05
-1.25702397869313e-05
-1.48726658746387e-05
-1.98816882238192e-05
-1.38160153399864e-05
-1.37308048712786e-05
-3.58112201130476e-05
-1.35716585605996e-05
-6.02154803622833e-06
-3.2754474647716e-05
-1.46367046217188e-06
-1.59144516728316e-05
-1.23277210170893e-05
-1.02317476492116e-05
-6.45657589755868e-06
-2.30938889716413e-05
-6.72178728863588e-06
-2.66744612690551e-05
-1.57926136202652e-05
-7.17190417837957e-06
-1.48147568796558e-05
-7.64838081188459e-06
-2.65560114218588e-06
-2.14125602544972e-05
-1.87710188535553e-05
-2.05755680494467e-06
-2.15329723138639e-05
5.09416056732105e-06
-2.64896393617179e-05
-9.89204973358854e-06
-1.66810510061073e-05
-2.16152156028164e-05
-6.32752554405938e-06
-2.26502177218275e-05
-1.36870785357066e-05
-1.23770282822446e-05
2.01847924785857e-06
-1.81062302332045e-05
-1.07732905967525e-05
2.77004756343697e-06
-1.13173341956551e-05
-1.03043478715717e-05
-3.49775890634165e-05
-1.41051374087183e-05
-1.27736182012911e-05
-2.43244109644554e-05
-4.01783770516545e-06
-2.73201936491121e-05
-2.38427270669955e-05
-1.68441688732378e-05
-1.57435070930148e-05
-2.30931714649849e-06
-1.43267187903105e-05
-4.99924538858207e-05
-2.48430756461768e-05
-3.84783678017858e-07
-1.86646906860747e-05
-3.17457045733638e-05
-1.9124810314964e-06
-7.08744357780075e-06
-8.40643570337547e-06
-9.56623144337454e-06
-3.0921525791085e-05
-1.66581399249606e-05
-5.16519359507397e-05
-1.68733636953196e-05
-5.58639587807511e-06
-1.47191239663043e-05
2.3101996903168e-06
-1.98176729405162e-05
-8.26542745578624e-06
-1.57916777964206e-05
-1.57017395526753e-05
1.16309491667717e-05
-7.01719079658094e-08
-5.83479129462361e-06
-1.49097172898107e-05
-5.81102490949989e-06
-3.34423891481492e-05
-8.71413773930785e-06
-1.61092821618077e-05
-1.44588305514005e-05
-3.71210470237307e-06
-2.42423351799477e-05
-2.07675609640001e-05
-1.90910323286212e-05
-1.77643242779655e-05
-1.56542283932088e-05
-8.70496977743649e-06
-9.39116619377701e-06
-2.15469147613858e-05
-1.53291062275536e-05
-5.19296846394975e-06
-8.75078722336054e-06
-1.98484603675465e-05
-2.17329803333608e-05
-1.64062016829365e-05
-1.78777804520044e-05
1.6631426872503e-05
-3.53128416377876e-05
-3.95376402998096e-06
-1.72737776759631e-05
-1.16491123556012e-05
-2.71729911999535e-05
-4.93775451274111e-06
-2.07048699631152e-05
-3.08521202325836e-05
-1.47341395067984e-05
-8.3590944743951e-06
-2.30529027316417e-05
-6.64052457948132e-06
-1.04619211485965e-06
-1.77138093852693e-05
-1.85562030087509e-05
-2.05971357772591e-05
-1.55759934366454e-05
-2.29596875895845e-05
-2.5554722689974e-05
-1.94584549328431e-05
-2.89965031011452e-05
-9.17181761154082e-06
-3.44957780509134e-06
-1.15452660434218e-05
-1.16397306938563e-05
-2.02427140699105e-05
-2.08831593064446e-05
-5.13257968343856e-06
-1.38192823878784e-05
-3.10596399354764e-05
-1.64717088414208e-05
-6.13093201154156e-06
-6.56294144689413e-06
-1.09819563104734e-05
-2.85890241299759e-05
-2.09739098123285e-05
-5.43672170156903e-06
-3.27926229722723e-06
-4.47239775968798e-06
-1.61117202593779e-05
-1.52317727813591e-05
-2.41335772541229e-05
-1.23062202322821e-05
-2.17427108437517e-05
-7.87033870614691e-06
-9.5925907431249e-06
-1.22048329027787e-05
-2.73078181948659e-05
-1.97108655920371e-05
-2.10269939512251e-05
-1.3034583902862e-05
-4.66872181751894e-05
-2.16887945742887e-05
-2.30255124181195e-05
4.3072513918799e-06
-3.03429892421723e-05
-1.43536067948263e-05
-2.05984190518344e-05
-8.70410655899948e-06
-4.16329429540055e-06
-1.17029295577187e-05
-2.47058685364595e-05
-1.97355430161707e-05
-1.99435147561557e-05
2.2844458267635e-06
-1.45566366078767e-05
-1.09041947366476e-05
-1.93097340461968e-05
-2.85163016982532e-05
-7.72994439635342e-06
-1.29895038214865e-05
-8.70558503760368e-06
-1.86868258395346e-05
-2.50651900153217e-05
-1.43866447010138e-05
-1.94313758994624e-05
-7.00037513737067e-06
-1.05439365704158e-05
-9.92919024957858e-06
-1.89187776595996e-05
-2.76270685830967e-05
-6.42470445995425e-06
-7.87195351976345e-06
-2.57800591053148e-05
-1.37101935449911e-05
-1.6431798903086e-05
-2.01439779535408e-05
-9.59069820959354e-06
-1.62383108085051e-05
-7.59296351080972e-06
-2.8172459885274e-05
-1.95613492546372e-05
-9.75235339632849e-07
-2.04656598238236e-05
-2.41033318057224e-05
-2.11426495802152e-05
-8.86261772328774e-06
-2.71075151479418e-05
-1.85337279109343e-05
-2.10224756297691e-05
-1.14184393401478e-05
-1.49451156219851e-05
-2.3258627875096e-05
-1.61323995587943e-05
-8.81926544159788e-06
-2.03220698238094e-05
2.11665661500479e-07
-2.02256777368358e-05
-1.04694286735814e-05
-8.36135738853424e-06
-1.01455318103321e-05
-2.15620597040635e-05
-3.30967404277377e-05
-1.29041598168311e-05
-9.27942334564894e-06
-2.08286966983099e-05
4.37230523932815e-06
-2.70424667803344e-05
-1.49559782634018e-05
-1.31569786014835e-05
-1.88182401928878e-05
-2.24444955140328e-05
6.95117977600663e-06
-2.33573264255392e-05
-1.48914776860426e-05
-2.24094145273074e-05
6.97416355787304e-06
-9.07161316128829e-06
-1.26809981589187e-05
1.42079225319148e-06
5.6228406314658e-07
-1.25386971705097e-05
5.77586100950972e-06
4.18329666825189e-06
-9.22126458041301e-06
-2.82132044026693e-05
-5.58096493482179e-06
-1.59056824206616e-05
-2.09424667970907e-05
-2.36707117176047e-05
-5.54607649884016e-06
-7.51415391518325e-06
-1.79849740588523e-05
-1.75198824067967e-05
-2.92058272447631e-05
-1.21082925390688e-05
-1.41760550233121e-05
-1.74912340032817e-05
9.03371984359768e-06
-2.45106662639284e-05
-8.1685515921858e-06
-1.85877306792132e-05
-1.64544926559271e-05
-3.86963896918089e-05
-1.32295968905554e-05
-2.04215132414359e-05
-2.74323134853485e-05
-1.17439362943793e-05
-2.09746048827123e-05
-5.15663185753117e-06
-2.5996378113635e-05
-4.43272558240023e-05
8.01572817247906e-06
-1.47324808188926e-05
-1.99254350453983e-05
-2.38101314048568e-05
-1.41267908829987e-05
-8.02239239061522e-06
-1.71788428976359e-05
-2.08394909305255e-05
-1.42341903126383e-05
-1.4112407104034e-05
-2.15235177664569e-05
-6.34716584903381e-06
-2.18810971475341e-05
-2.44714369160727e-05
-2.46390669678117e-05
3.06944567663273e-06
-1.09415572144112e-05
-2.89395266987e-05
-1.45556150495979e-05
-1.95945513436564e-05
-1.75764392500504e-05
-1.8167693525315e-05
-1.17088626977458e-05
2.58106355817103e-06
-2.34322543106593e-05
-1.45426558765003e-05
-1.86719410977877e-05
1.01697434066644e-06
-1.89232519026771e-05
-2.09344657826446e-05
-2.05020693548592e-05
-9.62564843963475e-06
-2.01350834841361e-05
-1.38908722408292e-05
-1.87823722205547e-05
-1.15006188790586e-05
-1.69093134756301e-05
-1.84682843201933e-05
-1.49920486866092e-05
-1.08024679230371e-05
4.49323608500203e-06
-2.40500834680741e-05
-3.79374867660243e-06
-1.01430230529759e-06
-8.77922759845063e-06
-5.63029430390556e-06
-3.35125350173046e-05
-2.59368454136159e-05
-1.36581042350655e-05
-1.54428072064466e-05
-1.97373781092935e-05
-9.81360626073957e-06
-7.2832962714042e-06
-2.44683156832873e-05
-2.00867112752749e-05
-1.41782746896263e-05
3.97523413725783e-07
-1.42524771300967e-05
-1.74760028824368e-05
-7.28302949829073e-06
-1.35616467313944e-05
-1.89854394345341e-05
-2.61712077672946e-05
-1.98064423515569e-05
-2.74092906144914e-05
-1.05499540214731e-05
-1.0070727830661e-06
-2.07039948843827e-05
-1.34984264836478e-05
-1.86553067686087e-05
-2.19894044247403e-05
-2.64141494709738e-05
-2.80618717194688e-05
-2.10534261614816e-05
-2.44970319695686e-05
-8.4427605128972e-06
-2.97755818979642e-06
-1.60427030223878e-05
-3.30418351976042e-05
-1.54622936593353e-05
-1.45022667251848e-05
-2.28684713951541e-05
-1.22035871747794e-05
-1.93347698221881e-05
-6.70491181466495e-06
-2.34761637596473e-05
-6.93818099705106e-06
-4.86117416653542e-06
-1.94233154667295e-05
-6.85243034353144e-06
-3.2177746860139e-06
-4.09002831737174e-06
-7.46564146071656e-06
-2.35580205737033e-05
-1.58086802336072e-05
-7.42662312620131e-06
-9.83730652681134e-06
-2.10725668083253e-05
-2.8245053997505e-05
3.58080868846557e-06
-1.56286773604544e-05
-1.53307795341099e-06
-1.20030162444643e-05
-7.26703981430999e-06
-9.93469783138362e-06
-1.50916292140178e-05
-7.1830067014703e-06
-4.09191435399657e-06
-3.17994625622867e-05
-3.97587600333973e-05
-2.78294077373394e-05
-1.81780871920086e-05
-2.29824056509249e-05
-2.16138469347892e-06
1.4398909049051e-06
-5.74875685217893e-06
-3.42830741216561e-05
-8.51882614921839e-06
-2.25365851230919e-05
1.11057012798632e-05
-7.82966905571869e-06
-2.00097566802137e-05
-2.3985558060897e-05
-3.48309155577788e-05
-1.65142443665681e-05
-1.55164476906429e-05
4.76211235062147e-06
-4.23302354429404e-06
-1.0153372162282e-05
-1.00597059792081e-05
-2.46670549510135e-05
-1.59656690167955e-05
-3.00813978558681e-05
-1.21874846128156e-05
-1.76659157814021e-05
-6.51521831037736e-06
-2.12818627784227e-05
-1.59142947174752e-05
-8.89369813626819e-06
-5.68234355599555e-06
-1.02298457359878e-05
-3.5739824574764e-06
-1.61922194605631e-05
-5.25974504312006e-06
-1.4888972139754e-05
-1.44250570015299e-05
-2.41437893585457e-05
-1.44329648131074e-05
-8.40553263399253e-06
-2.43286313866289e-05
4.70167082128236e-06
-1.63765658617753e-05
-3.96637863913044e-06
-1.84909373363738e-06
-1.90582165284052e-05
-3.01351861678703e-05
-3.62708669258814e-05
-1.83997683602027e-05
-1.03522319264889e-05
-1.90377974460574e-05
-2.24331024402724e-05
-2.09450364673069e-05
-1.69710884566775e-05
-2.96261023602247e-06
-1.33221546680467e-05
-1.12081473239824e-05
-7.1497169107868e-06
-1.7833916749701e-05
-2.30741930015789e-05
-3.08450406782781e-05
-2.26818985486949e-06
1.30738556271626e-05
-1.83754691148623e-05
-2.32493006111017e-05
-1.65890553027898e-05
-8.58467308196609e-06
-2.09432305448703e-05
-1.28627612273658e-05
-1.7828215205765e-05
-2.66874261075951e-05
-2.39714699767258e-05
4.23965798042868e-08
-1.77252489694883e-05
-6.51547000999082e-06
-2.88791507618978e-05
-1.62581176816967e-05
-1.64076074374858e-05
-1.6251737969522e-05
-2.09407788562107e-05
-1.44400540382004e-05
-1.35482321319334e-05
-2.43871626886291e-05
-3.9434363151337e-06
-1.57978766866828e-05
3.28516520380786e-06
-2.16135974615352e-05
-1.78509925576395e-05
-1.2956517679708e-05
-8.53364578868528e-06
-3.33602302309997e-06
-1.03421062395198e-05
-2.49881733757399e-05
-5.69925084176444e-06
-3.29814349813291e-06
-1.11026840895749e-05
-2.01107266162266e-05
-8.87225345661938e-06
-1.92881352261503e-05
-2.05952226240331e-05
-8.16816098781584e-06
-8.48738617886208e-06
-2.44931120855927e-05
-1.90230668290382e-05
-4.19832998885102e-06
-1.40973962833773e-05
-1.4009037978121e-05
-1.4433863397072e-05
-4.51341312477092e-06
-1.5190353962432e-05
-1.0847750023562e-05
-1.85407939250883e-05
-1.92050885215937e-05
-1.36055332439348e-05
-7.52590041065573e-06
-2.58323533391224e-05
-1.94957994291451e-05
-3.13343382004447e-05
-2.43736954630569e-05
-7.92054788322334e-06
-2.7136714769014e-05
-8.9815791445999e-06
-1.61154712505333e-05
-1.54582141630751e-05
-1.04582426296062e-05
-1.30059786517841e-05
-1.97111862578655e-05
-9.18983382317009e-06
-2.22080922148272e-05
-1.9113982668579e-05
-2.68802810393027e-05
-1.43822645910957e-05
-1.16276179862173e-05
-2.55582260165241e-05
-1.6464798383645e-05
-2.55851117831131e-05
-2.10013261016192e-05
-2.48930866828767e-05
-8.69819262229677e-06
-1.25236159514963e-05
-1.31879425247303e-05
-1.04041719898807e-05
-1.98477916172353e-05
-1.21542061528705e-05
-1.20164919456534e-05
-1.07358412602892e-05
-2.67306624503231e-05
3.29568826680109e-07
-1.72497603592389e-05
-2.73478330008363e-05
7.71126277202016e-06
-1.15865297796699e-05
-2.45647200422388e-05
-2.58788283922763e-05
-9.14890498568785e-06
-5.6039595058073e-06
-9.61737858912273e-06
-4.95228631253126e-06
-1.20477925713733e-05
-1.34930709150336e-05
-1.06906333996028e-05
-9.32623840003836e-06
-1.34283417075572e-05
-1.78534403225155e-05
-2.67213700273277e-06
-4.73664677299334e-06
-1.97759190388182e-05
-1.69199196373361e-05
-3.03536858648835e-05
-1.94709318476716e-05
-1.19864883091621e-05
-1.99336749680538e-05
-1.83380288050737e-05
-2.53196764249747e-05
-2.13315720165491e-05
-1.102292401775e-05
-3.5759011021451e-05
-2.22814549163651e-06
-4.07336406027025e-06
-8.31738763849553e-06
-3.7833244863303e-06
-1.30375964827674e-05
-1.09290835162079e-05
-1.73084747338174e-05
-1.66906686912027e-05
-2.8454164511913e-05
-1.51845272489624e-05
-1.36056661839122e-05
-2.57252850807413e-05
-1.69039843067497e-05
-1.61579106412766e-05
-2.70829956019092e-05
-2.25107430571944e-05
-9.73396503230631e-06
1.85054345778266e-06
-6.99058284751367e-06
-1.4384308306349e-05
-3.79151438120457e-06
-4.09239747114622e-06
-2.0561141722724e-05
-2.75144722629922e-05
-1.76629742315442e-05
-2.16203599440875e-06
6.27156066448373e-06
-4.90801490203426e-06
-2.48801977429074e-05
-1.66887675809976e-05
-2.2815879059849e-05
-1.60204637886013e-05
-1.53264072666704e-05
-2.81926670751047e-05
-1.5434826984108e-05
-1.09145111890379e-05
-8.74966021898569e-06
-6.07086618100261e-06
-6.50931345598275e-06
-2.20946265291769e-05
-3.73518828563192e-05
-2.49926742818425e-05
-1.82803209653892e-05
-2.25915104585967e-05
-1.07663382705358e-05
-3.4508188615785e-05
-1.45666148055693e-05
4.97468599396405e-07
-1.489915971245e-05
-2.41345669786002e-05
-9.51025518236836e-06
4.7130924448199e-06
-9.71568569443825e-06
-2.93531123687099e-05
3.22394082280566e-06
-2.38003777029282e-05
-2.49084667821717e-05
-3.36391363068857e-05
-1.05693465288474e-05
-3.55920254785623e-06
-1.67033465574276e-05
-1.58795232763375e-05
-3.74903919473467e-06
-2.55724628796226e-06
-1.31701551895594e-05
-1.45847862590889e-05
-1.28847751505667e-05
-1.06485772832787e-05
-1.35606235631087e-05
-2.466849898211e-05
-5.99229772981393e-06
-1.58981486554403e-05
-2.4668431009315e-05
-1.88320902044866e-05
-7.52886772456172e-06
-1.13107629796514e-05
7.77123311380037e-06
-3.95811850437852e-06
-1.13428865119107e-05
-4.81592863563316e-06
-8.31722344216694e-06
-1.37984793694377e-05
5.89234940480971e-06
-5.24373706807732e-06
-1.2254086711155e-05
-8.72327572381637e-06
7.43049678552966e-07
-1.72899780217929e-05
-1.11379201521799e-05
-2.94686671900716e-05
-8.2845548217987e-06
5.37910244335567e-07
-2.68024332826264e-05
-8.84574585011465e-06
-1.12792887754843e-05
-1.45457792733773e-05
-1.87093585551722e-06
-1.44829775607812e-05
-8.9597708765888e-06
-1.3510382139332e-05
7.4052700101476e-07
-9.39203084799401e-06
-9.49719480353303e-06
-1.89392775322497e-05
-1.59232303400532e-05
-9.11995968814879e-06
4.03434286885603e-06
-3.72767097074576e-06
-2.53194698817024e-05
-2.52986455389948e-05
-1.42221268432338e-05
-1.94541163850317e-05
-1.39131262035882e-05
-1.22669519188307e-05
-1.60587635957179e-05
-1.89090537549615e-05
-1.94494744490974e-05
-2.5269724512078e-05
-2.0791488105612e-05
-2.37091100322865e-05
-2.10540590631835e-05
-3.83502682647924e-06
-1.50839289980328e-05
-2.3502658147406e-05
-3.23287645403725e-05
-1.41986287621088e-05
-1.42182423372164e-05
-1.3246699914379e-05
-1.98890510738668e-05
6.74730703455341e-07
-8.96664359762326e-06
-1.32626636967441e-05
-1.1421972490824e-05
-1.25067896780522e-05
-3.29443243755932e-06
-2.09266140502656e-05
-3.19922816169856e-05
-1.07364614602192e-05
-2.18258416829105e-05
-1.23298891118063e-06
1.14459415868352e-05
-2.59776099897073e-05
-6.0085377437108e-06
-1.39554310602786e-05
-1.88819555904737e-05
-2.06066018037173e-05
-3.26391903946994e-05
-9.25052961911076e-06
-3.16777276827236e-05
-2.33595858102979e-05
-3.80317076502244e-06
-2.38060991087198e-05
-3.72720904219978e-05
-1.96983173493985e-05
-2.32348724138447e-05
-1.8496362515628e-05
-1.89461378168896e-05
-3.96885948406181e-06
-2.75397819627841e-05
-1.02681406591934e-05
-1.62725388411183e-05
-1.24908776853064e-05
-3.00916016713748e-05
-1.92636113745452e-05
-1.64702879636493e-05
-3.04445317198529e-05
-3.18682401580045e-05
-6.79990301353808e-06
-2.23820786215216e-05
-9.00008605981296e-06
-1.08887424710309e-05
-1.33745273083611e-05
-1.25202894750349e-05
5.25643212146057e-06
-2.90550184896057e-05
-3.34119000815008e-05
-1.5814655491587e-05
-1.81207366189382e-05
-3.20266431524361e-06
-9.14655088801763e-06
-1.06292197527972e-05
-2.99129139429592e-05
-1.34320307455337e-05
-3.26935412085227e-05
9.2206910395646e-06
-1.87518994021719e-05
-1.31571614844629e-05
-1.57523416472046e-05
-2.0929607454837e-05
-2.26007539145147e-05
-2.92329827850933e-06
-1.67289974658892e-05
-1.31502756876896e-05
-1.9455751687932e-05
-1.82000151230759e-05
-4.28820900784097e-05
-2.87343061418639e-06
-2.33398097306526e-05
-1.8595113892639e-05
-7.03647694259508e-06
-1.67526166503741e-05
-9.26195146693512e-06
-1.46599053660864e-05
-2.76508407626194e-05
-1.52735864147517e-05
-8.41248378616966e-06
-8.53289495634786e-06
-2.30739528975371e-05
-2.59175771144824e-05
-7.63317748523758e-06
-1.24135008308289e-05
-8.47089984542267e-06
-1.83950037303827e-05
-1.12779030817043e-05
-1.57035758935394e-05
-1.13608704662554e-06
-1.084331704211e-05
-1.53014037837867e-05
-1.19616809098187e-05
-2.29338328487636e-05
-1.7915368438841e-05
-2.68400708045897e-05
-1.80826572690406e-05
-1.48711224366363e-05
-2.0868074651418e-05
-1.45409673126695e-05
-1.21552768901017e-05
-3.54185734923138e-06
-4.59363149640919e-06
-1.09926932849817e-05
1.64330751201206e-06
-2.2817935505701e-05
-1.77488962428956e-05
-1.7172181799507e-05
-2.14545065399639e-05
-1.46455196395599e-05
-1.47023508187964e-05
-8.94036690558371e-06
-5.65025631374867e-06
1.09959329337321e-06
-1.68597484294366e-05
-7.83935881869017e-06
-1.66674378297591e-05
-1.59539080579709e-05
-2.88835624088173e-05
-1.00179215060391e-05
-2.72308760860814e-05
-3.07051834930205e-05
-1.17897399399671e-05
-1.44133831663379e-05
-1.20338012491103e-05
-1.27404307003464e-06
-1.53305690654084e-05
-1.06408419682071e-05
-2.61904706419582e-05
-2.02320864954411e-05
-1.52369744482659e-05
-9.23006060576398e-06
-2.30311312955011e-05
1.88382930066398e-06
-1.46588166220649e-05
-1.60917198763041e-05
-2.58629536242468e-05
-1.59916935119155e-05
-1.38573499523357e-05
1.4594587883949e-06
5.34302002799289e-06
-2.08636720947646e-07
-1.78215086890699e-05
-1.46024705837785e-05
-1.92415976098254e-05
-2.35555800500569e-05
-6.20602669797921e-06
-1.05771619320927e-05
-2.24181074672575e-05
-2.73258930779659e-05
-2.2129874338436e-05
-2.32095257107205e-05
-1.17556866099008e-05
-2.19458771413394e-05
-7.2873934516533e-06
-5.56556046173081e-06
-2.70715718170435e-05
-2.85193126044061e-05
-1.39948328172706e-05
-9.09557296909276e-06
-1.02436780115491e-05
-1.97300903986821e-05
-1.42170244927039e-05
-1.87338466781521e-05
-6.10298452613752e-06
-8.84744939641736e-06
-1.46876374178452e-05
-2.10337207846367e-05
-1.03256614140994e-05
-4.95299279156163e-06
-2.59525369384028e-05
-2.35109235434637e-05
-1.11538270310492e-05
-7.78693974921621e-06
-2.3874623806626e-05
-2.21450751792925e-05
-7.27171277929904e-06
-1.20303499259006e-05
-1.03765623730193e-05
-1.06870819076578e-05
-1.59980021058313e-05
-1.77519583654178e-05
-2.57502436235099e-05
-1.28636910978203e-05
7.00346008838513e-07
-1.72659532703999e-05
-1.35388932081096e-05
-7.92599359975205e-06
-2.89542775145127e-05
-1.99309549151794e-05
-2.55586586391509e-05
-8.88292789252102e-06
-1.68300728010691e-05
-3.38430970677184e-06
-1.59219066641824e-05
-2.6010968627448e-05
-2.49345393737054e-05
-1.34827761249603e-05
-3.30379392497657e-05
-1.77899808259616e-05
-2.26098802113886e-05
-8.14029191504319e-06
-2.11795205834337e-05
-2.97437849632112e-05
-3.28136403014392e-05
-2.06747386740325e-05
-9.45248006235921e-06
-6.1687031719893e-06
-2.36293652563523e-05
-2.18928677227134e-05
-4.19869352326732e-06
-2.74616114176929e-05
-1.33612071129085e-05
-1.30584986806751e-05
-3.37851677473177e-05
-7.96448045394962e-06
-7.14227965053039e-06
-1.83553867248161e-05
-3.07518312307559e-05
-3.19267484182701e-05
-2.25379540167576e-05
-2.47582862068088e-05
-1.3371605872174e-05
-1.63914943221392e-05
-1.82691008356956e-05
-1.81944611149099e-05
-1.53786215208233e-05
-2.89174781389915e-05
-2.85099797762919e-05
-2.45203806921261e-05
-1.76699613448528e-05
-1.14392005845231e-05
-6.87293209464522e-06
-2.06737671177633e-05
-1.3610408615995e-05
-2.6877647549594e-05
-2.39142781368937e-05
-3.35535206927891e-05
-2.91205709939739e-05
-9.86596264132003e-06
-2.12670954619878e-05
-2.01001600605724e-05
-1.33947214582559e-05
4.14841214878328e-06
-1.46645976672736e-05
-5.72219041297509e-06
-1.03944582664579e-05
-3.2689093062635e-05
-3.68896031705635e-06
-1.05891853477287e-05
-1.82190667476472e-05
-2.12825696797458e-05
-8.64218913190077e-06
-1.11356444895702e-05
-3.45149021143152e-05
-1.71523906489078e-05
-1.2182892493293e-05
-3.40426062921437e-06
-1.57675048214844e-05
-2.64757466882542e-05
-9.31365001413145e-06
-1.94537823213675e-05
-2.95323222770182e-05
-2.42718378167685e-05
-9.20182218161572e-06
-1.9275128290028e-05
-3.24201224419912e-06
-1.03502265798496e-05
-3.44111502644395e-06
-9.86461777939349e-06
-1.29701233204409e-05
-1.03596638854963e-05
-1.51691271671722e-06
-1.02028345334e-05
-1.87053505681099e-05
-1.12914244712207e-05
-9.50253423890555e-06
-4.96436309652295e-06
-1.24131165959788e-06
-1.46585142736546e-05
-6.55170554399527e-06
-1.59655377721789e-05
-1.11926185477205e-05
-1.89144507679436e-05
-1.62210841290667e-05
-5.3772962022062e-06
-1.90549403001759e-05
-1.30695019965819e-05
-1.99931679502929e-05
-3.47200875505961e-05
-2.05003735979082e-05
-6.19507051771692e-06
-4.90148741860049e-06
6.68494131014613e-06
-3.22984615161141e-05
-2.83222640287293e-08
-1.49727199922936e-05
-1.42415788040975e-05
-1.78663770961954e-05
-1.24177908663684e-05
-2.47039700564879e-05
-1.93285452834503e-05
-3.16606709003489e-05
-3.13460018500546e-06
-1.32927136026877e-05
-6.6961723014682e-06
-2.91123354378945e-05
-2.19393272642813e-05
-2.84642841386966e-05
-2.78304992215378e-05
-8.1363425272065e-06
-1.31447633859725e-05
-2.1523952934678e-05
-2.36180680360175e-06
-2.60468566597538e-05
-2.94482143544541e-05
-1.2996306492126e-05
-1.1547205618582e-05
-4.30392618049033e-07
-5.96526416598165e-06
1.43420912434669e-05
-6.48610225963655e-06
-7.90429685093911e-06
-1.47561216371067e-05
-3.12716216537388e-05
-1.58410011675753e-05
3.19868801376859e-06
-1.76146075194975e-06
-6.44312659099937e-08
-3.4746960820909e-05
-6.05588274511209e-06
-2.18173996525189e-05
1.59542073803581e-06
-2.13911529056763e-05
-1.91673158259998e-05
-2.12996032386774e-05
-1.70661060061398e-05
-1.36845449116545e-05
-1.08868566518598e-05
-1.9256324636547e-05
-1.98117677007993e-05
-2.95582525182856e-05
-5.45124596217784e-06
-1.59974002301566e-05
-2.21916664161539e-05
-6.28618693384996e-06
-2.70665910861881e-05
-1.12120020029076e-05
-1.45804372146658e-05
-3.08766598235694e-05
-3.1398929812864e-06
-2.26406816166581e-05
-1.77680730939811e-05
-3.27341914240932e-05
-9.08386674571389e-06
-2.38822925229524e-05
-4.75807864539824e-06
-1.80727082660377e-05
-2.54564710825694e-05
-2.0473930549052e-05
-3.2618942801082e-05
-1.18269518740486e-05
-1.74942562080503e-05
-2.18418566743906e-05
-1.74782495296794e-05
-6.97586774133119e-06
1.35274633503446e-05
-1.60804435055308e-05
-1.8892064566552e-05
-1.45477431356642e-05
-8.57184959397742e-06
-6.01684597136282e-06
-1.91403098737691e-05
-2.04050916986067e-05
-7.90662650580725e-06
-1.54237483975916e-05
-1.62641793438613e-05
-1.79986383143032e-05
-1.38117673775392e-05
-1.45093824535583e-05
-2.31289346597814e-05
-1.37657696083939e-05
-2.36520887106464e-05
-2.15500068826424e-05
-2.29376287756039e-05
-2.46387056589974e-05
-1.83245103841152e-05
-3.25788911622347e-05
-2.22339162003566e-05
7.80678500077326e-06
-1.24044060536544e-05
-2.44695681168899e-05
-1.32781287306344e-05
-4.19094006406144e-06
-1.08550591234309e-05
-2.38792766525759e-05
-4.2987293704514e-05
-1.94589954663724e-05
-2.88817131658922e-05
-1.95730248268973e-05
-1.35635834387263e-05
-2.39509437064536e-05
-1.33927029544453e-05
-2.75674707527061e-06
-1.08870676756147e-05
-1.70812585965258e-05
-2.01985858149846e-05
-2.29493083043795e-05
-1.5411407655333e-05
-1.11192418413105e-05
-8.73114363541915e-06
-1.50949751081242e-05
-1.36176813923333e-05
-3.29102746100072e-05
-2.44143430640565e-05
-2.1802606715807e-05
-9.5544160633459e-06
-1.41936247782017e-05
-1.04638542842733e-05
-2.13602738927065e-05
-1.73651259332115e-05
-1.07943483092642e-05
-6.67793040488244e-06
-1.44885251433299e-05
4.90269057495156e-07
-2.53285441547508e-05
-2.77171469130198e-05
-2.84422647722439e-05
-1.46142094089069e-05
-2.07034769785148e-05
-1.16230701561835e-05
-6.79441553686502e-06
-1.83289299039726e-05
-8.08594423847351e-06
-1.26717639000571e-05
-2.18228094430297e-05
-2.79675026404571e-05
-7.18628947272917e-06
-3.33172716097147e-06
-3.57828379182012e-05
-2.88885217361186e-06
-1.29494851855997e-05
-2.45163954624093e-05
-1.54198673541393e-05
-2.63807869494942e-05
-5.01452037610037e-06
-2.17269799419243e-05
-1.85996035860759e-05
-1.20125193517853e-05
-1.97293550570238e-05
-2.89815834258746e-05
-1.29378934306038e-05
-2.30676611771216e-05
-8.39852074172785e-07
-7.41469841819201e-06
-1.06789834856224e-05
2.21468304180523e-08
-2.04006260526546e-05
-3.21470033150782e-05
-2.36502325346226e-05
-9.09942660249996e-06
-3.84497271458792e-06
-8.08207339345758e-06
8.99752109132147e-07
-3.95419596169248e-06
-6.41679446701939e-06
-1.96302885745064e-05
-1.63615002615375e-05
-1.13459142984833e-05
-1.13156099886774e-05
-2.59477905173929e-05
-2.00382577331424e-05
1.0463688880928e-06
-9.82593160802601e-06
-1.66176225880866e-05
-2.39509806178835e-05
-1.87567935804552e-05
5.53859285281531e-06
-2.17041533971197e-05
-1.71336073627564e-05
-1.75770162254513e-05
-2.43249415416856e-05
-2.15494824682547e-05
-5.46782950445118e-06
-3.18013562474291e-05
7.9786156215165e-07
-2.28736034590114e-05
-2.37369725696877e-05
-1.92014881287346e-05
-3.92914189172819e-05
-2.17478794496085e-06
-2.63566513811661e-05
-2.76062223954723e-05
-1.70197176714872e-05
-2.3740157164707e-05
-1.76567789732131e-05
-9.61580746437966e-06
-1.86840641319723e-05
-2.21968009512554e-05
-5.01290453282679e-06
-2.44927702468226e-05
-3.09749805111075e-05
-2.14968078176827e-06
-1.04490324971064e-05
-1.52776122809622e-05
-4.78953877657892e-06
-5.8980475952161e-07
-2.41222222979354e-05
-2.24480270137458e-05
-2.4801900552441e-06
-2.37336326194232e-05
-1.83387922922467e-05
-2.32437609641847e-05
-1.69355585779315e-05
-1.84531220697984e-05
-2.04173948708512e-05
-1.99161081936785e-05
-5.38882475943495e-06
-1.76282589951894e-05
-2.06110276860516e-05
-2.96071535449033e-05
-2.34925415191921e-06
-1.49851532722221e-05
-2.13477759113858e-05
-3.53606302587203e-05
-3.67230232313321e-06
-1.10082768866372e-05
-4.26111374033932e-06
-7.57682180464747e-06
-7.49061217465269e-06
1.16906394624188e-06
-2.11317505916402e-05
-2.70109211883421e-05
-2.68825922759772e-05
-1.02306642249301e-05
-4.30834516270088e-06
-1.54194699083722e-06
-2.36497322461666e-05
-1.40684780228584e-05
-1.72389197661482e-05
-1.65309507703678e-05
-6.96674968059383e-06
-2.22933218723565e-05
-3.90543386000141e-06
-1.37522787094181e-05
-2.89720467429576e-05
-1.15249105214371e-05
-6.31994261015594e-06
-4.5446310194711e-06
-2.74754885952095e-05
-2.60864300490617e-05
-2.13917155367497e-05
-1.65823134028108e-05
-1.64555702019291e-05
-1.71842008849269e-05
-1.12522246894376e-05
-1.20300479938264e-06
-4.26777525468149e-06
-1.45357881033624e-05
-2.18013141438381e-05
-6.1461864112088e-06
-1.06809983063006e-05
-1.91482425719677e-05
-2.39959727660966e-05
-1.11073836716049e-05
-1.88178254812589e-05
-2.07858654257671e-05
-2.55924890102385e-05
-1.87746488736194e-05
-7.54487427383479e-06
-1.0974517127052e-05
-1.11242101548919e-05
-2.11068723612145e-05
-2.14161989469979e-05
-1.74653061552564e-06
-2.00366210658235e-05
-1.25970627390083e-05
-6.99848714815381e-06
-2.06748252816443e-05
-2.78827636315534e-05
-2.000737556034e-05
-1.65131925348821e-05
-8.63506053150176e-06
-2.11017469934258e-05
-8.46312521897759e-06
-1.12381385419572e-05
4.16107361503216e-06
7.38725412707444e-07
-2.56355511109099e-05
-1.8964675101587e-05
-1.2103144555154e-05
-9.29026623343944e-06
-3.8104102135596e-05
-3.98537281581012e-05
-2.29222805466977e-05
-1.90972003257259e-05
-2.28914235514369e-05
-6.77404570817773e-06
-1.76370908714265e-05
5.77602055551132e-06
-2.46822343277246e-05
-1.67720182909815e-05
2.29566974284143e-06
-2.32025507310048e-05
-2.06021578146337e-05
-2.55165873634539e-05
-4.77764086368873e-06
-1.6921160579488e-05
-1.77246044727725e-05
-8.69261714201874e-06
-3.66412188230033e-05
-7.49588015304109e-07
-2.12761352004563e-05
-3.11489381504261e-05
-1.57350242540262e-05
-1.88487556180479e-05
-2.32915433723135e-05
6.36660804835318e-06
-1.1362459638145e-05
-1.31163956976702e-05
-5.57245453732273e-06
-1.84669262489496e-05
-2.31946734958464e-05
-1.21627263915807e-05
-3.56009378224181e-06
-7.97607633150764e-06
-2.19971301424588e-05
-3.22583907787576e-05
-2.83232014442684e-05
-1.56253528836493e-05
-8.96422546749969e-06
-2.11644060200991e-05
-5.01462118244825e-07
-1.82638408008237e-05
-1.66163844238933e-05
-1.19691978463604e-05
-5.94168270977972e-06
-1.52531566224775e-05
-8.68928689450163e-06
-1.34667872650029e-05
-2.07349524299127e-05
-1.0003698191495e-05
-2.96180536938413e-05
-9.44127803720895e-06
-9.80059131705495e-06
-1.26689517846103e-05
-2.51984588196005e-05
-2.73869745746537e-06
-9.26590328141801e-06
-8.37540873987493e-06
-3.12963311917359e-05
-2.12712811586653e-05
-2.45067318038048e-05
-1.3653146717116e-05
2.01047747701813e-06
-3.53612853023402e-05
-1.22565539421035e-05
-1.96370355227941e-05
-1.86966902441865e-05
-1.68527364682714e-05
-2.93539921289701e-05
-3.6936483678142e-06
-1.63079064734507e-05
-1.27458411376828e-05
-1.99277277610369e-05
-2.69954925562945e-05
-1.06953799255181e-05
-3.79635621494414e-05
-1.65573558903595e-05
-1.36485509778838e-05
-2.87785438765609e-05
-7.27452273542644e-06
-4.70842503354512e-06
-9.62930389002456e-06
-3.01919487909567e-05
-2.97689510738096e-05
-2.16161482295353e-05
-1.12198907724301e-05
-6.68172355917036e-06
-1.54621620604103e-05
-7.07737626481364e-06
-1.41424024739564e-05
-3.37321818053988e-06
-2.79852131503033e-05
-5.30215773197183e-07
-6.31648309333427e-06
-1.97518368659208e-05
-1.76105469492357e-05
-1.02847452555305e-05
-1.75965601589685e-05
-2.22818212166648e-05
-9.26588401082126e-06
-2.31015619635281e-05
-3.34286332753972e-05
-2.42488458648208e-06
-1.33398989269116e-05
-1.15430174917437e-05
-2.11141662034422e-05
-1.4887305091451e-05
-1.41493175724123e-05
-2.71587968992188e-05
-3.38490952297093e-05
-8.66260551631793e-06
-2.19096753618798e-05
-1.01874757075107e-05
-1.46783427306413e-05
-1.81505626979564e-05
-1.51725561394566e-05
-9.23906587582681e-06
-1.50822887002521e-05
-1.22529244335326e-05
-1.26962048013904e-05
-1.99850390131529e-05
-2.27997335029388e-05
-8.72048989172119e-06
-1.91132183309481e-05
-2.07275146375176e-05
-1.12066607150699e-05
-7.89886193797211e-07
-1.89495518273216e-05
-1.59575882606553e-05
-1.83612860891263e-05
-7.31579454555585e-06
-7.83795161076794e-06
-9.75522777544199e-06
-1.29911228069533e-05
-2.01983887727407e-05
-7.61149041260353e-06
1.22408074898433e-06
-2.81738063377988e-05
-1.83076833240385e-05
-4.23442839310617e-07
5.61283777404592e-07
-2.40124038879366e-05
-2.93206151361898e-05
-9.68663425566622e-06
-2.98764015373766e-05
-6.95918585419873e-06
-8.82841720533664e-06
-1.72521669961593e-05
-2.23980026606416e-05
-8.08659990585063e-06
-2.1718984533279e-05
-7.73682493123129e-06
-1.27406611708847e-05
-6.95855899840206e-06
-7.77076269410832e-07
-7.33846744048715e-06
-1.07130395821599e-05
-1.58880113372251e-05
-2.02946542257944e-06
-1.8304790162997e-05
-1.53759623278511e-05
-1.56323435563749e-08
-1.25544912534753e-05
-2.08440058427448e-05
2.93804192079312e-06
2.21612763958813e-06
-1.41350695989296e-05
-1.35814707827848e-05
-1.50389300669378e-05
-1.93678274774619e-05
-2.83272023381052e-05
-4.7390061066781e-06
-8.77218789832198e-06
-2.23785012702984e-05
-9.32600224617181e-06
-3.22441025980017e-05
-2.63670280984944e-05
-1.40512028510617e-05
-1.75881283082526e-05
-1.08836661304196e-05
1.12816975203956e-06
-1.74312195498435e-05
-1.30289713900892e-05
-8.44509318282911e-06
-7.79442042627962e-06
-3.8889231660278e-06
-2.33971776762719e-05
-1.77098605128424e-06
-2.5918058051725e-05
-1.03279519174044e-05
-2.69898409541093e-05
-1.49648058134829e-05
-1.49449472850209e-05
-8.44928051677391e-06
-2.55071690010431e-05
-2.85718303586972e-05
-2.38864500146759e-05
-1.65899339350503e-05
-9.80234298920563e-06
2.79215212414811e-06
-1.04713525172005e-05
-9.95992950011789e-06
-1.27740362511638e-05
5.20530103635495e-06
-1.67718465588568e-05
-2.13357931348197e-05
-1.38811443603273e-05
-2.32165682555369e-05
4.98997151620157e-06
-1.11133955104302e-05
5.44810438045334e-06
3.01166885100145e-06
-1.4519388779012e-05
-3.3398034039324e-05
-1.36252794178094e-05
-3.10696843728504e-05
-9.26302981880553e-06
-2.25775797082968e-05
-8.45750342551967e-07
-3.3563292227682e-07
-2.89922255345366e-05
-2.25473485164237e-05
-2.13470625239039e-05
-2.61978327067056e-05
-1.11850190776032e-05
-1.29967042196967e-05
-2.10327782245528e-05
8.51961683497355e-07
-2.40262134424999e-05
-6.44764509562235e-06
-2.78592348994616e-05
-1.33505120563031e-05
-2.47494123615267e-06
-3.28280228812022e-05
-2.03582235583615e-05
-3.01203770733082e-05
-5.60070973853864e-06
-2.31001987659989e-05
-2.84217250012476e-05
-3.54212478885755e-05
-1.81081267480135e-05
-1.20734586888617e-05
-2.9457008974744e-05
9.20930290714395e-07
-3.09805480114043e-05
-2.17496302424972e-05
1.37965438355907e-06
-8.14323125451503e-06
-2.20298021122467e-05
-2.52782962903373e-05
-1.36410183645109e-05
-4.89466146821764e-06
-1.23778601385478e-05
-1.58260173186167e-05
-1.72750248544144e-05
-3.60159724602853e-06
-1.55972679365867e-05
-3.65894007302462e-05
-2.18745731098214e-06
-1.20229111889194e-05
-2.00316532065724e-05
-8.58652964619076e-06
-1.4894534503092e-05
-6.03024885072289e-06
-4.85967262327687e-06
-2.22411010788358e-05
-2.18747946458846e-05
-3.12407891992579e-05
-2.30898549123822e-06
-1.65553125985551e-05
-1.88821204926077e-05
-2.90798039347813e-05
-9.72627609327973e-06
-2.66731636939568e-05
-4.93537144483486e-06
3.369250154728e-06
-2.26583900939109e-05
-2.50491150679545e-05
-1.06636469884525e-05
-1.50197477079282e-05
-1.66977016546895e-05
-1.91369529347564e-05
-1.72653715901448e-05
-5.92723580548313e-06
-9.27234230371365e-06
-2.53048370607104e-05
-1.72134623946386e-05
-2.17673983226839e-05
-2.47512294450159e-05
-1.18797731651505e-05
-9.93903186239832e-06
-1.6386203174028e-05
-1.15453976657031e-05
-1.26141106329065e-05
-8.10319680176678e-06
-7.33278486764727e-06
-2.76551005382965e-05
-5.53720625465134e-06
-1.82355625018177e-05
-5.94526137131235e-06
-6.74689303945051e-06
-1.65277067546499e-05
-1.10367260111517e-05
-2.31933027865627e-05
-2.87461026293402e-05
-3.07876373810124e-05
-2.72842879799219e-06
-1.62866804233108e-05
-2.65612819402088e-05
5.21612373058846e-06
-6.26742129065272e-06
-1.5201197469294e-05
3.87132893795831e-06
-1.09053945374637e-05
-1.62755001529528e-05
-1.2325796347806e-05
-3.93445139587688e-05
-1.53651665275258e-05
2.4514077880354e-07
-1.4192389846189e-05
-1.41406829430915e-05
-2.95796378276277e-07
-2.24957167544288e-05
-2.30598305474422e-05
-2.55890452905686e-05
-1.94232862692336e-05
-1.63431601319003e-05
-1.73255533232264e-05
-7.27591343580197e-06
-1.53583582799669e-05
-1.30090466746832e-05
-2.48172265349983e-05
-1.59269166592458e-05
-1.65781724006644e-05
-2.5213084902123e-05
-1.50124908205713e-05
-2.3489278994767e-05
-2.87900924136062e-05
1.27229090250455e-05
-7.217239681635e-06
-1.95828453793758e-05
-1.1292112589712e-05
-6.77155577402915e-06
-2.72646710606603e-05
-1.44406026745524e-05
-2.29148254311863e-05
-1.14877478308338e-05
-1.00205283517296e-05
-8.46347074650724e-06
-8.74026223461911e-06
-7.55872585297597e-06
-1.09238988052229e-05
-1.0652914861718e-05
-2.48055631238347e-05
-1.86843018426759e-05
-4.80694337042123e-06
-2.63050452946291e-06
-8.76140202280205e-06
-2.31080580406671e-05
-6.24366353750266e-06
9.59233834725502e-06
-1.76859669924316e-05
-7.12955673616302e-06
4.55706654442171e-06
-9.20805224668041e-06
-2.16691630711603e-05
-2.38033675788985e-05
-1.58877260932058e-05
-1.69370090772141e-05
-7.59057122670016e-06
-6.86805754553578e-06
-3.86126555860289e-06
-1.04717862464567e-05
-1.33287825638739e-05
-2.11851931292112e-05
-2.07601923448004e-05
-1.47316996100182e-05
-2.20996442271625e-05
-2.74869231291694e-05
2.19477255212889e-06
-4.35576465783507e-06
-1.09622416942937e-05
-1.94233516576061e-05
-2.19822074415551e-05
-3.33879020803805e-05
-1.11738366151196e-05
-9.76552809366392e-07
-1.6273674295899e-05
-1.90617493681401e-05
-1.12598595782412e-05
-1.51160767342418e-05
-3.23752326160329e-05
5.71078334445399e-06
-7.43741801169356e-06
-9.86273518570665e-06
-1.85734121017976e-05
-2.13362268719142e-05
-9.95602365107415e-06
-7.45446772792992e-06
-7.34731306839271e-06
-2.47842330799345e-05
-1.41239195313206e-05
-1.20712017277003e-05
-3.61682222352658e-07
4.31324751503701e-06
-7.86712151173354e-06
-1.69657613680551e-05
-2.20396988297723e-05
-3.07953922239809e-05
-1.93680277871071e-05
-1.93671243658454e-05
-7.12746278737311e-07
-1.10653171499935e-05
-1.4601296544457e-05
-2.55677805460373e-05
-2.86571270524379e-05
-2.17360134258719e-05
-1.70788367036521e-05
-1.85475951551908e-05
-1.62972374067346e-05
-2.1205224148898e-05
-3.59435966107407e-05
-3.31623465005178e-05
-1.65878324083765e-05
-1.0725306089737e-05
-4.30683015250134e-06
-1.61571526200857e-07
-8.8406636208077e-06
-7.72312889118836e-06
-2.56081240571031e-05
-2.32386644446601e-05
-3.24790245350712e-05
-3.65795165823566e-05
-2.54560416138103e-05
-1.36536445047307e-05
-2.87945363280339e-05
-5.99128146862889e-06
-2.23410368502469e-05
-1.63223676360927e-05
-2.44830377151114e-05
-1.19915737049019e-05
-2.36043080711434e-05
-1.42889607992968e-05
-1.17294295010833e-05
-3.05753089720899e-07
-3.77384509953239e-05
-3.84170569279523e-05
-1.83784410806518e-05
-1.78683799129793e-05
-3.45002409922012e-05
-1.63964003350673e-05
-2.12785469175572e-05
2.36768434846457e-06
-6.37394043768669e-06
-8.01324632535153e-06
3.46321683874444e-06
-1.99138746418125e-05
-2.97058134710474e-05
-2.84123500770927e-05
-6.99338190841536e-06
8.70228539922305e-06
-2.06162902923387e-05
-2.20304182840377e-05
-3.08991733774372e-05
-8.80428176523008e-06
-1.4263561207344e-05
9.69629987307943e-06
-1.920775222229e-05
-1.63022293494958e-05
-1.81489118569173e-05
-2.91635807888728e-05
-1.17434935498845e-05
-1.18217113982534e-05
-1.56286761771031e-05
-2.16921336285039e-05
-9.30716790802909e-06
-6.52498774415222e-06
-1.78710208241516e-05
-1.11910227294809e-05
-8.81457056070778e-06
-1.86156631641265e-05
-1.37024920187758e-05
-1.23201354661931e-05
-2.43330031173322e-05
-3.27438230842975e-05
-2.08229306936819e-05
-1.82617532645742e-05
-1.61807772916881e-05
-1.2153265207887e-05
-2.68685939669857e-05
-1.41979387248124e-05
-1.06481867274338e-05
-1.15029891543748e-05
-2.47837358739294e-05
-2.1285568080303e-05
-9.98826589338402e-06
-2.07968044273432e-05
-2.38409201314932e-05
-1.69468920370558e-05
-7.34084752475537e-06
-1.43441203542322e-05
-1.76588581160275e-05
-2.08072308021356e-05
1.01903327352301e-05
-1.6635387430344e-05
-1.06004793414489e-05
-1.8793734568858e-05
-1.5037023290897e-05
-2.90629735244817e-05
-1.58425440225747e-05
-9.32573135616517e-06
-8.98188738766032e-06
-1.46785236612879e-05
-1.42230456297314e-05
-2.51441318623528e-05
-2.62689529373403e-05
-2.66147042789196e-05
-1.60422539301672e-05
-1.48106473215295e-05
-9.22972814211151e-06
-1.22468310865331e-05
-2.07824997259801e-05
-1.91384556588608e-05
-1.49188496957502e-05
-3.9143250231569e-05
-2.33066022507609e-05
-1.83210432823957e-05
-3.34335419044671e-05
-6.04993260381883e-06
-2.6447170630634e-05
-4.34829467744433e-05
-3.95500243682556e-06
-1.45140643924179e-05
-1.55902006149942e-05
-5.74474827176684e-07
-1.09747880689382e-05
7.47031254865369e-06
-1.14318140478212e-05
-5.03667098961156e-06
-8.32676251718352e-06
-5.67056061755376e-06
-1.21390284263907e-05
-1.60533175946766e-05
-2.03050877325096e-06
-2.51585522723364e-05
-1.6789713107404e-05
-1.63806282359179e-05
-1.83968527380609e-05
-1.12313917768832e-05
-1.83364196520742e-05
-1.03349061164866e-05
-9.37843353670335e-06
-1.47643352667821e-05
-1.44890856475159e-05
4.45828468816399e-06
-5.51088821912362e-06
1.94074500736779e-07
-5.73093291374624e-06
-2.1245754494814e-05
-1.69158811191737e-05
-8.5590672254015e-06
-1.82438680303189e-06
3.02379760427e-06
-1.33689653886818e-05
-3.8746370400353e-05
-2.46566471824792e-05
-1.48197510248387e-05
-2.66863720405486e-05
-1.78846561932196e-05
-1.83811908641063e-05
-6.63383069374258e-06
-2.41564681428999e-05
-2.34867472494251e-05
-1.11938730194059e-06
-1.16130648937869e-05
3.73645049049671e-07
-2.88161138524908e-05
-1.53517107928007e-05
-2.23267811462204e-05
-1.86304741165499e-05
-1.13839514339554e-05
-9.60140613534611e-06
9.45285286420321e-06
-1.56882921725239e-05
-1.10265038867561e-05
-1.15873035018359e-05
-1.34332045555501e-05
-1.66586853406689e-05
-6.19669347383851e-06
-1.00702872835904e-05
-2.30545207046625e-05
-1.03522964427602e-05
-2.6752384038151e-05
-8.6067193839103e-06
-1.05496503241367e-05
-1.85866289663475e-05
-1.16111866002977e-05
-4.15645419152677e-05
-1.83655082848388e-05
-2.50987872422036e-06
-1.13024644819536e-05
-5.45296590963502e-06
-1.08338153878872e-05
-3.5631131830106e-05
-2.48261526867412e-05
-1.57692712460883e-05
-2.88842808875156e-05
-1.52284407334964e-05
-9.59742246423424e-06
-1.13424797131838e-05
-8.91595711768593e-06
-1.62205234371995e-05
3.13998854328557e-06
5.57762543233044e-06
-2.00017211299006e-05
-6.49486842669604e-06
-1.84466217200946e-05
-7.42327272821221e-06
-2.65341175130776e-05
-2.11989839571112e-05
-1.30000804459924e-05
-1.11901061086344e-05
-2.31485502748279e-05
-8.018215844344e-06
-2.17320895098977e-05
-2.00430248914184e-05
2.9876267935249e-06
-1.65070409617824e-05
-5.31784307475313e-06
-5.76823532962348e-06
-2.03180732199179e-05
-2.70604692334202e-05
-2.84236765813484e-06
-3.06907909439027e-05
-1.17323171436769e-05
-1.42618965826829e-06
-1.50988718714721e-05
-8.74345067384434e-06
-1.01169633643499e-05
-1.2131242524478e-05
-7.9510846752381e-06
-1.19184147714551e-05
-1.61622857234865e-05
-3.13618489175014e-05
-2.56302244275541e-05
-1.74714298734812e-05
-2.6901460528446e-05
-8.34158565990902e-06
-1.47661046792269e-07
-5.39828866057476e-06
-3.34959216214951e-06
-1.23879562337535e-05
-2.53186059019725e-05
-1.5017342330922e-05
-4.42928752441241e-06
-2.28146659260648e-05
-1.59670594630491e-05
-1.04902208920087e-05
-1.01447619022596e-05
-1.95045728393062e-05
-1.33756993765458e-05
3.13658579982492e-07
-2.10780096543298e-05
2.90347227588647e-06
-2.41864989405516e-05
-2.71987025090807e-05
-2.03821088840947e-05
-8.06130756550058e-06
-7.2881511490719e-06
-1.36447910808831e-05
-3.05926786203625e-05
-2.84586829256077e-05
-1.18919455770099e-05
-9.0602374004245e-06
-2.97913576711411e-05
-4.192944363369e-05
-2.09332325150371e-05
-1.48642233527239e-05
-2.32323919699185e-05
-2.61227113832455e-05
-1.70091763185647e-05
-2.77209781615494e-05
-6.49672254237754e-06
-3.16522421336241e-05
-2.56858585631333e-05
-1.41690464683166e-05
-2.83351765032082e-05
-8.95896641236593e-06
-3.15496920626688e-06
-2.14966101443669e-05
-2.22728575605653e-05
-8.55023218727513e-06
5.14757865164467e-06
-1.72519078432123e-05
-2.59033107164751e-05
-1.15742561652443e-05
-1.68725513581758e-05
-5.22309027051061e-06
5.49437340084358e-06
-1.84808808446492e-05
-1.50912427621608e-05
7.2644352939886e-06
-1.70571692446044e-05
-1.02186713811013e-05
-6.7551594264884e-06
-2.5259659701721e-05
-2.63698081200478e-05
-1.68101504768445e-05
-1.32535480688142e-05
-6.33669749738038e-06
-1.63836897250208e-05
-3.37916534849027e-06
-1.57158629215534e-05
-2.91010844480947e-05
-1.14056038633531e-05
-2.18416769812487e-05
-3.15497924893828e-05
-7.31268384954333e-06
-2.60920417043545e-05
-1.84244272047867e-05
-3.49184182480751e-05
-8.5762333811224e-06
-6.72806936763884e-06
-2.01321995362238e-05
-8.14180871365269e-06
-2.52561416992908e-05
-1.09391834070473e-05
-1.25898756684385e-05
-1.24869596041525e-05
-1.57107111861713e-05
-1.31324332486911e-05
-1.71812506050797e-05
-2.17420494053865e-05
-1.73336492791101e-05
-9.11429373306651e-06
-1.22917917631185e-05
-5.6808405567656e-06
-7.57983557353234e-06
-3.24918735480898e-05
-6.70789266263552e-07
-1.8199348506563e-05
-1.55107133059383e-05
-7.38415877810912e-07
-1.75394013378847e-05
-1.50716736879693e-05
-1.91783027249147e-05
-2.18774955723165e-05
-2.32099381230531e-05
-1.43242004159567e-05
-8.98600420434994e-06
-6.6678291008351e-06
1.47153939945172e-06
-2.01349949006683e-05
-1.43333914675812e-05
-1.68265822041366e-05
5.35610921259208e-07
-7.57460676763285e-06
-4.43366186558212e-05
-1.90515035557009e-05
-2.62744616847577e-05
-2.06134157493957e-05
-1.66751850696507e-05
-2.36972725712968e-05
-7.786309234925e-06
-1.40542684157591e-05
-2.3090780772725e-05
-1.70693428837207e-05
-1.58677567789956e-05
-1.3860201779188e-05
-1.46987090362848e-05
-1.72200837938699e-06
6.92388863376384e-06
-1.18620900149571e-05
-2.76024446688341e-05
-1.30130734673962e-05
-1.21122778364147e-05
-9.54828587374452e-06
-1.62040835021194e-05
-1.95362235668326e-05
-4.36155567010517e-06
-3.08185617617264e-06
-1.75718150106366e-05
-4.33657327378365e-06
-9.88657079807861e-06
-3.38799023675699e-05
-2.21007949586168e-05
-6.07147703021293e-06
-1.16025205223165e-05
-2.0575143810329e-05
-9.58848679377829e-06
-2.06041345099649e-05
-3.48804938760229e-06
-2.24903614355726e-05
-1.69622510377256e-05
-4.65543214767305e-06
-7.16231766678533e-06
-1.12284481320534e-06
-1.36670484682104e-05
-1.14021079832305e-05
-3.27228107948357e-05
-2.03088303706417e-05
-1.76301016461525e-05
-2.49858871582352e-05
-2.21961524487567e-05
3.95750974684158e-06
3.08205178613048e-07
-7.79192703702348e-06
-2.5420092590374e-05
-2.79370020531204e-05
-2.80251420121535e-06
-1.84407262131849e-05
-2.38496815041684e-05
-1.16299225246882e-05
-1.20976912642992e-05
-3.06117011684421e-05
-1.72229048783496e-05
-3.54183537484077e-05
2.09658912618093e-06
-1.02410680423974e-05
-3.1073630591228e-06
-2.13523775083819e-05
-2.84480847630534e-05
-9.46258238022216e-06
-2.52120390786677e-05
-1.32156266483503e-05
-1.10884765165019e-05
-1.02786525474499e-05
-1.76144544070902e-07
-1.27645974149661e-05
-1.95116025299558e-05
-1.40422806688842e-05
1.74745255537349e-06
-2.45426377610618e-05
-1.31721070176714e-05
-7.43004091849926e-06
-2.3633700874891e-05
-1.07063160096425e-05
-3.83872908505038e-05
-2.08285490715742e-05
-2.19239030513953e-05
-7.78880268025672e-06
-6.09943292034569e-06
1.51119800101321e-05
-2.67344774275352e-05
-2.27650433546361e-05
-6.45397234467897e-06
-3.24295648693211e-05
-9.75805495351837e-06
-2.17086487695514e-05
-2.8899705979273e-05
-2.40917530231081e-05
-2.1006192989137e-06
-2.66319129711562e-05
-2.43877193488714e-05
-8.72216549348439e-06
-1.54524935197059e-06
-2.43874551834255e-05
-3.17350220380774e-05
-1.43262729526545e-05
-1.5577377893015e-05
-8.87706344785964e-06
-9.03086118646898e-06
-1.13141527671587e-05
-1.33347656645999e-05
-1.48470381198266e-05
-1.69769242431406e-05
-4.88638556491904e-06
-2.94133611484611e-05
-2.17497094452514e-05
-1.30180066206282e-05
-1.6166451921721e-05
-2.27988871021426e-05
-4.98693330638605e-06
-8.66814397801199e-06
-7.50773877259358e-06
-5.70165196284952e-06
-1.58705363201249e-05
-9.12598625308045e-06
-2.24705478184582e-05
-1.84640353379131e-05
-2.12935254049378e-05
-2.13763237244654e-05
-3.35707018022005e-05
-4.67882529635095e-06
7.18660869081603e-06
-6.1662042100456e-06
-2.56774301762662e-05
-2.8138602956176e-05
-1.22455093174946e-05
-7.98710126112552e-06
-1.11046536679379e-05
-1.57120160898873e-05
-1.63704326203673e-05
-8.16867608495771e-06
3.00289636468235e-07
-1.63260728348642e-05
-2.05686210933881e-05
-8.42601247016528e-06
-1.29726330918691e-05
-2.01524190135509e-05
-8.79238307411674e-06
-2.51013062698815e-05
-3.96853114066195e-06
-1.8966451741043e-05
1.35236788676742e-06
-1.86796469016855e-05
-3.99239839615417e-07
-2.166982718046e-05
-1.00709642694299e-05
-5.79152369518606e-06
-2.92470445039916e-05
-1.44895983029948e-05
-2.1941573513938e-05
-2.77481647104951e-05
-1.73261397457415e-05
-2.39472143550468e-05
-1.62692141796826e-05
-9.93485426111711e-06
-2.09892365198465e-05
-2.14793267040546e-05
-2.22083089892371e-05
-3.00654332703979e-05
-1.49261730903308e-05
-5.36536077040867e-06
-1.71899430935278e-05
-2.05126359971419e-05
-1.04580127616316e-05
-1.81490075178916e-05
-1.01108219194295e-05
2.70742329082595e-06
-3.3169802118476e-05
-2.27778582639469e-05
-2.17254042169785e-05
-1.26828945819134e-05
-2.91584820823701e-05
-8.58932922381032e-06
-3.97863847591846e-06
2.6863094128154e-06
-7.44972541649786e-06
-2.41778456715305e-05
-3.02705054091604e-05
-2.00683160394463e-05
-2.62075972349329e-05
-1.09005858432931e-05
-2.73109661681833e-05
-1.67669200817566e-05
-1.21422029212508e-05
-9.66942953301531e-06
-1.53982642949731e-05
-9.6767050576572e-06
-9.11801078030588e-06
-1.89140467220221e-05
-3.36920941869311e-05
-1.0729804080196e-05
-2.05959846572812e-06
7.38546687959312e-08
-9.55218146676196e-06
-1.51077009689664e-05
-1.44856725597755e-05
-1.44094610244706e-05
-5.25675660552103e-06
-1.8863437460314e-05
-3.6484157427547e-05
-2.28101291565816e-05
-1.49234836739169e-05
-1.94418516787791e-05
-2.52346310027999e-05
-2.66266557412422e-05
-6.46163392034792e-06
-2.65115813002386e-05
-1.65201097798841e-05
-3.36739164237812e-06
-1.21434037357723e-05
-2.76588233554532e-05
-5.48972028615807e-06
-1.72312767020254e-05
-2.50915400041013e-05
-1.53096613563421e-05
-9.5664690819987e-06
-1.92515265148159e-06
-3.69656149322764e-06
-5.24226895116146e-06
-1.0654417705113e-05
-2.88668387727217e-05
-5.42678184133823e-06
-2.88944219455043e-05
-7.0685364554416e-06
-2.72130149666056e-05
-1.25657293128016e-05
-1.81845212064731e-05
-1.51603190597762e-05
-1.36312478830826e-05
-5.30338049085267e-06
-2.08606218567431e-05
-2.06727389634954e-05
-1.36567850090722e-05
-2.5202301164196e-06
-1.29876163853526e-05
-6.09678172973451e-06
-1.70834926996278e-05
-1.92384434018101e-05
-1.63163452330008e-05
-2.8004103922921e-05
-6.49517809828179e-06
-3.88658724654984e-06
-1.44189190389028e-05
-3.32423242240973e-06
-2.34310894882778e-05
-2.84639050781985e-05
-1.22248566139556e-05
-2.12320838030828e-05
-1.82037422528851e-05
-1.65431928760284e-05
-1.64257370431402e-05
-1.50839225123169e-05
-2.59859211445072e-05
-1.59158021194121e-05
-1.29344001251435e-05
-2.20092010428507e-05
-1.26263566838914e-05
-1.31327134304114e-05
-1.2975995880145e-05
-2.66058586966203e-05
-2.69016547408048e-05
-2.0841280281926e-05
-8.17981019138125e-06
-1.29361979059135e-05
-2.29991536859819e-05
-1.5433202335752e-05
-1.05520932107151e-05
-2.3683310282174e-05
-1.16032791503498e-05
-7.33608744084551e-06
-1.34688367345742e-05
-1.34799194863546e-05
2.38814247808484e-05
-2.10628987534251e-05
-1.92710019682939e-05
-2.28726470491388e-05
5.99560759316536e-06
-2.6949103446011e-06
-2.55285139623882e-05
-2.37868185501926e-05
-1.58249524601721e-05
-2.15932705278087e-05
-1.637344103069e-05
1.45068800807768e-06
-1.46197698518324e-05
-1.85161962697122e-05
-2.90334436514105e-06
-2.11434028728369e-05
-9.8586221426226e-06
-2.8619183900486e-05
-1.52872778157887e-05
-2.42105943213483e-05
-1.5955960573586e-05
-1.20415815488666e-05
-2.89200193211069e-05
-2.01059278485382e-05
-2.09338637789002e-05
-1.28402052335934e-05
-3.12890634443093e-05
-1.8450810126598e-05
-1.84237003774261e-05
-1.09990425533643e-05
-1.2887273403818e-05
1.22100076109429e-05
5.56884442135158e-07
-1.27163442514177e-05
-4.45333816669466e-06
-8.75850464119019e-06
-1.02883899345975e-05
-2.83533405159153e-05
-2.19471340360658e-05
-2.0053631234286e-05
-1.06176960740957e-05
-1.38496028215013e-05
-1.02377779885649e-05
4.4739455530234e-06
-7.70047695302043e-06
-1.4573756156336e-05
-1.86633912735049e-05
-1.6748790732883e-05
-1.35174514405002e-05
-2.06882025566007e-05
5.50042622311745e-06
-8.40991229288965e-06
-3.15202091376128e-05
-3.0064395162272e-05
-9.22935557031889e-06
-2.35306038362191e-05
-3.18869746233947e-05
-1.39516432845144e-05
-1.65773198095928e-05
-2.20177756045916e-05
-7.35796303452072e-06
-1.73685014310135e-05
-2.66664819421323e-05
-3.63106177030307e-05
-1.15743753176506e-06
-1.10660120479605e-05
-1.70594975427603e-05
-1.69013201188253e-05
-8.0578650270431e-06
-1.54745501278863e-05
-1.15807562954536e-05
-3.45395569493794e-06
-1.61717160428594e-05
-7.32219177462241e-06
-1.41908508313748e-05
-2.20349605866179e-05
-1.4585291304666e-05
-1.02325009775387e-05
-2.04947427592989e-05
-5.94463791859558e-06
-1.09461701823057e-05
-1.01820641185091e-05
-9.30327166591871e-06
-1.78734750533341e-05
-1.62444749583999e-05
-1.75203720941443e-05
-2.53505728074431e-05
-1.76948317790151e-05
3.40116048052583e-07
-1.3270681356721e-05
-3.51552564463918e-06
-3.08847122004838e-05
-2.59111723196967e-05
4.63124525628627e-06
-1.37919764176394e-05
-1.85505301296119e-05
-9.88077344014327e-06
-1.12500618871457e-05
-8.08864484114976e-07
-6.48777992135157e-06
-1.29455909602307e-05
-2.46482472245183e-05
-1.19376510570115e-05
-1.84424644827947e-05
-1.09955370782322e-05
-1.8538328166469e-05
-1.63745386156101e-05
-1.85385991947269e-05
-3.28869568608321e-05
-2.20899648074496e-05
-4.24325684064664e-06
-4.29396077962868e-06
-8.4237440782745e-06
-1.96374743001935e-06
-1.54959318791053e-05
-7.7655349750459e-06
-1.17539252833407e-05
-2.68290641477348e-05
-1.04531290112708e-05
-1.40101847795888e-05
-9.39381553625209e-06
-2.43756027136193e-05
-2.56362455982404e-05
-2.2661812134117e-05
-1.34356509291707e-05
-2.74160951811916e-05
-1.02717692786744e-05
-1.30754936432265e-05
-1.3249319615348e-05
-1.16633436945426e-05
-2.21699982165209e-05
-1.68360050552393e-05
-1.56061307451507e-05
-1.98608206084669e-05
-9.8235163018465e-06
-1.07360132106247e-05
-1.44879780195155e-05
4.73860525089593e-07
-2.20750212386044e-05
-1.82367138733662e-05
-3.09177864517521e-05
-2.00059100299115e-05
-1.16304122171827e-05
-6.43676332244132e-06
-1.00540632195304e-05
-1.04856408580517e-05
-2.5744488959851e-05
-6.38943400902837e-06
-2.1770825567771e-05
-1.76455761018045e-05
-3.2698341220012e-05
-3.24212044841511e-05
-1.10501821235867e-06
-2.04183576095455e-05
8.79822451660659e-06
-2.06646097665794e-05
-1.9856175444785e-05
-2.35378042378905e-05
-1.61061643671027e-05
-1.87467260447532e-06
-1.54942403377923e-05
-3.18434709457496e-05
-1.40302427003047e-05
-1.56079236993917e-05
-1.85992869033773e-05
-1.34038381043177e-05
1.00194469389648e-05
-3.19009599352951e-05
-1.81006062669344e-06
-1.58799216573927e-05
-1.06707130700143e-06
-1.34311259877517e-05
-2.64763975684727e-05
-2.03833649054484e-05
-6.17447553185875e-06
-1.92113472852207e-05
-9.41886225187307e-06
-3.19597242946986e-06
-2.60881102804731e-05
-1.17360733389477e-05
-8.3970829265188e-06
-2.18641178661575e-05
-2.51026431005508e-05
-1.92133461799e-05
-2.76582247870888e-05
1.54422640377378e-06
-1.75744191529834e-05
-3.47337550680606e-05
-2.80579082689483e-05
-6.70832865711399e-06
-1.89420531347794e-05
-1.31000772381859e-05
-1.09898963359511e-05
-1.13574838752325e-05
-2.30606995509928e-05
-2.4382249877055e-05
-2.10664147365677e-05
-1.90471898032069e-06
-2.06183733758719e-05
5.06314534815239e-06
-3.92005029120056e-05
-1.99635544967645e-05
-2.02316114971591e-05
-1.57000333044025e-05
-1.72722955704653e-05
-2.60283619932377e-05
-1.63724612958066e-05
1.87724138304503e-06
-4.3853695743631e-06
-2.41777572622465e-05
-1.91476723766559e-05
-2.09434027757905e-05
-1.13461430783103e-05
-2.80354545060879e-05
-9.37822760852021e-06
-1.79274351115003e-05
-1.48714569683081e-05
-1.25236643043791e-05
-1.94581052874312e-05
-2.32346808379358e-05
5.97087895055443e-06
-2.04936652505104e-05
-4.91054712325285e-06
-1.97962360412301e-05
-8.60373461800556e-06
-2.16665185072032e-05
-1.91161065200928e-05
-3.56564105917256e-05
-1.50685376628937e-05
-1.70356926677986e-05
-1.59278451621163e-05
-7.19625353522653e-06
-2.67836598021683e-05
-1.35765060624397e-05
-6.32692756640952e-06
-1.04748066149979e-05
-2.17301105379038e-05
-1.86028827496629e-05
-1.73164799230659e-06
-1.6150155687387e-06
-1.76011099346809e-05
-2.98890060564488e-06
-1.406045905273e-05
8.28221782448258e-06
-1.91055667065891e-06
-2.40058311026593e-05
-2.01867932773184e-05
-2.06746388697576e-06
-2.34888572243045e-06
-1.25317101688006e-05
-2.10800113968311e-05
7.44983979261355e-07
-1.74202380684175e-05
-2.66465210805058e-05
-1.73601420492609e-05
-1.33384044884349e-05
-1.64790468542445e-05
-2.99639547409553e-06
-8.52691339839729e-06
-1.36473994355307e-05
-3.8242456485826e-06
-2.98534277511961e-05
-1.58798642327251e-05
-1.16366804178121e-05
-1.54496555038434e-05
-2.551678578682e-05
-7.60032729797732e-06
-1.11446983567541e-05
-1.91892834326671e-06
-2.74252850366704e-05
-2.25912736756892e-05
-1.45148700138669e-05
-8.77908057414048e-06
-1.58946192726597e-05
-1.70720268021306e-05
-2.47210264350057e-05
-1.96915697106389e-05
-2.05282763958214e-05
-2.28295159459905e-05
-2.53274212255806e-05
-5.8226162863808e-06
-3.09148769401304e-05
-1.62163653282207e-05
3.36431631623645e-06
-1.81195448603721e-05
-1.27317000855478e-05
3.01971491913342e-06
-2.20489510456588e-05
-1.27418662596563e-05
-1.99595276419954e-05
-1.62017586803246e-05
-1.22105672944671e-05
-2.18589047166798e-05
1.39356944915626e-06
-1.72888545945758e-05
-2.46529256967713e-05
-1.93560668926623e-05
-2.66617162395812e-05
-2.59150867564863e-05
-2.25605404865352e-05
-1.78994407280033e-05
-9.70251520104199e-06
-8.48472566877918e-06
-1.75780464336869e-05
-2.61824548923488e-06
-1.67049008383121e-05
-3.58537775519102e-06
-1.57547995331045e-05
-1.82754429923265e-05
-2.0969879741897e-05
-1.78420124810987e-05
-1.73635244930406e-05
-1.90209518236437e-05
-4.73567764718658e-06
-2.57767958969697e-05
-1.08431963364614e-05
-2.92545549748876e-05
-2.73181901278233e-05
-1.26090364490131e-05
-1.53513555635773e-05
-3.96076969281186e-05
-1.11320446153431e-05
-2.73137496691827e-05
-3.03771090477566e-05
-3.40461485582825e-06
5.77784571151337e-07
-8.29754858056162e-06
-1.224946486557e-05
6.90842322137665e-06
-2.10269677089137e-05
-2.17418977841618e-05
-2.67205663425789e-05
-2.3883507068378e-05
-7.57195200051283e-06
-1.24421497257656e-05
-1.33497185357895e-05
-1.01764356074798e-05
-1.43814639750903e-05
-1.38430818269707e-05
-3.04700175761699e-05
-2.4383536864978e-05
-2.49514529453322e-05
6.99529094360787e-06
-1.33004437896661e-05
-1.48982678599409e-05
-9.02990162508665e-06
-1.93769495800672e-05
-3.017818641412e-05
-2.17783143664183e-05
-1.23857808934229e-05
-8.27031852468054e-06
-1.16790427140077e-06
-1.12763036414178e-05
-2.30669137108252e-05
-3.6104281930187e-05
-7.62705601143436e-06
-2.33605361940458e-05
-1.57875973187482e-05
-8.34145694004705e-06
-1.37157503182465e-05
-1.56408392970067e-05
-1.19599923368575e-05
-3.1861320761078e-05
-2.88225272673592e-05
-2.68260679983906e-05
-2.4384148257843e-05
-2.8844096243764e-05
-1.59642360652555e-05
-8.68735598331327e-06
1.8599627586772e-06
2.86757554527682e-07
-1.90007984682035e-05
-2.25177545824835e-05
-4.88382566104162e-06
-1.57517620642308e-05
-1.694198914194e-05
-4.21151954531414e-05
-3.99265066115448e-05
-1.08176189622556e-05
-2.60175307544676e-07
-1.8102779034798e-05
-1.88349395795969e-05
-4.15221132773035e-06
-1.97519398230562e-05
-2.54377458949813e-05
-1.66463138809968e-05
-1.86872138513079e-05
-1.56844822261025e-05
-1.07564019894984e-05
-1.76597583552249e-05
-1.03815549989126e-05
-2.81851079076033e-05
-1.35793168947357e-05
-1.08175407350707e-05
-1.73359669473102e-05
-1.79924962844821e-05
-1.69929283975964e-05
-1.11079617477703e-05
-7.84253851876655e-06
-8.44790259498704e-06
-1.22423217489826e-05
-1.20819694154077e-05
-1.39918372547073e-05
-1.6173206372387e-05
-2.11294843439863e-05
-2.39306374216998e-05
-1.49220038755786e-05
-5.3208111726914e-06
2.00161900877799e-07
3.51777537004227e-06
-1.23305821383559e-05
-1.09132095975763e-05
-8.14545093053875e-06
-1.54578392688574e-05
-1.94351667105749e-05
-1.60706355356425e-05
-8.34844002977701e-06
-1.83271836299716e-05
-3.34230042049751e-05
-1.53321915443788e-05
-1.04008106845058e-05
-1.54503418888234e-05
-4.84034602875334e-06
-1.20809491329836e-05
-2.29660829022811e-05
-2.74309756965938e-05
-1.97369486841099e-05
-3.69637651658746e-06
-2.72494693601107e-05
-1.38450551725776e-05
-7.31565464221369e-06
-2.32571247331677e-05
-1.26757214716539e-05
-2.91300627805897e-05
-3.89111366728228e-06
-1.71715338553214e-05
-1.06698067644823e-05
-1.74819033213668e-05
-2.59483842064971e-05
-9.77360115734095e-06
-2.73022220949499e-05
-2.42803755457784e-05
-1.64510749009048e-05
-1.18177477190046e-05
-1.80358787234845e-05
-2.591960768946e-05
-1.12050334700477e-05
6.78443348036464e-07
-4.32864813968382e-05
-2.28415124502163e-05
-2.17026944168795e-06
-1.92959540531714e-05
-1.52788130268404e-05
-1.41279922452882e-05
-2.55867950079857e-06
-2.83850420184052e-05
-1.74405454529479e-05
-5.1679955874516e-06
-1.21640688146619e-05
1.84430747211183e-06
-2.18867691153244e-05
-1.14605915557929e-05
-3.13262330081039e-05
-2.3804950632497e-05
-1.20415183993907e-05
-1.4135911267637e-05
-2.49877413377727e-05
-2.00848125071181e-05
-3.56404024178983e-05
-1.6365916121182e-05
-2.80910496054137e-05
-1.17898900289558e-05
-2.99348044249776e-05
-1.7359689286372e-05
-2.65801000174503e-05
-2.53144877247874e-05
-9.33336515504129e-06
-4.46098056263654e-06
-1.90007957659727e-05
-1.48571950398408e-05
-3.11839003224147e-06
-3.04574318828117e-06
-1.47344224014261e-05
-2.90774929747617e-05
-1.65721593634997e-05
-2.5424398284933e-05
-1.44331817349725e-05
-3.39534256391997e-06
-2.12945617827544e-05
-1.80620841950477e-05
-1.81908605195574e-05
-1.13758751857424e-05
-1.81328889006932e-05
-1.37165024646466e-05
-1.32721206620567e-05
3.2772684325262e-06
-7.34907129617328e-07
-7.76346996867369e-06
-2.31561582588837e-05
-3.12879246084534e-06
-2.27007083148842e-05
-1.40269253211465e-05
-1.87276915397793e-05
-1.12423660615926e-05
-2.15053034510557e-05
-1.56520737149328e-05
-3.58011249775504e-05
-2.15415171847187e-05
-1.21642555690043e-05
-1.79657608397149e-05
-5.32902054635055e-07
-6.14752749889199e-06
-1.49816846830246e-07
-1.7707378197187e-05
-1.66898195324268e-05
-5.34662541124378e-06
-1.24768074638992e-05
-1.25507537730755e-05
-1.06439183178934e-05
-5.12462298200073e-06
-2.653538536306e-05
-3.25622318937254e-06
-5.56945695205997e-06
-1.24127336622625e-05
2.3182686416968e-06
-1.75832314827613e-05
-1.23967281536388e-05
-9.39643375769638e-06
-9.37385268124249e-07
-3.58886301108736e-05
-2.28949743578784e-05
-1.96020491331969e-05
-1.91433008744859e-05
-9.75288765455606e-06
-3.62872375377709e-06
-1.54400029818502e-05
-2.23206706456944e-05
-1.28495557424514e-05
-3.32148861362956e-05
-2.40199358853344e-05
-1.39757535998713e-05
-9.32806188604222e-08
-7.0128899275296e-06
-2.07658306021699e-05
-1.22752311066199e-05
-1.64554323541006e-05
-1.48373341282066e-05
-7.02760280763424e-06
-1.19939935024454e-05
-6.80996530967923e-06
-1.10422784972201e-05
-1.59410233336885e-05
-1.06911517069979e-05
-3.08519983564557e-05
-1.84368121802766e-05
-1.71611093421654e-05
-1.20748683245551e-05
-8.11372670501445e-06
-9.14332659740741e-06
-6.96946608975197e-06
-3.22361217511702e-05
-2.28318943625747e-05
-8.16864612681726e-06
-2.3758518094209e-05
-2.12227455182552e-05
-1.65809819256996e-05
-1.5794330336641e-05
-4.48948408679456e-06
-1.42219684583848e-05
1.39700910588773e-05
-6.36649058865521e-06
-1.77907616736143e-05
-9.44564657613266e-06
-2.02889077325496e-05
-1.57429610540386e-05
-1.71860233795099e-05
-1.42284513131498e-05
-1.05348662863979e-05
-1.5254818699596e-05
-1.15284870556295e-05
-7.27987094720105e-06
-1.46399059371399e-05
-1.96921137894077e-05
-1.49596308229497e-05
-7.14630753819532e-06
-1.36452663577923e-05
-1.7478512731514e-05
-1.2706863406422e-05
-1.65189815412732e-05
-7.9049712169147e-06
-1.7329843987084e-05
-3.40960011914966e-05
-1.128176907522e-05
-2.13794462657023e-05
-2.674558295254e-05
-2.4773443120742e-05
-2.49617209671198e-05
-1.59280872532952e-05
-1.73153252876484e-06
4.33976126465965e-06
-4.06917016134946e-06
-1.79281238043608e-05
-1.35266014831114e-05
-3.37403401097134e-05
-4.80225854387082e-06
-1.2604107965491e-06
-9.50736994182442e-06
-8.95162502854786e-06
-2.01171451020486e-05
-2.01513764007839e-05
-8.2222345246656e-07
-1.55232486197305e-07
-1.68469425549371e-05
-1.06676255087513e-05
-1.82522416254318e-05
-2.61558659243436e-05
-1.27707954135964e-05
-2.00820039953269e-05
-1.89887108451046e-05
-1.3853507627953e-05
-2.32270637648743e-05
-1.55539880777012e-05
-2.21829479556441e-05
-1.82036926415056e-05
-5.93815101296192e-06
-2.00662033138848e-05
-4.27114027005998e-06
-1.23176779759019e-05
-2.44249480635377e-05
-3.35027870785002e-05
-2.41584248055275e-05
-2.04445555115423e-05
-1.86334543400199e-05
-1.15934813651489e-05
-8.98836466062639e-06
-5.20965410569573e-06
-5.62389614531597e-07
-2.16171190164728e-05
-9.2967906869381e-06
-7.17522147856895e-06
-1.98404724238115e-05
-2.43216492903616e-05
-1.39816420393296e-05
-3.78391063757647e-06
-6.99469672333722e-06
-1.85933787334155e-05
-1.30565374933448e-05
-1.6048680417742e-05
-7.22184079446458e-06
-8.65562889183296e-06
-1.33827572801509e-05
-4.77222269739134e-06
-2.68280085715846e-05
-3.73588934267547e-06
-1.46427895818842e-05
-2.23254026510723e-05
-1.18339897127907e-06
-1.21181730740448e-05
-9.86871045646982e-06
-2.57403861540269e-05
-1.83189486047415e-05
-1.76255921652083e-05
-1.55098997434919e-05
-1.05324533394954e-05
-5.39003988265153e-06
-2.48952151236006e-06
-3.15526378427553e-05
-1.97838525946987e-05
-1.07921374174566e-05
-2.40698128196601e-05
-2.29537389840511e-05
-7.42041546052903e-06
-1.37083954943734e-05
-1.80600842478224e-05
-1.98556412548708e-05
1.55145499359568e-06
-1.89555514607991e-05
-3.5750661409207e-05
-2.30154424224771e-05
-7.96257084675984e-06
-2.63271720750124e-05
-1.45105116057592e-05
-1.32718386425313e-05
-3.48306820835683e-05
-2.87869938169982e-06
-1.06662374084125e-05
-1.98075694988245e-05
-1.81631784775256e-05
-1.30374579420538e-05
-8.90625590774364e-06
-3.87158677718672e-06
7.7444482833039e-06
-3.23618666944819e-06
-9.35633176008767e-06
-2.17864655879505e-05
-8.3388078841819e-06
-8.80746663182571e-06
-7.56420487493735e-06
-2.92779002500139e-05
-2.24071235090764e-05
-1.67875783415208e-05
-1.17878812831989e-05
-1.96766587885792e-05
-2.41619081267442e-05
-1.69464190252389e-05
-1.39182878658508e-05
-1.76709624074113e-05
-1.65925299757719e-05
-6.63522172999591e-06
-1.59726563619932e-05
-1.35202903075755e-05
-7.2926757724378e-06
-7.12648967544141e-06
-3.72113928066155e-06
-2.24750726015048e-05
-4.25468560181894e-06
-3.1333264357886e-05
-1.73955264115891e-05
-1.03165801507891e-05
-1.56603198059209e-05
-3.4496848076508e-05
-1.58090870073354e-05
-1.10357521426164e-05
-1.2373121460514e-05
-3.02915651702389e-05
-6.84265903221922e-07
-2.67838506370821e-05
-1.26352208038762e-05
-1.68802349348663e-05
-6.82415484516695e-06
-1.51427526733213e-05
-1.4025670449467e-05
-1.29818585878385e-05
-4.15967683342158e-05
-1.80405358644586e-05
-2.08754860633642e-06
-8.1910503881965e-06
-1.02882007780051e-05
-2.01823229393434e-05
1.03394337730309e-06
-2.19978231742085e-05
-4.21765165180591e-06
-3.20265942312617e-06
-2.0986507081915e-05
-1.96068361389899e-05
-3.07858385107992e-05
-2.07814698087151e-05
-2.9939736034264e-05
-2.28410165977432e-05
-2.10319635723171e-05
-1.44594619667774e-05
-1.66328936020186e-05
-7.82129797479004e-06
-1.103471376701e-05
-2.81295511092381e-05
2.88274955182307e-06
-1.46034461475431e-05
-3.80427449866458e-05
-9.51327766658542e-06
1.57219467090184e-07
-2.67741434971736e-05
-1.0162074540645e-05
-3.02796777704777e-05
-9.03305959499385e-06
-1.63151696872122e-05
-2.44550198436592e-05
-5.50338957179704e-06
-1.80894034120754e-05
-9.49734574049446e-06
-1.48782688598825e-05
-1.03760648519268e-05
-3.47434107511925e-05
-2.78161477109815e-05
-1.77690617853474e-05
-1.41999029696607e-05
-2.63403860266762e-05
-3.5691422256893e-05
-1.90554144926351e-05
-2.56244366861267e-05
-4.25725892195861e-06
-2.41801941242194e-05
-1.05291470825883e-05
-2.05432108425422e-05
-2.36728277545179e-05
-1.74704152559588e-05
-5.17461874903837e-06
-1.01465767593899e-05
-1.53941045385968e-05
-2.05971942467594e-05
-4.40396584704168e-06
-2.3723789023871e-05
-2.21199661871776e-05
-1.58245545536459e-05
-1.96687998431563e-05
-7.11399040961001e-06
-2.02453870051213e-05
-1.21648153562984e-05
-1.82688306434145e-05
-5.72574278101403e-06
5.03257753581317e-06
-2.27618008893227e-05
-2.80271318579458e-05
-8.8302014756536e-06
-2.09420398586709e-05
-1.60266747248387e-05
-6.55210413186752e-07
-9.8639277396866e-06
-2.43414166724767e-05
-1.66997860177355e-05
-3.11022404820205e-05
-3.30159043247701e-05
-2.03470113705596e-05
-2.87530822925277e-05
-1.80602086696869e-05
-1.74051375521018e-05
-2.47593582529562e-05
-3.52584215293026e-06
-2.61762276817564e-05
-2.45635053720551e-05
-1.86707633781167e-05
-5.85518893990645e-06
-1.12979652134709e-05
-1.62968315710369e-05
-1.3408523666204e-05
-1.03206304391706e-05
-5.19905639053604e-05
-1.43358111691e-05
-2.37661742046144e-06
-1.71563251873673e-05
-2.41141739913721e-05
-1.38708415655709e-05
-1.05177776810578e-05
-2.34638344196593e-05
-7.83819097110664e-06
-1.34249900173292e-05
-2.09666751157438e-05
-2.63973763555516e-05
-9.46759427613845e-06
-9.20292869280755e-06
-6.20867000680869e-06
-2.12009100944063e-05
-2.51866241619624e-05
-1.96372646791236e-05
-2.08870967179546e-05
-9.13329449900838e-06
-2.21834512366738e-06
-1.81503388174618e-05
-2.07652792088464e-05
-7.85372523706335e-06
-1.82511295781502e-05
-1.39042422936927e-05
-2.09022282588717e-06
-1.66699402781035e-05
4.63707422960657e-07
-1.81696326008821e-06
-7.35383064340131e-06
-2.37703227282505e-05
-3.08386028905449e-05
-1.4349446157208e-05
-1.83709555084445e-05
-1.29211444952223e-05
-4.21946892085388e-06
-2.50898948075172e-05
-2.84620063193428e-05
-6.52390673718174e-06
-9.46314032271569e-08
-6.36062243976461e-06
-1.81584172966132e-05
-1.84554263140316e-05
-1.86039195341783e-05
-1.87314782251505e-05
-1.61864092046776e-05
-2.12265147031207e-05
-7.46161366425426e-06
-1.0418646634512e-05
-1.29442378195032e-05
-3.56917565639354e-05
-2.36295917841093e-05
-1.99015969865699e-05
-2.18213259470408e-05
-1.70155932073744e-05
-1.4331523170222e-05
-4.94235643826709e-06
-1.55207831735222e-05
-6.72860570242397e-06
-2.43556321063758e-06
-2.47271433391803e-05
-1.71852942304682e-05
-2.98900049454723e-05
-3.24029874738782e-05
-1.07235289232113e-05
-2.17030440372095e-05
-3.56955422414913e-05
-2.36044663673548e-05
-3.55138170319369e-06
-2.04461630386903e-05
-1.71645511412899e-05
-1.19856324265205e-05
-2.69059545791095e-05
-2.9340213247911e-05
-1.91475844037408e-05
-1.19969311520676e-05
-1.92606140412848e-05
-1.39263726098981e-05
-1.07307091465609e-05
-1.69008335875034e-05
-2.03525190475444e-05
-2.22695756024036e-05
-1.42241270629925e-05
-9.00504937825712e-06
-3.57590224193012e-05
-3.49404447417105e-05
-1.84839156273491e-05
-4.13484583061051e-06
-1.27368569843155e-05
-4.2091216585092e-05
-1.29674955987331e-05
-2.37092011799913e-05
-4.99861690190567e-06
2.10318000195855e-06
1.69425451751756e-06
-1.505847227808e-05
-1.50873809183944e-05
-3.69883499273181e-06
-2.30055855176617e-06
-1.05621639888572e-05
-1.93122366945252e-06
-1.1024990072775e-05
-4.34974895524012e-06
-1.16260502655291e-05
-1.36612008657171e-05
-2.70527457923856e-06
-2.47028410231604e-05
-1.78747808601917e-05
-3.76290975245241e-05
-1.04634516580563e-06
-3.11583614396165e-05
-8.30920498017606e-06
-8.53619586915867e-06
-1.38881820301304e-05
-2.15961046386235e-06
-1.84822170073746e-05
-5.62462433025569e-06
-4.55163727040567e-06
-9.14156163965304e-06
-1.55407375037366e-05
-9.79878108191475e-06
-2.14188361834006e-05
-2.81723328267237e-05
-1.20450763864656e-05
3.40491784773539e-06
1.80657516342854e-06
-6.77637597491568e-06
-1.88365881473887e-05
-1.14322474177247e-05
-2.26647357932325e-05
-2.24330727105045e-05
-4.21310180752735e-06
-2.82501657893182e-05
-2.55416020524741e-05
-2.75553535504135e-05
-1.89011042508847e-05
-2.23866093151569e-05
-1.14202918134206e-05
-2.46102009590142e-05
-9.58045157465978e-06
-1.6242569468895e-05
-7.51897983896924e-06
-1.43904102254108e-05
-2.87926218680943e-05
-1.61218678104624e-05
-7.40542188487446e-06
-2.15437041209653e-05
7.53620117782705e-06
3.92274226264971e-06
-8.76001871699898e-06
-1.91247970631684e-05
-1.10165260397809e-05
-1.59051401074667e-05
-2.38536786005665e-05
3.41553865108503e-06
-9.2022847133975e-06
-1.06011912254037e-07
-1.30091045749444e-05
-2.13553943137132e-05
-1.70701695058471e-05
-1.81661754108879e-05
-8.00494933421326e-06
-1.48735130289056e-06
-1.5569074165961e-05
-2.45868239496267e-05
-3.49250360668501e-06
-1.80275898523765e-05
-3.69645841315409e-05
-1.5650549755772e-05
-1.94381338660189e-05
-2.20599980053179e-05
2.728804061958e-06
-1.41297412790657e-05
-1.36867360471214e-05
-8.82812935388091e-06
-1.93755589358217e-05
-4.39529893478099e-05
-4.29514797869217e-06
-2.07457258616169e-05
-3.03154256963425e-05
-2.10370420342875e-05
-1.74042855480147e-05
-4.89680855165905e-06
-2.1408176218357e-05
-2.01970766481139e-05
-1.79693358645263e-05
-4.56886681451918e-06
-5.346261123321e-06
-2.69231918322865e-05
-6.70596975072986e-06
-1.94530115384018e-05
-1.22255155422105e-06
-2.52955342730226e-05
-9.06957408805609e-06
5.76173574809367e-06
-9.06498037823907e-06
-5.03477621117899e-06
-1.93946834474224e-05
-7.85447734522262e-06
2.74021126037168e-06
-1.38000648949299e-05
-1.9391666217633e-05
-6.68949720332051e-06
-1.61056006062726e-05
-3.52055875606232e-05
-2.32718249727633e-05
-2.33901518290203e-05
-1.44196573863159e-05
-2.52041966279541e-05
-2.31245098066079e-05
-2.03986938443723e-05
-1.41901761808575e-05
-2.17654537029862e-05
-3.02716021037926e-05
-2.27789057266689e-07
1.21270659049359e-06
-2.57003205049754e-05
-7.04321058056203e-06
-2.36717181408789e-05
-2.56203443255101e-05
-7.67131266523656e-06
-5.9560810254164e-06
-1.79268805864725e-05
-8.54678456186141e-06
-1.75671250964845e-05
-1.7419515217474e-05
-7.13259053270679e-06
-1.63927516069749e-05
-1.80723478316874e-05
-2.1058419780148e-05
-1.53151572036106e-05
-3.70073971225228e-05
-2.56933515316759e-05
-1.5944241036568e-05
-9.48497770298799e-06
-9.58877029196896e-06
-2.89671146637591e-05
-7.07713086777027e-06
-1.21284862525512e-05
-3.20464484509735e-05
-1.09395060122062e-05
-7.11525702090248e-06
-3.51669817558494e-05
4.54120782916186e-06
-2.56330140079792e-06
-1.30801712356474e-05
-2.89910122677428e-05
5.2907571558844e-06
-1.71198076830261e-05
-1.8227165142057e-05
-9.59695314219336e-06
-1.18897030020405e-05
-1.04793207514847e-05
-7.7929365330742e-06
-1.9664234175887e-05
-1.69187771995049e-05
-1.06896387556452e-05
-1.16156534381568e-05
-1.42785469162771e-05
-3.75704997287971e-06
-1.60294717476426e-05
-1.90706591947423e-05
-2.33492862451882e-05
-9.40630678857423e-06
-3.29804688370357e-06
-2.11191786466441e-05
-2.04818481891814e-06
-1.20281887466704e-05
-1.19292182578054e-05
-1.59498838319799e-05
-1.07207522287336e-05
-3.18685257605491e-05
-1.93845543180579e-05
-1.3430068696466e-05
-1.81564260162284e-06
-2.20910130739019e-05
-7.96192688771046e-06
-3.0489252850555e-06
-1.21774240948507e-05
-1.34231826873376e-05
-1.36369902385962e-05
-2.60235731726469e-05
-1.24596053432421e-05
-2.92920067179443e-05
-1.58865373211791e-05
-1.50305452123742e-05
-1.31587975296458e-05
5.27752556284768e-06
-7.35894343977671e-06
-2.75132619368188e-05
-2.41503102019787e-05
-2.08437806908588e-05
-2.1737678118328e-05
-8.42658007239565e-06
-3.97125860362226e-06
-1.97288360880641e-05
-8.33930608054142e-06
-1.13765417172999e-05
-2.18387455114568e-05
-2.26732837902487e-05
-1.61002443530768e-05
-2.63937977398963e-05
-9.9823364505548e-06
-4.72737187788639e-06
-1.63407536978617e-05
-1.32586713770606e-05
-1.11817679458638e-05
-8.74603783441898e-06
-2.99915371738288e-05
-6.27077348817509e-06
-6.61527304397516e-06
-8.20046616977891e-06
-2.71839150479187e-05
-1.04548309343397e-05
-2.51776882627858e-06
-1.13184886386137e-05
-3.57339917218638e-05
-1.05741335436749e-05
-1.63551016017613e-05
-2.30228358634325e-05
-3.8500937428387e-05
-9.59539461629319e-06
-1.10409888212989e-05
-1.83583670825031e-05
-2.7475118965641e-05
-1.41222384482815e-05
-2.87274697016678e-05
1.24422768047879e-05
3.62190191261235e-06
-2.0639364667979e-05
-3.35564820300245e-05
-1.25876752010163e-05
-1.63832494336098e-05
-1.57403982093536e-05
-1.30861727889476e-05
-1.35907866158915e-05
-1.28155625619197e-06
-2.72583232798741e-05
2.55434462275455e-06
-9.35122947103377e-06
-1.70889953343308e-05
-1.23899220829341e-05
-7.4338811987584e-06
-1.50552603245481e-05
-1.21038322369622e-05
-2.24000659620016e-05
-2.3062005108808e-05
-6.60651288941875e-06
-1.0992955545193e-05
-1.66201961859359e-05
-1.25917478183592e-05
-1.90544096951115e-05
-1.9948628075419e-05
-2.6843909598997e-05
-3.28084620538749e-05
-7.83126747574762e-06
-1.29127338522348e-05
-3.11479485390484e-05
-8.525888377965e-06
-1.77561496845491e-05
-8.05869978475985e-06
-2.0801620555659e-05
-5.87544470201469e-06
-1.47878888486489e-05
-8.82174686016976e-06
-1.53314424391457e-05
-1.99215437366839e-05
2.11275563101676e-06
-1.84920966668368e-05
-1.72862239410302e-05
-1.97172135563348e-05
-1.10105474765333e-05
-9.06651161655343e-06
-1.04022748293919e-05
-2.51241208852671e-05
-2.39239502593916e-05
-9.8366540373317e-06
-1.82329823348039e-05
-2.49496056930945e-05
-1.70413553346092e-06
-2.25967836167939e-05
-9.73602727667754e-06
9.17304916990073e-06
-5.85313657712351e-06
-8.17284156703819e-06
-1.25903663559742e-05
-1.13041856998123e-05
1.94225752177233e-06
-1.02511114769284e-05
-1.61775709794711e-05
-1.58665250640266e-05
-3.05531606630212e-06
-8.8143228530234e-06
-1.77659259419862e-05
-5.66846565548927e-06
-1.25504731425606e-05
-5.36481986541497e-06
-9.03900231740457e-06
-1.79428420007715e-05
-4.33386126375302e-05
-1.50118961585076e-05
-3.03843826574799e-05
-2.91398838132635e-05
-3.01359327956773e-05
-1.66138373025778e-05
-5.14553846176729e-06
-2.62108310440392e-05
-1.63840925831e-05
-5.07337877711846e-06
-1.5440872061495e-05
-2.22911610303226e-05
-2.82640980004181e-05
-8.84377687141287e-06
-3.12851192200218e-05
-1.18937045921597e-05
-2.1552436139838e-05
-3.33806787346836e-05
-6.01064946205561e-06
-3.12689358357499e-05
-2.44838382654349e-05
-1.44013553499734e-05
-1.76079937562963e-05
-2.51520773494206e-05
-1.29168962702886e-05
-1.58152828733439e-05
-2.94694742872667e-05
-1.65210545998587e-05
-7.30459235580908e-06
-1.40538535443125e-05
-1.82298820202183e-05
-2.95011826823674e-05
-3.82056338058944e-06
-1.57188085653335e-05
-1.56149969777707e-05
-1.5247010765027e-05
-4.51609267313767e-06
-6.88344209207405e-06
-1.25781832355712e-05
-2.24802857101898e-05
-2.30011795799827e-05
-9.5289166754187e-06
2.48679091296074e-06
-1.37355945244258e-05
-2.36470821991068e-05
-1.52732196545782e-05
-1.77201061149308e-05
-2.84224420248554e-05
-2.30674493581206e-05
-9.26177194068785e-06
-1.21991852079358e-05
-3.98784822190107e-06
-3.32001599189395e-05
-1.72547015770059e-05
-6.91397724948314e-06
-2.50233974240868e-05
-2.17345853048981e-05
-1.90561539987023e-05
-4.79543459390347e-06
-1.17429322652073e-05
-1.7434996161746e-05
-2.97805842461738e-05
-1.08875384593437e-05
-1.51091523541653e-05
-1.83005285128966e-05
-2.15112031460733e-05
-2.74465661955003e-05
-5.88957872042497e-06
-1.24358117172722e-06
-1.19596146952687e-05
-9.61843862218118e-06
-3.45501553415975e-05
-2.10513869346047e-05
-2.66939991461401e-05
-1.91383819465776e-05
-1.89221362201275e-05
-1.16911982308498e-05
-2.22631284540199e-05
-1.77735716122968e-05
1.15917387257675e-06
-7.94626057802289e-06
-1.31775210751582e-05
-1.16004844431018e-05
-1.41126783777883e-05
-2.73429104927125e-05
-1.54321612155825e-05
-1.40192003525085e-05
-1.3475313341959e-05
-3.40925473620682e-05
-1.82545430775746e-05
-1.8555178506959e-05
4.75915547304102e-07
-1.07452185746963e-05
-1.91885342501308e-05
-3.43660492560594e-05
-2.28970481687496e-05
-2.88731768399852e-05
-1.50528395986834e-05
-8.15468375702051e-06
-2.59427632579908e-05
-1.69091275003948e-05
-4.06717351260866e-05
-2.50930098779938e-05
-3.4075198334336e-05
-1.65099236577594e-05
-1.26394276193199e-05
-9.44622667404092e-06
-2.22316895545463e-05
-1.400290525246e-05
-2.01881625993223e-05
-1.63348437183678e-05
-1.41337298735217e-05
2.271852428082e-07
-7.11148468264598e-06
-1.38081830189118e-05
-1.01369124970894e-05
-2.49455300271381e-05
-2.02279528535397e-05
-1.18802271587637e-05
-1.9742872167868e-05
-3.00888077864396e-05
-1.31676390799045e-05
-5.37466395050372e-06
-1.49057523865396e-05
-1.08668607868959e-05
-3.86854131961878e-05
-1.30947832293028e-05
-2.67412691523526e-05
-2.30899161954497e-05
-4.2574486094365e-06
-1.64139929424542e-05
-2.69658124458853e-05
-6.59430020794414e-06
-2.87297495892794e-05
-1.0871024152681e-05
-1.64136782567202e-05
-1.35095718449847e-05
-1.41295467744591e-05
-1.55215675411055e-05
-2.70838039278048e-05
-2.53198136631803e-05
-7.07042060033957e-07
-2.36091902040707e-05
-2.14247505451459e-05
-3.51088846252742e-05
-1.93426072002646e-05
-1.39352300644079e-05
-2.70569191170728e-05
-9.43342784204912e-06
-8.32992573075762e-06
-1.1285266484291e-05
-3.14406877282733e-05
-2.09144038987151e-05
-3.12140926784894e-05
-2.5020189432955e-05
-1.8087089338473e-05
-6.9715056140366e-06
-6.98801778794569e-06
-2.08064166808719e-05
-1.38846509882939e-05
-6.87004212703278e-06
-5.20519577855428e-07
-2.0467475789722e-05
-2.58896328948925e-05
-1.22238837905442e-05
-3.93085704727118e-06
-1.29267053797303e-05
-1.65362655705466e-05
-8.99774553607617e-06
-1.51667505841446e-05
-4.01650445481758e-06
-2.2423522849062e-05
-6.86496158568924e-06
-1.89716637853708e-05
-1.15333295834262e-05
-2.16005398296379e-05
-1.72062731285809e-05
-1.07350903264514e-05
-2.52807542527251e-05
6.02320523282961e-06
-8.3559423296822e-06
-1.48680305110657e-05
-1.56431448371799e-05
-1.45261211470647e-05
-3.51042904438957e-07
8.59530448306547e-07
-2.16614556615577e-05
-1.34282790222399e-05
-3.38848064540396e-05
-3.2634246100959e-05
-1.5013228406545e-05
-1.0109473894862e-05
-5.61120968536441e-06
-1.30631897764003e-05
-1.25313160773735e-05
-1.48737344751154e-05
-1.79439895646817e-05
-2.81071816405401e-05
-7.19534580358748e-06
-1.81502958583298e-05
-5.52299169319232e-06
-2.00682906100109e-05
6.2990478296541e-06
3.33455081512728e-06
-8.09659787053128e-06
-1.72090929076057e-05
-2.89606970419354e-05
-1.63292685959145e-05
-1.22088858792282e-05
-1.75011477489956e-05
-2.18556516088215e-05
-8.75288418624102e-06
-1.84661154325183e-05
-1.41542002033455e-07
-1.3672958116251e-05
-6.06518043162059e-06
-1.47515814136023e-05
-1.35664635230141e-05
-1.21341305419143e-05
-1.09875040885851e-05
1.01293109483028e-06
-1.66696092668483e-05
-2.16675254808738e-05
-2.48363625116301e-05
-1.79318425266512e-05
-1.4523674227255e-05
-2.1219175010958e-05
-1.883248714589e-05
-2.61651532454913e-05
-1.75357024604824e-05
-2.35546635668254e-05
-2.22258867902068e-05
-2.70035205140669e-05
-1.86539534814789e-05
-1.03096598458036e-05
-2.57352819889881e-05
-1.39256413672678e-05
-3.99314319654417e-06
-1.68746115153892e-05
-2.58212372897008e-05
-1.46240914095611e-05
3.30239352775423e-06
-7.11287198484317e-06
-2.76410574275013e-05
-8.32418334632622e-07
-2.62919860206993e-05
-2.39198952907766e-05
-2.08972407268998e-05
-1.30796844193262e-05
-1.79460976657474e-05
-8.56787074067247e-06
-1.76583057378786e-05
-8.61905117832427e-06
-7.47393304201126e-06
-1.86378836934345e-05
-2.92044056158319e-05
-1.27374315004204e-05
-1.78754895901575e-05
-2.27367240832851e-05
-1.4948268963423e-05
-1.02377638880231e-05
-9.7018202681833e-06
-1.25936239387362e-05
-1.98742617092184e-05
-5.27816345021609e-06
-2.74122623566384e-05
-1.49457970854574e-05
-1.72658918131398e-05
-9.86495498241938e-06
3.97978057426277e-06
-1.99181036053817e-05
-1.56149870873891e-05
-4.46510781335543e-06
-7.30634891509979e-06
-2.90985018124707e-05
3.38072050963722e-06
-1.64341571145668e-05
-8.56628943424047e-06
-2.09329390265643e-05
-1.08413007247117e-05
6.53299001359264e-09
-8.12108896254754e-06
-1.45684031693708e-05
-1.88123043098886e-05
-6.57443973655528e-06
-6.95939356776711e-06
-1.11454524747988e-05
-2.26583221234238e-05
-2.08271234171459e-05
-8.13223815427304e-06
-3.94639670879635e-06
-2.23667788771727e-05
-3.92414572535936e-05
-1.35936189788639e-06
-1.76633482438897e-05
-1.28829779127673e-05
3.21231944461685e-07
-3.54756859378274e-05
-1.52891360648817e-05
-2.45146518263803e-05
-1.73896744081062e-05
-8.7393731591424e-06
-2.21651577818682e-05
-2.29014188619558e-05
-1.07882456870038e-05
-2.32109762794562e-05
-4.43649276118881e-06
-8.27302068811306e-06
-2.60729714518036e-05
-1.00698791084057e-05
9.48601627926279e-08
-1.93878234123122e-05
-6.88779647958678e-06
-5.58286687946309e-06
-1.68519619707604e-05
-1.76791398594636e-05
-1.76580789948744e-05
-1.10630480949506e-05
-1.37993297852065e-05
-2.55232459750996e-05
-1.22280861535805e-05
-1.13610303120097e-05
-1.84177896099305e-05
-1.68192526319855e-05
-1.10664586247939e-05
-1.47070906066742e-05
-1.26184465111495e-05
-2.08628583664434e-05
-1.61989001664907e-05
-1.55230082222798e-05
-2.21640585146595e-05
-2.91551881203161e-05
-1.81564318861387e-05
-1.57142091778966e-05
-1.90948656703704e-05
-5.02568957735274e-06
-1.15907455543514e-05
-1.22536351054939e-05
-1.36980739607352e-05
-9.50564551608722e-06
-2.66644151069082e-05
-1.88639148122719e-05
-5.15255071788624e-06
-2.73457556247544e-05
-1.78981172987504e-05
-2.10246628238338e-05
-9.55638693647401e-06
-5.35116640182725e-06
-1.14069087698375e-05
-2.75265945826526e-05
-2.18025737799023e-06
-1.51961422017912e-05
-7.41478670060188e-06
-3.88448513144706e-05
-3.53558788991274e-05
-2.11929256585591e-05
-2.22643599566623e-05
-1.6410452490888e-05
-2.66660809712541e-05
7.1000465839784e-06
-1.5612738563723e-06
-1.4570120875007e-05
-1.8696026385644e-05
-4.17186532852451e-05
-1.67100811841973e-05
-8.63726049615091e-06
-2.13322884464279e-05
-3.87477217822554e-06
-4.77857925022027e-06
-1.02727556494388e-05
-8.42795494552251e-06
-7.79527039430206e-06
-3.0380687888837e-05
-5.2745249336445e-06
-2.60069558582787e-05
-2.92103016061866e-06
-1.03495322106525e-05
-2.04143415167025e-05
-3.9902888293342e-06
-1.85925305222316e-05
-1.96607393821024e-05
-1.47207325734278e-05
-3.16690112266786e-05
-2.64230770547872e-05
-2.48368976730799e-05
-2.09884257632616e-05
-6.57535659550666e-06
-1.5901787566759e-05
-1.81071611802417e-05
-7.19752390851569e-07
-1.04841379956896e-05
-8.78426445628496e-06
-2.32238891168027e-05
2.81002100949857e-06
-6.4939658943915e-06
-1.52483297955798e-05
-1.7059806717479e-05
-4.8059638937834e-06
-1.03003180046631e-05
-2.25222218381328e-05
-1.44939844887322e-05
-3.44963554164326e-05
-8.96449807718046e-07
-2.44670399529464e-05
-3.20174849363925e-05
-1.38180479216307e-05
-2.01417430503732e-05
-5.23501412126323e-06
-1.4328808029497e-05
-2.47082493471358e-05
-1.93906498591814e-05
-2.18798090318242e-05
5.82698523871561e-06
-3.24675298657939e-05
-2.52659624715487e-05
-6.53844270551851e-06
-5.24099990299054e-06
5.38332763426659e-06
-1.74417059944504e-05
-8.06937295247944e-06
-1.31578523454945e-05
-1.59488983184142e-05
-1.3265122266416e-05
-9.47831314846001e-06
-6.41410733054933e-07
-5.80347382246148e-06
-2.87465175703677e-05
-3.11827062636168e-06
-2.29861180385006e-05
-2.76381879380441e-05
-2.55177976435058e-06
-3.23628103377049e-05
-1.47714103213162e-05
-1.61696634479838e-05
-2.25076686114114e-05
-2.32676728283058e-05
-2.33441578139236e-05
-9.81250003786833e-06
-3.01278570777782e-05
-1.38553733438175e-05
-2.4692976331845e-05
-5.63625770840364e-06
-2.87569919097147e-05
-2.48063638577588e-05
-4.41121280138151e-06
-1.50981925589764e-05
-1.9270840799368e-05
-6.05730379957406e-06
-5.60494338236424e-06
-7.03515122880813e-06
-1.58797785688109e-05
-7.52012102507869e-06
-2.93468574255725e-05
-1.64992977577673e-05
-1.43636274200701e-05
-2.41807190272285e-05
-2.07058278015204e-05
-1.65346390415637e-05
-7.85269848918632e-06
-7.47802319955895e-06
-1.52369182140211e-05
-1.59195493806733e-05
-1.83625281350233e-05
-1.84683928472592e-05
4.67399749370508e-07
-1.65372544009387e-05
5.9831231638474e-06
-1.94084795566709e-05
-1.54995339541757e-05
-1.33552425975691e-05
-1.63079066373646e-05
-1.69802479503816e-05
-3.06457872924176e-06
-1.94613316911131e-06
-7.5189340380264e-06
-2.12115312395241e-06
-1.93823203597512e-05
-2.78253153585268e-05
4.023757165116e-06
-1.80087886281889e-05
-1.74083911366692e-05
-1.59668001002215e-05
-1.55080343710839e-05
-2.32360136753211e-05
-1.32191513393356e-05
-3.45223014471223e-06
-9.69747402943487e-06
-2.41562865478482e-05
-1.1796856102118e-05
-8.29462688114929e-06
-1.90506913221194e-05
-9.24197163465873e-06
1.8244857838839e-06
-1.49336918888766e-05
-6.34610877777065e-06
-1.14696210622954e-05
-1.36694713153774e-05
-3.49270242097801e-06
-7.18411296861426e-06
-1.28217185701491e-05
-5.67866187658113e-06
-1.0323871235593e-05
-8.81274212270482e-06
-1.25974368428128e-05
-7.48839904525101e-06
-1.50120324636082e-05
-2.60562685587007e-05
-2.4258945990643e-05
-2.15325285062901e-05
-2.47962627946722e-05
-8.97905605638444e-06
-2.10624850643091e-05
-1.84760813330977e-05
-4.51017105813878e-06
-2.3528248099935e-05
-2.17497466798821e-05
-1.03159443404606e-05
-4.79501406584823e-06
-1.50012914221704e-05
-1.46349621710497e-05
-2.40262359955897e-06
-3.02972270646105e-05
-4.83264993945165e-07
-1.60655261555547e-05
-1.36870823601164e-05
-7.96052715896109e-06
-2.41140544543865e-05
-2.19303697205255e-05
-3.44487731303806e-05
-3.76968292543802e-05
-2.29053497919734e-05
-4.57109488106455e-06
-6.75483016752843e-06
-5.53158570109058e-06
-1.45907263443516e-05
-1.34337692290885e-05
-1.31061618174667e-05
-1.55162026268032e-05
-7.11732208180759e-06
2.09904933979896e-06
-3.11142053004847e-05
-1.22229416566593e-05
-2.11740400698777e-05
-1.94031763729133e-06
-1.33653478398393e-05
