# Supplementary material for: Research on computational propagation and identification of mine microseismic signals based on deep learning
Source: PLoS One. 2025 Oct 22;20(10):e0334641. doi: 10.1371/journal.pone.0334641 (PMC12543183; doi:10.1371/journal.pone.0334641)
Supplement: S9 Data — (ZIP) [file pone.0334641.s009.zip › 000101100000344.xlsx_0.txt_24.txt.txt]

-2.19043855202563e-05
-7.14251374506988e-06
-2.41396397366375e-05
-2.04834601114282e-05
-2.53082340887339e-06
6.08453353617118e-06
-5.53539563919449e-06
-7.82896291346433e-06
-1.66571541676031e-05
-4.24145591707731e-06
-1.5332689111066e-05
-2.19995863380637e-05
-2.2808359942719e-05
-2.47207885342004e-05
-2.25293635900834e-05
-1.78603277702395e-05
3.37329893095756e-07
-2.87817779680294e-06
-2.04491150042427e-05
9.88219449034031e-07
-1.19116772939625e-05
-1.4017313925844e-06
-2.70674929549575e-06
-8.57433046067413e-06
-1.13528188671129e-05
-1.04534571869755e-05
-2.50003266234192e-05
-1.95992910353246e-05
-4.11639684066998e-06
-1.27739548861266e-05
-1.56031122747662e-05
-8.71025870891143e-06
-4.98270365799299e-06
-9.6319070435451e-06
-1.52666420842249e-05
-8.8151639015319e-06
-2.32656750715934e-05
-7.00367117044408e-06
-1.58816401584376e-05
-9.9055394494282e-06
-4.37855933143824e-06
-2.37859730049596e-05
-2.45642205459052e-05
-3.19534902879027e-06
-2.81347325721355e-05
6.13573376963866e-07
-1.41387398073105e-05
-2.79828549018797e-05
-1.5568463395362e-05
-7.40393602604652e-06
-3.63054868961705e-05
-7.04017848505433e-06
-1.27525893586652e-05
-1.74957842497149e-05
-1.28587366955283e-05
-4.23729646088636e-05
-1.39895589861885e-05
-3.4294617904582e-06
-1.4862937376415e-05
-2.59286349998771e-05
-1.62180297166744e-05
-2.63741737620172e-05
-5.80194342612613e-06
-4.99658689263042e-06
-9.48184129635334e-06
-2.06561073316273e-05
-2.04451448975075e-05
-1.25781351813197e-06
-2.51557306531836e-05
-1.98095492641748e-05
3.29279444011772e-07
-1.06323371036478e-05
-3.88165556012945e-06
-7.12789676209328e-06
-3.61323023598817e-06
-2.41314580645731e-05
-2.31899395146389e-05
-1.56008092303303e-05
-2.24233747332857e-05
-2.69805004786346e-05
-2.26112921173113e-05
-2.58584808153589e-05
-1.7981119870342e-05
-2.63006050933724e-05
-9.91986854549625e-06
-8.61035442291796e-06
-1.7546311780884e-05
-1.09939993775341e-05
-2.89854906134626e-06
-1.94130331299748e-05
-2.4778917426973e-05
-8.87999946087627e-06
-1.05064224928835e-05
-1.6644082198847e-05
-1.35501156388086e-05
-1.03833966392726e-06
-4.18457834601314e-06
-1.08142857104579e-05
-2.61513142878324e-05
-1.48751327062357e-05
-1.94195586299431e-05
-2.28029895988127e-05
-5.11368819138777e-06
-8.02076768383982e-06
-1.5889718511863e-05
-1.22288497603475e-05
-6.42127155558524e-06
-2.1362691228525e-05
-2.6720164580838e-05
-8.60591222767531e-06
-1.35412013674503e-05
-1.46102699636416e-05
-1.02276346662392e-05
-9.56022326089021e-06
-2.38332942445308e-06
-1.0993288637561e-05
-2.34105087624774e-05
-1.32726166985073e-05
-6.09798897708466e-06
-9.3368542751292e-06
-2.86066946972613e-05
-2.78067026330005e-05
-1.02523326709002e-05
-1.97939801779161e-05
-2.27148140053629e-05
-4.24162713126665e-05
-3.36175863792115e-06
-4.90789635032109e-06
-4.57352773424979e-06
-2.88395314768341e-05
-7.89996446708058e-07
-6.55653770142478e-06
-1.10806348283117e-05
-2.35217682072229e-05
-1.18194058907317e-05
-2.15795548163317e-05
-1.0517643052996e-05
-1.1564733355837e-05
-2.1197181479359e-05
-3.44729157369169e-05
-1.66615988253939e-05
-2.94499899969206e-05
-2.39454465792222e-05
1.70153515209512e-06
-1.3231313695562e-05
-8.53433787181927e-06
-1.4422848676084e-05
-2.1990539929264e-05
-2.02105843647528e-05
-2.94830632439596e-05
-3.73532284338729e-05
-5.17499427740391e-06
1.15901474754823e-05
-1.62281270740908e-05
-7.23643561966667e-06
-1.60747880026134e-05
-2.77244127165014e-05
-1.92167564419072e-06
-7.4667658814952e-06
-2.67253659772996e-05
-2.97996959890056e-05
-1.79669760953771e-05
-2.86644932589006e-05
-1.75910936427381e-05
-1.58669234360224e-05
7.7122560618093e-06
3.23467272592778e-06
-1.28403022238935e-06
-6.90939665426489e-06
-4.24939773593597e-06
-2.0618824283498e-05
-1.97380665320564e-05
-4.71741698903772e-06
-1.07624311263742e-05
-1.38122250625283e-05
-2.20068558324694e-05
-2.01243771102453e-05
-1.89793053109888e-05
-4.62695426242952e-06
-1.91971066550408e-05
-1.86792291840915e-05
-1.01641784939201e-05
-2.69061215517399e-05
-4.52782212492333e-06
-1.17822646604e-06
-1.55498205449232e-05
-1.23258656548224e-05
1.5752241201937e-06
-1.52310418912522e-05
-1.55403853108391e-05
-2.13392560912824e-05
-1.5254581233314e-05
-1.26203841922997e-05
-2.0625963810253e-05
-2.28512929333966e-05
-1.94860280718102e-05
-4.33156846671175e-06
-5.28792656095889e-06
-2.38496532545623e-05
-2.44969736714782e-05
-1.29312906145291e-05
-1.91978463080925e-05
-2.50264956468813e-05
-2.37649404920801e-05
-3.21000178662585e-06
-1.93161211855222e-05
-2.25231556766281e-05
-2.32331102051449e-05
-3.04953132109721e-05
-1.78915494327666e-05
-9.05525322345451e-06
-1.54877004637564e-05
-1.28052716571307e-05
-1.05004819207314e-05
-1.14501811760821e-05
-1.81072691995044e-05
-2.14000016449405e-05
-2.1127197581902e-05
-3.36589917929051e-06
-2.62071820496555e-05
-4.31871477408116e-06
-9.34096065647417e-06
-1.70538209918801e-05
-2.33777668181713e-05
-2.10621929144605e-05
-1.59307645123125e-05
-1.53069328955214e-05
-7.31119493250566e-06
-1.6058619190797e-05
-1.38582594307403e-05
-3.02730516817471e-05
-1.23689487065712e-05
-1.6480313132452e-05
-1.33353787583639e-05
1.48808007065963e-06
-3.29380716959183e-06
-2.05187867405038e-05
-1.08578838630084e-05
-1.92019064349624e-05
-2.89061601122284e-05
-2.60233591942152e-05
-2.06213632040962e-05
-1.92046884572137e-05
-1.76724017707769e-05
-8.12352097271429e-06
-1.81920009697473e-05
-2.2701012485871e-05
-2.59775859980655e-05
-1.32476604386276e-05
-1.08668716289605e-05
-3.41769768723879e-05
-6.1878643314349e-06
-3.9555264773135e-06
-9.7699054020619e-06
-1.68803633331556e-05
-2.33233768259454e-05
7.29574327982105e-06
-2.35270294613512e-05
-1.55571952108955e-05
-1.99670953515455e-05
-2.34747099615537e-05
-3.50568369576506e-06
-2.94775184968111e-05
-3.47951300164814e-05
-5.79987995278e-06
-9.58694100138963e-06
-1.58296903589561e-05
-1.82313424470756e-05
-1.68303427195161e-05
-3.23437799824423e-05
-2.10099223418427e-05
-1.20284022168131e-05
-1.8446736066631e-05
-1.9637445382743e-05
-1.03376820573356e-05
-8.47659535222701e-06
-1.15067774838526e-05
-6.04375955719363e-06
-1.49260024497389e-05
-2.32996640526256e-05
-2.23532283965906e-05
-2.56323984803941e-05
-2.74349760207722e-06
-5.82825096032181e-06
9.97800041465714e-07
-7.42817973172502e-06
-1.98975511290889e-05
-1.83333925837485e-05
-1.88133036040671e-05
-1.56996813215067e-06
-3.52498711984387e-05
-3.66757072359983e-05
-1.03395074160698e-05
4.24413468917296e-06
-1.67732464554908e-05
-1.23801141266119e-05
-2.06952067130252e-06
-8.67395585983366e-06
-7.93328700259835e-06
-2.20423968653511e-05
-2.06437293799881e-05
-1.57941359083464e-05
-1.19553366865672e-05
-9.31002472926938e-06
4.34522127752299e-06
-2.33520119739437e-05
3.62287567794534e-06
-1.42203989954009e-05
-1.02494411632972e-05
2.18748328303944e-07
-1.78533013068983e-05
-8.39071553101697e-06
-2.03073583308889e-05
4.14401630963047e-06
-1.09153516180411e-06
-1.18089149616767e-05
-2.4511331376844e-05
-1.30881712902074e-05
-1.13517251425106e-05
-1.90102629072683e-05
-9.85155485263981e-06
-6.62834337340885e-06
-1.65630618327004e-05
-8.90639433622553e-06
-2.55977203974021e-05
-1.09198038085504e-05
-2.77664608794431e-05
-9.61196497634247e-06
-6.13800976114924e-06
-1.7656527959788e-05
-2.56126143713847e-05
-2.0455880250362e-05
9.02697372911609e-07
-1.0582824943925e-05
-3.35168454624972e-05
-1.85532018499392e-05
-8.77032537473637e-06
-1.56964385855395e-05
-1.70746139893939e-05
-6.10214081328864e-06
5.73845811522039e-06
-2.64144110494863e-05
-1.28278404131936e-05
-2.66136716010962e-05
-1.40903407437798e-05
2.83388151822734e-06
-1.45363502505803e-05
-1.34509968997419e-05
-2.68809290521425e-06
-2.97362459605178e-05
-7.79280395010958e-06
-1.19502953908711e-05
-1.51730586814417e-05
-2.2034621481512e-05
-1.60343133918702e-05
-1.48277812545884e-05
-2.68007239096997e-05
-1.87794871069668e-05
-1.80196963760564e-05
-2.51629647564983e-05
5.28181373632537e-06
-2.66719027287779e-05
-4.63070530403512e-06
-1.68228911470765e-05
-1.34606802118642e-05
-2.41136771083222e-06
-1.70489106708068e-05
-2.25472733725885e-05
-1.69326824247314e-05
-2.16616795472552e-05
-1.1593427406925e-05
-3.25150933509184e-06
-2.45841757326746e-05
-1.25746299610216e-05
-5.56452512311562e-07
-1.40759368416713e-05
-3.2200069550138e-05
-1.12130904116534e-05
-1.20667367631154e-05
-1.87468150066201e-06
-1.01603739208007e-05
-3.42926784683321e-06
-6.88766989315092e-06
-9.60502882782747e-06
-2.01257013428936e-05
-3.79030265524477e-05
-3.08340056247875e-05
7.74863160664654e-08
-2.08154075201351e-05
-1.89085557812852e-05
-1.01470089322392e-05
-2.7989462746749e-05
-4.89763279657483e-06
-1.34887814512178e-05
-2.98946968454616e-05
-1.54805626426022e-05
-2.87807374776838e-05
-1.05413361659054e-05
-4.58618156450493e-06
-1.11147793713604e-05
-1.06596870963511e-05
-1.23009477308693e-05
-5.85329176545202e-06
3.4112497492379e-07
-1.78485842324894e-05
-1.92227739608264e-05
-1.49557291443278e-05
2.410803288486e-06
-1.15769374304184e-05
-2.27142164220946e-05
-1.43216747999015e-05
6.66358627849073e-06
-6.30940974593328e-08
-1.22301412627971e-05
-2.13107521179495e-05
-6.99856121075441e-07
-4.43077219214232e-06
-5.6814898991833e-06
-1.93189297140153e-05
-2.31753008077825e-05
-1.99832384181939e-05
-4.55136918343245e-06
-1.41921280088517e-06
-1.72958576646459e-06
6.23564480023709e-07
-2.68382126584983e-05
-1.62028424527432e-05
-1.46097254538883e-05
6.31935615140802e-07
-9.63273780275709e-06
-1.09588780967468e-05
-1.19020555787156e-05
-1.53893115049791e-05
-1.21279165578395e-05
-1.42200937165174e-05
-5.85957248600073e-06
-8.40709188670964e-06
-1.8949143606262e-05
-6.44889920493235e-06
-6.49265327769637e-06
-2.41373140287221e-05
-2.05006798613055e-05
-9.37190271460243e-06
-8.29642053626064e-06
-1.24442791307153e-05
-2.92593848923591e-05
-2.11605994983823e-05
-9.86743619109476e-06
-1.76270873058193e-05
-7.18012698994877e-06
-2.19434071293004e-05
-1.74565531832861e-05
-3.90734137885739e-05
-3.89983310200037e-05
-2.80825603988675e-05
-2.34263243632987e-05
-2.41535521733587e-05
-1.53793170192784e-05
-1.52074631413125e-05
-1.99148326746081e-05
-2.95883058778236e-05
-7.24408943067899e-06
2.30807234336142e-06
-2.05095636547833e-05
-1.52913655592049e-05
-7.32419147227408e-06
-2.28394162141343e-05
-2.08333562554901e-05
-3.69919798264201e-06
-2.70062955401669e-05
-3.34552286886959e-05
-2.52526172668863e-06
-2.61017453252323e-05
-4.46765040113993e-06
-1.23646476260635e-05
-6.3225308746453e-06
-7.82901766854187e-06
1.07340458691564e-06
-7.9177444698898e-06
-1.10855251237015e-05
-3.56450889992277e-05
-1.84297534848275e-07
-6.18908244474047e-06
-1.46420487384627e-05
-2.19764978499373e-05
-1.85500585096723e-05
-2.57724616557069e-05
-6.46062293465797e-06
2.7052889460684e-06
1.41402030869767e-06
-1.92759653772934e-05
-1.73655242021223e-05
-3.52729775073299e-06
-1.60539472177495e-05
-1.75443016820063e-05
-2.70147397577002e-05
-1.85932058593775e-05
-3.8221078245689e-06
-4.70458285401879e-06
5.16751714974118e-06
-9.32348091976386e-06
-2.24510606249824e-05
-1.60178893854782e-05
-3.61658964969722e-05
-1.52668443839798e-05
-2.38315539418378e-05
-1.37074168402246e-05
-1.85713489824902e-05
-1.00736430984196e-05
7.69390489144153e-07
-1.44779385764905e-05
-2.36338073150011e-05
-2.57820031011201e-05
4.71567053421068e-06
-1.49782181581523e-05
-1.90840502194963e-05
-1.80772654982648e-05
-2.65379841438226e-05
-2.34987672592939e-05
-2.19680277526956e-05
-1.16224540822123e-05
-1.00922305265674e-05
-3.03461792211837e-06
-2.89143044922926e-05
-1.39713085868969e-05
-1.64207765981995e-05
-3.31114853125989e-06
-2.42189432732055e-05
-1.31104556689794e-05
-2.40479571688707e-05
-1.75069683078252e-05
-1.85948170341963e-05
-1.95349001947161e-05
-1.68584607909612e-05
-9.11779169114922e-06
1.87163778004115e-06
-1.60282237275805e-05
-1.0711769154069e-05
2.67610390568707e-06
-1.3179534442755e-05
-4.45483921244272e-05
-8.79357475663321e-06
-1.74886971940663e-05
-8.64287933190987e-06
-1.56736090957224e-05
-4.11344567370576e-06
-2.60561510222482e-05
-1.07747013794596e-05
-1.77874712929699e-05
-2.63100910756141e-05
-2.02009600012952e-05
-1.54625038040329e-05
-1.20982196383e-05
7.81094509390465e-08
6.10310342361509e-07
-7.2221587560208e-06
-2.66919810091114e-05
-2.33417327538026e-06
-2.32679971301615e-05
-1.97986943269691e-05
-2.38713807878595e-05
-2.27179828274808e-06
-6.6173895264711e-06
-1.626195493889e-05
-2.21710243222874e-05
-2.01672484200469e-05
-6.65515419080115e-06
-1.18343654129575e-05
-1.34935426584609e-05
-7.48644899479542e-06
-2.14132952387358e-05
-2.53906029531391e-05
-1.94348245054845e-05
6.31473476962655e-08
-8.85008397679957e-06
1.0002568917167e-06
-9.88379895302158e-06
-2.28656148768713e-05
-2.71079443545672e-05
-1.07438318103605e-05
-1.62060417583935e-05
-6.62678291330585e-07
-1.43244033306424e-05
-9.73840404221296e-06
7.96727233927754e-06
-2.21743560356428e-05
-2.60982312033199e-05
-8.90786082785513e-06
-4.12419778154789e-06
-2.0156437504063e-05
-1.65120755381758e-05
-5.61758231180323e-06
1.31023504031015e-06
-3.04908288661522e-05
-2.21953364588727e-05
-1.75550309955649e-06
-1.2825367972279e-05
-7.07550555341504e-06
-3.58883653065544e-05
-1.31486411607714e-05
-2.36034638407268e-05
-2.39710250250438e-05
-1.39032181458235e-05
-1.3098377004532e-05
-1.85440411414987e-05
-2.10715869418225e-05
-1.5151235574308e-05
-2.27870070213465e-05
-2.17473348703091e-05
-2.03377868529714e-05
-2.48777374498426e-05
-8.75328417608228e-06
-2.91721386786247e-05
-1.6705749061416e-05
-2.89489588573497e-05
-1.61175447686383e-05
-3.66497193044829e-06
-1.13988797083768e-07
-1.6863813391904e-05
4.59053442119121e-06
-1.94909323755786e-05
-2.13090808203545e-05
-2.23506773636e-05
-2.06607888383664e-05
-3.31567629302022e-05
-2.40916753649743e-05
-1.02260519423439e-05
-3.09461350584473e-05
-1.85179878723805e-05
-2.03921922247365e-05
-1.31028703453091e-05
-1.95000612899339e-05
-1.15366474607548e-05
-2.08928655068953e-05
-2.35191622338511e-06
-2.30085172497411e-05
-7.33832002851369e-06
-7.74845239338748e-06
-1.86807913508384e-05
-6.25976310308865e-06
-1.63610243315324e-05
-3.27327101338073e-05
-1.55204906817505e-05
-2.26626233504787e-05
-2.80061141174612e-05
-6.07433567502102e-06
-9.95018706053796e-06
-4.95212956385482e-06
-5.17727022563078e-06
7.68132194465937e-06
2.84584154395636e-06
-9.09501842793653e-06
-2.36709115099497e-05
-2.04569553608475e-06
-1.46960479095686e-05
-1.83334496023639e-05
-1.65903665067912e-05
-1.0282912807739e-05
-2.11908285958164e-05
-1.25764390884951e-05
-1.14245600913066e-06
-2.03838651797743e-05
-5.77681733624212e-06
-1.46386269691656e-05
-1.60449986696417e-05
-5.84868342525742e-06
-2.87592883107931e-05
-2.25146625736581e-05
-1.91145798411409e-05
-2.14158335440068e-05
-2.50876838425515e-05
-1.13026231221679e-05
-1.90928206176175e-05
-3.81516547281622e-06
-8.41647139704395e-06
-1.53848402982013e-05
-1.86884581489179e-05
-2.14065043586634e-05
-2.19553326922209e-05
-7.12916314836168e-06
-2.75382359243356e-05
-1.49158870465967e-05
-1.92996105488049e-05
-2.68910455472278e-05
-2.14257560776316e-05
-1.58156347125945e-06
-1.93467192273607e-05
-2.53413089025777e-05
-2.41315489593219e-05
-2.32433595528705e-05
-9.96307628022145e-06
-2.35894813257129e-05
-1.42107841466147e-05
-1.55233546772524e-05
-1.0341531773024e-05
-9.32586325325879e-06
-1.8363582466241e-05
-1.83958489389297e-05
-2.13852325137597e-05
-1.69595082959615e-05
-1.8511574718967e-05
-1.88051205956826e-05
-1.10146212539977e-05
-1.44131041246803e-05
-1.22397548812312e-05
-9.7851618016814e-06
2.70486038374743e-06
-2.17772524121631e-05
9.76124666584362e-06
-9.57826235768052e-06
-1.65795284799154e-05
-1.16685249551314e-05
-2.92836739176758e-05
-1.94175723472823e-05
-3.91626124881459e-06
-1.5191421339439e-05
-2.20444233720987e-05
-1.57942715067776e-05
-7.84378077286922e-06
-2.63992197352902e-05
-1.63589286009758e-05
-2.26401904461809e-05
-2.6032875904058e-05
-2.05539667771365e-05
-1.18560642476862e-05
-2.06402787877841e-05
-1.15900312189342e-05
-1.06195651136728e-05
-1.70471205109337e-05
-7.05627179483663e-06
-8.9128648623932e-06
-1.51136378726087e-05
-1.28051245223929e-05
-1.14967905855375e-05
-2.72845937521541e-05
-2.33292295414077e-05
-1.8430289259504e-05
-1.80627957939571e-05
-1.76849022930539e-05
-1.55034926628789e-05
-1.57444009893762e-05
5.37387586508794e-06
-1.75858029032571e-05
-2.50261027134306e-05
-3.93302942037941e-05
-1.20164056018661e-05
-1.07334329941936e-05
-1.14189904089391e-05
-1.58068403680439e-06
-2.83707540053497e-05
1.04976308808542e-05
-1.37288061129261e-05
-3.35940212441441e-05
-1.31959798254535e-05
-1.53781001814448e-05
-1.01151426467878e-05
-1.21411690574939e-05
-1.74040794494235e-05
-2.03906677734673e-05
-2.32911065023419e-05
-2.05429430252219e-05
-3.163226733469e-05
-9.31131757145401e-06
-3.61985218988815e-05
-1.72062720005371e-05
-2.09054435773062e-05
-1.12131110864175e-05
-1.43120979211856e-05
-7.27829780069143e-06
-1.22457637414382e-05
-1.85280920609795e-05
-9.35542954237484e-07
-6.27369094763277e-06
-3.10204613098392e-05
-1.71237042317484e-05
-1.69239717221126e-05
-3.76242166021146e-05
2.51862873500977e-06
-1.40393908108297e-05
-6.66937994666136e-06
-9.70123280983042e-06
-1.98506476639031e-05
-8.33053437384191e-06
-1.23767957420098e-05
-1.85441659875118e-05
-2.64463500754478e-05
-1.3873769083426e-05
-1.67517048752431e-05
-1.15031221554373e-05
-2.03107454829671e-05
-7.14992071981731e-06
-1.13452316433656e-05
-2.44500525975046e-05
-1.33889270378138e-05
-1.41584757080419e-05
-1.34230117463755e-05
-2.62029249669771e-05
-3.48794049960088e-05
-1.0459548972122e-05
-3.35161362460331e-05
-2.50098243263829e-06
-1.23908365935015e-05
-1.1168189863992e-05
-1.89391691186413e-05
-1.70489897868707e-05
-2.32977866861592e-05
-2.18673718318307e-05
-1.94697662333742e-05
-2.14251727301801e-05
-1.26076865410976e-05
-1.60261045489535e-05
-2.48551500074288e-05
-2.01104903457681e-05
-2.9713379232056e-05
-1.89567843097751e-05
-1.63532982023724e-05
-1.70808463810702e-05
-2.89600567154244e-05
2.84907925994612e-06
-9.7959246267411e-06
-1.78246157758573e-05
-2.37304258886396e-05
-5.98743336806078e-06
-8.74429827418974e-06
-1.98999049796075e-05
-6.56814281318597e-06
-2.03143895384597e-05
-2.32740782087616e-05
-1.9790364027423e-05
-3.43257244547046e-05
-4.66651329253182e-06
-2.69778918214711e-05
-1.44396142454607e-05
-1.53561015655724e-05
-1.15560548703426e-05
-2.08976297236139e-05
-2.29862470324003e-05
-1.01708863836255e-05
-5.75153786652817e-06
-4.20514988218594e-06
-8.45946372666073e-06
-2.89502132365371e-05
-1.63269039361089e-05
-2.22678886350542e-06
-1.44132686886124e-05
-2.08629102372004e-05
-1.92495871690521e-05
-9.89393393066638e-06
-1.21323287492833e-05
-2.39767473391218e-05
-1.321984424998e-05
-1.89353571816319e-05
-1.32880229518505e-05
-1.97332781635437e-05
-1.67022012220499e-05
-1.92017434677542e-05
-2.11448267085012e-05
-2.05304592652876e-05
-1.71864235780813e-05
-4.08285944667576e-06
-1.75281859371711e-05
-3.11078978013083e-05
8.45115305195706e-06
-5.15059414667434e-06
-1.57362423577386e-06
-6.80314572072852e-06
-3.11076598028582e-05
-1.01427246278736e-05
-9.40927347661833e-06
-1.28785449816106e-05
-3.76822595696459e-05
-2.46120721825243e-05
-2.99364575317018e-05
-1.13915771161083e-05
-1.46606494824061e-05
-1.78932658824283e-05
-1.35866235660324e-05
-7.39660930420221e-06
-2.12736475591271e-05
-3.15010068769386e-05
-1.48550349520493e-05
-1.68026140555123e-05
-1.17847031166257e-05
-2.19403748411562e-05
-1.66956194608953e-05
-1.99989672484027e-05
-4.16008876859929e-05
-1.69489492606039e-05
-2.43612598231068e-05
-5.93633278208575e-06
-2.40056285869381e-05
-2.41532696563825e-05
-2.94796425219983e-06
-2.75487023159518e-05
-2.02254969520958e-05
-3.48696263103492e-05
-1.42392372851113e-05
-2.43559387362043e-05
-2.18622551743806e-05
-8.28454752440582e-06
-1.54594577799088e-05
3.67581147166892e-06
-2.75634253521827e-05
-2.81823485493167e-05
-1.24863555147634e-05
-1.10014124689184e-05
2.92310194851014e-07
-1.38868851115374e-06
-9.99518773653647e-06
2.87274064044008e-06
-2.3184498585597e-05
-2.30920011546338e-05
-7.52780552781153e-06
-1.43057832348728e-05
-2.35308845858453e-05
-3.68787697166755e-05
-9.35285290032301e-06
-8.41665478193199e-06
-2.01137448750436e-05
-3.40818219512304e-05
-1.93434068465026e-05
-9.25911760187678e-06
-1.49369026504315e-05
-1.98725823988576e-05
-1.62963746778914e-05
3.8068590251607e-06
-1.55600330817904e-05
-4.89458785780186e-06
-6.67250846547421e-06
-2.77640883708476e-06
-2.23566549873175e-05
-2.91217914822198e-05
-1.94497360612996e-05
-1.53046796019977e-05
-2.54924055987216e-05
-2.49951186627657e-05
-2.97021811346022e-05
-1.61554003872951e-05
-1.14351753676409e-05
-1.62011871222701e-05
-2.57223278749939e-05
-1.6663848676956e-05
-8.04046562429754e-06
-4.28984357259083e-06
-2.37903721833261e-05
-2.33828552646247e-05
-9.44664458309229e-06
-2.34758223537315e-05
-3.3692108687861e-05
-1.03531152739167e-05
-7.01074075004873e-06
-9.31685585270778e-06
-2.7924242331014e-05
-2.41623288031024e-05
-2.18449032490785e-05
-3.98639675869796e-07
-2.06493937881904e-05
-1.53925187168815e-05
-1.17975646703428e-05
-5.10257069432852e-06
-8.02685872716867e-06
-2.48258370846212e-05
1.78602343282803e-07
-1.09026273893673e-05
-8.88102537417474e-06
-2.72163122563944e-05
-1.01331133763683e-05
-1.33725272616962e-05
-2.41230350965108e-05
-3.49105086437612e-05
-2.32226147535528e-05
-2.64349058602857e-05
-1.50944360196009e-05
-1.584638742693e-05
-2.72565017953285e-05
-2.7906427815511e-05
-1.54344108831641e-05
-2.8487336783088e-06
-1.49676053979545e-05
-4.70808650041405e-06
-6.34566927766783e-06
-2.8553793268497e-05
-5.93229784775153e-06
-3.54268496007989e-05
-1.87261984147445e-05
-3.2995949443277e-05
-1.07217430666848e-05
-2.96264896049312e-05
-5.07460930942318e-06
-4.3082172241002e-06
-3.64823373409598e-05
-8.84228981110502e-06
-1.79270179366497e-05
-1.32523962654044e-05
-5.29610170300335e-06
-1.05383858297211e-05
-2.78659597160244e-05
-2.04508934275368e-05
-7.91098728341895e-06
-3.2075615101938e-05
-2.28208996564826e-05
-9.72576215165638e-06
-1.1531053819197e-05
-6.73907819062871e-06
-2.24831403133121e-05
-1.75164008012069e-05
6.24529582442021e-06
-2.58768899537401e-05
-1.47225331665647e-05
-1.33447844560178e-05
-1.32971989052156e-06
-2.30447383544359e-05
-4.23572999122196e-05
-2.46475329310421e-05
-2.35230704717274e-05
-2.40972626473886e-05
-2.32077726686964e-06
-2.91730515538262e-06
-1.12333856569239e-05
-1.66805468619731e-05
-1.22169076663454e-05
-2.84609843492393e-05
-2.92130891070713e-05
-1.00697758873402e-05
-2.0321492339682e-05
-2.63087769589058e-05
-1.39699117666535e-05
-3.13840218101776e-05
-2.92997869899216e-05
-9.21306231205651e-06
-8.3246452757936e-06
-1.78106252848354e-05
2.92822824039814e-06
-7.68797717031056e-06
-2.08226665052981e-05
-1.17755525317575e-05
-1.92312873139918e-05
-1.77897676004968e-05
-1.89083347596835e-05
1.17083633252332e-05
-2.88234272766838e-05
-1.8659022578103e-05
-3.50382960083024e-05
-3.24059984244652e-05
-4.5342314964481e-05
-1.10058557918669e-05
-2.66532500934244e-05
-1.92730298066083e-05
3.99961875644228e-06
-7.73379365719725e-06
-1.10392878440609e-05
-2.89993828989837e-06
-3.62274981453393e-05
-1.84217248658927e-05
-2.83815671840717e-05
-2.85095651824372e-05
-6.59725393009983e-06
-6.86748011897358e-06
-2.51953582589237e-05
-2.28364856362274e-05
-2.13252541824195e-05
-1.66753590325479e-05
-2.33684242929772e-06
-5.00641492638916e-06
-1.8107156589356e-05
-1.21314203791004e-05
-1.48440006946727e-05
-2.42277147849977e-05
-1.67844884547133e-05
-2.00511904479655e-05
-2.84757467296033e-05
1.52053449252973e-07
-8.9707728919733e-06
-1.28349378190488e-05
-1.34826967880212e-05
-5.47487926781943e-06
-2.93923263195238e-05
-2.49144455872179e-05
-2.31419587691121e-05
-3.58006480910698e-05
-1.41700613111585e-05
-4.43062696337735e-06
-1.72221301141566e-05
-1.23479481896473e-05
-5.2673042796718e-06
-1.38667043156771e-05
-1.33645877525833e-05
-2.8638652625855e-06
-5.82066757264825e-06
-1.94726775408958e-05
-1.57660634518252e-05
-2.38555636702835e-05
-3.95465945097972e-06
-1.49467382163645e-05
-2.34862381525825e-05
-1.65073180620334e-05
-6.78013569183649e-07
-4.72350014021478e-06
-1.52386912511719e-05
-2.50035857651096e-05
-8.89069238313298e-06
-1.08804821679684e-05
-1.55547690232675e-05
-7.51060082381147e-06
-9.04753356921571e-06
-1.72910624603514e-05
-3.31373412181168e-07
-1.01157485283726e-05
-5.55332765828967e-06
-3.85652810854087e-06
2.48819169710529e-06
-1.97569141136564e-05
-2.30005474666511e-05
-1.07475058459049e-05
7.1184242432442e-07
6.69918279720531e-06
-5.3155899616376e-06
-1.5275093313131e-05
-1.4715758295998e-05
-4.42747233108621e-05
-1.76163648894208e-05
-2.35379296463424e-05
-1.61562371420499e-05
-1.91199596465254e-05
-1.18550444029785e-05
-1.67617526531669e-05
-2.24727992973678e-05
-2.33298954411435e-05
-1.29123777039649e-05
-2.50227191570894e-05
-2.32810230669833e-05
-2.50547760669648e-05
-3.11074721812272e-06
-4.05638819472118e-05
-2.29437436115329e-05
-1.11022703682119e-05
-1.80462882017592e-05
-1.3869340616696e-05
-9.22244002074346e-06
-2.09640726400433e-05
-1.12152610279158e-05
-1.79824906921362e-05
-5.46318225386016e-06
-2.8833235361941e-05
-3.45647088566059e-06
-2.85509313226261e-05
-1.1779280828614e-05
6.12697224812486e-06
-2.86656862820816e-05
-1.09275343258109e-05
4.35831837047148e-06
-8.79969858244662e-06
-4.58716708198066e-06
-1.81115352098357e-05
-1.91970455978979e-05
-1.77699037633466e-05
-1.04168945589212e-05
-1.62794037723232e-05
-9.46671972247974e-06
-3.24984880159884e-05
-2.59884398518706e-05
-1.14556442609939e-05
-2.59873823003039e-05
-2.01090226649002e-05
-1.28879240311378e-05
-9.15334802971888e-06
-2.6912428952253e-05
2.68986791070665e-06
-2.25535666468303e-05
-2.09727182996357e-05
-2.39068219788368e-05
-2.13466047191018e-05
-2.79989469581906e-05
-1.09962409858686e-05
-2.06001129216994e-05
-2.19517097760747e-05
-2.30916483734648e-05
-1.57706404668963e-05
3.44883852115468e-06
-2.07257553589574e-05
-4.74332045668424e-06
-1.42028444863601e-05
-2.05782165717344e-05
-2.02460032329917e-05
-1.55118673846665e-05
-3.41235431280157e-05
-1.05464240043294e-05
-5.53728735629506e-06
-1.90604183201678e-05
-2.85243034349632e-05
-1.64864704709928e-05
-2.409057340441e-05
-1.65093416172931e-05
-1.16361318328334e-05
-2.64915997897721e-05
-3.8885468692489e-05
-2.10628355419849e-05
-1.36690102229807e-05
-1.83778212861334e-06
-2.16381846466981e-05
-7.5191439732353e-06
-1.72460081877848e-05
-1.56787277463753e-05
-3.90593965853527e-06
-8.01727398666439e-06
-1.48387832773605e-05
-2.46964496341523e-05
-1.37645721002005e-05
-2.60609860975688e-05
-2.10368004175157e-05
-2.71015123663779e-05
-3.55481114061255e-07
-2.45957838470228e-05
-2.49508044298498e-05
-2.36637357466843e-05
-2.43859468393668e-05
-2.09788096668116e-05
-1.36944073782105e-05
-1.68356254885751e-05
-8.88701203525911e-06
-1.44214973319962e-05
-2.17381912878572e-05
-1.40639305218934e-05
-1.23165060716056e-05
-1.52922024934668e-06
-8.8906238257941e-06
-4.74389303149227e-06
-2.193445990857e-05
-3.77230131673861e-05
-1.67047276176481e-05
-2.05610054974663e-05
-6.69782547574265e-07
-3.36070616674903e-05
-2.17976588387987e-05
-1.94552266221825e-05
-2.32847875129493e-05
-1.55514940125315e-05
-7.19610108038557e-06
-1.25487259424042e-05
-1.88445821671798e-05
-5.56702643341768e-06
-2.33022584100098e-05
-1.15385188220299e-07
-1.99989630108705e-05
2.35651517295412e-06
-2.95786402712474e-05
-1.21168363694607e-05
-1.58678031460181e-05
-2.83209902263041e-05
-1.56307001348372e-05
-1.93040988360349e-05
-1.7157837317961e-05
-1.14635995715808e-05
-2.08776344269298e-06
9.84679769473611e-06
-2.46740094649102e-05
-9.80846493202194e-06
-3.20460595601397e-05
-2.51698199969936e-05
-1.43990320341816e-05
-1.20958587359163e-05
-1.63022361958073e-05
-1.47512787054841e-05
-2.24583389759251e-05
-2.50628866883466e-05
-1.84497883049843e-05
-2.19543216919965e-07
-2.79521838061804e-05
-2.14669662075499e-05
-3.4053397193624e-07
5.1789649957232e-06
-1.47139525499134e-05
-6.6201192215426e-06
-7.16221370775411e-06
-8.38766688393005e-06
-3.63190280877623e-05
-7.78186634668758e-06
-1.77934555584316e-05
-2.35632454989608e-07
-7.95048280685145e-06
-9.65336290109115e-06
-1.30929414163752e-05
-8.71913271327466e-06
-1.15943234785402e-05
-9.60232800273797e-06
-1.91122539642548e-05
-2.02765978283801e-05
-2.35116862255807e-05
-1.67262719695798e-05
-1.35356958740421e-05
-3.33799934519292e-05
-1.41849786658795e-05
-1.44003789868831e-05
-1.54169610066447e-05
-2.20014576967932e-05
-1.52630752712594e-05
-1.0533918590481e-05
-1.3143201967931e-05
-1.54657265466315e-05
-3.13418545818112e-05
-2.84770988287633e-05
-1.59950522814676e-05
-2.18325784256483e-05
-1.78417822354957e-05
-1.86864195530233e-05
-1.69900313001713e-05
1.19701883744387e-07
-2.02706335369648e-05
-1.5151926143637e-05
-2.5510816183044e-05
-2.87518109859072e-05
-3.08626575064864e-05
-2.29313254047064e-05
-2.89897560577199e-05
-1.60268311410594e-05
-3.44705548113884e-05
-2.19341266980642e-05
-2.62363489257184e-05
-2.48710511331957e-05
-2.59763362236413e-05
-1.5092695308709e-05
-2.51840696193395e-05
-2.4298081373109e-05
-2.04318973732341e-05
-1.34255842634018e-05
-7.26382316912867e-06
-1.67100079319769e-05
-1.95166374110096e-05
-1.36582048641997e-05
-1.31536492205981e-05
-1.29292615254173e-05
-1.02319910669783e-05
-2.32505309342187e-05
-2.07605873553338e-05
-3.92785935281566e-05
-2.82791031916253e-05
-2.06718176373781e-05
-6.96833657546489e-06
-1.10528031589531e-05
-3.52063218759976e-06
-4.28353020909976e-07
-2.03228264852272e-05
-5.87663776237025e-06
-1.14652777950925e-05
-7.84005855523778e-06
-1.75662755255051e-05
-9.36434575570119e-06
-5.87621093058445e-06
-3.14099059926811e-06
-1.718775740916e-05
-1.10609174963028e-05
-1.49928410325381e-05
-5.72397267600248e-06
-1.70343755930979e-05
-1.42539921414276e-07
-2.71971480945149e-05
-1.75339237536574e-05
-2.18172906017754e-05
-5.81913769189536e-06
-2.22759469364472e-05
-1.49611683653771e-05
-2.11622398295083e-05
2.62513020440101e-06
-2.14900130049768e-05
-1.61988370402437e-05
-1.81529330437859e-05
-4.42113731346135e-05
-1.51047427417439e-05
-1.71379190418989e-05
2.24797838622093e-06
-1.79962832692808e-05
-2.48298145332485e-05
-3.82964549230376e-05
-1.54213370864649e-05
-6.33503847650435e-06
-6.91366404323011e-06
-1.88156706663364e-05
-3.04692161422509e-05
6.36879408918851e-06
-3.03096752204492e-05
-2.100704596443e-05
-1.37134350353837e-05
-4.76582398873498e-06
-5.14633232992302e-06
-1.3721854698015e-05
-3.60100880226081e-06
-2.16485167951578e-05
-9.90333191273507e-06
-2.37452815650932e-05
-3.53960656803862e-05
-8.68491622977963e-06
-4.80126625155164e-06
-1.27061102077662e-05
-2.16914509780183e-05
-1.38308797869331e-05
-1.05400737501053e-05
-3.90046966794751e-05
-1.81689680310675e-05
-1.8701673023786e-05
-2.05843448458222e-05
-1.30985174427071e-05
-2.4926253996766e-05
-2.49196018497544e-05
-7.4279138676779e-06
-1.37361612446788e-05
-3.05672853652862e-06
1.38977283567054e-06
-2.11445394267424e-05
-1.00912667640236e-05
-3.42673133075937e-07
-1.45991050291729e-05
-3.1029930855204e-05
-2.7643595258172e-05
-2.03539264572916e-05
-3.56653392640811e-07
-1.89504604257395e-05
-2.39072048735206e-05
-1.28441034669968e-05
-1.22170193558976e-05
-8.59683200837639e-06
-5.6464279840088e-07
-1.91522156289693e-05
-1.22760802575313e-05
-2.09706223797249e-05
-1.40390841763771e-05
-3.10053767780431e-05
-1.44447889855468e-05
-1.69082020987502e-05
5.2783764217282e-07
-3.97917520791389e-06
-1.07377326186103e-05
-3.58700945739718e-05
-1.85988267199149e-05
-2.37780497856628e-05
-3.33280652534554e-05
-1.5208278740596e-05
-1.15682940484623e-05
-1.74041103125013e-05
-1.48388479048273e-05
-3.87119645058863e-06
-2.13415908964725e-05
-6.01584686803135e-06
-1.63606578285739e-05
-2.51287269100184e-05
-1.16437237083903e-05
-2.54115597033175e-05
-2.46066354626367e-05
-6.6422588866633e-06
5.21758712469135e-06
-1.9415554890912e-05
-1.82752409864339e-05
-1.12545342968112e-05
-3.41082722733629e-05
-1.11676767565236e-05
-1.00390521864925e-05
-2.8463477995447e-05
-2.34327868742687e-05
-3.1776229623407e-06
-2.58631585391121e-05
-1.35132404758044e-05
-9.65619944026011e-06
1.55675582583903e-06
-1.3790535552509e-05
-2.22009145898504e-05
-3.23952522382532e-05
-1.38863302483793e-05
-2.7032081091069e-05
-1.7719352878969e-05
-1.34737424771222e-05
-9.78179195450176e-06
-1.60566663751724e-05
-2.73568826854921e-05
2.08340705208665e-06
-2.0160634568422e-05
-1.02073921363376e-05
-1.12565618702405e-05
-2.39148188706853e-05
-9.80480373381876e-06
-1.16692373550497e-05
-3.32325757095957e-05
-1.13659812571409e-06
-9.45476272369975e-06
-2.6138287249522e-05
-8.2463082351458e-06
1.31273307722711e-06
-8.29536708310524e-06
-5.38131141811185e-06
-2.90351741728902e-05
-1.06653225495368e-05
-5.94319977449361e-07
-9.43603593629807e-06
-2.2737744320192e-05
-1.54141884448744e-05
-1.79038622854334e-05
5.39174120599339e-06
-1.82966080292623e-05
-2.46952973917873e-05
-1.06303521838618e-05
-1.19433433917638e-05
-2.57536370238965e-06
-1.86205039565652e-05
5.37092542359465e-06
-8.99246630534644e-06
-1.07542954349742e-05
-2.12167482109249e-05
-8.14940672318541e-06
-2.34809820867977e-05
8.74169493954802e-06
-4.03873789613477e-06
-2.34653036794592e-05
-7.9100744097254e-06
-1.68394873060361e-05
-1.75000593580147e-05
-2.05399780802713e-05
-5.70096565076754e-06
-1.10896148042941e-05
-1.20569034380669e-05
-6.64262976220515e-06
-2.6719352703732e-06
-1.45076839774318e-05
-1.02155938728854e-05
-2.36276503032661e-05
-1.92951566523482e-05
-8.11714751630262e-06
-2.06418027870801e-05
-7.99421597145447e-06
-2.07612474368618e-05
-1.25541764820508e-05
-3.59895399044712e-05
-1.52441619973607e-05
-4.21284747645911e-05
-1.16022788346424e-05
-1.79225367406167e-05
-1.88751474486205e-05
-2.13452311179896e-05
-2.08803988538477e-05
2.14889300120035e-06
-7.22884236541718e-06
-2.30727382764601e-05
-7.73770224057222e-06
-1.09539481999232e-05
-2.99593718682128e-06
-1.02137582258031e-05
-1.79124946899296e-05
-8.09548008958418e-06
-4.09767190540166e-05
-1.48211915405372e-05
-1.95892124988023e-05
-1.86142407938981e-05
-2.74515380927756e-05
-2.04477758869603e-05
-1.95277552933303e-05
-2.73760621521887e-05
-2.80278520361427e-05
-1.01352416726026e-05
-2.83118395317913e-05
-1.84965145348331e-05
-3.08552285313373e-05
-1.42011107941675e-05
-2.11720200359456e-05
-8.21538940092844e-06
-2.8531711899495e-05
-5.71421232802941e-06
-1.12479548579927e-05
-1.85475975602767e-05
-1.88001045947748e-05
-1.91150989468271e-05
-2.36858752621698e-05
-2.00360119903927e-05
-3.80830087739555e-06
-1.01264079844779e-05
-3.43567513639296e-05
-2.74308315925051e-05
-5.86616907563586e-06
-2.35566893851615e-05
-2.62683404604948e-05
-9.46778716792618e-07
-1.16145991381654e-05
-3.1963612823944e-06
-2.85373911673614e-05
-2.85623693282315e-06
-9.58687251829109e-06
-1.95841942272568e-05
-2.23316682782865e-05
-2.32228358779552e-05
-2.33941937251841e-05
-2.39934805052761e-05
-2.17651344504603e-05
-1.75386775063046e-05
-1.06353806260175e-06
1.62711396913119e-06
-2.43582707290122e-05
-2.22005178836429e-05
-1.92680866192344e-05
-1.91293804568421e-05
-1.15806161364467e-05
-1.57623603949663e-05
-1.28291112812925e-05
-1.90791071618943e-06
-8.61504552152392e-06
3.78690640559603e-07
-3.69860845071966e-05
-1.70859815608495e-05
-6.96562198410074e-07
-2.14770707358387e-05
-2.28699538454229e-05
-1.51938217350414e-05
-1.8872931144836e-05
-2.42654976956708e-05
-1.37962930412274e-05
-8.66381737539593e-06
-6.16055068652982e-06
-1.9544153972885e-05
-3.3526494783035e-05
-1.78420174484009e-05
-1.84551593412675e-05
-2.46338352465632e-06
-1.044934729501e-05
-1.74262560638406e-05
-2.24341446951015e-05
-8.90808074432317e-06
-3.08912291908569e-06
-9.70835919187781e-08
-2.4959601644014e-05
-3.13884844686314e-05
7.5955127946585e-06
-1.1386066140147e-05
8.94813104327265e-06
-3.86143066517819e-05
-7.38658576620045e-06
-1.55393085580715e-05
-2.60719850303322e-05
-2.53073120837229e-05
-2.10309143458482e-05
-3.0832377753258e-05
-2.6317954903859e-05
-7.7706650732277e-06
-2.21864319534205e-05
-3.05606601701713e-05
-1.09424566808053e-05
-8.11538211116203e-06
-6.46386342283422e-06
-1.05944366020044e-05
4.44696787592149e-06
-2.12056009153215e-05
-1.31633858623122e-05
-2.40707111328629e-05
-4.98750309164706e-06
-6.22327857670901e-06
-2.54447844602158e-05
-1.23092540261751e-05
-3.90219159135342e-05
6.27860958352622e-06
-1.10876571986711e-05
-2.04600337893398e-05
-2.20823322018293e-05
-1.53297180626726e-05
-2.57479962500789e-05
-8.30209021885937e-06
-2.14965225391918e-05
-7.24876412428269e-06
-1.36133232633997e-05
-6.99264458132529e-06
-8.80851277485942e-06
-9.69712478670369e-06
-2.07093309915464e-05
-1.59907198752599e-05
-1.33201018053542e-05
-1.36442214315526e-05
-1.21504202366315e-05
-2.15796587667248e-05
-1.15457068345868e-05
-2.59222917592625e-05
-1.41471853414465e-05
-8.83922293359125e-07
-3.88555795568053e-06
-3.05343066734743e-05
-4.68581867597654e-05
-1.47038718934415e-05
2.42548130871074e-07
-1.95285097816247e-05
-9.0820497155492e-06
-8.80880245623549e-06
-1.16264558970091e-05
-2.79945793301787e-05
-1.12463463954901e-05
-1.40436368399992e-06
-1.96068024949307e-05
-2.8242575268881e-05
-2.60949566949014e-05
-1.79229752518112e-05
-4.10686661762335e-06
-1.05840951026986e-05
-2.42318832835375e-05
-1.36780923234366e-05
-2.35545286248721e-05
-1.27039870847675e-05
-2.25665472580784e-05
-2.20967170542487e-05
-6.7948739650907e-06
-1.01882554357038e-06
-1.39623494464362e-05
-2.40976545483344e-05
-2.64488435207821e-05
-9.20683798377889e-06
-2.62418201948015e-05
-1.62359670004793e-05
-2.82551939510602e-05
-2.55616258433085e-05
-6.57799341789697e-06
-2.06686227850024e-05
-1.75816138236133e-05
1.64730447160535e-06
2.55156984931559e-06
-8.05721038522655e-06
-1.29829269044949e-05
-1.81914621235664e-05
-1.25911326472709e-05
-1.28007009593753e-05
-1.08692600195715e-05
-9.56639342701084e-06
-7.72164329879054e-06
-2.06094521066777e-05
-2.85396419711947e-05
-9.13517182314118e-06
-3.31615139404671e-05
-3.1514441327607e-05
-1.43456718685163e-05
-1.39411741627053e-05
-6.00391370151669e-06
-1.50493698865018e-05
-1.9977045126586e-05
-1.71942208216296e-05
2.96602214479716e-06
-2.04892619216839e-05
-1.78238400468535e-05
-2.77074874387327e-06
-2.13963252397711e-05
3.13887599358651e-06
-2.84816203355107e-05
-2.37977843128258e-05
-1.07001795520707e-05
-1.65711720269785e-05
-2.39057247746728e-05
3.62164920576072e-06
-1.94628930959616e-05
-1.76103449210539e-05
-1.28159936223185e-05
-2.948044799364e-05
-1.29338453045975e-05
-3.05554373577018e-05
-1.75714013425825e-05
-4.91002818569805e-06
-1.05463082831944e-05
-1.04832258606447e-05
-2.83743877060854e-05
-1.15850752493232e-05
-4.09940762229224e-06
-1.78554028478077e-05
-1.86209760991518e-05
-1.65595950958388e-05
-9.3217060127884e-06
-3.49266039484836e-06
-7.22744528720671e-06
-6.51879913404979e-06
-7.09042737569199e-06
-1.99988240627545e-05
-7.9912044631817e-06
-2.40627637297003e-05
-8.51676801566524e-06
-5.29486420164794e-06
-2.2358249771731e-05
-1.68704161134781e-05
-1.58558352815589e-05
-2.32882082875001e-05
-2.55354943693824e-05
-1.25095972700404e-05
-8.70740931714708e-06
-1.64497574334872e-05
-2.35677385467789e-05
-4.10636615219918e-06
-2.88273337491011e-05
-2.32569143457941e-05
-1.42318194425823e-05
-3.24554812137929e-05
-1.44356939547932e-05
-5.99562143020107e-06
-1.61389320155982e-05
-6.00510973644657e-06
-5.7363805505726e-06
-1.54759067705323e-05
-1.62647638964819e-05
-3.7173742431382e-06
-2.0175081288629e-05
-3.9406554355909e-05
-1.58163128368151e-05
-7.08084814685611e-06
-2.36109479188619e-05
-1.83441615850091e-05
-1.15541483161916e-05
-2.01591444237198e-05
-1.98280557702223e-05
-1.74737914669781e-05
-2.51322323688075e-06
-1.33515193635578e-05
-1.58356963084522e-05
-2.60813392318529e-05
-1.37847011200224e-05
-1.89050911930426e-05
-1.37656998253847e-05
-5.489161625713e-06
-1.24269155822607e-05
-1.45220396385931e-05
-2.19193213269172e-05
-1.12459380122979e-05
-9.35268220735192e-07
-5.62393323086461e-06
-2.24226606352432e-05
-3.15242403254441e-05
-9.08411922816258e-06
-2.20626770149308e-05
-3.19138711542056e-05
-1.93993097506358e-05
2.18914892597325e-06
-1.0006722125899e-05
-4.27721522008214e-06
-5.35432328680181e-07
-1.58028282476941e-05
-1.02139835299269e-05
-1.79348227552688e-05
-6.34460915639603e-06
-6.89366114916254e-07
-8.04061352783401e-06
-1.74685892856599e-05
-1.26624552277582e-05
-2.00591509438193e-05
-1.61305790797704e-05
-2.58749068651161e-05
-6.1231810616149e-06
-2.69578583629626e-05
-3.16236703149031e-05
-2.27418743182636e-05
-2.22380209623445e-05
-2.85399221443868e-05
-1.42395001643051e-05
-1.82237502438416e-05
2.62944215480872e-06
-8.65074363334342e-06
-3.45609197826639e-05
-1.61091341894172e-05
-3.02065728371385e-05
-9.40879149124949e-06
-2.04467780618966e-05
-2.22561885588032e-05
-1.9344282685647e-05
-2.50854779851327e-05
-3.83870990330233e-06
-2.80001379206531e-05
2.13493504761749e-06
-9.44014371112704e-06
-1.46951086642431e-05
-1.44692365652705e-05
-2.28946007756215e-05
-4.06053725878541e-05
-2.63015787271706e-05
-2.61809286066725e-05
-1.55359005156823e-05
-1.90748868304049e-05
-1.75967842909603e-05
-5.9222246564351e-06
-2.16641275072049e-05
-1.77196132074583e-05
-6.59056446340287e-06
-1.79965610738725e-05
-2.75723089784017e-05
-6.99136192439429e-06
-2.9642084703969e-05
-1.52434420284506e-05
-1.92294354213036e-06
-1.60656266390585e-05
-2.46660559102878e-05
-6.68517289590286e-06
6.22789729936553e-06
-1.51542046422497e-05
-2.34676363853415e-05
-1.99201185325026e-05
-2.14594689536287e-05
-2.95072073600395e-05
-1.44892040710812e-05
-1.89620902251723e-05
-1.71513137715382e-05
-1.59083495719253e-05
-2.74432485936583e-05
-2.62315133597443e-05
-2.32407450281272e-05
1.31640811212246e-05
-2.69536980242542e-05
-2.474457743225e-05
-9.12090609893833e-06
-1.37505253261018e-05
-2.64804924480232e-06
-2.66275477733082e-05
-9.8260183860245e-06
-1.60143582918997e-05
-2.56884244927012e-05
-1.25850303551176e-05
-1.57770845899222e-06
1.21503016244788e-07
-3.18614039696939e-05
-2.02224664175636e-05
-1.60963508288819e-05
-1.44138186293739e-05
-5.06591734199561e-06
-2.09101160911388e-05
-1.58321232883335e-05
-1.3868957188766e-05
1.24955384364065e-05
-2.21153002421703e-05
-1.30152228628232e-05
-2.25399039201179e-05
-5.46507545564145e-07
-2.15216401033698e-05
-7.8759950391746e-06
-3.32096527443847e-05
-1.36268082574793e-05
-1.48864401005281e-05
-2.72105136368958e-05
-1.43608597499482e-05
-2.3231073991726e-05
-2.03084097053098e-05
-2.6274155824294e-05
-1.44564418584936e-05
-1.27253588769713e-05
-2.38762702061672e-05
-1.71209133545502e-05
-2.02330750844411e-05
-2.04850866627029e-05
-1.69506098160737e-05
-1.91158938874068e-05
-1.17419952729663e-05
-4.23209249871403e-06
-3.69952853283787e-06
-9.33041209747443e-06
-1.79421274159763e-05
-1.61156121366456e-05
-5.95422285269809e-06
-4.37308680471259e-06
-2.89941567668823e-05
-2.27620643777316e-05
-4.09422952631583e-05
-1.4442398656774e-05
-1.87537265942037e-06
-2.55311307015633e-05
-2.93963716937273e-05
-4.9704945125919e-06
-1.96586577189946e-05
-2.56735445035559e-05
-1.19983084360959e-05
-2.9152921467401e-05
-2.23367229770379e-05
-1.25037931180622e-05
-6.20122053967546e-06
-1.78299741640474e-05
-3.06807513859665e-06
-1.43400345763369e-05
-6.99304577657663e-06
-3.25589845700848e-06
4.99705936384178e-06
-1.65710110572116e-05
-6.02622331501629e-06
-2.85012935560149e-05
2.00026044358122e-07
-1.03580293630769e-05
-5.44187033134618e-06
-1.95160983162452e-06
-2.34819976716186e-05
-6.48667146185376e-06
-2.83960721391737e-05
-1.48484197060258e-05
-1.07123606395668e-05
-7.70775012876723e-06
-2.47788393646286e-05
-1.98875192435003e-05
-5.03172473823898e-06
-1.27803934710939e-05
-2.29525332613534e-05
-1.95299858320446e-05
-7.56044414143216e-06
-1.54481117156744e-05
-2.54581779865501e-05
-2.30883284067401e-05
-8.47111034541152e-06
-1.66488491491339e-05
-1.42050165837927e-05
-8.35856176586456e-06
-2.95676658443213e-05
-2.83031359724455e-05
-3.09532526749597e-05
-3.04455902235101e-05
-3.74960223158013e-05
-9.2505318110857e-06
-1.30444673881416e-05
-1.6296342961258e-05
-2.73316051960818e-05
-3.63214958906166e-05
-1.41273625930544e-05
-6.17916469156947e-06
-2.09152848734059e-05
-2.42286048794204e-05
-1.45165414502568e-05
-1.48321803241986e-05
-2.8664001783519e-05
-1.5772019101208e-05
-1.56785559457472e-05
-1.75789299066154e-05
-2.13817862386994e-05
-2.49008188761562e-06
-1.25440307297406e-05
-2.46285143080282e-05
-1.55251273486671e-05
-2.29682263419408e-05
-2.53899913771527e-05
-1.23499285912109e-05
-1.41458531564435e-05
-2.47947999780305e-05
-1.71880202032181e-05
-1.19843466586999e-05
-2.15615733800121e-05
-9.53443723226913e-06
-9.23394529747208e-06
-1.68000685142929e-05
-3.49947911213165e-06
-1.84358286007023e-05
-2.16843802489443e-05
-1.35567637050793e-05
-1.10622791970111e-05
-1.59832519169042e-05
-1.47332252815916e-05
-1.24837831196761e-05
-2.2047881512272e-05
1.35347576838367e-06
-3.90876655511192e-06
-1.15397179595194e-05
-1.76073106411682e-05
-1.46750625429358e-05
-9.70020070279122e-06
-1.57871877508714e-05
-1.33260383185226e-05
-1.03060732019827e-05
-1.41186680038735e-05
-1.37619539520515e-05
-1.29116641565935e-05
-1.19441202612065e-05
-1.98002635853504e-05
-2.06176928956951e-05
7.24366889185989e-07
-2.09367717666583e-05
-1.6267154011713e-05
-1.34275871780857e-05
-2.24634055331724e-05
-1.91862983189308e-05
-3.36020838378527e-05
-1.30897925236894e-05
-1.59628801161639e-05
-2.857437639396e-05
-2.04097915802313e-05
-2.46738122325137e-05
4.716690609125e-06
-9.94098139078624e-06
1.00520565633418e-05
-2.62304940262197e-05
2.88731753543186e-07
-2.26790042233914e-05
-2.18256261035973e-05
-1.54407996260494e-05
-2.88921800274481e-05
-1.93835988918426e-05
-9.0150577169655e-06
-1.32267905223505e-05
-3.29578589893406e-05
-8.53475277172476e-06
-7.22739706059964e-06
-1.12907099476722e-05
-3.12492282679124e-05
-1.41487671930854e-05
-1.96786808006586e-05
-2.25362228609003e-05
-1.66762384059437e-05
-1.24346848342285e-05
-1.03479530157214e-05
-2.13685040712064e-05
-5.52230351362645e-06
-3.61200778972376e-06
-9.27556449041876e-06
-1.77509239956112e-05
-2.90863098572923e-05
-7.30456636806652e-06
-1.81533029084463e-05
-2.22103850934502e-05
-8.78933305562142e-06
-1.28529487853592e-05
-1.75887485512805e-05
-1.23766962398196e-06
-2.4967610104532e-05
-9.88198858289291e-06
-1.61194973395037e-05
-1.88953975044098e-05
-7.34508150268744e-06
-2.24459313373669e-05
-3.41011820289763e-06
-1.07548435549016e-05
-1.31331224199063e-05
-2.57351831205525e-05
-1.88744690958805e-05
-1.20620276262959e-05
-3.82544954913722e-05
-5.84345852301726e-07
-1.24183285070606e-05
-2.16219804947886e-05
-1.40079022805789e-05
-2.62312606799875e-05
-1.86001512005297e-05
-2.9211917533734e-05
-1.53727428385573e-05
-2.16810165083148e-05
8.06899959618508e-07
-5.09439999330418e-06
-1.50806840331533e-05
-1.84019667836195e-05
-2.12295167673991e-05
-9.16982155354648e-06
-4.84516736274638e-06
4.23000179570942e-07
-4.38018285429052e-06
-8.5406744612584e-06
-2.18771424913385e-05
-1.0123645517909e-05
-6.46795716874545e-06
-1.71789549804866e-05
-5.76789000461142e-06
5.22595646162145e-06
-2.34698865390832e-05
-2.75450270065125e-05
-1.69730366697785e-05
-2.63048704554479e-05
-1.28284874986439e-05
-1.05526632160612e-05
-1.59966622345558e-05
-3.31447747531241e-05
-1.82399178549917e-05
-1.48291370694854e-05
-1.9969341733278e-05
-2.89567058684893e-05
-1.84528830336794e-05
-2.20253122073151e-05
-1.08837510815823e-05
-2.73541892871143e-05
-1.20004046226821e-05
-2.52692580889482e-05
-2.16174290307543e-05
-1.77410159947978e-05
-3.49437505327707e-05
-2.36519086787964e-05
-1.72885268200606e-05
-1.76512331100472e-05
-1.78480813906435e-05
-1.83681149357741e-05
-1.68877442751797e-05
-1.40979075796108e-05
-1.18532972920531e-05
-2.46799750919627e-06
-1.52718168765236e-05
-7.83650665682622e-06
-3.06523750286933e-05
-3.0057363124816e-05
-3.25175935335569e-06
-3.25849308670661e-05
-2.79663366820683e-07
-1.75106478804142e-05
-2.52001403328166e-05
-1.50179347397612e-05
-1.38236234181225e-05
-1.55749428563459e-05
-1.50102110611066e-05
-2.49269265758962e-05
-1.9025427449914e-05
-2.41368292728005e-05
-5.32108290655558e-06
-7.4740006496574e-06
-1.56337775628588e-05
-1.17968697430124e-05
-5.14904030546275e-06
-3.88463237510561e-06
-1.28821997247309e-05
-3.0588086708699e-05
-1.93551884570257e-05
-1.68283131301419e-05
-1.23038181890769e-05
-2.63307650020857e-05
-1.63537069128464e-05
-1.00838878422972e-05
-2.3877896155468e-05
-3.28434448113859e-05
-1.79528781703129e-05
-6.84905999043902e-06
-2.4199990956021e-05
-5.74902129216492e-06
-2.78275998655475e-06
-1.77317421233098e-05
-2.90437627383175e-05
-2.80146520532271e-05
-1.91509876583583e-05
-9.21169881312497e-06
-1.3410473269195e-05
2.61144956310372e-06
-8.2626965466723e-06
-1.97170065506522e-05
-1.82207143445839e-05
-1.15616840624056e-05
-8.0196395245957e-06
-1.98567566738648e-05
-6.37231853569191e-06
-6.2138523867971e-06
-7.45914596648158e-06
-1.6427778575878e-05
-1.63087993407156e-05
-3.92479924270941e-05
-2.70616986792441e-05
-1.48683100525967e-05
-2.21210393916397e-05
-1.15079973876314e-05
-3.3530004865e-06
-2.15855402408582e-05
-4.90634066061446e-05
-1.50233527014609e-05
-1.81295378024237e-05
4.22856111287944e-06
-7.53803201803147e-06
-5.37691127304355e-06
-1.94922195288218e-05
-6.39894792953836e-06
-1.08407094627242e-05
-1.29038050454694e-05
-2.2704809931254e-05
-1.89563784743889e-05
-2.35929815283693e-05
-1.0187395223657e-05
-5.55201339256001e-06
-1.36076784345818e-05
1.66903644701045e-05
-1.13858112028075e-05
-2.10294140427459e-05
-2.2541877237817e-05
-1.2442365762545e-05
-2.99483499477152e-05
-1.21518482987475e-05
-2.32622451718622e-05
-9.95793351348396e-06
-5.88984481937124e-06
-2.47467617436119e-05
-7.74758974481039e-06
-2.36586676258842e-05
-1.17626414245836e-05
-9.34956583444934e-06
-2.74465102532485e-05
-3.04468451287774e-06
1.21189541146362e-06
-1.45642198232142e-05
-1.969683084127e-05
-2.44524477860625e-05
-1.21991627847529e-05
6.41612272330193e-06
-1.61105106759333e-05
-2.10622898684518e-05
-1.48339756197163e-05
-2.81409070775473e-05
-1.46917362710428e-05
-1.58799639171409e-05
-5.26157126650127e-06
-1.71832165275427e-05
-2.0545559570886e-05
-9.72697520113227e-06
1.90822583276049e-06
-1.23934093173868e-05
-6.40228941986946e-07
-6.87251196864074e-06
-1.15510135920894e-05
-5.2808083773765e-06
-9.43989161137418e-06
-2.37269946284105e-05
-1.19975014849114e-05
-1.97652995011048e-05
-2.47236606983783e-05
-1.99680178562765e-05
-1.91697341512228e-05
-1.51292979177938e-05
-1.76831063585456e-05
-2.29481728555118e-05
-1.17745146536301e-05
-2.49248152043977e-05
-2.0382098821232e-05
-2.08360241245228e-05
-4.39965816574292e-06
-3.22581633870647e-05
-1.99214309966588e-05
-2.7651490866225e-05
-3.22234569107709e-05
-2.71339979904544e-05
-3.02906238395553e-05
-3.75069429402079e-05
-1.38871055063183e-05
-1.75242776128629e-05
-2.28808486921472e-06
-6.42505585435073e-06
-1.31961815813726e-05
-2.27173352495226e-05
-2.16368324814181e-05
-1.18169366616771e-05
-2.66432952577674e-05
-1.19101827251966e-05
-2.07005132030152e-05
-2.96785398012071e-05
-4.07306675151545e-06
-2.22780703897638e-05
-5.35446786200214e-06
-1.44665835369737e-05
-7.20801000557274e-06
-1.32212563570995e-05
-2.09839166338106e-05
-1.47600125851644e-05
-1.5560309931731e-05
-1.41158355838168e-05
-2.0028951161526e-05
-8.87849011568505e-06
-6.7440442069016e-06
-3.79505699791715e-05
-6.95892381294981e-06
-1.57191680946728e-05
-1.4806498580119e-05
-1.35448710358518e-05
-1.23774838240908e-05
-2.88758589506915e-05
-2.20487365305515e-05
-3.67233693696373e-05
-2.76307951838609e-06
-8.610303105662e-06
-1.54792136463903e-05
-1.7934511464899e-05
-1.25301921104764e-05
-6.64743009797265e-06
-3.01624799597296e-05
-2.20777085131609e-05
-1.3106384227219e-05
-2.37019718027893e-05
-1.64539001307719e-05
-7.28148269531937e-06
-5.80189940057131e-06
-1.49427058447493e-05
-2.34582097842254e-05
-1.33017728490025e-05
-7.46229306687124e-06
-2.6027105927965e-05
-1.61945025313755e-05
1.12984217589559e-06
-1.83049337196267e-05
-1.68684286242809e-05
-7.89439145960813e-06
-1.52958650775775e-05
-2.36429700816289e-05
-2.82306007991397e-05
-1.27377727966359e-05
-3.38362153837459e-05
-9.47124920135517e-06
-3.14862029095351e-05
-1.33648330758159e-05
-1.01800547658732e-05
-2.08627044623899e-05
-2.46958597374822e-05
-1.07793537682044e-06
-1.96118450941254e-05
-1.59708361621617e-05
-8.53883100983041e-06
-1.74887985555105e-05
-1.6397504591128e-05
-2.12534404201659e-05
-1.95142307968402e-05
-9.20909768548783e-06
-2.01441934571051e-05
-1.38815478205104e-05
-1.32379108612139e-05
-1.39834421656845e-05
-1.97027168028575e-05
-2.23390224332357e-05
-1.73935056437297e-05
-1.88124395244015e-05
-3.02993229455374e-05
-1.95098033320989e-05
-2.49469035481872e-05
-4.21283728291555e-06
-8.91913017480951e-06
-1.47246214224163e-05
-2.30591306102863e-05
-2.27523033017578e-05
-2.28399969741522e-05
-6.36768782683332e-06
-6.08435424727015e-06
-1.81090240246679e-05
-8.88972967690278e-06
-1.46099936512717e-05
-9.4457795564633e-06
-1.5047014331405e-05
-2.72031307771683e-05
-3.30294982303579e-05
-2.93405459040028e-05
-4.7470241043156e-06
-2.69217932594824e-05
-1.22922811635705e-05
-3.25093905015746e-06
-2.92505652756342e-05
-1.80083457772876e-05
-6.28910573293959e-06
-2.68892228963324e-05
-2.50078197695465e-05
-1.48979611126274e-05
-8.21983842209975e-06
-1.97882033820086e-05
-7.66276511106912e-06
-1.95261787303501e-05
5.84436379398668e-06
-1.0867053256486e-05
-1.25182423531188e-05
-1.68953083669123e-05
-4.04605449576251e-05
-1.53453613164226e-05
4.59249124643951e-07
-2.22289294101365e-05
-2.03998423559378e-05
-1.12889557426578e-05
-2.17925941234043e-05
-4.12292323687193e-06
-1.51077924295387e-05
-2.26255524421594e-05
-2.99531427710345e-05
-1.63992927436714e-05
-1.02778487601653e-05
-7.10244976774384e-07
-1.44754152519414e-05
-5.6733166926774e-06
-2.21872550884291e-05
-9.93902830990381e-06
-1.93015843577969e-05
-1.38668010718064e-05
-9.5462424403645e-06
8.41077865421008e-06
-2.93116264996156e-06
-2.03162630585159e-05
-1.14364507318752e-05
-4.89008200009659e-06
-2.51957663717721e-05
-1.25478458167208e-05
-3.85811491853382e-05
-7.95161107583102e-06
-3.32448098823645e-06
-1.51385863170306e-05
-1.69677706068348e-05
-6.972751201048e-06
-8.28842194282186e-06
-3.11059075252072e-05
-1.11423176289939e-05
-1.51372341575685e-05
-1.14525798485043e-05
-9.81346827799643e-06
-1.04590124526456e-05
-2.57310757326659e-05
4.59604081276176e-06
-3.6527964585691e-06
-2.61223618806626e-05
-3.26467500823846e-05
-2.41250372349483e-05
-1.10491114354104e-05
-2.77195767152805e-05
-1.47114876029104e-05
-2.4383313536165e-05
-2.04098592510201e-05
-1.97382096220303e-05
-9.46854291146191e-06
8.63285994576041e-07
-1.70725516186148e-05
-2.20190534415439e-05
-1.37469718998347e-05
-2.60840604303062e-05
-2.32682876869944e-05
-3.2497536667743e-06
-1.49794969496513e-05
1.88559934601739e-06
-2.83930618173875e-05
-8.07504971801093e-06
-7.18492798377703e-06
-5.13284366878749e-06
-1.99658084184094e-05
-4.30374895546485e-06
-2.23232852617383e-05
-1.69114600742419e-06
-3.13771686008434e-05
-1.60817869757152e-05
-2.13071776436202e-05
-1.59455200448836e-05
-1.24373384903084e-05
-2.99272997714541e-05
-1.93197290341436e-05
-2.82096063103134e-05
-8.86369258007321e-06
-5.03829092622812e-06
-2.34355357618924e-05
-2.32824783862752e-05
-3.13883222134997e-05
-2.15883150478507e-05
-1.50229510461999e-05
-1.96567353590186e-05
-3.47783756601592e-06
-1.88561447689688e-05
-1.34225000779949e-05
-1.52838703097837e-05
-1.81645416297143e-05
2.03622884073197e-06
-4.33784131828491e-06
-1.38741646226775e-05
-2.29477083902699e-05
-1.30921074629261e-06
-2.24195011878697e-05
-2.2110942971818e-06
-5.40188748487313e-06
6.12837097513635e-06
-1.26819163450315e-05
-1.51329874970621e-05
-1.47249936269553e-05
-9.77688060370051e-06
-1.74792965684425e-07
-1.6496683284493e-05
-2.89008408248496e-05
-8.05318080991899e-06
-5.41605731140587e-06
-7.37917222674589e-07
-1.34338360599071e-05
-2.98388577556221e-05
-3.12054530234494e-05
-1.49314390783675e-05
-5.24911441856099e-06
-9.18949084255955e-06
-2.02738483228621e-05
-1.91512571382402e-05
-4.92047890049481e-06
-1.15909064575281e-05
-1.47253997921215e-05
-1.09173423660621e-05
-1.45464432813454e-05
-2.46198295626337e-05
-2.06744933293941e-05
-1.19726535566893e-05
-1.97427716874338e-05
-2.67533903682126e-05
-1.07204031186225e-06
2.79980453372281e-06
-2.34969143462299e-05
-1.31249185107466e-05
-8.58423440031292e-06
-2.68749578527377e-05
-2.60024892177779e-05
-2.73475553874379e-05
-1.41246321966269e-05
-1.96718608769413e-05
-9.49135938898188e-06
-2.7614617758022e-05
-1.22815025439027e-05
-3.33891190620435e-06
-1.83851675757008e-05
-8.73253274447832e-06
-7.84375538746871e-06
-2.85636133503072e-05
-1.27612982966536e-05
-2.92367693665963e-05
-2.52861862494163e-05
-3.31725734208902e-06
-7.67421996514535e-06
-1.0685234971579e-05
-1.78889950075375e-06
-1.34273529038813e-05
-2.06158838223638e-05
-2.21953422600009e-05
-6.40194571711844e-06
-1.75916514584848e-05
-2.70231883868252e-05
-3.72939853393268e-06
-7.38070961169282e-06
-6.61423408358766e-06
-1.10623858952946e-05
-1.73504538803193e-05
-1.1109018219541e-05
-1.79916203846263e-05
-1.68876739133878e-05
-2.78837737778361e-05
-1.4125451333746e-05
-2.46383911333588e-05
-1.84215862381573e-05
-2.58555029375836e-05
-1.77151803718568e-05
-1.33472271204032e-05
-1.06522112480519e-05
-1.80199379965369e-05
-2.28605875766635e-05
-6.05785838657504e-06
2.6397065098134e-07
-2.35870629266063e-05
-1.62381311483627e-05
-1.92622063451667e-05
-2.53897575013499e-05
-1.68915130544673e-05
-1.78495483419618e-05
-5.78505273339968e-06
-4.07593541846766e-05
-2.12049608548276e-05
-1.32164955346315e-05
-1.45211851173405e-05
-1.6263029524928e-05
-3.23330210373637e-06
-2.07954591066469e-05
-2.42363176697365e-05
-1.14159222884074e-05
-1.04275551730344e-05
-1.82823971334054e-05
-6.19219890427656e-07
-2.30789601931068e-05
-9.40347919550894e-06
-2.45107002889173e-05
-3.2096391422335e-05
-1.43482461152784e-06
-1.25162361157098e-05
-1.54572492855741e-05
-1.9290143481623e-05
-1.51964774241987e-05
-1.97859503517245e-05
-9.10826949280738e-06
-1.31793986473805e-05
-5.36347762991485e-06
-1.43385076585025e-05
-2.56089087674956e-05
-1.82441286707806e-05
-4.0644348652226e-06
-1.86283754813973e-05
2.46606434066462e-07
-4.23694419821171e-09
-1.37588646635256e-05
-1.37833743199372e-05
-6.70319783223609e-07
-8.91816541635089e-06
-1.65062323334474e-05
-9.00541451751472e-06
-1.17276444750912e-05
-2.06896319594117e-05
-1.14140892154417e-05
-2.50161994666628e-05
-2.25660020109594e-05
-2.57178980654184e-05
-1.55157748791665e-05
-9.59204726294176e-06
-2.75762976483465e-05
-2.93454697976399e-05
-1.99367608921233e-05
5.27303771137254e-07
-8.27986206404738e-06
-1.34740739531973e-05
-3.12562559993926e-05
-1.77072059099447e-06
-5.00089196247678e-07
-1.89929950513207e-05
-1.29768388439654e-05
-1.6160540328032e-05
6.78198306767868e-06
-3.08984711557253e-05
-3.36469599568157e-05
-1.73084588317206e-05
1.04536096024432e-05
-3.27254240337341e-05
-1.77586621979588e-05
-1.63015289871016e-05
-3.61337606976778e-06
-2.21335615625802e-05
-4.29252705439955e-06
-1.71826325947234e-05
-2.14289865031809e-05
-1.50053877656963e-05
-1.11892137262374e-05
-2.26030428694319e-05
-2.18870138787193e-05
-1.75724693601268e-05
-1.78339312278231e-05
-2.31655080187413e-05
-2.2123253481679e-05
-2.00836495593834e-05
-1.32155533400824e-05
-2.35993968401895e-05
-1.10162743031297e-05
1.84679794402344e-06
-1.77703908587183e-05
-1.99876393951558e-05
-2.1178738555307e-05
-9.4742746268694e-06
-1.55350333521068e-05
-1.22038204679935e-05
-1.93723459419546e-05
-1.06140500884062e-05
-1.58305753151599e-05
-1.98411372446705e-05
-7.92084930553136e-06
-1.67688915073878e-05
-8.16750768202505e-06
-1.78794239127475e-05
-1.49286406034484e-05
-3.41063606311845e-05
-1.02828257098943e-05
-9.29723489625514e-06
-6.67079492532256e-07
-1.03726490663532e-05
1.17864867603419e-06
-6.11958329544912e-06
-3.23795073597192e-06
-1.17226639994008e-05
-1.56577822446172e-05
3.40312482691611e-06
-8.79475124621026e-07
-1.54378914613175e-05
-1.22124898475679e-05
-1.95767011762555e-05
-2.39427671344785e-05
4.20133463485695e-07
7.37794496391533e-06
-1.40757093069506e-05
-1.18596771466291e-05
3.87590113086362e-06
4.0423163864907e-06
-1.2852404735674e-05
-2.5494714389017e-05
-3.12378679328503e-05
-1.973871518309e-05
-6.97863677834004e-06
-2.09760162042992e-05
-1.01591611482061e-05
-3.38491544498873e-05
-1.96232286715616e-05
-1.25432018625867e-05
-2.5064957266198e-05
-1.34237550095733e-05
-3.91685973368074e-05
-8.84030235677959e-06
-4.90183529566974e-06
-2.85034430976241e-05
-1.09982847733793e-05
-7.99168728149944e-06
-1.45801924939707e-05
-1.24078573794534e-05
-2.12683384242029e-05
-8.77948540377063e-06
-1.09473052002155e-05
-1.5491877048546e-05
-7.84489810204812e-06
-1.7691833788568e-05
-8.02294306174517e-06
-1.59989554160886e-05
-1.28356287316507e-05
-1.03054912070546e-05
-7.99662761056702e-06
-3.74250448208546e-06
-1.82287939499827e-05
4.63602133905426e-06
-1.25864682365314e-05
-7.6422306717001e-06
-3.03687555955892e-05
-2.15791145222631e-05
-1.50724629365123e-06
-1.58491170822415e-05
7.99610765059439e-06
-1.10391787933589e-05
-2.72421909904178e-05
-3.52744142100447e-06
-7.46240078560266e-06
-2.66614469933459e-05
-2.1613466298787e-05
-2.14578062011019e-05
-2.10944088612945e-05
-5.82280365033834e-06
-2.28810546966553e-06
-1.84768520547555e-05
-1.40289036661781e-06
-2.24892384279304e-06
-8.74039828572201e-06
-9.69812608326197e-06
-4.17826968241346e-06
-2.78281032472579e-06
-1.47822335983575e-06
3.74031432456574e-06
-1.45158007782982e-05
-1.79933824647132e-05
-7.32967259295804e-06
-2.17657420867138e-05
-1.96325363717046e-05
-3.01421965797111e-05
-1.58416259600032e-05
-1.47474493639961e-05
-2.1408813262423e-05
-1.7885327827758e-05
-2.93523112871352e-05
-2.03679942823389e-05
-1.67726222153302e-05
-3.33533213317023e-05
-2.34181783371898e-05
-1.14096291106388e-05
-3.05391315711653e-05
-1.59492587636142e-05
-2.4123175417718e-05
-8.15494575747869e-06
-1.80567369375777e-05
-2.49512394479552e-05
-9.41521202344545e-06
-2.47209489031719e-05
-1.11395293145476e-05
-3.66012992729684e-05
-9.20221302286032e-06
-2.50305437688288e-05
-1.69976946591784e-05
-2.51635051271167e-05
-9.38395268559598e-06
-1.64189010160502e-05
-1.30632813141236e-05
-2.00576672196989e-05
-1.8321932862591e-05
-9.33505142235064e-06
-2.32685897280891e-05
-1.45027665261743e-05
-1.68348743478899e-05
-1.60259739977854e-05
-2.52491903695421e-05
-2.57612748285626e-05
-3.08404809046931e-05
-1.54411796561793e-05
-1.10303285979089e-05
-8.45734205265527e-06
-2.54907408516178e-06
-1.36865588297304e-05
-1.7003382987621e-05
-6.39765936976979e-06
-1.43640476909043e-05
-2.99561320273483e-06
-1.78029583076518e-05
-1.8380045566567e-05
-2.72577031642428e-05
-3.86404558190456e-05
-6.47242294862879e-06
-1.91247374579822e-05
-2.12061383623279e-05
-6.53977206188737e-06
1.25877699028761e-05
-1.00358103121839e-05
9.43494374224208e-07
-1.9997744829865e-05
-2.03010592618584e-05
-1.6028345839756e-05
-5.87839265585772e-06
-1.59917898692444e-05
-2.55823019657677e-05
-2.79643363423973e-05
-1.88154731157332e-05
-1.61626380153075e-05
-1.55412168402243e-05
7.62276008845396e-07
-1.3638818727884e-05
-7.70228573849338e-06
-1.54541893043111e-05
-1.13362524690972e-05
-1.19235913250964e-05
-1.72325364121451e-05
-1.22756898831731e-05
-5.93260156424483e-06
-2.68828757637471e-05
-2.42440285642155e-05
-1.67429243928764e-05
-1.32374021944759e-05
-2.48689150339475e-05
-1.32748624620522e-05
-2.52481981253763e-05
-1.96567931489803e-05
-2.47630865324749e-05
-1.12337452753175e-05
7.31918924675188e-06
-1.34958099517088e-05
-3.55196474775281e-06
-4.60278533727002e-06
-2.48466590134434e-05
-2.68975620880693e-05
-1.66317859900543e-05
4.35598176050668e-06
-1.7396133584598e-05
-2.1505648411458e-05
-3.73228972694915e-05
-1.36300407560826e-05
4.09299883477991e-06
-2.52609193897356e-05
-1.03490425105766e-05
-1.34859019455813e-05
-7.99577862604373e-06
-2.21921190210887e-05
-1.49354558468105e-05
-3.12930947195404e-05
8.92310793543741e-07
-5.23352800765082e-06
-1.22554846445654e-05
-1.56804556768291e-05
-2.84960027195143e-05
-9.25692060535557e-06
-2.18749633120488e-05
-2.64919674259901e-05
-8.41237778598737e-06
-1.74948286030504e-05
5.57421305635943e-06
-1.83352106255051e-05
-1.50551380629305e-05
-1.19621476704439e-05
-5.74310979914694e-06
-2.02069562483091e-05
-3.95354605410747e-06
-1.63570923075699e-05
-9.66567161042103e-06
-1.74540033561049e-05
-1.71097824085253e-05
-2.68990239085655e-05
-9.17064591144547e-06
-2.6961533436083e-05
-2.54669667964266e-06
-1.36179309585319e-05
-1.50957039666866e-05
-1.91360415156568e-05
-1.42679146856226e-05
-4.76698755210879e-06
-1.45045131682532e-05
-2.17815386220869e-05
-2.341305992349e-05
-1.22520145722186e-06
-1.54058412125425e-05
-9.26585406866665e-06
-2.07078675738997e-05
-1.26939460315963e-05
-4.51317877498079e-06
-1.08845555626429e-05
-9.90272426504104e-06
-2.3177580173735e-05
-1.08817898737302e-05
-1.68150269944974e-05
-1.56606438772504e-05
-2.21967515767418e-05
-3.31655230339485e-06
-1.63835041591557e-05
-2.59122339772798e-05
-1.395761836448e-05
-7.66782059203328e-06
-1.26124620238308e-05
-1.62709013991086e-05
3.20746795924145e-06
-8.67376838784981e-06
-3.38077322358384e-05
-1.39917330011888e-06
-1.96792279719463e-05
-2.11953938703403e-05
-2.19678877803549e-05
-1.98644427658969e-06
-2.29434260121395e-05
-7.92411578998629e-06
-2.33911983410252e-05
-2.15387171683e-05
-2.76711718482521e-05
-2.7805311431842e-05
-5.46775339484408e-06
-8.0549498518655e-06
-3.25792401720138e-05
-1.17149768768289e-05
-1.67676979691656e-05
-1.92447871167342e-05
-1.97049595464944e-05
-1.44277273843984e-05
-1.44466758608599e-05
-1.13348474188127e-05
8.27456801665414e-06
-2.70311134762665e-05
-3.3624104519553e-05
-2.22171067049987e-05
-3.4334532284226e-05
-1.03362455655258e-05
-1.49586652359627e-05
-1.99174259786217e-05
-2.18432590573685e-05
-2.0905722032238e-05
-1.41673471694863e-05
-1.96772354197812e-05
-1.87187334931433e-05
-8.55505667867059e-06
-1.50310092038751e-05
-4.03754568549056e-05
-2.21932836768699e-05
-1.64833807744982e-05
-1.61991178699825e-05
-2.1974547775239e-05
3.79208834311802e-06
-1.42819272736573e-06
-1.81075361297786e-05
-3.08167130464576e-05
-1.94989705929729e-05
-8.33237978276772e-06
-2.16517336269219e-05
-2.3064512402218e-05
-1.1278171337701e-06
-3.34918485368109e-06
-2.69234072471058e-05
-6.89040197669697e-06
-1.02957806229623e-05
-2.21844930737901e-05
-1.03687125054672e-05
-2.57921342979722e-05
-2.19660150340734e-05
-5.14956524550178e-05
-9.798631500153e-06
-5.32534815393868e-06
-1.29947252572262e-06
-2.11429815035641e-05
-5.93586584557169e-06
-1.55620711251833e-05
-2.72907649463177e-05
-2.66314381290423e-05
-5.18381602059017e-06
-1.33854663835374e-05
-1.52479630367773e-05
-1.45239949910064e-05
-1.62490873892046e-06
2.55465866971846e-06
-1.07633201414926e-05
-9.40591190063398e-07
-6.2834278664828e-06
-7.10873564578216e-06
5.9737290540231e-06
-1.83383025767568e-05
-1.30049979217639e-05
-1.00744497724225e-05
-1.41492028677613e-05
-2.13788188706769e-05
-1.77678161257593e-05
-7.72923869583321e-07
1.16552792174842e-05
-2.13746502235868e-05
-2.80551426161032e-05
-2.4722503009576e-05
-1.81755689291022e-05
-6.40513318293323e-06
3.46580793068833e-06
-2.05303227045286e-05
-2.08565098928547e-05
-1.69018485906573e-05
-1.87631981408567e-05
-2.82762327666375e-05
-2.75495542371648e-05
-7.30753905372759e-06
-1.97847595057781e-05
-1.25321687925758e-05
5.72267826029469e-07
-1.84114735948288e-05
-1.25891898125161e-05
-1.32237448727641e-05
-1.72523291806545e-05
-1.81220183693785e-05
-3.44423802511267e-05
-2.34823015100021e-05
-8.46078839044134e-06
-3.44775623383375e-06
-1.52427571005306e-05
-7.76596138455562e-06
-1.45806680029125e-05
-2.95867060517606e-05
-1.612751303257e-05
-2.29009271577203e-05
-1.48926030261229e-05
-1.14104114202311e-05
-2.75727485012611e-05
-1.92397689314221e-05
-2.3771894649447e-05
-1.12166328056041e-05
-1.42641303330043e-05
-1.45872271534724e-05
-3.45187883552946e-06
-2.05775732272385e-05
-1.63216600974522e-05
-8.33991968556682e-06
-1.51722803328257e-05
-2.91706124232958e-05
-1.44760709034051e-05
-7.26784307862414e-06
-2.56472745681097e-05
-2.54178126516402e-05
-1.20622403819566e-05
-1.59208476962518e-05
-1.23833323275417e-05
-4.33091698446129e-06
-1.63367173776304e-05
-2.95252581445512e-05
-2.17689422036407e-05
-9.48084930400881e-06
-8.16908675494118e-06
-1.21455537641208e-05
-2.25196685813435e-05
-2.43307666876292e-05
-2.69178115521024e-05
-2.34243261731288e-06
-9.71589532879207e-06
-1.66001000773649e-05
-3.13961612001932e-05
-2.28100399487035e-05
-4.43857997446789e-05
-1.66378389220525e-05
-1.96313875716427e-05
-1.60310759529321e-05
-2.70221704706903e-05
-1.16405021362336e-05
-1.64548224086795e-05
-9.12936631369517e-06
-1.9068936396592e-05
-7.12875114490949e-07
3.76531338534508e-06
-6.45014589181866e-06
-1.17106285881648e-05
-2.84082230164745e-05
-8.42411299683939e-06
-1.00280907867114e-05
-1.51340714180441e-05
-1.52344175481973e-05
-9.8243078168928e-06
-1.69486127375065e-05
-2.04019820722157e-05
-1.22943402160362e-05
-3.13049738948295e-05
-3.131168307274e-05
-4.20432375263779e-06
-1.67449935611847e-05
-1.39644024406592e-05
-1.28411132942421e-05
-1.52493289241313e-05
-1.44489881911712e-05
-2.40076048997753e-05
-2.43982612599504e-05
-1.73656647538932e-05
-7.45374252428453e-06
-1.91032065873626e-05
-1.13950847959219e-05
-1.38800160210511e-05
-3.09365776286463e-05
-9.04284666563781e-06
-2.02637171386861e-05
-1.02345101809485e-05
-1.99715419545431e-05
-3.94904120057792e-05
-1.27381663371119e-05
-1.482095909839e-05
-2.32768648128886e-05
-8.27833400534149e-06
-7.42881207351141e-06
-2.94692998537552e-05
-2.20852657766807e-05
-2.76030291086474e-05
-2.49184126995722e-05
-2.05092900934472e-05
-1.46051975812345e-05
-2.8168461167463e-05
-3.11872868130246e-05
-1.81291206430323e-05
-9.83054458226126e-06
-1.99199180111135e-05
-1.76294815601947e-05
-6.03869370932437e-06
-1.46133188729037e-05
5.50246280097926e-06
8.68258168351551e-06
-3.2703834656053e-05
-1.30482951063828e-05
-2.61391699141629e-05
-1.36978500287992e-05
3.1647850661708e-06
-1.99224540482798e-05
-4.20774571166867e-05
-1.44073246786728e-05
-1.72363765500981e-05
-2.7447738344454e-05
-6.64437055415931e-07
-2.19415373603778e-05
-1.27990217740284e-05
-1.11313345768199e-05
-1.42741635322304e-05
-8.1503419766706e-06
-2.50206840672649e-05
-8.86380275486867e-06
-2.07772783296812e-05
-1.64709615013667e-05
-1.25984590935284e-05
-1.79760357187645e-05
-2.16299473970866e-05
-2.19411786821433e-05
-1.7033992845089e-05
-1.49121412390762e-05
-2.04835234621154e-05
-1.44944718997169e-05
-2.14397431832986e-05
1.12359856824393e-06
-1.43858775211437e-05
-1.62946601597275e-05
-1.02069864244395e-05
-2.72987816610532e-05
-1.26985207379913e-05
-5.86366113205327e-06
-1.3189243703929e-05
-1.14421051537949e-05
-1.59875424823647e-05
-5.55792251767339e-06
-5.59419030768031e-06
-1.12853325137315e-05
-3.05551367682998e-05
-1.04400057741115e-05
-7.87294642674267e-06
-9.59520515625866e-06
-1.34775581079923e-05
-2.47539458084081e-05
-1.24634608248664e-05
-1.35828169943544e-05
-2.00930898109991e-05
-9.86257964107484e-06
-2.07835901176511e-05
-4.66976061502687e-06
-1.3083738903461e-05
-1.12457828775066e-05
-1.29248599410282e-05
-7.47362308409427e-06
-2.82444125014477e-05
-1.87281427073803e-05
-1.09653958387896e-05
-2.64542995256626e-05
-8.47327461347321e-06
-3.81043743232346e-05
4.60465849129669e-06
-2.40573405358919e-06
-3.51240800120669e-05
-1.28038595289916e-05
-2.81029520753184e-06
-2.58830893634605e-05
-2.6192840392933e-05
-2.25923169122273e-05
8.56513526479041e-06
-2.57751964124545e-05
-7.77196391813454e-06
-1.30993243795653e-05
6.10825819915322e-07
-7.77033983347796e-07
-1.81979248649542e-05
-1.2192608315508e-05
-2.19774595699009e-05
-1.87482656782158e-05
-1.00444648436094e-05
-3.25895001147853e-05
-2.55876895363497e-05
1.47992948992947e-07
-4.55101996580314e-06
-1.8882185661814e-05
-1.37324751826481e-05
-9.14654493273558e-06
-7.26774107931326e-06
-5.42261820473565e-06
2.02156064864516e-06
-1.03254671035483e-05
-1.80503626583532e-06
-2.45118175828214e-05
-1.25844971029295e-05
-6.42098520012273e-06
-1.19381143018341e-05
-2.157010433498e-05
-1.70826462217966e-05
-1.82101745046818e-05
-2.31670882863128e-05
-1.51756686059723e-05
-1.49610956043591e-05
-2.50692775823556e-05
-3.07125674230593e-05
-1.89165180341438e-06
-3.05093942836628e-05
-1.84995739254343e-05
-2.9122511917162e-05
-1.62915663209691e-05
-1.52488959121087e-05
-5.48650140319245e-06
1.57521564486356e-06
-1.10481069436053e-05
-1.90426529826995e-05
-1.16372615343124e-05
-8.29919338242374e-07
-2.25255586942183e-05
-8.90738711016153e-06
-1.37037688375852e-05
-5.89860722860618e-06
-3.43302501736273e-07
-2.95208468075998e-05
-2.99015828156339e-05
-1.12119218823447e-05
-2.9711128786962e-05
-1.39972801097008e-05
-1.2661530236544e-05
-2.20262095776161e-05
-1.98369554229589e-05
-8.51543879632944e-06
-1.35940080908154e-05
-1.48682751388025e-05
-9.37364262134878e-06
-3.44605703017628e-05
-1.99691755492734e-05
-2.08932630566289e-05
-1.88100344062737e-05
-1.99246921781154e-05
-2.5392624351136e-05
-1.2745280533171e-05
-8.14029582646691e-06
-8.79492402561422e-06
-2.12782203362173e-05
-3.05744245899388e-05
-1.88410889622086e-05
-1.39999887707128e-05
-1.05839411213043e-05
-1.98558455326717e-05
-3.84067778192631e-06
-4.29374591135155e-06
-1.64846602274576e-05
-1.58100851944213e-05
1.79468853635891e-07
-2.50341418824242e-05
-2.36105445265398e-05
-8.44891643451002e-06
-1.4440154883508e-05
-3.32328583862129e-05
-8.1232230332056e-08
-2.05114902514856e-05
-2.69900320266989e-05
-1.31812771298703e-05
-1.26687567598726e-05
-1.69957199827797e-05
-2.11812887245193e-05
-1.94425642850856e-05
-1.17983059054968e-05
-3.02100632819519e-05
-3.40389351058856e-05
-3.38175534653492e-05
-1.76526445682431e-05
-2.23374117241687e-05
-2.91963130536093e-05
-2.63221931168532e-05
-1.29406562925873e-05
-2.05173721665136e-05
-9.46285857464266e-06
-1.63647379252223e-05
-7.92746917471259e-06
-5.29947448417335e-06
-2.07285687880782e-05
-1.72729987692387e-05
-1.25093638601446e-05
-1.19791124988855e-05
-8.99196054957269e-06
-8.27611733185865e-06
-1.70638555334201e-05
-6.2854843184196e-06
-9.64097499808917e-06
-1.52133763700955e-05
5.03725743825117e-06
-2.71705144481072e-05
-1.76047088857067e-05
-2.53794017316988e-06
-2.23580595669673e-05
-2.6313027834953e-05
-1.55693259176194e-05
-5.98093600298442e-06
-1.76884036457383e-05
-2.40136950311148e-05
-1.10381946059335e-05
-9.37229516529584e-06
-5.86572209893384e-06
-9.79981393957104e-06
-1.47605300271831e-05
-2.80734461121847e-05
-1.56478168814193e-05
-1.80500871631283e-05
-3.39908107960149e-05
-6.70012667573685e-06
4.4868158770573e-06
-1.49361028563816e-05
-6.1226352172336e-06
-4.15863255739352e-06
-1.71694282753088e-05
-2.17606737803777e-05
-7.54966021558914e-06
-9.5637515997555e-06
-1.6806751811393e-06
-7.9779432522494e-06
-1.02887503457334e-05
-1.23067387031627e-05
-7.08930867241378e-06
-1.94708751033218e-05
-1.91397977575258e-05
-2.38777955404163e-05
-1.74107230057039e-05
-1.34660556215195e-05
-5.20240791855679e-06
-1.40933012168953e-05
-3.52353668990177e-05
-1.57611864389067e-05
-2.28715346057233e-05
-1.77796432526435e-05
-2.22428301291389e-05
-2.70779889233169e-05
-1.29415990666888e-06
-2.09020527536725e-05
-2.35597715405218e-05
-1.27557155987591e-05
-1.20532711241032e-05
-1.41965351481256e-05
-9.51287285362131e-06
-2.17640128754154e-05
-1.7344122397358e-05
-3.05802888654665e-05
-7.37235863054611e-06
-1.91381160776642e-05
-1.44934465953763e-05
-1.30924352087794e-05
-2.54840215353154e-05
-1.18462799771506e-05
-1.22681889241395e-05
-9.33097491189145e-06
3.73587342339935e-06
-1.09967884468102e-05
-8.80318049661519e-06
-9.15246307178115e-06
-3.58343343483958e-05
-2.27455153001459e-05
-4.81557936587582e-06
-1.74375876291838e-05
-1.16328694750971e-05
-1.74148129160277e-05
-2.08567963295199e-05
-1.29629595357027e-05
-9.01820358709868e-07
-7.87563213911602e-06
-8.18552781579494e-08
-2.45874047466832e-05
-3.09767120862042e-06
-1.98099674697108e-05
-2.37229031373223e-05
-1.9987473363107e-05
-1.96885928360233e-05
-1.70761854564896e-05
-2.8117492639895e-05
-8.49613669472337e-06
-2.01201891534108e-05
-3.8032814674828e-06
-7.04792385659772e-06
-1.43891879493558e-05
-9.80544566565757e-06
-1.34334670356981e-05
-4.11121284781849e-06
-1.87671432279129e-05
-1.64631104509047e-05
-5.49824569459216e-06
-5.35499292748678e-06
-1.94740956042249e-05
-3.51447540069543e-05
-1.83323941490938e-05
-6.59698068885784e-06
-9.86740028316646e-06
-6.65310708398919e-06
-1.15019295623544e-05
-1.02017705132425e-05
-1.70598765309523e-05
-3.04588239231385e-06
-1.60368732779962e-05
-1.50709292822206e-05
9.323571931212e-06
-1.67440471512938e-05
-3.16617481705571e-05
-1.25574533385498e-05
-2.651440985018e-05
-3.28234516455975e-05
-4.55161421315817e-06
-1.76080808308178e-05
-2.29995082689329e-05
-1.23445590374481e-05
-2.70589364626901e-05
-2.33550432274981e-05
-1.58933765221078e-05
-1.8348383643974e-05
-2.0755727932396e-05
-3.13334411352176e-05
-1.91907793764188e-05
-1.14964121816198e-05
-1.68878288347877e-05
-2.46628006665535e-05
4.19372423546429e-06
-3.45598763114162e-05
-2.50389063166095e-05
-1.47230193033684e-05
-6.42763375830679e-06
-2.13604526901906e-05
-1.70426815356401e-05
-2.94648839911197e-05
-1.32989265583086e-05
-1.23520847824509e-05
-1.52209377963268e-05
-2.74645939754719e-05
-2.4427054766215e-05
-6.32230829828922e-06
-1.01450297351575e-05
-2.25394609517285e-05
-1.93710117508216e-05
-4.87971666804958e-06
-1.6855678248187e-05
-1.98685593829958e-05
-2.04595529764698e-05
-1.31943837700013e-05
-2.15931173032821e-05
-1.36280417930511e-05
-1.88033135708621e-05
-1.96831118300042e-05
-1.57672463342026e-05
-3.319258327154e-06
-1.41373453215725e-05
-1.51592865227929e-05
-2.24469212167427e-05
-1.24141159518586e-05
-1.65649962421133e-05
-3.12491735859016e-06
-1.50206082858088e-05
-1.11697770965812e-06
-7.18273708992127e-06
-1.51902248655521e-05
-1.41757996798648e-05
-1.06113874961668e-05
-8.12522238297121e-06
-3.02981050563731e-05
-5.97200681224071e-06
-6.57948076442862e-07
-1.43086118737724e-05
-1.67016722536024e-05
3.32259601451952e-06
-1.12716991955239e-05
-2.33402451050467e-05
3.17569696008593e-06
-1.82586298845634e-05
-2.27508267896449e-05
-2.30759895347654e-05
-6.42134168886337e-06
-1.96533186998018e-06
-8.70342224434744e-06
-7.26644719297222e-07
-2.55752719394655e-05
-2.54131483033425e-05
-2.09414074694011e-05
-6.22964503112527e-06
-1.04558664534231e-05
-1.2653696820138e-05
5.69422070736687e-06
-2.38056497853273e-05
-1.14632054998666e-05
-6.18027499428791e-06
-1.77853492186827e-05
-2.41046751371742e-05
-1.28138214965317e-05
-1.66994427665517e-05
-3.60095205462195e-05
3.43960726181225e-06
-6.6262743639338e-06
-2.13271260262681e-06
-1.21695053113616e-05
5.05661202255555e-09
-1.92077844481886e-05
-3.24104371915706e-06
-7.44084216270008e-06
-9.31506408766564e-06
-1.18269918251433e-05
-4.88572362397632e-06
-2.73766580189886e-05
-2.97533776845209e-05
-1.79894398296836e-05
-1.02019903411089e-05
-6.57830534655027e-06
-9.50920880056364e-06
-1.32514615234434e-05
-2.57741885755543e-05
-1.72323901854817e-05
-1.27480590629769e-05
-6.75187772245767e-06
-2.59378133751027e-06
-1.98865667812814e-05
-2.16447579093231e-05
-6.34897834951773e-06
-5.89642161153672e-06
-7.68683205557647e-06
-1.25321680948473e-05
-3.3342532500054e-05
-1.29333167297525e-05
-3.88424653711135e-06
-1.47652886800604e-05
-6.51888862514617e-06
-6.62306755934534e-06
-2.14662482975606e-05
-1.44940574985036e-05
-1.50131409844213e-05
-2.98523631657578e-05
-2.64960229098414e-05
-9.53821208868757e-06
-1.9328152647138e-05
-1.49845520460348e-05
-7.89253698374076e-06
-6.1931860450847e-06
-2.73939086150912e-05
-1.65637579104863e-05
-8.79598642260396e-06
-1.28283707337089e-05
-7.67352143012024e-06
-2.10216083839515e-05
-2.08543096637185e-05
-2.14941011196073e-05
-1.4275540610767e-05
-1.91730674323428e-05
-1.13991298917231e-05
-1.00701036382533e-05
-8.57050746037498e-07
-1.58543482793451e-05
-1.03647559207111e-05
-8.11987582217275e-06
-4.31336434403076e-06
-1.31084914782531e-05
-5.64782009669964e-06
-1.1342001474326e-05
-1.60656960015071e-05
-2.67414725553351e-05
-1.43242678102864e-05
-8.33454104262488e-06
-1.67893755328158e-05
-3.1106829639146e-05
-1.51218056041313e-05
-2.32901775516646e-05
-1.20409615418901e-05
-2.98446275308195e-05
-3.58718494658732e-05
-2.19121222844922e-05
-5.22803463825859e-06
-1.88287672647724e-05
-1.70279926419035e-05
-2.26946596225604e-05
-2.33399392527259e-05
-3.13505922877225e-05
-5.41502598691253e-06
-2.31209463801119e-05
-2.45805902721336e-05
-1.24482218700894e-05
-1.44257163780614e-05
-7.67926553857645e-06
-1.38667093250423e-05
-4.98952291324372e-07
-1.54856475706067e-05
-1.05327907455003e-06
-2.42205360457292e-05
-2.6888549865532e-05
3.43837000560467e-06
-1.23266777091057e-05
-2.53854486661415e-05
-7.03307795079978e-06
-9.82704530944264e-07
-3.07595574761566e-05
-1.5721649176985e-05
-1.00412474587904e-05
-8.98844959330646e-06
-8.82348991785514e-06
1.74125297636696e-07
-1.00100047210661e-05
-1.83587488972261e-05
-1.53986357080447e-07
-1.59957557140293e-05
-1.82676727854223e-05
-1.99786256102941e-05
-3.6572501414298e-06
-1.59600052708989e-05
-1.82731320023525e-05
-1.71778786897709e-05
-1.90139114310354e-05
-7.27657935163059e-06
-9.79105736218505e-06
-2.23890087714131e-05
-2.0255976183339e-05
-1.45502795714401e-05
-1.29984143568327e-05
-1.38687553322576e-05
-1.12884894902221e-05
-1.83707621250844e-05
-7.44665822332129e-06
-2.27595394947194e-05
-1.69864994217396e-05
-2.29991366797771e-05
-1.54865330673437e-05
-4.99715837495893e-06
-1.2610924271255e-05
-1.47267381844188e-05
-2.33614890031868e-05
-2.94386954517983e-05
-4.12998022134515e-06
3.08119945446422e-06
-1.46758630816868e-05
2.95559285926302e-06
-1.73713106769363e-05
-1.73482691016859e-06
-1.69509458698515e-05
-2.16299384289532e-05
-4.99033856953272e-06
-1.76083161956162e-05
-2.32115467862193e-05
-2.1466862217977e-05
-1.90010154989138e-05
-2.4138003027082e-05
-1.46798140982242e-05
-1.42415068488916e-05
-1.1780867909114e-05
-1.52911861176164e-05
-1.6517079755481e-05
-2.30668258123813e-05
-7.7232726764947e-07
-6.73260673359444e-06
-4.17352367491097e-06
-2.08703695342601e-05
-2.45073230503382e-05
-7.29024083614588e-06
-4.90459005269539e-06
-7.16044988577382e-06
-2.48552360510907e-05
-1.33176384900676e-05
-9.96296062696045e-06
-1.75359130335084e-05
-1.05249195737399e-05
-5.41855942580415e-06
-2.12112903477049e-05
3.20372668919995e-06
2.33055482132557e-06
-2.2738094605244e-05
-9.34242883279379e-06
-8.28594898674265e-06
-1.82705849074281e-06
-1.66606038453375e-05
-1.56728556291032e-05
-3.15887800932261e-05
-7.19005593643601e-06
-1.36652131872294e-05
-1.74966478982358e-05
-1.32295575196555e-05
-1.63189520373102e-05
-1.15577111004878e-05
-4.3266199940243e-06
-1.49879178344906e-05
-2.6890316973597e-05
-5.68903759337983e-06
-1.09540999193752e-05
2.16379971242903e-06
-2.25316853187085e-05
-1.0380636740686e-05
-1.8784107047002e-05
1.19262730380573e-06
-2.11126811099088e-05
-6.12723695357207e-06
-2.29225709526045e-05
-3.06691430998115e-05
-5.80284976558056e-06
-7.86650168640666e-06
-4.09598855745478e-06
-5.59619547481398e-06
-6.88599377631368e-06
-8.89608112729614e-06
-6.72230849283705e-06
-1.52221192299355e-05
-1.69965221811586e-05
-3.11024796336927e-05
-9.29030475761433e-06
-1.08203871418573e-05
-3.43403651170244e-05
-3.27580998617797e-05
-6.20086054697416e-07
-1.51805900654144e-05
-1.95716932741812e-05
-1.76596472708649e-05
-6.18868927588543e-06
-1.30128138886203e-05
-3.87813856846854e-06
4.86089546739903e-06
-1.99960679368123e-05
-1.74936931140079e-05
-1.83847298587857e-05
-2.59538763582592e-05
-2.19914735439916e-05
-1.45404036848744e-05
-2.0624586135855e-05
1.21681541753039e-06
-1.05009519694298e-05
-2.85647660632159e-05
-1.29562230158733e-05
-2.93834009676704e-05
-1.74631052828347e-05
3.68831254054795e-06
-2.56598019609243e-05
-1.4671865530348e-05
-2.04223434546771e-05
-1.15470501470939e-05
-1.38661918234599e-05
-3.05606015587579e-05
-1.22049130710501e-05
-4.79056917923255e-06
-1.37916779674606e-05
-8.00695477724093e-06
-9.31256089700751e-06
-1.84638053486991e-05
-1.31038609665097e-05
-1.68026918638547e-05
-1.4133980085656e-06
-1.83605902909292e-05
-2.72804276436228e-05
-8.97129012382709e-06
-2.13055451495835e-05
-1.98580017728293e-05
-8.20629206283219e-06
-7.4465281780006e-06
-2.82347998035962e-05
-2.54719808041616e-05
-9.50701087775128e-06
-1.64697355099801e-05
-4.65557926977925e-06
-7.99095752663233e-06
-1.73088465510726e-05
-1.5415030552461e-06
7.99974453167919e-07
-1.44274846295094e-05
-1.52377367234239e-05
-3.93625467376326e-06
-2.98729679078439e-05
-8.05401554947211e-06
-2.33139503184403e-05
-7.72729359001943e-06
-1.33688081842822e-06
-1.10970088270905e-05
-4.61438991996189e-06
-1.22027230338657e-05
-2.05395307459039e-05
-1.8868978743528e-05
-1.98349471323262e-05
-3.08497431689965e-06
-2.42164134049744e-05
4.41187304565873e-07
-4.49647569788746e-06
-1.39711570668076e-05
-4.02467571602088e-06
-1.60636311737258e-05
-2.33305544054724e-05
-2.19798769825391e-05
-1.05392781328954e-05
-2.14919640361468e-05
-6.89409009477122e-06
-1.45135297026798e-05
-2.29730953732269e-05
-1.55882791118419e-05
-5.18995360804403e-06
-3.26381458617429e-05
4.25924326693255e-06
-7.88766294873263e-06
-6.0564936143039e-06
-5.80209741044877e-06
-1.0552868701341e-05
-1.64688688575048e-05
-6.69162590632256e-06
1.30295343095018e-06
-9.87850010237617e-06
-2.68155874102136e-05
5.75194781870466e-06
-2.68114579685243e-05
-2.16866771689102e-05
-8.71663571137887e-06
-2.09526252132928e-05
-2.99897296566133e-05
-1.20069279366199e-05
-1.22760212510238e-05
-1.49403748760431e-05
-2.34966048697289e-05
5.39324388015014e-06
-1.9506110386437e-05
-1.97227447362985e-05
-2.4277062473274e-05
-2.34271421866755e-05
-1.10070173457767e-05
-1.89013545219366e-05
-1.0899472675078e-05
-1.79453651095915e-05
4.38571540178059e-06
-2.14518580925459e-05
-4.1762678745032e-05
-1.39985591139164e-05
-2.08147849273511e-05
-2.77676633874073e-05
-2.00174167929791e-05
-2.77784866170924e-05
-1.61086599571344e-05
-8.76746447524218e-06
-1.09911826286819e-05
-2.841967596836e-05
-2.00528787971987e-05
-2.52091761271658e-06
-2.21913425684392e-05
-1.16059298471892e-05
-3.29513636509324e-06
-1.83056485097977e-05
-2.97001666757838e-05
-1.07055459742271e-05
-1.86369578933374e-05
-1.04652819601057e-05
-2.80946623450089e-05
-1.30202198074179e-05
-1.21602170413489e-05
-6.32501855549964e-06
-1.66226500940149e-05
-1.81238851608459e-05
-2.45531083423537e-05
-1.31685965130636e-05
-4.84316148445922e-06
-1.85119663905468e-05
-2.43650098744159e-05
-1.34504247680485e-05
-2.47171433364402e-05
-2.42972001218245e-05
-1.62392465239467e-05
-7.02583084248709e-06
-1.47871422329901e-06
-1.18174714304062e-05
5.50117358988823e-07
-2.52488178725536e-05
-8.0280909475648e-06
-1.42075506697447e-06
-3.61305054294871e-05
-6.2446728506093e-06
-2.39977588827877e-06
-2.96058814623337e-05
-2.06675895300169e-05
-1.27286972555873e-06
-1.99154939590909e-05
-2.96866452724269e-05
-2.60782981812588e-05
-8.48092823664404e-06
-1.76075097536521e-05
-2.14474899514494e-06
-1.3872716798566e-05
-2.58716935242904e-05
-2.53496834996788e-05
-3.47648290973419e-05
-3.62146420464367e-05
-1.59726416053477e-05
5.81709781147253e-06
-2.15604600937665e-05
-3.44080784797666e-06
-1.17302210478464e-05
-2.1650986580769e-05
-4.48785692408213e-06
3.18510804004496e-06
-1.45889436851922e-05
-2.52580977890748e-05
-1.49316798205378e-05
-1.63223655018694e-05
-7.61689050823393e-06
-8.74598632841506e-06
-2.09176868966585e-06
-8.71003441654455e-06
-4.86842874792541e-06
1.40463585089374e-06
-3.01215443822485e-05
-1.17828397819784e-05
-2.58140554034507e-05
-1.62708882583948e-05
-1.99955923723246e-05
-1.71950938205911e-05
-3.48015977631781e-06
-1.90608096991181e-05
-1.23167441923807e-05
-1.4177393937292e-05
1.34314087802652e-06
-1.95743490523205e-05
-2.09179193548023e-05
-8.60291128253624e-06
-2.68208925140239e-05
-1.5825570783998e-05
-1.79127436875331e-05
4.3264141597321e-07
-2.66215092437339e-06
-1.80533819825531e-05
-3.61360659049594e-05
-1.29940994170366e-05
-1.27551446898069e-05
-3.28388132029535e-05
-3.18402118306417e-05
-2.14775184145302e-05
-1.30511736942167e-05
1.68662877582075e-07
-1.10171416634129e-05
-1.71326371333511e-05
-2.01090532030519e-05
-3.20688092397558e-05
-1.36405699594705e-05
-2.17684748815944e-05
-6.21033780116752e-06
-3.25477544735869e-06
-1.01898862861253e-05
-1.33810759161465e-05
-1.92357945336499e-05
-1.90062622941727e-05
-9.77940232531726e-06
-2.08729053765589e-05
-1.4115210214314e-05
-1.14134796818964e-05
-2.12127411373812e-05
-5.16014429199711e-06
-7.36867399752918e-06
-1.24206846239518e-05
-1.84719908061583e-05
-2.19908269360243e-05
-1.99409622692612e-05
-2.33888419023691e-05
-2.44271356905736e-05
-1.79910230192697e-05
-1.52631182888341e-05
-1.21128428958299e-05
-1.88900743047581e-05
-1.78427642761471e-05
-1.29764316293063e-05
-1.60996222819829e-05
6.01261335750125e-06
-2.57403105667832e-05
-3.59903156664495e-05
-1.38318545179073e-05
-1.39772923906058e-05
-7.24768715781587e-06
-5.67648596390629e-06
-1.74473288650573e-05
-2.38769712367004e-05
-5.1211958327717e-07
1.84416541067982e-06
-2.92523513564427e-05
3.72166475172571e-06
-2.25102774950184e-05
-1.25774511875268e-05
-1.15867946342637e-05
-5.74256301060557e-06
-2.68927284445975e-05
-2.12858858431215e-05
-8.46828228292091e-06
-2.68415317770937e-05
-3.1742362166456e-05
-2.42883704766417e-05
-1.60546047215583e-05
-1.86259043062119e-05
5.49348365379645e-06
-1.73582274564538e-05
-2.41577520774368e-06
-1.64160792025752e-05
-1.9610029584527e-05
-1.34771837813086e-05
-6.86296906129517e-06
-4.80801074496693e-06
-6.94219696413814e-06
-1.7542196956923e-05
-7.19278585173988e-06
-8.48528592494117e-06
-1.41484589557201e-05
-2.51468682996887e-05
-1.84784575028622e-06
-4.73093050185372e-06
-2.00761716886724e-05
-4.69244547816925e-06
-1.29761023215301e-05
4.2136529313577e-06
-2.21219946118743e-06
-2.39143289712046e-05
-1.20209755705456e-05
-7.22338544094803e-06
-2.33520890430891e-05
-2.51180675139028e-05
-1.82325514106227e-05
-1.33466888900257e-05
-2.4610361083468e-05
-8.06884587703942e-06
-2.3437249462828e-06
-2.26397383512071e-06
-7.05291668976246e-07
-1.20468765428555e-05
-2.16150993158133e-05
-4.99189204646257e-06
-2.05775738875354e-05
-1.41590802941886e-05
-1.32664632008486e-05
-8.46111975758703e-06
-1.55591028747085e-05
-2.64833984047854e-05
-1.70806890500131e-05
-1.62617273611459e-05
-2.14860510005255e-05
-2.25432764196895e-05
-1.82611890803643e-05
-2.46315418600884e-05
-1.18744451585003e-05
-2.90275067556922e-05
-2.23634860855871e-05
-1.61879834390291e-05
-6.81147712811788e-06
-1.90484661064851e-05
-2.68847299749242e-05
-8.91678337176956e-06
-2.06580437200775e-05
-8.01797845737799e-06
-2.31638482197675e-05
-2.3784631323735e-05
-2.47973658800036e-05
-2.99729302578355e-05
-1.55927969945873e-05
-8.72178233355012e-06
-7.60421845418929e-06
-1.0660686351588e-05
-9.50058737083885e-06
-2.15589812356278e-05
-6.47461786913381e-06
-4.02691293454158e-05
4.54039058903242e-06
-2.66865730828441e-05
-2.59645883463036e-05
-1.44462010718834e-05
-1.33697166415198e-05
-1.2314303645427e-05
-8.83009732686451e-06
-3.25972223142812e-06
4.81015254769178e-06
-1.383706862878e-05
-1.36151364686625e-05
-3.05168832889062e-06
-1.1401813674307e-05
-1.17134803274588e-05
-1.08348459103783e-05
-1.5953806104587e-05
-1.04068814874243e-05
-1.04592727858443e-05
-2.78663322857423e-05
-1.43650730959539e-05
-1.2962785373512e-05
-2.20014545531788e-05
-3.72054393698926e-05
-4.27605667328539e-06
-1.62922801973501e-05
-1.82777124362341e-06
-2.21031255393967e-05
-1.00592363894818e-05
-1.48169241377137e-05
-1.36102833615493e-05
-8.40491303942436e-06
-1.42747687711087e-05
-1.13339781314299e-05
-1.04623315355974e-05
-4.10294549456033e-06
1.40739739672457e-06
4.30938863031106e-06
-1.99827732269372e-05
-2.92064539476108e-05
-2.50572275469493e-05
-3.07845360203082e-06
-2.08374965988052e-05
-8.53248315130824e-06
-2.2875055025843e-05
-7.39315960808964e-06
-8.06116404384275e-06
-2.87360142536654e-05
-1.47296672388167e-05
-2.9371459085618e-05
-2.46599593866233e-05
-5.82524282453973e-06
-8.15881951395099e-06
-1.57674950342755e-05
-1.13939286068902e-05
-1.69088479736854e-05
-9.09230365580246e-06
-7.46853129401258e-06
-1.68563285610752e-05
-9.50852179211676e-06
-1.04338159903899e-05
5.15125887670695e-06
-2.08673714495884e-05
-6.18107045043933e-06
-6.75735291065784e-06
-1.28543761114852e-05
-1.06338788466309e-05
-2.28381849725161e-05
-8.72516875898746e-06
-2.23180172497753e-05
-9.50431973720103e-06
-1.24048949198343e-05
-2.09565558995436e-05
-3.17429651017506e-05
-2.73619374953776e-05
-5.75787901309139e-06
4.52583419697554e-06
-8.43271622681105e-06
-1.28469252567983e-05
-5.80680512525186e-06
-2.36119939370531e-05
-2.9372056201422e-05
-1.65715075916072e-05
-5.35439398422184e-06
-1.41428844591316e-05
-1.92123996889271e-05
-3.1036950979326e-06
-1.07390263097822e-05
-2.02554826225998e-05
-2.73423938189114e-05
-2.50457054124486e-05
-1.08342757984864e-05
-8.38201963387782e-06
-2.29568871903705e-05
-5.70419242941936e-06
-1.87290274752901e-05
-3.11628021737036e-05
-1.06531238093583e-05
-1.72674363225673e-06
-1.24879219590485e-05
-1.99002302456095e-05
-1.66505978386332e-05
-4.59095929577774e-06
-1.03850474812829e-05
-1.62591817506073e-06
-8.56004575742285e-06
-9.61197167126233e-06
-3.66332887063376e-05
-1.80920566732917e-05
-1.7301217029027e-05
-1.296698055266e-05
-1.05831609308356e-05
-9.65937164352473e-06
-1.18554211749898e-05
-1.28324366717828e-05
-1.13115090704369e-05
-7.96198390025706e-06
-8.98387854901236e-06
-2.24710861719162e-05
-3.26035979040879e-05
-2.28542397759108e-05
-1.28175344201368e-05
-3.63023522752824e-06
-9.36805193991954e-06
5.338681896533e-06
-2.81013198425514e-05
-1.7548851417245e-05
-2.16330682779573e-05
-1.90705972725441e-05
-2.25486035572691e-05
-6.21313996350378e-06
-2.67364745457997e-05
-2.30380696122736e-05
-2.22977426336284e-05
-5.9039179673057e-06
-1.34510480322195e-05
-1.59172497857334e-05
7.2413941360405e-06
-2.52849546414493e-05
-3.23304583240582e-05
-1.82361215365897e-06
-2.41656248581019e-05
-2.11159825139029e-05
-6.00149152813711e-06
-1.90517663738735e-05
-1.29683850754394e-05
-3.34712313555767e-06
-9.18480720272845e-06
-1.45497054552529e-05
-2.80543115459452e-05
-9.92076773623895e-06
-1.47332957333226e-05
-3.30031346627537e-06
-1.20919720704399e-05
-1.26288098349809e-05
-9.9850362540375e-06
-6.93832882502134e-06
-5.19298782834799e-06
-2.26382846940819e-05
-1.05793668333305e-05
-1.94462253091802e-05
-1.88431364940073e-05
-1.47197552925155e-05
-1.64869582378427e-05
-1.56376092356352e-05
-1.2768452307546e-05
-2.17970853336678e-05
-1.68320751821709e-05
-2.2982975123484e-05
-3.54311437758999e-06
-1.00327299222387e-05
-1.35539537658946e-05
-1.76863823030079e-05
-6.18217119613808e-06
-2.58477605398502e-05
-1.95676456690111e-05
-1.82284111294162e-05
-1.14469011192886e-05
-5.72800664842008e-06
-2.68829067889715e-05
-1.99458399502818e-05
-1.01541830019837e-05
-2.35785006445922e-05
-9.11234122668384e-06
-2.43847634414444e-05
-2.40471047309536e-06
-1.04302191712714e-05
-1.6537242392397e-05
-2.00341218769235e-05
-1.07646343866549e-05
-2.29000696547557e-05
-2.10299641845133e-05
-1.73021172758688e-05
-1.03523206644523e-05
-1.17229609362243e-05
-2.46851150133345e-05
-2.51713963624735e-05
-2.41645952042667e-05
3.99104586583478e-06
-2.94801948809683e-05
-1.71935309389807e-05
-5.84512778421945e-06
-1.35037306746251e-05
-7.00428586236873e-06
-6.84076061512876e-06
-1.27943935019049e-05
-1.18578426136984e-05
-3.35725014836165e-05
-1.10041326665057e-05
-2.83362340536507e-05
-3.10646649285447e-05
-2.86691154764981e-05
-1.05526248101181e-05
-1.54955690915979e-05
3.33334301537797e-06
-4.48098159171561e-06
-6.27793199400812e-07
5.13856770224623e-06
-1.17765559957095e-05
-1.01177240832583e-05
-1.21799398776741e-05
-1.87161387930047e-05
-1.00867133970777e-05
-2.10084359402973e-05
-1.60503001359989e-05
-1.80374324827047e-05
-2.65772268505949e-05
8.34458966420784e-06
-3.20119342625115e-05
-1.21214423444414e-05
-1.67492988317742e-05
-2.07749931708898e-05
-2.70575145548725e-05
1.21753705825319e-07
-2.62054865488241e-05
-1.25982554072066e-05
-3.03784662999173e-05
-1.59730363104523e-05
-2.38908323635293e-05
-9.51531577165473e-06
-1.94086838621791e-06
-8.04934869491544e-06
-1.77988714153319e-05
-1.56271547291589e-05
-9.71537079163984e-07
-1.77462160742899e-05
-2.09918585132451e-05
-9.86476799877243e-08
-1.89304163232736e-05
-2.50082509212363e-05
-1.85809730003496e-05
-8.77726867574723e-06
-1.15143004647326e-05
-8.43198525696559e-07
-1.20697560327871e-05
-2.0088347345459e-05
-1.38773889471044e-05
-2.7607960948668e-05
-1.4002813592783e-05
-1.45254116473449e-05
-2.10764500878531e-05
-1.01710650278366e-05
-2.16390254435281e-05
-2.07509040457665e-05
-9.53047637274743e-06
-3.55552244126222e-06
-1.48962178785884e-05
-2.95739629903829e-05
-2.44724553482475e-05
-1.92695937940286e-05
-2.27607497647958e-05
-3.29057397339601e-05
-1.8498389762043e-05
-7.14488251210597e-06
-2.16678230836374e-05
-3.31355095809023e-05
-2.76908897311322e-05
-2.04723681903762e-05
2.79785219444565e-06
-3.19347058575855e-06
-1.61701173612603e-05
-1.56512874589647e-05
-2.02506369237354e-05
-1.10506308266987e-05
-1.03153812168338e-05
-8.39844497255773e-06
-1.19534078255672e-05
1.89102283207458e-06
-2.34660001181522e-05
-1.90979508808452e-05
-1.95494167919278e-05
-3.17193064824931e-05
-2.20974148860109e-05
-2.38964988744259e-05
-1.30537570739238e-05
-2.40569964582885e-05
-1.57846548116871e-05
-1.81523229570691e-05
-8.77936910158796e-06
-2.58901907046949e-05
-2.7663182786447e-05
-1.42214148081868e-05
-2.82634178062613e-05
-1.29237689723097e-05
-2.02915311916325e-05
-1.13700996051888e-05
-2.98834102354841e-05
-1.54937119973624e-05
-3.5802765240636e-06
-1.01199716224153e-05
-2.64620108973007e-05
-1.47591358525227e-05
-1.24945432103914e-05
5.0487559380886e-06
-6.09793432131785e-06
-2.19218192304858e-05
-1.29992390291947e-05
-9.10184252783427e-06
-1.6897824610687e-06
-1.9515727668951e-05
-1.73801784124408e-05
-9.68655077412687e-06
-9.41743485522066e-06
-1.1503009528133e-05
-1.01629500678452e-05
8.79949952032528e-06
-8.31682040279034e-06
-8.71770026050741e-06
-1.0692458754584e-06
-2.12160425802124e-05
-7.42931229642215e-06
-1.96409263736201e-05
-2.69644672479811e-05
-2.54145404327429e-05
-1.79379178980101e-06
-1.74206238988262e-05
-1.60110488366847e-05
-1.06688927478077e-05
-1.37545086945906e-05
-2.89604627743874e-05
-1.19041241982856e-05
-5.87130872369408e-06
-7.79499218030033e-06
-1.18546486507876e-05
-3.18103671950163e-05
-2.49321327997242e-05
-1.02480552354034e-05
-2.62685528467511e-05
-5.36273375548124e-06
-2.23513932725384e-05
-2.99780815604105e-05
-9.55460964132111e-06
-2.28890350112401e-05
-1.72573988510865e-05
-1.67613569873067e-05
-2.52211545693772e-05
-1.04666519090986e-05
-1.8398321567523e-05
-1.18720355949573e-05
-1.19476393824117e-05
-2.06329910416793e-05
-4.45284312376516e-06
-2.24276254348551e-05
-1.17262382926082e-05
-5.12080812469644e-06
4.53831004545542e-06
-1.58121576598128e-05
-2.20614196878471e-05
-1.72501454503398e-05
-2.29589331735786e-05
-1.64640984902167e-05
-5.73193124536252e-06
-7.51451616926427e-06
-2.79372966241463e-05
-2.65638179283449e-05
-1.66016722507942e-05
-2.41991093830451e-05
-1.23168525006902e-05
-2.32129012743602e-05
-1.39347368830914e-05
-2.41411327285789e-05
-1.19451616201404e-05
-1.99507657642091e-05
-1.83120682636064e-05
-1.73833762985968e-05
-2.14309241375516e-05
-3.85056901706853e-06
-5.68461084246661e-06
-2.49077026194418e-05
-2.48243656653234e-05
-5.44203909069808e-06
-1.93532881015277e-05
-7.00395325115773e-06
-6.86057849217261e-06
-1.85600281430313e-05
-2.24974822118391e-05
1.12838679702255e-06
-1.95839889212062e-05
-1.21292077133891e-05
-1.21169683971818e-05
4.24071084795796e-07
-1.69391785450092e-05
-1.35862291809372e-05
-1.2124650935245e-05
-1.72270504367981e-05
-2.71786591805783e-05
-2.09091921039174e-05
-3.83302275893242e-06
-1.9878946818676e-05
-1.4658816209416e-05
-2.45140917376927e-05
-1.2790276362474e-05
-1.54534971219183e-05
-1.07562306188032e-05
-4.27761672398296e-06
-2.35296442190445e-05
-1.78025435826394e-05
-1.38410425806361e-05
-2.64185378606632e-05
-1.55398981259847e-05
-1.86535553644222e-06
-2.04441222766263e-05
-2.19994218837686e-05
-1.08014139988974e-05
-1.72235781994505e-05
-3.18725838434516e-05
2.07838674480827e-06
5.21207535240145e-06
-1.97819349260842e-05
-2.27178935712301e-05
1.9296517938e-06
-9.78869128905146e-06
-9.30115856803299e-06
6.92554424697273e-06
-1.45336334121903e-05
-7.0996053433522e-06
-8.65712687324282e-06
-1.12594254929243e-05
-1.85548507316596e-05
-2.28382168362293e-05
-1.75854055561775e-05
-1.5705318642249e-05
-1.16961807237959e-05
-1.93984691459038e-05
-2.56541426080707e-05
-1.14736462951207e-05
-2.27946893740417e-05
-7.63521498820653e-06
-3.41938484987642e-05
-9.85654090154151e-06
-2.27066154240416e-05
-3.27196517235533e-05
-1.56002952102579e-05
-3.25784846693569e-05
-3.00932772596673e-06
-3.14102604070069e-05
-9.96104952645483e-06
-9.29330806991305e-07
-2.27318328013686e-05
-1.39677452568882e-05
-2.67887815056267e-05
-1.47526144612513e-05
-2.87317697691776e-05
-3.01490504466233e-08
-1.45207271342377e-05
-2.32972287903363e-05
-7.9411762976241e-06
-1.09948400469781e-05
-7.11230562672899e-06
-1.44692797880308e-05
-7.35161221505022e-06
-2.64082526607224e-05
-9.75231434329733e-06
-8.46489245384891e-06
-1.74583517535024e-05
-1.16321814865029e-05
-2.72832129658972e-05
-8.58014129262902e-07
7.41793055748715e-06
-5.21087398350996e-07
-1.14046911319346e-05
-2.333224349991e-06
-1.20444615005283e-05
-6.22988230273896e-06
-1.09515570654882e-05
-1.93631456201412e-05
-2.35124766562502e-06
-8.24232583660655e-06
-9.54902290037821e-06
-3.11918149727574e-05
-4.04312865742297e-06
-1.34396878377092e-06
9.5266266426976e-06
-9.50859135525456e-06
-2.67786158925599e-05
-1.41503128669612e-05
-8.21161188753532e-06
-2.96376457360008e-05
-1.83390956611779e-05
-1.24810517447533e-05
-5.2210509702133e-06
-2.58637016580326e-05
-3.27703074507278e-05
-1.45789128573112e-05
-1.3108870456317e-05
-7.36017014318239e-06
-1.50960468112474e-05
-2.40361241111719e-05
-2.15848857256491e-05
-8.32047380037263e-06
-3.03425290042906e-05
-2.27852779734916e-05
1.70400557707846e-06
-2.8493650104644e-05
-2.53063763611274e-05
-1.49060337433826e-05
-1.82028474990342e-05
-3.0523233299894e-06
-4.76454483793908e-06
-1.16267499076095e-05
-1.8122224375137e-05
-1.90609059079604e-05
-2.99857992064676e-05
-2.38728377405755e-05
1.45439425248557e-05
9.58663648962157e-08
-2.33054600776683e-05
4.86269883107807e-06
5.9188550793019e-06
-6.81446799718156e-06
-1.82403753261463e-05
-3.05504540388795e-06
-1.29533038635658e-05
-3.61723679350094e-05
-8.14843561806911e-06
-2.49381890198057e-05
-4.92869659189227e-07
-1.49681379521681e-05
-1.24213770585302e-05
-2.19207343989093e-05
-3.12855664103945e-06
-8.9525223349838e-06
-1.78977278750839e-05
-1.77942375269847e-05
-2.23599974923702e-05
-1.56579169415682e-05
-1.7935509322491e-05
4.16357141723425e-06
-4.45586232254477e-05
-2.94386049646747e-05
-4.1633467364423e-06
-1.01875304128086e-05
-2.11319871416465e-05
-2.47371047298441e-05
-3.71139677439079e-06
-5.38179936200296e-06
-1.30561680029999e-05
-2.97459229100053e-05
-1.59784461342695e-05
-4.41867321734174e-06
-2.60653509200888e-05
-1.84112782903639e-05
-8.75483695814133e-06
4.66135491934742e-06
-2.03985765602735e-05
-1.87342060134805e-05
-2.97118600362177e-05
-2.92000540446446e-07
7.5307176792361e-06
-3.06737657803899e-05
-1.65033076835338e-05
-2.46583265352257e-05
-1.29074399512974e-05
-9.62906410897777e-06
-1.93599880353104e-05
-1.69789105961203e-05
-9.57643519564219e-06
-1.59737387133907e-05
-1.96827036535541e-05
-1.29043844763522e-05
-3.37206456033383e-06
-1.20052406232495e-05
-2.5379384903735e-05
-1.67080753657712e-05
-3.81126484371473e-05
-2.29905212233883e-05
-7.06502239965334e-06
-2.08768440154945e-05
-1.62454614758443e-05
4.70710212443708e-06
-1.93678682362838e-05
-2.02834514185687e-05
-2.08793350651953e-05
-1.88803142053957e-05
-3.04378426944123e-05
-2.42136225333422e-05
-4.26831182828155e-06
-1.35458719664112e-05
-9.90904759932848e-06
-1.51073456779359e-05
-1.5942541304994e-05
-2.73945824769357e-05
-1.7956235763823e-05
-1.18913807632217e-05
-6.45372325073536e-06
-1.39605821607009e-05
-1.0907057500915e-05
-1.87002420396291e-05
-1.98254265199502e-05
-6.26033910712932e-06
-2.54250276494701e-05
-2.00762252767005e-05
-1.0313659453764e-05
-2.06677437276368e-05
-7.91953696049359e-06
-2.12028166531405e-05
7.13317683241097e-07
-8.16045867660683e-07
-1.88466996728237e-06
-1.72288468691987e-05
-6.90981626596466e-06
-1.23288689755187e-05
-1.26920748002926e-05
-1.73750883973004e-05
6.18589434723777e-06
-8.72531052059875e-06
-1.01610486461442e-05
-7.72059965874767e-08
-1.28743514873718e-05
-1.38005823329943e-05
-1.70987432958737e-05
-1.96839764611718e-05
-1.10259306246372e-05
-1.44253920596112e-05
-2.80744464895398e-05
-1.06920366997385e-05
-1.19276170877895e-05
-1.46767012308486e-05
-1.872958067329e-05
-4.08820667295888e-06
-2.31794175536785e-05
-2.40568624486143e-05
-2.39152054710849e-06
-1.73055148686507e-05
-1.99309391137256e-05
-1.8825219120104e-05
-2.31620088967784e-05
-1.77329839059909e-05
-8.93676884145217e-06
-1.20184193332562e-05
-9.80212804927748e-06
-7.13315338332734e-06
-1.2989798381784e-05
-2.22437731555916e-05
-6.35991543576017e-06
-1.89517178386389e-05
-1.65829725466328e-06
-2.7829188314205e-05
-2.67175180346193e-05
-1.81410235859854e-05
-1.84512221901944e-05
-1.41366794344663e-05
3.03978954422693e-06
-1.6637699288268e-05
-5.81893573498313e-06
-1.43963716552891e-05
-1.64703136509897e-05
-7.95079953265033e-06
-6.08843979411484e-06
-2.39421185512052e-05
-2.04989532588283e-05
-1.79146007361403e-05
-1.98860569475145e-05
-1.4154903431478e-05
-1.42399164908118e-05
-6.54612254791781e-06
-1.58889300610268e-05
1.8109265582505e-06
6.12742281676592e-07
-1.72951903403684e-05
-3.27689566408687e-05
-7.70726699734424e-06
-2.67505039996675e-05
-2.12875793652103e-05
-1.70281898370916e-05
-9.42183746757624e-06
-1.50021705331119e-05
-1.92039946102311e-05
-3.22203673135863e-06
-2.33294267030528e-05
-2.26590126708082e-05
-1.77104862635094e-05
-1.29434762667363e-05
-1.34557605379028e-05
-4.73754225180316e-06
-1.33984869096635e-05
-1.40421900908796e-05
-2.20859450097447e-05
-2.07721015077687e-05
-1.6847800204268e-05
-2.2383886803387e-05
1.4247565783466e-06
-3.10070019296969e-05
-3.22067478975987e-05
-2.22764447564855e-05
-2.54276463148633e-05
-9.20693224120873e-06
-2.17709892777142e-05
-1.50124251591387e-05
-2.91659846683642e-05
-2.76780028855153e-05
-1.80073824032369e-05
-6.67241386823599e-06
-1.9404028071514e-05
-2.10961091693806e-05
-1.10836982661045e-05
-1.39851352756773e-05
-1.4219932069598e-05
-3.78920759676213e-05
-1.57343661837533e-05
-1.97947910108146e-05
-1.80894391192392e-05
-1.39365867934523e-05
-1.19843150610953e-05
-3.68569648252257e-06
-2.80988376513414e-05
-1.45808497090963e-05
-1.41522593007294e-05
-3.16395261297573e-05
-1.32626904521515e-05
-2.35146848169776e-05
-3.20793873383754e-05
-3.35695415329693e-05
-3.6779764994955e-06
-2.50871531581239e-06
-1.76500832369243e-05
-1.99282101787779e-05
-7.36185815966576e-07
-4.04646450373144e-06
-3.36848096223247e-05
-4.56777146740902e-06
-6.15901938258366e-06
-1.60797421138919e-05
-1.24343319987448e-05
-7.7547462987034e-06
-1.64771209204523e-05
-1.3014238263718e-05
-1.67926104315259e-05
-7.5823236049389e-06
-2.21518983792619e-05
-1.88547985169363e-05
-2.29937540334135e-05
-2.31316878416725e-05
-1.35015734848783e-05
-2.7000390077901e-06
-2.10339046466088e-05
-4.0973195020922e-06
-5.2958381600203e-06
-1.30902992813685e-05
-3.90902722952319e-05
-1.80314327638008e-05
-1.07270722340003e-05
-3.32285406259515e-05
-2.4813701660615e-05
2.64432637188888e-07
-1.26894044639409e-05
-1.33590019257403e-05
-2.70181859049262e-05
-3.18569858992689e-05
-8.32925349924765e-06
-1.19587133101142e-05
-3.00890478033455e-05
-1.51879441620144e-05
-1.78021227372031e-05
-6.406183398303e-06
-1.04106864522167e-05
-1.6526076152668e-05
-3.04460038988112e-05
-3.07852221115678e-05
-5.69689127050126e-06
-1.94293117153134e-05
-2.19398441566412e-05
-5.35128644186915e-06
-4.07348857494565e-05
-2.23577410191178e-05
1.11000982853526e-05
-9.18416107796924e-06
-1.01363137953177e-05
-1.80204110299586e-05
-1.82222123760449e-05
-2.18123161335205e-05
-1.11988670204273e-05
3.10972161129117e-06
-1.90940370777748e-05
-2.20793416035499e-05
-1.75518535425145e-05
-2.36597972683304e-05
-6.81143401298955e-06
-1.74878105084315e-05
-1.04195318034839e-05
-1.86384982380279e-05
-1.51938035774573e-05
-8.37815277636262e-06
-2.42332638568672e-05
-2.14424401102103e-05
-1.36700490148849e-05
-1.61457139530344e-05
-2.23508021071981e-05
-8.40205876233579e-06
-2.58425232312938e-05
-1.29925480123685e-05
-1.86192773696421e-05
-2.59775505434947e-05
-5.19069699638749e-06
-1.678756912346e-05
-2.25835119993733e-05
-2.30069497928647e-05
-1.1167752463213e-05
-2.65285039659992e-05
-1.52080404522631e-05
-2.42741367319189e-05
-1.42927495460827e-05
-1.43503202917481e-05
-2.55659726354242e-05
-1.62609348174014e-05
-3.76384276111077e-05
-2.08605649615262e-05
-1.55845275167014e-05
-1.97745880397901e-05
-2.37295267164098e-05
-9.56457763723577e-06
-1.60964383271805e-05
-7.30746600157527e-06
-1.72950363182229e-05
-2.18136304695157e-05
-1.38576744374568e-05
-2.41144265710872e-05
-2.89757175073364e-06
1.37514100397644e-06
-9.35574212914078e-07
-2.69414665833692e-05
-2.547621183503e-05
-1.05504188831318e-05
-2.02323843762976e-05
-2.29736028505156e-05
-5.12919194028017e-06
-1.17928875205506e-05
-9.45914343416667e-06
-1.37084698850081e-05
-5.91951346587533e-06
-1.20885448702642e-05
-2.03666656621098e-05
-1.62647469583629e-05
-8.86108761252162e-06
-3.04855534207191e-05
-9.18765407090707e-06
-1.26454205174638e-05
-7.13638942064295e-06
-1.72402281616843e-05
