# Supplementary material for: Research on computational propagation and identification of mine microseismic signals based on deep learning
Source: PLoS One. 2025 Oct 22;20(10):e0334641. doi: 10.1371/journal.pone.0334641 (PMC12543183; doi:10.1371/journal.pone.0334641)
Supplement: S9 Data — (ZIP) [file pone.0334641.s009.zip › 000101100000345.xlsx_0.txt_24.txt.txt]

-2.54274320313312e-05
-2.24258514477377e-05
-4.75485952095863e-07
-1.86169261381937e-05
-7.09058823441471e-06
-1.75399217160914e-05
-3.13236193509448e-05
-2.92152108492317e-05
-5.38172146842377e-06
-1.33217440600908e-05
-4.74909854536466e-06
-7.35938415822624e-06
-1.87327135074297e-05
-2.17042808711994e-05
-5.19893252119086e-06
2.45760070149895e-06
-3.61244611692469e-05
-1.81058391364686e-05
-1.58941952622913e-05
-1.36458559133337e-05
-2.32330860060925e-05
-6.73170455994139e-06
-1.98656879426122e-05
-1.90884457768199e-05
-1.93193081220848e-05
7.66674464894031e-07
-1.88015207620997e-05
-1.59380108363852e-05
-9.43874036249565e-06
-2.69926024257279e-06
-1.56080448015397e-05
-1.32956635204772e-05
-1.21619953417238e-05
-8.12713936411903e-06
-2.1365492130776e-05
-1.20059889683954e-05
-3.96329020279736e-06
-1.94362570236218e-05
-7.60487406683505e-06
-9.84679346232517e-06
-1.40132549554907e-05
-2.47903109374724e-05
1.73236278089202e-06
1.23335146272439e-06
-4.0375979771462e-05
-2.22755493388853e-05
-1.55731447615452e-05
-2.02517515184894e-05
-7.06173160334945e-06
-1.03712052254499e-05
-1.96682379588566e-05
-1.34039684089277e-05
-3.11869143516287e-05
-2.32768002688053e-05
-2.52989728620048e-06
-1.48754951865649e-05
-7.77038384449287e-06
-1.49015756048297e-05
3.26846167918786e-06
-2.35084897940157e-05
-2.35802500077366e-05
-2.75613135393858e-05
-6.21571019187763e-06
-3.3783852548254e-05
-1.6263046652119e-05
-2.0107613351297e-05
-1.03706989846436e-05
2.06052006694956e-06
-1.81916378337771e-05
-2.21242840272169e-05
-3.15137608997118e-05
-2.2067321120254e-05
-4.92296327258443e-06
-2.77481008131893e-05
-1.0443008898794e-05
-1.48037207938193e-05
-2.40827431318953e-05
-1.56952142560714e-05
-1.77993533592697e-05
-2.75831611556934e-05
-2.70762721877173e-05
-1.92327148587745e-05
4.45165525804939e-06
-2.22514690939022e-05
-1.89856032189281e-05
-1.33171964243026e-05
-6.22552539351639e-06
-2.60366934778434e-06
-7.76733022901605e-06
-3.33026614409679e-05
-1.3294008099643e-06
-2.4655916966528e-05
-1.48094884315581e-05
-4.16970001603737e-06
-1.00071648497203e-05
3.3835806427704e-06
-1.28011374828332e-05
-1.80580724898539e-05
1.3094847077126e-05
-5.97729372989448e-06
-2.36117539740947e-05
-1.2422152528196e-05
-2.10257304694622e-05
-2.52390174174489e-05
-2.32131176761281e-05
-3.01193359761659e-05
-1.21040166826468e-05
-3.80177766259191e-06
-1.55058352648354e-05
-3.98546623956791e-05
-7.88726501412106e-06
-1.56940394869622e-05
-2.02876872309939e-06
-3.71983887937888e-06
1.44663179967504e-06
-8.75723430393028e-07
-9.40096250561745e-06
1.02504459569493e-07
-1.85172232588942e-05
-7.88301430728135e-06
-7.98328745062294e-06
-2.01151541170526e-05
-1.41139052798168e-05
-1.67372836216383e-05
-2.02752484661966e-05
-2.13613302523757e-06
-2.62027291346384e-05
-2.55587697945002e-05
-1.25189157986498e-05
-1.47929812768246e-05
-2.40299130124408e-05
-2.58691833470945e-05
-1.44644867338535e-05
-6.25505843939327e-06
-1.85060497848746e-05
-1.64677624627392e-05
-7.53965371218074e-06
-1.41069217435736e-05
-2.52564498225885e-05
-6.61691250381255e-06
-1.20768935268136e-05
-1.00883869281822e-05
-1.10999033468546e-05
-3.93012201187657e-05
-1.44681696466143e-05
-3.87450698382327e-05
-1.19757630137751e-05
-2.52897317940649e-05
-2.02647767217085e-05
-2.32675337943556e-05
-1.89948363422909e-05
-7.23731057859692e-06
-2.16346884558179e-05
-1.81166850354629e-05
-1.60863566672188e-05
-8.63496279704465e-07
-1.40306490846615e-05
-1.93070900145416e-05
-1.61496400253201e-05
-8.92477328767809e-06
2.26651798129279e-06
-6.99153719881142e-06
9.7723200489162e-06
-2.93392036274226e-05
-2.57279085343596e-05
-1.83749723895307e-05
-1.9036261514537e-05
-2.30041992548103e-05
4.64292477078844e-07
-2.73339637883623e-06
-2.89819612491993e-06
-1.45603020802442e-05
-1.72853777980742e-05
-1.07260834345758e-05
-1.46899293042416e-05
-1.79582426325051e-05
-1.65817791739629e-05
-2.83706564699887e-05
-3.17275756297647e-05
-3.52168618968028e-05
-3.71489868496596e-06
-9.0856287643528e-06
-1.36117222342509e-05
-8.39793105466625e-06
-2.55494977081579e-05
2.97265850503341e-06
-1.72810641085156e-05
-2.70293929130185e-05
-1.49725389795685e-05
-8.54053777874583e-06
-5.29813476038883e-06
-3.18163487750059e-05
-2.2425974816714e-05
-1.48324252262873e-06
-1.96607307491865e-05
-1.52426056111975e-05
-9.4363341012163e-06
-7.28331716638154e-06
-1.33672100837918e-06
-1.0523731317457e-05
-4.67756399911462e-07
-1.71069880196899e-05
-1.36086681212481e-05
-1.95710421196522e-05
-1.45136566166909e-05
-1.40683358916848e-05
-1.04413227946902e-05
6.27575737875941e-06
-7.0684790823647e-06
-1.85130202643626e-05
-1.42582944763596e-06
-1.54993478990958e-05
-2.65583124998239e-05
-9.39008493519031e-06
-5.24618284163853e-06
-1.53234343179252e-05
-1.64168493237104e-05
-1.94444439412407e-05
-1.55257883903471e-05
-2.74763649391832e-05
-2.2880124640945e-05
-2.76608425121077e-05
-1.77517187670061e-05
-1.98622295373823e-05
-2.22439394951637e-05
-2.25575201308779e-05
-1.2923352576516e-05
-2.39039371484894e-05
-1.24920713253327e-05
-4.83545650756531e-06
-1.39488060278384e-05
-1.67799087990121e-05
-1.85455256060975e-05
-1.77607116913878e-05
-2.54615837871713e-05
-1.1273509287287e-05
-1.04588861972568e-05
-9.44119090368841e-06
-1.89454962004454e-05
4.52783600842707e-06
-7.33239537982498e-06
-2.92333345816431e-05
-1.90937234972173e-05
-1.93605083108152e-05
-2.19165949285134e-05
-2.68050043874951e-05
-1.25143028699754e-05
-3.7452179837073e-05
-9.67449615305968e-06
-6.52067348844128e-06
-1.27087264031175e-05
1.81399068613899e-06
-7.89041962329267e-06
-6.82689803731162e-06
-2.7768090402898e-05
-1.4651357228106e-05
3.2048962483909e-06
-6.53551557285046e-06
-3.88266823165431e-05
-1.49974388136812e-06
-2.59970069339743e-06
-1.32879496022878e-05
-2.49746070889133e-05
-1.76774987146168e-05
1.29796749743626e-06
-2.96259904174097e-05
-1.9720979194668e-05
-1.94401209292152e-05
-1.45708798015934e-05
-1.68494202892157e-05
-1.43444496924871e-05
-4.30663795112015e-05
-7.14497877113947e-06
-1.06868516729137e-05
-2.90342172281095e-05
-2.23399952915389e-05
-2.45833596978959e-05
-2.6321857713908e-05
-9.07338007250484e-06
-2.81563359921863e-05
-8.62754303044147e-06
-3.05395905836592e-05
-5.10221207509307e-06
-1.22569201903485e-05
-1.3569468203341e-05
-2.66092871322319e-05
-3.02922146703703e-05
-2.89544371457915e-06
-1.55403260556902e-05
-2.29236706201142e-05
-4.84781052548994e-06
-2.241088856208e-05
1.07336013887144e-06
2.70841886848129e-07
-2.83439898002614e-05
-9.12213646910909e-06
-1.17430554263682e-05
-4.51189513255197e-06
-1.30024932771908e-05
-6.65740300648569e-06
-1.97243399288398e-05
-1.58633947751376e-05
3.05553689009648e-07
-3.53649778065157e-05
-2.52575219011066e-05
-9.45818178594771e-06
-1.51780527950712e-05
-1.55428355727986e-05
-2.57887635216375e-05
-5.74161756091309e-06
-1.01034603893528e-05
-2.95681427206612e-05
-2.37162851748312e-05
-1.84241005165229e-05
4.4678736256816e-06
-2.77417665080515e-05
1.30381736300417e-06
-1.1555425826275e-05
-2.50102861434938e-05
-2.71143226985454e-05
-2.15220659082371e-05
-1.23268378939123e-05
-2.07581923288538e-05
-7.6540263969387e-06
4.7615615279742e-06
-1.15285257772412e-05
-2.58622636766563e-05
-7.38641492038358e-06
-2.29717756207677e-05
-3.07584143993836e-06
-3.10599855997346e-05
-1.22017211470262e-05
-1.00128405479213e-05
-1.71866470408476e-05
-2.31108532952307e-05
-2.50451096020215e-05
-1.30917110101281e-05
-8.2951857095123e-06
-1.94303136512406e-05
3.0756295434403e-07
-1.07552409312487e-05
-2.35496247973707e-05
-1.48177816341802e-05
-2.32693566839728e-05
-1.6842495085899e-05
-1.21271313550577e-05
-4.54383772029536e-05
-1.75760260745553e-05
-1.53462966182384e-05
-2.21816338531464e-05
-2.56832891449796e-06
-1.29189984800171e-05
-7.97364678705714e-06
-9.33600785428348e-06
-1.11204457645483e-05
-1.42591527615609e-05
-1.55796124578346e-05
4.92200431855757e-07
-1.9056271159436e-05
-2.17448875923729e-05
-1.36420875901933e-05
-2.36527927983128e-06
-2.63008562854807e-05
-1.95638659102274e-05
-1.53603941768566e-05
-1.54726741966999e-07
-1.92522749686985e-05
-1.36034065410162e-05
-2.72073293917451e-05
-2.10165687459727e-05
1.80771593323416e-06
-3.3208481622014e-05
-3.93974579530097e-06
-1.30085366197676e-05
-3.21159018928117e-06
1.39676652716382e-06
-1.40161081387957e-05
-2.9015869315282e-05
-2.07040067161132e-05
-8.14830395833546e-06
-4.15103951256777e-06
5.12984135040997e-07
-8.08729792413704e-06
-3.34394234389576e-06
1.06922106450839e-05
-1.37274189667821e-05
-2.58694036949182e-05
-3.29880913929942e-05
1.54046328336041e-06
-1.07173620431821e-05
-3.06531744197868e-05
-7.65124735684616e-06
-2.86963237170765e-06
-2.51451742632685e-05
-3.24394307771171e-06
-1.67395852688221e-05
-2.23076244530955e-05
-2.25784727139003e-05
-5.70994304161058e-06
-1.507216631387e-05
-9.83077851856845e-07
-1.63435063831811e-05
-1.8312756721028e-05
-1.94972115015686e-05
-2.04935800542055e-05
-2.67120758294794e-05
-8.48052360949249e-06
-2.03263793276259e-05
-2.21737400703656e-05
-4.06496038841912e-06
-1.76801523068582e-05
-1.90626692693765e-05
-1.6811829401179e-05
-2.41233056394694e-05
-7.46162910529065e-06
-2.53938172949294e-05
-2.01711409287425e-05
-1.59487039239283e-05
7.19827648625792e-06
-1.60153497916832e-05
-1.82181406038209e-05
-9.92188817961214e-06
-4.07287531512592e-06
-1.70857472289203e-05
-1.54242543861156e-05
-2.37469536355609e-05
-2.01842278076555e-05
-1.32299593489114e-05
-2.03560791485089e-05
-2.90198667701954e-05
-9.34516422481923e-06
-2.68751537550834e-05
-1.77687754246409e-05
-2.08024956546508e-05
-2.33002695323474e-05
-2.59246153400918e-05
-1.6404967313506e-05
-1.04014064655836e-05
-1.62079584928957e-05
-2.93889257680604e-05
-1.87363013056363e-05
-1.34470826423459e-05
1.48135887178457e-05
-1.8424381107142e-05
-4.45194730499742e-06
-2.54925618915331e-05
-2.7689292549135e-05
-1.69708406263835e-05
-2.13959396756999e-05
-9.34578777364304e-06
-2.22990098726711e-05
-1.2094596869887e-05
-2.52174125814753e-05
-1.73045490431496e-05
-6.67812343352635e-06
-1.12627175330702e-05
-2.31887065961891e-05
-7.15585316167517e-07
-1.83630030858885e-05
-5.81467856368306e-06
-2.60932653325132e-05
-9.5019831366046e-06
-1.92794907303536e-05
-2.93552725319666e-05
-9.58220401819865e-06
1.50511352233628e-05
-1.62810033918392e-05
-1.96667208232344e-05
-1.96081630952087e-05
-2.55363462982254e-05
-2.38873539661876e-05
-2.15156656919936e-05
-3.28921718498488e-05
-2.57051499011277e-05
-1.05572713800243e-05
-9.59263753955756e-06
-8.17058374814719e-06
-2.7987413819194e-05
-6.06949145821326e-06
-3.08832752135443e-05
-4.19719533033437e-08
4.57000725911293e-06
-4.77071966582695e-06
-1.49665854257162e-05
-2.72656271025361e-05
-1.52966047268015e-05
-2.38602188833098e-05
-9.6672191926371e-06
-3.07744246834222e-05
-1.21225922943567e-05
-1.23741372013021e-05
-7.4075675168338e-06
-1.36701798262557e-05
7.33225816990181e-06
-3.31627943934295e-06
-1.74703685627706e-05
-2.1214328847761e-05
-2.17339029977264e-05
-1.30827248222576e-05
-1.82893815327892e-06
-1.38153770211218e-05
-3.62049497017507e-05
-2.76467421822912e-05
2.29417941714471e-06
-1.54694184346432e-05
-1.84626517747602e-05
1.20436091079573e-06
-1.61718639167939e-05
-1.87260677259382e-05
-2.35644298349978e-05
-2.16534039974979e-05
-5.11712581225785e-06
-4.07363476122144e-05
-2.11147492972556e-05
-1.41471801376541e-05
-2.75649468285696e-05
-1.18533538432427e-05
2.08970402695471e-06
-4.43843675800683e-06
-1.05820740329409e-05
-6.24847949253221e-06
-2.26371354848988e-05
-3.31834018632579e-06
-1.22070318364307e-05
-1.05474097908877e-05
-2.20080784499518e-05
-1.25374044131508e-05
-1.63005149135133e-05
-2.75443684900335e-05
-1.85727023874981e-05
-2.15809458339023e-05
-2.73127243822664e-05
-3.45109800209066e-05
8.13102891496445e-06
-2.37938876916499e-05
-3.78741910690106e-05
-2.33623397647347e-05
-2.16386387030825e-05
-1.8312180022441e-05
-1.28946141908928e-05
-1.48268918636606e-05
-1.30455591993562e-05
-3.19305020739601e-06
-4.34912029188798e-05
-1.21229608794812e-05
-1.09094858763566e-05
-2.46437834486901e-05
-2.34590689165547e-05
-9.13630136259691e-06
2.55276113703496e-06
8.27241204757059e-06
-1.6642621198584e-05
-1.16536854311983e-05
-1.0502451806488e-05
-3.456302077355e-05
-9.67014780452787e-06
-1.31882016821242e-05
-1.97182946641242e-05
-5.05467313324644e-06
-7.21792576532312e-06
-1.36633699001364e-05
-1.89057912410602e-05
-1.76610448967018e-05
-5.55204182143176e-06
-5.13387524889096e-06
-1.31479291439305e-05
-1.48582639105406e-05
2.77300178508683e-06
-1.54602403975643e-05
-3.55236497500665e-05
-1.56781312114738e-05
-2.09208038599132e-05
-1.66469140938882e-05
-2.853852111523e-05
-5.97410380842999e-06
6.96167654973123e-06
-3.31964969069066e-05
-2.08527567074356e-05
-2.69284354458975e-06
-2.0480857282647e-05
-2.55535373005909e-06
3.08984595271372e-06
-1.88978668104313e-05
-2.68278559268575e-05
-2.22289226243323e-05
-2.66672817318023e-05
-1.57381523139283e-05
-2.01599286190891e-05
-2.01328386970593e-05
-3.53544203845821e-05
-5.42621348305341e-07
-1.59527012886873e-05
-1.84383216041728e-05
-1.27163261389074e-05
-7.98554992451447e-06
-2.13495346889061e-05
-2.50088147191886e-05
-6.17283833138495e-06
-1.26018211141225e-05
-2.34857112138455e-05
-1.52272401023513e-05
-7.83432829414896e-06
2.22701806116933e-06
-1.26554014747954e-05
-9.9038167321911e-06
-1.47155756420334e-05
4.62736521954296e-07
-2.11263844306474e-05
-1.52265214912962e-05
-1.48355880691852e-05
-1.82702313042125e-05
-1.78036067862437e-05
-3.30787074838157e-06
-2.34664401749639e-05
-1.75413186992353e-05
-1.00083379209814e-06
-1.55988897708677e-05
-1.03822295522456e-05
-1.88137397134754e-05
-3.50518253212449e-05
9.70936407136275e-06
-3.86639130370842e-06
-2.2411432401244e-05
-1.48379063731029e-05
-1.17043469462375e-05
-1.25482600563766e-05
-1.62856536901173e-05
-1.35179687500794e-05
-1.38858718046952e-05
-1.83079618673904e-05
-2.06558583731308e-05
-2.99482376366151e-05
-2.68263463753609e-05
-3.5610234879265e-05
-1.50073185605025e-05
9.68941379071971e-07
-1.71589126639145e-05
-4.14326349638307e-06
-2.85176710457915e-05
-2.75879400047523e-05
-8.36192870932277e-06
-8.72542175682149e-06
-1.71125077103579e-05
-1.13821550991909e-05
-7.71245291777695e-06
-1.43783483616897e-05
-7.75624385556659e-06
-1.53516559623233e-05
1.17173727511037e-05
-7.38131622091496e-06
-2.02211868245582e-05
-1.33129903272348e-05
-1.63694809273534e-05
-2.07179619076974e-05
-1.71974228015021e-05
-3.33930325696536e-06
-1.78690023013455e-05
-2.32537668735885e-05
-1.93274684336838e-05
-9.65603220332159e-06
-1.46027939495278e-05
-9.01623352072979e-06
-2.35326891934859e-05
-6.86334615519358e-06
-3.04791864315178e-06
-8.27384549222952e-06
-1.3877326552107e-05
-2.04168494477639e-05
-6.51393376786247e-06
-1.58710067851581e-05
-4.56008989195596e-05
-5.81077008217875e-06
-8.21383487477378e-06
1.87369563244854e-06
-2.45539771793221e-05
-1.48706864987029e-05
-2.34635540567848e-05
-2.1759804622542e-05
-1.60408946483324e-05
-3.21207698847232e-05
-1.41495333792969e-05
-3.83824570990889e-06
-7.3015490038643e-06
-1.10299747315896e-05
-2.11019795965365e-05
-9.29422722742373e-06
-2.53888287485712e-05
-9.92752867703649e-06
-2.95672056521968e-05
-9.02068481114752e-06
-2.04670310613696e-05
-1.52148644508145e-05
-2.42444537291676e-05
-1.44734938368673e-05
1.24166019642654e-05
-2.02459940905026e-06
-2.43530663134425e-05
-1.00621230566118e-05
-1.21885943485801e-05
-1.01411316805388e-05
3.22144034883394e-06
-1.50630837175106e-05
-2.29048355220458e-05
-6.72682352979778e-06
-2.68694542554604e-05
-2.36078914136338e-05
-8.09987710644197e-06
-1.03471587173195e-05
-1.75346225055845e-05
-1.39227222944111e-05
8.26021458300847e-07
-2.0839841927338e-05
-1.18552109777625e-05
-1.7481789390042e-05
-1.22855712657585e-05
-2.0425874401861e-05
-3.47760433895735e-05
-3.80104756474587e-05
-1.59744958577914e-05
-1.98530060315544e-05
-2.53467058530892e-05
-7.37479072941138e-06
-1.00226880987688e-05
-2.16064437626568e-05
-1.50938629600192e-05
-3.13613134724749e-05
-1.47276411743683e-05
-2.05018978794813e-05
-6.06822377987777e-06
-1.10867490006744e-05
-5.16841747035341e-06
-1.16301977280391e-05
-3.06575637556723e-05
-2.20961329717768e-05
-1.37086602448634e-05
-1.45042844863294e-05
-2.27677808261973e-05
-2.05812295747531e-05
-8.07106926958582e-06
-2.54966959479051e-05
-1.91228654860778e-05
-1.12329057120657e-05
-9.13630804936824e-06
-2.96075489146827e-05
-1.00626512247304e-05
-1.71444948948187e-05
-2.11969747183859e-05
-1.45088847279384e-05
-3.88148591595986e-06
-7.57538219098799e-06
-2.22176375582783e-05
-3.02851841100904e-05
-4.13114848223471e-05
-1.5742565414447e-05
-1.76351340563588e-05
-1.58765749225314e-05
-1.18347767066171e-05
-2.68127852698779e-05
-2.71269185692303e-07
-1.37864997110407e-05
-2.4655522081853e-05
-1.88949104638316e-05
7.65496719038184e-06
-2.97365050089169e-05
-5.7654458745775e-06
-1.66438504417448e-05
-2.13185621035465e-05
-9.72665222879653e-06
-6.86677172720098e-06
-3.18176458356498e-06
-1.94053824616068e-05
-1.38787715585976e-05
-1.56492865465756e-05
-2.18599599397277e-05
-1.19436769853824e-05
-1.47530638965153e-05
-1.82985736446099e-05
-1.59609038430969e-05
3.34316683273042e-06
-3.57641523341381e-06
-2.46774180887615e-05
2.01929962936346e-07
-9.50781217990641e-06
-2.31389681449043e-05
-5.51123254625374e-06
-1.47131106366071e-05
-1.59168366045444e-05
-2.4931009887312e-05
-1.68755776760353e-05
-1.02073599050653e-05
-8.6338030209602e-06
3.62481880216579e-06
-1.09262941911827e-05
-1.77390098555519e-05
-1.86633550382952e-05
-3.07064204638983e-06
-9.50655365241023e-06
-2.01742385725006e-05
-2.15722422179382e-06
-1.53026996710727e-05
-1.83455393749985e-05
3.08580412752206e-06
-5.2160449226277e-07
-2.63955610987342e-05
-1.21764241103759e-05
-2.15768067289774e-05
-1.53579854739791e-05
-2.2765848869849e-05
-1.60322669638475e-05
-1.71155526354003e-05
-8.81711525622615e-06
-8.84170400903225e-06
-3.09565745346554e-05
-1.35248132125245e-05
-8.05024898950177e-06
-1.81437256286451e-05
-1.35313380146527e-05
-8.01951266134668e-06
-1.54855113222654e-05
-1.47644304478635e-05
-1.38139508485179e-05
1.26820196103142e-06
-2.75392069959651e-05
-2.0449683054048e-05
-2.24524227813614e-05
-2.68002002964286e-05
-2.09499297523324e-05
-2.45463404901889e-05
-2.68683220191549e-05
-1.19486818103045e-05
-2.95760208097777e-05
-6.91823787940553e-06
-1.93508201156838e-05
-1.11727436397077e-05
-1.99545527480575e-05
-2.55172884647732e-05
-1.5135264525677e-05
-7.06831313263912e-06
-3.43124727957834e-05
-6.53192679766501e-06
-1.27061287318344e-05
-1.81162212945039e-05
-2.15962030663183e-05
-1.32936922397402e-05
-8.8008758380323e-06
-2.58300726518013e-06
-1.12928689250334e-05
-8.95208544910994e-06
-1.01816592851593e-05
-1.80882660097838e-05
-1.03711043600192e-05
1.52293328874009e-06
-2.47054948119654e-05
-1.32950866894496e-05
-2.18037474880951e-05
-2.02960434923491e-05
-2.76033236108352e-05
-3.27345853654024e-05
7.3945277763169e-07
-2.18994014253185e-05
1.34345544743492e-06
-3.02453366731458e-05
-2.44626569590288e-05
-6.70332010824845e-06
-1.95960822695585e-05
-1.7503857452911e-05
-1.53677208082145e-05
-2.82003942141616e-05
-1.22017249648427e-05
-2.96112352614456e-05
-1.30894130285797e-05
-5.61576565504778e-06
-3.93691435450784e-05
-1.6982180876514e-05
-2.03274941944545e-05
-2.25503518605112e-05
-1.18622884447997e-05
-2.14858809079571e-05
-1.12218554671071e-05
-1.46492004488478e-05
-3.144752287749e-05
-1.10667960915441e-05
-2.49502769694298e-05
-7.3191175202123e-06
-3.51576007822625e-06
-1.52067967443599e-05
-2.28860010649421e-05
-9.96619628446804e-06
-3.00903507343552e-06
-1.08166084592222e-05
5.24173581735757e-06
-1.90083546334668e-05
-2.06593609389535e-05
-1.52899172483708e-05
-2.06594651781047e-05
3.31060489232557e-06
-7.30275891863585e-06
-2.35983741948771e-05
-2.64042030064402e-05
1.81591764117268e-07
-2.42336953778663e-05
-8.78777111488842e-06
-1.61708185668018e-05
-1.60271533859558e-05
-7.2018080468936e-06
-5.89760631667364e-06
-2.34850389531875e-05
-1.37697738233035e-05
-1.3130655583279e-05
-1.79871081710612e-05
-1.80069367599426e-05
5.03837774897341e-06
-9.25102065389848e-06
-2.75145580975238e-05
4.38310251377991e-06
-1.48234908561675e-05
-3.20790960451096e-06
-6.21689535758062e-06
-1.46472684233694e-05
-4.06270224115786e-06
-5.48557387811352e-06
-4.9271308960995e-06
1.13402071423015e-05
-1.91311378186061e-05
-1.43602950504166e-05
-2.58341762183992e-05
-2.94055982184521e-05
-8.91469059810901e-07
-4.5015873283182e-06
-1.86831521562771e-05
-5.41424829042502e-06
-1.36768845570482e-05
-1.78531640133184e-05
-1.2389652156993e-05
-3.02031853832751e-05
-1.22991559350942e-05
-2.14325095479056e-05
-1.00739599527771e-05
-2.72447246270402e-05
-2.44628479402724e-05
-2.00936306330868e-05
-1.37119933165495e-05
-6.96595785354476e-06
-1.36485556314451e-05
-1.89054188711447e-05
-1.26781741852966e-05
-1.75494811445164e-05
-1.37566267101009e-05
-1.08455839273369e-05
-5.40468816629015e-06
-1.91311481108979e-05
-1.92369557618092e-05
-1.86752466830761e-05
-1.23098524436293e-05
-2.57422715344623e-05
-5.02625506072162e-06
-7.60373362962048e-06
-4.69160185717984e-06
-1.66812567938877e-05
-2.48190102931149e-05
-3.51771390441227e-05
-1.77226700082223e-05
-1.38392442376549e-05
-5.88595903834971e-06
-2.24294337518953e-06
-1.43417053235519e-05
2.9968083146679e-06
-1.71898547481318e-05
-1.03299788061844e-05
-2.24103417269154e-05
-1.90902902380654e-05
-9.42054359355624e-06
-8.02520367724864e-06
-2.53863994085336e-05
-2.51477360374427e-05
-2.11858665330532e-05
-1.37952390058901e-05
-2.8013698382174e-05
-2.72828132588564e-05
-3.06007849502214e-05
-8.79056765497626e-06
-9.61663514068254e-06
-2.10241005369723e-05
-1.06284827776738e-05
-3.29184097430927e-05
-2.70369008456559e-05
-1.95488758812969e-05
-6.82188346738493e-06
-2.37443718452378e-05
-2.16400087851364e-05
-1.27657786367242e-05
-1.05418706489096e-05
-5.40480222533878e-07
-8.00767709240872e-06
-3.10970173720571e-05
-8.63800762631613e-06
-8.17928505930933e-06
-1.42348974840675e-05
-7.75920288514385e-06
8.00322598152939e-07
-1.98294127228502e-05
-4.2475268785356e-06
-2.28462129974557e-06
-2.49965234677302e-05
-2.66919021666868e-05
3.87581830545405e-06
4.0545873954272e-06
-2.72772790581705e-05
-1.16580391207728e-05
-2.66573668752786e-06
-1.82414927763571e-05
-1.27285964240103e-05
-2.32499825040938e-05
-3.37570229976716e-05
-3.29324291226352e-05
-2.21020850048373e-05
-8.91521136578527e-06
-2.11866620036381e-05
-1.13837522079854e-05
-1.35505086981009e-05
-4.33622356092342e-06
-1.84968124427793e-05
-1.63458154193114e-05
-1.86319477693117e-05
-1.94782902222922e-05
-3.67157979887922e-07
-1.93926506578224e-05
-4.99254330116566e-06
-1.09089014960683e-05
1.11064873947066e-06
-1.56094239229015e-05
-1.72234824071337e-05
-1.67704192146681e-05
-2.27029573648889e-05
-2.19161021847617e-05
-2.11384263556364e-05
-3.31412896614339e-06
-8.93256912339009e-06
-1.42877834949116e-05
-1.67750539422228e-05
-3.33151951750601e-05
-7.26058626654428e-06
-8.86232705994506e-06
-3.30781447293856e-05
-1.36923226544756e-05
-6.79292281321572e-06
-3.30227191893925e-06
-2.09629003909334e-05
-1.7437630097093e-05
-1.80474683238054e-05
-4.2982262276456e-06
-1.80228112764793e-06
-1.73487981917925e-05
-2.49217433894669e-05
-6.17061184054598e-06
1.24317779006007e-06
-1.61648330885706e-05
-6.14574090023703e-06
-1.70016608240184e-05
-1.48920417071996e-05
-1.40574990707412e-05
-2.06967526129106e-05
-2.36340141472359e-05
-1.08958144134118e-05
-1.15091126356735e-05
-1.60828824008301e-05
-1.68650152802098e-05
-1.6133539956029e-05
-2.18136081038179e-05
-1.14337474679511e-05
2.19449744461176e-07
-1.13172287303237e-05
-3.25826333288653e-05
-1.10462515391177e-05
-9.72486774882599e-06
-1.26739016243834e-05
-1.92479147711586e-05
-2.22842781677189e-05
-1.16526599796248e-05
-1.87433791537094e-05
1.67077772565465e-06
-1.19286899722988e-05
-1.07476556381907e-05
-2.62887688546996e-05
-1.98520502386303e-05
-1.8340473993266e-05
-1.80657665641498e-05
-1.37445780732425e-05
2.3144228454499e-06
-3.10292811560202e-05
-1.78406696150381e-05
-1.2971803777865e-05
-2.56662165185509e-05
2.94736401349629e-06
-1.47724669727811e-05
-7.616145171263e-06
-3.17184998967359e-05
-1.18207058543517e-05
-1.53872918283533e-05
4.16140404149971e-06
-7.53622694082668e-06
-5.38818206973948e-06
-9.32430602062392e-06
-2.45508835355579e-05
-8.98937675307315e-06
-2.64890775998483e-05
-2.40401077069999e-06
-2.19219224912985e-05
-3.01230604304352e-05
-2.29247499820847e-05
-1.63255667408081e-05
-3.21829891301932e-05
-6.70175447069859e-07
-1.65639322015135e-05
-6.91895892387584e-06
-1.46838713137911e-05
-2.40023392208229e-05
-1.00268372528622e-05
-1.86095809223398e-05
-2.8210743640072e-05
-3.74955098084992e-06
-5.73860475619567e-06
-5.52436547991591e-06
1.11641791717925e-05
-4.01567582180776e-05
-1.03310631194021e-05
-1.12298126880605e-05
-2.24617544213403e-05
-2.59074763640212e-05
-2.01150044336781e-05
-2.36930678684976e-05
-2.98203270475113e-05
-1.83676953427937e-05
-1.70427849031883e-05
-1.38539327274942e-05
-3.29027799795779e-05
-1.97531646247085e-05
4.47523846278047e-06
-1.1804814795122e-05
-1.55736391153769e-05
-2.00038146979185e-05
-1.63873498926597e-05
-5.05117933651025e-06
-2.51224488760388e-06
-1.72220722080722e-05
-7.45715024171398e-06
-1.49219277749055e-05
-6.14761804429479e-06
-1.87798854675736e-05
-1.84275425604861e-05
-1.00656926877565e-05
1.0651802025496e-06
-1.0152624962126e-05
-1.11509741441863e-05
3.63473935356637e-06
-1.57339629130196e-05
-1.28928925263353e-05
-1.66238919301242e-05
-2.38746619401098e-05
-2.79698140342567e-05
-1.49106938409281e-05
-1.27894182036658e-05
-1.16638301324769e-05
-1.88324044042063e-05
-1.51867668940059e-05
-1.26587185108144e-05
-1.08086330397624e-05
-1.56791734027639e-05
-2.20298424307407e-05
-1.22235625454441e-05
-5.0057087253365e-06
-1.24854229800627e-05
-7.58106374199922e-06
-2.42719456785302e-05
-1.31203412140913e-05
-9.59207165192703e-06
-2.20056386829736e-05
-1.95591643150268e-05
1.32318957614184e-06
-1.43682671678847e-05
-1.6926300861844e-05
-1.9022528066802e-05
-1.97520497331293e-05
-1.90442697496692e-05
-2.00532904185662e-05
-4.54155855337539e-06
-1.81367544774834e-05
-2.3098249265915e-05
-3.30510710461749e-05
-3.22832901532015e-05
-1.96737023524861e-05
-2.34726146364591e-05
-2.33392945801086e-05
-7.72061407369219e-06
-1.93081351225637e-05
-1.30069841037635e-05
-2.59660441516217e-05
-1.31900048892608e-05
-1.7443337530493e-05
-1.7748652900606e-05
-8.34990835693456e-06
-2.61689181017193e-05
-2.14021548044607e-05
-1.98014043610398e-05
-1.43753145659206e-05
-4.07524370014446e-06
-8.74757208871351e-06
-2.27772665688338e-05
-1.31955077525811e-05
-1.68800404999165e-05
-1.87889982422849e-06
-1.72564405296802e-05
-6.54342457188092e-06
-1.14996769668087e-05
-2.52232412991919e-05
2.0714197921607e-06
-1.90875369574474e-06
-2.01472725241136e-06
-2.63174865468682e-06
-2.02696679422797e-05
-8.11203686140144e-06
-1.14384797342634e-05
-1.1825625034619e-05
-3.53920327418212e-06
-1.31250287470778e-05
-2.90772437865432e-05
-2.36730313855716e-05
-1.75508907272613e-06
-1.99507428872344e-05
-1.29099296580249e-05
-1.46966856038432e-05
-5.75753352790656e-06
-2.02308849965253e-05
-2.16179141181683e-05
-7.77134410142109e-06
1.53709980505808e-06
-2.55142188192016e-06
-2.00242395455706e-05
-2.25436877341014e-05
1.03814839317595e-05
-2.53040929142486e-06
-3.2214918892594e-05
1.78684501831784e-06
-7.83423052123158e-06
-2.75835448876343e-05
-1.1796249367592e-05
-1.66650222358376e-05
-1.86632647750222e-05
-3.51958079122271e-05
3.67791932365239e-06
-6.26939176353793e-06
-2.24227602615298e-05
-3.68939376821491e-06
-2.43755597382562e-05
-1.49800243698654e-05
-2.56085865808088e-05
-1.20503833008774e-05
-2.39635134499891e-05
-1.50594197243712e-05
-1.18043828299905e-05
-1.83265854901796e-05
-1.73976767439738e-05
-2.45746629606112e-05
-1.31578511224828e-05
-1.2313571952501e-05
-4.76473133364277e-05
-9.53798901498869e-06
-1.03462450889716e-05
-1.39343933898036e-05
1.78895914045217e-06
-2.67038011265766e-05
-1.26704343373012e-05
-2.81861666231118e-06
-2.59217062496006e-05
-2.20633846714006e-05
-1.71436035075195e-05
-5.49302214941109e-06
-1.8700055707657e-05
-1.38743402506789e-05
-3.95038866043419e-06
-2.66777098328873e-05
-3.2866245765013e-05
-2.30773758257846e-05
-2.87970758592242e-05
9.96821224590567e-07
-2.22867949691105e-05
-9.30178532959156e-06
-4.16360707014875e-06
-1.13533314691012e-05
-2.17781239294141e-05
-2.90561774667115e-05
-2.1500709375604e-05
-1.23258871786647e-05
-1.75193986639021e-05
-1.95512076093071e-05
-1.7770398877261e-05
-2.16858588110851e-05
-2.71106497522223e-05
-3.53573597231774e-05
-2.14277048188346e-05
-5.31298261079592e-06
-1.64229260133833e-05
-2.49135210729642e-05
-2.11525094561091e-05
-1.39264506986839e-05
-2.19274261892099e-05
-4.83747182853123e-06
-5.51767031307811e-06
-3.16930522861617e-05
-2.13478731152277e-05
-1.62192789160178e-05
-4.82034596338378e-06
-1.63142878248084e-05
-2.15112244421412e-05
-1.1190609873085e-05
-2.26134251375557e-05
-2.1985766275794e-05
-1.4216671597361e-05
-1.87617783804651e-05
-1.92574858363023e-05
-1.89252540616887e-05
-3.05674987865481e-05
-1.88512398844713e-05
-2.4884949041872e-06
-2.20858253534948e-05
-2.15168013802702e-05
-2.51389904318841e-05
-2.12965825482914e-05
-2.39010716999506e-05
-1.58887221451422e-05
-2.2328622327341e-05
-7.56918779233997e-06
-1.4104312010307e-05
-2.66772230291551e-05
-3.64414864185967e-06
-1.89896756943072e-05
-1.32479504589803e-05
-7.57203770597708e-06
-3.04209738142666e-05
-8.63021085301816e-06
-7.7624972111036e-06
-5.85162479937523e-06
-6.16095312741619e-06
-5.12938303490765e-06
-1.1830575639984e-05
-2.24543494342391e-05
-1.60735747921472e-05
-1.80211870743156e-05
-1.64930197088093e-05
-1.22713894828472e-05
-1.64504646894795e-05
-9.4407481853746e-06
-2.06821764252248e-05
-1.33537832619657e-06
-1.83641246051048e-05
-4.86440848651628e-06
-2.22619989284401e-06
-2.23105123644041e-05
-1.27216357595164e-05
-1.29686993820083e-05
-1.43501503327916e-06
-2.19746703090074e-05
-5.90453446833639e-06
-5.15084218740642e-06
-9.26884360757182e-06
-4.66239102184277e-06
-1.03118159168605e-05
-1.70851484516429e-05
-9.26805683960041e-06
-9.2364098166516e-06
-2.54925731644439e-06
-4.91350384882405e-06
-1.05069416283287e-05
-2.77706438477513e-05
-2.37319009307272e-05
-7.17787810315071e-06
-1.28853841979489e-05
-1.56670429891857e-05
-9.04333863965315e-06
-2.85653886716546e-05
-1.61779680002786e-05
-1.66441803006994e-05
-1.51419441828928e-05
-1.74938336243438e-05
-1.85792762934782e-05
-1.31029398875818e-05
-7.77587138371109e-06
-1.41000741834746e-05
-4.10015926295472e-06
-1.11995207457991e-05
-9.05991731725962e-06
-3.46286750310645e-05
-2.82559491300099e-06
-1.72859447035739e-05
-4.10332145883982e-05
-4.18552767941475e-05
-2.24146072121863e-05
-9.57176456427272e-06
-2.16262752723422e-05
-2.26808572706943e-06
-1.37243059834213e-05
-2.08940565783628e-05
-1.81727551734307e-05
-3.28866231706731e-05
-3.1236127311211e-05
-1.07284808309245e-06
-1.37806610550422e-05
-8.27292856509876e-06
-1.76355105276934e-05
-1.81781167699371e-05
-2.37417767566815e-05
-1.94556055989579e-05
-3.13629275641323e-06
-1.94551838818001e-05
-1.46249530333908e-05
-2.49027657946716e-05
-1.07607880265701e-05
-3.19315530825709e-05
-7.29642970590033e-06
-1.69755094943193e-05
-1.17952286342736e-05
-6.83133984693233e-06
-5.41771812171353e-06
-1.60583956370925e-05
-2.03973446640046e-05
-1.81121217552856e-05
-1.94466842768271e-05
-2.12246415311663e-05
-1.51253090581966e-05
-5.78254273756838e-06
-1.30608592442029e-05
-1.29540683281404e-05
-2.61057395970199e-05
-5.13363096622952e-06
-1.96025798428323e-05
-1.19019064585763e-05
1.68986768111158e-06
-1.51444561443452e-05
-2.41676996287473e-05
-2.05861003056629e-05
-1.09501369750768e-05
-1.23702639951931e-05
-5.00759389840147e-06
-2.26891576218918e-05
-1.11025417398728e-05
-2.32841841406157e-05
-1.31356501816573e-05
-2.59121326366512e-06
-2.05669682205385e-05
2.20939469839184e-07
-2.90377336758739e-05
-1.14743866070578e-05
-2.35567281140525e-05
-9.77270946548784e-06
-2.94307872485747e-05
-1.81345954311813e-05
-1.64255263207658e-05
-1.63167091276752e-05
-1.15605263117987e-05
-1.29862834807155e-05
-9.26843858813747e-06
-2.07754959368428e-05
-2.32906368886082e-06
-1.38920144329735e-05
-2.85361076482221e-05
1.70708662315596e-05
-3.24176937144399e-05
-9.8874332992656e-06
-1.11279617594466e-05
-1.25188384443248e-05
-2.82439922118703e-05
-2.35330834257248e-05
-8.88838135390824e-06
4.813323769213e-06
-7.09834704758259e-06
-2.40874510659724e-05
-2.0195907888071e-05
-3.14839797065492e-05
-9.29819847109547e-06
-5.92322950972004e-06
-1.64891872486897e-05
-2.54213660366043e-05
-1.87756035393462e-05
-1.61020602918903e-05
-2.66154674051077e-05
-1.16355470540287e-05
2.42238056503766e-06
-2.25603222415236e-05
-1.76200629911387e-05
-4.29928712655511e-06
1.3200938127626e-06
-1.39705066522266e-05
-2.48084856592652e-05
-1.37598859226825e-05
-9.99487588685092e-06
-2.40344101628636e-05
-2.76097926919764e-05
-3.74049136709327e-06
-1.24797086058926e-05
4.64877050534788e-06
-1.38889768413219e-05
-3.84515588893394e-05
4.57529837115567e-06
-2.40827765318006e-05
-2.35903541795181e-05
-1.02814773291942e-05
-2.4435643736445e-05
-2.34493347522661e-05
-3.35094020064075e-06
-1.6131868516512e-05
-1.85841241012105e-05
-1.61826464835966e-05
-7.9032247243106e-06
4.34905991484531e-06
-6.66270970700452e-06
-1.2644488273693e-05
-2.99712649204496e-05
-3.12738573349055e-05
-3.96532477417497e-05
-2.00490110776776e-05
-1.74965687002994e-05
-2.60679082837259e-05
-2.37516053361255e-05
-2.71709835757386e-05
-4.51594854407101e-06
4.71861440029025e-07
-1.35551770555305e-05
-9.38919897484438e-06
-1.17422860975448e-05
-2.29462980232939e-05
-3.0459000165145e-06
-1.80413358306476e-05
-2.51824114551097e-05
-1.88170008600574e-05
-2.01168065221222e-05
-1.79039972085137e-05
-1.80959561146459e-05
-2.24933818464538e-05
-1.56414887194625e-05
-6.59562875489866e-06
-4.80584160224537e-06
-2.12327036961202e-05
-3.50214546902704e-05
-1.06332825505782e-05
-8.30822193031422e-06
-7.125419416149e-06
-2.19000234607884e-05
-2.12376683419067e-05
5.26770101831367e-06
-2.13040635171161e-05
-1.51458073432127e-05
-2.03869100496669e-05
-1.38876818015688e-05
-1.35836366878935e-05
-1.43153187670156e-05
-1.55662640744222e-05
3.33228017054298e-07
-2.83858961599899e-05
-4.2931850668936e-06
-1.2099639299284e-05
-1.03189217693807e-05
-2.09831339558183e-05
-3.58384123706018e-06
-7.3229288902365e-06
-2.44898580104467e-05
-1.48371200383175e-05
-3.5432705453327e-06
-2.39154755650272e-05
-1.67141895388591e-05
-2.73602430735237e-05
-1.15284259949086e-05
-1.25464788253084e-05
-9.54863168619512e-07
-2.84175039314611e-06
-1.38025014894147e-05
-1.19235010131412e-05
-2.665640981818e-05
-1.58543581169619e-05
8.09632075992676e-07
-3.68000581836861e-05
-8.14000956187873e-06
-2.52321787901593e-05
-2.6627215487374e-05
-1.38836748298403e-05
-2.97263120298342e-05
-8.06047801780553e-06
-1.68119091025181e-05
-1.79324175004177e-05
-1.71973166551962e-05
-3.2864235886398e-06
-6.18797916645639e-07
-1.83173971810497e-05
-1.63538644263309e-05
-2.93861387856784e-05
-1.29735998835852e-05
-3.84023008588163e-06
-2.11640389956173e-05
-3.53746279020395e-05
-1.52920521817898e-05
-1.00857260333967e-05
-4.80240075974211e-06
-3.06290514201486e-05
-1.4891256477668e-05
-7.92401278272334e-06
-1.25569533263564e-05
-1.6157298231333e-05
-2.64402497325343e-05
1.89605155533927e-06
-9.81131962469551e-06
-1.5840321911437e-05
-3.34265878351995e-05
-3.26812621607446e-05
-6.32604514662422e-06
-3.28558666646703e-05
-1.54344100399277e-05
-1.00939167055486e-05
6.45146845537314e-06
-1.80979409106832e-05
-2.94382402275942e-05
9.86380989689663e-07
-1.8274471871884e-05
-2.7849525931012e-05
-2.31763832217334e-05
-9.62904784316838e-06
-3.03997036918693e-05
-2.42696598449763e-06
-1.11405356457272e-05
-1.31332428813007e-05
-5.6380407314818e-06
-2.48991703633175e-06
-1.89644613200625e-05
-2.4871067305231e-05
-1.39470518132316e-06
-9.77910604924048e-06
-1.17864243794272e-05
-1.21954597202124e-05
-1.39276702149522e-05
-1.47010868685837e-05
3.42341679981981e-06
3.20860126699306e-07
-2.11844810895842e-05
-7.23973564559919e-06
-2.31855693123979e-05
-3.16202703617984e-05
-9.97978261155683e-06
7.75008799917722e-06
-6.67733084422136e-06
-1.23070082170771e-05
-8.49082672068319e-06
-1.20445649289676e-05
-1.1730161498567e-05
-1.01093378917066e-05
-1.70116203265566e-05
-1.87112251489419e-05
-1.86500840395748e-05
7.50885545327063e-06
-2.75894261957126e-05
5.77108382746608e-07
-4.65071831285342e-05
-2.49510843117809e-05
1.44136260246595e-06
-1.88231416732756e-05
-7.38294376855333e-06
9.99968693286439e-06
-1.56514271190093e-05
-1.14622721746859e-05
-5.3150308959499e-06
-1.46324867377424e-05
-9.85636928389131e-06
-1.17045478196694e-05
-2.36661956084861e-05
-8.86011575516987e-06
-1.86643272477539e-05
-2.45407205273681e-05
-7.5570652538567e-06
-1.17539512759308e-05
-2.43717675221997e-05
-1.04412309792694e-05
-2.48046022215583e-05
-1.29786702593257e-05
-4.03451979954861e-06
-3.61056892476192e-06
-2.20035667094988e-05
-1.32004864170639e-05
-2.06358072452173e-05
-1.31013185172737e-05
-2.47146032860404e-05
-1.14138553156988e-05
-2.39314392486623e-05
-3.03676193225104e-06
-1.37056298590591e-05
-1.3155062843493e-05
-1.0669717590946e-05
-1.19376722387902e-05
-9.92837179006953e-06
-1.22572100720425e-05
-1.57463756490591e-05
-1.53762772544726e-05
-1.91692639976776e-05
-9.15106218237975e-06
-2.08700038255062e-06
-2.35686428116802e-05
-3.98585890572454e-06
-9.11530525979695e-06
-6.77657377581255e-06
-2.84770996447498e-05
-3.6294652002538e-06
-1.31571574748693e-05
-3.40506404463187e-05
-1.08901397386994e-05
-1.95167960649786e-05
-3.95899273617118e-06
-3.26178066714457e-05
-2.08432701256658e-05
-5.40732976749747e-06
-2.99486825430247e-05
-6.5538787495716e-06
-2.75655462816566e-05
-1.47420391028049e-05
-8.82715007015171e-06
-3.20164850153017e-05
-1.39759651575742e-05
-1.65338474576502e-05
-2.14583860969047e-05
-1.19958289987488e-05
-1.58725358486596e-05
-1.306583167295e-05
-1.77530739000021e-05
-2.20904607402166e-05
-1.92399458158441e-05
-7.85975413479187e-06
-2.42785681880625e-05
-3.29495144507117e-05
-5.25260855319475e-06
-2.20427498433092e-05
-2.14470519485422e-05
-1.52916061687242e-05
-2.33277992786019e-05
-2.08969305556408e-05
-1.40403301786275e-05
-2.19271003760787e-05
-1.26664558742767e-05
-1.1143018135188e-05
-2.23870940270364e-05
-2.76387176779627e-06
-1.82369504791356e-05
-2.10673344192437e-05
-7.58308856464935e-06
-1.51382227394982e-06
-1.67409257894457e-05
8.53159194409555e-06
-2.06389645918919e-05
-3.29804474005149e-05
-1.75056487944407e-05
-9.50825244837703e-06
-2.26917570939551e-05
-9.75221467251722e-06
-3.09932696687174e-05
-3.14179971933365e-05
-1.44192652484976e-05
1.93359903910851e-06
-1.6109359814839e-05
-2.06947626563971e-05
-2.66106538169519e-05
-2.0054803438371e-05
-1.30554242363471e-05
-1.11967080219049e-05
-1.14328182688412e-05
-2.84389932856133e-05
-1.69294627664868e-05
-1.5830385799665e-05
-1.22488072898427e-05
-2.2328727709408e-05
-8.92957144144791e-06
-7.88266831268244e-06
-1.17275040670243e-05
-1.21635020957923e-05
-1.80028675556339e-05
-1.76976600975828e-05
-1.46606944193251e-05
-1.4050105980574e-05
-1.09606526451991e-05
-3.55758267314497e-06
-3.73941899686019e-05
-2.72618355040614e-06
5.0850376310091e-07
-9.33655230207428e-06
-2.27282954384682e-05
-1.40128947019619e-06
-8.1633458582353e-06
-1.85868208457548e-05
-1.94139379234574e-05
-1.43926216399084e-05
-1.1094696475975e-05
-5.50932381974322e-06
-7.65500392228652e-07
-1.66490005256236e-05
-1.8438608480221e-05
-1.38248920207622e-05
-2.21093923513405e-05
-5.70954775324445e-06
-2.12671227592526e-05
-7.16460581332943e-06
-5.32383130425717e-07
-1.25240995414001e-05
-1.41997777535595e-05
-1.36111248379923e-05
-1.29139836072321e-05
-1.73335231064599e-05
-1.7551602439144e-05
-1.5997573865329e-05
-1.80088299596819e-05
-4.84301088274009e-06
-2.84155799603654e-06
-1.09678981727019e-05
-1.10655210670325e-05
-3.00718867756577e-05
-1.82927948081965e-06
-2.33063669534246e-05
-1.06344643009422e-05
-1.89591717706319e-05
-1.60927324544143e-05
-1.06566631836523e-05
-1.00577450252439e-05
-4.7771598670892e-07
-1.45732193641373e-05
-1.24347180693695e-05
1.58964882245341e-07
-2.37886019522718e-05
-1.29471179102251e-05
-2.03613634004901e-05
-1.29715034462206e-05
-2.15760909054267e-05
-1.11238749340238e-05
-9.0981939247267e-06
-2.35327976492766e-06
-1.88666157464695e-05
5.37121203845072e-06
-3.89460514204979e-06
-1.59695234421088e-05
-3.33133575148114e-06
-2.50801884018882e-05
-6.53791611232907e-06
-3.47217094505755e-05
-2.04658459970048e-05
-2.6452825591316e-05
-2.09958807798088e-05
-3.60749136324606e-05
-1.1938890712643e-05
-1.93947072752722e-05
-1.55368183434459e-05
-1.51456623958282e-05
-2.1099950520859e-05
-1.91599579132082e-05
1.48044493267274e-05
-1.04356519263175e-05
-1.59185317239548e-05
-7.75776609893573e-06
-9.91976060555811e-06
-7.33116203876044e-06
-2.32207766413011e-05
-1.81778671410544e-05
-2.70651589067328e-05
-3.47120799713893e-05
-2.69542887137069e-05
-1.94855416710903e-05
-1.63681831757713e-05
-1.66294877194294e-05
-1.86924439591772e-05
-1.10850614261883e-05
-1.49648648601779e-05
1.94096928011164e-06
-2.66479907974686e-05
-2.12739787945149e-05
-9.7934134041204e-06
-2.71936787847043e-05
-5.89522034063826e-06
-5.31016647712668e-06
-1.5141158043407e-05
-1.03301930719789e-05
-7.73026491440355e-06
-2.78297542354459e-05
-1.9791835772152e-05
-2.01314796481671e-05
-5.15374481925957e-06
-1.68276885997696e-05
-2.60397058188552e-05
8.44610871412525e-06
-9.3345023699792e-07
3.26898939970587e-06
-1.37060764065755e-05
-1.34784404979283e-05
-3.39943045451313e-05
-7.89139329562791e-06
-3.11107418631171e-05
-1.09176481103065e-05
-1.7984870828334e-05
-1.54338512054623e-05
-4.20696801973339e-05
-7.5739446272955e-07
-2.15760596737915e-05
-2.29999166719183e-05
-1.89014932898173e-06
-1.44492397431954e-05
-2.26983267316369e-06
-1.39948812806175e-05
-6.9470834295577e-06
-1.8254817728403e-05
-1.61407377176565e-05
-5.49292492001903e-06
-2.91879621392985e-05
-1.78803991986068e-05
-1.97243178243832e-05
-1.33227029918114e-05
-2.25787655043111e-05
-1.56264012497552e-05
-1.71847988307621e-05
-8.32221550834664e-06
-2.97981197606599e-06
-1.39391188751646e-06
-1.81541314412976e-05
-1.50141931592859e-05
-2.32484986044563e-05
-1.25349536221476e-05
-1.53410966341113e-05
-2.26584450408669e-05
-6.37948003269608e-06
-1.14019266653588e-05
-1.49986020434717e-05
-1.60467376797602e-05
-2.04672494367687e-05
-4.99457724058671e-06
-1.16463565078028e-05
-2.47116249688735e-05
-9.86444134740556e-06
-3.15216364782561e-05
-2.23365009624549e-05
-1.52789909000447e-05
-2.17936706137286e-05
-1.06506280751077e-05
-1.00277114008488e-05
-9.26523990766125e-06
-2.87431236560152e-05
-3.84020075908196e-05
-6.48223961980509e-06
-1.91277533364232e-05
-1.73161463377504e-06
-1.36787583480454e-05
1.73046283864068e-06
-5.00777676957695e-06
-2.58502774955809e-05
-3.47432848801904e-05
-1.22369246516393e-05
4.84171960158509e-06
-1.84146592850997e-05
-1.33393225320634e-05
-1.76449302462677e-05
-2.5414049088238e-05
-3.28737867616582e-05
-1.64260796893546e-05
-1.68472083575806e-05
-1.79617386185827e-05
6.2937425629361e-06
-8.46574923634116e-06
-2.15707378706446e-05
-2.96355217414702e-05
-3.45965926690413e-05
-1.2768839465934e-05
-7.93737756546044e-06
-2.90318466670719e-05
-4.11879325817291e-05
-3.53723903719553e-05
-2.26894365581935e-05
-4.00622958711008e-06
-1.1391135226351e-05
-1.88631690219005e-05
-2.02215231366266e-05
-8.75740783605463e-06
-3.08598292561975e-05
-1.0305886210851e-05
1.94930449461861e-06
-1.80776524672527e-05
-9.30208379368211e-06
-1.94059492833063e-05
-8.00807550793724e-06
-1.2515316030094e-05
-1.78908445682029e-05
-2.02836364739984e-05
-2.43542478134413e-05
-1.56444233922781e-05
-8.57172501388919e-06
-2.30601311760761e-05
-2.14172864665974e-05
-8.68480939730962e-06
-1.97120496576518e-05
8.95418445067588e-07
-9.47740417445337e-06
-1.15181963305144e-05
-3.26493801598384e-05
-2.02957093639442e-05
-1.21971078949413e-05
-1.18817046180407e-05
-2.32366629030585e-05
-2.66287051850992e-05
-1.45576377380408e-06
-2.46152004650438e-05
-2.56822612047774e-05
-1.77125196308016e-05
-1.88774381385653e-05
-1.41805193811042e-05
-8.6398783301593e-06
-2.04796226022644e-05
-1.83405603938137e-06
-2.42824298050925e-05
-1.07298524577404e-05
-1.83504461519488e-05
-2.58147553597977e-05
-1.74537234153969e-05
-2.86632505275424e-05
-2.37954883043236e-06
-1.26578313392735e-05
-2.56451898840148e-05
-1.03638732651772e-05
-1.79182861786052e-05
-4.61528681534717e-06
-1.32498028065038e-05
-1.46190582895744e-05
-1.18768983657122e-05
-3.80510242086716e-06
-1.21072631193807e-06
-2.18985487060455e-05
-2.76532429477932e-05
-1.59215293443174e-05
-1.97092151789076e-05
-1.17657965922917e-05
3.1528227706933e-06
-2.48995208187649e-05
-1.85050877676702e-05
-1.27247850563087e-05
-3.46713319017201e-05
-1.28653888625886e-05
-4.39135953926295e-06
-1.47431526044124e-05
-2.14351729194924e-05
-1.39681115883263e-05
-1.84866320308986e-05
-1.61767802342426e-05
-2.08470905884707e-05
-3.24999500407449e-05
-1.2325551688867e-05
-1.65848188922063e-05
-1.2586801680133e-05
-2.10004022792826e-05
-1.69268390319956e-05
-6.77623534543678e-06
-1.74427649143004e-05
-5.43537564127714e-06
-1.06385713382179e-05
-1.1969863929603e-05
-1.05818494929338e-05
-8.32518082525195e-06
-1.73841693214434e-05
-1.5530330585114e-05
-1.07174673802825e-05
6.32125770253425e-06
-1.10538953989023e-05
-1.49244582017978e-05
-2.19679188868367e-05
-1.29490502721347e-05
-1.62140642063335e-05
-3.00064476536683e-06
-5.90091562393996e-06
-1.43203541116534e-05
-2.52485907866729e-05
-1.37626966021128e-05
-1.04478144204257e-05
-7.67391843478972e-06
-1.60383448444182e-05
-9.04105623426927e-06
-1.29777720860086e-05
-2.42615540117896e-05
-1.66318780817335e-05
-3.70527669726396e-05
-2.68481532743231e-05
-5.73377562944988e-06
-1.85774865757627e-05
-2.21650741708166e-05
-1.12638126227957e-05
-1.58680721975774e-05
-1.55671406093214e-05
-6.75726762314077e-06
-1.20957097880357e-05
-2.44938779005265e-05
-2.6414115120953e-05
-1.81032765560328e-05
-4.66844377431593e-06
-3.04511790553683e-05
7.11110354871051e-07
-1.76215289084242e-05
-2.30266531634323e-05
-1.45858577571364e-05
-1.48019129481199e-05
-2.07313075434591e-05
-9.76858448861591e-06
-8.85543197933527e-06
-2.37632970627076e-05
-2.31566384585911e-05
-1.57565355825372e-05
3.37889546135816e-06
-3.11263018175496e-05
-1.55666236851281e-05
-2.47207027605124e-05
-2.42800771065719e-05
-2.4036234351623e-05
9.72102664772632e-07
-2.20085604511308e-05
-2.5293934113441e-05
-9.15508448648342e-06
-2.15202938136258e-05
-1.62903985373913e-05
-2.38542193083566e-05
-4.97335420198993e-07
-1.43794037405918e-05
-1.4588797461399e-05
-3.91634266430352e-06
-1.0467787334951e-05
-1.54524954636313e-05
-1.01720676971963e-05
-2.75806231442765e-06
-1.33900147660321e-05
-1.32831533712526e-05
-1.72416903396838e-06
-1.42383987458697e-05
-2.51018873813693e-05
-1.75809606896373e-05
-2.04277750786247e-05
-9.56870955899252e-06
-3.13322741045187e-05
-1.80982270528521e-05
-1.46434687868508e-05
-2.34096247780439e-05
-1.46878962309475e-05
-1.75404740269297e-05
-1.30456484074993e-05
-1.44701430075361e-05
-2.52216668383749e-05
-2.26137262957118e-05
-1.46533838115238e-05
-1.18632048184775e-05
-2.34778580507412e-05
-1.13057978647931e-05
-3.18040137221998e-05
-1.70643797794177e-05
-7.2106825929507e-06
-1.35740789490361e-05
-2.29391332446121e-05
-9.02334790534369e-06
-1.75211446094784e-05
-1.46643003072081e-05
-1.1189054519038e-05
-1.20477331329804e-05
-1.80747066776651e-05
-8.10990379371453e-06
-3.40689060590315e-05
-3.17073138381749e-05
-1.35936817835427e-05
-4.30911914471983e-05
-1.51469353501007e-05
-4.95696060848604e-06
-1.07984773053356e-05
-2.6444306340973e-05
-3.09754591036607e-05
-2.7378036707725e-05
-1.30095953717283e-05
-1.4478724324245e-05
-2.42036270444461e-07
-7.36731534954131e-06
-1.6616992130501e-05
-3.89911235605929e-05
-9.45787282638829e-06
-1.80210921047393e-05
-3.04306475393165e-05
-2.6900771536996e-05
-2.47286394541217e-05
-1.75566519381156e-05
-1.56657978967813e-05
-2.71598967608635e-05
-3.14145144494873e-05
-1.42529541217598e-05
-4.95973362416477e-06
-3.26576688220011e-05
-2.68210301603544e-05
8.13330099191497e-06
1.84103855084673e-06
-1.91081794303922e-05
-2.09740008652743e-05
1.82896274975333e-07
-1.33404746970525e-05
4.80243408511509e-07
-9.25845604880139e-06
-1.15675698989654e-05
-2.10992492843492e-05
-6.84633581374009e-06
-6.05523215035667e-06
-1.69900660807878e-05
-1.62936849916191e-05
-9.45620448958331e-06
-1.17355637248631e-05
2.23425161601528e-06
-1.11408879860913e-05
-3.61744108791558e-05
-3.24087168566952e-05
-2.85443768574116e-05
-1.6695941994297e-05
6.22242813528799e-06
-2.24901479809539e-05
-2.6439275592375e-05
-1.564169909488e-05
-2.41385126184246e-05
-2.31877939726227e-05
-2.08823336682539e-05
-5.17879805687091e-06
-1.54580999872266e-05
-2.58221565240706e-05
-3.42784908052283e-05
-1.96763277316818e-05
-2.64131356740443e-05
-1.38523282085783e-05
-8.960579632773e-06
-1.55330289233763e-05
-1.28709637227398e-05
-7.95093861668751e-06
-3.30615155838893e-05
-2.19814659180072e-05
-2.41227716089084e-05
6.1541276520293e-06
-2.81840123982959e-06
-1.94555870439494e-06
6.74413953124944e-06
-8.73105545171962e-06
1.60902376600273e-05
-1.19558171609684e-05
-9.53651456941825e-06
3.67657432752511e-06
-5.30985229583296e-06
-2.09794802528745e-05
-1.75795615415144e-05
-3.63610599251931e-06
-2.05917435783018e-05
-3.81499005741436e-05
-2.24162481503636e-05
-9.14534588916239e-06
-2.78150794214594e-05
-1.46187859337794e-05
-1.89008763561879e-05
-1.3753573508687e-05
-8.78693103151837e-06
-1.86539642177058e-05
-4.18716467503562e-05
-1.97670309743641e-05
-8.04113743681748e-06
-5.05643113236691e-06
-2.57189920804608e-05
-1.35238208296129e-05
6.10150411749677e-06
-2.04289712661806e-05
-1.74642943139165e-05
-2.10671526294714e-05
-6.37026643270659e-06
-1.54076522704121e-05
-4.03904324647315e-05
-1.55385012577524e-05
-2.06204662063517e-05
-2.31128290834962e-05
-1.15267755800873e-05
-1.34313993701358e-05
-1.48737507004865e-05
-1.22537176238807e-05
-1.70193506143507e-05
-6.66513698597211e-07
1.93592438072142e-06
-1.58559955639531e-05
-1.84038217744427e-05
-2.41463133449622e-06
-1.29876677398001e-05
-1.61396237905086e-05
-8.08205587737544e-06
-2.06227391650302e-05
-9.20639140618541e-06
-1.02479234479764e-05
-2.06231465902074e-05
-9.22139431863278e-06
-1.04411008766161e-05
-1.77918656445564e-05
-2.06060010857349e-05
-1.89815531444061e-05
-2.73940445582876e-05
-2.2382856818197e-05
-2.13669506482855e-05
-2.66631421945984e-05
-2.58985812361536e-05
-1.51564747552728e-05
-2.06829317250681e-05
-7.03685269075522e-06
-1.89037980414011e-05
-3.07253394962847e-05
-1.66889175337384e-05
-1.6686108445863e-05
-1.544260009573e-05
-2.53105445006164e-05
-2.62495857533384e-05
-1.96519359495304e-05
-7.39395587630455e-06
-1.91048998881017e-05
-1.71485865350803e-05
-2.11786462038321e-05
-6.63186720698013e-07
-4.28654151342659e-06
-2.64290441955742e-05
-1.06100644453774e-05
-1.36683180671777e-05
-6.71804098217907e-06
-8.05984540339007e-06
-1.64646074436829e-05
-1.54815538682226e-05
-2.19928568453393e-06
-1.37491361065397e-05
2.16778081296501e-06
-1.20675241847897e-05
-1.12122042796168e-05
-1.71162738774755e-05
-5.7870938440107e-06
-1.55709528641693e-05
-1.00219406899353e-05
-2.26335686600183e-05
-2.13488000004911e-05
-1.55983245856256e-05
-1.18969219086956e-05
-1.90681309147223e-05
-8.60444240766821e-07
-1.87062596478117e-05
-1.61002454204237e-05
-1.69320142777069e-05
-5.9612248336554e-06
-6.44963364684929e-06
-1.4379864346392e-05
8.55701533212348e-06
-8.76325283419025e-06
-5.32072341831829e-06
-1.25964275745661e-05
-2.54347909712376e-05
-1.63780835834816e-05
-1.37441812044203e-06
-2.04043663555274e-05
-3.32880711898406e-05
-2.11533075426712e-05
-2.7070526547507e-05
-1.49130638645565e-06
-1.4355613524395e-05
1.00683173660251e-05
-8.13718189147043e-06
-2.1140404450782e-05
-1.12782029025551e-05
-6.73145194237772e-06
-6.27063781635916e-06
-1.82432806009205e-05
-9.3196190803531e-07
-7.44689692056567e-06
-1.05244424494242e-05
-2.05042143864975e-05
-2.99656234966478e-05
-1.37234238483054e-05
-8.00591095417956e-06
-3.21712169937139e-06
-1.63749594220671e-05
-9.60001963385369e-06
-3.41602934548149e-05
-1.62596812504162e-05
7.98478790047401e-06
-2.39234551569358e-05
-1.57799834732859e-05
1.13528458975768e-06
-2.0985642706489e-05
-2.48190629990727e-05
-1.78606420310673e-05
-2.21741850106746e-05
-1.86104448276026e-05
-2.47813961908066e-05
-2.96318069675887e-06
-1.4249680398106e-05
-3.91056795484474e-06
-1.23412767163272e-05
-1.94289527841975e-05
-2.03199728517688e-05
-2.22167643602438e-05
-6.15690730727173e-06
-2.26384864078418e-05
-3.10632258683559e-05
-2.48731078821378e-05
-1.6711145463919e-05
-2.82640147285354e-05
-7.27809346343333e-06
-1.39741676383142e-05
-2.27722053953371e-05
-1.85843232469664e-05
-2.9858888498584e-05
-2.29322625362174e-05
-1.77394188035505e-05
-3.02545850730642e-06
-1.83029561899771e-05
-1.81761650805709e-06
-1.31720391644082e-05
-1.54908203032725e-05
-2.83185663514171e-05
-9.36366210322216e-06
-8.04931727514711e-06
-3.34089872998479e-05
-2.42199649528296e-05
-1.25352925764338e-05
-9.80100028304729e-06
-2.04285788364189e-05
-1.59018218868071e-05
-1.38150725962079e-05
2.72356003758342e-06
-1.28209092856175e-05
-1.12970868450566e-05
1.86027249113575e-06
-2.26674120407829e-05
-3.80521733782437e-05
-2.43751504624284e-05
-2.97063255772408e-05
-7.49453187688545e-06
-1.67812391820118e-05
-2.59523967569124e-05
-1.16811074455157e-05
-2.24848275892748e-05
-3.84503534668272e-05
-1.06775990191669e-05
-1.20487472247036e-05
-6.41921161715295e-06
-3.89222951520973e-05
-1.81310269815171e-05
-2.17659583441483e-05
-4.68949539717785e-07
-2.02238217845518e-05
-1.77929025895707e-05
-1.75285708614749e-05
-2.26189529355444e-05
-1.28699383908253e-05
-1.74572378059261e-05
-7.01509994288421e-06
-1.73715340618242e-05
-3.70964709369029e-06
-2.05017483085379e-05
-1.90201914586149e-05
-1.45881572956157e-05
-2.70198283526249e-05
-1.66788477860181e-05
-2.21344670827171e-05
-1.21207167427168e-05
-1.4240264169975e-05
-2.21119655605131e-05
-1.59550727371657e-05
-1.7246009731478e-05
-2.3056028095787e-05
-5.02071023347879e-06
-1.79805622101367e-05
-1.56348457621575e-05
-1.89560072147036e-05
-1.46435085461647e-05
-3.04974709425485e-05
-5.02978279679091e-06
-1.75084921952747e-05
-2.99433048534353e-05
-5.14478962938647e-05
-4.41981067564686e-06
-1.0911843304081e-05
-1.72002880391878e-05
-1.18741715831569e-05
-2.06724381818476e-05
-1.66025237919923e-05
-2.84660403440309e-05
9.5458825977395e-06
-9.81313807476314e-06
-2.07258298780407e-05
-1.03444330060557e-05
-3.21998608498712e-05
-1.39123998513095e-05
-1.90434032448175e-05
-2.69726741091253e-05
-1.8916643708871e-05
-1.07429461049741e-05
-2.62248054755741e-05
-1.10258695005229e-05
-1.08696640527757e-05
2.35014347065387e-06
-1.93710006904816e-06
-1.60766783733266e-05
-1.86547656716825e-05
-5.07944339717656e-06
-1.32836826508852e-05
-1.75126325837137e-05
-2.15756682426662e-05
-7.76136830726869e-06
-2.52261694286065e-05
-9.77882436536952e-06
-5.88885751895245e-06
-1.88621992268421e-05
-2.70132791209598e-06
-1.89737351769546e-05
-2.4716569846744e-05
-2.31121076262594e-05
-1.67306175740474e-05
-1.94513871816062e-05
-2.34432718632837e-05
-2.29570892291149e-05
-2.82869939018821e-06
-2.12574130314899e-07
-2.4609121869373e-06
-2.1373167711255e-05
-6.51344966936623e-06
-4.9460885964374e-06
-2.2838005382215e-05
-1.60104023600085e-05
-1.92720030639733e-05
-8.85649437197792e-06
-3.0839623679399e-05
-2.37673232980901e-05
1.21986899716885e-06
-4.5794024294648e-07
-1.44473353772931e-05
-3.29541518932566e-05
-8.82088933796061e-06
-2.3358915312844e-05
-2.74836324653123e-05
-1.55262025310286e-05
-9.19733234031547e-06
-1.85344162077739e-05
1.85308915963647e-06
-9.03190983364145e-06
-1.23574640943045e-05
-3.07885259397962e-05
-1.62743568554416e-05
-2.04440598431991e-05
-2.24157684306312e-05
-2.31762584027463e-05
-1.71507678443664e-05
-1.31318502390226e-05
-2.15351973113109e-05
2.48953775190169e-08
-2.03602056438397e-06
-1.59439526920864e-05
-9.34641132476663e-07
7.94148587253969e-06
-1.91952507597357e-05
-2.6284230121244e-05
-8.82719875497716e-06
-3.17810353716659e-06
-2.74902488284184e-05
-7.63805457942547e-06
-2.2682941233182e-05
-1.986055694771e-05
-7.89486686321262e-06
6.26568687733655e-06
-4.12741617209048e-06
-2.0895888096255e-05
-1.7390238942296e-05
-5.26130528237387e-06
-3.29751438896888e-06
-1.6450795776175e-05
-9.12226323477161e-06
-1.28658715212527e-06
-7.60465597199557e-06
-3.00329639912643e-06
-3.7256710451562e-06
-5.03844173512961e-06
-1.02115741799977e-06
2.62046211206874e-06
-2.41290897969965e-05
-9.52544972746113e-06
-1.77593016533206e-05
-1.02602896588738e-05
-1.66840243661778e-05
-1.49998354319615e-05
-1.34215194005314e-05
-4.84302506718124e-06
-1.29902241324764e-05
-2.66494523121617e-05
6.36669409913554e-06
-1.57378209322796e-05
-1.56329221369055e-05
-1.86111808987131e-05
-1.82968990012338e-05
-2.26455975410969e-05
-7.46567300115613e-07
-6.78733679876369e-06
-1.66144128613312e-05
-2.23246894438427e-05
-4.59219373867843e-05
-1.27055163673049e-05
-2.01818484216912e-05
-2.83318609883903e-05
-1.60602566290522e-05
-2.30948424237036e-05
-6.02967965157301e-06
-2.09460230452038e-05
-3.03823478285966e-05
-1.53729089900922e-05
-2.13792927273563e-05
-1.93884910236483e-05
-1.17294915808352e-05
4.58095008598874e-06
-1.73483297874476e-05
-3.17572734618046e-05
-1.16199212864444e-05
-8.14734413528552e-06
-1.84268948182063e-05
-6.38996768308417e-06
-8.3855524505548e-06
-2.88302118456623e-05
-1.08189585857749e-05
-1.5585339564652e-05
-1.59934574079755e-05
-1.32417236544337e-05
-1.77681889632852e-05
-1.4544337199904e-05
-2.46514942447021e-05
-3.12702662585847e-05
-6.45715565318219e-06
-1.46700917383004e-05
-1.07780512405781e-05
-1.33265964619883e-05
-3.3262414920066e-06
1.89134534268089e-06
-6.45918083142683e-06
-1.82083070939838e-05
-1.44617383878522e-05
-7.74614734513002e-06
-1.6510994656477e-05
-1.27692288686928e-05
-2.26856776031826e-05
-1.12693607725577e-05
-2.09965158031781e-05
-7.18320285242793e-06
-3.41829251984402e-06
-2.14384260435401e-05
7.80742497352977e-06
-2.20962717411494e-05
-2.19408315433217e-05
-2.43140175980212e-05
-5.4994884496291e-06
-4.59886889999742e-06
-7.03249207772288e-06
-4.4599757203046e-06
-2.42205077551241e-05
-2.20863546762087e-05
-2.79283376694527e-05
-4.6076759604713e-06
-8.76285618351869e-06
-2.47503857169576e-05
-1.53048847024557e-05
-5.34214983648962e-06
-1.76358355868138e-05
-2.42199672070002e-06
-1.15610579008674e-05
-3.00093796313041e-05
-8.92155043501704e-06
-2.14006168563493e-05
-1.11699362691574e-05
1.07217162672409e-05
-8.54768130085529e-06
-6.70370612693869e-06
-1.46430240275078e-05
-1.36649088311721e-05
-7.31724259781437e-06
-1.04895423785229e-05
-2.53276258185345e-05
2.81717493509088e-06
-1.29201659492098e-05
-1.38647350548664e-05
-6.56083791162017e-06
-2.37949402418599e-05
-9.84884502670932e-06
-1.82032783154543e-05
-1.96887045462645e-05
-8.46198185102356e-06
-1.67589901847592e-05
-1.36172652529305e-05
-2.93898333385274e-06
-8.19587344158395e-06
-1.70832387173478e-05
-5.74409710582081e-06
-1.51530377899547e-05
-8.38234907456668e-06
-7.56317001480188e-06
-1.06155906119181e-05
-3.24683554579088e-05
-6.16874264391155e-06
-1.74193855639928e-05
-1.85973799290838e-05
-7.67865965841401e-07
-2.3728852455519e-05
-5.27841280262366e-06
-1.66704619191787e-06
-1.48432650194975e-05
-2.90626511774048e-05
-5.41682543922003e-06
-1.70515102813733e-05
-1.74335174697814e-05
-1.85221256649074e-06
-2.79040596039552e-05
-2.07985582977816e-05
-1.09761579433516e-05
7.73323211283065e-06
-2.73850187800819e-05
-1.55344222460355e-05
-2.463653194316e-05
-1.04798722911002e-05
-1.64239259107363e-05
-2.95738638631882e-05
1.38747146321116e-06
-2.61062180705229e-05
-1.47005613712309e-05
-9.9357154026675e-06
-4.50396038210137e-06
-2.9242822871274e-05
-9.54234076867041e-06
-1.68669881239334e-05
-3.11042500247182e-06
-3.30235634138287e-05
-3.607878712776e-05
-8.76930707471242e-06
-1.11328144014434e-05
-1.08085239286197e-05
-2.82371890837012e-05
-1.39477166561074e-05
-8.59042095698403e-06
-2.89539204357561e-05
-1.83860419715072e-05
-2.02594658350558e-05
-1.37311332005849e-05
-1.44061078789779e-05
-3.09460813719334e-06
-1.63740608965963e-05
-3.80507510261138e-06
-9.30637061203182e-06
-2.55907330859363e-05
-1.27500466076253e-05
-2.05346808150639e-05
4.37743785450384e-06
-1.06340560371194e-05
-2.89130748999262e-05
-3.67230236923167e-06
-1.19740218552714e-05
-1.32702197536796e-05
-2.46626082537933e-05
-1.54304220927168e-05
-1.455568571189e-05
-8.77310856221478e-07
-2.55078744648152e-05
-3.66342331113883e-05
-1.33396638979608e-05
-1.47980638981646e-05
-1.73142253560406e-05
-9.19577313911028e-06
-3.44615433775731e-06
-1.41336669063499e-05
-2.5588331638178e-05
-1.97951179857436e-05
7.09688279591349e-07
-9.40760103240164e-06
-2.25230782752128e-05
-1.78977718241058e-05
-4.92100881256679e-06
-5.21858817008568e-06
-1.57265112681046e-05
-1.25111290893744e-05
-3.85868995414377e-05
-2.0285970808997e-05
3.35908457743029e-06
-1.6424899633121e-05
-2.71097307707078e-05
-3.01826209011944e-05
-7.67478410341349e-06
-9.23981734617837e-06
-2.37585153466668e-05
-6.72832902793422e-06
-1.64728489012458e-05
3.78624028055595e-06
-3.01320830339625e-05
-3.40379881616549e-05
-1.41588363625617e-05
-1.70116201415857e-05
-1.823619523953e-05
-2.7970919771877e-05
-1.13915333147943e-05
-9.25041524955018e-06
-4.55900402038428e-06
-7.74326656008763e-06
-1.81881939257441e-05
-1.66839700803545e-06
-3.0780485109527e-05
-3.02370081889428e-05
2.4993662530457e-06
-1.43012406177667e-05
-3.20501352162821e-06
-8.4072093457972e-06
-2.06448659474911e-05
-1.4628754319017e-05
-2.0798314095654e-05
-1.51673909271761e-05
-2.35422469625729e-05
-4.93663482648428e-06
-3.42407415203474e-05
-1.24641516308459e-05
-1.47498336675595e-05
-7.9335670033384e-06
-2.27243768717921e-05
-1.0613357169878e-05
-2.28704189961664e-05
-4.38302019520253e-05
-1.31498686740906e-05
-1.01834893461742e-05
-6.6506594095669e-06
-9.51025678214382e-06
-1.45106917078851e-05
-6.2201220730601e-06
-2.64951039954743e-05
-4.5308462153906e-06
-1.43466459093446e-05
-1.6392194909491e-06
-1.72972898287238e-05
-9.31725730383592e-06
-1.41623553480998e-05
-3.41889540322174e-05
-3.9894090818339e-06
-1.24590903774632e-05
-3.68739792177642e-06
-1.78350453503237e-05
-1.44078538718867e-05
-3.32027926794999e-05
-2.24224623882279e-05
-1.37329277072238e-05
-1.22552248857474e-05
-2.72187311385532e-05
-1.77021500528397e-06
-1.59891984599593e-05
-1.73383608974527e-05
-1.08604800326444e-05
-3.04860379457907e-05
-4.87345667289686e-06
-1.61142035695144e-05
-2.14708926322879e-05
-6.3836231501757e-06
-1.33337277331938e-05
-2.96345320408823e-05
7.69251439300646e-06
-6.85731513748608e-06
-2.47920938866034e-05
-1.91396825064725e-05
-2.26452358923161e-05
-2.62893726456544e-05
-3.40479966311905e-05
-2.43752528029739e-05
-2.66513184970531e-05
-1.34151493860929e-05
-1.61809078304788e-05
-3.16387724228262e-05
-9.83022267029188e-06
-1.51922521315098e-05
-3.49448120740452e-05
-1.98883490453669e-05
-7.38211133578006e-06
-1.72879394914831e-05
-9.33286279023279e-06
-6.00038604812012e-06
-1.20506207889742e-05
-1.75522818816e-05
-1.14924950407705e-05
-1.48850481788183e-06
-9.78399520693633e-07
-2.76420668247603e-05
-2.33657129072027e-05
-8.84610163139189e-06
-1.04574444290028e-05
-8.62481296608776e-06
-2.01129561457474e-05
-1.53766055751102e-05
-1.97607364230431e-05
-1.05395276471727e-05
-7.4361694877723e-06
-2.73039163014671e-05
-2.56410328014979e-05
-9.47249235021346e-06
-1.42691413700861e-05
-2.77201572964009e-05
-2.23326156709068e-05
-1.3444106322483e-05
-1.74879442875848e-05
-3.60330999735903e-05
-2.02325712090557e-05
-1.88178532013755e-05
-2.29054461506577e-05
-2.2462813317341e-05
-1.10513528545682e-05
-1.72113222637766e-05
-8.85480798339149e-06
-1.03332325189368e-05
-1.38786463338215e-05
-1.74330730192652e-05
3.10814007201158e-07
-1.32191709497336e-05
-1.11367461256081e-05
-1.11161160586384e-05
-7.89209503879134e-06
-1.39865160594355e-05
-1.05208475566998e-06
-9.01249587140195e-06
-1.74077561135306e-05
-2.12332360662606e-05
-4.61749086989407e-06
-7.97209712894102e-06
-1.28187228007954e-05
-3.01966204507107e-06
-1.19618957386498e-05
-1.84369032915701e-05
-2.6674498329665e-05
-6.69236120190659e-06
-3.01721863505678e-05
-1.3669751187386e-05
-2.16231284115795e-05
-1.65232392775519e-05
-2.23430424619762e-05
-7.17151739082216e-07
-2.03694075196758e-05
-1.11867125139291e-05
-2.06839765376137e-05
-2.09855828954884e-05
-2.40649071066501e-05
-1.74951091624693e-05
-2.00107293479655e-05
-1.10181045164536e-05
-1.49090412786744e-05
-3.06614685022225e-05
-1.6921345126258e-05
-3.35709441100572e-05
-8.83861397391129e-06
-2.79762980745262e-05
-2.45791225095729e-05
4.35764953935664e-06
-2.37176127623611e-05
-2.23058834405568e-05
-2.41580079873817e-05
-3.25647273636177e-05
-1.44013485150606e-05
-2.87035872923807e-06
-8.41712359475261e-06
-1.69127090534173e-05
3.29786312216859e-06
-7.40225292862077e-06
-1.67415163284313e-05
-8.33141953170169e-06
-1.07785382688714e-05
-1.15790757680737e-05
-1.52519546714188e-05
-1.49346987022096e-05
-2.6903041368215e-05
-2.63440550950535e-05
-1.86985887246122e-05
-2.5780941610765e-05
-2.15774733877693e-05
-8.24352350514006e-06
-7.29735161321723e-06
-6.46422818968928e-06
-2.82990109541243e-05
-1.72094941853202e-05
-1.31243157973938e-05
-2.63305909085613e-05
-2.20796253070019e-05
-3.26955160001127e-05
-1.35206416030727e-05
-9.85604105497806e-06
-2.23628234042268e-05
-8.73826452079619e-06
-2.44945344032271e-05
-1.48679516244348e-05
-2.23265428300719e-05
-2.12959515028592e-05
2.01344346890443e-06
-1.766655564366e-05
-1.82283098113142e-05
-2.07434378391568e-05
-1.2872219248028e-05
-2.23288001442566e-05
-2.30683842578621e-05
-3.18499560400585e-05
3.45365871205646e-06
-2.09191547811702e-05
-1.81825328826214e-05
-7.75912143696497e-06
-1.64134546840177e-05
-2.31149682506793e-05
-3.45826086397391e-05
-1.16027111264445e-05
-1.7674649538348e-05
-9.50795740371872e-06
-2.56937717255531e-05
-1.06058897286845e-05
-1.47320520498268e-05
-1.79835832618126e-05
-1.27534869407432e-05
1.36120268886652e-06
-6.69722678305717e-06
-1.42880153159764e-05
-7.97518966594423e-06
-8.21243091412615e-06
-3.39656261606519e-06
-1.17503481559005e-05
-1.50556078848229e-05
-2.53885348013668e-05
-2.50986298755154e-05
-2.1283495563343e-05
-8.39085362119169e-06
-2.66749145247166e-05
-1.39685343595047e-05
-1.04586700312146e-05
-1.6977244024885e-05
-3.23405884160201e-05
-1.59549410219158e-05
-2.19104513185979e-05
-7.42028359733389e-06
-2.12439187562396e-05
-2.18770767789941e-05
-2.68429747897931e-05
-7.81278867319913e-06
-2.59976131585191e-05
-3.05606468106228e-05
-1.5041891073775e-05
-1.75605535108534e-05
-1.43788025211396e-06
-1.76511946598457e-05
-4.32728208489354e-06
-1.77463124952198e-05
5.4182462546157e-06
-1.97976405745714e-05
-1.25086645893216e-05
-1.90645733349897e-05
-1.99235028179146e-05
-1.80037541262871e-05
-1.08295591458925e-05
-6.83050713171362e-06
5.21789196430546e-07
-3.12132685703053e-05
-5.4964858909698e-06
-2.0894131328136e-05
-2.33240386514578e-05
-1.13185609413846e-05
1.12763412718563e-05
-1.07445061037511e-05
-5.09212905924681e-06
-2.58990437416665e-05
-3.15420642432493e-05
-1.74620722591158e-05
-6.81444020735263e-06
-2.83321427817714e-05
-1.39835908551009e-05
-9.27740985668934e-06
2.57766959059688e-07
-1.9494787146243e-05
-2.24249064003888e-05
-1.68656398258986e-05
-1.51206743101787e-05
-5.12804035489027e-06
-2.35293858834939e-05
-9.85714115399398e-06
-5.5177635904488e-06
-9.77049455399577e-06
-3.37189779613323e-06
-2.44676848793572e-05
-1.71342804285738e-05
-7.19498391449841e-06
-1.56955506355435e-05
-5.2571152256269e-06
-1.0381946540454e-05
-4.09783812635461e-06
-1.35518973508364e-05
-5.34176690579094e-06
-1.64596911371779e-05
-2.31769728490735e-06
-2.09006634177822e-05
-1.83605759646332e-05
-1.48863083858938e-05
-3.83420885426343e-06
-3.29853958833354e-05
-1.60134629057809e-05
-1.5460180584518e-05
-1.25105734074652e-05
-1.674454019709e-05
-3.09533415079271e-05
-1.39331462815998e-05
-2.95942534887812e-05
-2.28234399288851e-05
-1.0326928051635e-05
-1.25022650562075e-05
-6.20820817481475e-06
-3.51775667501238e-06
-3.27345952192679e-05
-3.2234452834048e-05
-1.84078972366964e-05
-1.20153030475909e-05
-2.88412020119141e-05
-3.03441791676515e-06
-1.8759328074393e-05
-3.17966967846924e-05
-1.64430504974112e-05
-2.28873118684117e-05
-1.92038675437476e-05
4.17133431687374e-06
-6.51798727202013e-06
-2.15579255759299e-05
-1.6575457748344e-05
-1.28383463850058e-05
-1.50613515938432e-05
-1.31152972469972e-05
-2.76050265572129e-05
-2.37679544114406e-05
-1.43858943266151e-05
-1.00178389359708e-05
-6.47304384250817e-06
-1.67982400520125e-05
-3.11917035626795e-05
-2.24637930802662e-05
-3.31639199027515e-06
-1.93278458655906e-05
-4.57051645747159e-06
-2.19667401738037e-05
-2.8983618742864e-06
-1.01322717265231e-05
-1.903964722512e-05
-2.25480831152401e-05
-2.07977430412703e-05
-1.2545934081764e-05
-1.71088080074549e-05
-9.44562659211538e-06
-1.12314095513351e-05
-1.86003767425922e-05
1.50980153029913e-06
-1.39774634260169e-05
-1.76660168447836e-05
-1.69265021393001e-05
-1.90434315243584e-05
4.42333597127079e-06
-3.28288415482272e-05
-3.04658594448764e-05
-1.50056277940235e-05
-1.36314945409268e-05
-1.66656246603151e-05
-1.93725769817057e-05
-4.50798136940576e-06
-3.94014204745496e-05
-3.48631309917423e-05
-2.84366572021164e-05
-2.18125508384916e-05
-2.46266460740894e-05
-1.70415213533662e-05
-1.5772579434129e-05
-1.06195758631457e-05
-1.44916736717881e-06
-2.34975191603045e-05
-1.39410407512904e-05
-5.62230850462601e-06
-1.88576698720756e-05
-1.8590540681557e-05
-2.4381957974703e-05
-1.65759059070226e-05
-4.06981730268661e-05
-1.16670464917802e-05
-1.59001860596868e-05
-2.01350995160904e-05
-1.05598633946039e-05
-2.53219993873444e-05
-2.06548454008471e-05
-1.56731969495923e-05
-2.91001683165395e-05
-1.61105132931938e-05
-7.89057668439716e-06
-2.76323555651862e-06
-8.05299949699528e-06
-2.40829945098826e-05
-1.20844763197883e-05
1.8982438834619e-06
-1.39929369277012e-05
-2.05158743120556e-05
-2.64825862567621e-05
-2.80537384720169e-05
-1.85948132086601e-05
-1.500721905078e-05
-1.67954259476811e-05
-9.44020714682916e-06
-7.72032818490821e-06
-1.73076328274659e-05
-1.76878129739463e-05
-2.78881781194033e-05
-2.44078165382861e-05
-1.60762638890803e-05
-2.13602511097497e-05
-1.62475346417734e-05
-1.46261683473354e-05
-1.73703420222145e-05
-1.63368900208537e-05
-1.46398839189899e-05
-7.36254314079204e-06
-2.02407883886716e-05
-1.18299069078863e-05
-2.07221772020696e-05
-1.69142074972151e-05
-8.8139505096707e-06
-2.01345286620099e-05
-8.08721475086346e-06
-8.53671081661042e-06
-1.64976805072803e-05
-7.22658956944321e-06
-1.41482022750704e-05
-7.70400771467902e-06
-1.83293883341537e-05
-1.78491815494557e-05
-1.85433569962522e-05
-3.59272131670127e-06
-1.0215215275217e-05
-2.59564779024449e-05
-1.704357360164e-05
-1.22978704436096e-05
-9.68838370075899e-06
-1.0705795279162e-05
-3.60391395508617e-05
3.99031688743084e-06
-1.46553876490753e-05
-1.65520866261078e-05
-7.92640845933148e-06
-1.88823248828446e-05
-9.34518063881067e-06
-1.14331482664464e-05
-1.26047795513209e-05
-1.82550406192518e-05
-1.74262956752503e-05
-1.62200466860486e-05
-2.67693312559529e-05
-1.5842227501117e-05
-6.05492068498662e-06
-1.6607158666299e-05
-1.7347715781636e-05
-1.60314223249006e-05
-5.86282625686157e-06
-1.71485537963047e-05
-2.07806168346261e-06
-1.46695547226838e-05
-2.88599366423311e-05
-1.4159065443104e-05
-1.22203187806889e-05
-2.932271579287e-05
-1.27250694533591e-05
-2.0531051387894e-05
-1.8981485475516e-05
-1.11067805879471e-05
-9.17924335377688e-06
-2.02666950350104e-05
-2.86868474885494e-05
-1.18280142760721e-05
-3.33303822871832e-05
-2.10942536569697e-05
-1.39809827692394e-05
-1.2317043843738e-05
-1.01214884196797e-05
-1.47743782222103e-05
-1.33565401592328e-05
-7.50901940350416e-06
-1.66776110859579e-05
-1.49852984324544e-05
-1.20461427181987e-05
-1.94130557670763e-05
-5.96343885953301e-06
-1.39362756205519e-05
-6.48279085452159e-06
-2.67767074528399e-05
-2.57352198300587e-05
-2.1673627170562e-05
-8.35292391305196e-07
-1.30635207866802e-05
-3.19619568274231e-07
-1.96279402171886e-05
-4.60484581764895e-06
2.25601105367153e-06
-1.96360331548386e-05
-1.8435594676028e-05
-2.79829811308219e-06
-1.01867157653304e-05
-5.63032361956646e-06
-1.74453360320792e-05
-7.27828597742749e-06
-1.35789424050812e-05
-2.89125016129772e-05
-1.9061571051552e-05
-3.17789478144096e-05
-3.31516000212908e-05
-1.40251316141429e-05
4.89697395596459e-06
9.33854234690867e-07
-1.27697844671385e-05
-2.76698545462529e-05
-1.8276901349353e-05
-7.80329293929933e-06
-3.44479093835213e-05
-2.09226090978058e-05
-2.52994919834836e-05
-1.36927897382492e-05
-1.55429797319312e-05
-1.97435866572031e-05
-2.67017808039829e-05
-1.19820233011978e-05
-6.23935012806238e-06
-1.99262503276508e-05
-1.19855762401311e-05
-2.48940167580234e-05
-7.94566691400873e-06
-1.15613334401653e-05
-2.1441029499398e-05
-1.40463507866522e-05
-1.09283877988872e-05
-1.17925769094538e-05
3.65348081533202e-06
-1.20031856774545e-05
-1.60664723677085e-06
7.71281222776143e-07
-1.0773188930956e-05
-7.17127925161408e-06
-1.95360029457074e-05
-1.95822880038178e-05
-1.62793976618921e-05
-1.87843701074414e-05
-1.99423667876365e-05
-6.53406386144111e-06
-1.21981624585908e-05
-3.57112414326009e-05
-1.74261224960649e-05
-9.57260398515296e-06
-1.07488321020318e-05
-2.61561584084273e-05
-8.92711313919401e-06
-2.78168980893126e-05
-2.71245402009364e-05
-2.38438574508456e-05
-1.22962092042632e-05
-2.83629088817046e-05
-1.10046838756653e-05
-2.93273281157389e-05
-4.1585639573135e-06
-6.69783802512795e-06
-2.06341297448922e-05
8.29596454878096e-06
-7.25870049120668e-06
-3.89553878674581e-05
-1.73846031791354e-05
-1.98915736675169e-05
-1.7069181477446e-05
-2.35559485579014e-05
-8.78140780681538e-06
-7.23041603665606e-06
-4.80183313445752e-06
-2.36423775955443e-05
-1.92380936624548e-05
-2.37064854852578e-05
-2.33277804040852e-05
-8.80703287807842e-06
-1.79735577400248e-05
-8.492988566868e-06
5.21986383512483e-06
-9.03941631972381e-06
-2.12872710478897e-05
-6.67930706888919e-06
-4.36322043555579e-06
-5.93408253598038e-06
-7.18064194529465e-07
-1.23936811086202e-05
-6.2008164752078e-07
-1.50186636516359e-05
-2.26640060189521e-05
-2.51850236507122e-05
-9.79234760298735e-06
-1.94283304747743e-05
-1.24121712734693e-05
-3.27881557391549e-05
-2.17949586082715e-05
-1.58839916820825e-05
-2.56331345710551e-06
-7.96287283723313e-06
9.15779722171962e-06
-1.15723348837671e-05
-2.08946801989385e-05
-2.44294487365104e-05
-1.03045822526555e-05
-1.73133156464929e-05
-1.6106585240458e-05
-1.30276527991914e-05
-2.41840166517819e-05
-1.40567373719981e-05
-3.30589628135425e-05
-1.96827228477473e-05
-2.82483231906123e-05
-2.60597121333019e-05
-1.69490207145165e-05
-2.54173942123492e-05
-2.14680016355582e-05
-1.79662698976248e-05
-2.85942134819949e-05
-1.140824176409e-05
-1.7082869257737e-05
-1.37329799084335e-05
-1.90518535025824e-05
-4.95753370728773e-06
-2.28295084283107e-05
-1.3990780585377e-05
-2.27376230539654e-05
-1.37611595630328e-05
-2.63013902434027e-05
-1.31024075909302e-05
-2.04164739207102e-05
-9.96337870742489e-07
-2.57568603680086e-05
-3.10829203652794e-06
-1.58722007899968e-05
-2.45548345911446e-05
-1.16046989965849e-05
-1.76468349427217e-05
-1.53701937395e-05
-1.6233247424502e-05
-2.21638920673165e-05
-3.47870054826928e-05
-2.02476212180232e-05
-4.46620703084363e-07
-2.31287205019862e-05
-2.98884300546446e-05
-1.37915689963179e-05
-3.15739376876925e-05
-1.91440936815987e-05
-1.5565746481339e-06
-9.15967602864646e-06
-1.3999475282259e-05
6.27299889045977e-06
-3.93651807910522e-05
-2.30122984591815e-05
-3.1096769864648e-05
-9.41198614958027e-06
-1.3647912545019e-05
-2.46896836855036e-05
-2.1149202614301e-05
-9.69581218202057e-06
-2.1034245593597e-05
-2.01800644429046e-05
-1.55659558001502e-05
-1.80250262723605e-05
-1.37020936794108e-05
-1.6911975812483e-05
-2.19852380657568e-05
-6.12754295048628e-06
-1.00268202522604e-05
-1.34857478129043e-05
-1.04275768558167e-05
-1.32215260197382e-05
-1.13719476527379e-05
-1.78511537030962e-05
-1.45420919029643e-05
1.18472113659509e-06
3.04148976263126e-06
-1.91520222697455e-05
-2.16264843368555e-05
-2.24396448370799e-05
-1.6747806897063e-05
-5.8886588501503e-06
-2.92839002735644e-05
-7.07939260879072e-06
-1.66904052355153e-05
-2.08569995127988e-06
-1.2498423255428e-05
-1.26268491532186e-05
-2.23615678774356e-05
-1.85304940433053e-05
-7.1497193038982e-06
-3.31052387352993e-05
-1.20381777336506e-05
-2.45166773716378e-05
-2.33356186937696e-05
-2.24351095483613e-05
-2.74462742755203e-05
-1.83096955699661e-05
-2.57813850791638e-05
-2.34089810666403e-05
-2.75472033009944e-05
-1.54632031409761e-05
-9.57451718069257e-06
-2.38280399600734e-05
-2.07832279732731e-05
-1.70691514964085e-05
-5.6519770566042e-06
-2.14804349223392e-05
-2.03184142622156e-05
-2.64214224623866e-05
-1.62020578015444e-06
-9.75339712119554e-06
-2.39863810858975e-06
-1.70171978493776e-05
-1.45057962925013e-05
-2.46296893081834e-05
-1.56819160578004e-05
-1.96105213749195e-05
-9.15754211537096e-06
-2.04676034219008e-05
-2.43142058036866e-05
-1.61280398876988e-05
-2.93101441180998e-05
4.92912470343803e-06
-4.85967592949536e-06
1.58963150045811e-06
-1.41562565804726e-05
-3.32190298063513e-05
-2.88000539779408e-05
-1.37675639368562e-05
-6.04588566465329e-06
-2.71473812182182e-05
-2.05378012260539e-05
-2.89842353181299e-05
3.14248587118225e-07
-1.86010895066077e-05
1.34498871529881e-06
-2.33329084772526e-05
-1.68845211817734e-05
-1.24533027322738e-05
-1.82386774527206e-05
-2.71334128308842e-05
-2.3094900184803e-05
-1.36210063529357e-05
-1.5078378675507e-05
-2.88882011707762e-05
-1.57880893860691e-05
-1.90107283170515e-05
-1.10568285313745e-05
-1.58004136282864e-05
-1.74110231487331e-05
-1.93642689619291e-05
-1.19564535104765e-05
-1.8143121950327e-05
-1.56827649351023e-05
-1.75048209919472e-05
1.08998674130601e-05
-7.67432341097559e-06
-2.81548613274641e-05
-1.79677361374861e-05
-2.3726191321229e-05
-1.89992621939377e-05
-3.45224535701407e-05
-1.61099754291241e-05
-2.14721554434968e-05
-1.40616499325347e-05
-2.23471021295402e-05
4.88409504762298e-06
-3.43994104649602e-05
-9.84933588459811e-06
-6.38131904267319e-06
-2.13532606199528e-05
-1.22453894568553e-05
-2.31282461954955e-05
-1.79284130310318e-05
-2.71510973642197e-05
-1.79643846096563e-05
-3.53360130335033e-05
-3.69417971471169e-05
-1.25946762432715e-05
-1.34224087306992e-05
-6.45881830072295e-06
-1.22911048494525e-05
-1.61814928501665e-05
-2.15005840013239e-05
-1.01131655210567e-05
-1.52643422051174e-05
-1.77591425832368e-05
1.22919122177439e-07
-1.35890613384108e-05
-1.45518908337288e-05
3.85899397381158e-06
-1.69154292636932e-05
-5.60231952545026e-06
-1.95686859786753e-05
8.40207792567907e-06
-6.40884433804411e-06
4.65417667232284e-06
-1.7155315500743e-05
-1.56907991856894e-05
-3.22700957432564e-05
-3.55032581410237e-05
-2.92273429753349e-05
-2.17738228630854e-05
-2.04042776473265e-05
-1.89662812229094e-05
-5.23537994605765e-06
-2.22267618686552e-05
-4.6741745191829e-06
-1.82675820146439e-05
-1.70130216696757e-05
-2.34495633323344e-05
-3.38414061223096e-05
7.52116020556863e-06
-1.79703787706059e-05
-1.21846063085214e-05
-1.04426172726144e-05
-1.08558776370469e-05
7.53499713432612e-07
-8.42097558826922e-06
-2.58903767616475e-05
-2.12243659744887e-05
-2.41755646036242e-05
-2.10937149654611e-05
-1.86202096437679e-05
-1.99337827815961e-05
-1.25924670500284e-05
-9.77178561378604e-06
-5.55170886275721e-06
-1.2314736279259e-05
-6.43860093487483e-06
-2.90019118516168e-05
-1.06478978987423e-05
-2.52844046277e-05
-2.48913703568675e-05
-1.36716506919706e-05
-7.28070933255991e-06
-2.21612754983367e-05
-1.7004991805407e-05
-2.37451564834431e-05
-1.24938259939244e-05
-1.97420107662783e-05
-1.70145895718746e-05
-2.39979838182126e-05
-1.48701534357835e-05
-1.68584544168882e-05
-1.58855267911735e-05
-3.37704498151735e-06
-1.28125249809411e-05
-9.98075807054777e-06
-1.79306756741866e-05
-6.04107594771938e-06
-2.2751182102424e-05
-1.07938844095278e-05
-1.69665031059211e-05
-1.74179133606822e-05
-2.43628647583116e-05
-1.33370444018593e-05
-1.43617349787599e-05
-2.57259421312939e-05
-2.64584348915718e-05
-2.2587801161268e-05
4.6544085615039e-06
-3.43023397231127e-05
-8.89577889776171e-06
2.22195892682039e-06
-1.43523984789453e-05
-2.43503922866738e-05
-1.84424264770905e-05
-1.87943268412989e-05
-1.99674809164449e-05
-9.22475443086581e-06
-1.36211236113465e-06
-3.76312254528389e-05
-4.57303337193609e-06
-6.57590966690501e-06
-3.01315919185214e-05
-5.17158752905552e-06
-1.10089644364222e-05
-1.58431590185793e-05
-1.05287930190793e-05
-6.51692042634967e-06
-1.09408626221397e-05
-2.39623313232431e-05
-1.9921930116724e-05
-1.76030711982112e-05
-1.28348235450846e-05
-3.36255707890406e-06
-2.15713401929471e-05
-2.2340308121849e-05
-7.63563865745456e-06
9.24486065397191e-06
-2.36005868401559e-05
-8.38496033801572e-06
-1.15717629091385e-05
-2.14974514086508e-05
-1.66074614306771e-05
-1.13232203605707e-05
-2.51385386308645e-05
-2.59586990269744e-05
-2.29009276499213e-05
9.86537644512736e-06
-2.76973877909535e-05
-2.08914467864025e-05
-7.66419051167711e-06
-3.03075473857067e-05
-2.06485397816842e-05
-2.03535278582247e-05
-2.91507256294796e-05
-5.83691236136544e-06
-1.30534794119359e-05
1.15594741085794e-06
-1.73489056311889e-05
-1.96882964252883e-05
-7.14315999938975e-06
-1.6116477247008e-05
-2.89090654684909e-05
-7.23939341528105e-06
-1.20525064724537e-05
-2.71927777877518e-05
-2.32405752882925e-05
-1.33619037874548e-05
-1.3709329618997e-05
-1.88765016698702e-05
-1.32233654652628e-05
-1.65697753437293e-05
-1.04306611500055e-05
2.31409257465927e-07
-3.80865593412509e-05
-7.06711541732359e-06
-2.55645240793965e-05
-3.45206944831789e-05
-1.99408509384042e-05
-6.66791107385188e-06
-2.12894786908078e-05
-3.98603541617589e-06
-1.91686998906739e-05
-1.76411628803853e-06
-1.44504524919437e-05
-4.47297136572709e-06
1.48191687476279e-06
-2.1285687300028e-05
-1.64240381183156e-05
-2.88663461384392e-05
-8.5424393667013e-06
-8.92795458998803e-06
-1.85633055269961e-05
-1.4144866826744e-05
-2.64918396300516e-05
-9.54175833254655e-06
-2.08248175825022e-05
-1.02522085649277e-05
-8.56089830411372e-06
-1.23393648449971e-05
-2.0215758616934e-05
-2.02696900577365e-05
-4.10329134525406e-05
-1.04750667846092e-05
-9.32776798929113e-06
-1.40558016464031e-05
-6.66507979216261e-07
-1.37520270647794e-05
1.01909644416572e-05
-2.97840325186499e-05
-2.05256515152186e-05
-1.41195768058339e-05
-2.32022449421851e-05
-1.02069616926136e-05
-9.31031414884211e-06
-1.83754841934304e-05
-5.43208804990665e-06
1.35109576901677e-06
-1.16390726203717e-05
-2.75084447938656e-05
-2.36066027673351e-05
-1.32407565691028e-05
-1.73229245747884e-05
-1.80942670835387e-05
-1.15679051513676e-05
-1.40333039521174e-05
-9.67929341322321e-06
3.20417362754242e-06
-5.75241345334899e-06
-1.10615530827203e-05
-2.64419118748741e-05
-2.22735594622715e-05
-2.38225831556399e-06
-2.09665122341844e-05
-2.64421139502708e-06
-3.04971743720803e-05
-8.85635006064509e-06
-8.34078286509739e-06
-6.7437595715513e-06
-4.5883439228247e-06
-1.56633339566605e-05
-2.18792763378426e-05
-5.36748103321237e-06
-1.32927805137337e-05
-1.82014234382754e-05
-1.85249958559897e-05
-2.75823830640876e-05
-1.79749782859568e-05
-5.10926015886509e-06
-2.45348061599601e-05
-1.96610741823788e-05
-1.13916371618855e-05
-1.86909739373161e-05
-5.87355518596751e-06
-4.36202035727356e-05
-7.89529798771531e-06
-1.76523780158263e-05
-2.03553359059939e-05
-1.44274655311477e-05
-1.17863623004376e-06
-1.16261240076396e-05
-3.25083085857084e-05
-5.44162433913112e-06
1.85494913531695e-07
-7.79190296177707e-06
-2.59066032788176e-05
-2.95790698969963e-05
-9.24569412598356e-06
-5.34834329514122e-06
-9.64123219795694e-06
-1.64461886710911e-05
3.73496560668257e-06
-1.96785019184071e-05
-1.01829878505751e-05
-9.08129890549246e-06
-1.26141499505843e-05
-3.08491316204617e-05
-3.41032136167803e-06
-2.00659085522446e-05
-1.80312067020546e-05
-1.89801181929791e-05
-1.28502250617927e-05
-1.64012749125303e-05
-1.35929270566346e-05
-2.10025122529765e-05
-2.20808731116493e-05
-2.55910595427782e-05
-3.11600030749571e-06
-1.4047303212078e-05
-1.60447497959756e-05
-3.39724541747604e-06
-1.04774900096497e-05
-2.33581152735783e-05
-2.50509220861516e-05
-9.63450623084381e-06
-3.0238894765617e-05
4.2718278652737e-07
-1.11560975139798e-05
-7.05351434763144e-06
-1.21366348239751e-05
-1.94757833045893e-05
-1.13205133496813e-05
-2.30445504890688e-05
-2.02979886680912e-05
-3.20270930877521e-05
-2.5513323786426e-05
-1.8897990818451e-05
-9.93756930918809e-06
-3.17349754303719e-07
-1.46413693910054e-05
-1.7147186784631e-05
-2.0438718398754e-05
-6.9093658563378e-06
-3.00127186698455e-05
-2.92324184503954e-05
-1.39966928547175e-05
-2.41737016220581e-05
-1.97882578243138e-05
-2.60930556474447e-06
-1.21249501736467e-05
-9.90349762515715e-06
-3.29940468668309e-06
-2.26662023267254e-05
-1.75564796215453e-05
-1.57793144101776e-06
-1.06136258531276e-05
-1.54881198586573e-05
-2.03605718145699e-05
-1.6817789785426e-05
-1.95300729181489e-05
-9.42256879494235e-06
-1.2534763002315e-05
-2.57490903079115e-06
-2.76026919647198e-06
-3.6184433458997e-06
-6.64822434682478e-06
-3.26985458976588e-05
-1.90535117525545e-05
-7.79841490566209e-06
-1.55607959753317e-05
-1.69166620914597e-05
-1.17853801314438e-05
-2.02657967710127e-05
-6.80645855398241e-06
-1.03436353627416e-05
-1.65667409736722e-05
-3.00613409744563e-05
-2.16299565322108e-05
-3.96855981291036e-06
-3.16433572990284e-05
-2.41860141364022e-05
-8.8032871765766e-06
-1.7077867635481e-05
-2.646209569471e-05
-1.6586867508136e-05
-2.02144367296906e-05
-2.06356914872464e-05
-3.77017112994045e-06
-1.80140760782518e-05
-1.53608310596906e-05
-1.47598978065526e-05
-2.16170817322865e-05
-2.21643142030034e-05
-2.97116985522853e-05
-1.70585652588371e-05
-4.98330136425525e-06
4.84730134646204e-06
-2.13873929580304e-05
-2.9702656453435e-05
-2.69167457627475e-06
-1.87061566009923e-05
-3.63796933683138e-06
-1.42943175161218e-05
-2.75340833134664e-05
-6.20496697815553e-07
-2.46520265675716e-05
-2.45632648068088e-05
-4.09843966916327e-06
-9.8537821759018e-07
-2.06333595677495e-05
-3.40098512317214e-05
-7.51683403573781e-06
-3.22216714368297e-05
-2.72836505915399e-05
-1.20684108336407e-05
-2.01795810910147e-05
-1.32946282893867e-05
-9.50242644568401e-06
-2.12607901121286e-05
-1.84597635177262e-05
-1.21770916994522e-05
-4.51593018998078e-06
-3.2388566896875e-05
-2.30392053937507e-05
-5.95510881896466e-06
-2.04077995539495e-06
-2.31454177930367e-05
-8.98144844072422e-06
-1.0904570240464e-05
-2.74600494035613e-05
-1.12857749159037e-05
7.26831305138949e-06
-1.25634306425968e-05
-1.87987672204064e-05
-2.46761217560045e-05
-1.17828343008912e-05
-2.19645519490732e-05
-3.62425032693856e-05
-1.77327200626886e-05
-1.30712432332598e-05
-2.53671175865827e-05
-6.35034761676446e-06
-5.58699291075408e-06
-1.59061904757098e-05
-2.22715554186437e-05
-1.25827646219181e-05
-4.30716573744261e-06
-1.07834641971717e-05
-2.51468774301526e-05
-1.18228976858907e-05
-1.57534162741604e-05
-2.36960788962939e-05
-2.57640338823909e-05
-1.51062110715107e-05
-2.65693328705458e-06
-1.6690600613059e-05
-2.26886950534404e-05
-1.981798354183e-05
-1.69598770774448e-05
-1.63998351169563e-05
-8.98605840411637e-06
-2.2032014325535e-05
-1.3788105057267e-05
-8.9989577697509e-06
-3.06145656994837e-05
-1.26810787658088e-05
-1.08776683048752e-05
-1.04248793840833e-05
-1.74278384140385e-05
-2.49837177003801e-05
-2.63647600977573e-06
1.2027143794648e-06
-7.41286401714835e-06
-1.31589920519516e-05
-2.02020662059474e-05
-1.03355492511993e-05
-2.79359478809981e-05
-1.45936538208982e-05
-9.63380373107914e-06
4.83418544155423e-07
-1.42576192240902e-05
-1.4329595822184e-05
-4.43035891771403e-06
-5.75466408934572e-06
8.80495822290348e-06
-2.3319068956627e-05
-1.07077789878926e-05
-2.47478846116389e-05
-5.82981534337939e-06
-2.18475684688229e-05
-1.40156134910421e-05
-1.63562669386534e-05
-2.22135084477493e-05
-3.6443284687749e-06
-3.12495134503983e-05
-3.93315820270325e-06
1.16073171813112e-06
-8.08143211638362e-06
-1.8139761282237e-05
-1.22472855608813e-05
-2.58965222235258e-05
-7.7863837655248e-06
-1.42561044289937e-05
-4.83509082908518e-06
-2.63845742205936e-05
-2.71697991913245e-06
-2.05649528496541e-05
-2.60095189066484e-05
-1.32045599817092e-05
-1.01744391344351e-06
-3.66081010070506e-06
-2.68952059285875e-05
-9.58607661165406e-06
-1.4496001099929e-05
-1.47405959442572e-05
-1.30381508561485e-05
-3.27740387202694e-07
-2.43679966834628e-05
-4.7516427149844e-06
-3.03455030542313e-05
-1.59192721142363e-05
-1.68666544012764e-05
-5.02608715137744e-06
-9.4506418905523e-06
-1.43305632163452e-05
-2.46458437793231e-05
-8.05304070838141e-06
-2.81830172699054e-05
-2.75913852295861e-05
1.13870748666294e-06
-8.05469382299587e-06
-3.06922107386515e-05
-2.39750533185547e-06
-9.96106431115281e-06
-2.08624638109526e-05
-1.18384062682664e-05
-2.02107047752824e-05
-1.97472909979469e-05
-6.27731784316159e-06
-2.01946495710171e-05
-2.34786833820612e-05
-2.45324767151584e-05
-8.78228652603505e-06
-8.57517403732255e-06
-2.52391478911586e-05
-1.7468444629568e-05
-1.792062430347e-05
6.97759263165698e-06
-2.84483129853522e-05
-9.40688386322271e-06
-1.30737474768668e-05
-1.84092991022048e-05
-1.19890932972745e-05
-2.46680706878347e-05
-1.00778173793507e-05
-8.61197778613562e-06
-5.46069340554882e-06
-3.50168777147862e-05
-1.11303405205458e-05
-2.64343734849887e-05
-1.29080891032369e-05
-1.74069151046981e-05
-1.73549106016256e-05
-2.09525820506517e-05
-1.01844068870149e-05
-7.75704429652781e-06
-1.95285028966697e-05
-2.84649418938159e-05
2.1700300353581e-06
-1.69638594039987e-05
-2.05546480114332e-05
-1.07985467121821e-05
-2.16153687855674e-05
-1.87400475647253e-05
-1.72198280612028e-05
-1.97966808114901e-05
3.85396038858288e-06
3.91629677158637e-07
-2.41854102995255e-05
-2.38903989235005e-06
-1.04197270669618e-05
-1.69609847104881e-05
-1.3903773659496e-05
-2.71588242915048e-05
1.90313850002999e-06
-1.63871089884935e-06
-2.39581686734486e-05
-4.70527614938107e-06
-1.42001597079076e-05
-2.58350220118435e-05
-2.27855648646336e-05
-1.19021519521067e-05
-4.43354985500109e-06
-6.66248579450311e-06
-2.55857158484788e-05
-2.06629683945088e-05
-6.08493382492324e-06
-3.58932996128667e-05
-2.39210052028367e-05
-7.41480193780591e-06
-1.12900122291477e-05
-1.61108429535835e-05
-1.66768849165078e-05
-2.45831130686147e-05
-3.16788504530074e-05
-1.76262950596303e-05
-1.28262718931461e-06
-2.55103759140764e-05
-1.29779523955682e-05
-1.68516925546098e-05
-2.37940526004004e-05
-1.76980939141564e-05
-1.53258619407703e-05
-2.52393484859716e-05
-9.38852715892458e-06
-1.12106408807111e-05
-3.05551730235074e-05
-2.30161734016399e-05
-1.33411611940584e-06
7.67751392273169e-06
-1.87517741146218e-05
-2.06264389381112e-05
-3.4536440076194e-06
-7.53585239709709e-06
-2.92464218441752e-05
-9.07617864640524e-06
-1.59614270893839e-05
-6.16224052276296e-06
-1.430340171979e-05
-2.62252434034097e-05
-3.34529050088428e-05
-1.94630521580198e-05
-2.06757048398572e-05
-1.20189482112623e-05
-1.05557827107457e-05
-2.0365968826665e-05
-2.59796761141582e-05
-1.526922609098e-05
-1.78480518991982e-05
-4.76833584912266e-07
-3.33351506728758e-05
-4.93037785893971e-06
-7.80598563110534e-06
-3.37914732369031e-05
-2.8833289294838e-05
-2.97009245931545e-05
-1.63711532480943e-05
-1.2678953402538e-05
-2.27796248882731e-05
-2.90745763460528e-05
-3.20427840583859e-06
-1.38871654762597e-05
-3.01521449317811e-06
-1.76896264322568e-05
-1.41209236405676e-05
-1.80135004810024e-05
-8.4707293554954e-06
1.58546507891656e-06
-2.16541294640561e-05
-1.44716431475777e-05
-1.0381051031318e-05
-1.76130602441764e-05
-8.60868585840631e-06
-9.80110764285653e-06
-1.59333373462903e-05
-1.88444693305601e-05
-1.25781826377707e-05
-1.87107308554407e-05
-2.46734019602192e-05
-1.72086248609363e-05
-1.65320055177554e-05
-3.25679117351874e-06
-1.77591022003324e-05
-1.93371492133352e-05
-1.31455514788666e-05
-2.00097200894064e-05
-1.96458954128618e-05
-2.47873912472505e-05
-9.81923493557206e-06
-1.9506453570711e-05
-1.95088626793252e-05
-2.23512606101098e-05
-2.76239586235887e-05
-1.28189769109802e-05
-1.32333680569288e-05
-5.14784135875789e-06
-5.24867145339851e-06
-1.72079632845627e-05
-4.80408247875138e-06
-4.54083300433553e-05
-2.59057453283571e-05
-7.25116544901407e-06
-6.77269047685519e-06
-4.11242919755997e-06
-2.32683822902671e-05
-7.2167377097373e-06
-1.47817406757317e-05
-2.24392059481018e-05
-1.78878741462972e-05
-6.87168104622339e-06
-1.99807538563569e-05
-1.95619242999833e-05
-2.90484110748768e-05
-1.36694684448217e-05
-2.07472367660044e-05
-1.79114403221016e-05
-1.81717039856112e-07
-1.52184026328127e-05
-6.65267242198625e-06
-6.30681914354274e-06
-1.43366406419752e-05
-1.93241304954418e-05
-1.60051795408581e-05
-7.19462142342054e-06
-3.55018833623156e-06
-1.36234940205279e-05
-9.32879290051884e-06
-1.33168310827118e-05
-1.3519782128102e-05
-1.55801320622035e-05
-1.99962196731036e-05
-1.98283294999959e-05
-2.67755155971065e-05
-2.36558558346557e-05
-1.13051493748588e-05
-6.36554459990779e-06
-2.18968551514991e-05
-2.10522852344317e-05
-2.74368321178641e-05
-5.10011153711899e-06
-2.57128529218327e-05
-3.40945589813106e-05
-2.02015990080554e-05
-3.08566352244235e-05
-1.44074061154867e-05
3.43655134099341e-06
-1.95311703551633e-05
-1.76349966220047e-05
-2.13101546927956e-05
-2.55988995668443e-05
-6.9972075835919e-06
-2.88197083439493e-05
-6.25357323651371e-06
-4.50774708040894e-06
-1.53426383556081e-05
-2.11119838430137e-05
-3.79359860312369e-05
-1.18451082575133e-05
-9.29312777235773e-06
-1.35722149184092e-05
-1.6540700128021e-05
-1.11475668160022e-05
-3.0242911623994e-05
-1.23312344708736e-05
-3.13137598052619e-05
-2.82896935294368e-05
-9.95010945463061e-06
-2.01743913146037e-05
-2.43001049167801e-05
-1.70853139656823e-05
-1.63026724045824e-05
-2.33232147816232e-05
-2.0702108991241e-05
-1.57428888509105e-05
-2.9607107364404e-05
-1.2975579589455e-05
-1.78219208202805e-05
-2.4889869319102e-05
-2.54360335028078e-05
-2.1262076847087e-06
-2.89335811936087e-05
-1.04036016325873e-05
-3.0858028936164e-06
-2.47335508103532e-05
2.21693019506044e-06
-3.21969761950199e-05
-1.32417146003856e-05
-8.52286372555252e-06
-2.34890098961821e-05
-2.46402409544638e-05
-1.29497871116124e-05
-1.01854865210976e-05
-2.10981834365663e-05
-1.38670987091956e-05
-5.59457219846315e-06
-3.58923663076051e-05
-2.68319222608515e-05
-2.32102488126626e-05
-9.57405864250788e-06
-1.79185503006474e-05
-4.68205580294778e-06
-5.46150857176164e-06
-2.92436163379735e-05
-1.24382754759896e-05
-1.39062519924145e-05
-7.5050862335531e-06
-1.1071529639884e-05
-1.18088171098156e-05
-2.298166101665e-05
-1.53133138051096e-05
-2.96303115314101e-05
-2.20438420446708e-05
-2.03486930202647e-05
-1.42607968771221e-05
-2.04064182650553e-05
-2.10302594188154e-05
-1.21543319123574e-05
-5.00272010772114e-06
-3.49762809515335e-06
-2.57242052523827e-05
-5.51988632876792e-06
-1.69770669544569e-05
-1.50530394107371e-05
-1.16558797038304e-05
-2.7225001571444e-05
-1.56656839961431e-05
-1.36400339311947e-05
-1.88001686933103e-05
6.56687017460618e-06
-1.01488677593433e-05
-2.1683665967922e-05
-9.21493994838346e-06
-1.84566237216013e-05
-1.30966796927274e-05
-1.2923311722395e-05
-1.46972152625004e-05
-2.87938197012004e-05
-1.75004058513156e-05
-3.07532938626084e-06
-4.59852065032369e-06
-2.23542810181677e-05
-2.03115849518788e-05
-4.76981549814123e-07
-6.69310423177278e-06
-2.587635680418e-05
-1.53000713679921e-05
-8.99804339820621e-06
-1.43089779315406e-05
-1.55515754685787e-05
-2.25778923714084e-05
-1.47109426061721e-05
-9.31506867863227e-06
-1.97557927540006e-05
-2.07345295596121e-05
-1.24836883412905e-05
-2.47870742092466e-05
-1.21197335720414e-05
-6.83612016196983e-06
-2.3483354415081e-05
-1.06768714129937e-05
-2.13756433610545e-05
-1.02284095781133e-05
-1.30811150216642e-05
-7.98641175750859e-06
-1.7366041782476e-05
-1.58293363293715e-05
-1.36109490346685e-05
-8.79569578641189e-06
-1.18551374888113e-05
-9.93148257636346e-06
-3.43777966635703e-06
-9.43930113536669e-06
-1.27734384079029e-05
-3.64785692923818e-06
-2.39171056394283e-05
-1.25799390128513e-05
-5.11032248865612e-06
-1.96343317665902e-05
-1.73341616340398e-05
-2.30722702154654e-05
-1.63228421482028e-05
-1.09862619879147e-05
-1.2598069362313e-05
-1.61906640818411e-05
-2.72253196028281e-05
-2.01417820389974e-05
-2.64890498376494e-05
-2.23065645208691e-05
-2.89085950034989e-05
-8.76875693569531e-06
-1.02582675011949e-05
-1.60604900393035e-05
-1.20621759749161e-05
-1.94786694649326e-05
-2.01841428384313e-05
-1.07089036141951e-05
-2.28490124990943e-05
-1.07730808546192e-05
-2.34732793990597e-05
-3.23514236674696e-05
-6.57091610092939e-07
-1.99582151786883e-05
-2.92938637325967e-05
-9.60440161783852e-06
-1.57830139490744e-05
-2.41005809782996e-05
-5.44497117602233e-06
-3.11433530507886e-05
-1.2619137441978e-05
-1.52741148534696e-05
-2.39963936979085e-05
-2.52715931895253e-05
-2.03928831950586e-05
-2.00927142384033e-05
-2.1256832562885e-05
-3.98559253628766e-06
4.86691860093127e-06
-9.25651780737121e-07
-1.43081267302261e-05
-1.24842162470274e-05
-1.57378020554376e-05
-1.29615691886717e-05
-1.97348443471836e-05
-1.85514412744872e-05
-1.53162408269361e-05
-3.93667475103263e-05
-5.13744257574002e-06
-2.60834774026694e-05
-2.43764926941147e-05
-1.59937911567852e-05
-9.81696839543336e-06
-2.07096625885214e-05
-1.86845875455289e-05
-2.01304429236444e-05
-1.22446404911389e-05
-9.05587433580841e-06
-1.18945726447716e-05
-2.05127085932744e-05
-2.00130370984121e-05
-2.31717106198898e-05
-1.59265774425869e-05
-2.33579693761205e-05
-1.60280033263637e-05
-2.11439284959512e-05
-1.98049586387568e-05
-8.56215978488273e-06
-9.11143883692921e-06
-2.02361305807007e-05
-1.88725881638663e-05
-5.42433599778227e-06
-1.80371621841053e-05
-1.63634376041707e-05
-1.41757453290335e-06
-1.06706448879321e-05
-1.23161622462821e-05
-2.17382358975028e-05
3.08380253574951e-06
1.28038387013988e-06
-4.39911686714752e-06
-9.27718037715262e-06
-2.93236137491438e-06
-9.76741906060655e-06
-2.16595921271617e-05
2.87592433624879e-07
-1.23445154294179e-05
-2.70447702992409e-05
-1.67569674042217e-05
-1.10990745966866e-05
-1.90259258963416e-05
-1.94686813567754e-05
-6.98690187544493e-06
-1.45559130733304e-05
-9.36300850345265e-06
-9.34573040679434e-06
-1.22918143464932e-05
-7.53251029838574e-06
-7.80070111843719e-06
-6.37669705375536e-06
-1.89634071078682e-05
-3.39310434184547e-06
-1.28789202996738e-05
-2.50948234777256e-05
-1.9238561937827e-05
-1.10150666508657e-05
-1.65628133383022e-05
-1.71134714601774e-05
-1.27914884393152e-05
-2.77788723328762e-05
-5.9751667200988e-06
-1.35667841695962e-05
-8.39046381880706e-06
-2.22448117454574e-05
-1.95911599800379e-05
-2.02860765805638e-05
-1.57307856148711e-05
-1.09439958795244e-05
-1.76079178015137e-05
-1.24581411046178e-05
-1.61649463695609e-05
-1.87405450095943e-05
-2.58498124882472e-05
-1.18161160031839e-05
-3.0697175107649e-05
-1.29501493930673e-06
-1.83496778355273e-05
-2.6238260829594e-05
-1.71682478243068e-05
-6.68915764869735e-06
-2.02783951074271e-05
-1.50938619182858e-05
-1.96851610777009e-05
-1.05992827647009e-05
-1.81736688583866e-05
-1.22578874317386e-05
-2.15474029121271e-05
-2.19575173463245e-05
-7.34725906296934e-06
-1.52017469777056e-05
-3.79935424496084e-05
-3.41178349493796e-05
-1.2310838581177e-05
-2.65233061247043e-05
-2.45232872198925e-05
-4.27531138267319e-06
-1.16233880710793e-05
-3.16029461913528e-05
-3.83786735226079e-06
-1.72483122774463e-05
-2.79125920489772e-05
-1.21007699839008e-05
-2.24659341483756e-05
-1.1202371597766e-05
-2.23086217345877e-05
-1.07022226457794e-05
-6.22307700041763e-06
-7.15320466761046e-06
-2.09640564301938e-06
-2.30012794945248e-05
-5.338173061819e-06
-1.34663944668192e-05
-7.90730760268164e-06
-3.11350147988328e-05
-1.64910830819601e-05
-1.14076170580404e-05
-1.83695817830395e-05
-2.01576299660818e-05
-5.16450670032915e-06
-2.75824388493172e-05
-2.70510355055009e-05
-1.19278878704795e-05
-9.33070905039713e-06
-1.62942386024948e-05
-2.24840768050133e-05
-2.6586517548681e-06
-2.26748074564547e-05
-2.40357899212773e-05
-2.19902703083843e-05
-2.04752159245742e-05
-1.10796816803308e-05
-3.53148291790046e-06
-8.28383801862647e-06
-3.85847992768309e-05
-2.84584435612004e-05
-1.71651534626222e-05
-4.94501883986638e-06
-1.06624504530007e-05
5.13212310414718e-06
-2.72955919471231e-05
-3.10106257474065e-05
-2.4503199759654e-06
-1.44738496493214e-05
-1.39609333006395e-05
-1.41509786337161e-05
-2.19375978427087e-05
-2.34369343662798e-05
1.4735685348715e-07
-7.33600136866573e-06
-1.68512909466519e-05
-3.42143835136194e-05
-3.21487699694632e-05
-2.43142247758611e-05
-8.29975238582785e-06
-1.05850891763776e-05
-1.53806200658864e-05
-1.43845041800621e-05
-1.28857086728381e-05
-7.80442360790191e-06
-1.0994948429169e-05
-4.99783880630918e-06
-1.65180030582639e-05
-1.17105854169589e-05
-1.48831864983346e-05
-7.24837756100347e-06
-1.91174056388313e-05
-2.6993821923413e-05
-1.39094203181386e-05
-1.98057061541223e-05
-1.07074176220595e-05
-7.90515139346243e-06
-1.48001425959597e-05
-2.36762521308893e-05
-1.35960889692629e-05
-2.52786291811934e-05
-1.86969089069255e-05
-1.24490158859492e-05
-1.05588825379008e-05
-1.32737972796143e-05
-7.42880597204275e-06
-2.30667140130142e-05
-2.2064859084154e-05
-4.76351254332763e-06
-6.27031796390384e-06
-5.36007806778845e-06
-1.3472369611032e-05
-6.72694447306548e-06
-1.59270978918506e-05
-2.4478515823308e-05
-3.72313059095519e-06
-4.24784500959686e-05
-1.29015201386376e-05
-1.67289520323904e-05
-7.11166026312028e-06
-2.11270979684548e-05
1.54328083395413e-06
-8.91005647951107e-06
-2.49599774521893e-05
-2.11396769462491e-05
-1.52924312494149e-05
-3.51053872737598e-05
-1.57085635560793e-05
-2.23487103957047e-05
-2.71625820029089e-05
-1.84790340896879e-05
-2.3433164305683e-05
-1.16976124027568e-05
-9.8024624809708e-06
-1.0486473807289e-05
-2.19979900273579e-05
-9.67894306725656e-06
-3.14584816324345e-05
-1.33346119452466e-05
-1.73148792970691e-05
-6.85633806711725e-06
-3.91713839781628e-06
-3.32209793530176e-06
-1.64498806011424e-05
-1.7581518758545e-05
-3.60397675794724e-06
-2.6640296039394e-05
-1.68626506370875e-05
-2.53018812231757e-05
-1.41191664868536e-05
-1.65026197663973e-05
6.16728365729462e-06
-1.83509364825713e-05
-1.01840812243143e-05
-1.99289443127704e-05
-1.23970448972036e-05
-1.47839125686852e-05
-9.36742519139156e-06
-2.75066144147102e-05
-5.34796422816835e-06
4.17995807551396e-06
-1.60311031302553e-05
-7.07896202737129e-07
-5.03799612620777e-06
-1.60134252432192e-05
-1.66619311300602e-05
-2.70594444053355e-05
-2.25619309770873e-05
-1.10791114389026e-05
-2.2805623639652e-05
-1.24277356190295e-05
-2.97436629614229e-05
-2.86368349318887e-05
-1.42495406174296e-05
-1.81600946518833e-05
-3.49102631293573e-05
-1.86061665970724e-05
-8.89461972344407e-06
-1.58576360298748e-05
-1.18128343995027e-05
-6.61172377068989e-06
2.41579097316083e-07
-6.65821784718675e-06
-3.23837514937642e-06
-6.94054368745848e-06
5.92064297132836e-06
-1.84018349344268e-05
-2.08473853955961e-06
-1.07996998501072e-05
-1.35971259209948e-05
6.25572069100049e-06
-5.58827439314947e-06
-7.35166130452675e-06
-7.2890122703046e-06
-2.19504016955848e-05
-4.2217368026689e-05
-3.87318768040796e-05
-3.25095737296913e-05
4.32315617599978e-06
-4.36636491106274e-06
-1.06879782854941e-05
7.4465746519638e-07
-1.81203192561681e-05
-2.05772303099243e-05
1.01454204022709e-06
2.69597855169189e-06
-1.38456029998863e-05
-1.31294350515874e-05
-7.15893888623597e-06
-1.90130363407162e-05
-1.99194443017322e-05
-2.10679811399114e-05
-1.96822196623946e-05
-3.29754474020733e-05
-1.20435662595239e-05
-3.82494482875096e-05
-7.1260152930653e-06
2.81651060902928e-06
-1.29906152413961e-06
-2.07445721407481e-06
-1.23638838504068e-05
-1.25496007479525e-05
-1.7546227654559e-05
-1.6093539304928e-05
-5.04404691056872e-06
-2.29789202361198e-06
-2.28213300197106e-05
-1.8518707158741e-05
-3.1078642494555e-05
-2.41700629472105e-05
-3.81808387992519e-05
-2.39995136549396e-05
-1.6644527192376e-05
-1.05936549151704e-05
-1.81224495512132e-05
-1.41559724633119e-05
3.58069597750444e-07
-1.73863289153639e-05
-1.90846895757581e-05
-5.90081864456353e-06
-2.76833565962338e-05
-5.420677235655e-06
-7.53974788641788e-06
-1.12255473865424e-05
-1.01349886685544e-05
-4.10245305252371e-06
-2.27119660750046e-05
-7.64829670645951e-06
-1.10738006761912e-05
-1.82551937600416e-05
-1.83512579526383e-05
-7.40602720254018e-06
-1.40153261536367e-05
-1.73418600072114e-05
-1.81460732166704e-05
-5.51098748877517e-06
-2.42296519502911e-05
-8.25852429494621e-06
-5.34789445752422e-06
-1.48283922502158e-05
-2.59814931925884e-05
-1.55211830696355e-05
3.05397337167068e-06
-2.30768327528043e-05
-4.83153319068744e-06
-1.64137591323829e-05
-2.09938461670867e-05
-2.42647656930173e-05
-4.03672443598969e-05
-3.69772425016465e-07
-2.13239389787523e-05
-1.7875161805661e-05
-2.220334593744e-05
-4.93667863474912e-06
-2.43984932811929e-05
-6.21990260058866e-06
-2.10022779496559e-05
-2.18358739802225e-05
3.02611004286579e-06
1.2078555379387e-05
-3.17613817987764e-05
-1.60726418071517e-05
-2.96660308305627e-05
-2.0796597484622e-05
-3.12681436516492e-05
-7.35141836075242e-06
-1.92774410155476e-05
1.48305836108151e-06
2.34551450497823e-06
-2.92573541263852e-05
-6.07575433492378e-06
-9.32537657595765e-06
-1.25960103944289e-05
-3.00711258001548e-05
-8.46151923336475e-06
-1.23535923716017e-05
-1.31092398240661e-05
-3.19143794831285e-05
-9.9480941241068e-08
-4.17748328176641e-06
-1.81138562946678e-05
-1.56331323428385e-05
5.5555290546444e-06
-1.50785926120262e-05
-1.3109488404372e-05
-1.42754892640918e-05
-9.5895992432254e-06
-1.66905394738804e-05
-4.10572332350522e-06
-2.15314786362231e-05
-1.14386504334765e-05
-2.51807129575492e-05
-6.92966284861938e-06
-4.58977307106501e-05
-2.38016297168415e-05
-2.70874387332314e-05
-1.71072009950187e-05
-1.22270745030027e-05
-1.63280028663667e-05
-1.86546839586208e-05
-2.40755154051735e-05
-2.30792566730166e-05
-5.14788889447518e-06
-1.45054469068873e-05
-1.60470136071931e-05
-1.62036571582567e-05
-1.4327331236502e-05
-1.39787011327059e-05
-3.57252280103686e-05
-9.00574535601308e-06
1.97290197014174e-06
6.71372896544961e-07
5.99860193347029e-06
-2.23809048403409e-05
-2.29869605024333e-05
-1.75228453153233e-05
-2.62699164713225e-05
-7.44534749624717e-06
-1.47228368232034e-05
-1.42367943144852e-05
-1.42929975314782e-05
-5.42367216358553e-06
-6.56155346686578e-06
-3.06105654071063e-05
-7.66584063687461e-06
-3.28702251195598e-05
-2.57916723046539e-05
-4.93160810185717e-06
6.47317186115896e-07
-7.12583439007986e-06
-1.46459572914437e-05
-2.45969016581028e-05
-1.70545879825255e-05
-2.59114073237811e-05
-1.9573459586075e-05
-1.45216271525213e-05
-2.04008153694631e-05
-5.39407557002511e-06
-1.04920861664069e-05
-2.99441818536453e-05
-1.75934264766931e-05
-1.27510326329404e-05
-8.79765109218165e-06
-2.58634866162498e-05
-8.56808572387185e-06
-1.28684458414148e-05
-2.2766730591284e-05
-1.64463687555411e-05
-1.13188178154877e-05
-7.55210643561285e-06
-2.95346643819846e-05
-2.2759839558874e-05
-3.90615921532391e-05
-1.2299182706806e-05
-1.42739257878795e-05
-7.40400308599098e-06
-2.90003169937052e-05
-1.65111371582195e-05
-2.72581712126443e-05
-4.83510839291383e-06
-7.96065672549831e-06
-2.11051367965626e-05
-1.39034394638731e-05
-1.75618946308268e-05
-3.18700173981343e-05
-1.43894477281766e-05
-2.89282513245063e-05
-1.50346209869552e-05
1.31294063861402e-05
-2.78782904886047e-05
-1.33875285545663e-05
-6.2102063454416e-06
-1.25097177984407e-05
-1.26703516101989e-05
-1.42492452267344e-06
-2.23647797587877e-05
-1.19561952597818e-05
-1.74078519059321e-05
-2.21865420879386e-05
-2.73540436911942e-06
-5.62662873574609e-06
-2.55216523916087e-06
-8.44598079709088e-06
-2.10575111418633e-06
-2.24014689447214e-05
-2.45985495360393e-05
-1.43976210614517e-05
-2.82910353609662e-05
-2.78656890302933e-05
-1.17378745491777e-05
-2.313344574126e-05
-7.99439140350886e-06
-1.72618801240831e-05
-2.22723642186988e-05
-9.37364734208747e-06
-3.5084170434539e-05
-2.41428001782586e-05
-5.75782929931055e-06
-1.27828786042652e-05
-2.38291100931702e-05
-1.81950361628127e-05
-2.73192828463822e-05
-2.06941532964463e-05
-5.06072774998377e-06
-1.73226561367322e-05
1.87480951729833e-06
-1.13250291404636e-06
-2.92567152727642e-05
-1.28929959317422e-05
-8.77229020021235e-06
-1.89374291459809e-05
-1.77365743039089e-05
-1.17595083062123e-05
-1.41905110464951e-05
-1.35025405172903e-05
-2.07024055732139e-05
-4.47447140329821e-06
-2.87750177141314e-05
2.15595467447883e-06
-2.17258774341286e-05
-2.47776079019712e-05
-1.28989052120257e-05
-4.63796228021369e-06
-5.5973411033921e-06
-1.70062370238097e-05
-2.35454603766493e-05
-1.02949323747077e-05
-1.39829727271471e-05
-5.03776335828768e-06
-2.06712740147746e-05
-2.08098430437132e-05
-1.78016304047103e-05
-3.74546184476649e-06
-1.12762314151813e-05
-1.83722570598986e-05
-2.08193462450436e-05
-1.67864933090565e-06
-2.42465637484539e-05
-1.35340140762478e-05
-5.69072573998004e-06
-1.1751548901398e-05
-1.30854559291361e-05
-1.67071720988546e-05
-5.57769464760966e-06
-2.44882635763849e-05
-5.14020951089582e-06
-2.68587645307135e-05
-1.41685532763107e-05
-6.02764277285908e-06
-1.1444082948691e-05
-1.99654034431639e-05
-2.00241881858911e-05
1.53520709531424e-06
-4.8497360415725e-06
-1.07047927438813e-05
-3.20113025240592e-06
-6.08938289073047e-06
5.10147422472831e-06
-1.19083450858907e-05
-1.23811610736324e-05
-2.33304643804815e-05
-1.20666916007998e-05
1.76198385011883e-06
-1.43215343669529e-05
-1.96296780349249e-05
-8.39615302855423e-06
-2.34561329573579e-05
-2.41021550102003e-05
