# Supplementary material for: Research on computational propagation and identification of mine microseismic signals based on deep learning
Source: PLoS One. 2025 Oct 22;20(10):e0334641. doi: 10.1371/journal.pone.0334641 (PMC12543183; doi:10.1371/journal.pone.0334641)
Supplement: S9 Data — (ZIP) [file pone.0334641.s009.zip › 000101100000346.xlsx_0.txt_24.txt.txt]

-8.53781368954104e-06
-2.60005851144266e-05
-1.4484006627097e-05
-2.77841190190029e-05
3.98182503991719e-06
-2.13053079689967e-05
-2.11657633295539e-05
-1.83451146115363e-05
-1.74801179947926e-05
-8.9904331394124e-06
-5.81425066584973e-07
-1.09052819681541e-05
-4.32853501657794e-05
-2.23900108432378e-05
-2.99220441560109e-05
-1.11035402683975e-05
-5.33052593854654e-06
1.5230153067045e-06
-2.25606930579179e-05
-2.26903764793586e-05
-1.29527140368154e-05
-2.56946920798553e-05
-1.92790889878269e-05
-1.7849762159015e-05
-1.36452734002101e-05
-9.98807788114154e-06
-2.53863136834799e-05
-2.9915546020503e-05
-1.80151414028321e-05
-2.44168410994191e-06
5.68206932953384e-06
-5.95851488041994e-06
-2.97362814279753e-05
-3.71159201438526e-05
-3.39444396292366e-05
-1.628283470749e-05
-1.63151474316031e-05
-1.57574686083202e-05
-2.22812152207277e-05
-7.05884116966627e-06
-1.61988059579814e-05
-9.1522412790413e-06
-8.54613092254622e-06
-6.61068306977472e-06
-1.17366368099331e-05
-4.12671073740675e-06
-2.34914352890621e-05
-5.21568401942458e-06
-2.90067594953746e-05
-1.35874212009702e-05
-2.2501605622282e-05
-7.60434371774486e-06
-1.45570687790059e-05
-1.73991453970139e-05
-3.48207654908182e-05
-1.45202214313736e-05
-1.47455453089971e-05
-2.5866156854087e-05
-2.36455666516439e-05
-3.19976390405216e-06
-7.29426520250731e-06
-4.16301541757173e-06
-1.90889873178315e-05
-2.43205308664358e-05
-6.18981378029414e-07
-2.18584736685826e-05
-3.05864244117821e-05
-1.96086566058011e-05
-1.45458460507413e-05
-7.72352801313048e-06
-1.32954241329076e-05
-4.82843772376413e-06
-2.06083889173277e-05
-1.43842490268081e-05
-1.23789882583967e-05
-1.9896312002824e-05
-1.33996239303468e-05
-9.9035725078205e-06
-2.68842200876642e-05
-6.6321744983982e-06
-1.37574833735378e-05
-8.83819462638686e-06
-1.34603972410802e-06
-1.00649529622333e-05
-1.15564783937752e-05
-7.89962651983256e-06
-2.48943641850946e-05
-3.02175842686982e-05
-1.92415086851369e-05
-4.49578207327756e-07
-3.89426215191549e-06
-1.06621301481033e-05
1.28158311318669e-06
-2.17843226830047e-05
3.18999656221344e-06
-1.45599435554591e-05
-2.66471190293898e-05
-2.98604399657207e-05
-1.4980760841288e-05
-9.89844606742664e-06
-3.26579191137614e-05
-1.40954115255109e-05
3.98116152112341e-06
-2.7122954582506e-05
-1.47277596219447e-05
-4.86380141155724e-06
-1.91817198588416e-05
-1.25887683723235e-05
-1.51659093206916e-05
-2.24044836863076e-05
-1.01556913663471e-05
-1.78558671349284e-05
-9.44644685448599e-06
-1.07932876621323e-05
5.79085695070186e-07
-2.30930738742012e-05
-1.54966744427548e-05
-7.43184763394364e-06
-4.101634110953e-06
-2.21502979275097e-05
-1.02856923372252e-05
-6.03513070159035e-06
-3.4044047966817e-05
-4.3638019557409e-06
-1.48108153508215e-05
-1.45050151471176e-05
-1.34514574424604e-05
-1.15835260689125e-05
-3.53519842502487e-06
-2.54675988593975e-05
-5.24627360107925e-06
-9.42917144392456e-06
-1.74409412164496e-05
-2.03921093118819e-05
-1.49887695874679e-05
-5.80662965162014e-06
-5.81377420952941e-06
5.01613365345442e-06
-1.89119384998892e-05
-2.7680815940961e-05
-2.34438410281413e-05
-2.73440156427497e-05
-1.8084327549794e-05
-2.13090036578205e-05
-2.29623980344231e-05
-1.20080762362423e-05
-3.03283767281368e-05
-1.36124000038197e-05
-4.70855558158631e-06
-1.82638914586821e-05
-9.58083322424878e-06
-9.30901413361249e-06
3.14979164510876e-06
-2.43484177052315e-05
-2.74566607089579e-05
-2.37343552532593e-05
-1.54437376335324e-05
-7.19447431692089e-06
-5.44483261926434e-06
-2.09437436438963e-05
-2.15258261524268e-05
-2.04083861819753e-05
-3.30117190790784e-05
-1.30879985047891e-05
-2.02425095905658e-05
-6.80824597246611e-06
-1.40700217174555e-05
-2.30981098559322e-05
-1.86206239163807e-05
-1.67563016325763e-05
-2.32886984656204e-05
6.88592432935274e-08
-3.76705615845978e-06
-9.94753649514644e-06
-2.163033708018e-05
-6.08072073553607e-06
-8.40964361357959e-06
-1.58752200454581e-05
9.23721024159648e-06
-2.0088092054194e-05
-9.99246045491903e-06
-5.48770187342159e-06
-1.96679108875565e-05
-1.04791228928643e-05
-2.81669648871213e-05
-1.25911878182347e-05
-1.51628690824292e-05
-2.18501714111131e-05
-3.95266059975978e-06
-8.2859419153553e-06
-4.51139966536494e-07
-1.93298386710231e-06
-3.48142601294557e-05
-1.71186048207287e-05
-1.75277094329087e-05
-2.49893453115042e-05
-5.6801670899531e-06
-2.20704765320793e-05
-5.32696085685986e-06
-1.6533698910702e-05
-1.27914076043666e-05
-1.09497666453717e-05
-2.57554277036236e-05
-1.12138126292483e-05
-1.48247115470565e-05
-2.11986359837412e-05
-2.545877880716e-05
-2.29215413253025e-05
-3.04000993150786e-05
-9.93648788853009e-06
-2.26847945159635e-05
-9.14922476995416e-06
-1.27290324297083e-05
1.79332748512336e-06
-2.64475490287007e-05
-2.08658321595061e-05
-3.03837044522467e-05
-1.14547229061053e-05
-1.86720393160241e-05
-1.65583147134945e-05
-1.67213245486012e-05
-1.1858598193789e-05
-6.14310703699397e-06
-1.9744000968347e-05
-1.29089089674272e-05
-2.16994396824557e-05
-2.43311577121437e-05
6.96934272048361e-06
-2.32384970354456e-05
-9.76940126921329e-06
-2.13158098257616e-05
-1.53977444396676e-05
-8.88969655016488e-07
-1.04834044448307e-05
-1.64670901338055e-05
-1.21453638305694e-05
-2.97526788814565e-05
-1.68925107662369e-05
-1.36682067598374e-05
-1.45687928900423e-05
-7.02277194562815e-06
-1.56744876621363e-05
-1.49939585917863e-05
-1.41077237193553e-05
-1.26939949016692e-05
-2.3349913108209e-05
-1.15425112345363e-05
-8.78093664154242e-06
-2.58189430036575e-05
-1.70089915586267e-05
-1.58566158492485e-05
-1.14568663196996e-05
-6.63920444902661e-06
-1.65088427312135e-05
-2.4545259902943e-05
-1.59004056697365e-06
-2.08147047171385e-05
-2.36354903523275e-05
-1.44935468364977e-05
-2.38767916361557e-05
-1.98191454523453e-05
-1.12916583123621e-05
-1.48454448068639e-05
-2.67438530333107e-05
-5.84858686625051e-06
-5.24145566564566e-06
-1.11941112253499e-05
-8.67321825723311e-06
-1.72600473625771e-05
-6.69885820529684e-06
-1.02440724080308e-05
-2.20372660217389e-05
-1.24392955541925e-05
-5.5541648177459e-06
-9.1956236166606e-06
-9.14295896652254e-06
-9.29317811738801e-06
-3.48988679571185e-05
-3.97101571236057e-06
-1.01175493628368e-05
-1.6817396163418e-06
-6.08187904695374e-06
-2.52238832605106e-05
-2.66448551869852e-06
-2.13950529822953e-05
-1.1827000089134e-05
-2.12224916997266e-05
-1.73526129982806e-05
-1.53718523567869e-05
-2.96246087237375e-05
-2.85957269484543e-05
-2.32610911138845e-05
-1.28659116123127e-05
-4.85497609566237e-06
-2.35158439881007e-05
-1.15825820178806e-05
-9.60330604194117e-06
-9.55255444520829e-06
-1.63024930316184e-05
-2.8413142702273e-05
-5.21384077962358e-06
-1.34819656342846e-05
8.09234998620491e-06
-1.01068007962716e-05
-1.4048104116343e-05
-9.88937210997126e-06
-1.83955805170725e-05
-1.41483808657599e-05
-6.32916459309724e-06
-1.68750459180321e-05
-1.07257715322196e-05
-2.24366350794559e-05
-2.27358225534349e-05
-2.23186084796496e-05
-7.38730692001674e-06
5.67318119103932e-06
-2.48243604716654e-05
-8.4229562897823e-06
-1.67192583808194e-06
-5.13381240631937e-07
8.86272363347917e-06
-6.38324860042673e-06
-1.00526704700602e-05
-1.30881910240062e-05
-1.9335005582973e-05
-2.09187948635599e-05
-1.05970613232798e-05
-1.96628200594387e-05
-1.32817583000415e-05
-1.95324811373982e-05
-6.49459522565687e-06
-1.94747058374237e-05
-3.24786457273616e-06
-9.44308419652873e-06
-2.77310654128185e-05
-2.35323843251727e-05
-1.91537945824396e-05
-2.44925049112268e-05
-8.50886484730335e-06
-2.36429253325813e-05
-4.06602960247459e-06
-2.66597532293432e-05
-1.9982923178195e-05
-2.37673933524546e-05
-9.56828793186905e-06
-1.03433779760141e-05
-3.2576266503568e-05
-1.4515192419071e-05
-2.70321138356016e-05
-1.58866305554253e-05
-1.74337080360143e-05
-1.34526524652992e-05
-1.7124838555666e-05
-3.18129648902937e-05
-1.30673045077976e-05
-1.28433370580182e-05
-1.47100253846567e-05
-1.35766690341146e-05
-1.65200147497836e-05
-5.37665268455858e-07
-1.5037480832715e-05
-1.32785164221707e-05
-3.21189401040947e-05
-1.85621732744946e-05
-9.62520028814562e-06
-1.20937949512454e-05
-2.20140017538064e-05
-2.10060732078965e-05
-6.95099066129901e-06
-1.19441857657419e-05
-1.49292956977082e-05
-1.39713885489972e-05
-9.42338726432519e-06
-2.04044717248682e-05
-1.51319321858115e-05
-1.64356670013619e-05
-1.05770879703582e-05
-1.3647087289056e-05
-5.30158985211497e-06
-8.45931615574601e-06
-1.08669680098142e-05
-1.06968168035973e-05
-1.01569557992212e-05
-8.19454276517612e-06
-1.74979628282535e-05
-2.34192466909837e-05
-2.32929352383375e-05
-2.22218220537399e-05
-1.64100084556562e-05
5.49751006941284e-06
-1.489197803992e-05
5.03642951714527e-07
-8.81765509341016e-06
3.59787599817562e-06
-2.99591194941468e-05
-3.04105414481308e-05
-2.81308563568482e-05
-1.358449758779e-05
-2.39449010953408e-05
-2.0155102498245e-05
-1.57579940987258e-05
-1.47071577798957e-05
-6.52069631980229e-06
-2.88124350566603e-05
2.82125827360262e-07
-1.23636284062759e-05
-1.00390959441199e-05
-3.93345641938055e-06
-1.92261377378892e-05
-2.77988570493202e-05
-1.21760054911337e-05
-8.05184950519868e-07
-6.09830004763896e-06
-1.6826646587327e-05
-1.82198159647306e-05
-1.9893973463728e-05
-1.45529005019822e-05
-2.20673079773341e-05
-2.15092439048639e-05
-1.46257074440597e-05
-3.14574802171425e-05
-1.3057839169896e-05
-1.85403053072027e-05
-8.96016773285819e-06
1.10294034525375e-06
-2.29909822486649e-05
-1.87172391933738e-05
-9.36243532575419e-07
3.97754500138543e-06
-2.86350063788856e-05
-2.03550844448361e-05
-9.0133865077851e-06
-2.30360279873863e-05
-2.2408596296726e-05
-2.56538834241654e-05
-1.27107904632289e-05
-2.22123415450504e-05
-2.09152320911082e-05
-1.22444325558693e-05
-1.6985918677589e-05
-4.77897455584477e-06
-5.91261371439055e-06
-2.40135319767302e-05
-5.15422440934328e-06
5.94816566689827e-06
-1.51421706226451e-05
-1.6050733288946e-05
-6.2985780930555e-06
-1.64914353901809e-05
-2.66661865290928e-05
-1.78154590806692e-05
2.74310960487504e-06
-7.46948862458212e-06
-1.00616721233774e-05
-2.54706394601041e-05
-9.24094178837846e-06
-1.25231247507658e-05
-3.10806834099348e-05
-2.78881441766421e-05
-1.9141007899924e-05
-1.3759424369923e-05
-2.23695031485767e-05
-2.02058017018991e-05
-1.60837246918335e-05
-1.68278114393031e-05
-8.4650956401297e-06
2.10591340761942e-06
-1.95473600662852e-05
-5.42760989509276e-06
-1.36113037610877e-05
-1.72608764277398e-05
-9.4808082528592e-06
-2.44143839114174e-05
-1.48065354202288e-05
-1.64862728103696e-05
9.01380664139404e-06
-1.07499900727233e-05
-2.13340680442997e-05
-9.196437820521e-06
-7.53040836843468e-06
-1.85952998261345e-05
3.60445016531211e-06
-1.04363836459643e-05
-1.61908345630756e-05
-2.35950654242801e-05
-2.68923973439385e-05
-1.71586151752206e-05
-1.76850271955742e-05
-1.88907642254014e-05
-2.11269520234195e-05
-1.95064516833762e-05
-9.02805269953691e-06
-2.44646227368753e-05
-2.35296412388348e-05
-2.3710945448731e-05
-6.07847861010945e-06
-7.15477843394922e-06
-2.04261004654028e-05
-3.01700169169491e-05
-2.96485363002034e-05
-2.64927696783382e-05
-1.5774391874559e-05
-1.45307943328248e-05
-3.16218936534552e-05
-1.96979792643506e-05
-2.16605138666076e-05
-2.38002650916046e-05
-1.278279508175e-05
-1.30513649606284e-05
-1.26427110192986e-05
-1.70823948895504e-05
-2.49398660359421e-05
-1.74348102748524e-05
-2.50875460508348e-05
-3.3967571622482e-05
-3.05725636954994e-05
-1.32311190673273e-05
-1.29832725223052e-05
-1.43513972431801e-05
-1.18691006349501e-05
3.92739892016891e-06
-1.88525251694834e-05
-1.02459202918166e-05
-2.74032176831091e-05
-1.54237870935481e-05
-2.52316844526867e-05
-1.86410498154288e-05
-2.31802886234226e-05
-1.86342482668199e-05
-2.01404405353743e-05
-1.79760069500947e-05
-1.55415242407973e-05
-1.74846978821891e-05
-1.96752881683866e-05
-8.31082320425834e-06
-6.95487344317623e-06
-1.84256797126408e-05
-7.01720528535885e-06
-1.47881247375393e-05
-2.23940236510422e-05
-3.89197377255958e-05
-6.88690902911142e-06
-2.76715650821854e-05
-1.0660742513499e-05
-8.0039623170965e-06
-2.30917643763465e-05
-2.68123444814584e-05
-2.04494032794515e-05
-1.25528071939164e-05
-2.64889062086364e-05
-1.88361225316095e-05
-7.60319577628948e-06
-1.52112522773829e-05
-2.29451753047903e-05
-5.68768152081902e-06
-4.40318424888649e-06
-1.90573049528669e-05
-1.87789428652584e-05
6.44715994964977e-06
-7.22887397156494e-06
-7.91295000957159e-06
-1.36564527723462e-05
-1.90614490142827e-05
-3.82408069153933e-06
-1.79021155738383e-05
-2.06224300853557e-05
-1.06815547427603e-05
-1.36906818873516e-05
-2.92001829354467e-05
-1.20747723588606e-05
-1.21541788504966e-05
-4.87952666834436e-06
-2.27082693458312e-05
-2.48672406352966e-05
-1.53755764929426e-05
-1.98198970292153e-06
-1.05304952842095e-05
-2.54251472931924e-05
-1.5595825122218e-05
-4.97189795063158e-06
-9.42623494016619e-06
-2.35962380502094e-05
-1.36810370823132e-05
-1.97895503059539e-05
-1.39661418211127e-05
-3.01451424134598e-05
-1.40856110465874e-06
-7.55349125637589e-06
-2.95234263136072e-06
-1.88134739628531e-05
-1.05584965142741e-05
-8.46602205763168e-06
-8.49280989128412e-06
-1.77705254381705e-05
-1.81545251328945e-05
-2.08457352338441e-05
-1.17909168862829e-05
-1.59703684330204e-05
-2.01657264653343e-05
-2.15375540995713e-05
-1.43674144904324e-05
-1.91282851738179e-05
-9.63769720607421e-06
-7.87920799970641e-06
-2.29217490463248e-05
-3.23048788664974e-05
-2.19736447591975e-05
-2.34309115637183e-05
-1.4481782631224e-05
8.73639962048014e-06
-1.36458799523511e-06
-1.99437187268502e-05
-3.46845767239771e-06
-1.27496717773758e-06
-2.33543285022747e-05
-1.68509507047529e-05
-1.90807722243509e-05
-1.75368009942285e-05
-2.10272674961201e-05
-1.40960082169777e-05
-1.71661391037983e-05
-1.75871800999139e-05
-1.56294355821933e-05
-2.21605288556145e-05
-1.97494766548165e-05
-3.16042302072022e-06
-1.94347791696142e-05
-2.54526597232793e-06
-2.03061703578676e-05
-1.13275513419574e-05
5.49460045536219e-06
-1.80730010812353e-05
-2.47320612469038e-05
-1.49393144378003e-05
4.19465062158564e-06
-1.84461459594016e-05
-8.36663452580317e-06
-1.36638574989728e-06
-6.59325247175438e-06
-2.8775267249456e-05
-4.41374241957816e-06
-6.54166516418605e-06
-2.08326046923419e-05
-1.00362717990819e-05
-8.36085457416284e-06
-4.14090089911082e-06
-2.1385982951249e-05
-2.00779927557902e-05
-2.12661873807676e-05
-1.85408513895095e-05
-2.30986848345303e-05
-2.07054910489451e-05
-8.85977262795204e-07
-2.43926216533607e-05
-1.56348076452503e-05
5.71592051852621e-06
-1.99757321546122e-05
-1.39905699556401e-05
-1.61675392271196e-05
-1.22351946837301e-05
-1.55907133202703e-05
-1.42115590835113e-05
-3.29832554456967e-05
-4.43703560473027e-06
-1.79838984289181e-05
-1.68196882796627e-05
-3.80355640619631e-06
-1.57433138228719e-05
-1.48471247638698e-05
-3.15662526963518e-05
-1.70839942169338e-05
-2.26481607223153e-05
-2.95143823626706e-05
-1.3095882557324e-05
-1.01897850007801e-05
-1.53093828886955e-05
-1.81472907111033e-05
-1.67508716338413e-05
-5.44307781115575e-06
-1.3796842352381e-05
-1.37089220387291e-05
-1.70383172750232e-05
-2.28101212440367e-05
-1.87554808358822e-05
-1.44371094526046e-05
-2.05095379871199e-05
-1.56731340764072e-05
-4.90654231901882e-06
-4.98250484394356e-06
-2.04199679103379e-05
-2.0231717195745e-05
9.80239533397199e-06
-1.25946952430258e-05
-1.28047366579571e-05
-1.40179745348972e-05
-1.02148086546807e-05
-2.93480968890061e-05
-3.15758875946024e-05
-1.17535144963077e-05
-1.56305979043059e-05
-2.7615276184532e-05
-5.82449471864006e-06
-1.67046989477983e-05
-1.08986252112155e-05
1.08302882833352e-05
-1.97454610316823e-05
-2.06304525492722e-05
-1.17005751861623e-05
-1.52574858944602e-05
-2.6931600294864e-05
-1.86084356655967e-05
-2.25694641625545e-05
-8.33036634124844e-06
-2.07646471783521e-05
-5.68669294801691e-06
-9.57653981059065e-06
-9.57366280015346e-06
-2.22397001983085e-05
-1.16461467144575e-05
-7.42132062790038e-06
-2.57416115141756e-05
-1.37021262746967e-05
-1.6636597979845e-05
-9.22876235152825e-06
-6.25280256738639e-06
-2.82003218180183e-05
-1.48085664298113e-05
-1.05102804165631e-05
-6.63671865774472e-06
4.09101628298746e-06
-1.40502732385401e-05
-1.31604618744515e-05
-1.25981974457218e-05
-2.6742547535578e-05
-6.09565210578618e-06
-1.79249730713961e-05
-1.05337884438884e-05
-2.38805824066976e-05
-1.14933230872783e-05
-2.8757353796041e-05
-2.76267933831742e-05
-2.23195389240726e-05
-1.98414371358242e-05
-5.57615180885546e-06
-4.13467397178309e-07
-3.99004311279795e-06
-2.25445011893714e-05
-2.92586916813875e-06
-1.32890089256015e-05
-1.23573611087197e-05
-1.6879636153694e-05
-3.03480756495398e-05
-3.36265543472613e-05
5.6108566088167e-06
-2.09283006120887e-05
-2.23906382916233e-05
-1.30466528821534e-05
-1.30681571275321e-05
-2.49568456855116e-05
-2.74913906625747e-05
-2.76016941075689e-05
-8.4155762729373e-06
-3.43463907885708e-05
-1.70780168250611e-05
-1.8244396151172e-05
-1.55335822278077e-05
-1.48655202655621e-05
-1.46277845418556e-05
-4.97004564950296e-07
-7.44189448555016e-06
-1.86985733422041e-05
-1.63139208639277e-05
-1.9900800498672e-05
-2.57543564666901e-05
-1.05958337328826e-05
-1.85738218282271e-06
-2.25427116768762e-05
1.11607165417458e-05
-2.08768604044874e-05
-1.52033217490845e-05
1.03255196366398e-06
-1.2569247693311e-05
7.01910993022804e-08
-2.36390679766252e-05
-2.27311806932878e-05
-1.36748405171716e-05
-1.3542483310211e-05
-3.11664753796197e-05
-1.26450829357027e-05
-1.38212216775052e-05
-2.70638672625936e-05
-2.77394716357968e-05
-3.89931119844025e-06
-2.03785433197917e-05
-2.44326954455161e-05
-5.23198802791662e-06
-1.40645011831597e-05
-2.1665288130673e-05
-1.48536992579514e-05
-1.17734357236238e-05
-4.19553642086056e-06
-1.63412103852653e-05
-3.63519464424592e-06
-2.77064985324148e-05
-2.14175881484036e-05
-1.80891629749185e-06
-1.52354934364624e-05
-1.93760295550998e-05
-2.39999159349216e-05
-6.43640844343619e-06
-3.28675010756268e-06
-2.18662420118573e-05
-1.94095568163494e-05
-1.62288274967417e-05
-2.48455982950554e-05
-2.2337300460941e-05
-6.24156519141755e-06
-1.68351850170821e-05
-1.25600673711599e-05
-1.85677225418129e-05
3.48929957465334e-06
-3.41391017653668e-05
-3.74607216562035e-06
-1.62737774585259e-05
-9.76101373366852e-06
-5.13331862324904e-06
-2.15966187680153e-05
9.2795962536761e-06
-1.42229496836042e-05
-1.82363170661769e-06
-2.39201806768434e-05
-2.80538884804881e-05
-2.56961324343421e-05
5.45292532654008e-06
-1.86590265001231e-05
-1.15076716468133e-05
-1.31100407708017e-05
-2.14108540911011e-06
-2.76048419126162e-05
-1.12986450481928e-05
-3.4395737943378e-06
3.17143378255728e-06
-7.72560843375958e-06
-1.0170149275431e-05
-1.58145843523376e-05
-1.62105306506552e-05
-1.12883471353812e-05
-2.46571925468245e-05
-1.60483563461874e-05
-6.71768460550686e-06
8.14078844050893e-08
-1.8875019713831e-05
-1.34130068193606e-05
-1.34718434974978e-05
-1.85952414722678e-05
-1.7202636075238e-05
-6.70118768940258e-07
-2.41489415358008e-05
-3.74765171387692e-06
-9.91969831526759e-06
-5.53648226824418e-06
-9.69543317397163e-07
-7.99978125279799e-06
-7.04434742090789e-07
-1.3045780304362e-05
-1.39752358401758e-05
-1.20500982019825e-05
-1.15159366771283e-05
-5.97649204228662e-06
-1.63734117047208e-05
-1.2797310290496e-05
-1.33648683185533e-05
-7.19204961284257e-06
-1.25819646946515e-05
-1.48900283323907e-05
-1.68049012663068e-05
-1.53142043374e-05
-1.19729269796544e-05
-2.7285532203639e-05
-6.24524801885687e-06
-1.73648700994337e-05
-2.43853910532072e-05
-1.71281869934127e-05
1.26434349807214e-05
-2.39712012852238e-05
-2.24166221230473e-05
-6.9827401044069e-06
-3.27742058395477e-05
-7.63614759165298e-06
-1.83199448813249e-05
-3.62248551863384e-05
7.70600840038298e-06
-3.86571672514647e-06
-1.86588963882436e-05
-2.24265753245953e-05
-1.96963002685014e-05
-1.34560867335601e-05
-2.86338849584928e-05
-2.17844364295579e-05
-1.30361983364966e-05
-3.01698307074551e-05
-1.99003151573362e-05
-2.58027628866956e-05
-4.27154702150361e-06
3.49276161819182e-06
-2.05049269103341e-05
-1.95329734455041e-05
-8.79438486723078e-06
-3.3658819352653e-05
-2.38696016782881e-05
-1.36712212611312e-05
-1.24559589004007e-06
-2.76989356898858e-05
-2.65509021405542e-05
-2.12589246848288e-05
-1.66671077211624e-05
-1.77226619300444e-05
-1.63403350346882e-05
-6.32481847245897e-06
-2.95984193867051e-05
-3.22739954619456e-05
-2.04536761943626e-05
-1.07622179695078e-05
-5.03308018977108e-07
-8.95589845420528e-06
-1.59991148659938e-05
-1.47574982592785e-05
3.92701831305862e-06
-6.77298291232614e-06
-2.77788446455433e-05
-1.8463093924914e-05
-5.07663848601005e-06
-3.54627860509914e-05
-2.46738510259638e-05
-1.9006638454266e-05
-1.66961987298838e-05
-3.2585408292505e-05
-8.81265328388202e-06
-2.71631738002355e-05
-1.82384645428642e-05
-1.30010160437509e-05
-7.81966815535556e-06
-2.0363618732398e-05
-1.82727247616764e-05
-2.2824204893132e-06
-1.85746131937922e-05
-5.26207955113758e-06
-3.36361643463066e-06
-2.70919796690587e-05
-1.66321334843895e-06
-1.61768510858102e-05
-2.36606180651925e-05
-1.80059619922015e-05
-7.60246461135763e-06
-2.07117458097029e-05
1.24066910636877e-06
-1.66180048608461e-05
-9.28757795107024e-06
-4.04655590519048e-05
-8.09530050264741e-06
-1.77401950605975e-05
-8.17655242767444e-06
-6.40409389190595e-06
-1.61258890613741e-05
-6.71845386716102e-06
-1.09984398930503e-05
-7.6371003233328e-06
-9.31388460785734e-06
-1.50822538825157e-06
-3.45871407749936e-05
-3.69469088828329e-06
-2.37924924258524e-05
4.99651368392161e-06
-3.05925333058823e-05
-1.14297230634911e-05
-1.37254177261878e-05
-2.58041368330387e-06
-1.2188744559888e-05
-2.04900474064016e-05
-1.394348289184e-05
1.06761313481921e-06
-5.00643943150587e-06
-1.54952123633017e-05
-2.39567338169922e-07
-1.87612853406687e-05
-1.15732304483555e-05
-1.85783274009091e-05
-5.02514506577964e-06
-8.97476172195275e-06
-2.14450742385773e-05
-9.60554039622861e-06
-2.51984358522272e-05
-3.11862958379511e-05
-1.39420796490769e-05
-2.77946255855629e-05
-2.99957881174892e-06
-5.65632492085765e-06
-1.52053141137782e-05
-1.01111878845741e-05
-2.02434837562763e-05
-1.59816333669681e-05
-3.07222697303819e-05
-1.35970459681221e-05
-2.14298263876809e-05
-1.80756712316e-05
-3.33146306167326e-05
-3.33923048148176e-05
-1.02302613872607e-05
-7.42289265715232e-06
-1.67189898685045e-05
-1.01002956133729e-05
-1.99961016606503e-05
-4.48046386942797e-06
-3.15402526561425e-05
-1.96688420799929e-05
-1.75658972520591e-05
1.1016492751327e-07
-6.44096972265088e-06
-9.41060306978227e-06
-1.63393991962234e-05
-5.48662735010461e-06
1.14059319940389e-06
-1.38957495936374e-05
-1.12369647598721e-05
-1.18051511542751e-05
-1.93975198324789e-05
4.73242310643303e-06
6.54848558378011e-06
-1.60498552088717e-05
-6.90439020928003e-06
-1.71741018492547e-05
-3.75980909387803e-05
-9.00792716923122e-06
-6.47132340590343e-06
-5.60644507220538e-06
6.76740874695018e-06
-1.43060771693384e-05
-1.21978999235583e-05
-1.74084647599629e-05
-3.03721211441153e-06
-1.13330230625023e-05
-2.71375764794586e-06
-5.59341114042167e-06
-2.74321473888607e-05
-3.13905850468841e-05
-1.58008192611392e-05
-1.83286797958628e-05
-2.0036469971477e-05
-3.77222040811443e-05
-1.00983689022539e-05
-2.09739022257864e-05
-1.34295047638115e-05
-2.48046189212137e-05
-1.13735605885088e-05
-1.01563725464682e-05
-1.77827286518265e-05
-1.85178022322502e-07
-2.17451225209992e-05
-2.42917823146068e-05
-3.03284025750307e-05
-1.77670770699781e-05
-2.84166046387945e-05
-1.10794111709265e-05
-2.55757552316189e-05
-1.39785382380749e-05
-2.65100204498979e-05
-2.59678671390734e-05
-2.06263550766915e-05
-1.85551322904836e-05
4.88534857446781e-06
-1.31433895805914e-05
-2.04377088357465e-05
-1.21305919960128e-05
-1.98958186023169e-06
-2.00386139599166e-05
-1.0395380365074e-05
-1.2505020664131e-05
-3.21185904538927e-05
-1.02865325286825e-05
-2.52136498919364e-05
-1.31182292080055e-05
-1.14198035755593e-05
-3.92563660809948e-05
-6.79286244663967e-06
-2.11467498873111e-05
-1.49945346880147e-05
-1.413198485257e-05
-1.38258704182943e-05
-7.96911906691128e-06
4.16368332742519e-06
-4.24422953966601e-05
-1.8703830393463e-05
-2.20934734142899e-05
-1.76283717306454e-05
-3.10247093607824e-05
-2.78583383525552e-05
-4.33510337671878e-06
1.41281813116843e-06
-1.65392689104448e-05
-1.80646825365561e-05
-5.25704460194805e-06
-2.43520372899556e-05
-6.60027649372855e-06
-3.79003848801823e-05
-2.97622176155637e-06
-6.631414344705e-06
-1.07054735911048e-05
-2.79193564828823e-05
-2.47756055251839e-05
-2.36765761559894e-05
-1.48291288839258e-05
4.07852768417447e-06
-1.52311889657484e-05
-8.13593960145933e-06
-1.74341765084247e-06
-4.01417794577852e-05
-8.78053014417809e-06
-9.86221671038078e-06
-1.30823027020438e-05
-1.86507708745772e-05
-2.93218698394078e-05
-1.04525878906152e-05
-1.45930285322114e-05
-4.59567666934315e-06
-2.66356775490975e-05
-2.99778451812805e-05
-2.38161545386896e-05
-1.76845968430261e-05
-8.19963303472152e-06
-9.11210127390111e-06
-1.6363513209094e-05
-1.55397618037174e-06
-1.57061713989701e-05
3.72696488917643e-06
-1.88449888227893e-05
-6.58681987170947e-06
-8.04430670603051e-06
-2.04938453695847e-05
-1.22865752134122e-05
-2.12271557301282e-05
-8.32614170700773e-06
-2.62568517494801e-06
-1.50164474015965e-05
3.92445777222174e-07
-7.97163694689293e-06
-2.7453481116756e-05
-1.92554251641365e-05
-9.46829854943613e-06
-6.02709201258642e-06
-8.24367514858812e-06
-1.9301319789382e-05
-1.86071638836048e-05
-5.28318040332495e-06
-1.18667865386e-05
-2.93803534116677e-05
-7.95130386435163e-06
-1.16202072652193e-05
-1.79442577988727e-05
4.77108997200974e-06
-2.59828795456032e-06
-2.35681679091856e-05
-1.71144037776463e-05
-1.17859177043162e-05
-9.66221250809048e-06
-1.83705260036759e-05
-1.03086336090767e-05
-4.15756187282123e-05
-1.815380924331e-05
-3.07810995471953e-06
-1.58854235118571e-05
5.74486960654334e-06
-1.4549939977494e-05
-2.52327927867711e-05
-5.37058584236094e-06
-2.30033204200767e-05
-2.23294111932648e-05
9.60960023880409e-06
-2.08082891262971e-05
-2.77760231065871e-05
6.80253164515021e-06
-1.50794476700931e-05
-2.26191743248778e-05
-2.46848132688457e-05
-2.88183240422589e-05
-2.36622146496851e-05
-1.89339254278594e-05
-3.65603183113337e-06
-1.60923235192303e-05
-2.01035870158809e-05
-2.01857603258419e-05
-2.42548288119597e-06
-8.61596475572163e-06
-2.90003789728882e-05
-2.83938315036888e-06
-1.4802081564292e-05
-1.80756940478362e-05
-1.44070582627415e-05
-1.16442268438698e-05
-1.37235109928848e-05
-6.7996466714138e-06
-8.47005027261806e-06
-1.22942732740895e-05
-2.49450717738683e-05
-1.40941859423963e-05
-1.75620953114678e-05
-1.62613490285288e-05
-2.58315264998061e-05
-2.38464586203144e-05
-7.07557684647096e-06
-1.36947659530761e-05
-2.17402750067008e-05
-1.7480562482038e-05
-2.77928277898132e-05
-2.1113889380519e-05
-2.20786528515937e-05
-1.11699493813209e-05
-1.10375303650848e-05
-2.0245587212578e-05
-2.21181197042521e-05
-6.71528478596682e-06
-3.41759691779927e-05
-1.6236362426986e-05
-1.42487062528846e-05
-8.87857749529529e-06
3.91128782714342e-06
-2.28635472427874e-05
-1.83476928635051e-05
-2.27628385461089e-05
-2.67098686909413e-05
-1.22396586409895e-06
2.57109459179338e-07
-8.75961097468544e-06
-2.11610328132124e-05
-1.70802901052558e-05
-2.05955098996126e-05
7.40062509716079e-06
-2.37402187438972e-05
-1.28268842501092e-05
-2.54027345314295e-05
-9.28469049278237e-06
-1.93598062073002e-05
-1.04275065700179e-05
1.89479591043428e-06
-3.76713881969919e-05
-1.27621008686775e-05
-2.25725994859787e-05
-1.20884299057765e-05
-2.63372292106915e-05
8.60654777393046e-06
-1.43087817297362e-05
4.99949921422403e-06
-2.04046498598523e-05
-1.06860832298085e-05
-1.35223240876691e-05
-1.51196681386553e-05
-1.59541205085853e-05
-1.57502905926709e-05
-4.79604467696077e-06
-1.21460592164758e-05
-2.5837247673172e-05
-1.4082983146546e-05
-2.40260150540321e-05
-1.2473081696023e-05
-1.47073345733043e-05
-1.24304734497924e-05
-2.86542998430569e-06
-2.1089460261646e-05
-3.30551566860917e-05
-1.9500364392043e-05
-2.41481513187316e-06
-2.23888051346405e-05
-9.81718315335363e-06
-1.7011533219028e-05
-2.86070700918167e-05
-1.70548836415083e-05
-1.58527754830422e-05
-1.47545212580185e-05
-1.23511727960217e-05
-1.73749453351874e-05
-1.80588917849599e-05
-1.4682679047917e-05
-2.01379562326597e-05
-6.39729575723277e-06
-5.70378121915519e-06
2.16027731614832e-06
-7.40300424338445e-06
5.30353409911665e-07
-8.9198031193316e-06
-3.53274033653728e-06
-2.46412498339998e-05
-2.8864414163145e-05
-1.22000770323887e-05
-3.5804958198034e-06
-2.59375902299021e-05
-1.71648656723027e-06
-1.4429527764337e-05
-9.892392991163e-06
-9.16832469500977e-06
-1.91642210467277e-05
-1.1703656846827e-05
-8.34825596635469e-06
-2.72369236902676e-05
-1.18682140899379e-05
-7.69924926213681e-06
-8.39218916728018e-06
-1.11838758328292e-05
-9.56402639471648e-06
-1.30592048573395e-05
-1.17862221200183e-05
-3.12624926842151e-05
-9.27961988174938e-06
-6.49862560165398e-06
-1.83677333063999e-05
-2.79438746363934e-06
-9.40232960386048e-06
-2.25928015327865e-06
-8.72149861150774e-06
-2.31575870628397e-05
-2.41091146900539e-05
-5.43238837904275e-06
-2.74172443021736e-05
-1.26825099081231e-05
-1.77469885926219e-05
-2.91568323075328e-05
-1.42682276594198e-05
-1.94543444542511e-05
-2.11804404530247e-05
4.4472939855438e-06
-6.29722277217019e-06
1.06257711142982e-05
-2.48538991840273e-05
-3.88850052022121e-05
-7.48645624811767e-06
-8.35820784893668e-06
-1.65678902193604e-05
-1.9581904230415e-05
-2.06545024099453e-05
-1.23230712353738e-05
-1.45886242108335e-05
-4.34604599285904e-05
-1.87105678953249e-05
-1.7920001318928e-05
-1.70121171294428e-05
-2.27231806775989e-05
-1.59276147854701e-05
-3.84131351819654e-06
-2.64572474051061e-05
-1.15734638468992e-05
-1.50400567549249e-05
-2.0092803136036e-05
-3.77211373378365e-06
-1.41017095524202e-05
-3.90522216319368e-06
-1.66744381339875e-05
-1.50006848872694e-05
-9.18665828836305e-06
-3.12371474055297e-05
-1.26358137696931e-05
-1.10134278188327e-05
-1.24740832295661e-05
-6.18722920635278e-06
-1.65301157927638e-05
-2.01785624957172e-05
-1.38139023596893e-05
-2.08960700943137e-05
-2.61376817263447e-05
-8.18754705988014e-06
-2.90989354420464e-05
-2.4417824761579e-05
-2.81503262619635e-05
-2.65563033477216e-05
-2.25482501306931e-05
-1.47696530428028e-05
-1.54718178097348e-05
-1.07673808715461e-05
-2.88314034941316e-05
-1.14549901173487e-06
-1.79069644736901e-05
-1.2003557503267e-05
-6.22020740141369e-06
-2.73974163772353e-05
-1.15473287268159e-05
-1.62819907377757e-05
-1.04330855249845e-05
-3.52662167894495e-06
-1.45062210951024e-05
-1.96039081171546e-05
8.6467170385518e-07
-1.34543360826738e-05
-2.33090629717491e-06
-1.67264558471931e-05
-2.04034884323426e-05
-2.14411715660508e-05
-1.97025932878814e-05
-2.14475074936855e-05
4.66423776253304e-06
-3.38486642827276e-05
-1.55463382353347e-05
-1.98300457381283e-05
-7.60513779674397e-06
-3.14914055303922e-06
-1.46355160634871e-05
-2.94991274967044e-05
-7.59207459440702e-06
-1.79120836270204e-05
-4.02906665464936e-05
-1.93424676134668e-05
-1.75627245508733e-05
-2.03452433002445e-05
-2.36599867426942e-05
-1.65170251225391e-05
7.78294336336316e-06
-3.35177766991639e-05
-2.2004262681707e-05
-2.14147043253057e-05
-2.31067447912073e-05
-1.48849745001286e-05
-1.94589773183103e-05
-2.45592830916475e-05
-1.9055037964606e-05
-2.37666680075338e-05
-8.78606600005035e-06
-1.11462584410299e-05
-4.40590649621547e-06
-1.49805470014036e-05
-1.71570736300246e-05
-1.87888965386617e-05
-6.81924968962815e-06
-8.31354173823901e-06
-3.49988638750924e-06
-1.18691415341044e-05
-2.97332015754962e-06
-1.12033857389764e-05
-3.91460973505128e-06
-2.46840451069458e-05
-9.75874483050982e-06
-2.4060397679167e-05
-1.73437500457032e-05
7.28177702245741e-06
-1.30725216880513e-05
-2.16149011385053e-05
-2.63487433976095e-05
-1.3001829967388e-05
-3.20027014590839e-05
-1.35916247733728e-05
-2.83248683261389e-05
-7.66955933659485e-06
2.82979935901623e-07
2.42376467227728e-06
-1.11767479653195e-05
1.969425499526e-07
-1.69106360393692e-05
-3.42657798923867e-05
-2.48686930350959e-05
-8.96490627176043e-06
-6.89601265424378e-06
-2.62830463028337e-05
-8.77480438836049e-06
-9.46607427470249e-06
-2.25558042059748e-05
-2.85462779220618e-06
-2.01954343357294e-05
-1.63571967227559e-05
-9.28301421810032e-06
-8.82960649428041e-06
-2.04365267774089e-05
-1.21232251184692e-05
-2.68277756679559e-05
-4.56893251227296e-06
-1.67141240338981e-05
5.55695578436276e-06
-1.4587456667394e-05
-3.47240580969421e-05
-2.49418898194411e-05
-3.01337045126685e-05
-5.67853939299822e-06
-3.8410504214023e-06
5.31671703622804e-06
-1.28299231836967e-05
-1.14751140354363e-05
3.46184464631078e-07
-1.97748164091313e-05
-9.14899421317777e-06
-2.37300659509421e-05
-1.47899437735893e-05
-5.06512955477741e-06
-1.52717975338526e-05
-1.05169854915538e-05
-3.37152176250819e-06
-1.8370068576002e-05
-3.69689378885578e-05
-1.89548319497125e-05
-1.57570444769473e-05
-2.17494949863404e-05
-1.32161212049383e-05
-1.78845123534956e-05
-5.89149592307205e-06
-1.72649419122633e-05
-2.65449796539598e-05
-6.59292323787972e-06
-9.09720376522157e-06
-1.83795213489822e-05
-2.76744407444477e-06
-2.86417023140935e-06
-1.26807530598141e-05
-2.21573444938954e-05
-8.34182435203789e-06
-2.02538532950029e-05
-2.34975445169718e-05
-9.07556983547771e-06
6.46388222048198e-06
-1.18866818878726e-05
-1.62641323102638e-05
-2.70748127051092e-06
-2.42655736906937e-05
-1.36179926092425e-05
-1.10291068085728e-05
-8.44183253267383e-06
1.21240250253993e-06
-2.65256846901295e-05
-2.35047859673591e-05
-1.7802875665754e-05
-2.37317672649449e-05
-2.13247555685476e-05
-2.28899441400381e-05
-2.55177305816877e-05
-1.72378921870406e-05
-1.27483067883064e-05
-4.17064223199281e-06
-1.347603142639e-05
-1.80944232336431e-05
-2.30536305946302e-05
-1.28562438668894e-05
-2.07392863188391e-05
-2.2940739866138e-05
-2.20737154666236e-06
-1.38809088601208e-05
-1.26498805083796e-05
-1.1143902841178e-05
-9.22868878727142e-06
-1.03641095434874e-05
-2.62413504949608e-05
-2.4638156450381e-05
-1.32012466271712e-05
-8.53435495646059e-06
-1.94297502934908e-05
6.93629800797943e-06
-2.21765138678596e-05
-2.33272509178574e-05
-3.42401074511834e-05
-2.51465583688698e-05
-2.30964453768247e-05
-1.52929593995685e-05
-2.76614651025009e-05
-7.06803535420087e-07
-3.30256466179737e-06
-7.26392558001738e-06
-8.99492047943944e-06
-1.77725702248704e-05
-1.02075944114993e-05
-9.58549564015299e-06
-3.43228443030949e-06
-2.30701428955581e-06
-1.58157460490329e-05
-1.74121949952864e-05
-2.00492246802466e-06
-2.09264632744344e-05
-1.12655901394101e-05
-7.0998866710953e-06
-2.18544198316039e-05
-4.50790297494254e-06
-5.33467166828699e-06
-1.16232528055264e-05
-4.65323092587583e-06
-2.60438486533664e-05
-3.396650345365e-06
5.42526916000528e-07
2.66547263316259e-06
-4.99203943947727e-06
-1.48474997528696e-05
-2.54028071502431e-05
-1.2295553341381e-05
-5.27871935926599e-06
-4.69297218830708e-06
-2.55288930083799e-05
-1.0499390219761e-05
-1.24052968352772e-05
2.69858052350896e-07
-1.02714158530362e-05
-1.91813411867431e-05
-7.84641419329247e-06
-3.67167702202372e-05
-2.34466721760712e-05
-1.14847130892083e-05
-2.10078381982416e-05
-1.73913037831786e-05
-1.81526887989097e-05
-1.84247446749027e-05
-1.60261898907876e-05
-2.32769223889445e-05
-6.77563180243057e-06
-1.18419939167936e-05
-1.7955387927628e-05
-8.3138638804277e-06
-9.64774289403593e-06
-1.27015796631004e-05
-1.28368153867458e-05
8.64237673213878e-06
-1.02428348960429e-05
-1.90993894707364e-05
-1.45554263657859e-05
-1.20721326025981e-05
-1.39208541530367e-05
-1.29412701954236e-05
-1.7099578578536e-05
-2.69336831276833e-05
-1.07680567077239e-05
-1.92124095413426e-05
7.97567210195651e-07
-1.03919397718151e-05
-2.69149285771709e-05
-2.33377317390267e-06
-1.1478847043473e-05
-3.35019016017402e-05
-1.95003778224082e-05
-1.93136365537258e-05
-1.2605779848938e-05
3.93423549854237e-06
-2.38938524423807e-05
-1.83594062371538e-05
-2.83637324912226e-05
-1.32533452756511e-05
-2.61572040696801e-05
-1.05813401261953e-05
-2.12862182421646e-05
-2.50342774690723e-05
-1.62912490635601e-05
-1.64001432971148e-05
-2.30515038572802e-05
-1.77147977123677e-05
-2.32001582581668e-05
-1.91492394967463e-05
-8.93927248593928e-06
-2.24584783670176e-05
-7.43133782767862e-06
6.41554812327227e-06
-1.04678279408704e-06
-8.99655998797365e-06
-1.48617040765903e-05
-1.21783168550063e-05
1.20410801471223e-05
-1.18330794780635e-05
-3.24984251939695e-06
-4.31113522822288e-05
-1.69388806889085e-05
-1.07478853174924e-05
-5.06967990723994e-06
-3.62783136012208e-05
-8.9144722304341e-06
-7.50595112659399e-06
5.66815506696167e-06
-1.33645323759122e-05
-2.15584644871038e-05
-8.56027436228302e-06
-1.63066435260669e-05
-1.04174881569459e-05
-2.90229039836749e-05
-9.46301323534652e-06
-2.12161596364535e-05
-4.99375386686653e-06
-2.02963447948878e-05
-1.17080676529804e-05
-2.22200330217274e-05
-1.65746549681495e-05
-2.10188688187431e-05
-2.98902942356971e-05
-2.02143541200595e-05
-9.30690924776215e-06
-1.11398358291077e-05
-1.57638933757553e-05
-2.13484162368315e-05
-6.79438558364276e-06
-1.23033282482722e-05
-1.24762532214265e-05
-1.11389016928153e-05
-1.18170146484881e-05
-1.74199610261853e-05
-2.00923831384043e-05
-2.81440180813313e-06
-3.73590112027533e-06
-1.7700136527671e-05
-1.32864033258964e-05
-9.33056758442942e-06
-3.41425781968803e-05
-3.20697561234872e-05
-2.10327059166385e-05
-2.22367702067995e-05
-1.68462974341408e-05
-2.56987580704091e-05
-5.56461678405172e-06
-3.05209793173113e-06
-2.33670961608232e-05
-1.89664795135679e-05
-9.84276968111035e-06
-1.20761985117263e-05
-2.51579971861519e-05
5.96090515353812e-06
-1.72701730511151e-05
-1.62376232276313e-05
-7.73056802103965e-06
-2.04550637378841e-05
-2.51619669078837e-05
-9.13396607456698e-06
-1.66674404134743e-05
-8.86312037258408e-06
-3.76094639553191e-05
-1.22586525994071e-05
-2.97670899991161e-06
-7.38805836423658e-06
-5.350196776039e-06
-1.66255712865834e-05
-1.95027477149449e-05
1.06880887388567e-06
-3.05358553232264e-06
-1.57513803893072e-05
-1.17528700439714e-05
-1.24732754932627e-05
-4.66746701895255e-06
-2.65828135204626e-05
-6.12017042734567e-06
6.76685835467372e-06
-1.73057896148244e-05
-6.63665555661986e-06
-7.92296237640964e-06
-1.75230770764015e-05
-1.64861839405211e-05
-1.78928679407173e-05
2.8683569450932e-06
-1.19794072006004e-05
-1.47111052390215e-05
-1.875040526995e-05
-1.08401026874429e-05
-1.78320191931954e-05
-1.06167798452703e-05
-1.54114007900375e-05
-1.18459456260346e-05
-1.44338432750832e-05
-8.86346250261858e-06
-2.1085784880498e-05
-3.09522750629666e-06
-1.45001999926117e-05
-1.37115360323455e-05
-9.47896237940224e-06
-1.64271008472786e-05
-1.67256618638163e-05
-1.17823615469279e-05
-1.5663614261057e-05
-6.46999297326385e-06
-1.5214217708784e-05
-1.22461101384056e-05
-1.82663365628071e-05
-2.23996180415435e-05
-1.19436219756716e-05
6.74087074091458e-07
-6.86323066434129e-06
-1.93216180284939e-05
-1.65636045225637e-05
-1.86388906059821e-05
-6.51970847951871e-06
-1.1073200168119e-05
-1.61541603562025e-05
-2.71172600565226e-05
-2.67857053105405e-05
-2.0698920621822e-05
-1.43999581539264e-05
-1.79282430949935e-05
-4.73291964478174e-06
-1.39120037396291e-05
-2.4089342196944e-05
-1.74126911818762e-05
-1.54766922371384e-06
-1.84333158688012e-05
-3.974789240154e-06
-1.86383995965711e-05
-3.51007187073081e-06
-1.7366135101346e-05
-1.86673994159775e-05
-1.92913433709795e-05
-2.85698143193829e-05
3.09382516053829e-08
-2.03076789646263e-05
-2.0270693739283e-05
-1.96423534835293e-05
-1.3950960669586e-05
4.26243882932103e-06
-1.88776723918314e-05
-2.61397599688536e-06
-1.72509210777324e-05
-1.87345886103888e-05
7.00482723063097e-06
-5.31495444353723e-06
-4.20181334158957e-06
-4.9820025987086e-06
-1.97213385751385e-05
-6.10280093539792e-06
-5.02540534234815e-06
-2.16755177195189e-05
-1.98003072350798e-05
-4.36984042111699e-05
-3.03542917378751e-06
-2.58794486272773e-05
-2.50378572714797e-05
-2.25673158911948e-05
2.03871991153156e-06
-1.70595834376353e-05
-1.69741136353947e-05
-8.31270917992692e-07
-4.71896118913048e-06
-5.44077087301211e-06
-5.61488064864683e-06
-3.94294048967027e-06
-1.76354254554211e-05
-2.74064082810996e-06
-1.90108465718807e-05
-2.28434805001865e-05
-2.65147210277769e-05
3.87851167023458e-06
-1.88396389589923e-05
-1.79742089986539e-05
-3.885610811715e-06
-2.70373014898916e-05
-1.30267477537891e-07
-1.31147559314651e-05
-1.1306481838235e-05
1.61741670318001e-06
-3.70158465844903e-06
-2.14718061084365e-05
-1.28044425293125e-05
-1.43967842956239e-05
-2.53072282372216e-05
-7.24494840297509e-06
-2.00699888649218e-05
-2.04912487658689e-05
-1.40135984674899e-05
-1.34592339775408e-05
-7.79322227376097e-06
-2.270906801756e-05
-7.51231832530082e-07
-1.82013193737026e-05
-1.22351898692206e-05
-1.16924194021902e-05
-1.44068167418744e-05
-2.10037653173722e-05
-7.28168230746432e-06
4.01690566452911e-06
-3.26763325214699e-05
-1.71473285443206e-05
-9.37630709623784e-06
-2.03955366783859e-05
-2.94654736500517e-05
-2.43725061932783e-05
-1.3562795026116e-05
2.61934444104236e-06
-1.64668517345528e-05
-1.29538604048393e-05
-1.06378989845955e-05
-1.2952369210338e-05
-2.38723670310877e-05
-2.12034442209383e-05
-1.83469730431413e-05
-2.37237718549423e-05
-1.72493023264646e-05
-2.13143395879236e-05
-1.42606647128065e-05
-1.6207664114255e-05
-4.79904874070841e-05
-2.2772882109939e-05
-8.50693532634975e-06
-2.19994429208287e-05
-2.38475732358391e-05
-3.44352197828734e-05
-2.71490880328524e-05
-1.25183825469689e-05
-1.80295071451156e-05
-2.25061714818085e-05
-1.0896973486804e-05
-2.91973984149819e-05
-2.51852808350256e-05
-1.35740304346223e-05
8.62631553994729e-07
-1.80938986651056e-05
-1.75169090168743e-05
-1.88832811653036e-05
-1.59288715554203e-05
-1.95570468645389e-05
-4.79513034372373e-06
-2.56720460631053e-05
-1.1093278482735e-05
-2.17607335719352e-05
-1.47612708647125e-05
-2.89853867221277e-05
-1.096003237715e-05
-1.90659000438348e-05
-1.67932065989976e-05
-1.40131652662347e-05
-2.08141267900358e-05
-6.01890849877892e-06
-4.63330111444718e-06
-1.72386890801947e-05
-1.97079329230262e-05
-3.69792375399279e-05
-1.20356924710784e-05
-3.44020193301623e-06
-9.81621415175419e-06
-1.78735142316742e-05
-5.74206496641498e-06
-1.32943078671783e-05
-1.17473523921886e-05
-2.4366913722166e-05
5.28106681298699e-06
-7.01764089852139e-07
-8.34722302969066e-06
-1.38037295630915e-05
-3.97676415064938e-06
-7.59999586184808e-06
-1.90806369279367e-05
-1.71773398397649e-05
-3.6280799060812e-06
-3.5460073442513e-05
-1.66300775271229e-05
-1.58410830999025e-05
-2.53244060140123e-05
-1.09500249755943e-05
-4.7622415309471e-06
-1.31036294207194e-05
-2.62388374971282e-05
-3.8017885624552e-05
-1.09172095220394e-05
-3.17920368291801e-05
-1.82086098108955e-06
-1.2048620880123e-05
-1.52074260181819e-05
-9.85377218604841e-06
-2.60809049531216e-05
-1.56102654530272e-05
-1.32361860542167e-05
-1.72645686189676e-05
-1.52400874505879e-05
-2.54864167533436e-05
-7.93724932553251e-06
-2.29027665384937e-05
-1.04528282878114e-05
-1.45537333616767e-05
-2.05780557033965e-05
-2.59487352050893e-05
-1.41408735809595e-05
3.63435640160256e-06
1.16613121390322e-06
-1.3552341807853e-05
3.71067208571064e-06
-1.59711229113722e-06
-2.06626181015406e-05
-1.48913056599556e-05
-4.43153050946534e-06
-1.26914084880776e-05
-9.08364308992903e-06
-1.623944867881e-05
-2.0535603540956e-05
6.24714075274251e-06
-9.70645391278335e-06
-1.14979782192431e-05
-1.57333004971171e-05
-8.83825587789613e-06
-3.32570129989953e-05
-3.37767258506727e-05
-2.42803335857202e-05
-1.8017647813246e-05
-2.03236451675042e-05
-5.78893462653202e-06
-1.47039688795973e-05
-4.73088875807359e-06
-3.06978811672533e-06
-1.30571344744093e-05
-2.03884248282865e-05
-5.09847706060901e-06
-1.43597939883684e-05
-6.28921134275675e-06
-8.37534720184441e-06
-1.33226020809451e-05
-2.30208857051443e-06
-1.7595023936812e-05
-6.9204578593453e-06
-2.28034252202953e-05
-1.09332311065712e-05
-2.45528602397831e-07
-2.15755395919348e-05
-6.61578991333722e-06
-1.21110040642865e-05
-1.72115249856054e-05
3.35478884966993e-07
-2.51000609543779e-05
-1.23381822594418e-05
-1.57408784183304e-05
-2.80598688015951e-05
-1.67198762470201e-05
-2.4833384552843e-05
-1.65372119107652e-05
-2.70584594121862e-05
-1.20975457911251e-05
-2.11344335830354e-05
-3.83391040760819e-06
-1.5110634477151e-05
-2.59941884005852e-05
-1.05865421943814e-05
-1.52081209110315e-05
-2.03342788285893e-05
-8.32789538278706e-06
-1.21500890250589e-05
-2.3909631424536e-05
-1.63432393381674e-06
-2.15186210334051e-05
-2.07277349180904e-05
-5.80717304320325e-06
-3.17921027000299e-05
-4.73096042772289e-06
-2.39671076529048e-05
-1.02287846276452e-05
-2.3915707561281e-05
-1.42650535700254e-05
-2.80596775283943e-05
9.27517872220053e-06
-1.2524766960776e-05
3.94488757194052e-06
-1.09545000699555e-05
-7.78149775246951e-06
-1.20340089112231e-05
-2.0421570029713e-05
-2.71443461563478e-05
-1.25495827437368e-05
-2.39168856358945e-05
-1.94612599234245e-05
-1.83690530600727e-05
-8.21046839159855e-06
-7.46306739666339e-06
-1.42407278930516e-05
-1.99616305757772e-05
-1.48027137185361e-05
-1.57088867722266e-05
-2.07645185356814e-05
-2.62818783107028e-05
-2.21320940541891e-06
-1.57293169482768e-06
-4.45494248117735e-06
7.31295442929704e-06
-1.89633130500496e-05
4.07726239308192e-07
-1.07443335204574e-05
-2.0072080128652e-05
-2.76325633116444e-05
-2.30277845673808e-05
-1.81872917582671e-05
-4.8000510495094e-06
-2.25923118051789e-05
-6.72694367136076e-06
-1.52330526690293e-05
-1.80518951601351e-05
-1.47483543469715e-05
-3.31088514777599e-05
-1.12834257674907e-05
-1.62711884853375e-05
-6.42087811735114e-06
-1.2964054223735e-05
-9.55430061960999e-06
-1.87905621050105e-05
-7.14364809007147e-06
-2.52368739928552e-05
-2.09034678469947e-05
-1.09519392506437e-05
-2.03960081751657e-05
-2.21480357355525e-05
-1.70756740840363e-05
-2.19104980176662e-05
-8.22494464696516e-06
-2.90030315693458e-05
-8.03580017034343e-06
-4.98468289170553e-07
-6.24650249726719e-06
-1.40423175390944e-05
-1.26546686070625e-05
-1.79270216745402e-05
-1.00704646725648e-05
-2.95049343232197e-05
-1.91453029270818e-05
-1.00125239143143e-05
-4.47955256184587e-06
-1.63811906731621e-05
-7.06717093034551e-06
-1.42514902751595e-05
-1.55952884323482e-05
-1.78233047398825e-05
-1.83417409273704e-05
-1.75884643819594e-05
-3.35563362441396e-05
-2.02394846655943e-05
-4.79668689986694e-06
-2.30042999251849e-05
-2.17215945933005e-05
-1.40266425028787e-05
-5.50025565799472e-06
-1.04103505058574e-05
-3.06849478771626e-05
-7.01203582497782e-06
-8.00631682745441e-06
-1.21400013030423e-05
-2.88244616690669e-05
-2.64704496444112e-05
-2.67598266004092e-06
-1.20458548772203e-05
-1.36075880645419e-05
-1.15199160174943e-05
-1.36318367371459e-05
-2.05005250645903e-05
-3.28332327086747e-05
-2.17654666293758e-05
-2.12741930288188e-05
-1.50098622696563e-05
-1.60427023349131e-05
-1.72029469017972e-05
-1.12396162746062e-05
-2.31688192284611e-05
-1.98834965415876e-05
-1.82539947135377e-05
-1.81285977721326e-05
-5.54378551200427e-06
-2.59983896168092e-05
-2.66132568272304e-06
-1.73193297970718e-05
-5.53019460115195e-06
-5.59317394002901e-06
-9.77941741629612e-06
-8.99201639397793e-06
-1.12420932313948e-05
-6.14537158905398e-06
-1.03833097899635e-05
2.2773506796863e-06
-1.07357088269428e-05
-1.34019442817519e-05
7.10177334937593e-06
-1.45562125173256e-05
-2.1604690373271e-05
-2.19376813813414e-05
-2.31460642214352e-05
-1.44517409238583e-05
-2.58554706793914e-05
2.9580676716816e-06
-5.55648724617221e-06
-7.42880629103694e-06
-1.07447456487787e-05
-1.19856071964449e-05
-1.81246928248584e-06
-1.63290403418675e-05
-2.27412047781289e-05
-3.16765544886656e-05
-2.07016888749304e-05
-1.44154133257833e-05
-2.34300974936884e-05
-2.4794501646249e-05
-2.16002710402307e-06
-3.09129600939523e-05
-2.87059658313249e-05
-1.35429690896265e-05
-2.83989973889972e-05
-2.04906158539068e-05
-1.01601288669986e-05
-3.66395400500872e-05
-2.33014992195843e-05
-2.15026753071026e-05
-1.71159591326988e-05
-1.23776264850273e-05
-1.0279174394509e-05
-1.74955227169708e-05
-1.8217728691639e-05
-1.38497739222786e-05
-2.91398193228059e-05
-2.67310003492082e-05
-2.32895886686387e-05
-1.82254517819076e-05
-1.52075122987695e-05
-5.18845933629418e-06
-4.3524975310168e-06
6.70731998382783e-06
-1.2542295771747e-05
-1.57110902767958e-05
-1.28380170502747e-05
-5.44727209005899e-05
-5.43409791379937e-06
-1.31739268772474e-05
-1.04815586222934e-05
-1.58924735470669e-05
-1.6400789732557e-05
-1.06560710731574e-05
-1.33747088725288e-05
-1.35415442181355e-05
-2.20299257985235e-06
-8.18111206204982e-06
-3.59474387592131e-05
-2.61828225673651e-05
-1.30735638299927e-05
-1.45438975317527e-05
-2.55737766517085e-05
-2.26312639773533e-05
-8.05038703296094e-06
-8.04893346440692e-06
1.28855804549951e-06
-2.5741048760257e-05
-1.19250512019329e-05
-3.0652074249347e-05
-2.27907864292042e-05
-1.50021363630223e-05
-1.279178319771e-05
-1.08844067639704e-05
-3.14715008065112e-05
-2.64655765180946e-05
-6.12105784745031e-06
-2.20450439940417e-05
-9.47780651833755e-06
-1.62453182808588e-05
-2.45181185941482e-05
-2.843914832538e-05
-1.32624873228968e-05
-1.91577544424857e-05
-7.65393309001972e-06
-2.4017544208112e-05
-8.2300172350601e-06
-9.86799548592258e-06
-1.72602401690471e-05
-3.44068786434356e-05
-2.40060854918386e-05
-6.03236632426654e-06
-5.99622674060668e-06
-2.48470163843578e-05
-1.2118003587883e-05
-6.98548378499874e-06
-1.23755726463566e-05
-3.29150047184976e-05
-2.2080089580638e-05
-2.64783357038328e-05
-5.85362170475461e-07
-2.05320654151708e-05
-2.1552147839331e-05
-3.46713284747753e-05
-2.58657049256442e-05
-1.47731823529327e-05
-1.55854680296858e-05
-2.498269620111e-05
-9.26777278506028e-06
-1.4540177038163e-05
-1.69819325288978e-05
4.34447954497802e-06
-2.87090631852879e-06
-2.74680547077245e-05
-9.71145290581882e-06
-2.96304306605782e-06
-1.05608801774803e-05
-1.08939818306355e-05
-2.36041784133079e-05
-1.34321863509148e-05
-1.58865490025556e-05
-1.02588043791507e-05
-1.3663030423579e-05
-1.70567311301833e-05
-2.2054568889086e-05
-1.98429628984192e-05
-2.03647870938707e-05
2.6179069505062e-06
-9.53534260091494e-06
-7.63516323956373e-06
-1.55543532192605e-05
-1.46787827753469e-05
-2.84515479901967e-05
-6.18223496282524e-06
-1.10233523445343e-05
-2.47023806219404e-06
-3.41524921454416e-05
-2.87659001800015e-05
-4.64780574835965e-06
-2.16714946610741e-05
-1.83852982172125e-05
-1.9138148494174e-05
-2.07466346027725e-05
-1.10228859769107e-05
-1.82940937308943e-05
-2.06543340881519e-05
-8.87161007623058e-06
-2.88803371742989e-05
-2.87426717001658e-05
-2.18104898518488e-06
-2.46292093177811e-07
-9.81398930266671e-06
-3.01165883407221e-05
-1.02972410650255e-05
-1.77669743005633e-05
-2.08302503676103e-05
-1.40854709748999e-05
-1.99618480912195e-05
-2.74597947879055e-05
-2.19827000490319e-05
-8.78888209011156e-06
-3.73593105577255e-05
-1.3431969168819e-05
-2.25995795918981e-05
-1.93575937799278e-05
-2.49922023560268e-05
-1.23647538294406e-05
-6.8366028730522e-06
-1.40042330027396e-05
-2.04265246645059e-05
-7.55721090027058e-06
-3.27138633412589e-07
-8.71151832052334e-06
-1.21613892860747e-05
-5.26022480473772e-06
-3.81336520456186e-05
-5.07400969895108e-06
-1.78780749346008e-05
-4.83624743235748e-05
-1.8955353090708e-05
-1.68874638731369e-05
-9.63178062648402e-06
-1.98439653146954e-05
-5.35387942910624e-06
-1.47156339935052e-05
-2.37143901617918e-05
-2.42807869202219e-05
-1.80742301360413e-05
-1.55780827844694e-05
-9.07444694174908e-06
-6.81855946461853e-06
-7.01268268120017e-06
-1.56933013852223e-05
-1.99906470675839e-05
2.61462879072458e-07
-2.25426700103154e-05
-1.95089888445958e-05
-1.61894436905511e-05
-2.46285545701428e-06
-1.2133080600852e-05
-2.41752906263224e-05
-1.95693783457821e-05
-2.17267946683644e-05
-2.38192726100057e-06
-2.75216215469836e-06
-1.73069426765884e-05
-1.10527172423279e-05
-1.44700522930512e-05
-1.31297404938615e-05
-1.21772616675474e-05
-1.26328437915767e-05
-4.61984681079894e-06
-2.73837975118381e-05
-1.53875126874529e-05
3.5678498803647e-07
-2.00326524763641e-05
-8.24382648783823e-06
-1.6692583818244e-05
-2.01944735051524e-05
-3.49840476683238e-06
-3.69945048141576e-05
-1.57797940226694e-05
-2.29358682595422e-05
-1.4132324017392e-05
-5.00610104078663e-06
-1.47084232987671e-05
-3.57477256953766e-06
-9.89434666264844e-06
-3.91870905989195e-05
-9.99501401619786e-06
-2.31279103526509e-05
-1.43435115347893e-05
-1.7107707793477e-05
-2.80846162733786e-05
-5.31584420698697e-06
-1.840443235037e-05
-1.98791582544884e-05
-4.04270794477278e-06
-2.44195513915889e-05
-3.5595082377866e-05
-1.44548542388931e-05
-4.98598792770123e-06
-2.4788606070019e-05
-1.53188957224831e-05
-9.88177690105378e-06
1.15488534230849e-06
-1.11191306829438e-05
-5.30377063991599e-06
-1.03056160290527e-05
-2.18673014288901e-05
-1.57281515687804e-05
-1.47559594381432e-05
-2.27513421912755e-05
-1.75578843594112e-05
-1.35578625841988e-05
-1.17765560828975e-05
-3.34409857068583e-05
-8.63608557587468e-06
-1.10238706644709e-05
-9.12644509143587e-06
-5.17347693783186e-06
-1.91364445257972e-05
-1.16078856047977e-05
-8.61272574683424e-06
-2.65379945886649e-05
-9.06061479302784e-06
-1.58110472440798e-05
-2.00878179536651e-05
-9.61431332689705e-08
-2.37202680130795e-05
-7.29193487922953e-06
-1.28274222413669e-05
-1.32408938406574e-05
-7.83748409167767e-06
-1.9640045129782e-05
-1.91164391538306e-07
-1.33802716235689e-05
-1.0942804465109e-05
-7.58024907711784e-06
-1.11275513366674e-05
-1.82008819230812e-05
-2.76374977708165e-05
-1.30710988468377e-05
-2.34300676343154e-05
-1.11882465075577e-05
-3.53287008533357e-06
-2.2770790322782e-05
-2.73541348300566e-05
-8.62652661372334e-06
-9.29974318230634e-06
-1.32730594276205e-05
-2.30521756386668e-05
-2.18959177906471e-05
-2.38508805406618e-05
-2.27494682850801e-05
-5.09382180047152e-06
-2.51440207085116e-05
-1.69405304633872e-05
8.29361287771353e-06
-1.17619608263247e-05
-4.306555921333e-05
-2.11879037211836e-05
-7.44536677658873e-06
-1.15658011147882e-05
-1.11423609943087e-05
9.60106762783162e-07
-1.97048633510489e-05
-8.60234288628555e-06
-8.45766164001983e-06
-2.28188852378489e-05
-1.97764356877925e-05
-1.77356480367519e-05
-1.86733588348277e-05
-9.70938367042485e-06
-7.09938009027503e-06
1.55127467291106e-05
-1.3082979412336e-05
-9.72832913968695e-06
-2.43433701854188e-05
3.88367055471519e-06
-2.40840683808524e-05
-3.39560560536869e-05
-1.49387839643751e-05
-8.26903850496702e-06
-1.25525719965211e-05
-1.58899005404048e-05
-6.53203038486853e-06
-1.84071269721314e-05
-2.58760232738247e-05
1.58563353738808e-07
-3.04261207793252e-05
-2.13954443686397e-05
-2.23226299106517e-05
-1.22702792934248e-05
-1.69012803714335e-05
-9.62721953546559e-06
-1.71038977809254e-05
-1.99515095273834e-06
-3.04208023046856e-05
-2.82963854436265e-05
-2.57647796429467e-05
-1.96404801749546e-05
-1.95749226849883e-05
-2.92240841280306e-05
-2.52142072712248e-05
-1.4174038956872e-05
-1.71540589850558e-05
-1.8919175897124e-05
-1.47315650862307e-05
-9.18819768994755e-06
-5.81835692371575e-06
-2.28804863738826e-05
-1.45295896881291e-05
-1.78928443995659e-06
-2.51103613252529e-05
-1.53837691409908e-05
-8.64471844164225e-06
-1.12703723741202e-05
-8.28868451846436e-06
-1.3847072505129e-05
-8.60490659891316e-06
-9.17745506368393e-06
-7.18151027311383e-06
-7.6006118171872e-06
-2.88227015417299e-05
-2.47851424416925e-05
-6.95081017636056e-06
-1.15515211090224e-05
-5.28147569254928e-06
-2.5907981895036e-05
-6.84474130170541e-06
-3.02217792595402e-07
-2.60598393658264e-05
-1.41107931301636e-05
-1.81490534183067e-05
-1.056993755846e-05
-2.47789637946394e-05
-1.92248865881854e-05
-2.00935218852079e-05
-2.27819347651099e-06
-9.37212678672649e-06
-6.61074549757123e-06
-1.94230732981871e-05
5.0893671855193e-06
-2.7096324179278e-05
-3.0047253905203e-05
-4.37800307926044e-06
-1.19409153994913e-05
-1.20046499197685e-05
-2.98404171198623e-05
-1.65927019513397e-05
-1.96515773136349e-05
-9.64848793696453e-06
-1.8095473236306e-05
-9.26422941223881e-06
-1.0156417010276e-05
-2.17195564284809e-05
-1.95987396180798e-05
-1.0049335687353e-05
-2.9278063292356e-05
-2.9558755598892e-05
-2.23891909273412e-05
-1.89464817624139e-05
-4.66415801507873e-06
-1.49017138368798e-05
-1.00380034931276e-05
-9.85060269152596e-06
-3.10115795602739e-05
-7.05304819506034e-06
-1.05833482827616e-05
-2.69563777002641e-05
-4.10654518079465e-05
-1.43584245422196e-05
-2.93483494146489e-05
-2.14330965762168e-05
-1.24767673181371e-05
-1.83277997347583e-05
-2.9218394258188e-05
-1.89561706443306e-05
-1.17985401514222e-05
-1.40973699736979e-05
-2.8050300391215e-05
-7.60962904737139e-06
-2.06279775715598e-05
-1.87934618880558e-05
-3.34887298486577e-05
-3.11739803178965e-05
-3.93485030727838e-06
-1.5466550566632e-05
-8.03449403475391e-06
-3.07462830875905e-05
-1.52860962380252e-05
-1.72068919225527e-05
-1.01387092650375e-05
4.00776139629413e-06
-2.88313010409096e-06
-2.21216766430056e-05
-1.63837584752738e-05
-8.73990215917173e-06
-7.84918340076986e-06
-5.54838216357699e-06
-1.86590907072946e-05
-2.32076176627755e-05
-2.69004782603182e-06
-9.78326876831878e-06
-1.59664909433926e-05
-2.3022448321604e-05
-1.23742530135482e-05
-2.15516376788233e-05
-7.44456269739446e-06
-1.75061698827222e-05
-2.2909756943762e-05
-1.68918094301614e-05
-5.82566632663721e-06
-1.27602796144624e-05
-3.71932780807617e-05
-1.89498067561331e-05
-2.48403872888869e-05
-4.16764559086752e-05
-1.60103203261311e-05
-3.07894395873339e-05
-2.68699579417481e-05
-1.46439369832825e-05
-7.6173541942808e-06
-2.45994660256804e-05
-1.06725887127527e-05
-1.90873583316655e-05
-1.54948517852514e-05
-1.1928411919221e-05
-4.73867239920281e-06
-7.49041765428434e-06
-1.2767815126866e-06
-8.79476060601904e-06
-5.40562429741181e-06
-1.33886544421109e-06
-1.26257096344881e-05
-2.63558103479907e-05
-2.47625552411747e-05
-4.66880935141739e-06
-1.4266109856462e-05
-1.47890749663934e-05
-1.4561437628389e-05
-1.68391553742991e-05
-1.57875457101744e-05
-2.1729798876206e-05
-2.84367989561275e-07
-1.61159947197806e-05
-1.61925908802707e-05
-1.91295969203426e-05
-2.60966100628718e-05
-3.46256598207638e-05
-2.36484168297978e-05
-2.73168409000743e-05
-7.94809464238338e-06
-1.55002072744448e-05
-1.37626033384084e-05
-2.88714131471684e-05
-1.7656426959799e-05
-6.35016334107695e-06
5.34938203014745e-06
2.49263935669729e-06
-1.58490196958077e-05
-2.36302874143909e-05
-8.98710041273369e-06
-1.12451047450359e-05
-8.92808006967109e-06
-6.76470577133131e-06
-1.0791799650175e-05
-2.21052299366072e-05
-2.08886882228685e-05
-2.20609333509543e-05
-2.01886533230661e-05
-3.59999665540109e-05
1.04870228208463e-06
-6.62839283431543e-06
-5.65422431394039e-06
-2.97936903091972e-05
-2.14602924679994e-05
-2.06564964009054e-05
-4.08687531495747e-06
-1.61602946938396e-05
-4.27632946899511e-05
-5.69069491121592e-06
-9.4517992451565e-06
-1.83500579343537e-05
-2.66561078921308e-05
-8.87531314167752e-08
-2.37704211644056e-05
-1.41693970493042e-05
-1.79242453186867e-05
5.90772514710395e-06
-1.80279415977454e-05
-1.1345627310241e-05
-1.35642318518921e-05
-2.27888781712972e-05
-1.18897059270325e-05
-9.03131511053734e-06
-6.45255560381287e-06
-1.50686508412011e-05
6.0636552880095e-06
-1.43150340424457e-05
-2.31773632966524e-05
-7.24448885350594e-06
-1.82786534371059e-05
1.64860938974406e-06
-1.58986458509703e-05
1.82173566656143e-06
9.61393213870671e-07
-3.45672392634035e-05
-9.27398472543082e-06
-1.09526584797594e-05
-2.06799920950358e-05
-1.45144575334569e-05
-3.69850674612623e-06
4.21246317525921e-07
-3.11804009074147e-05
-5.53799290557888e-06
-1.82054354630238e-05
-1.11403827656847e-05
-6.54861558135945e-06
-4.31715391461291e-06
-1.5859547722905e-05
-2.48597466437333e-05
-3.39020446577264e-05
-9.56527009647464e-06
-1.37857347863919e-05
-1.31564589200448e-05
-1.86503803234733e-05
-1.2631427368517e-05
-1.55829425720118e-07
-2.17278035711764e-05
-2.02256453682102e-05
-1.1838750231298e-05
-2.98884601588021e-05
-1.62496688510093e-05
-1.87828980199377e-05
-2.23359392363457e-05
-2.15050557647483e-05
-2.21021263400542e-05
-1.641618526522e-05
-2.96503418555476e-05
-1.70178160469421e-05
-2.40440839991265e-05
-2.65907258123328e-05
-1.94974433706102e-05
-1.19778071095976e-05
-1.6831351400887e-05
-2.37107463028114e-05
-3.43898083819536e-05
-2.83127668699973e-05
-2.01002025557012e-05
-3.64718958855439e-05
-9.60177989034725e-06
-1.71363348062964e-05
-6.28357400795765e-06
-2.47358545120735e-05
-1.19292214657646e-05
-5.24897951091507e-06
-1.55036878889604e-05
-2.76771751374225e-05
-1.91656351747541e-05
-1.08918723167276e-05
-2.44474169743278e-05
-2.62480594978894e-05
-1.34177763269629e-05
-2.7034630350867e-05
-2.80104368873577e-05
-1.35448451856776e-05
-2.99580099619392e-06
-2.09133523874986e-05
-1.73535371467433e-05
-1.76385571485543e-05
-1.55830362563631e-05
-9.67604191921325e-06
-1.46475491414608e-05
-2.48613757680964e-05
-1.07905908944429e-05
-1.45211413205099e-05
-1.89321007412945e-05
-1.73773517609577e-05
-2.57374324052409e-05
5.24137024116939e-07
-6.92553118909599e-06
-1.55936305805951e-05
-2.41872953999366e-05
-1.85634819843626e-06
-2.50610912760815e-05
-3.00528627976385e-05
-2.26457630429402e-05
5.03965468480633e-06
-1.26913448790502e-05
-1.16246012907823e-05
-1.56567626231105e-05
-2.31520015844938e-05
-6.8418873223237e-06
-2.41218291882149e-05
-2.13101302687942e-06
-8.40399853390714e-06
-2.23493237595425e-05
-3.85686116889304e-07
-2.37867302569921e-05
-4.79885482425181e-06
-1.3568647701389e-05
-3.12463339859025e-05
-1.21385452464948e-05
-2.00677160580911e-05
-2.19664045376691e-05
-2.72476563925556e-06
-1.73988104114958e-05
-2.17173997074396e-05
-2.5216978370975e-05
-1.9414151945672e-05
-5.19650994173574e-06
-4.51917772726116e-06
-1.90635891895324e-05
-1.74688987130621e-05
-2.23050267580775e-05
-2.79120464271752e-06
-1.38114121901511e-05
-1.81663901671442e-05
-1.48463417527903e-05
-1.05279256157887e-05
-9.51992660641768e-06
-2.04460611987004e-05
-2.5573060035269e-05
-4.93805837882695e-06
-1.38856525331504e-05
-7.16022586521046e-06
-6.05983520432166e-06
-3.20206367992197e-05
-2.40355734541492e-05
-2.04850503590231e-05
-1.12098046928965e-05
-2.13447996227991e-05
-1.78678683448215e-05
-2.70511052218368e-05
-8.59138645156721e-06
-3.62614037380855e-05
-8.66402989987085e-06
-1.42540536397858e-05
-2.69480235225955e-05
-1.14016814514884e-05
-1.04919032206742e-05
-1.16890970281913e-05
-2.35581357549321e-05
-1.27367710767185e-05
-8.30254383251473e-06
-1.74120674427312e-05
-1.04710846221613e-05
-3.15319046218639e-05
-1.51118093808201e-05
-3.61419628244458e-06
-1.05061734662144e-05
-2.04471239992398e-05
-1.8919928982659e-05
-2.42572634037677e-06
-2.62731033788748e-05
-3.24616080063459e-05
-8.92583770944019e-06
-1.66394935732691e-06
-1.2311104848032e-05
-1.37767445639814e-05
-1.61461592960673e-05
-1.31945902403935e-05
-1.42016525988453e-05
-1.3958856650442e-05
-2.16149874725227e-05
-1.85169262588252e-05
-8.19832565105386e-08
-1.49760441468179e-05
-1.51806020603852e-05
-1.4466833486317e-05
-8.45494222598923e-06
-5.204040948735e-06
-1.20997831617752e-05
-4.83209439106598e-06
-1.66367031430228e-05
-1.29067162030197e-05
-7.88150007101394e-06
-1.76279471601592e-05
-1.94697491425868e-05
-4.65633386793241e-07
-1.68012693760853e-05
-1.15248037935174e-05
-1.70134854608244e-05
-2.21699913910158e-05
-2.82612118057736e-05
-2.35460203616288e-06
-8.52585334273137e-06
-1.65584250187708e-05
-8.43402793062874e-06
-1.52590653400831e-05
-1.02751617704122e-05
-3.11129114498843e-06
-1.52803499622339e-05
-9.58502430023172e-06
-3.58586293434599e-05
-1.29726738543877e-05
-2.00636263458609e-05
-2.49040089964204e-05
-1.01426288451232e-05
-1.71035454840731e-05
-3.52180923161449e-05
-1.5241163757063e-05
-2.17685035451662e-05
-9.72698577582637e-06
-3.02786518422541e-06
-5.01379550775686e-06
-1.47107126281041e-05
-3.05226666477585e-05
-1.83148469581068e-05
-2.56946984630299e-05
-1.72651720744999e-05
-2.02596776128116e-05
-1.6762204923271e-05
-1.77808195546929e-05
-6.02978763749872e-06
-3.74583950099528e-06
-2.9390117019908e-05
1.36080282620392e-05
-8.9176127701332e-06
-5.18543624606725e-06
-1.59308319801804e-05
-8.72778752394677e-06
-2.21064486483601e-05
-2.43091476793587e-05
-1.36669637776087e-05
-3.3955846315525e-05
-1.16782312163472e-05
-3.59926558724537e-05
-1.92607174592372e-05
-2.20676610097297e-06
-1.49192698150232e-05
-7.98475624393562e-06
-1.09357214259801e-05
-1.6938354627587e-05
-1.39002716092077e-05
-1.21260359875962e-05
-1.17970320677962e-05
-1.23180742463249e-05
-1.22381689571809e-05
-3.46714697103733e-06
-1.5988980128238e-05
-1.19220381024274e-05
-1.96962083635144e-05
-1.10945822260455e-05
-1.43785996305809e-05
-2.47343899045521e-05
-2.514512110054e-05
-1.67650911396267e-05
1.00062236541068e-06
-2.99661867011911e-05
-8.17327966105093e-06
-2.31006973738363e-05
-1.35987621144148e-05
-1.00684893280375e-05
-2.43166671453727e-05
-3.27501421663834e-05
-1.48331824662183e-05
-1.31937432569675e-05
-9.93814233785175e-06
-1.36182456760809e-05
-9.86304877235288e-06
-2.59806290115818e-05
-2.96621693630083e-05
-2.26210685630071e-05
-2.63700282399348e-05
-2.02318041020892e-05
-1.64671330194087e-05
-1.04414997542544e-05
-2.48406539755528e-05
-3.18196663135786e-05
-6.25266391413762e-06
6.3573335219972e-06
-1.15164047655679e-05
-1.57066814023723e-05
3.2777827782821e-06
-6.52268288525396e-06
-1.45818314118755e-05
-3.46102561803919e-05
-1.94536127223506e-05
-1.8708139069699e-05
-1.40034206275849e-05
-6.26697733779516e-06
-2.90388095330591e-05
-1.66567677992675e-05
-2.62290197702105e-05
-2.13422872348041e-06
-1.62525661342034e-05
-1.5682671518273e-05
-2.17650469360456e-05
-6.93220065284853e-06
-7.48056154833333e-06
8.02337090239728e-07
-1.28369532505264e-05
-9.66316674000799e-06
-3.55412122146988e-05
8.47709838738244e-06
-7.32540877592846e-06
-1.2261453842162e-05
-2.78400151064615e-05
-6.52763969369638e-06
4.45543844050126e-06
-8.91257437026249e-06
-1.81553298208106e-05
-1.23960149661e-05
-1.7117536004141e-05
-3.05581406833701e-05
-2.8698704599676e-06
-2.98259903487098e-05
-9.52473426623637e-06
-2.19231731441942e-05
-1.15619198321338e-05
-2.25918140737428e-05
-1.90790182176982e-05
-1.66328960541608e-05
-3.84069024326481e-05
-2.16198908055272e-05
-1.74381973640438e-05
-1.83806994868073e-05
-2.0780890379802e-05
-1.83491391435094e-05
-1.12801932023391e-05
-1.57244056304889e-05
-1.31155814087409e-05
-1.36520129134287e-05
-2.58480826621372e-05
-5.5574576090254e-06
-1.74227452565935e-05
-1.24307043450945e-05
3.03129729550406e-06
-2.13371961331284e-05
-8.82286423972895e-06
-8.1407706960773e-06
-1.32064087568766e-05
-2.07644339996119e-05
-2.69346558622007e-05
-3.35694479838334e-06
-8.01461527673813e-06
-1.65758280955691e-05
-2.59256716986126e-05
-1.50661035155779e-05
-7.64862480919815e-07
-2.61798089039577e-05
-2.83361475432762e-05
-1.71544033038446e-05
-9.41382812336216e-06
-4.43494214554181e-05
-1.50446847843727e-05
-2.38152558439451e-05
-1.05953492972303e-05
-2.30141167461487e-05
-2.00040530652637e-05
1.71991062749536e-06
-1.81641724671777e-05
-2.07772459530333e-05
-2.13461357205682e-05
-2.67530390756552e-05
-1.29944540058007e-05
-1.86546822486661e-05
-2.13890593728179e-05
-1.29651066031473e-05
-2.32720475511652e-05
-4.11192026175116e-06
-1.51201103393197e-05
-1.78745622096868e-05
-1.67180464787633e-05
-6.79138152632653e-06
-1.17279717403416e-05
-1.27105099956014e-05
-1.82499199338847e-05
-1.88003714031569e-05
-8.87775204643408e-07
-1.00319003560031e-05
2.00208066514088e-06
-1.08044925232838e-05
-1.37687803356169e-05
-1.37394410505802e-05
-2.17817488594427e-05
4.5959809152461e-06
-5.48528185927094e-07
-1.45195792027813e-05
-2.38911554381568e-05
-1.97032473474107e-05
-3.02224592187076e-05
-1.43247421908544e-05
-9.91098773620659e-06
-1.47625627984042e-05
-8.32909393741798e-06
-1.45327985613467e-05
-2.10421757846752e-05
-1.55833098655047e-05
-9.18619443085092e-06
6.1111770826647e-06
-1.85658162316909e-05
-9.51179266092171e-06
-8.80205233533738e-06
-8.31387243428481e-06
-4.39108268507407e-06
-1.69464285008709e-05
-1.88124348214852e-05
-2.31182315941517e-05
-3.63300431397488e-05
-2.58592384517674e-05
-2.2112507590164e-05
-8.70782843854888e-06
-2.01534933814195e-05
-1.50285226877169e-05
-4.55301230148881e-06
-2.5653924453592e-05
-1.17684706442621e-05
-2.6579459315462e-05
-9.77799927060885e-06
-6.96190510124133e-06
-6.37764720137737e-06
-9.88874268139124e-06
-1.11485864840068e-05
-1.61083861307226e-05
-1.97855382738665e-05
-8.76922395211312e-06
-5.59299033416842e-06
-2.18910241433816e-05
-6.58838237068005e-06
-1.48562045487525e-05
-1.59669505956236e-05
-1.29569585187291e-05
-1.56349494677213e-05
-3.14745448890925e-05
-1.83606457686292e-05
-1.29466604097277e-05
-3.47274712150727e-06
-7.91040520908152e-06
-2.47400542333614e-05
-1.61243774123033e-05
-4.75263922318013e-06
-1.05587822957696e-05
-2.60519157902512e-05
-3.07936579895532e-05
-2.81107492482282e-05
7.44710574131939e-06
-2.26401207221031e-05
-8.36033060411332e-06
-1.09119064658748e-05
-2.33710841698041e-05
-8.32919354158433e-06
-2.1308500167071e-05
-3.51184371448953e-06
-4.02421470496545e-07
-2.00159876863495e-05
-8.86537127038185e-06
-1.99692256727218e-05
-2.02209681489675e-05
-2.58406357324361e-05
-1.58242752837798e-05
-1.85867622186043e-05
-2.89737444348263e-05
-2.06082173566479e-06
-1.04991052119364e-05
-1.94731095437815e-05
-1.8732045624108e-05
-2.91990843561538e-05
-2.58434288283822e-05
-7.52649381854909e-06
-1.29087216745875e-05
-3.25679138310649e-05
-1.19745131077445e-05
-1.59952303430946e-05
-1.81826306061824e-05
-1.78057162937777e-05
-1.31521532439536e-05
-3.02906195527809e-05
-2.3130064797221e-05
-1.85856024414018e-05
-1.94671535223423e-05
-1.49659761015879e-05
-2.04352026701658e-05
-2.1523900671003e-05
-1.52101871625774e-05
-4.04907217682439e-05
-2.00966275368771e-05
-1.61923609101026e-05
-2.78351256743912e-06
-1.47559039364468e-05
-4.48499863950083e-06
-1.25526956889088e-06
-1.59026594511843e-05
-1.91459139976636e-05
-1.66272274965476e-05
-1.01446660353079e-05
-2.42631881330288e-05
-1.89264559008282e-05
-1.40848899390289e-05
-9.65650545397981e-06
-2.37115236146598e-05
-2.2459104941392e-05
-1.53102423782811e-05
-1.59308748965792e-05
-3.30903333825082e-05
-3.38930968569505e-05
-2.98620632490439e-05
6.584608048948e-06
-2.67614552273661e-05
-1.09520029990814e-05
-1.0617467113549e-05
-1.09403296925107e-05
-5.16111993202372e-06
-1.05017940884362e-05
-5.76985722737437e-06
-3.47887334078753e-05
-1.8554988613312e-05
-1.02822948209421e-05
-1.8533412579398e-05
-1.83706128551622e-05
-8.47567563298962e-06
-8.38600582484878e-06
1.16380649317121e-06
-1.12916041649349e-05
-2.90047649819781e-05
-2.06384267044955e-05
-1.90687628894451e-05
-1.70732184015616e-05
-1.83930027013625e-05
-1.75036840323529e-05
-2.62817490447224e-05
-3.59905343901545e-06
-2.15653438420041e-05
-1.23443614760386e-05
-4.46514837548608e-06
-1.64794171829225e-05
-1.89851335774065e-05
-1.96771805832891e-05
-1.81905438221541e-05
-1.80881862196883e-05
-7.88202282830188e-06
-1.49297411373887e-05
-2.42210492928514e-05
9.95918648000355e-06
-6.64101980248303e-06
-1.30482990188963e-05
-7.67688925588718e-06
-1.39585183199194e-05
-1.59563503653435e-05
-2.35028860437132e-05
-1.16522138937088e-05
-1.63703611657847e-05
-2.06725682885537e-05
-1.72298080347055e-05
-1.19186816138702e-05
-2.78990945127404e-05
-1.17601012131622e-05
-6.40472749035333e-06
-1.05063156755877e-05
-5.62180132099008e-06
-1.60374763344105e-05
-1.06377490494439e-05
-1.00069711767939e-06
-1.19882925287304e-05
-2.62055371732965e-05
-1.83780093413581e-05
-2.99110690937497e-05
-9.72946295710005e-06
-2.17099763213073e-06
-3.14320183572256e-05
-3.10819951720436e-05
-1.05574864950564e-05
-1.73066298630248e-05
-6.14159721687147e-06
-1.28735174281032e-05
-7.51495091253222e-06
-9.66562947259063e-06
-2.15510629591945e-05
-1.9912914631868e-05
-1.45664023989616e-05
-7.53467472222329e-06
-2.06894712736995e-05
-3.06369922824921e-05
-2.04075864646488e-05
-2.38692322440262e-05
-1.32112581916796e-05
-6.08804729025648e-06
-4.71606804947736e-06
-1.78132793368911e-05
2.60321889470012e-07
-2.31996830027144e-05
-8.28654538661176e-06
-1.3752637405872e-05
-1.60135664084453e-05
-8.67404190533014e-06
-1.83795135853363e-05
-2.24389954675881e-05
-1.45315412635957e-05
-5.53848611564598e-06
-1.97984175275083e-05
-1.34290693138386e-05
-8.7234506260885e-06
-2.58842838988934e-05
-2.32750152913254e-06
-2.52652593984633e-05
-7.43592465580824e-06
-2.75014200970871e-05
-1.9233502543219e-05
-2.67375926197979e-05
-1.71051590895081e-05
-1.3504551330896e-05
-1.95440898120294e-05
-3.13420803510879e-05
-1.55585001921934e-05
-2.1345703294181e-05
-2.3415934778736e-05
-1.22477533615591e-05
-1.06198128861385e-05
-2.04390656229007e-05
-2.27608353581987e-05
-9.04307427465329e-06
-2.78032354087597e-05
-2.32774254031074e-05
-1.45935454477658e-05
-1.78935653236887e-05
-2.65736248098243e-05
-1.72979415202657e-05
-2.26429503066598e-05
-1.40194628503769e-05
-2.10127034064219e-05
-1.97536474986606e-05
-6.60210814759516e-06
-2.88727306022739e-06
-1.01018158949142e-05
-2.2529672157156e-05
-8.70862453436282e-06
-2.8792422702013e-05
-1.29803671670887e-05
-1.81199786641027e-05
-1.46180910188283e-05
-2.84695395051785e-05
-2.04211313517974e-05
-2.12314288186828e-05
-5.8550695258801e-06
-1.49733577967938e-05
-1.80723299347836e-05
-3.33888501437529e-05
-1.60585422858704e-05
-9.77690539121328e-06
-1.2538284222445e-05
-2.74475551659686e-05
-2.54876922758284e-05
-2.5548151774543e-05
-3.17442083306626e-05
1.2662294717247e-05
-1.39733421948007e-05
-1.08691983496765e-05
-1.34820745059122e-05
-2.23631380654203e-05
-1.93427442035648e-05
-3.94103593614888e-05
-2.46750187230657e-05
-6.21909167509077e-06
-1.398900778151e-05
-3.31991026489637e-06
-1.20891709277392e-05
-5.20950979314884e-06
-1.33123478987571e-05
-2.02900456785986e-05
-1.88367252426874e-05
2.19902595909314e-06
-2.63810531277941e-05
-1.30024120796375e-05
-1.69780312778912e-05
-8.48126514818699e-06
-1.09176138574216e-05
-9.13973417383701e-06
-1.59018207227582e-05
3.79275963767067e-06
-2.42434598777739e-05
-1.53901653016704e-05
-2.42845786116136e-05
-2.2067795435907e-05
-1.51962776998599e-05
-1.66329386063335e-05
-1.84614264767506e-05
-6.65897519828508e-06
-1.98806125123009e-05
-2.2736167190861e-05
-3.06587954053946e-05
-1.20643678377519e-05
-1.99330538791032e-05
-1.32607915835417e-05
-1.26850274127968e-05
-1.14497968697915e-05
-7.18321287301175e-06
-1.39014283908549e-05
-1.23171644727267e-05
-8.88227056159135e-06
-1.52623020234838e-05
-2.51284895830168e-05
-2.14719683149651e-05
-1.75824125896907e-05
-1.12088920127797e-05
-1.132756670444e-05
-1.99583478033684e-05
-9.87703413230712e-06
-1.66411367940593e-05
-1.31684918095048e-05
-1.9732991953066e-05
-2.37013193799574e-05
-2.23420277071989e-05
-9.43106808769121e-07
5.29624793355927e-06
-2.65105609234149e-05
-1.50526336800882e-05
-2.56772324261731e-05
-1.39628587267798e-05
-1.17777975583986e-05
-2.66352415244034e-05
-1.6814729145486e-05
-2.29827602767293e-05
1.02350520048726e-05
-7.78687730719717e-06
-5.05096329952818e-06
1.75176546544813e-06
8.91027108524324e-08
-2.09331269840998e-05
-9.44645750804886e-06
-1.67163747641027e-05
-1.98605156682042e-05
-1.13178836329498e-05
-5.95937097952044e-06
-3.90948477088401e-05
-4.10864300518645e-06
6.85503516779676e-06
-1.4908488181639e-06
-3.50910676573909e-06
-8.90197252713846e-06
-1.19617360628122e-05
-5.69184961968249e-06
-1.81850261134624e-05
1.34425664107578e-06
-1.32341649944721e-05
-1.5090961846752e-05
-1.83467282195891e-05
-2.7315399647687e-05
-2.44452647037937e-05
-2.01113821110307e-05
-1.26461866988447e-05
-9.94864392795718e-06
-2.98422431772599e-05
-1.55437506623501e-05
-2.75925204704289e-05
-1.88267689828605e-05
-1.45482851459656e-05
-1.18840833906954e-05
-1.36239841603155e-07
-7.12196426470401e-06
-1.28401789264144e-05
-2.39583512768893e-05
-4.8669023715968e-06
-4.00551439501571e-06
-1.09477048435176e-05
-4.60417495339508e-06
3.49890941944703e-06
-2.14836286556476e-05
-3.14814565074732e-05
-2.41143649119584e-05
-2.02779939197715e-05
-2.22199416998261e-05
-1.77625779691724e-05
-1.06020196098953e-05
-2.90830352203641e-05
-7.73197755687984e-06
-7.40318433619967e-07
-1.20110943320917e-05
-1.55107924730102e-05
-4.83160424102737e-06
-4.40468498429739e-06
-1.23492808295527e-05
-2.87510960891646e-05
-1.60539742617149e-05
-1.55782699644608e-05
-4.29066108812473e-06
-1.70001121121482e-06
-1.63255173253251e-05
-7.02966765902793e-06
3.68538107885291e-07
-1.47531004246519e-05
-2.16825922761067e-05
-1.95042588812901e-05
-6.40594874052236e-06
-6.01715861568967e-06
-8.0969558997824e-06
-1.84870290983837e-05
-6.71035985949535e-06
-1.50189260494954e-05
-1.26758559166908e-05
-2.82059515776858e-05
-1.41998825833362e-05
-4.20669558536522e-06
-7.35863112351251e-06
-1.84783254512787e-05
-1.46428126815954e-05
5.39355388535017e-06
-2.07709420375799e-05
-1.35788076281804e-05
-7.95349539816192e-06
3.34602121699417e-06
-8.87050202052038e-06
-2.3464789827903e-05
-1.2759719387583e-05
-2.54811705520366e-05
2.65318251091194e-06
-9.28160997730224e-06
-3.186498692508e-05
-1.61994466485667e-05
-2.03369926733321e-05
-1.77200838863384e-05
-2.18370820191358e-05
2.47079124159516e-06
-1.6639787141042e-05
-8.66037954882536e-06
1.74961023463369e-06
-1.10594541245732e-05
1.14595923305429e-05
-1.57408483560278e-05
-2.87745215651205e-05
-1.87188581952874e-05
-9.14827837373443e-07
-1.62863312050685e-05
-6.60115769045523e-06
-8.77612114510209e-06
-2.21405681839053e-05
-1.02576014711403e-05
-3.35043453354725e-05
-1.90091591916805e-05
-2.16964355823546e-05
-2.22966984957066e-05
-8.37719764631301e-06
-1.44357747107347e-05
-2.07898670319128e-05
-3.46712075350947e-06
-2.66793161109439e-05
-2.28069537061055e-05
-3.42554432397673e-05
-1.05614087031584e-05
-3.67247691235688e-06
-6.11465399146486e-06
-2.62348774829465e-05
-1.19865778055833e-05
-1.27658270833128e-05
-9.0371696446502e-06
-2.18926632720217e-05
-1.04603380134981e-05
-7.63066778067237e-06
-3.58536571321026e-05
-1.03659357537062e-05
-2.35863209649673e-05
-2.23196860033964e-05
-1.93919809115373e-05
-1.71978733038166e-05
-2.57420552326829e-06
1.09515785472867e-06
-1.70439511002129e-05
-1.15947275971925e-05
-1.4116867996286e-05
-8.82208643698766e-06
-2.04184300755081e-05
-2.08255706991599e-05
-2.16007134642765e-05
-2.1669216964587e-05
-1.35056615754731e-05
-1.41741018353855e-06
-2.17592800557146e-05
-2.68316581074987e-05
-4.67011777917553e-06
-2.07802713720649e-05
-3.10423722872523e-05
-1.87197440826792e-05
-2.21516467472772e-05
-2.24997635435241e-05
-2.88262838287563e-05
-2.3362838640455e-05
-2.19886497316282e-05
-2.24143824057312e-05
-4.79087094177883e-06
-1.90117669317842e-05
-1.50669331785289e-05
-8.90286752748376e-07
-1.31734280716934e-05
-2.04528668370102e-05
-2.4495004988707e-05
-3.01741638241627e-06
-3.50337879559652e-06
-2.7345542533321e-05
-2.49977609698386e-06
-1.3352080810576e-05
-2.00922048462879e-05
-1.53899166522018e-05
-6.89074520525114e-06
-3.57130887687777e-05
-2.1619620745147e-05
1.90845860168473e-06
-2.65886155635113e-05
-1.5023560419064e-05
-8.84346273122396e-06
-2.20689171367912e-05
-3.83860498021329e-06
-3.40152176226907e-06
-2.09474019334847e-05
-1.50419073558312e-05
1.23444378434231e-06
-3.69109955563111e-05
-1.74424661246374e-05
-1.50248889472194e-06
-2.30473158850007e-05
9.74212227012007e-06
-2.17441297742004e-05
-2.32329767574785e-05
4.86239961181706e-06
-2.85717576291758e-05
-1.13198522873259e-05
-2.07081049013572e-05
-2.3974233591415e-05
-2.5263635284291e-05
-2.14653239962168e-05
-1.50139294408329e-05
-4.66087203406738e-06
-1.37141632473664e-05
1.31879288891989e-05
-1.54428757443876e-05
-1.12648324008955e-05
-1.18684685800574e-05
-1.88084749602069e-05
-2.80551637012639e-05
-9.91434357850093e-06
-1.34218854097897e-05
-2.35620896522718e-05
-1.06956401142834e-05
-8.21829260518454e-06
6.21180383821473e-06
-1.66682733767064e-05
-4.16318814242104e-06
-7.21283533277328e-06
-1.98265058138073e-05
-1.65447131035426e-05
-4.94470337210035e-06
-1.66098958010567e-05
-1.60847831166558e-05
-1.57264056182361e-05
-8.03873594555919e-06
-4.9484406895787e-06
-2.78734193375997e-05
-2.35939011809987e-05
-1.6875254510797e-05
-9.6327976629354e-06
-3.09354783527766e-05
-1.26612997943613e-05
-2.23772860434271e-05
-1.14406944252391e-05
-1.66635260457638e-05
-7.70317088599569e-06
-2.91470443863663e-05
-9.07214685942414e-06
-2.00253988583869e-05
-2.18044848525058e-05
-1.10157708632746e-05
-7.32532962683516e-06
-2.86773097505313e-05
-2.30442477541149e-05
-3.51299914045802e-05
-2.98039899981551e-05
-2.39902506208942e-05
-1.89119335861992e-05
-7.23444438222844e-06
-1.4179057222793e-05
-6.80883092069173e-06
-2.47437400977036e-06
-1.38551427592542e-05
-3.47003080458961e-05
-2.31105999145457e-05
-2.05761408042426e-05
-2.30046271886652e-05
-2.53546216008702e-05
-3.42449629053079e-05
-4.04291417144335e-05
-8.73751532721223e-06
-1.7571819568517e-05
-7.24624367279397e-06
-9.52578868891762e-06
-1.94401611685465e-05
-1.4481466564926e-05
-2.48810162330237e-05
-2.11656357145062e-05
-2.10641180308038e-05
-1.72149127553526e-05
-9.17482827907675e-06
-1.14953070235804e-06
-2.40723559365335e-05
2.34160526995007e-06
-6.34572059799199e-06
-2.19647272643543e-05
-2.31159103370386e-05
-9.87706122698181e-06
-1.03222951839475e-05
-1.13401558299572e-06
-1.51725493908191e-06
-2.27548511032483e-05
-2.31903990221461e-05
-2.52331574638738e-05
-2.44507853857115e-05
-3.3048711756853e-05
-1.08280287947007e-05
-2.50375988169509e-05
-2.40496475765438e-05
-1.30751174343538e-05
-2.47809548002758e-05
-3.43282360350546e-05
-4.99272472181716e-06
-3.14652180243972e-06
-2.08955506724206e-05
3.48466165720905e-06
-9.04210482783656e-06
-3.48300384232561e-05
1.82360940791053e-06
-2.50952603355685e-05
-2.28866240716516e-05
-2.4099348029725e-06
-2.5955614367071e-05
-7.8715820549322e-06
-1.81288003228452e-05
-4.85060712207292e-06
-2.76340450032987e-05
-2.45475262459635e-05
-1.95531011806847e-05
-2.97303723462013e-05
-1.23376603235233e-05
3.30470052786583e-08
-1.49138735504009e-05
-1.03851263868647e-06
-1.25691701485877e-05
-2.54283336689319e-05
-2.44360118705879e-05
-1.20710139565829e-05
-2.59858214939035e-05
-1.48004283264813e-05
3.06213784146644e-07
-3.20639931865319e-05
1.28205846478387e-06
-2.19787862854357e-06
-1.40523841978991e-05
-2.85665340967595e-05
-2.24990972532713e-05
1.12071570376274e-05
-8.09562465267875e-06
-2.22765692645938e-05
-1.50377864717019e-05
-1.24800250623744e-05
-9.54584953689075e-06
-1.42259121805351e-05
-4.84071492253844e-06
1.50840100146307e-06
-8.3799233814504e-06
-2.08711686394133e-05
-4.56136174178072e-06
-1.1173330056214e-05
-1.40226430887187e-05
-4.24537891802022e-05
-6.61016621060504e-06
-1.05808073728895e-05
-5.23062278866356e-06
-6.67681604783843e-06
-1.01423843302039e-05
-2.54443214202646e-05
-2.584174623696e-05
-1.39752071639128e-05
-1.92272231478358e-05
-1.8388102383267e-05
-2.16664516995811e-05
-2.08115923819905e-05
-2.58309676599105e-05
-2.46767998196369e-05
-2.24440331060485e-05
-2.5631317840404e-07
-2.06689766331496e-05
-4.20663898075501e-06
-2.93646635352134e-05
-4.36653683635661e-06
-1.60818376849535e-05
-8.58579620510418e-06
-1.30184418795396e-05
-1.19147626383658e-05
-7.7823977283036e-06
-1.74023218035045e-05
-8.10541859333459e-06
-3.01434791431186e-05
-3.01628323973425e-05
-2.84185154039211e-05
-1.42080849745185e-05
-2.42928183346345e-05
-2.06144060741025e-05
-1.33788214931629e-05
-2.51756987988895e-05
7.82412506365094e-07
-2.25998754576745e-05
-1.36792439500579e-05
9.83821312869498e-06
-2.10674956812192e-05
-2.25755206461849e-05
-1.93875545595778e-06
-7.06943397747035e-06
-6.77097687080178e-06
-1.44326078978278e-05
-3.87882208248538e-05
-9.72765187386707e-06
-1.9672209051076e-05
-2.45700116299787e-05
-6.95404307074807e-06
-8.4708706024606e-06
-2.03639961313208e-05
-1.01341354918319e-05
-1.26033475454575e-05
-1.86088401060006e-05
-2.4834783842745e-05
-6.17085670830664e-06
-1.25178723797033e-05
-2.26179705997982e-05
-6.7638717942827e-06
-1.03323201639376e-05
-1.88877357702944e-05
-2.58924606166883e-06
-2.39208758636679e-05
-2.59604400309131e-05
-1.66933883525251e-05
-1.86813375463989e-05
-8.63888949000192e-06
-2.49312527882776e-05
1.65061195915991e-06
-2.82609292606404e-05
-1.45528675283617e-05
-2.13600801895947e-05
-9.19985292531008e-06
-1.9280343299875e-05
-1.88369759074919e-05
-9.51799969877434e-06
-9.38734934891238e-06
-9.60882089031779e-06
2.12352057628846e-06
-2.0390365356834e-05
1.33064136763682e-06
-3.34091314857445e-05
-2.05962834973193e-05
-1.20112950518187e-05
-6.99330607269329e-06
-1.4406575778069e-05
-2.0150236017056e-05
-1.10534033056577e-05
-2.3491637406721e-06
-2.42492718412083e-05
-1.67979029331888e-05
-7.30824549153537e-06
-2.47139001082252e-05
-2.04575486668653e-05
-5.67464244262385e-06
-4.00148280548983e-06
-1.28377098323062e-05
-1.60595728181851e-05
-1.11885048061191e-05
-3.01546623328892e-05
-1.97340624550825e-05
-7.46119883818757e-06
-2.37782845991995e-05
-7.47831461776394e-06
-5.20048114179788e-06
-2.74704463772211e-05
-3.18738033753151e-06
-2.11163146778928e-05
-9.40955446222195e-06
-9.96137364341126e-08
-1.14151694985268e-05
-2.14467195643569e-05
-1.39340405776988e-05
-7.48870893502501e-06
-1.60790221543195e-05
-1.75454956895443e-05
-3.39635797361327e-05
-2.28484718578213e-05
-7.14329140105028e-07
3.1022070282431e-06
-3.98404286392291e-06
-2.9753356734335e-06
-2.07741346343013e-05
-3.21546118049708e-05
-2.51191912717118e-05
-1.0033740638536e-05
-8.33750525340082e-06
-1.15970667676818e-05
-2.16915463801823e-05
-2.83873650121301e-05
-3.03848857283558e-05
-3.40966230670353e-05
-2.47159454004811e-05
-1.45340631211159e-05
-1.30138142801768e-05
-1.99519186723681e-06
-1.40138931414612e-05
-2.26456485422929e-05
-1.59662556529211e-05
-2.98161916304986e-05
-1.92982378783328e-05
-5.40149241677123e-06
-6.77058227528333e-06
-2.4641566932266e-05
-1.86298183848474e-05
-2.48623452194026e-05
2.33890904538768e-06
-3.2904672142807e-05
-1.6037137046603e-05
-2.58740547239641e-05
-1.56076420526972e-05
-1.98132405803507e-05
-2.45276856590475e-05
-1.3482060482923e-05
-1.25350654972468e-05
1.40890418428212e-06
-8.03509769818817e-06
-4.84014955312174e-06
-9.98970390863079e-06
-2.80015456338684e-05
-3.19294042018642e-05
-3.10637608087177e-05
-1.54218208494327e-05
-2.49128171227179e-05
-5.71974803524302e-06
-1.24022519149579e-05
-1.13331024898924e-05
-2.8281729425074e-05
-2.00951808450817e-05
-8.03205517085359e-07
-1.89653600432493e-06
-2.20722402237902e-05
-1.57477293559635e-05
-1.99921138911037e-05
-2.11567380936963e-05
-1.06188010302065e-05
-2.22584415276951e-05
-9.81870917340284e-06
2.65560401299884e-06
-1.84144498200349e-05
-2.16350750906421e-05
-2.75983048778047e-05
-1.65569420303748e-05
-1.66724842879634e-05
-7.3622477172302e-06
-1.21488808500069e-05
-1.20575330370452e-05
-1.07970542423583e-05
-1.48228145701333e-06
-1.80191354247775e-05
-1.69579309339814e-05
-1.66333431034518e-05
-2.43026739272581e-05
-2.52594455287291e-05
-2.80028967692393e-05
-4.06998437422733e-06
-1.49234348891758e-06
5.01346315705974e-06
-2.09967333328464e-05
-1.08806887722341e-05
-2.11623405396984e-05
9.74201697950476e-06
-1.7309832626332e-05
-1.52558833926441e-06
-2.23279831813525e-05
-2.83437276986245e-05
-5.71194535116103e-06
-3.65949275969948e-06
-1.57807706442406e-05
-9.08521144597608e-06
-2.69496165692933e-05
-1.54660520223444e-05
-1.88606701869066e-05
3.43583942265805e-07
-7.00032315522499e-06
-9.89745320302827e-06
-1.69667783016278e-05
-9.77589131968142e-07
-1.38908882791224e-05
-1.82449545288712e-05
-1.43785501443794e-05
-2.92490872670401e-05
-2.52170607592935e-05
-1.58194633526848e-05
-1.81934231787532e-05
-4.65433511069453e-06
-2.00795083710617e-05
-2.96571937000741e-05
-2.38948999971494e-05
2.58131029984619e-06
-2.21993299452862e-05
-1.50723773451681e-05
-1.74463215814146e-05
-2.15284855143606e-05
-2.11261044735813e-05
-1.29588835214013e-05
-2.52651833543469e-05
-2.52525199651805e-05
-1.05787911679653e-05
-1.3852043665994e-05
-2.29178166734068e-05
-2.01888974998929e-05
-1.06670315617712e-05
-5.21209895753685e-06
-1.00758208376879e-05
-6.26860353864039e-06
-3.10270027423749e-06
-9.80824584097369e-07
-1.60651209223914e-05
-2.99510512270891e-05
-2.1018994227569e-05
-1.52936894540124e-05
-9.68810621674398e-06
-1.42724399998858e-05
-1.84943943361683e-05
-1.60132611756249e-05
-8.28306008040237e-06
-2.1844040504816e-05
-9.84280889605097e-06
-6.90341221836436e-06
-2.00561897596408e-05
-4.22310185234707e-06
-3.17503451049977e-05
-1.99749830926948e-05
-2.62495510115761e-07
-1.42233015212887e-05
-2.58103408519509e-05
-1.77799269769229e-05
-8.83975050239823e-06
-2.02675288738929e-05
-2.40389017499004e-05
-1.14144716290397e-05
-8.91808696081083e-06
-2.69841963608744e-05
-3.52949618272266e-05
-1.61315258495076e-05
-2.05255187379139e-05
-1.21797027470385e-05
-1.39191651853211e-05
-2.16167256564412e-05
-2.05245725552747e-05
-2.74019020866268e-05
-2.00310003731486e-05
-4.50369266463171e-06
-1.10029532239777e-05
-1.83942008753401e-05
-2.90344787510194e-05
-6.97721634249917e-06
-2.57637723047596e-05
-2.48140679657455e-05
-9.41345440780944e-06
-2.3188547462403e-05
1.0565808198188e-06
-2.81839044760712e-05
-1.29971740368028e-05
-2.4225150471581e-05
4.46362490950675e-06
-2.29578045958523e-05
-1.06140672995146e-05
-2.41590426853992e-05
-1.12789501421442e-05
-1.88387145096813e-05
-2.73738215207843e-05
-1.7026262723441e-05
-1.8125077216929e-05
-1.2403055267816e-05
-1.49205739674842e-05
-1.39752773877078e-05
-2.58005202520456e-05
-5.07500823034012e-07
-8.35876287248412e-06
-2.56959765755964e-05
-2.19416500051891e-05
-1.10334618016856e-05
-9.37323531399838e-06
-2.72402780938735e-05
-1.83448921968514e-05
-4.30517780460085e-06
-8.13654565286873e-06
-2.05224880025863e-05
-2.61800024186762e-05
-2.2846211765122e-05
-1.08918515662505e-05
-8.71495695610936e-06
-3.2028229431782e-05
-1.14798276793187e-05
-7.43101789253197e-06
-2.52933913631921e-05
-2.34449023259038e-05
-1.4616785874761e-05
4.11251839597339e-06
-2.09002661379803e-05
-3.04858683137448e-05
5.11188221173195e-06
-1.7468617947116e-05
-3.46499393364747e-05
-3.12516643524512e-05
-1.40938095667218e-05
-1.87256569073934e-05
-2.72862931428463e-05
-8.63469958560834e-06
3.77149509974649e-07
-6.48493238696563e-06
-5.75354251216761e-06
-2.61419033240764e-05
-1.00320573692445e-05
4.86379831081535e-06
-8.60031542849466e-06
8.05026992772809e-06
-2.88287053444334e-05
-2.34396078565888e-05
-1.58881602575176e-05
-1.42939577004151e-05
-8.63144400105587e-06
-1.46588120236556e-05
-1.54682518824824e-05
-1.23930702791212e-05
-1.46644860946081e-05
5.45274385897881e-06
-2.34743693696635e-05
-1.21812502276162e-05
-2.31542736434141e-05
-3.14447279612775e-05
-1.41292650015682e-06
-1.78457675413666e-05
-7.41327858208532e-06
-8.80217447101191e-06
-1.56546279109812e-05
-1.07401101339403e-05
-3.56986502225679e-05
-3.41433327329134e-06
-2.71634042056537e-05
-1.49338877657697e-05
-1.27590775808526e-05
-1.66761306623266e-05
-7.42775541695864e-06
-1.84979472891422e-05
-9.78234381278997e-06
-1.9621315149047e-05
-1.60455275757374e-05
-2.23903280285659e-05
-1.58941010297796e-05
-2.16707736406139e-05
-2.79393483402874e-05
9.82106490358805e-07
-1.15456065077344e-05
-1.26714625524702e-05
-2.53378749618556e-05
-1.73431005367713e-05
-6.87281243855064e-06
-1.86122384190971e-06
-2.88718925045243e-05
-2.45803187511571e-05
-3.11398942767506e-05
-3.90495823438414e-06
-8.3918178014895e-06
1.03102679971771e-06
-4.55383114403493e-06
-5.09521215103582e-06
-7.31358253489093e-07
-1.29727652768032e-06
-1.85704103141908e-05
-1.72636571176176e-05
-8.65793961823424e-06
-8.96034105497384e-06
-7.8728190102687e-06
-1.65355942761722e-05
-3.92109570632769e-05
-2.41067584298991e-05
-2.03318577005617e-05
-8.79266169180112e-06
-1.27320624661384e-05
-3.06777500845509e-05
-3.16757372010272e-05
-2.16166024999161e-05
-1.93530331883816e-05
-2.99189145147961e-06
-2.71795001430607e-05
-1.0542771400817e-05
-1.25017917915906e-05
-2.29673027501789e-05
-1.13969559795007e-05
-1.81846051427051e-05
-1.38981460239547e-05
-2.65718020207254e-05
-9.99203173251741e-06
-1.14549782257779e-05
-1.60199239311665e-05
-1.55153448467878e-05
-7.54436673078902e-06
-8.20667883345107e-06
-1.86970654988612e-05
-2.40526405882067e-05
-1.13581319157303e-05
-3.18990826671986e-05
-2.38032087769002e-05
-2.03756064684592e-05
9.65920243147687e-07
-1.78079158415019e-05
-2.40954678980943e-06
-1.62355997374914e-05
-5.55785668911113e-06
-3.53941608291463e-06
-5.77619948172333e-06
-2.23297674519083e-06
-2.14595348887922e-05
-4.87689679359946e-06
1.38906414892233e-06
-5.44803937703637e-06
-2.3334642349838e-05
-3.11123654147228e-05
-2.15051545219418e-06
-1.62845887389818e-05
-1.25559632809891e-05
-3.09640949243809e-05
-4.39952285867726e-06
-8.00653373672868e-06
-1.30842747736562e-05
-2.70420993885969e-05
-1.0332171089859e-05
-5.18926468885341e-06
-8.82414788718742e-06
-2.20978246952738e-05
-1.70476430405749e-05
-1.89079712918366e-05
-7.83455723133364e-06
-2.7120289993128e-05
-9.65128957983005e-06
8.63225692137187e-06
-1.21078036956216e-05
-3.76302917565319e-06
-1.89445572114722e-05
-1.49999023525613e-05
-2.03591150930318e-05
-5.73298341285482e-06
4.09817709753125e-06
-2.02313213616744e-05
-1.41648452636277e-05
2.37328240107621e-06
-2.44980968861671e-05
-1.80230536638167e-05
-1.64888282144294e-05
-1.00472060612616e-06
-1.81194665897866e-05
-3.04724745743427e-06
-7.29527637639742e-06
-2.94649453271854e-06
-1.30778304743572e-05
-1.29944614660876e-05
-3.62530135049287e-05
-1.36366630079739e-05
-2.6055515632483e-05
-8.81859707432009e-06
-1.29673384780551e-05
-1.15103985570024e-05
-2.10890778244551e-05
-7.97858757451876e-06
-7.95203799424863e-06
-1.44236898523643e-05
-1.99619901341832e-05
-9.99087718347135e-06
-2.54712298496026e-05
2.25546246920447e-06
-2.11967838500806e-05
-7.92699816633963e-06
-2.03666445870849e-05
-2.99619638547888e-05
6.41589605438858e-06
-2.04733606411219e-05
-6.32142503712876e-06
-1.94254498589182e-06
-2.17645931167793e-05
-1.52032390516267e-05
-1.33995210641013e-05
-7.98144618791853e-06
-3.32178483917023e-06
-3.80987240845836e-06
-1.89204787822325e-05
1.93958674443545e-07
-1.1124609769606e-05
-2.24800115761955e-05
-1.17009854245597e-05
-1.47706506506584e-05
-1.99524121052543e-05
-1.03207930242579e-05
-1.9391369379042e-05
-8.07392137777796e-06
-2.30602289716027e-05
-1.92882886626838e-05
-1.28949234069497e-05
-1.26785152115162e-05
-2.40511868097163e-05
-3.24774026300236e-05
-3.8127781877032e-05
-2.61054967551134e-05
-2.09897532595913e-05
-2.34445438708903e-05
-1.53428624952346e-05
-1.50565507964171e-05
-1.31587408565095e-05
-1.73981766232731e-05
-6.90993272535074e-06
-1.7245203857368e-05
-7.85819596690949e-06
-4.93143009760341e-06
-6.95374674265684e-06
-2.7836947949717e-05
-2.72775225359244e-06
-2.49174198405887e-05
-1.48209931452522e-05
-1.81790928207917e-05
-5.734756249785e-06
-3.21703126402315e-06
-1.49189037933738e-05
-2.00257496652116e-05
-8.34135143248765e-06
3.26533386450813e-06
-2.08637764597821e-05
-1.90037487407324e-05
-2.04205224930941e-05
-3.71956987921944e-05
-2.29284958190573e-05
-7.29350223701335e-06
-1.23853857091302e-05
-3.08951700460476e-06
-1.67879609174509e-05
-4.84860084630738e-06
-1.15499297745163e-05
-1.23313528346861e-05
-1.65671330861274e-05
3.90822302343929e-06
-2.25259268257491e-05
-1.98393923721977e-05
-9.12021795555791e-06
-4.88360890076366e-06
-2.2355534615411e-05
-1.52757554345589e-05
-2.3447980714184e-05
-2.61065297830658e-05
-2.54541166495727e-06
-6.63589303571088e-06
-7.26821731240188e-06
-2.08330709945283e-05
-1.59339576228986e-05
-2.95361900622224e-06
-1.38834109616513e-05
-2.53513135238552e-06
-7.01939886389594e-07
-1.76826351675264e-05
-1.83866126353166e-05
-2.65662056309598e-05
-7.14633359331739e-06
-2.21769095943877e-05
-6.32664214369466e-06
-2.18096000409634e-05
-2.35379824081224e-05
-1.07822873411632e-06
-1.38916301358098e-05
-2.99247041051734e-05
-1.27025667613243e-05
-1.94657668438179e-05
-6.31814804654667e-06
3.67421833827071e-06
-1.12634853625119e-05
-7.35547834331225e-06
-1.21944517073445e-05
-1.7267556576978e-05
-1.92356134780703e-05
-4.61654997953656e-06
-1.90736935872156e-05
-1.88612454111337e-05
-2.37574975132225e-05
-7.93665605348809e-06
-6.25556177420605e-06
-2.31010197579703e-05
4.42420528292232e-06
-2.25719781289497e-05
-3.45478439121618e-05
-1.41143781327215e-05
7.27213042580417e-06
-3.26398704244246e-05
-2.41548594688714e-05
-1.25460529549135e-05
-1.63905864563923e-05
-2.47940668631964e-05
-7.63194514738973e-06
-1.0529532118485e-05
-3.09683049247424e-05
1.22430889721835e-06
-1.26918826262805e-05
-1.65161894532425e-05
-7.51834288849391e-06
-2.44043838484426e-05
-2.03318650130681e-05
-3.11514022067976e-05
-2.36056962926004e-05
-1.68274450316042e-05
-8.03627253518819e-06
-6.76327895137895e-06
-9.38183983659837e-06
-9.68577391672691e-06
-2.12103895313868e-05
-1.18453946852703e-05
-1.42474231362594e-05
-2.19841133829408e-05
-2.34654332603438e-05
-2.33856068989078e-05
-1.41205948312758e-05
1.24465959703586e-06
-1.36150554002751e-05
-1.54613083505798e-05
-1.9367985078626e-05
-1.25103279731341e-05
-1.86336541227896e-05
-1.47573476872605e-05
-2.64241142799092e-05
-2.89975075006073e-05
-2.94900496159109e-05
-1.9097562611771e-05
4.24897597967536e-06
-8.49227903949246e-06
-2.25398113131215e-05
-1.8669333802493e-05
-6.12710639186043e-06
-4.04387706017979e-06
-1.30709280103146e-05
-1.39949537174479e-05
-1.5119928236718e-05
-2.49229749717899e-05
-1.51869539959218e-05
-2.59830199433572e-05
-2.73929617873568e-05
7.89000052145301e-06
-1.57983538310013e-05
-6.20429699115603e-06
-8.84045092352406e-08
-1.54616440270172e-05
-1.86181930749501e-05
-1.26030691786525e-05
6.35859361790106e-07
-1.96527434657013e-05
-4.06477781004833e-06
-1.92785554837438e-05
-5.98718355642948e-06
-1.67062437685659e-05
-2.67079885846864e-05
-2.34795855953866e-05
-2.84726995786299e-05
-1.84711179375142e-05
-7.70924222394464e-06
8.05837681262104e-06
-2.55413150563017e-05
-3.37442429275673e-06
-6.37231502001367e-06
-7.61977207387222e-06
-1.44907740038357e-05
-3.03915187692402e-05
-1.4739626812042e-05
-1.08155854517124e-05
-2.72507531256431e-06
-2.90270767092679e-05
-1.1584558005026e-05
8.29980631422619e-06
-5.27335924875373e-06
-1.90670949313898e-05
-3.16142579817646e-05
-1.41157637711899e-05
-5.05056390301698e-06
-1.94940580352928e-05
-1.26923581186556e-05
-1.14241314504034e-05
-1.73324801169071e-05
-3.1778023119702e-06
-2.587817891634e-05
-4.34887021625411e-06
-2.317075888052e-05
-4.92599456723888e-06
-4.82205199228228e-06
-9.23546009759357e-06
-1.71639977981163e-05
-1.21868751648898e-05
-4.46262549657367e-05
-5.16796444231122e-06
-2.70391245873321e-05
-2.11005804323221e-05
-2.04738152394386e-05
-1.57874970067186e-05
-2.63315334265769e-05
2.24142200867534e-06
-6.73631269920739e-06
-6.21658964035639e-07
-1.72370818890927e-05
-1.05200099872475e-05
-2.31000835826286e-05
-2.69422090683752e-05
-1.79753033547717e-05
-1.46574139792859e-05
-1.39956888789979e-05
-1.36896537083203e-05
-2.2481206405329e-05
-1.28176555871166e-05
-1.29547703976017e-05
-3.00252164305512e-05
-1.39822118209871e-05
-3.38570247209386e-05
-2.28899852171111e-05
-2.27247189021876e-05
-3.03504883784293e-07
-1.91256207216477e-05
-2.35660245315996e-05
-6.22265007111604e-06
-1.31016093989835e-05
-3.07910869781495e-05
-5.61383555999789e-06
-2.37493687755516e-05
-2.55126213806587e-05
-1.57454130693245e-05
-3.23732912699084e-06
-1.25895593908575e-05
-2.12324929830687e-05
5.8327461592989e-07
-1.08334460769091e-05
-2.86572246043771e-05
-3.49655535379689e-05
-3.2712981930307e-06
-1.99209042796099e-05
-2.01097377376905e-05
-6.76836555355179e-06
-2.09676004652597e-05
-5.59736562597263e-06
-1.48125638094194e-05
-2.21223178471393e-05
-1.22881028762547e-05
-2.46346829793604e-05
-1.54305248152153e-05
-2.55099603670225e-05
-1.94986074406815e-05
2.96955255396118e-06
-9.6036839760229e-06
-1.83918821398274e-05
-6.91109447761358e-06
-1.74113324216676e-05
-3.93195068909761e-06
-3.92728674586171e-05
-9.08393531892797e-06
-2.28196022004624e-05
-2.5274309018316e-05
-1.80133754994766e-05
-9.16020058781262e-06
-2.68187995677178e-05
-1.19851390315694e-05
-1.18615630707485e-05
-2.11717905097885e-05
-7.33176801140851e-06
-1.73325339008332e-05
-1.16699685474901e-05
-1.12984140151561e-06
-4.94623719051326e-06
-8.21618211155944e-06
-1.56399557655194e-05
-4.84830156309442e-06
-4.85829796230693e-06
-2.96605606821673e-05
-7.69954190119697e-06
-1.29627705546048e-05
-2.14814787379702e-05
-8.06933591764451e-06
-1.92397964272822e-05
-2.7264704156654e-05
-2.37540498969905e-05
-1.47303931112684e-05
-1.6796860731505e-05
-1.77028140461536e-05
-1.67822349074433e-05
-1.61310897767076e-05
-7.18587531734389e-06
-1.08703272463857e-05
-3.93387129000446e-05
-1.25958874811555e-05
-1.28463857491418e-05
-1.77723785336516e-05
-1.70716873387e-05
-1.18720208129307e-05
-1.331488047534e-05
-1.02902351992481e-05
-1.3227027357071e-05
-1.35275807925923e-05
-3.14037323553429e-05
-3.10383621413097e-05
-4.16026226709533e-05
-2.0764217126295e-05
-2.19572323687589e-05
-1.2390715283485e-05
-1.62207891775252e-05
-2.97162751683566e-05
-1.21746408621855e-05
-1.52141468874795e-05
-1.7343499025727e-05
-1.98750177260903e-05
-3.27512151828597e-05
-2.51641251608347e-05
-2.52345229621572e-05
-2.68761118821432e-05
-7.41227858371422e-06
-2.71928112524011e-05
-2.425152754305e-05
-1.35696683490208e-05
-1.43605299171015e-05
-2.1587006038849e-05
-1.30273755285768e-05
-3.01800673660176e-05
-1.28309279129791e-05
-5.48447230158807e-06
-1.07263127303315e-05
-1.90382400244029e-05
-2.06766170915756e-05
-9.75925911368401e-06
-1.07161265241469e-05
-3.1188545714521e-05
-1.42747028029301e-05
4.33103025949358e-06
-1.17540098258423e-05
4.44139311885279e-06
-3.13342578382199e-05
-2.52411211099021e-05
-4.67948916526953e-06
-2.15771584763589e-05
-7.95557555699371e-06
-2.17243222249893e-05
-1.00227924352109e-05
-7.66731500364282e-06
-1.93073135968628e-05
-2.89941140146385e-05
-5.70040440337944e-07
-2.95869692101595e-05
-1.65447238729414e-05
-1.97329944034647e-05
-1.26565637742198e-05
-1.50428734668341e-05
-2.93920986707759e-07
-5.36433169565057e-06
-7.78476792747074e-06
-4.36643105247227e-06
-8.39464578614457e-06
-2.53162404381129e-05
-2.02278937633916e-05
-3.04208945623504e-06
-2.27855731378505e-05
-1.44672825310037e-05
-1.22291915835813e-05
-2.25011982816546e-05
-3.0243024167384e-05
-1.26049267435388e-05
-7.27423273757407e-06
-1.61336667043759e-05
-2.49641067634037e-05
-1.84081770132332e-05
-1.49259195278081e-05
-1.17021584729588e-05
-2.53762579559062e-05
-1.80680649871911e-05
-2.80088768508476e-05
-1.53073525321091e-05
1.08809676769708e-06
-6.8424092067753e-06
-2.96505875490172e-05
-2.85878827339843e-05
-3.37089901882608e-05
-2.11044914964932e-05
3.5006400586766e-07
-1.56115616828736e-06
-2.56968758726229e-05
1.66488276497085e-06
-8.52287022907553e-06
-3.51982487394792e-05
-1.60526031264706e-05
-2.72898463592025e-07
-1.95621690171376e-05
-1.91509271758996e-05
-2.3422426571456e-05
-2.39696596120583e-05
-3.55402198364107e-05
-1.88284937804879e-05
-1.85366943497396e-05
-1.25041307678119e-05
-1.32859715995976e-05
-2.11926417917671e-05
-2.79869365464503e-05
-2.39836481091052e-05
-5.80610220726207e-06
3.52059056596891e-06
-7.21995755954842e-07
-2.5067831247184e-05
-1.2746753336042e-05
-1.52457972199412e-05
-1.77310094323127e-05
-1.14561219562511e-05
-2.18740464899198e-05
-1.38711953308497e-05
-2.39274680254561e-05
-2.7552979563123e-05
-2.43373464448533e-05
-7.66691146474051e-06
-1.60229750826334e-05
-1.34371710933272e-05
-1.74435677708775e-05
-1.36684475680795e-05
-1.13848622019272e-05
-7.28281582523844e-06
-2.62508413027182e-05
-2.59137255424763e-05
-7.06872702386543e-06
-9.37845696622735e-06
-2.41135679105453e-05
-2.34599013724608e-05
-2.65462756155398e-05
-1.29722112389979e-05
-1.73790971037784e-05
-3.28509853951952e-05
-1.0673184592823e-05
-2.98571925458273e-05
-1.15251174503911e-05
-1.11842338180097e-05
-1.21825123408866e-05
-8.81326280188627e-06
-2.01796895670638e-05
6.4919983161365e-07
-1.33891604653586e-06
-1.7136710150461e-05
-1.87217421218384e-05
-1.06205337933909e-05
2.46575506715506e-06
-1.58152775674098e-05
-1.59546580927924e-05
-1.73800135341768e-05
-2.18368690485153e-05
-1.62582362940711e-05
-1.83371410032234e-05
-9.04590793023166e-06
-3.10462371494491e-05
-1.77428117556972e-05
-2.0676441227797e-05
-2.12049581856231e-05
-5.90187668804722e-06
-1.56093702507481e-05
-1.42909931922122e-05
-1.88359590347331e-05
-2.55409590431198e-05
-2.91787263013266e-05
-3.13081872824153e-05
-1.4763425285002e-05
-2.4574461663515e-05
-6.02049720612092e-06
-3.55126962074224e-06
-1.25089724154031e-05
-1.74167248631734e-05
-1.13157503357941e-05
-1.18024588999616e-05
-1.22491557818737e-05
-3.62212291546285e-06
-2.50053217964856e-05
-5.56631920065814e-06
-6.31547576068053e-06
-2.7129111876074e-05
-1.35824790373001e-05
-1.63707135560028e-06
-1.87816534522083e-05
3.35575589077731e-07
-3.29372288778933e-05
-1.50749926848996e-05
-2.00600355815333e-06
-3.15124243408439e-05
-1.47802239560609e-05
-1.6289312066944e-05
-1.15243179913697e-05
-2.09867553055716e-05
-1.4096228300645e-05
-1.26558666166648e-05
-1.5459836421879e-06
-1.3477732078699e-05
-2.31073837559515e-05
-1.44367582914154e-05
-1.48462581303913e-05
-1.72148600764894e-05
-1.51283523538929e-05
-2.92874053742203e-05
-8.91768965857235e-06
-1.79879862697195e-05
-1.44422717275418e-05
-1.66956582914365e-05
-5.45886867970872e-06
-2.01999796215151e-05
-5.36117952691891e-06
-2.41848182246728e-05
-1.78510432979018e-05
-2.76767939673913e-05
-1.36199478168834e-05
-5.82945302092839e-06
-1.8577937831276e-05
-1.20090766776965e-05
-1.81990519155718e-05
-6.51720775947273e-06
-2.94804567140186e-05
-2.6630124196655e-05
-1.58811348589055e-05
-7.80668709372799e-06
-2.61936096812844e-05
-2.40940021224653e-05
-2.34882343489855e-05
-7.54951814012223e-06
-7.16080727032581e-06
-9.32581699574924e-06
-8.12731905724219e-06
-1.3838786269541e-05
5.04931378816152e-06
-2.2696347718799e-05
2.21693053045006e-06
-1.32068456784201e-05
-1.83522690816355e-05
-2.0062788667504e-05
-1.27336493918703e-05
-1.18381942300548e-05
-8.75228526557059e-06
-1.30626697406574e-05
-9.98625844905143e-06
-1.62249737742739e-05
-1.430623089309e-05
-1.23865000064676e-05
-1.40271721243324e-05
-1.80622646360209e-05
-1.71854059895599e-05
-2.14380907042075e-05
-1.24467224537008e-05
-7.05339649381338e-06
-1.66194750889865e-05
-2.19158374344782e-05
-1.90958456510111e-05
-1.90539233139951e-05
-2.57766796203824e-05
-2.05953902071891e-06
-1.61680156524125e-05
-2.45835768140595e-05
-2.71258142092332e-05
-1.73440597048882e-05
-8.29749375721659e-06
-5.04394909499129e-06
-1.59971897964141e-05
-1.37261657454858e-05
-2.23789606976964e-05
-2.16178133010701e-05
-1.17755453206077e-05
-1.53832687830047e-05
-2.10998795610067e-05
-1.44153843468195e-05
-2.47203275932742e-05
-9.91520718094252e-06
-7.03949419108798e-06
-2.23525913111663e-05
-2.07295484932658e-05
-9.75112381284298e-06
-3.39148757797155e-06
-5.78992523241178e-06
-2.23656244798154e-05
-1.12207759831485e-05
-1.30527039683432e-05
-1.72194253925588e-05
-2.7441718805987e-05
-4.37950567770632e-06
-1.82798783480177e-05
-3.11726547377593e-05
-2.25310608147934e-05
-2.83207243117768e-05
-2.08043301477884e-05
-7.58132079040918e-06
1.25873782875956e-06
1.62080764149389e-05
6.88422490442937e-06
-1.46552251454028e-05
-1.99255560601481e-05
3.3170623418935e-06
-1.44701259937047e-05
-1.39941620057268e-05
-5.52038210271751e-06
-1.56947690526023e-05
-2.06754573532827e-05
-2.99360106377328e-05
-2.78786184121414e-05
-2.28015805299272e-05
-1.69309048943623e-05
4.38363628151884e-06
-2.40197626024362e-05
-4.52894412433691e-06
5.20231864407673e-06
-1.18091119876189e-05
-5.92124687067397e-06
-1.31363444805537e-05
-1.99615147361207e-05
-3.06740504978979e-05
-2.3274242630511e-05
-5.24189471729254e-06
-1.53794082005661e-05
-1.68455045082649e-05
-6.52357516299011e-06
-4.9356379785777e-06
-2.55676484822499e-05
-1.16509038942496e-05
-2.27122134615069e-05
-1.12499802022478e-05
-1.88235874640094e-05
-1.49941747133597e-05
-2.38539300979111e-05
-1.98627597489292e-05
-1.07520374919663e-05
-1.79421899306353e-05
4.61965948652653e-06
-2.38467702212348e-05
-2.75507483659e-05
-6.65953344677136e-06
-6.06545832237805e-06
-2.43990477831575e-05
-2.76719030179706e-05
-2.70940190090799e-05
-2.49253741239347e-05
-2.65060987902815e-05
-1.25531916808353e-05
-1.86756029755542e-05
-1.67829256222902e-05
-2.69805155266137e-06
-1.55385981674259e-05
-1.21016912019566e-05
-2.58986644101165e-05
-2.93866597170284e-05
-1.95383878781112e-05
-1.94086991125209e-05
-3.00055381840761e-05
2.54382829448567e-06
-2.03389149125835e-05
-1.78876035632024e-05
3.32801854410325e-06
-1.66027668705882e-05
-1.31697922187685e-05
-2.71948831922031e-05
-1.180382075174e-05
-7.43662741485022e-06
-9.21311626709175e-06
-1.26166195315172e-05
-2.14769323798368e-05
-1.88788254028339e-05
-2.63257519381157e-06
-2.17799634210625e-05
-1.35200627051738e-05
-7.49030139065378e-06
-2.04846526382058e-05
-2.80231950298384e-05
-1.20048024876586e-05
-1.5733030770426e-06
-3.25075209483519e-05
-1.30901938522238e-05
-1.29900278741825e-05
-2.6637259050619e-05
-1.55531577788843e-05
-2.55905789819369e-05
-2.2988424230409e-05
-8.36696786653332e-06
-9.995025781507e-06
-2.69374010345276e-06
-1.84979526536089e-05
-1.22820403012954e-05
-1.97443990310446e-05
8.28680041753186e-06
-1.5843137108346e-06
-1.57939853621683e-05
-2.95187781260245e-06
-2.00847284301766e-05
-1.37663107759094e-05
-2.64810832505406e-05
-1.87040648449399e-05
-8.0979506343683e-06
-1.49223824107768e-05
-2.42994541002077e-05
-1.14979416495661e-05
-1.10394237947173e-05
-2.93695564860885e-05
-2.41238962138163e-05
-1.57754854628097e-05
-1.80023276808671e-05
-2.55849490783551e-06
-2.83833990756022e-05
-2.10900712594332e-05
-3.38100423049806e-05
-2.25055385946965e-05
-1.03222483204477e-05
-2.63086569835505e-05
-1.31700449137262e-05
-1.24531518508327e-05
-2.32329695676714e-05
-2.28694504038531e-05
-2.42345187277703e-06
-8.76555227831852e-06
-1.06357290610165e-05
-6.96043458002533e-06
-1.20993116423646e-05
-2.00924896649638e-05
-1.11565376297757e-06
-2.34886619826369e-05
-8.93568877417187e-06
-1.30825575863516e-05
-1.76296616469559e-05
-1.21326682761131e-05
