# Supplementary material for: Research on computational propagation and identification of mine microseismic signals based on deep learning
Source: PLoS One. 2025 Oct 22;20(10):e0334641. doi: 10.1371/journal.pone.0334641 (PMC12543183; doi:10.1371/journal.pone.0334641)
Supplement: S9 Data — (ZIP) [file pone.0334641.s009.zip › 000101100000347.xlsx_0.txt_24.txt.txt]

-9.06248288419845e-06
-1.34615479058222e-05
-3.07949001700354e-05
-7.6264467995411e-06
-7.65016622035838e-06
-5.99744805449913e-06
-2.44731993532633e-05
-1.96059166248479e-06
-9.92831256534512e-06
-1.06886185156016e-05
-1.84585507406885e-05
-2.09136600268866e-05
-1.9671446871851e-05
-2.17048939534404e-05
3.67842420412514e-06
-2.83974367332567e-06
-2.24044576537191e-05
-1.02036488341449e-05
-2.2707832128908e-05
-7.31904439437721e-06
-1.28572596824329e-05
-6.94405904717984e-06
-3.27107491345103e-05
-2.19668666990102e-05
-7.49181245878134e-06
-3.70180123659127e-05
-9.11771488975279e-06
-4.55975152611507e-06
-1.27943565416271e-05
-2.22869774188038e-05
-1.41085454561857e-05
-2.37655905916046e-05
-2.92975807928118e-06
-1.03514884421115e-05
-1.87837679702188e-05
-5.10642169182035e-06
-2.00129797852138e-05
-1.12042771779856e-05
-5.2311998543202e-06
-2.33130584329141e-05
-3.19878060636375e-05
-9.41199966814575e-06
-1.70236317558849e-05
-9.93633075727803e-06
-1.43234424846239e-05
-1.8358243458425e-05
-4.77860804447739e-06
-8.6056347621112e-06
-2.79304203250328e-05
-1.55896801220993e-05
-1.28141067293695e-05
-1.29389311081267e-05
-1.40285696176604e-05
-6.70860681360373e-06
-1.41522548459106e-05
-1.3231560247801e-05
-6.79710436055014e-06
2.23835923200159e-06
-1.83652776916975e-05
-2.23931472352453e-05
-1.04656318207679e-05
-1.34515246012638e-05
-2.79479198684624e-05
-1.80614614077745e-05
-1.11630835720912e-05
-1.56891559678515e-05
-6.09830586237555e-06
-3.05089001612997e-05
-2.80313024361712e-05
-6.00502829759861e-06
-2.35216802168098e-05
-2.35840253095544e-05
-1.78836340313899e-05
-2.01733107215719e-05
-1.64972974326647e-05
-1.87661171799476e-05
-1.697207718285e-05
-2.27036798703357e-05
-2.7833679238891e-05
5.51025304413623e-06
-6.04278989007386e-06
-7.4790413607084e-06
-1.09328203256918e-05
-2.20283551286494e-05
-1.84302035036721e-05
-1.64672560014045e-05
-2.7201195746631e-05
-3.10263626636575e-05
-3.60758386871962e-05
-2.20938985577431e-05
-1.38898583337327e-05
-2.16740730149806e-05
-1.37415945415916e-05
-8.64552310406644e-06
-1.22102324532331e-05
-2.6038054065371e-05
-1.3646114912231e-05
2.76631482308412e-06
-1.86703415567549e-05
-1.10232742744169e-05
-9.78341326989533e-06
-2.11900756802029e-05
-1.76900615531434e-05
-2.49817943636675e-05
-1.96715161107667e-05
-1.69706647115709e-05
-2.12374706954569e-05
-1.62438075015943e-05
-3.37780216807739e-06
-1.61972252370523e-05
-1.0700498722666e-05
3.96281297789829e-06
-1.85912364633824e-05
-2.35606956596417e-05
-2.01665958526894e-05
-5.13121510942451e-06
-2.10517342026924e-05
-1.88909905632765e-05
-2.32746473049176e-05
-1.73905818373499e-05
-4.06773258985707e-06
-4.16066751760114e-05
-1.35418621383089e-05
-1.38364619355189e-05
-2.65493103029179e-05
-5.60745917719501e-06
-9.37996887661072e-06
-3.42743729352892e-05
-9.77147879908405e-06
-2.66992080466476e-05
-9.93432829096065e-06
-2.16866329418862e-06
-9.36376940593919e-06
-2.54983847019216e-05
-7.46269257530021e-06
-1.29062857139844e-05
5.2527779455636e-08
-3.34976081627073e-05
-4.51263165119409e-06
-4.57139441790592e-06
-3.30527080739808e-05
-2.11412103600791e-05
-1.40379442142534e-05
-1.88246959442561e-05
-2.17756605498229e-05
-2.27269626021769e-05
-1.93750636734647e-05
-1.61249050908801e-05
-2.77282169072339e-06
-1.2412822815123e-05
-1.62023772668853e-05
-2.8160674577791e-05
-1.0750162884133e-05
-3.95245201370192e-06
-1.22690225821882e-05
-2.6563184062824e-05
-3.42788241513758e-05
-1.99329267335588e-05
-6.07892982186447e-06
-1.46717526042044e-05
-2.48788114422143e-05
-3.94011120589852e-06
-1.593042555602e-05
-3.61936414791018e-05
-1.91892835557829e-05
-1.25731692876439e-05
-7.9050231267193e-06
-1.38180901822259e-05
-6.2748425536974e-06
-2.69482502322019e-05
-2.76820072217056e-05
-2.07874815198295e-06
-2.54208791661111e-05
-2.68050454383756e-05
-2.03411341974756e-05
-2.86486735006362e-05
-1.57380845749519e-05
-1.68308605149609e-05
-1.05175702655674e-05
-1.48663109466417e-05
-1.40388566437401e-05
-2.62536502194501e-05
-1.55011370499371e-05
-1.6066128999732e-05
-1.61389725086789e-05
-1.72267768486695e-05
-4.73029478546417e-06
-2.44458107852524e-05
-2.73524150745168e-05
-2.28554079908787e-05
3.95445243796714e-06
-1.58891559874449e-05
2.96740639717067e-06
-7.59990382889161e-06
-5.20227084800809e-06
-1.36542937348013e-05
-1.34247422526947e-05
4.14059749203376e-06
-1.24630549146451e-05
-2.01435754863744e-05
-1.79510431684979e-05
-1.04844872543086e-05
-9.2204267305007e-06
-1.7120245296072e-05
-1.89252870510104e-05
-2.1838623504206e-05
-2.12465115055275e-05
-1.5818740049655e-05
-3.67107857538231e-05
-1.38062236812743e-05
-2.30177982286805e-05
-2.12626322998049e-05
-1.02706147777329e-05
-1.73904262927961e-05
-2.22085605459157e-05
-2.46989679402542e-05
-1.49842237066626e-05
-5.84604472881968e-06
-2.43788379086368e-05
-2.10418247140977e-05
-1.07036854548151e-05
-1.78723028619421e-05
-9.25012634898175e-06
-3.09985180121555e-05
2.16355461834287e-06
-1.44355919060144e-05
-1.43667794723073e-05
-1.92624688605157e-05
-9.17852505399304e-06
-1.42237666157379e-05
-1.65999577690033e-05
-1.56954285995325e-05
-2.95447826565079e-05
-2.05190938283408e-05
-9.27230625608258e-06
-2.77856239486457e-06
-2.04563831623776e-05
-1.38955943672047e-05
-3.40857863089679e-05
-8.04741826003373e-06
-3.21366820064938e-05
-2.71684149087013e-05
-3.22421818320906e-05
-1.16182953508376e-05
-2.03328579381639e-05
-5.2679947565243e-06
-1.87048532743338e-05
-7.56287476266424e-06
-1.39514384461395e-05
6.55921494023041e-06
-6.9109372177267e-06
-8.02348861421545e-06
-1.31530912893569e-05
-2.90128753609857e-05
-8.10572099423535e-06
-4.81050331250172e-06
-1.48235682729034e-05
-2.6906636548632e-05
-3.69006198476448e-05
-7.06828215143304e-06
-1.69681409000179e-05
-1.39566173262241e-05
-2.66135102925838e-05
-2.89153468427456e-05
-3.80147628252138e-05
-1.47589321566338e-05
-1.26348003016916e-05
-2.51035286460684e-05
-2.75514287451042e-05
-2.38418469039682e-05
-2.86772127859821e-05
-9.52519742783241e-06
-1.06592453785174e-05
-2.14731957528983e-05
-8.10549647416123e-06
-5.49106468410711e-06
-1.15250146366752e-05
-1.29402734892626e-05
-1.21876344624608e-05
-2.30085410191689e-05
-2.34811130883683e-05
-2.85333697587308e-05
-2.06331657396865e-05
5.33519155556581e-06
-5.06147986294596e-06
-2.59596335553739e-05
-4.03571773183151e-06
-6.8842224841043e-06
-7.62518660664059e-06
-2.78461741681599e-05
-2.79948177705463e-05
-1.1738896614053e-05
-1.17546743292049e-05
-1.35569420119465e-05
-1.9501797222839e-05
-2.93381336353359e-05
-1.23741824267134e-05
-5.19655276900005e-06
-1.62056485867875e-05
-2.52062683684911e-05
-3.52963512763792e-05
-2.63051842575471e-06
-5.903242246562e-06
-1.22051133348296e-05
-2.00901566447623e-05
-1.57752367144856e-05
-2.55102952269431e-05
-1.61086919925624e-05
-5.85107916638166e-06
-1.31607600206729e-05
-1.04138879913333e-05
-2.37093753482739e-05
-8.7474549074245e-07
-2.67115838005953e-05
4.86673997017135e-08
-2.1386319148694e-05
-1.56095016668544e-05
-1.88556454588937e-05
-3.84758650732307e-05
-1.25613388658907e-05
-1.99631054536723e-05
-2.65240897774575e-05
-2.73952433768376e-05
-2.10171304211728e-05
4.77027780534364e-06
-3.71483333195495e-07
-9.30134892091368e-06
-1.6400289227243e-05
-1.3460603498147e-05
-1.14807579689818e-05
-6.02418892566722e-06
-2.08441490712297e-05
-1.53203790473789e-05
-2.49083495659412e-05
-1.23055424450095e-05
-2.56891490653124e-05
-1.85336246125159e-05
-2.13554533199847e-05
-1.59687930756488e-05
-1.97150344959891e-05
-1.77521199767134e-05
-1.71656180686093e-05
-1.26051675956727e-05
-1.85440319952756e-05
-2.40191818154707e-05
-1.9606467918035e-05
-2.23588958425887e-05
-3.11549723626682e-05
-1.48672327004595e-05
-1.05437525934143e-05
-1.64911123070555e-05
-2.88198228561883e-05
4.62686226149631e-07
-6.60758156192594e-06
-1.94776138700756e-05
-1.30067174073102e-05
-6.61735015887338e-06
-1.45896692834877e-05
-7.07354929619582e-06
-3.21605182356704e-05
-2.34235255675704e-05
-5.12714673065467e-06
-1.6667651376925e-05
-1.14187769955905e-05
-1.03574566484558e-05
-1.14126004287696e-05
-2.67097128870848e-05
-3.54565533207986e-05
-4.98236653771308e-06
-2.11059221691313e-05
-2.03607492440403e-05
-1.34347478914025e-05
-1.41189804242415e-06
-1.63200259586017e-05
-2.65715769010539e-05
-6.47649746297339e-06
-1.54710223804002e-05
-2.27210240801272e-06
-2.232409548918e-05
-1.36951602748577e-05
1.85842697389817e-06
-1.83254034282214e-05
4.78393413537806e-06
-1.91548222229716e-05
-1.61279024841469e-05
-1.46474285772318e-05
-1.57630756538604e-05
-1.89697197416215e-05
-3.18307852337425e-06
-1.20387414389857e-05
-1.66843812687984e-05
-6.57510211663999e-06
-1.9406608837474e-05
-2.33871054439938e-05
-1.15181469248764e-05
-2.00852244285771e-05
-1.9315828700274e-05
-7.94600013445317e-06
-3.60271493202088e-05
-2.30392868813854e-05
-1.14783597389333e-05
-4.69523286741633e-06
-1.994202187253e-05
-3.33505524856169e-05
-2.18628091711061e-05
-2.59953748031494e-05
-2.33730426127806e-05
-2.69727745960103e-05
-2.51574680077454e-05
-1.81082958922695e-05
-1.41620567566336e-06
-9.34465695015436e-06
-2.28830319922886e-05
-7.79097600420588e-06
-1.67122982480076e-05
-7.67990442424042e-07
-1.19588333814832e-05
-2.82168547433242e-05
-5.49434843652662e-06
2.67881167324524e-06
-1.46301611318663e-05
2.46361297752209e-06
-1.53480127811971e-05
-1.7152373956702e-05
-1.17038596054554e-05
-2.13457948299157e-05
-1.3552987227271e-05
-3.12195968018639e-05
-1.29976747625547e-05
-3.16840016209236e-05
-4.32685898247028e-06
-1.97734629326936e-05
-2.54340194845943e-05
-5.34333044895146e-06
-2.05284354559184e-05
1.50683561485501e-07
-3.53803531227308e-05
-2.36074039142688e-05
-1.99447636013761e-05
-1.88828748799957e-05
-1.96198469197515e-05
-1.8277777190873e-05
-1.50646765638389e-05
-1.99296999345143e-05
-1.09127753680415e-05
-2.24909600504873e-06
-1.38894946691456e-05
-1.52368294321765e-05
-1.79537587537205e-05
-2.52371202977051e-05
-1.88851272339756e-06
-7.47057350942504e-06
-1.96126361855405e-05
-1.41366448747372e-05
-1.27765246627787e-05
-1.1910372416589e-05
-2.15808211332988e-05
-2.19026673376266e-05
-1.82549426521379e-05
-1.57961254755471e-05
-1.21198496459015e-05
-2.49632040298845e-05
-1.94628111638429e-05
-8.80661730432655e-06
-1.96235908531727e-05
-3.12227916236713e-05
-2.34363017557319e-05
-1.43630552050153e-06
-6.10031234911421e-06
-8.95637485179161e-06
-1.79194492552824e-05
-1.9143058876214e-05
-6.91629425341824e-06
-4.59480106107772e-06
-1.33291913029641e-05
-2.43409060011779e-05
-8.63765309682344e-06
-1.18755698281421e-05
-4.89249186181884e-06
-2.3871645931489e-05
-1.33808512442152e-05
6.65706154742858e-07
-2.60354356073564e-05
-2.00219960737415e-05
-1.29321523294595e-05
-8.5553138619645e-06
-4.22157277599435e-05
-1.37376292164453e-05
-1.46378610786552e-05
2.8610690869244e-06
-1.17085407136515e-05
-2.21259685622821e-05
-9.66053045202875e-06
9.85719043170478e-06
-2.7506072152676e-05
-1.64109448568796e-05
-2.60491831129064e-05
-3.28887465156732e-05
-1.53305787008482e-05
-2.58678296891361e-05
-8.13461675581973e-06
-8.69127649101162e-07
-8.28026674072777e-06
-3.60755450094294e-06
-1.29826172045793e-05
-5.71016446021727e-06
-2.16138225345872e-05
-2.52024135413201e-05
-2.75791894404648e-06
-2.13790787631958e-05
-1.12541501108453e-05
-2.94916012197962e-05
-3.43141295485096e-06
-7.55101864767487e-06
-2.74023555762902e-05
-2.01802354640729e-05
-1.52381793006025e-05
-2.82051066945996e-05
-2.6518928178326e-05
-1.41862793128522e-05
-2.76107888638936e-05
-4.40607001421409e-07
-7.43285237580317e-06
-6.05290985782876e-06
-1.63152718886046e-05
-2.44465262970573e-05
9.85096964532862e-06
-2.55649416403519e-05
-1.75679843691329e-05
-9.47945332829648e-06
-2.67160773288594e-05
1.52539351610464e-06
-2.51298853021137e-05
-8.83251404382518e-06
-3.75166702627959e-06
-1.47424358334978e-05
-1.15648320844384e-05
-3.88287155859784e-06
-1.94861894368906e-05
-2.00669701158253e-05
-1.93586361233946e-05
-2.46560443754627e-05
-1.22410666488229e-05
-2.22289664661696e-05
-1.30233007330433e-05
-8.86818322939664e-06
-2.25837568532044e-05
-2.47432563008823e-05
-4.6536926281395e-06
-1.23253412951213e-05
-2.53818341111402e-05
-1.98605009392706e-05
-2.36808294593326e-05
4.14823596652122e-06
-2.34700675384683e-05
-2.6923133782827e-05
-1.29027622583971e-05
-2.00325183171781e-05
-2.38523703795563e-05
-2.01881737398413e-05
-9.62950165255034e-06
-2.24919254200766e-06
-1.16096993499756e-05
-1.61079300766176e-05
-3.07946729563842e-05
-3.06447632963953e-05
-1.17903233963496e-05
-2.29994820110329e-05
-1.01663282349329e-05
-2.40979082620394e-05
-1.28799402750636e-06
-1.3660430750817e-05
-3.65524990018544e-05
-9.46101639718844e-06
-2.74709905002214e-05
-1.79865048826972e-05
-1.47343312778333e-05
-1.11848555524643e-05
-2.34376914428917e-05
-3.95720351963972e-06
-6.60777827350696e-06
-2.0842736392215e-05
1.78492703606181e-06
-2.56494150981794e-05
-2.56989248585807e-05
-2.80441253480068e-05
-2.26717385936278e-05
4.95230048713943e-07
-2.32496133922867e-05
-6.577324463234e-06
-2.23842166712957e-05
-4.9262015908057e-06
-5.49586851378554e-06
-3.45198350899142e-05
-1.29476870205232e-05
2.35451071089807e-06
-1.78983055729818e-05
-1.001252319854e-05
-8.69612717168019e-06
-1.17919826193351e-05
-3.74553183236001e-06
-2.24760728871713e-05
-2.97140652592474e-05
6.26067365532268e-07
-1.65755644790541e-05
-1.01409328476924e-06
-1.67485253640378e-05
-9.69113999070689e-07
-1.53389234747544e-05
-1.83387724337346e-05
-2.11571706573898e-05
-2.48961876660964e-06
-1.15704830697179e-05
-3.13584500440865e-05
-1.83500220562465e-05
-6.51632696691388e-06
-1.58196429584135e-05
-1.26944232533506e-05
-1.56742237130932e-05
-7.41718447526616e-06
-2.1079905904017e-05
-1.41394598805678e-05
-4.76898820963654e-06
-1.59666555599398e-06
-6.8993411846277e-06
-9.59915601547526e-06
-1.95319178160404e-05
-1.36638024286446e-05
-2.2327477250336e-05
-1.57440822894653e-05
-8.56634736367136e-06
-3.57554685163255e-05
-1.17228681929614e-05
-6.27020102929804e-06
-1.63376451421605e-05
-3.66370792405483e-05
-2.10665304188051e-05
-3.72544022034592e-05
-1.08178465070171e-05
2.02078226070061e-06
-1.54404556023661e-05
-1.44946842915556e-05
-7.0576305068207e-07
-7.88681736268029e-06
-1.74954544797065e-05
-1.05273362812019e-05
-2.57437802921464e-05
-2.19305203823521e-05
-1.9344279904828e-05
-1.22043478567019e-05
-6.15793826347724e-06
-2.94723678597939e-05
-2.24726541358939e-05
4.76229909522627e-07
-1.03304962406275e-05
3.2508033706999e-07
-2.18677422825293e-05
-7.90277353421396e-06
-7.55640235060287e-06
-1.64416785526701e-06
-1.28349457224026e-05
-6.09091222651538e-06
-2.13933921297829e-05
-1.84248287575982e-06
-1.61568347234821e-05
-2.06844187366318e-05
-1.5920348855168e-05
-3.17289358879757e-05
-1.20822944381467e-05
-2.09456459468432e-05
-1.8732742656873e-05
-2.50857618813005e-05
-8.90029388521989e-06
-1.78053098341906e-05
-2.43777673686835e-05
-1.20167664587976e-05
-6.46224129229547e-06
-1.13437556842144e-05
-1.65695304420967e-05
6.12972830872904e-06
-2.28485056755586e-05
-2.02315135896386e-05
-1.93871608167955e-05
-1.94524946442576e-05
-1.56762679966064e-05
-6.13095756620756e-06
-1.11467002388034e-05
-8.70398868222656e-06
-2.25603343982476e-06
-1.67620110305267e-05
-2.22243679231876e-05
-2.48770225055353e-05
-4.20199837181513e-06
-1.31428783130208e-05
-1.27334425166067e-05
-7.14489832890709e-06
-2.84351727875413e-05
-1.08772869759818e-05
-1.92433789595382e-05
-1.81281012690533e-05
-5.65127741119142e-06
-4.33523752081689e-06
-1.36200368732765e-05
-8.30014243533216e-06
-6.70717195457835e-06
-6.72079494915666e-06
-1.57358129632287e-05
3.81609562896431e-07
-9.94120391624672e-06
-1.83468246904346e-05
-8.9561994904831e-06
1.84057583807342e-06
-9.52495784734429e-06
9.07163448710919e-08
-3.13471788153904e-05
-5.50835240704313e-06
-1.43621938333987e-05
-4.03726218855837e-05
-2.4515662569255e-05
-8.96502326842422e-06
-1.92297279779946e-05
-1.99938184064982e-05
-3.27640642922346e-05
-1.34639124093713e-06
-1.32225746946159e-05
-1.45766982798599e-05
-2.51783198927081e-05
-1.27445785949707e-05
-6.11752208486356e-06
-1.5059012510307e-05
-3.22137440085024e-05
-2.91736745178351e-05
-1.01541736047212e-05
-1.4069372753944e-05
-1.99525717384678e-05
-1.4567033144459e-05
-1.80197097163921e-05
-1.80302435357866e-05
-1.73675176564231e-05
-2.03434048222367e-05
-3.36472014837676e-06
-1.21997830789048e-05
-1.78305570506131e-05
-2.32506659565366e-05
-1.79130255934924e-05
-6.36480295590074e-06
-8.0389180914318e-06
-7.33113315124967e-06
-8.10543097069409e-07
-9.37075421040895e-06
9.39267645042849e-06
-4.86087407657404e-06
-1.64254289566142e-05
-1.53723078797158e-05
-1.88849269102238e-05
-2.72246176303011e-05
-3.76045822018979e-05
-2.38120214500547e-05
-2.85033204427847e-05
-1.56898679473284e-05
-2.27791108597342e-05
-2.31243234062636e-05
-1.11539287601047e-05
-2.24187054941014e-05
-2.90444946562931e-05
-1.5457334332766e-05
-1.76018038913513e-05
-2.27995489871686e-05
-1.84384724098371e-05
-2.41471822537311e-05
-9.59577458590757e-06
-2.99065121986993e-06
-1.86470042148603e-05
-1.72369124933582e-05
-2.36760596284704e-05
-1.04750810942855e-05
-8.3325723045434e-06
-2.64637679566433e-05
-2.04661069805513e-05
-2.60992167198484e-05
-1.25413767809447e-05
-3.91478943321964e-06
-3.72173123235907e-05
-2.1976272680553e-05
-2.59995390991568e-05
-8.51044546057516e-06
-2.04722769207678e-05
-2.75667787958568e-05
-1.19072047676858e-05
-1.69396373017689e-06
-6.20757017137556e-06
-2.92648012276381e-06
-1.32915723516107e-05
-4.59765433868096e-05
-1.26859830246756e-05
-2.9853212017814e-05
-2.61876051554369e-05
-1.73977484184595e-05
-1.54943139717522e-05
-2.69302283629066e-05
-2.45331469614044e-05
-1.73198845440477e-05
-1.69786653622394e-05
-1.1728218841305e-05
-1.86278314820594e-05
-4.21356878541533e-07
-1.73238116193833e-05
-2.21645918761819e-05
-2.5650785861333e-05
-1.51771559375764e-05
-3.16705775251448e-06
-1.84956265148597e-05
-2.26993664830915e-05
-1.4067592420147e-05
-2.8395814834719e-05
-1.88432868081354e-05
-8.24182542010724e-06
-2.9080979837716e-05
-5.0466365804757e-06
-1.05715156789567e-05
-6.49179361572088e-06
-3.30436304773345e-05
-2.90331990235167e-05
-9.32871507582812e-06
-2.75526705187888e-05
-1.13109777590466e-05
3.27059541555933e-06
5.02086408169026e-06
-1.3266534298034e-05
-2.32007027777801e-05
-3.375096226802e-05
-2.83634550581569e-05
-7.39864317107336e-06
-1.46614738882303e-05
-3.07873742476315e-07
-3.1571508592255e-05
-2.33625032621465e-05
-8.57727645550434e-06
-1.00848780519673e-05
-1.25483707532421e-05
-2.33646258066611e-05
-1.31021653106179e-05
-2.77594758223314e-05
-1.62832760395182e-05
-1.53481150661853e-05
-3.55477006433974e-06
-2.8919189291519e-05
-6.09179914917815e-06
-2.96779925964586e-05
-7.30279328420747e-06
-6.68704273105649e-07
-4.58917648589898e-06
-2.93435755940965e-05
-7.50949140885987e-06
-1.66273781254171e-05
-2.94065273983104e-05
-1.1548412623331e-05
-2.45429801739167e-05
-1.72056990717371e-05
-2.0118743798314e-05
-2.64589085102446e-05
-1.66701046785013e-05
-1.14980218947822e-05
-8.87900752038184e-06
-2.81519312781632e-05
-3.3688386632936e-05
-2.17888027080588e-05
-1.30566767651829e-05
-2.94499593208416e-05
-1.56316818523848e-05
-8.64981416314887e-07
-1.41749231724981e-05
-9.83689034559614e-06
-3.14052108150433e-07
-1.32905756003e-05
-2.40672696772406e-06
-2.39472340508892e-05
-4.35620099711066e-06
-2.59752475664599e-05
-4.62469697215951e-06
-3.02240387995081e-05
-2.21692790693486e-05
-2.8599283061174e-05
5.11976348614331e-06
-1.23221661977456e-05
-7.95417535239243e-06
-4.16361379751011e-06
-2.34705417751813e-05
-1.37351434138411e-05
-4.30386607440723e-06
-3.1699139248221e-05
-1.42835932506526e-05
-1.90908452832523e-05
-2.62436671775589e-05
-9.48894533812001e-06
-3.13022005453249e-05
-2.65319632981871e-05
-2.04080515400365e-05
-9.53498619962749e-06
-8.96692722858422e-06
-2.3710885968887e-05
-2.97563942921843e-05
-2.20301713580953e-05
-8.9518381388501e-06
-1.6946601894053e-05
-1.37834588261309e-05
-7.47133879427154e-06
7.27819386777162e-06
-2.1887486001368e-05
-1.51184050301215e-05
-1.93252794068585e-05
-1.18538919914777e-05
-1.0666651585223e-05
-5.75670744304472e-06
-1.05234367601259e-05
-1.1357409521358e-05
-3.40943655747358e-06
-2.18300469621543e-05
-3.23925184091867e-05
-7.17223660527806e-06
-2.36153014644105e-05
-4.72951077594448e-07
-3.50240103476784e-05
-8.27359493142299e-06
-1.75076680279101e-05
-1.76185764086377e-05
-2.54175294615534e-05
-5.67341094677509e-06
-1.255385531191e-05
-1.03366927391564e-05
-1.62391253905151e-05
-2.52720546928179e-05
-2.14467681886452e-05
-1.08603784528755e-06
-1.31366411636652e-05
-2.99797019935798e-05
-7.16560852044248e-06
-3.50931218651546e-05
-2.52600693012084e-05
-6.85952673386593e-06
-1.10113846301933e-05
-3.36931304964403e-05
-1.16977268062812e-05
-3.42809415704465e-06
-1.63903615331947e-05
-2.40754462414349e-05
-2.4639147656672e-05
-9.86497428870999e-06
-1.24774347393904e-05
8.30594830616157e-07
-1.26577420868314e-06
-1.35363076231632e-05
-1.32575853552838e-05
-1.78957736796831e-05
-3.68434798837413e-05
-2.88717325158163e-05
-1.87220165435803e-05
-1.13593576666539e-05
-4.0028891601144e-06
-2.91320166734888e-05
-2.32928306768729e-06
-2.37410421654619e-05
-2.52005227291728e-05
-1.20406323672148e-05
-2.72650781926126e-05
-1.83743506364132e-05
-5.91663905789498e-06
-9.20458464668088e-06
-4.31793041646809e-05
-2.17049709666144e-05
-5.97508924473279e-06
-3.32357288566536e-05
-4.92118444718382e-06
-1.45452008181685e-05
-2.43842644178802e-06
-4.57263522024852e-07
-4.70966656867735e-06
-1.35410553977371e-05
-1.3509338479568e-05
-1.95657784007003e-05
-1.85517147360405e-05
-1.71347719837119e-05
6.04598673646535e-07
2.6579787528748e-07
-1.10486901570636e-05
-1.16412527724571e-05
-2.04250166105907e-05
-1.96098502915538e-05
-1.76832824238209e-05
-1.1456577335922e-05
-1.1545270132375e-05
-1.64536337476402e-05
-2.31873447652565e-05
-2.87216155714507e-05
-1.90364892745698e-05
-3.56926572801149e-06
-2.72614288452273e-05
-3.14943126872892e-05
-1.35454712754144e-06
-4.84867158450595e-06
-5.29035550582924e-06
-2.20920575327327e-06
-2.24180393009867e-05
-4.64334511502508e-05
-2.04076355234562e-05
-1.41012799214718e-05
-1.48602829642875e-05
-2.45009917734769e-06
-1.03861041965902e-05
-2.4929865599272e-05
-1.38772760933076e-05
-1.84086020076607e-05
-3.92577561907475e-06
-1.85396216805281e-05
1.18175616707798e-05
-1.88297317824204e-05
3.36978215440661e-06
-1.3693551734349e-05
-1.55670386776716e-05
-8.58824473189064e-06
-3.67012162714926e-05
-1.94905995103271e-05
-2.45792885864341e-05
-2.93718860819243e-05
-1.91702488317004e-05
-1.73001775901442e-05
-1.2973676815216e-05
-2.1855354707417e-05
-2.87480082984257e-08
-1.18586202141719e-05
-1.75184111851378e-05
-6.15192117297807e-06
-1.05971180702323e-05
-1.17450750676676e-05
-1.14707525368164e-05
-8.17372392783341e-06
-6.18260670010577e-06
-2.98922574593555e-05
-1.3822293047101e-05
-4.7572675238685e-05
-1.4717070688711e-05
-1.51231965103843e-05
-1.39146403231346e-05
-2.8819743880587e-05
-6.80737487689418e-06
-2.67627422120627e-05
-2.53300582236265e-05
-1.77701804334783e-05
-7.33984875657893e-06
-1.95334535073148e-05
-3.64321813449016e-05
-1.52903051772786e-05
-1.89655623087221e-05
-1.0775537769752e-05
-9.267800582399e-06
-4.38634576453464e-06
-1.79899776377993e-05
-2.18771984576206e-05
-1.56885948596027e-05
-4.00024205813375e-05
-2.03795697743431e-05
-2.92582461815902e-05
-3.64543462260649e-05
-2.61248629851056e-05
-7.04325071444263e-06
-3.68373178286315e-06
-2.15249164178856e-05
-5.94250355732704e-06
-2.32290955091337e-05
-2.37573325803918e-05
-2.4169011481398e-05
2.21455673755988e-06
-2.56784053272456e-06
-1.27793934903725e-05
-3.40089683342033e-05
2.33559129091445e-07
-6.38475619868342e-06
-1.90298921837112e-06
-2.37145664866574e-05
-8.81358286011611e-06
-1.09024744575722e-05
-2.87365898663202e-05
-1.1714155842163e-05
-1.42986983873944e-05
-2.7382847473889e-05
-1.80193178959066e-05
-2.70504012994853e-05
-2.0578584753948e-05
-1.73342682162953e-05
-1.25269171898015e-05
-2.45576497152874e-05
-1.11841602671684e-05
-3.06840683624516e-05
-3.12671105333256e-05
-2.69484120078994e-05
-1.97308896697125e-05
-1.31412755502866e-05
-1.38472775356613e-05
-2.29520531661651e-05
-7.84443548688776e-06
-6.77636851056752e-06
-1.8888281714851e-05
-1.06286082963994e-05
-9.75770149462037e-06
-2.82380316300399e-05
-2.10473399377848e-05
-3.84256205368817e-05
-1.67574538037649e-05
-5.76466069446464e-06
-1.1877631193427e-05
-1.61466740109837e-05
-3.1945571185119e-05
-5.72676611724364e-06
-8.50113990120759e-07
-1.52456544447066e-05
-3.25845171069156e-06
-1.61611079606899e-05
-1.55125368566129e-05
-9.66065663499422e-06
-2.03313168320838e-05
1.20955040270851e-06
-7.76560554349175e-06
-1.56989940251941e-05
-1.57495204181173e-06
-1.22110917172199e-05
-5.06411421192914e-06
-7.81018589622641e-07
-7.87820198634527e-06
-3.03169030174648e-05
-8.94877789557568e-06
-1.00143624720044e-05
-2.72734428594791e-05
-5.45954895154783e-06
-1.74214286721476e-05
-3.57733399715244e-05
-9.72915910906089e-06
-2.69061526832004e-05
-1.95456798946253e-05
-4.74758826426452e-06
-1.05469659023855e-05
-1.73479877473426e-05
-2.79360707093179e-05
-3.16378431876619e-05
-8.50189580711395e-06
-2.13167682259129e-05
6.09342676292705e-06
-7.47053543899875e-06
-2.89232951109773e-05
-6.51012168676459e-06
-4.60050219672932e-06
-1.32248556884661e-05
-1.28990810742173e-05
-8.77759595401595e-06
-1.14899479028449e-05
-1.88433403534013e-05
-3.70758854657174e-05
-2.16452177253896e-05
-1.77624850272233e-05
-2.37362084037357e-05
-2.29188410492059e-05
-3.63211327250338e-05
-1.57175943085834e-05
-1.38835386135499e-05
-2.34509466141286e-05
-2.02016237129746e-05
-1.21854567627051e-05
-1.47496495088874e-05
5.11671928987354e-07
-1.76547473757467e-05
-1.45267647147288e-05
-6.55618068803543e-06
-2.63743788045171e-06
-1.80423380718629e-05
-1.32150877364597e-05
-2.5885376813787e-05
-6.48209163394221e-06
2.92101968591336e-06
-2.12068954945814e-05
-1.91249017294317e-05
-1.01457602561985e-05
-9.25368417615641e-06
-1.29096532918213e-05
-2.39583790994552e-05
-2.04049568752661e-05
-1.27753821935215e-05
-2.17786839617508e-05
4.11770632916399e-06
-2.27086599382132e-05
-9.39001098644159e-06
-2.5481010052581e-05
-2.82877776587714e-05
-2.89062194006868e-05
-1.2317993177722e-05
-2.90201887140588e-05
-2.57157068135434e-05
-1.3050215776027e-05
-2.17111844293738e-05
-9.35783021415096e-06
-2.9195958003365e-05
-2.61658781059891e-05
-1.77366174459031e-05
-7.44866246692661e-06
-2.59691725376355e-05
-1.6123208165507e-05
-1.89508079432043e-05
-1.88894208847394e-07
-1.29253233477481e-05
-1.8022180130632e-05
-1.7169672447545e-05
-1.14666026297729e-05
-2.49445228448426e-05
-1.69429180648328e-05
1.78469077260467e-06
5.8068626751786e-06
-1.15025815427875e-05
-1.68727929646331e-05
-1.42963420886842e-05
-2.04481384234066e-05
-1.62321667153942e-05
-3.17866947091486e-05
-1.12959419833731e-05
-9.54365381497304e-06
-2.94661529730652e-05
1.32204898175609e-06
-1.39898191474249e-05
-3.20367646738299e-05
-7.61252676747205e-06
-2.91128575497164e-06
-1.12318112876966e-05
-1.55236953838651e-05
-5.90850590213504e-06
-8.58454905476485e-06
9.24178870344062e-06
-1.10253524533839e-05
-2.70718940120021e-05
-1.56832103583794e-06
-2.19216787392234e-05
-1.18478415368948e-05
-1.91752323993097e-05
-2.7213315694523e-05
-2.3611276582768e-05
-8.08270078842195e-06
-3.35016125028396e-06
5.83695132630769e-07
-2.53443229881018e-05
-2.00289153741985e-05
-1.41696816216449e-05
-2.28966426477589e-05
-1.26928786236449e-05
-5.91163794629719e-06
-2.46773720918852e-05
3.36448821435079e-06
-9.9281904027036e-06
-9.20530438279228e-06
-2.1706885345754e-05
-6.88184600550556e-06
-1.68982356635472e-05
-1.15859258607199e-05
-2.24998818914414e-05
-1.28873783995991e-05
-1.03603329747466e-05
-1.4507633846307e-05
1.37087575994856e-06
-8.38544262943504e-06
-7.6352642077323e-06
-1.26061576762345e-05
-2.71105578885418e-05
-2.24882595089755e-05
-1.52032342674545e-05
-1.9663484802628e-05
-2.75843362561409e-05
-1.14894369416398e-05
-1.80285475681382e-05
1.07243240373336e-05
-1.1373957353564e-05
3.26147114369384e-06
-2.60691456572734e-05
-1.59807673105649e-05
-2.20978561542336e-05
-5.30067562423476e-06
-2.37563856800623e-05
-1.00966112395305e-05
-1.47850417462474e-05
-5.55717913728652e-06
-1.56024515956537e-05
-1.87633506127992e-05
-6.63967245510946e-06
-1.99949113037971e-05
-2.54456602827993e-05
-2.28594615102369e-05
-5.92041780419092e-06
-2.44847854764296e-05
-2.14248339442408e-05
-2.60987426807798e-05
-1.51945441065807e-05
-6.47178661890488e-06
-1.10530547815823e-05
-1.69382350096117e-05
-1.03637248255849e-05
-3.00813241041598e-05
-1.15672985719382e-05
4.91895019098911e-06
-2.95430892858014e-05
-3.02341500844538e-05
-2.36592616972561e-05
-2.59248454077791e-05
-6.90530561575837e-06
-2.69261992914954e-05
-1.79711804114914e-05
-2.57169376718704e-05
-1.62214220801239e-05
-1.97491325983938e-05
-1.48755242958515e-05
-4.06865585705346e-06
-9.28422998102139e-06
-6.66890928512994e-06
-1.80735293012649e-05
-2.33019804235592e-05
-1.14541830818348e-05
-7.67755591441389e-06
-1.89041867193883e-05
-2.58703761012806e-05
-2.53354239763219e-05
-1.36854527361676e-05
-2.00233816927967e-05
-1.51529945906702e-05
-1.6499067938266e-05
-2.0093398962666e-05
6.51544476576426e-06
-1.10504389773507e-05
-2.11243145867135e-05
-1.98334364166853e-05
-1.04110934585673e-05
-7.48535805986499e-06
-1.3084107266561e-05
-4.8134971921309e-06
-1.73063470376454e-05
-2.50849843161457e-05
-2.29793518959008e-05
6.35557327255e-06
-1.96219508359122e-05
-8.38520995489572e-06
-2.76729478159626e-05
-1.08768199751622e-05
-1.57489067291359e-05
8.67467546192519e-07
-1.09864849052381e-05
-1.28179036231877e-05
-2.1044211891466e-05
-1.74371826068843e-05
-2.7104416191255e-05
-1.25938021641774e-05
-2.00981579767586e-05
-5.79197306310878e-06
-2.53774262816534e-05
-3.23005380419853e-06
-2.08180123252943e-05
-2.42029669373764e-05
-4.66792738555498e-06
-2.66545798222095e-05
-2.54349427696948e-05
-1.68266028924993e-05
-1.54183522085768e-05
-1.93799810256352e-05
-2.76816919781863e-05
-1.9204738135881e-05
-2.0711256709349e-05
-1.76375155486758e-05
-1.53243678924652e-05
-1.17284070307753e-06
-2.79322158309192e-06
-3.06329578628182e-05
-1.45728746850269e-05
-1.79988986169412e-05
-1.79470461669579e-05
-1.42709484839665e-05
-1.43997987223891e-05
-5.20420498503423e-06
-1.00679725953252e-05
-1.41800897520934e-05
-2.24089213641051e-06
-1.4716938202919e-05
-1.58971383681982e-05
-5.03345905700339e-06
-1.86506295816397e-05
-2.36903207345635e-05
-1.86288399075697e-06
2.88997184760272e-06
-7.27271667789141e-06
-1.61048570967231e-05
-1.53013218777471e-05
-2.01032139565903e-05
-3.38534505110987e-06
-7.25430074271158e-06
-9.64054829937254e-06
-2.10813549877594e-05
-2.7387062086448e-05
6.10634220203115e-06
-1.03980673591128e-05
-4.44349999860756e-06
-5.79560101380229e-06
1.90154976236285e-06
-1.38733239124397e-05
-1.45241652184876e-05
-1.18539542715901e-05
-1.50169752879013e-05
-2.07450476196804e-05
-2.15966257985246e-05
-1.69564942479486e-05
2.46490951951139e-06
-1.72652218289917e-05
-9.28656372020036e-06
-2.11552780466176e-06
-1.84672208549155e-05
-2.97018213452003e-05
-6.29443538128477e-06
-3.76716322651105e-06
-7.78042052608117e-06
-1.96415444936126e-05
-9.5500424114434e-06
-1.80643201918335e-06
-2.04525147981513e-06
-1.06406633716682e-05
-7.44317609562561e-06
-7.63262647255235e-06
-1.51111847698362e-05
-3.19792454692551e-05
-7.36838046038237e-06
2.51094181305139e-06
-1.38938802286595e-05
-1.51901107574939e-05
9.59631089191769e-06
-2.79356021787293e-05
-8.19966332752478e-06
2.1221218241433e-06
-1.5854415015643e-05
-2.84652714962464e-05
-4.33455249816704e-06
-1.52872879236196e-05
-2.8702360930901e-05
-2.03126938428282e-05
-2.04484289747615e-05
-9.66504021321914e-06
-2.65593894376917e-05
-2.26008853037938e-05
-2.37745243700033e-05
-5.78171287221392e-06
-7.87386553523501e-06
-4.13658612630074e-06
-1.34018539134382e-05
-2.05324514343731e-06
-1.88753059296188e-05
-1.59770945119088e-05
-2.0758853811233e-05
-1.6364504421686e-05
-2.17472720224394e-05
-2.06425730401301e-05
-2.07646031467388e-05
-2.47488435826031e-05
-1.71962433898755e-05
-2.00118344956963e-05
-2.05367473499504e-05
-3.73051825535143e-05
-2.8507167397475e-05
-2.78456706317827e-05
-1.2718432010769e-05
-1.26589625724139e-05
-6.50712847616457e-06
-3.0543381696494e-05
-2.26256606390828e-05
-2.27252694920974e-05
-6.77448059158475e-06
-1.55686627015624e-05
-1.29254223714984e-05
-1.41957081836866e-05
-4.74137988763992e-06
-5.95346123055226e-06
-1.16728152769556e-05
-2.6137788652124e-05
-1.19263009719805e-05
-5.77579198945431e-06
-6.38280582516642e-06
-1.21923580834039e-05
-5.17696557803891e-06
3.23908357534661e-06
-2.46593047354158e-05
-2.57383198535836e-05
-1.38659419641918e-05
-2.23761845289739e-05
-3.26341831170532e-06
-1.11783560361012e-05
-1.71223026338589e-05
-2.2441481839233e-05
-1.84773270529495e-05
-1.67804254297389e-05
-2.21495476008782e-05
-1.59189894859762e-05
-6.29764774046329e-06
-1.0212075690148e-05
-1.20622662342924e-05
-1.23892235646344e-05
-2.83196582163079e-05
-1.40238071750386e-05
-2.4344181706485e-05
-4.59226175644362e-06
-6.60545348718992e-06
-2.27511855084035e-05
-2.00205909196345e-05
-7.29715925393224e-07
-2.19075078714458e-05
-7.51398182799128e-06
-2.02824578075116e-05
-2.5062083096349e-06
-6.52303618585763e-06
-1.85697386110997e-05
-2.32698066301807e-05
-3.23208160546511e-06
-2.23581265113646e-06
1.79528669828092e-06
-1.72549597664784e-05
-2.68462602539269e-05
-5.18970227663014e-06
-1.6406183015132e-05
-1.96519506087729e-05
-2.4567320750913e-05
-1.12773718685312e-05
-2.57908235615928e-05
-1.63295682828865e-05
-8.12720511979078e-06
-8.18501634672026e-06
-2.12627545157083e-05
-9.81737118763576e-06
-1.06855728705455e-05
-1.80780359879205e-05
-9.55682201764389e-06
-2.06080795117336e-05
-2.19505814782425e-05
-2.96679112361314e-05
-8.59559529064847e-06
-5.98548677700276e-06
-1.84303257656321e-05
-2.81501824334445e-06
-1.88444215631048e-05
-1.82068099410014e-05
2.05424457046529e-06
-2.78499544361008e-05
-1.496545302008e-05
-2.25604609092701e-05
-2.82707854245671e-06
-1.97353535204656e-05
-1.94034101782088e-05
-7.6734036630186e-06
-2.02611508216686e-05
-2.28596222933103e-05
-1.02144999199571e-05
-1.95458338119211e-05
-1.35851795610736e-05
-6.9471989801637e-06
-1.59824133968516e-05
-3.63550722133818e-05
-3.38251032003369e-05
-1.45723152995672e-05
-1.93574988597329e-05
-3.21235915494891e-05
-2.15298116881817e-05
-1.67990154085692e-05
-2.3010102232462e-05
-9.94766301672671e-06
-1.86224375999465e-05
-1.64241278785036e-05
-2.19874613108817e-05
-2.81719199218427e-05
-2.01256569393948e-05
-3.10036270646922e-05
-1.71658899722623e-05
-7.79117115770068e-07
-1.79076888905213e-05
-2.27679890992661e-05
-3.12422856403298e-05
-2.81642056711657e-05
-2.20262407862275e-05
-1.21474164070455e-05
-1.3367096708033e-05
-1.37980719357956e-06
-1.29494233748023e-05
-1.57503008311315e-05
-1.37045269442126e-05
-1.62754406643225e-05
-1.10704564509012e-05
-1.42342148767433e-05
-1.49688610901484e-05
-8.9818678215532e-06
-1.11254739881564e-05
-1.71824370809304e-05
-2.29700898220337e-06
-2.54249603944041e-05
-8.31469891825745e-06
-2.18366496305466e-05
-1.82038247832102e-05
-1.04075718737557e-05
-9.41037270172941e-06
-1.9057795159803e-05
-4.56451199377333e-06
-1.26394336689319e-05
-1.12382270779302e-05
-1.50460834080078e-05
-1.9577544983819e-05
-3.2649624225456e-05
-1.76695319737019e-05
-1.11405079456963e-05
-2.22735285592694e-05
-1.19409100942328e-05
-1.94454309047403e-05
-2.0136443682921e-05
-3.28934949753427e-05
-1.45993582945347e-05
-1.98319099467596e-05
3.23538917143808e-06
-2.14950400679993e-05
-1.32737041297329e-05
1.45065184362223e-06
-1.79863062168231e-05
-4.82485842885887e-06
-1.2154070769328e-05
-1.56226658487153e-05
-1.12998298015588e-05
-2.24366557511713e-05
-4.07166262639187e-06
-4.16954284905243e-05
-2.64724861590978e-06
-4.35183691225111e-06
-2.21339356076557e-05
-2.30349129829402e-05
9.97860375826454e-07
-1.90783718392516e-05
-1.94725885710679e-05
-8.27977752102526e-06
-1.27709131897673e-05
-1.27067118849881e-05
-1.18927495204967e-05
-1.4622017622629e-05
-2.56197730066714e-05
-9.45606684425239e-06
-3.76378453561958e-05
-1.10410768679488e-05
-1.43426041036686e-05
1.84420192563034e-06
-1.50684776499895e-05
-3.38516317171271e-05
-1.42594710080716e-05
-6.11100716121577e-06
-9.644812016783e-06
-1.24519651226227e-05
-1.11984442127564e-05
-1.4722055911793e-05
-1.47520744741018e-05
-1.53034687049495e-05
6.59891149024374e-07
-3.49011708792786e-05
-1.28944425580093e-05
-4.12239349823117e-06
-7.59005067783863e-08
-8.4749249455462e-06
-2.16744981092022e-06
-7.38344115880619e-06
3.01966512423557e-06
-9.36554202189615e-08
-2.03172189234877e-05
-2.32731963991131e-06
-1.78096510355137e-05
-2.54774479120182e-05
1.74458372227371e-06
-2.05303678858077e-05
-2.27882472701514e-05
-1.75221231751756e-05
-1.95124775299468e-05
-3.82987504964104e-05
-5.98228779080292e-06
-6.35626765561018e-06
-7.22326100499342e-06
-3.60127163845305e-05
-6.63805306557955e-06
-2.22672056988633e-05
-3.0700225877223e-05
-1.6714448344059e-05
-5.70364773003772e-06
-2.5186438985076e-05
-5.2388974852101e-06
-2.70264923584541e-05
-1.82117835504018e-05
-3.38449266659694e-06
-1.27102863108232e-05
-5.88071620069778e-06
-8.64752485424622e-06
-6.24996763472894e-06
-1.58664335869388e-05
-1.814438962795e-05
-2.13396965394135e-05
-8.93596719273337e-06
-2.02383137744962e-05
-1.83159855699754e-05
-9.54609058692863e-07
-1.20672501757351e-05
-1.11742657423496e-05
-1.31726768174953e-05
-1.85291803401429e-05
-3.38157767728659e-05
-2.89760868324569e-05
-2.19965496867113e-05
-1.7449783925127e-05
2.84015278123138e-06
-1.45934421749999e-05
-2.45930983579865e-05
-1.9156215795317e-05
-3.06850490211423e-05
-2.89468000463687e-05
-2.2861109255886e-05
-2.54887166482904e-05
-1.03069100541602e-05
-9.21308818235202e-06
-2.59071269661947e-05
-3.43955886350177e-05
-2.03552409032677e-05
-1.54402857010171e-05
-2.45258366411535e-05
-3.04910138620922e-06
-2.87960273524201e-05
-1.64652367715516e-05
-2.87670944925098e-05
-1.39791395703816e-05
-1.13460723516473e-05
-2.09988569566477e-05
-2.22935734249452e-05
4.05516347860918e-06
-1.80169929070291e-05
-4.49302222129656e-06
-1.34281313515421e-05
-2.74609208149964e-05
4.62074448880183e-06
-3.02493033207682e-05
-1.5858053788451e-05
-1.46113746004187e-05
-9.95797393269577e-06
-4.99506405480441e-06
-1.84249918783073e-05
-6.09692725594927e-06
-1.21651912642817e-05
-3.53961631726646e-06
-2.38268365244614e-05
-2.17444053058412e-05
-1.97110458508268e-05
-4.55274227359303e-06
-4.53280347266961e-06
-8.67032162512871e-06
-1.95449781925203e-05
-1.01270125616713e-05
-1.29576198273743e-05
-8.42903878695478e-06
-2.05713602975387e-05
-1.02841943105312e-05
-5.33345145377349e-06
-9.36237028347585e-06
-1.25976639823259e-05
-1.81345332393033e-05
-1.31268567778688e-05
-1.13483347960657e-05
-2.37527387904914e-05
-2.82616666404469e-05
-2.05023738700771e-05
-3.03031144070233e-05
-8.18143175436873e-06
-1.5418233362912e-05
-3.44933326193196e-05
-1.2356945282743e-05
-2.34412683360618e-05
-1.37778452958474e-05
-1.36795319661133e-05
-1.43942275995479e-05
-4.83303586413012e-06
-1.22574120739443e-05
-2.67404289996437e-05
-1.20292908463885e-05
-1.96093095834604e-05
-1.14690645455508e-05
-5.37601313970233e-06
-2.29720589036854e-05
-2.01081059459816e-05
-1.11766571329547e-05
-1.4395279402757e-05
-1.78343347993091e-05
-2.86946369358482e-05
-1.19024250267616e-05
-1.70543999117642e-05
-1.11504907543675e-05
-6.2379463717534e-06
-1.76629909242661e-05
-2.86424053334295e-05
-3.57959630650246e-05
-3.09228070783801e-05
-1.56358425491031e-05
-1.63868693008927e-05
-9.19045994883678e-06
-2.37160923278167e-05
-3.66942046484871e-05
-1.06802535638969e-05
-9.28706468774882e-06
-2.27507332784621e-05
-3.2789138670436e-05
-1.5463783116792e-05
-5.32572662769018e-06
-2.50902906375056e-05
-6.50590149892677e-06
-1.500392035695e-05
-1.49654050209379e-05
-1.75045626448095e-05
-3.64464281276356e-05
-3.08685657137251e-05
-4.41412253669061e-06
-7.14303506375227e-06
-3.44831658722119e-05
-9.72456424222817e-06
-1.29232819274776e-05
-9.99090779928501e-06
-4.70851799547242e-06
-2.36151837937996e-05
-1.39613552764322e-05
-2.69667367827805e-06
-7.56468492428678e-07
-3.53450575121118e-07
-2.26434041279092e-05
-2.17366810838059e-05
-9.5182109520361e-06
-2.58180524966561e-05
-5.53708767493826e-06
-7.73998317744482e-06
-1.04442553225528e-05
1.78935397400644e-06
-1.9225653973976e-05
-8.19490306980684e-06
-1.40765801218686e-05
-2.66802121092342e-05
-4.59757325346834e-06
-1.19694727323006e-05
-2.29762125002407e-05
-2.34495173650073e-05
-1.52211398253036e-05
-2.28951992827514e-05
-2.01763851340865e-05
-1.88698023806791e-05
-1.74078308826963e-05
-2.27893384339439e-05
-1.56635707462555e-05
4.47750281240077e-06
-2.197567567206e-05
-8.46486059365812e-06
2.82616858457285e-06
-1.50655089554237e-05
-1.86674502859732e-05
-7.47863145945146e-07
-8.109024435775e-06
-2.52931331769726e-05
-6.20157215338117e-06
-1.00220194875724e-05
-1.81641665610187e-05
-1.44301721074026e-05
-2.32580089822257e-05
-2.84975875333449e-05
-1.86372575984794e-05
-1.38184331131729e-05
-1.72383753937303e-05
-1.73375149490273e-05
-7.07140446433249e-06
-1.95258410575813e-05
-5.39758404083798e-06
-3.83536958853842e-06
-1.9842957383908e-05
-2.91356507521473e-05
-3.1107607800841e-06
-4.86093987657978e-06
-2.6619558109095e-05
-2.15706573431041e-05
-3.57373159464217e-06
-1.16682574346746e-05
-1.76925024442002e-05
-9.12919253053104e-06
-3.01605887850513e-06
-6.67829960487377e-06
-1.72402737707869e-05
-9.97752140310706e-06
-2.27245017562341e-06
4.91585431329942e-06
-2.10898865941574e-05
-3.84782621954692e-05
-5.76585199638076e-06
4.25683986565973e-06
-6.18434205394501e-06
-1.68527972040145e-05
-1.81701104739997e-06
-1.57162950713155e-05
-1.11212565894869e-05
-1.58113341165337e-05
-1.93259108842085e-05
-1.68478158372393e-05
-1.61545398023705e-05
-4.21451632388721e-06
-2.69042389457021e-05
-2.09456029630663e-05
-1.08186609734045e-05
-1.61389000627889e-05
-1.85436794068877e-05
-2.69707532720677e-06
1.1464280697503e-06
-7.22567048449286e-06
-7.67861300707305e-06
-9.48529101792158e-06
-1.30440825004824e-05
-2.94724986089011e-06
-1.38508567092237e-05
-1.35870471378596e-05
-2.48431417648089e-05
-1.50384070912031e-05
-1.45541258840709e-05
-1.86155687837637e-05
-9.95696247434563e-06
-4.93314794455471e-06
-1.53754156788695e-05
-1.4811656626531e-05
-2.44239755369912e-05
-2.13291478387423e-05
-7.22245338275386e-06
-2.6188215143419e-05
-2.58327030238394e-05
-8.85438661006064e-06
-1.04907900064312e-05
-2.4917826237011e-05
-2.54588492289524e-05
6.04700692459384e-06
-1.27000314197129e-05
-3.69952377652125e-05
-5.33608578287683e-06
-6.50595335015449e-06
-1.34926283410203e-05
-8.86156124967115e-06
-2.17199030763605e-05
-2.43158394363702e-05
-1.23695561406587e-05
-9.85725312143736e-06
-2.62397647778858e-05
-1.70235277274493e-05
-1.09353327322215e-05
-1.06495522669052e-05
1.65447636755145e-06
-1.14652903739883e-05
-2.24721655194262e-05
-1.39171080544734e-05
-3.54711804678852e-06
-2.73998718581822e-05
-3.1974816165719e-05
1.11535009256019e-06
-1.44594476784043e-05
-1.10415488040291e-05
-3.11989305544212e-05
-2.47419323918731e-05
-6.23290121340454e-06
-2.33094840640181e-05
-1.28835093823431e-05
-2.05068017861052e-05
-1.63096454740813e-05
-2.50978080330255e-05
-1.79838022893001e-05
-2.62906167563634e-05
-1.0518531554286e-05
-1.83323075650836e-05
-9.29733833920505e-06
-1.93737715166911e-07
-2.2534395681143e-05
-3.35466277432458e-05
-3.50518914342388e-06
-2.00174144914954e-05
7.64308598590576e-07
-9.83945600136069e-06
-1.57550449523461e-05
-1.68484623951266e-05
-1.53212362256445e-05
-8.23702421429654e-06
-2.82082979254846e-05
-1.99727618318398e-05
-1.7233439520092e-05
-3.48351071378233e-05
-2.16633735592339e-05
-1.18382508251359e-05
-1.06011147173321e-05
-5.32684980317714e-06
-5.80355063807354e-06
-7.79301568315325e-07
-2.46461151715959e-05
-1.48131216496622e-05
-8.7115249388442e-06
-2.66543940160083e-05
-4.60683425580456e-06
-1.56074598750741e-05
-2.70433233906804e-05
-2.66488536388537e-05
-2.24459445006403e-05
-1.367405540586e-05
-1.87710922946187e-05
-1.75099304895874e-05
-1.20108430884212e-05
-2.25759388723296e-05
-1.23961995263435e-05
-1.77585943207954e-05
-1.72379062440421e-05
-7.41249106445297e-06
-1.55237786588629e-05
4.32455710603475e-06
-1.71509243908905e-05
-1.37060917895986e-05
-1.96373370648549e-05
-1.42512263798285e-05
-2.75267699383203e-05
-2.65641120189412e-05
-1.35901915141272e-05
-8.87826826457954e-06
-1.50085011427239e-05
-9.11493790482746e-06
-2.05674181829823e-05
-1.1821406984009e-05
-2.01139180118765e-05
-3.31152768654763e-05
-7.89370990985313e-06
-1.11917970038687e-05
-3.22288642150597e-05
-3.16626907401188e-05
-1.59254793937812e-05
-1.93951623638748e-05
-1.57533827731697e-05
-2.25182871211517e-05
-5.48629304565394e-06
-3.14053302167678e-05
-1.3814416365694e-05
-2.82086941980274e-05
-9.40327992020819e-06
5.06666324632642e-06
-2.16155320171519e-05
-5.72177584746979e-06
-4.70538811004625e-06
-7.43202862875014e-06
-3.31269708502147e-05
-3.0218586046303e-05
-2.04423154951435e-05
-6.18069297978509e-08
-2.67403452712357e-05
-3.18340096659547e-05
-2.67691346168825e-05
3.11354252594392e-07
-7.55352084004542e-06
1.70004499177606e-06
-1.74676046298076e-05
-3.98754358666187e-06
-8.64425404623791e-06
-1.54946150299896e-05
-1.94522987078854e-05
4.23048095982459e-06
-2.84827421082123e-05
-1.24129978218047e-05
-7.43378935126508e-06
-2.47790905948329e-05
-2.68871102418887e-05
-1.70301311100789e-05
-3.94698903618094e-06
-2.16286664016476e-05
-8.09240928451893e-06
-1.15615660742888e-05
-7.17780659672089e-06
-2.89546346011329e-05
-1.75603114550258e-05
-7.13959374890531e-06
-7.0580701225473e-06
-1.45527736860198e-05
-1.07552141144063e-05
-3.13658994198004e-05
-2.68625152718986e-05
1.95105965605691e-06
2.71639189056451e-06
-2.3470678149997e-05
-1.82719850107891e-05
-2.24936820967836e-05
-5.40383545597956e-06
-3.65827036934125e-05
-2.9263364927886e-05
-1.30992095607315e-05
-3.63404703438735e-05
-2.26898965484642e-05
-2.58565873860007e-05
-2.00556480122364e-05
-1.99308188752485e-05
-8.17141070212128e-07
-1.0516577600139e-05
-1.69787205644485e-05
-2.21846036527794e-05
-1.60379870950555e-05
-1.35461653527114e-05
-1.00026609433709e-05
-1.02245232552501e-05
-7.21491761887738e-06
-1.34253433087019e-05
-2.34746595058352e-06
-1.32551093677081e-05
-4.49379471635661e-06
4.66805024595617e-06
-2.98857460061957e-05
-1.68635438037504e-05
-1.91906086810956e-05
-3.35140524516837e-05
-1.25862222568191e-05
-4.06572823361273e-05
-1.67006668988282e-05
-1.73335867064589e-05
-2.51507023943321e-05
-1.52653511908153e-05
-1.33560331021919e-05
-2.15057816269191e-05
-5.28309949093062e-06
-4.24190655104872e-06
-1.94430732825892e-05
-1.32697935887219e-05
-1.41914301290406e-05
-2.30937702604817e-05
-7.01808120465668e-06
-2.05129832372019e-05
-2.25489883036398e-05
-2.97330835125765e-05
-2.16950259017938e-05
-1.73105945778864e-05
-3.59098714299982e-05
-1.20364328118674e-05
-1.78464131155198e-05
-1.91761851611749e-05
-7.68378016168491e-06
-1.02975390751965e-05
3.66598606010674e-06
-1.59632981209047e-05
-2.33373395188777e-05
-1.55616892094818e-05
-2.90936549596158e-06
-2.2522872327631e-05
-1.19258347305458e-05
-1.78868232836889e-05
-3.03229617008266e-05
-4.27744751871017e-06
-2.43225130679756e-05
-6.99826337691466e-06
-6.45119596287366e-06
-2.62798107385881e-05
-1.70263049359219e-06
-4.05986499509685e-06
-1.28716102882677e-05
-1.40193928145321e-05
-8.65236709432788e-06
-5.61302272091239e-06
-1.50734970044004e-05
-1.12810834451185e-05
1.0893260209216e-05
-2.07051975689926e-06
-1.20269350095805e-05
-2.20820385580382e-05
-6.01115899169263e-06
-1.66958570075139e-05
9.48708545771374e-06
-1.72933465966575e-05
-1.81960939062614e-05
-1.57117380796394e-05
-1.45326622321373e-05
-2.42805040081184e-05
-1.39159640126413e-05
-2.16942315760286e-05
-2.08300526351258e-05
-2.08458430824893e-05
-1.84806790811322e-05
-2.01418476705594e-05
-6.14973142948971e-06
-1.74577588401011e-05
-2.07699471627759e-05
-9.65481753277169e-06
-2.37004783469897e-05
-1.70587215807379e-05
-1.05146230466079e-05
-1.85651702244114e-05
-1.09544660978011e-05
-1.08180375533629e-05
-1.06197128669976e-05
-2.02642702305013e-05
-2.44755171849628e-05
-1.7489928275231e-05
-2.41876682144935e-05
-1.85132028030619e-05
-1.78337155208431e-05
-2.00417789951441e-05
-2.51606015148726e-05
-2.32660043566717e-05
3.11322466135444e-06
-1.60067999433804e-05
-2.06432659195394e-05
3.56726938973638e-06
-2.71213736674704e-05
-2.36209818416562e-05
-1.47164442564828e-05
-1.68424473788364e-05
-1.87234141043446e-05
1.45670774046807e-07
-2.60622270231753e-05
-1.07211125270197e-05
-1.94813018921168e-05
-2.20661314423619e-05
-3.3608670320453e-05
-2.13464765422318e-05
-1.148763585725e-05
-2.12755285802842e-06
-1.12179845520777e-05
-5.25265495676225e-06
-1.919613826916e-05
-2.20183598463149e-05
-7.12108625092677e-06
-1.74326019089729e-06
-1.9531233446857e-05
-1.04161529655579e-05
-2.75316492900406e-06
-1.75444881337952e-05
-2.57264711136343e-05
-2.49152311095094e-05
-2.17303344992507e-05
-3.0513005514775e-05
-2.45811094195591e-05
-2.8322301811781e-05
-1.74409837921822e-05
-2.21333287868321e-05
-1.0298117638368e-05
-6.63054239174643e-06
-1.86818081981958e-05
-1.57873722756207e-05
-2.3197944621571e-05
-3.47597214330668e-06
-5.77776545357344e-06
-1.02228914673361e-05
-2.40475566591433e-05
-7.78442119816489e-06
-9.61425157670378e-06
-8.66753751004447e-06
-2.26553850688559e-05
-1.62754962668261e-05
-1.69153875482786e-05
-1.80040251544817e-05
-1.38529671230446e-05
-1.86782207837285e-05
-1.36423813655568e-05
-1.41280384475663e-05
-2.37295197776509e-05
-4.01391524689045e-06
-1.09847116650918e-05
-3.85406125288535e-05
-2.03928722786301e-05
-7.96614802748205e-06
-1.71432007437325e-05
-9.03529094299365e-06
8.62917948525893e-07
-2.24130454183198e-05
-2.19115028943233e-05
-1.37504688333268e-05
-1.44322612011724e-05
-2.03307692885856e-05
-3.97262059746012e-06
-5.68231331330202e-06
-6.70821638914217e-06
-3.38121189078569e-05
-1.68022500603189e-05
-6.26013502811534e-06
-1.77553271912291e-05
-2.52899142001751e-05
-5.04824283048079e-06
-3.31619012570912e-05
-1.77639258028018e-05
-2.71690095485934e-05
-3.6693141392925e-05
-1.53339070224566e-05
-1.85895116824315e-05
-3.22633340780228e-05
-1.93055201821097e-05
-1.81509241225451e-05
-1.78623959542634e-05
-9.65462285807706e-07
-1.40264036992868e-05
-2.19499698184322e-05
-3.11902696760651e-05
-1.07944829155941e-05
-3.36890962372969e-05
-2.93449321198903e-05
-2.43430792007395e-05
-1.47242873928674e-05
-7.66245533728845e-06
-2.25365643456778e-06
-1.23486149906728e-05
-1.22625540131243e-05
-6.63851818634749e-06
-1.3029032865346e-05
-5.6204231560416e-06
-1.0639793289349e-05
-3.10724746981026e-06
-1.28392776147764e-05
-2.07937293303923e-05
-1.57993047844785e-05
-2.60319060386792e-05
-1.5882165210864e-05
-1.30244132973644e-05
-1.25984958688914e-05
-5.24627117437021e-06
-6.22673362882915e-06
-1.21292125210336e-06
-2.76421791028968e-06
-1.06506999998141e-05
-1.47116030221564e-05
-3.01947950334871e-06
-1.67834343009556e-05
-1.26965058123629e-05
-1.2223187479907e-05
-1.25614050516811e-05
-1.12556906615247e-05
-8.75381214531165e-06
-1.61219727253344e-05
-1.9496482078476e-05
-1.68783556134494e-05
-1.8426443645334e-05
-1.50982799757653e-05
-1.78322258684385e-05
-1.24564970892106e-05
-2.43355354857719e-05
-2.34630514919331e-05
-1.10370804863432e-05
-1.9662235678943e-05
-8.16396877114085e-06
-2.0428361153887e-05
-1.18608867978629e-05
-1.32610820248755e-05
-4.46451355425707e-06
-2.30327577304005e-05
-1.47767911423943e-05
-9.48158400615779e-06
-1.03907127961346e-05
-9.14217571005302e-06
-1.4838769468298e-05
-3.86684022683852e-05
-1.48186608822485e-05
-8.04299407477765e-06
-1.31309286423404e-05
-1.47545987517127e-05
-9.02306504998297e-06
-3.10473526348805e-05
-1.52791141154619e-05
-1.48978541212239e-05
-1.94495643249231e-05
-1.60196920769571e-05
-2.63545145937005e-05
-1.14482276291456e-05
-1.79799586479157e-05
-2.05027207334354e-05
-2.82609530207896e-05
-3.18926659330858e-05
-2.34668043185109e-05
-9.59587389120487e-06
-2.00682496536028e-05
-2.24176304071781e-05
-2.29165288929502e-05
-1.98220418511726e-05
-1.70228346358136e-05
-8.68814957786729e-06
-2.64239450532104e-05
-7.976056458211e-06
-2.64460771037663e-06
-1.89514701215649e-05
-2.03118123797389e-05
-2.48835098285006e-05
-1.05525683151577e-05
-1.11430540287332e-05
-4.29407707687679e-06
-2.1489548076452e-05
-3.06506100080204e-05
-2.12820759937301e-05
-1.43382416773759e-05
-1.28499365501475e-05
-1.71378015121753e-05
-1.79213957238923e-05
-1.19545619351346e-05
-1.05190312328085e-05
-3.44232210157512e-05
-1.11631117065235e-05
-3.13658923701871e-05
2.46877376089012e-06
-4.01838746513084e-06
-3.92201518680902e-05
-9.6802736433656e-06
-2.14435234374117e-05
-2.41483800653546e-05
-9.88875816717294e-06
-2.18469339630438e-05
-9.75087406961256e-06
-1.78798708727378e-05
-3.5261373001606e-05
-6.78313878093008e-06
-1.96629894082871e-05
5.36118906653354e-06
-1.84352687666228e-05
-1.7296002265526e-05
-5.5592559783222e-06
-3.12965938851578e-05
-6.28172451703289e-06
-2.45593852280956e-06
-1.08499965800854e-05
-3.68622398859187e-06
-1.49051005847795e-05
-6.97024435088031e-06
-6.20886893146353e-06
-9.60845601546107e-06
-1.99176372223078e-05
-1.41190280795013e-05
-1.25517490697797e-05
-1.96255056865451e-05
-2.77810521899723e-05
-2.12060566735955e-05
-1.62127322112452e-05
-1.49105741730107e-05
-5.44393135104579e-06
-2.42947100546369e-05
-2.92352074912067e-05
-2.5591980034174e-05
-1.32879917330562e-05
-1.84571236053343e-05
-2.97219764081956e-05
-1.12966410132589e-05
-2.5812610266033e-05
-2.42510003460551e-05
-2.87576257837852e-05
-2.93700319932113e-05
-1.47093571045664e-05
-7.66740723020984e-06
-1.61338473999411e-05
-1.3362065272798e-05
-7.26952630834404e-06
-1.16585612681632e-05
-1.39814195553212e-05
-2.48017255173003e-05
-1.42409239459219e-05
-1.78030341988733e-05
-2.43037309301388e-06
-5.42560946080795e-06
-1.72505305834942e-05
-2.34716685211998e-05
-1.80158035648794e-05
-1.39842702988192e-05
-3.90403039661712e-06
-2.28321533534333e-05
-1.95362793072921e-05
3.29913319819129e-06
-8.72622380060673e-06
-2.23135251207036e-05
-9.72725518090412e-06
-1.48976198464866e-05
-8.32442185504764e-06
-1.14960970646042e-05
-1.69257174844178e-05
-2.0225805389801e-05
-6.03947902449805e-06
-1.58354740104902e-05
-1.80726227421199e-05
-1.80452317751513e-05
-1.10842829725498e-05
-1.15423497611686e-05
-7.84841107377499e-06
-3.12122062801778e-05
4.32672430936967e-06
-1.23432099679955e-05
-2.66605818976695e-05
-1.85870341674488e-05
-1.17945101799048e-05
-1.54792345994921e-05
-9.65792835380924e-06
1.0679877940555e-05
-2.58712406120352e-05
-2.47069406870815e-05
-1.81393208652158e-05
-2.35501011970955e-05
4.63514545177822e-06
-1.96450013401782e-05
-1.5211703785224e-05
-1.6503714432332e-05
-3.25120011667912e-05
-2.15762080459352e-05
-2.33443642399501e-05
-3.60771182844199e-06
-4.46613266085137e-05
-2.00228957680875e-05
-2.14787968453221e-05
-2.5376341382669e-05
-1.39157396732915e-05
-1.41927848729565e-05
-1.40159557069126e-05
-5.1673403079654e-06
-1.76764322022513e-05
-8.61621376806778e-06
-3.70649139522799e-05
-2.57485017446881e-05
-1.17248376058688e-05
-7.96331191566307e-06
-3.2223823048459e-05
-9.50653364790614e-06
-2.03183452375361e-05
-2.49773311384405e-05
-1.22933185169477e-05
-9.05228758532728e-06
-1.52727875307613e-05
-1.41589028073678e-05
-9.94991573543598e-06
-8.57924080517074e-06
-1.47277971989823e-05
-8.4190933290155e-06
-2.38076811280126e-05
-1.13908143367082e-05
-1.50723498223493e-05
-1.89021957844577e-05
3.34083858172008e-06
-6.5549689668958e-06
-1.95416558496143e-05
-2.05870852570846e-05
-2.36240078772765e-05
-1.14030390611894e-05
-2.02411774714148e-05
-2.15861238869989e-06
-1.22882136036109e-05
-5.30535512513294e-06
-1.53085659771054e-05
-2.81156931519379e-05
-1.59734700053289e-05
-1.3925464384245e-05
-2.57864280629474e-05
-1.22318205177655e-05
-2.33117841713678e-05
-1.77572514805425e-05
-9.00901469734627e-06
-2.01049496338676e-05
-9.81335159888506e-06
-1.40505001157616e-05
-2.45697895162862e-05
-1.73728169403766e-05
-2.79853493602683e-05
-2.3756963965026e-05
-4.20083075091929e-06
-8.79329597023104e-06
-3.43580785095432e-06
-1.35319459248595e-05
-2.67070518368616e-05
-1.89835639891572e-05
-2.41723916174921e-05
-2.88685552366527e-05
-1.03179289880493e-05
-2.55495423303561e-05
-1.48453219021223e-05
-4.14775895111434e-06
-2.19213501334496e-05
-2.25703128896138e-05
-1.53319388168656e-05
-1.29354162709667e-05
-1.93476843413713e-05
-1.62812235824633e-06
-9.80434879999675e-06
-1.4768146178797e-05
-1.53937729743794e-05
-2.35690948764277e-05
-3.59925743513095e-06
-1.83516750762789e-05
-1.23862941557658e-05
-1.70481336462108e-05
-5.98669465234818e-06
-9.29319518624758e-06
-1.7814708613003e-05
-2.55777507074178e-05
-4.14586879336633e-06
-2.86727997524403e-05
-3.50474168374459e-05
-1.97739939841057e-05
-1.2291471950953e-05
-1.90037108049695e-05
-5.21112923794414e-05
-3.57335410031813e-05
-1.33720025614615e-05
-2.58718165684099e-05
-1.35383146496545e-05
-2.27684708995313e-05
-1.47025729176794e-05
-2.07357708540438e-05
-5.04711621744939e-07
-1.84556819723788e-05
-8.41935857446948e-06
-1.42007443371193e-05
-5.69718245711509e-06
-1.38130317799425e-05
-1.52613578525974e-05
-8.46729701449727e-06
-2.0958413034355e-05
-1.95536065176947e-05
-3.50628896616607e-05
-1.90519084389702e-05
-2.54830261266691e-05
-3.20958763098007e-06
-2.72919961942921e-05
4.67278647265222e-07
-1.07596093071055e-05
-9.948392591477e-07
-1.47236842408162e-05
-6.33700507730269e-06
-3.59629546601312e-05
-2.17218107850479e-05
-1.43140168841222e-05
-2.40149074450657e-05
-3.86885532235092e-06
-9.29733292706899e-06
-8.90066409160811e-06
-1.9594739481761e-05
-1.12304380043341e-05
-8.10013061675182e-06
-8.59114807418623e-06
-6.73974633661863e-06
-3.20162546500464e-06
-1.53432842974464e-05
-1.25331722731127e-05
-4.77846790890456e-06
-3.19269564078577e-05
-3.34348003030116e-05
-1.35732318711473e-05
-2.1967736732436e-05
-2.36405225180584e-05
-2.99630220318858e-05
-1.69595211053948e-05
-3.09853396749602e-05
-6.25252546531498e-06
-1.55251376920942e-05
-2.30749332857905e-05
-1.48136949748446e-05
-3.98730520763132e-05
-1.2972108252739e-05
-2.12780471560024e-05
3.58096871470931e-06
-2.33770871276172e-05
-2.25485073216674e-05
-1.1172626479467e-05
-1.1876703131654e-05
-1.59081616510423e-05
-9.96272135469248e-06
-3.23888685675926e-06
-2.11546262889971e-05
1.10704650850296e-05
-5.09433061334543e-06
-8.37397512627248e-06
-8.95223379786708e-06
-9.32586707543519e-06
-2.87679225281264e-06
-2.93616970831367e-05
-3.0124845768393e-05
4.58603035321118e-06
-1.07974906357432e-05
-2.412703787907e-05
-1.21633916185214e-05
-2.23341531192406e-05
-1.04160066179041e-05
-1.31507364807016e-05
-3.76017640424626e-05
-2.37687804346119e-05
-1.29579209240598e-05
-1.90677749914325e-05
1.78209562859079e-06
-6.7752022584769e-06
-2.07909640638358e-05
-3.28943458966614e-05
-1.112614617543e-05
-2.59344918084783e-05
-6.07740522090013e-06
-5.66577687720626e-06
-2.41335885733194e-05
-6.10119616909436e-06
-3.34535173841002e-05
-1.70209996360022e-05
-1.30463803385689e-05
-5.86671573410486e-06
-2.42320685941072e-05
-4.17008525748095e-06
-6.04183973358588e-06
-1.0528060451384e-05
-2.31305353277217e-05
3.30731527950194e-06
-2.92371848633246e-05
-2.1482595825893e-05
-1.35838176811358e-05
-8.5239633761515e-06
1.70911739169953e-06
-2.52579684767485e-05
-3.31146492206613e-05
5.45627047174551e-06
-2.23194871366984e-05
-2.12098144354848e-05
-1.63891825537852e-05
-2.17156419292993e-05
-2.22220230193601e-05
-2.44243587465376e-05
-2.44071379405454e-05
-1.56467894628515e-05
-2.29846485913799e-05
-2.37785887075547e-05
-6.81339049386664e-06
-1.74750050799322e-05
-1.21042492285452e-05
-3.2042487680469e-05
-2.8778525327022e-05
-1.94023727279408e-05
-3.71556289435268e-06
-2.82227365797515e-05
-3.25060917171458e-05
-2.35716914499282e-05
-2.55176686446028e-05
-1.90090648535832e-05
-1.14224178418106e-06
-1.17924481236323e-05
-1.3227900860149e-05
3.24134274975313e-07
-1.84354165830944e-05
-3.4666399050828e-05
-6.48169105691573e-06
-2.67823957164097e-05
-1.83490465180173e-05
-1.72972824483401e-05
-2.49747805063951e-05
-1.24343044544665e-06
-1.09053684644144e-05
-6.28566895091448e-06
-2.25521548161116e-05
-7.21603486615381e-06
-1.41160833458188e-05
-3.14996953872724e-05
-1.94471986345822e-05
-1.21963473319972e-05
9.82467172118885e-06
-4.10183038126141e-05
-1.72617883262984e-05
-1.01216641273585e-05
-2.01689914541759e-05
-1.15215045546104e-05
-1.89300641172228e-05
-3.95952712172162e-05
-2.1022663275203e-05
-2.29716982999823e-05
-1.44253176453813e-05
-5.00007488041474e-06
-2.22792311159102e-05
-2.50342712973986e-05
-1.15743541093576e-05
-7.8027803920636e-06
-2.55954541064815e-05
-4.94385924269731e-06
-1.55049350986165e-05
4.11784500243274e-06
-1.08183882810285e-05
-1.94480542824557e-05
-3.42460771583404e-05
-1.92400756293473e-05
-9.44579459149699e-06
-1.2185197782878e-05
-2.40120161691177e-05
-7.0895169531408e-06
-1.96189700464416e-05
-1.09079560205688e-05
5.61082191023198e-06
-5.83037766774902e-06
1.00967458659531e-06
-1.15000706175005e-05
-1.16092164668683e-05
-1.76669985953877e-05
-1.38428275116163e-05
-1.29548862834369e-05
-1.85080987616804e-05
-4.25121645963013e-06
-5.034814573821e-06
-2.18991836092814e-05
-2.54389030733718e-06
-2.56208505089589e-05
-1.48068493208777e-05
-8.85781262572285e-06
-2.65938620927306e-05
-2.03119517506205e-05
-5.5412542609601e-06
-1.9197174333733e-05
-2.6471161886247e-05
-2.33948547245157e-05
-2.68874854601862e-05
-1.30864656481908e-05
-2.80121611333506e-05
-2.01811085082478e-05
-1.31146811251939e-05
5.33269527899939e-06
-3.24910776540262e-05
-2.54632920224236e-05
-2.00640641746345e-05
2.04669762796111e-06
-2.26709388427863e-05
-1.5372217173752e-05
-3.13022919077973e-05
-8.5845779654359e-06
-4.29376196728389e-06
-1.65953025716879e-05
-1.81160625848717e-05
5.1285976766095e-06
-3.36192548550381e-05
-3.61332226533885e-05
-4.07486084493442e-05
-1.76821766031997e-05
-2.7727039165352e-05
-8.80508600961509e-06
-2.16969240891774e-05
-1.5124074756391e-05
-2.86743727201413e-06
-3.55791524549793e-05
-8.79362263004473e-06
-6.77087029500692e-06
-5.55409471499725e-06
-1.4554003653993e-05
-1.64651525485258e-05
-2.92998706290635e-06
-2.50001591185496e-05
-2.83466827019358e-05
-2.20076337936496e-05
-1.88832479376865e-05
4.24869534882945e-06
-2.43857645750131e-05
-4.27927032771309e-06
-2.54043529491589e-05
-1.91249111189511e-05
-1.12942882000746e-05
-6.81019902931724e-06
8.67747248262425e-06
-2.76348707813497e-05
-1.84016979111679e-05
-1.3231836573839e-05
-1.39264724209695e-05
-2.39709588687414e-05
-1.34379775192579e-05
-1.09952053754754e-05
-2.53334919088353e-05
-2.49376910755481e-05
-7.98986780669184e-06
-2.58128262183804e-05
-1.56051110641827e-05
1.54889719250499e-06
2.98240891831209e-06
-1.48698797637527e-05
-1.68919705453956e-05
-1.4466227074621e-05
-7.21654434892233e-06
-2.88962891136994e-05
-1.90251267627013e-05
-9.17895412167208e-06
-3.12912247754793e-05
-1.91372187372e-05
1.21999271361731e-06
-1.32157858971619e-05
-1.35290542858596e-05
-7.3110139008154e-06
-2.83973133540832e-05
-2.16691931414465e-05
-1.86124143845031e-05
-2.42162440031941e-05
-3.26772815528994e-05
-2.01523015085931e-05
-1.95164445357834e-05
-1.21407770006818e-06
-2.57761225230643e-05
-1.30299277926291e-05
-1.93213176980735e-05
-2.27564454427476e-05
-7.91914648397325e-06
-3.3208840276098e-05
-1.24747062761399e-05
-3.1345330547819e-05
-2.76345895125099e-05
-1.36751457964775e-05
-1.78928428346244e-05
-2.30044627822791e-05
-3.13406349004027e-05
-2.05422555640438e-05
-2.14665614645981e-05
-2.1287025097803e-05
-8.87630196097087e-06
-1.92703658877826e-05
-6.74555225707755e-06
-3.19033139717183e-05
-1.60224056528695e-05
-4.05847743973263e-06
-1.50426816661349e-05
-1.21787630895185e-06
-2.86364416603544e-05
-2.45869405734019e-05
-3.22031238452265e-05
-6.59355467277224e-06
-9.29662867392652e-06
-5.34680687676111e-06
-1.65287042964537e-05
-6.77622958465488e-06
-1.10136587100237e-05
-1.91679703965278e-05
-2.01759354287327e-05
-1.88115490560537e-05
-1.49467990508345e-05
-2.38368904538126e-05
-3.69159322556315e-05
-2.90794106817777e-05
-1.98986052270971e-05
-2.15304832997996e-05
-3.18661546729361e-05
-7.70353617904641e-06
-3.82391718675911e-05
-1.01966703632153e-05
-2.87247400495839e-05
-2.10158869486071e-05
-1.44000246870768e-05
-1.27192517414561e-05
-2.32601861888295e-06
-2.3285843732768e-05
-2.56375141046593e-05
-1.58600702579928e-05
-2.16373350871893e-05
-1.11889819984109e-05
-1.42225310138004e-05
-1.15131315877592e-05
-1.78598994043611e-05
-2.44399390489295e-05
-1.90615112471235e-05
-9.62329979513764e-06
-2.9314077314105e-05
-1.0817073640144e-05
-9.49747301663701e-07
-7.05739790041549e-06
-1.67848951346607e-05
-8.52990325329057e-06
-2.89161904365852e-06
-6.07379695767927e-06
-2.9960645897384e-05
-7.42307845275758e-06
-2.15368969238824e-05
-1.43234259460131e-05
-1.79898436984285e-05
-1.96787520904097e-05
-2.00749173799504e-05
-6.33425655373244e-07
-2.20838056913998e-05
-1.26575059937183e-05
-3.014126488689e-05
-2.19884142696965e-05
-1.32562420053375e-05
-1.90466448093912e-05
-2.25438570070072e-05
-2.17352213656451e-05
-2.00628198328421e-05
-1.41036371269651e-05
-1.19665112790737e-05
-2.12073071927616e-05
-1.65527787600199e-05
-2.13061354300317e-05
-5.41642308474614e-06
-1.56942364208638e-05
-6.0035342954772e-06
-1.88355626777069e-05
1.46117535868592e-06
-3.91376613989864e-06
-1.05896516599412e-05
-2.56250501512468e-05
1.02485775851334e-05
-2.36848309334296e-05
-1.21766060471242e-05
-2.19730010918055e-05
-1.95439123604502e-05
-2.49407434285316e-05
-1.91916285344914e-05
1.9770155057294e-06
-2.45101807161946e-05
-2.96005088328494e-05
-2.89839228886316e-05
-1.78458419134863e-05
-1.07879310970714e-05
-9.37712525440849e-06
-1.31583288400447e-05
-1.70475019456511e-05
-3.07659304742865e-05
-2.69439198987873e-05
-2.75868432578538e-05
-3.28658972129588e-05
-1.29939779416251e-05
-1.12267313607883e-05
-1.18520338333854e-05
-4.53680974760707e-05
-1.58550348846747e-05
-1.87778867985232e-05
-1.88520285378012e-05
-1.27516653028499e-05
-4.34025112261269e-06
-6.22509159726573e-06
-1.64561443081799e-05
-1.45666651382186e-05
-1.62983166320509e-06
-2.00798061552049e-05
-2.88494406370347e-05
-5.89231320332616e-06
-1.78918055517842e-05
-7.60617009430544e-06
-2.34261671275343e-05
2.62731216044954e-06
-1.53850225188524e-05
-2.98106108086419e-05
-1.11030159243325e-05
-1.96914042729415e-05
-2.07095599494287e-05
-2.00459654823829e-05
-1.26855364247177e-05
-3.65066158676603e-06
-1.18357430993769e-05
-9.50741138032884e-06
-3.10973110364461e-06
-1.59462515707461e-05
-2.45490101154674e-05
-3.59703950705962e-05
-3.86199248422246e-06
-8.06132616011427e-06
-2.95946563090372e-05
-1.88534935035382e-05
-1.83070055137019e-05
-1.34908854146623e-05
7.96543967795977e-06
-2.18941028576968e-05
-9.09193732550368e-06
-1.67252732391398e-05
-2.74438252166659e-05
-2.62236788523395e-05
-1.59468964796701e-05
-2.95924475950667e-05
-3.01576062840219e-05
-1.23775329730176e-05
3.67629410541653e-06
2.86291898753482e-06
-3.12777909094721e-05
-1.60564843511285e-05
-9.70600005466013e-06
-3.25364435090716e-05
-3.49529082140052e-05
-3.02510160839571e-05
-1.84989081627135e-05
-8.67649022946106e-06
-2.90124647966838e-05
-4.23039303522504e-07
-1.5470409401966e-05
-3.86870601593812e-06
-1.97003010106363e-05
-1.91485839335307e-05
-3.11305149375307e-05
-1.4581724807481e-05
-2.17036997699793e-05
-1.75310006182134e-05
-2.33017847656655e-05
-1.78739231610433e-05
-1.7222995991503e-05
-1.64258008858596e-05
-1.47399515245521e-05
-1.67272219547328e-05
-3.25078511688652e-05
-1.75402936763362e-05
-1.97128293019328e-05
-1.13105548791638e-05
-7.89978063104095e-06
2.1101719442634e-06
-2.02631948417999e-06
-2.68526141751333e-05
-2.34924551024023e-05
-1.94867306350788e-06
-6.40362196107218e-06
-1.75625899855039e-05
-5.14298769335291e-06
-6.4405863664895e-07
7.16852695413306e-07
-2.60209829876777e-05
-9.54438598761636e-06
-1.18672644554758e-05
-1.14101652147942e-05
-1.95431961083031e-05
-1.73031532104576e-05
-2.11264101778043e-05
-8.95608466642804e-06
-3.66896488166188e-05
-1.57595818772388e-05
-7.43740041783988e-06
-3.03914295583842e-05
-1.98629074669889e-05
-1.65516409621563e-05
-1.0166803962915e-05
2.59069013712967e-06
-2.24627343198714e-05
-8.7007951846372e-06
-3.514255654793e-06
-6.30646597121541e-06
-2.87299500944471e-05
-1.76393832468086e-05
-1.46308691282704e-05
-2.22274295169284e-05
-3.70536630663077e-05
-3.67431243724602e-05
-9.13685336737907e-06
-7.47313927699089e-06
-1.15699302878262e-05
-6.10572363402767e-06
-2.2767861177556e-05
-2.69834411726202e-05
-1.60177224142387e-05
-2.73090140325897e-05
-2.19096310088912e-05
-1.81076376034605e-05
8.53731838257781e-07
1.77903233477715e-06
-1.0250476155894e-05
-1.20777669324917e-05
-1.3415483202025e-05
1.0039744962446e-05
-5.83618613439027e-06
-1.61722946543809e-06
-1.83143300033604e-05
-3.0634444452897e-05
-1.48478039732968e-05
-3.22291468153318e-05
-1.50374681504287e-05
-3.63229067801338e-05
-1.97656372646206e-05
-1.2110780003791e-05
-1.43452561569669e-05
-2.65904385213376e-06
-2.79922824531675e-05
-2.99265522250906e-05
-1.9101245427431e-05
-2.38388891976174e-05
-9.416807380633e-06
1.91969506105776e-06
-9.33128360995665e-06
-3.12352049250067e-05
-2.04367753141352e-05
-4.80173273831305e-06
-3.23009128799214e-05
-4.24025274436628e-05
-8.2476398038827e-06
-1.71287188332014e-05
-1.09494981197177e-05
-9.35859710731678e-06
-2.69842781866729e-05
-2.04563927190185e-05
-3.63535051363547e-05
-2.69879641617967e-05
9.51359397107991e-06
-1.88429784570856e-08
-1.41601311609438e-05
-1.7325799899094e-05
-2.40458006827914e-05
-1.11299619830737e-05
-5.95925026533572e-07
-1.80415122272694e-05
-8.86827045683105e-06
-2.94578980578795e-05
-4.22202713343991e-06
-1.26186261829873e-05
-1.52688797179156e-05
-1.47150954514186e-05
-1.2315164581491e-05
-9.5586584043723e-06
-2.01945585088975e-05
8.27359897319713e-06
-1.89439022936032e-05
-7.92868109205571e-06
-3.0134971970369e-06
-1.62189467389164e-05
-1.77250908126735e-05
-1.66709815303986e-05
-1.77757621546473e-05
-1.9154855691017e-05
-7.92663150990164e-06
-7.00807628874711e-06
-3.42374320069883e-05
-1.6509855523415e-05
-1.20298759465026e-05
-3.03004757154764e-05
-1.38939819863822e-05
-2.58810069817203e-05
-2.12061054908662e-05
-9.0851004764895e-06
-1.4780356941231e-05
-2.81305668607174e-05
-1.29446674960376e-05
-1.6619434364923e-05
-1.83940691933675e-05
-2.55018850207593e-05
-1.05641244525877e-05
-4.49356873886309e-06
-1.14226314412596e-05
-1.04278708923064e-05
-1.80314823522973e-05
-6.42404424757331e-06
-1.1138561695134e-05
-1.09113992267929e-05
-2.04151308301646e-05
-8.93225368172775e-06
-3.33258721155092e-05
-3.21578228152214e-05
-2.82658353642965e-05
-1.9740871329517e-05
-1.6930809747119e-05
-8.54461461968547e-06
-1.63089723592469e-05
-1.79412874291956e-05
-1.18102611284637e-05
-2.58169505673203e-05
4.37051048434265e-06
-4.17485832273009e-06
-1.22769031770559e-05
-5.04715215384468e-06
-8.10888656283979e-06
-2.06809181632325e-05
-1.3500134243311e-05
-6.05835356022777e-06
-1.65508718994128e-05
-2.53092980010547e-05
-2.27960822207027e-05
-2.62738837088448e-05
-9.95611913475159e-06
-2.19945983618871e-05
-2.21468845756086e-05
-2.19769438728307e-05
-1.85432721335524e-05
-6.68377341850043e-06
-1.78549267263276e-05
-7.20198144138765e-06
-8.62559529557391e-06
-2.5284407690552e-05
-1.64555810081618e-05
-3.77512619062957e-06
-8.45959326742064e-06
-1.66670528476661e-05
-5.36441177248353e-06
-1.41123972315812e-05
-2.12450804956437e-05
-2.00815115308692e-05
-2.71816648146988e-05
-1.94966696423735e-05
-7.40464130282541e-06
-1.0158794814385e-05
-6.69398637572442e-06
-1.42311052157045e-05
-1.32835730468038e-05
-1.24576384646391e-05
2.11106002483712e-06
-3.97446082347758e-06
-1.4466057994544e-05
-1.17816603851422e-05
-1.63002451064662e-05
-1.01919077042642e-05
-2.27421877209444e-05
-2.4634041682384e-05
-2.33751050689894e-06
-1.42629666991841e-05
-1.69175459815099e-05
-1.84271882652628e-05
-7.24337311477131e-06
-9.5653590201445e-06
-1.71293149295577e-05
-3.4235470253019e-05
-5.64972998941656e-07
-1.57190646235811e-05
-1.1868683943636e-05
-3.44048459947976e-05
-1.49783523091441e-05
-2.21354839303328e-05
-2.79777712680943e-05
-1.32826528256369e-05
-3.52048356879151e-06
-1.5369389234441e-05
-1.0419515360785e-05
-2.32287020131229e-05
-1.57870842100405e-05
1.39527778908463e-06
-2.65312351415861e-05
-3.10276831343158e-05
-2.11631824967054e-05
-1.40308737902133e-05
-1.5600167555518e-05
-1.4120437188894e-05
-1.44058957501366e-05
-1.56226451872563e-05
-3.3101197125234e-05
-2.2910266647481e-05
-1.27870934363178e-05
-1.81976861284674e-05
-1.63595024481025e-05
-2.30348785366227e-05
-1.48454175687346e-05
-1.01476450934869e-05
-2.52808209030292e-06
-1.85085435442287e-05
-2.77460339234297e-05
-7.23457938401429e-08
1.29242018906623e-08
-6.53816117283121e-06
-2.90765721195329e-06
-1.41196950099406e-05
-1.2726894055771e-05
-5.94936431261825e-06
-1.68575633259494e-05
-7.04879476564219e-06
-1.67911237610508e-05
-4.21903722329393e-06
-3.60303781153437e-06
-2.16346134928285e-05
-1.22295059703311e-05
-6.91823718973872e-06
-1.16480085878159e-05
-2.15431602025379e-05
-1.7730387256364e-05
-1.22441097522181e-05
-1.47087756536761e-05
-1.58713206966605e-05
-2.82377703476651e-05
3.80221761661864e-06
-8.34641033171811e-06
-1.63123656910516e-05
-1.96079127793207e-05
-4.06945170024268e-06
-1.91405668512183e-05
-2.99101960370737e-05
-2.17925470592095e-05
-7.37441458505061e-06
-6.31675044559768e-06
-1.9982209755459e-05
-2.98208937449273e-05
3.05448661554691e-06
-5.36270673323996e-06
-9.53453789104982e-06
-2.09549867387757e-07
-7.87434705153043e-06
-2.2657388849488e-05
-3.63344374967906e-05
-1.1995702671994e-05
-2.78947889516402e-05
-2.81138682748209e-05
-1.77742544491996e-05
-2.37075969076398e-05
-1.40796128834929e-05
-2.86814754402344e-05
-1.27250406982524e-05
-2.20270680793561e-05
-1.37284458460666e-05
-1.26600089089719e-05
-1.53382678031119e-05
-1.41937317553128e-05
-2.92983758285559e-06
-1.35983391578183e-05
-4.79766741094705e-06
-2.97811190640175e-05
-3.00336489541959e-06
-6.96905449106124e-06
-1.71488752041419e-05
-1.33577747179575e-05
-5.04654605596375e-07
-2.39390334546423e-05
-2.35737010560951e-05
-2.5629988792325e-06
-3.57378852080541e-05
-1.13882495277808e-05
-2.13559120786409e-05
-1.62781441838902e-05
5.09875947315535e-06
-1.11413559417771e-05
-1.85075368482863e-05
-5.78148948004207e-06
-2.37227493357967e-05
-1.78879003646287e-05
-6.92068654004008e-06
-1.60385040969669e-05
-1.53548510170455e-05
-2.26935809595703e-05
-9.88912575990669e-06
-2.21370113306324e-05
-1.99356657403587e-05
-2.72270828222186e-05
-1.10975254553515e-05
-9.19205189818751e-06
-1.28712372667263e-05
-2.0005809971515e-05
-1.69400127324501e-05
-1.30878588181184e-05
-1.37808600618475e-05
-5.02674756613098e-06
-2.78034917022666e-08
-5.19426905614876e-06
-1.05848614680986e-05
-1.80821918958944e-05
-1.00605460215752e-05
-1.2771199625309e-05
-2.05660739273178e-05
-2.60466456539872e-05
-2.2534723421445e-05
-2.41326857218412e-05
-2.21867564665952e-05
-1.80202147102575e-05
-2.73943859379507e-05
-2.12075494692727e-05
-2.08775857845935e-05
2.74237542640612e-07
1.00315425508126e-06
-1.75858792211434e-05
-1.60640359935968e-05
-6.37633954968706e-06
-7.07169716524179e-06
-9.71348727297877e-06
-1.28323286063592e-05
-2.08126410662077e-05
-1.88304296752377e-05
-2.20291798660726e-05
3.17308516307574e-06
-1.74404564664219e-05
-2.32450123390143e-05
-2.07596231778079e-05
-2.97265138011037e-05
-7.39299274302821e-06
-9.1927991101263e-06
5.38569294757562e-06
-2.16606301873845e-05
-2.16180009932258e-05
-3.65364712425678e-05
-2.02477163572235e-05
-1.59674152997849e-05
-1.75865818150125e-05
-1.31226784212705e-05
-1.56040216554322e-05
-3.38518750172799e-05
-1.13204739228876e-06
-8.9635257719817e-06
-2.63949409876474e-05
-4.58547370953791e-06
-2.01522702022369e-05
-1.8260510629018e-05
-6.6088772977953e-06
-8.12544728040617e-06
-1.36871893643088e-05
-2.53808648833404e-05
-1.74380121343215e-05
-1.74627529898302e-05
-1.86583793195856e-05
-9.28123717423689e-06
-1.1428728648157e-05
-1.8000815799638e-05
-2.97305453917726e-05
-1.6420279185772e-05
-1.40889091517009e-05
-3.8782089461765e-05
-1.03202920840112e-05
-1.65650758140402e-05
-1.74836912735414e-05
-5.86752697405923e-06
-2.58702925437759e-05
-2.82531794885619e-05
2.76077080800812e-06
-1.73216159507158e-05
-3.5786629104728e-05
-1.49809307367526e-05
-6.5515597778795e-06
-3.03787928108765e-05
-1.04831896456574e-05
-1.70102679339867e-05
-1.5514482585419e-05
-1.84912320199014e-05
-1.1988060849336e-06
-2.0144030954812e-05
-1.96457703386902e-05
-2.7329173617964e-05
-3.70619107021392e-05
-1.63674319280591e-05
-1.46001218187134e-05
-2.43312994721283e-05
-8.76996899949995e-06
-1.08389660141313e-05
1.06167707396225e-05
-1.79994356438794e-05
-3.04618495152786e-05
-4.30109192409306e-06
-3.91604186201876e-06
-2.62029429196728e-05
-1.77510832032561e-05
-1.66235622806243e-05
-7.60964499529413e-06
-1.83991432608902e-05
2.58181869745345e-06
-1.26995967034722e-05
-2.2407520694737e-05
-1.65311846743228e-05
-3.18891988944889e-05
-4.66458541542004e-06
-2.12330045165206e-05
-8.82499561914977e-06
-7.8728633364514e-06
9.96277302928392e-06
-2.11470030388274e-05
6.96232601417166e-06
-7.29935525447326e-06
-2.80425175228918e-05
-2.18579655404986e-05
-1.46827050412852e-05
-8.28891568736298e-06
-1.94052429953473e-06
-3.30535675099911e-07
-2.32506444801848e-05
-8.21242415384739e-06
-1.4495501212179e-05
-6.67313993222469e-06
-2.18548763466903e-05
-1.84073398698118e-05
-9.84975784981983e-06
-2.27315198502428e-05
-1.08947585384854e-05
-2.05052919527425e-05
-2.45342635521509e-05
-2.63235401841123e-06
-9.48180848153199e-06
-2.69336630201847e-05
-1.81623740356771e-05
-7.35876491171637e-06
-6.1623311813096e-06
-2.76062902616825e-05
-2.14917241532698e-05
-2.01968347334583e-05
-1.49193319178214e-05
-2.50256954556093e-05
-1.03412642671211e-05
-7.84000796459766e-06
-3.39323353056079e-05
-2.37533085631647e-05
-2.24706126576664e-05
-3.08888011208599e-06
-2.5697965279556e-07
-1.54672117007706e-05
-1.5292945532374e-05
-2.41008260246647e-05
-1.81577930214616e-05
-1.29319406275417e-05
-6.82069951560596e-06
2.71805536872449e-06
-1.71005497212462e-05
-1.19213681568519e-05
-1.19423920830899e-05
-2.15440541414308e-05
-4.5626323687178e-06
-1.87594462578316e-05
-5.42312415283605e-06
-1.87887314535574e-05
-4.49566477534459e-06
1.77680087586085e-07
-2.66279135786255e-05
-2.75752194343494e-05
-2.42537468750374e-05
-1.14153989662388e-05
-1.26985503593913e-06
-1.42866632426446e-05
5.06732826254582e-06
-1.238152868861e-05
-9.17845777024469e-06
-1.4529908259257e-05
-1.84273028023574e-05
-1.70559693215138e-05
-1.16201683853969e-05
-3.94014765928314e-05
-1.86567195181024e-05
2.7862287427084e-06
-1.56863109217943e-06
-3.42140737468066e-05
-1.67964742644746e-05
-1.33750082259458e-05
-3.82110744499834e-05
-1.52401243374639e-05
-1.5434552406688e-05
-2.58592342690551e-05
-9.30399123641102e-06
-1.92110596837073e-05
-1.31479403163467e-05
-7.89747040970209e-06
-1.19862883554878e-05
-2.15174725540839e-05
-3.65214038179067e-05
-1.2130395747108e-05
-1.3789101410649e-05
-2.33226813712071e-05
-1.57696264915332e-05
-1.64744897987797e-05
-8.82711446593969e-06
-1.22781345436212e-05
-1.9281683092521e-05
-8.14137958323551e-06
-1.36119265189238e-05
-3.24400934746261e-06
-1.24637085519268e-05
-1.69467717083658e-05
-1.74644520441445e-05
-2.6740135641703e-05
-3.74786704186326e-06
-1.02513259826224e-05
-1.93002559797293e-05
-2.60897916019694e-06
-2.4988607520098e-05
-7.68716504097919e-06
-2.88039653633141e-05
-4.13933869231636e-06
-1.92614121775689e-05
-2.55630996359845e-05
-9.87038360927136e-06
3.22125880290745e-06
-3.03515808861319e-05
-3.15940389463945e-05
-1.63050061212456e-05
-1.55833498335109e-05
-9.15615542190646e-06
-1.86480240218925e-05
-3.86969864373098e-05
-9.73163486038134e-06
-2.4956676667498e-05
1.42635431215828e-06
-2.61734878830762e-05
-2.75731887770812e-05
-2.59573395752751e-05
-4.86885925163151e-05
-4.62675808432347e-05
-2.06221844212533e-05
-9.42014355577385e-06
-2.15922216662553e-05
-1.57129270645186e-05
-2.05903536762723e-05
-1.16767807713428e-05
-9.14106210579953e-06
-2.86414829682654e-05
-2.50488070877166e-05
-1.01168034296377e-05
-2.16649107851419e-05
-2.91501672060798e-05
-1.82284896380824e-05
-1.70014195970887e-05
-2.57830221837458e-05
-1.36261744998416e-05
-2.74813641082422e-06
-3.69917227611631e-06
-1.31563456038735e-05
-9.9138162127505e-06
-1.26176247484103e-05
-2.70054913217968e-05
-3.73146273830886e-05
-1.20653241001281e-05
-1.39971752595142e-05
-1.43242377698278e-05
-1.25170027288198e-05
-9.74647258200234e-06
-2.0511652174229e-05
-2.78257896311057e-05
-2.48420025571408e-05
-1.79421515293376e-05
-5.6228475422319e-06
-2.58838912442147e-05
-2.03748579616631e-05
1.2364989121022e-05
-9.01679923094799e-06
-1.90954872939805e-05
-1.90720826208123e-05
-5.37679618525945e-06
-1.71897190137492e-05
-2.57788625443402e-05
-1.69046417300219e-05
-1.79106265214126e-05
-1.55950935761181e-05
-1.50609589393598e-05
-5.83087551557468e-06
-7.29883642989869e-06
-1.57565797467257e-05
-1.85090100128428e-05
-2.25917339922669e-05
-5.01183818681823e-06
-3.21275482114764e-05
-2.28827526984131e-05
-1.34176897264394e-05
-4.93806257974569e-06
-1.71196921119956e-05
-1.85290353621153e-05
-1.07394915276521e-05
-2.17132958104189e-05
-1.73234711760108e-05
-1.49244702831121e-05
-1.49906742085324e-05
-1.26007367694588e-05
-2.92229665848414e-05
-2.87796020835876e-05
-2.72241261398642e-05
-2.99970602561148e-05
-1.1693814518119e-05
2.66682075701092e-06
-2.93645024060523e-05
-1.32925168608364e-05
-1.81046043971643e-05
-1.96513952634847e-05
-1.42049803047966e-05
-2.09435258078125e-05
-2.21466972022088e-05
-3.34798411317032e-05
-1.08358702290795e-05
-7.74771810884863e-06
-1.2777735792135e-05
-1.94428861143947e-05
-3.37355836365892e-05
-1.96684796574777e-05
-1.41326619280736e-05
-8.54928189490464e-06
-8.97779836135578e-06
-2.42974144842369e-05
-3.87781912233062e-06
-4.41314325335233e-06
-1.17368434016717e-05
-1.24384038956908e-05
-2.33245302994809e-06
-1.77963765621393e-05
-2.88382843011692e-05
-2.42758348889365e-05
-1.45334789169243e-06
-2.01969231741556e-05
-8.42285146694599e-06
-2.47461368223181e-05
-1.37366736357212e-05
-3.72548022591583e-06
-2.00017274630953e-05
-1.84229366614864e-05
-6.7718803246201e-06
-4.79354651646677e-06
-1.27428215111998e-05
-9.6147571889241e-06
-1.34988929109e-05
-4.10015352735599e-06
-3.34716901420965e-06
2.29865203536593e-07
-1.10606090812238e-05
-2.86207190575872e-05
-7.3841670267028e-06
-7.20981532069485e-06
-6.36924329420428e-06
-2.01062365224806e-05
-2.01047378960275e-05
-2.27016249535739e-06
-2.44970448756129e-05
-2.62397211395761e-05
-2.06167107833376e-05
-2.56679116520192e-05
-4.10680993636725e-06
-1.59661516912983e-05
-1.30576317068876e-05
-1.2895388318056e-05
-1.68224195456425e-05
-2.86894324474127e-06
-2.06880444568242e-05
-2.41445757840647e-06
6.88543086589588e-06
-2.51243464057673e-05
-9.46658653693845e-06
-2.26287781322654e-05
-3.11235096377284e-05
-2.80101370901061e-05
-1.67321312364632e-05
-1.747590653039e-05
-2.78860509365741e-05
-2.75707894305076e-05
-2.97935582889931e-06
-1.55735033903607e-05
-1.98363331243756e-05
-2.44026936333306e-05
-1.43869004041081e-05
-2.12992760460603e-05
-1.93635811995088e-05
5.46916463718613e-06
-2.87857729314478e-05
-1.81772724049055e-05
-9.19268338986494e-06
-1.42671382508463e-05
-1.18616894299359e-05
-1.14924646207424e-05
-2.91859439059727e-05
-1.68253914080577e-05
-3.47360102256376e-05
-1.42795042346786e-05
-2.13123633247203e-05
-1.47040588352357e-05
2.00266987894612e-06
-2.18422204597308e-05
2.34786328813224e-06
-3.34087386933026e-05
-1.30865240260014e-05
-5.50346152812629e-06
-2.34637151441253e-05
-2.74582623816852e-05
-1.23341016244946e-05
-2.75610920614705e-05
-3.71430122925807e-05
-1.27921052778299e-05
-3.21310112415485e-05
3.81044219026464e-06
-9.82898149167631e-06
-4.90546165933492e-06
-3.30672434523464e-05
-2.85124480374132e-05
-2.28003223836433e-05
-1.02997012645067e-05
-3.22217186534951e-06
-2.441728874436e-05
-1.07261864160547e-05
-1.42891664452044e-05
-1.30298099078032e-05
-2.91601846197908e-05
-2.36186437805156e-05
-1.35892020734735e-05
-8.76556702913837e-06
-3.51592082360993e-06
-1.27052708995725e-05
-2.15457647594872e-05
-2.33289780687354e-05
-1.54701964715246e-05
-1.27555291178655e-05
-1.46863382825913e-05
-1.21695591414303e-05
-8.07908897246917e-06
-2.46248128124313e-05
-2.1593668673097e-05
-2.58407268859155e-05
-1.93399746867518e-05
-1.09148185275222e-05
-2.7198771178533e-05
-2.23833767012478e-06
-5.36482558669876e-06
-1.16886639166094e-05
-6.96250150344046e-06
-1.7100906881299e-05
-1.27408890267892e-05
-1.19732377226878e-05
-1.75404084488477e-05
7.16804241252933e-06
-1.74479616095666e-05
-3.6680500148654e-06
-1.02950256126232e-05
-1.52740900077126e-05
-2.46660403248785e-05
-7.33590004595029e-06
-5.11229049360632e-06
-1.27568856911985e-05
-9.43904272708238e-06
-5.39398383938416e-06
-2.27519896426787e-05
2.72430785743791e-07
-1.67000170187466e-05
-2.53379281626379e-05
-1.05481283280588e-05
-2.37993029659093e-06
-1.72880406508465e-05
-2.29914052532638e-05
-3.49535665339328e-05
-3.57282665647395e-05
-1.2876586439257e-05
-8.27899633184726e-06
-7.84495091256601e-06
-1.66424405197446e-05
-2.94400949657841e-05
-1.52709473591526e-05
-1.3963583164499e-05
-2.45617602129842e-05
-1.50977981141703e-05
-2.2189428383961e-05
-2.57725473510819e-05
-1.63732218570227e-05
-5.73541277937866e-06
-2.23654588556874e-05
-2.04048025470302e-05
-1.43127810892199e-05
-2.16588939553703e-05
-1.20657126383357e-05
-1.34704771030025e-05
-4.2717981085211e-06
-1.32588856098272e-05
-8.20130073003984e-06
-2.33017803678843e-05
-3.55457732154483e-06
-1.20162401102176e-05
-6.78259509025879e-06
-2.72488485748516e-05
-1.69718071740209e-05
-3.83427871757342e-06
-2.60231358116721e-05
-6.5906550297543e-06
-8.92412232490018e-06
-2.68206906877744e-05
-4.58762627817085e-06
-1.85708355198248e-05
-3.1007444439078e-05
7.88501860042696e-07
-1.32792027420076e-05
-3.67210442122293e-05
-1.26453093656471e-05
-1.21712822763901e-05
-3.77509493547673e-05
-1.76032209488458e-05
-2.77749172338705e-05
-1.40239772852057e-05
-2.29602732874414e-05
-7.90710317418992e-06
-1.68246781075326e-05
-1.63064916234407e-05
-6.09210749539718e-06
-9.49487824562457e-06
-1.62985808857262e-05
-2.74708901369917e-05
-1.94295175648203e-05
-8.77918349135623e-06
-2.95465586988119e-05
-1.04426824156519e-05
-8.97467672820537e-06
-2.54187854818448e-05
-1.2023031500877e-05
-8.20571314375561e-06
-1.89867432075724e-05
-2.07108733016008e-05
8.78680197130917e-06
-2.00543867434339e-05
-1.02006809894434e-05
-1.77661730878055e-05
-1.30614189337189e-05
-9.17266168366968e-06
-2.95745280932315e-05
-1.20357563029093e-05
-9.62745459127501e-06
-4.05810737846568e-05
-2.68762701002443e-05
-8.63025300072394e-06
-1.32411666775367e-05
-2.54826329039061e-05
-3.49143527173921e-05
-1.49197112860034e-05
-1.20602602243922e-05
-1.16384922071739e-05
-2.35944115569567e-06
-9.39689047225606e-06
-6.79349314230387e-06
-5.78963499851802e-06
-2.82251081541148e-05
-1.13807480385285e-05
-2.79498856058752e-06
-2.25213422928307e-05
-1.8857085163088e-05
-2.1265084041596e-05
-1.13469658893361e-05
-6.55326859521281e-06
-1.0061681426914e-05
-1.56704792119569e-05
-3.03974099078181e-05
-2.71810851709884e-05
-2.92038092995214e-05
3.11517579732983e-06
-8.86153968136776e-06
-2.54923902303811e-05
-2.74771756784531e-05
-2.01462237784642e-06
-1.89550092251991e-05
1.01194079334741e-05
-1.67142667569543e-05
-2.35277820932592e-05
-3.95392906311495e-05
-1.29514400011974e-05
-1.35083335859565e-05
-1.42936666657729e-05
-1.04326869335671e-05
-9.24114013406307e-06
-2.22516643887705e-05
-3.12564740712368e-05
-2.67018176820469e-05
-3.94346712835274e-06
-1.4531925404598e-05
-1.2973147900231e-05
-9.15081436401688e-06
-5.03541901083157e-06
-1.42604397461032e-06
-2.10053561650729e-05
-1.15471972101624e-05
-1.39459148149438e-05
-1.82960668352028e-05
-4.10742536969708e-05
-2.31273145685627e-05
-1.85514630175706e-05
-1.49543569605863e-05
-2.05053493304125e-05
-2.50122729223105e-05
-1.26321184527105e-05
-9.03102944167506e-06
-1.35753951370313e-05
-2.16217275419202e-05
-9.61291279814226e-06
-2.01380359420545e-05
-6.80140343823856e-06
-2.42924727670934e-06
-9.52980304540963e-07
-1.81501521583956e-05
-1.55439845262821e-05
-1.49896082660643e-05
-1.78925980387854e-05
-2.23064306281631e-05
-2.4682347877357e-05
-2.40309927976453e-05
-5.89573892352391e-06
-2.61595578803596e-05
-2.34133774580944e-06
-1.88940256271962e-05
-2.7528188625721e-05
3.7569909455354e-07
-3.85291241467997e-06
-2.09060501079778e-05
-1.01331635475755e-05
-9.01489046600828e-06
-2.75235417488806e-05
-2.39160642020275e-05
-2.64000627376297e-05
-3.9139855340059e-05
-6.63698143607666e-06
-2.50687070469091e-05
-1.36173894880821e-05
-6.03030224747337e-06
-9.85877222105968e-06
-6.15760366967325e-06
-2.056906127677e-05
-2.34200769639501e-05
-2.5619993398746e-05
5.57836679115618e-06
-2.65944451997454e-05
-3.1026918692562e-05
-1.69682245476222e-05
-5.27749804602542e-06
-1.25718355174431e-05
-1.04744528578934e-05
-3.42169741394782e-05
-3.51331276834431e-05
-1.62590173456954e-05
-2.1716585907408e-05
4.29293817437335e-07
-2.3645904097492e-05
-5.1287211939927e-06
-3.49871131453893e-05
-2.27604396297552e-05
-1.52803771688213e-05
-2.14596157191742e-05
-1.34155925600689e-05
-2.39211116318439e-05
-3.61086768307137e-05
-4.20202978269923e-06
-1.28009976688833e-05
-2.69705414668752e-05
-1.92288648716086e-05
-3.80177989945662e-06
-6.52680949893964e-06
-1.73303838633623e-05
-2.64130248288375e-05
-5.9129834026806e-06
-8.14586565528697e-06
-9.40752257691746e-06
-1.19097822552614e-05
-1.92189584604759e-05
-2.09447812778342e-05
-1.6591888488128e-05
-1.08675390723944e-05
9.6529537368749e-06
-2.24728669974804e-05
-3.04674369698394e-06
-1.34075391178538e-05
-1.03417675541282e-05
-1.29604040083246e-05
-2.42677506011538e-05
-1.94225304831075e-05
-1.78365702369744e-05
2.46020879885708e-06
-2.38946556208145e-05
-1.49352957518709e-05
-2.68254764454903e-05
-1.0385775227559e-05
-9.61148038070883e-06
-8.49614303846281e-06
-2.3362804068792e-05
-1.56164340013785e-05
-3.55093278803157e-06
-1.31580586702825e-05
-2.44347628556734e-06
-7.14536882469577e-06
-2.24028745419001e-05
-2.26339799863951e-05
-1.05186979081915e-05
-1.59726698979099e-05
-1.93088725584739e-05
-5.03748166130656e-06
-8.94941740442571e-06
-3.71885787056658e-06
-2.08335164364124e-05
-1.17446675162269e-05
-1.7177950849403e-05
-2.71359362428759e-05
-2.28403782074545e-05
-7.37747183723801e-06
-1.79453244937463e-05
-2.53787385948421e-05
-1.2022273965685e-05
-1.68258925573706e-05
-1.35922444777224e-05
-3.37998932931596e-05
-2.94545892072798e-05
-8.00684373564104e-06
-1.86494145956758e-05
-1.25339606485476e-05
-1.02660182199819e-05
-2.99961441298431e-05
-1.74160976088885e-05
-2.35474569231315e-05
-1.03659847063245e-05
-9.96300418695994e-06
-1.25862515300546e-05
-1.92329984394448e-05
-9.62782979382079e-06
-8.70768512594377e-06
4.59937195543741e-06
-1.58287859628781e-05
-2.23185281599813e-05
-1.22759612031941e-05
-1.41685123326389e-05
-3.1171834797564e-05
-3.05529516799605e-06
-4.54597904685709e-06
-2.0357609913127e-05
-2.08156377379911e-05
-2.5834240068251e-05
-8.07425865852943e-06
-1.17588563442366e-05
-7.5163942732408e-06
-1.95035123590407e-05
-2.61215586000427e-05
-1.65886725071191e-05
-2.99115766402439e-05
-2.31597904462973e-05
-1.7889999272841e-05
-4.23780757586547e-06
-2.44561422997328e-05
-1.35912454616731e-05
-1.15545920903398e-05
-2.45665145681439e-05
-1.32023835312635e-05
-1.81512022081275e-05
-3.03377461187449e-05
-6.98387010534727e-06
-1.51432730719023e-05
1.0518291712271e-06
-1.34996092531252e-05
-1.57378170629667e-05
-2.66408512929754e-05
-2.11434670463606e-05
-1.43431916284578e-05
-9.29395711024538e-06
-1.56330113415383e-05
8.25234030932871e-06
1.35742008572281e-06
-1.96817492712056e-05
-2.10961839259301e-05
-1.28021149442162e-07
-2.58114438905723e-05
-1.3687907076536e-05
-1.11542585286123e-05
-1.89610706566125e-05
-1.29576913847194e-05
-1.63031500641111e-05
-2.52903270469149e-05
-3.32886849013581e-06
-1.91955419025408e-05
-4.09772729829989e-05
-1.53554338414744e-05
-3.40877629313255e-06
-1.49908922250449e-05
-1.99173983380292e-05
-1.79469173138157e-05
-3.47306890569077e-05
-1.59630853519357e-05
-1.45874741640769e-05
-1.50158978483381e-05
-1.72267698098483e-05
-9.44265979057057e-06
-9.56467460505407e-06
-1.59923313324641e-05
-4.83147872712179e-06
-1.2293244188709e-05
-2.79898032553305e-05
-2.57961988547766e-05
-9.3827923212415e-06
-1.88804165466116e-06
-4.23171595391953e-06
1.61229571392893e-06
-3.00703592168994e-05
-4.1966388990966e-05
-3.80546322416391e-05
-1.42591927880992e-05
-8.6165107136866e-07
-1.5359334224142e-05
-3.40902939377643e-05
-1.23981928285464e-05
-9.92877877828904e-06
-6.3855996074597e-06
-1.80837673729769e-05
2.12146045000848e-06
-5.34514034229771e-06
-2.99391442798937e-05
1.59031689172955e-05
-1.5585286980888e-05
-1.54934790853993e-05
1.48335446028911e-06
-2.18101692397208e-05
-1.38759682963685e-05
-7.74310941595919e-06
-1.45487993865687e-05
-3.80948049243197e-06
-1.96948696510846e-05
-1.51286861960927e-05
-2.86123735881598e-05
-2.93645551418876e-05
-1.97614117164047e-05
-2.65308279583252e-05
-2.54424175814112e-05
-3.24634101137917e-05
-2.77813398239177e-05
-1.6273184137558e-05
-2.07203610941585e-05
-9.98838897763796e-06
-2.8187314792725e-05
-4.15055794568431e-06
-6.33293163007781e-06
-2.435645956881e-05
-2.02212078695294e-05
-4.38146003801617e-06
-2.41289238235274e-05
1.95245061332088e-07
-1.16161562137288e-05
-1.33827790413621e-05
-1.329354316073e-05
-1.48118872104666e-05
-3.46686285853685e-05
-1.97904547811736e-05
-3.6152328717735e-05
-1.08899466130876e-05
-3.16183643879881e-06
4.5418007131264e-06
-1.19807709956551e-05
3.37731932139596e-06
-1.42307215702763e-05
-2.17276062503126e-05
-1.29118285117995e-05
-7.35738427337579e-06
-7.86785527048221e-06
-4.64092102608744e-06
-1.82772818599525e-05
-2.99104752546669e-05
-1.16579672208433e-05
-1.57571035852965e-05
-3.75000695247311e-06
-2.00727732491662e-05
-1.80112481965285e-05
-1.28552068125573e-05
-4.17231471537756e-07
-3.6221797999904e-05
-2.36703477380793e-05
-5.20149284424768e-06
-1.45263126576886e-05
-3.83477828889801e-06
-4.20183744366195e-06
4.41126546475314e-06
-5.84566569488591e-06
-4.54197759656297e-06
-2.59310053336602e-05
-1.37646199016466e-05
-2.11086509155125e-05
-2.1542742613171e-05
-2.446098960495e-05
2.53373257501291e-06
-2.67165760838e-05
-9.0108741030503e-06
-9.20253353310695e-06
-1.9263993299825e-05
-4.22701007984226e-05
-3.5051815799803e-05
-1.68440165350799e-05
8.21249343812714e-07
-6.14185711922483e-06
-9.9154484231009e-06
-1.70376487734785e-05
-2.54176633370886e-05
-1.76685405135122e-05
-3.22016190543616e-05
2.04365782620979e-06
-2.42328701711406e-05
-3.24842953401457e-05
3.66118088155261e-06
-1.72948485689534e-05
-8.81239040108145e-06
-2.05325659151658e-05
-8.8450549655355e-06
-1.96003969513566e-05
-1.81855467540443e-05
-2.04535937949787e-05
-2.06809301264757e-05
-2.4376981310559e-05
-1.67964914893361e-05
-2.8897776602078e-05
-1.34482425373694e-05
-1.36017388006941e-05
-1.96779861305702e-05
-1.91650952912262e-05
-1.23097569473777e-05
-1.65648940485332e-05
-6.42839797522458e-06
-1.23953376266923e-05
-3.1933597999007e-05
-1.41194809904361e-05
-3.6553244095125e-06
-1.37904392864358e-05
-1.74939368595593e-05
-1.11816807809751e-05
-7.50920884800346e-06
2.47980579461575e-06
-1.21812042822273e-05
-2.08109231525141e-05
-2.41276560591958e-05
-7.23508117547902e-06
-8.57676612383235e-06
-2.89812739199247e-06
-2.34377161298193e-05
-2.99997403988454e-05
-3.84516428849199e-06
-2.66589107992916e-05
-6.892723120778e-06
-3.33787976669848e-05
-2.88670541639787e-05
-3.76946218306484e-06
-3.20208029650331e-05
-5.47892416999714e-06
-9.45422964653883e-06
-1.83094529641939e-06
-6.0800916997261e-06
1.06032363228324e-07
-7.33603036119863e-06
-2.8520248697678e-05
-1.52619723267875e-05
-6.58732638376991e-06
5.1361208837044e-06
-1.26747365182476e-05
-2.31450117397612e-05
-1.78478135462667e-05
-1.07072430129451e-05
2.47300548024646e-06
-2.7690080766388e-05
-2.50711822903824e-05
-2.21542856233712e-05
-3.54286735242775e-05
-1.97668753013923e-05
-4.36387438694703e-06
-1.51156661971698e-05
-1.54031656542335e-05
-4.86994423574324e-06
-9.62640612512515e-06
-3.42347578575612e-06
-3.79307415576498e-06
-2.6702833358839e-05
-1.4781131564703e-05
-2.3450663967272e-05
3.34637065644731e-07
-2.571689628716e-05
-2.39787087139261e-05
-1.73110428708865e-05
-1.18293015040518e-05
-4.13456399384935e-05
-6.96639023062226e-06
-5.02344891441828e-06
-2.24512072809981e-05
-1.44102091876555e-05
-5.27003576696522e-06
-2.72400319213463e-05
-1.71731779454779e-05
-6.05643309313668e-06
-1.91584193189196e-05
-9.0965603541148e-06
-1.52384866859651e-05
-1.47268650390572e-05
6.40187150264339e-06
3.55881842092799e-07
-1.00941538490107e-05
-8.15077948564054e-06
-2.55707350965598e-05
-2.06448921075729e-05
-1.62768831654424e-05
-2.6195645626932e-05
-1.38810897707378e-06
-1.04462292838092e-05
-1.52822282731004e-05
-1.92211144953145e-05
-1.68121955584111e-05
-1.8567811829946e-05
-1.43541106747508e-05
-1.5777522884733e-05
-2.54905621477135e-05
-3.65152034916214e-06
-8.54509899983468e-06
-2.33047869949694e-05
-1.9139270696666e-05
-6.39589427719337e-06
8.52841401807059e-06
-1.05661250309014e-05
1.2025537025615e-08
-1.93831880796609e-05
-1.25570166395548e-06
-2.14144696043669e-05
-1.93227406166587e-05
-2.2827978459086e-05
-4.07556004020462e-06
3.98318354556094e-06
7.00660565347917e-06
3.13812515661441e-06
-1.78610087835115e-05
-6.38201686048839e-06
-2.25930521934289e-06
-1.95189614181232e-05
-3.48273463771483e-05
-3.1599538503748e-05
-2.61383222635401e-05
-6.56717850746533e-06
-1.73487026481013e-05
-2.39381073572785e-06
-3.67764846045909e-05
-1.989565022604e-05
-1.50228415148991e-05
-2.74114729056297e-05
-2.79886318352364e-05
-1.20091283354677e-05
-1.80571524495856e-05
-4.87306044617934e-06
-3.47835649526537e-05
-1.27937617186107e-05
-6.78364168303636e-07
-1.9404778904033e-05
-2.00771057625923e-05
-2.72426191343608e-05
-5.38146299570985e-06
-2.92926785724406e-05
-2.00066046532955e-05
-2.74959761130839e-05
-2.93658420915373e-05
-1.28932286742611e-05
-2.638075563446e-05
-4.11933069641628e-06
-1.83808540838035e-05
-7.42927219064542e-06
-2.40568698866318e-05
-3.04721581250165e-05
-1.018229985773e-05
-8.82541082999634e-06
1.87524484080236e-07
-8.78746794866704e-06
-1.65525552577387e-05
-1.36088210627124e-05
-1.34734102978495e-05
-3.0137696112988e-05
-2.34215850203612e-05
-1.1255106231769e-05
-2.05635872947928e-06
-1.74758110627989e-05
9.81946772008393e-06
-2.46144623342219e-06
-2.29965707192604e-06
-2.52640539556974e-05
-2.13299424971367e-05
-2.50987131812814e-05
-1.74236635703932e-05
-6.0139429893451e-06
-3.20978960064682e-06
-1.30905073004456e-05
2.15212258558165e-06
-2.45821152347568e-05
-7.83875563584205e-06
7.75527400696827e-06
-1.99520832281835e-06
-9.56451273970244e-06
-3.67225160106385e-05
-8.57173411627001e-06
-1.2434361952618e-05
-1.1008613340071e-05
-8.18351114332043e-06
-2.65177966165303e-05
-2.05572085512901e-05
-3.19401252493717e-05
-3.43626202787605e-05
-1.12748132269687e-05
7.93704881692309e-06
-1.53473682993436e-05
-1.73568250480815e-05
4.56911330287238e-06
-1.87366063188412e-05
-2.26582150899176e-05
-7.18246312723742e-06
-1.48689499219144e-05
-2.69852064799662e-05
-3.72904111077013e-06
-1.14123189930883e-05
-1.71540238366217e-05
-2.5515279538998e-05
-2.176324112376e-05
-1.47592071656443e-05
-3.96535319740733e-06
-2.39001477206976e-05
-1.8873194449089e-05
6.73971870226963e-06
-3.59847832538503e-06
-8.39870284269494e-06
-2.36068277497037e-05
-1.42775221617025e-05
-2.86729384416264e-05
-1.37987358352074e-05
-1.00979204311664e-05
-1.6318619821394e-05
-3.0814032033337e-05
-2.56466861815568e-05
-1.41768029023321e-05
-1.78003222091359e-05
-1.59476189289005e-05
-1.86223493859486e-05
-2.51051768131925e-05
-1.01388582055121e-05
-2.08522201708946e-06
-7.32160865897539e-06
-2.46871164407582e-05
-1.34208006933447e-05
-1.0762946206336e-05
-2.19848319936457e-05
-1.95166467269716e-05
-2.42051569408799e-05
-2.12850607079148e-05
-3.36318552663095e-05
-1.28595567699547e-05
-1.58398730484897e-05
-1.00766808931518e-05
-1.02868566486048e-05
-1.92230670739356e-05
-2.40066764891607e-05
-2.58784530862179e-05
-2.21076125011457e-05
-8.44879614155995e-06
3.33297342700249e-06
-1.17768689422264e-05
-1.92583154869745e-06
-7.84383878946004e-06
-1.51529616363556e-05
-8.71750795398345e-06
-2.18237208415382e-05
-1.15165607514194e-05
-7.66920218822493e-06
-1.11036418918428e-05
-2.55455840859206e-05
4.7153046782827e-06
-1.10532473849827e-05
-1.34821014839448e-05
3.09352701153722e-06
-8.91382869658154e-06
-3.75962233868612e-05
-2.03191515091711e-05
-3.51795124759068e-05
-1.4607123746547e-05
-1.46696560541563e-05
-1.13665955707042e-05
-2.30635285104026e-05
-1.73475972978461e-05
-2.03895397927849e-05
-1.93770414638089e-05
-8.73753753072467e-06
-1.82676945141453e-05
-7.75968994630762e-06
-8.98156765695646e-06
-2.72565701313253e-05
-2.45653272882393e-05
-3.6440735126899e-05
-1.29199409018142e-05
-2.43644528212082e-05
-1.4726685534507e-05
-2.53139081967178e-05
-2.45183139255312e-05
1.16128969810159e-05
-2.94088835655248e-05
-1.44526214689511e-05
-1.61048360536223e-05
-1.14667764908013e-05
-1.84327768478563e-05
-1.87556362496325e-05
-1.32612468302951e-05
-1.40703275666771e-05
-1.12197707859034e-05
-3.674543935525e-05
-1.30439940471459e-05
1.00564483446159e-05
-3.11395740020404e-05
-1.48058023360093e-05
-8.76990967418017e-06
-7.4585486510675e-06
-1.6387815583845e-05
-3.26001545904672e-06
-2.99330360569254e-05
-1.12049630642974e-05
-9.15114391521741e-07
-1.45302730894666e-05
5.96080055121171e-06
-2.58930317047796e-05
-7.46839534300838e-06
-1.01774227978532e-05
-2.64226366475211e-06
-1.56939002215752e-05
-1.41864089729192e-05
-7.45414981819078e-06
-6.87289770104257e-06
-5.2682438417211e-06
7.44695893913146e-06
-2.20915983215118e-05
-9.20446020063376e-06
-8.31135476920742e-06
-3.23865115669389e-05
-7.3702271165922e-06
-6.01578816345937e-06
-3.01922615612816e-05
-2.58500632048175e-05
1.39173531362923e-06
2.37756569155108e-07
-2.0791293088072e-05
-2.25631416787311e-05
-2.53462102950196e-05
-1.07364198065247e-05
-2.05515144034945e-05
-1.44537014158119e-05
3.48737176907921e-06
-1.51682154852786e-05
-3.19107975152643e-05
-1.25285873397877e-05
-1.05738647520953e-05
-2.87292871860705e-05
-2.68070897926577e-05
-2.00719614124767e-05
-1.6233378193991e-05
-1.08079256300221e-05
-1.97486374103548e-05
-1.96309659264676e-05
-1.7738722848272e-05
-3.02044679652001e-05
-2.51485473957468e-05
-2.24654112114395e-05
-2.10390194762001e-05
-4.41834926448995e-05
-1.54749779427158e-05
-3.36754567692906e-05
-1.17500876077656e-05
-1.14274463927508e-05
-2.17596294378483e-05
-9.67475879481382e-06
-1.61584017777471e-05
-1.42069169220873e-05
-1.20863826020719e-05
-1.85096899091311e-05
-8.63721244672417e-06
-2.24209290365497e-05
-1.23178143584759e-05
-3.04574885840038e-05
-1.89812236540073e-05
7.05230017186129e-06
-3.18030726599853e-05
-2.96897239495054e-06
-2.26689649295241e-05
-2.29491778637996e-05
-1.40116047720824e-05
-2.45967920954698e-05
-6.469152138407e-06
-1.04197068726508e-06
-8.79398503431319e-06
-9.49147563681215e-06
-1.15066490659516e-05
-2.25214258751439e-05
-1.57799075065582e-05
-1.99473881706173e-06
-2.3132089065892e-05
-1.81258192744058e-05
-1.7581815046287e-05
-2.15455107691333e-05
-1.66950821431484e-05
-1.31382511257986e-05
5.2985649402253e-06
-3.06351704029214e-05
-1.44402499275919e-05
-2.53072129097868e-05
-4.76474968192545e-06
-2.12977268164059e-05
-3.08156706353767e-05
-1.40763246883222e-05
-3.00691279158218e-05
-3.26575202244218e-06
-1.21330828162272e-06
-8.26427845412985e-06
-2.81707198263711e-05
-1.22597251612771e-05
-5.73771247751062e-06
-3.65428266038607e-06
-1.09747966676693e-05
-2.77957232278969e-05
-1.4053761067024e-05
-1.23197658380338e-05
-7.61421991872701e-06
-1.50421092098961e-05
-1.62391323107367e-05
-1.56866299647208e-05
-2.06135986000426e-05
-2.65641283575855e-05
-1.97169455140461e-05
-1.54293486672996e-05
-9.66464820327542e-06
-2.34832496857903e-05
-1.7185380452388e-05
-1.571383941842e-06
-4.09567548867228e-06
-1.03716088635873e-05
-1.37142600928371e-05
-2.25039579316044e-05
-1.14198997335197e-06
-2.66027116108446e-05
-1.71791516019822e-05
-5.16877590359942e-06
-2.19543654339639e-05
-3.47665340695414e-05
-5.89249702362637e-06
-1.85625694208627e-05
-7.88701226000957e-06
-1.64717689420846e-05
-2.65330617691839e-05
-2.53265797844698e-05
-2.61410294831633e-05
-2.82421477704542e-05
-2.47850482875694e-05
-2.68297190224735e-05
-1.29400102958954e-05
-7.41170277478969e-06
-1.98047247882163e-05
-2.64276091245542e-06
-9.16978864810355e-06
-2.01639556429239e-05
-2.99155284551806e-05
-2.28093614872318e-05
-1.62514401007733e-05
-2.61892303062591e-05
-1.69108944653599e-05
-2.18691217829412e-05
-1.82493646461303e-05
-1.67291640167455e-05
-2.9784383315198e-05
4.27389867083135e-06
-2.90196527808273e-05
-1.69358851438836e-05
-2.06650686806551e-05
-2.42173333752945e-05
-2.24216776173828e-05
3.20727927258672e-06
-2.55559214349007e-05
-2.71907003884957e-05
-2.69331555725773e-05
-8.34792261686941e-06
-2.73709796979202e-05
-1.95286207819796e-05
-4.3957747645787e-06
-1.81219157084441e-05
-6.69225314402584e-06
3.11230652707023e-06
1.9889889351207e-07
-1.63448814806488e-05
-1.02319748105527e-05
-1.38207539342613e-05
-3.94585703914625e-06
-3.21489246863447e-06
1.13499768835089e-05
-1.7308119713631e-05
-9.63664668138586e-06
-1.06940441516574e-05
-2.51705753169889e-05
-2.34319752904308e-05
-1.52965558749499e-05
-2.32224509971336e-06
-6.02624112694663e-06
-7.38200767660396e-06
-1.67235018009538e-05
-3.15500537119656e-05
-9.42141884601257e-06
-2.00829316703499e-05
4.7598333254456e-06
-2.48690859161719e-05
-2.36147852965402e-05
1.36582327396876e-06
-1.03841870092235e-05
-1.77434993003702e-05
-6.85359090764536e-06
-1.15247109629689e-05
-2.59738336874396e-05
-1.36943226384129e-05
-3.18519889657555e-05
-9.88000796371636e-06
-2.69608797292113e-05
-2.28176766248065e-05
-2.74129432783504e-05
-3.05043434472287e-05
-3.20068037646427e-05
-1.48371025136233e-05
-3.11584619374569e-05
-9.00952876535614e-06
-2.48500314803228e-05
-3.20314799156533e-05
-1.4301433773053e-05
-1.36670756766588e-05
-1.31565532085916e-05
-2.96361684520895e-06
-1.90075289133459e-05
-5.34133426704506e-06
-1.51523081189824e-05
-1.77801876819193e-05
-1.3251690894409e-05
-7.97883689157732e-06
-1.38520738092043e-05
-2.91236607780218e-05
-2.87200520004426e-05
-1.36843895031415e-05
-6.75289387759541e-06
-1.10839105954941e-05
-1.88069289178794e-05
-1.83951361914666e-05
-6.88091229679675e-06
-2.13880522788374e-05
-1.7786040399273e-05
-1.09696505308131e-05
-2.21914206936307e-05
-1.37848102980422e-05
-1.35258249614022e-05
-2.05767725586213e-05
-1.66850440030729e-05
-8.64474193179304e-06
-2.35008857685533e-05
-1.57351571357265e-05
1.50949022645339e-07
-1.28894827966409e-05
-1.18643092047647e-05
-4.23710737207629e-06
-1.90871629947648e-05
-3.58104679430361e-05
-1.20909092576886e-05
7.12270035315976e-07
-1.13093340398326e-05
-1.20240583156925e-05
-2.63399834122871e-05
-1.66975044456657e-05
-6.11995303092634e-06
-2.78614305495783e-05
-2.17738224769731e-05
-1.46616547657484e-05
-2.26730023796975e-05
-4.56311923324488e-06
-4.06766041737419e-05
-3.0799197440044e-05
-1.54492626374829e-05
-1.35012229034954e-05
-1.90648337726653e-05
-9.33687350187931e-06
-3.18922996477221e-05
-2.43606897020562e-05
-8.55289645906347e-06
-9.97228754327435e-07
-6.14223126438932e-06
-1.87433012614783e-05
-1.61592939004179e-05
-1.07836643345426e-05
-3.13357623865161e-05
-1.98175452592438e-05
3.61177968202169e-06
-2.84830236408176e-05
-1.39197064437913e-05
-1.14972181784619e-05
-3.18890330800813e-05
-2.60511850943426e-05
-6.29861613969942e-06
-3.10043591921914e-06
-9.20514560905605e-06
-2.98967268503792e-05
-2.40792283334988e-05
-6.89365049097125e-06
-3.05598738899021e-05
-1.34728725197706e-05
-7.3177397677321e-06
5.79434011593818e-06
-8.69620133066981e-06
-2.56258421660379e-05
-3.07654120876488e-05
-2.09305555485967e-05
-1.93393264641019e-05
-2.14266175546469e-05
-1.60386818737536e-05
-2.73161363422492e-05
-3.41920298573517e-05
-1.69727769120014e-05
-3.17075767391947e-05
6.42445682353533e-06
-6.50007660893508e-08
-2.53244124519312e-05
-1.438988370258e-05
-9.33520803141215e-06
-8.72871195993609e-06
1.08352061056901e-05
-2.41107564628372e-05
-2.13758067972466e-05
-2.03836943811592e-05
-1.13371851007153e-05
-2.24288992358458e-05
-2.03707919987863e-05
-1.78023925492666e-05
-9.39336937048028e-06
-1.48637762419148e-06
-1.68493678451908e-05
-2.29676592012953e-05
-1.0928089915885e-05
-1.66059609851787e-05
-3.07635411698091e-05
-2.40618939928608e-05
-2.63197123925362e-05
-1.63027657078308e-05
-2.36658179944179e-05
-2.58650974698274e-05
-1.91809499060582e-05
-9.762537627174e-06
2.45488826378742e-06
-2.68506726297016e-05
-1.57407065602997e-05
-3.41683764799973e-05
-2.88046326348763e-05
2.19558274630993e-06
-2.93041386955221e-05
-1.797864563014e-05
-1.22839797962598e-05
-8.37614845479084e-06
-1.80667676285751e-05
-2.7008079741376e-05
-5.45111145972053e-06
-1.38181633701963e-05
-1.44246898978929e-05
-9.89567175299597e-06
-1.41452613927691e-05
-1.87711237070764e-05
-1.13990578218013e-05
-1.9071819886882e-05
-2.17317954284054e-05
-1.79157027735494e-06
-3.84263267161274e-06
-2.17062401380655e-05
-1.69778753347198e-05
-1.4076790237476e-05
-1.65522060333575e-05
-2.32906369464679e-05
-3.03282147019891e-05
-1.06658032282139e-05
-1.06595003619807e-05
-2.10268177185313e-05
-6.72002582898207e-06
-2.17084169078987e-05
-1.64526036246699e-05
-1.71873602314016e-05
-1.53699180736386e-05
2.24190101024134e-06
-2.11634208930385e-05
-1.96594557077399e-05
-5.52529872914596e-06
-1.44767250905176e-05
-2.6356741799767e-05
