# Supplementary material for: Research on computational propagation and identification of mine microseismic signals based on deep learning
Source: PLoS One. 2025 Oct 22;20(10):e0334641. doi: 10.1371/journal.pone.0334641 (PMC12543183; doi:10.1371/journal.pone.0334641)
Supplement: S9 Data — (ZIP) [file pone.0334641.s009.zip › 000101100000348.xlsx_0.txt_24.txt.txt]

-1.43446441645355e-05
-1.07158487267714e-05
-4.11870643644873e-06
-1.82316714127977e-05
-1.00506961174405e-05
-1.34436344922127e-05
3.20085588063376e-06
-1.08928777785625e-05
-2.26679860144347e-05
-1.99466381408897e-05
-1.4528641731217e-05
-9.84198650462782e-06
-4.86347373064569e-06
-2.78255572349636e-05
-1.02746508776895e-05
-1.41163208979578e-05
-1.60838580122697e-05
-3.18098031022183e-05
-2.73937049021392e-05
-9.37361042805493e-06
-7.26688164063115e-06
-2.51639285153677e-05
-1.32287867134633e-05
-1.31578064781016e-05
-1.0459628531085e-05
5.84324757586155e-06
-2.84377409860974e-05
-1.89969291171734e-05
-2.29856827355405e-05
5.73584758672677e-06
-2.42827430184593e-05
-8.60900711593293e-06
-5.94765935787608e-07
-3.3243521235583e-05
-1.86774109395486e-05
-2.63436846753922e-05
-2.91910929076408e-05
-2.88585970755618e-05
-7.72586173657627e-06
-1.88817131532806e-05
-1.17610429022531e-05
-1.31494586535935e-05
-1.5295614949115e-05
-3.09412616705182e-05
-2.31934570483008e-05
-1.52384711636705e-05
-4.98165541378309e-06
-2.93527743750067e-05
-3.09576864085107e-05
-1.96125316605386e-05
-2.38641110089191e-05
-7.0621288401347e-06
-3.61339031029701e-06
-7.35167429599951e-06
-5.97524854775357e-06
-1.00890333589616e-05
-3.1199486923684e-05
1.36470792676974e-06
-6.71650008641041e-06
-7.45653450287208e-06
-1.41450097525422e-05
-5.28799058633531e-06
-1.64137021338655e-05
-1.51615274178931e-05
2.06663925850475e-06
-2.79263249865614e-05
-1.17788789076768e-05
-7.48999279159108e-07
-9.40674248976541e-06
-2.90653043672712e-05
1.49804223510047e-06
-8.48112848676068e-06
-1.72540239121984e-05
-2.45878173194011e-05
-8.53059144566453e-06
-8.50841313212097e-06
-4.41066173369985e-06
-3.82197588029569e-05
-1.93826592891223e-05
-3.26599826213418e-05
-2.35347880694811e-06
-3.15117449495791e-05
-1.3612006553293e-05
-8.15758977509724e-06
-1.47264812498562e-05
-2.74552174935376e-05
-7.16825406955963e-06
-8.98844665291526e-06
-8.41028044285643e-06
-1.78879821938056e-05
-2.73037584098992e-05
-1.47760402211701e-05
3.67376124946557e-06
-1.18215900348962e-05
-3.26415995021911e-05
-8.55828518834979e-06
-8.58404064083565e-06
-1.52101790958095e-05
-7.10983511766064e-06
-4.01937840804744e-05
-2.24868882504221e-05
-3.43405287283064e-06
-2.21730587514757e-05
-2.93240329742737e-05
-1.50439752597509e-05
-1.41426961323326e-05
-3.20802127637064e-05
-1.93542957812891e-05
-6.01069008341757e-06
-1.80644990140066e-05
-1.00383466320161e-05
-9.65116420752063e-06
-3.22398415809521e-06
-4.41491866696562e-07
-3.16291294301935e-06
-8.42923480185486e-06
-3.9328747689058e-05
-2.05240686074233e-05
-1.53136116155202e-05
-8.67504328374454e-06
-4.65874633433126e-06
-1.05581130769916e-05
-2.15156875350227e-05
-8.15755981680309e-06
-1.04928977027088e-05
-8.6292753761255e-06
-7.43244476527981e-06
-3.89148218136055e-05
-1.41178912177797e-05
-1.49834358996942e-05
-2.78510484674144e-05
-2.34804928399371e-06
-1.27292576159771e-05
-5.20006361153085e-06
3.20474140885584e-06
-1.89458795191112e-05
-1.3618327075904e-05
-2.58280243850696e-05
-1.57151693920045e-05
-8.48942820885902e-06
3.0304000319555e-06
1.43061443869624e-06
-5.97972501895184e-08
-1.38845690341426e-05
2.70578896629554e-06
-1.66312492607056e-05
-1.41198781104536e-05
-8.85242861201712e-06
-1.02046120972324e-05
-4.14444497932627e-06
-1.23809311335424e-05
-7.48597756630749e-06
-1.49216318482729e-05
-6.02242841421476e-06
-1.0609192075391e-05
-1.57499253201532e-05
-1.54655334873163e-05
-6.68430396860354e-06
-1.34267107698712e-05
-3.04572282352406e-05
-1.05196504295993e-05
-2.51369277028753e-05
-2.22821514203056e-05
2.48087640015098e-06
-1.5475715298201e-05
-1.84241924600567e-05
-1.07202365260989e-05
-1.57596613085957e-05
-7.80365748125901e-06
-4.13648168252099e-06
-1.94330006687731e-05
-1.52488142824752e-05
4.00433542348244e-07
-2.6593447584852e-06
-1.18857250871076e-05
-1.45270105785484e-05
-1.24190116814524e-05
-2.6678796181643e-05
-1.12515716663243e-05
-1.23984602120572e-05
-1.00254724655862e-05
-2.2004706420614e-05
-3.46553045849941e-05
-1.74544922079108e-05
-2.14635310043917e-05
-8.97478938936723e-06
-1.53019633621403e-05
3.59645788497496e-06
-7.18690168396857e-06
1.07694485086481e-07
-3.12247451632928e-05
-3.48225489365135e-05
-2.41231986084719e-06
2.16756301925981e-06
-5.96575323009528e-06
-2.00719585948602e-05
-1.32615436746825e-05
-2.01328416876445e-05
-2.79030341535435e-05
-1.70501805169321e-05
-1.9595355320542e-05
-1.37909411477276e-05
-1.70428908453167e-05
-1.96052997220481e-05
-1.39064179373789e-05
-1.4195414109394e-06
-2.39281915848424e-05
-1.9544134752995e-07
-1.25853734027888e-05
-1.8399198575237e-05
-1.98842486655354e-05
-7.69012086891273e-06
-1.14710749062864e-05
-5.72770098415605e-06
-1.47150859410111e-05
-2.99476158350209e-05
3.51688771762493e-06
-1.39086965903148e-05
-3.33863939466652e-05
-9.88730868320557e-06
-1.08064439564649e-05
-1.3883946060007e-05
-3.22593224973722e-05
-2.19383987049247e-05
-1.87510980013656e-05
-1.27883627959471e-05
2.53036514482645e-06
-2.17382837434463e-05
-1.60671815428545e-06
-1.77602347874705e-05
-2.54916538083889e-05
-3.32776821625566e-05
-1.72809438308217e-05
-6.30003596857923e-06
-8.06633306404038e-06
-1.93285083534052e-05
-5.49489184314965e-06
-8.47680814034441e-06
-2.73803754821923e-05
-2.25832146592677e-05
-9.78348783394911e-06
-7.66505827221412e-06
-1.21409798068747e-05
-1.27453065203461e-05
-8.89575986181317e-07
-7.38311518292428e-06
-2.40904315585775e-05
-2.30266586986658e-05
-5.14264539261175e-06
-9.9786238891802e-06
3.57328216480189e-06
-3.81444411364657e-06
-1.32045838613919e-05
-3.46443606687671e-05
-1.63250539790099e-05
-2.84119141569941e-05
-2.82008477614898e-05
-2.32010625607487e-05
-1.34204884244937e-05
-2.28958309126041e-05
-3.41137783540095e-05
-1.20035918266298e-05
-2.29976732379044e-05
-1.6169361234962e-05
-1.07319202251649e-05
2.43125395954791e-06
-5.52884660798258e-06
-2.59658165221564e-05
-2.47156111751773e-05
-1.42927540655283e-05
-2.57586017256825e-05
-2.14182533355968e-05
-3.84508078546839e-05
-2.77105709507147e-05
-1.07401226573786e-05
-2.72550543916655e-05
-2.11965111299032e-05
-2.65704549323165e-06
-1.94441404973032e-05
-6.84677172994854e-06
-3.96675037057408e-06
-9.68318710252296e-06
-1.30142334382445e-05
4.60741152572097e-07
3.47310473182458e-06
-2.01199215055071e-05
-2.83856033020451e-05
-1.4301793388367e-05
-1.52257403587209e-05
-1.46893833104688e-05
-3.00778224366781e-05
-1.74043915827949e-05
-1.55777851472112e-05
-6.73662100605547e-07
-2.20167495216007e-05
-1.2052865081735e-05
-2.08941418688291e-05
-1.01348793201298e-05
-1.23221107540392e-05
-5.6789564738313e-06
3.49317978196287e-06
-1.20708546363115e-05
-3.33331837592422e-05
-1.47576559994754e-05
-2.05020884323489e-05
-2.57078261237889e-05
-4.40864221256407e-06
-2.18617087458992e-05
-2.19879247308462e-05
3.58327526007207e-06
-2.25605801757834e-05
-1.96287778803999e-05
-1.51817316829752e-05
-3.07005128160159e-05
8.32959468123941e-07
-1.78832459279334e-05
-3.16155752716035e-05
-2.61349550749209e-05
-1.49153834133041e-06
-1.1368842369383e-05
-1.88357318876506e-05
-1.34189086350306e-05
-2.03994145948693e-05
-1.09885934568421e-05
-1.31513383736584e-05
-1.59262312085553e-05
2.18623458975053e-06
-3.65345591238099e-05
-2.77412838240383e-05
-3.972525841212e-05
-1.07413800394312e-05
-1.08910603490441e-05
-2.15751286254808e-05
3.99229410876288e-06
-2.1733392555087e-05
-3.26790096632667e-06
-7.18722712496973e-06
-6.95920392482296e-06
-1.50112539225039e-05
-7.34869987666405e-06
-5.48126194051917e-06
-1.40145383102424e-05
-1.80896946153547e-05
-1.53723311643971e-05
-2.02563843295809e-05
2.59164997757561e-06
-1.59620673153333e-05
-1.16625771377612e-05
-1.82866199850472e-05
-5.4524676265142e-06
-1.79616913411077e-05
-3.72948054951663e-06
-4.8356303341001e-06
-1.59543681460984e-05
-1.94228718090651e-05
-2.33122023265345e-05
-1.69736519387403e-05
-2.6318991877552e-05
-1.80863622371457e-05
-3.40900337090772e-05
-2.43164471059143e-05
-2.2733810590567e-05
7.08102784508238e-06
-3.69903121154595e-05
-9.93752994964522e-06
-2.20382641673014e-05
-3.143929841752e-05
-1.25117848684218e-05
-1.01506071503991e-05
-3.25131636703658e-05
-2.70304564023527e-05
-3.23102954005078e-05
-2.60052938339656e-05
-4.45734439189167e-06
2.71966488018508e-06
-2.24063796031896e-05
-1.00602345429933e-05
-1.24103258351258e-05
-1.73423409634652e-05
-7.979924076914e-06
-9.34743591999914e-06
-8.50702264085376e-06
-1.30954322774702e-05
5.04865264229685e-07
-2.25277243015656e-05
-2.76109150711182e-06
-7.31063451313944e-06
-1.46173792572671e-05
-1.81177807751272e-05
-5.99111755106148e-06
-1.48711729903998e-05
-9.85258959005633e-07
-3.06731456623823e-05
-4.47149758236139e-06
-1.72904940916791e-05
-8.64061824435794e-06
-1.73742699519585e-05
-1.92897551047299e-05
-3.27926190907356e-05
-2.01024572544871e-05
-1.18570145000129e-05
-6.50992674251299e-06
-1.54450064047561e-05
-1.75762459040143e-05
-1.15451938942464e-05
-2.33285079573566e-05
-1.44325701139462e-05
-1.19637330197281e-05
-2.83952017761032e-05
-1.24252156804126e-05
2.03052042273591e-06
-1.18201651914698e-05
-7.86965124841797e-06
5.28826406228098e-06
-1.0845352389754e-05
1.40963855681025e-05
-9.18534108788536e-06
8.93268248359148e-06
-2.6584267245064e-06
-2.1442138649195e-05
-2.35998777634612e-05
-3.18895657732475e-05
-1.21547976073348e-05
-1.08295078226149e-05
-1.94882486668587e-05
-2.53739178531473e-06
-2.1758326057876e-05
-2.82188031116642e-05
-3.52775953299819e-06
-4.4014168100951e-06
-3.03308490730176e-05
-5.28200486020257e-06
-1.06076965758102e-05
-2.6608861944307e-05
-1.76820650081415e-05
-2.39039399375798e-06
-1.096641669603e-05
-4.24123391645893e-06
-2.27276644040283e-05
-2.36174701445127e-05
-7.86853483406717e-06
-6.70075924467258e-06
-2.38114625658468e-05
-2.26952787759513e-05
-1.99822001410383e-05
-2.17028024620107e-05
-1.21172888497664e-05
-1.17312647933254e-05
-1.62543955603303e-05
-1.82563075100555e-05
-1.92580222580413e-05
-1.47615465869393e-05
-2.18967013170886e-05
-4.85785469805951e-06
-1.5251662083527e-05
-4.25944525261935e-06
-1.68814869280352e-06
4.93221147789907e-07
-1.82100819734911e-05
-6.27398263977378e-06
-3.11012886204636e-06
-1.52042403625102e-05
-1.46781077106787e-05
-1.02882733897995e-05
-1.10149744339538e-05
-1.93134370958139e-05
-2.67041348587008e-05
-3.18613997395227e-05
-3.68029662023102e-05
-1.8215939360338e-05
-2.58898342143372e-05
-1.16539206774453e-05
1.38678697403568e-06
-2.01895795014532e-05
-1.31756519069872e-05
-2.9955646029956e-05
-1.82462817011443e-05
-1.56805505587858e-05
-1.53049739433696e-05
-1.9641764529412e-05
-2.60420355978742e-05
-4.61648087526226e-06
-1.76766144883658e-05
-1.58757153076316e-05
-2.46431245923454e-05
-1.43386174694556e-05
-1.83735146917752e-05
-1.38119416418535e-05
-1.85450297877643e-05
-2.39160175012644e-05
-2.85876720877848e-05
-2.99706267411272e-05
-1.57022372519902e-05
-2.10935813721465e-05
-1.54761482788195e-05
-2.21029936492179e-05
-1.19640442095541e-05
-8.34820923131821e-06
-2.66390416167749e-05
-1.98546065334838e-05
-1.63578779349496e-05
-2.40959828608554e-05
-2.34555546108749e-05
-7.58922318485873e-06
-4.46385333175224e-06
-3.09718812168603e-05
-3.0273644816368e-05
-1.55064902408048e-05
-1.94821761389225e-05
-2.57795806466352e-05
-1.73710829951878e-05
-3.07259060944482e-05
-2.55030713699702e-05
-2.25550128441866e-05
-2.00949691895939e-05
-2.08228951620898e-05
-3.49321682846072e-05
-2.91721748904802e-05
-2.300246868656e-05
-1.1664740408924e-05
-1.53799058565282e-05
-1.17806765635386e-05
-3.52335991770574e-07
-2.12942598169632e-05
-3.1631024117007e-05
-1.74155908581969e-05
-2.85416871357101e-05
-1.27756076615521e-05
3.46257561204369e-06
-3.55965884412166e-05
-2.4882045922357e-05
-2.20472774610222e-05
-2.68713250944181e-05
-3.3851312633343e-05
-8.27174863649581e-06
-4.72497860334523e-06
-8.54001519616772e-06
-1.4068750127255e-05
-8.98726813863504e-06
-1.83543210908838e-05
5.13578615523931e-07
-1.74639523391756e-05
-1.20953169201589e-05
-1.41087933003304e-05
-2.32354260046693e-07
-1.48578014200695e-05
-1.86959717810262e-05
-1.18179982350225e-05
-5.79254348533798e-06
-1.96960185984556e-05
3.01019217843295e-06
-1.4255264355594e-05
-1.90407314673132e-05
-1.66112539097576e-05
-1.9750726093329e-05
-3.62570272736348e-05
-2.66897403561933e-05
-9.40993800402637e-06
-1.04540752766269e-05
-1.78798519461621e-05
-2.98961169373872e-05
-1.68364723637262e-05
-1.16135209095315e-06
-2.57328444051144e-05
-1.25315032137704e-05
-1.47909469256895e-06
-6.63146911458848e-06
-3.90865761975865e-05
-7.70149330104605e-07
-6.93130407840732e-06
-8.14166508155781e-06
-1.31468178842514e-05
-7.04428466165493e-06
-4.39123840310361e-06
-1.09494211403892e-05
-1.86613731082823e-05
-2.12510586863681e-05
-5.06337888347246e-06
-2.33458404858367e-05
-2.16028078385519e-05
-2.07166563413331e-05
-1.51791521941145e-05
3.34951935031866e-06
8.11261391058971e-06
-1.2851208513677e-05
-1.47989103295622e-05
-1.71583846899847e-05
-1.03016267561417e-05
-1.10965973675594e-05
-1.69153768546899e-05
-1.73044095802464e-05
-1.95159452260416e-05
-1.91772001041132e-05
-2.29199918462359e-05
-2.61264161127999e-05
-4.36308428064318e-05
-1.21269070025204e-05
-1.80392834482117e-05
-1.77877772293828e-05
-1.67324538256716e-05
1.65997555262996e-06
-1.05756302333398e-05
-1.99554561772295e-05
-2.74457716617983e-05
6.6222782836065e-07
-1.55909623103381e-05
-2.11657172713509e-05
-8.36465183471305e-06
-1.04962228586806e-05
-2.55163840110371e-05
-1.02284175616401e-05
-2.47476510371177e-06
-3.49379900779445e-05
-9.56548351612074e-06
-1.71274609924658e-05
-2.0929344654651e-05
-1.62608099704e-05
-2.18113263722599e-05
-3.18762999568243e-05
-2.1090203057159e-05
1.4765764568387e-06
-9.72238599681042e-06
-2.17792648438417e-05
-2.03775947598839e-05
-1.00345783391528e-05
-2.37828317007469e-05
-2.2420427085755e-05
-1.2068880305112e-05
-2.15003015226358e-05
-2.71682533023682e-05
-2.27435051490088e-06
-1.46575383737877e-05
-1.46665963645567e-05
-2.24123717148513e-05
-1.91472645044683e-05
-2.12937295319141e-05
-2.15128918826324e-05
-3.6735619123396e-06
-9.09737583087991e-06
-1.59469055942356e-05
6.46195115009313e-06
-1.39297351127572e-05
-2.62924654477524e-05
-1.62437407212787e-05
-2.40773571440783e-05
-5.17038962473629e-06
-2.18784103918321e-05
-2.67088368735875e-05
-2.35439335908647e-05
-1.68860613540052e-05
-2.33546810186467e-05
7.091137237588e-08
-1.80339585211912e-05
-1.4289097820288e-05
-3.48854763093186e-05
-2.81476634034362e-05
-2.73632230713723e-05
-2.06812774996993e-06
7.2271251820493e-07
-8.49274244324023e-06
-1.92391907863128e-05
-1.92464100017034e-05
-1.37845322684259e-05
-3.24864581811153e-05
5.66489038320022e-06
4.29334101058382e-06
-4.68975482456445e-06
-2.42850750468273e-05
-1.12144144088754e-05
-9.26692717178227e-06
-5.82868899245069e-06
-1.25967369145028e-05
-6.79801966521256e-06
-1.08848185490807e-05
-1.68855711944107e-05
-1.52372456442493e-05
-2.53815493656454e-05
-1.49149958222876e-05
-3.97822734192219e-05
-1.05184108216753e-05
-1.57187144014978e-05
-1.6497413818934e-05
-1.47278638215512e-05
-9.29299958676341e-06
2.43018941016495e-06
-1.77128073226228e-05
-4.66569884915906e-06
-3.55499072990995e-05
-1.97067455415481e-05
-1.16190831685188e-05
-1.44349020928497e-05
-1.59842363786083e-05
-2.69963916686915e-05
-1.88904922014888e-05
-2.69794462424039e-05
-7.17461537340077e-06
-1.16435694083084e-05
-2.67362100638005e-05
-4.02280730646447e-06
-1.70727255938016e-05
-3.43215465334361e-05
-1.30284271500093e-05
-8.05039537432064e-07
-1.01799687291103e-05
-6.22818806257889e-06
-1.66378104488628e-05
-2.368058719546e-05
-6.80989220703725e-06
-9.4028720112631e-06
-3.13204040500733e-06
-2.09266213133269e-05
-6.86462129883967e-06
-1.2831482164034e-05
-1.46500950872115e-06
-2.40900108627126e-05
-2.0124844574966e-05
-2.83895975049818e-05
-1.03141895318408e-05
-1.2204804663461e-05
-1.77291327801381e-05
-5.99830290484359e-06
-8.78812908384366e-06
-3.77117066825963e-05
-3.32800730350387e-05
-1.92890710756064e-05
-1.92684589504918e-05
-1.93549584225833e-05
-2.42306357980943e-05
-1.58267987822121e-05
-1.53561915897073e-05
-1.11025738872288e-05
-1.06702358689923e-05
-2.59981166257002e-05
-1.55811185188347e-05
-1.94140534162128e-05
-8.77501309738253e-06
-3.33636505878416e-05
-1.05708083275424e-05
-2.08464668123123e-06
-6.20213850937647e-07
-1.81265705508562e-05
-5.38392691680683e-06
-1.47012702722718e-05
-3.15518010675218e-05
-1.67133105916492e-05
-8.11792044133711e-06
-2.74188643310763e-05
-1.97217073979955e-05
-4.2962881621396e-05
-3.21798424564433e-06
-2.79246853667449e-05
-2.37720078201625e-05
-6.47095416585653e-06
-9.07065532313326e-06
-1.82792590294917e-05
-2.54506070399185e-05
-1.49807575988032e-05
-9.09813103581622e-06
-6.93289444187741e-06
-1.71199440675679e-05
-1.02161535308519e-05
-2.00080047059636e-05
-3.42049606505341e-05
-2.33929328172269e-05
-2.11213424142062e-05
-2.2318081883631e-05
-2.57879656778728e-05
-1.51499859135955e-05
-1.69858086871624e-05
-2.53068162630212e-05
-1.71780561776189e-05
-2.81311472682625e-06
-2.23479428764667e-05
-3.9269877232699e-06
-8.51032278295149e-06
-3.03729900130049e-05
-1.26070886969538e-05
-1.5234287200005e-05
-1.51593523495189e-05
-1.99709136909718e-05
-1.84455897378589e-05
-2.08824644047752e-05
-9.94075476352894e-06
-2.90792333729059e-07
-2.21169970222388e-05
-4.0200550649396e-06
-5.67209790137172e-06
-2.36873133688955e-05
-8.43093162656556e-06
-1.37783895868157e-05
-1.36159621963442e-05
-1.49077434964377e-05
-2.18588458466712e-05
-7.11111007324057e-06
-3.30843820717891e-05
-2.52426667129708e-07
-5.96789179970666e-06
-1.97809073209975e-05
-1.74731105085887e-06
-2.42680135749427e-05
-1.9107148850301e-05
-1.80688108814703e-06
-1.78520457897699e-06
-3.00069542676729e-05
-2.44058607866837e-05
5.01244839305417e-06
-1.37522777586494e-05
-1.90718978699269e-05
-9.53456341489977e-06
-1.45173393040804e-05
-2.65031691298405e-05
-2.80747956701418e-05
-1.12039779834643e-05
-2.86845355732017e-05
-2.55782319372977e-05
1.60661033410211e-06
-8.20067009613331e-06
-1.10901886664052e-05
-2.51273459638625e-05
-2.38007103144681e-05
-1.52689686240678e-05
-6.39254207307933e-06
-2.58255488813794e-05
-1.15218204625158e-06
-3.77435691138075e-06
-2.15299661385627e-05
-1.25390308315669e-05
-1.09177008517723e-05
-1.57908071614432e-05
-2.44016346034046e-05
-2.9553374150604e-05
-1.63149597147443e-05
-2.83688002702462e-05
-2.06053476287061e-05
-3.235168816353e-05
-1.35915725675399e-05
-1.6498256543077e-05
-1.1200005153022e-05
-1.42106298339046e-05
-2.75886713327094e-05
-2.25266962182725e-05
-2.33841371952865e-05
-1.89650560248571e-05
-2.42296542287591e-05
-8.31369004305135e-06
-2.96514184370915e-05
-1.2198525868552e-05
-8.53178326363504e-06
-2.74938178937551e-05
-1.833101850793e-05
-4.23657851457472e-06
-2.8489241367889e-05
-2.5296653422709e-05
-8.95513597661763e-07
-2.55677441438094e-05
-1.5765425680874e-05
-2.27715670685924e-05
-8.02875934267249e-06
-2.33360188877283e-05
-4.53199741341718e-05
-1.95799173362328e-05
-1.44088788348579e-05
-2.32681750317795e-05
-1.31427196546617e-05
-2.82912822567398e-05
-2.11102138383133e-05
-2.66690260878427e-05
-3.24031275229204e-05
-4.17703923836152e-06
-2.76906954106269e-05
-2.65606988072117e-05
-1.4790866218575e-06
-2.27986325853403e-06
-1.52076110519429e-05
-2.98433770428953e-05
-8.15372804620066e-06
-1.23479711267905e-05
4.706634666396e-06
-1.93720408815009e-06
-3.49104671071216e-05
-2.51097048456919e-05
-2.34712416839436e-05
-9.34100982518901e-06
-2.99530588735819e-05
-2.59299284516711e-05
-2.95306796756446e-06
-3.42595113146554e-05
-2.78029263194329e-05
-1.18652101775931e-05
-2.09824779198875e-05
-9.72445064142921e-06
-4.86866671259213e-06
-1.1279492513959e-05
-1.7170113424353e-05
-2.16545987912442e-05
-2.62710893849653e-05
-2.02145124916403e-05
-2.57033269513685e-05
-2.43916578867279e-05
-1.95326459947442e-05
-1.53621698860903e-05
-2.49568751057302e-05
-3.50340116849981e-05
-2.51850521724138e-05
-3.47830899122441e-05
-2.43266685390717e-05
-3.54800476012099e-05
-1.6823002925087e-05
-2.01600639698996e-05
-7.46696426435334e-06
-3.30541429646812e-05
-8.16346077248928e-06
-2.78496598431457e-05
9.14458013503587e-07
-1.89454564902494e-05
-1.89436001466263e-05
-3.70792475096929e-05
-2.3745562088389e-05
-2.57823466313123e-05
-7.14291143110698e-06
-2.25920449109159e-05
-8.69300543813686e-06
-1.79652102020906e-05
-3.63560501309457e-05
-2.09881714807555e-05
-1.89027080859035e-05
-7.46201418419998e-06
5.41869901604559e-06
-1.9056163149312e-05
-3.03981616772587e-05
-9.98546500629994e-06
-2.21096147049638e-05
-1.21489116577647e-05
-2.07856899005037e-05
-1.23381542778887e-05
-1.94786361968922e-05
-2.78177445529315e-05
-2.51467236532847e-05
-2.1793811146623e-05
-2.05083275003248e-05
-1.14712479745228e-05
-1.76554340641154e-05
-7.47033215923012e-06
-1.92357919460401e-05
-1.25904632556092e-05
-1.33821709300317e-05
-1.58837740662808e-05
-8.85662391749032e-07
-1.44602549915926e-05
-2.16714618127592e-05
-1.85689484502474e-05
-1.46135322044495e-05
-1.53706984107779e-05
-6.26269891412815e-06
-3.52391589129516e-05
-1.75430375393421e-05
-1.66228806615152e-05
-2.97889344830528e-05
-3.18101211774988e-05
-8.83457152598562e-06
-9.65618985008328e-06
-2.06927624343319e-05
-1.03150868757915e-05
-3.6368056496688e-05
-2.88332126305095e-05
-2.17738401785042e-05
-1.80808273076666e-05
4.67412456394734e-06
-2.02024123414365e-05
-1.94648479876813e-05
-1.13193295847822e-05
-1.62121712200524e-05
-1.62619313032655e-05
-1.73622598151445e-05
-1.6270496131629e-05
-1.10051302278279e-05
5.94609496786927e-06
-1.73937822472121e-05
-9.43306259692339e-06
-7.3596711748292e-06
1.31832295337507e-06
-9.45208472666868e-06
-1.58445150135662e-05
-1.82783878255209e-05
-1.33402789474375e-05
-1.10387321943379e-05
-1.07826289173173e-05
-1.59050451298307e-05
-2.88823452714833e-05
-2.02360817222454e-05
-1.36556601261749e-05
6.84726141712529e-07
-2.10729106353234e-05
-2.71566129604707e-06
1.95237269035888e-06
1.1443180590858e-06
-8.36224384662291e-06
-1.63377115167748e-05
-1.54019324201636e-05
-7.8049424688361e-06
-2.47293272336104e-05
-1.54700700103565e-05
-2.20825766296678e-05
-8.04446837379767e-06
-8.44217497728705e-06
-1.59570930607374e-05
-1.29972991203797e-05
-2.10364473937277e-05
-6.26685009735816e-07
-1.03718734615468e-05
-2.37938161136355e-05
-3.23397251033601e-05
-3.36982070097538e-05
-8.86501468586018e-06
1.82129423642634e-06
-2.9186030149689e-05
-1.14113333797661e-05
-2.31914256864522e-05
-1.25358837715733e-05
-5.62165176262355e-06
-1.71569285925334e-05
-1.74371872131323e-05
-1.67358904420828e-05
-2.01360619412232e-06
-1.37961567107316e-05
-1.84763700040607e-05
-2.51656016718841e-05
-2.0471961984954e-05
-2.71964627567103e-05
-5.63854116416041e-06
-2.36409909478392e-05
-9.06224341176663e-06
-2.5615477246067e-05
-1.81840827547549e-05
-2.6695600117813e-05
-1.94900656833406e-05
-6.14891428071746e-06
-1.45800000647016e-05
-1.66003246354265e-05
-1.29413159841599e-05
-1.65522823585453e-05
1.58023782900206e-06
-8.23956564693209e-06
-1.25497649117971e-05
-2.29889996984812e-05
-8.59792911317514e-06
-6.90256261952885e-06
-1.70020262536578e-05
-2.58438595558606e-05
-2.19686078705901e-05
-1.27767433970923e-06
-1.67851222008204e-05
-2.43026526881613e-06
-5.31339676261969e-06
-1.59494695721161e-05
-2.31678589818541e-05
-2.49737951791998e-05
-1.78489932042187e-05
-1.88489729643654e-05
1.83093818057044e-06
-1.59526173986762e-05
-1.39776942227807e-05
3.60600858851669e-07
-2.08928704134709e-05
-2.05174410068606e-05
7.83288144967545e-06
-2.95512827666152e-05
-8.25378220450173e-06
4.0419152352693e-06
-1.69106058193769e-05
-2.34415246941658e-05
-2.43208713908883e-05
-2.40201534112757e-05
-2.01174607448827e-05
-6.22179261964165e-06
-1.30664012758814e-05
-2.27755778948893e-05
-1.38830828812379e-05
-8.55863392605006e-06
-1.94687074689048e-05
-1.6366685433262e-05
5.96543429265393e-06
-1.46267011302067e-05
-1.7803039035668e-05
-7.78615679189641e-06
2.23181667269615e-06
-1.32712403294535e-05
-1.83616817614821e-05
-9.71429410510616e-06
-6.06235620050003e-06
-6.82182498468787e-06
-9.15818775661718e-06
1.99666463614794e-07
-1.06343018346487e-05
-1.52768322962769e-05
1.36855904251293e-06
-2.28183559631789e-05
-2.2081487011199e-05
-2.91977774827343e-05
-2.35606352093207e-05
-3.29537350527266e-05
-3.70573978034913e-07
-1.69008812639827e-05
-2.20149915861108e-05
-1.59852493303293e-05
-2.23386339714105e-05
-2.06363662296703e-05
-9.44346993406477e-06
-2.55611848576973e-05
-2.40358743714008e-05
-7.07373043957075e-06
-2.21391011038214e-05
-1.44045372780713e-05
-2.50375082440345e-05
-1.40177881079656e-05
-1.16516547231449e-05
-1.17849713843359e-05
-7.43611674904736e-06
-8.98448355066184e-06
-2.19311669556178e-05
-8.46302358847434e-06
-2.47515205656739e-05
-8.05986866958679e-06
-1.47303904270487e-05
-7.42568259820228e-06
-3.05957809743223e-05
9.55427158374087e-06
-1.79702794983237e-05
-5.7638170237542e-06
-2.94315784869486e-05
-3.81223752190527e-06
-1.00956203590844e-05
-1.85781194107361e-05
-1.61236211535922e-05
-1.59483794142939e-05
-1.24954667065616e-05
-3.02853065356255e-05
-1.05014011740693e-05
-5.73257366627747e-06
-2.85072236662999e-05
-1.44277123402156e-05
-1.11769746263562e-05
-2.62919935749385e-05
1.48263025488361e-06
-1.43099938786898e-05
-3.14129853750363e-05
6.76697716067297e-06
-2.90843848078864e-05
-2.09974582723086e-05
-2.14653540379552e-05
-1.32186103763772e-05
-1.29148133553325e-05
-2.55997423828491e-05
-5.31915717818963e-06
-2.1386801415228e-05
-3.06503657180961e-05
-1.80057023263895e-05
-7.3082296810155e-06
-6.11017570802066e-06
6.89797115970784e-07
-1.85568606553949e-05
-2.52871794613016e-05
-2.05074316792811e-05
-1.78711491222233e-05
-2.68694890594767e-05
-5.20861559405007e-06
-1.85758252163137e-05
-1.89964150133336e-05
-4.91246033551923e-07
-1.15251206602707e-05
-2.62806101698108e-05
-2.19092229165171e-05
-1.40540758695541e-05
-1.25438291858639e-05
-1.07611100498753e-05
-2.12354860542707e-05
-1.30245864775525e-05
-2.59923747464717e-05
-5.44186853539968e-06
-2.10354675742668e-05
-1.26792068247339e-05
-2.180603556792e-05
-2.50988655864895e-05
-2.38857487118849e-05
-2.91887207525431e-05
-6.16359757944285e-06
-2.29036777863292e-05
-1.81429425982835e-05
-1.84989306913104e-05
-2.04662996010322e-05
-1.68350436623503e-05
-1.81612739228328e-05
-1.85396109865943e-05
-6.18313358250252e-06
-3.56163008765849e-05
-9.46237987937557e-06
-1.44959572220477e-05
-9.89721362943715e-06
4.68894926672089e-06
-3.2775927098571e-05
-1.34501046238341e-05
-1.48585202012385e-05
-2.17581610242826e-05
-2.23570264714718e-05
-2.12417044261883e-05
-2.41381038468663e-05
-3.06777512953021e-05
-2.63174589631658e-05
-9.02553999154751e-06
-2.82426267200566e-05
7.32003913665762e-06
-1.76949100561513e-05
-1.39544764227692e-05
-1.61328502010612e-05
1.23999210406733e-07
-3.3108237808931e-06
-1.52422156534966e-05
-1.38887240537339e-05
-7.62772558903075e-06
-1.80701823115951e-05
7.91766244335678e-07
-1.32594944493936e-05
-5.73258093429861e-06
-1.22709647656149e-05
-8.5167560214273e-06
3.18456329283683e-06
-9.80711168970207e-06
9.22502114607229e-07
-1.05585443857957e-05
-5.88837796021894e-06
-2.17119517377357e-05
-1.38673010826926e-05
-1.05702276734282e-05
-1.69240873029755e-05
-2.23450198743055e-05
-1.64330952769978e-05
-2.05418321218432e-05
-1.36703159827909e-05
-5.65004292492187e-06
-2.31622478542209e-05
-2.13402950946852e-05
-2.58725674770783e-05
-7.56312219822009e-06
-3.58109170896847e-05
-1.26497309868732e-05
-2.6448413276879e-06
-2.42094777247195e-05
-7.70190857831484e-06
-1.86589396769688e-05
-9.33295125791186e-06
-1.65654079428796e-05
-1.62287398094927e-05
-9.56298375096181e-06
-1.52163681780754e-05
-2.1403098734579e-05
-8.09314403490344e-06
-2.42784572171217e-05
-2.76705520638394e-05
-1.59318741489657e-05
-1.8215199534082e-05
-2.24456801655639e-05
-3.0910723669878e-05
-1.08917764203667e-05
-1.87436112802979e-05
-1.91661674436835e-05
-1.41662062743062e-05
-4.59551442309316e-06
-1.67575208940034e-05
-2.80898042763925e-05
-1.47229541328258e-05
-3.47318287223973e-05
-2.02026931740301e-05
-7.91263224710454e-08
-1.53151861086242e-05
-1.75337173800824e-05
-4.90330036266323e-06
-5.05054949522704e-07
-9.71734931964497e-06
-2.76245632221244e-05
-2.58764318187708e-05
-4.00710347604097e-06
5.56092279586696e-06
-2.02361437153834e-05
-2.99684790209961e-05
-7.80428753054366e-07
-5.2609487951546e-07
-1.6724822271381e-05
-9.40728789780979e-06
-1.16844857023699e-05
1.94712543199377e-05
-1.42086468358893e-05
-4.65574352814241e-06
-7.2226858280407e-06
-2.92801248496665e-05
-2.04441886277863e-05
-5.7287638879918e-06
-1.13584568844399e-05
-1.59564869551183e-05
-2.41988702955777e-05
-1.11473109714731e-05
-7.08055740284791e-06
-1.13514757081728e-05
-2.86773220952795e-05
-1.68124574497209e-05
-2.52245646191688e-05
-2.39591084777567e-05
-1.62910111574685e-05
-2.43211381385415e-05
-6.15993311111355e-06
-2.8231014867461e-05
-5.50158699699984e-06
-1.23987497237641e-05
-1.26612068048126e-05
-1.97794543566917e-05
-2.08816455870354e-05
-3.00809091512618e-05
-2.07172307146936e-05
-3.61446491068487e-05
-3.06721943484451e-05
-1.02649449838916e-05
-3.62304962327464e-05
-7.06048544303608e-06
-8.10600218269867e-06
-1.77671521749286e-05
-2.24112053903479e-05
-2.00076262007198e-05
-2.21554865777223e-05
-1.57098921149082e-05
-2.49401594380874e-05
-1.69648947318642e-05
-2.32500163458076e-05
-2.45071140461521e-06
-3.42778798356738e-05
-2.51909893543968e-05
-2.5031630226957e-05
-9.88024375041557e-06
-1.25082495197571e-06
-2.4773847653912e-05
-9.54059955278614e-06
-1.92023520789489e-05
4.93351848646098e-06
-2.96776436751993e-05
-2.64639596434641e-05
1.32255748180664e-06
-3.50277684000848e-05
-1.22831014486815e-05
-2.55024722197363e-06
-2.54203484863374e-05
-3.19397678165746e-05
-1.28418924033867e-05
-2.18566959843413e-05
-2.12051731836984e-05
-2.20354023423564e-05
-2.10350689221886e-05
5.05073932690359e-06
-1.73746757557689e-05
6.56324996804916e-06
-9.09056773169656e-06
-1.71540746916074e-05
-1.55006049281931e-05
-1.56692492605851e-05
-1.04935557195248e-05
-2.51224102564249e-05
-3.70185713356799e-06
-1.56355376988626e-05
-2.09188906740086e-05
-1.51976649721511e-05
-1.51307465553474e-06
-2.2634998419245e-05
-1.86242575476226e-05
-6.96698019105935e-06
-1.73609351958043e-05
-6.13787720885812e-06
-1.01403976901373e-05
-2.6314223995141e-05
-6.07670171514566e-06
-2.00789658354713e-05
-5.23130914732209e-07
-1.56749108994465e-05
-1.89665875142291e-05
-1.40757945202345e-05
-9.67305785933997e-06
-1.66177273224915e-05
-4.89920968079144e-10
-9.17406962161888e-06
-9.65762233155297e-06
-1.44746592490367e-05
-3.45259618219648e-05
-2.20705159828002e-06
-1.96913904626409e-05
-2.0088167075567e-05
-2.2171595785659e-05
-2.85187125498522e-05
-1.40974380001195e-05
-7.20607059409326e-06
-1.85154930940523e-07
-1.10630323464959e-05
-1.57195940504383e-05
-1.96711743955201e-05
-3.44954148765176e-05
-8.29108034843043e-06
-1.68688565417772e-05
-3.33033429433724e-05
-2.17502565077714e-05
9.68883744307697e-06
-9.80486760017746e-06
-1.39810990268485e-05
-1.45901132232175e-05
-3.02187314146634e-05
-1.77661994891363e-05
-1.3904165196738e-05
-3.93521235231342e-05
-2.08389180895751e-05
-2.21393103131531e-05
-1.9838890747554e-05
-1.58217614630558e-05
-1.64659491025499e-05
-2.38143811162406e-05
-2.27064084121834e-05
-1.60595088099888e-05
-1.0903194368335e-05
-1.1286059864892e-05
-3.31060331679561e-05
-2.8428759191144e-05
-1.26728954670594e-05
-4.16945333852525e-06
-1.45972307862387e-05
-1.88369623182016e-05
-1.57712132505987e-05
-1.83256545094995e-05
-1.48799896611386e-05
-2.44061963565714e-05
-1.17735082339912e-05
-1.91772208403462e-05
-1.67279800060997e-05
-1.09629764423533e-05
-1.96772213923259e-05
-7.33316110641315e-06
-3.02797062530537e-05
-1.70646126070756e-05
-1.81689165077094e-05
-2.63935003137991e-05
-1.70797438578344e-05
-1.23303320709687e-05
-1.61200122054568e-05
-4.17829756917133e-06
-4.71768454035003e-07
-1.42688825814086e-05
-1.60968472500112e-05
-2.40288980036919e-05
-2.37127121833794e-05
-2.3554569942879e-05
-2.0831026005093e-05
-1.67143177443267e-05
-1.86838658300916e-05
-2.3501663454463e-05
-3.1913710009359e-05
-6.25566904933506e-06
-1.06473238384304e-05
-1.76603064919145e-05
-1.26353499202564e-05
-2.94107288608431e-05
-1.06615494673935e-05
-2.29265665471915e-05
-1.4138346464394e-05
-8.07866483482602e-06
-6.15611083772084e-06
-1.45905325226686e-05
3.46906735356945e-06
-3.86436148919824e-06
-2.0896664779005e-05
-2.11733218859421e-05
-1.90258179253516e-05
-5.45791362499143e-06
-1.3128365756322e-05
1.26579670139709e-05
-1.88896343142597e-05
-3.34574100761838e-05
-1.00241221989932e-05
-2.21367752374013e-05
-4.876560377352e-06
-1.26823632786409e-05
-3.09444714067358e-05
-3.80501798444391e-05
-2.34297181453495e-05
6.80707032966086e-06
-1.49308530189663e-05
-2.67254558946078e-05
-7.93624652055954e-06
-3.19079937212872e-05
-9.55594371654664e-06
-1.25467991705942e-05
-1.38678726619501e-05
-1.30316414689516e-05
-2.06849511897483e-05
-1.11915960840647e-05
-1.91528991842656e-05
-2.6789711210758e-05
-1.04019106735253e-05
-2.13379045752412e-05
-2.57782252512335e-05
-2.46767109768377e-05
-2.00114422469572e-05
-8.61145635376606e-07
-2.50278878733877e-05
-8.30885268688834e-06
-1.91789028014194e-05
-2.88616736254765e-05
-2.81099862086974e-05
-1.55851970903923e-05
-7.80153851870163e-06
-2.40932357926113e-05
-2.00675544528631e-05
-1.25263101172159e-05
-2.07998395010571e-05
-7.20427001596897e-06
-6.36618575885992e-06
-8.79102097231288e-06
-1.43881581428152e-05
4.9905409769277e-06
-1.33716753899974e-05
-1.39086783260347e-05
-2.01775373754528e-05
-1.9325725098151e-05
-1.28727892001647e-05
-2.00614808886109e-05
-1.92697908211667e-05
-2.46693101398147e-05
-1.90146594560443e-05
-7.60726426872044e-06
-1.91589993813326e-05
-2.08630000131144e-05
-1.83319984537491e-05
-2.26807505757946e-05
-9.60787052374701e-06
-1.03353411909688e-05
-2.59104584680327e-05
-9.99648392850094e-06
-2.24821043322087e-05
-8.79006918367791e-06
-1.90257803855733e-06
-1.8243331590656e-05
-2.42715686632199e-05
-1.08872911278306e-05
-1.84652865714821e-05
-3.467638794609e-05
-2.15229955135009e-05
-2.59220588040917e-05
-1.24268274700667e-05
-1.13315797955782e-05
-2.67633130467378e-05
-2.34965515088934e-05
-1.8799439271988e-05
-1.26323944749491e-05
-5.35793183673144e-06
-2.40324003958831e-05
-3.84475034570072e-06
-7.42162286550569e-06
-2.79978720950276e-05
-2.33575615703084e-05
-2.48691244727486e-05
-2.7724425890564e-06
-1.19625508564443e-08
-3.693617871195e-05
-1.98573641720667e-05
-5.74003685126506e-06
-6.16993992255507e-06
-1.68072179080498e-05
1.68400264672983e-06
-1.51151655358835e-05
-1.16715061214201e-05
-5.48318939202899e-06
-2.41043333195622e-05
-2.4372817205519e-05
-1.01751630934909e-05
-1.18583265649719e-05
-2.01947821477849e-05
-2.63420193198309e-05
-1.71803887509136e-05
-3.64800750108073e-05
-6.62338196000756e-06
-1.32825430347769e-08
-2.15216228206189e-05
1.38456647198749e-05
-1.96310095331743e-05
-4.1211042356601e-06
-2.02607135663509e-05
-5.8710843378978e-06
-1.22012582521419e-05
-8.69007074691565e-06
-2.88016496226736e-05
-1.33586501745034e-05
-2.30291470744343e-05
-1.97927427809117e-05
-2.68055008856691e-05
4.86537002336884e-06
5.77152171975217e-06
-1.52814880928675e-05
-2.8263282061657e-05
-1.29806903400034e-05
-2.03223927213084e-05
-8.30513771795163e-07
-8.19970551560799e-06
-3.57195691095117e-06
8.75791557696282e-08
-1.02551248480731e-05
-1.13393681439341e-05
-1.39202165259514e-05
-2.62512393440011e-05
-9.27768090924164e-06
-1.61382753577069e-05
-3.43947259526762e-07
-2.27855922776505e-05
-2.81469886526864e-05
-2.54076323991773e-05
-1.63721798043723e-05
-5.86624138057531e-06
-2.51921232072778e-05
-2.1459695933814e-05
-2.20059319019485e-05
-3.4763728092465e-05
-6.75395557624603e-06
-3.97854257362963e-06
-2.07086813676079e-05
-1.25894369132492e-05
-4.80805704563059e-06
1.76821340436335e-06
-2.8301743180995e-05
-2.59928750548988e-05
1.01142682419068e-06
-9.33472704196525e-06
-1.12175108744457e-05
-4.43808768150363e-06
-4.55736257386883e-06
-1.79533248282247e-05
-1.13178258041823e-06
-5.07140393248828e-06
3.31096864196527e-06
-9.80939955096472e-06
-5.469536537627e-06
-3.3930060056288e-05
-2.73355439061763e-05
-2.24827905783882e-05
-3.43161776237592e-05
-8.78980383132909e-06
-1.89259722624732e-05
-1.58014203935274e-05
-2.05978466849262e-05
-3.74083977599493e-05
4.40559845037436e-07
-1.36578059225365e-05
-2.49085881409304e-05
-7.43856715949566e-06
-1.74397898974527e-05
-2.67297543718744e-05
-1.64430401642516e-05
-2.31148228252075e-05
-1.30479977372999e-05
-1.28786874380372e-05
-2.24585859755219e-05
-1.48751434818292e-05
-8.93573209719318e-06
-9.0320625641049e-06
-1.33262909482282e-05
-2.00431422692042e-05
-6.80694562566759e-06
-1.01420758446029e-05
-3.89540305362591e-05
-2.18446394096599e-05
-1.39681548251173e-05
-2.24896322539471e-05
-1.24035444015192e-05
1.62777657903569e-06
-1.44192059237689e-05
-2.75943145050687e-05
-2.89506871498385e-05
-2.17002214486533e-05
-1.08947773742988e-05
-1.22904318793073e-05
-7.43706622536617e-06
-2.84627037782422e-05
-1.37101932597563e-05
-1.52754124639275e-05
-1.4701570908412e-05
-1.83557565152599e-05
-3.40193190597712e-06
-2.07968796362159e-05
-2.96165617244044e-05
-2.75488560213826e-05
-1.94482289723727e-05
-2.97036965645456e-05
-1.04429497711695e-05
-1.5761409014049e-05
-2.65073835753678e-05
-2.96407469728356e-05
-1.68895007750467e-05
-1.81069257350739e-05
-1.12639530846974e-05
-1.30830385279818e-05
-9.01781797306297e-06
-3.11935595071399e-05
-3.02793531947308e-05
-2.25286646448491e-05
-4.32741101396368e-06
-1.2220430351665e-05
-7.49604460265231e-06
-1.52936753665959e-05
-7.68887080213027e-06
-2.37398912940713e-05
-2.97332708389165e-05
-4.1905252785147e-05
-5.93609598847892e-06
-1.45905855378988e-05
-1.93608671751469e-05
-2.39102693269626e-05
-6.1181278173487e-06
3.78509725958813e-06
-1.72231887137685e-05
-1.9205359608461e-05
3.51112566308937e-07
-1.22858211395235e-05
-9.13927224190259e-06
-8.57296968781807e-06
-1.30423717248482e-05
-1.23236624203384e-05
-1.13942015082722e-05
-2.75779086473775e-05
-1.69573524178013e-05
-1.48972663546712e-05
-1.20045605620954e-05
-1.72530289208338e-05
-2.25817067958663e-05
-2.093059707061e-05
-3.71721283123321e-05
-2.82003568985061e-05
-1.21700261601193e-05
-1.50636067375842e-05
-2.85821251457056e-05
-4.39136930761903e-06
-1.09359230391592e-05
-2.12824305838326e-05
-1.98808322611299e-05
-2.40554855663392e-06
4.75640254580872e-06
-1.8881601270219e-05
-2.54192949154991e-05
-7.05823033360193e-06
-1.94983511353262e-05
-8.7274524442096e-06
-3.46554258728609e-05
-4.33233969336528e-05
-1.95776173005779e-05
-1.65628538569667e-05
-8.23891543316537e-06
-1.55963002487059e-05
-1.42840247217565e-05
-1.79003402594454e-05
-1.98008403819599e-05
-8.75804105704318e-06
-1.49028495695811e-05
-3.73719680923955e-05
-1.98071058969924e-05
-1.33853433404871e-05
-9.50432156931684e-06
-1.96392475262408e-05
-9.1415003092557e-06
4.31713401636219e-06
-1.09133833151946e-05
-1.39300063800095e-05
-1.68526653175061e-05
-4.99281947946003e-06
-7.28844320745226e-06
-1.98118410321698e-05
-1.16325798447252e-05
2.14679286501081e-06
-1.58983339039295e-05
-2.41693583080112e-05
-1.87026674539355e-05
-1.55964022083031e-05
-1.76488252319848e-05
-1.68395289444923e-05
-2.28679886909003e-05
-1.46784625284219e-05
-3.38749568045262e-05
-1.18498070420496e-05
1.05068433664341e-06
-7.09289589455554e-08
-9.07244782609696e-06
-7.75417265630315e-06
-1.23465594554924e-05
-1.34308626544418e-05
-1.09613795699235e-05
-2.18559724614818e-05
-1.84473297247583e-05
-1.94907138625205e-05
-2.49559788546886e-05
-8.14186832137525e-06
-9.6198737464904e-06
-1.59502812613156e-05
3.76336126160083e-06
-4.48437103150948e-06
-2.40687486613507e-05
-2.22669183991333e-05
-3.86602140135971e-05
-2.5078618041386e-05
-1.34955039336397e-05
-1.57676322189133e-05
-3.4384136869027e-05
-1.1500249872579e-05
-3.0846968217004e-05
-5.55939262835016e-06
-1.74121623642596e-05
-1.41131338817851e-05
-2.81183969601605e-05
-4.30891217767111e-06
-1.64199961798377e-05
-2.19080987731017e-05
-1.57851856882286e-06
-1.14973921051964e-05
-1.1358732760064e-05
2.67135675271426e-06
-1.11261246040123e-05
-2.57267965534333e-05
-1.29966257947812e-05
-1.44733087926085e-05
-8.4211091813871e-06
-1.69639119734201e-05
-1.45035301512532e-05
-2.01407080605743e-05
-1.26088641419877e-05
-5.36427117993878e-06
-2.45203400625437e-05
-2.01603429934495e-05
2.30159214514289e-06
-9.80872373775838e-06
-2.72749504885409e-05
-7.20731396852394e-06
-3.47843070235524e-05
-2.70204965899812e-05
-5.69099232416405e-06
-6.24119319749516e-06
-8.25546792834105e-06
-1.92758976255709e-05
-1.46506983150872e-05
-1.65254487240116e-05
-6.65870082658762e-06
-2.11429624208741e-05
-1.94773005285728e-05
-1.31966438887e-05
-1.90997445302141e-05
1.26956066157448e-06
-2.28167654525019e-05
-2.21004867213581e-05
-2.25371346849072e-05
-1.5231524467689e-05
-2.37744106715192e-05
2.52111985944807e-06
-2.49984944562608e-05
-2.47623449691215e-05
-7.01184431349632e-06
-1.28838153057405e-05
-1.40666664659821e-05
-5.11859217871461e-06
-3.35372660996904e-05
-1.39907283456391e-05
-7.06149637592837e-06
-1.75790814948114e-05
-7.06339562445674e-06
-1.33942228691494e-05
-9.08273277750819e-06
-1.7797223299497e-05
-1.77629672565443e-05
-2.66125568136414e-05
-1.03622681886156e-05
-1.80761682331756e-05
-1.3680772157079e-05
-2.69356510264263e-05
1.01305782123527e-05
-1.1101942516645e-06
-7.70976074626193e-06
-2.51013907966794e-05
-1.30620191354699e-05
-1.1714142953309e-06
-2.16053203305143e-05
-2.87565811893761e-05
7.80273372318893e-06
3.36001824532781e-06
-1.52149180759891e-05
-2.14210339520319e-05
-2.02553371258574e-05
-1.37965910395586e-05
-3.87485047433866e-05
-2.32347797843144e-06
-9.46498495013203e-06
-3.60218050495901e-05
-1.49354081320813e-05
-6.32686861923958e-06
-2.40646884211271e-05
-2.08322685083966e-05
-2.16184870118527e-05
-6.74962440020546e-06
-3.18928164982268e-05
4.31947478223945e-07
-8.46931767078722e-06
-1.81621895683653e-05
-1.00797954731438e-05
-9.39603756878061e-06
-2.82357926202797e-05
6.53458475483178e-07
-1.69934603418299e-05
-1.61063600149789e-05
-1.36239180355248e-05
-2.40168176090799e-05
-9.2342251363162e-06
-3.84415446751203e-06
-3.32141149376062e-05
-2.5396071207551e-06
-1.94186728358842e-05
-2.36115186581164e-05
-1.21257723378539e-05
-1.48910884590068e-05
-6.25329694043447e-06
-1.64774218531797e-05
-2.0899760016272e-05
-2.72541871475883e-05
-2.53158007490886e-05
8.73936038321161e-06
-8.60615099552281e-07
-9.46314806235187e-07
-1.58156876606573e-05
-1.1224691007346e-05
-1.77044556583085e-05
-1.09417797238817e-05
-1.3872911384144e-05
-7.51537740045847e-06
-2.51734395648992e-05
-2.47477953919753e-05
-2.80653517483631e-05
-1.21713499805836e-05
-1.08715319930268e-05
-1.40233350565566e-05
-3.21362546410444e-05
-2.632218327076e-05
-3.19717757266933e-05
-1.87367883359334e-05
-1.71480647512583e-05
-8.2117314850917e-06
-1.54434847485703e-05
-1.45457824529434e-05
-1.26864309633847e-05
-2.2538834106628e-05
-1.45781965086303e-05
-4.93984302298816e-06
-2.69810602357239e-05
-1.84394896248951e-05
-3.08459198673751e-06
-1.57161507529848e-05
-4.07623220755045e-05
-1.9273523095551e-06
-1.01337722148687e-05
-1.51770659812545e-05
-8.81509361543682e-06
-2.34724706240143e-05
-1.40031911784498e-05
-2.3736611859779e-05
-2.08404720253071e-05
-1.21394064054804e-05
-1.82814665719784e-05
-7.20502101714871e-06
-2.81950269591786e-05
-3.91377352934545e-05
-2.08598928121682e-05
-1.58985151501587e-05
-1.05838994921543e-05
-2.01888443788771e-05
-1.38888734141248e-05
-3.39091208966982e-05
-1.05170187739952e-05
-1.50485654427948e-05
-2.4337694474979e-05
-3.03566699724977e-05
-2.29899330123778e-05
3.05875156824723e-06
-2.2048261381026e-05
-3.08119182928453e-05
-4.04660100064067e-06
-1.23178510401676e-05
-3.17167115340226e-05
-1.36590761694339e-05
-1.39449064354577e-05
-1.62224987042538e-05
-8.10675667508613e-06
-2.41782502598505e-05
-3.4959196810624e-06
-1.83007508376694e-05
-1.59761222662712e-05
-1.61688824518038e-05
-1.82402472655989e-05
-3.36665098648523e-06
-1.94105063028567e-05
-3.18527568578267e-05
-1.5099988160812e-05
2.16974532521911e-06
-2.56374820241915e-05
-3.69308385112375e-05
-8.11853330922938e-06
-1.75254332090318e-05
-1.16978562126729e-05
-1.08829870148474e-05
-1.41839381017699e-05
-1.82658847868225e-06
-2.07486751103289e-05
-7.5121910454581e-06
-1.00463740765905e-05
-2.26118451087204e-05
-1.16697092529666e-05
-2.55269671824497e-05
-2.81658388763839e-05
-2.11625204982193e-05
-2.22270059135221e-05
-3.89256867347754e-05
-2.34296504331851e-05
-2.0515573282223e-05
-2.10085919106704e-05
-1.564991832743e-05
-1.38009146892313e-05
-7.23896025652376e-06
-1.46502248010143e-05
-8.39961736459915e-07
-1.83116617319941e-05
-7.9966465966342e-06
5.31440638558285e-06
-1.42740614137314e-05
-1.38317935360927e-05
-9.52666543884279e-07
-1.64683222514575e-06
8.7933862054261e-06
-2.18063715281584e-05
-2.58984639039404e-06
-1.95707755783284e-05
-1.34948883833655e-05
-2.84734288992885e-05
-5.10163723289414e-06
-7.66812915362729e-06
-1.96439785137246e-05
-2.32816348621878e-06
-2.64402378272426e-06
-2.51590107329743e-05
-1.55028527622629e-05
-1.71157129553663e-05
-9.35397378173176e-06
-2.81734707763518e-05
-7.62033090547169e-06
3.26290495480093e-06
-6.69756303702975e-06
-3.04767617121394e-05
-1.73955421523803e-05
-5.00233826118932e-06
-9.352382868411e-06
-2.70932100359419e-05
-2.35018202776981e-05
-2.71622292099263e-05
-1.54511853661039e-05
-2.71330611969295e-05
-1.41298375776716e-05
-1.27967436498268e-05
-1.84841129235469e-05
-6.77396913468444e-06
-3.09637465906346e-06
-3.206311448986e-05
-1.35299669680025e-05
-2.12108179966719e-05
-2.49515845986502e-05
-1.51880579805137e-05
-6.92107812201688e-06
-2.70642426868505e-05
-3.15692215342169e-06
-2.33181794026719e-05
1.8958243087133e-06
-3.55351519800043e-06
-1.56851634302508e-05
-5.46266824336616e-06
-8.27451338523907e-06
-2.64182888053029e-05
-3.09173578528401e-05
-2.61545086986105e-05
3.47197749410271e-06
-8.36889591765385e-06
-2.2079732619294e-05
-1.83177853622298e-05
-1.51681821565744e-05
-9.31876487881802e-06
-9.58398771305926e-06
-2.37380425483298e-05
-1.17790822502218e-05
-1.18172211329795e-05
-9.2385968464638e-06
-2.55823827310847e-05
-1.09683781766029e-05
-1.17531550112237e-05
-9.74319189714937e-06
-9.81056209717319e-06
-1.77187050446043e-05
-4.3540765627269e-05
-5.76521132330691e-06
-3.271442255355e-05
-2.68848704569152e-05
-1.58313603784599e-05
-7.93305391051142e-06
-1.29247505376608e-05
4.11141465977275e-06
-1.22400102982767e-05
-9.41240182643922e-06
7.16588687437524e-06
-3.09198984566455e-05
-1.32281973246081e-05
-1.75984385877655e-05
-2.02199366017833e-05
-1.80140069381573e-05
-1.44750714526715e-05
-1.77352270830323e-05
-1.816555373034e-05
-2.58817569952125e-05
-2.47477761821861e-05
-1.51182859879295e-05
-1.00452299950589e-05
-8.91197151280023e-06
-3.01235562043111e-05
-5.54732565216604e-06
-2.28337434323818e-05
-1.36405043818333e-05
-1.02954587607407e-05
-1.35865791209006e-05
-1.89010579224666e-05
-1.92088021234135e-05
-8.21407699477985e-06
-3.07807654889289e-06
-1.76007677822497e-05
-1.99828281988856e-05
-7.09623850020432e-06
-1.57523761554846e-06
-3.85856937622718e-06
-1.16583477114976e-05
-5.50388020773048e-06
-8.18076638398406e-06
-1.95638638041697e-05
-2.20035131080433e-05
-8.81121601881709e-06
-2.49158847395795e-05
-6.74417843392209e-06
-1.53542688485668e-05
3.17503778534318e-07
-3.92283310645332e-05
-1.18582909265977e-05
-9.72737282926274e-06
3.01010246485566e-06
-1.05362239424961e-05
-1.18515472205537e-05
-9.41535744808123e-06
-1.69959200555275e-05
-1.70400274845454e-05
-1.94419046972253e-05
5.3148688745807e-06
-1.74974026427508e-05
-3.50688240457206e-05
-2.00523304314662e-05
-1.5829235074417e-05
-1.90928988644484e-05
-3.52039432329899e-05
-2.01276215299409e-05
-1.93966236027708e-05
-1.4924160462744e-05
-2.24209060198764e-05
-5.53016899439889e-06
-2.51236511440712e-05
-3.44252446313396e-06
-1.62374584444036e-05
-8.49536029181683e-06
-1.88903637899004e-05
-3.40268827210432e-06
-4.4080064244572e-06
-2.51580998299567e-05
-8.37417153406921e-06
-1.48145156777251e-05
-2.14138291397762e-05
-1.13242688628744e-05
-2.8151065563593e-05
-1.43088978529433e-05
-2.42917586364863e-05
-4.56498185872443e-06
-1.85379178468077e-05
-1.6344914898428e-05
-1.71394328599543e-05
-2.09530836451898e-05
-2.1553772343517e-05
-3.1905123600729e-05
-9.35651076393339e-06
-2.3796016045057e-05
-1.61822310401236e-05
-5.38465517971402e-06
-2.7495260791488e-05
-1.5149049611625e-05
-1.33666961824014e-05
5.46906452703244e-06
-3.30149320825238e-05
3.47953604828591e-06
-2.10604687362491e-05
-1.92300750129262e-05
-3.82791206646085e-06
-2.30526586005435e-05
-2.19920478446656e-05
-2.66596582486358e-05
-1.93887746545764e-05
-1.82785551668667e-05
-3.24945494281413e-05
-2.06942119798776e-05
-2.24002163080155e-05
-1.87759171583696e-05
-2.88000212397062e-06
-1.73573010766065e-05
-1.73069005046507e-05
-1.96428111711068e-05
-1.69056273134844e-05
-3.99153524246352e-05
-1.14452015188376e-05
-4.79713135011157e-06
-2.0935682236341e-05
-1.98655830380656e-05
-1.92097176440153e-05
-9.96468554254869e-07
-3.04636891024525e-05
-2.203397168834e-05
-1.04491004262338e-05
-2.12920447351748e-05
-1.45942043530321e-06
-2.23356262206082e-06
-2.9975869890446e-05
-4.32039672977633e-06
-4.15240537483536e-05
-2.06314712426488e-05
-2.69154941785091e-05
-2.60598662307379e-05
-1.65670854558545e-05
5.26788713186414e-06
-2.51406450983602e-05
-1.38829757971479e-05
-1.58634787144151e-05
-1.2827980313174e-05
-2.08730796130251e-05
6.53105619006769e-07
-1.66498737079714e-05
-1.1163743524176e-05
3.16397972070753e-06
-2.64772021201232e-06
-1.02304382760038e-05
-1.20226801065545e-05
-1.11980435317591e-05
-3.22999835463761e-05
-1.23559333499459e-05
-4.44653926324798e-06
-2.32923032545627e-05
-1.98061326684864e-05
-3.07666165734801e-05
-2.05613901432131e-05
-1.92491306819976e-05
-1.23417583207939e-05
-1.58939891611887e-05
-3.58230896166483e-05
-2.12165183015292e-05
-1.72876725447601e-05
-1.35963973526177e-05
-1.44695266445952e-05
-2.66278600295298e-05
-2.65259515250013e-05
-2.75149244789133e-06
-2.76457131461118e-05
-2.58740301474478e-05
-1.62647533958721e-05
-1.51269519179711e-05
-1.96867371511268e-06
-2.65562864385556e-05
-8.47185234361175e-06
-6.42516224637444e-06
-6.51705431481023e-06
-1.1513844176388e-05
-1.29356819286716e-05
-9.12915042426711e-06
8.39313869950236e-06
-8.28333488977362e-06
-1.5093589464952e-05
-1.58391516161674e-05
-2.2039016177951e-05
7.02020898463278e-06
-6.67050793386702e-07
-1.17702530610092e-05
-1.91518113033208e-05
-1.23077559598211e-06
-1.67298461093632e-05
-1.18384154364302e-05
-1.03523990643741e-05
-8.73805189929422e-06
-9.9747171890692e-06
-2.69799126954661e-05
4.16079918141654e-06
-1.71629045755012e-05
-1.39128973028927e-05
7.90078373997912e-07
-1.29917181632062e-05
-1.64974906145269e-05
-1.53539789664074e-05
-3.53819317899647e-05
6.54606095497615e-06
3.30746352648886e-06
-1.42657170927905e-05
-5.69143798633948e-06
-1.03770926029013e-05
-2.10561672838562e-05
-3.09127243203238e-05
-1.34329612942366e-05
-3.60514036310088e-06
-1.99989418227306e-05
-1.65260791422218e-05
-2.0708408659063e-05
-7.6616266620818e-06
-3.71319543375589e-06
3.40886385786244e-06
-2.29910514227068e-05
-1.95394955178357e-05
7.00933756852133e-06
-5.06722627577574e-06
-2.09335414668212e-05
-2.85695284553825e-05
-2.4150573508215e-06
-1.16676091823995e-05
-1.06102075873284e-05
-3.23707115479908e-05
7.01902593168522e-06
-1.7653413479616e-05
-1.28976424384735e-05
-2.62789545927703e-05
-3.1219548593899e-05
-1.7787916741458e-05
-1.42186495732407e-05
-1.67081351049803e-05
-1.58228914771467e-05
-2.4417810859873e-05
-1.06696437381824e-05
-3.34731053205639e-05
2.45475687207239e-06
2.28634770991529e-06
-9.54210745526718e-06
-1.01142148147376e-05
-1.79989450383065e-05
-7.20473348407584e-06
-2.18180535743658e-05
-9.26508565196187e-06
-3.19730360819889e-05
-1.06948442247401e-05
-2.18978221108614e-05
-1.17886166283891e-05
-1.47355704669819e-05
-1.96819781995958e-06
-1.38405261746122e-05
-1.34629545426551e-05
-5.3571319650749e-06
-1.2115944799631e-05
1.53953300849253e-05
-9.03732520243078e-07
-2.10145041417539e-05
-1.85837715892832e-05
-1.44793367584009e-05
-1.03242692098628e-05
-2.54183190904189e-05
-3.59237412770944e-05
1.33039795517668e-05
-1.1980533787523e-06
-1.48749271673264e-05
-1.33245916334507e-05
-2.43828618372979e-05
-1.6123076192978e-05
-1.3885702110182e-05
-1.38733165882276e-05
-3.06225833151484e-05
-1.10917186785986e-05
-1.00366678555762e-05
-1.98918396397445e-05
-7.23961058757759e-06
1.34429157907862e-06
-2.30572462492866e-05
-7.30855946731404e-06
-1.47185890470219e-05
-1.91184017047006e-05
-4.60800926193384e-07
-3.30619782203136e-06
-1.78659483768088e-05
-2.06361469733809e-05
-2.25675721084971e-05
-9.04777635164456e-06
-2.19222376471277e-05
-1.13715343988086e-05
-2.57846610915536e-05
-1.4104560757411e-05
-4.32068069900954e-06
-2.43858694218609e-05
-2.13913618938691e-05
-2.00308681271803e-05
8.21480215372283e-07
-8.67797812941685e-06
-1.34546415065438e-05
-2.33268621713418e-05
3.58791679443515e-06
-2.22937760737895e-05
-1.20989819539429e-05
-1.95878054941859e-05
-2.10967042150806e-05
-9.09881894664055e-06
-3.71760955610553e-05
-1.54534389193493e-05
-1.40721908388797e-05
-2.14407835248384e-05
-1.12083832785013e-05
-1.46956136140897e-05
-2.10536446802814e-05
-3.52605728611859e-06
-1.41541746915674e-05
6.87604960147156e-06
-8.88728575310239e-06
-2.56438527548637e-05
-2.02127954370321e-05
-1.12492069397792e-05
-1.20137367101745e-05
-2.51711968915962e-06
-2.42143757408037e-05
-3.46607801240363e-05
-1.62323498348588e-05
-3.42972243429832e-05
-2.83602224110721e-05
-1.13656520527687e-05
-2.4652804220063e-05
-1.72311383754702e-05
-3.26656253215399e-05
-1.51495424151086e-05
-1.53184265047369e-05
-1.44847634905258e-05
-1.75366641884637e-05
-1.92516665315904e-05
-1.72059006513573e-05
-1.78682757659648e-05
-8.50970492356298e-06
-2.66796825020087e-05
-2.90910384262295e-05
-1.8504270831165e-05
-2.30456973125183e-05
-3.0030270661433e-05
-2.9072508847735e-05
-3.35707661139818e-05
-2.83578269683687e-05
-2.03186442311983e-05
-1.73010251469346e-05
-1.30729477937844e-05
-2.2904696185091e-05
-1.21779113903238e-06
-3.62013448238117e-05
-4.28727271704792e-06
-1.87489120520879e-06
-3.49858582398023e-05
-1.77817022333606e-05
3.35210735342736e-06
-1.93182596469155e-05
-2.07235713595558e-05
-9.3363090936799e-06
-6.04297586632167e-07
-2.38689329761078e-05
-7.5663708474033e-06
-1.40596355791816e-05
-3.01318559903055e-05
5.01221754179165e-06
-3.40628484321154e-05
-1.82068755794951e-05
-1.58394108315506e-05
-1.83990498324799e-05
1.53884776019226e-06
-1.69367444301468e-05
-2.15548468312078e-05
-1.11009647917075e-05
-7.37439515309378e-06
-2.64181328725747e-05
-1.5116279031111e-05
-2.38289858623451e-06
-1.1891756809029e-05
-2.6183351203047e-05
-1.51109288779436e-05
1.32706990516844e-05
-1.56015495778546e-05
-2.28918949702878e-05
-2.64675817972413e-05
-1.9531414561028e-05
-2.35259676504399e-05
-2.7994207068091e-05
-3.00863077724927e-05
-1.00312642281301e-05
-5.25922725236402e-06
-8.11435724371624e-06
-1.74692444456116e-05
-3.9854394745948e-06
-3.02409266116984e-06
-1.9771077686446e-05
-3.10609577157174e-05
-4.94694595161611e-06
-1.05068870513162e-05
5.22217007163215e-06
-1.75045892144995e-05
-1.32796274601277e-05
-6.551914617228e-06
-2.02629412404781e-05
-8.90904688240441e-06
-3.08415421236588e-05
-7.51635402534498e-06
-1.85973688602108e-05
-4.69918617070351e-06
-1.47422903081485e-05
-6.93644137704837e-06
-3.06530158171346e-05
-1.72416575463934e-06
-6.83457980760041e-06
-1.19182142384275e-05
-1.89050121362774e-05
-1.58929806768205e-05
-1.01456000396048e-05
1.16523763308535e-06
-3.38446238761473e-06
-2.69406367054107e-05
-1.5848429222598e-05
-2.20869992781821e-05
-2.22079623225993e-05
-2.7586852084633e-05
-2.3540998582634e-05
-1.87648294377594e-05
3.9721432632326e-06
-4.71425895747103e-06
-2.86553291918196e-05
-3.33362718311279e-05
-7.98514530559451e-06
-2.80918337451176e-07
-1.4984264354631e-05
-1.51998036783004e-05
-2.03077619182509e-05
-1.00446834809018e-05
-3.40993861148438e-05
-1.22935621070316e-05
-4.3873143407604e-06
-2.65810870517425e-05
-1.05953461042463e-05
-1.4355714770172e-05
-2.76835672412933e-05
-2.26880605435479e-05
-6.34485194178854e-06
-1.92166147623384e-05
-2.15161684977616e-05
-2.1682927113087e-05
-2.12238183900085e-05
-1.24297798918299e-05
-3.09955065209665e-05
1.7683644151578e-05
1.5466143491933e-06
-1.83935995748973e-05
-6.22659573163312e-06
-1.74842636890651e-05
7.62668413779967e-06
-2.32553891164742e-05
-2.16615492420852e-05
-3.05036031277857e-05
-8.83252582484966e-06
-2.11023725239087e-06
-1.57094711131544e-05
-1.66554917277989e-05
-2.26070829908121e-05
-3.47907938695595e-06
-1.07914832081855e-05
-3.47496261506599e-05
-2.58036517426425e-05
-1.79732503655547e-05
-5.59949643246005e-06
-5.17396815546021e-06
-1.50291504059215e-05
-1.55610152653682e-05
-1.84093104950318e-05
-8.02053467185149e-06
-2.518609983001e-05
-3.05459827517781e-05
-1.49458904701422e-05
-7.53495454722077e-06
-1.98631111079606e-05
-1.54460353840125e-05
-3.12313851073862e-05
-1.8541246909731e-05
-1.65638332938275e-05
-1.01111481832015e-05
-4.6981830267172e-06
-6.02186197021315e-06
-2.49422097787338e-05
-2.35991129415505e-05
-7.27730675844906e-06
-2.28426922043387e-05
-1.93981034995761e-05
-3.18043201989835e-05
-2.01244154638947e-05
-1.87710892332545e-05
-7.44569315849797e-06
-2.25692259422508e-05
-2.3560635127845e-05
-1.88721191618518e-05
-3.06570673701447e-05
-2.41191236316379e-06
-7.62680673725499e-06
-1.95746819037879e-05
-8.40791065877157e-06
-2.74892561041625e-05
-1.08916201599997e-05
-1.91306851480247e-05
8.15043089101549e-06
-1.79071173806428e-05
1.33970725169952e-07
-2.19281348435251e-05
-1.06538121214326e-05
-1.34896716186711e-05
-2.73819534928527e-05
-8.33654324132411e-06
-9.00357947597159e-07
-1.69040238614793e-05
-2.85240883719955e-05
-2.65764017086106e-05
-1.33090967701475e-05
-1.25711614219219e-05
-1.01537438110994e-05
-7.52151084017627e-06
-1.66819419736829e-05
-3.78944149624104e-05
-1.99923100709409e-05
-8.41294237159422e-06
-1.57495787470414e-05
-1.00564217286303e-05
-1.11945594702136e-05
-1.28264013646375e-05
-2.6388242249347e-05
-2.1407350869846e-05
-1.13328208397278e-05
-8.1115718045845e-06
-2.09797221384893e-05
-1.53825509392787e-05
-1.1570673114427e-05
1.6659825804822e-06
-1.67865016863972e-05
-3.51144666984476e-06
-1.42036899932539e-05
-1.41269640517422e-05
-2.28859794252521e-05
-2.92690828169562e-05
-2.27986829703228e-05
-1.09900817685224e-05
-2.07872953985219e-05
-4.28064982577735e-05
-2.13323663502748e-05
-1.73891671108506e-05
-4.29316583675455e-06
3.30774502102241e-06
-2.47518411502962e-05
4.8256504683652e-06
-2.86845915389576e-05
-3.31608486141359e-06
-3.04896522553811e-05
-1.05752756626366e-05
1.43492771475503e-05
1.35617613518046e-05
-3.4569888142463e-05
-2.01176186791419e-05
-8.92967342830061e-06
-1.41133000789859e-05
-1.79205620008482e-05
1.3248725622686e-06
-1.92843746734262e-05
-6.04252371693416e-06
-1.42028949342624e-06
-6.81306086959629e-06
-8.1564785119267e-06
-1.52250372371579e-05
-3.08414317943052e-05
-1.33459244658162e-05
-1.86727661361633e-05
-2.56795014556668e-05
-1.10217002655922e-05
-2.64740818181566e-05
-9.67925944583325e-06
-2.64186433818683e-05
-1.57396737258083e-05
-2.60978974308119e-05
-1.60301057869827e-05
-4.98650613896929e-06
-4.07910953054158e-06
-4.33115621160873e-06
-1.56456144984708e-05
-6.91581683671907e-06
-2.21052886200423e-05
-1.14047260881255e-05
-1.71784851195068e-05
-2.73476215240108e-05
-2.37715574166189e-05
-1.85895485103712e-05
-1.60029277961896e-05
-1.53598729578998e-05
-1.06994767213102e-05
-1.96983709494553e-05
-1.25576716706226e-05
-4.00379658237443e-06
-1.373376145586e-05
-2.25831334758049e-05
-1.09114167028747e-05
-2.49531975593484e-05
-2.38009140724487e-05
-1.59991247876278e-05
-1.34809878018912e-06
-1.92031543195789e-05
-2.86809250156241e-07
-1.33209538260413e-05
-1.94688541496328e-05
-2.64803231294908e-05
-2.98309300142327e-05
-4.656565525253e-06
-6.19456995444312e-06
-1.79426909668091e-05
-5.16029960637312e-06
-2.31914839301015e-05
-1.66858518682885e-05
-1.72611564038223e-05
-8.61034606524367e-06
-1.44626891511924e-05
-1.81705349772007e-05
-1.52113479429252e-05
-1.44348352395616e-05
-2.55324462517396e-06
-2.51267812084651e-05
-8.61560280464633e-06
-9.09818031524843e-06
-2.27376312455923e-05
-1.89251443474176e-05
-1.65100444614978e-05
-1.52703805587569e-05
-7.57731304738602e-06
-1.7455101191505e-05
-8.68441699034477e-06
-3.19349334603842e-05
-1.42306967784065e-05
-2.71732159497243e-05
-1.65768165655799e-05
-1.42774818057298e-06
-1.58618692093481e-05
-6.91630312393347e-06
-7.63015880143991e-06
-8.10522846070878e-06
-2.00548458496249e-05
-2.29304008061447e-05
-2.71167736536035e-05
-1.09296304694565e-05
-5.4325259867265e-06
-1.7990802636692e-05
-2.48966278794654e-05
-2.21326065940773e-05
7.59781083505702e-07
-1.28047584639581e-05
1.51453371223229e-06
-1.69932737756575e-05
-9.67630300323171e-06
-1.10234123904428e-05
-3.36848003755909e-05
-2.42251257279754e-05
-1.94785085648611e-05
2.2389770339423e-06
-3.11690982788188e-05
-1.83854572989416e-06
-1.06607487199769e-05
-1.31068310691914e-05
-2.27485162683369e-06
-9.45610976924319e-06
-2.34242567683653e-05
-1.62062936554517e-05
-2.15552809355903e-05
-1.47385838847128e-05
-1.77388684464584e-05
-1.25653552524982e-05
-1.33247044690881e-05
-3.3734847065361e-06
-2.58097203316587e-05
-6.35676813227292e-06
-2.34205828011434e-05
-1.61491027601508e-05
-5.56937787670867e-06
-2.51831204114406e-05
-6.75596074317487e-06
-2.15801322685222e-06
-2.68737382729267e-05
-2.18560967153812e-05
-2.61250750524862e-05
-7.98007580307614e-06
7.64377853448714e-06
-8.86532542177294e-06
-6.73664699302088e-06
-1.96043154272832e-05
-7.53846084846765e-07
-2.11488980993349e-05
-2.04305416690017e-05
-1.65412310289041e-06
-1.67934221969485e-05
-2.25131051215876e-05
-1.08499679462771e-05
-8.24501261116722e-06
-2.60535032389207e-05
-8.40924953799784e-06
4.03473173269484e-06
-2.41901876810224e-05
-2.27128035937641e-05
-3.48225911568238e-05
-1.85569300537224e-05
-2.52352143579729e-05
-1.98409437086588e-05
-2.37130030470529e-06
-1.12877922344523e-05
-2.41274270688189e-05
-1.55872173186981e-05
-1.34754972806664e-05
-1.98730091298326e-06
-1.81804991906356e-05
4.13355284692354e-06
-1.5571873276042e-05
-3.35525062749976e-05
-1.55653839096262e-05
-2.70620398988711e-05
-6.92079886722624e-06
-2.89609652888212e-05
1.52578831579458e-06
-1.49846108825553e-05
-2.3692843585892e-05
-2.9045061431683e-05
-3.94567327912574e-06
-1.21243100539647e-05
-2.42667411943901e-05
-9.26050706594006e-06
-5.50305418333632e-06
-6.1758069658136e-06
-2.24097363426806e-05
-3.81225222165721e-05
-1.16887874211859e-05
-1.79938581286704e-05
-1.08916901652039e-05
-1.74771563162368e-05
-4.85365320596971e-06
-1.79629620036453e-05
-1.77908290951284e-05
-1.71381488926918e-05
-2.16106579378296e-05
-1.87122580865263e-05
-2.18198049110268e-05
2.12456867632827e-06
-6.04221268559114e-06
-1.67155634330926e-05
-9.36965964540021e-06
-8.28858938655422e-06
-1.48084455028574e-05
-4.07332980418221e-05
-2.09352929793376e-05
-2.60497626195625e-05
-1.91047794202648e-05
-1.41154218017461e-05
-1.50294914378364e-05
-2.80823556791444e-05
-2.87588591825824e-06
-1.26274291373821e-05
-1.64109705518818e-05
-1.51820878895272e-05
-1.91406425538233e-05
-1.38528775462457e-07
-3.42691581547444e-05
-1.69550610930964e-05
-1.11401161196151e-05
-1.07966141974321e-05
9.14961419046027e-06
-1.82602082883115e-05
-2.21392796271304e-05
-2.83580920656665e-05
-1.47543234998059e-05
-1.26747769359323e-05
-6.9374242344902e-06
-1.50149025117286e-05
-5.9232124745366e-06
-2.40718551409399e-05
-9.42648741777052e-06
-2.25352058119465e-05
-5.70981712853303e-06
-8.09591120743921e-06
-1.67656892346359e-05
-1.24222387560444e-05
-1.93637349385552e-05
-1.58423691703525e-05
-1.94693154751094e-05
-3.66375762631342e-06
-2.29697778100069e-06
-2.18703437090364e-05
-1.19148502438444e-05
-2.08516576547526e-05
-5.57899841824921e-06
-1.13715589088969e-05
-9.60627412769125e-06
-1.69228322122087e-05
-1.47085813974497e-05
6.3132733659333e-06
-3.11849558363861e-06
-2.87343225424422e-05
-1.8755038321434e-05
-1.99817575164708e-05
-9.93517184882586e-06
-5.58033289256759e-06
-8.683334346701e-06
-1.39362263293072e-05
-3.59926924087743e-06
-8.72869750101843e-06
-1.01940877719123e-05
-2.30162568694869e-06
-1.47011107675396e-05
-1.83391760531007e-05
-1.07112963507475e-05
-1.53721437883084e-05
-2.34384832508903e-05
-1.64545145173657e-05
-2.74162609100537e-05
-9.9009900973239e-06
-1.37590296617347e-06
-1.55287665160753e-05
-4.60351815862862e-06
-9.33523791015481e-06
-3.61781893490476e-06
-1.58860219973602e-05
-2.6401931861451e-05
-1.64202368082389e-05
-2.19185664333209e-05
-3.66222745511724e-06
-2.6025805167104e-05
-5.67315240332781e-06
-1.1618000096712e-05
5.0633994211441e-06
-2.74565806066845e-05
-3.14958040228928e-07
-2.0158954307509e-05
-1.6916593233737e-05
-1.44787035972496e-05
-1.6499386407448e-06
-2.30347596883383e-07
-2.61976418308841e-05
-1.70775267762192e-05
-1.49682475417618e-05
-2.81792995831844e-05
2.37409989910601e-06
-1.04956336780961e-05
-9.08841127316528e-06
-8.99268285876598e-06
-2.4108784477193e-05
-1.06245372837507e-05
-6.7454794015324e-06
-2.19648601192536e-05
-1.66585130010525e-05
-9.79678600567619e-06
-3.22651297318791e-05
-5.58241619631123e-06
-2.07235408639389e-05
-9.61634257371264e-06
-1.22397987527611e-05
-2.02721559449277e-05
-1.66179306723627e-05
-1.8110940924441e-05
-1.0583765278926e-05
-1.97156643215919e-05
-2.36493781274638e-05
-3.85005068282356e-06
-3.19056438701283e-06
-1.80766085425e-05
-3.38519952019897e-05
-5.72944464772062e-06
-1.80789671068686e-05
-5.95258859738714e-06
-1.35620888807344e-05
-2.43013263557617e-05
-1.75152626562794e-05
-1.8331598216047e-05
-4.22846584662251e-06
-4.65256910853284e-06
-9.35469340330553e-06
-1.62727383167202e-05
-6.52467154257529e-06
5.45051478728235e-06
5.44656215434372e-06
-2.66886441027291e-05
-1.94144471711143e-05
-2.38978470789017e-05
-1.72812035225005e-05
-2.39067092238525e-05
-3.51135378038309e-05
-3.07907215588855e-05
-7.85789279064169e-06
-1.79465658987092e-05
-9.82784067251776e-06
-1.47202824655642e-05
-1.12256727333118e-05
-2.38858422363024e-05
-8.84539036312152e-06
-2.5288888959022e-05
-1.11654833636761e-05
-2.830996434781e-06
-2.14097974333986e-05
-1.66823533205515e-05
-7.21363870561639e-06
-1.27245040918303e-05
-2.11909258207191e-05
-2.07537691731565e-05
-2.02330310761935e-05
-1.43788242201661e-05
-2.39329637151552e-05
-1.8734304515516e-05
-1.05400178807939e-05
-1.50089851638963e-05
-1.89209783586552e-05
-2.68466502925106e-05
-2.60210828703819e-05
-2.33306862981102e-05
-1.51990722504161e-05
-1.63786471197867e-05
-1.56612032259997e-05
1.41160634872979e-06
-1.81184256396752e-05
-1.13215700607743e-05
5.03529473212675e-07
-3.07611724366452e-06
-2.94082356186414e-06
-2.00896898670352e-05
1.91089072245817e-06
-1.1140339069572e-05
-2.60899134642138e-06
-2.04048805930514e-05
-1.35953309467239e-05
-1.32668637225319e-05
-7.62134597852103e-06
-1.76140769403219e-05
-3.49862520283956e-06
-4.09519033485999e-06
3.27079369168259e-06
-2.24165918832779e-05
4.11075859606063e-06
-6.21734657025941e-06
-1.78282960181625e-05
-1.46212882385971e-05
-8.11911399011717e-06
-6.16355970797908e-06
-1.96020973787294e-05
-1.27942753104525e-05
-3.66699639917672e-05
-1.95952457272647e-05
-6.20068057195166e-06
-8.31196974807093e-06
-1.98917172168705e-05
-1.66038285162048e-05
-1.64633786187721e-05
-2.50255858790741e-05
-1.58506764602278e-05
-1.00247219815431e-05
-1.57876994859721e-05
-2.15958577891968e-05
-2.28498803739441e-05
-5.92449529404833e-06
-1.97297168912879e-05
-1.28820803613142e-05
-9.47140046969298e-06
-1.94144567112166e-05
-1.56834006684863e-05
-2.13352623495888e-05
-2.2439806097549e-05
-1.35421287043163e-05
-3.0530148376423e-05
-1.6071032267664e-05
-3.75389257359222e-05
-1.83574099797295e-05
-1.09413730339614e-05
-3.68089296649259e-05
-2.29154223997278e-05
-2.12997779613001e-05
-1.65056453976485e-05
-1.72238500988876e-05
-2.6110088663339e-05
-8.78746713388255e-06
-1.21297527573538e-05
-1.13027440754631e-05
3.27661968596973e-06
-7.98900657469156e-06
-2.13844601435087e-05
-2.94784994192962e-05
-1.16379422152035e-05
-1.79015930748653e-05
-1.64593278284826e-05
-2.37396621752693e-05
-6.33223634691176e-06
-4.53987411731803e-06
1.7096355604073e-05
-1.49850381591254e-05
-1.07656203701943e-05
-2.31234926008116e-05
-1.82179918220318e-05
-2.40288862745112e-05
-2.21667050412506e-05
-1.00246089933716e-05
-2.63578828268705e-05
-2.49380045622484e-05
-2.8925159162146e-05
-1.78772540522086e-05
-2.66542350704392e-05
-1.45144073124462e-05
-1.10421876201656e-05
-1.36110845893774e-05
-1.74486664584089e-05
-1.12536840850881e-05
-1.07047878040153e-05
-1.23095755573806e-05
-1.39106487802755e-05
-3.3243537371395e-07
-2.2393975192283e-05
-1.00546326563654e-05
-1.99913477303804e-05
-3.3181182517334e-05
-1.22275136806138e-05
-7.71092395740263e-06
-1.41931296771577e-05
-9.79735186787042e-07
-7.11994183807994e-07
-1.53468937280677e-05
-2.02856166487657e-05
-2.57354271576366e-05
-1.59045899865872e-05
-2.02716417962481e-05
-2.50188681535105e-05
-1.4150157153183e-05
-2.30003365262389e-05
-1.56473866597156e-05
-2.21672226147449e-05
2.91891975660744e-06
-2.31681736833111e-05
-4.43052605790431e-06
-2.3103050193444e-05
-1.14932690257129e-05
-3.36119505401089e-05
-2.24530074805757e-05
-3.12352784155807e-08
5.92704501133128e-07
-2.79660843488399e-06
-9.01560150349316e-06
-1.43294789946404e-06
-7.92826846358242e-06
-3.55857105593457e-06
-1.45285271016023e-05
-1.25127365911859e-05
-1.29849059241789e-05
-3.0378003918685e-05
-2.67714950524008e-06
1.06301754968968e-05
-2.75629605448114e-05
-1.8452850997462e-05
-1.7739831263472e-05
-1.15204720021425e-05
-1.82307776329708e-05
-2.55450713279772e-05
-7.73171322140621e-06
1.11861059829461e-05
-1.50070846334033e-05
-1.08395526236324e-05
-8.94985499965741e-06
-2.19896254649234e-05
-1.2036681762486e-05
-1.4458336257852e-05
-6.56390208330786e-06
-2.46283466588551e-05
-2.24244426961223e-05
-1.84534687374891e-05
-1.09725616537715e-05
-6.1501224622975e-06
-1.72940007126449e-05
-2.12279914326306e-05
-1.165827641012e-05
-2.11028611734058e-05
-2.30378347052835e-05
-8.08385708177533e-06
-7.48913116792784e-06
-2.79614438748242e-05
-2.7667701216832e-05
-2.47123736719393e-06
-9.02012253694208e-06
-1.35728335575112e-07
1.0099012103574e-05
-1.98152461129863e-05
-2.46136549730336e-05
-3.24557240795357e-05
-2.58974792777977e-05
-2.33256190578484e-05
-2.98160751270791e-05
-2.25472796692227e-05
-7.16472658950868e-06
-2.28414463493413e-05
-1.97223262365484e-05
-8.74400784736197e-06
-1.81208532299922e-05
-2.00221270485787e-05
-8.34313778378457e-06
-9.46321596606603e-06
-1.31196356099827e-05
-2.08479986479673e-05
-8.90420700938169e-06
-1.37620693855642e-05
-3.56271293579089e-06
9.43742390152175e-06
1.02215813440618e-06
-1.23833201153342e-05
-2.08117770523347e-05
-1.36997182292913e-05
-2.47835890692851e-05
-1.91595650877796e-05
-2.85179496619291e-05
-2.43878678511267e-05
-6.35898058176368e-06
-8.48763504536414e-06
-3.2357924838068e-06
3.15080580400027e-06
1.54940370307163e-06
-1.78734877702693e-05
-3.72306736104282e-05
-2.37079197130493e-05
-8.92666341018691e-06
-1.18943590315431e-05
-1.97206118739891e-05
-1.94633286446199e-05
-5.54443569146526e-06
-2.25251810456248e-05
-2.65058953929471e-05
-1.64145811443691e-05
-1.1317781935123e-05
-2.00618793997078e-05
-1.83588744186637e-05
-2.08052024625564e-05
-2.79079609673606e-05
-1.02339042799355e-05
-1.12948910120343e-05
-1.13373368684207e-05
-9.80971664262601e-06
-3.00723017236279e-05
-3.37918055684636e-06
4.35205950378099e-06
-1.56091518634358e-05
-2.27078101107176e-05
-3.55755658926166e-05
-3.37661221314904e-06
-1.1170360280891e-05
-5.42777473952577e-06
-1.62385211973445e-05
1.26581034865786e-06
-1.8035320641777e-05
-1.02908848544386e-06
-1.98629661603125e-05
-2.72980436889156e-05
-2.43209968518664e-05
-1.35360943237938e-05
-3.49892715242274e-05
-1.21513945340228e-06
-3.35103265718356e-05
-1.35739028389997e-05
-1.61253942977232e-05
-1.22198213525378e-05
-1.34174415213625e-05
3.39405742485344e-06
-2.95148061044527e-08
-9.83260972047477e-06
-7.17082254394431e-06
5.21531951420205e-07
-1.33320747380403e-05
-1.08371898854477e-05
-1.09998883197644e-05
-1.40265768405826e-05
-4.84472361419139e-06
-2.87601973663385e-05
-2.53921028715711e-05
-9.75864850261686e-06
9.31938419283514e-07
-3.85274063913543e-05
1.63518682910494e-05
-2.6849730728665e-05
-2.25916578440138e-05
-2.83633092812451e-05
-2.1232775157412e-05
-3.12949720202764e-06
-1.03245450585975e-05
-3.41217369233959e-05
-1.42769104208158e-05
2.72239284470739e-06
-1.93593884161612e-05
-1.4655723342967e-05
-9.26609061733709e-06
-5.94343818953129e-08
-6.71557084889349e-06
-1.36621720008997e-05
-1.08928400015663e-05
-2.49530353613085e-05
-1.05897334207162e-05
-6.06322595533764e-06
-1.76211320802364e-05
4.58004721218043e-06
-8.06991294313092e-06
-2.76434857860152e-05
-1.06578193497232e-05
-2.50491995132949e-05
-2.48796166273609e-05
-2.53556243385252e-06
-2.24047431955112e-05
-1.27076396881647e-05
-4.89662273387992e-06
-1.21310740901637e-05
-1.34389726522687e-05
-8.0820096228998e-06
-2.11170318192002e-05
-1.87187749493038e-05
-1.92283401218386e-05
-1.64194486258296e-05
-5.81376544328962e-06
-2.72054284171333e-05
-2.36005205043769e-05
-2.85796257038242e-05
-2.61802588192453e-05
-1.28464819638344e-05
-5.19302773148464e-06
-2.22656127113627e-05
-2.53371865982774e-05
-2.55588698759255e-05
-2.25695372404071e-05
-2.59664422323023e-05
-1.19956766650068e-05
-2.11487479627577e-05
1.02077419076126e-06
-1.56604421536187e-05
-3.3711639150724e-05
-2.32759372944286e-05
-8.81697100150004e-06
-4.73894049859673e-06
-1.43990691453571e-05
-4.137669984872e-06
-6.18413913125292e-06
-2.14740577000209e-05
-1.64533892722955e-05
-3.92647940157718e-05
-1.71770449644399e-05
-6.34831304901882e-06
-1.92782902679588e-05
-2.1614056256577e-05
-1.96707250218325e-05
-9.30555497759561e-07
-2.02171372481644e-05
-1.42574962785399e-05
-1.63371101115819e-05
-2.24720012506851e-05
-3.11228562892467e-05
-2.52009426113166e-05
-1.17226627102048e-05
-1.6090913049216e-05
-2.01439765588668e-05
-1.83187227971142e-06
-1.06043057050629e-06
-4.16789472760789e-05
-7.16963438080209e-06
-2.08261109435391e-05
-1.53847271791843e-05
-3.46102330827687e-05
-1.7175947409483e-05
-3.28694744328785e-05
-3.44163497957885e-06
-2.57384394122436e-05
-3.22110798140918e-05
-3.00107132395927e-05
-6.63427277317006e-06
-2.39666442486737e-05
-1.26904772385196e-05
-1.32984827550723e-05
-1.16664356448481e-05
-2.51342628370638e-05
-2.08564006114345e-05
-1.60763258587097e-05
-9.56173161769482e-06
-2.3895322152198e-05
-3.33544395611863e-05
-2.36867258190345e-05
-2.40704767465772e-05
-1.58701091284523e-05
-1.74108713583771e-05
-1.9688653334406e-05
-1.66759856231789e-05
-1.94212542252058e-05
-6.51826897359114e-06
-4.06794933029451e-05
-2.41933801978951e-05
-2.48770195651449e-05
-1.63216826935523e-05
-1.70429921115972e-05
-1.91279634815357e-05
-8.81454586876626e-06
-1.5680935965503e-05
-8.7896177895181e-06
-1.86889753111848e-05
5.0549709322348e-06
2.98333721548506e-06
-1.57406244023609e-05
-2.52186949812943e-05
-2.65112289051669e-05
-1.38767075692619e-05
-1.76658048983661e-05
-2.07548417830185e-05
-2.45643559968008e-05
-6.60472054841838e-06
-2.51382478931658e-05
-7.89666136714682e-06
-1.7655715010783e-05
-2.77206529705424e-05
-1.78097417588119e-05
-9.35238104126603e-06
-1.22246244648418e-05
-1.2106619014029e-05
-2.90470095442229e-06
-2.75357327233541e-05
-1.33984111032577e-05
-3.17397103778265e-06
2.17708442434875e-06
-2.96056408768478e-05
-9.65929176518685e-06
-9.25086933290114e-06
-9.51698226577832e-06
-7.77689500180989e-06
-2.59564303383401e-05
-2.25550781360908e-05
1.50126583177672e-06
1.03963094155369e-05
-8.83177175088787e-06
-1.51228389748642e-05
-2.11820778059189e-05
-1.61064084737077e-05
-1.6981062524129e-05
3.12247790669737e-07
-4.80628541766834e-06
-1.16934811486286e-05
-2.17913539543134e-05
-2.42024801261826e-06
-1.90499819766651e-05
-1.73890755646829e-05
-9.93575434308208e-06
-5.6992308617561e-06
-1.12003176920629e-05
-1.59376115464187e-05
-2.54131951085847e-05
-3.83343247037832e-05
-9.54220907488263e-06
-1.13895798080517e-05
-1.45834716214681e-05
-4.98274121975204e-06
-1.0044735026004e-05
-1.93100165563043e-05
-9.71327444362857e-06
-1.82631649035578e-05
-3.41634745718783e-05
-2.30078542925258e-05
-5.46018082661502e-06
-3.33465687246414e-05
-6.44249949782701e-06
-9.08576212515362e-06
-1.44924599832013e-05
-1.08281511507374e-05
-1.15377773548341e-05
-1.83815712791396e-05
-2.90114865318878e-05
-1.30095325026361e-05
-8.39160739428694e-06
-1.70880557242957e-05
-3.93688982078996e-05
-2.47332004764077e-05
8.09654353046603e-07
-2.60823338631475e-05
-1.5455745950282e-05
-1.17082581374149e-05
-1.2831340098728e-05
-4.8207323396882e-06
-2.464768116673e-05
-2.31944806013663e-05
-2.27892024411726e-05
-2.98049995422192e-05
-1.90616265786434e-05
-3.05353060174954e-05
-3.98459707798006e-05
-1.90790303685146e-05
-2.45345318161428e-05
-2.93947440516316e-06
-1.49622763817447e-05
-7.2004984473166e-06
-1.02070523884353e-06
-2.99430294431037e-05
-2.65509082093073e-05
-2.16059830071844e-05
-2.85013104429664e-05
-1.23511742964741e-05
-7.12709571318869e-06
-4.51669333751361e-06
-1.74441402087044e-05
-2.41784828178176e-05
-2.90665161327733e-07
-2.41945037002493e-05
-2.06005139492491e-05
-1.5212518943313e-05
-2.29578420675622e-05
-3.79368070029751e-05
-1.1277598125033e-05
-8.04026635928901e-06
-3.38404350165525e-05
-2.59742624473004e-05
-2.62420761009735e-05
-3.61516110092958e-05
5.15572527910039e-06
-1.52026423896168e-05
4.02189166161548e-06
-1.89421733571623e-05
5.99733828839698e-07
-3.73487066421718e-06
-1.88889463660129e-05
-1.01432331780255e-05
-2.81482297409458e-06
-8.35750157445076e-06
-7.80716757418352e-06
-2.24892559231146e-05
-1.0215631214428e-05
-1.23546903268482e-05
-2.57319503122876e-05
-3.93727193497833e-05
-1.67365222261639e-05
-1.78424199628028e-05
-1.49217271140936e-05
-9.42234562175844e-08
-3.89490677437604e-06
-9.86008527307679e-06
-2.6036387425455e-06
-1.6898479889385e-05
-1.23979019750198e-05
-2.57692594705308e-05
-2.75439881403497e-06
-1.01321695234477e-05
-7.93816929813056e-06
-4.64010306274887e-06
-2.04273542562323e-07
-2.85050865031455e-05
-3.6005595472149e-05
-2.2191670350792e-05
-2.24370558978541e-05
1.59750794059783e-06
-3.42086357282535e-05
-3.183630647187e-05
-1.58060547113523e-05
-3.86680280929075e-05
-1.35061748179637e-05
-4.93200085487134e-06
-3.47643290121242e-05
-1.26253212371522e-05
-2.05789599069415e-05
-3.43317334623066e-06
-2.23794174661309e-05
-6.47208067913707e-06
-1.92981733105433e-05
-1.62407098946603e-05
-1.28096738743662e-05
-2.53187279129882e-05
-3.49143638300616e-06
-2.19689983961824e-05
-2.24285424392557e-05
-2.55933032965646e-05
-1.35598011710428e-05
-4.21341267674863e-06
-3.72287818724932e-06
-1.53108815793788e-05
-1.04526320991177e-05
-1.2793785629262e-05
-2.45271261427698e-05
-6.71123687866506e-06
-1.63139373408719e-05
-1.6797680322547e-05
-1.50209388365149e-05
-1.80517065279331e-05
-2.62204138348607e-05
-2.34268520707157e-05
-2.55594508946916e-05
-1.40329169464193e-05
-1.59676252667507e-05
-2.03966181904868e-05
-3.11405161160299e-05
-1.13314735434821e-05
-1.93169537680808e-05
-3.13737732112746e-05
-2.03299726156397e-05
-2.91267737779992e-05
2.86946612973399e-06
-1.52674227369067e-05
-1.53496220813353e-05
-2.67184642722992e-05
-2.98096011094429e-05
-2.05923618042825e-05
-1.78238988888106e-05
-2.25300066973087e-05
-6.43045937502157e-06
-2.79777924289999e-06
-1.95425085939515e-05
-2.93108347542826e-05
-1.49152436344831e-05
-1.32547425012503e-05
-1.56554885374469e-05
-2.08710809094333e-05
-2.86306280772031e-05
-2.60087753364263e-05
-1.98440527608152e-05
-1.15756030768924e-05
-8.23640909556397e-06
-2.48136052282917e-05
-1.15981902773497e-05
-2.62013925207482e-05
-3.16360682254939e-05
-1.79599655644945e-05
-6.08460215172741e-06
-9.46060793090751e-06
-1.21685248535288e-05
-1.39051993836426e-05
-1.20102142106326e-06
-2.6319862765936e-05
-2.17093046372973e-05
-2.37157555637126e-05
-3.42885519534117e-05
-1.78344626228946e-05
-3.5833201061559e-06
-1.37650226597241e-05
-5.51739059528679e-06
-1.09342813652511e-05
-2.04891301451213e-05
-1.42891480042826e-05
-2.59873147127991e-05
-1.45454447587388e-05
-2.18657121082805e-05
-1.89561064464262e-05
-2.0254971727692e-05
-1.32003025016646e-05
-1.93175344657881e-05
-2.68587034802949e-05
-1.72766844870399e-05
-9.81101218503373e-06
-1.87058031955351e-05
-1.76978764965949e-05
-2.15521683720646e-05
-1.08497775568343e-05
-2.76671432195367e-05
-1.2762974102819e-05
-2.09646393261074e-06
-1.87177069805386e-05
-2.05898380577592e-05
-2.66569143729863e-05
-1.32063476060752e-05
-1.34399507235401e-05
-1.40509409285205e-05
-2.933541100936e-05
-1.10740089374922e-05
4.61665910840419e-06
-1.47024936725282e-05
-1.98049150259986e-05
-2.07181606990463e-05
-1.19608531222107e-05
-1.35737940937305e-05
-1.10661111679718e-05
-1.65234346206208e-05
-1.18982012351174e-05
-1.88899122590458e-05
-1.85277115095611e-05
-3.31086869102922e-05
-2.42439260835598e-05
-1.39615423614427e-05
-1.20141552425406e-05
-7.67730856192513e-06
-2.00602997304315e-05
-3.08378486289579e-05
-6.99253026681678e-06
-1.45608259680566e-05
-5.99444247022004e-06
-2.28563341781979e-05
-2.20861571380863e-05
-2.86369360259588e-05
-2.26102220642204e-05
-1.45430586799539e-05
-1.24275209921579e-05
-5.80763838454246e-06
-2.28642599674346e-05
-3.19725058780759e-05
-1.33901039898607e-05
-9.5173837788477e-06
-3.84063930802349e-06
-8.73832357693265e-06
-1.72623603843105e-05
-6.72836545641874e-06
-1.33601965123254e-05
-3.22557895548538e-05
-2.14748703771286e-05
2.07038774629761e-06
-9.93614939355029e-06
-3.54770133764797e-05
-1.01615930136157e-05
-3.18890059292506e-05
-1.92016955660703e-05
-1.07546153952091e-05
-3.96672872269183e-05
-1.74434626666732e-05
-2.06232594114606e-05
-1.19109104882202e-05
-1.05600060624086e-05
-1.78480116096926e-05
-1.95419090978367e-05
-2.48094862745823e-05
-1.24921214993696e-05
-1.16307726665422e-05
-8.05544953959027e-06
-9.31369375585348e-06
-8.0957140403858e-06
-7.46125217298489e-06
-6.67290582282174e-06
-3.18617825550385e-05
-2.6080277986838e-05
-1.25150867329328e-05
-1.10460629196702e-05
-5.90860164958198e-07
-1.90685572537512e-05
-1.63324268007398e-05
-4.74064489913801e-06
-1.40339313552549e-05
-1.41583470780061e-05
-3.72633938490442e-05
-2.09969561208299e-05
-1.94431348993204e-05
-1.39966593117981e-05
-1.62840949654188e-05
-3.12987267027867e-05
-1.25129418525961e-05
1.79338377985792e-07
-5.85217522511481e-06
-1.14554114250136e-05
-6.5104290042759e-06
-2.01415975587719e-05
-2.52293215684218e-05
-1.30501876625697e-05
-1.69008724009637e-05
-2.55350897104239e-05
-2.23221603567407e-05
-4.06739086909747e-06
-1.63397628008344e-05
-6.10354189311194e-06
-1.98677248270324e-05
-1.12921436749773e-05
5.85879276326783e-06
-9.84881461226765e-06
-2.27839960176861e-05
-9.00106423825273e-06
-7.35886114597587e-06
-1.86187261620931e-05
-1.56509081628098e-05
-2.1210314679495e-05
-1.01654997979039e-05
-2.52601624485852e-05
-9.45409902556684e-06
-2.00459272392528e-05
-2.3347867039765e-05
-9.96292939588786e-06
-1.54599049145012e-05
-3.28818484872406e-05
2.87215918055875e-06
-2.15532495384695e-05
-3.0183900338081e-05
-9.23715591401596e-06
-1.8869577710009e-05
-1.37014297353322e-05
-2.27673002337248e-05
-2.15790232878676e-05
-1.15780792892316e-05
1.54776163454156e-06
-1.70051367676078e-05
-1.9882562560646e-05
-2.09722109158332e-05
-1.47702496678845e-05
-2.37403566318454e-05
-1.75896531762599e-05
-1.05011018511274e-05
-1.08216538850082e-05
-2.84624173019177e-05
-1.27300453001463e-05
2.97693703150265e-06
-1.02609649426547e-05
-1.63787195541588e-05
-1.3575070146389e-05
-1.0775982872479e-05
-1.80449590972957e-05
-2.85568735939864e-05
-1.71291769730142e-05
-3.44467167954352e-06
-9.047227826415e-06
-1.78717895519967e-05
-3.11614614551285e-05
-6.34078368899501e-06
-1.58782672788189e-05
-7.43200141130355e-06
-2.11657370280052e-05
-3.22705899974157e-05
-1.49329101052567e-05
-8.80028963025919e-06
-1.33341583033015e-05
-2.27435857387169e-05
-1.56540896621423e-05
-1.7230743835783e-05
3.4045253574366e-08
-2.45045857277219e-05
-2.66576021701023e-05
-3.85794605748563e-06
1.37646622535393e-06
-1.5527563519109e-05
-1.15473295249827e-05
-1.9035848127279e-05
-2.00098216687245e-05
-2.5014612302957e-05
-2.79145092509966e-05
-1.57780889117118e-05
-7.3298411971468e-06
-1.5080974562891e-05
-2.21592489556054e-05
-9.02965443899791e-06
-1.64908301977497e-05
-2.55814354480824e-05
-9.37022388151436e-06
-2.77514727191605e-06
2.83344386686042e-06
-6.32750435364515e-08
-1.84547130988402e-05
-4.37373865036459e-07
-1.96925639443278e-05
-5.97464047129911e-06
-2.05559324140508e-05
-7.89667083125428e-06
-1.62653765961776e-05
9.21029564122397e-06
-2.44829878358114e-05
-2.34044800397845e-05
-1.43347304670897e-05
-1.00932545574976e-05
-2.9472620090503e-05
-7.48813947596337e-06
-1.12141576380238e-05
-1.98688516030849e-05
-1.2328936586249e-05
-2.01617131444804e-06
-1.08012364214258e-05
-1.40815351419197e-05
-1.92295671060138e-05
-7.64665006948474e-06
-3.17128713079452e-05
-1.87736599503496e-05
-1.54626274124954e-05
3.71223823404326e-06
-1.71751730003955e-05
-3.46117809942144e-05
-2.32501624009131e-05
-2.09269011469955e-05
-2.33202309510295e-05
-7.48765475604472e-06
-2.51331446140927e-06
-1.68105327697524e-05
-6.85884517858578e-06
-1.00912062494446e-05
-1.80962915863401e-05
-2.35636970703798e-05
-2.32585504345163e-05
-2.09133145764555e-05
-1.42567487729965e-05
-2.3834315145496e-05
-1.66122137924712e-05
-3.91447611885697e-05
-1.2141955178135e-05
-8.56475631386719e-06
-2.45775221648936e-05
-2.53280321775222e-05
-4.93123140189963e-06
-1.91579155938999e-05
-7.28619617139712e-06
-2.07893532016898e-05
-1.34712611574071e-05
-2.02456314043928e-05
-9.81152414902163e-06
-1.82428233053695e-05
-1.93102555565392e-05
-1.51810830016185e-05
8.18556132276814e-06
-2.92380377254502e-05
-1.98091383866165e-05
-1.6039818948391e-05
-2.20977524297616e-05
-2.3842856688328e-05
-2.29658454122045e-05
-7.04127187040941e-06
-1.31037663025644e-05
-1.87502591560639e-05
-2.90526863705663e-05
-2.26656218550627e-05
-1.97083816996608e-05
-1.12278235324282e-05
-1.71598825561346e-05
-2.12746627950315e-05
-9.9524414497564e-06
-3.02492297773191e-05
-2.65760288401969e-05
-1.48689989841513e-05
-1.16367149029396e-05
-3.62984890469282e-05
-2.88332719977516e-05
-2.87895009244507e-05
-1.20791986096258e-05
-1.71703908152975e-05
-2.58026787875552e-05
-2.57541724711965e-05
-2.3669516559799e-05
-1.57854004272268e-05
-6.55926328225042e-06
-3.16731057591224e-06
-2.18238642428152e-05
-2.38214422206686e-05
-7.14818719599244e-06
-3.0575012084749e-05
-1.81483151028504e-05
-1.88044490910001e-05
-1.82985660206178e-05
-1.06152272415755e-05
-9.32388268484963e-06
-3.14007161207152e-05
-1.15565744286426e-05
-1.59373648649201e-05
-1.8457210656416e-05
-2.91767811953789e-06
6.13749290346225e-06
-8.49851851503702e-06
-2.37407584645906e-05
-9.08789211182596e-06
-7.36583461797278e-06
-2.09928196486024e-05
-1.72193064779301e-05
-1.47592710021983e-05
-1.84798281807001e-05
-1.61322710480699e-05
-1.04935249459498e-05
-1.28249481076039e-05
-2.29960604684532e-05
-1.93421797731134e-05
-2.24013014251384e-05
-2.06272539940473e-05
-1.34845466934362e-05
-7.35135789720847e-06
-1.12979581390773e-05
8.69380985628011e-06
-2.05034292082246e-05
-1.92868526864868e-05
-1.36286426490321e-05
-2.15210668198937e-05
-2.0305734657026e-05
-7.02480495158915e-06
-2.32506679807236e-05
-9.16756968458142e-06
-8.28930740330323e-06
-2.99164506174932e-05
-1.12914387141144e-05
-2.29842042066434e-05
-1.3845289564962e-05
7.95784384256859e-07
-2.98055770587467e-06
-5.46362653223937e-06
5.08127576904143e-06
-1.6702664345906e-05
-2.12693647222505e-05
-1.57341928723755e-06
-2.90824313505065e-06
-3.29922693231839e-05
-2.8049803796005e-05
-4.661361265504e-06
-1.01683849824349e-05
-1.46392987421794e-05
-1.8979624421142e-05
-1.49029139128338e-05
-7.2789635850846e-06
-5.50161945794311e-06
-1.00445058077491e-05
-2.95577355614415e-05
-1.47447149447044e-05
-1.18486151083462e-05
-1.48888998054149e-05
-1.90536090989015e-05
-1.89762707279991e-05
-6.52514622708803e-06
-1.19132999594045e-05
-2.61959826011315e-05
2.90344058521797e-06
-1.33032617681439e-05
-1.76532810307281e-05
-2.54088885555487e-05
-1.26630359757886e-05
-3.55339291629246e-06
-1.97213086009329e-05
-2.35405996783462e-05
-2.82655429328177e-05
-2.2313089835386e-05
-2.23165194412743e-05
-1.75795833715301e-05
-7.19598069341486e-06
-2.82608503109028e-05
-2.98675291357054e-05
-8.976477855532e-06
-1.43675962102088e-05
-2.5540947388444e-06
-2.25021914211759e-05
-1.77167372156724e-05
-1.50781257494464e-05
-3.86108780827851e-05
-3.0915725608519e-06
-2.19834330240849e-05
-1.674868904515e-05
-1.3441905984911e-05
-5.21274541654954e-06
-1.7344768996987e-05
-2.62600139775707e-05
-3.35719430047359e-05
-2.56663585761448e-05
-7.78498130960347e-06
-1.80295236162065e-05
-1.57833902165221e-05
-1.86521229597151e-05
-2.80651743458683e-05
-1.96703549863209e-05
-2.08973963410724e-05
-2.07256208973451e-05
-9.00146130014727e-06
-5.48441247781464e-06
-3.23792994562988e-06
-3.18524206327656e-06
-1.57692333210237e-05
-1.25763259980792e-05
-2.72520765260417e-05
-6.32243767140097e-06
-1.73379779826827e-06
-1.59095580627148e-05
-2.02470279813996e-05
-1.57552906897399e-05
-2.3050725748665e-05
-1.77681198533759e-05
-2.77545779367361e-05
-1.65810973180891e-05
-2.21976486558064e-05
-1.49195139570079e-05
-2.931509289566e-05
-1.86105575576749e-05
-1.3828323743511e-05
-1.31214073372672e-05
-3.9372769060088e-05
-1.71742967493149e-05
-6.38709358281374e-06
-2.32131054995411e-05
-2.0141213967019e-05
-2.37175049227484e-05
-1.75449063335138e-05
-2.09129567651197e-05
-1.88587333071702e-05
3.33796472360496e-06
-2.3643136968419e-05
-4.45123732776985e-06
-2.49635097673535e-06
-1.50313642199854e-05
-1.59663502466452e-05
-7.79373342730168e-06
-1.77742551874055e-05
-4.21704726144629e-05
-2.16163630663283e-05
-1.76763104165598e-05
-1.37070708523628e-05
-3.04886483868617e-05
-1.92790588145619e-05
-5.49227750310201e-06
-1.88375817369859e-05
-1.55935748084747e-05
-1.78709356311253e-05
-1.59230943151661e-05
-1.33156168923447e-05
7.86361101936697e-06
-2.27562659950254e-05
-2.81452836966901e-05
-1.30155867902488e-05
-1.52369941549657e-05
-2.26011132048394e-05
-2.38576936030718e-05
-2.20012836463331e-05
-1.88616188441078e-05
-5.97513473532098e-06
-1.8356698269978e-05
-3.89772333054506e-06
-1.94007494933269e-05
-1.58482299957854e-05
-1.78790916472413e-05
-1.63501045807682e-05
-2.65157264045643e-05
-3.25736114168827e-05
-1.75719932937492e-05
-9.32849688274306e-06
-1.49111051781622e-05
5.53106260728754e-06
-1.2774038206465e-05
-2.5883721562158e-05
-3.57150634902775e-06
-1.67426405529874e-05
-2.04758036025318e-05
-1.22709173563133e-05
-1.43840962843242e-05
-7.08624574326301e-06
-2.80482591255478e-05
-1.49246504714762e-05
-1.68625026270121e-05
-3.53420371380437e-05
-2.20342324727452e-05
-2.19180134959024e-05
-6.20554904317268e-06
-1.02725570974727e-05
-1.46483581804345e-05
-9.00218947298464e-06
-1.75721727094186e-05
-1.47831690503464e-05
-2.05688851763071e-05
-2.83295565575752e-05
-2.15256395693123e-05
-3.15882232392792e-05
-3.01548989829591e-06
-3.12230587056159e-05
-2.10016542198395e-05
-8.24889570403856e-06
-1.10874785448132e-05
-7.58260134647605e-06
-2.72665061684476e-05
-2.75733143998611e-05
-2.93409603550112e-05
-2.0461326352315e-05
-8.53720569792832e-06
-2.26953905982066e-05
-1.65156193718001e-05
-2.38336065558384e-05
-1.02962074972853e-05
-7.5925882975144e-06
-1.7185232693941e-05
-8.70911200722909e-06
-1.95469504685803e-05
-2.42761797842229e-05
-1.66830076622014e-05
-9.14863034291875e-06
-3.70899642066758e-05
-6.89990947413379e-06
-1.53844042667698e-05
-1.80566499254445e-05
-6.24482587540278e-06
-3.17080699715524e-05
-4.22530396660247e-06
-6.00708310484046e-06
-1.15043861970829e-05
-2.1655434704874e-05
-1.82246521223864e-05
-7.27466627024244e-06
-1.31061966830392e-05
-4.07810035393015e-07
-2.87405418765448e-05
-2.36176219756968e-05
-1.66302372790996e-05
-9.50422360041633e-06
-2.2743787521131e-05
-1.13311587422499e-05
-6.55630578745114e-06
-2.34125419132212e-05
-1.02598788066711e-05
-1.55141217183551e-05
-1.19590377189228e-05
-1.8752902402413e-05
-2.45764004440428e-05
-1.92192934989709e-05
-1.87682538991665e-05
-2.37570294553145e-05
-2.69512831768904e-05
-1.50155316858359e-05
-3.00077812801119e-05
-1.1028147772052e-05
-3.40787918667665e-06
-2.46369206186435e-05
-2.06594743153825e-05
-1.5175470981629e-05
-2.53621581197776e-05
-2.97761483732928e-05
-1.58860480970216e-05
-2.84436912137463e-05
-2.09429572145452e-05
-2.16897068950549e-05
-1.14850139591876e-06
-6.61618291863969e-06
-2.33629565757828e-05
-8.54634969672102e-06
-1.07709507057737e-05
-1.4971244048334e-05
-2.03570176202255e-05
-3.31755131476892e-05
-8.82368643192727e-06
-1.41157000609599e-05
-2.54435515716239e-05
-1.92325266709055e-05
-1.63703456805186e-05
-2.02571981348388e-05
-3.15349458756886e-05
-2.46579877546205e-05
-1.58929488822339e-05
-2.59121103570014e-05
-6.29227875804344e-07
-2.36801335491231e-05
-5.46624908647086e-06
-1.28848946803917e-05
-3.45933990402492e-05
-1.64388141989375e-05
-3.54324240069944e-05
-6.17540180924374e-06
-1.0089837307603e-05
-2.04727896760924e-05
-2.26172896886929e-05
-4.0820575843e-06
-1.23901126337016e-05
-2.32996214148716e-05
-8.04666669968561e-06
-3.22973759572271e-05
-1.05436524072913e-05
-1.19521375981495e-05
-1.56168264593055e-05
-2.31314318941183e-05
-1.02540023258451e-05
-1.8578134388248e-05
-2.37442306303948e-05
-1.6072249656087e-05
-1.48026573179014e-05
-1.64360007158651e-05
-1.22436965431813e-05
-1.70693792756241e-05
-4.85263325921491e-06
1.27686201402582e-07
-4.70155589953312e-06
-1.97910568298435e-05
-3.04455375199218e-05
-2.27634186988348e-05
-1.36147084416157e-05
-1.60364810645018e-05
-2.43780750166644e-05
-1.50529002381432e-05
-2.20491049391498e-05
-1.30067412975476e-05
-2.46392034684065e-05
-1.32843021035918e-05
-2.29256220739524e-05
-1.81469094621483e-05
-2.29731244001295e-05
-8.42353411699655e-06
-1.53106727983201e-05
2.70209820013496e-06
-2.68824110855484e-05
-1.56890215570904e-05
-7.70069539181944e-06
-2.97835624765441e-05
-2.52321624272364e-05
-1.9523927146616e-05
-3.64757032229549e-06
-2.15835364289105e-05
-2.71827779431635e-05
-2.82643059986576e-05
-3.98827138304414e-06
-1.255007637893e-05
-7.4442401291871e-06
-1.74260577879744e-09
-2.05764595107866e-05
-9.42972024930839e-06
-3.35184649929141e-05
-5.16438768016032e-06
-6.33067641984184e-06
-1.36775603146201e-05
-2.13637024681833e-05
-2.40566502695145e-06
-1.65977314954459e-05
-2.19891860268952e-05
-9.13569966635766e-06
-1.71909096647007e-05
-2.65147173278565e-05
-2.23492484430053e-05
-1.12346979704067e-05
-1.71509168262559e-05
-2.24850706962206e-05
-2.37571832251383e-05
-7.41487479930974e-06
-2.05938844833752e-05
-1.68182228558024e-05
-2.98853462533936e-05
-2.45706392257457e-05
-1.94401232984952e-05
-2.33248822869428e-05
-1.29875972211623e-05
-1.58093631565428e-05
-2.34369059929668e-05
-1.92353463040487e-05
-1.85368629759947e-05
-1.73311943620987e-05
-9.20231388727564e-06
-1.59432982538142e-05
-1.9840484809654e-05
-1.61451799109488e-05
-1.65182932428947e-05
-2.47510660717501e-05
-7.30348146599496e-06
-1.67854596755973e-05
-2.41315358554057e-05
-2.13010134170084e-05
-1.27345755412762e-05
-1.34087653130354e-05
-2.69603832347954e-05
-7.52305503736686e-06
-2.30819403065077e-05
-1.57242642508351e-05
-2.4774817865137e-05
-1.59818365725413e-05
-1.15450320984152e-05
-1.89036298736774e-05
-1.05562749281121e-05
-9.41459144657128e-06
-8.6095162142991e-06
-6.0476448775608e-06
-1.467326843337e-05
-2.39225591943021e-05
-7.49791317843607e-06
-1.81970931606564e-05
-1.11475596540919e-05
-1.54043283148537e-05
-6.8687439038102e-06
-1.26045328887416e-05
-7.7320682002824e-06
-1.77624314643492e-05
-2.36053719138909e-05
-1.88347561576747e-05
-7.56819264707386e-06
-9.01267846595361e-06
-7.8990780186315e-06
-1.79172129563515e-05
-1.39014701262326e-05
-8.98044522769366e-06
-1.27458285210081e-05
-3.15521201044462e-05
-1.99945392348801e-05
-2.33358876351632e-05
-1.03708608531894e-05
-2.60666359321081e-05
-9.95164244060559e-06
-2.04904275915175e-05
-8.24539382437363e-06
-1.51577516411814e-05
-1.45094910688083e-05
-2.53379736813278e-05
-9.00262208497853e-06
-8.73390252742192e-06
-1.34370901671053e-05
-1.45774456384848e-05
-1.2737474183702e-05
-1.88812043507567e-05
-2.98844382269371e-05
-2.19257123968678e-05
-8.73707206536815e-06
-2.4463860692199e-05
-2.22063569415436e-05
-1.42010210289316e-05
-1.19064072786887e-05
-1.91286719651018e-06
-2.54209641664317e-05
-1.25121034495258e-05
-2.01447636635182e-05
-2.45838085686326e-05
-6.75423677225886e-06
-2.14023210412275e-05
-2.92879573542742e-05
-4.43372490602022e-05
-1.72432278421328e-05
-9.59660423532194e-06
-6.20795687251699e-06
-2.47052939962088e-05
-6.30034513488415e-06
-3.42712548229501e-05
-1.94807703768153e-05
-1.51121609176639e-05
-3.03540289207374e-05
-3.07041885435574e-05
-1.23001517236385e-05
-2.05857749932347e-05
-1.49548144552356e-05
-2.00897926927054e-05
-3.28749951338076e-06
-1.93768819892877e-05
-6.40789265126309e-06
-2.28826497735974e-05
-5.01478627082859e-06
-1.91040573202042e-05
4.67874446607226e-06
-2.11807649457675e-05
-2.17130658436981e-05
-2.88922344934526e-05
-2.23645209238667e-05
-9.9093285860173e-06
-3.9855207956813e-06
-2.05339174926953e-05
-1.33908578323723e-05
-1.30360881172191e-05
-1.80091131966542e-05
-8.85467168536122e-06
1.18286536186359e-06
-3.60054475819746e-05
-2.26182322548128e-05
2.1666311065152e-06
-2.61611905192899e-05
-1.27664564765233e-05
-3.53209829453743e-05
-2.74362087267518e-05
2.00821530548498e-06
-1.70569895945139e-05
-1.18050563151793e-05
-2.29507472773743e-05
-2.87153933889244e-05
-6.30628463533363e-06
-5.69403206014343e-06
-5.24416487599702e-06
-7.98382687936407e-06
-1.9237783220085e-05
-1.65298474843425e-05
-1.01153630358188e-05
-3.04638549357067e-05
-2.90225494560079e-05
-1.59110411339911e-05
-2.41393866809816e-05
-2.38773760598757e-05
-1.79992877266009e-05
-1.45732570772348e-05
-2.0923345149945e-05
-2.00704040093232e-06
-3.01356379807477e-05
-7.24927508997445e-06
-1.32052437861819e-05
-1.59622285771462e-05
-2.00986418508767e-05
-1.35049274336312e-05
-1.39704613014836e-05
-7.29133905923723e-06
-5.46490979516753e-06
-1.67404965544341e-05
-4.92619905282476e-06
-1.6805203587917e-05
-2.04978949115598e-05
-1.75900953978265e-05
-3.24734445117749e-05
-2.40822833636312e-05
-2.35023067139409e-05
-2.20116230727465e-05
-1.02906085535209e-05
-1.22696808889198e-05
-1.26247921152677e-05
-8.14007353808086e-06
-2.86554361202312e-05
-1.71199020912876e-05
-2.85059009081625e-05
-1.52113811011487e-05
-1.80206133790851e-05
-2.44980969577634e-05
-1.5454918329914e-05
-2.12948565696221e-05
-1.14101263432232e-05
-2.45499795425015e-05
-8.66712393108223e-06
-8.54113769141147e-06
-1.2512532772284e-05
-2.09134158746345e-05
-1.42024090591166e-05
-8.9370125514867e-06
-9.57421617544009e-06
-2.19616896738694e-05
-8.14830556637753e-06
-1.22490775919044e-05
-2.13714689076173e-05
-1.93059252463592e-05
-1.84438203626798e-05
-1.31087967274027e-05
-7.12712539068019e-06
-1.7806785247756e-05
-2.51867609394163e-05
-1.90794766109733e-05
-1.31109391506636e-05
-2.42221183832002e-05
-3.4634572093937e-05
-2.18203153290356e-05
-7.78955728995752e-06
-2.30073298480341e-05
-5.18088125508703e-06
-3.53955440651997e-06
-6.58916197425826e-06
-7.26151730971269e-06
-2.24471699342892e-05
-2.06520179744847e-05
-2.82936719768822e-06
-3.21027141408026e-06
-6.29469762796974e-06
3.72654373772709e-06
-1.64835529228351e-05
-4.37312967707833e-06
-1.45887069141953e-05
-1.94770534604987e-05
-3.27271556641811e-05
-2.25702132528181e-05
-1.77647643804259e-05
-3.94629198734401e-05
-1.85997682448006e-05
-1.51591532986374e-05
-1.93641125746558e-05
-3.3478525895419e-05
-2.08977573676338e-05
-2.29957369366762e-05
-2.44036236667965e-05
-1.97863641649739e-05
-2.23244281075748e-05
-1.58150791532267e-05
-1.88280845089429e-05
-2.65200606932851e-05
-3.36930824478912e-05
-1.20238837336863e-05
-1.96570312393929e-05
1.97261034649103e-06
-2.51871493384732e-05
-1.46120563131418e-05
-1.27678312823223e-05
-1.51054836450202e-05
-8.64512015478629e-07
-1.34497122445077e-05
-1.65412508143508e-05
-2.7585014943272e-05
-2.02965712800092e-05
-1.65994253591315e-05
-4.93576198885659e-06
-1.27687939957992e-05
-9.22677564660274e-06
-6.32758187950746e-06
-9.48903338338204e-06
-8.95540514456184e-06
-1.92675247036648e-05
-1.19888228972137e-05
-5.87076983881325e-06
-1.02399125676029e-05
-2.75922173624281e-05
-5.52928540343035e-06
-1.40664821681106e-05
-2.13150628598831e-05
-6.2557080283786e-06
-1.03848852935925e-05
-2.2587275239351e-05
-2.18439760711337e-05
-1.33440053452319e-05
-1.81912722885387e-05
-7.67768044839451e-06
-1.17434702510347e-05
-2.40636882492023e-05
-1.97397441475203e-05
-1.5951895813293e-05
-2.0844679397847e-05
-1.6292611977707e-05
-2.48721675257062e-05
-1.06162048248642e-05
-1.91965386889826e-05
-1.55722483138135e-05
-3.85203520456045e-05
-1.33933192442023e-05
-1.08789209593935e-05
-2.70247657314155e-05
-5.16864561437647e-06
-2.70632654542952e-05
-1.00753462676475e-05
-3.1793645387298e-05
-9.12695513855708e-06
-3.87444822082563e-06
-3.43898293896069e-05
-2.57414805301084e-05
-2.14015605214812e-05
-2.34898891195207e-05
-1.1109679235843e-06
-2.32358421373786e-05
-1.11134262183027e-05
-2.25336498714582e-05
-2.51909682713573e-05
-1.1369778482704e-05
-1.8591387760301e-05
-7.02641139437882e-06
-2.7089987670306e-05
-2.76372897958156e-05
-2.34481426780301e-05
-2.97819732541815e-05
-5.35882597480167e-06
-2.94637551281084e-05
-1.99526143268843e-05
-1.48365051958878e-05
-3.40967451687123e-05
-1.23182321052158e-05
-2.31696959134186e-05
-2.4026328930528e-06
-3.57260183661812e-05
6.96034001894055e-07
-3.27398073306047e-05
-2.53338994877267e-05
-1.71451177838127e-05
-6.53827428746912e-06
-1.77838994177767e-05
-3.81418047503004e-05
-2.10289792079602e-05
-2.4034077756683e-05
1.92772810986655e-06
-1.71972682500323e-05
-1.60321113377262e-05
-1.24587965932237e-05
-8.22476980480984e-06
-2.46627396698475e-05
-2.51867693160052e-05
-3.29293958571313e-05
-6.43342662419351e-06
-1.40589480178452e-05
-5.75429221804851e-07
-1.34109695668423e-05
-1.16458550318377e-05
-1.60054447779904e-05
-1.0703075255721e-05
-1.31308197360613e-05
-8.40265649719568e-06
-3.55527798540724e-05
-2.89091839637675e-05
-1.02000922387615e-05
-1.73992341084529e-05
-3.05214558446708e-05
-1.17256304361613e-05
-1.91961893668609e-05
-1.12980044997985e-05
-2.07815954306474e-05
-3.27456991473186e-05
-1.4609982579719e-05
-3.88284966785349e-06
9.15082858444951e-07
-2.40204513741399e-05
-1.30350312426119e-05
-2.19946897547578e-05
-2.53500509247783e-05
-1.84673718692068e-05
-1.94896749314628e-05
-1.9503518594554e-05
-2.63723470557935e-05
-2.21596669742655e-05
-6.46373144835854e-06
-4.86032526119387e-06
-1.70039731603893e-05
-1.46920586543355e-05
-2.38663548824564e-05
-1.62519457597687e-05
-1.0211583002119e-05
-8.05945722486515e-06
-2.07208761053412e-05
-1.13681617240458e-05
-1.00354414638606e-05
-2.61212308211519e-05
-2.13901126115092e-05
-6.18648870865121e-06
-2.20342902410422e-05
-1.64447107500855e-05
5.69102221866494e-07
-1.12443812578953e-05
-2.1323863075564e-05
-7.20726785460268e-07
-9.14618157691061e-06
-1.73094902082785e-05
1.95501907983644e-05
-7.5619423822179e-06
-2.28861018457481e-05
-1.53676862192161e-05
-1.94851806690348e-05
-2.93190456774129e-05
-1.31619807505063e-05
-1.2665182004787e-05
-1.00002022168629e-05
-2.88498164746353e-05
-2.17704130059489e-05
5.10146945551736e-06
2.5771871320107e-06
-3.90327340741606e-06
-2.54272942046208e-05
-1.40205118136106e-05
-1.66812199817636e-05
-2.42269761681191e-05
-1.91740813389381e-05
-1.8619175772649e-05
-4.21670946974722e-06
-2.53281167208004e-05
-1.02241991270121e-05
-2.05782990088276e-05
-2.08235514891498e-05
-1.66491003546171e-05
-2.07748535354539e-05
-1.27115499330784e-05
4.98261680759494e-06
-1.83538014351137e-05
-3.43855470946197e-05
-2.42854402567036e-05
-1.31691761106967e-05
-2.70054031153383e-05
-5.89960342089873e-06
-3.4209574220941e-06
-2.28864802532374e-05
-1.26755416080763e-05
-3.07030718722182e-05
-3.64602318693132e-05
-1.1875981185699e-05
-8.03808403310493e-06
-1.00852363961915e-05
-2.78122267711725e-05
-3.39519064782468e-05
1.83697508088697e-06
-3.13516748074972e-05
-2.21471908387913e-05
-2.20955645702906e-05
-1.7441519334462e-05
-1.98232318218912e-05
-1.56833931852549e-05
-1.4657635876325e-05
-1.85871727142662e-05
-1.24430721831816e-05
-4.32454098810999e-06
-8.38600182596508e-06
-1.14319525303564e-05
-3.34122644356061e-05
-2.67901059537692e-05
-2.10583616213468e-05
-8.98061692961081e-06
-2.39994267052853e-05
-1.39697031219544e-05
-1.35281472888706e-05
-2.73829168883866e-05
-1.35621415407482e-05
-1.06029900782959e-05
-9.89397204280629e-06
-1.16482418845742e-05
-7.19157097349192e-06
-3.48824671970594e-05
-2.14018141001032e-05
-1.99628074721252e-05
-9.94072530412639e-06
-7.15517781934593e-06
-2.73691651811758e-05
-2.26828482345034e-05
-2.23282324736047e-05
-2.78134244138636e-05
-1.1703844242936e-05
6.39737463492566e-07
-1.16462261515291e-05
2.46382511052037e-06
-6.47177236973998e-06
-8.13679507349032e-06
-1.77627124377346e-05
-1.44329695282572e-05
-2.34048095115741e-05
-5.67533485346332e-06
-8.21368265847005e-06
-1.36515573890946e-05
-2.8761021945731e-05
-3.32553011617773e-05
-1.06220380955487e-05
-1.36348072220071e-05
-1.75468775929782e-05
1.27526880488851e-06
-6.45054881816613e-06
-2.00322079879635e-05
-2.0980421468983e-06
-1.68934257306471e-05
-1.63031087631244e-05
-2.69913243846171e-05
-1.76214646010614e-05
-9.5859643220194e-06
-9.90779028264562e-06
-8.80516993715512e-06
-1.70057365546344e-05
-5.77944564610186e-06
-1.41778417172382e-05
-1.71727169022358e-05
-5.0516564425469e-06
-1.87503131653117e-05
-2.74445176507435e-05
-1.10894753114094e-05
-3.51197187397734e-05
-1.70184469756935e-05
-1.93468580311477e-06
-2.31693111793015e-05
-1.79645808126098e-05
-3.2375230690337e-05
-2.37915363909782e-05
-1.30968724768819e-05
-2.65754979679514e-05
-2.81543429125482e-05
-1.35166750926384e-05
-1.13694600903632e-05
-2.65309150824426e-05
-1.40159288088257e-05
-2.18938993882612e-05
-2.30363622247813e-05
-1.73737648356542e-05
-1.76070602919567e-05
-7.03920047501375e-06
-2.53520590264392e-05
-1.14390713692794e-06
-1.26017754500801e-05
-8.87825992982518e-06
-4.53616089401924e-06
-1.04084115194493e-05
-2.13266343757995e-05
-2.47478919856537e-05
-1.8768594138493e-05
-1.91808879727033e-06
-1.80841890110684e-05
-1.78194290214603e-05
-1.40950159456956e-05
-9.02614988452684e-06
-5.26634656097315e-06
-6.85544499045323e-06
-1.69432366199648e-05
1.01990918908288e-06
-6.70934346254897e-06
-1.05768905564242e-05
-5.85288397908946e-06
-1.76954861032543e-05
-2.39626165756791e-05
-3.49562927515897e-05
-2.08135362599939e-05
-3.67831029403067e-06
-3.3961741273463e-06
-2.68502729269142e-05
-4.74433589561725e-05
-8.97599534669575e-06
-1.1889191018965e-05
-2.06862355637041e-05
-1.63025205427799e-06
-1.42445514412331e-05
-9.82010514263759e-06
-8.84801301322671e-06
7.23994943825725e-06
-7.6087325627881e-06
-4.83018016616052e-06
-1.5819651420132e-05
-2.88897400018113e-05
2.40880138057156e-06
-2.05001085857872e-05
-1.9211281561323e-05
-1.91364577191268e-05
-1.68695948007659e-05
-2.6728490020575e-05
-9.94208701542743e-06
-3.22035293996743e-05
-8.64860025928328e-06
-6.39184173634648e-06
-1.70574800679061e-05
-6.35883938137637e-06
-3.31376438128178e-05
-2.09948131746766e-05
-1.75243455663588e-05
-1.44384574467552e-05
-1.96435427014183e-05
-3.17954339927956e-06
-2.5178403268375e-05
-2.77322331782382e-05
-1.27580645325652e-05
-8.20156542232668e-06
-9.20965632386832e-06
-3.37274564799036e-05
-2.22841726909541e-05
-8.6061377434679e-06
-9.29547523892126e-06
-3.52559024780022e-05
-2.15893972439387e-05
-2.20448874925969e-05
-2.9430773815054e-05
-1.92986383566547e-05
-2.39158977392895e-05
-2.15343614719115e-05
-3.1911003916829e-05
-7.07251840082735e-06
-6.86404724843672e-06
-2.33040041778933e-05
-4.67124976382184e-06
-1.12461300734398e-05
-2.31103318536399e-05
-6.11696052270209e-06
-1.01419621112819e-05
-3.58065899487173e-05
-2.54574875999426e-05
-1.96495738516358e-05
-1.96560010645321e-05
-2.66773963876824e-05
-1.3934842555273e-05
-2.12777320253361e-05
4.17596442067363e-06
-2.19828253356792e-05
-1.57313015102346e-05
-1.71906341272391e-05
-1.56590927235167e-05
-1.59051852659275e-05
-1.01648770066926e-05
-1.80677178370978e-05
-1.20970723380148e-05
-2.61827746863406e-05
-3.4014476811662e-05
-1.29717332173518e-05
-1.25647679567648e-05
-2.16289027388926e-05
-1.12181590293975e-05
-9.12003766490416e-06
-3.30832837794949e-05
-8.57785678740333e-06
-6.81351170690821e-06
-1.8913793515771e-05
-8.81628771468471e-06
-1.10415906378194e-05
-2.06345661387423e-05
-5.63201423452999e-06
-1.94131827807728e-05
-2.2804166300868e-05
-1.92029821552611e-05
-3.27647437627071e-06
-2.74067236071314e-05
-1.27844989562812e-05
-9.0536590496344e-06
-5.15110949261077e-06
-2.18563308265979e-05
-6.56066461029375e-06
-7.29838379109404e-06
-1.17504450733147e-05
-1.29152832403891e-05
-3.00882370369163e-06
5.99748476365959e-07
-1.85715598865987e-05
-9.78347100271431e-06
-5.5227126039449e-06
-1.94130955850965e-05
-1.01417456911558e-05
-1.42842357710377e-05
-2.72346779431405e-06
-2.77605456151604e-05
-9.4451202170364e-06
-1.58507370399452e-05
-2.54978895753577e-05
-1.9959798421127e-05
-3.36578510068582e-05
-7.37908613157762e-06
-1.33314191938217e-05
-1.94542695684832e-05
-1.55051740048569e-05
-1.78975130233306e-05
-2.07295162042626e-05
-1.21462637274114e-05
-2.45010178396587e-05
-1.0336077303833e-05
-2.42972895079952e-05
8.6187874801739e-07
-1.6363409052844e-06
-1.59600996817175e-05
-1.92248382237041e-05
-1.35052544567633e-05
-2.24356398633733e-08
-9.15003709745744e-06
-9.22048289893129e-06
-5.00632303455339e-06
-1.21294223196308e-05
-4.22671933760304e-06
-2.43029389980679e-05
