# Supplementary material for: Research on computational propagation and identification of mine microseismic signals based on deep learning
Source: PLoS One. 2025 Oct 22;20(10):e0334641. doi: 10.1371/journal.pone.0334641 (PMC12543183; doi:10.1371/journal.pone.0334641)
Supplement: S9 Data — (ZIP) [file pone.0334641.s009.zip › 000101100000349.xlsx_0.txt_24.txt.txt]

-2.22516256162914e-05
-1.12105942883993e-05
-1.82485210046836e-05
6.70574517441373e-06
-1.41547224302746e-05
-1.56974938559893e-05
-2.40092568449858e-05
-2.16669437640951e-05
-1.86677597407181e-06
-2.66594780283903e-05
-1.93342463835225e-05
-6.26550748011417e-06
-1.84514388925293e-05
-1.96221422466017e-05
-2.6128908141983e-05
-1.73195032877826e-05
-2.68098587194517e-05
-1.85137083800993e-05
-1.74578230626726e-05
-3.93765931766152e-05
-1.51768333855836e-05
-1.37743609458704e-05
-1.91513981686648e-05
1.20064792422818e-06
-2.5722921003431e-05
-8.82351908856354e-06
-2.45198141887739e-05
-6.56096159672335e-06
-3.66925131416842e-05
-6.16660268364104e-06
-1.9651002873219e-05
-3.08713019775473e-05
-2.03760263621302e-05
-6.30581498344681e-06
-1.64594829349619e-05
-8.85620658247398e-06
-1.57816082977537e-05
-2.32505118571471e-05
-2.46142817738194e-05
-1.57724160114159e-05
-1.73345824695569e-05
-3.40900655376052e-05
-1.83441894184273e-05
-3.06383940721045e-06
-2.12014487386597e-05
-3.28623927429847e-06
-1.32483516889884e-05
-4.30646111926377e-06
-1.12926776527218e-05
5.75663237129953e-06
-2.1848645493863e-05
-3.90651547793068e-06
-2.58343490246605e-05
-1.59096308691035e-05
-1.08717787405595e-05
-1.56388457979294e-05
-3.3189694014234e-05
-6.73654812977503e-06
-1.62377348669777e-05
-2.46213175880816e-05
-2.03208588801874e-05
-1.16721443203393e-05
-2.93228148293978e-06
-5.04705635374424e-06
-3.19863370721327e-05
-6.52721554966847e-06
-2.43204106456237e-05
-2.0999437092295e-05
-1.07397098827825e-05
2.0811614251056e-06
-9.44635911753869e-06
-2.7873731268651e-05
4.70146295408064e-06
-1.40099120433133e-05
4.06661821372065e-06
-1.8272692778626e-05
-1.01128248767951e-05
-1.34037861528996e-05
-1.91464720755543e-05
-3.27425646316105e-05
-1.72658846914238e-05
-2.60256261848896e-05
-2.27232509689582e-05
-2.35276591670723e-05
-8.40521181747711e-06
-1.93930453748487e-05
-1.90572284911814e-05
-2.124816716252e-05
-9.40406316280896e-06
-1.27391470602031e-05
-2.88662947850946e-05
3.06657434310147e-07
-1.90172386607842e-05
-2.00239403355944e-05
-1.60033977122219e-05
-8.33754090557678e-06
-1.88702017951475e-05
-5.64731597981687e-06
-3.81501281562004e-05
2.13115042475054e-06
-1.29817931739666e-05
-6.43509759389255e-07
-9.6562177618385e-06
-1.69676910649155e-05
-2.07361707837843e-05
-1.88040956862292e-05
-2.52214306076259e-05
-1.7230859002663e-05
-3.70643251554107e-05
-1.37410872294203e-05
7.30108916053434e-06
-2.08574619619684e-07
-2.27120145539367e-05
-2.46849775080004e-05
-2.10948725212959e-05
4.16636446981423e-07
1.03664682521465e-05
2.29307426364879e-06
-2.1117631137406e-05
-2.74263902510825e-05
-4.89916212748441e-06
-1.85359439380963e-05
-7.55960173007563e-06
-1.43060621483938e-05
-2.37163076682606e-05
-1.56231629215281e-06
-2.22295411961378e-05
-6.93862850797405e-06
-1.17111445754708e-05
6.58457314886099e-06
-1.62732086283285e-05
-2.74275431596371e-05
-2.62022823588607e-05
-1.54150074151006e-05
-2.24131022050242e-05
-1.50108700838469e-05
-1.02416992952141e-05
-1.73445120779241e-05
-1.10150165290502e-05
-1.33174479133131e-07
-1.1712004239447e-05
-1.51726175572332e-05
-2.77356378705246e-05
-1.00492998927784e-05
-1.19386627067304e-05
-2.4239534318361e-05
-8.06177369416888e-06
-2.06405051030487e-05
-2.58042754785462e-07
-2.29836817862406e-05
4.57274377739815e-06
-1.39609783284814e-05
-8.25392639398626e-06
-3.90759082721348e-05
-8.03432531424171e-06
-7.30234786463411e-06
-2.39450678647518e-05
-1.2959790168835e-05
-2.40758209210683e-05
-2.910926453462e-05
-1.529572264597e-05
-1.31626355642736e-05
-2.59660934800433e-05
-1.69625247798813e-05
-5.3571536526699e-06
-1.81206019010196e-05
-1.70023156309661e-05
-1.85177023565773e-05
-1.02699921906941e-05
-3.75119277097342e-05
-3.94061376316729e-05
-1.26218449523644e-05
-3.7189622988185e-05
-2.99053931902212e-06
-8.15803213857823e-06
-2.15899597057842e-05
-8.46886911822814e-06
-8.60993151783506e-06
-6.96427618477899e-06
-1.94800422739395e-05
-1.57101044969124e-05
-1.24461728849414e-05
1.5641080321996e-06
1.82846946065393e-06
-3.79896075214085e-05
-4.16999798810522e-05
-1.45680140627746e-05
-3.850062703894e-06
-2.85065883672043e-05
-1.14033257060743e-05
-2.29027305653698e-05
-1.9853102849207e-05
-1.91195189000876e-05
-1.56155526320808e-05
-3.68734130311583e-05
-4.93479081159914e-06
-3.04210089839206e-06
-1.83943710408617e-05
-2.15740913612512e-05
-2.27963707911783e-05
-1.85469595012805e-05
-6.35474049384533e-06
-1.60783803330357e-05
-1.14022163688854e-05
-1.51576669265591e-05
-1.5464975281312e-05
-1.78712928738537e-05
-2.19738338607816e-05
-2.35988625690785e-05
-7.65486943849655e-06
-2.15745095442516e-05
-2.0562595208112e-06
-2.2790038012337e-05
-1.18636566465913e-05
-1.73276672345986e-05
-1.29474279845369e-05
-1.94807696167987e-06
-2.24166950916442e-05
-2.3931606904999e-05
-1.33632990078057e-05
-1.27296928462203e-05
-2.16161786913538e-05
-1.8507000515858e-05
-8.75990118027255e-06
2.87678731330128e-06
-1.93252089654739e-05
-5.19038257852788e-06
3.34757726568737e-06
-2.11680341959268e-05
-2.0559704600167e-05
-2.12957045968598e-05
-6.89602054797292e-06
-1.98845489188322e-05
-2.45586596769951e-05
-3.32107879978996e-05
-1.97821797202428e-05
-1.71577384554244e-05
-1.73378577949506e-05
-1.16780664494725e-05
-2.31685317794518e-05
-3.64100447128226e-05
-1.18032662656357e-05
-1.36444165968123e-05
-9.27620191452563e-06
-5.70413880121683e-06
-7.08494185301069e-06
-1.52720285942728e-05
-1.97310041151367e-05
-1.70796897020529e-05
-1.77929211166922e-05
-3.11521742586357e-05
-2.6937645019293e-05
-1.68244548095402e-05
-2.1541437313843e-05
-1.42111266207808e-05
-9.17655740920997e-06
-1.82547680285549e-05
-1.90020725267555e-05
-1.15891088194443e-05
-2.00169219989649e-05
-1.00600507177769e-05
-2.15872900379398e-05
-8.66930442221884e-06
-1.75499692515055e-05
-1.30398857236294e-05
-1.26413989431979e-05
-2.98321426887596e-05
-1.18274337613575e-05
6.34832292123504e-06
-2.29899197770438e-05
-3.70589434115178e-06
-1.29042436199868e-05
-1.70013263404698e-05
-9.13416336247943e-06
-1.79486367224741e-05
-2.20161907009732e-05
-1.05829787439106e-05
-9.15758311078448e-06
-2.72284501750586e-05
-2.60727532623642e-05
-2.45089697558808e-05
-1.41721873585186e-05
-2.67807691910911e-05
-2.28337149863985e-05
-2.00785919845518e-05
-1.25527644135811e-05
-2.31390510975058e-05
-2.26882737422182e-05
-1.62644066075092e-05
-2.27887224463393e-05
-4.52988229355849e-06
-9.29570693571204e-06
-1.3028445892179e-05
-1.77930820845549e-05
-2.19617099445427e-05
4.91631168787837e-07
-1.44837705295327e-05
5.73414496761539e-07
-2.97534945598643e-05
-1.02002602258529e-05
-2.19194716277174e-05
-2.62772267390781e-05
-1.03571680181059e-05
-2.36874317639626e-05
-3.4534907190216e-05
-1.31599215561016e-05
-1.94186011500479e-05
-2.41527279777237e-05
-3.02442109290323e-06
-2.39917147121254e-05
-2.68709208340181e-05
-2.33922330952508e-05
-2.05037625120467e-05
-9.76297628212992e-06
-6.22520032881202e-06
-1.30509567067612e-05
1.05732123400771e-05
-2.08508134493802e-05
-2.60376061201516e-05
-7.00297488618714e-06
-1.8931292898095e-05
-2.76047543721551e-05
-2.20733226611353e-05
-3.67406361776605e-05
-2.38111965394437e-05
-9.72321910926835e-06
-1.43800102714112e-05
-1.76263353199215e-05
-2.55326088325848e-05
-1.00487695724845e-05
-1.78060502417833e-05
-1.49815821218087e-05
-2.82377035364404e-05
-1.4049846151556e-05
-2.19850297721387e-05
1.41857184074527e-06
-7.88824829113005e-06
-1.27419749507837e-05
-2.37756507320276e-05
-2.37662696153062e-05
-2.07177325368406e-05
-1.04309988827756e-06
-1.48808637673256e-05
-2.39711225953445e-05
5.51612296760209e-06
-1.59109501720381e-05
-3.79331314548884e-05
-1.71238309596164e-05
-3.3139056196532e-05
-2.57621632557808e-05
-1.21043938757064e-05
-2.78305146135944e-05
1.39135768204933e-05
-7.65316649813858e-06
-2.82230939636708e-05
-1.25243113328079e-05
-1.04188130498903e-05
-1.77762134858284e-05
-1.85156910746282e-05
-1.39255784744756e-05
-1.63548116297815e-05
-3.54249501042436e-06
-1.8220633278932e-05
-1.2629960012247e-05
-2.05643596375448e-05
-2.5364915593386e-05
-2.73360863216994e-05
-3.15717967786316e-05
-8.76061267500806e-06
-1.6683695715084e-05
-4.71897159789697e-06
-2.57306949577512e-05
-1.28251817157589e-05
-2.93378895192675e-05
-1.24741099479959e-05
-2.36570207961573e-05
-2.72035772061437e-05
-2.35622014074995e-05
-2.56257287746669e-05
-1.89393273555229e-05
-9.86980153772557e-06
-4.15316087379354e-05
-1.37051341833794e-05
-2.58677944272593e-05
-2.75342886669166e-05
-2.23975136381475e-05
-2.88229127208664e-05
-4.48905070581208e-05
-5.64383621112767e-06
-1.99479000705322e-05
-2.19974005653013e-05
-1.76102401837981e-05
-2.55464366920163e-05
-6.03894921786269e-06
-7.22556754841082e-06
-2.14444780783053e-06
-1.44403988218693e-05
-1.05789282310647e-05
-1.28815442394666e-05
-1.80320551311111e-05
-2.6243103280775e-05
-1.87431948184416e-05
-6.56428409246207e-06
-2.85274709477688e-05
-1.61679570333047e-05
-1.50332189711088e-05
-2.25275684312447e-05
-1.4420734392354e-05
-2.29617318763113e-06
-2.40470616004659e-05
-1.32711044228386e-05
-9.78028483489224e-06
-1.86533810500119e-05
-2.1595492673096e-05
-1.5864061830362e-05
-1.06940677992809e-05
-3.07782462477955e-05
-1.39382271569551e-05
-2.69097431373088e-05
-1.87000989509246e-05
-1.72357775584384e-05
-1.52446497324773e-05
-3.02080068726957e-06
-1.66441542623357e-05
-2.15453491467854e-05
-8.17311646573644e-06
-2.12037502286259e-05
-2.27337426282344e-05
-2.32518614133941e-05
-2.62704540342951e-05
6.15255791694882e-06
-3.00629492158186e-05
-2.97634046891836e-05
-1.95381407837273e-05
-1.63101896590857e-05
-1.24328487236907e-05
-1.48796291534716e-05
-1.58956318941153e-05
8.49438831259504e-06
6.02224839911225e-06
1.1059649313292e-07
-1.82478149906568e-05
-2.70272608978392e-05
-1.74081666026515e-05
-1.16068724275238e-05
-2.02180051269372e-05
-8.06268013454024e-06
-1.58981894316217e-05
-1.66279841667705e-05
-1.58039801872673e-06
-1.57715125163401e-05
1.20207008671787e-06
-3.82534087055271e-06
-1.27885197927205e-05
-2.59866388920396e-05
-3.33549472946231e-05
-1.61110278002968e-05
-2.15620011819442e-05
-8.89089012027382e-06
-2.50561547737368e-05
-4.37454228270923e-06
-2.24599500729026e-05
-1.53293218344063e-05
-1.55738124634642e-05
-4.37644426411234e-05
-3.27330917234164e-06
1.9674481560013e-06
-1.97049344422199e-05
2.92345183483115e-08
-6.97895642697153e-06
-2.76510333453088e-05
-2.21129489467448e-05
-2.02201077107194e-05
6.98225720009194e-07
-3.84793120878161e-05
-2.81070447686098e-05
-2.12776141698497e-05
-3.38853896064024e-05
-1.8516234697905e-05
-1.65333709183222e-05
-1.41038544665123e-06
-2.34396544452335e-05
-1.30467816247536e-05
-4.03886531712015e-06
-2.6145673611838e-05
-7.55557913090666e-06
-1.86416057723046e-05
-2.07352412483513e-05
-1.22488933088366e-05
-2.84431630050299e-05
-1.39804998345751e-05
-1.21179759044021e-05
-2.66314480032903e-08
-1.07850086014036e-05
-8.66204416012884e-06
-2.04327699157877e-05
-2.28319584356344e-05
-1.28591876189905e-05
-2.04771943227452e-05
-1.26099759471535e-05
-1.15885021935587e-05
-6.62014856562584e-06
-2.17972400312377e-05
-1.12402391701379e-05
-1.83344683747731e-05
-2.94399411449119e-06
-2.14774517487938e-06
-2.7145037982905e-05
-4.67222337317987e-06
-3.16054377256183e-05
-3.06531129741636e-05
9.40219542423722e-06
-1.32511967100625e-05
-1.36198068352707e-05
-7.39723220666372e-06
-1.83817576673338e-05
-8.8842799152827e-06
-2.04452667673811e-05
-2.09091384805205e-05
-2.31798193936784e-05
-2.93710683936588e-05
-1.64474327106096e-05
-2.13591467218491e-05
-5.56233538151053e-06
-2.5930719742437e-05
-3.74987680319944e-06
-3.52385311175199e-05
-3.02341533923475e-05
-2.85545489780859e-05
-1.70050160538247e-05
-2.51582053678128e-05
-2.06876525436956e-05
-4.6659801191973e-07
-2.02940813858664e-05
-6.37841211515368e-07
-6.22293833853776e-06
-8.76345993888566e-06
-3.98118113813056e-05
-1.15042595119202e-05
-1.31552343732547e-05
-2.86698570474495e-05
-8.12739333712349e-06
-7.54820537740177e-06
-3.49187915587165e-05
-2.07248033778611e-05
-1.04831578544088e-05
-1.48022988688269e-05
-1.53658183214403e-05
-1.56752766524657e-05
-1.39830118060173e-05
-1.23200576267451e-05
-5.15681243039623e-06
-1.60299018806938e-06
-2.0921927914031e-05
-9.86343307544875e-06
-1.86696412532532e-05
-1.06984252877159e-05
-2.50463728696344e-05
-2.18551957844642e-05
-3.07388888868202e-05
-6.39094558887858e-06
-1.92630603177443e-05
-1.18952138345986e-05
-1.3298605273358e-05
-1.81841176745138e-05
-2.07749757750848e-06
-1.29159965703314e-05
-1.07615930174719e-05
-1.80890747651701e-05
-1.75889546500165e-05
-7.55120463659798e-07
-1.42580237055228e-05
-1.66917294267677e-05
-1.2250535325436e-05
-8.39003434972395e-06
-9.53272783363398e-06
-2.47160061969056e-05
-3.15774796789717e-05
-1.70596208985012e-05
-2.34087540393529e-05
-1.49596351848873e-05
-1.94609611100491e-05
-2.2393283957633e-05
-1.3200333767519e-05
-1.20869948242254e-05
-1.20918971809155e-05
-1.93766061978543e-05
-1.23628823097543e-05
-1.48469330793654e-05
-2.66049783648359e-05
-2.18720812478732e-05
-1.63813457797068e-05
-2.83734720055323e-05
-1.31686765084385e-05
-2.20128328686794e-05
-2.12933993050997e-05
-1.70958175462793e-05
-1.88038087446405e-05
-2.44683455968627e-05
-2.34531502523995e-05
-2.65588526682491e-06
-1.44964982953545e-05
-2.79485991868759e-05
-1.39698187302089e-05
-7.18577748836829e-06
5.19106237271594e-06
-3.2423678802475e-05
-2.25474418918936e-05
-2.50912563584674e-05
-4.30910050116437e-05
1.18773414180917e-06
-2.49180201908612e-05
-2.97173252322961e-05
-2.11690435726956e-05
-1.93253832444951e-05
-2.58626790816278e-06
-1.95021373976776e-05
-2.55230881004343e-05
-1.08765174230437e-05
-1.63009995145758e-05
-2.93124585896799e-05
-1.81045438942478e-05
-8.19980836199793e-06
4.37847327032873e-06
-1.82117792480614e-05
-2.15450534296603e-05
-6.42444599049866e-06
-2.53272706722027e-05
-1.09415537170316e-05
-1.82352799403409e-05
-1.35406238310016e-05
-2.13227844304033e-05
-3.39762213612543e-05
-2.6834981755452e-05
-2.9407563567973e-05
-3.76604780481902e-05
-1.03530362843274e-05
-2.45898829933918e-05
-1.34133402690091e-05
-2.1971375612461e-05
-3.44602360611784e-05
-2.87794924686311e-05
-1.74770229482971e-05
-1.91490107013915e-05
-4.94767894561112e-07
-2.65033531353292e-05
-6.9351735661915e-06
-1.32439729678618e-05
3.58915017017429e-06
-4.17074414628686e-06
2.24345182839963e-06
-1.73567783220847e-05
5.42634940267715e-06
-1.12517879016578e-05
-2.43122020562706e-05
-2.06530878281061e-05
-8.84140932688749e-06
-1.86871608469011e-05
-1.3761779010412e-05
-1.79624491935595e-05
-2.21032168654053e-05
-1.108697262253e-05
-2.12739161394584e-05
-1.89808096313272e-05
-1.44394348886146e-05
-2.40377035520723e-05
-2.03551630749384e-05
-2.08515690528105e-05
-7.30292492682521e-07
-1.33065618582843e-05
-9.27510569989734e-06
2.00371587387508e-06
-1.28725303285951e-05
-2.0438884187125e-05
-2.18456732662532e-05
-9.54871652123176e-06
-1.92977563992781e-05
-1.72680511884333e-05
-1.87977272648794e-05
-3.74562117235887e-05
-1.62696592581103e-05
-5.65512184246522e-06
-1.36920482761964e-05
-2.81745970891283e-05
-1.85412906938283e-05
-1.93115050994601e-06
-1.19768869950481e-05
-2.56340944427505e-05
-3.54912357054718e-06
-1.51434575613628e-05
-3.57023799815075e-05
-7.93432997088288e-06
-1.38750711490156e-05
-8.6573908493364e-06
-1.51762125930452e-05
-2.08007294138702e-05
-1.29498310032373e-05
-8.32873942262254e-06
-1.76453884372116e-05
-1.63644948301349e-05
-7.66721111015253e-06
-8.82347958967306e-06
-9.24345476994188e-06
-2.55473689136106e-05
-3.65507791581725e-06
-2.06790712343898e-05
-2.419937224845e-05
-1.88164849724906e-05
-4.90892782788462e-06
-1.26173149711168e-05
-2.66637170288945e-05
-1.14349108070871e-05
-1.69552904988249e-05
-2.683391810945e-05
-3.84429815652479e-05
-1.93740686078267e-05
-5.1030782799613e-06
-2.75532706824077e-05
-2.10488909229063e-05
-2.17877401233046e-05
-1.58089645612414e-05
-2.96630867039806e-05
-9.48544230112332e-06
-1.41325367386684e-05
8.35360332780655e-06
-2.92171682755411e-05
-2.82025944139246e-05
-7.38399475423575e-06
-2.17417641282144e-05
-1.85686983642829e-05
-1.64975099601694e-05
-3.06259282285442e-06
-1.969310783936e-05
-1.86768164434402e-05
-9.292761967565e-06
-1.48229439410186e-05
-8.85998729509354e-06
-2.5656759018846e-05
-1.75999167680025e-05
-6.23680070800119e-06
-1.4438391826748e-05
-1.62976582437352e-05
-1.87883180367717e-05
7.47527822008463e-07
-8.76971503049658e-06
3.21054443247646e-06
1.20791806629569e-05
-3.30423568001347e-05
2.88874886978811e-06
-1.8396397068631e-05
-1.29172120425867e-05
-2.22519828638007e-05
-1.22310995281846e-05
-1.23608654024365e-05
-2.27122887188133e-05
-1.00977626922048e-05
-8.72595970919102e-06
-5.29094183876284e-06
-1.37765564283736e-05
-2.68866897622724e-05
-1.40844746925143e-05
-3.36404124891532e-05
-1.18924758569348e-05
-2.24931918676792e-05
-1.88855676039114e-05
-1.03243615529729e-05
7.81379624651821e-07
-7.16749201271483e-06
-1.66123551200692e-05
7.30493394286175e-06
-2.95156331708357e-06
-2.79289476069168e-05
-2.23154998566608e-05
-1.15360098869283e-05
-8.21133406232547e-06
-2.0786102410528e-05
-2.54351781648859e-05
1.29456229508028e-05
-3.38272317723123e-06
-8.69812536214172e-06
-1.09811292804116e-05
-1.19896048449308e-05
-5.19896523766539e-07
-1.35662680452278e-05
-1.75944546203332e-05
-1.93373233063922e-05
-1.72263221121292e-05
-1.00931038561171e-05
-3.02908598335803e-06
-3.39106775558146e-05
-2.11922586588488e-05
-1.6828112888825e-05
-9.44782877923682e-07
-2.24266310505417e-05
-2.02565673390907e-05
-4.95110879026819e-06
-1.4713495622752e-05
-2.7258189203629e-05
-3.46198420427713e-05
-8.69770301977006e-06
-1.52304507955209e-05
-2.00637704215559e-05
-7.7921951629444e-06
-2.89167391749618e-05
-1.77527375530854e-05
2.70100695350372e-06
-3.05140995846227e-05
-1.48399715026185e-05
-2.76359010379947e-05
-2.73377332861587e-05
-5.82569693305083e-06
-1.9411843967753e-05
1.64941430076318e-06
-1.00654886593042e-05
-3.16268654050212e-05
-1.74104030886987e-05
-7.01644222423976e-06
-2.72540699221506e-05
-1.9628165779489e-05
-2.24521196636704e-05
-2.49327672633753e-05
-2.47940993733373e-05
-1.18429640052437e-05
-1.5310629074839e-05
-2.13339295031991e-05
3.39657895974891e-06
-9.62484455255564e-06
-2.33143833021802e-05
-2.58874716913319e-05
-2.19849904740316e-05
-1.26991924905024e-05
-1.19350745608459e-05
6.9299427289284e-06
-2.81007494884861e-05
-2.85694372593019e-05
-1.82560649963822e-05
-1.1174761204888e-06
-8.65290189925138e-06
-2.05825286079378e-05
-4.05173046963579e-06
-3.7057250335711e-05
-2.94692318122412e-05
-1.17338528986058e-05
1.68320390749446e-06
-1.80940380544673e-05
-1.55841139346816e-05
-1.88608343707925e-05
-9.82320853056778e-06
-1.65537953087185e-06
-5.09996406983252e-06
-7.49776024072268e-06
-1.58326170539669e-05
-2.67109200717381e-05
-3.192559587322e-05
-7.41403193792091e-06
-6.36486200959598e-08
-2.03443690322108e-05
-2.70910722175261e-05
-2.02088936191489e-05
-9.68534578360316e-06
-1.56913887911386e-05
-2.67263612248597e-06
1.74632912660668e-06
-6.32073595397916e-06
-1.80944333332659e-05
-2.48546919382515e-05
-1.49415971304401e-05
-1.70735525111041e-05
-1.8956792732536e-05
-1.06366944061348e-05
-1.09721342626359e-05
-2.50032261196854e-05
-3.5111302993192e-05
-3.03789854675403e-05
-1.91289198213201e-05
-2.45157129747691e-05
-1.54990129130845e-05
-2.1583070979259e-05
-1.16879380696379e-05
-9.56325247907316e-06
-1.77472880088432e-05
-3.83843743445267e-05
-2.62005708071663e-05
-1.86107992246312e-05
-1.45917480637578e-05
-1.71734795863523e-05
-2.35355930222441e-06
-1.27163737115187e-05
-3.95642638846804e-05
-1.96698456065774e-05
-1.38964483561413e-05
-1.94624689454075e-05
-1.84268005338778e-05
-8.14741231434264e-06
-2.41988069930275e-05
-3.38194795825458e-05
-7.62875662546872e-06
-1.92176542107931e-05
-2.18753002175983e-05
-1.04194181880939e-05
-1.44318799317143e-05
-1.59274778353682e-05
-8.41448610782579e-06
-1.36526930033438e-05
-2.11598470450624e-05
-6.63392408856446e-06
-1.97416344784039e-05
-1.80038977832603e-05
-2.0447471308922e-05
-6.57519787549939e-06
2.55334547071389e-06
-9.78788176108572e-06
-2.11838199828533e-05
-2.12646456892711e-05
-7.50148324292583e-06
-8.8229337032073e-06
-1.16977335657821e-05
-3.22119012895504e-05
-2.47734996503073e-05
-8.8979878130963e-06
-2.02107688880892e-05
-2.51723387647611e-05
-3.02761678995847e-07
-9.60513140706945e-06
-2.34455035325079e-05
-1.75904485754989e-05
-2.74468685350027e-05
-2.34647563173931e-05
-1.332283482381e-05
-1.90874759553991e-05
-1.05247621431542e-05
-1.01788976440715e-05
-6.91834874555017e-06
-2.54918441694327e-05
-2.56705537289071e-05
1.43212033478388e-06
-1.98485802556561e-05
-2.4426495038883e-05
-2.98785175151388e-05
-2.85377585465809e-05
-1.15169797872958e-05
-7.16621380355331e-06
-2.27634441996064e-05
-1.73742430372603e-05
-1.77301827589141e-05
-1.52172823616116e-05
-2.62905661394569e-05
-1.09433917321695e-06
-1.09848609160684e-05
-2.37568806662726e-05
-2.19249957548033e-05
-2.35989321741942e-05
-2.67184255939475e-05
-2.14333844307251e-05
-6.17728455769776e-06
-8.70279839187585e-06
-2.79104119940129e-06
-1.99439265280319e-05
-1.94794449694826e-05
-1.19931265349966e-05
-9.67894326744156e-06
-1.3558000053166e-05
-2.20804587207697e-05
-2.03871372213215e-05
-2.13160812357392e-05
-1.99388135233983e-05
-1.34544128848095e-05
-1.20982132252432e-05
-2.09937940939776e-05
-3.86544299694875e-05
-3.41075716950979e-05
-1.54790574552209e-05
-2.14205501174289e-05
-2.18280839104544e-05
-1.12994514348154e-05
-9.94120849433072e-06
-1.37345641558037e-05
-3.43536886616828e-05
-2.35036230171759e-05
-1.84179163019781e-05
-1.91831158594546e-05
-6.07616108229424e-06
-2.1874219099957e-05
-1.46247077356053e-05
-3.18433642676201e-05
-6.61359409287687e-06
-1.03240635602901e-05
-1.29202802063898e-05
-2.63767575182148e-05
-1.39589150563941e-05
-1.35824417901923e-05
-4.40328949580317e-05
-2.42112238618759e-05
-1.89132412164074e-05
-1.86174598319837e-05
-4.02874722922922e-05
-3.54304403664146e-05
-1.6772140630986e-05
-2.83346946100073e-06
-2.50922375971067e-05
-9.42201383836114e-06
-7.85616241532052e-06
-1.45570688790206e-05
-1.54260469007667e-05
-8.03400585523586e-06
-1.94873761437363e-05
-1.61344895378887e-05
-1.58907826519731e-05
-1.49092460140559e-05
-2.84648999095962e-05
-9.59148481132645e-06
-2.59570429941698e-05
-3.20319508322192e-06
-3.52278319632371e-05
-3.06614044882387e-05
-2.4152637692854e-06
-1.03671512126478e-05
-2.11744617558176e-05
-5.16212721172667e-06
-1.79112595079766e-05
-1.12806122082511e-05
-2.81790561493724e-05
-1.41884919332545e-05
-6.78945223334136e-06
-2.11988355036928e-05
-2.827504821978e-05
-4.85332002580226e-06
-1.34797438784741e-05
-4.35980647015032e-05
-1.09771266289009e-05
-3.32544602419767e-05
6.65688567106205e-06
-1.84461450068248e-05
-4.37519422862983e-06
-2.19947589502499e-05
-2.21398004083875e-05
-1.98798482556136e-05
1.4266755510432e-06
-1.24856467917575e-05
-2.83848483857522e-05
-2.04180212248233e-05
-2.17603047261234e-05
-2.23843789466789e-05
-1.83733794923776e-05
-2.00802914661633e-05
-9.36650129292698e-06
-4.37939651280811e-06
-1.81813183377653e-05
-1.13700613982707e-05
-5.15062682863125e-06
-2.34725690617885e-05
-6.76852517902676e-06
-2.84060608734224e-05
-1.54969456995648e-05
-2.62613052736048e-05
-5.93827071756781e-06
-7.60568015442978e-06
6.23582869575875e-06
-3.00505913401591e-05
-3.21571896203202e-05
-1.97898581263095e-05
-1.66902380551373e-05
-1.6851793657414e-05
-4.58718809686042e-06
-1.39646320261261e-05
-1.22027349931091e-06
-1.62954376658936e-05
-1.2096469782211e-05
-2.58424992548206e-05
-1.45740697607708e-05
-2.74934065621028e-05
-2.28370080456424e-05
-9.17349564341731e-06
-2.29133994084894e-05
-1.39761512691674e-05
-2.57060663935719e-05
-2.89659003538463e-05
-2.07525930933844e-05
8.04843670272535e-06
-2.96314550138665e-05
-3.39382833884623e-05
-7.16150268332488e-06
-1.52963218150428e-05
-1.78696710884655e-05
1.41781110476584e-06
-3.25904108961062e-05
-4.2121500587178e-06
-4.62665067306408e-06
-6.95583273628917e-06
-3.512584197968e-06
-3.4798052158989e-05
-1.9454880785304e-05
-1.51996467944728e-05
-1.02824620423428e-05
-1.82377671097988e-05
-1.58568150674363e-05
-3.3087247470436e-06
-2.68816839069468e-05
-4.80421956756942e-05
-1.92921708468289e-05
-1.88696388184046e-05
-1.64752488847997e-05
-1.32378069669309e-05
3.90887848427766e-06
-1.97308061942285e-05
-1.68252869040558e-05
-2.01490092811429e-05
-2.8426606452655e-05
-3.10474704641337e-05
-2.6425360095873e-05
-7.81949053360625e-06
-4.57732712301408e-06
-3.2264428397571e-05
-8.16388495650382e-06
-1.33988534162665e-05
-2.63004986529852e-05
-2.21284893645345e-05
-3.53763962773627e-05
-3.53759509748654e-05
-1.95108565341356e-05
-1.32864973370213e-05
1.65634211751573e-07
-3.40472391425903e-06
-2.1181481730868e-05
-2.91189496338422e-06
-2.70207065436234e-05
-2.21950930953334e-05
6.73793186704875e-07
-3.2772546688133e-05
-3.11020882257996e-05
-1.42355815296483e-05
-1.98467457486779e-05
-6.16560480981801e-06
-3.64650554223418e-06
-1.05824143993056e-05
-5.28453144476056e-06
-3.04962529832535e-05
-1.32625243343337e-05
-1.45240095723481e-05
-1.82191740558596e-05
-1.50300202528697e-05
-3.24320829402407e-06
-9.4038217847153e-06
-1.96389603272691e-05
-1.6590364733529e-05
-2.77593772910287e-05
-1.57886592144713e-05
-1.47814501018883e-05
-1.87087849887541e-05
-4.89330953741373e-06
-7.63638182643235e-06
-2.67460896532026e-05
-2.6358254710997e-05
-2.84895715664892e-05
-1.70126838018589e-05
-2.61558719318331e-05
-2.19803801626519e-05
-1.72326637473095e-05
-1.63036512443915e-05
-1.29529781290634e-05
-3.81010518317962e-06
-1.82408379876027e-05
-2.04555966152315e-05
-1.38463753725137e-05
-2.83987017132164e-05
-3.38904580757942e-05
-3.61418640170859e-05
-3.79235404157681e-05
-1.67960158690313e-05
-3.35978204750387e-05
-2.66822534378356e-05
-3.80134271177377e-06
-7.09675812730014e-06
-3.70475993565946e-05
-9.1339069919961e-06
6.31750342885937e-06
-2.83793846451007e-05
-2.71374726212009e-05
-1.78741627348796e-05
-2.88962345559317e-05
-7.32800149965248e-06
-1.65391355871221e-05
-1.97118584071561e-05
-1.92799732206323e-05
-1.93323706649813e-05
-1.01358104802951e-05
-3.29571176108315e-06
-1.18366829991166e-05
-1.56496725089948e-05
-3.36796648966252e-05
-2.04944760340871e-05
-6.41037516393783e-09
-1.86067846549985e-05
-1.26730112906516e-05
-6.21364292550869e-06
-1.03493724305755e-05
-2.19394103083485e-05
-1.66012512596205e-05
-2.00742677762162e-05
-6.84807342878723e-06
-7.99461632477195e-06
-2.08096528658502e-05
-1.12093672970689e-05
-9.48002629851015e-06
-2.07758547322452e-05
-7.99709345279638e-06
-4.25273549715559e-06
-2.84271729931096e-06
-3.82472603236141e-05
-3.63667394110567e-05
-1.83423273837588e-05
-1.2350518545301e-05
-3.72586186000188e-05
-1.65551803589779e-05
-7.87694433415817e-06
-1.16270661880787e-05
-1.624744131529e-05
-2.36006783934216e-05
-8.38773913648879e-06
-2.75666464128329e-05
-2.04333600767186e-05
-2.10698838789191e-05
-3.15208020809654e-05
-2.22705646258282e-05
1.34427263578048e-06
1.0364865312633e-05
-9.57843105768203e-06
-1.5126078631409e-05
-1.41219142956525e-05
-2.47595894737643e-05
-1.95204876145399e-05
-2.89152155418863e-05
-2.06899934712947e-05
-1.73822722481222e-05
-1.17203914159139e-05
-2.26819224299582e-05
-1.25053843471455e-05
-2.64290280694393e-05
-4.02457523606644e-06
-1.08487710847396e-05
-2.16578129981596e-05
-2.66955577668102e-05
-2.70773266513627e-05
-1.85152172887523e-05
-2.98661099069664e-05
-2.44088315417421e-05
-2.19291763526059e-05
-5.44392778744906e-06
-2.77622082720457e-05
-2.40400233390043e-05
-1.76723520083391e-05
-1.25472891744423e-05
-1.87662043797657e-05
-3.01139731074445e-05
4.89582726435633e-06
-9.21288887747127e-06
6.85873171417465e-07
-1.5281376654008e-05
-3.28035333998182e-05
-1.04631171080865e-05
-3.94853392819134e-07
-1.48760557144908e-05
-1.99148106381952e-05
-1.76828126671202e-05
-1.22651073444325e-05
-1.57314362595989e-06
-2.07879406344615e-05
-1.14848116985897e-05
-3.57298634509077e-05
-6.22742378546908e-06
-1.27820574464426e-05
-4.22155156198136e-06
-1.20221846735396e-05
-8.49268744162292e-06
-1.80341351776216e-05
-1.20937436948502e-05
-1.57498023754333e-05
-1.56176567786063e-05
-2.56290251138768e-06
-2.77164738336828e-05
-1.46997370146715e-05
-2.32306960296046e-05
-1.14838086934443e-05
-2.80460103111098e-05
-2.42122878931399e-05
-2.42967367105875e-05
-3.1433146916611e-05
-2.33108315731418e-05
3.8016979388079e-06
-3.0253101171747e-05
-1.31284689194066e-05
-1.51407316736686e-05
-1.32193173097926e-05
-3.24192005582682e-05
-2.76003924683443e-07
-6.520820431371e-06
-1.31601239142351e-05
-9.46471205669243e-06
-8.66091370716246e-06
-2.0077394095969e-05
-1.37327723529294e-05
-2.09187625808208e-05
-2.19912391152319e-05
-2.06215621213157e-05
-1.72197561267062e-05
-2.55508272008494e-05
-2.45797459712466e-05
-1.82103475835191e-05
-2.91442011827895e-05
-2.06833519109741e-05
-9.32808365978161e-06
-2.54555888739945e-05
-2.77240474959864e-05
2.20959565379136e-06
-1.29683132997632e-05
-2.43674357250253e-05
-2.03860618498755e-05
-4.66584532073147e-06
-1.507070074032e-05
-4.57766606633189e-06
-2.38946799051807e-05
-2.72836741132722e-05
-2.15904251504683e-05
1.09308305875694e-06
-1.19997013052501e-05
-1.30721218664218e-05
-1.05815691664521e-05
-1.78948040609198e-05
-1.85277841179915e-05
-1.72213010064041e-05
-9.4829754205883e-06
-7.34254245633537e-06
-2.13554109030552e-05
-1.53242236029983e-05
-2.32238601513976e-05
-8.36582177722094e-06
-1.0921404561793e-05
-3.29834137815558e-08
-2.5043171174189e-05
-1.47780833813653e-05
-3.07729454681785e-05
-1.86978924101238e-05
-3.59745546092667e-06
-2.11688416336793e-05
-3.07782355417771e-05
-7.75813731411714e-06
-3.21700545835022e-05
-1.61128345428372e-05
-2.79668296104766e-05
-2.37023237475831e-05
-8.92772659588629e-06
-2.13406410446562e-05
-3.18194486340032e-05
-2.03037082863097e-05
-4.72386304568078e-06
-2.58613040654272e-05
-1.49823765683858e-05
-2.51431634541236e-05
-9.51318783866345e-06
-1.60279839847125e-05
8.07240986903568e-06
-3.2777236138452e-05
-2.06515202259849e-05
-3.57872869375658e-05
-2.70819267688408e-05
-1.68198741464012e-05
-3.16038753674958e-05
-1.26311525167026e-05
-1.30259274517525e-05
-4.13225902699132e-06
-3.28516780506888e-05
-3.00754701733699e-05
-1.03431151571545e-05
-1.97002448416751e-05
-1.60738211126088e-05
-3.57468316003688e-05
-1.54570814362425e-05
-2.74084004394896e-05
-1.10051397762755e-06
-5.32574242452005e-06
-1.80442062560492e-05
-7.93251498234552e-06
-2.53449897012729e-05
-3.15949916207172e-06
-3.69358129602901e-06
-9.44445058775763e-06
-9.86504003404949e-06
-3.17794775159071e-05
-7.10718975163125e-06
-1.87458385963854e-05
-3.43747852520971e-05
-1.00884124599015e-05
1.06256926516435e-06
-1.69829904505963e-05
-1.06774787461222e-05
-3.19580801379604e-05
-2.42958245318367e-05
-3.40243301305918e-05
4.8912308429959e-07
-1.62305665353536e-06
-6.56229582331176e-06
-1.70262620967088e-05
-2.67632868546353e-05
-1.46789261661581e-05
-1.91599678890217e-05
-3.01685946604407e-05
-7.3236714686192e-06
2.42155847177211e-06
-2.11715396322486e-05
-1.91702446225506e-05
-3.86886480244907e-06
-1.68581912461797e-05
-1.63480353487311e-05
-1.10669869482172e-05
2.48124491504827e-06
-2.57327772978721e-05
-1.91758393352144e-05
-9.15629663490797e-07
-4.84678251272146e-07
-1.76990668199541e-05
-1.59373647924943e-05
-2.73302473852789e-05
-1.14191909352405e-05
-3.4522781213514e-06
-6.92593714808872e-06
-2.35610830828494e-05
-1.42375021511347e-05
-9.95926360623531e-06
-1.97167486998098e-05
-1.6281608431265e-05
-2.83459148836312e-05
-1.35256544933273e-05
-1.57157620363245e-05
-3.98113216953386e-06
-1.69222078951591e-05
-2.78041967793323e-05
-2.0438474020771e-05
9.21494618856923e-06
-4.89918051357575e-06
-2.95873116538817e-06
-3.15058062866563e-05
-2.83722335902552e-05
-2.31803525828342e-05
-1.35842930064446e-05
-2.00860305925202e-05
-2.36567522242199e-05
-1.37598287150083e-05
-1.13417944446838e-05
-1.25036376275628e-05
-2.3902982883425e-05
-1.00095604820665e-05
-1.72740939521424e-05
-3.12944247189753e-06
-1.41729408500238e-05
-1.39579610169446e-05
-2.69620683814952e-05
-2.25057396860744e-05
2.59145699874439e-06
-3.39328687634071e-06
-1.83238188342787e-05
-7.43040779437766e-06
-1.69462000782921e-05
-5.97931706118486e-06
-1.48014290579618e-05
-9.74868110887835e-06
-2.40671224643073e-05
-3.14971816383226e-06
-1.05881811939568e-05
-1.18244938375859e-05
-2.1632521010595e-05
-2.28386481306849e-05
7.18747793247633e-06
-1.80267734271649e-05
-1.97951574734776e-05
-2.18257950337442e-05
-1.83603193218353e-05
-9.49958538181525e-06
-2.47717001022387e-07
-8.45041633525253e-06
-1.59846042842195e-05
-1.40997019217354e-05
-3.09908989122172e-06
-3.46795156353947e-05
-2.52278169789804e-05
-1.5677840832666e-05
-3.24896073824504e-05
-1.33426963545125e-05
-1.66353727801111e-05
-3.32956292189737e-05
-1.88002204922145e-05
-1.69453823765845e-05
1.09180077618031e-06
-1.03286895980369e-05
-9.4177293858474e-06
-2.06960434978988e-05
-2.34509775614225e-05
4.0267986443233e-07
4.14205834123335e-06
-1.42569811310637e-05
-1.5393088754289e-05
-2.92390574823469e-05
-2.1301102282459e-05
-1.93703188029969e-05
-2.22965874400504e-05
-1.72496751485015e-05
-1.06900180950365e-05
-2.55939540560688e-05
-1.02980943797895e-05
-1.85060392011468e-05
-2.19859907532757e-05
-1.26731000760311e-05
-1.83446355091922e-05
-5.50376165434102e-06
-2.76423095840563e-05
-1.12835215290205e-05
-1.39677991558562e-05
8.50540119413309e-06
-1.83414828818337e-05
-1.0271412911011e-05
1.44673583124998e-06
-1.46040774954292e-05
-1.30185469284223e-05
-8.07033380395227e-06
-2.36469435305703e-05
-3.64421020219754e-06
2.46029783577965e-07
-1.62867400287039e-05
-2.86238084322105e-05
-2.5544875026866e-06
-2.03933022357582e-05
-2.71062923159239e-05
-7.06809863720343e-06
-3.18495902497071e-05
-1.25575836640822e-05
-2.12898710039608e-05
-1.52235128918623e-05
-5.81116185718343e-06
-1.24209147033132e-05
-1.80609127353e-05
-2.38229545922431e-05
-1.3495419986207e-05
-1.839841407167e-05
-1.33527482964038e-05
-8.35342840644963e-06
-3.19152056436872e-05
-2.30245800086772e-05
-2.21597752249443e-05
-1.1464689940541e-05
-1.75116317837764e-05
-1.89861982960306e-05
-1.69964818401955e-05
-1.33922079112057e-05
-2.02110946102629e-05
-6.80570289410164e-06
-2.85954480192357e-05
-2.50262604926832e-06
-2.57223194846123e-05
-5.77776622543321e-06
-1.82372718338407e-05
-2.73005975984506e-05
-2.40991649505401e-05
-3.36310821311102e-05
-1.81341895412239e-05
-1.26310225422508e-05
-2.10133294718236e-05
-1.91570385175627e-05
-2.38995531287048e-05
-1.00740698021706e-05
-7.57006400416949e-06
-2.53161902717011e-05
-1.4433503803529e-05
-1.85873274652376e-05
4.68318599431992e-06
-1.75943309273602e-05
-3.05966100717517e-05
-8.98328202284845e-06
-1.0671916811527e-05
-1.91308533776462e-05
-3.93501403880706e-06
-1.09456720795882e-05
-1.6925811862431e-05
-1.54736484311499e-05
-1.91319987116359e-05
-1.17879034143507e-05
-2.31295003416864e-05
-2.02294136631254e-05
-3.10422860759628e-05
-2.23669226222501e-05
-1.36125622748002e-05
-2.20158139750971e-05
-6.33600971955225e-06
-1.15835282468755e-05
-2.1437507329372e-05
-1.9848432821171e-05
-1.86339620338724e-05
-3.04466729756198e-05
-7.93447257496687e-06
-2.54321825201282e-05
-1.97806891539063e-05
-2.60697051823043e-05
-1.10237194383292e-05
-7.84950074521113e-06
-1.02674577644628e-05
-9.9871388768849e-06
-6.7448427110895e-06
-2.14927435188834e-05
-2.22182220287737e-05
-2.09932231824976e-05
-2.827732650478e-05
-2.10501578387991e-05
-1.60362715942216e-05
-2.98724845531548e-05
-3.18822968479264e-05
-1.55876648661092e-05
-1.78337909625288e-05
-3.58376312054678e-05
-4.74770778508272e-06
-2.00198689072774e-05
-9.61113353421783e-06
-3.97133124156302e-05
-2.52422686963243e-05
-1.82973862057587e-05
-1.62613245630196e-05
-2.47621927588844e-05
-1.13785235331226e-05
-3.12251887767709e-05
1.21543193811854e-05
-1.82383577710801e-05
-9.96100133083471e-06
-1.60287068537045e-05
-2.91001357434746e-05
-1.60336369588715e-05
-3.6045501296189e-05
-1.4528090200111e-05
-1.74388944999605e-05
-7.44838142200497e-06
-2.7040642633115e-05
-6.77426740890614e-07
-1.95445485599581e-05
-1.04255864841516e-05
-1.90190023396222e-05
-9.53812145349561e-06
-1.61354798435492e-05
-6.88530123308844e-06
2.73030747007243e-06
-1.9095601170441e-05
-2.05419856042765e-05
-2.65144587210286e-05
-7.02880226495791e-06
-2.65761231743693e-05
-3.07479427681113e-05
-1.44148793074889e-05
3.48766324948877e-06
-5.50223222172073e-06
-1.49133007536896e-05
-2.14861177077631e-05
-2.28228763599858e-06
-1.12980314445386e-05
-2.33015424444236e-05
-2.08113181582212e-05
-2.5416796024795e-05
-2.76524268233728e-05
-1.88327776476218e-05
-1.39611710074272e-05
-2.51135661882459e-05
-2.32403676411005e-05
-1.31658523612067e-05
-1.59875005713772e-05
-3.27843823787565e-05
-4.63912172361045e-06
-2.96263182585902e-05
-7.50266167087954e-06
3.46917718539311e-06
-2.24151869894853e-05
9.10247585632494e-06
-1.68085378077543e-05
-8.74751257503396e-06
-1.8250190704921e-05
-6.17862785535983e-06
-2.36941296036428e-06
-1.19854132093577e-06
1.37501834047953e-06
-1.2569879020874e-05
-7.88347857592746e-06
-1.73769756532269e-05
-2.6899655807683e-05
-2.48628527069259e-05
3.34553753466783e-06
-2.99107672535106e-05
3.054653236406e-06
-2.85214632461418e-05
-2.72023273847235e-05
-1.20527542327953e-05
-1.20581794600103e-05
-1.99041231492688e-05
-3.06551363930553e-05
-3.01442897933921e-06
-2.04875912527426e-05
-2.80309380741311e-05
-3.35413195311335e-05
-1.6247857837349e-05
-9.18948368465044e-06
4.42117070250274e-06
-3.44469807524345e-06
-9.22410682253176e-06
-1.48506032582446e-05
-2.56006660224794e-05
-7.66928582767156e-06
-5.18752912189778e-06
-2.42624277394116e-05
-1.48324383192203e-05
-1.37007735711994e-05
-1.61357705630571e-05
4.22741223570551e-07
-7.06158750313584e-06
-2.21512232501516e-05
-1.45378724117993e-05
-1.73999046707808e-05
-1.4050970556181e-05
-1.616650558449e-05
-6.10223767110108e-06
-8.77802024893884e-06
-1.8551652591736e-05
-4.5168717420505e-05
-6.60501800560953e-06
-4.4918128297058e-06
-2.54795529024392e-05
-1.01655534496051e-05
-1.49811533670381e-05
-2.36969698576897e-05
-2.26432777821848e-05
-2.59040437181097e-05
-1.73209949123793e-05
-2.5887130142876e-05
-1.0973913044051e-05
-8.98199663438712e-06
-3.5535460641281e-06
-1.5437865452885e-05
-1.87103852925659e-05
-1.99703872478011e-05
-2.47204197883129e-05
-3.61676491038088e-05
-2.60884297673853e-05
-2.92430401997821e-05
-2.14892669150004e-05
-1.89974136898333e-05
-9.84661966638789e-06
-1.51362529365484e-05
-2.00479656105262e-05
-3.81367786773757e-05
-2.22632957505735e-05
-3.27532659349686e-06
-3.09701672222513e-05
-9.8894508285352e-06
-1.15368815531526e-05
-9.20391379441442e-06
3.49191529039853e-06
-2.530945990277e-05
-1.70433870677725e-05
-7.85601320394884e-06
3.31783641969368e-06
-1.99599640684848e-05
-2.40310772517814e-05
-6.2502420595225e-06
-8.13088467133213e-06
-1.60527401087938e-05
-5.51919345214452e-06
-6.87946226150926e-06
-1.68836467585916e-05
-3.24865998829242e-05
-1.23772832131213e-05
-1.38542754842502e-05
-3.24815901371726e-05
-1.39901150704101e-05
-6.67686165327933e-06
-8.29930484785058e-06
-1.43342468468066e-05
-2.97394436189756e-05
-6.32091915521951e-06
-1.69889490082847e-05
-2.43126514587598e-05
-7.03935232516855e-06
-2.91111535757028e-05
-2.45870253631977e-05
-2.59815270456636e-05
-1.82393556283896e-05
-1.41813745847959e-05
-1.14002513987248e-05
-2.48730272791715e-05
-5.64519281826985e-06
-2.50982461419971e-05
-3.96767773643601e-06
-6.7566805203093e-06
-3.27461471340565e-05
-1.44219170128214e-05
-3.4159321930261e-05
-1.44469618506791e-05
-3.13123625851183e-05
-2.26306380144987e-05
-2.17202406103991e-05
-1.50367820049924e-05
-1.51073657763799e-05
-7.94998729889628e-07
-2.22763188877738e-05
-2.74837711195285e-05
-3.03398725260392e-05
-2.40796080807814e-05
-3.34496461785684e-05
-1.38660879128596e-05
-1.91367125257156e-05
-2.3145559572472e-05
-1.40179520486044e-05
-2.61952050400695e-05
-2.81792238486491e-05
-2.29112333541617e-05
-3.65844069351308e-06
-3.55015605090876e-05
-1.03574313807816e-05
-1.25314984714702e-05
-8.57044169586788e-06
-1.53200285533807e-05
-2.34251396903342e-05
-3.0050196827337e-05
-1.95528285031627e-05
-2.28828658885906e-05
-7.92155853948894e-06
-2.26107085944442e-05
-8.4737851155324e-06
-2.56216161274501e-05
-1.29393592257142e-05
-1.94230434589655e-05
-2.05132938281137e-05
-2.99858491922233e-05
-3.49998652899142e-05
-2.0896583033018e-06
-1.59350056337271e-05
-1.49696847589469e-05
-9.21622151355575e-06
4.87124172157428e-06
-9.41647358734191e-06
-1.48801813207364e-05
-1.83323159545817e-05
-1.00034944593156e-05
-1.18811663840548e-05
-1.39974692839656e-05
-1.36611466232187e-05
-7.88533601782641e-06
-1.63018929422721e-05
-1.25283290242736e-05
-4.14134403257206e-06
-2.37644921928216e-05
-2.35190359526799e-05
-2.45353287729542e-05
-2.04553763547766e-05
-1.24383245736628e-05
-6.33469286627755e-06
-1.54371995210545e-05
2.03027498287455e-07
3.78618257842652e-06
-1.14543762209859e-05
-1.42370995294888e-05
-2.13899013495912e-05
-1.99401576342148e-05
-1.67012089656425e-05
-1.58453030349465e-05
-1.67542914725976e-05
-2.21911729881366e-05
-3.06519882727501e-05
-2.06917329235547e-05
-2.11199323715844e-05
-2.82012782144292e-06
-1.38387008580336e-05
-1.35089886683314e-05
-7.34014350935237e-06
-1.48504708177678e-05
-6.24685337807698e-06
6.72627507084148e-06
-1.42166055020888e-05
-1.40190385923515e-05
-7.41573792948611e-06
-1.42776819596426e-05
-2.70504787559395e-05
-8.07231629306426e-06
-4.05303349194635e-06
-4.14966203071836e-06
-1.04063179656413e-05
-1.78695206693038e-05
-1.60804806508822e-05
-2.5165918303536e-05
-5.65710258059475e-06
-1.62331374600049e-05
-2.32876755512831e-05
-1.44494499874223e-05
-7.3219474222102e-06
-1.23839688361685e-05
-2.63054095653342e-05
-1.06536106264488e-05
-1.66967665982221e-05
-2.87619402234962e-05
1.65313863787377e-06
-2.5027315631375e-05
-8.53537136513663e-06
-1.53616678215789e-05
-8.75252546034762e-06
-1.92420777672276e-05
-2.86574729646685e-05
-2.62913046080009e-05
-3.13266942211492e-05
-3.05886308503594e-05
-1.75495087872693e-05
-3.85061384268601e-05
-2.20527237832674e-05
-2.77026629189445e-05
-1.47991224674047e-05
-2.08958714495412e-05
-1.81067549166861e-05
-1.56568522811393e-05
-1.55102169110327e-05
-2.31203300999909e-05
-2.60022548560353e-05
-2.89683627437789e-05
-1.88392613891117e-05
-3.72702228588186e-06
-1.08094549724278e-05
-4.81024393027429e-06
-2.50228918227671e-05
-3.15983176338708e-05
-3.51324769064748e-05
-5.44224373692393e-06
1.80985733771198e-07
-2.930068935608e-06
-2.12062236443133e-05
-9.04145005638582e-06
-1.58101638273449e-05
-1.45451520337994e-06
-1.41225328167935e-05
-2.32802154195096e-05
-2.68643553675713e-05
-1.25286700796164e-05
-1.67128163430806e-05
-2.07857934584159e-05
5.57473176846845e-06
-2.74407309617771e-05
-1.2734318058918e-05
7.03514008317881e-06
-6.42416466227016e-06
-2.95627579892704e-06
-1.08997841039552e-05
-1.1555135547248e-05
-1.4698407316733e-05
-1.21247237493006e-05
-8.18276840661271e-06
-1.75125017608192e-05
-2.86033756599342e-05
-9.94957960510354e-06
-1.79172725095188e-05
-2.95909979328382e-05
-5.49071076586436e-06
-2.419331181868e-05
-3.0989973738044e-05
-1.89198787424547e-05
-2.64963455199079e-05
-8.76268824710202e-06
-2.712885622246e-06
-1.55022363151073e-05
-1.45874608471361e-05
-2.5475879382172e-05
-3.20620752212366e-05
-2.83757221696513e-05
-3.15301130841906e-05
-2.18692854758119e-05
-8.97200373249584e-06
-5.16679444533847e-06
-2.45270431618309e-05
-2.54076312090684e-05
-2.013270093605e-05
1.24141957858459e-06
-1.48120552944361e-05
4.76206611718377e-06
-1.73226956761332e-05
-1.19224415566264e-05
-1.75257217204915e-05
-9.27536832788768e-06
-9.58072526628897e-06
-2.42963509276651e-05
1.24584402596711e-06
-1.24296457785266e-05
-1.23811116908072e-05
7.35417265726251e-06
-2.47462170991617e-05
-2.53417235048643e-05
1.63732395085222e-06
-4.01734541077688e-06
-1.77231114101823e-05
-2.40822182227022e-05
-2.3976238979037e-05
-2.50418728339178e-05
-3.69471023927025e-05
-2.77152726122382e-05
-6.81623209233275e-06
-2.19654164938314e-05
-1.79254798948581e-05
-1.21163008007975e-05
-9.74630578624881e-06
-3.39347477318252e-05
-9.38610826448914e-06
4.03859342549587e-06
-7.28177191104776e-06
-2.20859135735207e-05
-2.59815993560875e-05
-1.97153376402603e-05
-8.02135933733407e-06
-1.65587164241279e-05
-1.12206658405802e-05
-1.3662920290707e-05
-2.08016502008159e-05
-1.0230202663389e-05
-1.94595206554398e-05
-1.22344271056865e-05
-1.49028711022093e-05
-3.05396720700478e-05
-2.66563238438361e-05
-1.32500629422422e-05
-1.74526278369611e-05
-2.60671343711402e-05
-1.08878123152123e-05
-8.28574190346026e-06
6.63703217065676e-06
-1.95576752054475e-05
-1.382708448848e-05
-2.34401388159086e-05
-2.02690637538071e-05
-1.19835275285318e-05
-3.35490224066638e-05
-9.89658822699334e-06
-7.93177927959212e-06
-1.82985519561846e-05
-2.18800698940363e-05
-1.37293907090922e-05
-2.87293603063177e-05
-1.56445717018728e-05
-1.74956080044133e-05
-4.59685909263976e-06
-1.45767850714448e-05
-2.3490182727053e-05
-1.47172025627026e-05
-7.67400858864002e-06
-1.95396151848007e-06
-2.37009189386022e-05
-7.78849766532635e-06
-1.4266310246486e-05
-1.61102727730762e-05
-2.87173526933166e-06
-1.1932627621135e-05
-9.2991420042692e-06
-8.06901788212364e-06
-2.08952314019482e-05
-2.10158278502349e-05
-2.2098931521165e-05
-1.07138003613666e-05
-1.73721662787607e-05
-8.6140500358808e-06
-1.99190887608998e-05
-1.05912248765155e-05
-1.29580142778607e-06
-1.73041482182852e-05
-2.54012171244077e-05
-8.67665518438128e-06
-1.73823562847204e-05
-1.88261658985431e-07
-2.63568280051685e-05
9.02214226537516e-06
-1.5547606350177e-05
-2.06700817389391e-06
-2.24140949921476e-05
-2.85644242360864e-05
-2.7702827604998e-05
-1.9605396542225e-05
4.39505637012113e-06
-1.77950170011782e-05
-1.14182375426006e-05
-1.58642740894073e-05
-3.36240405941505e-05
-4.59071525200009e-06
-1.96100791316367e-06
-1.69173455203209e-05
-1.95710605618875e-05
-2.53309996483312e-05
-1.5003635385231e-05
-2.13558166790516e-06
-8.74817093321391e-06
8.91319550983324e-06
1.78521859309096e-06
-1.71500133880014e-05
-1.78798378867797e-06
-2.73072573002687e-05
-3.0189733670017e-05
-2.46179716706706e-05
-9.28645905856018e-06
-2.05773107864362e-05
-3.62536137710708e-05
-3.73833801511351e-05
-2.84815529798042e-05
-2.25609106619884e-05
3.71748332942889e-06
-3.662943307608e-05
-2.83123654768849e-05
-8.65078212648823e-06
-5.63541933689633e-06
-8.74675235367568e-06
-2.20284320790811e-05
-2.47748445239957e-06
1.29281176042325e-05
-2.19583656353793e-05
-2.0386299654371e-05
-1.63296039408478e-05
-1.14374733696546e-05
-2.32889977542523e-05
-2.97355002922398e-05
-3.62990128360794e-05
-2.86566173160319e-05
-1.58565410316889e-05
-1.60540122185423e-05
-1.82238240094288e-05
-2.50136008359222e-05
-1.71738281108234e-05
-9.05801785948226e-06
-2.35920617712566e-05
-1.90909494735402e-05
-1.2230645849912e-05
-1.99996331473254e-05
-1.05722218185332e-05
-2.56578089515311e-06
-1.61449991220085e-05
-1.44152362260401e-05
-2.29064499323059e-05
-2.3781417362732e-05
-1.86174658981309e-05
-1.7947484536964e-05
-2.63661674997737e-05
-7.4029537125144e-06
-4.67058929542775e-06
-2.62184386779294e-05
-1.90817838674857e-05
-6.15969760646514e-06
-1.42918756023936e-05
-2.00212869887704e-05
-4.13869133446897e-06
-1.96770536116904e-05
-2.5116689550315e-05
3.30686468727062e-06
-2.11119438324262e-05
-4.0725081880689e-06
-2.85147596228063e-05
-2.14612865540722e-05
-2.36383094998675e-05
-1.8669918948297e-05
-1.60441410080255e-05
-3.89045175045765e-06
-1.71867226340143e-06
-2.59929793621605e-05
-1.91993934734413e-05
-1.25199365441031e-05
-5.0976818931915e-06
-1.63018058704792e-05
-1.356749022604e-05
-2.10495710899144e-05
-2.07219273815981e-05
-1.6646770249564e-05
-7.9309482696892e-06
-2.20662901246179e-05
1.53984297068972e-06
-1.62077100702967e-05
-1.99942043224237e-05
-2.35250764004106e-05
-3.03401191115941e-05
1.54067641332699e-07
-1.8430181629122e-05
-3.22088906006581e-05
-6.58008473076049e-06
-7.08855075539989e-06
-2.25007790536032e-05
-3.59067802973125e-05
-7.31807817022285e-06
-2.71007288710944e-05
-2.3194229706591e-05
-2.17134579222488e-06
-1.11013059775083e-05
-2.56859469504425e-05
-1.29759340740686e-05
-2.82565946149319e-05
-2.80880030672598e-06
-7.53142038941575e-06
-1.19577235972831e-05
-1.37424991560779e-05
-9.34848785277156e-06
-1.62867783154855e-05
-2.99164020208782e-05
-3.43351252904098e-05
-1.19582615858055e-05
-1.76558379663115e-05
-5.23966667497113e-06
-1.98369390546289e-05
-6.78040549926073e-06
-2.78469354722384e-05
3.42113664528271e-06
-5.9450563723447e-07
-1.79524121382223e-05
6.13315443371711e-07
-1.33481497625981e-05
-1.18889802253335e-05
-1.94847046383266e-05
-2.31429857619101e-05
-1.04449193362461e-05
-5.95030592282889e-06
-8.46224655396654e-06
-1.57680969525717e-05
-1.77413349786425e-05
-3.31893796613362e-05
-1.78204474655871e-05
-6.76010940234888e-06
-1.44715631179402e-05
-2.26112310987711e-05
-1.20491423226418e-05
-7.58759383072572e-06
-2.13412073664445e-05
-1.24491423882319e-05
-1.72816649731433e-05
-2.14676540111025e-05
-1.55977011203496e-05
-9.68256979082797e-06
-2.57036536960062e-05
-3.30626249336841e-05
-1.51516036460895e-05
-1.75727221002272e-05
-3.13137983220863e-05
-2.30407594411835e-05
-1.72111456060967e-05
-2.68260361547117e-05
-7.71082826810142e-06
-7.3270490271139e-06
-3.35337915768199e-05
2.12127184233779e-06
-3.66736569530821e-05
-3.03861489101575e-05
-2.58823958022157e-05
-2.25466494365843e-05
-1.37691372547351e-05
-3.91054124473814e-06
-8.3265945691986e-06
-1.18827885529123e-05
-2.69905662448341e-05
-1.73521440555546e-05
-1.22856059941582e-05
-3.46998029855226e-06
-1.99499517604271e-05
-1.73565752522161e-05
-1.83672366334141e-05
-2.04110149897231e-05
-2.99473388859587e-05
2.16511570559705e-06
-1.64535845400201e-05
-1.76543661378827e-05
-1.78339886428201e-05
-1.43635869280002e-05
-2.41619101865739e-05
-1.65500372283974e-05
-2.18088266262316e-05
-1.21489179532553e-05
-1.85895023295129e-05
-1.74151496371891e-05
-3.08759044435537e-05
-1.59750083226261e-05
-1.51253604073605e-06
-1.49629149713175e-05
-3.05720489342587e-06
-1.1537963279468e-05
-2.8296246771665e-05
-5.46292486585439e-06
2.24486471847503e-06
-2.72215226321799e-05
-1.42718907271648e-05
2.77685798112897e-06
-3.50248422041608e-05
-8.84855385843775e-06
-1.50259662974544e-05
-1.22238348944028e-05
-5.3887029474744e-06
-2.24848818894876e-05
-4.10901102377815e-05
-1.39624148270975e-05
-6.91748604406946e-06
-1.20336981131271e-05
-1.80944634929084e-05
-1.10719619324921e-05
-1.62574838439744e-05
-2.19939740602464e-05
-9.20835563432759e-06
-1.95697937365675e-05
-2.09527863736555e-05
-1.31054712158066e-05
-9.32771537948151e-06
-2.800412934427e-06
-1.78990401071157e-05
-1.11580419087999e-05
-1.64169655742799e-05
-2.16836197037022e-05
-2.59420775062881e-05
-1.66077063999897e-05
-3.97276567819575e-05
-7.97692003517003e-06
-9.33923421674393e-06
-5.81189563639765e-06
2.02287871911163e-06
-1.10960109194465e-05
-1.57464654925124e-05
-4.82223337243095e-06
-2.31930856786505e-05
-2.44258210601606e-05
-1.96961735528078e-05
-3.68213062944495e-05
-6.40756174232808e-06
-6.24471769681863e-06
-3.39901229136289e-05
-2.70491151018192e-05
-1.5223402139313e-05
-6.20438229862242e-06
-3.26517676516922e-05
-1.95035692181047e-05
-9.17151614275295e-06
-2.3753150807072e-05
-3.49794654972972e-05
-2.6487879170478e-05
-2.55704552472749e-05
-6.35348099439488e-06
-3.52853723734214e-06
-2.91443778163085e-05
-2.42072799880354e-06
1.20475850376867e-06
-1.67117745598784e-06
-3.81213543791524e-05
-3.16899699012186e-06
-5.67412404998721e-06
-2.52161100095033e-07
-1.97591707926325e-05
-1.25459225313688e-05
-2.03158187639181e-05
-2.67253290494474e-05
-1.47991700668009e-05
-4.57607438643337e-05
-1.82806297680265e-05
-8.72350181431316e-06
-1.6827758503756e-05
-6.74457081538855e-06
-3.01196832651198e-05
-6.76929459666038e-06
-1.78755696345871e-05
-3.62386106649151e-06
-1.218734973001e-05
-5.36228851112363e-06
-2.09880847473022e-05
-1.57833080900849e-05
-4.5003454381463e-06
2.48414172215353e-06
-2.85808456532693e-05
-1.48330354193737e-05
-2.5945359309533e-05
-1.13073892197893e-05
-1.96200981973213e-05
-1.45222861956152e-06
-1.90128040577234e-05
-2.23885186021748e-05
-6.90954511060756e-06
-2.30470706987988e-05
-2.19534631404653e-05
-1.20762353496821e-05
-1.57956730969399e-05
-1.79424381081567e-05
-1.42091323031444e-05
-3.10336793779206e-05
-2.72912530858098e-05
-1.69817188442069e-05
-4.02389665263847e-06
-1.44477991902938e-05
-1.89253327403711e-05
-1.04275785616094e-05
-8.0499513418244e-06
-9.88677218779648e-06
-1.25672328489164e-05
-3.15964109082606e-05
-3.2817931494425e-05
-5.16364373733266e-06
-2.31841073284328e-05
-1.95088935296061e-06
-1.57506908590401e-05
-3.49184535905858e-05
-1.31197716225665e-05
-1.35640172066926e-06
1.05013592796109e-06
1.18772384631941e-05
-3.38731457993488e-05
-1.78373153818053e-05
-2.44906980905823e-05
-1.86028706800321e-05
-2.67757996504084e-07
-1.96623151976451e-05
-1.26944388549839e-05
-2.48593565063136e-05
-2.04753870432503e-05
-2.59561364504968e-05
-1.95903583613278e-05
-1.29669127154837e-05
-2.2922220590602e-05
-3.35173068962143e-05
-2.88437875931624e-05
-7.29516427543971e-06
-1.32912039628364e-05
-1.26575126222344e-05
-7.42257209200222e-06
-1.43025273788825e-05
1.33243042560981e-05
-5.45807217573519e-06
-2.66712395172839e-05
-1.93535120961571e-05
-2.15741526857306e-05
-2.41632733088331e-06
-9.97574196083802e-06
-1.63681733394367e-05
-6.0252919123202e-06
-1.62563412680623e-05
-2.2319012435889e-05
-2.11945460156423e-05
-2.70807406394305e-05
-1.30102548794399e-05
-2.50536871866908e-05
-1.0644742235691e-05
-1.27293257169432e-05
-2.60391512539984e-05
-1.76245493275177e-06
-4.07072203962655e-06
-1.3470203685353e-05
-1.6103904189427e-05
-1.89116525059657e-05
-1.45206688262106e-05
-5.19184506833699e-06
-3.40381054586e-05
-1.22589160891705e-05
-1.1989988247171e-05
-7.96854465058989e-06
-3.47380497773558e-05
-2.47513575234894e-05
-5.14936390172336e-06
-8.41406472803212e-06
-8.12901061564468e-06
-2.70739532098595e-05
4.62450370254816e-06
4.17951238381496e-06
-8.72657867676594e-07
-1.58297024010033e-05
-2.24310840404715e-05
-1.67223046608702e-05
-2.48440333561363e-05
-1.19626324532726e-05
-2.61893671798121e-05
-3.12130155983426e-05
-4.56918006980632e-06
5.07797520276069e-06
-2.55268160791277e-05
-2.64101461665662e-05
2.46411138111836e-06
-2.01525673228902e-05
-1.23161825472593e-05
7.04415139047718e-07
-2.19034866983067e-05
-2.74508168594432e-05
5.35846828117923e-06
-2.88629972383714e-06
1.30048769225883e-06
-1.09665516636951e-05
-2.98221265520361e-05
-1.059072947985e-05
-1.59168467913833e-05
-1.09201002457091e-05
-3.11016673447607e-05
-1.25183647456981e-05
-7.430037523817e-06
-1.54963809620315e-05
-1.979609101845e-05
-2.65607634279758e-05
-1.30955601917073e-05
-3.14912933768855e-05
-2.45741479823322e-05
-1.97981649434638e-05
-1.2182132353823e-05
-2.42416914655225e-05
-4.08882366794869e-05
-2.36410883563922e-05
4.94799127516321e-07
7.52644985397174e-07
-3.57263069479154e-05
-1.66867716904106e-05
-1.28747429244822e-05
-2.4448903167147e-05
6.82838172569938e-07
-3.26045767283106e-05
-3.8299086188679e-06
-5.18728075046381e-06
-1.72478199782278e-05
-8.65619673920015e-06
-2.07878492734641e-05
-1.86697794666384e-05
-1.72251297842617e-05
-1.27695800700266e-05
-2.42073499845838e-05
-3.21964653209353e-05
-8.26993691609094e-06
-3.15922743304905e-05
-3.70575076170001e-06
-2.85514686512249e-08
-2.37077073015203e-05
-3.99471155470809e-06
-1.01848652485233e-05
-2.24533515802677e-05
-2.58137155793998e-05
-1.22887249774986e-05
-4.61817750794745e-07
-1.39240799840871e-05
-1.22992424665986e-05
-2.6978639020236e-05
-2.05944704758315e-05
-1.00554683858289e-05
-1.49443491779832e-05
-2.10244442025166e-05
-1.35663866651551e-05
-1.65114138446816e-05
-1.15818506903244e-05
-2.51551970560607e-06
-2.41219367208495e-05
-3.82795931943219e-06
6.7055593329313e-06
-1.37700791518115e-06
-2.50013424972922e-05
-1.25231513868668e-05
-2.25653303078158e-05
-6.98807845854565e-06
-1.05336954404277e-05
-1.16753314233164e-05
-2.46526699144035e-05
-2.14334960462763e-05
-1.53992278437463e-05
2.12110326994231e-06
-2.3732275941281e-05
-2.77348578635722e-05
-1.75916486220516e-05
-1.27217330440581e-05
-2.47146593900229e-05
4.35855142691279e-06
-1.90781109980362e-05
-1.56329391235882e-05
-1.33138216089482e-05
-1.91891940011711e-05
-6.92700038863418e-06
-9.91022605490366e-06
-2.33713148408229e-05
-1.47116658558768e-05
-1.93522583508802e-05
-7.90706486781985e-06
-1.21570678800035e-05
-3.26980674887525e-05
-2.88161891167688e-05
-6.20632977075062e-06
-2.33404096909236e-05
-1.54147356631296e-05
-1.69173859279811e-05
-7.07768947574877e-06
-1.2175168152386e-05
-1.43881608620231e-05
-2.67128480072205e-05
-1.4433079594089e-05
-2.22795705780198e-05
-1.50635881455243e-05
-2.38881755938394e-05
-3.17046034108953e-05
-1.73665140602547e-05
-1.27095360460917e-05
-8.67467103966736e-06
-3.55220216934883e-06
-2.44867942609352e-05
-1.87230482289721e-05
-2.38082553427788e-05
-2.60166044306833e-06
-8.31396139823869e-06
-1.41047449136709e-05
-2.10860800241436e-06
-1.76601789254399e-05
-1.07073546035527e-05
-1.80234373747484e-05
-2.48075183293458e-05
-1.88208591247873e-05
-5.8860344817259e-06
-9.58002068703974e-06
-3.82546933234506e-05
-2.94936021400179e-05
-8.21406023509863e-06
-8.271457715495e-06
-6.0854326848281e-06
-2.22382241217767e-05
-8.49970786457799e-06
-2.80982948341848e-05
-3.40124587308995e-05
2.03442752629483e-06
1.20725946661721e-06
-6.95386371172163e-06
-5.56760117787819e-06
-2.63188724633206e-05
-3.96858002609505e-05
-2.56423820919158e-05
-2.18848324179481e-05
-2.16336001092369e-05
-6.98430677476909e-06
-1.61953890805458e-06
1.3239604735538e-06
-2.64204302229419e-05
-1.68233951452786e-05
1.53450026781522e-06
-3.91284102114971e-06
-3.60096915478116e-05
-2.33125656346828e-05
-1.42332604934066e-06
-1.55622540040131e-05
-2.26209731847907e-05
-7.11418635514836e-06
-1.88223783441803e-05
-1.48735471994169e-05
-2.06352224513361e-05
-3.04901206060722e-05
-4.52687473254487e-06
-1.83419918905787e-05
-3.07823450655377e-05
-3.20820871698286e-05
-1.2520020513952e-05
-1.35085127495794e-05
-1.32606520357056e-05
-1.516146057245e-05
-1.99055433018931e-05
-1.92474529851629e-05
-1.59989961956904e-05
6.00872505520544e-06
-2.88007525458719e-05
-3.4679226479403e-05
-2.98766429639118e-05
-3.69510302506461e-05
-2.30187619141428e-05
-2.39087088591461e-05
-1.34374844150571e-05
-2.61781535367651e-05
-1.28507299944594e-05
-1.50077941402554e-05
-1.4909852547069e-05
-2.59272472212081e-05
-1.00173404675183e-05
-3.53947771381186e-05
-1.58212303083366e-05
-2.63310076362722e-05
-1.5946294093494e-05
-1.02657557915223e-05
-1.40906005173543e-05
-1.24992138102217e-05
-3.13019077473e-06
-8.66341329501894e-06
-1.42677184317982e-05
-2.37073205407394e-05
-1.57143765574264e-05
-2.18684401883668e-05
-1.2056848194213e-05
-2.1185750249068e-05
-1.72180299120221e-05
-2.69832110785132e-05
-2.20035484062655e-05
-1.81265383539965e-05
-1.30954740289641e-05
-8.73021631101851e-06
-1.46798187339068e-05
-7.58010602491554e-06
-1.95205058295862e-05
-1.14573144017097e-05
-2.51966522227641e-05
3.23427074540394e-06
-2.44492475494792e-05
-1.31742341963997e-05
-1.09297259372396e-05
-5.32530212908674e-06
-1.17878737936911e-05
-1.32638705825525e-05
-3.22396321385849e-05
-2.19763287596191e-05
-6.19423353532535e-06
-1.70949722070937e-05
-2.30754330918065e-05
5.89304576506794e-06
-4.43584348468356e-06
-3.71458753421138e-05
-1.61990079815983e-05
-1.17643718802203e-05
-1.81553694685094e-05
-1.09825136466363e-05
-3.91033401443956e-06
-1.69026197949024e-05
-9.97031092880856e-06
-2.43651276658704e-05
-1.15225670125738e-05
-3.23701078448679e-05
-9.22082029189278e-06
-2.99353321894308e-05
-1.47336470135544e-06
-1.65033389979151e-05
-2.33619155451766e-05
-7.34608281678283e-06
-1.70406204904134e-05
-1.88175961155462e-05
-3.78490301639197e-06
-2.68065906800091e-05
-2.45405838732558e-05
-1.34106017829931e-05
-3.10993070656917e-05
-1.74610453071705e-05
-1.80932847704845e-05
-1.16041334689196e-05
1.3799792242157e-06
-8.80574516386897e-06
1.24415089447842e-06
1.54272671824893e-05
-1.80801056337225e-05
-2.79923311817634e-05
-8.41071988695991e-06
-1.30813219638448e-05
-3.03766330496525e-05
-9.20828878999321e-06
9.78983283163162e-07
-1.16856286846923e-05
-2.1654554137648e-05
-2.14939428181855e-05
-2.93803620541629e-05
-1.92273504991894e-05
-3.7870762441244e-05
-2.08137233217547e-05
-2.37685618961507e-05
-2.51733752030732e-05
-2.03451122416308e-05
-8.50126396535501e-06
-1.11404427532539e-05
-1.37263441883551e-05
-1.55387380300569e-05
-5.53175633920181e-06
-8.93150475628615e-06
-1.67111325345402e-05
-1.85176512316957e-05
-3.57625097178652e-06
-2.61796682879724e-05
-1.13609577929379e-05
-2.07941451012382e-05
-1.23313152779739e-05
-1.1269462331935e-06
-2.6520216980722e-05
-4.87140666630462e-06
-1.49439725437239e-06
-2.75256424774563e-05
-2.71710782398684e-05
8.93342106643315e-06
-1.5456589757344e-05
-9.06441087082103e-07
-1.11153703783134e-05
-3.49017096208273e-05
-1.71342571911722e-05
-1.49968825721771e-05
-1.7742591438422e-05
-1.18352623105039e-05
-2.30454152769735e-05
-2.15547929354531e-05
-1.71514373983755e-05
-5.65792946606457e-06
-2.34044411810958e-05
-1.68056079656062e-05
5.2721906422026e-06
-1.31537899033315e-05
-3.16571680616579e-05
6.78430682884825e-06
-2.98423978736034e-06
-2.88961310342057e-06
-1.52776263616301e-05
-2.11396957622533e-05
-1.93745479271856e-05
-2.1238432975853e-06
-2.86425961114704e-05
-3.9809062919099e-05
-4.31380713551454e-06
-1.8757334891085e-05
-1.13317516531164e-05
2.23671344156166e-06
-3.68696940970829e-05
-1.76662454685121e-05
-1.35906861562779e-05
-2.50188024152121e-05
-1.57125911409876e-05
-1.32668736336609e-05
-2.45898981191967e-05
-1.40093660907956e-05
-1.46790684720984e-05
-2.58905891797334e-05
-1.19382830827042e-05
-2.27354725805981e-05
-7.1965973244463e-06
-2.06828038780297e-05
-2.5501953368314e-05
-1.68901093686331e-05
-3.10497234675039e-05
-2.88341082609313e-05
-8.98390647536976e-06
-1.98867789009565e-05
-3.25911150988002e-07
-1.67699459117664e-05
-9.30506515150387e-06
-3.42926936234649e-05
-2.32589963557496e-05
-9.19612001939576e-06
-1.6392015968442e-05
-7.86638509372878e-06
-2.32407661985316e-05
-1.20637171440161e-05
-2.84859762348442e-05
-2.04789694030581e-05
-1.31215031109592e-05
-2.02517909408381e-05
-1.00584105704966e-05
-2.13998811897053e-05
-1.36695988698274e-05
1.20301811304169e-05
-1.39504802669019e-05
2.17680794704848e-06
-2.08379859990772e-05
-2.30125347908173e-05
-9.00434681251748e-06
-1.06289905647087e-06
-2.61162638636412e-05
-2.21912102810402e-05
-2.8125395429014e-05
-1.40218128882389e-05
-2.48558803909958e-05
-3.50328839205006e-05
-1.75823396676147e-05
-3.9614015369559e-05
-1.71837381654148e-05
-3.83132455155485e-05
-2.10951174071352e-05
-1.18909176341382e-05
-3.0860991978095e-07
-2.48938073567226e-05
-1.34060270356451e-05
-7.88800171113969e-06
-8.0647650175393e-06
-1.05001569843745e-05
-1.55053290008813e-05
-3.01780451081583e-05
-1.04456297693197e-05
-2.70375768538848e-05
-2.23301183339566e-05
-1.14565995348179e-05
-1.34936324517351e-05
-1.73867431109e-05
-1.20723193458836e-05
-2.60647311535042e-05
-1.77706001736669e-05
-5.36497091991285e-06
-9.90427951577365e-06
9.31314713399369e-07
-1.36232678118665e-06
-2.91594709104144e-05
-2.40523397141094e-05
-2.41955677871993e-05
-1.36145941756863e-05
-9.32264943353949e-06
-1.94004952692318e-05
-2.63128027670227e-05
-3.60489163254589e-06
-2.54188330752315e-05
-4.05184340715248e-05
-1.66591960583462e-05
-4.28124234058404e-06
-2.55897670007976e-05
-1.32602934105979e-05
-2.48899574802211e-05
-8.15923703323802e-06
-1.83130748271791e-05
-1.72854740933345e-05
-2.86200692882794e-05
-2.10863890292923e-05
4.78142598759569e-06
3.99596112896943e-06
-1.82845835759172e-05
-2.43740143288209e-05
-1.32947699987371e-05
-6.92404625748227e-06
-1.19288101891514e-05
6.46761773682876e-06
-9.68528141679637e-06
-9.58791650831191e-06
-3.19956350471201e-05
-2.24383148332729e-05
-1.56806506798942e-05
-1.63319331170992e-05
-1.55833570737548e-05
-1.77244524089347e-05
-2.15183425280402e-05
-7.06438268882737e-06
5.50762141756122e-06
-1.30436780278844e-05
-3.65073139355533e-05
-1.65463853225737e-05
-2.43037346288165e-05
-4.05388321650431e-07
-2.24360844839692e-05
-2.70897160096451e-05
-1.41757248925269e-05
-2.45721046538415e-05
-2.74789489870755e-05
-2.76619890085187e-05
-1.37708749190966e-05
-2.64882394604649e-05
-6.0032113190716e-06
-1.48028388063038e-05
-1.48663150197557e-05
-1.83886403327176e-05
-1.8644640434839e-05
-1.25288831842346e-05
-5.76012292851802e-06
-7.24100919835383e-06
4.24628215948348e-06
3.03936588856318e-06
-1.97888833052576e-05
-1.53881707507477e-05
-1.15531946305565e-05
-1.98375483496797e-05
-1.4494374209863e-05
-1.43713237390884e-05
-3.15535691201366e-05
-3.26808829033598e-05
-1.54817385440276e-05
-1.16497173861478e-05
-1.7228890997954e-05
-2.35465973319976e-05
-1.33574132737141e-06
-4.86041419008186e-06
-3.22241256862576e-05
-1.37296303196971e-05
-1.35104614406095e-05
-2.16976935778223e-05
-2.36933028291807e-05
-1.65281146592343e-05
-4.28602871457369e-06
-4.42760961899047e-05
-1.62066949979537e-05
-2.04757755044827e-05
-1.87425023640634e-05
-1.53691007724319e-05
-1.8941563517861e-05
-2.45119576757238e-05
-8.48122044656249e-06
-1.62162249416798e-05
-1.19483405758271e-05
-1.55275932662723e-05
-7.5512820422942e-06
-2.14453350420599e-05
-1.4762443137692e-05
-3.50826598144342e-05
-2.64889894588517e-05
-9.5269804980755e-06
-1.7485589454592e-05
-2.00733915810814e-05
5.37072871858475e-07
-2.50052219044218e-05
-1.95045248823563e-05
-1.50204249782107e-05
-3.15969569166324e-05
-1.34887913023019e-05
-1.56313173770223e-05
-2.62552977310819e-05
-3.11574554968218e-05
-1.2322425130772e-05
-1.67123815607512e-05
-1.79306028355697e-05
-2.85497061720001e-05
-1.38453721161703e-05
-1.42772713296238e-05
-3.78886752516912e-06
-9.07199448759411e-06
-1.58755257945356e-05
-2.10481428358565e-05
-2.0308663619381e-05
-2.63897984158629e-05
-2.36350374984186e-05
-5.76232792323817e-06
-1.75063150167083e-05
-2.11239311047851e-05
-1.73960124079705e-05
-2.4893771376294e-05
-1.89123525093727e-05
-1.53296425203947e-05
-1.8560608756803e-05
-9.59236336024219e-06
-1.68589962522781e-05
-1.95906657842664e-05
-1.28103089195364e-05
-2.08789424317759e-05
-3.27082903306423e-05
-1.11669384900751e-05
-2.83500728842751e-05
-2.35175395996933e-05
-1.86180287539861e-05
-1.11058109290132e-05
3.96483581555104e-07
-1.24137576109942e-05
-1.62889362558463e-05
-2.37626401296996e-05
-2.68373106936566e-06
-1.32606720749222e-05
-2.95907502771443e-06
-4.80872860408042e-06
-1.02756236157734e-05
-1.52003986910182e-05
-2.023749901554e-05
-1.65556648023811e-05
-2.1670561352643e-05
-5.0839519288891e-06
-1.19863902411749e-05
-4.7788838815389e-07
-2.68103626776687e-05
-2.5943642735756e-05
-1.37739758329575e-05
-1.49105901253208e-05
-3.3604320396974e-06
-5.36293228556832e-06
-2.02477091925686e-05
-1.66609740398797e-05
-4.42570470197737e-06
-2.02646255442608e-05
-1.47948343772904e-05
-2.627562055101e-05
-1.94618434650639e-05
-1.83051408342614e-05
-9.25444692793347e-06
-1.21224063618765e-05
-1.03405383063044e-05
-2.45289577408798e-05
-2.25870726647859e-05
-4.40007438032461e-06
-2.18333248351525e-05
-2.46044040402799e-05
-2.24086602016006e-05
-2.19194998847315e-05
-1.21470319365069e-05
-2.49033423624914e-05
-1.51131043196835e-05
-7.85169193445919e-06
-1.56356349354621e-05
-2.90749765823969e-05
-2.81769834851283e-05
-5.57908712951081e-06
-2.96508756296067e-05
-1.69289848159059e-05
-1.51886578433353e-05
-7.71972064119667e-06
-1.20158132850677e-05
-7.38782104226727e-06
-2.14114297335328e-05
-3.30533236973945e-05
-7.26194663730019e-06
-1.46479608094619e-05
-2.55747362691954e-05
-2.86470369243178e-05
-4.70883796235751e-06
-3.87042802202456e-06
-3.26812334564162e-05
-1.1855307961719e-05
-2.37967306284317e-05
-1.73146620747772e-05
-2.04356487919316e-05
3.22768707545587e-06
-1.84093945400802e-05
-1.28215438004647e-05
-1.39232450348081e-05
-1.78555276107843e-05
-4.4518712421323e-05
5.9138467355859e-06
-2.38222688493985e-05
-2.24414076371767e-05
-1.16744331961871e-05
-8.80387696187088e-06
-2.21545474820348e-05
2.47434099763788e-06
-1.58679558287318e-05
1.37838136231435e-06
-2.22740176114568e-05
-3.07331258913863e-05
-3.46128246928024e-05
-6.62772677401383e-06
-1.2644076389211e-05
-2.93119669015251e-05
-9.51021255239177e-06
6.00826697478067e-06
1.49499391762246e-06
-1.61009089547539e-05
-9.40159553888021e-06
-8.26558969482155e-06
-2.252005129823e-05
-7.69192851188917e-06
-3.47868129926686e-05
-1.59428506172294e-05
-4.2980390302356e-05
-2.04464386369233e-05
-3.12103475431009e-05
-1.57079164060568e-05
-2.58207259046346e-05
-2.10670848465621e-05
-2.30880937623024e-05
-1.06390570766031e-05
-5.57405873003238e-06
-1.896366719687e-05
-2.31369483716734e-05
-2.31382269570659e-05
-6.07208697702003e-06
-8.94923818765095e-07
-1.00303337003248e-05
-1.34350124059566e-05
-1.23409757856622e-05
-1.77582605367827e-05
-1.72498452083887e-05
-1.94917706634998e-05
-1.31487238341086e-05
-9.86809324865962e-06
-8.99998508001556e-06
-6.38432047299802e-06
-2.32988613363059e-05
-1.64142621521531e-05
-4.49484279689012e-06
-2.16875857178373e-05
-3.6655373924698e-05
-2.71583656401759e-05
-1.7495902876831e-05
-9.4826282008121e-06
-2.16243996590407e-05
-2.17363554816249e-05
-1.99898855721573e-05
-1.13295982742742e-05
-1.66420874361533e-05
-3.45664030966777e-05
-2.66589930574544e-05
-2.36616095022501e-05
-8.43559452552446e-06
-1.02762374015729e-05
-3.54421849492779e-05
-2.95549829006651e-05
-2.78305869923142e-05
-2.19147713650634e-05
-3.58074062864188e-06
-4.29807520350001e-06
-2.9862722823331e-05
-2.47600739674522e-05
-1.85700863951696e-05
-1.56277884908081e-05
-1.46172499501555e-05
-2.3381565487256e-06
-2.64651905932296e-06
5.89358972796323e-08
-1.51693912421116e-05
-4.16923229960928e-05
-2.38938384664999e-05
-2.41565041124257e-05
-1.93094489393055e-05
-2.31326015309925e-05
-7.46096345589173e-06
-9.65743339775894e-06
-2.35260529596443e-05
-2.89657572045072e-05
-8.41680031786483e-06
-1.81246337831956e-05
-3.35007509409051e-05
-8.13044168783704e-06
-3.91518698128994e-05
-2.52852522404206e-05
-1.44190519330558e-05
-1.40361999582845e-05
-9.60301219239103e-06
-2.59992135976244e-05
-1.20264341848012e-05
-1.22819109465979e-05
-2.33531377305359e-05
-2.21389012931878e-05
-1.99713250364663e-05
-1.69282512717725e-05
2.07015583969454e-06
-6.77343913523678e-06
-7.02120602683567e-06
-1.32664089572713e-05
-2.01556908845852e-05
-2.64719288152605e-06
-6.63178653048305e-06
-3.32227559592582e-05
-1.21350004102017e-05
-8.76628857426407e-06
-3.1352137532915e-05
-2.11375956966997e-05
-1.333393590061e-05
7.11168887937517e-06
-2.54080768076825e-05
-2.1248279998178e-05
9.59680393610507e-07
3.6605951752493e-06
6.85331095057352e-06
-3.02520490162824e-05
-1.99720503647343e-05
-1.27709563599406e-05
-1.16526367979635e-05
-1.5888649130745e-05
-3.03125644760425e-06
-1.21490035863729e-05
-1.57839305790987e-05
-3.38645902354507e-05
-2.34737874529972e-05
-4.53784918770449e-06
-1.17270142420669e-05
8.68151505615148e-07
-1.76727156728869e-05
-2.79370834384358e-05
-2.24907672340053e-05
-3.38744270990107e-05
-1.32741603409668e-05
-5.82864706509293e-06
-1.91048629271386e-05
-4.18908868336002e-05
-2.14853057352666e-05
6.94527676148232e-07
-3.46482926189379e-07
-2.25599793200429e-05
-1.38152641293515e-05
-1.7874622210025e-05
-1.58276677289491e-05
-1.59690421021166e-05
-1.52597265631063e-05
-2.38358253744677e-05
-1.60342125994717e-05
-9.48468374132072e-06
-1.39928639507971e-05
-2.00247311847367e-05
-6.54263798071814e-06
-1.21815973186745e-05
-1.20065233775385e-05
-8.39132635561444e-06
-1.91436873019131e-05
-1.2174251588589e-05
-2.41470736654876e-05
-9.62319516472696e-06
-1.71791476124692e-05
-1.72356104356066e-05
-1.14019623690916e-05
-1.54957238452735e-05
-8.98461393783555e-06
-1.07873936940095e-05
-1.190729863047e-05
-2.8214896220705e-05
-9.37186568388675e-06
-8.17147172126117e-06
-1.62848994029274e-05
-4.13217629779116e-05
-1.78440846456682e-05
-4.65206595150329e-06
-1.73263129741979e-05
1.92655693583614e-06
-1.23049707832707e-05
-3.86780562113994e-05
-2.25545970685208e-05
-6.47699217203986e-06
-1.58830533200496e-05
-1.06731777813021e-05
-1.51903047829046e-05
-1.27404018589377e-05
-1.88143228958569e-05
-1.16702880742115e-05
-2.0942536827165e-05
-1.65858912069608e-05
-1.690685716395e-05
-4.0544066985777e-05
-3.78508471930222e-05
-1.38455084714262e-05
-2.02495883544411e-05
-6.74328859836605e-06
-3.02061632277059e-05
-5.51435619615211e-06
-1.27245415140902e-06
-2.74004058021208e-05
-1.31640649571508e-05
-2.01607737158478e-05
-4.06645312953773e-06
-1.74874872018738e-05
-2.79059780242447e-05
-1.92483551934223e-05
-2.01852522217749e-05
-4.68205430134146e-06
-9.44361295590848e-06
-2.1581765991815e-05
-7.57740194904234e-06
-1.40769329860451e-05
-6.49134929837388e-06
-2.14980469569618e-06
-6.30460956097022e-06
-2.92255133300145e-05
-4.91654380787671e-06
-9.54567733017569e-06
-2.86510583391432e-05
-2.14240211745841e-05
-3.01681218308703e-05
-2.53128920021711e-05
-5.48047301857043e-06
-2.60216206112477e-05
-1.18164890724429e-05
-1.6449533532563e-05
-1.47870741101215e-05
-2.22966920027587e-05
-2.2809005810021e-05
-3.01128270524749e-05
-1.74312801696258e-05
-2.16351220377653e-05
-2.36678277312516e-05
-1.532377176866e-05
-6.3165567422012e-06
-2.06116711800683e-05
-2.69317887542086e-05
-9.19700753750172e-06
-3.28380780781317e-05
7.333974368222e-06
4.64111132093036e-06
-1.66797172146474e-05
-9.96914325647173e-06
-1.40255446369078e-05
1.54458098289389e-06
-2.68087935083221e-05
-6.88328368740716e-06
-2.45211193708262e-05
-2.70582511280627e-05
-1.38111750370797e-05
-1.84763008594819e-05
-2.99656249997293e-05
-1.68216673507554e-05
-2.2033974567546e-05
-2.02134935961766e-05
-2.47287361180595e-05
-1.14185916344717e-05
-1.86662504955736e-06
-2.10958628716551e-06
4.6668393573942e-06
-5.73338849457245e-06
-1.45012802393826e-05
-1.19381844084061e-05
-2.93055357666371e-05
-2.19603111946349e-05
-1.15881739719824e-05
-1.82095633516328e-05
-1.4675913292315e-05
-2.27430940500715e-05
-1.98891276394518e-05
-3.04673199603011e-05
-2.12198901870234e-05
-1.66181574908832e-05
-2.61367649779868e-05
-1.22131325695536e-05
-2.257029976273e-05
-2.48189197677442e-05
-2.06526938494323e-05
-4.77415780545762e-06
-9.09977758590658e-06
-4.45201557820638e-06
2.61169693016056e-06
-2.6085500348241e-05
-6.31285304022994e-06
-1.94324137435557e-05
-3.13367175909743e-06
2.11350933376948e-06
-1.87726912718122e-05
-4.23389737573204e-06
-1.37858633257467e-05
-1.62089833529e-05
-4.79865637131423e-06
-1.63805714249715e-05
-1.91423553658846e-05
-2.09120657496605e-05
-1.99341431476162e-05
-2.48644869398541e-05
-2.25367393374251e-05
9.78699637931929e-07
-1.81753626176287e-05
-1.54728704799537e-05
-1.40379389676243e-05
-2.07650637576197e-05
-6.72937371400862e-06
7.15892471786885e-06
-1.54637430444331e-05
-2.85982050505896e-05
-7.84214354421673e-06
-1.55106986511524e-05
-8.49542627673226e-06
-5.53692946601711e-06
-3.03379508212111e-06
-2.36425999275863e-06
-9.58786294414588e-07
-2.29698338860212e-05
-2.17752049091499e-05
-3.31791155082401e-05
-2.94869597059784e-05
-1.44183955160767e-05
-1.87886706161668e-05
-2.25463461901526e-05
6.68750190467896e-06
-2.0560061781891e-05
-9.14338685336887e-06
-1.34239009490826e-05
-2.18718869098194e-05
-3.35677370116148e-06
-2.56890307983757e-05
-1.89588997668418e-05
-2.22317200373539e-05
-2.13292851190848e-05
-2.56001446183087e-05
-1.31219756707566e-05
-2.01823791073741e-05
-2.10867794530833e-05
-6.87268577883703e-06
-1.88409500997609e-05
-1.32587196645009e-05
-1.61207045420638e-05
-2.62862169697935e-05
-3.87551641670565e-06
3.84221653088664e-06
-1.13199521446532e-05
-1.08838053514478e-05
1.27641207314932e-06
-1.91662415324318e-05
-1.34211784246658e-05
-2.27164945200271e-05
3.50101479572589e-06
6.05928152895742e-06
-1.98878747295924e-05
-1.78255730358152e-05
-1.43747252035894e-05
-6.51144023901185e-06
2.26568057732251e-06
-1.22447441808105e-05
-3.74279218955495e-05
-4.87960091580204e-06
-7.18198710932387e-06
-1.93192914662734e-05
-1.11901979086101e-05
-1.07181331113238e-05
-6.45063092270974e-06
-2.33242618297411e-05
-1.90436188750384e-05
-4.60287461971476e-06
3.6864467787013e-06
-1.64379282431385e-05
-7.26839196443256e-07
-7.57307121180859e-06
-1.50673488282142e-05
-1.20668800655419e-05
-2.1771864873896e-05
-1.47180717314594e-05
-1.07138298449036e-05
-3.73935424086433e-05
-8.20913245819706e-06
-2.19691565807429e-05
-1.20986107359788e-05
-1.18600546405926e-05
-4.03360276846312e-05
-9.38450050407681e-06
-1.63431963459687e-05
-2.49362461171219e-05
-1.871529364636e-05
-5.57726711987125e-06
-2.34023386525653e-05
-1.67485977493068e-06
-1.51721072400245e-05
-2.20389440920653e-06
-3.16284556730057e-05
-8.53667026369739e-06
-2.12695414328619e-05
-1.58822948137625e-05
-3.47091796753168e-05
-1.07686281551915e-05
-1.86179882752998e-05
-2.13642078586616e-05
-7.58902765972606e-06
-1.47602315468043e-05
-2.60447272142363e-05
-1.28356906100839e-05
-1.40885664420249e-05
-2.55780052153426e-05
-1.12022716827744e-05
-6.53504469588722e-06
-1.29781764169139e-05
-1.81803927468176e-06
-1.70096463423887e-05
-5.44664087369404e-06
-4.62779273109534e-06
-2.62194664360903e-05
-1.1554710943144e-07
-2.64016631746724e-05
-1.82293357466744e-05
-1.19645175764128e-05
6.7369846990647e-07
-1.92182306430705e-05
-9.30115882396895e-06
-2.97597296268797e-05
-2.38937613317651e-05
-6.89188268035784e-06
-1.73759466844144e-05
-1.83757960143669e-05
-1.58815731964873e-05
-1.06951657442256e-05
5.15847834027866e-06
-1.14766640590842e-05
-1.46523590808049e-05
-1.68885276200387e-05
-3.79884237870751e-06
-1.9798737118145e-05
-1.73135315212899e-05
-1.7009055410302e-05
-2.55357358185998e-05
-8.26917619875878e-06
-2.87717252087378e-05
-1.13933024169319e-05
-3.93573706584702e-05
-4.17436241840718e-05
-1.96965464859117e-05
-5.15857424335288e-06
-7.97293331829279e-06
-2.17916041331469e-05
-2.06217027766811e-05
-1.52445299480089e-05
-1.28155467957365e-05
-2.48996842642533e-05
-1.71324517004428e-05
-1.47726240340754e-06
-1.35259075220081e-05
-1.73025592323301e-05
-1.6533483537589e-05
-6.49356425543868e-06
-2.17791133001243e-05
-1.82203947635603e-05
-6.10739894225184e-07
-1.54658987392582e-05
-8.47370969549613e-06
-1.06101233772471e-05
-1.56055846939906e-05
-2.03720250113942e-05
-5.73969786732418e-06
-7.91437626331066e-06
-9.77171644717914e-06
-1.62910373108935e-05
-8.03440715346889e-06
-1.68469211893391e-05
-1.34285964384941e-05
-1.0807004514835e-05
-1.44531478341798e-05
-1.43392857349257e-05
-3.20831777551121e-05
-9.946272888216e-06
-1.76494639066457e-05
-2.05160375384814e-05
-1.31321611138253e-05
1.28183204825272e-05
-1.40473417083331e-05
-1.5337446912041e-05
-8.13174718902087e-06
-3.77854988633084e-06
-1.7646092942453e-05
-1.599643320411e-05
-1.5720916763717e-05
-1.28490959963268e-05
8.83235661271845e-07
-4.00001644487381e-06
-1.28346512435825e-05
-1.86364985029526e-05
-1.97522430675537e-05
-2.30321582384866e-05
-2.24920588625791e-05
-2.32116982314705e-05
-5.8595089733579e-06
-2.49545243069109e-05
-2.11686055302258e-05
-1.62860657448065e-05
-3.45776508116603e-06
-8.29766548401383e-06
-1.72917979474951e-05
-2.00360345450044e-05
-2.772284477003e-05
-3.58479622265922e-05
-2.53107706002156e-05
-8.5346212159636e-06
-2.74215754729929e-05
-1.29303517175145e-05
-5.12991090124462e-06
-1.79301251758123e-05
-2.89652888588047e-05
-2.72660826935924e-05
-1.49579396950796e-05
-1.39557037918262e-05
4.05436668918115e-06
-1.00339072054969e-05
-1.35264969925599e-06
-7.62050698404806e-06
-2.12405723787575e-05
-1.36562336825689e-05
-1.6606616140636e-05
-1.07755511621763e-05
-6.41274736652924e-06
-7.52707013104252e-06
-1.24254500278929e-05
-2.73196337404927e-05
-3.36825540569468e-05
-1.85981526648951e-05
-9.31149026459976e-06
-1.85387254139379e-05
-9.4598911917978e-06
-1.12388837955905e-05
-1.80839155656066e-05
-2.38986157503882e-05
-2.18648195624049e-05
-1.58152886958535e-05
-1.50277522613402e-05
-9.80985755890301e-06
-1.45042520206726e-05
-2.37087843229298e-05
-2.58131204082451e-05
-2.74315129866735e-05
-2.75988706218767e-05
-2.70959857723237e-05
-1.48869048077496e-05
7.28985967271997e-06
-3.14666797707246e-05
4.2987643985994e-06
-3.58025909302662e-06
-9.74472703813258e-06
-1.16877542733755e-05
-3.16602491770163e-05
-2.55293422221244e-05
-1.45120162218762e-05
-4.06005355779085e-05
-2.84520247786864e-05
-2.05315829429573e-05
-1.46406622559617e-05
5.08418423938928e-06
-1.79836934136667e-05
-5.74864065673979e-06
-8.46077749602926e-06
-2.39589094098285e-05
-2.67825381006592e-06
-3.06040292791061e-05
-2.86141266988551e-05
-2.4482583060466e-05
-9.34648870411671e-06
-1.65677414372472e-05
-2.01330705592807e-05
-2.74346585536358e-05
-2.08671220843358e-05
-2.62456959959599e-05
-1.71917385067394e-05
-1.10657614823942e-05
-9.46513393131456e-06
-4.80573680826732e-06
-1.72096856663593e-05
-1.41481099544454e-05
-1.97658086564471e-05
-2.94892868683858e-06
-1.69103385997165e-05
-1.32178506089306e-05
-1.50078418262863e-05
-5.08895991378636e-06
1.7997939185063e-06
-7.13154784301216e-06
-3.51858788356858e-05
-1.02592289359972e-05
1.5159932602317e-06
-1.6831551563016e-05
-3.81890758683837e-07
-1.48881643690975e-05
-1.55363879951863e-05
-1.71402376511996e-05
-8.43097458979842e-06
-2.4994634131687e-05
-1.00671818020744e-05
-2.43018801149059e-05
-1.54699757916967e-05
-2.70174465713102e-05
-1.15270854220574e-05
-1.6428919561199e-05
-8.98226869929628e-06
-6.39286016200883e-06
-1.24679680995676e-05
-9.81848066428709e-06
-1.9627679574857e-05
-2.46779881489187e-07
-3.04723346042508e-05
-1.92554165514207e-05
-1.30324706192424e-05
-1.39425176102992e-05
-1.1170446082102e-05
-2.30791086244615e-05
-3.18547922996284e-05
-1.06891235948651e-05
-1.10448693145494e-05
-1.74687958956618e-05
-1.62737590320688e-05
-8.97171098434661e-06
-2.37093529557403e-05
-1.02360594338606e-05
-7.38207523449035e-06
-1.42779055298018e-05
-2.70863192623459e-05
-1.30036801132185e-06
1.00429913085812e-07
-2.30525961897478e-05
-1.06319503435651e-05
-5.89252340725138e-06
-1.90641646257451e-05
-8.55818329675999e-06
1.4571531835227e-06
-1.8577693967811e-05
-1.19432299699592e-06
-2.48955599793596e-05
-1.2711384789979e-05
2.01097176820802e-06
-1.12338141869816e-05
-1.30434295308746e-05
-3.21301414202438e-05
-3.21151565735185e-05
-1.26526091259205e-05
-2.35016690596056e-05
-9.99071111328118e-06
-1.82462159043921e-05
-2.96477182382536e-05
-7.78450570847707e-06
-2.02298647498598e-05
-2.41461015226302e-05
-2.3142450983835e-06
-1.28824747187738e-05
-8.7521342860691e-06
-1.19321574160811e-05
-2.88889844328277e-05
1.20170161008237e-06
-2.71646852163935e-05
-1.02426998608195e-05
2.52394461826378e-06
-7.8577862621938e-06
-1.5863037053393e-05
-1.67260692334198e-05
-3.15938965506559e-05
-5.56603021054708e-06
3.49970806130905e-06
-8.10845546746156e-08
-7.5693604021206e-06
-1.47255553926696e-05
-1.49458617611559e-05
-1.2964983714437e-05
-1.59318248697426e-05
-1.18400720431584e-05
-1.9436493355905e-05
-2.42458718883712e-06
-1.68768145223776e-05
-1.67288298120741e-05
-3.02354260269038e-05
-2.03781372763932e-05
-2.22709287795613e-05
-5.62880053513394e-06
-3.08939754868303e-05
-3.21687409252704e-05
-4.13818033351386e-06
-1.2706957015937e-05
-3.58713782407519e-06
-2.13050807536875e-05
-1.87602602426962e-05
-3.49848266166967e-06
-1.27956146977028e-05
-2.12685299572478e-05
-9.35541997540857e-06
-2.91595493585157e-05
-1.12151998901785e-05
-3.06287964201838e-05
-3.64982349413e-05
-1.52029005816324e-05
-2.18185292162862e-05
-1.16456788736296e-05
-1.84811030551397e-05
-1.58968891029018e-05
-3.32884698297099e-05
-1.64674077905482e-05
-1.90653838387193e-05
-3.62331329601801e-05
-1.50944543147629e-05
-1.65357550887357e-05
-3.01198951392489e-05
-1.44451657504142e-05
-7.79403437052645e-06
-3.1022060690689e-05
-1.54136042663168e-05
-1.77926196313943e-05
-1.66149986691239e-05
-2.78588968166073e-05
-5.60949328803791e-07
-1.52229544734968e-06
-2.72248845786885e-06
-7.04474123482452e-06
-1.72887859215101e-05
-9.61761761235053e-06
-2.71116664251907e-05
-4.15171404225866e-06
-2.92759527005571e-05
-6.85255702417448e-06
-2.19232761506572e-05
-7.05718494570208e-06
-3.01164455759426e-05
-1.0883820575337e-05
-2.80512230175031e-05
-7.11679374951644e-06
-3.52689039372143e-05
-9.76089584510348e-06
-9.98539392763775e-06
-9.76319849882111e-06
-1.82801768977874e-05
-1.31542737490091e-05
-1.08717823650555e-05
-2.13316270182748e-05
-2.54746033499439e-05
-8.00004331419505e-06
-2.07524270335528e-05
-3.59857739196014e-05
-2.49141307213922e-05
-2.09099383758834e-05
4.10703418854505e-06
-8.84178896086634e-06
-1.50311823098868e-05
-1.53861271437814e-05
-2.84557519690948e-05
-3.15572139823138e-05
-2.52214288646041e-05
-9.47513245961094e-06
-2.06990675686322e-05
-3.3190133284574e-05
-1.63670688941078e-05
-9.8868509832278e-06
-6.55266411528306e-06
-6.41743704690771e-06
-3.18268839897765e-06
-2.48666994114719e-05
-2.48897441682418e-05
-5.53937901418129e-07
-1.55875672033236e-05
-2.03951560948471e-05
-2.32050623707337e-05
-4.72410434986555e-05
-3.3005859889026e-05
-1.73325993864092e-05
-1.26217318176549e-05
-5.61699901032415e-06
-2.99509573087704e-06
8.27388647439958e-06
-1.81994490915554e-05
-3.00033023361734e-05
-2.6675371838138e-05
-1.63386423783876e-05
-3.13462156644793e-05
-1.25335912098258e-05
-1.9678140804827e-05
-2.32060566494002e-05
-1.45690308278144e-05
-2.98193911720703e-05
-1.15390673576117e-05
-3.40038572149862e-05
-1.65983196383927e-05
-1.84196034054709e-05
-3.1266394142548e-05
-3.02536736155038e-05
-1.02239572781237e-05
-5.17703576295414e-06
-3.27154210568769e-05
-2.2964498614192e-05
-1.98077304979738e-06
-2.63073165777534e-05
-2.49177765971984e-05
-1.6361174493776e-05
-1.9228388190009e-05
-4.3249536846907e-06
-1.07501109098143e-05
-2.81403765229252e-05
-2.48775004287455e-05
-1.86880782552197e-05
-1.74750792093986e-05
-9.05070708399774e-06
-9.9725270216835e-06
-2.92386929628052e-05
-2.08921445311484e-05
-2.0897622782381e-05
3.89876577610133e-07
-2.42617494348286e-05
-2.37713528068448e-05
-6.29431959499945e-07
-1.90678525070015e-05
-2.20109097075035e-05
-2.95451107659409e-05
-2.15944052709548e-05
-3.16620178318898e-05
-2.48163914633238e-05
-4.56177198472785e-06
-1.65876926870219e-05
-1.39864668193483e-05
-1.56463405792014e-08
-4.49976935024144e-06
-1.56532272283687e-05
-3.4525375439734e-06
-3.34504378798966e-07
-1.73066712695469e-05
1.02246398806853e-06
-3.15562446010755e-05
-1.91011644947518e-05
-5.36709571500528e-06
-7.72731596055116e-06
-2.58908274006437e-05
-1.9570120334705e-06
-7.82882342716222e-06
-1.69598258264726e-05
-1.50191365981337e-06
-1.19725256675017e-06
-2.57129242096222e-05
1.79774587461495e-06
-1.82388020467217e-05
-1.69569021219656e-05
-4.09628169530613e-06
-2.30742453617129e-05
1.49416880064454e-06
-5.99362765947176e-06
-1.22130889320614e-05
-2.94565161751152e-05
2.74886263609194e-06
-1.67134104608145e-05
-8.80623399254229e-06
-1.8086380318015e-05
-1.87632858211667e-05
-1.89916777879834e-06
-3.28319677565327e-05
-1.82561467626336e-05
-5.44085071141294e-06
-2.01712420113744e-05
-1.917829152741e-05
-2.31026576674777e-05
-5.14762741185449e-06
-1.33545301934127e-05
-1.23907026813218e-05
4.67332708998948e-06
-2.53765898053869e-05
-1.55074487816636e-05
-2.18690720682122e-05
-1.23759971050897e-05
-1.83417529171016e-05
-2.07020760138658e-05
-2.35838652950352e-05
-2.97337409404635e-05
-5.09652210255228e-06
-1.40690077227475e-05
1.9083773543148e-07
-1.4309531203461e-05
1.55763984454844e-06
-7.49373854569036e-06
-2.74934991064623e-05
1.2488864380249e-06
-1.4352909237185e-05
-1.47132891882809e-05
-1.38135258376449e-05
-1.26466588722599e-05
-2.50256332044573e-05
-3.58184338130286e-05
-1.63343385787325e-05
-1.38635065664308e-05
-2.86633947279681e-05
-1.53417592307185e-05
-2.60098771432223e-05
-2.90014812582869e-06
6.49763186977167e-06
-1.89445164622892e-05
-9.04192692660371e-06
-1.7067621442735e-05
-1.92402570316805e-05
-5.53413188264521e-06
-2.57164321017063e-05
-2.17263963372924e-05
-1.59756566695697e-05
-1.78460665564259e-05
-1.64748602811e-05
-2.42327985599181e-05
-1.62992084655638e-05
-1.46523526321387e-05
-1.57965618333348e-05
-3.06812911933575e-05
-2.93433938084841e-05
-8.81187913140185e-06
-1.46743112931103e-05
-3.40901379440518e-05
4.59791616018352e-06
-2.702961792869e-05
-2.04927152014645e-05
-1.6193490318141e-05
-1.16178900533246e-05
-2.6864194009741e-05
-2.3478369071288e-05
-3.71727096972217e-05
-3.9168459899717e-06
-1.10203149653271e-05
-9.08756857119212e-06
-2.41673766988443e-05
-1.69364050295743e-05
-6.27984164004716e-06
-3.05967653717774e-05
-1.73039106034866e-05
-6.0259636812203e-06
-1.54049702969356e-05
-6.10243274306805e-06
-1.06183705390668e-05
-7.17035193021976e-06
-1.30103931358491e-05
-5.46391035195651e-06
-1.32843004983957e-05
-4.47767815270944e-06
-9.92254106628886e-06
-1.64822708901385e-05
-1.45381540125747e-05
-2.51768834860794e-05
-1.55742832339065e-05
-2.21345667314645e-05
1.72469305463634e-06
-1.15768449920795e-05
-1.97285442526979e-05
-1.02705176466329e-05
-8.57088283899162e-06
-1.09542413927172e-05
-5.58787189700867e-06
-2.50152617357874e-05
-1.9298862515563e-05
-2.17165933137511e-05
-2.86843773068532e-05
-6.14124733275094e-06
-1.83180592145502e-05
-3.8558436634126e-05
-1.40495653502361e-05
-2.6212296963125e-05
-1.56073150708929e-05
-1.30799604962909e-05
-2.89275934968384e-05
-1.55957018788598e-05
-8.23789498833907e-06
-2.07475327430052e-05
3.34041388901455e-06
-5.12042241505082e-06
-2.2715566243023e-05
-8.86760935642256e-06
-8.04368634057721e-06
-2.71538792810915e-05
-1.65401721020284e-05
-2.75720375524002e-05
-1.69391774129968e-05
-5.08470592800493e-06
-1.53471848426514e-05
-1.8189732570118e-05
-1.84154723684115e-05
-9.44411470148625e-06
-1.88813916164723e-06
-1.49787093044332e-05
-4.3677748627962e-05
-2.69962343116257e-05
-1.12508967209142e-05
-1.38003596691018e-05
-2.36265401560079e-05
-3.04709836750173e-06
-1.03109057740241e-05
-3.17497958027845e-05
6.00801043712118e-06
-1.70158650659496e-05
-3.31757795373574e-05
-6.04239725856798e-06
-1.05766529349292e-05
-9.77610204400941e-06
-1.98743986658709e-05
-2.07609652730705e-06
-8.08904731426358e-06
-1.9973883510634e-05
-3.4463028211956e-06
-1.29265787797072e-05
-1.89422749749539e-05
-1.50362103249357e-05
-1.9555497686286e-05
-2.31110463558382e-05
-1.83401912010233e-05
-1.57868882388309e-05
7.70944726078914e-06
3.59288214786701e-06
-6.12356858071476e-06
-9.68310172497291e-06
-2.05547159955586e-05
-2.82281831152124e-05
-2.20654108662626e-05
-2.40933677265715e-05
-1.93012787323219e-05
-3.07409743645844e-05
-2.42196749288739e-05
-2.43444712599833e-05
-2.19116404428157e-05
-8.96994984910649e-06
-1.20784912918253e-05
-1.98940003416042e-05
-1.14996830850404e-05
-2.70593092109184e-06
-2.1814409763674e-05
-1.51154847023756e-05
-1.46520639947242e-05
-2.20299012998427e-05
-8.03258602284195e-06
-1.83606377590489e-05
-2.1921120218835e-05
-8.12744643490677e-06
-1.85178613474387e-05
-2.16106507774877e-05
-1.72990856321041e-05
-9.47962954358754e-06
5.38262500124544e-06
-2.12665464955821e-05
-1.96047104019126e-05
-4.79710960168354e-06
-2.10514622906806e-05
-1.89626413045448e-05
-7.92109609311055e-06
-2.36778485144068e-05
3.66771355165146e-06
-1.96768010712339e-05
-2.36982258430113e-05
-2.3077744336376e-05
-1.20899109068624e-05
-2.04229112820601e-06
-1.84594743159632e-05
-1.23650980660884e-05
-2.69986797665385e-05
-1.93596548575991e-05
-1.31602742599195e-05
-1.81428026025889e-05
-1.19997993254223e-05
-4.27367973133586e-06
-2.2724981911414e-05
-2.03770412281087e-05
-1.26108688274265e-05
-2.40423289125667e-05
-6.44569914792048e-06
-6.56640676354549e-06
-1.22176613976471e-05
2.43335589051655e-06
-2.54586535787227e-05
-2.9612429365114e-05
-1.32644391587061e-05
-5.291619779284e-06
-1.58070670331754e-06
-1.8006272140231e-05
-2.26609768128591e-05
-1.83269140312119e-05
-1.05197330635262e-05
-8.10125168527253e-06
-2.66754669753541e-05
-1.20914968623736e-05
-2.87351628383326e-05
-1.45077950969889e-05
-9.6771069084576e-06
-1.15177466687844e-05
-1.28999501957818e-05
-2.06118661261852e-06
-2.57863637939939e-05
-2.5656527489021e-05
-1.67107263658231e-05
-1.52722298867613e-05
-2.68516446947759e-05
-2.6912716898138e-05
-8.05467771808619e-06
-2.81571565102006e-05
-1.67456902213902e-05
-1.74632284953649e-05
-2.56455182562156e-05
-8.69741494510037e-06
6.39447561870322e-08
-1.68433001395612e-05
-2.79301403984173e-05
-3.17527139371579e-05
-1.0653653494278e-05
-8.3470778548673e-06
-1.06910814078832e-05
-6.67848763066196e-06
-1.39274580958347e-05
-1.20799651310831e-05
-9.90695861158345e-06
-2.04258041047024e-05
-2.24790375246336e-05
-1.53737939506264e-05
-1.61460165948858e-05
-2.15559405482695e-05
2.83680370716367e-06
-2.38449700986333e-05
3.1620321319429e-06
-1.57986028332539e-05
-1.0245839073106e-05
-2.63508585311133e-05
-1.17041844536583e-05
-2.58763183974502e-05
-2.2118559158853e-05
-2.29831808997317e-05
-2.4287497497576e-05
-2.12337845611335e-05
-2.61712709897157e-05
-3.65117172741423e-05
-7.55278980830573e-06
-2.36894468335181e-05
-2.04018544150121e-05
-1.77356289067513e-05
-1.17546299685098e-05
-2.12738011313514e-08
-1.75236121099426e-05
-2.80220811875746e-05
-1.09669719792473e-05
-2.22423058598277e-05
-2.09906467009906e-05
-1.20015368147404e-05
-1.63407884553132e-05
-1.03441445260725e-05
-1.009027539831e-05
-1.03861246102667e-05
-3.10686386743651e-05
-2.25256272482505e-05
-1.17020312575395e-05
-1.14945626565768e-05
-1.87962119068033e-05
-2.13950850021969e-06
-1.5795039918844e-05
-1.28165850079121e-05
1.62641690740049e-06
-2.5906928000312e-05
-1.81331302300105e-05
-1.28843115987295e-05
-1.26404491902506e-05
-3.18291286295282e-05
-1.56873890600084e-05
-2.25385383899837e-05
-2.04390857505675e-05
-1.43250176522764e-05
-1.28934862814882e-05
-7.94443111643155e-06
-1.18587521432447e-05
-1.49887678849447e-05
-2.80838937413652e-05
-2.58923826703285e-06
-1.39465487239556e-05
-1.40630143093165e-05
-2.24687495628762e-05
-1.57069800663671e-05
-3.66177547045216e-07
-2.3191567529146e-05
-1.36590008719586e-05
-1.37575819036347e-05
-2.82941549067032e-05
-1.17268782222835e-05
-1.09070011167168e-05
-1.24824945329363e-05
4.3501649494917e-06
-1.37032573402712e-05
-2.25489243325361e-05
-2.50262451416922e-05
-1.79012244442899e-05
3.20953258875042e-06
-5.53086074229531e-06
-2.18579473651238e-05
-3.88673263746575e-05
-3.05602858829646e-05
-2.17880968763604e-05
2.36011878039469e-06
-1.73627796523788e-05
-2.15758575510514e-05
-1.9480834738911e-05
-1.90049121267926e-05
-2.15820892141384e-05
-2.70228841653156e-05
-2.79640754200805e-05
2.53740685147809e-06
-1.13251142282291e-05
-2.22981987918424e-05
-1.46271456433499e-05
-1.16116150552846e-05
-1.5949539489315e-05
-5.72505687657311e-06
-9.26162498374018e-06
-1.76897261272033e-05
-2.27265426807967e-05
-2.69842654731805e-05
-1.7655057544974e-05
-2.36140311910447e-05
-3.25948519508621e-05
-1.94263992733795e-05
-4.68782775170876e-06
-1.38996187306157e-05
-2.02057971112779e-05
-9.85509477705869e-06
-9.70319731212182e-06
-8.02972409233447e-06
-1.21405543245094e-05
-1.70823202085637e-05
-7.79146126197185e-06
-2.39859323214979e-05
-6.40414643419941e-06
-1.54521621854107e-05
-1.22873148918067e-05
-1.3693832924782e-05
9.34397077520235e-06
-9.3221797824092e-06
-9.5322522648499e-06
-1.72622781795288e-05
-1.91994429250892e-05
5.69617546116547e-06
-1.74322800174154e-05
-1.78773161303469e-05
-2.21971181527463e-07
-1.68025620093346e-05
-1.64180287554928e-05
-1.96044849520495e-05
-7.86849073239794e-06
-1.64953492316712e-05
-3.5990032083959e-05
-2.43573219378117e-05
-2.19071882410301e-05
-2.45963353078976e-05
-2.2269417425326e-05
-1.82570497557407e-05
-2.04328271762663e-05
-3.9015076416651e-06
-1.56931082823599e-05
-2.5263783397687e-05
-2.2801977742431e-05
-1.00554426161088e-05
-2.2788886142982e-05
-1.03091911048997e-05
-6.14403333079728e-06
-1.74370063520791e-05
-1.07236311354784e-05
2.01375843626703e-06
-1.21008664241562e-05
-1.1159680976564e-06
-1.55968388236138e-05
-2.56381437451324e-05
-2.22979596383254e-05
-4.93921915101464e-06
-8.82858875401397e-06
-1.08835439882895e-05
-2.39060840161904e-05
-2.55868777438895e-05
1.47429869239784e-05
-2.64973034297351e-05
-1.14627031087191e-05
7.47607149776825e-07
-1.67049097153134e-05
-1.68791717881701e-05
-7.61984026435987e-06
-7.94018324006977e-06
-1.06014525598303e-05
-4.86109872155146e-06
-6.0450167916716e-06
-5.521409159218e-06
-1.15006498375407e-05
-2.68536308533271e-05
-3.07682668252377e-05
-2.31022390102121e-05
-2.04166671315235e-05
-1.56594914884294e-05
-2.20473123077648e-05
-1.52432582260728e-05
8.76098084146026e-07
-2.17764012919691e-05
6.08354625165648e-06
-8.9756795030307e-06
-3.44085730369034e-06
-1.20396216784143e-05
-3.60811452297941e-05
-4.38108435133603e-06
-1.47311908103439e-05
-9.05571400266509e-06
-8.20969839605145e-06
-1.64894791729309e-05
-3.10255281165338e-05
-1.58646259463117e-05
-2.37273332251491e-05
-9.40432178566343e-06
-1.1509813132752e-05
-9.66672530850607e-06
-3.08547211528842e-05
-3.42825388696967e-05
-3.41160907339059e-05
-2.31655368739957e-05
-1.08966336460666e-05
-2.07858135566878e-05
-1.17799903219237e-05
-2.67940505938865e-05
-2.84923477561023e-05
-1.69032461197908e-05
-1.97059883402181e-05
-1.5064914638579e-05
-7.61973396226812e-06
-2.98924066923998e-06
-6.60834116792481e-07
-2.38390097634171e-05
-1.49756736871071e-05
-1.59858115323914e-05
-4.50417974497951e-06
-1.84795645257427e-05
-1.49775455842415e-05
-6.2981900169548e-06
-1.80159625299654e-05
-5.03202187527411e-06
-1.88545290611629e-05
-7.04685387509596e-06
2.13004389453736e-06
-3.27609065726404e-05
-1.1953357285174e-05
-1.41083901509281e-05
-8.06872979251693e-06
-1.5050562667812e-05
-1.81727492080233e-05
-1.75686338230278e-05
-4.12565996319584e-06
-8.45344737467493e-06
3.37332736789497e-07
-1.71609852599541e-05
-1.29229503490212e-05
-3.2437892851921e-05
-1.51902234141318e-05
-1.97462842064443e-05
6.2844052965271e-06
-8.85428626543367e-06
-1.29756498604725e-05
-2.42037391655484e-05
-2.03217124896154e-05
-7.63924813011881e-06
-1.00329688062209e-05
-2.72161616284662e-05
-6.04694151046662e-06
-1.61984854907839e-05
-2.83635277646937e-05
-1.87322784522051e-05
-1.69491478091068e-05
-2.94056726169391e-05
-2.28361331287703e-05
-2.06472353527272e-05
-1.60819838897051e-05
-1.46957535303189e-05
-2.44678408887135e-05
-5.92712304321087e-06
-1.95181628216819e-05
-7.48479203187288e-06
-1.1667638240682e-05
-1.2755337676751e-05
-2.78689090310328e-05
-7.51506557571218e-06
-1.98190883455205e-05
-8.603475440603e-06
-1.5796215411129e-05
-2.0114198335698e-05
-2.8961303559282e-05
6.80449771702147e-06
-1.95343005481171e-05
-1.62886513842368e-05
-3.4532397318268e-05
-2.95172570798376e-05
-2.15745690731801e-05
-8.57858724839051e-06
-9.05711059664138e-06
-3.18545462801795e-05
-1.64773794045218e-05
1.34641338865771e-05
-1.50849288588177e-05
-3.00708660491501e-05
-2.64304806995371e-05
-1.40999246018686e-05
1.14899616899702e-05
-3.12587701774718e-07
-1.46460416246057e-05
-1.08517501031657e-05
-3.72511876290316e-06
-1.63027528147823e-05
-2.28084579338885e-05
-1.92004276012167e-05
-2.23687424331504e-05
-2.07910800882618e-05
-2.48926380893078e-05
-1.70759182893946e-05
-2.13715688799714e-05
-2.10599926353476e-06
-1.26057017419428e-05
-2.03677969620167e-05
-1.12081911037934e-05
-1.59178804288729e-05
-2.68058015230717e-05
-1.27443156004817e-05
-2.43463338428792e-05
-9.53308946030496e-06
-2.93805289662628e-05
-1.82511600182363e-05
-2.1564066258757e-05
-2.72736748494135e-06
-1.60280171106586e-05
-1.51735142581449e-05
-1.36262937691772e-05
-1.90195037285041e-05
-3.4384859585689e-05
-2.31829537652942e-05
-2.53416283479402e-05
-2.12194698928155e-05
-1.82634015821958e-05
-8.75500722266806e-06
-2.05003931384876e-05
-2.54285424260446e-05
-1.79299235799956e-05
-2.87750744661636e-05
-5.21949849359833e-06
-3.03506072541802e-05
-2.53455676592743e-05
-8.60625738035764e-06
-3.48462501499552e-06
-2.3354208946319e-05
-1.71881119002427e-05
-6.88578989070701e-06
-5.3508066681829e-06
-1.84931771111391e-05
-1.98223562961943e-05
-1.50745751753222e-05
-3.08962794290731e-05
-1.8084314638984e-05
-5.94723829963154e-06
-1.66252829770333e-05
-1.67483039445531e-05
-2.05728597720512e-05
-2.4458243930013e-05
2.3776913768266e-06
-1.07369994000641e-05
-1.66863441202738e-05
-3.19576132666255e-05
-1.28376610358137e-05
-2.44953772993081e-05
4.14984915993989e-06
-1.19247610823561e-05
-5.13400171160912e-06
-3.71703135017721e-06
-1.8229770076345e-05
-9.87990391529925e-06
-2.12391316551013e-05
-3.0452953382041e-05
-7.87272735999689e-06
-3.0092803075715e-06
-9.72365678628779e-06
-1.26787605434188e-05
-1.0006225313572e-07
-1.17295437065776e-05
-1.98853293348464e-05
2.32931347444027e-06
-8.44558955501313e-06
-2.36027411647576e-05
-1.2450119764599e-05
6.89871074685785e-06
-8.49421433456529e-06
-2.32729334208091e-05
1.75477880114505e-06
-3.07623932815393e-05
-1.05571666851102e-05
-1.96645305563995e-05
-3.04296302202236e-05
-6.46283001428156e-06
-1.60868667103594e-05
-8.9010567932837e-06
-9.49941018531356e-06
-1.63428194903323e-05
-1.19596308456778e-05
-2.33427529617487e-06
-8.46815441969687e-06
-1.79470516219211e-05
-1.4433843680361e-05
-1.60428248038332e-06
-6.70273152685912e-06
-1.98706452674755e-05
-1.51411161610664e-05
-4.3819807820057e-06
-5.91197253197354e-06
-2.13808177635039e-05
-1.30487336268152e-05
-7.53999100342348e-06
-9.56591631345078e-06
-1.87349640615687e-05
-8.13890161375013e-06
-1.85139740817289e-05
-8.14253558208212e-06
-1.30102463119466e-05
-2.3832399107691e-05
-1.08922115790075e-05
-4.44416087383742e-06
-2.19441983603382e-05
-3.32041076322835e-05
-2.39209461266302e-05
-2.00456766425183e-06
-2.31382712587723e-06
-1.74555113933287e-06
-1.07769457380057e-05
-2.06227733761457e-05
-2.10210314519208e-05
-2.39842781861641e-05
-2.49470919753407e-05
-1.46083681793524e-05
-8.26115858193575e-06
-1.66821644763243e-05
-1.86031382779875e-05
-2.82328071435938e-05
-1.5420638568117e-05
-9.23676027825213e-06
-1.87555991314308e-05
-3.21430713372654e-05
-2.41393243296331e-05
-2.02364829174925e-05
-1.85857731134869e-05
-2.93566274279676e-05
-1.31475435596151e-05
-1.59819433056137e-05
-7.82835299716383e-06
-8.5370391162773e-06
9.32610070715318e-06
-1.25679322700801e-05
-1.28267022991436e-05
-1.62844853916707e-05
5.10919388082887e-06
-8.3659659085404e-07
-1.91540424554876e-05
1.44646710017588e-06
-1.14159995240029e-05
-2.58685993991129e-05
-5.40029024195189e-07
-7.57241252079771e-06
-6.48427869902157e-06
-1.32351582226381e-05
-3.00059748690256e-05
-1.76576861757911e-05
-5.50840117812888e-06
-1.01351693623392e-05
2.93826962059159e-06
-1.69674343508168e-05
-1.02860469492795e-05
-2.15939968474479e-05
-4.4996426722297e-06
-1.33886586687214e-05
-8.51881702591906e-06
-6.06870547377965e-06
-2.33603273895477e-05
-8.54865381148058e-06
-1.10932189189351e-05
-3.31837674758486e-05
-2.53535409606488e-05
-1.44513326284646e-05
-1.82644249458465e-05
-1.95387929593394e-05
-3.07537897252718e-05
-1.63642070501028e-05
-4.38513025416232e-06
-1.19996676687373e-05
-1.9856422486724e-05
-1.89698585543355e-05
-1.3033363641995e-05
-1.743917448575e-05
-1.909237284329e-05
1.81750698103713e-06
-1.51779979387135e-05
-9.27752042897045e-06
-2.38046697956562e-05
-1.15725516527109e-05
-1.80481125182522e-06
-1.49463135273074e-05
-1.78135355974245e-05
1.62257953640076e-06
-4.72830095567961e-06
-6.14462715414954e-06
-1.2648979558336e-05
-3.08582429925187e-06
-1.7724023085466e-05
-2.67955588173043e-05
-9.37068491387142e-06
-2.07140290850503e-05
-1.67267155922417e-05
-2.50944950897544e-05
-7.62294343917643e-06
-8.67410971512408e-06
-1.99915614499918e-05
-1.09540173984997e-05
-1.56803358476688e-05
-1.05843494240343e-05
-1.51531772313284e-05
-2.09492977759465e-05
-2.95207103958509e-05
-1.27074420644894e-05
-1.10000941893357e-05
2.72599763039626e-07
-1.03271888683187e-05
-2.31637255822639e-05
-1.76384381934681e-05
4.5297939729444e-06
-5.18413729981477e-06
-7.06462665653476e-08
-2.70920838038743e-05
-1.60795796066924e-05
-8.3118565082683e-06
-7.02117158022726e-06
-6.6148333925134e-06
-1.44480552061044e-05
-3.81803514687324e-05
-2.86258065109635e-05
-2.43345733174421e-05
-1.37399601547702e-05
-1.00171834282919e-05
-1.74020998991331e-05
-2.04286543582441e-05
1.65389506746373e-06
-3.46141570165574e-06
-1.40332886487713e-05
-3.13059526528216e-05
-4.05073389951013e-05
-1.32637160914887e-05
-4.11365190083451e-06
-8.0083061042018e-06
-2.16494317215824e-05
-2.11315041718991e-05
-1.10184543221925e-05
-9.75292901514794e-06
-1.05593732705631e-05
-3.09282480455512e-05
-5.05886074846236e-06
-1.64169713658702e-05
-1.39171201808825e-05
-2.59857399935006e-05
-1.60715089257371e-05
-2.29836142652344e-05
-2.64030639510779e-05
-1.44628060035512e-05
-1.93969889308293e-05
-2.49952821252076e-05
-2.17624471358077e-05
-1.94520906746459e-06
-1.65582994314084e-05
-2.30895814392407e-05
-2.05717106022771e-05
-7.28439618565736e-06
-5.24390335010976e-06
-1.7002997799695e-05
-1.90098560620834e-05
-1.77400476220319e-05
-2.05482984774893e-05
-7.91231650373251e-06
-2.21936610673269e-05
-1.66029248570751e-05
-1.12212760699388e-05
5.0956978032621e-07
-3.32422296769554e-06
-5.9048980112441e-06
-9.07733895182424e-06
-5.20339789565884e-06
-6.2066943749281e-06
-6.93213813969668e-06
-1.09621655549772e-05
-1.76801955000126e-05
-4.41810375095956e-06
-9.6200245272731e-06
-2.4904615217352e-05
-1.96860939324531e-05
-3.52143359310657e-05
-2.41715674713345e-05
-2.19706415503521e-05
-2.45609014705906e-05
-2.12312367766634e-05
-1.47003940431517e-05
-2.82247248897987e-05
-2.23154155412324e-05
-1.00251990326124e-05
-1.87555136103936e-05
-2.97079062757493e-05
-9.07114374280291e-06
-2.32852881416723e-05
-1.68452728645292e-05
-1.85520429605145e-05
-2.12102728365077e-05
-2.48536124764412e-05
-1.24003927241272e-05
-4.43137889154545e-06
-1.05365998294084e-05
3.02427784812078e-07
-2.6682335425244e-05
-8.69163986255257e-06
-6.83955511050562e-07
-1.90419134824332e-05
-2.19137709552295e-05
2.3405013427565e-06
-1.19649409211475e-05
-2.28488875858797e-05
-2.00285273390754e-05
-1.45143412239366e-05
-1.35794970094689e-05
-1.61763823397464e-05
-1.47508213876646e-05
-1.67419938378165e-05
-8.21791455506618e-06
-2.7233595707681e-05
-1.49873099326305e-05
-1.7502308599633e-05
4.56237867493392e-06
-1.72932592664241e-05
-1.94487959359598e-05
-1.20439263948705e-05
-7.09998272993807e-06
-1.10032077930812e-05
-3.0473217229559e-05
-3.02832519615466e-05
-2.34892014780857e-06
-2.48604327519296e-05
-1.08770627978335e-05
-6.04619575613718e-06
-2.76619465082811e-06
-1.71071439782455e-05
-2.34890241552989e-05
-1.61130573282148e-05
-1.10357656556988e-05
-8.64875673011068e-06
-1.53482561994726e-05
-2.14057306054685e-05
-2.36554750535626e-05
-8.25448959292014e-06
-5.74736173915929e-06
-1.64389666025862e-05
-2.26777435536108e-06
2.46721637246341e-06
-6.70068568931062e-06
-2.2933342701805e-05
-1.55692670211854e-05
-2.90115469677442e-05
-2.32325164169873e-05
-3.4213368650837e-06
-1.32338216614793e-05
-1.82312732911132e-05
-1.41765464446297e-05
-1.19259997824918e-05
-1.52279776394475e-05
-1.25342185968951e-05
-2.50142509165513e-05
-9.02032247335093e-06
-2.70034183367299e-05
-1.90040978262087e-05
-1.63325513971871e-05
-1.74869640309418e-05
-1.43140421623371e-05
-1.871811032856e-05
-5.87898331027218e-06
-1.70028942551422e-05
8.98857067933779e-07
-2.37262031374928e-06
-1.92007423135577e-05
-2.39922285933966e-05
-2.53353692088545e-05
-2.88867607209174e-05
-1.66558646951015e-05
-7.09488898694951e-06
-2.78637607195364e-05
-8.64084666800494e-06
-1.49467983519518e-05
-1.44832679577375e-05
9.16773740402818e-07
-1.07347676667798e-05
-1.40216050216034e-05
-1.09254302492401e-05
-1.81729754015447e-05
-2.04743307421109e-05
-1.96065218435536e-05
-2.05361168686834e-05
-2.60742508459867e-05
-6.19149128577253e-06
-3.15618941569495e-05
-1.95846552460711e-05
-1.56740338664593e-05
-8.89898744352119e-06
-1.72557571614597e-05
-3.04031815163817e-05
-2.50561917831011e-05
-2.90911606726901e-05
-1.30928501790117e-05
-7.63121400250146e-06
-5.09661709531093e-06
-1.64870658952386e-05
-1.43803825718479e-05
-2.81985322714432e-05
-1.70944881321262e-05
-2.25420841004491e-05
-1.74497922343511e-05
-3.07894109494469e-05
-2.2389268032475e-05
-1.39315845009015e-05
-2.84011917751238e-05
-3.18217144017265e-05
-1.93254048734019e-05
-2.46749025911243e-05
-1.94005132858215e-05
-2.38739809040512e-05
-1.14087375887819e-05
-8.42433546557595e-06
-2.16611696524896e-05
-2.34571980359773e-05
-1.40860969184829e-05
-2.33767938299004e-05
-1.56220213213151e-05
5.02278856432348e-06
-1.19453266829456e-05
-2.17490823759042e-05
-2.00179752807339e-05
-5.99404723456153e-06
-1.00820661985937e-05
-1.57279112124863e-05
-5.6353862135793e-06
-5.8914572264166e-06
-4.16709407277335e-05
-6.12660023897576e-06
-7.60301717609551e-06
-1.6567665372296e-05
-6.06062408140933e-06
7.79230672933995e-07
-2.51542558893291e-05
-3.04493298263661e-05
-3.2147131969194e-05
-1.58388241681799e-05
-3.11809239586859e-05
-1.20299689203633e-05
-1.65658492357498e-05
-5.59622992079583e-06
-1.97158932398558e-05
-3.75951226693175e-06
-1.1998668327495e-05
-1.47454356380426e-06
-3.82012181555193e-06
-9.12485247209873e-06
-1.39352112339796e-05
-1.49446300156751e-05
-1.67073395486934e-05
-2.40374637447609e-05
-1.15266959064601e-05
-1.53554361397789e-05
-1.3216618653453e-05
-1.65471129157735e-05
-2.36836602984377e-05
-2.71790980495299e-05
-2.20663455655519e-05
-1.06639078140296e-05
-1.63528349635671e-06
-2.80951951277818e-05
-2.89051976084382e-05
-7.70834322274394e-06
-2.44178646936028e-05
-4.02558633714103e-08
-4.23721627391342e-06
-1.30631504810608e-06
-1.71322514786935e-05
-9.79195792483608e-06
-1.71085191419311e-05
-5.07292757010844e-06
-2.31072116603872e-05
-2.38522267742194e-05
-1.6519952464558e-05
-2.81700836577631e-05
-1.92172617826279e-05
-2.68891554212718e-05
-1.83949393229242e-05
-2.49779974230286e-05
-1.51230358517703e-05
-4.8595010668664e-06
-7.90328819448603e-06
-2.47747745098028e-05
-1.8584535613483e-05
-2.59144970386527e-05
-2.52809660043496e-05
-2.18154883151145e-05
-2.16680632647547e-05
