# Supplementary material for: Research on computational propagation and identification of mine microseismic signals based on deep learning
Source: PLoS One. 2025 Oct 22;20(10):e0334641. doi: 10.1371/journal.pone.0334641 (PMC12543183; doi:10.1371/journal.pone.0334641)
Supplement: S9 Data — (ZIP) [file pone.0334641.s009.zip › 000101100000350.xlsx_0.txt_24.txt.txt]

6.10261788471778e-06
-5.99794862927838e-06
2.49929887904972e-06
-1.78236041914219e-05
-2.04913960353376e-05
-1.70714615525793e-05
1.579313760884e-05
-1.51905350050578e-05
4.21032286900812e-06
-2.06499005949363e-05
-1.40797647271593e-05
-1.82493583600007e-05
-2.68577799408202e-05
-2.33791582292532e-05
-2.07024306018246e-05
-6.19653381284885e-06
-9.09462177939347e-06
-8.65850074644866e-06
-1.38018944721407e-05
-2.12316949555913e-05
-2.85628799052379e-05
-2.82064562960404e-05
-2.06985434508952e-06
-7.00895096387944e-06
-1.30864125981385e-05
-1.92560868429103e-05
-2.25010477881592e-05
-1.92178188101513e-05
-1.61993776020624e-05
-2.93936029983313e-05
-8.24832408404224e-07
-1.05981787655984e-05
-1.97240230029382e-05
-1.44897934557845e-05
-2.4159992400353e-05
-3.4755068058332e-06
-1.19759883626118e-05
-8.23182616662819e-06
-1.18542335884616e-05
1.28592877484505e-06
-6.61189372649422e-06
-3.47123881352973e-05
-2.65391222265444e-05
-1.4876140926403e-05
-1.66875670653632e-05
-6.62095542744667e-06
-4.01369694512789e-05
-2.59403108396148e-05
1.84431791236529e-06
-2.89257645119043e-05
-3.22171717108876e-05
-2.47034000375775e-05
5.88464412197597e-06
-2.40084563928261e-05
-4.30016249267766e-06
-6.73630091835619e-06
-1.32998601349463e-05
-1.70061891738194e-05
-2.65967529875993e-06
-1.57462359854491e-05
-2.37617386972664e-05
-2.04476838146566e-05
-1.11365744663049e-05
-2.16874777174552e-05
-1.31980632082914e-05
-4.85006000152775e-06
-3.03067953834969e-05
2.01428606122677e-07
-3.24827122548261e-05
-1.163254360496e-05
-1.34666438579132e-05
-1.3667580814428e-05
-1.03351864042274e-05
-2.35744727385552e-05
-2.37340513100895e-05
-1.35505007245683e-05
-1.0646969005214e-05
-9.10298685744344e-06
-1.14920198703159e-05
-1.63197522240471e-05
2.21832590979474e-08
-1.10569876396034e-05
-2.3247349801762e-05
-2.00596913215465e-05
-1.69903555801323e-05
-1.156363771443e-05
-1.94507165574262e-06
-2.19986481307765e-05
-1.56582960219247e-05
-3.70211978775518e-05
-4.62241073953407e-06
1.381068432778e-06
-3.0424206294432e-05
-3.0961086981249e-05
-1.90101474949568e-05
-1.17554608597211e-05
-1.4176870373737e-05
-1.08249416889271e-05
-2.20875437216351e-05
-1.12849743657811e-05
-2.57448630832608e-05
-2.58104159579e-05
-3.39450694567942e-06
-9.2271675073077e-06
-8.79677497393225e-06
-2.64054832059238e-05
-4.88270319973432e-06
8.7584211104938e-07
-1.84228059736636e-05
-1.74316569640565e-05
-1.54024107883896e-05
-2.39123002534086e-05
-1.75532439681025e-05
-2.34344647065079e-05
-1.86550341048573e-05
-1.82688066101105e-05
1.02036823068997e-06
-1.67403449029655e-05
-2.23179828736399e-05
-3.04163932102821e-05
-8.46441052514516e-06
-7.2973152081899e-06
-2.7121154007545e-05
5.55861105914981e-07
-1.87077602774485e-05
-3.90278846325876e-05
-2.06808012524973e-05
-3.3975723288228e-05
-1.46204279313668e-05
7.33355348278867e-06
-2.06079979616065e-05
-4.33210663178168e-06
-1.27428777951193e-05
-2.23288479477432e-05
-2.99209280327774e-05
-2.67282358989884e-05
-1.98403800140973e-05
-8.82210608375114e-06
-1.12035517737382e-05
-1.27408157135733e-05
-3.39433337499753e-06
4.22457027957918e-07
-2.56263146147519e-05
-9.98906867789769e-06
-3.30188477825907e-05
-5.90752012628756e-06
-2.20762691161952e-05
-2.46677448821828e-05
-1.6467313556498e-05
-9.10061294925424e-06
-1.97171833781378e-05
-1.86663911285867e-05
-1.77702054301789e-05
-1.82185245534562e-05
-2.5873856770805e-05
-3.17547325348877e-05
-2.26931628012483e-05
-2.64725764714685e-05
-6.34923379869269e-06
-7.6230755219969e-06
-1.44040650025086e-05
-2.09689503016712e-05
-2.25485993478822e-05
-3.43797435050031e-05
-2.75105262860576e-05
-1.11613704131431e-05
-9.47554113640422e-06
-2.33997230962458e-05
-2.65058198437904e-05
-3.06094585556738e-05
1.07782412917294e-05
-1.05590220646764e-05
-1.23925220929525e-05
-3.02919209681173e-05
-3.52022767067048e-07
-5.73255909464034e-06
-1.1523122729536e-06
-1.92020525031439e-05
-2.74720741993265e-05
-1.90999329849956e-05
-1.39244818475598e-05
-1.88405218781076e-05
-4.51497122764743e-06
-1.68012447952372e-05
-1.08298097201023e-05
-1.921839739488e-05
-1.9399213661397e-05
-1.41936534301096e-05
-1.04388565156108e-05
-1.44486030970049e-05
-8.70260974254362e-06
-2.26439320324884e-05
-6.86914264634353e-06
-3.01277797926384e-05
2.149366304649e-06
-5.34217051339713e-06
-2.96032227668346e-05
-2.71112708147605e-05
-5.86886793136627e-06
-1.40769098799442e-05
-1.90322555079345e-05
-2.52713807364065e-05
-6.87880976885905e-06
-9.39696869916197e-06
-1.80174206503076e-05
-1.87684485801441e-05
-2.49420456778983e-05
-1.69948897669794e-05
-2.01180724193646e-05
-4.22212812474831e-06
-9.56921266650978e-06
-3.66181249388699e-06
-1.35786657884447e-05
-1.25844960532973e-05
-6.29907311925613e-06
-2.14337958983802e-05
-8.19267534737682e-06
-1.74155611389052e-05
-1.97463802392756e-06
2.52943392871538e-06
-2.25810163996384e-05
-3.53568649772734e-05
-2.29853877201176e-06
-1.47117919886133e-05
-6.5284873380338e-06
3.1224215274311e-06
-1.24306702171673e-05
-2.95696507781466e-05
-2.34281921404697e-05
-1.57559380301205e-05
-4.66068129221722e-05
-1.80742732018311e-05
-1.45860846607517e-05
-1.21124958776541e-05
-5.75625499863003e-06
-6.77651949084687e-06
-2.09121342532008e-05
-1.21593697796448e-05
-9.0803744643156e-06
-6.14903862317503e-06
-1.90212718809476e-05
-2.10197492649612e-07
-1.91817741462085e-05
-7.92635518894777e-06
-1.29199944347833e-05
-3.04191026217058e-05
-3.27321945146106e-06
-2.23716432686703e-05
-3.80865419159039e-05
-3.37533972960715e-05
-2.83068057149544e-05
1.08082176572906e-06
-1.50668896481064e-05
-2.73840461897263e-05
-1.43642604305547e-05
-2.14877240887832e-06
-2.8014907059525e-05
-1.65027146846987e-05
-1.06268625984307e-05
-4.4860684764545e-06
-2.07613949176368e-05
-3.25253993104247e-05
-2.00557902848469e-05
-1.78743083413668e-05
-7.30201844931418e-06
-5.47078167618557e-06
-1.33852406577203e-05
-7.64458394750843e-06
-2.58055530178638e-06
-1.86270862052036e-05
-2.02200240472714e-05
-1.04152492295787e-05
-2.64333519100383e-05
-1.70825411279782e-05
-1.53654727002499e-05
-1.50508516585732e-05
-1.45945727263644e-05
-1.69613636434305e-05
-1.97286582843578e-05
1.46325634043516e-06
-2.82133919062946e-05
-1.53577019918634e-05
-1.04094486689224e-05
-1.6024391558133e-05
5.9108389807653e-07
-1.59516136454244e-05
-1.76741835148998e-05
-2.73288172291406e-05
-1.31148043815431e-05
-2.7524266328337e-05
-2.02431119334376e-05
-1.67160069738033e-05
-4.63099951293693e-05
-1.08312339665841e-05
-2.81874821796595e-05
-2.20425279087439e-05
-1.65162356262384e-05
-1.58492017442327e-05
-1.14898802505212e-05
-1.70453030494677e-05
-1.22396519905547e-05
-7.83426103058359e-06
-7.94605795668627e-06
-1.39810468719142e-05
-1.70153555038683e-05
-1.7779328903204e-05
-1.44938604332191e-05
-3.43587842285925e-06
-1.08005302993166e-05
-2.95307096654647e-05
-2.44679140202745e-05
-1.80963255319558e-05
-1.59548665809624e-05
-1.4127379077661e-05
-5.62684936177299e-06
-3.10437599772623e-05
2.535023799328e-06
-1.69656475877611e-05
-3.0781492274959e-06
-9.69664291215407e-06
-1.58206653618154e-05
-3.52158196730082e-05
-2.66902192430979e-05
4.34768934786044e-07
-1.33876357853875e-05
-2.96524949264805e-05
-1.47760463927407e-05
-1.18405345044007e-05
-2.4090721116424e-05
-1.90312168190151e-05
-5.80745308086381e-06
-8.24734485302459e-06
-2.58575006292075e-05
-2.59480089911478e-06
-1.56397504383316e-05
-4.11695846214785e-05
-1.59986071703091e-07
-5.06221320427148e-06
-1.29627538074148e-05
-3.08791967090324e-05
-1.68858276748927e-05
-2.79705864857773e-07
-1.42344599220585e-05
-3.1586654035303e-05
-2.73421281131699e-05
-1.38343626669076e-05
-6.94858660971915e-06
-1.45060457532727e-05
-1.1916938541251e-05
-1.48344939559557e-05
-2.00982743986591e-05
-1.55746827237368e-06
-4.78498466379073e-06
-1.83217186737472e-05
-2.66006992704741e-05
-4.51545800036838e-06
-1.77278448653171e-05
-1.98231486235471e-05
-1.76517129132523e-05
-1.22874481349174e-05
-1.35803535429504e-05
-1.05813095287052e-05
-9.39734716102636e-06
-1.5456470338368e-06
-1.99651337967996e-05
-2.11095089708736e-05
-1.25328365133669e-05
-1.67610167045334e-05
-9.86532544920283e-06
-1.63445519770058e-05
-1.74083075519433e-05
-2.85772324504339e-05
-2.11760543662257e-05
-3.12427574184322e-05
-7.85980543727398e-06
-1.13213759535957e-05
-3.17288046972479e-05
-7.14631700700831e-06
-1.1503049184988e-05
-1.38195104034024e-05
-1.62157939841025e-05
-2.45512838044683e-05
-1.34033877674714e-05
-3.20022935304511e-05
-1.29007989459641e-05
-4.3875110033642e-06
-1.11920553131497e-05
-1.26402195031221e-05
-1.30024089841228e-05
-9.15488494276059e-06
-1.58235837654875e-05
-8.77213969415288e-06
-1.82185830495456e-05
-3.54922005462854e-06
-1.37283243863663e-05
-1.30937322037706e-05
-2.6716726921225e-06
-1.57397458457294e-05
-1.13597140043077e-05
-6.84883849111946e-06
-1.26955377545089e-05
-4.68806404611465e-06
-2.36972969242037e-05
-2.41781811062746e-05
-1.97690103961099e-05
-3.91831320460525e-05
-2.62028470572489e-05
-7.14370649329398e-06
-1.53900583630172e-05
-1.19165200277549e-05
-2.09826405971268e-05
-3.10725107063231e-05
-3.38024673253488e-05
-3.32432920102144e-05
-1.07186889259816e-05
-6.72973368250303e-06
-2.61072787609016e-05
-9.34966153933636e-06
-1.63065924349144e-05
-1.10426590346876e-05
-2.01737468853807e-05
-1.88085959413848e-05
-2.2041808621497e-05
-9.31287073191978e-07
-1.84800534812287e-05
-2.03158547340582e-06
-9.35213539378057e-06
-3.68002887949321e-06
-1.71401035753643e-05
-2.21295148656071e-05
-1.17319501858558e-05
-1.5641611764377e-05
-1.88696571995782e-07
-3.52138864133279e-05
-3.49427521836385e-06
-3.97183006859113e-06
-1.04176355347057e-05
-4.40135970225301e-06
-2.29214267944606e-05
-1.03176848610368e-05
-7.10932374544571e-06
-3.06027755736547e-05
-2.52949874786351e-05
-1.80067697982868e-05
-2.17280053288282e-05
-2.64057866334646e-05
-1.17205231439327e-05
-2.73538250428379e-05
-9.31958458455365e-06
-1.01203155960217e-05
-2.94736282208344e-05
-1.86622646533526e-06
-1.63641439061037e-05
-1.7368813234913e-05
-1.83299234942435e-05
1.22330911270789e-06
-2.628912550567e-05
-4.5262094228148e-06
-1.18386434626262e-05
-2.74205233689783e-05
3.96390178203712e-06
-3.70073961167036e-05
-3.0106431789924e-05
-1.64965807537625e-05
-7.24022220695796e-06
-2.38404118142655e-05
-1.87573979560524e-06
4.39799029071261e-06
-1.10330793722194e-05
-1.7277420441685e-05
-1.69736862874058e-05
-2.1702661622496e-05
-5.62102018676046e-06
-8.65315980856207e-06
3.47363154631019e-07
-4.09842249097719e-05
-1.7545756274144e-05
-1.39711458538933e-05
-3.05481754530902e-05
-1.8774221050853e-05
-1.73191075841025e-05
-2.22194208808514e-05
-2.89988587153977e-05
-1.35920110105931e-05
-3.31960724651977e-05
-6.08522383263505e-06
1.43800919005799e-05
-1.00533495288639e-05
-9.37320942800332e-06
-1.7165299407829e-05
-6.61811911086732e-06
-1.70846575554759e-05
-1.53159851425123e-05
-1.09509603218553e-05
-2.87817140327745e-05
-4.28997594150692e-06
-1.04499160843941e-05
-6.09928048017063e-07
-1.62162154964104e-05
-6.78990319278983e-06
-2.1094796514942e-06
-2.56659762374169e-05
-1.29451198162399e-05
-5.82267241776419e-06
-2.56280260203814e-05
-2.36276968680505e-05
-2.25397131830753e-05
-1.01221598625264e-05
-1.0729278797822e-05
-2.86479248882381e-05
-1.81344752690013e-05
-2.00621162680559e-05
-1.86153869510421e-05
-5.63067368295238e-06
-1.69144638707486e-05
-2.80286026672563e-05
-2.69995909007468e-05
-2.36583801152279e-05
-1.33317114735888e-05
-7.0541362651955e-06
-1.89623133618171e-05
-1.99586481121699e-05
-1.99332011143565e-05
-1.6653916260596e-05
-1.72290383010296e-05
-3.82769218594448e-06
-1.66337862972553e-06
3.55866896506031e-06
-1.97743206894184e-05
-1.36233711819801e-05
1.55847866082414e-06
-1.55007170154589e-05
6.36253323336858e-06
2.40483035934353e-06
-2.08318002378511e-05
2.14438790674786e-06
-7.57862643729176e-06
-7.17731928116422e-06
-1.37754191564886e-05
-1.91488335626794e-05
-1.37436609759829e-05
-1.36630766171928e-05
-2.94469638448253e-05
-9.82554982709548e-06
-5.9311402465419e-06
-2.00719257774559e-05
-5.74760666964037e-06
-4.95250852375852e-06
-2.62541654437072e-05
-8.94115816369003e-06
-1.86780020426007e-05
-2.08319147770177e-05
2.85831592566004e-06
-4.02006151100597e-06
-4.78119881176419e-06
-1.94115617514059e-05
-9.00914202430303e-06
-9.18080584748913e-06
-2.76692546607659e-05
-2.13472963375976e-05
-1.40710724841592e-05
-3.30205982435618e-05
-2.29464955044557e-05
-1.85173763110713e-05
-8.45663411665842e-07
-6.99350668415161e-06
-1.10964711566956e-05
-1.35391109496976e-05
-2.47840148116273e-05
-2.26422827711838e-05
-2.58264762657399e-05
-2.61590408559047e-05
-2.16628168532625e-05
-5.81399102736697e-06
-1.43738335393953e-05
-2.47128039196511e-05
-1.86112070862551e-05
-1.18296302965564e-05
-2.43334518465602e-05
-1.38733654475832e-05
-2.56810666369781e-05
-2.7877713786791e-05
-2.81902305768736e-05
-1.14303980324889e-05
-1.76929179846886e-05
-9.02903687679646e-06
-1.65487701978156e-05
-1.13749871854796e-05
4.65963998336614e-07
-1.21681901868715e-05
-2.28197154815715e-05
-2.57424187109967e-05
-2.01885947364019e-05
-1.59339408700821e-05
1.99171042465784e-06
-2.23836614177523e-05
-1.66538150781655e-05
-4.5287109711241e-06
-1.42970675646752e-05
-1.68995311674919e-05
-1.42157032124322e-05
-2.87396194423913e-05
-1.08526114862833e-05
-8.62989966748933e-06
-2.16296269527801e-05
-2.83849453431465e-05
-4.5400260361325e-06
-6.23405703828105e-06
-5.87477241112719e-06
-8.60244730460762e-06
-2.1259793922729e-05
-3.85323404704343e-05
-1.08597115780886e-05
-5.86026351932783e-07
-2.77139188823037e-05
-5.592649832069e-06
-2.17454114180638e-05
-2.19162161958874e-05
-2.62252473378748e-05
-1.82410539964388e-05
-1.17702526036572e-05
-1.4744886628977e-05
-1.6869419585523e-05
-1.54097325470198e-05
-9.85645860303869e-06
-1.08144454555838e-05
-1.5513967628589e-05
-3.96856631902051e-05
-6.96986046295479e-06
-2.15982234780228e-05
-1.80657997256162e-05
-2.63825071945804e-05
-1.16560809431416e-05
-2.77973413117463e-05
-2.36039373408379e-05
-1.32541855395474e-05
-1.09459032124186e-05
8.6553746664977e-06
-1.25026980619092e-05
-1.67763355312228e-05
-7.91263583490952e-06
-8.99579571151075e-06
-1.43840916674761e-05
-1.33015884613183e-05
-8.06996390841294e-06
-1.99148604546985e-05
-1.61334443488571e-07
-1.22063676053362e-05
-3.34932913611299e-05
-1.36735093892534e-05
-2.50402394646622e-05
-1.96835898846518e-05
-1.35066205945395e-05
-1.73165738057487e-05
-1.73859760747633e-05
-1.48172405166256e-05
-1.97608484123289e-05
-1.83396670695614e-05
-9.07892924470815e-06
-2.22669424079683e-05
8.52343498323426e-06
-1.88745136345157e-05
-5.7381420036804e-06
-1.87830707560959e-06
-1.68879132081141e-05
-2.83319161571226e-05
-2.90171203832453e-05
-2.22245101242652e-05
-1.25925244466922e-05
-1.04846623806627e-05
-7.83808831080501e-06
-3.11166523426948e-05
-1.23174210879589e-05
-7.31981028193275e-06
-1.64181739679363e-05
-1.35023739389464e-05
-2.74355780828259e-05
-2.95800436581851e-05
-1.79462015993719e-05
-5.50714480456248e-06
-1.17707049741908e-05
-3.08330010336765e-05
-1.55387012540795e-05
-3.04734675195341e-05
-2.55933846840546e-05
-1.69500495947483e-05
-2.53542329927199e-05
-5.41945497922391e-06
-1.35567799296492e-05
-4.32651917980711e-06
-1.68256198272467e-05
-3.06811533346221e-05
-4.51856440077408e-06
-1.20414371843878e-05
-1.3712024134205e-05
-1.27325503935562e-05
-7.01392065982933e-06
-2.24658174771997e-05
-1.63336569684796e-05
-8.83458707706156e-07
-4.60940532465462e-06
-2.19841557338247e-05
-1.20209358337966e-05
-1.57784396584334e-05
-1.74729404366618e-05
-2.32206994446861e-05
-2.72377727743429e-05
-1.80163139802304e-05
-2.7671606508609e-05
-1.45676628722394e-05
-1.97887926684841e-05
-7.41434828888904e-06
-2.21282461315089e-05
-1.14777306418507e-05
-9.93208398306484e-06
-1.00412221437782e-05
-8.89177303607755e-06
-5.0413091057579e-06
-1.56557841147691e-05
-5.57882715865595e-06
-1.77148775981044e-05
-3.00983987843407e-05
-6.7542499612854e-06
-9.15511078896929e-06
-2.28703277618581e-05
-2.95035442243639e-05
-1.13766015731828e-05
-1.51648253768961e-05
-1.81489751821221e-05
-7.31063646034411e-06
-7.22087903690957e-06
-1.78875514028816e-05
-2.81979392542654e-05
-2.43799659928275e-05
-8.44230929500202e-06
-9.12388391285844e-06
-1.09229685594243e-05
-2.470994737336e-05
-1.22200199169829e-05
5.66276780868468e-06
-2.47614384496045e-05
-1.04842098262186e-05
-6.49927929539833e-06
-4.75873184022357e-06
-2.77575783955476e-05
-1.64843663762226e-05
-9.88318609874554e-06
-2.5662472791066e-05
-2.20440457121934e-05
-2.1433695264829e-05
-2.04243215705929e-05
-3.09434092388532e-05
-2.30932462760131e-05
-1.14606839053047e-05
-1.63010166343041e-05
-1.74773133186928e-05
-1.31246965771637e-05
-4.1972235497012e-06
-1.3353512813594e-05
-8.55723592570361e-06
-1.80544272389299e-05
-6.84655945707767e-06
-2.78688184935797e-05
-5.17055998201473e-06
-1.18025426394642e-05
-2.36101866624888e-05
-3.36138822979869e-05
4.63912679947656e-06
-1.78624636576775e-05
-2.18780491440571e-05
-2.49905889026195e-05
-3.13129672496805e-05
-1.42293176832209e-05
-2.19446950707627e-05
-2.42937301478307e-05
-1.81854193860917e-05
-7.15074246227985e-06
-2.80689584402837e-05
-1.15710054832819e-05
-1.73312676658146e-05
-2.40220136345947e-05
-1.88225714426755e-05
-2.04366240839202e-05
-2.2723368195543e-05
-1.62899834511468e-05
-2.04850749558648e-05
-2.54350646901296e-05
-1.06628915883882e-05
2.99897041929771e-07
-1.81303600442938e-05
9.7865018017972e-07
3.54272484137008e-06
-1.18993676795647e-05
-1.67848833675471e-05
-1.85323343603966e-05
-2.38139276910514e-05
-3.60712765203825e-05
-4.56706855980951e-06
-1.9981150720751e-05
-2.83984493812857e-05
-7.40167926181748e-06
-1.79579439783561e-05
-9.60841731218993e-06
-2.86729755237986e-06
-1.40098101122778e-05
3.68234584820137e-06
-2.2686837731505e-05
-1.92748012020522e-05
-2.04821496566176e-05
-1.14188001911892e-05
-1.95505455646887e-05
-2.32466020237268e-05
-8.45109908148478e-06
3.78789582363431e-06
-1.170414419005e-05
-1.41822654764118e-05
-1.71142238139714e-05
-1.49303359175427e-05
-5.52224672607544e-07
-2.10563640832698e-05
-1.07303240178973e-05
-1.84631012908056e-05
-2.03528986752635e-05
-3.72682489297556e-06
-1.57127126752269e-06
-1.14374580900381e-05
-1.42176146222165e-05
-1.8938931016205e-05
-9.79347172974798e-07
-6.37890355890624e-06
-1.2014604948188e-05
-1.10258714907147e-05
-1.32865045818194e-05
-9.86437579081278e-06
-1.43058281267983e-05
-7.98452414402141e-06
-2.24866822508926e-05
-7.25523592251674e-06
-1.5115428084339e-05
-1.67009375929658e-05
-1.42804520758901e-05
-2.09841484700326e-05
-1.20727312609345e-05
-1.8726804545498e-05
-4.46915785999157e-06
-6.07123074827782e-06
-1.3443424742243e-05
-3.14556665454848e-05
-1.24864706857296e-05
-1.49270654160762e-05
-1.91625885991751e-05
-1.11766901227699e-05
-1.25794848477504e-05
-1.65594643351899e-05
-9.61554619756403e-06
-1.06221219391058e-05
-1.1337544622506e-05
-3.03349355960738e-05
-2.57036768220846e-05
-1.52180952595664e-05
-1.30633708333107e-05
-1.77981264752887e-06
-2.37942487616167e-05
-1.76562256568445e-05
-1.88070700150546e-05
-1.51148858923045e-05
-1.18665702037811e-05
-9.06674661713655e-06
-2.87903819652472e-05
-1.66893919673836e-05
-2.74979653444948e-05
-3.37836365362966e-05
-3.49144186560405e-05
-1.57677911356279e-05
-3.17574784925057e-05
-2.36769284040569e-05
-1.31258285855455e-05
-2.15929192686006e-05
-2.84285375176416e-05
-2.10829989371239e-05
-9.61109546268116e-06
-1.40156922488817e-05
-6.54533512001578e-06
-9.975695293085e-06
-1.94798709289966e-05
-1.78062584501135e-05
-1.74314631270564e-05
1.49377544970119e-06
-8.12064077769911e-06
-1.65419330782103e-05
-1.24465425523142e-05
-2.69293125903928e-05
-2.76830591605201e-05
-3.02568206399068e-05
-2.27296689597843e-05
-4.68878448237616e-06
-1.30717238948534e-05
-9.25385205246774e-06
-2.22186773380152e-05
-2.10911704821458e-05
-2.44953337630853e-05
-2.29566113310119e-05
-1.91773367369852e-05
-1.75041136171658e-05
-2.51866927140326e-05
-1.2329794746435e-05
-1.35790890601059e-05
-1.3856533129173e-05
-5.66452419221945e-06
-2.11150361814236e-05
-1.94781095257364e-05
-2.12650903960438e-05
-1.05396428402228e-05
-1.03635685281137e-05
-1.36430685021112e-05
-1.17840097076224e-05
-1.94105291427659e-05
-2.59562488288185e-05
-9.21644680025123e-06
-1.19092986108389e-05
-2.18507098383779e-05
-2.18580727154273e-05
6.13760523163496e-07
-1.05038968558882e-05
-1.53232152009317e-05
-9.07824534652466e-06
-7.73683706379e-06
-1.54926193739656e-05
-3.04960456016492e-05
-4.9167293928867e-06
-1.31569382151416e-05
-1.27017177242385e-05
-3.50365734199232e-05
-6.58590161483874e-06
-2.65485702979602e-05
-1.12323622942894e-05
-1.67791125762706e-05
-2.42692451874926e-05
-2.39870193017895e-05
-1.34539560743497e-05
-2.59105953191607e-05
-2.48918510984197e-05
-1.65875932877974e-05
-1.90875733069664e-05
-1.45952462980145e-05
-1.7539204585101e-05
-2.10945372400042e-05
-1.98172514815128e-05
-2.35402977719939e-05
-8.58196214994666e-06
4.82177041783512e-06
-4.02182173003287e-06
-1.99241915298695e-05
-2.73682853985566e-05
-1.64886691094291e-05
-4.1735272001733e-08
-3.01731891028973e-05
3.81754926477502e-06
-8.05694674260459e-06
-5.91370312579573e-06
-1.29929893206996e-05
-2.78755966948486e-05
-2.17480464358871e-05
-2.30123176490161e-05
-2.94385461770155e-05
-2.12125742397893e-05
-1.96892815739622e-06
-1.62255979304288e-05
-1.78918218330033e-05
-4.19983955474473e-06
-4.82321381322022e-06
-9.20033008111196e-06
-1.70215010155141e-05
-7.45326890639066e-07
-2.82848695031587e-05
-1.76562401641513e-05
-2.32295540738044e-05
-2.07076156047042e-05
-1.97286983337599e-05
-2.61079600919078e-05
-1.73279162059915e-05
-1.8259265920046e-05
-2.27240291268503e-05
-1.43665706492856e-05
-9.55434543603729e-06
-2.74648361648437e-05
-1.83981213198133e-05
-2.28479979439032e-05
-1.59775848332979e-05
-1.54324853481517e-05
-3.40004512477255e-06
-2.79387459436341e-05
-3.63725425022938e-05
-2.09415126213747e-05
-3.58272264840213e-06
-1.60908648999839e-05
-1.3626649643233e-05
-4.44981110813995e-06
2.85697214346151e-06
-1.04866699670673e-05
-2.95602324602978e-05
-8.50099835484318e-06
-1.04343207898879e-05
3.36028493806859e-06
-2.23241636262114e-05
-2.36931523583176e-05
-4.63984609261381e-06
-1.11057270605968e-05
-2.9313049513455e-05
-2.0106654007146e-05
-2.6941015011198e-05
-9.14935479293547e-06
-6.56288345796267e-07
-3.24970884486152e-05
-1.79415929276184e-05
-1.50048478757025e-05
-3.36799679471916e-05
-1.81553839838375e-05
-2.03277652102202e-05
-1.52977728169577e-05
-1.48917997098147e-05
-1.13737448094375e-05
-1.8461379767937e-05
-1.44343714053446e-05
-1.57212252547242e-05
-1.77033558077373e-05
-2.92129251605078e-05
-2.40885675531032e-05
-2.65113663725382e-05
-1.08201437470611e-05
-2.23391124712415e-05
-2.91371106651908e-05
-2.48326208281379e-05
-1.21282903687779e-05
-1.44340855190012e-05
-1.37751363916935e-05
-4.06027022906962e-06
-2.15383767456881e-05
-1.90986696134734e-05
-1.57400410825302e-06
-1.37761906765348e-05
-9.58113031505441e-06
-6.37956942116572e-06
-1.70637216178359e-05
-1.26528567234421e-05
-2.38757900764104e-05
-3.17376829814421e-06
-1.96317461623421e-05
-1.28752279801298e-05
-5.22969349816554e-06
-1.61224297036066e-05
-1.69687406643253e-05
-1.16440740487987e-05
-3.56890983365048e-05
-3.17522037425057e-07
-8.70311237161091e-06
-1.74558223189458e-05
-1.04043848630436e-05
-4.90033637510871e-06
-4.64826672062185e-07
1.87405787050844e-06
-3.25346168985815e-06
-4.7894051761459e-06
-1.81083683467115e-05
-1.49607312256529e-05
-1.2027193652958e-05
-3.18081735205398e-05
-2.19563813434006e-07
-4.77353417830264e-06
-7.29323914722446e-06
-2.61513607822115e-05
-2.17391813308154e-05
-2.12176662765888e-05
-1.89287031327543e-05
-3.41593246247453e-05
-1.65649814257363e-05
-6.05832849595579e-06
4.66330744879779e-06
-2.11467825346971e-05
-2.22130708667197e-05
-2.4004847643196e-05
-8.38184151994321e-06
-1.55429991830235e-05
-1.10286051519271e-05
-2.95342170255572e-05
1.0766394579247e-05
-1.28145774299254e-05
-1.69195154693879e-05
-2.65796533683142e-05
-2.51085426248399e-05
-1.55840130709552e-05
-8.0741541628141e-06
-7.67477641937078e-07
-7.97138187123917e-06
-3.33324688418612e-05
-8.98433315639574e-06
-2.26782627159144e-05
-1.80706793638339e-05
-3.94833033548085e-05
-1.72966747082215e-05
-6.90425581485504e-06
-1.93284573397965e-05
2.96739114604208e-06
-2.09294820367025e-05
-1.36661790293359e-05
-1.90078660521299e-05
-1.65293424860136e-05
-1.78255269043118e-05
-9.1273656867617e-06
-3.27173835866254e-05
-9.69028222814129e-06
-2.19773406202541e-05
-6.32182484275933e-06
-2.05808642255438e-05
-1.20133552570502e-05
-1.88436968248208e-05
-2.96391935119118e-05
-2.94678141982465e-05
-2.03373758179739e-05
-1.35645265403652e-05
-7.92299006055654e-06
-6.28431964522289e-06
-1.20366930238051e-05
-1.515435427877e-05
-2.75242059367444e-05
-1.07160429350094e-05
-2.01731692104566e-05
-1.82312905372695e-05
-1.07926960500538e-05
-6.95735149479986e-06
1.20475093998189e-05
-1.82747577206346e-05
-2.91651795504632e-05
-2.24355473411498e-05
-2.17608601244808e-05
-1.76353672204603e-05
-2.76586871218782e-05
-1.40254591451612e-06
-1.43172079506349e-05
-1.70140468573489e-05
-1.89563148787986e-05
-2.26346159155286e-05
-1.17204427479147e-05
-1.13447212233948e-05
-2.35381613448053e-05
-1.95408687413946e-05
-1.34372046141914e-05
-4.80186667388127e-06
-7.9814914055309e-06
-2.48154182098997e-05
-2.6217703583546e-05
-8.1581295671115e-06
-1.41016123276063e-05
-1.6343453672815e-05
-3.3969529326621e-05
3.39420004594456e-07
-3.43035313839001e-05
-2.46614155656548e-05
-1.4261929553016e-05
-1.77362568663643e-06
-1.07647839744067e-05
-2.33551673401453e-05
-2.14858685731129e-05
-1.46698570750442e-05
-3.12302012390587e-06
-4.61583714038823e-06
-1.90236396280196e-05
-2.24917718406059e-05
-5.82756306323846e-06
-2.3399139595933e-05
-3.12279739497091e-05
1.57544885931964e-06
-2.67339248522353e-05
-7.80726691300932e-06
-1.40247601871809e-05
-1.81853874684797e-05
-2.3975351393588e-05
-3.03624051528668e-05
-1.12154322440027e-05
1.12579216966467e-05
-7.8691642364576e-06
-3.16445432518662e-06
-2.70503267116426e-05
-8.61816719631489e-06
-1.58051012620881e-05
-5.0903291345872e-07
-1.2997542008765e-05
-1.46395489388067e-05
-8.22153406327096e-06
-1.499556027284e-05
-1.89386759766448e-05
-2.07522059219707e-05
-2.23759774280943e-05
-1.68405945756719e-05
-1.82469837125058e-05
1.10887528708271e-05
-1.43163295502713e-05
-1.34791734506259e-05
-2.47695609985757e-05
-2.80309459154895e-05
-3.07710420233894e-05
-2.60052430548922e-05
-1.45226944070697e-05
-1.9325371241436e-05
-2.24194594495755e-05
-7.52243714045098e-06
2.06752801678802e-06
-8.60134811463618e-06
-2.70234216290917e-05
-1.00392649720167e-05
-1.00011160179723e-05
-1.1830548985042e-05
5.20583020032465e-07
-8.57419018770471e-06
-2.37471466238563e-05
-1.60650850855975e-05
-2.10716189422503e-05
-5.19796541272245e-06
-1.39799048731938e-05
-7.15329572378482e-06
-2.32661749101305e-05
2.92391777505089e-06
-1.00522898555002e-05
-2.76454247749427e-05
-1.36440506548518e-05
-1.08831339769361e-05
-2.83421768603707e-05
-1.64399285133996e-05
-2.11543786847315e-05
-1.40063337119035e-05
-8.40636551149962e-06
-3.86319697809834e-05
-3.38757998087248e-05
-2.06809150548241e-05
-2.25165090950516e-05
-2.07184163103503e-05
-1.16782064245534e-05
-9.7692285824468e-06
-8.10356893854631e-06
-1.64947551431011e-05
-4.88957715915544e-06
-7.98073715697897e-06
2.30482442722275e-07
-1.61116492926425e-05
-1.71627518755328e-05
1.77516783076625e-06
-1.96459801785081e-05
-2.10374549620609e-05
-2.83611251822334e-06
-2.46069904452227e-05
-4.05955893919361e-05
-6.79081501071531e-06
-2.3108445493048e-05
-1.78806806384007e-05
-1.2579757300359e-05
-1.45159777148675e-05
-2.01637604268671e-05
-1.2256990899561e-05
-1.69626500042894e-05
-2.86730980704485e-05
-8.5986343402491e-06
-1.73571205671637e-05
-8.06341803200637e-06
-4.32997944121353e-06
-1.74248105140824e-05
-1.59854353921461e-05
-1.75005229456151e-05
-6.5527923861719e-06
-2.12771763503861e-05
-1.76290561594965e-05
-2.18358222956156e-05
-6.43933734425113e-06
-6.9562579639526e-07
-1.63231940192698e-05
-2.98507841241604e-05
-7.17355515849375e-06
-6.15882115532273e-07
-2.43613521173308e-05
-1.70925283281314e-05
-1.83095883004041e-05
-1.25441009133668e-05
-1.8724084232711e-05
-1.98171153272528e-05
-1.70664699654287e-05
-9.3426235680153e-06
-8.61982002894867e-06
-1.55511089110334e-05
-2.17208407334238e-05
-1.09242216602804e-05
-3.28688141648883e-05
-5.5400874303853e-06
-1.7474751624892e-05
-2.88396932858401e-05
-1.9588580528639e-05
-1.53503435182758e-05
-1.301444920705e-05
-1.59241822691645e-05
-5.13147123133924e-06
-2.80221027434598e-05
-1.74043490299669e-05
-1.24373505596601e-05
-2.51760213732193e-06
-8.6176501671061e-06
-3.1110618990606e-05
-1.69709764899154e-05
-1.85128826084562e-05
-1.53318068591167e-05
-2.98617559730285e-05
-1.50416864384327e-05
-9.79375204335127e-06
-1.35500109536147e-05
-1.2854062243422e-05
-1.26889659544754e-05
-1.50089153096195e-05
-1.53760512430388e-05
-1.72747135083426e-05
-1.03129922066846e-05
-1.4518898463986e-05
-1.83877594919692e-05
-8.81667511749672e-06
-1.42147338438123e-05
2.49541912016446e-07
-1.11132009429616e-05
-2.28095978841706e-05
-3.04075081779995e-06
-8.76710151000001e-06
-1.62818817289694e-05
-3.84666344889937e-05
-2.56460438891495e-05
-1.13389680225077e-05
-8.86599957394432e-06
-1.07038143316591e-05
-2.41452652035577e-05
-2.50756627940425e-05
-3.83471713074354e-05
-1.90145084024153e-05
-1.98590508291647e-05
-1.91359196674561e-05
-1.29656967637662e-05
3.76277340199361e-09
-1.11408051863779e-05
-1.56043251654293e-05
-9.7131870579962e-06
-1.68657348803714e-05
-2.879797839212e-05
-1.93643968098379e-05
-1.75112634728259e-05
-1.43006770999377e-05
-1.70106722186506e-05
-1.71997514566579e-05
-6.97440714074236e-06
-1.85561201568848e-05
-1.32768582165465e-05
-1.93073481167627e-05
-1.96131946261942e-05
-2.62117582941599e-05
-1.17551045657412e-05
1.01766888366653e-06
-1.3540720368964e-05
-1.70461104551964e-05
2.9569889786461e-07
-2.83174763970748e-05
-3.09345358611023e-05
-4.30483529909602e-06
-1.41764087533133e-05
-7.14109062106117e-06
-2.40331883882246e-05
7.59910189535809e-07
-1.94976688146274e-05
-2.97932341346178e-05
-9.00857371111744e-07
-1.01886540148269e-05
-1.15987801006796e-06
-1.9383683470294e-05
1.18037866981639e-05
-1.04178395970732e-05
-2.25420323024343e-07
-1.20408992134936e-05
-1.8113101552893e-05
-9.98394190344478e-06
-9.79136348163035e-06
-2.57519775970808e-05
-1.91251100207111e-05
-3.30547503157864e-05
-1.3018026967478e-05
-8.89873295103589e-06
-1.6430420298522e-05
-2.23153463969349e-05
-1.84396453917279e-06
-2.36883636466998e-05
-8.34134403854589e-06
-1.52359052545575e-05
-6.3026074121848e-06
-9.0902695880231e-06
-1.29147985510553e-05
-1.87106003430239e-05
-1.46886836358262e-05
-1.91977668074014e-05
-1.19215776837552e-05
-1.83036491086256e-05
-6.8506715871547e-06
-3.6322815938719e-05
-2.09566519928095e-05
-1.94015332300516e-05
-2.67812094946937e-05
-7.70385435262061e-06
-2.97710517069203e-05
2.94808879258549e-06
8.15131398792176e-07
-2.22474758464484e-06
-5.15632669706573e-06
-7.09248626601154e-06
6.38668725483574e-07
-2.70313264829743e-05
-2.07758477073213e-05
-3.33525806007114e-05
-1.86209967960461e-05
-3.63830755831858e-05
-1.43182786893522e-05
-1.2914074850968e-05
-2.59477951489481e-05
-7.35333109033693e-06
-4.51826370718836e-06
-1.82357550581954e-05
-7.39594737731428e-06
-3.67275641954922e-05
6.08531095047335e-06
-1.16243798821029e-05
-2.43771965967759e-05
-1.64772399246578e-05
-1.41662255803498e-05
-4.91410469977873e-06
-1.86910524619552e-05
-7.9131202863352e-06
-3.52513440256465e-05
-1.70103090024715e-05
-6.48269374115502e-06
-3.56656709535811e-07
-3.20234417102541e-05
-1.47165671874312e-05
-2.52558953107059e-05
-3.32936284154941e-06
-2.07409842125607e-05
-2.04442055667721e-05
-8.07151159938277e-06
4.66161135377062e-06
-2.08615243583117e-05
-1.43073695039389e-05
-4.90469438952972e-06
-2.26821662407903e-05
-2.40884650184123e-05
-8.54835824316237e-06
-2.003253138024e-05
-1.46585041752408e-05
-2.09871930317626e-05
-2.67809042668478e-05
-2.26623113927625e-05
2.53804651235893e-09
-1.51772706600537e-05
5.00440523000036e-06
-1.9737467987558e-05
-1.11807568025733e-05
-5.21005883159612e-06
-1.53739345671383e-05
-1.34431511790804e-05
-2.43501240122953e-05
2.44412088466693e-06
6.46367054898202e-06
-2.28705278635709e-05
-8.46595716608976e-06
-7.03046577838099e-06
-1.32140772847245e-05
-7.27252666806733e-07
-1.89429410847037e-05
-2.11162508121868e-05
-1.82059836575276e-05
-1.08891579203307e-05
-6.28762121015908e-06
-1.64125652906966e-05
-1.61978459098727e-05
-9.95255862954094e-06
-2.7670649160831e-05
-1.87798952612051e-05
-2.16883325281956e-05
-1.32274880064153e-05
-1.55175810639557e-05
-8.67154179376152e-06
-2.97876047274613e-05
-2.48182746430776e-05
-1.61648926300621e-05
-1.04556608853786e-05
-1.25366940339896e-05
-1.63675321674655e-05
-4.9250540963654e-06
-1.87197201715315e-05
-2.60294411732905e-05
-2.62783315144615e-05
-1.23184199845228e-05
-2.00524958717214e-05
-2.47067880555199e-05
-1.90553064315736e-05
-4.38318829924252e-06
-8.58399730701449e-06
-2.0067338913542e-05
-3.66076991955185e-05
-1.13944225993219e-05
-7.94108476942347e-06
-2.36182272563842e-05
1.59502316181139e-06
-8.34545476589314e-06
-1.16056331019647e-05
-2.16387182757839e-05
-1.55754742797345e-06
-5.84239588032499e-06
-1.79570581686721e-05
-5.77154939259852e-06
-2.33356892690342e-05
-3.2384441608282e-05
-2.47026235468888e-06
-7.19944593452074e-06
-1.43748917860022e-05
-1.57518533857923e-05
-2.80343502542505e-05
-1.28651339413861e-05
-2.39059746852361e-05
-7.61708510785515e-06
-1.32510727548978e-05
-2.33508394115413e-05
2.54613995255558e-06
-3.14383320155689e-05
-1.64486153298252e-06
-6.22975839195367e-07
-2.00385590558379e-05
-2.40068899494714e-05
-4.82721618074829e-06
-1.91696497281097e-05
-1.30063857078996e-05
-1.58423844812627e-05
-2.36264199762503e-05
-1.06728495158893e-05
-1.26815069722198e-05
-9.93122784771579e-06
6.28091670563887e-06
-1.61995845909384e-05
-9.28809649375001e-06
-1.37019345685822e-05
-2.43691404625816e-05
-1.52595040715758e-05
1.11195665150491e-06
-2.12861922410206e-05
-2.05583063468146e-05
-1.07146317813067e-05
-1.05316635459401e-05
-1.9677919764399e-05
-1.50121707558267e-05
-2.31160014268335e-05
-1.73192505644806e-06
-1.28757431796685e-05
-1.78609656541538e-05
-3.53605135245521e-06
-5.23758962889183e-06
-2.10191716548331e-05
-1.16015168429244e-05
-5.27672874589454e-06
-2.58174821844497e-05
-2.2613932019034e-06
-1.61632225104797e-05
-1.4024785456729e-05
-3.38547920617435e-05
-1.66254735697359e-05
-2.1121469905167e-05
-1.04168961162429e-05
-1.95913126272724e-05
-1.96082465499159e-05
-4.5386111399002e-06
-3.52955667375939e-06
-1.15589120230664e-05
-1.29332488870484e-05
-1.02076073206968e-05
-1.86058152143789e-05
-1.79079208447847e-05
-2.26341887104907e-05
-1.55648978989894e-05
-1.8887364576166e-05
-1.82913185503313e-05
-9.54962174946483e-06
-9.82039815621656e-06
-1.64627585712029e-05
-2.36420582016114e-05
-1.83715015486136e-05
-3.05417109504415e-05
-1.05246180708395e-05
-7.16669170290615e-06
-4.29695803687347e-06
-1.51252622984711e-05
-1.78601852313072e-05
-9.11692091556461e-06
-6.99269411208753e-06
-2.21661645488064e-05
-3.17200490246913e-05
-8.98296030590317e-07
-2.92218656504189e-05
-2.33493833937581e-06
-9.20182587781617e-06
-1.68444439718274e-05
-1.8124330173838e-05
-1.5703043319637e-05
-1.03034422339926e-05
-7.18563079747248e-06
-3.66607069704928e-06
-5.32913412179121e-06
-2.00854019578601e-05
-1.99548495895005e-05
-1.95639377897862e-05
-2.38208669501478e-05
-3.4352211097989e-05
-3.40786656498417e-05
-2.42058528246651e-05
-2.5912922747415e-05
-1.96090723502583e-05
-1.38918449554247e-05
-1.4636880022787e-05
-3.71042575732375e-05
-3.63035839996022e-05
-1.57476919279925e-05
-2.77535180582306e-05
-6.19867989063139e-06
-4.85506387933405e-06
-2.25950616822008e-05
-8.73249009465962e-06
-1.26801298073798e-05
-1.20699135123381e-05
-4.13285412173249e-05
-1.42558001884044e-06
-1.69708899864853e-05
-2.68674462987861e-05
-1.20828344048099e-05
-8.6655942621188e-06
-3.33602330626897e-06
-1.67510144290017e-05
-2.94506015080053e-05
-1.61071263973917e-05
-2.013548315468e-05
-1.47329579999464e-05
-2.75842747190163e-05
-2.54345969007738e-05
-1.7200548893316e-05
-2.35218817544822e-05
-4.50988348680109e-06
-1.11446752025793e-05
5.28769018309431e-06
-3.35095566253298e-05
-2.23070746766938e-05
-2.37028798431412e-05
-1.88901516436056e-05
-1.56184038014813e-05
-3.87972385292046e-05
-2.92893037732573e-05
-2.40767129670136e-05
-1.24201780999912e-05
-1.7743722426534e-05
-2.51808949481282e-05
-1.33117598484032e-05
-2.3312563783989e-05
-1.42234616356422e-05
-2.00516476677748e-05
-1.55191041053069e-05
-1.24972618048886e-05
-1.0049031088812e-05
-1.61976516919188e-05
-2.56803678126326e-05
-1.44319191716435e-05
-3.21454479562209e-05
-4.53122273283544e-06
-1.68507180593523e-05
-2.60735399038386e-05
2.09194071371393e-06
-4.43379430748596e-06
-1.90611836751932e-05
-2.8335223168639e-05
-6.73419064715738e-06
-1.95319421566128e-05
-1.75892953216799e-05
-2.44644669620795e-05
-2.59646094470609e-05
1.01358336376159e-06
-2.98227288322892e-05
-1.64312116862162e-05
-1.74930516742379e-05
-2.73472847572629e-05
-6.80275217833352e-06
-1.12975170116781e-05
-1.23320099161536e-05
-1.82409490628315e-06
-1.97699258763747e-05
-6.66808372287229e-06
1.131677408691e-06
-4.7626697653295e-06
-1.61565005047131e-05
-4.96747531620331e-06
-2.12190105227723e-05
-1.15176496207772e-05
-1.33005358746661e-05
-3.41115486565066e-05
-1.75464909383145e-05
1.00956959398611e-06
-1.27243284557981e-05
-6.85029195643195e-06
-1.70119988474006e-05
-1.67555624222343e-05
-2.50109598483123e-05
-2.1775129158586e-05
-2.76910429355947e-05
-1.9707651773206e-05
-3.90728034291097e-06
-2.33085020240358e-05
-2.99477648584414e-05
-1.92977334592486e-05
-2.71197824609893e-05
-2.44411773272819e-05
-2.75386127455673e-07
-2.10662283345671e-05
-1.88614832427587e-05
-2.58184790093073e-05
-2.03740295271764e-05
-2.2379451183697e-05
-1.80733761532976e-05
-2.3854598164757e-05
-2.86900891486014e-05
-2.14954800957269e-05
-1.6869432858446e-05
-2.84967946790018e-05
-5.43734590715527e-06
-1.46914015873749e-05
-1.09091578873163e-05
-8.63692645715373e-06
-3.33648288523078e-05
-2.19888535261173e-05
-2.43419713016674e-05
-2.379492292525e-05
-1.08981083114843e-05
-1.90837997135709e-05
-2.09168971319132e-05
-2.8954140821663e-05
-4.81852006598632e-06
-1.76650514086858e-05
-1.98141160342045e-05
-1.25862197476322e-05
-2.42507579577273e-05
-1.63066876012534e-05
-3.94310098612094e-06
-1.24991442770958e-05
-1.71053330628796e-05
-8.95279070822968e-06
-9.51804440919044e-06
-1.16312905962501e-05
-2.74566915713792e-05
-2.34839327179224e-05
-3.26954630023244e-05
-2.30510335137884e-05
-6.43442282277157e-06
-2.17776675332859e-05
-2.16167319650979e-05
-6.88319276576427e-08
-2.07051235528513e-05
-1.06410873083393e-05
-1.03573847383977e-05
-9.7492843003651e-06
-6.98797506414109e-06
-3.87679475416692e-06
-2.3528509787389e-05
6.15438934702787e-06
-8.5175221938889e-06
-1.3839368360611e-05
6.98284452235616e-06
-9.20999440432938e-06
-9.13741988859928e-06
-2.23023372528024e-05
-1.63284463342245e-05
-3.83979943889167e-05
-1.96439852582308e-05
-2.6313492409136e-05
-1.61953828148357e-05
-3.2964538345901e-05
-9.47974022813988e-06
-6.38378771128651e-06
-8.70719282310126e-06
-1.97409435529113e-05
-3.51811740236985e-05
-2.33968490884203e-05
-1.30530206004123e-05
-1.63415510206796e-05
-1.26999485691934e-05
-2.07210102024311e-05
-7.51429540710082e-07
-2.00846023134698e-05
-1.84048007374331e-05
-2.54007386349555e-05
-2.19960669183583e-05
-2.60730519791158e-05
3.4041302951991e-06
-1.0127575256616e-05
-1.70878674493289e-05
-1.9007506793254e-05
-3.09916815879579e-05
-1.93498858683047e-05
-1.1478213588142e-05
-3.00012846161452e-05
-2.46199145160666e-05
-1.20559346695192e-05
-2.17269426551447e-05
1.23651216423178e-06
-1.22516648540675e-05
-6.80869544405396e-06
-1.40541730426817e-05
-8.7906931256298e-06
-1.15271563475126e-05
-1.30969925612769e-05
-2.23624157093702e-06
-5.53090369758821e-06
-8.15904165755413e-06
-1.18701875918328e-05
-1.29678291492119e-05
-1.88416174796344e-05
-1.38464406982526e-05
-3.02597937458455e-05
-3.07610204268808e-05
-2.54565687365325e-05
-2.274448948774e-05
-2.58296359623607e-05
-2.05119729131045e-05
-1.00031285492133e-05
-2.36975105413166e-06
-6.53865705819494e-06
-1.01462004684281e-05
-1.56004606476772e-05
5.99448533636759e-06
-2.74148633978954e-05
-2.66753658965485e-05
-1.41737777684902e-05
-1.47812550952297e-05
-2.80450864730946e-05
-3.46891714923911e-05
-2.78191457869512e-05
-1.06827609076873e-05
-2.09503817342869e-05
-2.27851259403402e-05
-3.41789826611104e-05
-2.51618485900219e-05
-3.75932473903425e-05
-3.14118372082476e-05
-1.97736308514413e-05
-2.8154862160352e-06
-1.03694308933573e-05
-9.98288958098837e-06
-1.76561113488252e-05
-1.66247618113758e-05
-1.1879207039953e-05
-2.73688941821921e-05
-1.74453040706081e-05
-1.25515411631508e-05
-8.19635727961689e-06
-1.01748900678341e-05
-2.04959593313509e-05
-1.71523363571945e-05
-2.48780139398307e-05
-2.3967992993591e-05
-2.80792383787757e-05
-2.51682499401901e-05
-2.07265647591764e-05
-2.5805096212091e-05
7.56674856216833e-06
-1.13770224124959e-05
-7.88018876024426e-06
-1.40082795780586e-05
-2.56445777579974e-05
-1.02670137333984e-05
-2.47444192772778e-05
-1.68049537587558e-05
-1.24573834982908e-05
-4.95678991770363e-06
-1.64641444732566e-05
-1.1166952536308e-05
-1.05491663822573e-05
-1.51992089195056e-05
-2.08180512404455e-05
-8.89424970833513e-06
-1.55383633846704e-05
-2.60558150944974e-05
-2.60273685702694e-05
-1.49295337013578e-05
-1.03029579661794e-05
-1.66633363007541e-05
-8.11095227362216e-06
-1.18966094629618e-05
-3.17074968337749e-05
-2.50639444909078e-05
-3.86131954466732e-05
-1.2214494306222e-05
-1.11206761609659e-05
-9.84774586046826e-06
-1.25962542405174e-05
-1.75348893084838e-05
-6.95092140826523e-08
-1.14774124920299e-05
-3.48946233306694e-05
-1.68272451891704e-05
-2.37573875290388e-05
-2.17497200813526e-05
-1.33697246797315e-05
-1.03954164914937e-05
-1.3967506211523e-05
-9.45211733881494e-06
-2.48479003433665e-05
-1.67648592544423e-05
7.19476073237821e-07
-2.1776403972938e-05
-3.04278560365e-05
-2.98947629344878e-05
-1.23344228692576e-05
-1.06251430240529e-05
1.80409314820124e-06
-2.21201197917463e-05
-9.74086595928141e-06
-1.32808480778751e-06
-2.21148938284694e-05
-2.04263381273959e-05
-2.98432022145705e-05
-3.87619824398877e-05
3.96382868420295e-07
-1.71986791745813e-05
-1.8084903404763e-05
4.32661929842782e-06
-3.22143360692418e-05
-6.41707028195509e-06
-1.57446425195658e-05
7.99604245088223e-06
-4.62931629767709e-06
-5.81620793048355e-06
4.25703637095938e-06
1.21521814982302e-06
-2.08787490805064e-05
-2.0656424630452e-05
-2.71660689151202e-05
-2.23634093796077e-05
-2.19008025704689e-05
-2.61119095091581e-05
-1.68991352278761e-05
-6.38669393392236e-06
-2.26896961932359e-05
-1.18012107850961e-05
-1.21220752516972e-05
-1.18137858587082e-05
-8.46331688467447e-06
-2.0350206024419e-05
-1.07734533217154e-05
-1.95466217734547e-05
-3.21250938307197e-05
-2.42955103629464e-05
-1.77061505231583e-05
-1.03595189967066e-05
-1.62359011483248e-05
-1.10590593597185e-05
-1.94966031137409e-05
-3.73554695710634e-05
-2.14274394682987e-05
-7.00289762291529e-06
-3.41915149923043e-05
2.14783986203559e-06
-5.14968828042793e-06
4.3318193345873e-07
-2.17193949413557e-05
-1.34854036888754e-05
-1.33876452757039e-05
-6.01629985718216e-06
-7.41242211301352e-06
-1.52203447418561e-05
-8.15695205238686e-06
-8.87492116574137e-06
3.34002129070409e-06
-1.00688507335968e-05
-8.0078586992437e-06
-1.41181451952675e-05
-1.42248315959327e-05
-6.86118095856203e-06
-3.64377357843072e-06
-1.28038182757748e-06
-5.02985806441787e-06
-1.01299037842205e-05
-2.16328562739553e-05
-1.99742846679854e-05
-3.37142273814558e-06
-5.40454966996041e-06
-1.2066646030398e-05
-1.14118653247931e-05
-5.21877891529678e-06
-1.11873312946294e-05
-1.48569207003766e-05
-1.65224137634284e-05
-1.98868389513652e-05
-5.74423545109282e-07
-1.35053818517746e-05
-8.73720834071876e-06
-1.39188521168905e-05
-3.89397285058991e-07
-2.05347596651045e-05
-1.00287712101893e-05
-3.28102030108022e-05
-2.02024633465741e-05
-2.9617999766705e-05
-2.09201436240895e-05
-1.90947980322153e-05
-3.00772719446872e-05
-2.25016091454112e-05
-6.49049740869968e-06
-1.22032874438144e-05
5.09521157639177e-06
-3.43515434143292e-06
-1.72019512931033e-05
-9.9776119259107e-06
-1.40391279617784e-05
-2.64785819944229e-05
-2.55681412348032e-05
-2.80624439622029e-05
-9.08392182927711e-06
-1.09247511944768e-05
-1.74872034745025e-05
-1.34920940498694e-05
-2.03007328375031e-05
-2.43278999174614e-05
-3.01101154706837e-05
-1.60648687260387e-05
-2.07933162507095e-05
-9.64454955184186e-06
-5.99760933067395e-06
-1.82730132949467e-05
-1.85039371952611e-05
-1.51511190463826e-05
-1.14794081143903e-05
-4.59722474638727e-06
-3.89367495840356e-06
-1.36854100131735e-05
-1.41794418714056e-05
-2.99122694836589e-05
-1.70038478806003e-05
-1.084360373367e-05
-2.93181559140471e-06
-1.86346722688023e-05
-2.41329034769561e-05
-2.51766374713005e-06
-1.18821056976935e-06
-2.01741270715964e-05
-1.15765730989378e-05
-4.23121739218604e-06
-5.37728613431034e-06
-1.40769670012469e-05
-2.43150741074062e-05
-2.38755131185358e-06
-2.22940584921643e-05
-9.23601038071958e-06
-2.34362046102002e-05
-2.54062629721164e-05
-6.55929053919605e-06
-6.64018512149362e-06
-2.14343736842639e-05
-1.33932412239277e-05
-7.41753619785081e-06
-1.016933969457e-05
-1.59102156358047e-05
-7.79436996436288e-06
-1.39119574992797e-05
-2.65069494483814e-05
-1.7859180213298e-05
-9.45924303117456e-06
-1.17628620125506e-05
-1.47450209589006e-05
-1.56826647674465e-05
-2.98657834318023e-05
-4.198728208067e-05
-2.44235466035745e-05
-9.96346715902727e-06
-1.49884347122128e-05
-1.60241749929785e-05
-3.93289100986031e-07
-2.56050487958663e-05
-8.24873534021425e-06
-3.14514527229117e-05
-1.01857485015437e-05
-9.40096457769636e-06
-2.22245691786917e-05
-1.58543052761349e-05
-1.4817728193193e-05
-1.95734435224241e-05
-1.55289586289561e-05
-2.7600184603792e-05
-2.7762461297054e-05
-2.45344645027203e-05
-2.03630284664516e-05
-2.51272008542264e-05
-1.1154342237964e-05
-2.78187858826251e-05
-1.15302464392834e-05
-1.56110533759378e-05
-2.99587075343429e-05
-1.88456109845922e-05
-3.6471816987445e-05
-9.7205112125685e-06
-2.61770313392483e-05
-2.84251547183817e-06
-2.28563987339758e-05
-2.03388755622647e-05
-3.05402730529676e-05
-2.72326392118445e-05
-1.31188185091131e-05
-6.18061923777856e-06
2.5073881379523e-06
-1.56039622919738e-05
-1.41450669131585e-05
-1.69032505220954e-05
-1.80595666377188e-05
-1.02623138055434e-05
-3.98843845761692e-06
8.62817920094667e-06
-2.50385995633224e-05
-2.53831469013217e-05
-1.04080279046448e-06
-3.09235525309943e-05
-1.9021483110572e-05
-3.22041984868758e-05
-1.92274863302811e-05
-1.5221065125495e-05
-1.87359261145882e-05
1.53042659294227e-07
-2.95209616601759e-05
-8.53037612777496e-06
-4.12864893321867e-06
-2.1122416266324e-05
6.41095019114679e-06
-6.53618455776854e-06
-1.52617789051558e-05
-1.70714331102848e-05
-9.50239628036162e-06
-6.82154682515455e-06
-2.22653702512202e-05
-4.00361390223047e-05
-1.37334459499917e-05
-1.08351395598206e-05
-1.464321715998e-05
-1.11425074550455e-05
-2.41213727123308e-05
1.45354325585895e-06
-2.46956601978114e-05
-9.25155681499664e-06
-2.39534212039628e-05
-1.09573872055907e-05
-4.31435736080237e-06
-2.25311900160305e-06
-1.93319939151791e-06
-2.46278048161579e-05
-1.58444428194961e-05
-1.11395122860966e-05
-1.04223476748852e-05
-1.33644662935424e-05
-1.97127623812103e-06
-3.88551422845609e-06
-2.78368231985337e-05
-2.08652565507832e-05
-2.50982784739979e-05
-1.05523748544308e-05
-1.91111585056633e-05
-2.43986408309483e-05
-1.36251852441063e-05
-1.01967072323179e-05
-2.06061024879126e-05
-3.14595550821013e-06
-3.70296515592613e-05
-3.90339401057237e-05
-1.46118084527012e-05
1.35430967974928e-06
-2.3036538454337e-05
-1.88244188556946e-05
-1.86211983160245e-06
-1.66102985216473e-05
-1.85430596940708e-05
-1.02651177271701e-05
-2.26464428603649e-05
-2.61720294132398e-05
-1.59299744015365e-05
-5.96689491259291e-06
-1.23803663175359e-06
-2.84175931152823e-06
-6.34530829395025e-06
-1.67917690759385e-05
-1.0218642029184e-05
-1.15296022420383e-05
-1.604246504898e-05
-1.82566044095638e-05
-1.95911429616161e-05
-1.35495551216256e-05
-8.93987253006836e-06
-2.11417239361002e-05
-2.33478133417034e-05
-4.99180175431618e-06
-3.43989209094685e-05
6.86400543829922e-06
-1.16627993420495e-05
-1.64004931824441e-05
-1.56856803558585e-05
-2.95486400262093e-05
-1.66969680337086e-05
-1.75875379895781e-05
-2.79386003742384e-05
-1.71201766242158e-05
1.31457702848934e-05
-1.07708562162541e-05
-3.4630184622983e-05
-6.29473591199271e-07
-2.91270819880102e-05
-2.87086346884569e-05
-2.40541082769495e-05
-3.73318643403516e-05
-2.58288711964447e-05
-2.88083975645361e-05
-6.52466327159059e-06
-2.1021917394511e-05
-1.57288892508704e-05
-3.40574585071952e-06
-1.09699984176851e-05
-1.1106981083424e-05
-2.28433378873397e-05
-1.7424041273449e-05
-1.06444150145609e-05
-2.29529168502162e-05
-5.74324309717356e-06
-1.02584627876677e-05
-7.37598760192354e-06
-2.3446758762789e-05
-8.96449536251917e-06
-2.60632927063532e-05
-1.4030151998336e-06
-2.14339520954138e-05
-2.34464092918855e-05
-3.32447283052978e-05
-2.33924949812647e-05
6.72584694449627e-06
-2.30168995350904e-05
-1.40742684696809e-05
-8.54330441119297e-06
-1.99556156771996e-05
-2.36430810059401e-05
-1.84899841544248e-05
-2.58415789523163e-05
-2.19210247393937e-05
-9.99397643433937e-06
-3.09077222312346e-05
-1.1695106172378e-05
-6.89130294726687e-06
-2.31294637564207e-05
-1.6763079333678e-05
-2.17795563563812e-05
-1.2527285740396e-05
-6.98445924595703e-06
-1.90478640671442e-05
-1.47497031366702e-05
-1.33388782973449e-05
-3.13096158947408e-05
-1.62318126470692e-05
-1.64898232917222e-05
-2.2047071614953e-05
-1.6328806743438e-05
-3.37663113546245e-05
-1.1836030800119e-05
-2.25573369210176e-05
-2.91298384329451e-05
-2.17584613260288e-05
-1.31561971109505e-05
-8.83816348968224e-06
-1.14367325963294e-05
-1.21984598647284e-05
-1.81467166863769e-05
-7.2194002376048e-06
-6.33465012123973e-06
-8.41315404656667e-06
-6.25839171163077e-06
-2.17394838063936e-05
-2.79360593816674e-05
-8.43166056628168e-06
-2.60589878501968e-05
-7.48488851128417e-06
-8.1496947092135e-07
-6.29112861360472e-07
6.7026229802039e-06
1.11805051930643e-06
8.30182716509895e-07
-1.63754530737699e-05
-2.61413407093149e-05
-1.84528552748818e-05
-1.23630687977112e-05
-2.40847701875003e-05
-1.36568711950561e-05
-7.2790612444576e-06
-1.99390431818326e-05
-3.9089773506684e-06
-1.07458332203634e-05
-2.30585706295943e-05
-1.18880116067231e-05
-1.48182586021645e-05
-1.49927627779282e-05
-1.62126377372048e-05
-8.87025059775054e-06
-3.89029113015717e-05
-9.66108646025008e-06
-7.84675234514078e-06
1.42285347091326e-06
-1.94860066179353e-05
-1.79449443155765e-05
-2.08578286555115e-05
-2.24405708305266e-05
-1.39741275102089e-05
-1.19530632016687e-05
-1.36869240294586e-05
-1.1149788676223e-05
-2.51827829101943e-05
-3.55036872863167e-05
-3.63135636789549e-05
-1.74375339670784e-05
-1.27806697509275e-05
-3.45751574144288e-05
-2.48853064736211e-05
-2.88198224376648e-05
-4.5015425710408e-06
-1.43405608828594e-05
-1.28009792763406e-05
-3.11324369703732e-05
-2.20069588479025e-05
-1.26947074307661e-05
-2.74499637003368e-05
-2.48888851091648e-05
-1.37592308464895e-05
-4.25065689732806e-06
-2.15886492058449e-05
-1.25149320445206e-05
-1.35641700500273e-05
-8.80050296446626e-06
-2.18452303202465e-05
-1.919475409943e-05
-2.81443923492943e-06
-2.62673947097053e-05
-1.3570121742523e-06
-2.29485941682713e-05
-3.42131948680922e-05
-1.82632852667318e-05
-1.37160922348501e-05
-2.09734298523979e-05
-1.39381606798317e-05
-2.48529163333871e-05
-1.59729910124836e-05
-2.30506934490171e-05
-7.26028131909647e-06
-1.70710846003845e-05
-2.19120191504111e-05
-2.93448184781514e-05
-1.12493427969211e-05
-2.2233467524597e-05
-2.23753942720182e-05
-3.42209597878989e-05
-5.38791114822046e-06
-1.47251802940937e-05
-2.75222196596907e-05
-1.55220673599378e-06
-4.56104314320453e-06
-3.31468250400792e-05
-2.72137981084293e-05
-9.78740131968259e-06
-1.01850941678752e-05
-3.4246782954805e-05
2.52444406513079e-06
-3.29419776151599e-05
-4.62741793913408e-06
-2.59870982293548e-05
-2.30815518202486e-05
-3.60277718314506e-06
-2.1942774039417e-05
-1.58468728946028e-05
-2.38014569033734e-05
-4.29825899508003e-05
-7.07170316753277e-06
-1.80046587910709e-05
-2.54874638696511e-05
-7.76410578330001e-06
-1.34682179103679e-05
-9.59989503993442e-06
-1.81414262535705e-05
-4.30389634974097e-06
-2.01390568245767e-05
-2.46924344961085e-05
-1.56747123368284e-05
-2.49874665215861e-05
-2.51424176573685e-05
4.6564198829435e-06
1.06532100125024e-07
-3.52753350336787e-06
-1.48550399562749e-05
-1.3812553035439e-05
-6.25886363823823e-06
-1.14909093888547e-06
-1.20728265857818e-05
-1.98452079063189e-06
-1.51472210001395e-05
-2.2983783911989e-05
-1.14504936686469e-05
-2.9471651864351e-05
-1.43704489186201e-05
-2.19655338732628e-05
-1.7721599925597e-05
3.02894188276386e-06
-2.63260907444865e-05
-3.7189267296952e-05
-1.77205106493928e-05
-9.74929608501208e-06
-9.88316829160114e-06
-1.35346306971438e-05
-2.16988329791859e-05
-1.8382453605301e-05
-2.72698212993841e-05
-2.31598869034506e-05
-2.79377417041871e-05
-1.0973054074179e-05
-2.92948733256106e-05
-8.24478586379904e-06
-1.57609337201091e-05
-1.24500861261993e-05
-1.73533644888618e-05
-1.97849331221216e-05
-1.81363268998247e-05
-1.5579459672125e-05
-1.64260804397891e-05
-1.22077754534676e-05
-3.6045090887253e-05
5.27108106020763e-07
-7.4602202389957e-06
-2.43079924529644e-05
-1.85887300258782e-05
-6.40940263141092e-06
-1.10917019667573e-05
-2.04756644923258e-05
-1.85330279733751e-05
-2.18493785686359e-05
-1.66210417431686e-05
-1.49915734439056e-05
-4.06626946775903e-05
-1.77292018133956e-05
-1.21552725896726e-05
-1.66145406115051e-05
-1.64128370872925e-05
-1.60235961752678e-05
-2.23265113507529e-05
-1.63630608010139e-05
-2.91444458140192e-05
-3.67162037181386e-05
-4.20003872539362e-06
-1.56955809805862e-06
-1.72729924099642e-05
-8.75678135585055e-06
-2.4327652003398e-05
-2.81964532212046e-05
-6.69088260805738e-06
-1.98081378238053e-05
-1.56774517265939e-05
8.82486747349281e-06
-5.98564390223405e-06
-6.56333368727114e-06
-2.17237830629207e-05
-2.23322456824047e-05
-1.94440608130881e-05
-1.92280157911051e-05
-6.13520822216192e-06
-2.99811239917695e-05
-3.09776013225701e-05
-2.6371399617512e-06
-4.17852409856033e-06
-2.94124315905073e-05
-1.66375717367926e-05
-1.95120036226701e-05
-2.80346937459679e-05
-8.60714293103004e-06
-2.98183251281942e-05
-1.09155490827461e-05
-2.84864703005761e-05
-3.57023977451537e-05
-1.9468834769178e-05
-1.41173149546297e-05
-3.1440829567813e-05
-1.38995109095058e-05
-2.38068215971019e-05
-3.27930649131021e-05
1.43646000325605e-07
-5.14735634583571e-06
-1.15236981617353e-05
-1.85147531734024e-05
-2.44395371679537e-05
-2.14033971515421e-05
-2.46871623945606e-05
-2.0727305340751e-05
-2.97728341560813e-06
-1.48741444912828e-05
-1.03632562225382e-05
-1.49054305363311e-05
-2.5897891099113e-05
-3.72707400204685e-05
-2.01605576896171e-05
-2.1997295459546e-05
-2.49686106540418e-05
-3.1410641722867e-05
-1.6086473492142e-05
-2.14595596798727e-05
-1.61095273335462e-05
-2.46478035399977e-05
-6.8459894165436e-06
-2.49407990996714e-05
-1.49593861898972e-05
-1.28397457288522e-05
-2.88099424443133e-05
-2.63197881032559e-05
5.05823014393001e-06
-1.53363876787736e-05
-2.21029922939972e-05
-5.15556159101921e-06
-1.40145887597087e-06
-1.52394339199694e-05
1.90996622514977e-07
-1.60428274763944e-05
-2.39688987226784e-05
-1.51628837659362e-05
-1.46778297935844e-05
-2.82225430798143e-05
-1.8178202866741e-05
-2.5504525113619e-05
3.99366311308843e-06
-2.5370379570138e-05
-3.77427606450712e-05
-1.41185228317223e-05
-1.95299725536317e-05
-2.52580465245877e-05
-2.04891830161159e-05
-1.00074728334953e-05
-9.85240804364971e-06
-1.41990580903255e-05
-2.36652783515109e-05
1.41336252168988e-06
-2.20952237272806e-05
-1.1197406649695e-05
1.02626995631197e-05
-7.87303656329459e-06
-2.96514069110549e-05
-1.04871600944042e-05
-1.17858812726989e-05
-1.83429251413902e-05
-1.3237258498439e-05
-5.82513594178163e-06
-2.60670632975445e-05
-2.76179023236606e-05
-2.89455323339509e-05
-2.05348239998992e-05
-9.73527414354711e-06
-4.70380083494525e-06
-1.24993915362332e-05
-2.20132742030849e-05
-2.91819051034716e-05
-1.96709563722676e-05
-8.14696120086045e-06
-2.47090655646111e-05
-2.25545722338452e-05
-2.30602634290916e-05
-2.73192733689525e-05
-1.07550045735214e-05
-1.03198367015698e-05
-3.77707924282184e-06
-2.00475515395415e-05
-1.97420621457053e-05
-3.15950197447454e-06
-2.4643780323805e-05
-2.14854662650663e-05
1.3505746463951e-06
-3.14103622759383e-05
-1.96257313942268e-05
-1.5910784064406e-05
7.69144450769286e-07
-2.11226766639052e-05
-2.00102768938244e-05
-1.6077376765825e-05
-5.04046041449522e-06
-1.32103909661771e-05
-2.20837716182004e-05
-1.45540510462931e-05
-3.24884239824672e-06
-1.17881415457703e-05
-3.26612968536043e-05
-1.48910257285461e-05
-1.73726470842809e-05
-5.20308228555404e-06
-2.47296681452188e-05
-1.45726225298692e-05
-1.59106373057207e-05
-2.14324006733655e-05
-1.59356268757434e-05
-2.00321816577091e-07
-2.44774360180946e-05
-1.75072703558156e-05
-6.75156737322263e-06
-1.29189362084737e-05
-1.14122369524015e-05
-1.63355791192219e-05
-3.18123418334493e-05
-1.14534514703238e-05
-2.37623137645495e-05
-2.70238061399749e-05
-2.78107235564985e-05
-1.51462835955725e-06
-1.97311796850915e-05
-4.80666304751384e-06
-2.49130663048281e-05
-1.24012334866583e-05
-1.55124108148005e-05
-7.44446946879459e-06
-7.8831210546782e-06
-2.51237162301847e-05
-1.3598375542558e-05
-3.96448515813367e-05
-2.16589787184624e-05
-5.50982507613527e-06
-1.99122559373159e-05
-2.06229602208301e-05
-2.19426639748062e-05
-5.02977553158772e-06
-2.85708166757654e-06
-1.61268999932261e-05
-1.51588201155008e-05
8.415549859462e-06
-3.32469537545847e-05
-2.32644987593544e-05
-9.10785025314648e-06
-1.59684807107695e-05
-2.68065801632065e-05
-1.19713502571636e-05
-1.68153899275365e-05
-2.24460886455974e-05
8.46074755122934e-06
-1.46986945966701e-05
-2.24940308116855e-05
-1.33216933575017e-05
-6.99457505568356e-06
-1.37426755457189e-05
-2.17739315042278e-05
-2.63113906243175e-05
-2.38799318530169e-05
-9.54422861315814e-06
-3.48169163366257e-06
-4.45996418363062e-06
-2.40009603567909e-05
-6.7994985279686e-06
-5.50790316308195e-06
-2.5002195959839e-05
-1.27476259227278e-05
-2.87618839599831e-05
-1.73085509746559e-05
-4.74553170870113e-06
-3.55247356980656e-05
-2.60218354026272e-05
-1.51264673632555e-05
-3.15767490474895e-05
-1.61001413777834e-05
-2.50027930013478e-05
-1.26563892051427e-05
3.56695637816596e-07
-2.51797705338068e-05
-4.15816480746986e-05
-2.10953199515559e-05
-8.06876730794707e-06
-2.42989164110803e-05
-2.48060039154564e-05
-2.99748241922006e-05
-1.91199675412799e-05
-1.09891227092546e-05
-1.52238385971115e-06
-2.0876796874564e-05
-1.18457789043228e-05
-2.51221973442152e-05
-1.361892895276e-05
-1.46717738200812e-05
-1.47580526755305e-05
-1.85167234382766e-05
-1.86030832248192e-05
-4.00256931336104e-05
-8.35142369332762e-06
-6.57842358059258e-06
-2.42163540867532e-05
3.60640123983523e-06
-3.14636137608762e-05
-1.30375514645152e-05
-2.79347890790213e-05
-2.03712758876025e-05
-1.3710566079654e-05
-7.18662803486952e-06
-2.21199914786549e-05
-3.32826176862402e-05
-3.42606604622627e-05
-1.06210408502757e-05
-1.44659221579046e-06
-1.68688288021171e-05
-3.08665686466314e-05
-1.9309804806676e-05
-2.85123692205088e-05
-3.91002104947429e-07
-3.72246694726922e-05
-3.66858572936024e-05
-1.69085799320102e-05
-1.08056970098413e-05
-1.07195156560911e-05
-3.52558051019098e-05
-2.97832984309744e-05
-9.66337475152567e-06
-1.47639861039575e-05
-1.08997732362574e-05
-4.02475590940322e-06
-2.69989649921464e-05
-1.53935515631779e-05
-1.30504923118661e-05
-2.85301988475827e-05
-1.10276136428848e-05
-2.39930884559279e-05
-3.70550467284329e-06
-2.97771637237557e-05
-6.52586913766358e-06
-1.66379215050583e-05
-4.89206246490431e-06
-8.61983783389709e-06
-1.0735008235519e-05
-7.94750019640782e-06
-6.38170829915648e-06
-2.04094681870135e-05
-2.08390097983924e-05
1.06324697473146e-05
-1.69742297696919e-05
-1.11532961658773e-05
-2.25200001219947e-05
-1.91026809213807e-05
-8.67419452043936e-06
-2.36927766900454e-05
-3.06735385567476e-05
-4.26483297312636e-06
-1.2280743918933e-06
-1.93966826084356e-05
-3.49388046520414e-05
-1.48355127394048e-05
-2.23427817794784e-05
-1.60056908571391e-05
-1.65592403906618e-05
-1.84620379924197e-05
-3.68530769433818e-06
-2.2464715232296e-05
-1.23383941226578e-05
-9.05254232954914e-06
-1.59322114549388e-05
-2.68260635344231e-06
-3.30616461112001e-05
-2.48499621736708e-05
-2.46270356681809e-05
-3.71414741224913e-06
-1.95350264899945e-05
-8.34512927883213e-06
-1.06062560617488e-05
-9.05225070635288e-06
-1.98818857446311e-06
-2.31232911241053e-05
-1.51593793908165e-05
-1.08766217041463e-05
-1.07728711227897e-05
-1.09447909424687e-05
-2.0057975476415e-05
-1.07196614845583e-05
-1.05439583698778e-05
-6.12617335881908e-06
-3.44211135902362e-05
-1.3052122715341e-05
-1.61316161751173e-05
-8.81683536972485e-06
-1.08507680765825e-05
-3.43567556024325e-05
-2.70052219067591e-05
-1.10646909090712e-05
-1.12929828736054e-05
-8.40442854091134e-06
-2.24551816155501e-05
-9.57504994685867e-06
-7.42995436937473e-06
-2.75019168637732e-05
-2.21732770510479e-05
-3.54481853060678e-06
-2.67486986122611e-05
-1.16603701179698e-05
-1.40339689378404e-05
-3.05514333958998e-06
-2.05108538840596e-05
-2.28782400939656e-05
-2.61684282793302e-05
4.29115004618804e-06
-1.53177431034268e-05
-1.12553000952354e-05
-2.66022518558273e-05
-1.42977562617985e-05
-1.35510146464872e-05
-2.03429901504384e-05
-1.78393167334375e-05
-1.34196819213566e-05
-6.61858130913669e-06
-2.26479025119866e-05
-2.95362217061371e-05
-1.34926414316258e-05
-1.31731753733692e-05
-9.05614325956068e-06
-2.93601964298286e-05
-1.10925010673426e-05
-1.74056712226246e-05
-7.76597565296609e-06
-3.07000673554388e-05
-5.65156316347771e-06
-1.4022521222808e-05
-5.9264868135627e-06
-1.05876788636761e-05
-2.83053688947829e-05
6.37373129123892e-06
-9.91198699842357e-06
-1.53976008987796e-05
-1.59670596143376e-05
-3.32822895594721e-05
-1.98007856006777e-05
-1.50184246861768e-05
-6.87161499198527e-06
-3.26330349676097e-06
-1.60335341940031e-05
-1.37211921319461e-05
-2.43024559944801e-05
-1.72280499754273e-05
-6.73375887021178e-06
-1.43944541345273e-05
-5.11672239198389e-06
-1.11455389398571e-05
-2.65725086180488e-05
-1.0932545880899e-05
-2.494891361159e-05
-2.74173770318974e-05
-1.75737512072175e-05
-1.28433964672122e-05
-7.46757717855432e-06
-1.66415682644665e-05
-9.41092246099643e-06
-1.24414750374447e-05
-2.21871303055621e-05
-2.43965174483772e-05
-1.51882838857976e-05
-1.67861190677856e-07
-1.0410553082402e-05
-7.20439603702727e-07
-1.69023998208955e-05
-1.98690731197195e-05
-2.320246974333e-05
-7.29216128457192e-06
-5.6658585659163e-06
-1.11371723840255e-05
-2.32797768570368e-05
-1.46439341003356e-05
-1.59529964123665e-05
-1.43632377956613e-06
-1.323560065104e-05
-2.20098013150978e-05
-3.05490590927899e-05
-1.40757541585335e-05
-3.16641685968773e-05
-1.29801136551249e-05
-8.22684190585024e-06
-1.52678701244084e-05
-1.75112655077399e-05
-1.5634288136087e-05
-5.4591113706027e-06
-8.3403880185361e-06
-2.80711641583738e-05
-9.31003821347657e-06
-3.20430341083494e-05
-1.24062337078411e-05
-1.19295296646298e-05
-1.47512379153193e-05
-3.43705736799305e-05
-1.64698041963018e-05
-1.42282595726095e-05
-1.96841717279772e-05
-2.22788364078415e-05
-2.4217624968208e-05
-1.12948681847785e-05
6.19867861498107e-06
-8.51163268264005e-06
-6.67721084914329e-06
-5.72937457481744e-06
-1.52540430425424e-05
-1.03269283446168e-05
-1.30854456134113e-05
-3.70429349302639e-05
-1.56708438932772e-05
-1.08745878981648e-05
-1.68759465468926e-05
-2.48447881928282e-05
-2.5579764771359e-05
-2.53584437905458e-05
-2.47231027666266e-05
2.8063370919546e-06
-6.04581870056679e-06
4.01629606993798e-06
-1.69739861342096e-05
-1.53538954800468e-06
-3.69978372463909e-07
-1.18538193499636e-05
-2.041758738828e-05
-5.05650055824453e-06
-5.60328152322215e-06
-2.07076990881629e-05
-1.13216426054385e-05
-5.21246821513173e-06
-1.24199159027306e-05
-1.8682047885968e-05
-1.1065941477021e-05
-1.6412364003076e-05
-2.13244886485337e-05
-1.90644345896211e-05
-1.08139514578363e-05
-7.14422543457352e-06
-2.60079812317922e-05
-1.11046081736819e-05
1.53469166442436e-06
-2.20001163411251e-05
-1.74418734984117e-05
-5.61291394129393e-06
-1.0290601280727e-05
-1.09418728831122e-05
-9.97040577648966e-06
-3.89089187761531e-06
-1.60715076177244e-05
-1.06212552514438e-05
-2.54687746559852e-05
-1.45669243941504e-05
-1.6985674909457e-05
-7.82947883131347e-06
-2.65519204206899e-05
-1.95900941786001e-05
-2.69552430698348e-05
-3.25701398066716e-06
-1.74897008566148e-05
-2.27273097895562e-05
-2.58153645315417e-06
-3.08212437408387e-06
-1.89169029679308e-05
-1.16480460321449e-05
-2.17182821130422e-05
-1.02815485462734e-05
-3.75516731659234e-06
2.06389748399659e-06
-1.06296585686635e-05
1.46089502248535e-06
-5.2327226468991e-06
-8.84997263421701e-06
-2.64631549838612e-05
-2.295335277837e-05
-1.97574848305167e-05
-1.32201380116079e-05
-4.67942225622725e-06
7.03357455392449e-06
-1.88045574838979e-05
-1.11465125564095e-05
-2.23637325148537e-05
-9.60646255305108e-06
-1.38253266236431e-05
-1.71187628412289e-05
-2.48457815051624e-05
-8.10502604360297e-06
-2.54416112071455e-05
-2.24820571800063e-05
-3.23167665004984e-05
-2.33651875241107e-05
-7.20154460327786e-06
-7.36714261290085e-07
-1.79770617319531e-05
-1.1681526112706e-05
-4.20327805031452e-06
-1.83675628239753e-05
-9.12785165563754e-06
-2.29499611746263e-05
8.26275167191185e-06
-2.74609560842044e-05
-5.81403130391772e-06
-2.00519770068535e-05
-1.38856327971778e-05
4.11418435393371e-06
-1.02138832273902e-05
-8.8109094535294e-06
-1.45988242848484e-05
-1.17206732228057e-05
-2.01655779629677e-05
-8.29511126130266e-06
-2.2739155307656e-05
-1.26528895445452e-05
-8.35669323850158e-06
-2.17181565171708e-05
-1.41796850442132e-05
-9.39255415410677e-06
-3.07121862291943e-05
-1.48610787798528e-05
-1.54093421033194e-05
-2.63595397929505e-05
-5.4290747203275e-06
-3.72603205887613e-05
-1.86019929698439e-05
-1.17672200513344e-05
-1.32335261647656e-05
-1.95970697382725e-05
-2.72049724920764e-05
-1.83711809140972e-05
-2.57728239801724e-05
-2.04488236973078e-05
-1.70296542069483e-05
-3.22940346310171e-05
-1.74334670566606e-05
-5.83783092395526e-06
-1.83181048239411e-05
-2.30735329217255e-05
-3.21865184406336e-05
-3.19313324963332e-05
-4.50148013143111e-06
-9.12593452270939e-06
-1.87729860042686e-05
-3.09001982278618e-05
-1.45598255954973e-05
-2.38404882073284e-06
-1.73932757487861e-05
6.3906797764231e-06
6.45098934787405e-07
-5.00725463376943e-06
-1.81809907755391e-05
1.05051924608365e-06
-1.23374859656012e-05
-1.4512143800821e-05
-2.57180186481042e-05
-1.6649029025099e-05
-2.03526162541142e-05
-7.79811281546369e-06
-2.5039999649929e-05
-2.04220132778367e-05
-3.9009997350031e-06
-1.35671146878368e-05
-1.05818321025161e-05
-9.99501982920185e-06
-1.73609376243279e-05
-8.25959783296923e-06
-1.17249380527265e-05
-2.77587604341611e-05
-8.99257877313517e-06
-1.33045301861808e-05
-4.13666767417552e-08
-1.29904507776331e-05
-2.38479183203486e-05
-2.7482018144132e-05
-2.30463843798476e-05
-2.01770304833169e-05
-1.35416023969436e-05
6.90282772540673e-06
-1.43326868707071e-05
-4.38096583041256e-06
-1.94319692698557e-05
-2.75807699640644e-05
-1.6130455994051e-05
-5.07106520902097e-06
-1.7725823287059e-05
-9.47038640974262e-06
-1.28724849825972e-05
-3.24966566980352e-05
-8.53618884399508e-06
-8.00764468547862e-06
-1.96016056391589e-05
-3.73763901748086e-05
-2.12174560329173e-05
-2.46091232841201e-05
-1.74737524487596e-05
-2.45313770638053e-05
-1.87485371525418e-05
-8.25828845247198e-06
-2.62167472389442e-05
-1.63260617083927e-05
-6.23021865651283e-06
-1.63398636372268e-05
-6.75517530078727e-06
-2.79491064170094e-05
-2.55276206224036e-05
-6.06783770387155e-06
-1.18513360026184e-05
-1.5318788975807e-05
-3.94446614787038e-05
-9.59457124282948e-06
-1.64015697704393e-05
-3.61015977326014e-05
-2.69392659427923e-05
-1.04887966398908e-05
-1.61459645607988e-05
4.57716399899783e-06
-2.48435889190598e-05
-1.28860335347569e-05
-2.35951580169461e-05
-2.2717712361358e-05
-9.62885311581744e-06
-2.01006748238115e-05
-1.72044806950048e-05
-2.8502867552549e-05
-6.93562506053099e-06
-2.6581418951311e-05
-3.71397118931022e-06
-2.5313952688466e-05
-2.18153669766645e-05
4.81385774306489e-06
-3.09270098758835e-05
-3.48792209050318e-05
-1.8458023198187e-05
-1.30162502345153e-05
-1.38885171304422e-05
-2.70865400916463e-05
-1.0215789369865e-05
-2.41129920297544e-05
-1.90597535435845e-05
-1.51170809351328e-05
-1.74546638273493e-05
-3.33014415016028e-06
-2.13271510679383e-05
-1.80749799809117e-05
-1.51023871795898e-05
-2.66737101231179e-05
-2.49797065400573e-05
-2.52460919703262e-05
-2.33431087624858e-05
-1.25904707585708e-05
-3.58828178926217e-06
-2.52794497940694e-05
-2.16136373514309e-05
-2.84940160441768e-06
-2.32962652807501e-05
-2.367325553862e-05
-7.72122763244478e-06
-2.04670799581327e-05
-1.92975592140814e-05
-1.17143040122495e-05
-1.92902433553533e-05
-1.81927071399566e-05
-6.63997063334873e-06
-1.82686227122006e-05
-3.34834040956987e-05
-2.33244075259714e-05
-2.5017355194635e-05
-2.04439110362423e-05
-3.01964719665868e-05
1.11556010292902e-06
-2.30394584789298e-06
-1.30507443400355e-05
-2.26009283085264e-05
-2.70892586902727e-05
-1.10165335430145e-05
-2.84063413999062e-05
-2.07500300085445e-05
-1.69146251907914e-05
-1.85668631719494e-05
-7.79982445855134e-06
-9.61012303313815e-06
-8.04852358610833e-06
-2.29963417113007e-05
-2.02451553470486e-05
-2.00893004136786e-05
-3.3142708165263e-05
-1.08003744905809e-05
-1.54397781788779e-05
-3.43494686406364e-05
-3.40998398651255e-05
-1.31965398689614e-05
-9.52163705199829e-06
-2.42993394360822e-05
-8.45190258796291e-06
-1.34253184946314e-05
-9.8303811801375e-06
-2.46774678204586e-06
-1.07024714883853e-05
-2.18001569479142e-05
6.19497434729089e-06
-2.31316384631199e-05
-1.34483474051732e-05
-2.16995743038824e-05
-3.10380306493195e-05
-2.67919970043035e-05
-7.57941873695018e-06
-8.5381673693783e-06
-9.22525904996065e-06
-1.82209908387721e-05
-3.45299768231416e-05
-1.03060320058488e-05
-1.44124945158699e-05
-2.22675722454129e-05
-1.24984587151825e-05
-3.32814576905528e-06
-2.38497149842199e-05
-1.39654938758856e-05
-2.57703283862571e-05
-1.48944331372815e-06
-1.94529119932329e-05
-1.54904744071233e-05
-1.4055846974727e-06
-3.22775371681896e-05
-1.28138581832109e-05
-1.40765403023965e-05
-2.97781066549103e-05
-2.2636993496207e-05
-1.09993046706961e-05
-1.52581878037734e-05
3.54164584680378e-07
1.13989786901455e-05
-1.90186123272896e-05
1.61652376845786e-06
-2.43999778829076e-05
-9.86199323594049e-06
-2.08504889383713e-05
-1.99097988369694e-05
-2.07706657027732e-05
-2.80376010265418e-05
-6.3574342996435e-06
-1.79384614906771e-05
-1.28942497624952e-05
5.66337485449052e-08
-1.2915978814038e-05
-2.0926197319568e-05
-1.53300769889571e-05
-7.43134097738336e-06
-6.14530060937686e-06
-1.71775629454582e-05
-2.45731547641931e-05
-2.17887836305723e-05
-1.12387773773523e-05
-2.37776145850816e-05
-3.00793436070536e-05
-1.85598649880087e-05
-7.80265070805134e-06
-3.44656240090749e-05
7.24471989084751e-06
-2.23301558702853e-05
-1.32165110338034e-05
-2.68031818060764e-05
2.28320717267677e-06
-2.14635590885171e-05
-1.58316138059304e-05
4.65334107299255e-06
-2.44800783717894e-05
-1.27316155684819e-05
-1.40000575946604e-05
-6.13880149616575e-06
-1.42222382778431e-05
-3.02555587403295e-05
-1.41515232955056e-05
-2.0811276092608e-05
-2.45822015735e-05
-1.02328375464703e-05
-1.99220060307553e-05
-2.60714140116903e-05
-2.60114832013194e-05
-2.41644918407357e-05
-1.47459764719268e-05
-1.85869587280758e-05
-3.62894291131342e-05
-2.402228889067e-05
-1.22908547948174e-05
-2.89075409904265e-05
-1.98342549814572e-05
-2.05291575560074e-05
-1.31892095356069e-05
-3.33255513435684e-06
-2.96977872975301e-05
-2.1463537481461e-05
-7.3034730998428e-06
-1.79303648657754e-05
-3.54258774079626e-06
-3.88529227172377e-06
-1.96103181684072e-05
-4.31303277162832e-06
-2.3104285563376e-05
-7.69896676397088e-06
-3.82652373386313e-05
-1.81351092522038e-05
-1.17203341385589e-05
-2.63931907367081e-05
-1.81307947917565e-05
-2.58191453812307e-05
-1.11328460644077e-05
-1.62839394476853e-05
-2.09945931091515e-05
-8.91270870319539e-06
-1.44755061571927e-05
-2.98576536769609e-05
-2.41888139908219e-05
-2.74691399633639e-05
-7.59352079056312e-06
1.60779882078343e-05
-1.60082014178517e-05
-2.43495251072263e-05
-5.50711353136002e-06
-1.39134373924232e-05
-1.95154965467555e-05
-2.07774405279936e-05
-2.60475286795158e-05
-2.33246172614171e-05
-1.61887060006234e-05
-7.69077500176517e-06
-2.13658905519919e-05
-2.06769634544662e-05
-6.77264652868739e-08
-1.00091397060463e-05
1.39736253820082e-06
-1.07104810896482e-05
-1.31889147028954e-05
-1.37871916314026e-06
-3.09805874295978e-05
-1.28665228426851e-05
-1.17558966010915e-05
-4.23289556808655e-05
-1.5221099156984e-05
3.95607245187884e-06
-5.92003490466756e-06
-2.33689537310195e-05
-3.54322961059566e-05
-2.45295216628817e-05
-6.31790043299825e-06
-2.65887329070245e-05
-3.23717919652189e-05
-5.36117207545354e-06
-9.83228247815538e-06
-1.41428062330256e-05
-2.21870168548219e-05
2.6050455504591e-06
-2.27812770659558e-05
-1.62270071934898e-05
-5.10976402959061e-06
-1.75440362623932e-05
-2.29643331225719e-05
-1.0628062647326e-05
-1.36127708333914e-05
-1.95916683415917e-05
-2.39272727086126e-05
-1.93066948941621e-05
7.77063779145766e-07
-3.59446567534135e-06
-3.07043709059057e-05
-2.16125637964774e-05
-1.64672567475926e-05
-1.35640495398577e-05
-1.34247790612869e-06
-1.83485887998229e-05
-2.09483920481566e-05
-4.66941903836824e-06
-1.4576034201058e-05
-2.06888899170593e-05
-2.57119146776388e-05
-3.86776361326605e-05
-2.48257508577199e-05
-1.16489220263917e-05
-2.35372901766335e-05
-1.2295977120086e-05
-7.09745139608783e-06
-1.76894020983408e-05
-1.73517921537286e-05
-1.70221487936076e-05
2.17816861433099e-06
-1.47253422977376e-05
-1.63963971238456e-05
-1.06950744368313e-05
-1.37690232349612e-05
-1.68734388607304e-05
-1.84603264051008e-05
-3.21293196945466e-05
-2.86389781193043e-05
-1.97391645869247e-05
-1.93909997736238e-06
-2.90434244132008e-06
-5.95846260654072e-06
-9.04528649930389e-06
-1.43960739626973e-05
-3.83726151188884e-06
-1.54537237353503e-05
-1.25707399307916e-05
-1.97551527886322e-05
-1.75859999473151e-05
-2.46137745930542e-05
-2.6388208600564e-05
-5.96496799530313e-06
-1.88347830824979e-05
-1.34208356459898e-05
-3.06262015796789e-05
-1.03858400894316e-05
-2.65976681438272e-05
-3.07925885713228e-05
-1.46541369504977e-05
-9.62301860557091e-06
2.26111443832469e-07
-1.57903332514386e-05
-8.77874127141716e-06
-3.10049267269091e-05
-1.67550621265193e-05
-1.15667454178085e-06
-1.54440740970311e-06
-3.43097937067187e-05
-4.14266910136744e-05
-1.03125935018831e-05
-1.51070596949543e-05
-1.60249372662194e-05
-4.52564157537315e-06
-2.98748134691254e-06
-2.65318084956303e-05
-1.59541778131053e-05
1.5715159133257e-05
-1.96355161529124e-05
-7.99431700724924e-06
-3.27410691984985e-06
-2.98076669474751e-05
-3.14231295610362e-05
-9.00311496516025e-06
-2.75310982469024e-05
-2.01008562146627e-05
-8.32735249161119e-06
5.60656756921191e-06
-1.9638233126768e-05
6.95591093672665e-06
-1.66248801810182e-05
4.81841184355148e-06
-7.65939037455739e-06
-5.33580128488868e-06
-4.17229697908702e-05
-1.02259976113512e-05
-2.43847383056732e-05
-7.32970737679362e-06
-1.88735545708866e-05
-8.54038184659272e-06
-2.31473701505743e-05
-1.54363296778523e-05
-3.24886676216559e-05
-6.31866089187318e-06
-1.39448286809449e-05
-1.49711267867109e-05
-2.39474890621084e-06
-1.49033517959828e-05
-3.16008051218045e-05
-1.48262750522765e-05
-1.05641249920278e-05
-2.89104532665348e-06
-1.24696266596081e-05
-2.25993518169588e-05
-2.20577480407003e-05
-2.25964845151061e-05
-1.79166652565433e-06
-1.78848735258988e-05
-1.49428784480468e-05
-1.77273356094505e-05
-2.46927009374578e-05
-1.11507849146403e-05
-1.22317079247212e-05
-9.97932684741943e-06
-1.06273906246519e-05
1.75492847179186e-05
-1.10380039549318e-05
-1.86552012727514e-05
-1.43793988951986e-05
-2.72226007558981e-05
-8.77454681066031e-06
-2.51709965046668e-05
-3.07605161354775e-05
-1.4934627702851e-05
-2.36680992180564e-05
-2.52407827957186e-05
-1.48660549555755e-05
-1.71467844205771e-05
-2.45120649960257e-05
-1.77510133042597e-05
-7.73849866687095e-06
-2.97801142332491e-05
-1.98117018425457e-05
-4.09794042195865e-05
-2.39363685183655e-05
-2.41469027724709e-05
-1.07535298353496e-05
-7.16933121738587e-07
3.82598697730964e-06
-1.09669837118877e-05
-1.47538948429505e-05
-6.42255864803963e-06
-1.62294334998213e-05
-1.85304352898208e-05
-9.24211697296809e-06
-2.86571962080808e-05
-1.28417435939452e-05
-1.42747707168152e-05
-1.52436697859975e-05
-9.77681341925594e-06
-1.60865060626077e-05
-2.63203864887553e-06
-1.46624169061056e-06
-1.49118851706295e-05
-1.58622375856761e-05
1.08961641163105e-06
-2.34984625840279e-06
-2.36843058553819e-05
-1.83155938999859e-05
-1.51250796394887e-05
-1.86809089056779e-05
-2.21525109630501e-05
-2.94070523011842e-05
-1.33369567457415e-05
-3.18753116221825e-05
-2.58418872816478e-05
-2.24077582567882e-05
-1.43884286019227e-05
-1.5224588476341e-05
-3.07329449851858e-05
-1.55841358842746e-05
-1.43845412082621e-05
-1.58402338006808e-05
-6.96952513091713e-06
1.75363105949006e-06
-9.34676814387772e-06
-1.54199144694721e-05
-1.22008268551262e-05
-1.8906916226232e-05
-6.12637057847043e-06
-1.74459460127752e-05
-1.37024119543751e-05
-1.89845700792629e-05
-2.35667298117158e-05
-2.60084808048644e-05
-2.93784595531083e-05
-1.76171004043163e-05
-3.48507984797481e-05
-7.18894809836786e-06
-2.35369194433235e-05
-1.96544741766016e-05
-1.16598400308278e-05
-2.40118253632111e-05
-1.06322511107328e-05
-9.71650103569639e-06
-2.56915984038228e-05
-1.59473263468766e-05
-5.45373616954321e-06
-1.46863967850411e-05
-1.69759340932725e-05
-6.20133941729416e-06
-4.9410511110963e-06
-1.42039410905677e-05
-9.00884336946505e-06
-1.23405402969159e-05
-1.89391550708396e-05
-1.5703295206507e-05
-9.81169034160759e-06
-1.81547846725809e-05
-2.32451994979532e-05
-2.09801935781782e-05
-3.23410986417816e-05
-2.49033221380249e-05
-1.47714381924988e-05
-1.60566826399457e-05
-2.56463097385149e-05
-1.40459244251659e-05
-2.60600700443648e-05
-2.69510371357474e-05
-7.20691999328355e-06
-8.8621409903187e-06
-5.39710033316228e-06
-1.38616890438755e-05
-1.84634058684722e-05
-9.67271422479933e-06
-1.81601669579634e-05
-2.68345277491543e-05
-5.11459875771016e-06
-2.11503747920028e-05
-2.57954142775646e-05
-2.04993805329834e-05
-1.48464275461624e-05
-2.53508060474381e-05
-3.29407913591561e-05
-9.99620736110363e-06
-8.41917539297437e-06
-8.53477794954933e-06
-1.96957832117584e-05
-1.12790663703672e-05
4.44381974382113e-07
-1.92000850337039e-05
-1.6628335130892e-05
-1.23202562580599e-05
-1.72003674997842e-05
-1.29131908843729e-06
-5.69197482206955e-06
2.04595418776627e-06
-1.78717680229359e-05
-1.36274122686424e-05
-2.00668404023824e-05
-1.24140968297665e-05
-1.13075968762001e-06
-2.09438881836011e-05
-3.05138660377586e-05
-1.5213053445219e-05
-2.40294487494992e-05
-1.5101122964654e-05
-5.70141022784989e-06
-1.21371212797189e-05
-1.52654887026004e-05
-1.46493586393097e-05
-6.75553308247057e-06
-1.40441880597671e-05
-5.52737357599991e-06
-2.09421959694636e-05
-2.95441854657964e-05
-1.12771048507051e-05
-1.39387870577967e-06
-2.06629908976248e-05
2.77493696796752e-06
-1.96883129624258e-05
-1.2882928490974e-05
-2.10223013103777e-05
-1.74262630295741e-05
7.76179079614067e-07
-2.51199565771224e-06
-2.27862796603675e-05
-1.76993595123759e-05
-6.65033983591348e-06
-1.60836232982262e-05
-2.70874560075051e-05
-4.32972698620986e-06
-3.17072971595831e-05
-1.21665797491242e-05
-2.53015408564839e-05
-1.80698393984148e-05
-1.50627388497668e-05
-1.74697767629443e-05
-1.42553162961643e-05
-3.91554649609641e-05
-9.83017386093567e-06
-4.90224308943642e-06
-3.90211986773111e-05
-1.96340554071683e-05
-1.3829632766154e-05
-1.48294535325631e-05
-9.36496655895304e-06
-3.34250862582288e-05
-2.70999571070891e-05
-2.02301968289661e-05
-6.21108346254738e-07
-4.88296364379825e-06
-3.80275942519834e-05
-3.66609568878116e-05
-8.08675972899743e-06
-3.23173947136411e-05
-3.17863515795558e-06
-2.02933210573416e-05
-2.29784537282425e-05
-1.09626698434852e-06
-3.36826718383993e-05
-2.0672101519297e-05
-8.23732274497929e-06
-2.20804378041708e-05
-4.85173216246255e-06
-3.9565193088234e-06
-1.70638797078915e-05
-1.27780388481749e-05
-2.15839915958652e-05
-4.36941695880036e-06
-2.43030299057274e-05
-1.2505466657344e-05
-1.34286967416323e-05
-1.09925974053261e-05
-1.79695376528151e-05
-1.53164068627651e-05
-2.39247177873292e-05
-2.09661559583683e-05
-2.10174616759093e-05
-1.91187627779568e-05
-1.48446011491173e-05
-1.40342542954907e-05
-1.5114215071401e-05
-3.66958780732268e-06
-6.60389556218622e-06
-2.32862259125814e-05
-1.53586396021061e-05
-1.8376246519149e-05
-1.371266958624e-05
5.66867790733378e-06
-1.54876853313222e-05
-2.90764319096754e-05
3.70420709270065e-06
-1.85905553563869e-05
2.05763614034808e-06
-2.36925085670281e-05
-1.16601767746719e-05
-2.66558928615725e-05
-2.52137485870396e-05
-2.00033399943571e-05
-1.25453591463452e-05
-7.86826248428149e-06
-2.47374795474045e-05
-2.33064685488212e-05
-2.22783618776996e-05
-1.81119887830786e-05
-2.35293436253891e-05
-2.93673801859034e-05
-2.77598404944162e-06
-3.05004538538327e-05
-3.18702813116817e-05
-2.28803086004251e-05
-1.62721539478005e-05
-3.14807901299274e-05
-2.26709423802376e-05
-2.25360299857351e-05
-8.38717902225036e-06
-1.67437898108753e-05
-2.09908017950471e-05
-1.94317147224913e-05
-1.22142656778879e-05
8.47209124510102e-07
6.77226270871831e-06
-5.99625992084831e-06
-1.18999309314877e-05
-2.55827664204365e-05
-2.36192878513294e-05
-2.66003691148778e-05
-1.75578992086775e-05
-4.91280555102834e-06
-2.21591619782817e-05
-8.25011173502513e-06
-1.84031062132809e-05
-1.8141119585979e-05
-3.51344538941655e-05
-1.3484844630778e-05
-1.51535467210943e-05
-2.37243616193512e-05
-1.43806279824486e-06
7.96469614325244e-06
-2.29756399221962e-05
-1.79212058888668e-05
-2.07503725018608e-05
-1.78522433612932e-05
-7.76445293190468e-06
-2.013364060121e-05
-2.41457118115203e-06
-2.37590381558725e-05
-2.0607615535961e-05
-7.33888008381754e-06
-2.10862726797933e-05
-2.56963606483791e-05
-6.06789054037444e-06
-1.55137663479372e-05
-2.8341342497703e-05
-6.27945382228822e-06
-1.33748670418022e-05
-8.24716812244552e-06
-2.65302305925968e-05
-1.5683912919906e-05
-4.08325149786629e-05
-2.21096709517614e-05
-2.56513679364674e-05
6.50869087599459e-06
-1.17670398713834e-05
-2.11740163693235e-05
2.2582858882414e-06
-1.13540801229094e-05
-2.91882047474034e-05
-1.58816742875514e-05
-1.92925698736457e-05
-7.19568275136846e-06
-1.81737434387541e-05
-5.95178870102182e-06
-1.70838970318413e-05
-3.41519064685268e-06
-2.48380155438302e-05
-2.19304537480334e-05
-1.25026970309701e-05
-4.16543926949987e-06
-2.8336100030639e-05
-2.68027378156244e-05
-2.38922576810497e-05
-2.45833162467224e-05
6.48192269795386e-06
-2.68477154999276e-05
-5.44676746201266e-06
-1.64805056790348e-05
-2.2824984146289e-05
-1.24268161697745e-05
-2.21088875293359e-05
-1.63081721466033e-05
-2.41871158805511e-05
-1.52220627048235e-05
-1.73450750678423e-05
-1.64165406231349e-05
-1.94645081520661e-05
-1.85963187112038e-05
-1.24002311930154e-05
-2.93617670418299e-05
-1.30232118976209e-06
-1.53899066215094e-05
-2.42073158363048e-05
-1.30346918517445e-05
-1.09082028494086e-05
-1.91603910054146e-05
-3.79949722448239e-05
-3.61308259463272e-05
-2.55676161532799e-05
-8.79601423222466e-06
-2.02262281204748e-05
-6.8391628562176e-06
-2.46678671694296e-05
-2.03818408026178e-05
-1.69053978495726e-05
-2.24269275174383e-05
3.92309112954323e-06
-5.14228051523062e-06
-1.15725465176656e-05
-4.06106184862543e-06
-1.45976441850669e-05
-3.46394266028734e-06
-3.08418499784194e-05
-9.15886735549485e-06
-6.73494812334601e-06
-1.24272358437012e-05
-1.72072322162921e-06
-7.84701228197546e-06
-1.43692074320372e-05
-1.62250999698951e-05
-9.05301462238391e-06
-1.93378661622808e-05
-1.07943884114184e-05
-1.83238621080308e-05
-2.99530885142221e-05
-2.47861453644251e-08
-5.34033476249211e-06
-7.33936396711133e-06
-3.80740934714655e-06
-4.92818221434991e-06
-5.2198026499714e-06
-2.75101296672173e-05
-2.01843535359243e-05
-2.07141714849936e-05
1.30098508661058e-06
-1.48257088064313e-05
-2.19353007716263e-05
-1.02523305766934e-05
-4.61774025000782e-06
-2.23538512878435e-05
-3.96030138417561e-05
-1.47753757122078e-05
-9.03958083612626e-06
-1.26682929601323e-05
-2.09683098629728e-05
-1.73244039956742e-05
-1.98002026057613e-05
-1.14899416691274e-05
-2.49090356161247e-05
-1.61431707423111e-05
1.48833089462679e-06
-1.39762203889322e-05
-6.04993912030754e-06
6.13689525308967e-06
-1.87871622462818e-05
-2.32844261428287e-05
-1.18586669437373e-05
-1.26310315639414e-05
-1.05456378152603e-05
-2.07782622943361e-05
-6.64785437306706e-06
-1.36021012505772e-05
-1.8777972195536e-05
-2.29729624074831e-05
-2.34826590326615e-05
-1.35808422175797e-05
-1.70773880932183e-05
-8.87779150984426e-06
-9.12675426102091e-06
-9.38559859452762e-06
-2.45355280736785e-05
-1.62694337088816e-05
-1.78173308584021e-05
-7.18349498685491e-06
-6.1282180228756e-06
-1.22546764713674e-05
-6.93487882304251e-06
-5.67331942839013e-06
-8.34985187192894e-06
-5.73219808825628e-05
-3.18071195171096e-05
-1.43325937810935e-05
-4.3176570156357e-06
-2.63345902237999e-06
-2.14115829080625e-05
-2.7456304582733e-05
-2.47707663735101e-05
1.01774272003021e-06
-1.51273137155068e-05
-2.5558855669561e-05
-2.73291524115051e-05
-2.8920149613601e-05
-1.23020506710542e-05
-4.13262505947022e-05
-1.62629683603912e-05
-2.93654900808455e-05
-2.17636690194603e-05
-1.71174898431268e-05
-8.98475017101868e-06
-1.91248536431296e-05
-1.48333810137016e-05
-8.57102511386793e-06
-1.85292487819433e-05
-2.2348275611347e-05
-1.35360360754507e-05
-1.46724077844929e-05
-3.33743072000064e-05
-3.03475145109276e-05
-1.84865619286351e-06
-2.26035319484741e-05
-8.81255253289675e-06
-2.29351368917249e-05
-1.02471717326346e-05
-1.20997157257204e-05
-2.24429600517365e-05
-1.19300246885612e-05
-4.41189512016146e-06
-1.6597383273765e-05
-2.11227739317202e-05
-3.31335970508773e-06
-1.0257246744386e-05
-2.22156047424133e-05
-1.52893531242042e-05
-2.3527935757657e-06
-2.60726006673794e-05
-2.60448031503908e-05
-8.27875099542423e-06
-1.67120855696548e-05
-2.04662709346815e-05
-3.42891542808285e-06
-2.43194946449355e-05
-1.5400231642755e-05
-7.81790037257995e-06
-1.34373572412281e-05
-2.19167126117158e-05
-9.5829975833935e-06
-5.66036226687638e-06
-1.64097175766688e-05
-2.35783039580817e-06
-1.75077559655071e-05
-1.99142415071966e-05
7.36289160962296e-06
-2.19390194973936e-05
-2.85290943024102e-05
-3.69163128381344e-05
-1.28507743594836e-05
-1.13938590349007e-05
-3.96996013816981e-06
-5.83507868185663e-06
-1.28975062197172e-05
-1.26124101331919e-05
-2.6779854559975e-05
-2.34657871501124e-05
-8.33451405822218e-06
-7.68327569819389e-06
5.34809120203945e-07
-1.96270239317609e-05
-2.47174944677727e-05
-5.85112834206485e-06
-1.05508212196523e-05
-1.33425446505369e-06
-2.2320788297619e-06
-1.28260594917961e-05
-1.21560437551592e-05
-2.46837653268551e-05
-1.69919680735425e-05
-1.20940893447447e-05
-2.9236891336981e-05
-1.88333515420174e-05
-1.57145180136143e-05
-1.17787110713225e-05
-1.69390764414875e-05
-5.19763345765466e-06
-2.32649578938544e-05
-3.16710665391017e-05
-9.60172635845615e-06
-2.57549532166502e-05
-2.00555182732404e-05
6.12095484091688e-07
-1.44165148336559e-05
-1.23804401679521e-05
-3.66110348380585e-05
-7.72094009165029e-06
-7.67553423849622e-06
-3.00365982880975e-05
-2.61408751619919e-05
-3.25402772384264e-05
-1.16410892083396e-05
-1.4292456684169e-05
-3.36793070711499e-05
-2.34286733634327e-05
7.66274967686855e-06
-1.45984839411628e-05
-1.29418227202329e-05
-6.32129072875029e-06
-1.74361898632933e-05
-1.35318276850738e-05
-2.30878797527202e-05
-1.26234241774185e-05
5.36776734914928e-06
-2.28056257967891e-05
1.19870870549785e-07
-1.70601873798233e-06
-1.70980614153566e-05
-1.44188862912982e-05
-3.76086009540711e-06
-1.72484398506435e-05
-1.51716907149762e-05
-1.01153642021276e-05
-2.97092634708181e-05
-1.51788299003149e-05
-2.94858438760062e-05
-2.45098455974059e-06
-1.25053313586805e-05
-8.89726776715046e-06
-1.17464658485818e-05
-6.33689553798325e-06
-1.35005777960526e-05
-2.23339096821054e-05
-1.32006273917228e-05
-3.44373159670439e-05
-1.77932875642743e-05
-2.19445922174756e-05
-2.33952834861959e-05
-2.02903022594473e-05
-2.09644470218999e-05
-2.33183611169407e-05
-1.71321493903684e-05
-2.16000019819084e-05
-9.41886918878405e-06
4.03722974540228e-06
-1.58653644233085e-05
-1.04710729071919e-05
-1.72474496040028e-05
-2.74546490838951e-05
-8.98571432830975e-06
-3.66955048533816e-06
-3.30537008208895e-05
-1.31657969494863e-05
-2.0643859289478e-05
-1.46927071786907e-05
-2.30772515973493e-05
-2.26876189937379e-05
-8.90146236087673e-06
-2.15298175269971e-05
-2.468765581273e-05
-3.18359919189464e-05
-2.63842958342477e-05
-1.9323704069699e-05
-1.96923188765728e-05
-2.91594604903429e-05
-1.72132001703357e-05
-1.21645613772138e-05
-1.58797864616873e-05
-1.13343563314026e-05
-7.28398596474677e-06
-1.59178635716806e-05
-7.27991451462647e-06
-2.00394652210624e-05
-1.33455585417089e-05
-2.00239663904861e-05
-1.19156686109848e-05
-5.34970986828611e-06
-2.55968232949767e-05
-5.72198763224088e-06
-2.1773005404955e-05
-1.03234358714391e-05
-8.05996341567897e-06
-2.14448044800106e-05
-3.0817203632291e-05
-2.97717623338539e-05
-1.56938598990534e-05
-6.23504328390782e-06
-2.30891849678923e-05
-3.16356886219732e-05
-3.08334444786962e-05
-1.8210646722267e-05
-1.1486099280015e-05
-1.84630960175391e-05
-1.19048728605952e-05
-1.14170184367878e-05
-1.20927973353183e-05
-7.8739397238239e-06
-2.14770583817837e-05
-2.14947259488419e-05
-7.56290107007934e-06
-2.61412940247462e-05
-1.20652652872767e-05
-2.1705725817066e-05
1.90247504454e-06
-6.08716655256038e-06
-1.954445026884e-05
-1.84659285026589e-05
-1.48375107620616e-05
3.4119609237881e-06
-1.1784919722918e-05
-1.7506466167704e-05
-2.2897815651449e-05
-1.41740603957536e-05
-6.48052103283034e-06
-2.15566157988899e-05
-1.67443186329309e-05
-1.17212433122941e-05
-2.88535516066058e-05
-1.84644838180136e-05
-1.91018184306771e-05
-5.75995005094163e-06
-9.81338734238546e-06
-2.43626542660033e-06
-2.84295590279825e-05
-2.33572221694002e-05
-1.04939703835704e-05
-8.74230348328462e-06
-2.31208630577919e-05
-1.21532442716578e-05
-1.06877011961589e-05
-1.55786767619453e-05
-2.65583376917803e-05
-9.06208262892065e-06
-2.27630969742407e-05
-9.52526548490691e-06
-2.36007031813359e-05
-2.11728717064997e-05
-6.28375911400696e-07
-2.45717498718232e-05
-8.84427486435452e-06
-1.68716874431847e-05
-1.48311589936974e-05
-8.77987409204961e-06
-1.65737796911823e-05
-1.69978690869334e-05
-1.8750547980065e-05
-5.5277252079271e-06
-2.86343919121424e-05
2.34673830154216e-06
-1.75945830065095e-05
-3.68627071789721e-06
-1.54622967332376e-05
-1.19660337182702e-05
-1.85177377600621e-05
-1.11162638856231e-05
-1.58845234940973e-05
-9.62559392617944e-06
-1.37594358028996e-05
-1.89995701819097e-05
-1.53024147733495e-05
-1.38911541686051e-05
-3.07914228275855e-05
-1.88297404923171e-05
-1.83353589281006e-05
-1.54753423393792e-05
-2.3213176272937e-05
-6.0631420451415e-06
-1.36464254508311e-05
-1.20163528038618e-05
-1.91887163129903e-05
-1.71532556924498e-05
-5.87357984622151e-06
-1.18193912992346e-06
-1.24440475245533e-05
-2.30552999621264e-05
9.04403640240074e-07
-9.54100016607984e-06
-2.24601763554831e-05
-1.44725163826022e-05
-1.71762654028412e-05
-1.24529846767017e-05
-1.96231526135829e-05
-1.40718753062793e-05
-1.14622344873663e-05
-2.47191184941488e-05
-2.24217805810853e-05
-2.93030568822376e-05
-1.0276888812055e-05
-3.38375182081273e-05
-2.57141244456898e-05
-6.4033774933588e-06
-1.31783263148657e-05
-8.34492038504602e-06
-2.66597945251123e-05
-2.53663187779615e-05
-1.37703809472327e-05
-2.7959701713148e-05
-2.41997874060429e-07
-1.78433501596253e-05
-1.44954105728375e-05
-2.20477110486326e-05
-3.19235406346847e-05
-6.07540172092471e-06
-1.74220532206203e-05
-2.39439361471658e-05
-7.75369794141991e-06
-7.90669176157913e-06
-1.81022228883835e-05
-6.44567000473063e-06
-1.60919435798692e-05
-1.29196236933363e-05
-2.05656447183666e-05
-7.5527832270995e-07
-1.24551050007061e-05
-1.48042005044467e-05
-1.07719025070032e-05
-1.74610030942793e-05
-1.16891970778211e-05
-1.61667311094208e-05
-4.15560319647865e-06
-1.06867613756164e-05
-2.51058111795505e-05
-1.83817930266574e-05
4.01810907981106e-06
-8.63772641791497e-06
-1.97807029211053e-05
-4.42469846714729e-06
-9.36518530280248e-06
-4.41144964146674e-05
-1.39506362527407e-05
-1.72700501544963e-06
-2.30443373487005e-05
-1.95628899632783e-05
-1.2577296801095e-05
-1.76829841725631e-05
-3.15767822585925e-05
-2.68206108252538e-05
-7.19317159787981e-06
-8.67446150006818e-06
-2.54145710041701e-05
-1.21990171941342e-05
-9.3725212037883e-06
-1.90758957612178e-05
-1.678441382766e-05
-4.40968493037943e-06
-2.06112552717689e-05
-3.98661737394179e-05
-2.83246938400205e-05
-4.99653530405811e-06
-9.53066399735898e-06
-6.39246800537908e-07
-9.7089501320825e-06
-2.03712755123028e-05
-2.29436559226486e-06
-7.94220822291055e-06
9.24164138088522e-06
-2.01740969165514e-05
-1.55675067049561e-05
-2.08003426195379e-05
-2.16921029413711e-05
-1.74617291573289e-05
-2.58896507415355e-06
-2.28743016482214e-05
9.49955191779364e-06
-8.92405787167829e-06
-1.92934326863738e-05
2.76998229972489e-06
-6.44010377763329e-06
-1.22600556569327e-05
-3.38676665505094e-05
-1.46008505607634e-05
1.24829641718146e-05
-1.43457994373438e-05
-7.07785630030549e-06
-1.67652823737355e-05
-3.4054760997828e-05
-1.1878367050815e-05
-8.87143850823932e-06
-1.83006071707268e-05
-1.42639346832769e-05
-9.6671974626811e-06
-1.45722091424822e-05
-3.00861525621805e-05
-2.13898732091505e-05
-7.77467095347434e-06
-2.19097369344841e-05
-2.16533320425408e-05
-3.9856869109104e-06
-1.57308906832895e-05
-1.76688763141247e-05
-1.28894722248803e-05
-2.33491379706634e-05
-4.74464244588623e-06
-3.84425268041638e-05
-5.79809090444499e-06
-3.94147816839584e-06
-3.27635646973048e-06
-3.31631237653727e-05
-8.38686925638214e-06
-1.88421129485794e-05
-2.4161754177279e-05
-1.38341453323299e-05
1.84539937848551e-06
-1.93951163639912e-05
-1.48761961290342e-05
-3.47941383528425e-06
-1.74046122154668e-05
-2.23555470983236e-05
-1.27701438082424e-05
-8.78918671676385e-06
-2.0784905015913e-05
-2.60184213942999e-05
-8.06373054562577e-06
-8.45690398630348e-06
-1.79579113876561e-05
-2.38816494466749e-05
-3.40094727211239e-06
-2.87123485561456e-05
-1.37062097937631e-05
-1.37285873593686e-05
-3.23906823472076e-05
-1.29672854568714e-05
-7.66587942329751e-06
-2.5783910995468e-05
-2.07759252694807e-05
-1.68859550293535e-05
-3.66873930643589e-05
-2.60710763593747e-05
-7.78777147237181e-07
-1.79633264455915e-05
-1.67235008350042e-05
-9.58698001041764e-06
-1.5201344642316e-05
-1.0786183617869e-05
-3.86836127436652e-07
-2.22183134450001e-05
-2.19826727443505e-05
-2.33005860986229e-05
4.77566863286656e-06
-1.47998420715579e-05
-1.71592078652525e-05
-1.47834524534866e-05
-2.33240651666167e-05
-1.57907785844386e-05
-1.8081540347627e-05
-1.41578754904811e-05
-1.09535947145727e-06
-8.1614627904982e-06
-2.05542368878831e-05
-2.87869978221139e-05
-1.21513862646644e-05
-9.16819390529364e-06
-7.25972249458286e-06
-9.88949820128971e-06
-1.33108007737889e-05
-2.43823500394844e-05
-1.69826687695558e-05
-9.36761498073382e-06
-2.1707794229777e-05
-1.39022055775494e-05
-2.12432564188479e-05
-7.68427327589602e-06
-7.95364693317207e-06
-1.15497475718558e-05
-1.00415363095435e-06
-1.34591621712533e-05
-2.49196012754852e-05
-8.56925669814759e-06
-2.11946958501879e-05
-6.74583377376244e-06
-1.77214999557552e-05
-1.55121167987047e-05
-1.34844714390875e-05
-3.1070929142491e-05
-8.25666766775998e-06
-1.6571878487211e-05
-1.48699293762806e-05
-4.87918061579151e-06
-2.75140673709938e-05
-2.46900702902368e-06
-2.1955702382996e-05
-3.36731527889606e-05
-1.33091349195485e-05
-2.9869409292375e-05
-2.36560027849895e-05
-2.1776298092889e-05
-2.27690815583025e-05
-1.7794922817406e-05
-1.76635309616971e-05
-5.97099873123204e-06
-1.73215361669605e-05
-5.05561338550903e-06
-1.47344190465532e-05
-1.68999995091542e-05
-8.78417273030138e-06
-1.05032428935487e-05
-1.79792932611452e-05
-3.16060593241238e-05
8.85108010699667e-07
-9.32307426128982e-06
-9.26342360454736e-06
-8.1678338950182e-06
-4.86298570357961e-06
-1.76216213510959e-05
-1.42395758804222e-05
-1.64517605604626e-05
-4.60801860241775e-06
-2.81257036569666e-05
-1.68207246462352e-05
-1.01606023970327e-05
-6.20907188149959e-06
5.65402551075838e-07
-1.0432023648008e-05
-3.36174261537868e-05
-3.04653452155688e-05
-2.2314299031371e-05
2.80059382883007e-06
2.49895949420026e-06
-3.44221604616488e-06
-7.53669888390784e-06
-1.89641968879977e-05
-2.66564943929148e-05
-1.61111623999272e-05
-2.92804623087277e-05
-3.02980462948634e-05
-7.7916711981765e-06
-4.48006071971412e-06
-3.1179138621761e-05
-1.2102125882603e-05
-1.60895876963337e-05
4.47176340516798e-07
-2.87391914896413e-05
1.32169260388796e-05
-2.01106453774287e-05
-6.92694890999823e-06
-9.06181594822914e-06
-7.95695340650892e-06
-1.52806163622712e-05
-1.53630398626082e-05
-1.94065744499179e-05
-1.75035589146505e-05
-1.34134136397519e-05
-2.35263742610016e-05
-1.39427580080736e-05
-2.31763918285187e-05
-2.0839411056783e-05
-1.24542936637073e-05
-8.75455936360075e-06
-1.43331611976233e-05
-1.12915378810561e-05
-1.13088140381869e-05
-1.73157006209883e-05
-4.75713528907297e-06
-3.02043533406347e-05
-1.24959470832854e-05
1.53923427400005e-06
-1.59588117801446e-05
-1.37235960545198e-05
-2.19448141828949e-05
-1.2165577120219e-05
-2.3892390063451e-05
-2.13874091677816e-05
-1.60381962577785e-05
-2.33916814056573e-05
-2.11647868763835e-05
6.0092108354094e-06
-2.57268907897217e-05
-1.78024542035395e-05
-1.65975750634339e-05
-1.52184833512676e-05
-1.05879706741756e-05
-1.89121381476195e-05
-2.0690980869514e-05
-2.44106310987008e-05
-3.58734419480793e-06
-1.46853485405413e-05
-1.56444218619203e-05
-6.66984577144369e-06
-1.40031427719912e-05
-1.41267883254678e-05
5.60779144727349e-06
-3.04832510371026e-05
-1.63123551692163e-05
-1.04257854314341e-05
-6.49884207176793e-06
-1.53037165714808e-05
-1.33575911154953e-05
-1.35614129993682e-05
-2.32142596002158e-05
-2.24967118832133e-05
-3.34510546105949e-05
-9.23442319915647e-06
-2.39730103577065e-05
3.57184157226631e-06
-1.56209742956968e-05
-1.21701746118663e-05
-2.32024873106241e-05
-2.31237444507497e-05
-1.01579490000574e-05
-2.03409408778001e-05
-3.43255827397756e-06
-1.61273145209772e-05
-1.02639118295367e-05
-1.24462278768306e-05
-2.56352164248803e-05
-6.17256992439049e-06
-1.29758883902812e-05
-1.59418839449551e-05
-2.49024017718246e-05
-1.91147457114792e-05
-6.13402516532978e-06
-1.24835803513205e-06
-1.46307307791061e-05
-1.25878170589616e-05
-1.48579777873386e-05
-2.70041709835863e-05
-8.27062801242594e-06
-1.02150647760551e-05
-2.33497221542215e-05
-5.10392686295528e-06
-1.93148518574507e-05
-1.55545627895272e-05
-1.288196238745e-05
-1.78964611017693e-05
-1.80062471963838e-05
-2.1038940117743e-05
-2.42823225033294e-05
-1.52469826321866e-05
-1.43897490277947e-05
-1.35258440999521e-05
-8.3682499612828e-06
-2.52222293130143e-05
-9.94149664911223e-06
4.5693297365571e-06
-1.26593745735525e-05
-9.92509295364563e-06
-2.34242172843496e-05
-1.4025307993288e-05
-1.74644095776898e-05
-1.53938213820599e-05
-6.57795575386737e-06
-1.02762771951942e-05
-2.13971311857415e-05
-3.30124283029869e-06
-2.10040653617244e-05
-3.10288189565478e-06
-1.55091460318637e-05
-1.5279952613048e-05
-2.15821856676268e-05
-3.31845536142592e-06
-1.33946689001728e-05
-2.5267421793601e-06
-1.27397106656274e-06
-7.79051363596835e-06
-1.91476763736085e-05
-1.27456129595426e-05
-2.8337970339442e-05
-2.42452402823412e-05
-3.25891893707363e-05
-1.84011441115411e-05
-2.33573168369376e-05
-2.97594382145986e-05
-2.67094076509829e-05
-2.2159147630661e-05
-2.20002296986061e-05
-5.61714461180299e-06
-1.60752163864082e-05
-2.9641617603795e-05
-1.08157429747633e-05
-3.6366105301451e-05
-3.62936210588291e-05
-2.34537190789436e-05
-1.28551792367432e-05
-2.51399153906264e-05
-5.82606436596239e-06
2.13962564282988e-06
-1.74603197282455e-05
-8.49248321416846e-06
1.09099583953477e-06
-2.39512949292802e-05
-2.37680193633047e-05
-2.45312864981432e-05
-1.69246120936638e-05
-1.14987815245756e-05
-1.63707822339783e-05
-1.2359612483513e-05
-3.40513037111969e-05
-7.05858135004429e-06
-7.94279498392713e-06
-3.25947285371736e-05
-2.63154385689344e-05
-2.06372702614362e-07
-1.05501076345387e-05
-1.19384804664333e-05
-2.73845969247412e-05
-1.02535687450714e-05
-2.41314725728925e-05
-2.55264564477679e-05
-1.51377223162053e-05
1.07464047682844e-06
-1.2213470183577e-05
-1.3596524465083e-05
-1.5901581139077e-06
-1.52123237330211e-05
-2.80416948816087e-05
-1.63460287598661e-05
-2.09442368527825e-05
-1.30201900189254e-05
-1.48126337079377e-05
-8.32774833420106e-06
-1.55085680090091e-05
-2.00210948075802e-05
-2.07107179442568e-05
-1.15413861107091e-05
-1.69696809358684e-05
-1.46536607266716e-05
-3.05570464765919e-05
-5.0385907698665e-06
-9.20573767523264e-06
-2.04034034614094e-05
-1.31544833257145e-05
-3.11824241276455e-05
-5.54981489654336e-06
-2.00222153823161e-05
-1.33452657466039e-05
-2.68524093967287e-05
-1.38700180845215e-05
-3.26646487376153e-05
2.99298237701728e-06
-2.3444900700525e-05
-2.39502211149566e-05
-4.67358384251451e-06
-7.62751119505713e-06
-1.55655689313176e-05
-2.9629146653272e-05
-2.45886159841216e-05
-1.51907983051893e-05
-8.19941889089952e-06
-2.30236530081519e-05
-2.9243346188892e-05
-4.95147626830407e-06
-3.51052797760093e-05
-2.81020127532862e-06
-1.22988506088785e-05
-2.49134885479577e-05
-7.10581422660142e-06
-1.04970832285633e-05
-1.80106819685292e-05
-2.07531154259976e-05
-2.48904803035857e-05
-2.11579108536567e-05
-2.44412734725804e-05
-2.2538125549309e-05
-1.95797224664449e-05
-3.29684830750767e-06
-2.68154712558602e-05
-1.95049906514708e-05
-5.79353063114622e-07
-2.61948237102165e-05
-1.75461077526609e-05
-2.64929198936766e-05
-2.59870680391594e-05
-2.10671378844531e-05
-1.02060286724694e-05
-2.22362988058437e-05
-1.5291838984703e-05
-1.4588353686854e-05
-2.37070637572407e-05
-1.06313343833488e-05
-8.35213182667024e-06
-1.92990355727161e-05
-2.64157378393096e-05
-1.69461439449032e-05
-1.22152850650333e-05
-6.92554490591296e-06
-1.55363916954337e-05
-1.19243821377564e-05
-1.12415135710103e-05
-1.44021060337177e-05
-3.20691359354085e-05
-1.95909243113104e-05
-8.9479820677672e-06
-1.10989039389482e-05
-1.79397575792661e-05
-3.77922686358056e-05
-1.44062936143189e-05
-8.07448304611258e-06
-3.23010471243092e-06
-1.53903685339888e-05
-1.82042597834054e-05
5.67249761176968e-06
-7.98614807386627e-06
-2.46589787272376e-05
-8.73541093354761e-06
-3.09283484527357e-05
-1.36273446070599e-05
-3.692076358025e-06
-7.18775966297601e-06
1.30398400042412e-06
-8.36987124079152e-06
-9.29379256400683e-06
-7.74083536071585e-06
-9.80026473131308e-06
-7.01283850064797e-06
2.68986192108599e-07
-1.42519927249408e-05
-2.16080851531608e-05
-1.77904571557937e-05
-1.50619645482315e-05
-1.94472305372069e-05
-4.98407444710494e-06
-1.76172575809214e-05
-2.42641234211634e-05
-3.67330815243217e-06
-2.16795466705248e-05
-1.49492826624131e-05
-2.59109055496599e-05
-5.95723438251833e-06
-1.7341839705574e-05
-2.31957944838553e-05
-2.4365373808432e-05
-2.46145199098247e-05
-1.45714301973684e-05
-8.85796104048752e-06
-1.82988889628136e-05
-2.04453623269399e-05
-2.00050082316637e-05
-4.05174540859245e-05
-9.44078268742766e-06
-2.21930098440086e-05
-2.85673322009859e-05
-2.67280397603447e-05
-8.24258891256601e-06
-2.20859260351424e-05
-1.67397558496843e-05
-1.69881861171251e-05
-2.47395260116868e-05
-8.4160956899653e-06
-6.22783612139605e-06
5.27175192655131e-06
-1.17003313038271e-05
-2.25972309959115e-05
-2.46199260871987e-05
-9.70275598251312e-06
-1.25074695593125e-05
-3.01316920668107e-05
1.27059800758467e-06
-2.90546643649769e-05
-1.65378652332735e-05
-7.25132344689824e-06
-3.46930930465371e-05
-2.49421635265837e-05
-1.62317906081353e-05
-3.04148287311396e-05
-1.49080595044096e-05
-8.45250266376232e-06
-3.17073773869905e-05
-1.49930851354493e-05
-2.72477418767723e-05
-2.90921048616068e-05
-1.38037140601898e-05
-5.47968418754747e-06
-2.00685992811517e-05
-1.51979727209954e-05
3.90254817833302e-07
-1.02935114614489e-05
5.61832185229849e-06
-1.04625224997542e-05
-2.97053286303474e-06
-2.2328125676263e-05
-2.14378181625417e-05
-2.38168768127335e-05
-1.33010324529239e-05
-2.27035711809527e-05
-3.05356751587946e-05
-2.13830271396939e-05
-2.08518624185215e-05
-1.17200859935479e-05
-1.83043982489236e-07
-9.44534906960588e-06
-1.87098360053631e-05
-1.61247077816266e-05
6.23082507828363e-07
-1.63587707696503e-05
-1.88854440007485e-05
-3.92625789658335e-06
-1.71547822098697e-05
-1.03156283397839e-05
9.53015114479507e-07
2.31265196302533e-06
-1.20741517369273e-05
-2.8761176582693e-05
-9.16271422465328e-06
-1.99331430599644e-05
-1.34465645685834e-05
-1.85292739776951e-05
1.4259378881637e-06
-9.79642942738388e-06
-2.76408672623928e-05
-2.24875679617985e-05
-9.35770505424136e-06
-3.95396664564398e-06
1.80494275963995e-05
-1.93715058466462e-05
-1.69011422335794e-05
-6.22997587417311e-06
2.91979290689246e-06
-3.28430704976704e-05
6.55639855390569e-06
4.34974407480297e-06
-1.38139181442541e-05
-9.46915982418787e-06
-2.3490245376845e-05
-8.59459595463759e-06
-2.21546722169174e-05
-1.8060527882972e-05
-1.56381323645058e-05
-2.67882044251982e-05
-2.89903219622396e-05
-2.62325677240691e-07
-1.43743512216569e-05
-7.19846614837259e-06
-6.49693778393243e-06
-2.41210049447194e-05
-2.61191432786113e-05
-7.96151939017636e-06
-3.31854872117763e-05
-1.55783731336849e-05
-1.0754706819828e-05
4.07425027862588e-06
-1.01440876647676e-05
-1.74765918180506e-05
2.26547685344675e-06
-3.15855084184006e-05
-2.51552100241386e-05
-2.79118790615832e-05
-3.05508435796073e-05
-2.34889903906725e-05
-5.25004578220199e-06
-2.77549000779965e-05
-2.07425163103107e-05
-2.27228436744393e-05
-9.03283834591384e-06
-1.9981548144893e-05
-2.7375972723811e-05
-2.05204852112157e-05
-6.91120957849294e-06
-8.69855144399768e-06
2.11054864246382e-06
-2.95886172099845e-05
-1.75812822358093e-05
-2.34941529154727e-05
-1.12503486220755e-05
-2.64457167860362e-05
-1.68443753558883e-05
-1.53011477923133e-05
-1.02846854991382e-05
-8.31912213472469e-06
-2.85945619245967e-05
-2.33581495240424e-05
-7.56070377105566e-06
-1.91084210304952e-05
-2.75351990174554e-05
-2.98288022345584e-06
-3.02293138070027e-05
-3.40452776752607e-05
-9.84418022272771e-06
6.74200800135122e-06
-1.8586618280071e-05
-3.36972388670074e-05
-1.54888732184949e-05
-2.45792498790737e-05
-2.57720942488597e-05
5.74156097622528e-07
-3.11326574800026e-05
-2.73863571872027e-05
-6.66595214857144e-06
-4.60185703550785e-06
3.90419930577019e-06
-2.40773083544763e-05
-1.16584620978925e-06
-7.08175245022513e-06
-1.87176037004449e-05
-1.68249218281425e-05
-1.81955687976416e-05
-3.14476472205439e-06
-3.01745005429414e-05
-3.0680642312797e-05
-1.65371600130308e-05
-1.23301693958129e-05
-7.80264828871889e-06
-2.14812533776857e-05
-1.50998706247124e-05
-2.27409188191934e-05
-1.98274364263871e-05
-1.729161474821e-05
-2.07738970290444e-05
-2.28201471640434e-05
-3.23697751218123e-05
-2.14016855488874e-05
-1.65482018620712e-05
-2.96894662759732e-05
-3.28462249624644e-06
-2.52051588799868e-05
-8.88495985027264e-06
-1.70182606351172e-05
-2.34687155731944e-05
-8.67018633414392e-06
5.70476536941146e-06
-2.77988770837136e-05
-6.77249340622978e-06
-3.53181135502572e-06
-2.48376067995816e-06
-3.22087528147119e-05
-1.93856037655666e-05
1.47684274510635e-06
-2.53736989031836e-05
-1.86957577957431e-05
-2.73487352334232e-05
-2.27016031996769e-05
-1.88298194343696e-05
1.31320866656417e-06
-2.19685980560102e-05
-3.15824968445952e-06
-8.68779393082201e-06
-1.96835379936027e-05
-1.02428982060778e-05
-2.84730997440291e-05
-9.65509693108639e-06
-9.78382159855109e-06
-1.91063902262602e-05
-2.75134585736758e-06
-3.87354970511559e-06
-9.38972123337661e-06
-1.97298967025602e-05
-1.06912935311156e-05
-2.95539957391999e-05
-1.07157978898783e-05
-1.78786299150676e-05
-1.73441766848113e-05
-1.62246426436166e-05
-1.44376550107964e-05
-1.03342307042838e-05
-6.89423456299085e-06
-3.87794372128674e-05
-6.00132654110722e-06
-1.46873885892103e-05
-2.81986652285307e-05
-1.86981363517852e-05
-1.67481619535608e-08
1.77643576439649e-06
-8.81380310739125e-06
-1.43388336962606e-05
-1.73407509540717e-05
-1.86420986465153e-05
-2.31043340890711e-05
-1.66074615866977e-05
-1.86234201281091e-05
-2.35644247404586e-05
-1.70796941704986e-05
-1.19313870628636e-05
-6.42081517862018e-06
-3.63752058186586e-05
-1.07110269127935e-05
-1.19235322053994e-05
8.06294487576866e-06
-2.57894430217242e-05
-1.14128548968594e-05
-1.52795849028618e-05
-1.56756618986674e-05
-2.12492877598238e-05
-1.44141300191651e-05
-6.67768123309768e-06
-1.15315932214536e-05
-2.69524059068604e-05
-1.81216382934462e-05
-5.10532037960995e-06
-1.70285625644879e-05
-6.55100613444704e-06
-5.9227316803222e-06
-7.17193648775335e-06
-1.19961030271214e-06
-5.96936581296964e-06
-4.84864552031659e-06
1.0111302148603e-06
-8.2639317021523e-06
2.33594643647257e-06
-2.51074896437298e-05
-9.41177816091312e-06
-2.00843026176301e-05
-1.7512785991488e-05
-2.59058560398076e-05
-1.86772281563654e-05
-2.33134863545259e-05
-1.50512528477986e-05
-2.02687695993897e-05
