# Supplementary material for: Research on computational propagation and identification of mine microseismic signals based on deep learning
Source: PLoS One. 2025 Oct 22;20(10):e0334641. doi: 10.1371/journal.pone.0334641 (PMC12543183; doi:10.1371/journal.pone.0334641)
Supplement: S9 Data — (ZIP) [file pone.0334641.s009.zip › 000101100000351.xlsx_0.txt_24.txt.txt]

-3.09714290776381e-05
-5.48982899973275e-06
-2.09488526241236e-05
-1.52264459675605e-05
-5.14457840530246e-06
-2.29891218751613e-05
-2.17924258371628e-05
-1.09139309578143e-05
-2.41518882738369e-05
-2.97229006906094e-05
-1.15089045648319e-05
-9.99348031534971e-06
-8.89117252374675e-06
-2.12220638757726e-05
-9.47605543849487e-06
1.92876968584746e-06
-3.60444673052195e-05
-1.80388545834303e-05
-2.54789577173587e-05
-8.2992799937093e-06
-1.26405290155635e-05
3.49891760132781e-06
-2.11162953008364e-05
-2.34800855532659e-05
-9.61417509200265e-06
-1.47477008706211e-05
-1.9465322006481e-05
-3.02980549461219e-05
-2.53961242270525e-05
-1.61965172262098e-05
-5.29623755578423e-06
-1.14779007515272e-05
-1.90610776592404e-05
-2.55474204403376e-05
-1.15637265174515e-05
-2.22870871890397e-05
-2.89847185150853e-05
-4.00007111685122e-05
-1.66708203296698e-05
-1.80242884373005e-05
-2.47844565345138e-05
-2.38081351532617e-05
-5.38402534562488e-06
-2.91793429832757e-05
-1.13636058908966e-05
-2.7074004239056e-05
-3.10874464667508e-05
-5.57913710497374e-06
-6.97080721154839e-06
-1.57931273841531e-05
-8.98791613556117e-06
-7.32080161173383e-07
6.82848325318137e-08
-6.71867446157844e-06
-2.39066630985614e-05
-2.95461186907411e-05
-2.10995573000379e-05
-2.98755022812829e-05
-2.36982565175401e-05
-1.37373005427505e-05
-1.80026956720259e-05
-1.50341095727995e-05
-3.38996523440548e-06
-1.78580067748773e-05
-2.23792019603185e-05
-6.32058885305003e-06
-1.22604009922937e-05
-1.24636529302533e-05
-2.82596631857722e-05
-1.04253819012165e-05
2.03615861384289e-05
-2.38216933982759e-05
-1.55751544006316e-05
1.53517650436019e-06
-2.37296656449982e-05
-2.42875840988444e-05
-4.31221698738258e-05
-1.22502983704492e-05
-8.72210423008301e-06
3.77235116796022e-06
-2.82920596127272e-05
-6.15362682706467e-06
-2.35454086977776e-05
-4.22848406430698e-07
-1.89640439935813e-05
-2.48644624612622e-05
-2.44670253848375e-05
-5.45990440071671e-06
-1.18398332100292e-05
-1.57874855979442e-05
-1.54856988361625e-05
-9.4862578566622e-06
-3.12130805010534e-06
-3.16782786370007e-05
-4.81230842598837e-06
-1.20129856110128e-05
-3.04304711316775e-05
-8.65421626805355e-06
-1.69517715312466e-05
-8.35107223455129e-07
-2.62569684800273e-05
-2.37253082499906e-05
-4.7129735629864e-06
-1.37297019090387e-05
-6.37862596546372e-06
-1.49540239359721e-05
-1.60425184504329e-05
-1.44470056312883e-05
-3.13324568407629e-05
-1.76444380429669e-05
-3.010713177578e-05
-1.85184887848461e-05
-2.44411956069918e-05
-1.8776383847102e-05
-1.25661506490046e-05
-2.16753390352817e-05
-1.16452179207733e-05
-2.76877190459556e-05
-3.63502559123359e-05
-1.69712396361884e-06
-4.69889888019396e-06
-8.45919581678704e-06
-1.65039371058784e-05
-1.36505801358933e-05
-2.39372605528813e-05
-2.34666589341948e-05
-9.28930543797375e-06
-2.39862219864052e-05
-2.27369371714354e-05
-4.29184304951946e-06
-2.31465294149395e-05
1.26748580961092e-05
-1.68513887879076e-05
-3.02302244734688e-05
6.28210232938276e-07
-2.62568978538611e-05
-2.78589217782405e-05
-9.57498988657403e-06
-6.66569177083318e-06
-1.66264374480827e-05
-4.87061704945348e-06
-1.37053865635934e-05
-1.33201643638394e-05
-3.34470732928196e-05
-3.12389877930312e-05
-2.51849938336998e-05
-1.34509262545423e-05
-6.57358176381929e-06
-1.29304627940176e-05
-1.88574142514108e-05
-2.1322495515522e-06
-2.00096257301659e-05
-5.10587813432529e-06
-2.82904390712674e-05
-1.45458744998132e-05
-1.43277737338082e-05
-1.48287378047941e-05
-3.69814699818607e-06
-3.64035927538499e-05
-1.12783865064678e-05
-2.45244692935832e-06
-1.98401240691507e-05
-5.07927900792967e-06
-2.21192321408946e-05
-8.20635611800877e-06
6.37776149388941e-06
-1.08484976948068e-05
3.51358524890414e-06
-1.08561807277829e-05
-1.34166912363244e-05
-4.33246092953594e-05
-1.16634256459357e-05
-2.31858161719132e-05
-1.48280829149957e-05
-1.25273502753013e-05
-1.51191505389037e-05
-1.76814164101137e-05
-2.35579523395043e-05
-2.16405983573558e-05
-1.24717242450571e-06
-9.61562767538132e-06
-2.01811108969926e-05
-2.46892083267513e-05
-2.26871779548255e-05
-1.93711968783607e-05
6.53450467564123e-06
-1.21630730404822e-05
-2.66613210322185e-05
-1.0606157738941e-05
-2.52847084392836e-05
-2.63619862394812e-05
-1.45833069983223e-05
-3.30223525543582e-05
-2.68890029471457e-05
-2.94418011053102e-05
-1.39142114149875e-05
2.93760023087217e-06
2.83641201623957e-06
-6.1780955360409e-06
-1.0452804753876e-05
-2.84867234040471e-05
-7.57687727405355e-06
-3.02618748035446e-05
-1.19666857928825e-06
-1.34041931780983e-05
-1.07209350585103e-05
-8.00605505161957e-06
-2.54513834742261e-05
-1.01990153726047e-05
-5.4997740802215e-06
-9.36505193291685e-06
-1.21224529811507e-05
-1.48326554031209e-05
-5.52550346167622e-06
-2.59606825132446e-05
-1.23495039460004e-05
-2.42757399185003e-05
-1.48354955450155e-05
-5.08307000389958e-06
-1.55220423252504e-05
-9.78925855721973e-06
-1.07521691232341e-05
-9.91462158063878e-06
-2.23845395648068e-05
-1.4705607882643e-05
-5.47571407512587e-06
-3.52749427647189e-06
-4.26332407301642e-06
-6.38511317874002e-06
-2.70928491187543e-05
-1.52380496322657e-05
-3.07704668139447e-05
-1.74432591096553e-05
-5.37948449850528e-06
-3.28946355341365e-05
-2.28982045370304e-05
-1.56300691851571e-06
-3.1118671099755e-06
-1.1382213146826e-05
-1.22747054844862e-06
1.83993014982884e-07
-1.82564541491242e-05
-1.58864010292565e-05
-2.14584865053947e-05
-1.79140233142194e-05
-2.10650857096397e-05
-7.59325233749888e-06
-2.65005450500046e-05
-1.66195466676543e-05
-8.3360175412724e-06
-2.27349795460261e-05
-2.35387855965959e-05
-1.20366125506232e-05
-2.1578016892338e-05
-3.08882481632362e-05
-3.18035022653527e-05
-1.25085363826808e-05
-6.75396908764364e-06
-5.49073175125208e-06
-1.58513304064842e-05
-3.88993221812293e-05
-3.07984484750783e-05
-1.26922101070811e-06
-1.51173850888775e-05
-2.31544444906402e-05
-6.02514954746435e-06
-1.39867168360807e-05
-1.66769470073626e-05
-1.19221694189448e-05
-1.93378797643571e-05
-1.92569619587544e-05
-1.27249636830976e-05
-1.30680625093336e-05
-1.34120014756748e-05
-2.12832536667893e-05
-1.90798006608968e-05
-4.54248088590225e-08
-1.45255835488038e-05
1.30784922474835e-05
-1.55490403912638e-05
-1.21722605158924e-05
-9.65226366287783e-06
-1.70957891857158e-06
-4.66326297729279e-06
-1.81630800563248e-05
-1.27054004786477e-05
-7.63292864253751e-06
-1.72860213240375e-05
-9.02031525335177e-06
-1.69318614521909e-05
-1.20489793360953e-05
-1.53724842488221e-05
-1.47822015653918e-05
-1.13097541723184e-05
-1.75200073289082e-07
-4.2193345387456e-06
-3.56758544813096e-05
-1.46834955196868e-05
-1.37552252762803e-05
-2.13819505748868e-05
-4.04623246540914e-06
-2.30177387749686e-05
4.59851190200337e-06
-1.74987287657548e-05
-2.90575192248107e-05
-1.9540118885302e-05
-1.28239522791456e-05
-2.44657574668189e-05
-7.42186117804062e-06
-3.71799529541023e-06
-2.86939928502838e-05
-1.01868028537723e-05
-1.39731686419865e-05
-2.3568578089061e-05
-2.07080838640871e-05
-2.23781377550005e-05
-2.1062081289223e-05
-9.54324906625247e-06
-2.33256287324053e-05
-7.89170939088834e-06
-2.45453246917526e-05
-2.45363947683719e-05
-1.31386219264112e-05
-2.57810725277131e-05
-2.87288445564793e-05
-1.76316699059891e-05
-1.21447197054571e-05
-1.50424879283211e-05
-1.15928611127931e-05
-1.92096676906286e-05
-3.09803239730276e-05
2.77484400523379e-06
-1.98125089682423e-05
-1.232418937795e-05
-9.68323978269301e-06
9.23660041214556e-06
-1.77374425375868e-05
-1.99126611252804e-05
-2.62143727332263e-05
-1.28700952065067e-05
-1.289082953572e-05
-2.91495551762985e-05
-2.85230135826437e-05
-2.54972315475185e-05
-3.06554072984431e-05
-7.31871467068271e-06
5.32944575557815e-07
-6.16365778988292e-06
-1.02469909588763e-05
-1.74769240436289e-05
-1.60165793414425e-05
-2.47949161265064e-05
-4.47633677283007e-05
-3.18652082861977e-05
-2.55305817279333e-05
-5.22416442115494e-06
-1.94842543902373e-05
-8.74191515749687e-06
-1.7059509756664e-05
-1.59026944502239e-05
-1.8561931347714e-06
-2.85729009304885e-05
-1.43586581509592e-05
-1.69637819120172e-05
-9.46480859684792e-06
-1.07278747731694e-05
-1.79401380306145e-05
-9.82372096890075e-06
-5.70221234306654e-06
-2.20800706315143e-05
-1.97760670427738e-05
-1.88342891596746e-05
-1.75960176187583e-05
-1.43742731926731e-05
-2.15446480507027e-05
-2.88672285788864e-05
-2.21950921842568e-05
1.92084252925638e-06
-7.80440939868542e-06
-1.89459283931142e-05
-2.36598112292779e-05
-2.96783265682918e-05
-7.89552196497131e-06
-2.17919956906028e-05
-2.8583153164912e-05
-1.80511214778671e-05
-1.14593503458424e-05
-8.76225924648051e-06
-8.54666588905738e-06
-4.94881885750375e-05
-2.95062881277828e-05
-1.95451984676519e-06
-2.13067619829188e-05
-2.0962215549479e-05
-2.3908401273777e-05
-3.12452737968189e-06
-2.07678314568191e-06
-1.68819090179918e-05
-1.82775700301009e-05
-1.83165925232117e-05
-2.61131208746699e-05
-3.42085047779562e-05
-4.76162496029719e-06
-2.65375373662486e-05
-9.15947948933448e-06
-2.46235095834811e-05
-2.45969817184351e-05
3.19394681386704e-06
-1.57444812395744e-05
1.4982796973048e-06
-1.78587012483451e-05
-4.16573688267164e-06
-2.17749215086504e-05
-5.21001365626708e-06
-1.34018983559995e-05
-2.08287079000602e-05
-2.43194413844986e-05
-2.46071363764203e-05
-6.88544053596267e-06
-1.38045179266161e-05
-3.17516651531133e-05
-2.00956482548839e-05
-1.90408731241896e-05
-1.28807029410096e-05
-1.33832634350881e-05
-1.09023275352332e-05
-1.13300177030126e-05
-1.65491330781966e-05
-1.50415059653755e-05
-1.55968287711561e-05
-6.23549910840432e-06
-1.91454341264514e-05
-1.35134218029095e-05
-6.66014949219199e-06
-1.74291136285939e-05
-1.61474865026881e-05
-1.09790414778492e-05
-2.80594469470513e-05
-1.27836027921633e-05
-3.51609219826251e-06
-2.06968319162656e-05
-2.08247543004994e-05
-1.54680767428692e-05
-2.44798029287353e-05
-3.81332745670997e-05
-1.50495861183935e-05
-1.13474605078902e-05
-5.38750916271835e-06
-1.98046726768104e-05
-1.32781772871316e-05
3.47555905256883e-06
-1.00226972736685e-05
-8.76481192402301e-06
8.98511218412822e-07
-9.33459907790177e-06
-3.38688713050576e-05
-1.20141280789946e-05
-1.6166644547956e-05
-3.1367499052182e-05
-1.59990780519928e-05
-3.20935558969233e-06
-6.8567977030876e-06
-2.54270597472591e-05
-1.21885722143724e-05
-1.19438622285615e-05
-1.58638314980368e-05
-9.68437034816512e-06
-1.11587421163688e-05
1.11631508325084e-06
-1.63910346538548e-05
-1.75378176630698e-05
-1.92637077117232e-05
-2.33966067983578e-05
-1.22148843092302e-05
-2.24662417860059e-05
-7.97931500382568e-06
-1.12147571078015e-05
-1.87058211690194e-05
-3.13644384446221e-05
-2.204059489235e-05
-1.95377777174132e-05
-1.5214047642972e-05
-1.45208409995145e-05
-1.73724319682092e-05
-8.16428282015246e-06
-2.4999595743579e-05
-1.37461197871991e-05
-1.84479762339561e-05
-3.02514018100892e-05
-2.68059745799391e-05
-8.66063686781948e-06
-5.50522087796415e-06
-1.30616893856063e-05
3.98166587885389e-06
-2.87669367979465e-05
5.97302117077336e-06
-5.70706891995635e-06
-1.63961863727857e-05
-3.80167281466482e-05
-1.27747873259942e-05
-5.32501768573918e-06
-9.66033401038937e-06
-2.05540129449833e-05
-1.7128999880116e-05
-1.45928109551226e-05
-1.52680346742045e-05
-1.19173294532349e-05
-2.34944526856804e-05
-1.55463503537243e-05
8.71195297470201e-06
-1.83807577686094e-05
-1.35788326077381e-05
-2.57008667574779e-05
-7.32957097706854e-06
-3.21949502050165e-05
-2.62227800864656e-05
-5.36682123845393e-06
-7.59729391002612e-06
-1.03043661921933e-05
-1.29609821584712e-05
-2.08290314405102e-05
-2.66991562689303e-05
-4.30123568049143e-06
4.48418746501616e-06
-2.58466225563411e-05
-2.32671496883356e-05
-2.44003567956867e-06
-7.2387502520201e-06
-2.30274711619256e-05
-3.29643272510157e-05
-8.63434308055998e-06
-2.21350958257399e-05
9.08607983370176e-06
-1.26928032017912e-05
-2.66300505556882e-05
-1.77305788412473e-05
-1.13207401323851e-05
-1.06894651124015e-06
-2.06478437202832e-06
-2.48300077813136e-06
-2.13848106359169e-05
-1.75029642096965e-05
-2.02584839533942e-05
-1.63779459602212e-05
1.91407246798729e-06
-6.03249160591265e-07
-5.1896558766653e-06
-1.4846781316608e-05
-3.59185506515799e-06
-1.53955847957244e-05
-1.07272412639571e-05
-2.11681927928155e-05
-9.41752027459832e-06
-4.97287664467722e-06
-4.85001116472585e-05
-2.06545413682631e-05
-1.19053582899531e-05
-3.19934465421058e-05
-2.43112976526636e-05
-1.78944860233822e-05
-2.28499381132696e-05
8.77720835130909e-08
-1.2997640114944e-05
-1.5931190821305e-05
-2.43966910053886e-05
5.4836789375423e-08
-1.15776667090762e-05
-2.95390010499104e-05
-1.45235529053338e-05
-1.08033394617315e-05
1.94127271671913e-06
-1.86338868351918e-05
-1.73421297344435e-05
-6.91695212967361e-06
-1.38842273551843e-05
-1.16201378038931e-05
-1.40501139636671e-05
-1.59590460829921e-05
-2.56461211575994e-05
-4.09933668150586e-05
2.82100350166786e-06
-1.88800270752576e-05
-3.78112329974085e-05
-4.75510032306393e-06
-3.79186984133552e-06
-1.97246277141726e-05
-1.41148978081366e-05
-1.41798933026551e-05
-1.87035003002071e-05
-3.24240233701493e-05
-2.50476273319489e-05
3.95541266816624e-07
-3.55672716880781e-05
-1.49159503830847e-05
-2.5684451709996e-05
-6.75441100961974e-06
-1.66284894850257e-05
-9.50606110609834e-06
-2.47811226316569e-05
-1.12127491117304e-05
-1.96329079014533e-05
-2.62599236534946e-05
-4.86199928431632e-06
-3.09784845467835e-06
-1.53524139311572e-05
-7.36251315712474e-06
-7.39581203702759e-06
4.32169579949393e-06
-1.78390584561972e-05
2.0898319579787e-06
-3.85182095680333e-06
-3.1219850636713e-05
-9.31104339793328e-07
-1.12508063693485e-05
-3.15926386336667e-05
-1.77232900840413e-05
-2.18770179072284e-05
-2.59243320391203e-05
5.42115026317824e-06
-1.74509756323392e-05
-3.58958950608601e-06
-2.76330662084975e-05
-2.40603271821547e-05
3.19790784625017e-06
-2.24264002247242e-05
-2.87408447221943e-05
-1.41884316928426e-05
-2.19316896892644e-05
-1.24432378948198e-05
-3.00460180231684e-05
-2.54423732769514e-05
-2.19764368704524e-06
-2.74298246974394e-05
-2.04264694512759e-05
-3.38684335711213e-05
-3.02493690138108e-05
9.91122158859925e-07
-2.85064287744165e-05
2.36824951229831e-06
1.06473405355305e-06
-1.90837565028035e-05
-2.79864201590879e-05
-2.00562300560822e-05
-1.19406035386661e-05
-2.89226211579701e-05
-9.53107637186845e-06
-1.79008836983367e-05
-3.00257828185368e-05
-1.57091811572142e-05
-1.13697434905022e-05
-7.59472485746613e-06
-2.11172033597864e-05
-1.03732211315257e-05
-5.58548107780205e-06
-2.24775833607965e-05
-3.33132734567749e-05
-7.60053389756931e-06
1.3584760250348e-06
-2.04568372540894e-05
-2.49222912322674e-05
-3.31504490704695e-05
-1.20658526525755e-05
-2.8932843000254e-05
-2.28716921750021e-05
-3.07059847173216e-05
-1.04323717575115e-05
-1.76243608318958e-05
-2.55788863489539e-05
-2.52301493159002e-05
-1.40322710134387e-05
-1.17689205591809e-05
-1.00853463904831e-06
-1.44757469978996e-05
-1.42587947245418e-05
-1.99047681409884e-05
-2.42007734903379e-05
-9.19190473924313e-06
-2.46394341785044e-05
-1.43345136354427e-05
1.82759209300303e-06
-3.27914532089167e-05
-1.82498410091038e-05
-1.81042772505826e-05
-1.37329084938698e-05
-2.342102140332e-05
-3.260941041153e-05
-1.05558233088978e-05
-2.42226521107947e-05
-2.65095617623856e-05
-1.2637512671176e-05
-1.03079313080294e-05
-7.59114476260816e-07
-3.58852537326333e-05
-1.87568212759074e-05
8.33638920350136e-06
-1.74543025994218e-05
-1.0382341587267e-05
-3.02088803484616e-05
-2.83733175391932e-05
-1.12693619425178e-05
-5.40839350693691e-06
-1.119916444804e-05
-2.71901903829515e-05
-3.04227166404027e-05
-1.31721804138087e-05
-2.76112430411738e-05
-1.02643380603546e-06
-3.75277549348473e-05
-3.50252731300929e-07
-3.62757580658331e-06
-1.95093109341255e-05
-8.70405132149294e-06
-6.43969608451284e-06
-1.39758863955323e-05
-2.04818397003187e-05
-9.4886634389824e-06
-1.79936400690131e-05
-1.65646887921421e-05
-5.31418979250236e-06
-2.0337568448437e-06
-1.32633691230507e-05
-7.61801231317311e-06
-5.92241178839956e-06
-1.54152556078602e-05
-1.86589192808995e-05
-8.83563581055242e-06
-2.05638924545576e-05
-2.75982422277789e-05
-8.37581212727853e-06
-4.42529296423606e-06
-1.85909790039688e-05
-9.85574389003134e-06
-2.94562849541605e-06
-1.14510816498044e-05
-9.48171968019143e-06
-2.47588542254302e-05
-1.84772603038127e-05
-1.8585417642086e-05
-1.23936777042117e-05
-1.64817995261764e-05
-1.37222008168604e-06
-2.43718345540837e-05
-1.23104044458516e-05
-7.75664683351982e-06
-2.21114193394329e-05
-1.1071739915201e-05
-1.30272655915353e-05
-1.74910869201558e-05
-6.82759971033334e-06
-2.40056603148701e-05
1.7983864263768e-06
-2.07629854587891e-05
-7.51615131679255e-06
-1.25912182678341e-05
-6.20979808745509e-06
-2.70848592358747e-05
-4.61744848565339e-05
-1.38589541499197e-05
-5.99155697572655e-06
-6.57264362900318e-06
-2.87775448040499e-05
-3.39946504825611e-06
-2.08509860614854e-05
-2.45871067832867e-05
-2.02193766679705e-05
-1.23453785668334e-05
-2.29721388652763e-05
-1.64613773811505e-05
-2.54743175682144e-06
-3.81550709296061e-05
-1.30861789367262e-06
-1.7854866766763e-05
-7.33037613242521e-06
-2.1148134385431e-05
-3.40671984384238e-06
-1.81074864900556e-05
-1.37488265564498e-05
-1.59184220830682e-05
-1.31255210152683e-07
-2.2608453196964e-06
-2.30174130032506e-05
-1.31991059322456e-05
-2.49765186169194e-05
-1.06773236633398e-05
-4.49348211528373e-06
-2.50802850374712e-05
-7.74475802148411e-06
-3.41980040465851e-05
-1.7600414699377e-05
-2.28722902662956e-05
-3.35200782940297e-05
-2.43826396514382e-05
-1.31809315791683e-05
-1.62434020037502e-05
-2.57037423455661e-05
-1.70062228746622e-05
-8.54837377791384e-06
-8.55207520383283e-06
-2.55000488993057e-05
-2.26763906061378e-05
-1.89648513978932e-05
-7.39818215169673e-06
-1.79221081591946e-05
-1.88896523030401e-05
-2.43455751188741e-05
-9.01146139514653e-06
-1.17064520600675e-05
-1.88118843879846e-05
-1.95575710900363e-05
-2.81878854571381e-05
-1.23220726271401e-05
-5.66715867733049e-06
-7.30164602594882e-06
7.48950082656494e-07
-6.32579006028979e-06
-2.97677937870378e-05
-1.78741196024612e-05
-2.37258600834307e-05
-1.65649492678931e-05
-1.53175447165876e-05
-2.14660433511191e-05
-2.92174011243516e-05
-2.17623060024797e-05
-1.63045009479678e-05
-2.3618042297817e-05
-1.88814862270453e-05
-9.12707559349438e-06
-1.81641508934477e-05
-1.79547327679576e-05
-2.3751381320395e-05
-1.474727452083e-05
-1.65674952771996e-05
-2.65162354821392e-05
-2.91711460494465e-05
-1.9138771275931e-05
1.32613727668581e-05
-1.87834630661324e-05
-9.01594649059074e-06
-2.17794472809915e-05
-1.87249335402292e-05
-6.7556923804858e-06
-1.87498839426829e-05
-1.19075024515367e-05
-2.3638175692203e-05
-7.07722041094794e-06
-7.50917458203819e-06
-1.75905295943748e-05
-9.4877423665709e-06
-1.14455933730957e-05
-2.00097266115531e-05
2.56118795127247e-06
-2.10839756786074e-05
-1.45365131287213e-05
-1.53487207133772e-05
-1.71644402741932e-05
-8.323575552639e-06
-1.88978877264377e-05
-2.39415233785961e-05
-6.56411760424783e-06
-2.34383444959907e-05
-1.20259740267057e-05
-1.15639629934373e-05
-1.82024296118484e-05
-1.84588175926358e-05
-1.38163391962455e-05
-2.17985588636411e-05
-6.7094088381851e-06
-3.10441677641143e-05
-2.67684628839769e-06
-3.14541799787145e-06
-1.59979344386134e-05
-7.69810598684613e-06
-1.09937000410536e-05
-1.17222083498977e-05
-1.61021971385219e-05
-2.04138906322015e-05
-9.07695695869175e-06
-7.65716494313358e-06
-5.37996273473572e-06
-1.27303635758074e-05
-2.98417813204686e-05
-1.51558031687039e-05
-1.21056344454915e-05
-2.51937186719175e-05
-2.53313695661448e-05
-5.13473152745654e-06
-3.82666446770112e-06
-2.55991057692232e-05
-1.47781645592824e-05
-3.74670259278927e-05
-2.35435865057888e-05
-4.4388241406612e-06
-7.17946101917243e-06
-2.04488118758963e-05
-1.44854361466177e-05
-3.22149179068811e-06
-1.06512596993069e-05
-1.65964123258024e-05
-8.01507406267031e-06
-7.86778358254439e-06
-8.57512566246904e-06
-1.48047503362723e-05
-3.83502297862265e-06
-2.11016961895511e-05
-1.18997384414185e-05
-1.6735197163443e-05
-6.81843131761434e-06
-1.56680552188689e-05
-1.71042532003649e-05
-1.71996100651762e-05
-1.19155414403572e-05
-1.65191582768546e-05
-1.63186480642109e-05
-3.2118160922981e-05
-1.77850023576502e-05
-1.3303570800012e-05
-9.32275394815713e-06
-1.51349330505172e-05
-3.73706437694915e-06
-1.45004062938381e-05
2.32942859576457e-06
-9.93360366067402e-06
-1.19059783883116e-05
8.92050139418057e-06
-7.30819177734094e-06
-1.07598306551736e-05
-1.1619871944414e-05
-1.56142213504408e-05
-1.1803687946106e-05
-3.23512985303364e-06
-1.53481777869988e-05
-2.31006800094748e-05
-3.17214653818271e-06
-1.27025259245428e-05
-2.42695385601821e-05
-1.81841743347856e-05
-9.06708666244276e-06
-9.622139205921e-06
-1.67115648064309e-05
-3.06331417858938e-05
-1.42238233204777e-05
-4.96912638525355e-07
-2.31440305357564e-05
-3.44817672418478e-05
-2.50997850670564e-05
-2.74688829161381e-05
-1.16332276659846e-06
-1.66912762406073e-05
-2.14896834458643e-05
-8.62143005159317e-06
-1.97460133074481e-05
-2.47543082578293e-05
-2.27703939990824e-05
-1.03535752002178e-05
-1.73582643177267e-05
-2.0646241335102e-05
-1.55661848843899e-05
-3.06819520008026e-05
-3.2096336086898e-05
-6.7100964925015e-06
-1.88725556755576e-05
-1.39422640892966e-05
-3.39043084193498e-05
-1.85833266643694e-05
-1.44706160215937e-05
-2.0881169759515e-05
-1.60529643895957e-05
-2.0708412739262e-05
-9.38565755490857e-06
-2.58189315086944e-05
-1.92856407856214e-05
-1.78605368711871e-05
-2.93411599398772e-05
-1.79196934969066e-05
-7.74476172222089e-06
-9.28948650223492e-06
-3.01852263163816e-05
-2.8637709908092e-05
-2.25621336503193e-05
-2.97940211556262e-06
-1.64000424275037e-05
2.1503597170816e-08
-1.72771583282944e-05
-1.20832420451508e-05
-4.15036462121126e-05
2.88751971413196e-06
-1.53357818655414e-05
-1.47891884898708e-05
-1.2037275399418e-05
-2.98706277722023e-05
-2.59081134701794e-05
-1.89763665742084e-05
-1.6671613652729e-05
-6.7588737480054e-06
-6.25295333863199e-06
-1.60248015064616e-05
-1.29156958004845e-05
-6.95257027709215e-06
-1.75891632217156e-05
-2.35108958921266e-05
-1.1015883932819e-05
-2.94091177676584e-05
-2.28265220645708e-05
-7.17182990599631e-06
-1.11104241312909e-05
-1.50587227411546e-05
-7.77878034297391e-06
-2.15333546546385e-05
-3.11216975585622e-05
-2.0006097388588e-05
-7.31043278161455e-06
-1.79683213962183e-05
-3.85302616871296e-05
-1.47899210151282e-05
-1.21952237695454e-05
-2.19749967601092e-05
-1.78932256909387e-05
-1.44752486936969e-05
-1.70087520023058e-05
-7.85865734893837e-07
-3.24026315948392e-05
-1.61158499864122e-05
-1.89117611651322e-05
-1.93635777232909e-05
-1.67265434016174e-05
-1.68421734743722e-05
-2.15560579698928e-05
-1.77109916037847e-05
-3.59335741438885e-05
-2.75817845850155e-05
-1.24811883860859e-05
-1.5147909146256e-05
-1.72326363491034e-05
-1.71301750225722e-05
-1.82636437788239e-05
-1.78721123269757e-05
3.89205660851674e-06
-1.10199057898224e-05
-8.23846105572631e-06
-1.66658582973187e-05
-1.71358788979709e-05
2.10452774032852e-06
-9.56562094494486e-06
-1.41097560385822e-05
-1.30544051434695e-05
-2.16919701059149e-05
-1.44662010990808e-05
-1.64311708354504e-05
-1.82120191415517e-05
-2.29606280090195e-05
-2.0980158473053e-05
-5.70644114166753e-06
-1.03577399778035e-05
-1.86067568359929e-05
-5.75179416033156e-06
-3.32515225899371e-05
-1.33617121173468e-05
-3.26684668062782e-06
-9.105017644065e-06
-1.38760561292719e-05
-1.46333815745569e-05
-3.32960903038635e-05
-1.82225689415942e-05
-5.36093927622838e-06
-2.41339649617607e-05
-1.54610200657284e-05
-2.32880857585152e-05
-1.63832526382721e-05
-2.85612684810634e-07
-2.58068734912956e-05
-3.63452922702414e-05
4.04545256975957e-06
-2.20125882992065e-05
-1.97992050432455e-05
4.69038470079683e-07
-1.63756769877179e-05
-1.44179449248228e-05
-5.86306053165591e-06
-8.90202630247821e-06
-3.83144786254617e-07
-2.44071929204141e-05
-1.04441810157588e-05
-2.16335638355325e-05
-1.53359041538439e-05
-1.9985389842793e-05
-2.6311736922749e-05
-1.18900865301456e-05
-1.99421616069469e-05
-1.23653742341344e-05
-1.70913826930749e-05
-2.83935927068867e-05
-5.49700863216395e-06
-1.41530060861838e-05
-1.72698527125752e-06
-1.09513407348352e-05
-1.31109147246664e-05
-9.93747220747878e-06
-4.11886765161047e-06
-1.13933469445768e-05
-1.58005001461576e-06
-1.80433608869915e-05
-3.48073969784303e-06
-9.70349564866506e-06
-2.75936291877825e-05
-1.36447886769745e-05
-2.25997352030249e-05
-3.79739604698173e-05
-1.08527634505908e-05
-1.73567915249074e-05
-1.89205283231613e-05
-8.63762577305939e-06
-1.53176967457492e-06
1.11657937189732e-06
-1.0033912748397e-05
-2.42772430344597e-05
-7.66901807055165e-06
-2.73639854896782e-05
-1.30282820241325e-05
-1.20976930708701e-05
-1.76745472322285e-05
-1.69581414891708e-05
-2.13302188173765e-05
-1.12663635539516e-05
-3.28202359211845e-06
-2.59765461679961e-05
-1.49485739959277e-05
-9.48943886620351e-07
-2.29927112857029e-05
-1.24197092232546e-05
1.0620777842085e-05
-1.3722863413067e-05
-2.50612336033691e-05
-1.57825550651136e-05
-1.68900907601363e-05
-3.36670806211357e-05
-1.93267007402307e-05
-4.30963324026992e-05
-3.01708629178087e-05
-5.02507197951003e-06
-1.62085886250727e-05
-1.17183829837769e-05
-1.43302012350149e-05
4.60906750522461e-06
-1.18852590457581e-05
-2.29542695562651e-05
-9.52038883153244e-06
4.05665073382207e-06
-3.0425337527651e-05
-2.30618603850041e-05
-7.39031078420696e-06
-7.84241489582418e-06
-1.10643246476474e-05
-1.34750595612292e-05
2.74007271851466e-06
-1.36526353639975e-05
-1.92672796733277e-05
-3.50223880814219e-05
-2.47246252622149e-05
-1.07262005524579e-05
-2.14557524227115e-05
-2.18019593617287e-05
-2.35403384719936e-05
-7.28284444815518e-06
7.13226456391786e-06
-3.99462161722648e-06
-1.04116728617828e-05
-1.08525573012694e-05
-2.78330398608697e-05
-8.93045748334142e-06
-6.06296823737321e-06
-1.43391751473394e-05
-2.02603272450784e-05
-1.40151516683783e-05
-3.96977315251182e-06
-3.59729124343243e-05
-3.1463140257045e-05
-8.33911093520503e-06
-1.86252490357234e-05
6.86021978407221e-06
-1.63579082215755e-06
-2.13072206704004e-05
-1.29832837307762e-05
-2.54885336538751e-05
-1.94251450321522e-05
-1.99859860587469e-05
-1.48126063785939e-05
-2.2081983298422e-05
-2.43192195864847e-05
5.09326089764944e-06
-1.05546752200883e-05
-9.5291944574654e-06
-1.73862010015955e-05
-1.49156549579062e-05
-2.56099732261635e-05
-2.15964113524751e-05
-6.8191629824509e-06
-1.90677102383076e-05
-2.54931559491525e-05
-4.54122242617177e-06
-2.40318974256645e-05
-2.62661801404706e-06
-2.12496227110411e-06
-1.65199946805274e-05
-3.30222836975949e-06
-2.34623552463394e-05
-1.40673188920136e-05
-9.06862418307249e-06
-2.83106510860007e-05
-1.29773139421174e-05
-1.92242268854686e-05
2.22394657360074e-06
-2.03900078610014e-05
-1.54646739964669e-05
-1.86610532503838e-05
-1.25715305874644e-05
-4.96752211589069e-06
-2.1311511752431e-05
-1.0457370787816e-05
-1.43123311901659e-05
-2.92832555196011e-05
-2.61246526297389e-05
-4.47579055253327e-06
-2.87764974212462e-05
-2.04458723928484e-05
-1.96538258935715e-05
-2.71102729552155e-05
-5.32570230744621e-06
-6.86608875300083e-06
1.27937377930759e-05
-6.85668323757247e-06
-1.66565344848744e-05
-1.75362408408402e-05
-2.21123868118842e-05
-1.94026627260028e-05
-1.05726537164131e-05
-1.0039172753168e-05
-1.90536980586745e-05
-1.19982060586846e-05
-3.21791499580744e-06
-1.76430253918115e-05
-1.34611101368548e-05
-1.56022903887062e-05
-1.54640448118306e-05
-1.27307839967019e-05
-2.85029787205304e-05
-3.01444135743862e-05
-1.62766278994532e-05
-6.89202187922417e-06
-9.02972132633207e-06
-1.63220979609184e-05
-1.02353849190378e-05
-1.91590966130896e-05
-6.808689701754e-06
-8.18757484707332e-06
-1.59584110759368e-05
-1.52659156806205e-05
-1.1424212054114e-05
-1.27758524936383e-05
-2.30541216545772e-05
-1.27947240457719e-05
-1.37104617697753e-05
-2.09083669024184e-05
-1.34350861342349e-05
-2.65604846074756e-05
-1.56119092981354e-05
-1.39960727151927e-05
-1.55715769358877e-05
-1.1049573000136e-05
-1.71243286005681e-05
-2.27133274742962e-05
-3.37996751716304e-06
1.53576043457117e-06
-8.79244488821592e-06
-1.15004387940225e-05
-4.75287974514723e-06
-2.16912774259473e-05
-1.51326889179736e-06
-2.82259174192427e-05
-1.691108347329e-05
-1.89596865577612e-05
-3.04875239551195e-05
-1.39099035743285e-05
-9.82724972006758e-06
-2.51780668283453e-05
-1.05755715717249e-05
-8.5593600689958e-06
-1.09894116021469e-05
-4.55687741759935e-06
-1.74525661985557e-05
-2.70835643189889e-05
-7.12382912761764e-06
-9.75734112978473e-06
-4.6957852023147e-06
-1.52560030070805e-05
-3.82568977843872e-05
-2.43689077949555e-05
-1.39758017429521e-05
-2.28716029417998e-05
-1.61226333329439e-05
1.73838397913984e-06
-4.90605779600523e-06
-7.22867022842336e-06
-1.76268985658769e-05
-3.15584075049325e-06
2.35594400149374e-06
-1.74054078646269e-05
-2.70956999118686e-05
-2.06480380277479e-05
-9.6173535335652e-06
-2.21391809992457e-05
-6.30068744279162e-06
-2.22401572219208e-05
-2.63795025168637e-05
-1.42441803557953e-05
-3.00558440852265e-05
-1.47211503307424e-05
2.9379098383503e-06
-1.3677612868294e-05
-1.66062970139571e-05
-8.41883745454769e-06
-9.74495729848444e-06
-2.74397594472724e-05
-2.15470865555248e-05
-1.37907951622839e-05
-2.01984212648306e-05
-1.4229065960083e-05
-1.26346614359195e-05
-4.4913529766581e-06
-6.46900894953639e-07
-5.31309066176582e-06
-2.07418424030244e-05
-2.64467186393757e-05
-1.62004728218532e-05
-2.99307745570747e-05
-1.94920394459929e-05
-2.93170925619899e-05
-1.32791551399361e-05
-1.46645822933267e-05
-2.36480495136445e-05
-1.88016567341291e-05
-1.1858089386221e-05
-1.08850738347457e-05
-1.26406380957357e-05
-2.23792153408921e-05
-1.52553109610747e-05
-2.53752689404857e-05
-2.57963370354246e-05
-1.94424901049189e-05
-1.42214531117428e-05
-3.77160045189025e-05
-1.35840973909944e-05
-8.32978902724905e-06
-2.29999540944894e-05
-2.77150293885226e-05
4.38009498687132e-07
-9.4615601711683e-06
-2.19327497642036e-05
-1.94982496410599e-05
-1.48663740192147e-05
-3.08798865605164e-05
-6.78580906104168e-06
-1.04298042331138e-06
-1.24633677587965e-05
-7.4860964354894e-06
3.23902229172052e-06
-9.29095047809706e-07
-1.36531636949784e-05
-3.5165807906636e-07
-2.97698101367484e-06
-2.45797830528634e-06
-3.073140669834e-05
-6.58237790864265e-06
-2.82316123891575e-05
3.44224988127506e-06
-2.66346475608961e-05
-2.52959580156976e-05
-1.37368112777963e-05
-1.36431878029226e-05
-1.72696107015839e-05
-1.83300833623431e-05
-1.83798012279114e-05
-1.66270110519532e-05
-1.16654221984754e-05
-1.38963907617487e-05
-2.90936814125453e-06
6.99183555872146e-07
-4.41252174117796e-05
-2.23597381467275e-05
-2.35848188430306e-05
-2.23628115882246e-05
-1.88565792096823e-05
-7.45654162085517e-06
-2.38459576523992e-05
-6.72859067228005e-06
-2.53824164855958e-06
-1.35879788445194e-05
8.36643998526474e-06
-4.52540321961578e-06
-2.86970049070901e-05
-4.39149942135651e-06
-2.05996596945112e-05
-1.17056494934896e-05
-1.39292944147995e-05
-1.61081054318352e-05
7.52880962181747e-06
-1.06731948080007e-05
-1.84039935401033e-05
-1.82014227786126e-05
-1.01222316775955e-05
-2.34437263490625e-06
-3.53759310138434e-06
-6.25769370979825e-06
-1.32742575588097e-05
-2.27959691078368e-05
-4.05779324597276e-06
-2.22801543672474e-05
-1.43272592409317e-05
-7.09902553453311e-06
-1.74350873587335e-05
-2.93066500563084e-05
-2.83772562187913e-05
-3.42468870072685e-06
-2.50642943157284e-05
-2.73856341411465e-05
-2.43494929972539e-06
1.31328847357051e-07
-4.65973807112512e-06
-1.19784259313319e-05
-1.38294359533343e-05
-7.79809846358203e-06
9.48618090025364e-06
-5.40953250084475e-06
-1.88425185123474e-05
-1.65111151576831e-05
-2.09541205701965e-05
-2.49582439542914e-05
-1.86170767041726e-05
-1.01366208891352e-05
-1.45126987893092e-05
-1.14831707294958e-06
5.03264770025913e-06
-1.70262044050471e-05
-4.18058254001849e-05
1.34234557958638e-05
-1.14596290263479e-05
-3.12283207604967e-06
-4.49635943123475e-06
-2.14029921247008e-05
-1.27765748976634e-05
-6.14258509001158e-06
-1.38023542790662e-05
-1.29827504077056e-05
-1.8200782422783e-05
-1.40061694701858e-05
-2.3992038691057e-05
-1.17347435277481e-05
-1.32170898255597e-05
-2.09673050107958e-05
8.44511748613209e-06
-1.70304580119847e-05
-9.21187776321203e-06
-2.49325778433984e-05
-9.30724104019476e-06
-1.25547756428803e-05
-9.38546169942965e-06
-2.75844699777242e-06
-1.61430452439536e-05
-3.24941511259649e-05
-1.92762470210597e-05
-2.53601471735577e-05
-1.71045056272022e-05
-1.77495173967108e-05
-1.89463864863671e-06
-1.36309136233389e-05
-7.55921121483204e-06
-1.53039033867054e-05
-2.20333330006482e-06
-1.75098785865953e-05
-2.06290899818091e-05
-2.19079288914336e-05
-5.99958748610639e-06
-1.37292610181291e-06
-2.17396060080698e-05
-1.83326764937081e-05
-1.61075472879784e-05
-2.94610039467296e-05
-1.34469046331109e-05
-2.1796406079362e-05
-7.67594981016561e-06
-1.73124238713109e-05
-1.39694250590108e-05
-1.99824883346517e-05
-2.28242922315198e-05
-1.60482165021513e-05
2.99918803624349e-06
-1.7112292218029e-05
-3.12253523119007e-05
2.82365655938009e-06
-1.29493005883187e-05
-2.39946646806929e-05
-1.44587180502224e-05
-1.95842914430336e-06
-1.99388104722262e-05
-2.1773313548292e-05
-1.18061757103006e-05
-9.24933775702436e-06
-3.03197665720343e-05
-2.9892378212933e-05
-1.59610736193776e-05
-1.70849656118696e-05
-2.35563704333271e-05
-8.98163232297633e-06
-1.83155995836409e-05
-2.16358666642735e-05
-1.96900140750603e-06
-1.8849397094511e-05
-3.39371990242402e-05
-3.48844818072628e-05
-1.85255992572557e-05
-1.36285953582269e-05
-2.58258957328294e-05
-1.59122500366632e-05
-1.62992188763038e-05
-1.38527134956062e-05
-1.83283288911789e-05
-1.6906196323734e-05
9.72870253188024e-07
-1.3214363291069e-05
-2.00316011247776e-05
-1.41977011921579e-07
-2.71159834603963e-05
-2.02080828810133e-05
-1.98339816113353e-05
-3.30705967345402e-06
-1.46308134678819e-05
-1.41364056718071e-05
-2.802116091457e-05
-2.8370467139537e-05
-7.45206830908246e-06
-2.55946863557513e-05
-1.37302491836785e-05
-1.68646319829955e-05
-2.04398575851665e-05
-1.76613085490949e-05
3.68646182796077e-06
-2.31020482850179e-05
-1.13766160503173e-05
-1.64821783895735e-05
-1.40646778378313e-05
-1.65423535430364e-05
-1.10189254481242e-05
-7.15432471008542e-06
-2.04586752203587e-05
-1.23694339624195e-05
-1.31527109681483e-05
-3.79186829689173e-05
-1.14792243895821e-05
-1.42710450056956e-05
-2.97005751034007e-05
-1.26885303771608e-06
-2.73035839967693e-05
-2.45183884676386e-05
1.68100690426494e-06
-1.19339779333955e-05
-6.74525665810662e-06
-1.95620118196038e-05
-4.44907091839467e-06
-2.04452763368511e-05
-5.55626636349229e-07
-2.60639466734127e-05
-1.67231513656772e-05
-1.90259551129251e-05
-1.75777664465572e-05
-1.17568487332036e-05
-8.58278945051178e-06
-2.28296828208966e-05
9.68252107513286e-08
-4.92212376635024e-06
-2.39620016900245e-05
-2.72597356871418e-05
-1.9994120325604e-05
-1.11260262112867e-05
9.33653884340386e-06
-1.51555443963132e-05
-2.0911154478384e-05
-2.44687020879948e-05
-1.63929919883806e-05
-9.44054856974605e-06
-8.71892602151242e-06
-1.60856340058015e-05
-2.28450462203656e-05
-2.17203072198249e-05
-1.18755626632936e-05
-5.09611500766115e-06
2.78087595835093e-06
-1.61500993047854e-05
-1.99442734419856e-05
-1.05707083554201e-05
-1.42243804602353e-05
-1.61956471414483e-05
-2.88026118586211e-05
-1.69472987435447e-05
-3.14586050971677e-06
-1.34913367473385e-05
-1.61290973022323e-05
5.28608952839127e-06
-2.17622344206105e-05
-1.65304316842645e-05
-6.72657635889151e-06
-2.96699451895653e-05
-1.9908777608964e-05
-2.06613902290881e-05
-2.22336656926497e-05
-1.93615974605168e-05
-2.65063956233015e-05
-2.13344498841454e-05
-2.23431213703843e-05
-2.3474593600243e-07
-3.01213679198144e-05
-3.4454455291231e-07
-6.89578587881525e-06
-1.66248006338919e-05
-2.8089367827377e-05
-3.91494992957262e-05
-2.05280234056925e-05
-2.17522510040723e-05
-8.70564765675174e-06
-3.31927117206639e-05
-2.80150226256414e-05
-2.26095775354409e-05
-1.38772800989984e-05
-7.33058323249143e-06
-1.25280559823107e-05
-1.07079655609205e-05
-9.99236260143686e-06
-1.30495751959927e-05
-2.72942936476369e-05
-2.50457987511406e-05
-8.32541712825828e-06
-2.3077324654171e-05
-1.18222580406572e-05
-2.97774754436095e-05
-2.06797886395004e-05
-5.98378707755185e-06
-1.54808589382145e-05
-9.68883280958546e-06
-1.09188727178299e-05
-1.64045659225709e-05
-2.545414061986e-05
-1.89007913691088e-05
-2.31193831541598e-05
-8.45476137345359e-06
-2.21587267558341e-05
-2.33551129408844e-05
-1.34123462454507e-05
-1.33630339110523e-05
-2.11849374685021e-05
-2.26341281599607e-05
-1.98673619729834e-05
-3.02613736911291e-05
-2.0774894475842e-05
-2.09664178129523e-05
-1.16841922218968e-05
-7.15182757393081e-06
-1.82517938597829e-05
-1.51351058783815e-05
-2.14733429047028e-05
-1.0385598996497e-05
-1.78423129160034e-05
-2.06140314446121e-05
-2.13266307904194e-05
-1.97587943656183e-05
-2.1782346898005e-05
-2.48923011440735e-05
-4.6151566869098e-06
-1.37493871239026e-05
-2.92722913219944e-05
-2.51800031837238e-05
-5.96586838665146e-06
-1.55238610361453e-05
-1.64907292431946e-05
-1.72467409907091e-05
-1.38185575366414e-05
-2.55595100419766e-05
-1.87046954390013e-05
-1.9890334508523e-05
-1.88571044853431e-05
-1.65420794705267e-05
-2.3856902076421e-05
-4.09898316070342e-05
-6.29402298285607e-06
-2.49202067984597e-05
-2.42916436003668e-05
-1.67487346321818e-05
-3.14019306733131e-05
-2.30617368358226e-05
-1.29946227882298e-05
-1.71365357608599e-05
-3.2679951208649e-05
1.4084564238729e-07
-1.68144525531117e-05
-1.11564074915897e-05
-1.12799214186309e-05
-1.83336418298296e-05
-2.88401651984004e-05
-3.00895634138866e-06
-2.52850474802557e-05
-1.95798190699657e-05
-1.42480117266326e-05
-1.59880996543354e-05
-1.9707143328005e-05
-2.1542558036461e-05
-2.9069504397384e-05
-1.44139907993569e-05
-1.84046455380973e-06
-6.43567321501796e-06
-9.76307106955242e-06
-1.72485866494546e-05
-2.38878908007046e-05
-1.715478052638e-05
-1.73322248051328e-05
-2.49022850223199e-05
6.69500584757156e-06
-1.83734397321463e-05
-1.80305700069896e-05
-2.53203002265677e-06
-2.11924113256708e-05
-1.80497425070374e-05
-1.15328056758652e-05
-2.86690996880992e-05
-2.60752473508147e-05
-2.89120719193257e-05
-1.8345403114069e-05
-1.4899079900482e-05
-1.05826216372044e-05
-8.3043080436721e-06
-1.59747663045425e-05
-1.30880595660014e-05
-1.16088555039013e-05
-2.47325471778985e-05
-3.64241304282547e-05
-1.75557547004734e-05
-2.06167502611168e-05
-1.91891686779229e-05
-8.23003078925324e-06
1.91461494895903e-06
-1.72382605365783e-05
-1.34625180911005e-05
-2.613499075005e-05
-1.31373834566291e-05
-2.36238471189856e-05
-2.33764521368114e-05
-3.23991787531156e-06
-2.7015629834533e-05
-1.4328437274125e-05
-4.93670437089016e-06
-1.81366525781849e-05
-3.55486976357956e-05
-6.26043507666464e-06
-2.72140056609598e-05
-4.88944025168815e-06
-1.39959701763587e-06
-1.39740846292718e-05
-2.90445910842118e-06
-1.03806464086773e-05
-2.17544959305172e-05
-1.41202073268872e-05
-1.22574909690688e-05
-1.43612352337799e-05
-1.49775047630939e-05
-8.73441619330131e-06
-2.53519531593866e-05
-6.48206906142272e-06
-1.80639006127165e-05
2.17663767233077e-06
-3.02320811595367e-05
-2.12658954133104e-05
-3.16046193794681e-05
-3.10158660505965e-05
-7.57375880676879e-06
-2.63579305652831e-06
-1.01033014094255e-05
2.94163830050312e-06
-2.92913098232938e-05
-1.41336608616182e-05
-1.69131360032227e-05
-1.38851189158973e-05
-3.06378618251253e-05
-1.91636398143259e-05
-1.0678762458645e-05
-1.18694926880384e-05
8.66793877301847e-06
1.44023098345114e-05
-1.88032622385019e-05
-2.81716848931699e-05
-2.79209415980361e-05
-1.01403975926211e-05
-3.27367270164908e-05
-6.76753630320054e-06
-1.64350608064512e-05
-3.9799625002981e-05
-2.01311937260182e-05
-1.41010986283084e-05
-1.12882131248056e-05
-1.31355953648626e-05
-2.03180791289076e-05
-2.05367476993828e-05
-1.91037269047434e-05
-1.35765394866266e-05
-1.34463564295749e-05
-7.53922133539893e-06
-3.16144432112713e-05
-1.36548274754253e-05
5.26227465675216e-06
-1.0357921531842e-05
-1.76852140680793e-05
-6.16383176638916e-06
-2.03610935007245e-05
-9.02010054050334e-06
-1.72614274883654e-05
-3.45367532479493e-05
-4.25642175097074e-06
-2.12783295057763e-05
-7.25274697643546e-06
-6.68787916122051e-06
-6.10767506335167e-06
-2.70255970424962e-06
-1.61912154786266e-05
-4.55199268459345e-06
-1.34418686467508e-05
-2.52135902412957e-05
-4.19255835966902e-06
-1.79177781460623e-05
-3.84681485089616e-06
-1.87222799514677e-05
-2.22055121279685e-05
-1.33936497595789e-05
-8.80322131960839e-06
-1.02724849317288e-05
-2.95932489775087e-06
-2.00204661656534e-05
-1.83016238601723e-05
-1.27672390436768e-05
-1.77271483401712e-05
-6.37085204774131e-06
-1.29355179761028e-05
-1.09793447856826e-05
-2.32593924425864e-05
-2.61648437963221e-05
-1.08295625935468e-05
-1.69112589245504e-06
-2.13871892841752e-05
3.45148199336425e-06
-2.11111024796244e-05
-2.68490383274461e-06
-9.53439616000338e-06
-1.62012027439262e-05
-1.02613412348475e-05
-1.18222029726338e-05
-3.86927892763831e-06
-7.47883285634921e-06
-1.95453063157416e-05
-1.85357356514366e-05
-1.60165670006072e-05
-1.65696050909522e-05
-1.62797266112704e-05
-2.41891948615049e-05
-3.41781570377858e-06
-1.25147508694802e-05
-2.31729299080744e-05
-2.19077159691922e-05
-1.46575498001565e-05
-2.18715666523374e-05
-1.263070640018e-05
-2.01585901955513e-05
-1.48843031362868e-05
-2.61028478257902e-05
-2.25678244210162e-05
-7.88528033115868e-06
-2.61632439777288e-05
-2.15419214261507e-05
-2.50088452272833e-05
-1.70113328611272e-05
-1.30299132853111e-05
2.09755214756362e-06
-4.00496796629052e-05
-1.64304191105319e-05
-1.24128104504307e-05
-1.95459894288642e-05
-2.47727496789526e-05
-9.99221590219642e-06
-2.95430275617673e-06
-2.0791660501708e-05
-1.80784259793603e-05
-1.87383246218892e-06
-2.66342846878964e-05
-1.49545216299177e-06
-2.26277469755856e-05
-9.01838026378835e-06
-4.96320384588116e-06
-1.68740775500059e-05
-3.89128054823943e-06
-1.8377151677764e-05
-7.58069845653569e-06
-1.82685679980696e-05
-6.09219298308903e-06
-1.68791109973057e-05
-5.74678982093125e-06
-1.14081949990064e-05
-1.35461380616573e-05
-1.06113378507987e-05
1.6015077221705e-06
-1.91194916490053e-05
-2.94107805848581e-05
-3.59161512824265e-06
-1.72116563855315e-05
-1.62061607144609e-05
-3.35016290355844e-05
-2.62823186796611e-05
-1.00277781834323e-05
-4.88290263096438e-06
-1.88524674116227e-05
-4.03239609621163e-05
-8.06231100135165e-06
1.75124683297027e-06
-9.65953596496099e-06
-9.30016005438505e-06
-1.73429164529873e-05
-1.59717615803379e-05
-3.1382790936578e-05
-1.23752595408339e-05
-2.32015884899354e-05
-2.73063715965046e-05
-1.38487961390339e-05
-1.95758386540344e-05
-1.96167468845045e-05
-1.87889718714023e-05
-1.92378065433273e-05
-1.69003392984943e-05
-1.13525776116519e-05
-8.76285125918419e-06
-1.27255681541327e-05
-2.17113519279047e-05
-1.7299252724603e-05
-1.15582349111522e-05
-1.63055204040148e-05
-3.10671472839447e-05
-2.01302730160376e-05
-8.92086553094949e-06
-7.97310824327609e-06
-2.91671351424187e-05
-3.00856593038813e-05
5.96069217447781e-06
-2.72803768561597e-05
-1.4035249692001e-05
-2.6499971772535e-05
-5.72178297492111e-06
-1.3974573434874e-05
-7.29927378336313e-06
-3.06678010499558e-05
-2.0324943238934e-05
-3.02873721479205e-05
-1.82559372780276e-05
-3.40646219511874e-05
-1.06250820958069e-05
-1.75277649974845e-05
-3.41746621826377e-05
-1.63988130900427e-05
-1.66687703812717e-05
-6.9452732733192e-06
-1.18726557617059e-05
-1.1782527704615e-05
2.03491537922128e-06
-1.73648712370774e-05
-2.32218704220855e-05
-2.92022413101327e-05
-2.0055253024789e-05
-1.4669955849728e-05
-1.71657102757104e-05
-1.04665715741635e-05
-1.83081053385852e-05
-6.32223815202366e-06
-3.21229896058804e-06
-1.59151195224237e-05
-7.78280623057396e-06
-2.29130777017243e-05
-2.29570043744368e-05
9.83151095985881e-06
-1.61254196192687e-05
-2.05000951877005e-05
-1.50264355912857e-05
-1.49056505092211e-05
-2.24962995911715e-05
-1.63857770847193e-05
-3.22113101402561e-05
7.85422687133115e-07
-2.0258307501927e-05
-1.50693788274762e-05
-1.87137788158739e-05
-1.80794687198996e-05
-2.97461932672623e-05
-1.14336801094313e-05
-1.21480887380284e-05
-6.26849346530374e-06
-3.1526680859905e-05
-3.06918208576846e-05
-1.31044913596082e-05
-2.44795946318341e-05
-4.20034985270036e-06
-1.6233641695629e-05
-1.72574939979259e-05
-1.41917313702509e-05
-1.24158403859708e-05
-7.57508219282734e-06
-1.62439949124526e-05
-2.78913958699127e-05
-2.51564741311773e-05
-2.10516885883971e-05
-3.74310237511262e-05
-1.06898567337113e-05
-2.23371918373264e-05
-1.47686231619362e-05
-3.33338559649908e-06
-3.39050072760178e-05
-1.23735205426731e-05
-2.7834008334193e-05
-3.07131907307392e-05
-1.79738953304383e-05
-2.45184132934722e-05
-2.36397917668439e-05
-1.75310585824675e-05
-1.8916889585729e-05
-7.45882841249922e-06
-1.40928378738085e-05
-6.76394414915845e-06
5.43316617505487e-06
-1.65369138643554e-05
-7.21158051667195e-06
-1.98912818332602e-05
-2.64231032019854e-05
-1.85146397033034e-05
-2.44573882280577e-05
-6.76539252137012e-06
-2.19565924782886e-05
-1.27891487439716e-05
-2.70946192215682e-05
-1.31993362469136e-05
-2.01277244695822e-05
-2.23351016963904e-05
-2.56415659416964e-05
-1.79962699884911e-05
-1.91101641340844e-05
-3.14304456771454e-05
-1.12912943403282e-05
-2.91886434733842e-05
-6.88204638199374e-06
-1.63784229798505e-05
-1.65743660337008e-05
-1.22071858385664e-05
-1.10801667672046e-05
-3.17073342736328e-05
-1.25292911036499e-05
-1.56175751346828e-05
-1.26600670039739e-05
-2.29530132049993e-05
-1.77505142127671e-05
-1.73717978657255e-05
-1.34469696132678e-05
-1.8359163950315e-05
-1.21002335707893e-05
-1.37683179656621e-05
-6.75131116306713e-06
-1.52325602215402e-05
-1.23788513760899e-05
-1.82272417002126e-05
-2.10720951802025e-05
-1.54786046460987e-05
-1.45428729727084e-05
-2.34061955918008e-05
-3.84634142786499e-06
-2.43532018116572e-05
-2.33454255624502e-05
-3.32070394363605e-05
-1.98590268770968e-05
-1.30825173300095e-05
-1.78823720764291e-05
-1.18134384767159e-05
-2.47102829835106e-05
-2.05861552110378e-05
-2.32962637041037e-05
-2.87408111406417e-05
-2.00091881143768e-05
-1.60139466093014e-05
-9.89377280714645e-06
-8.01283850239901e-06
-1.43772639989419e-05
-1.98586784507677e-05
-1.71152027405612e-05
-2.39678922887495e-05
-5.13261353178036e-06
-3.14346089397621e-05
-1.48917361376383e-05
-2.16524454754982e-05
-2.20997572628076e-06
-1.68536509883657e-05
-6.96214232218852e-06
-2.4455622681392e-05
-1.88737259253781e-05
-3.26658187228068e-06
-2.61670560667559e-05
-1.68165049084028e-05
-2.64144875235127e-05
-1.32592568159238e-05
-1.56503270810287e-05
-3.36780779407999e-05
7.12862261098765e-06
-4.22209212845306e-06
-3.9335939395915e-05
-7.11381255998608e-06
-1.65445386136612e-05
-3.50253814563396e-05
-2.44990097643158e-05
-1.80627751140284e-05
-6.57112138680917e-06
-3.05982139357039e-05
-5.88413399249299e-06
-3.6284376219536e-05
-1.1066788025119e-05
-9.09209417405867e-06
-1.81835099164627e-05
-5.32538897266864e-06
-9.01732448869496e-06
-2.84400900405114e-05
-2.50240955116494e-05
-4.70126104901563e-06
-1.80912482076207e-05
-3.09599018272381e-05
-4.23083015706545e-07
-2.8582473349896e-05
-4.5375641859618e-06
-1.54293777849335e-05
-1.93757303206592e-05
-4.16878048043988e-06
-7.7333838268526e-06
-1.38050889630816e-05
-6.6194473625815e-06
-8.48662208513663e-06
-1.41663968251999e-05
-1.28403704483557e-05
-1.22232888675993e-05
-1.6973448441871e-05
-3.2978505649604e-05
-8.10807055086774e-06
-3.14216452420544e-05
-1.578054696257e-05
-1.38329246189807e-05
-3.40232231926787e-06
-1.90959924306291e-05
-6.31414636853276e-06
-6.1790137966414e-06
-1.50302674047982e-05
-2.72624009798596e-05
-2.07340946804789e-05
-1.15079798971495e-05
-1.6294754478106e-05
-4.25546916803762e-06
-1.17096595849434e-05
-2.17519649285708e-05
-3.53882869136853e-05
-1.91584695467815e-05
-2.26020603383604e-05
-2.13200765301444e-05
-7.31379560703021e-07
-1.94419175182684e-05
-2.74187113710282e-05
-1.81733113826306e-05
-1.66642186860426e-05
-2.06339226671196e-06
-7.43912632365706e-06
-1.98569557495032e-05
-4.14445445890306e-06
-1.40515232200436e-05
-3.15664102837522e-05
-2.43781718520062e-05
-1.66446502826694e-05
-2.64823507726997e-05
-9.27720865464001e-06
-2.44948768913274e-05
-3.80544253417066e-05
-2.1028439672869e-05
-1.4934546216255e-05
-2.65596126780575e-05
-1.465141892881e-05
-4.6568739760595e-06
-1.77370422204237e-05
-1.64559710257037e-05
-3.36204865416787e-05
-1.91729236451299e-05
-1.01002743384601e-05
-9.65931706479108e-06
-4.8041850176658e-06
-1.87988988629936e-05
-2.48200618191851e-05
-1.70585967795217e-05
-1.55447053218403e-05
-8.87869506090342e-07
-1.48170656891474e-05
-1.16430839918563e-05
-8.57188015345728e-06
-8.12229922509427e-06
-1.58806662052212e-05
-1.89641559139735e-05
-6.71752859707689e-06
-2.57835769992712e-05
-3.69989516040343e-06
-2.57598355762815e-05
-1.74374880516829e-05
-2.32701089202067e-05
-1.4534545506711e-05
-2.16678817050989e-05
-7.22408192054375e-06
-1.29802696075383e-05
-3.1264576021495e-05
-1.45175385405805e-05
-1.66876533334564e-05
-2.68232952070499e-05
-1.27181941450635e-05
-1.69722416491885e-05
-1.12164895855149e-05
-1.87291307350151e-05
-9.0003876273872e-06
1.61536111021022e-06
-1.48209293982245e-05
-1.89112115463264e-05
-4.3513300721365e-06
-2.50898976528186e-05
-5.93057574906774e-06
-3.0338913494106e-05
-3.50190252828059e-06
-8.99117784562225e-06
-3.12198162649939e-05
-1.15771781028016e-05
-2.99537110760489e-05
-1.69158320034352e-05
1.53499693544394e-06
-2.32432709212776e-06
-2.43779727031879e-05
-1.70193556995793e-05
-1.86064373619164e-05
-1.11653009014596e-05
-2.00998466132793e-05
-1.27645278712493e-05
-1.38259069513386e-05
-2.67498235382658e-05
-2.31568366067361e-05
-3.33192458233025e-05
-2.40970181513693e-05
-9.45967198707964e-06
-7.61878279370113e-06
1.75342959090394e-06
-2.38131227611448e-05
-2.60245144947073e-05
-1.16062909475173e-05
-1.0835758475061e-05
-2.75780318343098e-05
-1.50650024676401e-05
-2.00995380099248e-05
-2.30777117967214e-05
1.98848451365394e-07
-2.99589955356731e-05
-1.76563530747266e-06
-4.99306388375687e-06
-1.05508694600315e-05
-1.99784050481861e-05
-2.11830909331478e-05
-7.45477508932667e-06
-9.33774015741687e-06
-1.53519184609899e-05
-1.36768486989227e-05
-3.41005622744848e-05
-1.71389331690276e-05
-6.99971495523993e-06
-1.32231628581587e-05
-5.63807191368074e-06
2.42813057896149e-06
-1.00787648890386e-05
-1.21865256618636e-05
-1.78161780826018e-05
-3.44105213623139e-06
-2.55029873339536e-06
-2.38039222770715e-05
-1.83271012803962e-05
-2.86100278390726e-05
-1.1268837665808e-05
-2.24881521260284e-05
-7.85153083481688e-06
-1.32455732587693e-05
-1.23822951414653e-05
-2.01519645890473e-05
6.50928174786087e-06
-5.34430527104244e-07
-6.768153191209e-06
-1.42686074867191e-05
-1.17193215435283e-05
-1.30191868596146e-05
-3.0857079913024e-05
-3.59626988812523e-05
-1.55801306514973e-05
-2.93372695555304e-05
-1.22906113414972e-05
-1.24478608443726e-05
-6.15517887029595e-06
-1.26666756530627e-05
-1.59005758159806e-05
-1.60375219352312e-05
-2.18390883113598e-05
-1.286185131116e-05
-1.49841407122707e-05
-1.03015222869377e-05
-2.13213642441044e-05
-2.21530407896151e-05
-2.80097567974206e-05
-1.97833908310451e-05
-1.03108664960266e-05
-1.60770712198276e-05
-2.57163604454455e-05
-2.44952169299141e-05
-1.89339303389338e-07
-6.7372507531861e-06
-8.0300188921567e-06
-2.15247863157196e-05
-2.54391058502825e-05
-1.06129461911143e-05
-1.40316220907299e-05
-8.44883198719348e-06
-6.3775835158135e-06
-1.78668603130926e-05
-1.92799928108246e-05
-1.2701179350634e-05
-3.32003353069298e-05
-9.37028152438131e-06
-1.00189990686133e-05
-2.09905181570779e-05
-2.14555488829199e-05
-2.17485680195127e-05
-1.00109413752642e-05
-3.60766388158278e-05
-2.22518567691815e-05
-9.89364154856186e-06
-3.58664370921849e-06
-3.99604752547913e-06
-2.63537156927593e-05
-1.86631476778422e-05
-1.22845119156271e-05
-1.63510378237809e-05
-1.73837992015565e-05
-1.14838681256995e-05
-9.46138731768044e-06
-2.55765139624676e-05
-2.49541372298082e-05
-1.28597438610941e-05
-3.8195689103263e-05
-8.55604843130883e-06
-7.8408616101944e-06
-1.29479698925472e-05
-1.05653634922322e-05
-1.61860748866492e-05
-9.50210609817246e-06
-1.78269636302713e-05
-2.37575660436165e-05
-2.42664404730356e-05
-3.24301346179435e-05
-9.39514560215966e-06
-2.2517545397269e-05
-5.92175976303181e-06
-2.0016673827448e-05
-6.0290221895111e-06
-1.93199774157671e-05
-3.10749517835502e-05
-1.74859220591957e-05
-4.70895326859302e-06
-1.25072562565179e-05
-1.16645081573649e-05
-1.39018070947585e-05
-1.88691323751546e-05
1.1000745094387e-05
-1.53733227355309e-05
-8.65766589624163e-06
-1.96584171931166e-05
-8.17886370398843e-06
-2.33866939052008e-05
-1.54669744331078e-05
-2.01537164697428e-05
-9.18207484304651e-06
-3.02771959652588e-05
-7.11918519388103e-06
-1.19128047408555e-05
-2.03676609424445e-05
-1.24727355331739e-05
-8.478600634926e-06
-9.01863726951111e-06
-2.47942861297143e-05
2.45664524170476e-06
-2.41118899927265e-05
-2.8376502829043e-05
-1.30360213534126e-05
-3.47060608133321e-05
-2.56305232868119e-05
-2.74062229983789e-05
-9.82579980431268e-06
-1.30734266144451e-05
-1.4435147849812e-05
-8.6155900323803e-06
-1.1897191404206e-05
-1.45329247158295e-05
-1.37592443833418e-05
-1.38293283172917e-05
-2.01988363292921e-06
-1.08186207821231e-05
6.86711275217586e-07
-7.70999092769603e-06
-9.30153105016643e-06
-2.52701517703476e-05
-1.80122888775102e-05
-1.47180567088487e-05
-5.89019598370538e-06
-9.64387884375212e-06
-2.75924123311691e-05
-1.03452816202687e-05
-2.08808629389656e-05
-1.60146476471349e-05
-3.43638560148659e-05
-1.36363070912999e-06
-8.71710795206698e-06
-1.16796780127734e-05
-2.24130599287776e-05
-7.83087480684182e-06
-2.06042606974338e-05
-1.23148460802945e-05
-1.07933577867185e-05
-1.33839584781623e-05
-9.29672416482184e-06
-2.13967137571167e-05
-1.23579894411344e-05
-1.95603480261413e-05
-7.10399650956823e-06
-2.42335736657489e-05
-2.57994404691164e-05
-1.06249699319128e-05
-1.57066742929696e-05
-1.60514230378246e-05
-1.10348891031465e-06
-1.51368920115532e-05
-1.30570966110214e-05
-2.00799316647938e-05
-1.33767810559337e-05
-1.98032074362187e-05
-2.11436705745223e-05
-9.17723445020226e-06
-3.88454518747338e-05
-1.39721705852116e-05
-1.86566616532738e-05
-1.68787099702341e-05
-8.2950270735523e-06
-1.23560431474332e-05
-1.85404404782817e-05
-3.42469289972584e-05
-1.40414384460632e-05
-6.96992810067741e-06
-1.66195065438061e-05
-1.03504716195858e-05
-1.94473661169231e-05
-1.56980455817974e-05
-3.16343136765075e-05
-2.36307557348101e-05
-2.96427421596792e-05
-2.13992587044806e-05
5.03042137582766e-06
-6.61994462544544e-06
-2.43168766463928e-05
-2.1401500837159e-05
-1.93257865527998e-05
-2.36150413204755e-05
-1.7314156336782e-05
-6.23106350106736e-06
-2.81301872571527e-05
-8.60915122367061e-06
-7.6988966547539e-06
-2.73425767093558e-05
-2.55623304407492e-05
-1.39209864422288e-05
-1.51509369191638e-05
-9.42909545763472e-06
-1.09097618185346e-05
-2.91449629092471e-05
-4.06862719156768e-05
-2.80922240062538e-05
-1.88500240359163e-05
-1.24379842570648e-05
-1.21168052872357e-05
-2.02487105594186e-05
-7.56706752659709e-06
3.56891368915072e-06
-2.54702465861501e-05
-2.31008840444518e-05
-1.62740588669274e-05
-1.27383909492316e-05
-1.69856775749822e-05
-1.81105044600818e-05
-1.16398367457172e-05
-1.35968512363807e-05
-1.84050571266503e-05
-3.73225324544667e-05
-9.26958512498128e-06
-1.40072837291733e-05
-6.7298128566758e-06
-1.10698918044208e-06
-4.09906566994774e-06
-1.48028818568865e-05
-1.77395918768921e-05
4.74907602971272e-06
-2.40904750570989e-05
-1.74132761788594e-05
-1.32813913550773e-05
-2.5121009726183e-05
-1.29457546684599e-05
-2.99928038848084e-05
-2.25787070105375e-05
-1.81526982721054e-05
-6.21525122170987e-06
-7.72978861452825e-06
-7.5184116041851e-06
-1.346147390185e-05
-1.19355419666375e-05
1.02326373104855e-05
6.61295330179207e-06
-4.05087774654858e-06
-2.56008450334263e-05
-3.98169891304825e-06
-5.39413014230719e-06
-7.93833521862664e-06
-2.39886152440552e-05
-1.51575010752397e-05
5.48108056854551e-06
-1.22383582874421e-05
-1.03045507635691e-05
-2.89721835815452e-05
-1.94491019375206e-05
-3.71228823954802e-06
-3.56040584295094e-06
-2.44332840808495e-05
-2.15801244124386e-05
-1.0167373578907e-05
1.41569782187671e-05
-1.00215285901777e-05
-2.83741009251668e-05
-2.69412007678222e-05
-1.06603037718333e-05
-5.33426869305834e-06
-3.67732442990167e-06
-2.89674052276122e-05
-1.05164349062304e-06
-2.04946066748809e-05
-2.3756297235085e-05
-1.42828852090241e-05
-1.40064849748417e-05
-2.75773296851786e-05
-1.20604085883004e-05
-7.70632016434301e-06
-2.2093996583157e-05
-1.13044849719548e-05
-2.11267885379939e-05
-8.56005388662281e-06
-8.64334466194923e-06
-8.63171589380831e-06
-2.85901642024907e-05
-9.33207962437104e-06
-3.45019671397294e-06
-1.3782281741697e-05
-2.70659111792017e-05
-3.92127968503176e-06
-1.37122668626852e-05
-2.45711997287604e-05
-1.75714080893992e-05
-3.9375372344643e-06
-1.26873458690365e-05
-2.26125704489172e-05
1.76146296790503e-06
-1.34483638008564e-05
-2.14939872790944e-05
-1.21885749755577e-05
-2.37614192635061e-05
-9.84669928714983e-06
-5.89422686206504e-06
-2.03112837202065e-05
-3.58117842398751e-05
-1.44171886344777e-05
-1.53878786453866e-05
-1.62892427662392e-05
-1.29797681690761e-05
-5.3026410065966e-06
-8.424549578821e-06
6.04176563584489e-07
-3.32681375797812e-05
-2.36462277985689e-05
-1.54471130197275e-05
-1.84029119107925e-05
-6.60488576407491e-06
-2.21675743769972e-05
-8.7773542346897e-06
-8.9182009870147e-06
-2.18508019703109e-05
-3.38931698470336e-05
-1.38350985185082e-05
-2.21806726875643e-05
-2.53900416316488e-05
-1.44958963752721e-05
-1.36623785764315e-05
-1.83526530862216e-05
-2.13821070636221e-05
-2.16296492895275e-05
-3.11266855181102e-05
-1.0827196482322e-05
-1.1776207619989e-05
-2.02367226201965e-06
-1.06088765644192e-05
-1.18573072944575e-05
-2.39414785069526e-05
-1.4693881878425e-06
-2.28639364971369e-05
1.09046346650298e-06
-1.44562678253849e-05
-1.14297419233969e-05
-3.56633036747422e-05
-1.59557284779858e-05
-1.30732668712715e-05
-8.05556783126585e-06
-1.18434252993952e-06
-2.59049214532688e-05
-1.19474376323813e-06
-1.47943129029822e-05
-2.62288905403231e-05
-1.01426056676312e-05
-1.09748863517877e-05
-1.30473676300004e-05
-1.63588300643251e-05
-2.18271733077785e-05
-2.18389830559592e-05
-1.81145887587976e-05
-2.42436708437171e-05
-1.06597111486807e-05
-9.53256696497159e-06
-7.67127115501973e-06
-1.10706716160679e-05
-1.36379963067205e-05
-2.06738217727614e-05
-2.31768091049589e-05
-2.18652691931749e-05
-3.73483819417258e-06
-1.21112514907862e-05
-3.11131237639596e-05
-2.39606049030543e-05
-5.46768337501886e-06
-1.17505524125585e-05
5.38199046102016e-06
-1.49295562953078e-05
-1.2247536540785e-05
-1.29781470165073e-05
-6.03730028222766e-06
-2.09211427958056e-05
-1.54927281536879e-05
-2.43635493473301e-05
-3.3186859015639e-05
-2.63226525141701e-05
-7.71463372724941e-06
-1.27745850389122e-05
-1.63431550888765e-05
-1.77272383797476e-05
-2.48360133046626e-05
-1.53703951017615e-05
-2.3960062149251e-05
-1.90829427432445e-05
-2.74022141836207e-05
-9.81676758911427e-06
-1.37374744456506e-05
-2.03802394080288e-05
-9.31389209705377e-06
2.02269107156886e-06
-1.13409668794437e-05
-2.26313689282693e-05
-5.96592099740417e-06
-8.45910911183497e-06
-1.87230013176103e-05
-1.97623193886105e-05
-1.78229148049328e-05
-2.62722459288377e-05
-4.13595752914988e-05
-1.32803515189216e-06
-2.49821138642938e-05
-1.72363798206949e-05
-2.76737303155265e-05
-1.51672829520704e-05
-1.36704538051807e-05
-3.55739901467149e-05
-2.49554544994007e-05
-2.12787482668745e-05
-1.69543681529038e-05
-9.72484806530371e-06
-1.79729508410447e-05
-2.46469548854711e-05
-2.13589745290756e-05
-4.32726124579661e-06
-1.71275188623072e-05
-2.95277795905343e-06
-6.23566708528492e-06
-2.17725897754205e-05
-9.04536300328006e-06
-3.68925155622602e-05
-8.59251942218429e-06
-1.55733131247348e-05
-1.53825620059877e-05
-1.45955625094528e-05
-1.49079804061378e-07
-1.22895269458532e-05
-2.31094722202967e-05
-3.1115100436099e-05
-3.43668260963326e-05
-6.65675391351269e-06
-3.21928793904533e-05
-1.50990399649881e-05
-5.45320742664358e-06
-1.59871363127821e-05
-1.57526682581935e-05
-1.65626487895954e-05
-2.57779709877629e-05
-1.82977390900168e-05
-2.03400606457053e-05
-1.45499128258888e-05
-2.50923369459994e-05
-1.33291016240756e-05
-2.85300473926772e-06
-6.24718406964153e-06
-6.04310668669876e-06
-9.94733953016605e-06
-6.83561034172433e-06
-1.93233698367404e-05
-1.92396236865165e-05
-4.83176801005608e-06
-1.01251420643071e-05
-1.90570890189173e-05
-1.0296999156135e-05
-8.07136920567341e-06
3.38615322372142e-06
-3.48199791815829e-05
-1.71011809423689e-05
-2.94496797624619e-05
-3.73800497339204e-06
-1.03787525512475e-06
-1.45472979093906e-05
-6.4464271391821e-07
-5.05803515894436e-06
-1.44856278381583e-05
3.61078385758928e-06
-3.60359107352989e-05
2.53722983996062e-06
-8.46903481179011e-06
-1.71719882976564e-05
-1.2431293608593e-05
-2.35536947997286e-05
-3.51905933828354e-06
2.90252112246199e-06
-7.0559571263102e-06
-2.02798667591285e-05
-1.00297778283793e-05
-2.15952452758967e-05
-1.56404922928599e-05
-1.93892715318638e-05
-2.5159281718319e-05
-2.65784641400543e-05
-1.59031837219044e-05
-1.0141797924622e-05
-2.79319919962032e-05
-6.61572170523583e-06
-7.13248346938121e-06
-2.90011083574229e-05
-1.52819208158779e-05
-7.47409127002425e-06
-3.13491717728718e-05
-6.72901752472832e-06
-6.6432719926441e-06
-2.23720589191497e-05
-1.44595300128771e-05
-2.24899993385974e-05
-2.83144857043282e-05
-2.21654194187559e-05
-1.38167823311392e-05
-5.36073849628619e-06
-2.18872422184162e-05
-1.30141086534059e-05
-2.29563323075346e-05
-1.65604717406317e-05
3.10151305415606e-06
-5.96413225029646e-06
-8.46566473097322e-06
-3.11506022270828e-05
8.81997919015161e-06
-9.34382802568982e-06
-1.71145242934228e-05
-1.3531954647487e-05
-1.83135822076414e-05
-1.69236058252488e-05
-1.3063079289429e-05
-1.06828539380609e-05
-2.3288619864531e-05
-2.94466454026096e-05
-3.69255960902747e-05
-2.16671116724212e-05
-1.75961930129607e-05
-1.07659353611558e-05
-9.72003473884518e-06
-1.4004722347261e-05
-5.77995000858022e-06
-2.91983622332766e-05
-1.56989240008891e-05
-2.13593339704818e-05
8.06173891208567e-07
-2.21547626779087e-05
-4.24543876439978e-05
-1.72360260108352e-05
-3.04800084839794e-05
-2.87248754461132e-05
-1.78242518032529e-05
-2.11296166580379e-05
-2.19199182529368e-05
-5.45573802039007e-06
-2.46461129641345e-05
-1.94280727474825e-06
-2.34755980406374e-05
-1.95515414343201e-05
-1.63931967092821e-05
-1.1775279844615e-05
-1.98123475479459e-05
-3.44482383334938e-05
-5.69744111231172e-06
1.76930763370214e-06
-1.20257962750576e-05
-2.07845585523755e-05
-2.42861372808544e-05
-2.08133766372916e-05
-1.82987946630357e-05
-1.61143392321197e-05
-1.09748838955042e-05
-1.53392760690411e-05
-1.57874615345917e-05
-3.29805071863946e-05
-8.40568108113658e-06
-3.13774132108313e-05
-3.17523186604419e-05
-1.73422433610792e-05
1.37394469396068e-06
-5.84655121511303e-06
-2.89374689571837e-05
6.77181747105471e-06
-2.73892450796521e-05
-2.67513206329561e-05
-1.12737151993079e-05
-1.62090011034514e-05
-1.39370625370054e-05
-5.78706683028866e-06
-1.077854266786e-05
-1.50981580301211e-05
-2.28050552771035e-05
-6.49708441515117e-06
-1.86710866795457e-05
-2.45754759446698e-05
-2.04605722046566e-05
-1.80170669383823e-05
-2.36795486933843e-05
-2.81124379491174e-05
-6.21368161782267e-06
-2.30383839239606e-05
-2.68117115824508e-05
-1.51115693175951e-05
-2.9448028734576e-05
-9.79455235269564e-06
-1.86333963848222e-07
-8.26674766665454e-06
-1.71041026777807e-05
-1.44073832248297e-06
-1.91547185428703e-05
-1.98993462069728e-05
-1.87050617213832e-05
-1.44861036006104e-05
-1.66087371694844e-05
-3.04439313878806e-05
-2.73852847175577e-05
-2.0114268683842e-05
-2.7741475185276e-05
-2.71489005125042e-05
-3.15423722220017e-06
-1.9391896171318e-05
-2.33869742786238e-05
-1.71848433274228e-05
-3.80326215025365e-05
-8.53034746565616e-06
2.09623416599138e-06
-1.85890159362836e-05
-1.71539177164098e-05
-2.01762143393222e-05
-2.67315154890137e-05
-2.9623940372825e-05
-9.84524046619259e-06
-8.39342201096993e-06
-2.33039476994696e-05
-1.07992487451655e-05
-1.51344885356598e-05
-2.31816996120049e-05
-2.47946410393817e-05
-2.9038968692924e-05
-3.34468612060473e-05
-2.54248063854512e-05
-1.60654738264394e-05
-1.98109051521889e-05
-2.38311166857875e-05
-2.28185705139011e-05
-1.39448697288219e-05
-1.06135325148517e-05
-2.08004770857247e-05
-5.48796871756708e-06
-1.05554533883878e-05
5.7364044017775e-06
-1.45366183815759e-05
-1.60896725277405e-05
-1.10672061955989e-05
-1.80166930122674e-05
-2.26400975625152e-05
-2.74391790783931e-05
-2.73901942202596e-05
-8.94140258409776e-06
-3.04527029100272e-05
-2.77263519028961e-05
-2.02042916413522e-05
-1.38331087371831e-05
-2.07080077785274e-05
-1.4014711870659e-05
-2.54721747116421e-05
-1.24062768161319e-05
-1.02244184687142e-05
-5.55159979789722e-06
-1.44120800981658e-05
-1.36531129700115e-05
-1.65298597254024e-05
-1.22602437527524e-05
-2.03542022017126e-05
-1.14108782891276e-05
2.00982468595923e-06
-2.67303104781056e-06
-4.81895990775691e-06
-7.53569684319111e-06
-1.86688369194383e-05
2.12111133237256e-06
-1.26935386380709e-05
-1.35435722471246e-05
-1.57014799317957e-05
-1.70663776715424e-05
-7.85460690698819e-06
-1.21829724137408e-05
-1.95659892051862e-05
9.23605595222345e-07
-1.56614521529416e-05
-6.5772267229212e-06
-1.19300629275674e-05
-2.41300655429217e-06
-8.39117203808887e-07
-2.12538896179064e-05
-5.87270082340336e-06
-2.95282433077074e-05
-5.29080101123324e-06
-1.17637814718129e-05
-9.23216365518314e-06
-1.17063029883993e-05
-1.8714119543503e-05
-3.5547837268082e-05
-2.43948171822183e-05
-2.26233489929089e-05
-3.36671918816276e-05
-1.25450296691195e-05
-1.58408343735953e-05
-2.21966155381751e-05
-2.16576803821226e-05
1.71005475778426e-06
-1.34774431727989e-05
-1.48188887305264e-05
-1.03479371972168e-05
-1.59121945812471e-05
-1.48342674591875e-05
-8.80004504847983e-06
-1.53806862893243e-05
-4.51840968524955e-06
-1.06080735726085e-05
-1.18252026412081e-05
-1.32494298190007e-05
-2.93841175645925e-05
-1.5489136944807e-05
-1.52290463184026e-05
-9.03693366836234e-06
1.2496200928943e-05
-2.05197829775253e-05
-1.09213384271335e-06
-1.82038705222553e-05
-6.81098212831148e-06
3.93405948592858e-06
-2.59082912757523e-05
-3.23102329108747e-05
-3.80059254281912e-05
-1.65312775366119e-05
9.64456299703467e-06
-3.09147989289707e-05
-3.13307168159744e-05
-2.16492471210485e-05
-3.00244957275208e-06
-2.22271533642208e-06
-9.59479741021258e-06
-2.0765455125727e-05
-7.13337849798747e-06
-7.93627020777697e-07
-8.07565320333793e-06
-2.55043466081171e-05
-1.42890406636601e-05
-8.18628441085808e-06
-1.4821669303237e-05
-3.98398744953227e-06
-1.70911287596369e-05
-1.8017400016397e-05
-1.44486157376797e-05
-1.52219217860419e-05
-2.18888640196919e-05
-1.24344737629357e-05
-3.03210458882374e-05
-2.54793240614739e-05
-1.48149425580046e-05
-3.16047096490548e-05
-3.5333164608121e-05
-2.45478869584083e-05
-2.503130313785e-05
-2.15075242234781e-05
-1.58276312295196e-05
-2.69726754444586e-05
-6.49590746202466e-06
-6.09884176985709e-06
-1.52277060727558e-05
-2.58374348757794e-05
-1.07614866132499e-05
-2.52533185870711e-05
-1.37853848254318e-05
-1.10299336632971e-05
-1.20484349071794e-05
-9.4945023988458e-06
-3.61660775206748e-05
-6.79179322313097e-06
-2.50381599407881e-05
-2.19690926924705e-05
-3.62260851188083e-06
-3.99261773949747e-06
-1.38581551106332e-05
-3.82955393395205e-06
-1.42019879244586e-05
-1.40232178575049e-05
-7.63305932094982e-06
-4.88538920591658e-06
-1.02314844280826e-05
-2.16753224103428e-05
-2.62196684850837e-05
-4.74833141781289e-07
-6.2220754928079e-06
-1.71579557607263e-05
-1.08578499433516e-05
-2.17819889029403e-05
-1.26437711946368e-05
-3.37801968424029e-05
-1.23114521096333e-06
-2.55338117865732e-05
-2.24125481173658e-05
-2.49568830641543e-05
-2.18655191866701e-05
-1.08527633111945e-05
-9.85086011357421e-06
-7.33325354874598e-06
-1.86308529460915e-05
-1.83430423961046e-05
-6.08702770295618e-06
-1.64587135949892e-05
-3.16925503683275e-05
-2.48442573591309e-05
-1.27702029053002e-05
-1.45232517549176e-05
-1.13417750438546e-05
-1.87103813345369e-05
1.02503588903388e-06
-3.00044458515185e-05
-1.44814375234957e-05
-1.65068352104595e-05
-2.50677851081431e-05
-2.20632569953546e-05
-6.64984438526075e-06
-8.25545898804224e-06
-2.79132600531766e-05
-2.39332360786678e-05
-1.02930308758888e-05
-2.77410807480402e-05
3.48378010198745e-06
-3.55011380912803e-06
-2.20981709883063e-05
-2.74972589726382e-05
-2.02963382600409e-05
-1.54379816913608e-05
-2.15062186291865e-05
-2.34101435912236e-05
-8.24626404675233e-06
-4.6009401934843e-05
-1.68550672616914e-05
-9.52716650901672e-06
-1.66596262378297e-05
-2.33487725521387e-05
-8.50653838521892e-06
-2.51759529648914e-05
-3.73618885439429e-05
-2.08454017704228e-05
-1.41358514070979e-05
-6.088602873909e-06
5.68197618320304e-06
-1.20997883725518e-05
-2.20902594320908e-05
3.87264040945533e-06
-1.13255777891845e-05
-3.87204309239514e-05
-1.56106459294509e-05
-3.19095976407496e-05
-1.61253953847059e-05
-9.61716861263965e-06
-1.95854577085529e-05
-2.44473829870599e-05
-2.43257505934129e-05
-2.8335290940203e-06
-1.83341305130546e-05
-1.69366683733215e-05
-3.13049144422071e-06
-3.00197127119536e-05
-2.35603316133845e-05
-7.79273952988179e-06
1.46602674894464e-06
-3.05346814439186e-06
7.39919562127969e-06
5.74919319819279e-07
-2.68276636901797e-05
-2.77851364593007e-05
-2.27764977348592e-05
-2.19615365814371e-05
-2.71559924122156e-05
-1.37138905205487e-05
-1.94246087410848e-05
-1.80131367978506e-05
-1.35795764948922e-05
-6.86559834758143e-06
-2.97579118648554e-05
-2.21650911101181e-05
-9.20597649611758e-06
-1.17834097118645e-05
-1.86949304133356e-05
-1.13482332757926e-05
-3.46634511298459e-05
-3.53249580254729e-06
-1.05495129826058e-05
-5.9845563240903e-06
-3.22014409357016e-06
-3.19353235215981e-05
-1.89658659434354e-05
-1.63330027716439e-05
-1.6012975662949e-05
-4.90955585921219e-06
-3.05941069602486e-05
-1.24779132302426e-05
-1.31877376710563e-05
-2.37983682922779e-05
-2.2069799350123e-05
-1.16534113323877e-05
-2.87061388385281e-05
-1.92618494778066e-06
-2.77110164330735e-05
-2.48489858367714e-05
-2.04119663908196e-07
-9.47142816109872e-06
-3.12024415632669e-05
-1.67485514524714e-05
-1.03634141291162e-05
-1.88965818379791e-05
-1.57057793686558e-05
-1.3297889509086e-05
-1.97231233884412e-05
-3.31767888079158e-05
-9.99944471185444e-06
-8.68136781797706e-06
-1.37846374589228e-05
-1.06548696966904e-06
-2.78305830098518e-05
-1.5716808081956e-05
-1.90174808313482e-05
-1.45558378569439e-05
-1.62751017253788e-05
-9.50761742602906e-06
-2.03693877418957e-05
-1.82250994283798e-05
-8.14869089278268e-06
-2.62841824642957e-05
-2.91873296237434e-05
-1.82594592886922e-05
-2.61077853927146e-05
-2.69258321151966e-05
-2.28005780061126e-05
-1.60337896995691e-05
-2.0508750688723e-05
-6.93663232768138e-06
-1.38109508444147e-05
-1.42618731906674e-05
-1.74416869267414e-05
-2.38551581046868e-05
-1.27923004710823e-05
-1.92358738232874e-05
-1.49325373131332e-05
-1.18321031239114e-05
-1.68096109120883e-05
-8.42945807085008e-06
-3.22967744832827e-05
-1.20905336582966e-05
-2.53224905942571e-05
-1.50951643676787e-05
-1.86179546540789e-05
-3.20713114006192e-05
3.57977261155302e-06
-2.05658955995333e-05
-2.04875022196563e-05
-3.36734897588658e-05
-2.63600681942055e-05
-6.44180316670771e-06
-8.37626849101669e-06
-1.44638322002541e-05
-1.24504870925482e-05
-1.49356529526959e-05
-2.01104377376946e-05
-2.18343118328948e-05
-1.0661424753411e-05
-7.74727330439424e-06
-1.06044461427248e-05
-7.89090677111704e-06
-6.17597663058233e-06
-1.06749948792684e-05
-3.53277652706255e-06
-3.24681463257738e-05
-1.26729550457421e-05
-1.81148690710265e-05
-1.11857508082271e-05
-1.31215717750455e-05
-7.66706483494854e-06
-2.37209904390417e-06
1.66187433135821e-06
-1.90254246560772e-05
-6.24228023820054e-06
-1.55325503689825e-05
-1.96935213949275e-05
-1.58417077727176e-05
-2.3005983404772e-05
-7.6335979616752e-06
-8.00181890113261e-06
-2.03720554257817e-05
-1.85569413093572e-05
-3.66339929856481e-06
-9.383856052481e-06
-1.73718441331418e-05
-7.03281946615123e-06
-1.58809999778267e-05
-3.62808474157573e-05
-7.90920350977197e-06
-1.39780104786002e-05
-1.49687103210522e-05
-3.1734470755e-05
-3.76598455076071e-05
-7.99506912687227e-06
-2.48024178393235e-05
-1.62902360504977e-05
-2.07969996317607e-05
-1.35346644361325e-05
9.19887812375744e-06
-2.21637560308455e-05
-1.05942681487738e-06
-1.91202518319208e-05
-3.42030808974223e-05
-1.85673718248921e-05
-1.31902236509837e-05
-1.65631266335452e-05
-1.48544008490441e-05
-7.06241720143021e-06
-1.17044427365197e-05
-1.7280919250731e-05
-1.67392176831761e-05
-1.02947189921956e-05
2.91899244252083e-06
-1.7041780284328e-05
-1.66619410257014e-05
-1.46310471719164e-05
-2.83472797450666e-05
-2.05432623066038e-05
-3.35759149397971e-05
-1.71756347568537e-05
5.55542545201364e-07
-1.56954222967032e-05
-3.21245467030826e-05
-1.70496735166335e-05
-1.07589085931732e-05
-1.84466759754733e-05
3.44931737519054e-06
-2.04603901601937e-05
-2.15988479758395e-05
-1.18126254543573e-05
-2.54989136501503e-05
-2.28601403143559e-05
-9.49492968621251e-06
-3.07204410351604e-06
-2.47467455254515e-05
-2.54559529409322e-05
-7.89636869241702e-06
-1.25039562101389e-05
-2.55869069129657e-05
-2.35323722506363e-05
-1.43977585079165e-05
-2.40776056299346e-05
-3.70259133030585e-05
-2.08157576764008e-05
-8.31833660180432e-06
-1.42810933439986e-05
-1.32626474691699e-05
-1.63455558712233e-05
-1.1119615943411e-05
-2.1556804574466e-05
-2.13318980440243e-05
-7.04616526669448e-06
-1.42642713304411e-05
-1.30129666496196e-05
-8.35546007261922e-06
-1.20653102343562e-05
-3.53377689492891e-05
-2.1345029558355e-05
-7.10548350908713e-06
3.00110305298487e-06
-2.58032317786019e-05
-2.55245521812757e-05
-7.68175034336342e-06
-8.78251603209992e-06
-1.02179932228643e-06
-1.0851438570586e-05
-8.74149987581622e-06
-2.10476182149925e-05
-2.91195551396317e-05
-3.03787128468638e-05
-2.22090053697532e-05
-1.93393697333498e-05
4.27067048805269e-06
-1.28051170590477e-05
-1.46633927371699e-05
-8.00560265615762e-06
-2.25494032618853e-05
-1.83094358897896e-05
-2.6905575523902e-05
7.1283336149666e-07
1.28430664460545e-06
-2.20436447656032e-05
-8.34036160636835e-06
-2.30799452666211e-05
1.85988017364963e-06
-9.11300915801114e-06
-1.69180775274266e-05
-1.06675446696382e-05
-2.39596287663187e-05
-1.07215416165617e-05
-3.82690495165855e-06
-2.52381182898603e-05
-1.66864364258159e-05
-1.05041056842592e-05
-1.73056191432783e-05
-1.59534147668859e-05
-1.49100406618013e-05
-6.88059251632564e-06
-1.64159970800147e-05
6.13617995719134e-06
-1.41468667106802e-05
-2.94347260137511e-05
-1.03965131844052e-05
-2.19709168053218e-05
-1.36947158291793e-05
-7.78107937713856e-06
-1.19619931634176e-05
-2.82488976179445e-05
-1.89988001030388e-05
-2.23027904800865e-05
-1.79930505172086e-05
-3.24910388437542e-05
-2.57995210176929e-05
-1.88347637964427e-05
-1.78989308872574e-05
-2.31136985495513e-05
-1.34262488572598e-05
-3.33970451641717e-05
-2.14411318131537e-05
-1.9728219359195e-05
1.01996457101379e-06
-1.48050826215254e-05
-3.64786833562705e-05
-2.07743561694694e-05
-2.09445150212607e-05
-9.61375493131705e-06
-2.09726854398467e-05
-1.11908799190462e-05
-1.17460631959254e-05
-1.57536040386783e-05
-2.34708820952523e-05
-3.54648837273712e-05
-3.09382070486168e-05
-8.89676233348032e-06
-2.05166895138742e-05
6.24999313515289e-07
-2.05125169279223e-05
-1.52694291853697e-05
-2.3641277781083e-05
-3.93315967409948e-06
-2.4398143092896e-05
-1.10558378375186e-05
-4.36873668305537e-06
-1.81117176306677e-06
5.89820924612856e-07
8.31590315721477e-07
-1.61946811389787e-05
-1.34536620627721e-05
-1.81059632164399e-05
1.10625842476367e-06
-3.0017062105281e-05
-2.2995244515443e-05
-1.38287154744222e-05
-8.9299944356859e-06
-1.45799705810173e-05
-1.0342566038789e-05
-2.09952484607716e-05
-1.08369999226017e-05
-3.87513216284019e-05
-1.86361487082553e-05
-1.08355071046918e-05
-9.01001815458152e-06
-1.79102735697236e-05
-1.65830768143263e-05
-2.25509864027529e-05
2.58849131386821e-06
-2.29767902746668e-05
-2.29218912044089e-05
-9.80435822042553e-06
-1.13371103959358e-05
-1.61780317694956e-05
-1.00414770033129e-05
-1.09642407989945e-05
-2.20245449454257e-05
-1.21446151746766e-05
-1.68727998271857e-05
-2.00009046304803e-05
-3.64233044340871e-05
-2.0471133462606e-05
-3.15772478080524e-05
-2.53718462428872e-05
-2.57596967835748e-05
-2.30241738240009e-05
-1.73625946078511e-05
-4.47162523922893e-06
-1.3793425271329e-05
-1.89314880185443e-05
-1.11643462251771e-05
-1.17205645943987e-05
-2.00480363914392e-05
-2.32332394982877e-05
-2.79454116648e-06
-2.7711258275327e-05
-2.15220336485692e-05
-8.48807438444805e-06
4.78275464822561e-06
-2.10130753349808e-05
-1.87188221601168e-05
-3.36325210847221e-06
-1.19893348677992e-05
-7.52667465473854e-06
-6.76105439486938e-06
-3.19880648422303e-05
-1.23741058404517e-05
-4.4917087509627e-06
-3.36240553010601e-05
-1.09000587292621e-05
-2.0119314398923e-05
-1.79673459144227e-05
-1.53556250496684e-05
4.16319766074263e-06
-2.25817605348217e-05
-1.30999331605378e-05
-2.11048245012243e-05
-1.59566076577659e-05
-2.34189948906742e-06
-1.90879499956889e-05
-7.90841970970725e-08
-3.13954183299556e-05
-1.96004794397434e-05
-1.92716693120577e-05
-1.18269825555241e-05
-9.52581166482916e-06
-1.36267025647505e-05
-1.5464684075444e-05
-2.68559900021627e-05
-1.20290690886856e-05
-1.23282523734182e-05
-2.90863512065014e-05
-2.47065475150453e-05
-1.49407012819881e-05
-2.48221136206129e-05
-1.985408608787e-05
-6.98625749858227e-06
-1.45126530449537e-05
-1.25229427394518e-05
-8.14849679622539e-06
-1.39136905289218e-05
-1.21232160273934e-05
-1.59076435861652e-05
-1.39795306940476e-05
-1.90534781667853e-05
-1.78933011620658e-05
-2.77696163057774e-05
-1.04215193582908e-05
-4.4331278820597e-06
-6.97255929890128e-06
-1.87216722534689e-05
-2.07204794113035e-05
-1.4744504438388e-05
-1.10338498509147e-05
-1.82837205433886e-05
-9.9647185388611e-06
-5.3230760752248e-06
-1.81012412402438e-06
-1.94508921725264e-05
-2.02523110555444e-05
-1.87952298797652e-06
-1.73775819619643e-05
-1.53559313105346e-05
-7.48073507322443e-06
-1.75462711411851e-05
-1.60212894231876e-05
-1.48543755598824e-05
-1.41026074726613e-05
-1.49954692778601e-05
-1.84020157805953e-05
-7.49799009068989e-06
-1.43892569623213e-05
-2.80894520932288e-06
-1.82555126771626e-05
2.6623446917482e-08
-4.62209667162451e-05
-2.53838001276906e-06
1.08024422314513e-05
-8.30147526653769e-06
-1.09469400585706e-05
-1.24744462467204e-05
-7.6176183203434e-06
-1.99474831001032e-05
-8.5792862302504e-06
-1.16505202325944e-05
-1.11793192770273e-05
-1.28575638329471e-05
-1.99286895606164e-05
-1.53204158193661e-05
-9.3221880481502e-07
-2.7393209842901e-05
-6.45440276403475e-07
-1.8875730869082e-05
-2.44043655739396e-05
-1.37814527592844e-05
-3.93605455704384e-06
4.43947145162109e-07
2.30066814969111e-07
-1.22685567326652e-05
-2.42455382969136e-05
-1.45415048772529e-05
-4.63073863527232e-06
-2.61442337879661e-05
-2.5235257236435e-05
-2.31171017377301e-05
-2.65391139884303e-05
-1.32260736948171e-05
-2.57292797099552e-05
-9.81956002460177e-06
-2.9983357829155e-05
-3.20477914440178e-05
-1.12287116534358e-05
-2.68608474166957e-05
-1.9955175049866e-05
-2.72172000384629e-05
-1.9483828925963e-05
-8.18315907225798e-06
-2.07539833465672e-05
-2.37945106349614e-05
-1.84917011612217e-05
-1.55072755797057e-05
-9.86431496657649e-06
-1.01366192452051e-05
-2.81279915765051e-05
-2.45566128433491e-05
-2.55037270073279e-05
-2.43764184875939e-05
-1.43039520994486e-05
-6.31572888476673e-06
-1.0660348323399e-05
-2.08556445281405e-05
4.41948200193995e-07
7.81003334332147e-06
-1.48518609020927e-05
-4.14811731462794e-05
-2.26064357569497e-05
-4.41886534430382e-06
-3.90230742920151e-06
-1.9294470685626e-05
-2.11001715766437e-05
-6.01578375630012e-06
-1.74947150371039e-05
-5.41554288713491e-06
-2.75984601352596e-05
-1.09387233140177e-05
-3.25475820916205e-05
-7.62760695731629e-07
-8.9715627959014e-06
-1.25416578294233e-05
-2.41707958721087e-05
-1.34438902813294e-05
2.67220013575857e-06
-2.01365806115508e-06
-2.42470845370808e-05
-2.5940833131772e-05
-1.09864069184593e-05
-2.17357777690176e-05
-2.87674675173794e-05
-8.19521568857292e-06
-9.26419122743508e-06
-7.93716687158301e-06
-1.73672006813948e-05
-1.60128655156514e-05
-1.50706170902004e-05
-8.66038082099238e-06
-5.85310992864214e-06
-1.24283545718584e-05
-1.79383914309877e-05
-2.38371379806259e-05
-1.25240315081935e-05
-2.62749681016356e-05
-5.94725101112817e-06
-2.0722497519764e-05
-1.76685062042407e-05
-4.57322487670176e-06
-2.91891589904192e-05
-2.45905620886519e-05
-1.40770020528324e-05
-1.54672678138199e-05
-1.09313703372808e-05
-1.54533972647923e-05
-3.43396069853835e-05
-1.65943032761484e-05
-1.79787604336608e-05
-9.08176688240562e-06
-1.40339657806532e-05
-1.23692184842469e-06
-1.03643496558414e-05
-1.84842726424654e-05
-2.3083910758251e-05
-1.39683409957188e-05
6.79518934811454e-06
-8.50044307098762e-07
-2.20282264777769e-05
-6.2229504758094e-06
-1.74341712378014e-05
-1.66575491814057e-05
-2.11055296837926e-05
-1.46384901821211e-05
-8.15587719117551e-06
-1.70753452738235e-05
-2.70906327262828e-05
-1.52503229450947e-05
-2.02961164613779e-05
-1.42153224109892e-05
-1.88615344437689e-05
-2.6993365347292e-05
-1.08186451974074e-05
-2.27869592270186e-05
7.86885187141777e-07
-1.95317541374407e-05
1.14755645377213e-05
-2.79664072969395e-05
-3.14084992914016e-05
-1.85079681574561e-05
-1.48154192229965e-05
-2.97614345898409e-05
-1.87897124344901e-05
-4.79229402255368e-06
-1.53475425312498e-05
-1.1119595645651e-05
-2.11731449508368e-05
-5.35099536009415e-06
-9.7116087017848e-06
-2.94283379124244e-05
-1.19269990770501e-05
9.03823769826811e-06
-2.4550456560562e-05
-6.99663885783783e-06
-2.53433982353671e-05
-2.7387270407015e-05
-2.61157606021992e-05
-3.08243592102718e-05
-1.92229154011974e-05
-2.67887146495159e-05
-2.7959126108283e-05
-1.30571246464392e-05
-1.44438592762974e-05
-3.87282720981877e-05
-2.39013716750306e-05
-8.56572444624324e-06
-8.59402939239849e-06
-4.43580034354145e-05
-1.26193340883346e-05
-8.66648538427881e-06
-2.61211034962917e-05
-3.92545263919752e-07
-6.01224342460238e-06
-3.32639603319218e-05
-5.56297645902412e-06
-7.71762509091337e-06
-1.25584099946231e-05
-1.49015442627025e-05
-2.5864358773365e-05
-2.56059991541947e-05
-1.05617049211103e-05
7.23995747289804e-06
-2.27193120709042e-05
-2.17275671735605e-06
-2.0698289831606e-05
-1.98694243695248e-05
-2.44414194501638e-05
6.76811916813941e-07
-6.14641037246064e-06
-1.4500998656715e-05
-2.05552140567506e-05
-2.56975907912413e-05
-1.66157197990369e-05
-2.8665277854091e-05
-1.22195634024192e-05
-5.19521133630755e-06
-2.38762035899549e-06
-2.20587254594457e-05
-1.43307307331144e-05
-1.99342495739423e-05
-1.55320009016568e-05
1.69067603728012e-06
-3.16054490791888e-05
-1.9456249082625e-05
-1.24045662377819e-05
-1.32992733427011e-05
-1.30270813336936e-05
-2.57363643236998e-05
-7.45795937814901e-06
-1.28289852668255e-05
-5.65897748175081e-06
-2.43972548023409e-05
-3.78534069420079e-06
-3.95708401734151e-05
-1.07196140675758e-05
-2.50479025950847e-05
-1.49006941287626e-05
-1.30807968926943e-05
-1.8855500023954e-05
-3.39922927262044e-05
-1.26908052810345e-05
-1.04855150717552e-05
-1.89517387312506e-05
-1.88407169999716e-05
-1.67436203874935e-05
-2.92583294345119e-05
-1.02642213946047e-05
-1.39538059508169e-05
-1.51354475622725e-05
-2.40911188882236e-05
-1.73489054015272e-05
-1.64144012916227e-05
-2.62480251586991e-05
-9.5131419063503e-06
-2.18208624240877e-05
-1.55717936499194e-05
-9.57883036413354e-06
-1.80309592828354e-05
-1.00404951368779e-05
-1.89398328973847e-05
-1.09746562889265e-05
-2.64180642402692e-05
-2.98368610216641e-05
-1.83623429674478e-05
-1.82233866995369e-05
-3.16432858704229e-05
-2.7756747309681e-05
-1.17345461670082e-05
-1.08586355423825e-05
-8.32529735050352e-06
-2.42385431632019e-05
2.60922250364535e-06
-1.0286201482219e-05
-1.65949581193226e-05
-5.49767772001281e-06
-1.23810677919736e-05
-1.90360666721168e-05
-1.67793436713269e-05
-1.82924174990611e-05
-3.50369202899289e-05
-1.10402662786009e-05
-3.60551949691164e-05
-1.89288032122121e-05
-2.10549905358583e-05
-5.51193600833076e-06
-5.56330096159904e-06
-1.99526761428317e-05
-1.29056107118679e-05
-3.32095817648612e-05
-1.57124032386245e-05
-1.18464210152149e-05
-1.71554218131522e-05
-2.60700496725061e-05
-1.830151736333e-05
-1.70800266014642e-05
-2.34284919471407e-05
-1.69912413077604e-05
-2.0852310159667e-06
-1.95630236377213e-05
-1.88823519162383e-05
-2.28547697361663e-05
-1.0807994626978e-06
-2.17063769537488e-05
-9.44023448023571e-06
-3.02193806272209e-06
3.27998005072177e-06
-3.14563450539284e-05
-1.26037352781186e-05
-1.75298621192019e-05
-1.51385408927341e-05
3.00644239949457e-06
-1.07977872338461e-06
-2.48538958640305e-05
-1.22237045599813e-05
-1.01257303774077e-05
-8.19166247229213e-06
-1.29091711906803e-05
-4.52778181450956e-06
-1.87791468550248e-05
6.93204255939279e-06
-2.88659514895765e-05
-2.1322555990704e-05
-3.16918873508064e-05
-2.00836650110969e-05
-1.45816514205743e-05
-7.45372239562718e-07
-3.04753898302968e-05
-7.31715468648405e-06
-2.56410728839253e-05
-1.89152800682451e-05
-2.27680093200873e-05
-8.54874639647805e-06
-2.2969002414988e-05
-1.39645247862961e-05
8.11712384730321e-06
6.31273184953928e-07
-1.76604625830743e-05
-2.43518301110181e-05
-2.13670492259567e-05
-1.64144944128912e-05
-6.75694671149617e-06
-1.23235101381312e-05
-2.45521342892165e-06
-3.01098914326002e-05
-2.68707338295692e-05
-1.05315460156564e-05
-1.22054535197582e-05
-1.09171458103448e-05
-2.40185960382225e-05
-7.26199175510075e-06
-2.97769231899597e-05
6.83754135860354e-07
-2.82484291698557e-05
-2.38352794859843e-05
-1.86378176867716e-05
-2.19145916078767e-05
-1.50071036131693e-06
-2.25096393614599e-05
-2.00262501086502e-05
-2.71021593733726e-05
-1.63046772045406e-06
-9.14107762116555e-06
-1.29028909568095e-05
-2.63364456953742e-05
-1.83853251077796e-06
-1.65615999563375e-05
-1.62461485121095e-05
-1.16655165346086e-05
-1.63169515576392e-05
5.09622805324696e-06
-1.16437624256769e-05
-1.3954112127362e-05
-1.42655590040376e-05
3.4198982160977e-06
-1.07693488211875e-05
-1.49086929392992e-05
-1.29974720225822e-05
-1.1850812490327e-05
-1.9543846607793e-07
-2.19314766562235e-05
-2.36845671722865e-05
-9.72895089510311e-06
-1.42950834422696e-05
-1.85495014921589e-05
-5.66035815049124e-06
-1.56211293684243e-05
-2.42617788201952e-05
-1.80146405237319e-05
-2.92516392360923e-05
-3.03091949326442e-05
-2.43498087214336e-05
-1.12636142117566e-05
-2.41211461444042e-05
3.33948686286729e-06
-1.72456844011434e-05
-1.79381920006548e-05
-6.37049081896126e-06
-6.50057597277386e-06
-1.2675295522286e-05
-1.42549818455291e-05
-3.37363151834634e-06
-7.1064047897571e-06
-3.49146065755394e-05
-2.41727985394791e-05
-1.99927642009376e-05
-1.98481835994587e-05
-2.86710459924399e-05
-3.13544127434401e-05
-1.69494478085332e-05
-1.08613271766588e-05
-2.11810256526371e-05
-1.81814652822108e-05
-5.84291576900289e-07
-1.10613581889965e-05
-3.02624778536857e-05
4.33495791106138e-06
-2.73431832168185e-05
-5.382249178076e-06
5.01404918017372e-06
-2.85650829297074e-05
8.59987522916554e-06
-2.29813913866625e-05
8.94614908567696e-06
-9.32823231468418e-06
-2.28545080642619e-05
1.4319073775016e-05
-2.79469035829594e-05
6.35014810885514e-06
-3.5751616289937e-05
-1.95570242071587e-05
-2.07497605483217e-05
-1.26606406846839e-06
-2.73279468109528e-05
-3.57321511456182e-05
-2.16022939587917e-05
-1.03436739043652e-05
-1.29634761568564e-05
-2.64999139527984e-06
-8.53208715120568e-06
-1.03103495933767e-05
-7.71396089344649e-06
-2.28274278713072e-05
-2.82964730301107e-05
-1.92369184470565e-05
-1.59493765102686e-05
-1.50555867440402e-05
-1.52143235762675e-05
-9.1934967632879e-06
-1.62029445154176e-05
-2.66337566660197e-05
-1.28927173507909e-05
1.1636238945686e-06
-3.59895481263171e-06
-1.65701630736199e-05
-1.82264297309979e-05
-1.64753206373758e-05
-1.02647331166277e-05
-1.41019090386684e-05
-2.28537887616826e-05
-1.38273362361778e-05
-1.75498877014713e-05
-1.24649249909047e-05
-1.37604249019368e-05
-1.00866659072204e-05
2.93770874012802e-07
-8.63492544480544e-06
-1.13002771169584e-05
-3.51510973606834e-05
-3.81710162080479e-05
-1.14447622661789e-05
-3.0366082472695e-05
-1.4229276335327e-07
3.32490878666909e-06
-1.76863621179382e-05
1.14314263794307e-05
-9.31616291491892e-06
-1.87047640643262e-05
-9.52658894731883e-06
-1.7096431785261e-05
-2.76501235688384e-05
-1.09530677830083e-05
-1.03014164705073e-05
-3.05428056372436e-05
-1.68156668683481e-05
-1.64238620762291e-05
-4.3324587310089e-06
-9.59882143638777e-06
-4.98140527356127e-06
-3.84365425948135e-05
-9.2173959511219e-06
-1.96999627049923e-05
-8.36314897757467e-06
-2.90228526845675e-05
-1.15400448608138e-05
-1.62118335710049e-05
-1.28955184854595e-05
-1.07339165133622e-05
8.04774324747704e-06
-1.92529690050802e-05
-6.81077221569129e-06
-1.89391802279454e-05
-2.85314827351397e-07
-1.6834792410136e-05
-2.32443839290245e-05
-2.59235701289052e-05
-1.36587608920844e-05
-1.99241445398219e-05
-1.97695768956159e-05
-1.79872520909097e-05
-9.40975160558299e-06
-1.43811413945637e-05
-1.91118768087441e-05
-1.69663290567916e-05
-1.54356408721205e-05
-1.18723898209476e-05
-2.09962544602903e-05
-2.5717409521002e-05
-2.02988387939483e-05
-1.98066953836663e-05
5.20970858668432e-06
-1.41505139668902e-05
-1.92773901259369e-05
-3.25288973608559e-05
-1.46647784890622e-06
-1.56741557262063e-05
-7.3028473536454e-07
1.40435454633035e-05
2.55005593693658e-06
-2.58568417216496e-05
-1.73753290752529e-06
-8.46117849794615e-06
-2.16665068581491e-05
2.9184512142443e-07
-1.05242315652466e-05
-3.62013753656615e-05
-1.95088186540696e-05
-1.59970703463872e-05
-1.95140181169184e-05
-1.72256734028891e-05
-2.65856617000195e-05
1.52425350883576e-06
-2.1281342256936e-05
-2.01417812110443e-05
-1.30994355261125e-05
-1.70681527254227e-05
-2.0348941499885e-05
-1.48770147590686e-05
-1.24414677786926e-05
-1.99471657803961e-05
-1.90396458507717e-05
-1.39686119704226e-05
-2.70761269576585e-05
-1.15952389107022e-05
-1.79869083497673e-05
-1.80479015326402e-05
-1.61582615601627e-05
-1.92961084448321e-05
-1.77139140643134e-05
-9.44608377203579e-06
-5.91508721662318e-06
-2.40650828397131e-05
-1.83977342049672e-05
-2.50770033157833e-05
-1.24731753529358e-05
-9.87852476035944e-06
-1.02235424947246e-05
-1.91438308051357e-05
-2.23262088782702e-05
-1.30987526824624e-05
-1.8917590671146e-05
-1.76288478753392e-05
-1.15073935731297e-05
-2.62781960004387e-05
-2.08602325860657e-05
-1.42234696290482e-05
-9.91729948381054e-06
-1.90895471268842e-05
-3.24681683296509e-05
-1.50701982625487e-06
-1.72013529228244e-05
-1.38132419784494e-05
-1.69332577326414e-05
-2.63359621766484e-05
-2.28572899402247e-05
-2.17698658633525e-05
-2.98336718754704e-05
-2.17474001369406e-06
-1.1759379326088e-05
-3.14653950153876e-06
-3.27955206255822e-05
-1.05765468310487e-05
-1.76597011524098e-05
-7.90009798253899e-06
-1.5195259870937e-05
-2.76228568963135e-05
-2.23515368901547e-05
-4.78356963695898e-06
-1.35925407789542e-05
-2.10411750493845e-05
-1.47171510494026e-05
-7.43615128233398e-06
-5.85932149267087e-07
-2.31607940877116e-05
-2.80669088750289e-05
-1.9258047052177e-05
-1.17870280106111e-05
-4.63515462771049e-06
-3.07323692097753e-05
-2.13523684273074e-05
-1.02229031924163e-05
-2.20709345378499e-05
-4.9192309162962e-06
-2.56868744311634e-05
-1.68135131644866e-05
-8.76211697576657e-06
-1.73140593749316e-05
-2.34811143845481e-05
-2.40233052856052e-05
-5.51291825117831e-06
-1.38062195257515e-05
-1.02314135196703e-05
-1.85723077936636e-05
-3.81094317301543e-06
-1.6785602219073e-05
-1.51386512049963e-05
3.8071220172778e-06
-2.77434269747803e-05
-1.74329119959004e-05
-4.76207042790237e-06
-9.15504668870153e-06
-1.58436366555346e-05
-6.2245618248272e-06
-2.52402739693296e-05
-1.03699257782473e-05
-7.34261877809759e-06
-1.63158838080296e-05
-3.30061088446964e-05
7.86029886184939e-08
-2.84354208244367e-05
-1.41121538511775e-05
-2.54861328692953e-05
-2.57656911182824e-05
-2.55719047248908e-05
-2.96321079306167e-05
-2.52038300549043e-05
-1.60223357485135e-05
-2.14010586781632e-05
-1.20149127305337e-05
-2.44362933123528e-05
-2.58659335408098e-05
-1.00627803848058e-05
-1.39325290785315e-05
-9.02547026309641e-06
-2.50204767439485e-05
-4.15460237163535e-06
-1.43604717958499e-05
-8.24215786592654e-06
-2.51782114224245e-05
-1.94974020005085e-05
4.1171502866304e-06
-2.77957334967622e-05
-2.46180392569263e-05
-1.78300629586579e-05
-1.35339372657957e-05
-9.75447999349916e-06
-1.04346956687933e-05
-2.52430626958753e-05
-2.66210310356182e-05
-1.76518326256326e-05
-2.05734531981809e-05
-2.55951871703214e-05
-1.22710652816008e-05
-2.66589922072571e-05
-2.94268421307641e-05
-2.05914872112397e-05
-5.3264178319364e-06
-8.18477748439706e-06
-2.70760669608368e-05
-3.70052966301766e-05
-7.57736408651964e-06
-1.41931209746247e-05
-3.0050365225622e-05
-9.19403378980163e-06
9.47281134480082e-06
-1.01504192124224e-05
-1.88459468422751e-05
-7.61145065093782e-06
-2.5403672263941e-05
-1.43316837637806e-05
-1.45195296829261e-05
-2.17002738021818e-05
-1.34197464095403e-05
-1.50220083774456e-05
-2.5689283105157e-05
-1.61039114289437e-05
-1.72457887130502e-05
-1.9098162995744e-05
-8.65739593453377e-06
-1.50113124012777e-05
-1.52644465960678e-05
-9.37833350200959e-06
-1.06921831312066e-05
-4.35127944576951e-06
-2.1416063855316e-05
-1.39840017076056e-05
-7.10354888128033e-06
-8.58916624360632e-06
-1.57917218080866e-05
-2.00019703264874e-05
-2.48914913447853e-05
-6.58742523996441e-06
-2.96665303783124e-05
-6.30673491010917e-06
-1.72426591632597e-05
-1.19399102435018e-05
-2.57641893212507e-05
-3.82962072023795e-05
-1.2682931430228e-05
-2.28263725139215e-05
-2.69240272366237e-05
-2.72748317548256e-05
-1.07387000645876e-05
-2.58954533911025e-06
-2.14772815281833e-05
-8.27785449468044e-06
-1.31219665331069e-05
-2.61073223194837e-05
-3.84929336384871e-06
-1.1826740412104e-05
-1.35353606492744e-05
-2.01423035285845e-05
-1.08007599336387e-05
-2.23878646105035e-05
-1.94264632550759e-05
-1.07372944413027e-05
-5.94050174715013e-06
-1.17144981343358e-05
-1.43144508648674e-05
-3.21859498291068e-05
-2.67339181055262e-05
-1.12860341689142e-05
-2.64523440516579e-05
-1.9979105405495e-05
-1.99927932702166e-05
-3.52758458422845e-05
-6.52864923425788e-06
-1.96291978150158e-05
-5.7891355082133e-06
-2.77055777927316e-05
-9.53365891686442e-06
-1.52377091487644e-05
-2.19857774062928e-05
-7.49448001306791e-06
-3.48703331453925e-05
-1.49544902772145e-05
-1.28656683401197e-05
-1.14063647495497e-05
-1.04829386730671e-05
-1.95126729365561e-05
-1.8245985220538e-05
-1.78529086372728e-05
-2.00202062346023e-05
-5.83907403276547e-06
-2.17761753579606e-05
-1.01956242714366e-05
-1.15434499693822e-05
-9.96566246315497e-06
-1.41754779726334e-05
-1.47825513722348e-05
-1.38921946248159e-05
-1.38901886297505e-05
-1.33982090484372e-05
8.65514846002107e-06
-6.67307091734485e-06
-2.30614370967449e-05
-3.50507660470641e-05
-1.799446533241e-05
-4.27360342551239e-06
-4.56231460387759e-05
-9.90814048651156e-06
-2.51728800866299e-05
-2.16162681190612e-05
7.14985711478051e-06
-4.75155771475102e-06
-5.82784042724448e-06
-2.92626148004511e-05
-2.64629866584905e-05
-1.05378444770879e-05
-8.10275524835929e-06
-1.95678392902438e-05
-3.73941781898086e-06
-1.60900557555695e-05
-1.73975148849973e-05
-1.74064010737459e-05
-1.04442723445653e-05
-8.27724616415621e-06
-2.32583073197805e-05
-2.89223150781451e-05
-3.19895215424577e-05
-4.60372759187158e-06
-1.93727359767605e-05
-2.85255855607917e-05
-1.20170420639422e-05
-7.76578495256381e-06
-9.46778196788294e-06
-8.8926409521075e-06
-1.83107250358032e-05
-1.52180514652248e-05
-1.3926564250826e-05
-2.1713773614219e-05
-4.33531558737916e-06
-1.08793400326825e-05
-2.90118409692293e-05
-1.5409310597523e-05
-2.90269796036298e-05
-1.34962785210725e-05
-2.06456553484483e-05
-1.21584572888116e-05
-1.74860061171364e-05
-1.86621012401157e-05
-2.33235509880894e-05
-3.40095440100446e-05
-1.43634351433826e-05
-3.24330309459353e-05
-2.84660130159693e-05
-2.2888366491361e-05
-1.33677546279167e-05
-1.45053592100885e-05
3.0900397713049e-06
-1.02560818540053e-05
-1.42555459019173e-05
-5.13308228099632e-06
-2.65602146083973e-05
-2.56434784485402e-05
-1.90637258414531e-05
-1.71141025202923e-05
-4.81458697762406e-06
-2.9327056011708e-05
-3.49057461545782e-06
-2.07027950461611e-05
-1.90533238710309e-05
-2.31635668215099e-05
-9.53235344660893e-06
-2.20523163744802e-05
-8.91444120735774e-06
-1.04514159811593e-05
-3.93309048809425e-05
-3.06984724913515e-05
-8.43097595344458e-06
-2.96466623819966e-05
-9.90659577462584e-06
4.30620957881672e-06
-8.94389755632824e-06
-1.50463915480945e-05
-1.84076552818729e-05
-2.87730170396006e-05
-2.89932678795535e-05
-1.2571488520319e-05
-3.89312786170588e-05
-2.67344520872821e-05
-3.34057498716285e-05
-1.94509111186323e-05
-1.23898014564997e-05
3.29277919565391e-06
-3.08059976368556e-05
-2.69642210000685e-05
-1.90602800847902e-05
-1.21599099177716e-05
-5.38937120185629e-06
3.8893001986528e-06
-2.38267686035831e-05
-5.88201679184448e-06
-2.79201174507028e-05
-6.16566828086263e-06
-7.94850346942718e-06
2.31264575744715e-07
-1.68670572140848e-05
-4.60642216578685e-06
-3.42761191104138e-05
-1.2981640401278e-05
1.97881024000239e-06
-8.45054346326626e-07
-3.17407009932076e-06
-1.2260078960967e-05
-5.87889802881173e-06
4.73579501433429e-06
-9.91042332217164e-06
2.37071057332191e-05
-2.44778219808663e-05
-1.16548943444556e-05
-1.10112230596859e-05
-1.25281641035511e-05
-1.3456304305925e-05
-1.76948949155837e-05
-4.281734271318e-06
-3.31159406956608e-05
-5.16057656579215e-06
-9.88013700504624e-06
4.28619797612409e-06
-2.4259918402521e-05
-2.2400158495747e-05
-1.55041379302403e-05
-2.1401361909059e-05
-2.49455474632467e-05
-1.34172473938552e-05
-2.07317884124901e-05
-3.90388366975614e-06
-1.13798480049705e-05
1.67648161512996e-06
-2.99589535844559e-05
1.2908343934914e-05
-1.44576576836698e-05
-1.02919249561815e-05
-1.20511351280157e-05
-1.22765735840785e-05
-3.56020052183834e-05
4.55491808166435e-06
-1.12083151647405e-06
-1.07334536096074e-05
-2.52260883058913e-05
-1.07828209265356e-05
-3.12281326367467e-05
-5.09412979675565e-06
-1.27211991464106e-05
-1.62976347569798e-05
-1.94321386154954e-05
-2.31825637010935e-05
-3.22352954957596e-05
-2.77834255143761e-06
-1.84633734260755e-05
3.57015111730709e-06
-1.04962853749317e-05
-2.87719873515671e-05
-3.56343297020678e-05
-2.27083259316028e-05
-2.65004761683705e-05
1.89679501762134e-06
-3.19368122841537e-05
-1.09837450155328e-05
-3.04125157416428e-05
-4.08757367787284e-06
-1.59831726850736e-05
-3.37334472152418e-05
-1.8709203339937e-05
-1.99189601388253e-05
-1.30538730167322e-05
-3.1089940904131e-06
-2.05987835307709e-05
-2.60631260295297e-05
-2.76116118991401e-05
-1.59464582136197e-05
-2.93152876621513e-05
-1.8014110416706e-05
-1.14486721633773e-05
-8.5474076050436e-06
-2.18534692661281e-05
-1.78924364079049e-05
-9.27501738591757e-06
-2.38559013222614e-05
-2.28012551999073e-05
-2.38914714499328e-05
-2.13529281124531e-05
-2.28012751593251e-05
-1.54262602665846e-05
-1.90314894878817e-05
-1.56910534040106e-05
-2.48382794496865e-05
-1.4716753643764e-05
-1.91263404212936e-05
-1.37197895214658e-05
-2.07417825331401e-05
-1.4160164691963e-05
-2.42946133620883e-05
-2.22400627880587e-07
-1.35096705386906e-05
-8.77421849991977e-06
-4.14287768506992e-05
-1.23950513678205e-05
-1.10007025421432e-05
-5.3276549332521e-06
-2.85564768511906e-05
-1.90852121371622e-05
-1.66725907393006e-05
-9.2273600389279e-06
-1.53882131822444e-05
-1.27713996835466e-05
-1.30631441735596e-05
-1.08828657458677e-06
-2.74319333966479e-05
-2.24279595820418e-05
-7.31309823839196e-06
-2.42854571028647e-06
-1.44013897684283e-05
-3.66449053190695e-06
-1.25985994320384e-05
-1.71146032002301e-05
-2.66748519091393e-05
-1.33147084178495e-05
-2.02112595410333e-05
-1.15159356563572e-06
-2.58663242793733e-05
1.65023735175513e-06
-1.70139806255605e-05
-2.31109791889679e-05
-1.33921426756836e-05
-1.11998811191923e-05
-1.87704974557217e-05
-2.42332946186295e-05
-3.13762284781245e-05
-1.23720175509739e-05
-2.37358482659529e-05
-2.21856213522267e-05
-1.21066983620317e-05
-1.36959438764259e-05
-1.56923587973312e-05
-5.74814242454778e-06
-1.54921854340349e-05
-2.1149609523261e-05
-2.45734833714795e-05
-1.58789653157829e-05
-1.381870507347e-05
-1.95146089373614e-05
-1.18355361353523e-05
-2.79417320206436e-05
-3.50579837044602e-05
-1.25815239731455e-05
-4.78898348903029e-06
-1.48118256117021e-05
-2.08064955232062e-05
-2.27691920661909e-05
-1.62289128758508e-05
-1.27063975211842e-05
-1.2963041956165e-05
-9.40874060420366e-06
-4.76281602968117e-06
-2.02274637213851e-06
-4.54555477836421e-06
-2.28430684791254e-05
-1.97011683155995e-05
-1.97556281667868e-05
-8.74755682129561e-06
-9.78802517603847e-06
-1.56699877201302e-05
-8.82332996699609e-06
-1.72517557466418e-05
-2.25053838623807e-06
-2.72145075704281e-05
-7.1273180828445e-06
-2.7997751981209e-05
-2.01247895119949e-05
-2.01303236448816e-05
-1.14285152897069e-05
-2.36433092672462e-05
-1.12666475152932e-05
-1.05694643548897e-05
-8.07797182387565e-06
-2.56806928368639e-06
-2.37538914762239e-05
-8.48022085378937e-06
-1.54987738292301e-05
-1.96772704673356e-05
-1.67062600277891e-05
-1.51883679322991e-05
-4.81521293852034e-06
-1.61486796702485e-05
-1.21725669552041e-05
3.02101816702996e-06
-1.89443561726526e-05
-1.74628204774518e-05
-1.76350127323249e-05
-9.90668504642556e-06
-9.25153531367537e-06
-2.79914586962655e-05
-1.41244030280427e-05
-1.48476963627044e-05
4.94166765911367e-06
-1.60841430408772e-05
-1.27330226455654e-05
-3.06304169020023e-06
-1.42760601123848e-05
-1.09849038044405e-05
-5.50885224373737e-06
-4.46741898068072e-06
-2.93075989378886e-05
-1.63996052009201e-05
-1.70628429387276e-05
-1.03886623615668e-05
3.35250862643011e-06
-2.17688554403141e-05
-2.37652539155063e-05
-2.76010950762693e-05
2.65136441911428e-06
-2.6016789372868e-06
-2.14086180916013e-05
-1.67286181792229e-05
-1.01436279838601e-05
-2.28797308414971e-05
-2.63792836458585e-05
-6.34445775156619e-06
-2.45893283310248e-05
-1.4786087851923e-05
-1.19932175197017e-05
-2.27728069269632e-05
-3.80712993548095e-05
-1.68157728031805e-05
-8.28293675984678e-06
-4.49423228579352e-06
-2.10984439675352e-05
-1.40182647507812e-05
-3.36919964755942e-05
-1.83675656852919e-05
-3.12030106427396e-06
-1.54814720741049e-05
2.84528777796551e-06
-2.1246533382059e-05
-1.20946092553611e-05
-3.28351398900234e-05
-3.16421606196118e-05
-1.25395299248213e-05
4.10736288169861e-06
2.2821925468391e-06
-1.57079453243099e-05
-2.24062783173153e-05
-3.41525815339012e-05
-1.23592532685287e-05
-1.62882089024305e-05
-7.57713852355552e-06
-8.48772226441789e-06
-6.84472864624981e-06
-1.9152588324445e-05
-1.79249106876978e-05
-9.5754167147153e-06
-1.10862459142094e-05
2.09945591629481e-06
-2.40377898839566e-05
-2.77721519466931e-05
-1.6362152743592e-05
2.21181876954635e-06
-2.18389253558201e-05
-4.61334151162168e-06
-3.02509277087069e-06
-2.03890903305097e-05
-1.8643950835588e-05
-9.86193823704055e-06
-2.5810345111945e-05
-1.64668767558158e-05
-2.20147609195789e-05
-2.7334566501107e-05
4.46631866625829e-06
-5.23814913114689e-06
-7.64175508174842e-06
5.36270253962588e-06
-2.49727122060985e-05
-1.37262494375072e-05
-1.31220846329877e-05
-1.62023808702132e-05
-2.18981967313378e-05
-1.28961266526136e-05
-6.4865520803226e-06
-1.35895450541876e-05
-5.26539720820286e-06
-1.37477080936425e-05
-1.41438934785996e-05
-2.22591896206019e-05
-2.05587371186902e-05
-1.82931956333529e-05
-1.4025403500415e-05
-1.79461940381089e-05
-1.20642531595002e-05
-2.48499594630511e-05
-1.31903769079961e-05
-2.46320220719917e-06
-2.10966199709486e-05
-3.79386283661578e-05
-5.44372349517513e-06
-1.97656280428843e-05
-3.00463171761689e-05
-6.12025335165761e-06
4.82863748488524e-06
-3.28495603793397e-06
-7.99363858723265e-06
-1.04694953982561e-05
5.31064088742655e-06
-7.56337754971603e-06
-2.8929720642108e-05
-1.77939466828036e-05
-2.11672122993256e-05
-6.65189528901328e-06
7.13176732756352e-06
-1.52992800320827e-05
-2.52928065436767e-05
-1.35089332430893e-05
-4.60693223308731e-05
-5.63723529749551e-06
6.55805476494625e-06
-1.16057822175423e-07
-6.01867956665689e-06
-6.0520352263502e-06
-1.92992426380844e-05
-1.53213403121393e-05
-1.78052705868639e-05
-1.9637589993286e-05
-1.48028692374143e-05
-1.21815165426197e-05
-2.95689607084441e-05
-2.41514905795825e-05
-1.60794262407166e-05
-1.76624377550643e-05
-1.65100895825358e-05
-2.82447913433374e-05
-2.47892468219092e-05
-1.5932241950358e-05
-2.88468096008411e-05
-8.32334102176928e-06
-2.21297960561634e-05
-1.41981700043727e-05
-8.0334844066916e-06
-1.89695070846421e-05
-1.11824056652885e-05
-1.53984464069689e-05
-1.50636286331385e-05
-1.19073238041312e-05
-7.45140275284305e-07
-2.05738422827602e-05
-1.86629896410618e-05
6.57619404996103e-06
-7.4578647388942e-06
-1.14791764688398e-05
-1.32311700655218e-05
-7.442170814353e-06
-2.30498051257097e-05
-1.16814814663879e-05
-2.04459323283794e-05
-2.20288333038052e-05
-1.01498828924259e-05
-2.13782413074005e-05
1.32809572040249e-05
-9.57625598310689e-06
-1.54121335188254e-05
-1.90018792232114e-05
-1.46708900240975e-05
-5.36751599486362e-06
-9.50612090373868e-06
-3.86077645345854e-05
-2.27731452759819e-05
-2.17667271075966e-05
-6.81041015916253e-06
-2.52390473212255e-05
-1.82548032198415e-05
-3.606531757744e-05
-1.97349543448871e-06
-3.6414385583998e-06
-2.14829976668088e-05
-2.33241560959373e-05
-2.89811766948586e-05
-2.89417158609032e-05
-1.74680840407741e-05
-1.53788723682977e-05
5.85201144041245e-06
-1.69298321008142e-05
-3.855297316124e-05
-2.77322775086313e-05
-9.41267971173976e-06
-1.42490663944662e-05
-6.3053397250388e-06
-2.37391852731008e-05
-1.86303998948705e-05
-1.99999673975366e-05
-1.18179751867084e-05
-1.53697841047593e-05
-2.35784259951478e-05
-1.56363735649859e-05
-2.28084763162133e-05
-2.19809484895237e-05
-2.86218666725228e-05
6.76430812413333e-06
-2.1663183181493e-05
-2.59452858247099e-05
-3.29371133400586e-05
2.01917686365138e-07
-6.55683942723597e-06
-3.25187076640383e-05
-2.22303718369115e-05
-2.99916206755516e-06
-1.99574450622866e-05
-6.81574969078618e-06
-1.85317477673678e-05
2.67939036993767e-06
-1.83821577116668e-05
-8.41466875266619e-06
-8.42582425537542e-06
-2.64660111400991e-05
-1.81677701092248e-05
-1.38303309328285e-05
-2.23930068966811e-05
-2.75801340465494e-05
-1.7886049583789e-05
-1.06864029000246e-06
-2.06906931752262e-05
-2.36522825162244e-05
-1.09689810716146e-05
-2.23731225787445e-06
-3.28030655260449e-05
-1.84348320724881e-05
-2.22035247550101e-05
-1.1552748830375e-05
-2.03406667038525e-05
-2.68074694917802e-05
-1.63697911138082e-05
-2.10542359940875e-05
-2.1534643620437e-05
-8.36401855425126e-06
-3.98364898197255e-06
-3.83669459947043e-06
-5.93296645531365e-06
-1.84210502617602e-05
-1.20546353785963e-05
-1.68081756266247e-05
-5.22113407736283e-06
-2.01087469430136e-05
-1.64692813559854e-05
-1.31125598239908e-05
-1.09482583633096e-05
-1.12503384070663e-05
-3.3333099042184e-06
-1.01006321112134e-05
-2.38542411009594e-05
4.06573977326131e-06
-1.039083720617e-05
-2.8373431065152e-05
-1.6800397947065e-05
1.22876264425688e-07
-2.18766422496742e-06
-1.63406632105782e-05
-3.48929423254825e-06
-2.25456257291525e-05
-3.31158643189165e-06
-3.16028562254486e-05
-2.47445520292815e-05
-6.93952199244618e-06
-7.99250707769742e-06
-1.62805257426891e-05
-1.90625157304676e-05
-2.47629657723293e-05
-1.22627191892359e-05
-9.56533637742832e-06
-1.54018022671903e-05
-1.37397793965715e-05
-1.86555402673992e-05
-8.92441516792059e-06
-1.39712769435638e-05
-1.72207559398594e-05
-2.70821645689351e-05
-7.14207014665349e-06
-4.02115648287941e-06
-5.3910549779369e-06
-7.96515120576408e-06
-1.80293518924733e-06
-9.34577538018638e-06
-5.68471967769975e-06
-1.4000782426086e-06
-1.94155156037196e-05
-9.04238286813946e-06
-2.61788820431502e-05
-2.22700346326308e-05
-2.06593242907041e-05
-1.97680073699281e-05
-7.67307230973067e-06
-1.22239746578894e-05
-8.26333568334971e-06
-1.23512582077144e-05
-4.67949784121463e-05
-3.11208526408751e-05
-1.74706261167097e-05
-1.88586615260848e-05
1.16161734077131e-06
-3.42875352472466e-06
-6.8642181335197e-06
-2.94756544717822e-05
-8.53591642974986e-06
-1.25790448056884e-05
-1.7925787141551e-05
-7.09944606308162e-06
-2.80336112836226e-05
-1.00196181980978e-05
-9.86118036967289e-06
-2.32546979401431e-05
-8.53590828452038e-06
-1.38573835269099e-05
-2.50868543254143e-05
-2.33864689911396e-05
-1.28326385316987e-05
-1.50688835028287e-05
-1.41454422683622e-05
-1.9685771156372e-05
-6.62120724964417e-06
-2.36598218825573e-05
-3.3019108263434e-05
-1.46717217930195e-05
-1.54178623825153e-05
-1.8498157365707e-05
-5.20279169777293e-06
-8.76730825381272e-06
4.36574367570758e-06
-1.67824452638071e-05
-3.11738289391003e-05
-8.08875295734384e-06
-1.18509239443183e-06
-2.56047945044909e-05
-6.92436787411319e-06
-2.52894255868202e-05
-1.80376115081395e-05
-1.43700738830278e-05
-1.53080448087668e-05
-1.95412002153844e-05
-9.96000314662911e-06
-2.4334585113014e-05
-2.02657162330692e-05
1.13153733319692e-06
-1.34696748708952e-05
-1.80586699625739e-05
-1.44394536519424e-05
-1.24583391715246e-05
-1.75550665338493e-05
-1.76494550756356e-05
-1.62061349650124e-05
1.0748156305821e-05
-9.2937768406149e-06
8.17497630989993e-08
-2.38096900241598e-05
-3.34115481619116e-05
-2.23291234862944e-05
-1.54434570090739e-05
-2.42377790594087e-05
-1.18170230765222e-05
-1.23822789677251e-05
-1.19400787226009e-05
7.23107879886009e-06
-1.22031712103241e-05
-1.39001818959793e-05
-1.36406269995785e-06
-1.56422250112544e-05
-2.21932436810599e-05
-1.67609300583576e-05
-2.97520150573199e-05
3.60563527449472e-06
-7.7928322923656e-07
-5.36766540444967e-06
-1.04286119109452e-05
-1.12056505814656e-05
-1.026931350841e-05
-1.79759065825241e-05
5.54559696438041e-06
-3.4835449727732e-05
-2.00102416675925e-05
