# Supplementary material for: Research on computational propagation and identification of mine microseismic signals based on deep learning
Source: PLoS One. 2025 Oct 22;20(10):e0334641. doi: 10.1371/journal.pone.0334641 (PMC12543183; doi:10.1371/journal.pone.0334641)
Supplement: S9 Data — (ZIP) [file pone.0334641.s009.zip › 000101100000352.xlsx_0.txt_24.txt.txt]

-2.11658883869033e-05
-4.95807229344025e-06
-2.8831317062204e-05
-1.23946791292225e-05
-1.96739596021276e-05
3.27248711571961e-06
-2.45093775628806e-05
-1.06991026704837e-05
-2.05525142642216e-05
-1.26564910344644e-05
-3.03297653577613e-05
-1.75694956113518e-05
-7.06009803832527e-06
-3.4150728593356e-05
-3.13018043368511e-05
-2.22579481031146e-05
-1.63362778699649e-05
-2.09506038953945e-05
-1.73432848469718e-05
-1.07561794330117e-05
-1.91593115256427e-05
-6.34185858439144e-06
-1.84555177381665e-05
-2.00636863141127e-05
-2.95485308356395e-05
-2.91140625542661e-05
-1.13359980272374e-05
-2.50769136285931e-05
-2.5304709495005e-05
-1.62186859066101e-05
-1.44954514197802e-05
-1.37131525169781e-05
-2.20765213806152e-05
-1.35571098623281e-05
-3.67632279430448e-06
2.58598827195211e-06
-9.26719436495267e-06
-1.47429722689507e-05
-2.36841183770503e-05
-1.40688462388723e-06
-1.0236171402365e-05
-1.67427474220582e-05
-2.43824193932105e-05
-1.56283069251101e-05
-5.87753844798437e-06
-1.63987935758456e-05
-2.07595756778262e-05
-2.43011964192215e-05
-1.79383233614759e-05
-1.64968609610476e-05
-1.74776486008612e-05
-2.01254806510961e-05
-2.16346542104196e-05
-2.18675173645179e-05
-5.567283564408e-06
-1.6393616512415e-05
-2.17604427578781e-05
-2.72553744716458e-05
-1.8177816094405e-05
-1.61958273832143e-05
-1.8427100776047e-05
-1.19727011993198e-05
-2.39995729707535e-05
-1.09471795504011e-05
-1.51373938612219e-05
-7.485273236962e-06
-9.92628201595954e-06
-1.9259884257302e-05
-7.00746041239732e-06
-1.18813855954623e-05
-1.47254375693391e-05
-3.26735944096633e-05
-3.19864262810287e-05
-1.49513597239889e-05
-1.29075493381495e-05
-1.32510397403044e-05
-1.29180563202418e-05
-1.76844719260983e-05
-2.81037169120433e-05
-9.81172574811771e-06
-1.00181314389002e-05
-1.75985226582146e-05
-1.49823707170426e-05
-1.27323528212873e-05
-1.68939280690319e-05
-3.52187528481002e-05
-3.61610109515824e-05
-1.44456410697788e-05
-1.18616089710929e-05
-2.72251796259419e-06
-2.73928813669961e-05
-2.25996956680059e-05
-1.83703475924232e-05
-1.2328164907295e-05
1.79729923418964e-06
-2.63333692055727e-05
-8.14713821332129e-06
-1.03277566344786e-05
-6.49388724689767e-06
-1.99276099810445e-05
-1.18246940572569e-05
-1.22741005290325e-05
-1.59770532203988e-05
-1.9327936555767e-05
-2.07771645105919e-05
-2.55211876500988e-05
6.5817556603399e-07
-1.03387313322934e-05
-1.85249755106664e-05
-1.38802930527224e-05
-2.5082918441069e-05
-1.99175857090443e-05
-2.27889820037345e-05
-2.04170335862678e-05
-2.20102615773995e-05
-1.42676095460273e-05
-1.41448582736062e-05
-2.90945359840501e-05
-1.67610521459847e-05
-9.95074301316125e-06
-1.85926000476077e-05
-7.94953637747307e-06
-1.31289202994002e-05
-1.51087104714504e-05
-1.80821752230618e-05
-2.70910378481769e-05
-2.52880605516767e-05
-1.69955528844403e-05
-1.98095613026282e-05
-2.22942760734895e-05
-2.12359437445128e-05
1.28992554868258e-05
-2.64110580688336e-05
-1.12474223771856e-05
-2.41407450031192e-05
-1.66707441228603e-05
-2.30365120555138e-05
3.6322491827607e-06
-5.27845419762105e-06
-1.36524398706646e-05
-1.41429735119512e-05
-1.96478866339973e-05
-9.3631586900506e-06
-3.12998908684861e-05
-2.45528760520686e-05
-1.26950263596418e-06
-1.82467883719177e-05
-1.80508283488713e-05
-1.67167711268373e-05
-9.46204173957791e-06
-2.3882786354333e-05
-1.96074477131341e-05
-1.78624037526491e-05
-2.9395529940773e-05
-1.25770314451567e-05
-1.56877760691778e-05
-1.7353515354273e-05
-1.81175735750781e-06
-1.15141260510971e-05
-2.12562134331927e-05
2.22807789853232e-06
-1.1919384967543e-05
-2.5333676887486e-05
-2.01034677968807e-05
-5.34494790324662e-07
4.91076228177204e-06
-1.12889184945437e-05
-2.07366922627697e-05
-1.17498816835247e-05
-1.33451265356716e-05
-1.7441345730168e-05
-2.64249660832159e-05
-1.67254266512415e-05
-1.29003869246472e-05
-1.86249309387371e-05
-1.99768347649852e-05
-3.60262026694686e-05
-1.99855387538026e-05
-1.23773159693648e-05
-1.72781565981043e-06
-9.36205526589605e-06
-1.20705537178764e-05
-1.52199543578781e-05
-2.4760522938947e-05
-2.61911846599963e-05
5.70857765531517e-07
-1.17709960925255e-05
2.01813529133823e-06
-1.68668721497915e-05
-5.03926982493734e-06
-6.63151645433746e-06
-2.14721817579932e-06
8.3224359618398e-06
-3.27940971011904e-05
-9.81846968442784e-06
-7.56737291893528e-06
-5.61389116370495e-06
-2.05219822841006e-06
-6.30272339293281e-06
-2.04058641756857e-05
-4.0284660120355e-06
-8.33106624931817e-06
-3.17002989340143e-06
-1.84689362915139e-06
-1.04070863618925e-05
-4.70685119314831e-06
-1.77449100601548e-05
-1.63018637989738e-05
-1.45403348338435e-05
-8.75609860202999e-06
-2.1686713299295e-05
-2.29721166990488e-05
4.43220643050718e-08
-2.26966162170145e-05
-8.75164570685462e-06
2.10231366818111e-06
-1.11219371771339e-05
-1.67866821967234e-05
-1.15364165145036e-05
-2.67878236900298e-06
-2.82839345835603e-05
-6.99385923085382e-06
-1.32027211218955e-05
-1.54371042080289e-05
-1.46777222739142e-05
-2.40437530653594e-05
-1.95613642599435e-05
-3.175954793583e-07
-1.04909467149454e-05
-3.52723750120033e-05
-1.77989594932664e-05
-2.36805819357285e-05
-1.36364980786482e-05
-1.3025254210746e-05
-1.0823031713326e-05
-2.65915448482893e-05
-1.15117752509072e-05
-2.17206070834362e-05
-1.43128909249623e-05
-1.35221751226185e-05
-2.30217643273813e-05
-2.13159206262104e-05
-8.54694391160693e-06
-1.91244309777618e-05
-1.12420363966272e-05
-2.04134950470533e-05
2.63754240862642e-06
-1.97363280589327e-05
-1.30557126096684e-05
-2.50096328780777e-05
-2.65435525932938e-05
-2.70015796458697e-05
-1.19949616716103e-05
-1.44994049800079e-05
-7.11417215472766e-06
-1.82535031129353e-06
-2.20582779039892e-05
-1.95125222557778e-05
-3.19177215243064e-05
-6.111348157426e-06
-4.03469697847056e-06
-1.13592275646404e-05
-9.09518489417468e-06
-7.35745917852325e-06
-1.33357202640633e-05
-2.29886326250562e-05
-1.47151634338905e-05
-2.35192039682611e-05
-5.05979430094125e-06
-8.77356693359876e-06
-2.67195185237534e-05
-2.73428976135332e-05
-2.32133762265206e-05
-3.92732775771611e-06
-2.47305070996433e-05
-2.95047916371702e-05
-2.46594282409451e-05
-1.90625190429464e-05
-1.08923919762738e-05
-1.54987536871729e-05
-1.51486441438112e-05
-3.36772605470739e-05
-4.07096635075133e-06
-3.03751188931657e-05
-9.18731334814813e-06
-1.76743614716456e-05
-1.70919548168939e-05
-3.52213347929216e-05
-2.49163286194987e-05
-2.24589195111713e-05
-2.40535912190775e-05
-2.28577017891153e-05
-9.75190956198255e-06
-1.49672424603735e-05
-1.72770040567228e-05
-3.14824868068961e-05
-9.46163305528746e-06
-1.07872883868917e-05
-1.87460453802391e-05
-1.16518376464319e-05
-1.80572258107117e-05
-1.35630191870205e-05
-1.30235857840424e-05
-2.13761735002182e-05
-1.53609590823795e-05
-2.03042352411192e-05
-7.05957088946475e-06
-1.05843619312995e-05
-1.24388454864719e-05
-2.39247373759309e-05
-3.40371750159356e-07
-7.48834105287358e-06
1.52126485317617e-06
-2.16662818223134e-05
-3.12715878726609e-05
-2.072224833881e-06
-1.2445873621219e-05
-1.9334192843406e-05
-2.17580486380581e-05
-3.41187526556041e-05
-1.20941855375341e-05
-2.35236316769335e-05
-1.33898605995816e-05
-2.1947923585066e-05
-2.75750376747075e-05
-1.11070112905188e-05
-1.05295662522508e-05
-6.09043964508827e-06
-2.23894088789773e-05
-1.71524992968758e-06
-2.04193932803182e-05
-2.49963275593099e-05
-2.09960812145182e-05
-6.01855483919389e-06
-7.85502023337981e-06
-1.5168354939369e-05
-1.74640034074561e-05
-2.15154005789253e-05
-6.66415067904578e-06
-2.97838041614182e-05
-1.78630462991499e-05
1.36208629360847e-08
-1.36575008270843e-05
-1.21117532622636e-05
-1.21947388809301e-05
-1.91468245688981e-05
-3.20798318947542e-08
-2.15601694758489e-05
-6.16757861863263e-06
-3.42815134901512e-05
-3.07667897202838e-05
-2.73156778022738e-05
-8.84789397099222e-06
-2.20057139265034e-05
-2.67539165751093e-05
-8.69287526807815e-06
-2.28654541642268e-05
-2.37452032240524e-05
-6.76610059954899e-06
-2.79781848556015e-05
-2.07027505722854e-05
-1.63620445959439e-05
-1.41213827830265e-05
-1.42691129391108e-05
-2.50137149648781e-05
-1.74611312411158e-05
-2.45983508635609e-05
-2.34264800828023e-05
-2.05907742423098e-05
-1.91071105713919e-05
-3.08908429557074e-06
-1.01157215192973e-05
-1.69950379255722e-05
-8.5989100923107e-06
-9.43180501407121e-06
-1.96575498577925e-05
3.17844081957052e-07
-7.52310654641696e-06
-1.2112505755741e-05
-1.90795875894858e-05
-1.61549789452033e-05
-1.12646297198007e-05
-1.58100714852463e-05
-8.95570636971984e-06
-2.8241331446341e-05
-1.05851212067085e-05
-8.97053760917352e-06
-1.34411420143134e-06
-1.38606192739997e-05
-1.84203086506826e-05
-1.37493070224956e-05
-1.95502711754849e-05
-1.00898349034394e-05
-2.17758308799702e-05
-1.75915655910994e-05
-1.42101917635014e-05
-2.85579484455521e-05
-2.55895738426275e-05
-1.11977647535295e-05
-8.6423845734234e-06
-3.49442414705738e-05
-7.34248559738325e-06
-1.9026144775268e-05
-1.18268303310663e-05
-9.83635381515613e-06
-1.51889350359498e-05
-6.03342421566199e-06
-1.30121059907225e-05
-9.84218183774611e-06
-1.71838685899759e-05
-8.64299843414133e-06
-1.46348544000296e-05
-3.09849271127636e-05
-2.24104838895016e-05
-1.33650141731418e-06
-1.06952673959921e-05
-2.33240610591112e-05
-2.82674002252467e-05
-2.81379747109724e-05
-1.94383908200257e-05
-6.12621452769837e-06
-1.62836862113856e-05
-8.8607954379866e-06
-6.09872156642774e-06
-2.21049980886745e-05
-1.12826893021254e-05
-3.09634767075404e-05
-1.4166575294386e-05
-2.85375694535072e-05
-4.38542773867497e-05
-2.68141731644988e-05
-2.76038751011968e-05
-1.47541926243742e-05
-8.31245504897959e-06
-3.78779361027708e-05
-2.46471569050641e-05
-4.53508493768467e-06
-3.07801989401934e-05
-1.70410716334863e-05
-2.04418603661598e-05
-5.72556113167527e-06
-1.17015142961483e-05
-8.39555840220753e-06
-2.1219815814667e-05
-3.18721348044583e-05
-2.39193685949751e-05
-1.41638663308596e-05
-2.21304057031391e-05
-5.71900416937115e-06
-5.21071725847952e-06
-2.20528511377847e-05
-1.793996353632e-06
-2.35566278435131e-05
-1.85260741404874e-05
-7.72509337904152e-06
-2.28334730661115e-05
-3.08526676052543e-05
-1.31381384093941e-05
-1.45373752889359e-05
-1.86031746495485e-05
-3.93469201460421e-06
-3.51660669396428e-05
-1.43442346679149e-05
-1.08354997202377e-05
-4.00146798336301e-06
-6.81547075479868e-06
-4.45297456137868e-06
-1.72910443520155e-05
-1.88113080994013e-05
-1.3805974496561e-05
-3.67360843900533e-05
-2.40562271557689e-05
-2.00680116997904e-05
-8.86881233433757e-07
-1.88158137187147e-05
-7.52030127997456e-06
-1.99265266197266e-05
-9.82129296416372e-06
-2.54154453128481e-05
-2.31605606671794e-06
-8.87438565075094e-06
-8.1939198952287e-06
-2.16644107419953e-05
-1.5325618059882e-05
-4.7213740464342e-06
-2.57400532434604e-06
-1.47317380487925e-05
-1.86935834031282e-05
-2.50525398333327e-05
-1.12564264336967e-05
-1.55819821559235e-05
-1.38492800987971e-05
-1.48806194627627e-05
-4.94753553077606e-06
-4.10564918103392e-06
-2.23830577341911e-05
-1.2341138665695e-05
-1.87773071131043e-05
-3.57051504734693e-05
-1.6128575836686e-05
-1.8393324598167e-05
-1.20083231745556e-05
-2.5486110446695e-05
-3.42227958050355e-05
-2.02467187958101e-05
-2.16268784669103e-05
-3.4461977666922e-05
-1.71153894538697e-05
-4.59229215694798e-06
-2.21632405321319e-05
-2.0883709729871e-05
-3.1854194648828e-05
-1.42883525300204e-05
-2.29570678478999e-05
-1.37981964369211e-05
-8.63735290962487e-06
3.81973273675579e-06
-1.51355464617935e-05
-2.30981721611888e-05
-1.41299249265797e-05
-1.78994004054264e-05
-8.6453684165476e-06
-2.4433297879498e-05
-2.50209303174869e-05
-1.39769359433048e-05
-1.79380455375657e-05
-3.61310781170727e-05
-7.29107432513938e-06
-1.48032858110153e-05
-1.86559742383008e-05
-1.66826401568476e-05
-7.72726974620649e-06
-1.46237289579198e-05
-1.69643905554432e-05
-2.24684692409782e-05
-1.66415934172856e-05
-1.51330590581434e-05
-1.14255301260671e-05
-3.34233783299214e-06
-7.10028263997922e-06
-2.10443104041238e-05
-7.67187663772983e-06
-2.65620305203199e-05
-3.91661085908874e-06
-1.97619955285924e-05
-1.40168513541748e-05
-2.79034865918364e-05
-1.23460346207112e-05
3.61214975575262e-06
-1.5975911029163e-05
-1.34972745036231e-05
-2.17272957642753e-05
-1.84325157373102e-05
-8.14056132103123e-06
-1.12858811159378e-05
-6.63866409960936e-06
2.05311143949051e-06
1.44052484595282e-06
-1.38409798197843e-05
-1.04700174348423e-05
-1.17388535325733e-05
-1.01125756994387e-05
1.07699176574894e-05
-1.65640994296245e-05
-1.51844031656065e-05
-9.2465940222793e-06
-1.28929419600775e-05
-2.31472110847366e-05
-2.8137526631479e-05
-2.38237532658767e-05
-1.89170665046859e-05
-1.74771503967664e-05
-2.95035119721279e-05
-2.60849576836571e-05
-2.70596084240836e-05
-2.83977085532866e-05
-1.1855887546276e-05
-2.19906013697792e-05
-1.7663615702312e-05
-8.84866372027383e-06
-3.25318967685987e-06
-3.67857519184343e-07
-2.54077998738234e-05
-1.59953846743052e-06
-1.26420778724134e-05
-1.49452026289491e-05
7.86528825881171e-06
-3.95009696455406e-05
-2.05859539188625e-05
-9.78461475504734e-06
-2.51764643896793e-05
5.26848404238307e-06
1.56308740719969e-06
-2.44772063973194e-05
-1.93255248982744e-05
-3.15162468515261e-05
-2.76813518604515e-05
-1.66450637170614e-05
-5.71900790214402e-06
-1.95458602715183e-05
-1.21160957188321e-05
-2.95948469961806e-05
-1.65394117903966e-05
-6.20822644388708e-06
-2.12453079699257e-05
-2.47939204659302e-05
-2.4027296033283e-05
-1.36748049909005e-05
-1.73745757574147e-05
1.15827558384776e-05
-1.44848296275689e-05
-3.90178950610085e-06
-1.95607915315876e-05
-2.03511083818893e-05
-2.34820557362106e-05
-1.806584905785e-05
-1.37432738355461e-05
1.78017257291884e-06
-1.54866152658691e-05
-6.02747347902388e-06
9.17164598259227e-07
-1.83752212899413e-05
2.47991142517966e-07
-2.68913132318284e-05
1.19412210654846e-05
-1.98376483189834e-05
-1.67111600216821e-05
-9.21612005664199e-06
-1.39158942404807e-06
-2.07465735982905e-05
-3.15620094676141e-05
-4.38350926922784e-05
-1.08395020615006e-05
-9.47465133223817e-06
-1.71116090517286e-05
-9.26005398364465e-06
-1.24177001950543e-05
-3.48871957671565e-05
-9.56365657356313e-06
-3.4040177114756e-06
-2.11653628006537e-05
-2.29487985235229e-05
-4.53071831168398e-06
-2.49016125830083e-05
-7.57242263201736e-06
-3.05034461847162e-05
-3.0897632160946e-05
-1.72398022557048e-05
-6.21085071615937e-07
-4.09100843852886e-05
-1.60275812961334e-05
-3.14094110040721e-05
-2.3063271050597e-05
-1.48394990567491e-05
-2.88155157488773e-05
-3.48508207636591e-06
-6.28371947170758e-06
-4.08195875351243e-06
-1.66973747724855e-05
-1.54393549419855e-05
-1.78918434159734e-06
-2.92051987327282e-05
-1.81873580282258e-05
-3.39007582527134e-05
-2.07486460006539e-05
-2.3119308559566e-05
-2.21208447999004e-05
-2.18472256978969e-05
-1.01339938355634e-05
-6.37102753723485e-06
-2.32781803540115e-05
-1.91972040997778e-05
-7.56905668686471e-06
-1.95489219827828e-05
-1.99746529406426e-05
-4.18460825932195e-06
-8.57857467704693e-06
-1.76183692012399e-05
-8.93226095905082e-06
-2.42269593764355e-05
-1.8955224627146e-05
-1.9507932027958e-05
-2.93624502184451e-05
-1.16587963801161e-05
-1.55683922277678e-05
-3.25554838554455e-06
-2.76031037470261e-05
-1.50956394478982e-05
-1.35687459056073e-05
-1.55953997472972e-05
-1.43713815605818e-05
-1.13367909055378e-05
-2.28009692281552e-05
-1.65983088271369e-05
8.89594931423856e-07
-2.67604883778061e-05
-2.72054371549309e-05
-9.80139844222037e-06
-1.21069092850355e-05
-1.69361360236691e-05
-1.67174409877817e-05
-2.64516580615844e-05
-6.22439965868463e-06
-6.3240722528557e-06
-1.27475326292998e-05
-2.93753062850245e-05
-1.55603975106402e-05
-1.11117115340951e-05
-7.39134272792645e-06
-8.84857552767521e-06
-2.65507889820425e-05
-8.10821208558103e-06
-1.5764857895042e-05
-4.06839348165366e-06
-2.02610917676313e-05
-5.93492825894555e-06
-5.86307497969134e-06
-1.81292221720927e-05
-1.3201686448335e-05
-2.91158601384597e-05
-2.1695718362341e-05
-1.56192328852577e-05
-3.28363444523989e-05
-4.30918901766978e-06
3.17158528721064e-07
-1.62063780168817e-05
-1.61575453222038e-05
-2.18683373866521e-05
-2.05213375352413e-05
-4.1162803736433e-06
-2.03032040190803e-05
-1.74057276340897e-05
-8.07238856728518e-06
-1.83988569885631e-05
-3.3373106041588e-05
-1.10333480956799e-05
-2.35521660914753e-05
-1.44826883635432e-05
7.33862151369871e-06
-1.32978389156777e-05
-3.46918455347675e-05
-2.02796608742172e-05
-9.0948627587899e-06
-2.13394869087384e-05
1.40607398686017e-05
-2.44506244138102e-05
-1.31929676833634e-05
-3.0585353339866e-05
-2.0971649310557e-05
-1.18604877087934e-05
6.41927615016126e-06
-7.60055839905606e-06
-1.17424522273606e-05
-2.88432505964662e-05
-1.15497280253826e-05
-2.85890667676115e-05
-1.39082014825968e-05
-1.79117220340806e-05
-3.30325883515501e-05
-2.78981123421288e-05
-3.24967207262886e-05
-2.44495100290929e-05
-1.78160072263011e-05
-3.13555456643073e-05
-1.88461827812304e-05
-2.01790005927091e-05
-5.42992157711422e-06
-2.11366303788951e-05
-8.1657534818837e-06
-2.28039442763731e-05
-1.16739237687101e-05
-9.8639135149895e-06
-1.89665336009576e-05
-9.95684768365744e-06
-8.33600811028839e-06
-1.79870155544184e-05
-1.71121731618455e-05
-2.03971232867078e-05
-2.78266693155442e-05
-2.11693020913869e-07
-1.71955156308101e-05
-1.49425140767604e-05
-2.33456591951697e-05
-1.89045936103449e-05
-1.68932695841342e-05
-2.76468381780759e-06
-1.70708301646188e-05
-9.49386259739152e-06
-1.06331499139011e-05
-2.62240100128009e-05
-1.1854991969937e-06
-1.7391014565689e-05
-1.22255525577782e-06
-3.96226470156078e-05
-2.99288363019544e-05
-1.00894506641837e-05
-9.05674576218564e-06
-1.96847026138909e-05
-1.01862531233988e-05
7.2178358900031e-07
-1.08410875423826e-05
-3.22518406251145e-05
-2.81943675484663e-05
9.42566911419088e-06
-1.33342378734594e-05
3.03706589255239e-09
-9.51014795594493e-06
-3.07798970794036e-05
-8.8553478509161e-06
-1.57713714655603e-05
-7.7414779791817e-06
-2.48214604114927e-05
-4.08597263668227e-05
-8.63829150186254e-06
-2.35537624878312e-05
-1.58315541738649e-05
-2.90372528532454e-05
-2.35617715686969e-05
-2.01351504642894e-05
1.0464579289333e-05
-1.53582801140099e-05
6.70606416834407e-07
-9.29159515253819e-06
-2.20662570325035e-05
-1.0380842859962e-05
-1.1678189198251e-05
-1.10147203116497e-05
-1.96183141870614e-05
-1.66385206825417e-05
-2.45959091699948e-05
-2.64325234310341e-05
-2.92860194735732e-05
-2.46595568506793e-05
-1.76738228488911e-05
-2.06418128782502e-05
-2.85021589889952e-05
-1.67751647570026e-05
-9.15978468524062e-06
-2.01576243966456e-05
-1.29152948232233e-05
-8.65733435475411e-07
-1.53239915141528e-05
-3.68228546324658e-05
-1.54471996546841e-05
-9.99416889459675e-06
-2.96272382482297e-05
-1.30697351530946e-05
-1.23587626631494e-05
-1.56870525553765e-05
-9.08696094747106e-06
-2.07470814936049e-05
-1.89212377706687e-05
-8.72902078130783e-06
-1.79983570073895e-05
-1.19175869977719e-05
-2.11358068276725e-05
2.19655099398277e-06
-1.86619298002513e-05
-1.47785634568761e-05
-1.2983985317259e-05
-2.2247523414883e-05
-2.35883660863745e-05
-2.99793011067787e-05
-7.13801645879299e-06
-1.80362568350146e-05
-2.03730355910927e-05
-1.77001627467026e-05
-9.59948562786837e-06
-1.99929119956504e-05
-3.37396790033046e-05
-5.64857101304148e-06
4.1165592798418e-06
-2.14460782611259e-06
-1.9228510922374e-05
-6.31610191556617e-06
-1.17868204166414e-06
4.17074446580558e-06
-1.8645006060315e-05
-1.08497394065351e-05
-1.48555368538309e-06
-1.17024070139556e-05
-1.80047448356694e-05
1.75332740087854e-06
-1.62431641132635e-05
-3.6970269813491e-05
-2.39468233783261e-06
-2.86450602351866e-05
-2.02777757799253e-05
-2.65132537751315e-05
-3.76913405646709e-05
1.4566584242519e-06
5.43555064361156e-06
-1.82165961974917e-05
-7.18003648106433e-06
-2.2031378854574e-05
-1.18220713573442e-05
-2.0623095201494e-05
-6.64892945898208e-06
3.73643011938388e-06
-1.54819496811129e-05
-2.68076232069213e-05
-2.1201414893223e-05
-1.83583211909265e-05
-1.73185147925665e-05
-1.06288448625196e-05
-4.98130573867449e-06
-5.18244078516409e-06
-1.44240406800826e-05
-1.33700129942729e-05
1.42090491550437e-07
-1.53296981182798e-05
-6.8841081847377e-06
-1.21842184580824e-05
-2.58512026975728e-05
-2.55953226347361e-05
-3.22546095109733e-05
-2.8440278133842e-05
-9.74648636601323e-06
-1.0631237020182e-05
-2.50157277525612e-05
-1.75469804638457e-05
-2.42147625007666e-05
-2.00038561435739e-05
-2.68098903034587e-05
-1.66975447232666e-05
-1.26601221175255e-05
-2.27608296895808e-05
-1.23296861223551e-05
-2.03512164877607e-05
-3.28696857006899e-05
-2.38512354403919e-05
-1.60899877433336e-05
-1.26239465485928e-05
-2.6632767900886e-05
-4.92321205544216e-06
-1.80007187932836e-05
-8.99748644758409e-07
-3.14347549799461e-05
-3.5078264897412e-05
-1.42395998085045e-05
-8.86595331010328e-06
-2.13751798471882e-05
-1.61633913860833e-05
-1.54532047975931e-05
-1.28612936213812e-05
-1.36279051923493e-05
-1.81885108246719e-05
-2.01500945871233e-05
-2.33883906298349e-05
-1.65404578438236e-05
-2.21970523238633e-05
5.06358350751117e-06
-2.19486145782355e-06
-1.30320532032171e-05
-7.11376403091328e-06
-1.76647312461101e-05
-1.7644009249138e-05
-1.96686059452613e-05
-1.97160621167513e-05
-2.23590490097786e-05
-2.04537814651718e-05
7.20179604195678e-06
1.5412975078202e-06
-8.48710967543498e-06
-2.27299169651282e-05
-1.46179072759924e-05
-3.14331292968619e-05
-9.14312894638613e-06
-3.34860245756576e-05
-1.91822345460567e-05
-6.27255016213697e-06
-3.64430781888926e-06
-2.61748969637354e-05
-2.02699569292776e-05
-2.29505709822037e-05
-1.18202358437349e-05
-2.26682481230339e-05
-1.30457728118322e-05
-2.27211640644636e-05
-1.2401448460466e-05
-1.88078902373977e-06
-2.40394198498765e-05
-7.40971627736616e-06
-2.88438666305421e-05
-1.80587285139771e-05
-1.9433799374842e-05
-2.37249928410266e-05
-2.32304543773409e-05
1.11661312690146e-06
-1.17795049059724e-05
-2.75715068152836e-05
-6.41633961868757e-06
-9.60445730575806e-06
-7.44220998411147e-06
-2.598594366652e-05
-2.99260106774425e-05
-1.46385119725309e-05
-3.87051067279216e-05
-1.37047264163295e-06
-1.34309823577871e-05
-2.28067870517183e-05
-1.90311172181026e-05
-3.20844667254042e-05
-4.83324647680097e-06
-7.72948807772766e-06
-1.18257175882743e-05
-1.52115817621275e-05
-1.93079059542329e-05
-2.30616496544347e-05
-2.21858005770075e-05
-3.45025653910458e-05
-1.63181493439189e-05
-1.02812936244938e-05
-1.92788812125965e-05
-3.21833015489517e-05
-1.82375088667351e-05
-1.77484966362977e-05
-1.63831593356724e-05
-1.56490418821256e-05
-4.63144094729602e-06
-2.04626194942021e-05
-1.07456929441663e-05
-2.19774017394211e-05
-2.32256928202479e-05
-2.13025720463723e-05
-3.12398910217796e-06
-8.79468017277474e-06
-2.96552465197603e-05
-1.33103050918313e-05
-1.62852513578087e-05
-4.21004991593377e-05
-2.80401743724101e-05
-1.08843274758165e-05
-2.09614953631557e-05
-1.93311873161555e-05
-6.27880261467455e-06
-1.77310825830043e-05
-2.9369051710521e-05
-2.58049386346285e-05
-1.33358149465e-05
-8.43142817220444e-06
-1.79393998816617e-05
6.67719709093146e-06
-2.74208026941354e-05
-2.02750772330812e-05
-5.07288841701725e-06
-8.92030193988885e-06
-9.75293787158252e-06
-1.10562732782227e-05
-1.59609019346912e-05
-1.30826284351245e-05
-1.70227570992605e-05
2.42226419048909e-06
-2.25090497814667e-05
-1.42156805159258e-05
-2.09129451438921e-05
-6.57517169537784e-06
-2.61144576321241e-06
-5.34562516157958e-06
-2.21583590396623e-05
-1.04799203853968e-05
2.97854924250326e-06
-1.93491603379149e-05
-1.73397218597044e-05
-3.00822005788113e-05
-1.97082824428582e-05
-2.51319082690568e-05
-1.29476433139471e-05
-1.38025803877115e-05
9.53728683453959e-06
-9.98959958713463e-06
-3.45189903560378e-05
-1.15446289012277e-05
-2.04284030605303e-05
-6.99074834576998e-06
-2.82401965010589e-05
-2.5054876922431e-05
-1.47062609474966e-05
-2.58946596363574e-05
-1.97234010765321e-05
-3.09440917484923e-05
-2.39135250852478e-05
-2.63425650330693e-05
-8.62891718897626e-06
6.64397399090876e-06
-1.75108207512651e-05
-1.4418688096303e-05
-2.67679352335133e-05
-7.99631345484909e-06
-1.41858728997276e-05
-1.59022971475949e-05
-1.54151781429474e-05
-1.14738755610394e-05
-2.80557337686454e-05
-2.51271931792687e-05
-2.20601709194786e-05
-3.22973446879551e-05
-1.3342904492314e-05
-3.04901672899255e-05
-1.6199001581911e-05
-3.99384904758769e-05
-1.27083226424281e-05
-2.32129607131803e-05
-1.02246930892315e-05
-2.6294348871174e-05
-1.13920239822426e-05
-1.48324785134641e-05
-2.39475281219017e-05
-2.20982118495644e-05
-3.61590968516693e-05
3.29391427173508e-06
-2.89788765678859e-05
-2.3005461412731e-05
-2.76659759303995e-05
-1.37025364083516e-05
-6.85635478445607e-06
-9.50819332666702e-06
-4.07609126628926e-06
-1.20486895558472e-05
-3.7379104763433e-05
-2.06088220331607e-05
-1.98744672557105e-05
-9.68089510816274e-06
-1.60509627439668e-05
-1.56857463170903e-05
-8.48786597018013e-06
-2.24999859836871e-05
-3.34623599264755e-05
-5.80585737973716e-06
-1.04106902806915e-05
-1.1415361014243e-05
-6.14215124440184e-06
-2.68455902235931e-05
-1.8365754557015e-05
-1.91569913580786e-05
-1.62347136435406e-05
-2.07843981008745e-05
-1.69996738438386e-05
-1.29075480527557e-05
2.83926960615046e-07
-1.17468654197778e-05
-9.31043644378944e-06
8.44883113492043e-06
-2.09918317094367e-05
-9.27179844460041e-06
-1.16603943213752e-05
-1.91714330436236e-05
-9.04758164548786e-06
-2.13216278578325e-05
-8.70929671267642e-06
-1.14143334537738e-05
-2.0763821232303e-05
-1.20835764506793e-05
-2.65097730023858e-05
-1.79042992376151e-05
-2.11760206225424e-05
-1.25101003165138e-05
-3.82293930946366e-05
-2.64342954702017e-05
-2.25559613936519e-05
-8.09056514987728e-06
-6.19509989528033e-06
-2.30203483283568e-05
-8.12575246695182e-06
-3.90168634698909e-06
-1.42386158698383e-05
-2.68620938632088e-05
-9.71121124186572e-07
-1.23585082739349e-05
-2.14961790141089e-05
-1.78686367729036e-05
-1.52505396605635e-05
-8.87605345995026e-06
-1.30217660618012e-05
-2.4600294020004e-05
-2.24943449466449e-05
-6.93524481327046e-06
-1.69171145838986e-05
-2.1288809016601e-05
-6.90275485564777e-06
-1.17053906060364e-05
-4.89613746282268e-06
-1.51074922735008e-05
-1.31490926157821e-05
-7.81309768429377e-06
6.15448338661059e-06
-2.15746345968072e-05
-1.58768963839148e-05
-3.6324414711033e-06
-3.31253732913953e-05
-1.19136765839248e-05
-1.80819993649745e-05
-3.36416518934456e-05
-8.57604381426296e-06
-1.95262351801801e-05
-1.85729729169652e-05
-1.45159060515372e-05
-1.57229968332936e-05
-2.6382525296043e-05
-2.95261734091902e-05
-1.8267388471735e-05
-9.82211918508403e-06
-1.08529039190581e-05
-3.21401691389203e-06
-1.91497577521851e-05
-1.65380416437503e-05
-9.70142581046784e-06
-2.1964005878672e-05
-1.83766340742982e-05
-2.96823369739325e-05
7.84050501714072e-07
-1.65710012739622e-05
-6.72340470740233e-06
-1.84168362493101e-05
-1.6713516418564e-05
2.08455289567925e-06
-2.19771570463047e-05
-1.81390027384058e-06
-1.42366483696451e-05
-2.42287637900262e-05
-1.34600601661152e-05
-1.90930806802317e-05
-1.46882798826309e-05
-2.9683181382357e-06
-4.72276692462427e-05
-2.66906258249211e-05
-2.31172634983957e-05
-2.15736778984054e-05
-2.05570336186261e-05
-5.89375277688586e-06
-1.31367319844199e-06
-2.94923085936633e-05
-2.50853384135691e-05
-1.41760342251767e-05
-1.97533431347915e-05
-1.20618876486701e-05
-2.29395209393088e-05
-1.94221937808021e-05
-2.82616238394754e-07
-1.23123256003958e-05
-1.48482296606486e-05
-2.00063637149842e-05
-1.74546880719619e-05
-2.28297226107558e-05
-8.31337223751718e-06
-2.82931783301998e-05
-1.33837731673496e-05
-1.24507228802622e-05
2.98381060470795e-07
-6.66844682858362e-06
-2.58270879065916e-06
-2.59192477170461e-05
-1.92528187678767e-05
-8.67840735133043e-06
-1.18869461629677e-05
-1.14203266324193e-05
6.22189277667618e-07
-1.61761654003592e-05
-1.87286185518948e-05
-2.27508448660341e-05
-1.6402425678414e-05
-2.14462185527957e-05
-2.85338686622367e-05
-1.79488609661146e-05
-2.1670738381069e-05
-1.54722431571837e-05
-1.83830530509311e-05
-3.31634354163107e-05
-8.34782972812441e-06
-1.38559248041452e-05
-1.55801822556957e-05
-1.69519569788914e-05
-3.09369522508188e-05
-5.22519139637217e-06
9.27895915200717e-08
-1.96457925720166e-05
-2.31228809058747e-05
-1.84960393693627e-05
-7.71230016468496e-06
-1.65766491291773e-05
-1.72195607703357e-05
-1.97442294866093e-05
-1.52273869343611e-05
-3.24676264726507e-05
-2.75987244186932e-05
-1.93132785833808e-05
-1.7221952118545e-05
-2.17817325099232e-05
-1.02461427989343e-05
-9.06526666335596e-06
-1.8529746503452e-05
-1.63036173424614e-05
-1.58384732087981e-05
1.73943583977963e-06
-3.31387113718879e-06
-7.83238380579082e-06
-1.7111685225342e-05
-8.08739689104889e-06
-1.44153103079598e-05
-6.88788348133219e-06
-1.48530500156753e-05
-6.16717033175093e-06
8.20352923473944e-07
-1.18291492699457e-05
3.28381703321235e-06
-2.70264816123561e-06
-1.98947713750248e-05
-1.50998778812638e-05
-2.1776346919235e-05
-2.49856858674711e-05
-1.60563362543418e-05
-3.59973690463382e-05
-1.31913623235114e-05
6.98425928892957e-06
-3.06835261508829e-06
-2.91091753296639e-06
-1.40794914873837e-05
-2.48634858420424e-05
-1.6559453640316e-05
-1.69804678701522e-05
-1.70020291777114e-05
-1.76251682970481e-05
-2.61170888215716e-05
-7.66214311612758e-06
-2.05055711954898e-05
-8.36184568848372e-06
-2.22715690944767e-05
-1.93897536273901e-05
-1.90006884586085e-05
-2.9477710920921e-05
-1.77809319735638e-05
-4.46498119067402e-06
-8.48550117124053e-06
-1.22754051722816e-05
-2.07208543481345e-06
-9.75915584386995e-06
-1.52636604901335e-05
-1.22041395281719e-05
-1.60719019272248e-05
-9.51588234151123e-07
-2.93822948109409e-05
-3.09830182232107e-05
-5.40404092839505e-06
-1.26788895739631e-05
-2.12241779050974e-05
-1.91656901053307e-05
-1.80586118030718e-05
-8.01418084757752e-06
-3.13124065409336e-05
-8.15684339391778e-06
-1.41322284583303e-05
-1.35711402065226e-05
-2.32743243551501e-05
-1.97092703788851e-05
-1.47722177362034e-05
-1.95150818560301e-05
-2.79061094216451e-05
-2.72867117955741e-05
-1.80676837536226e-05
-2.66386897223347e-06
-1.51021401030203e-05
-5.38017436300356e-06
-1.37944985368807e-05
-1.58288827406215e-05
-1.68113875181263e-05
-1.40231050218915e-05
-3.1155720431953e-05
5.30603796044757e-06
-3.0888822696807e-05
-1.7122358740255e-05
-1.53600340184756e-05
-2.44119436798864e-05
-2.39445478362368e-05
-3.74630849330815e-05
-3.09864431555829e-05
-1.44712556131104e-05
-1.32807251442032e-05
-2.98848007723217e-05
-2.32642699646275e-05
-1.7086659937216e-05
-2.99312452902583e-07
-2.21480240775855e-05
-1.81815633257412e-05
-2.82209211028125e-07
-5.55895667380007e-06
-1.22957018765555e-05
-1.6907595205556e-05
-1.92441394944316e-05
-6.46127782960535e-06
-2.31888051513618e-05
-1.71274884833295e-05
-2.05095511027244e-05
-4.95226381432357e-06
-2.25421919545559e-05
-1.50888948555026e-05
-2.27713082827289e-05
-1.86102991315214e-05
-5.75485800193856e-06
-1.49008763306902e-05
1.3614408589243e-06
-1.92917780374028e-05
-3.75909159941568e-05
-9.22800651897851e-06
-8.58047172624257e-06
-4.16954043623445e-06
-1.27085935972775e-05
-2.2525575642902e-05
-2.84164417029096e-05
-1.58099457185311e-05
-1.89355786792822e-05
-1.18448113932001e-05
-1.43130367339073e-05
-1.56930457879305e-05
-1.88951717357799e-06
-2.41338046953654e-05
-3.68297734877731e-06
-1.89556856879121e-05
-2.14428605422213e-05
-1.08670850650945e-05
-1.37759594804439e-05
-2.1090693499236e-05
5.64534610597472e-07
-9.24474329856131e-06
-9.23147527178109e-07
-1.31362964417581e-05
-3.12547273411011e-05
-9.69888116898955e-06
-1.80300099260105e-06
-2.19099729541104e-05
-9.19104748888894e-06
-4.1103263120673e-06
-2.55303052331451e-05
-1.77484008415125e-05
-9.83966136983886e-06
-2.63603066419143e-06
-4.15151118097027e-06
-1.16945752404988e-05
-1.80679810956525e-05
-1.23084027933941e-05
-2.97800380182165e-05
-1.42925527148642e-05
-4.47295930276983e-06
-2.36377775390025e-05
-1.99130083963553e-05
-1.4154483990644e-05
-7.1927319077248e-06
-2.06751286944577e-05
-1.33250604350944e-05
-6.80965752293961e-06
-2.55462796001612e-06
-1.49942311012704e-05
-1.4445182740871e-06
-3.06121405250134e-05
-1.80823527681934e-07
-1.8954022972004e-05
-2.64617109816987e-05
-1.78870733010192e-05
-1.67084123174933e-05
-2.17932316932489e-05
-9.21189188377386e-06
5.07633622384987e-06
-2.52541948568102e-05
-1.94281984449691e-05
-2.49788719925193e-05
-2.01719479566436e-05
-1.01195047092616e-05
-8.24246886810368e-06
-1.1017745490536e-05
-3.08467309798976e-05
-1.99487289348019e-05
-2.05066476591365e-05
-4.16986995463501e-05
-2.63299259709623e-05
-3.10164256771135e-05
-2.91984589478315e-05
-2.52635022056536e-05
-4.4217947465419e-06
-3.4390731515325e-05
-1.57192593981466e-05
-8.50940142582225e-06
-2.36736991731991e-05
-1.11807696001122e-05
5.13260112952372e-06
-1.64337575423369e-05
-1.17426629695128e-05
-1.47778124204549e-05
-1.60037622302602e-05
-1.96168726603857e-05
-7.73564769276838e-06
-1.91848848184769e-05
-2.6973274750118e-05
-7.57801409562851e-06
-2.87538951823021e-05
-2.95629686701133e-05
-9.41313329792691e-06
-3.37076404928384e-05
-2.04149013359984e-05
-1.41116074647665e-06
-8.32751012489024e-06
-2.6611195601188e-05
-2.40703544760906e-05
-1.51919738482445e-05
-1.61555172229124e-05
-1.9410220176874e-05
-1.33436833778826e-05
-1.63131844363194e-05
-2.57947935454678e-05
-1.9619309249761e-05
-2.13909965448203e-05
-1.74562922756741e-05
-4.940661578e-06
-2.21837006918252e-05
-2.49583982410948e-05
-2.44212133841851e-05
-1.43957128983837e-05
-1.40641721589208e-05
-2.4634204290488e-05
-1.73896641449854e-05
-2.44651105970186e-05
-2.24751864714758e-05
-1.32989431224013e-05
-2.23817082727861e-05
1.08946825003574e-06
-3.22458503246029e-06
-2.02914713563684e-05
-1.94360322212874e-05
-2.97228624799849e-05
-1.59471445309732e-05
-1.1734456400372e-05
-1.09155210030255e-05
-1.4777072018481e-05
-4.19358274085868e-06
-1.08178413375316e-05
-2.64715798094667e-05
-2.09666073225976e-05
-2.18613491136021e-05
-1.49807385178423e-05
-2.64131804269313e-05
-7.68038660695859e-06
-2.16636727138359e-05
-1.6969043859301e-05
-1.85028872755585e-05
-3.82922594940854e-06
-2.97910968404134e-05
-8.09792708724628e-06
-1.43213135592947e-05
-1.28077074987862e-05
-1.54590276927321e-05
-2.03440963918799e-05
-1.28040521235662e-05
-1.59136046472962e-05
-5.19077500529372e-06
-2.17392686992164e-05
-1.00349925406062e-05
-3.71640894715765e-05
-1.05559614816421e-05
-7.58587617928261e-06
-1.12331592118138e-05
-4.02987570704936e-05
-3.02190233258921e-05
-4.64239635701454e-06
-1.68993890496254e-05
-1.701601975388e-05
-2.07141960069376e-05
-1.725554586847e-05
-1.82103633009199e-05
-3.02540588734075e-05
-2.18186163302443e-05
-1.39143289484614e-05
3.69001531313762e-06
-7.6819794610083e-06
-1.0702456379375e-05
-2.03463245816727e-05
-9.44485345450294e-06
-2.09407015126566e-05
-1.05439261727238e-05
-2.91770699605669e-05
-7.54022404035144e-06
-4.86183985339074e-06
-2.8621335688172e-05
-6.24412319948171e-06
-2.12765851462739e-05
-1.62517799346188e-06
-1.66452730283504e-05
-2.13238648045512e-05
-1.67374860944211e-05
-2.08050186637722e-05
-1.66172255955912e-05
-8.9900661300927e-06
-2.06347109078381e-05
-2.70298774288739e-05
-2.91895709364247e-05
-1.94265575479317e-05
-1.10555215017686e-05
-9.09858388699172e-06
-1.13935128041015e-05
-1.76044028286283e-05
-1.94759082154065e-05
-7.18645880512729e-06
-2.30905888968633e-05
-2.34042605421876e-05
-3.48048665788929e-05
-1.48050343492413e-05
-1.74067394816486e-05
-1.86365992383105e-05
-2.44653177455317e-05
-2.11587884588399e-05
-5.30459396488546e-06
-1.22972140760465e-05
-3.01005132081891e-06
-2.58399934220687e-05
8.6427280339411e-06
-1.38790144260161e-05
-8.16789169843722e-06
-5.74366587656045e-06
-1.96293478235397e-05
-3.39092490220309e-05
-9.70252992606012e-07
-7.77795998843635e-06
-2.68969650746139e-05
2.47540827928902e-06
-1.95750824982904e-05
-1.77282653101967e-05
-2.29383680407286e-07
-3.34479568444949e-06
-1.39087717345825e-05
-9.92629992963009e-06
-3.34940552156188e-05
-1.14810367297986e-05
-2.97348414553781e-05
-1.73683021673842e-05
-2.7355720752496e-05
-2.47605041327961e-05
-1.16673903769496e-05
-2.22359574790173e-05
-2.46087539788287e-06
-2.10241853678043e-05
-2.23317858839029e-05
-1.53723363817795e-05
-1.39219793319669e-05
-2.42327120450883e-05
-2.80065286492518e-05
-7.2428260406501e-06
-1.94266164548411e-05
-8.13983819519002e-06
-9.86199965738584e-06
-1.13989347073856e-05
-1.17531600550311e-05
-2.75679030576832e-05
-2.45416066356947e-05
-3.83038784293881e-06
-1.04470764488278e-05
-1.77441466046371e-06
-6.31187102722599e-06
-1.74884311595536e-05
-2.49477380954747e-05
-1.55721289600738e-05
-7.01188725831886e-06
-2.94393445590259e-05
-2.75139166714512e-05
-1.79920894560203e-05
-1.25178810772193e-05
-1.87836325490688e-05
-1.3816492324423e-05
-1.47878328515772e-05
-2.28621176625206e-05
-2.13276121581869e-05
-1.03263019716613e-05
-2.17895412013588e-05
-2.55560670549849e-05
-1.89622386294029e-05
-6.22413549861351e-06
-6.65838334211141e-06
-3.02477207412405e-05
-1.87379210961139e-05
-8.24584239377897e-06
-5.41632516159562e-06
-6.80702917314803e-06
-1.87686881115534e-05
-1.68118819527468e-05
6.10781968898459e-06
-3.28836700705337e-05
1.04245555356852e-06
-2.02493086476442e-05
-2.05683538750938e-05
-1.33034965850998e-05
-1.4660485319491e-05
-1.29084614627118e-05
-3.3635383845779e-05
-7.87359390777253e-06
-2.29898735240065e-06
-2.08796823428588e-05
-1.12652420727861e-05
-2.17594002859119e-05
-4.39252323361225e-06
-2.67326512272406e-05
-1.76136891080586e-05
-1.24302020386884e-05
-8.62004577879377e-06
-4.92279675744057e-06
-1.52710700407054e-05
-1.218546314502e-05
-1.1648729659926e-05
-2.32151330760496e-05
-1.14786500246119e-05
-2.51078821693525e-05
-2.1719662582589e-05
7.7200441617873e-07
-1.55584168131016e-05
-1.56888204109898e-05
-2.39725327288309e-05
-1.65035320282893e-05
-1.05467687296783e-05
-2.18299828029652e-05
-8.81291935942775e-06
-5.18925032033703e-06
-3.13593764833085e-05
5.19843372842512e-06
-8.12809326366237e-06
-1.56777272476207e-05
-8.42103537482316e-06
-1.87954061003603e-05
-2.52083989905099e-05
-2.34473688126826e-05
7.32289284135814e-06
-7.2754718490082e-06
-1.67208642830363e-05
-1.39304605388229e-05
-2.03968735575448e-05
-2.01767203439724e-05
-7.39984392539452e-06
-1.47947567760489e-05
6.16209684103807e-07
-2.48961392166795e-05
-1.8086280592418e-05
-2.30352439480894e-05
-9.61717932326067e-06
-1.01035567427128e-07
-1.97203580353676e-05
-1.59821458998867e-05
-1.12815137831864e-05
-1.9178001781223e-05
-1.55549365560244e-05
3.42622449967774e-06
-2.24954052960955e-05
-1.71254222843643e-05
4.80716729586441e-06
-7.87814679237236e-06
-2.30103569112249e-05
-3.06832820208911e-05
-1.07347819328903e-05
-2.1699790817842e-05
-3.27207255050656e-05
-2.19113456893719e-05
-2.30462788908442e-05
-3.27042493499402e-05
-2.87059081599379e-05
-1.23966594401131e-05
-9.21820262948514e-06
-7.20605087166147e-06
-1.37939926592398e-05
-2.11941382126658e-05
-1.18664798159765e-05
-2.6671993648131e-05
-8.07700886530315e-06
-8.7345352407503e-06
2.40232623701234e-07
-6.59303092855204e-06
-3.68876643895385e-05
-1.83020267029283e-05
-1.91153868247811e-05
-8.44756061899469e-06
-2.62688527341973e-05
-9.36357792921836e-06
-1.71982309981556e-05
-2.03619558402528e-05
3.96918267686434e-06
-1.03551291361752e-05
-1.9416341939128e-05
-1.75161750905518e-05
-1.21064248734405e-06
-2.14497073510383e-05
-1.48637799681209e-05
3.88416479194756e-06
-1.24526738958051e-06
-3.07603576918944e-05
-7.25335861284306e-06
-2.8772256702012e-05
-1.09185937365885e-05
-9.99340169597687e-06
-1.55212921644604e-05
-2.16164881456842e-05
-5.44529601280316e-07
-2.83524402035898e-06
-1.18366434455751e-05
-2.26378465314029e-05
-1.60269589383964e-05
-9.66879877452375e-06
-1.53560025653767e-05
-1.00995264913116e-05
2.74258996271245e-06
-3.5363461564227e-05
-1.04985678929074e-05
-1.80972818271521e-05
-7.13091126666382e-06
-1.63053478531747e-05
-1.7980208583886e-05
-8.93786641738377e-06
-1.29364651237309e-05
-1.28458909377847e-05
-2.08469726232398e-05
-1.70691457495095e-05
-1.82651385004514e-05
-1.74397238467493e-05
-1.46415153052365e-05
-8.49820576960822e-06
-1.54911125218343e-05
1.50293976261541e-06
-1.97097970701379e-05
-3.91908344983111e-06
-1.69211125556659e-05
-1.92981658196947e-05
-5.75741569790902e-07
-2.08929526696794e-05
-2.44852810936394e-05
-2.6605056577206e-05
-8.45286887559012e-06
-1.8409826608014e-05
-2.02095703190522e-05
-2.90254832724382e-05
-2.94191704101519e-05
-1.57734336405633e-05
-2.03815331416262e-05
-2.40073867653149e-05
-1.56682318991619e-05
-2.07446874107822e-05
-1.41314661880399e-05
-1.47961327328706e-05
-3.08338030350583e-05
-2.22901729022057e-05
1.05655406497092e-06
-1.41736511791949e-05
-6.27452193373643e-06
-1.92680757829722e-05
-3.18743795408803e-05
-9.90928655346164e-06
3.73894576954331e-06
-1.66833845296883e-05
-1.84560399837647e-05
-2.51923848541279e-05
-1.18130396428697e-05
-2.89699610438019e-05
-1.8858690943781e-05
-1.68348985891844e-05
-9.03191430792766e-06
-2.31512587606507e-06
-1.70414528104945e-05
-2.49779913046115e-05
-9.46204600821257e-06
-8.61482466433738e-06
-1.07725632600904e-05
-9.80018456399461e-06
2.20699214663772e-06
-2.39664178163092e-05
-2.76872265723747e-05
7.56534656072101e-06
-1.1063547639731e-05
-2.78377896999043e-05
-2.84710104248513e-05
-2.77940861287195e-05
-1.02279450628816e-05
-1.52484976392741e-05
-1.74940057004918e-05
-1.69523996881254e-05
-2.01848683274857e-05
-1.29371338168683e-05
-2.04851674768004e-05
-1.25398554022446e-05
-2.62418714622597e-05
-1.38970721255386e-05
-1.0964743280341e-05
-1.74120493618227e-05
-5.65696580068629e-06
-2.37084595245033e-05
-8.63981044200336e-06
-1.70830438736612e-05
-1.93750990373682e-05
9.29147632057594e-06
-1.22810356949074e-06
-7.49302767356959e-06
-1.25036920673752e-05
-1.31740097017779e-05
-4.79229079430655e-05
-1.49426472536062e-05
-1.13877278578025e-05
-6.87215680610852e-06
3.41154099123387e-07
-4.21611361171088e-06
-4.04243503615589e-05
-1.39254071495973e-05
-7.40380356225671e-06
-2.00899566472918e-05
-9.67310358312957e-06
-1.07214033470758e-05
-1.04021833851106e-05
-2.11385691488024e-05
-9.32128099157171e-06
-7.81318075640821e-06
-1.64643245623554e-05
-1.92805408546053e-05
-2.8265883707104e-07
-1.57773248081345e-05
-1.59204313391604e-05
-1.05719785605705e-05
-1.14374405932588e-05
-1.00755860114442e-05
5.52131869851115e-06
-8.50359546033944e-06
-1.92124538767925e-05
-1.25421634819526e-05
-1.66893913320984e-05
-1.01423895101148e-05
-1.84681185602833e-05
-1.75531340928766e-05
-1.07889086254136e-05
-2.03721655265801e-05
-6.35392327480157e-06
-1.36226629943652e-05
-1.51929419375938e-05
-1.8874194268223e-05
-1.4075175906888e-05
-2.71408840673206e-05
-2.03673309142449e-05
-3.58141756924909e-06
-1.73579954965592e-05
-1.46650866123804e-05
-1.12213889849787e-05
-1.52769274398935e-05
-1.48474275101958e-05
-2.651326173796e-05
-2.24678698537534e-06
2.03603903325201e-06
-1.14371803883289e-05
-1.6337770389543e-05
-1.83767116925438e-05
-6.59984070362686e-06
-1.66719888100747e-06
-2.47210359501067e-05
-2.08846265948834e-05
-7.67728979905114e-06
-1.28405043383798e-06
-3.06789629399229e-05
-2.62989413672838e-05
-3.53107089209051e-05
-8.88382135501758e-06
-4.35596831648595e-06
3.65354169583371e-07
-1.42571865905948e-05
1.02236407147677e-05
-2.01075179276976e-05
8.67575806137377e-07
-9.18230695693113e-06
-1.82085439599487e-05
-2.43528224219208e-05
-2.1732620174336e-05
-4.59288636800392e-06
-1.60180409987122e-05
-2.0432015194053e-05
-2.47197290650962e-06
-1.44043055789679e-05
-1.66563524474157e-05
-1.09992996751871e-05
-2.14696136066005e-05
-2.95856650293621e-05
-1.33399689172457e-05
-1.19601547848413e-05
-3.01566002842714e-05
-2.11351689618576e-05
-1.69852972647748e-05
-8.96857100521082e-06
-1.61131389089382e-05
-2.46128503448474e-05
-1.86884784510927e-05
6.34453922389928e-07
-2.01911577688502e-05
-1.46587492130466e-05
-2.28579216542176e-05
-1.0348230909633e-05
-1.41084215074075e-05
-1.0755251399468e-05
-1.82983798886941e-05
-6.60761197441784e-06
-1.34838321659452e-05
-4.02468807463225e-05
-2.13523861058198e-05
-2.44863403833703e-05
-1.93635886510422e-05
-1.38105089645375e-05
-1.6926228059011e-05
-4.16935091648667e-06
-8.63003178749409e-06
9.51959360738489e-06
1.83692831819373e-06
-1.48119324033132e-05
-1.07566500316263e-05
-1.03083705231823e-06
-1.37620981109224e-05
1.07382840600624e-06
-1.28223519104153e-05
-2.91049104925619e-05
-2.13069080760344e-05
-1.11405765502299e-05
-1.53889524613555e-05
-1.0362329525368e-05
-2.40639799356368e-05
-1.95516852602012e-05
-2.64433086464933e-05
-1.01705785121175e-05
-1.89816535995311e-05
-3.04876063514219e-05
-1.14861461166436e-05
-1.58409075685448e-05
4.74445848508214e-07
-1.03173581305185e-05
-1.85914552691676e-05
-4.57627156592296e-06
-8.97205213588409e-06
-1.38180930940997e-05
-1.81149066130689e-05
-2.29117010979861e-05
-1.48014794248552e-05
-2.82032721676601e-05
-9.19640972368779e-06
-2.20570798337275e-05
-1.39642837801059e-05
-1.42590034579267e-05
-1.34349292929383e-05
2.70489404412485e-06
-1.46251657846608e-05
-2.06657682266718e-05
-6.75002027954576e-06
-3.93570830115074e-06
-2.06030061930014e-05
-2.22990672521797e-05
-8.71138467549519e-06
-1.08414234225246e-05
-1.15570022635181e-05
7.09790709884849e-07
-9.17196874420927e-06
-1.99131700771214e-05
-2.31610716915444e-05
-2.26615729694569e-05
-2.48640630337282e-05
-9.17354836789234e-06
-7.61255258715947e-06
-9.62109578379691e-06
-8.69966746605437e-06
-2.1761046158405e-05
-1.74346417139398e-05
-4.11920828538651e-06
-1.38266156149875e-05
-1.89612041677471e-05
-1.03570453030079e-05
-1.27094664861014e-05
-1.61966229972384e-05
-9.04103346477067e-06
-9.18558060719539e-06
-2.082031805784e-05
-1.79694892134694e-05
-1.85551333593906e-05
-5.81410673476705e-06
-2.32907237720086e-06
-4.9423510133294e-06
-3.18008895855657e-05
-2.22106960855607e-05
-1.18414252880307e-05
-1.29812601535009e-05
-8.21944726647096e-06
6.51333530851047e-06
-9.36799909947488e-06
-9.94524241348117e-06
-3.44904886624229e-06
-8.76664061263247e-06
-1.13056048257283e-05
-3.2916620751493e-05
-3.20067296645987e-05
-2.26374457071492e-05
-2.17449546690895e-05
-1.68416792528496e-05
-2.17564669732188e-05
-2.16277857969769e-05
-1.31893726985097e-05
-7.15275476207786e-06
-5.40484651858302e-06
-1.22009129260142e-05
-7.82561611263766e-06
-2.10683967280447e-05
-1.25593845707654e-05
-2.0891565023238e-05
-1.74288149752889e-05
-1.95703934482434e-05
-8.3272925039224e-06
-2.7044723461805e-05
-5.22619141646211e-06
-1.00092238896896e-05
-1.59044992628213e-05
-2.18640877209589e-05
1.22879830698204e-05
-1.69796128408806e-05
-2.13400309670038e-05
-2.80286474818157e-05
-3.8899279722401e-06
-1.98324780184598e-05
-9.99272834709625e-06
-8.91740193646074e-06
-1.99742686243556e-05
-1.50828693795071e-05
-6.06826218165521e-06
-2.06127023135821e-05
-1.80383521004931e-05
-6.33070736105398e-06
-4.86306000853154e-06
-5.66963816410769e-06
-1.40448350965398e-05
-1.65039093001119e-06
-1.56559291822491e-05
-1.78012524637113e-06
-1.74659677690007e-05
-1.82092008450496e-05
-2.75641736053799e-05
-1.76953482659638e-05
2.8901254792582e-06
-7.32894627244436e-06
-3.65407792304558e-06
-1.68516306476316e-05
-1.504939477848e-05
-5.58948977430784e-06
-9.45196142092233e-07
-1.52629028642178e-05
-3.25894850554112e-05
-2.47179515495808e-05
-1.82281370029621e-05
-2.3932142990102e-05
-1.85022938203944e-05
-1.91474441594958e-05
-4.37253813444463e-05
-9.43830325244201e-06
6.41231880619999e-07
-1.96548461577244e-05
-1.63889554042502e-05
-1.41748551098896e-05
-8.41337143653451e-06
-2.76292858141119e-05
-3.12835019550241e-05
-1.55994691512737e-06
-3.4998554832678e-05
-2.05696572858118e-05
-2.24115725674539e-05
-2.31161297357429e-05
-3.90763049356015e-06
-8.68261281342273e-06
-7.28754866501209e-06
-3.21244091992372e-05
-3.63470252383717e-05
-1.21142678499118e-05
-1.95816269289126e-05
-1.27751594687532e-05
-2.52378140908054e-05
-1.50116064989074e-05
-4.75624306795527e-06
-1.73891979111882e-05
-1.923912980659e-05
-2.26902494145023e-05
-1.12296907878041e-05
-1.87673203941213e-05
-9.30174694710843e-06
-8.21400238777953e-07
-2.00899567518988e-05
-1.84263406733326e-05
-1.75102675451125e-05
-1.19391139757919e-05
-1.81452773408388e-05
-3.54071670532371e-06
-1.54195605015161e-05
-2.05287208371026e-05
8.98008225635052e-06
-1.33709865160251e-05
-2.35659968577112e-05
-2.36290856919401e-05
-2.27999903393776e-05
-2.03069859974574e-05
-3.26069642563684e-05
1.21999728944624e-05
-1.23263723745518e-05
-1.98959619849322e-05
-3.90797244068016e-06
-2.22401000400353e-05
-1.23957797574587e-05
-1.10028521928175e-05
-2.26123994899216e-05
-2.18291013682266e-05
-2.70651483846317e-05
-1.05652759393923e-05
-1.44384558394536e-06
-5.59314440401183e-06
-1.11795266773027e-05
-1.04878197134967e-05
-1.25445796465042e-05
-7.5210209899648e-06
-2.71818316759911e-05
-1.67355054113869e-06
-1.34635739664939e-05
-1.69820109708736e-05
-1.51709345908443e-05
-1.09637423378229e-05
-6.11253745099044e-06
6.64245225705974e-06
-1.52559994904896e-05
1.23830793269825e-05
-1.31551936998749e-05
-2.92132395326433e-05
-8.76036279466355e-06
-1.5120915000983e-05
-3.28706307085065e-05
-1.83785669560367e-05
-3.53792735365925e-05
-3.84711217142169e-05
-2.81462438805201e-05
-7.28387673117482e-06
-2.69312435964754e-05
-1.06694910679825e-05
-4.72758567400182e-06
-2.2658588980284e-05
-1.91758070645625e-05
-4.13710651603146e-06
-1.45071575137301e-05
-2.62360154267112e-05
-1.95664751410117e-05
-1.15985482096369e-05
-2.33677361488021e-05
-3.87070538850771e-06
-2.50052570127256e-05
-1.24634878477662e-05
-1.10968546785987e-05
-2.30148495919024e-05
1.35914944243606e-05
-3.72195899859907e-06
-2.10501333719929e-05
-1.95112764431201e-05
-1.51112008701479e-06
-2.00069047391225e-05
-1.56659004643756e-05
-1.88125268870579e-05
6.0313546890655e-06
-2.66840123977814e-05
-2.89355654470368e-05
-2.69902494775247e-05
-4.83025323444604e-06
-4.1862574979251e-06
-1.30467530670494e-05
-4.26724014434771e-06
-1.85350574620542e-05
1.99061885829596e-06
-1.5813650397838e-05
-2.37228776369541e-05
-3.33464279873722e-05
-3.15047877010968e-05
-1.58220869729426e-05
-1.56283481919224e-05
-1.60140547658381e-05
-2.25844867945389e-05
-6.23679504171961e-06
-1.11138448708828e-05
-2.0118485349429e-05
-1.53229118100815e-05
-3.76848277557447e-06
-8.67632606406085e-06
-1.40898771477878e-05
-3.69300637747417e-05
-2.16156107028367e-05
-1.76605110710066e-05
-1.6401490050062e-05
3.44103491200624e-06
-1.59187975236344e-06
-7.48813799216312e-06
-1.56215634801967e-05
-2.17580567690711e-05
-2.037138528964e-05
-6.96729559646379e-06
-8.71897980753396e-06
-2.29893150223492e-06
-9.89128425022142e-06
-3.55082279254316e-05
-1.52788197335356e-05
-1.31379773501959e-05
-1.86683686224002e-05
-2.19418850857934e-05
-1.46167569893666e-05
-2.33792940283646e-06
9.43580858686793e-06
-2.13011879052551e-05
-1.44441202135036e-05
-1.00744158998013e-06
-1.38127505334058e-05
-1.51012952909586e-05
-8.00240092965505e-06
-3.82826138530904e-07
-6.01050639532068e-06
-4.84779538702882e-06
-1.83414853689118e-05
-3.16003382743291e-05
-1.71355145584659e-05
-2.60426112656042e-05
-1.32594035379714e-05
-1.98879927548847e-05
-1.30871119001737e-05
-8.34882218367377e-06
-2.15757133966014e-05
-1.64631333119506e-05
-1.30664962351147e-05
-9.20801587272606e-06
-3.80737803082319e-05
-1.93302001651335e-05
-6.28613194844971e-06
-2.75654180256735e-06
-1.30185392757097e-05
-1.10381881024983e-05
-8.61862885427967e-06
-1.60127184826898e-05
-1.9766597558605e-05
-1.97183597909778e-05
-1.65731514859441e-05
-2.25834688625123e-05
-2.64144842239321e-05
-8.75845347758031e-06
-8.75868787308058e-06
5.15963074348827e-07
-1.21920103875134e-05
-2.26459002234324e-05
-5.30229767561917e-07
-7.91278654811783e-06
-1.13663368654682e-05
-8.21059084781773e-06
-3.50376656686673e-05
-2.9004676633011e-05
-4.9474511566245e-06
-2.02606637193049e-05
-1.46754002112129e-05
-4.22115798209645e-06
-1.35148062882235e-05
-1.37451591917712e-05
-1.94474920319713e-05
-1.68493361249559e-05
-5.38518959932203e-06
-1.07226876588096e-05
-9.64900066742545e-06
-2.39858692011494e-05
-9.64339669834979e-06
-1.66277417132495e-05
-2.17790327547479e-05
-1.38378232950131e-05
-1.82540519033409e-05
-2.90106493707813e-05
-2.74160149033362e-05
-3.31935934616567e-06
-8.80674058898106e-06
-3.09246371764124e-05
-1.73364989115667e-05
-1.17155950598484e-05
-1.58308719156476e-05
-1.59223435267055e-05
-1.00009031784091e-05
-8.75346532445769e-06
-6.90311391832533e-06
-3.79516879918455e-06
-5.08222563717683e-06
-9.34180294024788e-07
-2.26656052043471e-05
-1.968880115625e-05
-7.0453967017131e-06
-1.25050541501382e-05
-1.60081642124076e-05
-3.56166021775893e-05
-1.22422160625744e-05
5.44896516901563e-07
-1.35737043017185e-05
-1.68292264880326e-05
-2.25240351059547e-05
-5.67728267952965e-06
-1.23841044860177e-05
-2.15047091260754e-05
-1.43049295502138e-05
-1.98958037557773e-05
-1.78308783733283e-05
-4.33696323608309e-05
-2.51230435639568e-06
-1.35998897672916e-05
-1.22984632316646e-06
-8.1327951310944e-06
-2.37039042543802e-05
-3.02896742806849e-05
3.94833464730925e-06
-1.92701780610975e-05
-1.84073955758272e-05
-1.41133634236404e-05
-2.51715610332275e-05
-4.05540916813267e-05
-2.3533129791518e-05
-1.7885599817921e-05
-1.95751684953175e-05
-6.75291149177461e-06
-1.80800896616549e-05
-2.33734459639694e-05
-1.21222915641337e-05
-8.56769125465527e-06
-9.57261700233445e-06
-6.52880181952118e-06
-1.92526609394476e-05
-2.56479717946088e-06
3.049453338413e-06
-1.50720135821684e-05
-2.65944078252683e-05
-2.19460054744616e-05
-2.22786782871243e-06
-2.39216026206887e-05
-1.4168689596756e-05
-1.81051666234366e-05
-1.00643693672251e-05
-1.60950595451375e-05
-1.87366894146804e-05
-2.70586156361313e-06
-6.0581259841875e-06
-1.93337087872513e-05
-1.82534209161827e-05
-3.33783764997857e-05
-8.44554186482743e-06
-7.93133434861536e-06
-2.51519796903705e-06
-8.74086184664141e-06
-1.29034293893918e-05
-1.63218514234837e-05
-4.0542651104266e-06
-1.90743590137722e-05
-2.60292126443259e-05
-2.46177702050563e-05
-1.44712593105064e-05
-6.20785275427443e-06
-1.72337491704681e-05
-1.23661558428391e-05
-1.55418790959034e-05
-3.75368636948904e-05
-2.23109510311789e-05
-9.12574776307434e-06
-2.6303751104361e-05
-2.289415377495e-05
-2.00634406726413e-05
-1.55294443004547e-05
-9.79715053052539e-06
7.03597977826477e-07
-1.39990423488549e-05
-1.6705380831837e-05
-1.93822947647852e-05
-2.92372067162207e-05
-1.14993520556779e-06
-1.22517345822509e-05
-2.45069319508608e-05
-1.76962807086556e-05
-2.05609463082018e-05
-2.0893591089898e-05
5.29584027697813e-06
-2.54052554291257e-05
-3.26772819823771e-05
-1.67315245953113e-05
-2.16331390819715e-05
-2.11054517663915e-05
-3.57278171634863e-05
-2.21331163215507e-05
-1.99178495433313e-05
-2.12132796092621e-05
-2.51703957043786e-05
-5.59711475184407e-06
6.65931351676834e-07
-7.63943191794533e-06
-1.16310846890972e-05
-2.65489901486175e-05
-4.69636825672197e-07
-1.75757740448078e-05
-1.35509051063016e-05
-1.66460387382528e-05
-2.55639887682183e-05
-1.15035335621039e-05
-3.05751693224021e-05
-1.82130311092029e-05
-2.74899638050088e-06
-1.52562799518476e-05
-2.76421689379611e-05
-1.43590917775241e-05
-8.72502384844667e-06
-2.01798374520629e-05
-1.37647178096706e-05
-1.60543155270757e-05
-1.50938935488446e-05
-1.54151059492547e-05
-1.48025293051201e-05
1.19741212201603e-06
-6.06391407732426e-06
-6.69339411795648e-06
-1.9502157698816e-05
-1.42405479574915e-05
-1.56953997340542e-05
-2.44209524229392e-05
-2.21885744889383e-05
1.13309546069289e-06
-7.47838261899224e-06
-1.61897800166961e-05
-1.63056321104966e-05
-2.33818223665005e-05
-6.97786314539701e-06
-7.08785829088765e-06
-3.27368167950285e-05
-1.6764368987936e-05
4.12979478761427e-06
-1.25812029050297e-05
-1.93904224544808e-05
-1.63223158606806e-05
-6.63379390687245e-06
-2.32104481016798e-05
-1.40640208284577e-05
-1.95443783506284e-05
1.06197776327483e-07
-1.96877087951186e-05
-1.22756399133855e-05
-1.50325124685542e-05
-2.10893654641673e-05
-6.13726972208513e-06
-2.40868068822929e-05
-3.06015511230037e-05
-3.22699772698397e-05
-9.11729332205015e-06
-2.48573000359928e-05
-1.23568949763381e-05
-2.33315566020609e-05
-2.30768002389306e-05
-2.12553720866187e-05
-8.7300250302406e-06
7.25943976412354e-06
-3.82692177979228e-06
-7.58116587166208e-07
-6.01688192858574e-06
-7.36104836700034e-06
-2.82937531446112e-06
-1.65140207747766e-05
-6.88369487111918e-06
-9.93416808112633e-06
-1.07532369958781e-05
-1.50011974162285e-05
-2.4322605858751e-05
-1.26246080480024e-05
-1.28404246047035e-05
-1.21287721248764e-05
3.95653746468306e-06
-1.97891298276179e-05
-2.8084858987329e-05
-2.12762641668313e-05
-2.23297518386488e-05
-2.39436209615459e-05
-1.90495481718977e-05
-1.72718810111909e-05
-1.14722992686758e-05
-1.27283911755062e-05
-2.40918647520933e-05
-8.24752732406614e-06
-1.1379000853031e-05
-3.28158322123453e-05
-1.50271023816354e-05
-1.46757293495408e-05
-2.04287611722893e-05
-1.83504303111363e-05
-3.72608594928347e-06
-1.60170816517867e-05
-1.49105740492921e-05
-2.15222962142794e-05
-2.23690847624357e-05
-1.60184190785918e-05
-2.41284792888539e-05
1.68372698459433e-06
-1.12752385237752e-05
-1.5432950953471e-06
-1.77453140677336e-05
-1.54853772883823e-05
-1.08506478994747e-05
-1.26473853322976e-07
-1.1308169097576e-05
-2.65372895380004e-05
-2.24675418837465e-05
3.47398037441721e-06
-2.11378963977655e-05
-1.95013915044352e-05
-1.05082979427285e-05
-7.54709187695503e-06
-2.73953650640384e-05
-2.52358778279118e-05
-1.27985970100452e-05
-1.18919888668655e-05
-1.84748882334646e-05
-2.03161046583353e-05
-1.28647717338448e-05
-7.59778541547761e-06
-3.02315398748774e-05
-1.77589513061742e-05
-2.26294032128882e-05
-1.05678697449667e-05
-2.04905566981677e-05
-1.38488521296283e-05
-1.17778993318369e-05
-2.12281005425064e-05
-2.53323919198099e-05
-2.13521050011361e-05
-6.2212829247292e-06
-2.31113938311293e-05
-9.09544667654586e-06
-1.34638666468955e-05
-3.52817091374531e-07
-1.3976219849392e-05
-3.71562818139879e-05
-6.03744808701184e-06
-1.47092276205209e-05
1.65424348332549e-06
-1.67510779066015e-05
-1.8326854740927e-05
-2.32024105376488e-05
-1.62466004523219e-05
-3.28908844985376e-05
-3.36702365157524e-05
-3.54325444699133e-06
-1.58578029477698e-05
-1.01915635507661e-05
-1.43886254016242e-05
-9.94949431148768e-06
-3.16192022567565e-05
-1.51096439315099e-05
-2.5072399880519e-05
-1.37598181384569e-05
-1.86191687676178e-05
-2.95364144923403e-05
-2.70919157127882e-05
-1.65981222258271e-05
-1.03200456104582e-05
-2.41189316123229e-05
-2.36244070986713e-05
-7.3937178995041e-06
-1.9862935971427e-05
-1.49164165812651e-05
-5.37142633467638e-06
-9.87091538329414e-06
-2.23949031897935e-05
-2.22583144000407e-05
-2.33379070425834e-05
-1.83739308119789e-05
-9.37942266321408e-06
-2.65981388729984e-05
-2.00026402399117e-05
-1.7796102587256e-05
-6.71791701358948e-06
-7.44472282654883e-06
-2.92195433354567e-05
-9.13525250637237e-06
-1.78849811117004e-05
-1.68113830148535e-05
-3.74809689994513e-05
-9.51191513570114e-06
-3.59662594937404e-06
-1.05119770015111e-05
-2.42318099887829e-05
-1.98707074830945e-05
-1.95699806058693e-05
-1.99099573586782e-05
-6.4184436580087e-06
-1.23885576793815e-06
-1.70057174588756e-06
-1.31099635948166e-05
-1.41457698330367e-05
-1.85812099259002e-05
-1.0099488159396e-05
-8.81174920094962e-07
-1.56237533217182e-05
-4.67526023387303e-06
-8.14509286146963e-06
-1.43116070497339e-05
8.59583245999506e-07
-2.27159060906852e-05
-1.73557567699676e-05
-1.69069809537601e-05
-2.58238568310436e-05
-2.03257595930949e-05
-2.46500275747379e-05
-2.52814182185817e-05
-2.83739383315705e-05
-6.25706152362553e-06
-2.89792730760325e-05
-1.33384992276195e-05
-3.90879766430373e-05
-1.46690595355357e-05
-1.14936785558208e-05
-1.80586598870912e-05
-6.60348962274186e-06
-1.4392703686063e-05
-1.45637960192864e-05
-1.61365844336371e-05
2.5629487987298e-07
-2.60813474013724e-05
-1.35997625250635e-05
-6.0881716606403e-06
-1.54405565246265e-05
-1.97546113995091e-05
-9.92226546615496e-06
-1.68906303842847e-05
-2.37649708271107e-05
-2.54080352809968e-05
-2.4189397542653e-05
-2.48095026016277e-05
-1.19731578946072e-06
-1.4994613131525e-05
-1.00700880810762e-05
-1.03236192683448e-05
-2.60842715520985e-05
-3.95618426541641e-06
-3.16481557275782e-05
-1.41515513593006e-05
-3.29564707343849e-05
-1.27732777011665e-05
-1.60537635484582e-05
-2.83698762739361e-05
-5.99445911154217e-06
-1.35368078547701e-05
-9.76970385827573e-06
-1.45092398206171e-05
-2.72005747305897e-05
-1.8727994167792e-05
-1.20593353113558e-05
-7.46790281982576e-06
-2.02006861283184e-06
1.45439621973366e-06
-1.62736060373924e-05
-1.71395210873342e-05
-1.74329492435111e-05
-1.74019970310691e-05
-3.85239524392146e-05
-1.89460158623727e-05
-1.22276349408775e-05
-7.82099739893467e-06
-2.8086097027948e-05
-8.38442673511487e-06
-2.45300432030965e-05
-1.51410688674877e-05
-2.70235654573388e-05
-3.2380352791089e-05
-6.03423052698434e-06
-7.29877229309593e-06
-3.30144112543255e-05
-2.95909080567597e-05
-2.23083085693367e-05
-2.24133496214577e-05
-2.07686319682e-05
-1.79742177297988e-05
-3.12369642298912e-05
-3.25749410226737e-05
-4.94287448603149e-06
-1.39025001679686e-05
-2.45933057206591e-06
-1.54715343858413e-05
-1.3081664652184e-05
-9.63733337319587e-06
-3.09563723968136e-06
-1.57905314403249e-05
-1.40503039513098e-05
-3.42780652062509e-06
-7.05961089196482e-06
-2.60423962785631e-05
-1.05128914752266e-05
-2.94501650960588e-05
-1.07401072827086e-05
-1.06547797596158e-05
-4.0422021310806e-05
-1.5847615974898e-05
-2.37139485352112e-05
-1.26253469519067e-05
-1.90634478407563e-05
-1.7631212623874e-05
-1.38173576497292e-05
-4.20211760237094e-06
-6.11520070312893e-06
-1.70667798209499e-05
-1.67568685633344e-05
1.06742083512363e-07
-9.98722811034826e-07
-3.57133103154086e-05
-2.53466890705054e-05
-2.21467443465032e-05
-9.501860807211e-06
-9.81519654051392e-06
-1.61761460736155e-05
-1.53384308504108e-05
-3.35497586385907e-06
4.63599952906611e-06
-1.14562603393882e-05
-1.94589270462467e-05
-1.66148211195893e-05
-2.25543668595037e-05
-2.45964998766652e-05
-2.22223673249397e-05
-6.30103994421689e-06
-1.49775532114624e-05
-5.86252950156144e-06
-1.15898349431643e-05
-1.00086309780266e-05
-1.64396331893361e-05
-2.31703273159451e-06
9.67051286093156e-07
-1.76037689390362e-05
-1.39149559030013e-05
-2.33246893242242e-05
-1.98712206272856e-05
-1.51770237512535e-05
-8.45251393681811e-06
-5.16303975513386e-06
-2.1025898260656e-05
3.21371216152524e-06
-1.88910064001021e-05
-1.67081477319488e-05
-1.27758468998213e-05
-1.99166505517226e-05
-2.17395776502484e-05
-2.11921749732791e-06
-1.66472019718787e-05
-1.67650082007688e-05
-2.9919956576187e-05
-2.60852389201918e-05
-1.63767400801787e-05
-1.89349542476192e-05
-2.33027879352167e-05
-1.54669734831537e-05
-1.52440335596824e-05
-2.30831705631369e-05
-2.49023738105854e-05
-1.3446839019317e-05
-2.59715065027234e-05
-3.50212419974016e-05
-3.2961818886864e-06
-2.59272735243954e-05
-1.78338545367958e-05
-3.99557366042039e-06
-3.96842932349299e-06
-4.35754205830514e-06
-1.38225292193015e-05
-1.22161223958702e-05
-3.24151330133443e-05
4.13752373392259e-06
-1.916192760929e-05
-1.4898569057218e-05
-1.10747180132377e-05
-1.67946827476337e-05
-3.03340263357692e-05
-1.67873719336831e-05
-8.92801112608776e-06
-1.3302433983114e-05
-2.34170290136376e-05
-1.39989321928407e-05
-1.42761378226103e-05
-9.3777540303552e-06
-1.55657632070511e-05
-6.47502338505212e-06
-1.44073322252089e-05
-2.87733240339253e-05
-1.54587492207819e-05
-1.76214906960037e-06
-6.89909818232187e-06
-8.58645902205541e-06
-2.95563812439762e-05
-1.07607039356862e-05
-7.21567387680172e-06
-1.95961976145405e-05
-2.68790811179354e-05
-7.33886258088893e-06
4.52696567386399e-06
-1.13811835798601e-05
-1.80608167791143e-05
-2.74598161522711e-05
-2.72460781022296e-05
-1.50120499569058e-05
-1.57023525434397e-05
-1.68407542855332e-05
-3.78615659737462e-05
-2.79512188630602e-05
-2.06182079395517e-05
-1.07372068634516e-05
-2.45251698796594e-05
-1.40095836572994e-05
-4.09583760589031e-06
-1.53268192911017e-05
-1.82101361627841e-05
-2.06145545490853e-05
-2.61913666320789e-05
-8.40758462606046e-06
-1.63898463745139e-05
-1.36316233674266e-05
-1.52767688374309e-05
-2.46504613752146e-05
-1.39190066592342e-05
-3.09721761428715e-05
-1.4124785391301e-05
-1.44489101298179e-05
-1.16650602125083e-05
-6.54799326297641e-06
-1.48918077804368e-05
-1.20271151757408e-05
-1.76111014472639e-05
-6.83567930604713e-06
-2.40965176156124e-05
-1.90179793391578e-05
-8.32141272080914e-06
-1.68913017129295e-05
-3.07578604113762e-06
-4.72063178704449e-06
-1.15702511860224e-05
-1.84464045234764e-05
-2.33745516672171e-05
-2.13776852667275e-05
-1.1068471930719e-05
-9.64890940016423e-06
-3.99741333655928e-07
-6.67049922515613e-06
-8.22514867722149e-06
-2.26338752668859e-05
-2.40317663083167e-05
-1.44681449963588e-05
-6.48438947339301e-06
-1.35957257473394e-05
-1.81496015682957e-05
-2.09745193360285e-05
-8.87681531809684e-06
-8.65099570571872e-06
-3.40872791184963e-05
-9.57257847405978e-07
-1.05378599437062e-05
-1.09375124044737e-05
-1.2346591831745e-05
-2.51231627683244e-05
-1.77010808437493e-05
-2.49736720174984e-05
-1.02270609978401e-05
-2.89651280613669e-05
-3.1562571282169e-05
-1.19953055743231e-05
-2.50750587689931e-05
-4.4710165449616e-06
-1.60379004519536e-05
-1.9959295339731e-05
-4.18327252068389e-05
-1.94749571916988e-05
-1.14399172520812e-05
1.61581013307332e-06
-1.67167657985466e-05
2.50523176842364e-06
-2.78716124544065e-05
-1.72038971747155e-05
4.61792205335976e-06
-1.50926181168774e-05
-1.12922737253502e-05
-2.46261650652452e-05
-1.21114243003596e-05
-2.70986488976271e-05
-1.93772130140239e-05
-2.85007947958287e-05
-3.25338895920575e-06
-9.65038064188719e-06
-1.41567571666312e-05
5.3876454203924e-06
-1.74031367605251e-05
-1.98714587703507e-05
-5.56707083741801e-06
-9.18430690029866e-06
-5.09006001591492e-06
-2.33398962900757e-05
-1.64734674171596e-05
-9.39861229779284e-06
-9.75264853177131e-06
-1.88612301804731e-05
-1.34424599650211e-05
-1.11602136966926e-05
-1.87892876236097e-05
-2.1340790313079e-05
-4.794917059688e-06
-1.29692499350728e-05
-2.03080826603059e-05
-1.07080324274395e-05
-2.88916897373969e-05
-2.12757275284196e-05
-9.36406579812152e-06
-2.10025688027008e-05
-1.47895183868636e-05
-7.93430664122647e-06
-1.80157646028129e-05
-1.51962053211435e-05
-2.9707424019111e-05
-1.46440128787081e-05
-1.04092855770179e-05
-1.98654118539006e-05
-1.46189185608228e-05
-2.03297953046787e-05
-1.23180038715712e-05
-1.1694586852217e-05
-3.01510019317484e-05
-8.57731232410596e-06
-5.14034962416858e-07
-1.17424620954231e-05
9.13590087895671e-06
-2.21501752808028e-05
-2.72492382826413e-06
-2.30222112515624e-06
-9.42172688081391e-07
-2.37934711312413e-05
-1.63575009383513e-05
-1.53925152893383e-05
-1.28974598431085e-05
-1.8553532631876e-05
-1.21479886078525e-05
-3.82538658906963e-05
-1.22057192314461e-05
-2.4393929593954e-05
-2.0834493126772e-05
-2.91477641840595e-05
-9.72282951078187e-06
-2.69278697249631e-05
-1.49479521841422e-05
-3.38689221044518e-05
-5.69883966609458e-06
-2.18585267739095e-05
-2.47581337945323e-05
-1.57462098424397e-05
-6.67717986984555e-06
-8.4066331048118e-06
-2.13532638096327e-05
-2.54762959269679e-05
-2.98898450131326e-05
-1.85278304261357e-05
-4.00446527150306e-05
-1.91707368675017e-05
-1.82225138121682e-05
-2.73990815040126e-05
-2.51122954737628e-05
4.11299636535241e-06
-1.97211769989366e-05
-1.66811487347718e-05
-4.2447614456018e-05
-9.89567129869783e-06
-5.12267691281555e-06
-2.22187305212186e-05
3.25552563071463e-06
5.55452415262838e-07
-2.28292762744675e-05
-1.56033245852002e-05
8.06783002425838e-06
-1.39661836282365e-06
-2.44026024415718e-05
-2.75892450201335e-05
-1.51067694647102e-05
-1.08592787459087e-05
-2.01947208413944e-05
-2.09382843401867e-05
-1.07032220743194e-05
-1.35423961036544e-05
-2.01409895871787e-05
-1.37414124731642e-05
-2.15381928560792e-05
-1.87702791753731e-05
-2.13288701587132e-05
-1.24559284983358e-05
-8.60941080265238e-06
-2.77283128056551e-05
8.57946722106124e-08
-1.96251764195558e-05
-3.0368265187774e-05
-1.81882829000601e-06
-1.08072179517899e-05
-7.7659250845016e-06
-1.12622172061355e-05
-1.03380553996141e-05
-9.81297855010428e-06
-1.35225169016017e-05
-2.28523780601259e-05
-3.14321045859884e-05
-8.86021406882489e-06
-2.172879941265e-05
-2.04042511656143e-05
-8.08767469435135e-06
-1.58964216981932e-05
-1.17055393450483e-06
-3.63902206370828e-06
-2.60594060492238e-05
-2.08637506207741e-05
-2.08950290922107e-05
-8.65149363994976e-06
-1.15211351181499e-05
-1.51405327123065e-05
-7.89911437894135e-06
-1.79717617273933e-05
-1.30896736841771e-05
-3.86615080130942e-05
-1.55760980381071e-05
-2.85791366114527e-05
-2.19942774497708e-05
-2.82560311423312e-05
-1.01529314109221e-05
-3.17186561292191e-05
-2.39384928730508e-05
-1.56909771904259e-05
-1.70651920341295e-05
-1.97172704416782e-05
-8.19611127220854e-06
-1.78052046690426e-05
-2.10025523616329e-05
-6.82911701108763e-06
-1.99861212721973e-05
-2.26688385713345e-05
-3.77790490386749e-05
3.69876448907309e-06
-1.43557709723052e-05
-1.56634335370337e-05
-1.44533497842591e-05
-1.14222823193721e-05
-2.43753784028405e-05
-1.85120771063788e-05
-9.13830916741085e-06
-2.39885987267053e-05
-6.16369240510771e-06
-1.94461453780188e-07
-1.34241055218584e-05
-5.21438095159961e-06
-2.6534344926278e-06
-1.13270107883878e-05
-2.93267798217866e-05
-1.96416240052421e-05
-1.90752115638502e-05
-1.91194061334116e-05
-2.77149572722013e-05
-6.3650538978318e-06
-1.37484486099041e-05
-1.49037804532674e-05
-1.76110941036732e-05
-3.07218624216661e-06
-2.43960301762721e-05
-4.69756621611281e-06
-1.20368098926233e-05
1.20450343943317e-05
-1.36098702118198e-05
-1.59388289337231e-05
-7.81533727165506e-06
-1.66374362868317e-05
-1.59557283952088e-05
-1.28122325500093e-05
1.1357324692546e-06
-9.08441725219497e-06
-2.00026784595025e-05
-1.55464025001071e-05
-1.82714228111653e-05
-1.84962124071478e-05
-3.61558608859787e-06
-2.66272238626692e-05
-2.28308566530881e-05
-1.48109487733538e-05
-2.56642630518775e-05
-3.41898884465484e-05
-2.57549905792713e-05
-1.52024161734171e-05
-2.14110041852573e-05
-2.98942648983686e-05
-2.23866189659166e-05
-1.42328826063437e-05
-3.30776172056237e-06
-3.32643663075062e-05
-1.67500541250201e-05
-2.26178507778364e-05
-8.3865044568223e-06
-8.74146397185636e-06
7.90194163547979e-06
-2.01720747298671e-05
-3.06508944855703e-05
-2.02506595362345e-05
-9.12347787158505e-06
-3.20704169580284e-05
-2.71361611767617e-05
-7.05555745576524e-06
-6.83651699961192e-06
-2.58323493784002e-05
-4.33803472457563e-06
-1.46502178889814e-05
-2.29634126054181e-05
-1.98721817535559e-05
-2.66733701793115e-05
-1.68855464013784e-05
-9.065053428557e-06
-2.59865123357742e-05
-2.54204010406354e-05
-1.73124818521856e-05
-2.57653541464132e-05
-2.49515091255081e-05
-1.21597600571452e-05
-3.63955523084934e-05
-1.52898186120894e-05
-7.71735229169051e-06
-2.1041600454037e-05
-2.85270967915237e-05
-1.50018360910002e-05
-3.29264715530514e-05
-1.06261706418225e-05
-1.04828022109419e-05
-7.85787291672721e-06
-3.69446752923052e-06
-5.66765128986891e-06
-2.48286520539171e-05
-1.76622170449108e-05
-8.41683953321185e-06
-2.25682397006829e-05
-2.36231720049509e-05
-2.17885216964711e-05
-9.33144236638613e-06
-1.61177025202168e-05
-2.47801168265225e-05
1.41317533386028e-07
-2.1226931149588e-05
-2.17269041674527e-05
-2.33085342055854e-05
-1.02180990225399e-05
-3.56937266832567e-05
-3.92882112600855e-05
-6.91904549119155e-06
-1.17138786088883e-05
-1.28169161780636e-05
-1.83453684650898e-05
-1.72586177639677e-05
-1.01210745205966e-05
-2.57584889275463e-05
-6.43716767778839e-06
-2.45535561320996e-05
-2.11268216556173e-05
-1.7218747430762e-05
-4.97685877736446e-06
-7.3683725913271e-06
-1.3728233952464e-05
-8.85586296559535e-06
-1.45636249359989e-05
-2.59220381531407e-05
-7.97067070315346e-06
-5.40189767436734e-06
-3.2013486512059e-06
-1.07979732220363e-05
-8.44379799738764e-06
-1.47461012699873e-05
-1.4282026610523e-05
-6.27250865569655e-06
-9.55498105859524e-06
-1.9300257155813e-05
-2.47556499025186e-05
-2.03584767780972e-05
-2.25987112966726e-05
-1.51291831902338e-05
-3.0718839514123e-05
-1.95616442450905e-05
-1.5625072773984e-05
-1.07943473029611e-05
-2.52554590774666e-05
-1.41537841696227e-05
-3.5364725348542e-06
-6.68827947456724e-06
-1.27645990764168e-05
-1.27661358976949e-05
-1.82052120648383e-05
-2.85713173253017e-05
-6.6910233762495e-06
-2.20412431877609e-05
-4.8256134849821e-06
-1.59871395126063e-05
-6.66529755375504e-06
-2.56259959347242e-05
-1.85042036088179e-05
-4.13415185899057e-05
-2.61801464300715e-05
-1.14437640712259e-05
-2.26411604321908e-05
-8.35174537345826e-06
-1.20717625532027e-05
-1.85322977440516e-05
-9.80293808766221e-06
-6.42337230934171e-06
-1.70155245778159e-05
-1.22292755042945e-05
-2.21867761480888e-05
-1.93275922325348e-05
-1.5249443298265e-05
-9.34704366503e-06
-2.94915613474953e-05
-5.32343494822544e-06
-2.05832966216958e-05
-6.06220493827274e-06
-2.12604949361283e-05
-2.87552944588512e-05
-2.0202148738727e-06
-1.30801100978967e-05
-3.93181845258396e-05
-2.1871423162976e-05
-1.39939863865555e-06
-1.14737610737e-05
-2.22059678190646e-05
-1.26084394047782e-05
3.09265127059623e-07
-1.35049865899074e-05
-1.54234143579671e-05
-1.18132869373827e-05
-3.31180359794773e-05
-1.14315700704527e-05
-1.06252751376193e-05
-1.38012815065857e-05
-1.79567568039555e-05
-1.98147952763111e-05
-1.47179991351394e-05
-1.96109646059292e-05
-3.18179836078335e-05
-1.84207493593744e-05
-6.2674906738342e-07
-7.69966859462692e-06
-1.7486260057712e-05
-2.52679493633731e-06
-2.69421821002993e-05
-5.41824157272464e-06
-3.44112799471541e-06
-1.17172762037247e-05
-1.61338084136277e-05
-9.36877596632714e-06
-8.50888553076671e-07
-1.87036053979575e-06
-2.4808888019802e-05
-2.00362964753047e-05
-1.20750687807145e-05
2.54454094851582e-06
-1.69858503917902e-06
-3.35239034026779e-05
-1.47669715911546e-05
-2.28153554398025e-05
-2.21563965189646e-05
-1.49932655049932e-05
7.08703980822039e-06
-1.37878130734224e-05
-2.39120552337115e-06
-7.8481173410342e-06
-1.64593260701718e-05
4.22218590774516e-06
-7.56062310456244e-06
-2.40279703042096e-05
-2.56791608624907e-05
-8.36262342936801e-06
-1.96281033419534e-05
-2.19947685586142e-06
-3.01675369148109e-05
-2.17080386307685e-05
3.26375837346604e-07
-1.72493199803182e-05
2.41005189936297e-06
4.00016233789916e-06
-9.02379714876372e-06
2.05256927307518e-06
-2.26298108289086e-05
-8.6163067783812e-06
-3.09382604989762e-05
-1.90706565352161e-05
-2.38932287621821e-05
-3.0276533683342e-06
-1.70689508185048e-05
-1.84480352472207e-05
-2.17708347421511e-05
-4.41915857827779e-06
-1.07555092875081e-05
-1.1001458147862e-05
-2.36724993244673e-05
-2.38541743452535e-05
-2.3236540110545e-05
-1.35178817825298e-05
-7.64135827191995e-06
-1.7636862452641e-05
-2.40121716293511e-05
-6.8196098176459e-06
-1.89880934309671e-05
-1.07044109790684e-05
-2.98150753747553e-05
-1.27420049049814e-05
-4.24445684508141e-05
-4.78946971841356e-06
-3.3039617418458e-05
-3.11213535505229e-05
-6.70953900032246e-06
-2.41096825686128e-06
-2.6334683791653e-05
-1.96377831804434e-05
-1.2462988817093e-05
-3.67779430291896e-06
-1.55647682003947e-05
-1.21832643182891e-05
-1.53322850161596e-05
-3.27701527234037e-05
-2.18478092578032e-05
-2.51463536292932e-05
-2.17032022331121e-05
-2.58538083423987e-05
-1.78853314604582e-05
-2.11105481569805e-05
-1.54104021618635e-05
-2.91207571397927e-05
-2.02129836370925e-05
-9.65949961017348e-06
-1.82221580127933e-05
-7.70261078674965e-06
-1.63974309107405e-05
-1.02758973939548e-05
-1.71687050417894e-05
-7.83353765764113e-06
-2.04236231364064e-05
-1.62212062813016e-05
-1.40848631990953e-05
-2.41384249442814e-05
-1.41964647437976e-05
-2.11574571919626e-05
-8.8897524633458e-06
-1.41053142412797e-05
-8.95745331662135e-06
-6.66381578681742e-06
-1.91858081465314e-05
-9.719858674267e-06
-6.62677353408998e-06
-1.87298107903168e-07
-1.86315105003274e-05
-1.22037410893627e-07
-1.95462662139459e-05
-1.400644324222e-05
-1.03174970544606e-05
-2.57262736234897e-05
-1.47563342891026e-05
-7.5301481893251e-06
-6.58812495979744e-06
-6.5983217752189e-06
-1.96058639363861e-05
7.86281152932907e-06
-8.74471405103032e-06
-2.21976162857996e-05
-2.86596643534036e-05
-2.21599188621088e-05
-2.23505019847412e-05
-6.91610122483765e-06
-1.28957402094761e-05
-1.18127823467653e-05
1.04668786100816e-05
-4.52202867367718e-06
-7.25219396381169e-06
-9.99497720341044e-06
-1.34583081811406e-05
1.39987836626423e-06
-3.50402037061163e-05
-1.90110304493277e-05
7.54459194143388e-07
-1.00283610773689e-05
-1.84625178315701e-05
-3.2898444665695e-05
-1.13847079644809e-05
1.20575132472207e-05
-6.70915851760014e-06
-2.30215796632613e-05
-2.2685069036313e-05
-1.28474775728539e-05
-1.83417577093502e-05
-6.39753198107231e-06
-3.20613333418085e-05
5.88936147463127e-07
-1.97908079971252e-05
-1.94435593356657e-05
-1.04118831688478e-05
-6.73642312981745e-07
-3.12563188032102e-05
-2.20241676209152e-05
-8.20013976524806e-06
-7.8200557966734e-06
-1.1392488638624e-05
-6.8194051510763e-06
-6.11587875830727e-06
-1.05014076060278e-05
-1.29036481863012e-05
-2.06912367838921e-05
-2.80769968047866e-05
-1.70351810256183e-05
-2.36870903345297e-05
-2.96789978529774e-05
-1.62483621844647e-05
-1.10091258436282e-05
-1.38116711671156e-05
-5.60288211890369e-06
-6.51520054932332e-06
-1.31359730920023e-05
1.47232857427802e-05
-1.53647917395095e-05
-1.52643570795979e-05
-1.05510831450048e-05
-2.96318259262875e-05
-2.42911925382708e-05
-2.2191582204716e-05
-1.39951431795768e-05
-2.16547192680971e-05
-2.41207667804162e-05
-2.60972360720455e-06
-2.21906520532279e-05
-7.66135366074396e-06
-2.28866557871963e-05
-1.91152468880771e-05
-2.53356626906429e-05
-1.01684015887917e-05
-6.40930754599679e-06
-2.05518207572876e-05
-1.41503507358949e-05
-7.3517112231401e-06
-4.01913726472738e-06
-1.34353602441511e-05
-2.04463205112588e-05
-5.07861155210403e-06
-1.19938413586247e-05
-7.70503371035607e-06
-1.44081196561507e-05
-2.22653781367447e-06
-2.12590608915646e-06
-1.10071925860425e-05
-4.0213601722444e-05
-1.9006685349573e-05
-9.09661995422588e-06
-9.00988658436472e-06
-6.86323469096524e-06
-1.83621114860928e-05
-1.69206560325868e-05
-1.09940821212561e-05
-1.59371747012768e-06
-1.64061247486982e-05
-2.26488883162554e-05
-4.60584966336217e-06
-1.80305144108851e-05
-2.25257529562299e-05
-1.60849336862503e-06
-1.7867616508635e-05
-3.1131676220754e-05
-2.07220210307092e-05
-3.12198670274844e-05
-1.7868034853972e-05
-9.67640277250783e-06
-5.49681872701011e-06
-2.34472298451843e-05
-4.56481965040884e-06
-7.83920675572483e-06
-1.74425489351015e-05
-1.30971312612707e-05
9.19954957447406e-07
3.95705616918557e-06
-2.51842976026837e-05
-1.0847339264837e-05
9.80425465734795e-06
-6.32404392389247e-06
-2.97127920829124e-05
-1.97367188993162e-05
-1.3552223831772e-05
-1.88854030654702e-05
-9.49780110235835e-06
-1.25826160806586e-05
-1.37669419209063e-05
-1.9517414979153e-05
5.65662663240834e-06
-1.44292711837675e-06
-1.30606778204737e-05
-2.4503607520227e-05
-1.08625563751406e-05
-1.04685532469091e-05
-9.91235123713654e-06
-1.62196890049521e-05
-7.77272362518932e-06
-3.0598452349169e-05
-8.68012843007396e-06
-1.87021291561049e-05
-3.47598927284551e-05
-5.97471999148067e-06
-2.72030810358653e-05
3.36140275419828e-07
-4.01776389913366e-06
-1.33246429484695e-05
-1.51149666337459e-05
-1.37521982096656e-05
-2.2182220409548e-05
-2.75509203560821e-06
-1.67108045330995e-05
-1.92242075173435e-05
-2.36808222002341e-05
-9.03560390033245e-06
-1.32011177873283e-05
-4.41201041490959e-06
-1.04258775480265e-05
2.876527409915e-06
-3.76860533361494e-06
-1.97682392145756e-05
-8.03428208574987e-06
-5.05910168282405e-06
-3.53958713023618e-05
-1.33906577819402e-05
-1.80463385000623e-05
-9.1065438141739e-06
-2.30835057181332e-05
-1.73080496205322e-05
-3.59697284409527e-05
-2.76534690476304e-05
-2.323636789783e-05
-1.51974940993609e-05
-5.6256549641584e-06
-1.39973806305618e-05
-1.82759897972525e-05
-1.93045102752244e-05
-5.24464251837803e-06
-1.32686532492382e-05
-3.65202992921238e-06
-2.42553710160479e-05
-9.85468925515637e-06
-1.08874424006402e-05
-1.82053248677458e-05
-3.39329582548444e-05
-1.67305031229488e-05
-1.1187364862307e-05
-2.17179288299644e-05
-2.85594295525951e-05
-1.85190988163693e-05
-7.63616693297917e-06
-1.65538082870126e-05
-3.52728907802838e-06
-1.23494201339036e-05
-3.4099287184753e-05
-1.24604884836785e-05
-2.18977455583933e-05
-1.65897184097606e-05
-1.56673569491074e-05
-3.41258400594987e-05
-7.14427147273501e-06
-1.54898993091483e-05
-1.97438866973659e-05
-7.49284400775303e-06
-1.11524902628892e-05
-1.36143280471067e-06
-1.7604811878819e-05
-1.83022337893983e-05
-3.13955241312491e-05
-9.78406661407681e-06
-3.09711406357766e-05
-8.34657282362632e-06
-9.74730077657938e-06
-2.27627377236567e-05
-1.15052355357379e-05
-6.61515182435018e-06
-9.21976995193321e-06
-1.13448694130389e-05
-3.70777359483397e-06
-1.97099736855224e-05
-2.54120644835811e-05
-2.17930776169174e-05
-1.81986128812848e-05
-4.43266188354601e-06
-7.21720520323795e-06
-3.02361406132123e-05
-1.70279148005733e-05
-8.0087073684067e-06
-2.26749089170834e-05
-3.03039364325914e-05
-2.83733576421343e-05
-1.18254761319668e-05
1.05178338930543e-06
-8.75858952044295e-06
-2.05879253482161e-05
-1.58679031152131e-05
-9.94882737938936e-06
-8.83651567504701e-06
-2.46332929943304e-05
-1.80506638457377e-05
-2.29407294452167e-05
-7.32332014010185e-06
-2.71508579992871e-05
-2.4787297963943e-05
-1.46098565083393e-05
-6.434239293972e-06
-8.78307271789069e-06
-2.34381874027851e-05
-3.22066100359307e-06
3.11881486239701e-06
-1.80767733811683e-05
-6.88943375966577e-06
-2.89409325809076e-05
-1.76583064015774e-05
-1.16216771068221e-05
-2.04110774125866e-05
-1.22193068052639e-05
-1.02352739361392e-05
-1.79796099492026e-05
-2.38740565283723e-05
-3.23254890146377e-05
-2.93283506853042e-05
-1.34556248655871e-05
-2.26980067222135e-05
-1.78979610391768e-05
-1.39606597881198e-05
-1.16863467108841e-05
-2.03129636504639e-05
-2.09742634064693e-05
-6.93193239461616e-06
-1.9853968013398e-05
-5.39909737649416e-06
-1.44631297010942e-05
-9.37749961743448e-06
-2.01542181102437e-05
-1.80528446118119e-05
-1.30119949675769e-05
-1.75977450702082e-05
-2.34539648576399e-05
-1.40944044006239e-05
-5.42611313595418e-06
-2.26273345933378e-05
-2.66602934300683e-05
-1.26315648767774e-05
-1.04297787915732e-05
-2.74072334388249e-05
-1.40159670208826e-05
-6.06090504657141e-06
-1.32546658327839e-05
2.12579140800282e-06
-1.9666326738776e-05
-1.45301078086299e-05
-2.21038725574416e-05
8.69058038453548e-06
-2.19282600078315e-05
-1.38328283089337e-05
-2.56389750748201e-05
-2.3707040070555e-05
-2.3901524427332e-05
-2.99936176574831e-05
-4.8309935251242e-06
-3.50709706180107e-05
-2.91356706104592e-05
-2.99570189290219e-05
-1.77783844163334e-05
-7.41405463940037e-06
-2.69505482045252e-05
1.23769826572672e-05
-2.16905553415804e-05
-2.21907900077696e-05
-1.1756590894108e-05
-1.18453419972296e-05
-1.71077760556467e-05
-5.70896407747932e-06
-5.79179303869934e-06
-3.0022784733475e-05
-7.11325013569934e-06
-1.70197580128051e-05
-6.04963127425171e-06
-1.75293473328893e-05
-6.77425598200366e-06
-1.1141510184959e-05
-1.05138035578182e-05
-1.75192752101035e-05
-1.46541446643578e-05
-5.94647633878235e-06
9.0700558038194e-06
-2.4484818175929e-05
-6.32112129323727e-06
-1.6988922432033e-06
-3.96285935827444e-05
-2.12338946411896e-05
-1.613959932434e-06
-1.84357310215547e-05
-9.49705644318967e-06
-1.93505565527879e-05
-1.734002440392e-05
-2.43995600193043e-05
-2.55141770636606e-05
-2.65431157414002e-05
-1.02887865621272e-05
-2.00342578133394e-05
-2.35519814354772e-05
-2.89998918230265e-05
-2.65777201532858e-05
-1.77906574499261e-05
-9.50969242464677e-06
-9.02993014378615e-06
-6.81421822688077e-06
-2.33898642751234e-05
-1.1924166487233e-05
-1.70512254902836e-05
-1.52422646195944e-05
8.61313595857201e-07
-1.04107735761434e-05
-2.21760107526118e-05
-1.54073137491346e-05
-1.35514665536342e-05
-3.67821181206858e-06
-1.26358623757955e-05
-2.46471335855331e-05
4.89796428001146e-06
-1.39627040467493e-05
-1.44775025265788e-05
-2.54867292804982e-05
-2.84751088539247e-05
-1.2420040254513e-05
-8.98674047334472e-08
-1.05306910850497e-05
-1.62362028105777e-05
-1.41699246472272e-05
-9.64517006605612e-06
-2.67689379569461e-05
-2.6790813523856e-05
-2.60880234254389e-05
-5.30455079588919e-06
1.39558060826095e-06
-1.38559638094423e-05
-1.81735201946506e-05
-6.404519295259e-07
-1.64092225931257e-05
-2.57237444320896e-05
-2.96864270466875e-05
3.37381930806822e-07
-9.44677838717868e-06
-1.35848624634283e-05
-1.02567356118789e-05
-2.22128037794532e-05
-3.9739022251997e-06
2.37951037647795e-06
-1.1946653161708e-05
-6.25794867552215e-06
-1.09261762069384e-05
-2.1856138154023e-05
-2.35360736582921e-05
-1.18503492765125e-05
-8.75660533236406e-06
-2.60350678186184e-05
-1.14830334095623e-05
-9.59463803974189e-06
-2.79184885441055e-05
-1.80272491545102e-05
2.76301631289724e-08
-8.62926095591044e-06
-1.4419329052761e-05
4.99447643009862e-07
-2.94831796542111e-06
-1.95327438520411e-05
-4.30979403404882e-06
3.98793348686759e-06
-6.56296758790614e-06
2.73813398384589e-06
-1.15868254860284e-05
-1.81775882652734e-05
-8.88723082918175e-06
-2.87095169431959e-05
7.63325777458867e-07
-2.2122570603603e-05
-1.57622085363815e-05
-1.27961259866949e-05
-5.99133851437299e-06
-1.51350554749122e-05
-2.06327077363409e-05
-1.73990186448945e-05
-8.58105271201201e-06
-9.05012864342476e-06
-2.45816152166445e-05
-1.55143510049037e-05
-2.17468486462992e-06
-1.61384541663841e-05
-1.96969811251281e-05
-1.76608102242615e-05
-2.24241335066532e-05
-2.87395060942563e-05
-7.19929835129198e-06
-3.15266408365539e-05
-1.83871947239479e-05
-1.0225274049494e-05
-7.04601673901775e-06
2.09716743777499e-07
-1.08796908763526e-05
-2.00380213937212e-05
-1.28080662377861e-05
-8.61502515638802e-06
-1.77617155275782e-05
-1.53479944410452e-05
-1.22666250919194e-05
-1.9619010379013e-05
-2.96318412237601e-06
-7.9849750864463e-06
-1.63808437862107e-05
-1.698757012721e-05
-1.52451441924675e-05
-2.11623106907703e-05
-2.610258041113e-05
-1.92133372728705e-05
-2.85223045383802e-05
-1.26026260287761e-05
-1.23351226525665e-05
-2.63682008041172e-05
-4.48410741749978e-06
-5.92923600217549e-06
-2.00866475645362e-05
-3.57944713343389e-05
-1.77710959710938e-05
-3.09964357553751e-05
-1.24069257939902e-05
-5.52728324857544e-06
-2.35780658007605e-05
-1.12311937165472e-05
-1.19081411399463e-05
1.46484298616157e-06
-7.90199250086203e-07
-1.2060406007701e-05
-5.64121483590613e-07
-4.59664623349072e-06
-1.18678845462472e-05
-6.53524709100701e-06
-2.17078295304473e-05
-1.16308815494599e-05
-1.38547647082397e-05
-2.44495303418614e-05
-1.93779533663203e-05
-1.57349666420507e-05
2.95329408791794e-06
-2.00961670483937e-05
-1.59119780839277e-05
-8.31889320413407e-06
-2.98416007474428e-06
-1.24903158081751e-05
-2.41860120642616e-06
-6.88206525346392e-06
-2.50882576867221e-05
-1.52646754019779e-05
-3.07049792502492e-05
-1.94859172089163e-05
-3.92935906094785e-06
5.64355164227961e-06
-9.13460355309976e-06
-2.37172887742805e-05
-1.72830611039458e-05
-1.5003279894536e-05
-2.34707368440022e-05
-4.07975705337359e-05
-1.91215644092836e-05
4.43795541776398e-06
-1.46659147347123e-05
-1.28173027047967e-05
-2.60590505339258e-05
-1.32387782845928e-05
-1.61232764779689e-05
-2.43742531776609e-05
-7.03767940819123e-06
-4.92686441623913e-06
-1.06930565163163e-05
-2.92813549750256e-05
-2.03097418380074e-05
-1.89561791754949e-06
3.30070768437887e-06
-9.14123310526031e-06
-6.23211907603353e-06
-8.97434344309622e-06
-1.39475435663031e-05
-3.64242818804648e-06
1.16951228288766e-05
-1.99614644297635e-05
-1.42316841151795e-05
-1.05472058531045e-05
-2.97567169525275e-05
-2.42593173325401e-05
-2.09676788759044e-05
-9.67992157053373e-06
-2.26362077878552e-05
-1.58313460638284e-05
-8.66334716020473e-06
-1.82903340556748e-05
-2.01198995907434e-05
-2.97013003113815e-07
-2.98582456745092e-06
-1.84763227385529e-05
-8.12143794642044e-06
-7.95058701936405e-07
-1.19816214371445e-05
-9.06326042539344e-06
-1.25164199790144e-05
-1.94400652660448e-05
-5.06170624456404e-06
-1.42856575449982e-05
-6.39702561460851e-06
7.23734633154002e-06
-1.59847788091599e-05
-9.52493727028722e-06
-1.84906581295882e-05
-3.35265952808665e-05
-8.60402437685831e-06
-3.2825072272331e-05
-7.61473293272473e-06
-2.15182273645196e-05
3.88913688524214e-06
7.24962423248408e-06
-2.74458638177887e-05
-2.96436669181347e-05
-1.59457881819504e-05
-3.43016032345111e-07
-1.4940428394242e-05
-1.84928373555668e-05
-3.77257330445142e-05
-1.60086178580084e-05
-5.96524330955049e-06
-3.30686804346774e-05
-2.49340547095026e-05
-7.78842212515217e-06
-5.7996229411485e-06
-3.01024374753619e-05
-5.20636400587247e-06
3.27327866159127e-06
-1.3689067555032e-05
-2.21148658960778e-05
-1.47389277599082e-05
-2.14972739626233e-05
-7.94072000849757e-06
-1.15431362541916e-05
-1.87968554013157e-05
-9.05367406561445e-06
-2.10740764895402e-05
-1.70763824200252e-05
-2.79734263207931e-05
-2.58942637310353e-05
-1.17777317803132e-05
-2.41068959993095e-05
-1.49162854523582e-05
-6.27961860133492e-06
-2.112626643078e-05
-1.7962477615409e-05
-2.89394525815709e-05
-7.57491339590759e-06
-1.37837590884316e-05
-1.48409131160406e-05
-3.8793433324447e-06
-2.89098128009114e-06
-5.68544571223455e-06
-1.45440454756364e-05
-8.38992731029291e-06
-3.10440920572457e-05
-1.95814766760226e-05
-1.09934059219619e-05
-1.01973440225485e-05
-1.8078055155619e-05
-5.58159886252915e-06
-1.81726046453521e-05
-4.52660116058307e-06
-1.66288128540103e-05
-2.54441077039398e-05
-1.06701707423035e-05
-1.46000945012974e-05
-2.34383127877895e-05
-2.09452668123903e-05
-2.44302311079137e-05
-2.04046868581377e-05
-1.17108345274126e-05
-1.21325979989111e-06
-1.76203587972918e-05
-1.31823864897726e-05
-8.25693720765321e-06
-2.06160572881061e-05
-8.44154119876259e-06
-1.00267037171435e-05
-2.69022985633743e-05
-4.43903175357453e-06
-1.3923557753002e-05
-9.60462366711766e-06
-4.22658106663207e-06
-2.00465046353413e-05
-5.83435985617242e-06
-1.4788968977337e-05
-2.76365613926931e-06
-9.11565714787898e-06
-1.32449976543078e-05
-8.48824893267155e-06
-1.38288668327288e-05
-1.80040355988261e-05
-7.35616279271452e-06
-1.37186500973376e-05
-2.82530265947422e-05
-9.91245113909558e-06
-1.11365302634788e-05
-1.46383914158554e-05
-3.62026410465875e-06
-1.83306753887426e-05
-2.48665240674887e-05
-2.68412608588985e-05
-1.06201519256966e-05
-1.97358499235439e-05
-1.60206420364374e-05
-2.92882746484183e-05
4.73486058108127e-06
-2.54613029054246e-05
-2.86365631125699e-05
-1.49622420349885e-05
-1.90058313456075e-05
4.48951722093936e-07
-1.03931444948607e-05
-2.23170835078867e-05
6.20372066349355e-06
-1.79740796477819e-05
-1.23272808337167e-05
-1.45921625094582e-05
-1.40244517698037e-05
-2.4825409238169e-05
-2.13544584671914e-05
-1.35018695606452e-05
-2.33195748795375e-05
-1.67950531677368e-05
-8.23343381258154e-07
-1.15605694511562e-05
-1.80929795603904e-05
-2.05375882048092e-05
-2.3765561733259e-06
-2.18711907630384e-05
-2.25564349697565e-05
-1.06207502943551e-05
-2.29801924016481e-05
-5.93797871444889e-06
-2.96745978077682e-05
-3.16077479875407e-05
-1.60656797798726e-05
7.64178579160446e-06
-3.70764378777008e-06
-1.48809514202864e-05
-1.91386595770127e-05
-5.53253534550853e-07
-8.64448885221836e-06
-3.41666771826396e-05
-8.56427241932055e-06
-2.12876831990306e-05
-6.03404881847237e-06
-5.36061711952457e-06
-1.04740998138911e-05
-1.299208516402e-05
-8.18100475484042e-06
-6.10937564297672e-06
-9.98639352034216e-08
-4.59657907210352e-06
-9.73335100107858e-06
-3.53522094712732e-06
-6.59624107385834e-06
-2.53234435782945e-05
-2.17971632634207e-05
-1.93523319080897e-05
-3.07048912924178e-05
-1.03876811603518e-05
-1.6993602176214e-05
-2.609425379286e-05
-1.0172939127511e-05
-1.67377128168818e-05
-7.60842262161937e-06
-1.29104291663076e-05
-3.31970570600306e-06
-3.69227385178246e-05
-1.41290647047582e-05
-5.24710471020215e-06
-1.53044670446164e-05
-9.20954353584974e-06
2.01590742102451e-07
-1.83489410373495e-05
-6.32889572981062e-06
-1.31908617638499e-05
-3.04545772893661e-05
-7.10163499687601e-06
-2.46844041494668e-05
-2.4308213110527e-05
-5.8159995253473e-06
-1.04652392872751e-05
-1.61532672756881e-05
-2.49068066263311e-05
-7.06970658409212e-06
-1.73844746817674e-05
-2.91543808064679e-05
-1.27168704462935e-05
-2.37023243594834e-05
-2.96751354902645e-05
-2.46760805799624e-05
-1.54144925162942e-05
-1.70458673797197e-05
-9.28372975510137e-06
-2.11740910284964e-05
-3.76280517021443e-05
-2.45668597033099e-05
-1.37800774446948e-05
-2.20541932820201e-05
-5.37851965576127e-06
-3.87894753348864e-05
-2.50233786765333e-05
-9.48683497480082e-06
-1.31121470802666e-05
-2.56742919102242e-05
-1.71339441338029e-05
-1.42903523425117e-05
-1.68018366472733e-05
-1.80562185810831e-05
-3.38290545668407e-05
5.84265737031545e-06
-1.44682838087694e-05
-1.93563350663596e-05
-2.01000434370081e-05
-6.79970391598858e-06
-4.37112196443917e-06
-2.07680238499299e-05
-3.3349321796131e-05
-3.25844384824365e-05
-2.24666529646557e-05
-8.98738497497006e-06
-3.06170312359138e-05
-1.09696839484051e-05
-2.1767804210905e-05
-1.70048656433307e-05
-3.30684279388695e-05
-3.04908830387121e-05
-2.74162006284892e-05
-6.2623586566932e-06
-2.076427832184e-05
-1.03415178071062e-05
-9.241391668625e-06
-1.04217357287349e-05
-2.19685643344595e-05
-1.84408316884406e-05
-1.13174461241645e-05
-1.34701950446769e-05
-1.39925078709132e-05
-8.42411303374133e-06
-1.26243934819092e-05
-2.14444201188382e-05
-4.65499967938308e-07
-2.78355316991579e-05
-1.37098412266237e-05
-7.96045794970796e-06
-1.51933811067236e-05
-1.00459199442295e-05
-2.55503866079933e-05
-1.9826840918201e-05
-2.5141895236e-05
-2.68909752084094e-07
-1.92710357408885e-05
-1.50828183473062e-05
-3.3534526626201e-05
-8.96038266531688e-06
-2.37359955050942e-05
-2.42612139495926e-05
-1.4054956157062e-05
-1.21327438424804e-05
-1.18147320249831e-05
-2.81326632734404e-05
-2.51607025867059e-05
-8.17021034965656e-06
4.62374585491839e-07
-1.06213314890895e-05
-1.948023550223e-05
-1.70194957301617e-05
-1.23863231046911e-06
-1.11148591564085e-05
-1.30242596440767e-05
-1.72874996159407e-05
-3.21320048293227e-06
-1.9864443273516e-05
-1.99313894473557e-05
-2.0847679596892e-05
-1.84212464509362e-05
-1.87176102754196e-05
-1.59638489914181e-05
-2.30958056837902e-05
-1.64875158950502e-05
-1.84850814366108e-06
-1.38417821184108e-05
-2.21816549050046e-05
-1.71572699145481e-05
-1.13477315005214e-05
-2.10040558612061e-05
-3.87763588622757e-06
-1.31117326593335e-05
-1.47425374857032e-05
-1.91770719496324e-05
-1.25841282898231e-06
-1.73473268261793e-05
-1.43134790818801e-05
-8.82125594718023e-06
-3.70314347959901e-06
-1.18652429567643e-05
-2.40820007605389e-05
-2.09295379930323e-06
-8.82133460885158e-06
2.80374360666349e-06
2.6725504950945e-06
-1.88718021871667e-05
-1.30246884772941e-05
-2.3530201619807e-05
-1.15136110252468e-05
-1.29316756237144e-05
-8.34283970387463e-06
-2.16965396667163e-05
-1.19009616260868e-05
-2.45667223396732e-05
-2.02722493702152e-05
-1.5638987963961e-05
-6.68441082718076e-06
-2.54523813241507e-05
-3.56710793822291e-05
-2.06043609295555e-05
5.62165458671799e-06
5.15406746370312e-07
-2.14572618146582e-05
-1.52017493109272e-06
1.13380822975911e-06
-2.99598326449518e-05
-1.4030424172107e-05
-2.87537929371568e-05
-2.21503479740888e-05
-9.64028437560193e-06
-1.28934676487187e-05
-1.95318718485691e-05
-1.01027439427201e-05
-2.97218210650231e-05
-2.22129186226316e-05
-5.70867240368204e-07
-3.0445158210266e-05
-2.57425283899128e-05
-1.76760242947214e-05
2.44385784630705e-06
-1.49781246751038e-05
-1.11804599760677e-05
-1.70558276850941e-05
-1.86890507149417e-05
-2.57037134592569e-05
-1.24175427213887e-05
-2.16331033767124e-05
-2.16137663415354e-05
-1.99583819037663e-05
-2.2890140648707e-05
7.21483376292439e-08
-1.65630346912984e-05
-1.03337731605576e-05
-6.09693936609632e-06
-2.40522302037767e-05
-1.62032002899934e-05
-1.07191873219316e-05
-2.38487214721292e-05
-1.8149103061426e-06
-7.55366447763639e-06
-5.81473730642702e-06
-4.05720648351897e-06
-1.94118821729407e-05
-1.55926809976616e-05
6.42164484353996e-06
-9.31117277789597e-07
-2.18413689989534e-05
-3.00510491704556e-05
-1.61853080721865e-06
-1.56099731112588e-05
-1.98670927336858e-05
-2.66343054968544e-06
-1.48577214860364e-05
-1.66341520405741e-05
-3.5503605475298e-06
-2.35782470137041e-05
-1.19844624021598e-05
-1.53864264157604e-05
-1.36576772101968e-05
-1.77417361076991e-05
-1.33875662157559e-05
-4.74133779120886e-07
-3.02786685981655e-05
-8.9127897683447e-06
-2.77810352718619e-05
-1.85306269537226e-05
-1.4150770571547e-05
-2.82351157651868e-06
-1.6174090969793e-05
-2.50671830742344e-05
1.4690017495747e-06
6.19958982774472e-07
-5.28363634192294e-06
-1.26032486440508e-05
-6.51127313242471e-06
-2.30619548991596e-05
-2.31121050102626e-05
9.98853780841296e-08
-1.57208845534285e-05
-9.57677830702469e-06
-1.01475214545383e-05
-1.2086855786146e-05
-5.50926878087257e-06
-1.86941958709795e-05
-2.32712564415034e-05
-1.46763822803326e-05
-1.25044650856392e-05
3.58199912788857e-06
-1.60763714815261e-05
-1.27576973516035e-05
-1.80480821886989e-05
-3.4645760345385e-05
-2.364197384396e-05
-3.81320249016118e-05
-2.42368458555411e-05
-3.06241505078543e-05
3.56683644220094e-06
-1.99157424697039e-05
-2.59809704599105e-05
-1.41858966964029e-05
4.86336801865533e-06
-2.21191020642296e-05
-2.1862229794002e-05
-1.19613580289484e-05
-1.26778093428276e-05
-1.34935274584762e-05
-6.92565209301968e-06
-2.8434296730518e-05
-2.47713501947173e-05
-8.89067240917266e-06
-9.70289728265983e-06
-5.69759365341497e-06
-8.10970025930163e-06
-1.19657101624697e-05
-1.63851774794984e-05
-2.44306241207495e-05
-5.88170750634901e-06
-1.40183792817443e-05
-1.63457904377045e-05
-1.78386783838073e-05
-1.46819414569529e-05
-1.67211153776086e-05
-1.39169646240532e-05
-2.38605543518038e-05
-2.36262609173196e-05
-1.76372147324103e-05
-1.1656069963822e-05
-2.09945532699434e-05
-2.64993570444541e-05
4.09311418692262e-07
-8.5854303340907e-06
-2.28634325067762e-05
-2.33392696905848e-05
-1.17326628696783e-05
-1.39150505323076e-06
-1.88408380073905e-05
5.24810918259543e-06
-1.3681680741949e-05
-1.96098792733523e-05
-1.26972843698243e-05
-7.05196355555208e-06
-2.99663762845749e-05
-1.34672328346352e-05
-2.91084919594511e-06
-1.87092474899897e-05
-6.60631184523455e-06
-2.33199577347059e-05
-1.61549071237076e-05
-1.90256365579939e-05
-2.0082303545957e-05
-1.90693730347402e-05
-1.64827423779436e-05
-4.80442756991932e-06
-3.72202195278427e-05
-1.20349027840209e-05
-2.47836675590907e-05
-2.27519963539742e-05
-1.14746665049063e-05
-1.51300194682487e-05
-3.3853919372713e-05
-1.63965218244438e-05
-9.83011115591152e-06
-4.32230737114817e-06
-1.70568983712597e-05
-1.06143834060406e-05
-2.08159075014809e-05
-4.97082467095044e-06
-1.33974283347276e-05
-1.58837988555085e-05
-2.20715867187025e-05
-1.36058216257998e-05
-8.03607104605403e-06
-1.98494847769386e-05
-1.86862692236618e-05
-1.52471302058002e-05
-1.02148078254924e-05
5.56728566918737e-06
-1.46267539703661e-05
-2.28683984608403e-05
-3.6803508101932e-06
-1.2249116583483e-05
-3.44164552847671e-05
-1.24981582825627e-05
-5.67424826742908e-06
-2.81308805922813e-05
-2.80392611116328e-05
-3.04496427313806e-05
-2.21524109129507e-05
-2.00187305398957e-05
-1.83276943549364e-05
-1.79264502854419e-05
-5.11790036087604e-06
4.02768819988616e-06
-2.47463861716378e-05
-8.37246290176404e-06
-8.64740720067211e-06
-1.66840786431138e-05
-3.00501479683487e-06
-2.95758137106597e-06
-2.47244155662425e-05
-1.97869848907515e-05
-2.18568220691738e-05
-1.78939801100601e-05
-3.07536506996672e-05
-1.3582272457677e-05
-1.12278563747719e-05
-1.57312641492997e-05
-3.72036389594808e-05
-5.6888021388566e-06
-2.60392280058726e-05
-6.03787666632384e-06
-5.49487653686858e-06
-1.12909145609281e-05
-2.82234570170034e-05
-1.09969977275895e-05
-1.45957968814772e-05
-1.78473256988094e-05
-4.5928108236394e-06
-2.80153897887158e-05
-1.38869609944038e-05
-8.45423310063277e-06
-1.41751920610611e-05
-8.76123976533465e-06
-6.77678265833343e-06
-1.65327790467759e-05
-1.35649003509793e-05
-1.78883542213792e-06
-4.16352296739786e-06
-2.27190242501202e-05
-1.73705456241658e-05
5.28265388996516e-06
-1.58539062236539e-05
-3.87872280645565e-06
-2.51881246898839e-05
-1.82721213098554e-05
-3.12156356586205e-06
-1.69323208607977e-05
4.65346143135522e-06
-2.38510523688651e-05
-9.50070599840122e-06
-1.55984727025125e-05
-1.04108319769002e-05
-1.04046339669738e-06
-1.80199636660548e-05
-4.70506755329106e-06
-2.08458996017891e-05
-3.06457550192526e-06
-1.63154015192427e-05
-2.06856196699912e-05
-1.2039332612145e-05
-2.92099633697127e-05
-4.89906831880326e-06
-3.02214633306972e-05
-1.1021744132427e-05
-9.73253729181718e-06
-1.619978519042e-05
-7.94268541460631e-06
6.58006558816403e-06
-2.17294027923875e-06
-2.45197581674227e-05
-1.56014147031478e-05
8.95445743180575e-06
1.36657181033167e-05
-8.56315602862402e-06
-2.460912385111e-05
-1.30010960330611e-05
-2.50546556677312e-05
1.25116726546151e-06
-3.68822931638952e-06
-1.23060714861882e-05
-1.72554513896775e-05
-6.71879465236502e-06
-2.2233900913748e-06
-1.78946634538618e-05
-1.42509566795947e-05
-1.8844754158497e-05
-1.39039137016434e-05
-1.28927523547668e-05
-1.69711289534133e-05
-1.64955590241952e-05
-1.8280214878206e-05
-2.90141337699586e-05
-9.42671856497322e-06
-6.47107416199694e-06
-4.92930239322485e-06
-9.99433299712106e-06
-2.61613843068748e-05
-1.83101179099713e-05
-1.57656712425403e-05
-1.49836662544541e-05
-2.22757396344612e-05
-2.265241246195e-05
-1.12535762915574e-05
-1.87478950340337e-05
-2.64220221073461e-05
-2.45773768452608e-05
-5.24340587416301e-06
-1.24652577227074e-05
-3.26213828398192e-05
-9.11882082323058e-06
-1.12558615875126e-05
-1.47077352177063e-05
-2.75754561564363e-05
-9.44322422128148e-06
-2.22730444332885e-05
-6.81313967088023e-06
-2.15509185596232e-05
-8.88118212097664e-06
-7.21547297089092e-06
-1.32394303193068e-05
-2.07478901605232e-05
-1.89798569476748e-05
-6.73759704664192e-06
-6.91526096437615e-06
-2.83438280861107e-05
-1.66830338600857e-05
-2.93502398983179e-05
-8.95456562292201e-06
-1.62489348314559e-06
-1.88347316522616e-05
-1.79768583467402e-05
-2.4939399776311e-05
9.30953700984877e-07
-6.10629035463812e-06
-6.25242467651363e-06
-1.27124759978606e-06
-1.15451602638321e-05
-1.46611691460888e-05
-1.6673534207856e-05
-1.86242264769745e-06
-1.08418516944057e-05
-2.89139828270176e-05
-1.53526019211296e-05
-1.3141208587237e-05
-2.26642314503578e-05
-6.06113883141506e-06
-9.32219463454312e-06
-2.19263888210812e-05
-3.28287437071005e-06
-1.32427469527738e-05
-3.3237721861408e-06
-1.03490576680461e-06
-2.28555657797563e-05
-2.85835807749008e-05
-2.09935791285065e-05
-1.11305055957707e-05
-1.97375354833962e-05
-6.15395161059087e-06
-2.33456441326512e-05
-2.0375101175107e-05
-4.59694404058584e-06
-2.43254118064745e-05
2.94622489548778e-06
-1.89240237888619e-05
-7.90657434062927e-06
-7.8564065843997e-06
-9.9768759857404e-06
-3.07870538048371e-05
-5.95351199682723e-06
-1.6250538283893e-06
-1.76527044955403e-05
-3.74852787849832e-05
-1.44657073077087e-05
-3.6792335450769e-05
-1.2047012122676e-05
-1.01476527154145e-05
-2.58775682381219e-05
-1.80009577423606e-05
-2.25336795137661e-05
-1.01799925761952e-05
-2.70814477021161e-05
-1.25307196089835e-06
-2.78044779908924e-05
-1.01089344812028e-05
-1.8510103875487e-05
-1.50536720254003e-05
-1.66506233133686e-05
-2.2432395641968e-05
-1.64080426811789e-05
1.14016964566099e-06
-1.94772410511129e-05
-3.32584555678171e-05
-1.56081875818154e-05
-1.23156431958797e-05
-2.88326969593378e-05
-6.19980043513119e-06
-1.98828737418432e-05
-1.37398535129825e-05
-7.64378494612538e-06
-2.22872430120151e-05
-3.04067553893816e-05
-2.48238171985753e-05
-9.49407313293534e-06
-1.89892170968557e-05
-7.17916704958699e-06
-2.99529148595691e-05
-6.44665496120564e-06
-2.50838171700051e-05
-1.58999468772063e-05
-1.37008567729448e-05
-1.55120389707728e-05
-1.00886804152993e-05
-2.38187483624884e-05
-3.64855047155306e-06
-1.28154721612511e-05
-2.1165796554661e-05
-1.92913929360038e-05
-3.43861575615669e-05
-2.87788237616694e-05
-3.70958705587995e-05
-2.50374682442002e-05
-1.49823666091373e-05
-2.14226803596493e-05
-1.4142341755684e-05
-7.83083290123921e-06
4.49188694116272e-06
-1.3242041687814e-05
-1.94589947708995e-05
-1.45465483281857e-05
-9.38347099275751e-08
-1.98828214745795e-05
-2.48052370325705e-05
-1.25312368890965e-05
-1.97195097757864e-05
-2.11666754037394e-05
-2.07962024565832e-05
-1.22820590542581e-05
-2.26979646532414e-05
8.63884855983964e-06
-1.43925875332173e-05
-1.45828449565123e-05
-5.04675521464485e-06
-1.2258604805752e-05
-7.37382895589161e-06
-2.50820681905666e-05
-2.47735424567446e-05
-7.79455402008122e-06
-1.51038655697424e-05
-5.4563350151696e-06
-1.74669202525836e-05
-1.0751498544905e-05
-1.33950516644342e-05
-3.32676056796368e-05
-1.21583336522513e-05
-2.81118583158723e-05
-6.04819068971199e-06
5.21855553734349e-06
-3.34782700562631e-07
-8.00162500210894e-06
-9.08102385585855e-06
3.04107409822342e-06
-2.74332393762976e-05
-6.83863838627642e-06
-2.1989635830964e-05
-1.78909875861168e-05
2.20122610842942e-06
-2.69303537505698e-05
-1.85156256671088e-05
-1.81023144107456e-05
-2.60341428492814e-05
-3.25037216581264e-05
-1.32467329525613e-05
-1.48325246897046e-06
-2.3974881036766e-05
-1.7257304835538e-05
-2.93189040102689e-05
-2.86541687234269e-05
-9.35513710341789e-06
-8.91718204792786e-06
-1.24924356773496e-05
-5.04505047041281e-06
-4.80659759723502e-06
-2.15973322045439e-05
-1.95591330762069e-05
-9.4961674129563e-06
-1.38955132691055e-05
-2.23012760198813e-05
-1.55989254859151e-05
-2.13162095666787e-05
1.28507305380699e-05
-1.35561591455495e-05
-3.04235174875454e-05
-1.18308922010338e-05
-8.37060439923825e-07
-1.67408524211879e-05
-1.86134791287267e-05
2.21842800537099e-06
-1.07179076936447e-05
3.21147235898152e-06
-1.23888174965489e-05
-2.60536762939255e-05
-1.32153776000626e-05
-2.43032321926142e-05
-1.13828900623796e-05
-1.07155142043511e-05
-7.84306216649223e-06
4.3759139831477e-06
6.24103970903629e-07
-2.81183707856775e-05
1.61056857358218e-06
-2.4408109594913e-05
-3.80216253187785e-05
-3.85291690381644e-06
-1.11286486370971e-05
-1.4037894284378e-05
-1.6065767955383e-05
-2.7635629576792e-05
-1.05236066855847e-05
-1.60748036572369e-05
-2.23277739001418e-05
-1.64301648340104e-05
-2.67449812350584e-05
-1.14109909159892e-05
-7.58301242787257e-06
-2.5640649678023e-05
-2.85210084076925e-05
-9.46465790979885e-06
-1.80069434837986e-05
-1.0484469067207e-05
-1.64928286952545e-05
-1.31254376973413e-05
-1.20487343281554e-05
-2.02545600825179e-05
-5.27536739543212e-06
3.45047446839376e-07
-1.02571517381256e-05
-1.74401121746144e-05
-9.41870892100839e-06
-1.07503898132049e-05
-1.92458237496982e-05
-1.71014885870754e-05
-1.90149961423671e-05
-1.77079461479765e-05
-1.65815513975371e-05
-2.48425358647351e-05
-3.24552653166537e-05
-2.11563188438985e-05
-5.10655224657967e-06
-2.30108364167439e-05
-2.19020352686803e-05
-2.36653096161917e-05
-5.11014519336895e-06
-9.54214674027493e-06
-1.18080370838147e-05
-1.79856878212869e-06
-1.31396271391245e-05
-8.41443322658542e-06
-1.11430683419405e-06
-1.26804287715082e-05
-2.14854265689507e-05
-1.71738830433067e-06
-2.26918483298969e-05
-1.19172855932505e-05
-1.42074485255763e-05
5.16729699533399e-06
-2.18160367744506e-06
-5.35827584808509e-06
-1.49109447621957e-05
-1.7483156050244e-05
6.85439166190966e-07
-2.0275453357327e-05
-1.99438245773555e-05
-1.05199588287114e-05
-6.64790692750529e-06
-2.63002874685647e-05
-4.76245030335372e-06
-4.48014070106544e-06
-2.15701792015983e-05
-1.54927716631008e-05
-1.03485829090747e-05
-1.24754378988972e-05
-1.15406623784604e-05
-3.69971341296472e-05
-2.47652291871829e-05
-6.75177165175586e-06
-9.72950187651352e-06
-1.57878763221596e-05
-2.79423262926797e-05
-6.79909686564291e-06
-5.32413940725049e-06
-2.27305386928505e-05
-1.05775768984848e-05
-1.55633680094616e-05
-2.7459455049016e-05
-2.29770925603303e-05
-1.38640567042854e-05
-1.86433688784859e-05
-2.10399794473052e-05
-9.55106791366407e-06
-9.57104158216622e-06
-8.72723015180514e-06
-1.11359887307456e-05
-7.31074842281671e-06
-8.05602775648466e-06
-1.72124783057846e-05
6.59580146326026e-06
-2.18202632999445e-05
-1.58973618528782e-05
-1.06145868683115e-05
-1.67880386692761e-05
-4.46373632061111e-05
-1.67916693060344e-05
-5.37167374858648e-07
-2.0383979590418e-05
-1.48961824350041e-05
-5.82481961506699e-06
-1.78740328603864e-05
-2.14722073156918e-05
-1.31451269542924e-05
-2.51378991307772e-05
-8.70899185086107e-06
-6.30311890810418e-06
-1.49358148295351e-05
-1.54195010720597e-05
-1.35249988318549e-05
-1.34054118360159e-05
-1.85339406418254e-05
-1.88604818960076e-05
-1.80640960823527e-05
-9.36368794408415e-06
-1.15718537190869e-05
-1.77244435773263e-05
-9.96257716233041e-06
-1.92366900988107e-05
7.56941581504069e-06
-2.52534102436984e-05
-1.335778666891e-05
-1.55222663484639e-05
-6.65243775728128e-06
5.57830153534305e-07
-1.73735151277989e-05
-2.50525826566292e-06
-2.29106487263807e-05
-9.53670762102955e-06
-1.28614758975855e-05
-1.73252251129463e-05
-1.73882166842408e-05
-1.40424911575117e-05
-4.98334925159468e-06
-1.90138404026494e-05
-4.20215074226159e-05
-1.40726234372454e-05
-1.5077945426915e-06
1.47851222423476e-06
-1.86917306577872e-05
-1.57944536691446e-05
-2.22866019964156e-05
-1.86476640125923e-05
-1.18901204164351e-05
-2.6760715226661e-05
-2.3999122513971e-05
-2.33131410322064e-05
3.46317006985073e-06
-3.1459969777629e-05
-1.81806970676656e-05
-1.46435621201769e-05
1.73307149498501e-06
-1.03005652206599e-05
-1.18446573079213e-05
1.25430931504855e-06
-5.71398340710386e-06
7.45490772715816e-06
-4.97292443465004e-06
-9.00698145052354e-06
-1.89688598544189e-05
-1.39510174914399e-05
-4.03893423122036e-06
-4.43144323750776e-06
2.90849480639045e-06
-2.52903388079534e-05
-2.54926673883029e-05
-1.74193325995784e-05
-1.92858661889798e-05
-1.24101717715689e-05
-1.49576911604116e-05
-1.78764365502615e-05
-9.10684410617244e-06
-2.51125660987238e-05
-1.89492474147604e-05
-1.05008241036605e-05
-1.14025431752875e-05
-1.72812441286931e-05
-6.87762995595486e-06
-2.04349578909025e-05
-9.26503093952019e-06
