# Supplementary material for: Research on computational propagation and identification of mine microseismic signals based on deep learning
Source: PLoS One. 2025 Oct 22;20(10):e0334641. doi: 10.1371/journal.pone.0334641 (PMC12543183; doi:10.1371/journal.pone.0334641)
Supplement: S9 Data — (ZIP) [file pone.0334641.s009.zip › 000101100000353.xlsx_0.txt_24.txt.txt]

-2.2535664784187e-05
-1.24266649783224e-05
-5.44229012441861e-06
-7.87632608480074e-06
-1.1774565302594e-05
-1.19215382310719e-05
-1.93324099693438e-05
-6.3736513672827e-06
-1.31502642781896e-05
-1.59595940286947e-05
-1.53349086122129e-05
-1.45093550563631e-05
-1.80958784995623e-05
-4.26504471005945e-06
6.32905947017939e-06
-7.1835049349856e-06
-1.07291026968575e-05
-1.81248229463732e-05
-3.17858350831983e-05
-1.99193646555705e-05
-1.26939996430986e-05
-2.57937197758319e-05
-9.19550594203864e-06
-1.48061476977365e-05
-9.4226625761725e-06
-1.33631295470673e-05
-2.31712506069959e-05
-8.01381514150751e-06
-1.43123356446636e-05
-2.01851760605469e-05
-1.22307801878563e-05
-2.88374802859414e-05
-2.0262122158396e-05
-1.92290080272147e-05
-1.04255686765605e-05
-8.17323189400012e-06
-1.64855842269065e-05
-1.35411996603905e-05
-9.94092455833056e-06
-1.95484078936082e-05
-1.52829135246245e-05
-1.86127170778711e-05
-2.18528090154532e-05
-2.25006826205002e-05
-1.43720225303124e-05
6.82497818641357e-06
-1.75523656267733e-06
-1.24001678203698e-05
-2.17700583465187e-05
1.15240139233901e-06
-2.52787184187556e-06
-9.43233581725116e-06
-1.07925017228821e-05
-1.16647168924346e-05
-2.39571732998146e-05
-1.44650805693032e-05
-3.07240398473486e-06
-1.60295920577478e-05
-1.35485576925358e-05
4.82622315323517e-06
-8.19269248122962e-06
-3.28105213374152e-05
-3.39013113151902e-05
-7.10448478188128e-07
-1.29398790836864e-05
4.166630843373e-06
-1.37364721673519e-05
-1.24063648453228e-05
6.30157991017491e-06
-2.42023809109749e-05
-1.99499888986874e-05
-1.94909291542035e-05
-2.91765061105567e-05
-3.82229427915564e-05
-4.20394462494136e-06
-3.50977826506777e-06
-2.3646768225923e-05
-2.12081040900741e-05
-1.11362459327276e-05
-1.08780538815914e-05
-6.04986693432301e-06
-6.24872028114019e-06
-1.97883471051899e-05
-1.94552152409765e-05
-1.92057084436532e-05
-4.98639271077294e-06
-1.25086106184732e-05
-2.79664089684389e-05
-7.5834503391792e-06
-1.59746109464781e-05
-2.83054638256217e-05
-2.03197198925604e-05
4.71698789865669e-06
-1.78426801474772e-05
-2.27083120137422e-05
-1.44575256400283e-05
-2.69198848629693e-05
-2.05617835375886e-05
-9.40197942418164e-06
-2.34929852020271e-06
-1.56694303195342e-05
-1.46092335253665e-05
-2.2876355948081e-05
-2.75821177056978e-06
-2.29528273569868e-05
-2.14641846462647e-05
-1.29553519718386e-05
-2.66414810101965e-05
-1.82618094533695e-05
-3.46662186579958e-06
-2.33311316910494e-05
-2.65555135419412e-05
-1.95546130757075e-05
-5.95542405446263e-06
-1.41143246146735e-05
-1.45766570639007e-05
-2.02942754973321e-05
-2.07754317882928e-05
-3.19969908076029e-05
-1.62594738497227e-05
-1.88373814220052e-05
-2.67199849414989e-05
-2.00988223441622e-05
-1.41215806324626e-05
-2.69410736801172e-05
-3.01303434834019e-07
-5.26483055214848e-06
-2.05944541911371e-05
6.68761708395546e-07
-1.0602321082985e-05
-1.5971073952367e-05
-1.3770265013303e-05
-1.16470398634863e-05
5.21361425558209e-06
-6.07045034489225e-06
-1.07217222003716e-05
-2.46391369038931e-05
-6.05452640536296e-06
-3.02032678008806e-05
-6.3874507629177e-06
-2.07268898453469e-05
-1.45371466296904e-05
-2.22524283579101e-05
-1.00478172590596e-05
-2.91978227253686e-05
-8.19348843041749e-06
-2.02189069450408e-05
-1.48093519499216e-05
-8.64646526301198e-06
-3.02554643343718e-05
-2.48610593000149e-05
2.42265652057801e-08
-2.29026012879986e-05
-2.30071566456789e-05
-2.79502046735888e-05
-7.19287823617586e-06
-1.33531764172735e-05
-3.85529643902909e-05
-1.36375230840076e-05
-8.72940135434785e-06
-1.07381891921763e-05
-2.51453832994207e-05
-1.8960706589975e-05
-2.10600566879737e-05
-1.41254083381799e-05
-2.35552272291724e-05
-1.58618248588963e-05
-3.07609697288259e-05
-1.45362920077858e-05
-1.59969263826954e-05
-1.86979099219037e-05
-1.82656614388048e-05
-9.7988312033857e-06
-1.80352801087425e-05
-1.47187382903987e-05
-1.05262280083157e-05
-1.86518507005048e-05
-9.33368595050738e-06
-1.39534179902651e-05
-7.80757177205633e-06
-2.63572539649529e-05
-6.3228951349197e-06
-1.88215004558836e-06
-9.04526199298391e-06
-1.95479246889215e-06
-3.96305627908471e-06
-1.14273504487699e-05
-1.98668338317488e-05
-2.12690314068626e-05
-2.52716505136745e-05
-2.70064269738598e-05
-7.54112942597132e-06
-1.33767168746985e-05
-1.45976109273634e-05
-1.13626310491982e-05
-1.10057380141794e-05
-1.33393418696222e-05
-9.18667371431071e-06
-1.81349911932388e-05
-1.32337033770972e-05
-2.55033534743183e-05
-1.84422635232467e-05
-5.77430205144006e-06
7.38453579083613e-07
-2.4737703780835e-05
-1.9534427572226e-05
2.08205246147662e-07
-2.97487660681022e-05
-2.93475446621678e-05
-2.24625001930421e-05
1.00856739128357e-05
-5.12335113012141e-06
-1.45716388740559e-05
-4.37169970904187e-06
-1.44201104747378e-05
-1.34364273964015e-05
-2.08968794194064e-05
-2.69387034482445e-05
-1.33611069645444e-05
-1.13116020771833e-05
-2.28481384031771e-05
-8.8593452483275e-06
-9.08943288822017e-06
-2.80617730293369e-05
-1.21086674952992e-05
-3.08075539681378e-06
-9.84854128215403e-07
-1.87982276041964e-05
-3.471944495299e-05
-2.43786374096492e-06
-1.06617211030254e-05
-3.81686450029377e-05
-1.40605170646973e-05
-2.70099585155368e-06
-2.74655791664346e-05
1.70539122895845e-06
-4.8817272425254e-06
-6.22685841911133e-06
-2.32678588661598e-05
-2.00746651658568e-05
-1.08960912384484e-05
-2.21249430708326e-05
-1.78281316337263e-05
-6.41979181646456e-06
-8.71117612028351e-06
-2.06375968807303e-05
-1.36000034539468e-05
-7.33881283269326e-06
-1.26287559108561e-05
-8.70396584965985e-06
-1.57944932994197e-05
-1.15427272517466e-05
-9.96011967316543e-06
-1.70562485393778e-05
-2.364891223228e-05
-1.50506024031355e-05
-1.03701615442474e-05
-9.77864563852164e-06
-1.5722361915319e-05
-1.58682534968602e-06
-2.26572472926947e-05
-1.50400036262245e-05
4.71990002432859e-07
-2.23217682233564e-05
-1.94655090617375e-05
-5.1996832703885e-06
-2.78047295471111e-05
2.79545432363928e-06
-7.79974075901564e-06
-1.49526060000772e-05
-2.16131010600582e-05
-2.68211742876015e-05
-2.83495515825912e-05
-6.53319964778954e-06
-7.15239312749387e-06
-1.15141228157895e-05
-1.85620252381553e-06
-1.5669544940619e-05
-9.34360630568708e-06
-1.30389981039287e-05
-1.57680868241787e-05
-7.85029016740263e-06
-3.87913679760776e-05
-1.17761923557387e-05
-7.75371694103248e-06
-7.53344315860821e-06
-2.35853750172609e-05
3.84946953087589e-06
-1.99110981786505e-05
-2.21030228738935e-05
-1.58268169156305e-05
-1.51082695880051e-05
-3.08517195566143e-05
-5.90862728947185e-06
-2.05747524631613e-05
-2.29669530007866e-05
-2.86754629523994e-06
-1.27788168646663e-05
-6.56087260979568e-06
-1.11758661210264e-05
-1.23987501427188e-05
-1.55851336220505e-05
-8.73794203949387e-06
-2.35899999373623e-05
-2.70677086124825e-05
-1.4694830673853e-05
1.22726097437613e-06
-9.3134729292823e-06
-1.50388899515222e-05
-1.17571963286427e-05
-2.21978741451711e-05
-3.53540395574494e-05
-3.0855899630014e-05
-2.1693996241401e-05
-5.8848647302055e-06
-1.90045991342194e-05
-2.91243147523288e-05
-1.66893690872747e-05
-1.17083556041862e-05
-2.89933119891256e-06
5.64791722828549e-07
-5.31483488986763e-06
-1.3687213961489e-05
-2.29891765905496e-05
-3.51285808448289e-05
-1.45123281104825e-05
-2.25875901882418e-05
-1.94165614146198e-05
-2.91658091842634e-05
-1.09829806984371e-05
-9.24262049808697e-06
-2.29575447001683e-05
-1.90345391068805e-05
-1.02931186009084e-05
-1.70803779493693e-05
-2.17184656582684e-05
-2.24054445301795e-05
-2.95808367777921e-05
-1.60869177871291e-05
9.22854112087386e-06
-6.28046333820029e-06
-1.60182148988566e-05
-1.51017031572089e-05
-1.04936906358057e-05
-7.81315954669413e-06
-1.22831676539104e-05
-2.36519623632745e-05
3.38632872266434e-07
-8.57749021587789e-06
-1.39970981890495e-05
-1.8042099231934e-05
-1.14601887780673e-05
-1.84850398643867e-05
-1.84488677027586e-05
-1.35004927384564e-05
-1.22913619175555e-05
-1.31124213340919e-06
-1.18074872958037e-05
-2.19622999224508e-06
-9.78428750819393e-06
-1.10784945056688e-05
-2.39600516872247e-05
-3.25309590812562e-05
-2.91797321984246e-05
-2.34386512967354e-05
-4.57725867458168e-06
-8.48323915962008e-06
-1.27428934318233e-05
1.88186450926794e-05
-1.72416061093208e-05
-3.47664488959123e-05
-2.12532037274596e-05
-7.89361952783008e-06
-1.20635010601881e-05
-1.13818557439018e-05
-1.27148642057545e-05
-1.3847387265703e-05
-2.54192692374967e-05
-2.6453235833408e-05
-3.76252368130399e-05
-5.44993076746362e-06
-8.41105838913658e-06
-1.4839639793478e-05
-1.26550577159205e-05
-5.11811640682417e-06
-1.99435682125361e-05
-1.7639773339668e-05
-2.1204607965969e-05
-2.60010673634178e-09
-1.52570040790617e-05
-5.34130344786079e-06
-2.38741355491827e-05
-1.12204440403821e-05
-3.21362056936034e-05
-1.59937616599199e-05
-1.35712116222608e-05
-1.60360093907635e-05
-1.59672208196213e-05
-1.39491142126519e-05
-2.16431770299442e-05
-1.13895727221531e-05
-1.67212258814956e-05
-2.52267977515304e-05
-7.34957081602258e-06
-9.71969422412504e-06
-2.30707039677246e-06
-1.82448168397865e-05
-9.42285018841326e-06
-1.17694717882555e-05
-2.07570279480481e-05
-1.58059397446593e-05
-1.20349590049012e-05
4.31292418592419e-07
-1.53060426724938e-05
-9.52478873979631e-06
-6.25062618581751e-06
-8.72266390401401e-06
-1.22463296140482e-05
-1.91527482929789e-05
-2.49123556698847e-06
-1.8036326358849e-05
6.83337217722125e-07
7.97403888531313e-06
-2.04554341898282e-05
-1.89850680439196e-05
-3.21111980434852e-05
-1.30790145195363e-05
-1.73105576471678e-05
-2.5313240815053e-05
-1.84582030732783e-05
-2.5894087753606e-05
-1.55393726875067e-05
-1.41039393737958e-05
-1.43245843473519e-05
-1.01474425366648e-05
-2.0309570019826e-05
-1.81168802644515e-05
-1.24901689671896e-05
-2.31991060624963e-05
-1.55311740404489e-05
-5.39532522604683e-06
-1.10728065822521e-05
-1.71854021369953e-05
-1.38391686220282e-06
7.14229425271683e-06
-2.9602578491881e-05
-1.83990611782925e-05
1.81221782709043e-06
5.52167236501395e-07
-2.1107652468537e-05
-8.94240313258615e-06
-7.80683370236663e-06
-5.29560193996203e-06
-2.20009236860675e-05
-1.00912879222e-05
-1.89146196364492e-05
-9.44128354600546e-06
-1.04796895164102e-05
-2.3016961868582e-05
-4.68130809740345e-06
-1.52863259613026e-05
-1.46335361441897e-05
-2.57944239407297e-05
-1.54129584063503e-05
-2.24208645160993e-05
-2.19762936667299e-05
-6.62764872938623e-06
-1.54786879074628e-05
-3.2906562576757e-05
-1.09302069781679e-05
-1.56499974873865e-05
-1.65487406193563e-05
-1.50639850452549e-05
-2.53373276963086e-05
-6.31898425334531e-06
-2.17715753637303e-05
-9.78934195426988e-06
-3.81352437537423e-05
-2.68165080829207e-05
-3.0280545283564e-05
-2.54299943595582e-05
7.27088802389344e-06
-6.49975266319288e-06
-9.6218901636652e-06
-1.79546411938561e-05
1.70930557204429e-05
-6.59203952555122e-06
-1.65952699303083e-05
-2.41225451883855e-05
-1.87236873384134e-05
-1.70534931878795e-05
-1.24355738065722e-05
-8.84395247133364e-06
-9.48561643130951e-06
-2.08792818483523e-06
-5.91687408224342e-06
-2.00493676208486e-05
-5.82231190187182e-06
-5.52117635483827e-07
-1.62414825748378e-05
-1.56487063969743e-05
-1.46794662372227e-05
-4.77377904370476e-07
-1.95688258946272e-05
-6.78463522281353e-06
-1.35869675209673e-05
-8.30697076687978e-06
-1.47063988955584e-05
2.23005227637569e-06
-2.11631477428454e-05
-2.02167117176081e-05
-1.04145484709327e-05
-1.41421491719232e-05
-4.03781506014262e-05
-5.17574136889001e-06
-1.65912867578699e-05
-2.12849440774963e-05
-3.73925890110017e-05
-1.71945235421643e-05
-1.30753656324162e-05
-2.96423518756405e-05
-3.31457190613327e-05
-1.93931202004464e-05
-1.48520007011063e-05
-3.91927020183692e-06
-1.97779069778357e-05
-2.04322301191797e-05
-1.49540595562933e-05
-1.57789703817206e-05
-1.51003221858703e-05
-1.14899910712798e-05
-1.24057305648508e-05
-2.26892559474414e-05
-2.00697110574363e-05
-1.0875691757226e-05
-6.10770056923088e-06
-1.99237911857482e-05
-1.58779427941662e-05
-1.13422271974603e-05
-1.79939214230105e-05
-9.42319645932452e-06
-1.43698588393309e-05
-1.24784583486043e-05
-2.06768846811266e-06
-1.22956968975898e-05
-8.07305160282726e-06
-4.45402770100938e-06
-1.94463189307497e-05
-2.33446882461218e-05
-1.37938620075171e-05
-1.03179087006132e-05
-1.00534592286064e-05
-1.09285693759109e-05
9.49876562571609e-07
-2.16858850080854e-05
-2.20340262250134e-05
-1.37210202976626e-05
-2.46896925416344e-05
-2.18484766937253e-05
-1.71725298389699e-05
-1.94006693988679e-05
-3.00119953822065e-05
-1.41547151991974e-05
-4.19649644987259e-06
-2.51476858703501e-05
-1.12761527192344e-05
-9.54893193201097e-06
-1.18139550705876e-05
-2.04848903170015e-05
-1.5114490026984e-05
-2.99029213189146e-05
-2.6066175339039e-05
-2.99510776944073e-05
-3.06665225804193e-05
-2.00867001607825e-06
-9.06491281046299e-06
-1.47182917906235e-05
-2.20666713489983e-05
-1.36860566434784e-05
-3.51611769391557e-05
-6.91069213753068e-06
-1.83208681288751e-06
-9.51130860408117e-06
-3.0708264456642e-06
-1.87936376280076e-05
-2.78885790473709e-05
-1.10856293814537e-05
-8.0859010991234e-06
-1.9261291377116e-05
-1.7959819935147e-05
-1.59345984379726e-05
-1.94610241861299e-05
-7.22088040824614e-06
-1.51515072123084e-05
-2.30518894348356e-05
-6.01274588321463e-06
-8.06795723804748e-06
-1.02925947027908e-05
-2.24595402872179e-05
-1.70298987145016e-05
-8.89160515657222e-06
-4.80347996140992e-06
-1.52251828566773e-05
-4.26989838719389e-06
-9.30072537017263e-06
-2.28333338868896e-06
-3.02536687247937e-05
-2.13722031574995e-05
-1.55221009454045e-05
-2.6986540908769e-05
-8.00266220492788e-06
-1.89839505466605e-05
-1.39161579029843e-05
-2.64893467027233e-05
-3.86571528990635e-05
-1.92783210759911e-05
-3.08932577096506e-05
-4.89679900552295e-06
-2.02509077073495e-05
-8.32546116017709e-06
-7.74869733071309e-06
-1.93602667768272e-05
-9.07200637166128e-06
-1.19128335643249e-05
-1.58903249566314e-05
-8.31273834439347e-06
-9.42986636161682e-06
-2.55313199847631e-06
-1.96498582188243e-05
-2.14825471952171e-05
-1.8971034930026e-05
-1.99977758596974e-05
-2.29225088901456e-05
-3.25362079313855e-06
-2.06360578719497e-05
-1.3542259747633e-05
-4.23436404440261e-06
-1.57121699048991e-05
-1.48596033901822e-05
-7.08792668967386e-06
-2.76278660352635e-05
-1.54526155357191e-05
-1.69190473288038e-05
-6.30176761340207e-06
-3.98112023603678e-06
-5.61775631470459e-06
-5.7359621080574e-06
-6.93820153992926e-06
-2.61103736773941e-05
-3.12286065716754e-05
-7.25459704667911e-06
-1.0681207778895e-05
-1.3288855928876e-05
-6.20653233217532e-06
-2.40736774132315e-05
-1.71067115783342e-05
-1.42507927715905e-05
-2.20783354322265e-05
-2.34417620679547e-05
-2.90726002024434e-05
-3.92220955864498e-07
-2.70406228664716e-05
-8.92054664504804e-06
-1.31749398844158e-05
-2.6030272176937e-05
-1.41011535173801e-05
-2.77116724908424e-05
-2.58356733990095e-05
-2.55412982990473e-05
-2.8764371315324e-06
-1.51693311580873e-05
8.74846657655879e-06
-2.21168284029365e-05
-2.19625297736229e-05
-1.31830210636501e-05
-1.130892666349e-05
-1.77533289752385e-05
-1.83150309518609e-05
-1.90882169169824e-05
-2.02975630454171e-05
-2.87459245039675e-05
-2.0240427115392e-05
-1.99762960844141e-06
-1.77595093974995e-05
-6.67175305258905e-06
-1.54634040262642e-05
-1.04253290854531e-05
-3.1115215225028e-05
-2.83819398839255e-05
-1.67968751533953e-05
-1.15632067551848e-05
-1.82882377105165e-06
-1.76873246295335e-05
-2.512082224061e-05
-1.00704115371488e-05
-5.95701587204216e-06
-2.05287515440547e-05
-2.61203733373603e-05
-2.34939583648889e-05
-2.45424472307305e-05
-1.03613228840292e-05
-2.54221442217175e-05
6.63270093104315e-06
-1.95148368178546e-05
-1.70346311988397e-05
-1.54719801086035e-05
-2.16327568566076e-05
-4.29357086602861e-06
-1.38714776340439e-05
-1.30507261512996e-05
7.53176263851521e-07
-1.6901189236176e-05
-7.40266040453055e-06
-2.2945156941965e-05
-2.46523497869594e-05
-1.8479343365896e-05
-1.43803025756284e-05
-1.87544131669597e-05
-2.3112744281376e-06
-1.57011526436474e-05
-8.55149783256396e-06
-3.59018302530746e-06
-9.9949923527813e-06
-1.713964958621e-05
-7.33862872305321e-07
-2.77078299557657e-05
-1.62514697467663e-05
-2.79964021839928e-05
-4.75790986059545e-06
-1.88844806821788e-05
-2.34482492690684e-05
-6.20572350704778e-07
-1.88793748746201e-05
-2.4603292810059e-05
-1.86578431262152e-05
-1.34221137939364e-05
-1.63201476099708e-05
9.68494754818909e-06
-6.9223251749299e-06
-2.15388909237051e-05
-2.45318082699104e-05
-1.31727668779286e-05
-2.91053880816244e-05
-5.77446024500623e-06
-9.99717182073786e-06
-2.93107050728394e-05
-7.16357037522312e-06
-1.55844642881446e-05
-1.83420302706889e-05
-3.43138864316419e-06
-4.78639457904989e-06
-1.27883308819685e-05
-1.8868670368837e-05
-1.72964816293734e-05
-1.3784272232789e-05
-1.52188189834995e-05
-1.34131415760266e-05
-1.38667556553843e-05
-3.10484852750906e-05
-1.22378800335187e-06
1.1443355287176e-06
-8.56139281003966e-07
-1.59434985398244e-05
-2.01842765311053e-05
-1.79505457388607e-05
-2.76077337328157e-05
-1.88244980188386e-05
-6.3469394027249e-06
-1.86239517159526e-05
-1.8152152757112e-05
-7.11289795134818e-06
-1.03270637538398e-05
-1.57658885395435e-05
-2.38386749106624e-05
-9.66874908139754e-07
-1.88554853595961e-05
-2.69123711634434e-06
-2.93408684138329e-05
-6.09884026647849e-06
-1.11386240171845e-05
-2.096083154059e-05
-7.60532171065364e-06
-2.63971969016834e-05
-1.34463122307416e-05
-5.03402032316747e-06
-1.25170718554367e-05
-2.07166711296409e-05
-9.04309602969505e-06
-2.34202761252956e-05
-2.05883576003592e-05
-2.14180487865539e-05
-2.19740443141881e-05
-1.76929840641832e-05
-1.10268595750826e-05
-1.54281290876052e-06
-6.46889424783447e-06
-3.68226100208293e-05
-1.4431973342859e-05
-2.70620705693335e-05
-9.29608953180658e-06
-1.50237213738804e-05
-3.39101507352825e-05
-3.17970391228671e-05
-1.53191007927385e-05
-1.53256919129574e-05
-2.9925359927883e-05
-1.12493440343673e-05
-2.62734962613222e-05
-1.28669007232117e-05
-5.73633120403432e-06
-1.89707861591465e-05
-6.01626971525682e-06
-1.7112568391779e-05
-1.36297684554068e-05
-2.85369237066837e-05
-6.32351064648802e-06
-3.3295735399791e-06
-1.24871690698261e-05
-8.46630278002557e-06
-1.3002424806895e-05
-1.05167967651507e-05
-3.73895411289808e-05
-2.20929186260927e-05
-1.27371135251911e-05
-1.82539346876175e-05
-1.33891082697592e-05
-2.41588622851487e-05
-1.08443650447324e-05
4.60678532973166e-06
-2.06143332280962e-05
-1.19992084841603e-05
-6.19869381095124e-06
-7.21393824021784e-06
-1.04145581142555e-05
-1.99326540715923e-05
-2.21083315998333e-05
-6.7744552382472e-06
-5.86641809720231e-06
-1.432234362287e-05
-1.38774491812774e-05
-2.07809601354076e-05
-2.45150764243594e-05
-1.11499678113511e-05
-7.24306510366246e-06
-1.20660056124411e-06
-2.47098947909803e-05
-2.64949584075588e-05
-3.32736321054748e-05
-6.5842182502219e-06
-1.86018103943165e-05
-1.36207605161492e-05
-3.73889692952114e-05
-4.04098397131325e-06
-1.34295573485155e-05
-4.54926456497834e-06
-2.49048482134942e-05
-7.4883679005581e-06
-2.48395995072762e-05
-1.74456892886197e-05
-2.47578756603697e-05
-1.07965132369601e-05
-1.39830539636576e-05
-3.52721406977241e-06
-5.89088148228408e-06
-1.97107286280983e-05
-2.42244272407976e-05
-1.05345090636951e-05
-2.37451824843221e-05
1.19408215383484e-06
-2.73244281489691e-05
-1.96989217806863e-05
7.6273699158636e-06
-1.44943620741711e-05
-1.16498301347184e-05
-3.09883745305255e-05
-1.29775637477872e-05
-8.06675982696745e-06
-4.18416582808052e-06
-1.38220780484424e-05
-1.6053160953565e-05
-2.26791772283972e-05
-3.80018727049589e-05
-1.13324791710224e-05
-2.62321429929004e-05
-1.90149553723706e-05
-2.01355922233721e-05
-1.59270146406074e-05
-1.05995613361908e-05
-1.10097911112548e-05
-9.68803012150555e-06
-3.61412421234699e-05
-1.35386290595427e-05
-9.10009389274932e-06
-6.93757614423804e-06
-1.56146806239523e-05
-3.75933148973432e-06
4.88424066891981e-06
-2.60262706443483e-05
-2.0821945338349e-05
-1.91858674119705e-05
-2.00860202963486e-06
-1.1048051734373e-05
-3.13474825832671e-05
-1.59537875079982e-05
-9.78343216039242e-06
-1.52592471861434e-05
-1.45642482226082e-05
-1.43438984186241e-05
-3.11185286122219e-06
-1.42531748724354e-05
-1.96349205769297e-05
-1.12438392733126e-06
-3.38110811185808e-07
-1.0581424481467e-05
-2.11021543744429e-05
-1.63888293039382e-05
-1.46674138398419e-05
-2.36048961045081e-05
-2.11042284839309e-05
-1.72951833308343e-05
-5.18741918849085e-06
-1.79253543645518e-05
-1.28525086019269e-06
-4.13334824017469e-06
-5.83089617554705e-06
-2.44932118772016e-05
-1.73584094474085e-05
-2.49801527379265e-05
-2.36559175264583e-05
-1.34767642106689e-05
-2.17236567265947e-05
-1.80425096679154e-05
-3.23999024566365e-05
-1.7633626075536e-05
-2.15009247063413e-05
1.24865916497523e-07
-2.20208950925614e-05
-9.72681588129313e-06
-2.29041556522084e-05
-3.62085930603748e-06
-1.19367812271295e-05
-6.57226030930738e-06
-1.57351213856877e-05
-2.01189477483527e-05
-2.45209955840103e-05
-1.68563228552125e-05
-1.68685943716952e-05
-1.55979380970199e-05
-2.410539453865e-05
-1.58588433583112e-05
-3.04369926270056e-05
-2.70690178257492e-05
-1.02002038871074e-05
1.98701924761659e-07
-6.27958211631397e-06
-9.59772751600246e-06
3.42489341706102e-06
-1.60816262922434e-05
-5.6744421718314e-06
-5.6497872754858e-06
-2.05211319827044e-05
-3.80381459481404e-06
-5.1925711939397e-06
-2.40323004067798e-05
-1.63524372166473e-05
-2.33573068535899e-05
3.92539658005862e-06
-1.49046553565648e-06
-3.03978114084252e-05
-1.6128508127816e-05
-1.83549842431462e-05
-3.03356127303259e-05
-2.87374412370398e-06
-1.30075957499558e-05
-2.19256951215218e-05
-2.48237964101109e-05
-2.43382172217982e-05
-1.32689822145643e-05
-4.7293261560467e-06
-1.55936212093993e-05
-2.29057989458291e-05
-1.65445914708741e-05
-4.16494353176647e-06
-1.41251145680419e-05
6.01639043628639e-07
-3.45775916424643e-05
-1.50800814057034e-05
-2.0683171054831e-05
-3.07933899583398e-05
-2.81224482975245e-05
-1.0048437465384e-05
-1.23424644058084e-05
-3.97594201072275e-06
-4.93610309511704e-06
-2.36669719716299e-05
-3.81667693031485e-06
-2.13969204813158e-05
5.5274203247467e-06
-1.04942206100138e-05
1.84054694520404e-06
-1.24444052713647e-05
-3.19165595975716e-05
-1.82393913144467e-05
-1.24443246337153e-05
-2.05642770752016e-06
-3.94670943361837e-06
-1.54353290571814e-05
-1.09687483805417e-05
-2.33226065812094e-05
-1.83946117806949e-05
-7.77984352196068e-06
-2.15642275596694e-05
-5.16415342565305e-06
-1.20800411553431e-05
-2.54439249040271e-05
-1.75816754046072e-05
-1.22545372338685e-05
-1.49562016718722e-05
-1.38225561708116e-06
-2.82246194984289e-05
-2.54336118662484e-05
-2.09236539344292e-05
-2.81149901964094e-05
-1.79936385397903e-05
-1.48281607013413e-05
-1.02662134609019e-05
-1.44059462393944e-05
-1.28468012420601e-05
-8.88392469032761e-06
-1.43577220241495e-05
-2.07850686638252e-05
1.36377669241449e-06
-8.68362372363351e-06
-1.11443651732371e-05
-2.13775819030559e-05
-2.22733943606234e-05
-1.16590867310103e-05
-1.08572628924055e-05
-9.55390374312594e-06
-2.51502065919983e-05
-1.71135747982365e-05
-1.1470330185156e-06
-1.53612859680581e-05
-1.60274205206718e-05
-1.69284167056468e-05
-2.72601766229698e-05
5.79400562691515e-06
-1.25792734226758e-05
-3.00530223317005e-05
-2.06036974697928e-05
-2.06687931867239e-05
-5.74057477235705e-07
2.2739967767903e-06
-1.24611229661146e-05
-2.38751896176859e-05
-5.09177208426488e-06
-3.11717027830817e-05
-1.93020262171068e-05
-3.01166312588153e-05
-1.41317415151259e-05
-8.18818482751615e-06
-2.81545503843329e-05
-2.82865323494543e-05
-1.18017612809042e-05
-2.23294662217285e-06
-1.44204401264764e-05
-2.6997277123612e-05
-1.32839925795316e-05
-1.6789947052483e-05
-6.16024175054656e-06
-2.40239455354203e-05
-6.65465786232821e-06
-1.96313614795365e-05
-1.73597763215378e-05
-1.00686844578075e-05
-2.29692452419233e-05
-1.92779274353965e-05
-7.58583889836966e-06
2.03364195004037e-06
-9.71831983071142e-06
-1.44159261491418e-05
-1.82087070220768e-05
-2.24222983015652e-05
-1.09553075585479e-05
-1.08381377485664e-05
-6.89369936985254e-06
-1.39280881556363e-05
-1.37437677034132e-05
-2.70320123206161e-05
-1.57308347171816e-05
-2.77018824811196e-05
-3.12197583313253e-05
-1.93706256767311e-05
-6.09039026459742e-06
-5.19938157470981e-06
-8.54489664896484e-06
-2.35295742964436e-05
-2.56337064336135e-05
-2.00728430332173e-06
-3.31336417240828e-06
-7.37622230933967e-06
-3.34532662116643e-05
-9.34444960569484e-06
-7.90182702078859e-06
-2.50059281736646e-05
-2.37454688967557e-05
-1.83642355706456e-05
-3.26653266770616e-05
-3.78961990506459e-05
7.30631984774132e-07
-4.30377319401144e-06
-2.09086131374243e-05
-1.86458166568405e-05
5.58609582201748e-06
-2.19407302316675e-05
-1.36072077380295e-05
-2.56800364737562e-06
5.13061452541682e-07
1.01237074839944e-06
-4.3676067620941e-08
-7.71482727003374e-06
-1.74896707867576e-05
-2.23699179689569e-05
-6.23621857010786e-06
-2.53059014025549e-05
-1.9840794538584e-05
-5.17428066813324e-06
-1.71123385183292e-05
-6.49200312273865e-06
-3.50180904101254e-05
-2.17209488010936e-05
-6.79425011616395e-06
-1.19139630281544e-05
-1.91434699474492e-05
-6.76886261699746e-06
-9.93462276009052e-06
-2.11922407368219e-05
-1.52292140374412e-05
-1.85277773125928e-05
-1.81243028078816e-05
-1.04366712107307e-05
-1.23620138632952e-05
1.06794850915281e-05
-7.1360108224067e-06
-2.50969384402354e-06
-7.93974172878461e-06
-7.58051593518831e-06
-2.58407981127676e-05
-2.94452179385504e-05
-1.06600149822131e-05
-1.44706729427789e-05
-1.79494570362825e-06
-1.6722602971988e-05
-5.47726200918961e-06
-2.01740993928749e-05
-2.22507765504212e-05
-1.03693157283187e-05
-1.66232123930884e-05
-1.3863687471436e-05
-3.05596143811495e-05
-1.93207761892689e-05
1.12516413962215e-05
-2.00687938860313e-05
-1.85060140093427e-05
-4.77620032696486e-06
-1.79995111629236e-05
-1.2648415857035e-06
-1.6385324056107e-05
-2.94356640669397e-05
-2.52173627698118e-05
-1.00806484136552e-05
-1.11286589644778e-05
-1.22714566582993e-05
-1.72360784915366e-05
-1.22166871698811e-05
-1.42042770504048e-05
-2.92060611173429e-05
-1.46420565839411e-05
-1.30812279711584e-05
-1.72855858555217e-05
5.70539385129545e-06
-1.00773689963901e-05
-1.70810034702012e-05
-2.59421857780415e-05
-1.20818847929364e-05
-1.7485412482043e-05
-2.68346745151306e-05
-2.35774723018136e-05
-7.39504097250933e-06
-1.64181739996405e-05
-9.96819419223559e-06
-1.76152170364546e-05
7.56538768329103e-07
-1.84217308862555e-05
-1.82475746533153e-05
-9.73382881685979e-06
-1.30349018125835e-05
-2.36715077035996e-05
-2.86496688127719e-05
-7.61257483015738e-06
-1.29167956096758e-05
-1.75641571168244e-05
-2.10082058095801e-05
-5.79406774584257e-06
-2.50281288951059e-05
-1.01722016199839e-05
-5.58746813627974e-06
-2.86284289762335e-05
-8.20707781429445e-06
-2.89985834827598e-05
-8.25013991839525e-06
-2.54855551559448e-05
-2.35536426862038e-05
-1.52793208759516e-05
-3.01072089287023e-05
-1.17188648741414e-06
-1.27121902998421e-05
-1.26454041404416e-05
-1.78854471798008e-05
-1.81680514447438e-05
-4.00035497963042e-06
-1.08905413548692e-06
-8.49151194740229e-06
-5.49011007884915e-06
-1.73534679610687e-05
-3.42955178229008e-05
-3.3324850549827e-07
-1.18306583367244e-05
1.0089447411626e-05
-1.84172807432125e-05
-2.0582402731603e-05
-2.49705398344099e-05
-2.17302453455967e-05
-1.78690332022624e-05
-1.74432308327687e-05
-3.19300706757683e-05
-5.54345478363745e-06
-1.54194017532058e-05
-9.34973416584868e-06
-1.45490343339618e-05
-1.29431910103559e-05
-2.87180571561068e-05
-1.76226399973023e-05
-1.47071315175053e-05
8.40184739137816e-06
-2.3245861925851e-06
-1.41263710712537e-05
-2.80817104015874e-05
-1.02096801775344e-05
-2.74734376544788e-05
-1.19436756004831e-06
-1.67972276807417e-05
-2.02380285158372e-05
-5.18964546725818e-06
-2.51910133551678e-05
-2.35311428655283e-05
2.65013389635226e-06
-1.30456564903116e-05
-1.43143340607094e-05
-2.15267137446775e-05
-1.35132892319827e-05
-1.23536470787764e-05
-2.3169101455862e-06
-1.65293530194077e-05
-2.43521510435259e-05
-1.23494184826925e-05
-1.2010908445552e-05
-1.93140309333574e-05
-1.76572311399293e-05
-4.2403257235708e-06
-1.92459500705919e-05
-1.63493447498274e-05
-2.21737226125767e-05
-2.59815247180707e-05
-1.53678816412692e-05
-1.72296711071803e-05
-1.66386669537546e-05
-1.56669108610521e-05
-2.32105568192935e-05
-1.03565019024438e-05
-3.12603597555737e-05
-7.04106397745237e-06
-3.02909121320966e-05
-8.67813958025012e-06
-2.33489019154165e-05
-2.12838459225996e-05
-2.01186336272852e-05
-1.82866338639616e-05
-1.82240503310651e-05
-2.0015307208562e-05
-1.10866701930837e-05
-1.57276880116171e-07
-1.57878778149926e-05
3.08383485840726e-06
-1.73421007570866e-05
-6.53383381605672e-06
-2.1070090342099e-05
-2.67964314246942e-05
-1.51578394828768e-05
-2.22905858969937e-05
-2.11541051761863e-05
-1.04375333333713e-05
-1.04514666045816e-05
-1.29426818255155e-05
-3.76955282025012e-06
-1.17177081073859e-05
-3.09634408662507e-05
-7.88371660340567e-06
-1.45576657610397e-05
-1.11858788083981e-05
-6.68630889523771e-06
-1.19283196290615e-05
-1.84808926680597e-05
-5.91235525253725e-06
-2.77612266468604e-05
-1.16224560540783e-06
-3.67956830949214e-05
-2.94159636601963e-05
-9.80548333059179e-06
-1.31188283434184e-05
-4.97815749476594e-06
-6.38532341526954e-06
-3.22483135078674e-05
-1.4164024919579e-05
-8.33956313746563e-06
-2.19254721762408e-05
-7.44425827136251e-06
-1.15289236437705e-05
-2.16538364017015e-05
-3.24344756357696e-05
-3.29874256719198e-06
-2.06251817349122e-05
-4.61742807714213e-06
-1.23264236972782e-05
-7.84783161061374e-06
-1.72578990813808e-05
-2.42608303552554e-05
-2.07240963679281e-05
-1.65816001013462e-05
-1.64193258326399e-05
-1.10654082080749e-05
-5.87180763603269e-06
-7.02234827736635e-06
-2.86276302378249e-05
-1.60364389476826e-05
-6.11821778918492e-06
-3.0241644072976e-05
-8.9958292918942e-06
-1.15561576388893e-05
-2.33489373825614e-06
-1.38108751970768e-05
-1.18703695816707e-05
-1.27541033136211e-05
-8.07637827816984e-06
-3.86483839026119e-05
-8.69360101779529e-06
-1.12355379465622e-05
-2.03101927703079e-05
-3.27198514355195e-05
-2.18563424268609e-05
-2.20011592577156e-05
-9.77337355777677e-06
-1.27795780481176e-05
-6.88196278587289e-06
-2.40496081456138e-05
-2.41692627444033e-05
6.08798251876725e-07
5.54172124798806e-06
-1.38630140781957e-05
-1.71682121138265e-05
5.85550062772541e-06
2.32580745857969e-06
-9.87774463800163e-07
-6.01604002642561e-06
-2.40312487337762e-05
-1.33448114788338e-05
-2.29109806202609e-05
-1.42592513562739e-05
-2.49722002820717e-05
-2.42764404791346e-05
-1.34869804100585e-05
-1.53923653894528e-05
-1.30823822667818e-05
-7.50503117972163e-06
-8.15767411977151e-06
-7.37176808971824e-06
-8.37908502770237e-06
-1.65279739512323e-05
-8.64518272858656e-06
-1.79299904197928e-05
-3.71501444344617e-05
-3.04409597826342e-05
-2.78648360831986e-05
-1.97613201073692e-05
-2.22444584417843e-05
-9.13678349525068e-06
-5.85573495211981e-06
-1.03532967441522e-05
-1.13761712629489e-05
-1.04797743079533e-05
-2.4839298840782e-05
-1.41950542930353e-05
-1.45382426627447e-05
-1.15571326668023e-05
-1.10890242845468e-05
-9.45406088502622e-06
-9.38706945500484e-06
-3.55533265675195e-06
-1.77305482153789e-06
-5.71808408474922e-06
-2.14290866006788e-05
-2.77045211822644e-05
-1.44679157105918e-05
-1.1288273774336e-05
-5.29195722219052e-06
-5.14127946644784e-06
-1.39944758754549e-05
-5.70621211666042e-06
-2.14777218591426e-05
5.36816685926613e-06
-1.16446110314335e-05
-7.20694960382109e-06
-1.86734062490389e-05
-9.50871174770804e-06
-1.89991257600744e-05
-1.4835556016873e-05
-1.79697712673549e-05
-3.22164967459091e-05
5.54928026150144e-06
-1.1797631386361e-06
-1.26909843120126e-05
-1.40216189159028e-05
-9.43646829569908e-06
-1.82641729391627e-05
-2.7402048065122e-05
-1.61932268882019e-05
-1.7071130962201e-05
-2.621032070386e-05
-1.56593567355818e-05
-1.66505516012991e-05
-1.62251260470805e-05
8.59625846966715e-07
-6.5591121922048e-06
-2.80689764541445e-05
3.61365857263415e-07
-8.60312430068974e-06
-1.81204038939345e-05
-1.9114717086658e-05
-1.98704136615263e-05
-1.4521422325088e-05
-1.42422546731796e-05
-9.80758216921063e-06
-1.53734275930358e-05
-1.11371867456919e-05
-2.44289007891554e-05
-8.44555511458715e-06
-1.16973494521957e-05
-1.20535172508309e-05
-1.49795274716134e-05
-1.76143974899786e-05
-1.00162198172932e-05
-2.91186522246305e-05
-1.47147888687357e-05
-1.88446036759782e-05
-1.20656297781329e-05
-7.48155377631417e-06
-1.38399801152948e-05
-9.06988701137511e-06
-9.22971663169683e-06
-9.91440207173464e-06
-1.13356619421285e-05
-1.72318685258561e-05
-2.0457458985944e-05
-1.82177830794075e-05
-3.54773582797506e-06
-2.45921210841068e-05
-7.33546770353235e-06
5.5818526483815e-06
-3.84386872208781e-06
-2.16815421098101e-05
-6.9836788729483e-06
-7.68854786410109e-06
-1.5082066882442e-05
-1.81896764657449e-05
-2.32032697243134e-05
-1.24034611346759e-05
-1.1858664405334e-05
-2.13851891871622e-05
-1.23965517746303e-05
-2.31230527253498e-05
-9.61771173833169e-06
-1.15605984754174e-06
-2.42601992548401e-05
-2.70028266755427e-05
-1.25590509511063e-05
-2.19688266886932e-05
-5.87534888750354e-06
-2.33368988154613e-05
-6.64420850431153e-06
-2.79810201831165e-05
-2.59484513404243e-05
-2.00858172181397e-05
1.97740336994534e-05
-1.881666626739e-05
-2.6193142969105e-06
-1.34461123300801e-05
-1.16625116168949e-05
-2.13443546045472e-05
-1.82626957288206e-05
-1.34936396784422e-05
-5.88001618688276e-06
-1.69738921476598e-05
-9.69588420151438e-06
-2.10656950239158e-05
-7.40198194114912e-06
-7.59759098739509e-06
-2.12764724636324e-05
-1.5747446896681e-05
-2.13088546576407e-05
-1.36870769771577e-05
-1.51729748904983e-05
-8.82423685115465e-06
-1.41975454777034e-05
-9.998590947812e-06
-2.37044618159429e-05
-7.72189758731713e-08
-1.54124951101942e-07
-3.23282038309191e-06
-9.94614552497193e-06
-1.3710491005339e-05
-4.47197497337792e-05
-1.66243744307616e-05
-9.71109209607362e-06
-1.70434451207658e-05
-6.60207780681084e-07
-1.81129437913026e-05
-1.69102922578661e-05
-1.18234202038511e-05
-1.24277231297495e-05
-2.04618547219474e-05
-5.84368399174841e-06
-2.06855763691983e-05
-2.56138483968038e-05
-1.2515323366305e-05
9.30510274972211e-06
-1.85298277104405e-05
-2.49701794321261e-05
-7.75877960570555e-06
-1.71091279967475e-05
-1.55976991845425e-05
-1.19581899645577e-05
-2.1134968519586e-05
-2.73693858602999e-05
-1.73980468030633e-05
-1.95389410193007e-06
-3.64210421654305e-05
-1.11809508666821e-05
-1.40808301260377e-06
-1.50079956152493e-05
-2.4331362404533e-06
-1.19099331906849e-05
-1.18920454912828e-05
-2.02476501785803e-05
-3.37310584449419e-05
-7.26407215857078e-06
-2.22616271797529e-05
-2.19805042139852e-05
1.81499754591208e-05
-1.39188309898625e-05
-1.66567285691761e-05
-7.05381422077058e-06
-2.3741840407308e-05
-1.98758942632534e-05
-2.79956497021881e-05
-1.3921848134175e-05
-4.48073594011598e-06
-1.80868786673573e-05
1.93627989865788e-06
-2.66656090922542e-05
-2.46958293979018e-05
-1.4035847179923e-05
-1.66105196508909e-05
9.18807899064502e-08
-1.66600862621051e-05
-2.0177294678471e-06
-2.78569138495582e-05
-6.36375057072701e-06
-3.34231763982017e-05
-2.19774225779983e-05
-1.01354034535792e-05
-3.29604813071681e-06
-3.63359889707796e-05
-8.23624357512445e-06
-1.63912123465062e-05
-1.45403417143545e-05
-1.18992315492812e-05
-1.18781953929072e-05
-4.0150832243343e-05
-1.61705400801064e-05
5.96890439430379e-06
-1.16648515060253e-05
3.6398574073797e-06
-1.34222348272881e-05
-1.32319460925945e-05
-1.78752397486323e-05
-1.75315997031041e-05
-1.84585384556518e-05
-1.0716482914027e-05
-8.57332470851671e-06
-1.27556456534997e-05
-1.10454150618658e-05
-1.85314858464152e-05
-1.89198680135648e-05
-3.49959881418161e-06
3.32977720649352e-06
-3.61389314879666e-06
-9.94516764770965e-06
-2.77301335667604e-05
-1.83759519153601e-05
-1.2769784333245e-05
-2.00881274580458e-05
-8.73046565500081e-06
-6.56903350954679e-06
-9.10418287849288e-06
-2.97584422722493e-05
-1.81689457801622e-05
-3.03725266925586e-05
-1.38791034665986e-05
-2.05397630965686e-05
-1.7530931534129e-05
-1.22982931520195e-05
-2.61124561360144e-05
-3.72641082799257e-06
-1.72340375101934e-05
-1.00461677164591e-05
-1.14543953689146e-05
-2.49563836608483e-05
-2.27256404665776e-05
-7.12043672045493e-06
-3.41917351873258e-05
-9.60151997664376e-06
3.24858863159851e-07
-8.01843127830045e-06
-1.54447118300896e-05
-2.0507739935089e-05
-3.78811355300769e-05
-1.82800237065106e-05
-2.51065224884705e-05
-1.11120704061025e-05
-3.10515034804453e-05
-6.17258070519555e-06
7.24557285006831e-06
-1.74767507723861e-06
-8.79279150042677e-06
-3.28760505643976e-05
-2.56763640199736e-05
-8.09714700916125e-06
-9.11630137057355e-06
-1.55786494762705e-05
-1.80163449346185e-05
-7.06259937647522e-06
-4.92315743480487e-06
-1.74462671352303e-05
-3.00084948846078e-05
-2.87137905341789e-05
-5.80480659507457e-06
-8.5940108605928e-06
-1.72142177274791e-05
-1.89720500426218e-05
-7.41461449687091e-06
-2.11065089988062e-05
-1.18387299576315e-05
-2.86803918824801e-06
-1.1608758399386e-05
-9.17679442560319e-06
-2.70725328723725e-05
-1.71004595053295e-05
-1.63292479170407e-05
-1.97484859799033e-05
-1.27551135100451e-05
-3.02736145690389e-05
-1.30301860645132e-05
-7.87506571471434e-06
-1.38412614670709e-05
-1.82986510542771e-06
-1.91627310253659e-05
-7.01118969469789e-06
-2.0694383365909e-05
-1.09118413139115e-05
3.68125490726158e-06
-1.12482088914728e-05
-6.37153796343611e-06
-1.832437042027e-05
-1.84817247910907e-05
-1.5606425670142e-05
-1.42488071865685e-05
-1.26301786620109e-05
2.62739551820857e-07
-1.01383525039329e-05
-2.42081454285161e-05
-1.14993834975993e-05
-1.65877881039719e-05
-1.4725136638789e-05
-2.15598302512965e-05
-1.05544220591973e-05
1.67570267263537e-06
-1.93470062047235e-05
-2.213975511838e-05
-1.67616324143516e-06
-5.97301452870886e-06
-1.57360831990669e-05
-2.5935528164031e-05
-2.40810981104257e-05
-8.00867207791775e-06
-1.14597572347139e-05
-2.74971026366011e-05
-1.1585850641752e-05
-1.35348748276681e-05
-1.23986445062056e-05
-9.46570620192638e-06
-2.6258245109336e-05
-1.49606516083083e-05
-1.53326558709313e-05
-2.89340041443794e-05
-1.39473682112323e-05
-2.47740826677577e-06
-2.47617277402895e-05
-2.61540552118559e-05
-1.80197403740254e-05
-1.53173635008777e-05
-2.30050368216737e-05
-1.64524482695719e-05
-2.51823518054812e-05
-2.14543061261764e-05
-1.07007406146373e-05
-1.16865117139066e-05
-1.22061100725025e-05
-1.86148412664286e-05
-1.78064840167881e-05
-2.12984449949714e-05
-1.68425513880496e-05
-1.15949073931006e-05
-1.88114244070565e-05
-2.60010734397974e-05
-9.85014649844068e-07
-8.36551994234729e-06
-1.17727253158745e-05
-3.40482813673842e-05
-2.17208799921013e-05
-8.30124250060738e-06
-1.05355146645967e-05
-2.12036271700649e-05
4.38974976814184e-06
-2.18966971787291e-05
-1.65764738089006e-05
-2.20186688974207e-05
-2.74595059206e-05
-1.50912086970325e-05
-1.39180159772082e-05
-1.98427194404502e-05
-2.09145080716144e-05
-8.43824440109765e-06
-8.94207422436203e-06
-2.87070672234446e-05
-1.44224999173997e-05
-2.76566535367997e-05
-1.209717950044e-05
-1.31505643443955e-05
-1.81602199761459e-05
-1.20568468387387e-05
-1.30446611310688e-05
-6.63522821539227e-06
-1.08517233043099e-05
-1.63087479706564e-05
-2.27690682108067e-05
-1.93751902811913e-05
-2.30081249459817e-05
-1.73072509106935e-05
-3.15294112934927e-05
-6.0990577342135e-06
-3.09629350075206e-05
-1.31791406691782e-05
-3.7415221359812e-06
-2.47610177733384e-05
-2.67914251418944e-05
-9.32265108945745e-06
-1.22343257207028e-05
-2.36767082595281e-05
-2.55470731891674e-05
-1.37117613758143e-05
-1.00757001413079e-05
-1.50591906244414e-05
-5.84779302431625e-06
-2.62010664652138e-06
-5.46675690488825e-06
-1.99462961120381e-05
-1.91009220547373e-05
-2.06327290955513e-05
-1.63713487430463e-05
-2.80637853124694e-05
-1.7318648421654e-05
-1.96150570155917e-05
-1.19025957857085e-05
-1.33690158496913e-05
-5.29761737677359e-06
-8.75272848945273e-06
1.32318514494815e-06
-2.33709995998787e-05
-2.13053441909735e-05
-1.03844747867117e-05
-5.61946923902714e-06
-1.07860301314056e-05
-1.28009815326371e-05
-1.37036361576716e-05
-1.67120292880612e-05
-9.16405906554199e-06
-1.25936199500723e-05
-1.0338030045878e-05
-2.68376390625285e-05
-1.35287653868139e-05
-2.14740293331891e-05
-1.21594040856846e-05
-2.63823014243172e-05
-1.76328202538937e-05
-8.49500578199769e-06
-2.62235184028736e-06
-1.32133734334782e-05
-1.06017290243821e-05
-1.78383475326407e-05
5.50557541606433e-06
-1.41451730976211e-05
-2.61158889448121e-05
-1.06814969224802e-05
-1.77554984321626e-05
-1.0556440464132e-05
-1.62559583390427e-05
-1.19307215676757e-05
-1.04953483067554e-05
-6.79389909029113e-06
-1.45890020286939e-05
-2.01335476726456e-05
-2.28812234574083e-05
-3.27341483648347e-05
-1.64836138615041e-05
-2.968024916657e-05
-8.81987344936396e-06
-1.39593166430886e-05
-8.09494226069108e-06
-1.60312199613396e-05
-1.61728158819484e-05
-1.31607268671285e-05
-1.458862335033e-05
-2.17893080042453e-05
-1.78626522364241e-05
-2.16917250597352e-05
-3.13696919045586e-05
-2.07453567679236e-05
-9.3449603504475e-06
-1.39398772599227e-05
-1.87722244140834e-05
-2.31053141405351e-05
-1.38981947062333e-05
1.39268264751593e-06
3.29786857922294e-06
-1.79725177447e-05
-2.24961786364828e-05
-1.2437964698646e-05
-2.65807395196036e-05
-1.59703453034863e-05
-1.30268615059224e-05
-2.24605375473605e-05
-5.05627407841412e-06
-1.25335608959402e-05
-3.06264047933248e-05
-3.17997042757567e-05
-1.04848201146039e-05
-1.53389487464225e-05
-1.39017520208154e-05
-1.31747485589663e-05
-6.20570629231732e-06
-5.30164132721123e-06
-2.17983403956767e-05
-5.69862663190193e-06
-1.21186610702639e-05
-1.07897813348998e-05
-2.79140711600528e-05
-3.04483333898704e-05
-2.3382110326083e-05
-4.87474622141058e-06
-2.00753923671862e-05
-9.3117258633064e-06
-2.93789626578827e-05
-2.21062754896973e-06
3.36127384614057e-06
-1.58915957495598e-05
-2.52412690617248e-05
-1.81578332832052e-05
-6.82797944364542e-06
-1.83758201422164e-05
-1.633500046433e-05
-9.22623812962683e-06
-9.27210581319216e-06
-1.92909457238844e-05
-1.31376406654279e-05
-1.955303320417e-05
-1.03943415258044e-05
1.47674239630754e-05
-8.24260387936327e-06
-2.89196092881641e-05
-1.49652756467528e-05
-6.28301781911296e-06
-1.58656462528698e-05
-8.8752328442678e-06
-2.06672710158466e-05
-1.11598730020538e-05
-2.11539741588515e-06
-9.32941701017017e-06
-3.63998962520593e-05
-2.48210628457685e-05
-9.90563085201618e-06
-1.60976957055526e-06
-4.24018371782511e-06
-6.11736145326788e-06
-1.26473431836193e-05
-2.67172284579359e-05
-8.23822365490198e-06
2.00041605990431e-06
-1.64717198497255e-05
-1.20716461345557e-05
-3.58511616618825e-05
-2.69326469053672e-05
-2.15560013540916e-05
-8.0204041246942e-06
-2.06251340430409e-05
-1.9907147808998e-05
-8.22706300605519e-06
-2.50344312652377e-05
-1.90674608468573e-05
-1.42620567827959e-06
-2.0274527358138e-05
-2.24890177678227e-05
2.51466882930073e-06
-6.85234439701477e-06
-6.79301222395459e-06
-1.57460406261811e-05
-2.38383756006798e-05
-2.17994371225922e-05
-1.17989023453135e-05
-2.52730319404793e-05
-1.15242463527189e-05
-1.24837428393469e-05
-6.37905798934903e-07
-2.14905085494092e-05
-3.61009550345661e-05
-2.93525292732701e-05
-1.99348684540666e-05
-2.63129544519383e-05
-2.25385766530601e-05
-2.07592775925309e-05
-2.8116898395395e-05
-1.30229633547834e-05
-1.34236864033312e-05
-3.12922677882819e-05
-2.39391673095433e-05
-7.72182401822962e-06
-8.72553806652821e-06
-2.38225106344634e-05
-2.06412150280005e-05
-2.00452873096021e-05
-1.2419547297035e-05
-1.76283010641273e-05
-9.54469768765054e-06
-1.68369012898362e-05
-1.04635138416099e-05
-9.8789894551695e-06
-1.68059932249137e-05
-1.62242491857766e-05
-1.49701408020028e-05
-3.31452659870792e-05
-2.50155387472405e-05
-1.42261900555936e-05
-1.16881254707926e-05
-1.62833283859629e-05
-1.89831723548571e-05
-2.5334280981881e-05
-1.61584877042039e-05
-2.77460632225224e-05
-2.00346908653825e-05
-6.16969291042424e-06
-1.91412302049189e-05
-1.87207005127445e-05
-1.27827985936065e-05
-4.88445444127426e-06
-1.15748746378405e-05
-4.87150422573343e-06
-2.70158822687994e-05
-2.31025375342058e-05
-3.29863585635983e-06
-1.52517271399065e-05
-2.80266101655034e-06
-1.13966596456817e-05
-8.43879627863037e-06
-4.56043467364372e-06
-1.90758555514083e-05
-2.09128109460956e-05
-8.77006999671277e-06
-1.85046785118737e-05
-1.17121317771513e-05
-1.68970803187972e-05
-1.63487714790053e-05
-8.67881170493596e-06
-2.39717382242119e-05
-2.64358449010296e-05
-2.62073718805326e-05
-1.88885946363875e-05
-6.01596718451996e-06
-2.41086001880722e-05
-2.48226587656816e-05
-1.50096663269623e-05
-9.82537914197304e-06
-2.31098407981972e-05
-3.52706280502381e-05
-2.66548530155351e-05
-1.72010109084897e-05
-7.43203799800434e-06
-2.15567323871719e-05
-1.81386353260033e-05
-4.66156297364763e-06
-1.1258371539059e-05
-2.69920574559249e-05
-1.64488246665616e-05
-7.12369160899694e-07
-1.43521600007252e-05
-1.88070257084622e-05
-2.59739032184166e-05
-1.06369456772275e-05
-1.32973455564973e-05
-1.37916564467717e-05
-5.60672953229015e-06
-8.51320428435824e-06
-3.46910290651943e-05
-2.77630185640723e-05
-1.92459185100558e-05
-1.59339203990463e-05
-2.80617079535971e-05
-1.08104184070967e-05
-2.08420638232848e-05
-1.75487156429896e-05
-1.41799373878775e-05
-3.24234846701992e-06
-1.41708856179789e-05
-4.50173419477063e-06
-1.34189816744794e-05
-3.18113054614959e-05
-2.53801429726305e-05
-8.58914644655873e-07
-1.91995336803899e-05
-2.02075219860333e-05
-1.96360254631869e-05
-1.16386350364692e-05
-1.58634054639346e-05
-1.09339069464301e-05
-2.29056128153594e-05
-1.80182955918103e-05
-1.34596111528511e-05
-9.95739961119216e-06
-2.75670201511327e-05
-1.61679472476734e-05
-1.61810892822125e-05
-1.3753150131489e-05
-2.02026976446358e-05
-2.12685637360341e-05
-3.90578808053399e-06
-1.46594888506726e-05
-1.2772198118535e-05
-1.77803945121477e-05
-1.95193934205069e-05
-2.82121403986113e-05
-8.36935893137481e-06
-3.01974485789541e-06
-2.77886590324403e-05
-2.12317152070102e-05
-1.54277409815804e-05
-1.64941797985168e-05
-7.82266778772701e-06
-1.17710912286116e-05
-2.99448515787609e-05
-1.89683341025941e-05
-2.89365964603542e-05
-1.77363023643246e-05
-2.18481819607488e-05
-2.24162664993034e-05
-2.47583111940782e-05
4.26162625030321e-06
-2.51554605539844e-05
-6.34212482924223e-06
-1.57529425149064e-05
-8.04295763701286e-06
-1.80729593025843e-05
-1.18753333614382e-05
-2.07604886905329e-05
-2.1618773580985e-05
-2.41934144750912e-05
-4.01521072259579e-06
-8.35492113908659e-06
-3.04635240876467e-06
-1.57875025983125e-05
-1.92221891601511e-05
-1.15208221845527e-06
-9.30207273096785e-06
-1.50438518867295e-05
-2.42248265528299e-05
-7.36191530578259e-06
-2.41862419316814e-06
-2.09892309998245e-05
-1.71332007868747e-05
-1.00575104719875e-05
-1.55363865289244e-05
-1.35677020899305e-05
1.79300811857645e-06
-2.05257469360163e-05
-1.09071417654643e-05
5.22215693567907e-06
-2.97660755486439e-05
-9.80400373859515e-06
-1.38851204645373e-06
-3.80026733511736e-06
-2.75709515551969e-05
-9.83904967188068e-07
-1.39301371797151e-05
-2.40468021618905e-06
-1.01738219006392e-05
-1.22840458865132e-05
-1.01303136606132e-05
-2.03631046013681e-05
-1.13586069984941e-05
-4.14101101198584e-06
-2.41883924702856e-05
-2.80160459806179e-05
-5.91499132893347e-06
1.18218328264594e-05
-2.64858355185015e-05
-9.10078451109533e-06
-8.33327964082422e-06
-8.54335441718873e-06
-1.25153964119495e-05
-1.36697322728925e-05
-1.50261159606059e-05
-1.91757823915882e-05
-1.07052739825386e-05
-2.98263622810147e-05
-1.57393008141997e-05
1.02959843109495e-05
-1.47074420640707e-05
-1.21970797789234e-05
-3.98833134231373e-06
-3.00417890258406e-05
-1.36040320653863e-05
-2.65663926640969e-05
-1.40399602578197e-05
-5.67073894197197e-06
-2.00612133167695e-05
-6.56922076455e-06
-4.28415355324014e-06
-1.51656857983391e-05
-2.80190462033488e-05
-1.66837297876926e-05
-2.70796695171285e-06
-1.97316421774809e-05
-3.18668750179125e-05
-1.97524554772983e-05
-2.59648378477126e-05
-1.19010354844511e-05
-2.10059465487276e-05
-2.02152619849006e-05
6.9192433907954e-06
8.07966195306397e-07
-4.13080385716129e-07
-1.18008669502319e-05
-3.20182019676301e-05
-1.42346168343781e-05
3.50737487875123e-06
-2.01079067939073e-05
-1.09817872374232e-05
-1.8797528508367e-05
-2.4383926502438e-05
-5.10197295336025e-06
-7.68799453174371e-07
-2.42618179056279e-05
-2.92219276468848e-05
-1.89331833937344e-05
-2.02747031824794e-05
-1.16645408436786e-05
-4.41851922037499e-06
-2.09393610019687e-05
-1.88173935562056e-05
-2.53042627230376e-05
-1.16625246004682e-06
-1.10592591769343e-05
-8.48941386536951e-06
-6.20887789679622e-06
-1.3336888205884e-05
-1.70479072503403e-05
-2.15338625614932e-05
-2.20352128717224e-05
-1.77581889328551e-05
-1.43327683172979e-05
-8.0789630265689e-06
-2.5833046926291e-06
-1.75130872842826e-05
3.14077520473768e-06
-2.18491402921884e-05
-6.9194069680109e-07
3.57213019757858e-06
-1.47805339756739e-05
-1.77008302700113e-05
-9.65150223579495e-06
-8.06933378679636e-06
-5.57643071640148e-06
-1.80142368403335e-05
-2.02755363576229e-05
-3.24841698085056e-06
-9.77111541768894e-06
-1.46623307251781e-05
-1.14585203557717e-05
-2.48627594847421e-06
-2.11963567824155e-05
-1.57112527111258e-05
-8.31714602456713e-06
-2.27732571885254e-05
-1.42347473671178e-05
-6.89838656159436e-06
-1.41417922027492e-05
-1.28246406955384e-05
-2.28294662234361e-07
-1.37066662476165e-05
-1.20966602784772e-05
-7.25639382669651e-06
-2.1189616917512e-05
-1.34626876965641e-05
-2.01212463962746e-05
-1.14498203750446e-05
-1.21148701292969e-05
-1.66941863758772e-05
-1.0430647030719e-05
-3.1531800196859e-05
-2.21675055706192e-05
-9.00491000816134e-06
-9.24269608238597e-06
-1.34859783094108e-05
6.1374332344773e-06
-2.1106369235924e-05
-1.78885049722801e-05
-2.25307328961256e-05
-1.53755600266117e-05
-1.54012257235456e-05
-1.98952708382842e-05
-2.51101794024696e-05
-1.63950537936844e-05
-2.79053287972818e-05
-1.69136640417124e-05
-2.41495121509115e-05
-4.28443553273716e-06
-1.96543780383337e-05
-7.12717069544427e-06
-1.71680378195702e-05
-1.38564649584956e-05
-8.47976585537883e-06
-1.80170328218817e-05
-1.30928324778724e-05
-1.18966117889442e-05
4.95729855966157e-06
-1.27069110908789e-05
-2.02723857171312e-05
-1.83490035900841e-07
-7.99834582767346e-06
-1.41954670746404e-05
-4.55577810240572e-06
-1.28823415032641e-05
-1.2895735341588e-05
-6.68556722588263e-07
-2.49196888533848e-05
-1.84835506016649e-05
-9.37611385453921e-07
-1.22580335408282e-05
-3.9622019411543e-06
-2.55239320827406e-05
-2.22069742364851e-05
-1.99670543110623e-05
-1.04786656963798e-05
-1.82123147286749e-06
-1.33513316238671e-05
-7.01399008685298e-06
-1.67710232983937e-05
-1.92720332169856e-05
7.94260501602082e-07
-1.21866538471335e-05
-2.98193507735318e-05
-2.36486340255789e-05
-1.94913797121505e-05
-1.51050951081123e-05
-2.41753928119185e-05
1.93291321150864e-06
-3.17623257244e-06
2.25560803419882e-07
-2.01347037329388e-05
-1.03679294803395e-05
-2.45964088073874e-05
-2.34337031238061e-05
-2.59867605120095e-05
-1.88539475548018e-05
-2.1039662662704e-05
-2.18122562792386e-05
-1.1574989329718e-05
-1.13230506192321e-05
-8.25706738798423e-06
7.98753258024205e-06
-7.49278695526609e-06
-6.98950471855936e-06
-2.17969312033929e-05
-2.23521492518222e-05
-3.45841704840491e-06
-1.75515483389277e-05
1.35110132533041e-06
-1.33193856063068e-05
-1.55203824499701e-06
-1.54584374178963e-05
-1.83845589719109e-06
-2.48334134485406e-06
-2.01851150362963e-05
-1.10418719362334e-05
-5.5663165433788e-06
-2.55432281990672e-05
-5.14940028967531e-06
-4.52887179562e-06
-1.12155319440394e-05
-1.65003650352852e-05
-1.2311557901332e-05
-2.39861628775583e-05
-1.70286122975827e-05
-2.06453452374e-06
-1.07676346609873e-05
-1.60647315359989e-05
-1.99507112848308e-05
1.27934056547069e-06
-1.86613829932451e-05
-1.70707198554906e-05
-1.15607707661324e-05
-1.61370812915297e-05
-1.52603451388485e-05
-5.88711617969558e-07
-1.58487815134001e-05
-2.07494884405736e-05
-1.09557484851516e-05
-1.76172966825135e-05
-1.51867912372525e-05
-2.19060744019913e-05
4.64782264652911e-06
-2.69865473364891e-05
-2.7825890008895e-05
-3.20728291614016e-06
-3.82186737151166e-06
-2.35788714976927e-05
-1.69091981429716e-05
-1.80190500472419e-05
-5.23219662023057e-06
-1.25121578501073e-05
1.24813254886447e-05
-5.7773050181716e-06
-8.00279786350244e-06
-9.89354833835148e-06
-1.2518290862089e-05
-1.41697329433141e-05
-1.51099997045017e-05
-5.51960226084467e-07
-1.65236531952734e-05
-1.32000432963991e-05
-1.68432790986326e-05
-1.6766650522743e-05
-2.87125653429763e-05
-2.46818400663078e-05
-3.51310850864216e-05
-2.14060376842912e-05
-1.9024249291055e-05
-2.95547029943656e-05
-2.51914780119954e-05
-1.17411687598526e-05
1.14138324787064e-05
-8.40875806384563e-06
-1.85996675440945e-05
-1.2896942904223e-05
-1.56458818465025e-05
-1.8548842980637e-05
-2.41452682159716e-05
-1.46992456410639e-05
-6.94867667741017e-06
-1.59360531844508e-05
-2.92088852542424e-06
-1.15996740122051e-05
-1.71598629246811e-05
-2.18910703254754e-05
-3.0338014189197e-05
-2.45695246030317e-05
-3.23099290131772e-05
3.83858319725277e-06
-2.59337509150254e-05
-1.33479521817358e-05
-2.07860331032272e-06
4.45808961242401e-07
-1.69586868709629e-05
-2.08726881163404e-05
-2.32799575340444e-05
-2.25901811763765e-05
-2.82035578132755e-06
4.01033023142954e-06
4.02398381856405e-07
-2.77108082506151e-05
-2.34019158727705e-05
-2.71198924599477e-06
-1.15011635740206e-05
-1.13972201184328e-05
-4.60370189029497e-06
-2.73786338355549e-05
-1.48719485383732e-05
-1.34165546481079e-05
-1.6227169849545e-05
-2.20931242064335e-05
-1.6888943099407e-05
-2.46776805740838e-05
-7.08438271286496e-06
-2.224992706563e-05
-1.48963207760446e-05
-1.70983839310791e-05
-1.08904687259579e-05
-1.60385630311839e-05
-9.63100663519628e-06
-2.35982468522964e-05
-9.8087155582993e-06
2.79673382015953e-06
-2.16658687653765e-05
-2.8385559934954e-05
-8.50015379754333e-06
-1.07336504763877e-05
-1.11287619192362e-05
-1.60602200374336e-05
-1.75123494110826e-05
-6.23360588576461e-06
-1.63314056788641e-05
-3.0869204501212e-05
-1.88006558702272e-05
-1.94874462800581e-05
-1.48943413899137e-05
-3.05597304905165e-05
-5.87499734505874e-06
-1.68292223375762e-05
-8.03939983715833e-06
-2.88139486208292e-05
5.14583890513732e-06
-2.84999964657008e-06
-1.36836611870963e-05
-1.92595916166162e-05
-3.21902890322681e-05
-1.21465413462509e-05
-2.05580040897773e-05
-1.77053353381144e-05
-2.69236411142948e-05
-1.73187773874435e-05
-1.68415564964947e-05
-2.3556680446522e-05
-1.75755433935372e-05
-1.69422271348348e-05
-2.03368686967823e-05
-2.40146744548967e-05
-2.16410700372512e-05
-2.20699545978229e-05
-1.42032693545291e-05
-1.24193286240848e-05
-4.12927277603715e-06
-1.68429263327047e-05
-2.37452314906323e-05
-2.89621493004849e-05
-1.60545671073009e-05
-6.65366674583381e-06
-2.31099198993135e-05
-1.43689987575148e-05
-1.33270594095897e-05
-2.55888179839733e-05
-2.47706099290797e-05
-2.89087816798088e-05
-6.60609096034752e-06
-1.48538192450178e-05
-1.79422839935871e-05
-2.20700802373361e-05
-2.82197144667635e-05
-2.69298687330618e-06
-1.1917593206551e-05
-1.73591004277634e-05
-2.31809616475387e-05
-7.0513132547038e-06
-1.63649683972477e-05
-5.95612104487818e-06
-2.5306818381837e-05
-9.10634702425898e-06
-1.90829173633659e-05
-5.12346035759133e-06
-8.6896620252094e-06
-1.40809191214589e-05
-3.00076897942245e-05
-2.35428403301496e-05
-2.22729177453429e-05
-1.12187487328693e-06
-2.68097008119867e-05
-1.00254769816301e-05
-1.9252418457959e-05
-2.47545614367342e-06
-1.78148743108981e-05
-1.49632502280659e-05
-1.23419034448588e-05
-5.81762595512857e-06
-1.71058924614465e-05
-3.71709653573031e-05
-5.71347101245376e-06
-1.3197101531052e-05
-2.02510975716514e-05
-2.80821112440534e-05
-1.32320108592996e-05
-2.18526048533394e-05
-7.81669278367977e-06
-1.55951654087232e-05
-1.07315888931236e-05
-1.90148202380607e-05
-1.7279493293893e-05
-2.34210670621368e-05
-2.71100317304787e-05
-1.28089948518516e-05
-1.9143500629488e-05
-1.80161768324968e-05
-1.29543812987201e-05
-6.67891045129681e-06
-1.19774123236932e-05
-7.63077331556078e-06
-1.68432596190216e-05
-1.25778791974651e-05
-1.68145895261127e-05
-3.94944923137283e-06
-2.03257283910851e-05
-1.84417146184278e-05
-3.55420424366876e-05
-1.03405154064608e-05
-1.2830068604216e-05
-1.94631997215167e-05
-2.03799328970984e-05
-1.73914228026153e-06
-2.3887012472792e-05
-2.25146075228709e-05
-2.18127572519298e-05
-1.41133745013306e-05
-1.91791021244128e-05
-9.83164224172073e-06
-8.43485679187753e-06
-1.36067931884935e-05
-1.25432159137373e-05
-4.42996841358144e-06
-7.57184472920293e-06
-9.9110442048739e-07
-6.08040657116939e-06
-2.25715063141099e-05
-1.26385711227085e-05
-9.1697872564363e-07
-1.80384336663886e-05
-1.14977926397907e-05
-1.21033541375932e-05
-5.34762465093623e-07
-1.17476713548999e-05
-2.02721135249188e-05
-3.58196261472439e-05
-1.56356413864757e-05
-1.52119813590875e-05
-1.16856123059762e-05
-1.711793752678e-05
-1.52821745059507e-05
-4.5627096538751e-06
-2.69410433923325e-05
-1.55150969279492e-05
-2.04005150306295e-05
-1.63270528389555e-05
-1.05177859998698e-05
-1.13064098304037e-05
-1.3917013019226e-05
-3.86554874377308e-06
-1.8719539877332e-05
-1.39813793480328e-05
-2.94515186028564e-05
-2.54700614104935e-05
-1.62183721933621e-05
-2.72551668323092e-05
-1.28623047387242e-05
-1.20740347005573e-05
-1.06025122574839e-05
-2.43306264654414e-05
-1.58996158617784e-05
-1.96214411470045e-05
-2.10680309830873e-05
-2.42082430339802e-05
-1.30320465613669e-05
-6.49903794047858e-06
-1.64363589692419e-05
-1.61668698627508e-05
-1.45284204415544e-05
-2.35650837174656e-05
-1.95849975182542e-05
-8.79761452119879e-06
-2.13219781062917e-05
-2.43103332660372e-05
-5.51655215638836e-07
3.8250333536636e-06
-2.9810004770648e-05
-2.83518888126861e-05
-1.75514798714134e-05
-1.59071083159611e-05
-1.51882892532517e-05
3.56201349131564e-06
-5.9644284457304e-06
-5.24214174966307e-06
-1.29957207140712e-05
-4.38574954345164e-06
-2.32996437971101e-05
-2.68947612109822e-05
-2.12315079577019e-05
-2.23886514553884e-05
-1.45936208659089e-05
-6.78373338124628e-06
-1.72469793755488e-05
-2.17327786486735e-05
-2.46195541509373e-05
-1.74315220091162e-05
-1.70802553825697e-05
-2.48296382683063e-05
-1.1627622778846e-05
-1.07770921458368e-05
-2.30059077004706e-05
-3.94396950451102e-05
-1.54909863068369e-05
-4.21864576427356e-06
-6.93869316679696e-06
-1.1405597624187e-05
-1.49738598266727e-05
-1.98299595756167e-05
-2.60852226142704e-06
-1.92578053217987e-05
-2.41118345822635e-05
-1.29870701306596e-05
-1.76594296900526e-05
-6.99919018082176e-06
-2.26105959700821e-05
-2.38222864935021e-05
-1.85388684947084e-05
-4.9158928829877e-06
-1.05249554590611e-05
-8.32778591023466e-06
-2.07838584350224e-05
-1.47910698687072e-05
-1.3399376539973e-05
-1.39638689143476e-05
-2.17241366336652e-05
-1.20668733740353e-05
-2.34948715423997e-05
-1.66384269206991e-05
-9.35036919887956e-06
-1.9552115715162e-05
-4.03702259473764e-05
-3.15899897667468e-05
-5.20877694695317e-06
-1.30543024036405e-05
-1.05065646147052e-05
-1.54188305667166e-05
-1.46864912689756e-06
-1.8307195165066e-06
-1.12030810027451e-05
-4.29869426080337e-06
-7.46023619427192e-06
-7.53690511894156e-06
-2.31187301688374e-05
-2.33505806070516e-05
-7.35798899687381e-06
-9.03191460384754e-06
-1.09720764115108e-05
-7.57364652947597e-06
-2.64891988660123e-05
-8.31665357011771e-06
-1.05621391877276e-05
-1.70888852498234e-05
-2.06455236137894e-05
-2.46126409893341e-05
5.31118436126555e-06
-2.03298711247598e-05
-2.84351541900549e-05
-2.47296175920068e-05
-9.57704218439426e-06
-9.04917816650102e-06
-1.06236337126053e-05
-2.28154234493086e-05
-2.20784666831137e-05
-3.62499789043748e-05
-1.59220787629174e-05
-1.42431797653419e-05
-2.25695312913842e-05
-1.49582840442323e-05
-6.32116469926783e-06
-2.25623360933604e-05
-1.01096842636012e-06
-1.46591155192129e-05
-1.56946692348201e-05
-1.66811782103198e-05
-1.61856137971533e-05
-1.50044652768425e-05
9.20115333898705e-07
-1.18272518252369e-07
-2.35589240165806e-05
-4.94163009772778e-06
-1.02335386804943e-05
-1.92717953269183e-05
-3.98390420386667e-06
-1.93861310612751e-05
-2.00584826858538e-05
-1.42871969057021e-05
-9.1835510545897e-06
1.41798096697736e-05
-2.89947264446036e-05
-1.54117800331377e-05
-1.26231242257355e-05
-1.97716671191383e-05
-3.65894976744328e-05
-7.30293783451475e-06
-1.06205976474313e-05
-8.6374135454574e-06
-1.28205032524898e-05
-9.37435949822382e-06
-2.70055213903596e-05
-8.85274359376635e-06
-7.59191324628684e-06
-2.32766345521537e-05
-4.73666185737785e-06
-1.59386399898766e-05
-6.99876956032628e-06
-1.91797534995682e-05
-1.26289916446853e-05
-1.71458669703454e-05
-2.00169701422261e-05
-9.86849306876498e-06
-1.38811860202205e-05
-7.18371030620782e-06
-1.79190042359455e-05
-8.66529300462526e-06
9.38278084154381e-07
-1.58566731348841e-05
-2.4252850308861e-05
-4.93279467188612e-06
-1.8846622245219e-05
-1.36653846616763e-05
-1.41843091977083e-05
-8.55322379230627e-06
-9.91744306949373e-06
-1.40705998170456e-05
-2.20827324592967e-05
-4.17544502861998e-05
-1.68384426243944e-05
-1.74215507876775e-05
-2.55363131605221e-05
2.93319173106493e-07
-2.28308201225219e-05
-2.20893386342353e-05
-3.69597224390946e-05
-6.89385490803136e-06
-3.83685923782198e-06
-5.713417485873e-06
-1.32011079879149e-05
-1.22372999012238e-05
-2.22800346673878e-06
-2.41338456322044e-05
-1.33176127477329e-05
2.01655462573316e-06
3.01067539050342e-07
-6.5980571324767e-06
-1.98129738604269e-05
-9.60738027385223e-06
-1.11298754212266e-05
-1.89434057052846e-05
2.60134944546986e-06
-3.16826477370729e-05
-8.45852960362267e-06
-2.28204107359004e-06
-3.03398726012359e-06
-3.749611740165e-06
-1.84276150899962e-05
-1.36745625797806e-05
-8.00164471723033e-06
-1.44721120212238e-05
-1.01793330276224e-05
-3.27010729645329e-05
-2.24878674064444e-05
-1.8522345348164e-05
-4.70402748175701e-06
-8.0366793674782e-06
-2.73554892801225e-05
4.94702823962395e-06
-1.91727232375557e-05
-2.4915765523759e-05
-9.15578511238031e-06
-3.10002542318863e-05
-9.90482017412594e-06
-8.9781413581624e-06
-1.72383631439165e-05
-4.89466555744823e-06
-1.10423640951289e-05
-2.35532942759424e-05
-1.79804183571385e-05
-3.76432826810666e-05
-2.28317757200994e-05
-1.20568807891978e-05
-1.07675970842747e-05
-5.90694653566398e-06
-2.0106501794539e-05
-1.04806651024181e-05
-3.74562216777052e-06
-3.55183332630252e-05
-1.28608275918038e-05
-9.60343744175727e-07
-2.49477260611266e-05
-1.37314246841978e-05
-1.1150339506389e-05
-1.75615455138872e-05
-2.88882955854273e-05
-6.12629198046854e-06
-1.42175121990387e-05
-1.26577812190365e-05
-6.58789910408451e-06
-2.68109155392018e-05
-1.27809990301554e-05
-2.55237183525893e-06
-1.04090971316348e-05
-1.82893980705112e-05
-1.00435997524253e-05
1.52203891898198e-06
-5.84240137879639e-06
-2.51038189217034e-05
-9.53532032750039e-06
-9.63545562675111e-06
-1.90050383226245e-05
-6.57235994339887e-06
-2.11148237866677e-05
-1.88054651862055e-05
-1.6785545902801e-05
-7.24850989584418e-06
-3.05540131784496e-06
-2.29411572885798e-05
-1.32037460093866e-05
-9.13208736965036e-06
-9.95660604150228e-06
-6.63127265611252e-06
-1.79728564524653e-05
-1.37921136328433e-05
-1.26618755756735e-05
-2.26077009595459e-05
-1.9039932839387e-05
-1.61294041781273e-05
-2.84062459147087e-05
-1.51903452922104e-05
-1.54907487958274e-05
-1.92270021692444e-05
-2.1288984178648e-05
-1.78835225408713e-05
-5.3709146454158e-06
-1.29003610039442e-05
-2.07232340146601e-05
-1.90935645633256e-05
-1.99704194458917e-05
-1.36633395998694e-05
-2.41019331517281e-05
-2.09505001734037e-05
-6.77253056143953e-06
-2.2518565071474e-05
-6.0503148447757e-06
-1.88076878640503e-05
-1.67652235073669e-05
-1.59175434852167e-05
-2.74356683381187e-05
2.69484957340456e-06
-2.60352050849763e-05
-1.43762160248058e-05
-1.98048040584086e-05
-8.69427428295333e-06
-1.05888221604738e-06
-1.28369219578872e-05
2.87230822231288e-06
-1.61633266717024e-05
-3.97654038925619e-05
-2.04269410958133e-05
-8.67933867753352e-06
-1.59601250899985e-05
-1.1501379306491e-05
-2.68266882750221e-05
-2.01210262814163e-05
-3.76571511733282e-05
-1.15337828790214e-05
-3.26887393922261e-05
-5.58037726545946e-06
-3.20971320949043e-05
3.5495098484675e-06
-2.71532912186775e-05
-2.26097154226829e-05
-4.72560658479828e-06
-5.12986601088495e-06
-7.74304908295595e-06
-1.27491230818825e-05
-1.0307035961523e-05
-3.13791384073797e-05
-5.13973447982476e-06
-2.18281436912516e-05
-1.85264372590018e-05
-9.54431551274085e-06
-2.92167768964895e-05
-7.81654661652415e-06
-1.12708035075523e-05
-5.30290602762079e-06
-1.9908770366621e-05
1.21930237866977e-05
-2.89409753276011e-05
-3.1211311857673e-06
-6.07890445772228e-06
-1.50434194828439e-05
-6.2877302682868e-06
-1.12092083425972e-05
-7.36484750220334e-06
-9.91542673862017e-06
-7.46548661624007e-06
-7.99590981990822e-06
-1.89611136191438e-05
-1.31594890139322e-05
-2.6481810623664e-05
-1.07140347143892e-05
-2.03885301739435e-05
-1.95749632686369e-05
-2.40991451579646e-05
-2.9820748793413e-06
-2.51560410583806e-05
-1.56077581468298e-05
-9.65945146392159e-06
-4.6625618879728e-06
-1.14025806479921e-05
-5.44590733715888e-06
-2.07904423157973e-05
-1.75308879356011e-05
-2.39265231630331e-05
-2.26274996774578e-05
2.60096621187264e-06
-1.02392229694958e-05
-2.16514719100336e-05
-1.0545836992777e-05
-1.14155828578896e-05
-7.69425723519266e-06
-1.57086399706936e-05
-2.53758828418541e-05
-1.50915144125097e-05
-2.40709846461402e-05
-2.20796391135434e-05
-1.69394254066612e-05
-1.54335634934812e-05
-1.13200224453287e-05
-2.49423182880027e-05
-1.03039485236631e-05
-9.25373270584761e-06
-1.05948184808036e-05
-2.80961211858598e-05
1.41076899116286e-06
-1.2775531957544e-05
-1.73882489546802e-05
-9.0110168815246e-06
-2.32152520461847e-05
-8.2612887720566e-06
-4.88633091672091e-06
-1.72336941935415e-05
-1.40449399542103e-05
-3.24402557313704e-05
-1.6091099063561e-05
-1.53980013166493e-05
-1.03182889231159e-05
-1.82002026640681e-05
-3.86389695064889e-06
-2.36743844426469e-05
-1.70954085274136e-05
-2.06972043002072e-05
7.31991692145608e-06
-1.59336329109799e-08
-1.48063989773388e-05
-2.16314582240783e-06
-1.57481252075005e-05
-2.03756328924219e-05
-1.80318348252221e-05
-8.78152854335749e-06
-1.30381963586209e-05
4.0128328356559e-06
-1.53946346654189e-05
-2.17041188150064e-05
-1.29756405438474e-05
1.05791158006546e-06
-1.89226127990398e-05
-2.08794346190497e-05
-2.95120643883963e-05
-1.11858189163265e-05
-1.53472527439045e-05
-2.0747813397042e-05
4.60241880324991e-06
-1.43694848904068e-05
-4.08113995540274e-05
-2.25676088953442e-05
-1.2619153223522e-06
-1.84199177104106e-05
-1.2870960630782e-05
-1.53935481682275e-05
-1.19867318635293e-05
-2.05215999891993e-05
-1.9351415800838e-05
-2.48674522477033e-05
-1.1426385017927e-05
-1.93175247694342e-05
-1.29488652151966e-05
-1.63877288270591e-05
-1.74097616527167e-05
-2.16261265957447e-05
-1.49464621594121e-05
-4.62877951423771e-06
-1.81220367643851e-05
-1.45962413770108e-05
-2.34388381547048e-05
-2.59148486376767e-06
-5.36823567660336e-06
-2.02842851343727e-05
-1.07597999395139e-05
-2.21517044999256e-05
-1.71939352255709e-05
-1.03315246083271e-05
9.8804953266848e-06
-2.3860805490891e-05
-1.71730232692698e-05
-3.44900777649908e-06
-1.46729717556033e-05
-2.65759731249788e-05
-3.47110791821292e-05
-4.03578523432791e-06
-9.53774388629445e-06
-1.80295176652187e-05
-8.26155746761742e-06
-1.57133149186235e-05
-1.59058606644648e-05
-9.13952736428666e-06
-1.77373167070893e-05
-3.38235163094018e-05
-2.34058697177801e-05
-1.63709770655165e-05
-2.71768807610243e-06
-2.59318648360188e-05
-2.42156072484291e-05
-1.76041789403403e-05
-2.61065907215866e-05
-2.46917207919853e-05
-1.47977312383385e-05
-1.62992060189387e-06
-1.60269327532901e-05
-9.79452431114519e-06
-2.20853957152671e-05
-7.25514519447401e-06
-4.71085809237526e-06
-3.88330321702828e-07
-2.30895875366389e-05
-2.60412923529656e-05
-1.14791543007447e-05
-1.99713127655795e-05
-2.46703575772623e-05
-9.37842508353887e-06
-5.10357323831027e-06
-1.66746010997796e-05
-1.60018417533519e-05
9.03427425924679e-06
-1.99311511011088e-05
-3.90207961719352e-05
-1.75229247889922e-05
-2.64571452228216e-05
-3.54812597793851e-06
-1.86615560215331e-05
-1.27028286932333e-05
-1.23918640752425e-05
-2.05931902550812e-05
-1.48475099968886e-05
-1.050026868935e-05
-2.85246953864989e-05
-1.18918088623547e-05
-9.92637518133548e-07
-2.1867186766265e-05
-1.44121499819467e-05
-7.63120858946985e-06
-2.71959897831636e-05
-2.95672169114339e-05
-1.04342707005946e-05
-5.22535245209499e-06
-6.59095175930657e-06
-5.16445645581359e-06
-7.19383205350607e-06
-1.69628829129811e-05
-1.29935792815192e-05
-2.75419656880885e-05
-6.82253341758019e-06
-1.94530489495675e-05
-8.14658219072621e-06
3.66472951031978e-06
-1.6083307946043e-05
-1.75782917714892e-05
-1.81813964746671e-05
-8.21002746633005e-06
-3.04888760668334e-06
8.62991643746933e-06
-2.36484825916145e-05
-1.88416258917294e-05
-1.96877789201862e-05
-4.4432078889104e-06
-2.17029363172339e-06
5.36262029409647e-06
-6.27607840782887e-06
-2.25577320163617e-05
-1.48868016163731e-05
-6.41189574047769e-06
-1.67900605113547e-05
-5.31215484939475e-06
-1.91030639496304e-05
-1.98281309443194e-05
-2.19580413010342e-05
-9.11644613480928e-06
-2.39095984492165e-05
-5.2581147528467e-06
-1.28857632890348e-05
-1.29028929095996e-05
4.15550897008288e-06
-2.24829800212175e-06
-1.16444567271552e-05
-2.45117828949555e-05
-1.72311520546336e-05
-1.12099634106202e-05
-1.86059779995874e-05
-6.05091066229336e-06
-2.3575871894478e-05
-6.90134647200026e-06
1.83326727060031e-06
-1.51901958146061e-05
-2.6113784082748e-05
-1.74283962659372e-05
-3.86067182860906e-06
-6.59822230460996e-06
-1.26511029694903e-05
-2.37894148552653e-05
-1.45868920868392e-05
-2.38298917448062e-05
-1.69273731625967e-05
-1.83803007975099e-05
-2.0008107310766e-05
-2.28668119211561e-05
-1.67392385547897e-05
-2.49096601362472e-06
-1.22332106713414e-05
-1.212130896927e-05
-2.80253179543285e-05
6.99698709019594e-06
-1.55548786620398e-05
-1.64871421146478e-05
-2.15820803425647e-05
-1.10277777637958e-05
-1.14654096352791e-05
-2.94218485704736e-06
-1.04492708000875e-05
-2.17296278886911e-05
-2.41905632034664e-05
-1.68422414198769e-05
-3.09274670776105e-05
-1.73404670666908e-05
-3.10086588434148e-05
-1.6666113409816e-05
-6.14315779104017e-06
-2.75350502421839e-05
-1.09336942952701e-05
-1.29418285528838e-05
-1.28792139958703e-05
-4.48812176358925e-06
-7.25916114521561e-06
-4.56130577471452e-06
-2.80669919222328e-05
-1.58640560198201e-05
-7.6441595068047e-06
-1.11768686297659e-05
-2.52471547970549e-06
4.43262481496536e-06
2.67254904576609e-06
-1.56041870683121e-05
-8.50390066132128e-06
-7.34867148029121e-06
-2.66776892095172e-05
-2.82466534045134e-05
-1.41424663721248e-05
-1.01266106019814e-05
-3.62894082938691e-05
-2.53921071502571e-05
-7.04684463393481e-06
-2.55914072793258e-05
-1.17040558674842e-05
-4.03842093958642e-06
-1.14273685484488e-05
-1.10562965051757e-05
-2.18418285854475e-05
-2.24551320115958e-06
-1.69086974478765e-05
-1.53328685611346e-05
-1.76881027400955e-05
-1.39338363390827e-05
-1.16324958462981e-05
-1.21136608611996e-05
-2.02995217089667e-05
-9.4122086698111e-06
-1.05141548708191e-05
-1.14331548129642e-05
1.9433270523306e-06
-1.56359174649693e-05
-1.90613293561801e-05
-2.9406710008748e-05
-9.30988587252749e-06
-4.02111014862727e-06
-8.29073137567482e-06
-1.74699929938273e-07
-6.54691178753349e-06
-1.92859254071514e-05
-3.71306144214495e-05
-2.3295818263399e-05
-2.82542297054218e-05
-1.41639340201586e-05
-2.62673399778133e-05
-1.75280595014502e-05
-2.02729769664803e-05
-1.76263972014645e-05
-2.01521622754817e-06
-1.87507095260741e-05
-2.31215925250786e-05
-5.36196279411957e-06
-1.28721018816391e-05
-1.00910778822611e-05
-8.82210272137225e-06
-1.72273120909712e-05
-5.71265160836253e-06
-6.36754219326246e-06
-1.56532402047103e-05
-7.60128474512994e-06
-2.16538175505659e-05
-1.49250233693252e-05
-2.39833906131339e-05
-8.13701149215487e-06
-1.97102829620007e-05
-6.17028963364818e-06
-1.83777130524646e-05
-1.43897484304173e-05
-1.13236031608383e-05
-3.65279040540024e-06
-1.7262233606442e-05
-2.12761903970847e-05
-2.75482903310099e-05
-1.67246224163723e-05
-3.93077911520532e-06
-2.19045020282214e-06
-1.20251896883623e-05
-8.62616690217911e-06
-1.50745776157819e-05
-8.35093842416532e-06
-8.51080864896619e-06
-2.38042960047438e-05
-9.62288933168094e-06
-1.43498129663697e-05
-1.19804969831012e-05
-1.47994346712865e-05
-2.29745642579542e-06
-1.45065090139167e-06
-1.73349881945868e-05
-1.22237213105571e-05
-2.01105723662052e-05
-1.29671209483527e-05
-1.43476245868247e-06
-3.45914137762171e-06
-2.41082879128757e-05
-1.98158220135148e-05
-1.45874729937623e-05
-1.13605340129673e-05
-1.94628530673459e-05
-2.06320126741634e-05
-8.60047847859162e-06
-2.16602769764781e-05
-9.63953381279003e-06
-9.84454567786293e-06
-1.25297222451835e-05
-1.01887370739417e-05
-9.07917507334791e-06
-5.42571544394262e-06
-2.01212091735899e-05
-3.37218842332274e-05
-2.07067846543567e-05
-1.85600735156057e-05
-2.27036445395999e-05
-1.73379451954516e-05
-1.03156123180981e-05
-1.56129000465495e-05
-4.10824820795165e-06
-2.32519449234426e-05
-3.86264238365727e-06
5.07463321841424e-07
-2.55128926068674e-05
-8.04388560483433e-06
-3.70045026479051e-06
-7.48674009580794e-06
-6.71591719797037e-06
-1.37357993202096e-05
-2.40105434636331e-05
-1.91238119492757e-05
-1.40950499424189e-05
-1.52854387038848e-05
-1.44388641303102e-05
1.45098752757572e-06
-3.04992799796479e-05
-3.98744063492133e-06
-6.73483683458005e-06
-1.75381821119909e-05
-2.06367570877835e-05
-1.66406563817601e-05
-4.66375751901457e-07
-1.83949887155518e-05
-7.79652566273776e-06
-2.43147533848196e-05
-1.58247500847908e-05
-1.53818443896867e-05
-1.36653899115214e-05
-2.0285755966134e-05
-2.54014578786771e-05
-1.42437314480725e-05
-6.03057533352059e-06
-1.33083378519741e-05
-2.2762557052933e-05
-3.62464634476883e-05
-9.75238654269676e-06
-3.47656699934975e-06
-9.78605238802058e-06
-9.66594954085404e-06
-1.6570192101178e-05
-2.99031706151193e-05
-1.84280759302153e-05
-2.69163279167729e-05
-2.73044450616742e-05
-6.48922286995968e-06
-1.26212079960222e-05
-1.37804204620133e-05
-1.13181146976365e-05
-1.29653740415235e-05
-1.86063406515273e-05
-1.75440390994793e-05
-3.87354569661551e-05
-8.36328733731454e-06
-4.12323698466613e-06
-2.04160805957162e-05
-1.08547785503215e-05
-1.80516642120994e-05
-2.29780081206182e-05
-2.06905918262825e-06
-2.05560841370975e-05
-9.38147899535014e-06
-4.97819219955189e-06
-7.39404317507958e-06
-1.95008846934402e-05
-1.09261187633528e-05
-1.97040782975549e-05
-1.2987410446182e-05
-1.24491432328368e-05
-2.06701204433578e-05
-2.57975899575343e-06
-1.74721779356928e-05
-1.93977588648767e-05
-2.69837694740426e-05
-2.02527386303231e-05
-2.0133702803766e-06
6.14894894205067e-06
-2.66342130781565e-05
-5.58209649016365e-06
-1.34843275405651e-05
5.88492630157237e-06
-7.29108867426747e-06
-1.83971427932589e-05
-9.61287709130347e-06
-1.24140129711233e-05
-2.42376905461733e-05
-1.60644443361438e-05
-1.27097587074379e-05
-2.63414816891253e-05
-1.60376206458201e-05
-1.30061964420384e-05
-1.68525548524084e-05
-4.24612924316761e-06
-6.4863147345543e-06
-2.71072037874278e-05
5.3994646635277e-06
-3.56867145033291e-07
-3.46939461866693e-06
-2.34727582704533e-05
3.55103831577341e-06
-1.82159877812021e-05
-2.589127155752e-05
-1.63331827186354e-05
-1.64280017337815e-05
-8.8742534361931e-06
-1.04573924577967e-05
-1.39881466614655e-05
1.16655177927666e-06
-4.38452259357449e-06
-1.46864995593767e-05
-7.25259898196501e-06
-1.62163936649156e-05
-1.26239466330705e-05
-1.7645129415951e-05
-1.07820789864495e-05
-5.9823682885353e-06
-1.59180840274434e-05
2.63228674537165e-06
-1.36784901487139e-05
-6.26619105491857e-06
-9.79444754889472e-06
-1.81234693926913e-05
-1.52489405414167e-05
-7.14437375822421e-06
-1.16731273707724e-05
-8.44987474787905e-06
-3.23608200306976e-05
-2.06439483016374e-05
-1.74944213193333e-05
-2.7010791504808e-05
-1.23114878516153e-05
1.59699343781345e-06
-3.63998877928873e-06
-1.10157341399632e-05
-7.54171670667997e-06
2.59485833068045e-06
-8.23338835887568e-06
-1.96511497444342e-05
-1.30107700725696e-05
-1.17536920099248e-05
-9.88597564840441e-06
-2.25727262992611e-05
-1.60984795065769e-05
-2.73899833086154e-05
-1.07212527113042e-05
-2.29963689565049e-05
-1.48590410636182e-06
-1.55424617411647e-05
-8.65295119855525e-06
-4.49000717616709e-06
-1.51118640490153e-05
-1.84408720905382e-05
-2.8635103737584e-05
-1.35953776864418e-05
-1.58720384477127e-05
-1.9131949652144e-05
8.16668436172206e-07
-8.18952407690403e-06
-1.02093856079785e-05
-2.30579539936568e-05
-2.31032102012497e-05
-1.57711340858529e-05
-1.21262352184007e-05
-1.65413376468129e-05
-1.11930872893228e-05
-2.16212198060642e-06
-2.28675129537719e-05
-4.38904490641011e-06
-3.26621707780579e-06
-1.70551530731472e-05
-9.245536176897e-06
-2.94645451450469e-05
-3.89510580449095e-06
-1.50793410989724e-05
-1.60936250582153e-05
-1.91092683250516e-05
-4.44397651720852e-06
-1.82095355823522e-05
-1.27273357915208e-05
-1.32977161835325e-05
-7.43959121274709e-06
-3.0880531243977e-05
-8.17032973455125e-06
-2.97934464747546e-05
-1.31656177337267e-05
-2.72517698705976e-05
1.86359948333454e-06
-1.10768952597769e-05
-7.55848012460781e-06
-2.81283255855753e-05
-2.59806842652033e-05
-8.14170388225294e-06
-2.48875800669957e-05
-2.62381408604348e-05
-1.32536353654673e-05
-8.04377601740153e-06
-1.46679287405575e-05
-2.32278906328908e-05
-1.22500500546449e-05
-2.33605783609436e-05
-1.29298510285763e-05
-1.55398982890596e-05
-1.29346874415696e-05
-1.15551678150012e-05
-2.03688610391458e-05
-1.57271603518284e-05
-1.74154253868601e-05
-1.74797907668996e-05
-1.13482534467272e-05
-2.12479349220788e-05
-1.1036072816883e-05
-2.01585549724237e-05
-9.11270371586293e-06
-7.32294136032943e-06
-1.8028563025245e-05
-1.33505892002357e-05
-1.77353498426734e-05
-1.34455342958311e-05
1.3256101089131e-05
-1.18280759831611e-05
-1.33752510168339e-05
-1.93888197853015e-05
-1.81081470892e-05
-5.11324384804276e-06
-1.19329970210986e-05
-1.17124614594309e-05
6.00475682774312e-06
-2.05367095054118e-05
-1.88725060509779e-05
-1.59676542088132e-05
-2.30775384431348e-05
-9.56653131423199e-06
-1.42916619083019e-06
-4.53360614757531e-06
-2.01462662429796e-05
-2.93350384434288e-05
-1.21763326815957e-05
-3.21166499475878e-05
-1.49960979167995e-05
-2.20852045389911e-05
-1.94019527925627e-05
-1.67321431509208e-05
-1.46773935594963e-05
-2.71520741281771e-05
-2.8089582290694e-05
-1.91833012146934e-05
-8.58938756389778e-06
-5.10884986316584e-06
-3.40942059229979e-06
-1.75924502264065e-05
-1.15494431476351e-05
-9.5817422380106e-06
-1.90381552263825e-05
-2.18427176109238e-05
-1.46541927436983e-05
-1.87892772034234e-05
-9.15181950246695e-06
-2.52345332896397e-05
-2.79542451360298e-05
-3.90310557838321e-05
-1.56228705697955e-05
-1.1546461738192e-05
-9.47778233205548e-06
-1.46055267524269e-05
-1.00010884216209e-05
-1.89433056362121e-05
1.14544791878293e-05
1.35409920390648e-05
1.31740323860615e-06
-2.24444316175371e-05
-1.7503752748428e-05
-5.56625365595085e-06
-1.16284018598567e-05
-1.16211561895914e-05
-1.19228248544407e-05
-1.68491958075582e-06
-3.2018265098503e-05
-2.32807906257156e-05
-1.1522302562956e-05
-2.37139894554321e-06
-2.66983367066698e-05
-7.65934094155894e-06
-1.57537475908308e-05
-1.5568661273485e-05
-2.1640305698021e-05
5.33242909814475e-07
-1.50246476815318e-05
-2.41587318295379e-05
-2.86118480005787e-05
-1.84444160685191e-05
-1.6639858536591e-05
-4.09241961006099e-06
-1.13358581449636e-05
-3.75254711930895e-05
-1.97449487202931e-06
-4.72326235878809e-06
-8.45636182268616e-06
-6.03469231920358e-06
-2.3499051785938e-05
-1.92068169066906e-05
-1.29651413696577e-05
-2.09875104685715e-05
-1.10849662072591e-05
-5.09844576117674e-06
-1.46778190292425e-05
-2.53992750012342e-05
-1.49485509761539e-05
-1.2987222334752e-05
-9.10657157460885e-06
-7.04165430814765e-06
-3.03176981199204e-05
-1.49125500969012e-05
-1.48850609802245e-05
-2.18099552477691e-05
-2.20339340042585e-05
-4.49514308305168e-06
-2.1579311619686e-05
-1.4970189722659e-05
-1.05824806114979e-05
-1.17807961087635e-05
8.98903141899798e-07
-1.32565924120347e-05
-1.95230497443592e-05
-9.46967784198702e-06
-1.74082118707066e-05
-1.23628863065759e-05
-2.51966427983793e-05
-1.96517534784134e-05
-1.50316876243102e-05
-2.46592230469235e-06
1.1056616216351e-06
-2.54520784163291e-06
-1.36349850490669e-05
-1.28636561703324e-05
-1.69868288926591e-05
-1.65991357255118e-05
-3.65572684657322e-06
-8.80435436203109e-06
-1.0271178136713e-05
-2.5114813931574e-05
-2.41206931946999e-05
-2.20376589420079e-05
-7.09086111302922e-06
-1.81750537340169e-06
-1.06944227752468e-05
-2.56333428250964e-05
-1.76114552086711e-05
7.44799525217005e-06
-6.41907988864149e-06
-2.06016910439915e-05
-2.01269411944157e-05
-3.20357372676357e-06
-1.06502391627066e-05
-2.38380734711988e-05
-1.97372578797921e-05
-1.48554419755038e-05
-2.82841033332083e-05
-2.90344863635247e-05
-1.36667393449792e-05
-2.06757658999428e-05
-1.17200268291066e-05
-1.02669720619274e-05
-4.3281950919444e-06
-1.34630519658729e-05
-5.6788850531544e-06
-7.76768049519021e-06
-1.37730269955426e-05
-8.30260055005806e-07
7.36733238926252e-06
3.05654607163788e-06
-2.45074958203712e-05
-1.32563969545916e-05
-3.15587377132575e-05
-1.9845633999712e-05
-2.36318468638563e-05
-2.25450815016327e-05
-1.97836127824499e-05
-2.77747869313775e-05
-2.65926726732214e-05
-1.06485807574381e-05
-3.3814294048269e-05
-1.47086247058269e-05
-3.06082227333224e-06
-1.6240221489649e-05
-9.12557477830665e-06
-2.58435065825763e-05
-1.39461627483998e-05
-5.32486215519126e-06
-3.14618641251404e-06
-1.67550500783052e-05
-1.3765232239079e-05
-2.38164452472244e-05
-1.67392327270929e-05
-8.89759553393693e-06
-1.7179815997954e-05
-3.0063121589429e-05
-1.47791614256637e-05
-2.05527083716692e-05
-5.96994135489619e-06
-1.6601185196678e-05
-1.92116494820809e-05
-1.86591246441729e-05
-2.42009889315732e-05
-1.5282666504961e-05
-3.41272128562412e-05
-1.3072590049596e-05
-4.88403955286714e-06
-9.32258281250722e-06
-1.7648085769281e-05
-2.58811490089306e-05
-1.51932068206581e-05
-1.65373018816713e-05
-1.19021792000061e-05
-1.6285195126598e-05
-1.71750831441158e-06
5.59690173851334e-07
-3.23718246075096e-06
-1.66538526110572e-05
-8.3150325516876e-06
-2.4575544974335e-05
-2.79196097325639e-05
-1.97169909609684e-05
-1.61092681352165e-05
-1.97954165652765e-05
-2.21735833705507e-05
-1.16480055224404e-05
-1.68865945243675e-05
-1.64059022348862e-05
-3.04519628247746e-05
-3.90145639225973e-06
-2.65839732873424e-06
-1.01729397896074e-05
-8.25330185196242e-06
4.28930963191598e-06
-1.51501577011955e-05
-1.22591350005193e-05
-7.12193318589876e-06
-7.79235695912289e-06
-2.15549536393529e-05
-2.83536803369339e-05
-1.3733663418917e-05
-1.00300865455946e-05
-1.96151778947098e-05
-2.17990563180062e-05
-1.38610636160031e-05
-2.53160901152064e-05
-2.26898702485599e-05
-1.75996820562814e-05
-1.56295062544661e-05
-2.16355975297022e-05
-8.22457204541816e-06
-1.76477632400247e-05
-2.74437075419494e-05
-9.86680467732859e-06
-1.22343287333629e-05
-2.12565487455824e-05
-6.97723054255152e-06
-1.02036510060991e-05
-1.33460679783784e-05
-2.73905948141247e-05
-1.24278845512578e-05
-1.91677919472296e-05
-3.50161312223119e-05
-1.23257945993011e-05
-1.67623569985092e-05
-6.26710083801682e-06
-2.39657429653314e-05
-2.4318842731409e-05
-1.06978110634838e-05
-1.79786838611128e-05
-1.23274691777884e-05
-1.29010430059285e-06
-4.03284483749079e-06
-2.36617110491795e-05
-1.84032412978494e-05
-1.50296349260943e-05
-8.16237480303373e-06
-4.00367511543555e-05
-3.4282095509005e-05
-3.77240480327183e-06
-2.05327847702273e-05
-8.35747146659332e-06
-1.66411955266004e-05
-4.94158227866882e-06
-3.6793999812409e-06
-8.14770791956387e-06
-2.0668580599419e-05
-8.20289101907319e-06
-1.5829610061755e-05
-1.65122671056596e-05
-9.36445117450612e-06
-1.00981588617873e-05
-6.26373841975366e-06
-2.32350643850572e-05
-1.32992022694208e-05
6.84202724801854e-07
-1.7963162880996e-05
-2.35138763395655e-05
-1.47970179892726e-05
-1.51829637530239e-05
-6.59138240954463e-06
-2.84408657152976e-05
-2.57334987666508e-05
-5.55064063898021e-06
-7.11771480023311e-06
-3.02763162625472e-05
-1.74142084207026e-05
-2.62882514937403e-05
-1.10090759221829e-05
-2.71355179245034e-05
-2.00588742681681e-05
-1.91813991247681e-05
-9.47743178068776e-06
-1.23151133410838e-05
-1.35247263150153e-05
4.9262490679064e-06
-2.02105744727684e-05
1.38596471181218e-06
-2.02109740074098e-05
-7.83634519322936e-06
1.07633101408893e-06
-5.61657092340357e-06
-1.33827643761506e-05
-1.03314486429665e-05
-1.49640066566202e-05
-1.62780500346194e-05
-1.20591603911777e-05
-2.81947869529282e-05
-9.37256788437874e-06
-2.53874551380182e-05
4.64533090600195e-06
-1.72694125363342e-05
-2.06583703020808e-05
-3.51633357576886e-05
-2.09900382541765e-05
-1.77274488640349e-05
-1.84720940147052e-05
-1.39444335755117e-06
-1.30648296766713e-05
-1.69185176407563e-05
6.20490398262981e-06
2.13406031611678e-06
-1.79606535847641e-05
-2.72704147252304e-05
-1.47176068783951e-05
-6.78961870513968e-06
-2.33299689699779e-06
-9.27508282981145e-06
-1.92335157765451e-05
-1.00164999634275e-05
-1.93549775749187e-05
-1.26912995568548e-05
-1.63822795451045e-05
-1.43212705690516e-05
-3.84580570557413e-06
-2.15037785279555e-05
-2.28307237990333e-05
-1.18239210896775e-05
-1.07973686692978e-05
-3.31189914216695e-05
-3.87512036311572e-05
-4.85021505542894e-06
-1.89704415836854e-05
-1.9779158368934e-05
-1.67604794509389e-05
-1.89437872334844e-05
-9.34839811187022e-06
-7.63960807703739e-06
-1.23081935601057e-05
-1.53309737004551e-05
-2.71266107030447e-05
-5.23917936601405e-06
-2.28183778310126e-05
-1.56586935834325e-05
-1.78825329922981e-05
-1.15606459595522e-05
-1.81702239097139e-05
-1.3397377990106e-05
-3.22695792989316e-05
-2.16344309032446e-05
-2.51328571171124e-05
-2.35130890059404e-05
-2.25724808173097e-05
-1.73022908665449e-06
-2.1679573831349e-05
-1.75259293158233e-05
-2.08101794713381e-05
-2.2190304777127e-05
-1.00535296697154e-05
-3.06724195216598e-06
-2.11197733903681e-05
1.05911532172632e-05
-2.00321509005944e-05
-3.3070203755592e-05
-1.39135644197951e-05
-1.23436700579531e-06
-1.76644323374786e-05
3.12362752286144e-06
-2.37438464728695e-05
-1.18005811489235e-05
-3.44558427803019e-05
-1.480727232908e-05
-6.83496700941138e-06
-1.60433005350803e-05
-8.00635671517576e-06
-5.6647999843841e-06
-1.47570535328387e-05
-2.64806735313551e-05
-2.76991244098494e-05
-1.01540608048073e-05
-2.59331315031912e-05
-1.51897062717816e-05
-6.52543941027943e-06
-1.54828079334693e-05
-4.93120321436147e-06
-1.13110248367825e-05
-2.31898351219512e-05
-1.43874273699141e-05
-2.29631808828161e-05
-1.90413320489137e-05
-8.45917535680532e-06
-1.5388761363921e-07
-2.08982530745467e-05
-9.72593084076554e-06
-2.64282004834073e-05
-1.73700187404345e-05
-3.02335564113773e-06
-1.62201555188893e-05
-2.66792161129782e-05
8.66637047105019e-07
-5.67657054867031e-06
-2.36583978842252e-05
-2.37789278720983e-05
-5.71546439706142e-06
-1.81534231641448e-05
-3.0044259150501e-05
-2.53507171703378e-06
-1.73017030043172e-05
9.89980977032236e-06
-1.69694581096313e-05
-8.81413879327817e-06
-1.15750423031108e-05
-1.14185089687583e-05
-2.87163221633366e-05
-1.28838170719929e-05
-2.98013568006086e-05
-3.77359333403845e-06
-1.77976241728291e-05
-1.03564149667816e-05
-3.06129881294379e-05
-7.59267342721271e-06
1.47703303477731e-06
-2.66919083263461e-05
-1.21509652914772e-05
-4.79369208401653e-06
-2.54416520480574e-05
-1.84690059021535e-05
-5.55557599344934e-06
-2.2327149278938e-05
-2.12538190774498e-05
-1.64099743561966e-05
-1.99288111899438e-05
-1.49232180692015e-05
1.06582630463023e-06
-3.81865113997139e-06
-1.74239256021825e-05
-1.87458302683321e-05
-1.61109862466205e-05
-2.86519356650328e-05
-1.45254931676944e-05
-4.82918978070027e-06
-1.14630066418094e-05
-1.49502651969062e-05
-2.09937016187023e-05
-1.79004040369381e-05
-1.04020010167774e-05
-1.46123320101163e-05
-1.86562074379475e-05
-5.37426257898523e-06
-1.62544689294866e-05
-8.61152504733796e-06
6.0562867895696e-06
-2.31627749130482e-05
-7.69680653192634e-06
-7.50673055366665e-06
-2.41022469991744e-05
-2.66833701529502e-05
-1.95192487942741e-05
-3.42811138278084e-05
-2.05107955500102e-05
-1.91812399952844e-05
3.4873748274535e-06
-1.06697114754522e-05
-1.90804675213577e-05
-1.69838258870073e-05
-2.17003363379855e-05
-5.20503129505819e-06
-1.87500525218335e-05
-9.81519718139797e-06
-1.67874601364316e-05
-2.29702983904883e-05
-1.19493119658541e-05
-2.01041120257606e-05
-2.18539028735286e-05
-3.77374857704498e-06
8.32106672450822e-07
-1.5134378148535e-05
8.26988352542763e-07
-1.39121433854908e-05
-2.60238879821702e-05
-2.55376982586247e-05
-3.18135954224871e-05
-1.0380319347537e-05
-1.2802803046448e-05
-8.7003823007099e-06
-4.72494029047312e-06
-1.60010296680815e-05
-1.68316601842145e-06
-2.72366594508211e-05
-2.0717040460494e-05
-2.39299293709414e-05
-2.6312863596291e-05
-2.67245309848337e-05
-3.38581758349349e-06
-1.76952940503391e-05
-1.37465192960534e-05
-1.18685836801165e-05
-1.9641256493106e-05
-1.32286333196023e-05
-2.08810188759082e-05
-1.72211809125362e-05
-9.32257233693171e-06
-2.13129458917063e-05
-3.60595189553769e-05
-3.57695007126507e-06
-1.63639085542652e-05
-6.86139979455722e-06
-5.39280754259353e-06
-2.29282745830151e-05
-1.24774190468802e-05
-9.72160677074118e-06
-2.31821060535926e-05
-2.34994455871353e-06
-5.93556203438697e-06
-2.31814768798275e-05
-1.71708409200841e-05
-9.87614964808985e-06
-1.9547312590174e-05
-1.21888701123985e-05
-1.92140164391958e-05
-2.28113242077427e-05
-2.83184193723467e-05
-9.32603492524398e-06
-2.08349530924841e-05
-1.23554903710268e-05
-6.46115431347431e-06
-2.28205089752524e-05
-1.61958028360311e-05
-5.90982060129897e-06
-2.60572214609938e-05
-2.35363250740132e-05
-2.11874899841963e-05
-1.38425077122721e-05
-2.62097782303937e-05
-1.77262463043179e-05
-9.83740467998036e-06
-1.64067713840096e-05
-1.64305975700696e-05
-1.36592239343975e-05
-3.14090711987872e-05
-8.9298530001246e-06
-2.02300269463872e-05
-2.12545830825141e-05
-3.39946643550003e-06
-2.70490900658154e-05
-1.6299764073669e-05
-1.19866858497671e-05
-5.51184984207981e-06
-1.98864419643151e-06
-1.11815289638756e-05
-2.25414960172675e-05
-7.48930059488249e-06
-3.20026174985161e-05
-3.00472628331002e-05
-3.14946458349645e-06
-1.00121174810987e-05
-8.30063593405593e-06
-2.34070189293518e-05
-2.38855086938551e-05
-3.62099850110363e-05
-1.73657119708739e-05
-1.11973982908024e-05
-1.54356812399673e-05
-9.6945929642952e-06
-1.26030685767462e-05
-2.25765123853436e-05
-9.37297775591443e-06
-6.74322928012103e-06
-1.51678145147097e-05
-9.14928336039526e-06
-1.74390976390403e-05
-2.53161493807403e-05
-1.05639270247663e-05
-1.04410435784712e-05
-1.47528196021524e-05
-1.43759017465517e-05
-2.11362933123327e-05
3.5949808250363e-07
-1.52064742263818e-05
-2.15038632540091e-05
-1.18398935131234e-05
-1.715355029069e-05
-1.94254300469246e-05
-1.36723055440405e-05
-3.59228002042076e-05
4.27658891296596e-08
-6.55794375128832e-06
-2.05425609996043e-05
-1.38519640500218e-05
-2.04853352251624e-05
-8.83726510794993e-06
-6.87651522244635e-06
-5.29739373586869e-06
-2.5994696978528e-05
-1.26300461730837e-05
-2.10273092355565e-05
-2.23924076537763e-05
-1.96727865264917e-05
-1.08386207412603e-05
-2.08510433861369e-05
-2.63570808491335e-05
-8.54017683091427e-06
-2.30403095036645e-05
-5.91791355300692e-06
-2.52181942787656e-05
-9.34042975945934e-06
-9.26628549401147e-07
-1.50398227017709e-05
-1.50508227173719e-05
-1.84818149445853e-05
-1.26770201134086e-05
-1.01922273565347e-05
-2.4088247844899e-05
-2.73024124290211e-05
2.07058972463874e-06
-3.4971834056803e-06
-2.38301207406996e-05
-8.59727278441292e-06
-1.4086849636499e-05
-2.92114878244542e-05
-1.94860421192523e-05
8.21726382782267e-07
-4.02977907443862e-06
-1.07179175807039e-05
-2.3898661829364e-05
-2.93164990917851e-06
-2.50424973900481e-05
-1.37660376257527e-05
-1.77467714500005e-05
-2.42854954249036e-05
-3.2948008860472e-06
-1.12698429019502e-05
-1.41361354634846e-05
-1.17709302930937e-07
-2.77902216696159e-05
-2.10756715519686e-05
-2.84728635044174e-05
-1.7643026757836e-05
-1.06891203642819e-05
-4.87681142179128e-06
-1.40285487490628e-05
-2.44274903233932e-05
3.36475522539061e-07
-1.6000337556768e-05
-1.29092103803706e-05
-1.37955395365465e-05
-1.13526992904666e-05
-1.605663987999e-05
-2.32814782828709e-05
-1.70402851643872e-05
-1.97851616239546e-05
-1.80396783744061e-05
1.04983634948778e-05
7.08221326597365e-06
-4.41669619928512e-06
-1.11436422830038e-06
1.68282683006751e-05
-1.20744539887181e-05
-1.53359027324068e-05
-1.67257834070136e-05
-2.23801176697788e-05
-1.4656018831727e-05
-1.41963798524048e-05
-1.90077679804335e-05
-2.316139987947e-05
-2.30923425851697e-05
-1.98544657541008e-05
-3.51109098628061e-05
-1.35483606517152e-05
-1.43622154546017e-05
-1.9676002288714e-05
-1.60660629524694e-05
-5.86802808820547e-06
-1.39015180718682e-05
-1.35957523525807e-05
9.1975360063336e-06
-1.17596940140198e-05
-1.39148027184772e-05
-9.7824958724803e-07
-1.63093469905559e-05
-2.33469299016886e-05
-2.30876301339495e-05
-8.930251386129e-06
-1.40972431557771e-05
-1.00402423492166e-05
-1.02415387662042e-05
-1.12289656597464e-05
-1.07194144859426e-05
-6.26612485866934e-06
-3.00854788811565e-07
-1.62345060186105e-06
-1.16419668907235e-05
-1.33408202855613e-05
-1.11542133527715e-05
-8.50762276273261e-06
-1.2246534683259e-05
-2.43104326616287e-05
-2.35643063123342e-05
8.69833603881466e-06
-1.48096254630901e-05
-1.68193045002844e-05
-4.73567186860625e-06
-1.0148511638805e-05
-9.33134469480446e-06
1.85448353296287e-06
-3.95349822357895e-06
-2.11327427823243e-05
-3.05484273135635e-05
-5.88935932407195e-06
-1.91004599148445e-05
-3.57544296876284e-05
-1.204634857797e-05
-4.62050669461752e-06
-1.35143564615963e-05
-2.60042307618984e-05
-4.15969555110509e-06
-1.76736780158546e-05
-1.39856944607894e-05
-1.69825558262852e-05
-1.17102366598451e-05
-3.29640030870172e-06
6.61672582613411e-07
-1.22348058463312e-05
-1.3439967931647e-05
-1.26053896374455e-05
-1.03924581494863e-05
-1.26087001518915e-05
-2.02662100428346e-05
-9.30429232443498e-06
-1.15158610870601e-05
-3.0085752373908e-05
-2.04975630958394e-05
-8.6782159094257e-06
-9.90640451458144e-06
1.0839854286372e-06
-2.62892130978427e-05
-1.35064351231939e-05
-7.34082695165161e-06
9.84252252743361e-07
-2.59196055381196e-05
-7.53725314213563e-06
-5.50241656253827e-06
-1.97753985984065e-05
-2.52211066541322e-05
-1.03750842993264e-05
-2.67559960353001e-06
-1.60354735699662e-05
-2.19000711953098e-05
-9.23357664053775e-06
-9.95701656044675e-06
-1.24558447083394e-05
-1.41758773968406e-05
-2.61550804051941e-05
-1.429002463974e-05
-2.2530532520746e-05
-2.17497429362281e-05
1.20580860343866e-06
-2.14594369959767e-05
-2.26475156131602e-05
-2.60815044911043e-06
-1.42751909983401e-05
-1.06021751377426e-05
-2.31074464175547e-05
-8.09279541168705e-06
-6.33010056389688e-06
-1.71740089707021e-05
-1.55426114448542e-05
-2.14289792961859e-05
-1.00858660804417e-05
-8.90555618465463e-06
-2.39421515650292e-05
-2.78750474832561e-06
9.45332190854179e-07
-9.82483160371099e-06
-2.55673963176889e-05
-2.38695211477529e-05
-3.436846558468e-06
-8.73828072739294e-06
-1.15147629352592e-05
-1.08258576218356e-05
-1.11207779912977e-05
-1.33977759003646e-05
-5.85247901344971e-06
-1.22028354455879e-05
-2.23033584220305e-05
-1.3204192661051e-05
-2.5044804589918e-05
-1.72728430924243e-05
-2.0243166284831e-06
-1.47015880292389e-05
-7.59789701927309e-06
-1.99469804963528e-05
-1.55574978204112e-06
-4.50416046275315e-06
-8.30878350210265e-06
-1.74039916681425e-05
-3.40692013910359e-06
-2.10306533302217e-05
-1.92329828197616e-05
-3.4718343704489e-06
-2.18956933868045e-05
-2.88234834351721e-05
-2.62898686747782e-05
-1.54467900624676e-06
-2.12080607673196e-05
-9.8184506585077e-06
-2.01994867847481e-05
-2.1974327788598e-05
-7.44108430265003e-06
-9.90757041137417e-06
-5.60110296332215e-06
-7.8548807179232e-06
-6.57171647414508e-06
-1.35727536043542e-05
-1.32327633493191e-05
-8.15187243957811e-06
-1.9573631201894e-06
5.48251192522935e-06
-1.29824170371701e-06
-2.87172610162843e-05
-2.52019778293039e-05
-2.35981932355044e-05
-6.01281420498348e-07
-1.55220510992261e-05
-1.1157830534203e-05
-1.28999064858195e-05
1.82312952821137e-06
-1.08151435025345e-05
-2.20087478732344e-05
-1.669910876101e-05
-8.40641713221208e-06
-7.71640098537434e-06
-4.57238449537504e-07
-2.286214280716e-05
-2.27982294837263e-05
-1.36777302074689e-05
-9.04248656235058e-06
-2.38400378928237e-05
-2.08592631854218e-05
-1.89281894624359e-05
-1.0131845039999e-05
-4.63163413611045e-06
-7.06923276418327e-06
-3.04943202311536e-05
-2.09043980984837e-05
-1.07098379089927e-05
-2.66471782007382e-05
-2.15421237394299e-05
-1.2745991314245e-05
-1.52517840082039e-05
-1.69406487021135e-05
-1.23588685046318e-05
4.76601560520726e-06
-1.4253277886256e-05
-2.89468313004841e-06
-2.99588034490817e-05
-2.75982645276947e-05
-1.60843933136212e-05
-1.22205771734527e-05
-3.32181737261692e-05
-5.00979460778189e-06
-1.20926106954866e-05
-2.92092971514518e-05
-2.43177303795478e-05
-2.00585089896593e-05
-9.88566323117033e-06
-1.49010669411072e-05
-2.37027630479321e-05
-1.04818241419002e-05
-2.52841645086635e-05
-2.29454042270856e-05
-3.53834078167455e-06
-1.04978512884813e-05
9.30039640927531e-06
-2.05404902517696e-05
-1.47086111521283e-05
-1.98635488001931e-05
7.83240616967715e-06
-9.77736209084039e-06
-4.66351273190764e-06
-3.64951359632461e-06
-1.87368944563204e-05
-1.18200813873448e-05
-1.2054494377567e-05
-1.04468196169526e-05
-2.1255128835046e-05
-2.45663680990023e-05
-1.35262098423645e-05
7.91509579603914e-06
-2.76887923150984e-05
-1.55081901189125e-05
-1.25382546584508e-05
-1.70145189433545e-05
-2.64115696146926e-05
-7.05673015928676e-06
-7.25727601231822e-06
-1.87394875318985e-05
-1.58109079855847e-05
-7.27499788288541e-06
-3.52185441138726e-05
7.01650402055252e-06
-8.85183675893879e-06
-4.43145247824415e-06
-1.05283733930545e-05
-3.58486285023072e-06
-1.46826353742764e-05
-2.10941073559808e-05
-1.12704146771748e-05
-1.53337243387253e-05
-7.45616762923699e-06
-4.08678456309531e-06
-1.5700254035856e-05
-1.67130750436156e-05
-6.73169144396024e-06
-2.36936821914401e-05
-9.02008073556809e-06
-1.04514087591534e-05
2.58859573216527e-06
-1.68129037125418e-05
-7.1699521381257e-06
-1.8049542080351e-05
-1.51908024753762e-05
-1.94229383294423e-05
-9.83921075081675e-06
-1.07085482641588e-05
-2.17599422249424e-05
-2.06321299227353e-05
-1.97314701354647e-05
-2.62929929864843e-05
-6.82632572026059e-06
-2.47854381594759e-05
-2.91111180761597e-05
-1.12745383525902e-05
-1.23728152960309e-05
3.89196739208032e-06
-1.84327362209086e-05
-2.53680766750251e-05
-1.25907714493976e-06
-2.35638771622797e-05
-2.02822869203808e-05
5.03350160166371e-06
2.80163373041903e-06
-1.1184695154145e-05
-1.11738059323588e-05
-1.01986264586016e-05
-2.76201293101873e-05
-1.39018175982781e-05
-1.05641278187294e-05
-1.44439611788685e-06
-1.51202328150796e-05
-1.01011191011527e-06
-9.56133890498221e-06
-1.4385623845097e-05
-2.29857784370774e-05
-8.05046018808527e-06
-1.63047339118038e-05
-9.96840254536834e-06
-2.12625466026186e-05
-6.3915662634837e-06
-6.0362235280123e-06
-1.88354280527275e-05
-1.09696662794585e-05
-2.28624640074069e-05
-9.29297549213414e-06
-9.22154224605622e-06
-1.64320215767885e-05
-2.4493936619433e-05
-2.54669289387755e-05
-1.47539221628455e-05
-5.11768559176999e-06
-1.53158628149593e-05
-6.74161677999333e-07
-9.99622820364758e-06
-2.24968098657335e-05
-1.03358625428567e-05
-1.93433972001871e-05
-1.31070882228963e-05
-1.18906471472265e-05
-2.19461324716091e-05
-1.46815126254313e-05
-1.40907023521782e-05
-2.2202803954744e-05
-1.52811201053796e-05
-1.43339308637475e-05
-9.0773679429551e-06
-2.38127010556103e-05
-1.60970289272909e-05
-1.11792218002724e-05
-6.63937812969397e-06
-1.25216685033565e-05
-1.89275916272903e-05
-5.36627082601191e-06
-9.81989695239968e-06
-6.7375802189596e-06
-1.43681359637145e-05
6.72548962323446e-06
-2.18457652904944e-05
-5.84840826271735e-06
-7.18155277467372e-06
-8.87934745598914e-06
-2.69088641047285e-05
-1.46857298762769e-05
2.17310368293925e-06
-1.42454594163612e-05
-8.6810381057435e-06
-2.07136164148931e-05
-6.82751508765734e-06
-1.77200120721932e-05
-2.00814394820033e-05
-1.17122042233026e-05
-1.80991321839989e-05
-1.32190361210966e-05
-1.9533000826827e-05
-9.26733508567762e-06
-1.84537766484205e-05
-1.50037375389176e-05
-1.82812096306293e-05
-6.34070507740886e-06
-2.05077384291024e-05
-5.08360216913519e-06
-1.49614527778524e-05
-7.88711840865308e-06
-1.24243620829506e-05
-4.41806449912125e-06
-1.12888212221605e-05
-1.59483154575715e-05
-1.15519936059787e-05
-2.11993133742255e-05
-2.01463276558266e-05
-1.68129556751231e-05
-1.89632236419198e-05
-8.32042317184197e-06
-2.75009537932772e-05
-2.28158089958327e-05
-1.5819594750681e-05
-1.67066148717491e-05
-1.50578035737686e-05
-5.88768180679177e-06
-2.32726193435416e-05
-1.22769374317815e-05
-1.27629052743148e-05
-1.28261895103842e-05
-1.39610113785592e-05
-1.44871649148151e-05
-9.19608725439886e-06
-1.43494340562464e-05
5.18881571414338e-06
5.4844174390292e-06
-4.89879396170924e-06
-1.9309090523414e-05
-1.17267251840892e-05
-1.19998667843568e-05
-3.89093913113042e-06
-1.9496198502926e-05
-1.58909507047771e-05
-7.70570893838229e-06
-2.00691362550412e-05
-1.90845045688271e-05
-1.34219726614816e-05
-1.03229823568876e-05
-8.57950368292424e-06
-3.34033000260068e-05
-3.66532437270536e-05
-1.17962720359108e-05
-1.4982135526829e-05
-6.70450042182195e-06
-1.08421515705252e-06
-3.46696247820538e-06
-1.02818633370305e-05
-1.92692322683736e-05
-1.94914395825259e-06
-8.99851023065172e-06
-1.70203544163429e-05
-3.09858757938486e-06
-3.03739259609873e-05
-2.48340603392467e-05
-2.12379275102223e-05
-1.36596934643993e-05
6.44568548894077e-06
-1.08913132241009e-05
-1.75428920967301e-05
-4.0648907741499e-06
-1.55492295368193e-05
-1.17843158096841e-05
-7.9593261553794e-06
-5.01918854297138e-06
-1.46395502180905e-05
-1.31705333307438e-05
-2.04758486669081e-05
-2.33716722126966e-05
-1.05321777984616e-05
-1.24250097920283e-05
-2.88546813172952e-06
-2.69494578861268e-05
-2.43721461482647e-06
-2.85353874340089e-06
-2.99634910811945e-05
-1.56107632647819e-05
-2.84836241377111e-05
-3.55227675650079e-06
-1.16646994632927e-05
-5.91704482852022e-06
-1.45979609350423e-06
-1.59107128928316e-05
-1.14735109829664e-05
-9.1826521574778e-06
-1.64522005902033e-05
-1.76158877930717e-05
-4.28775084272315e-06
-9.43033103466374e-06
-1.72458329460677e-05
-1.67612508865133e-05
-6.60222166596372e-06
-2.29635130564319e-05
-8.18394968417242e-06
-1.49109409170101e-05
-2.25328451095547e-05
-1.27796516973392e-05
-1.66725915721646e-05
-1.62496827552442e-05
-1.88862532942052e-05
-5.5947950858341e-06
-3.30605686775286e-05
-2.80560040864217e-05
-1.71523132580485e-06
-2.82952806187138e-05
-9.52620962178611e-06
-1.75059615880856e-05
-1.20969391637505e-05
-1.47281773427706e-05
-1.48990002273396e-05
-1.69122692743296e-06
3.26562936258269e-06
-1.25962532155734e-05
-2.30144503304034e-05
-3.78979779831103e-06
-1.80288452965183e-05
-1.60512400592587e-05
-1.26419653100061e-05
-1.58313760463845e-05
-2.70526814061505e-05
-1.81279047021775e-05
5.35651789645034e-06
-2.25819164996042e-05
-1.68261164006095e-05
-7.36878455843061e-06
-2.20944140016452e-05
-1.76197010427275e-05
-1.95257978750075e-05
-8.13753088824911e-06
-1.57500606153953e-05
-1.86464064582868e-05
-8.58122496147727e-06
-3.6464166958579e-06
-1.39114485475798e-05
2.56383378894081e-06
-7.68340067357171e-06
-2.88867353990172e-05
-5.09221129167273e-06
-7.82506295321724e-06
-6.46942072907535e-06
-1.18372882480868e-05
-1.0403771937311e-05
-1.34253422024128e-05
-2.48417378378825e-05
-1.78124824189625e-05
-2.23218891937331e-05
-1.6723905392085e-05
-1.64480351000194e-05
-1.19092126408308e-05
-1.69048587627924e-05
-2.2176516398055e-05
-2.05834552576672e-05
-1.71720706183903e-05
-2.76089177741063e-05
-2.93455848253704e-05
-6.73935681266779e-06
-2.67015008655059e-05
-3.51886937221648e-05
-1.92403616555041e-05
-8.22235329467789e-06
1.29536184588923e-06
-9.02555527236195e-06
-1.79565637659404e-05
-2.46172080108752e-06
-1.57871890555107e-05
-6.84626472027719e-06
-2.11627078139122e-05
-1.56468146578198e-05
-1.21104549152464e-06
-1.81824316297724e-05
-1.58449684723244e-05
7.61392072222431e-07
-2.49110950994451e-05
-1.44821220724665e-05
-7.66238449254561e-07
-1.56168882095386e-05
-1.65137300970271e-05
7.08256213326967e-06
-1.73386846839862e-05
-1.47827607457937e-05
-1.32562482990966e-05
-2.02865674721247e-05
1.10900424448669e-06
-1.23181565024567e-05
-5.57960793889458e-06
-8.44748904072709e-06
-6.17937800069775e-06
-2.16567141271785e-05
-1.96500796556039e-05
-7.13994467288925e-06
-1.54672662699158e-05
-2.23774101148294e-05
-2.02675367759616e-05
-3.71543043436798e-06
-2.41379684953254e-06
-9.23560892738029e-06
-1.26584690024188e-05
-9.27576486549661e-06
-3.10449770142031e-06
1.35392632574512e-07
-8.57901900697589e-06
-7.22179765241627e-06
-1.8762434098261e-05
-1.99973045606677e-05
-1.3799390521018e-05
-1.23456544700594e-05
3.7960472007152e-06
-2.92466614588803e-05
-8.88566605268333e-06
-2.51273804784348e-06
-9.05262188338698e-06
3.41377985865226e-06
-4.66584623204967e-06
-3.99798328307369e-05
-1.26439706207561e-05
-1.45557882178819e-05
-1.90345713401263e-05
-1.12127583939063e-05
-3.46121854779155e-06
-2.07287428410756e-05
-1.7960223235766e-05
-2.40763229620428e-05
-3.02382318890467e-05
-1.61380808826342e-05
-1.52774731541072e-05
-9.97752526127043e-06
-2.55558738797682e-05
-2.2774095506102e-05
-6.77370684566085e-06
-3.35709146470445e-06
-2.75824412581775e-06
4.00907664220222e-06
-3.71797820424894e-05
-8.11977730055775e-06
-2.76989072698583e-05
-8.5597727426192e-07
-4.1277810821909e-06
-7.39917613011156e-06
-1.88561062047708e-05
-3.35898077987231e-05
-2.2484069870075e-05
-1.46613365621476e-05
-1.45964349406438e-05
-2.39055858814951e-05
-1.88145731183484e-05
3.33636207861214e-06
-6.94105000976449e-06
-1.53580271620933e-05
-2.59216834250396e-07
-2.12813922235307e-05
-3.59435222146012e-06
-1.1587279845031e-06
-9.21629470351069e-06
-2.41756577554483e-05
-1.08619845825502e-05
-1.18629244899248e-05
-2.19633911303298e-06
-3.84708195213855e-06
-1.66251090833686e-05
-1.68317474740879e-05
-2.69224440628471e-05
-1.50379828554509e-05
-2.6157946790165e-05
-2.19794518110104e-05
-2.04834666260126e-05
-5.08342033823946e-06
-7.01345590449062e-06
-2.2093728659952e-05
-2.66108249462234e-05
-1.61371540257464e-05
-1.92704411213249e-05
-8.85545940339226e-06
-2.62997086626514e-05
-2.30132161115953e-05
-1.41666169167214e-05
-1.99973751736408e-05
-2.09153479656293e-05
-3.22224674331919e-05
-1.50042196469304e-05
-2.59845699136833e-05
-7.35850883256104e-06
-2.38921912514662e-05
-1.29279032837165e-05
-7.46712760423386e-06
-1.6938616423362e-05
-2.118105695473e-05
-1.42724440502393e-05
-1.0223181978635e-05
-4.41692716968965e-06
-7.58625069918694e-06
2.23124635823127e-06
-6.5155836757676e-06
-1.25069873032195e-05
-2.31752815265309e-05
-9.12629383131823e-06
-7.14917850252421e-06
-3.29784996279347e-05
-3.95105487307039e-05
-2.19134705479448e-05
-1.30369440297125e-05
-1.33254372743958e-05
-2.80083981242427e-05
-2.56723500530823e-05
-3.06553601381832e-05
-5.14092342567488e-06
-2.15234298667857e-05
-1.22178561181221e-05
-2.68032232398678e-05
-1.03654564483386e-05
-9.12619195847707e-06
-7.14622918150088e-06
1.234861973924e-05
-3.21810046510173e-05
-1.01005929504708e-05
1.59840897228423e-06
-5.1745107787449e-06
-2.27484937614713e-05
-1.41437480375263e-05
-3.48226137282495e-05
1.24911276700327e-06
-9.72636302308488e-06
-1.788474522728e-05
-1.0002653734148e-05
-2.06852301868189e-05
-1.14455442897788e-05
-3.11225988359509e-05
-7.98245698892414e-06
-1.47275588912886e-05
-4.17838147981719e-06
-2.80097526231033e-05
-1.28319585217039e-05
-9.08236111639999e-06
-1.35434941880624e-05
-1.82656654534126e-06
-9.90323393965067e-06
2.1012378753832e-06
-1.1340339504129e-05
6.92246286432835e-06
-3.02963593252418e-05
-1.64644118470112e-05
-9.79212096257596e-06
-1.64013261912328e-05
-1.52790633619858e-06
-2.60309991852071e-05
-9.75805345999078e-06
-1.50899854935481e-05
-2.17947543783186e-05
-1.87536267269282e-05
-2.86586078930012e-06
-2.8191084817033e-05
3.08507818339021e-06
1.52148296497435e-05
5.1163928901813e-07
-2.00675299771424e-05
-7.72813793980208e-06
-2.83365709004894e-05
-1.02943006059761e-05
-9.86016881196776e-06
5.32709673445977e-06
-1.84368602024357e-05
-7.404499064722e-06
-2.7950317525228e-05
-9.08369077904362e-06
-1.45827742211562e-05
-1.90868031193803e-05
-7.2806562455304e-06
8.18928451777013e-06
-5.64976359892557e-06
-1.62840139266587e-05
-4.34100525892584e-06
-2.48972794034863e-05
-4.72034334003907e-06
-1.72780059396496e-05
-8.35261855214837e-06
-4.38379257717019e-07
-1.44045140228026e-05
-2.52637407940602e-05
-7.219647036457e-06
-9.04037282170575e-06
-1.20069753747103e-05
-2.10059954659448e-05
-1.07106213231521e-05
-1.93246677506263e-05
-9.82252889971573e-06
-1.84746969799445e-05
-1.34994701081069e-05
-1.32363412191354e-05
-1.28577604311681e-05
-6.58116044365691e-06
-5.87135076341766e-06
-1.3741474190543e-05
-2.22823567228189e-05
-1.03657906718217e-05
-2.77097744029865e-05
-1.51722798682478e-05
-2.5557650172892e-05
-9.27902481827213e-06
3.0546815735637e-06
-1.29596048707829e-05
-6.76216018493563e-06
-1.83577434184135e-05
-2.33215420249073e-06
-1.40294202984949e-05
-1.23685624530705e-05
-1.21795590790946e-05
-3.01967406899597e-05
-1.28724997998751e-05
-6.27750551559871e-06
-1.71970407297277e-05
-8.00284681109743e-07
-2.53571511126225e-05
-2.54249202673576e-05
-7.60263438015132e-06
-1.20264345069484e-05
-6.46357939129024e-06
-1.07165053088653e-05
-5.11020125543985e-06
-1.4265460542525e-05
-2.20979125473519e-05
-1.13252055591345e-05
-1.74306729216318e-05
-2.90580768939591e-06
-2.51659154046033e-05
-1.98803983535817e-05
-3.4742869641081e-06
-2.01700430845612e-05
-2.08554416704144e-05
-2.79784911835707e-05
-6.95686841567577e-06
-4.78029520729245e-06
-2.38141748973647e-05
-1.68587793629497e-05
-6.62892923107112e-06
9.51995665795696e-07
-2.21121292368053e-05
-1.57358545967951e-05
